# Supplementary material for: Pleomorphic viruses establish stable relationship with marine hyperthermophilic archaea
Source: ISME J. 2024 Jan 23;18(1):wrae008. doi: 10.1093/ismejo/wrae008 (PMC10919331; doi:10.1093/ismejo/wrae008)
Supplement: SI_Data_1_wrae008 [file si_data_1_wrae008.xlsx]

## Sheet: Table S1
Table S1. Annotation of the AvPV1 genome.
ORF	Protein	start	stop	strand	Functional annotation	HHsearch profile hit	HHsearch probability
ORF1	AvPV1_gp01	44	892	+	Integrase, tyrosine recombinase superfamily	P20214 VINT_SSV1 Integrase OS=Sulfolobus spindle-shape virus 1 OX=244589 GN=d335 PE=1 SV=1	99.94
ORF2	AvPV1_gp02	917	1174	+	DNA-binding protein, RHH	4ME7_F Antitoxin EndoAI; Toxin-antitoxin system, MazE-MazF, Stress response, mRNA clevage, MazE, Antitoxin, MazF, mRNA interferase, EndoA, YdcE, HYDROLASE-HYDROLASE INHIBITOR; HET: MSE; 2.918A {Bacillus subtilis subsp. subtilis}	98.66
ORF3	AvPV1_gp03	1497	1823	+			92.82
ORF4	AvPV1_gp04	1830	2237	+	Pleolipovirus VP3-like structural protein, small membrane protein	Pleolipo-like structural protein VP3, Pleolipoviridae, small membrane protein, YP_002791888, Halorubrum pleomorphic virus 1	90.34
ORF5	AvPV1_gp05	2263	4110	+	Pleolipovirus VP4-like membrane fusion protein, spike	C1JJY3 ENV_HAPV1 Envelope protein OS=Halorubrum pleomorphic virus 1 OX=634168 GN=ORF4 PE=1 SV=1	87.89
ORF6	AvPV1_gp06	4148	5608	+	Pleolipovirus VP4-like membrane fusion protein, spike	C1JJY3 ENV_HAPV1 Envelope protein OS=Halorubrum pleomorphic virus 1 OX=634168 GN=ORF4 PE=1 SV=1	100
ORF7	AvPV1_gp07	5649	6029	+			51.9
ORF8	AvPV1_gp08	6071	7723	+	Pleolipovirus HRPV1 ORF6 homolog	C1JJY5 ORF6_HAPV1 Uncharacterized protein 6 OS=Halorubrum pleomorphic virus 1 OX=634168 GN=ORF6 PE=3 SV=1	97.33
ORF9	AvPV1_gp09	7716	8090	+			56.33
ORF10	AvPV1_gp10	8074	9174	+	AAA+ ATPase conserved archaeal spindle-shaped viruses	Q3V4R0 Y286_ATV Uncharacterized protein ORF286 OS=Acidianus two-tailed virus OX=315953 PE=4 SV=1	99.75
ORF11	AvPV1_gp11	9214	9378	+
ORF12	AvPV1_gp12	9348	9521	+			81.05
ORF13	AvPV1_gp13	9526	9639	+			84.68
ORF14	AvPV1_gp14	9644	9901	+			75.48
ORF15	AvPV1_gp15	9971	10330	+	Domain found at the N-terminus of DDE transposases	PF13808.9 ; DDE_Tnp_1_assoc ; DDE_Tnp_1-associated	99.64
ORF16	AvPV1_gp16	10431	11075	-	DNA-binding protein, wHTH; AbiEi-like antitoxin, transcriptional regulator	1ZEL_A hypothetical protein Rv2827c; RV2827C, hypothetical protein, winged-helix, helix-turn-helix, auto-rickshaw, Structural Genomics, PSI, Protein Structure Initiative, TB Structural Genomics Consortium; HET: FMT; 1.93A {Mycobacterium tuberculosis} SCOP: a.4.5.83, d.377.1.1, l.1.1.1	99.87
ORF17	AvPV1_gp17	11180	11419	+			79.91
ORF18	AvPV1_gp18	11481	11612	+			52.18
ORF19	AvPV1_gp19	11742	11843	+			44.82
ORF20	AvPV1_gp20	12058	12438	-			34.06
ORF21	AvPV1_gp21	12753	13721	+			86.15
ORF22	AvPV1_gp22	13735	14166	+	VapC-like PIN domain ribonuclease, toxin	COG4113 COG4113; Predicted nucleic acid-binding protein, contains PIN domain [General function prediction only].	95.6
ORF23	AvPV1_gp23	14309	14989	-	LysR-type transcriptional regulator, wHTH	3SZP_B Transcriptional regulator, LysR family; winged helix-turn helix, DNA-binding, transcription factor, TRANSCRIPTION; 2.202A {Vibrio cholerae}	99.9
ORF24	AvPV1_gp24	15122	15289	+	DNA-binding protein, RHH	2K1O_A Putative; Helicobacter pylori, repressor, transcriptional regulator, DNA-binding, ribbon-helix-helix, HP0564, JHP0511, UNKNOWN FUNCTION, GENE REGULATION; NMR {Helicobacter pylori}	99.23
ORF25	AvPV1_gp25	15292	15792	+	DNA-binding protein, RHH	2KKE_A Uncharacterized protein; Protein NMR, NORTHEAST STRUCTURAL GENOMICS CONSORTIUM (NESG), Target TR5, PSI-2, Protein Structure Initiative, Methanothermobacter thermautotrophicus, O26567_METTH; NMR {Methanothermobacter thermautotrophicus str. Delta H}	97.93
ORF26	AvPV1_gp26	15789	16253	+	Archaeal Holliday junction resolvase	PF01870.21 ; Hjc ; Archaeal holliday junction resolvase (hjc)	92.71
ORF27	AvPV1_gp27	16280	16411	+			72.84
ORF28	AvPV1_gp28	16703	17104	+			80.58
ORF29	AvPV1_gp29	17105	17383	+			94.49
ORF30	AvPV1_gp30	17380	17727	+
ORF31	AvPV1_gp31	17724	17975	+	DNA-binding protein, RHH	COG5302 COG5302; Post-segregation antitoxin (ccd killing mechanism protein) encoded by the F plasmid [Mobilome: prophages, transposons].	99.6

## Sheet: Table S2
Table S2. Characteristics of "Thalassapleoviridae" genomes.
Viral element	Sequence reference	Accesion number/MAG_contig	Host/Predicted host	Coordinates		Length (bp)	Complete?	Attachment site	Integrated in	Geography	Environment	Location
AvPV1	GenBank	NC_015320	Archaeoglobus_veneficus SNP6	8107	26083	17976	yes	GCCCGGGTTCGAATCCCGGCGGCCGCA	tRNA-Gly (10393094)	Mid-Atlantic Ridge, Snake Pit hydrothermal vent site	black smoker wall	23.366667, -44.95
ApPV1	GenBank	NC_013741	Archaeoglobus profundus DSM5631	1493663	1508372	14710	yes	AAAAATCTAAA	-	Mexico, Gulf of California, Guaymas Basin	deep sea hydrothermal vents	27, -111.4
GahPV1	GenBank	NZ_CP011267	Geoglobus ahangari strain 234	197391	214171	16781	yes	ATGGGGCCGGTGGGAT	tRNA-Trp (24802839)	Mexico, Gulf of California, Guaymas Basin	hydrothermal chimney	27, -111
GacPV1	GenBank	CP009552	Geoglobus acetivorans strain SBH6	1179994	1193367	13374	yes	TAGCCCCGCGGG	tRNA-Gln (GACE_2332)	Mid-Atlantic Ridge, Ashadze hydrothermal field	fragment of a hydrothermal chimney-like structure.	12.9725, -44.863056
ThalV1	GenBank	DACG01000008.1	Geoglobus sp. UBA235 (MAG)	2897	17554	14658	yes	CCGGGCGGGGCTAT	tRNA-Gln (LGFDKLCJ_00007)	Pacific Ocean	marine sediment, borehole	47.7535, -127.763883
ThalV2	GenBank	MTMY01000001.1	Archaeoglobus sp. JdFR-37 (MAG)	29985	46208	16224	yes	ATAGCCCCGCGGGGATTC	tRNA-Gln (KKLHMMLJ_00058)	Pacific Ocean (Juan de Fuca Ridge)	basaltic crustal fluids	47.76, -127.76
ThalV3	IMG/VR	Ga0209426_1001737		1	11850	11850	yes	AATCCGGACGGGGCTA	tRNA-Gln (HFPDCNBE_00137)	Juan de Fuca Ridge flank, Pacific Ocean	deep oceanic, basalt-hosted subsurface hydrothermal fluid	47.76, -127.76
ThalV4	IMG/VR	Ga0072336_10134470		1	9530	9530	near-complete	-	-	North Sea, Denmark	deep subsurface	55.49, 7.42
ThalV5	IMG/VR	Ga0256842_1004139		49	9153	9105	yes	TCGTTGAA	-	Mexico: Guaymas Basin	hydrothermal sulfide rock	27.0067, -111.4094
FS900DNA_10017532	IMG/VR	FS900DNA_10017532		1	6317	6317	no	-	-	North Pacific Ocean: Axial Seamount	hydrothermal vents; marine; Diffuse hydrothermal flow volcanic vent	45.87992, -129.80294
Ga0103950_100077	IMG/VR	Ga0103950_100077		1	2328	2328	no	-	-	Guaymas Basin, Gulf of California, USA	hydrothermal vent chimney sediment	27.015, -111.033
Ga0256830_1007199	IMG/VR	Ga0256830_1007199		1	6151	6151	no	-	-	Pacific Ocean: Lau Basin	hydrothermal vent	-20.761, -176.1909
Ga0256830_1010212	IMG/VR	Ga0256830_1010212		1	4887	4887	no	-	-	Pacific Ocean: Lau Basin	hydrothermal sulfide rock	-20.761, -176.1909
Ga0256914_1006217	IMG/VR	Ga0256914_1006217		1	8292	8292	no	-	-	Pacific Ocean: Juan de Fuca Ridge	hydrothermal chimney	47.5696, -129.5902
Ga0310052_1003061	IMG/VR	Ga0310052_1003061		1	4649	4649	no	-	-	Northeast Pacific Ocean, Marker33 Vent, Axial Seamount	diffuse vent fluid, hydrothermal vents	45.93316, -129.9822
Ga0314843_0009570	IMG/VR	Ga0314843_0009570	Geoglobus ahangari (MAG)	1	6730	6730	no	-	-	Northeast Pacific Ocean	crustal fluids; subseafloor	47.7534, -127.7638
Ga0314852_001953	IMG/VR	Ga0314852_001953	Geoglobus ahangari (MAG)	1	5410	5410	no	-	-	Northeast Pacific Ocean	crustal fluids; subseafloor	47.761, -127.7615
JALUUC010000232	GenBank	JALUUC010000232	Geoglobus sp. (MAG)	1	6671	6671	no	-	-	Eastern Lau Spreading Center	hydrothermal vent	-20.761, -176.1909
OSAE01000243	GenBank	OSAE01000243		1	6509	6509	no	-	-	Subseafloor olivine biofilm; borehole	pacific Ocean: Hole 1301A, eastern flank of the Juan de Fuca Ridge	47.7535, -127.7639
OSAI01001746	GenBank	OSAI01001746		1	3399	3399	no	-	-	Marine sediment	pacific Ocean: Hole 1301A, eastern flank of the Juan de Fuca Ridge	47.7535, -127.7639

## Sheet: Table S3
Table S3. Annotation of the complete of near-complete "Thalassapleoviridae" genomes.
Protein	Functional annotation	HHsearch profile hit	HHsearch probability
ApPV1_gp01	EndoMS-like nuclease (PD-(D/E)XK superfamily) with a C-terminal DUF4268 domain	COG1637 NucS; Endonuclease NucS, RecB family [Replication, recombination and repair].	99.46
ApPV1_gp02	Endonuclease McrC component of the McrBC RM system, PD-(D/E)XK superfamily	6UT7_G McrBC 5-methylcytosine restriction system component; Endonuclease, AAA protein, GTPase, Methylation-dependent restriction, DNA BINDING PROTEIN; HET: MG, GSP, GDP;{Thermococcus gammatolerans}	100
ApPV1_gp03	GTPase McrB component of the McrBC RM system, AAA+ superfamily	6UT5_A GTPase subunit of restriction endonuclease; Endonuclease, AAA protein, GTPase, Methylation-dependent restriction, DNA BINDING PROTEIN; HET: GSP, GDP;{Thermococcus gammatolerans}	99.97
ApPV1_gp04	Thermonuclease, OB-fold	4HMJ_A Thermonuclease; nuclease, hyperstable, pdTp, ionizable group, HYDROLASE; HET: THP; 1.35A {Staphylococcus aureus} SCOP: b.40.1.1	99.75
ApPV1_gp05	N-glycosylase/DNA lyase (endonuclease III) domain followed by the EndoMS-like nuclease (PD-(D/E)XK superfamily) domain	PF09674.13 ; DUF2400 ; Protein of unknown function (DUF2400)	100
ApPV1_gp06	DNA-binding protein, RHH	COG4710 COG4710; Predicted DNA-binding protein with an HTH domain [General function prediction only].	99.19
ApPV1_gp07	DUF6516	PF20126.2 ; DUF6516 ; Family of unknown function (DUF6516)	99.92
ApPV1_gp08			82.92
ApPV1_gp09			61.77
ApPV1_gp10	AAA+ ATPase conserved archaeal spindle-shaped viruses	Q3V4R0 Y286_ATV Uncharacterized protein ORF286 OS=Acidianus two-tailed virus OX=315953 PE=4 SV=1	99.75
ApPV1_gp11			57.08
ApPV1_gp12	Pleolipovirus HRPV1 ORF6 homolog	C1JJY5 ORF6_HAPV1 Uncharacterized protein 6 OS=Halorubrum pleomorphic virus 1 OX=634168 GN=ORF6 PE=3 SV=1	96.68
ApPV1_gp13			55.18
ApPV1_gp14	Pleolipovirus VP4-like membrane fusion protein, spike	C1JJY3 ENV_HAPV1 Envelope protein OS=Halorubrum pleomorphic virus 1 OX=634168 GN=ORF4 PE=1 SV=1	100
ApPV1_gp15	Pleolipovirus VP3-like structural protein, small membrane protein	Pleolipo-like structural protein VP3, Pleolipoviridae, small membrane protein, YP_002791888, Halorubrum pleomorphic virus 1	87.28
ApPV1_gp16			86.88
ApPV1_gp17	DNA-binding protein, RHH	2KKE_A Uncharacterized protein; Protein NMR, NORTHEAST STRUCTURAL GENOMICS CONSORTIUM (NESG), Target TR5, PSI-2, Protein Structure Initiative, Methanothermobacter thermautotrophicus, O26567_METTH; NMR {Methanothermobacter thermautotrophicus str. Delta H}	99.07
ApPV1_gp18	Integrase, tyrosine recombinase superfamily	P20214 VINT_SSV1 Integrase OS=Sulfolobus spindle-shape virus 1 OX=244589 GN=d335 PE=1 SV=1	99.94
ThalV1_gp01	Rolling-circle replication initiation endonuclease Rep, HUH superfamily	PF04986.16 ; Y2_Tnp ; Putative transposase	99.78
ThalV1_gp02			89.99
ThalV1_gp03			83.81
ThalV1_gp04			68.91
ThalV1_gp05			57.33
ThalV1_gp06			72.26
ThalV1_gp07	Zinc finger protein	PF02150.19 ; RNA_POL_M_15KD ; RNA polymerases M/15 Kd subunit	96.36
ThalV1_gp08			41.38
ThalV1_gp09	DNA-binding protein, RHH; VapB-like antitoxin	5CEG_A Addiction module antidote protein, CopG/Arc/MetJ family; Toxin Anti-toxin, TOXIN; HET: GOL; 1.59A {Mesorhizobium opportunistum (strain LMG 24607 / HAMBI 3007 / WSM2075)}	98.79
ThalV1_gp10	DNA-binding protein, wHTH	4GCV_F Putative transcription protein; helex-turn-helex, transcription factor, DNA binding, TRANSCRIPTION; HET: PO4, MSE, GOL, NA; 2.3A {Pseudomonas aeruginosa PAO1} SCOP: a.4.5.0	99.41
ThalV1_gp11			86.05
ThalV1_gp12			81.36
ThalV1_gp13	Ribonuclease HI	KOG3752 Ribonuclease H [Replication, recombination and repair]	99.44
ThalV1_gp14	Zinc finger protein	COG5431 COG5431; Predicted nucleic acid-binding protein, contains Zn-finger domain [General function prediction only].	94.97
ThalV1_gp15	PD-(D/E)XK superfamily nuclease	PF18742.4 ; DpnII-MboI ; REase_DpnII-MboI	99.15
ThalV1_gp16	DUF2283	COG5428 YuzE; Uncharacterized protein YuzE, DUF2283 family [Function unknown].	99.82
ThalV1_gp17	mRNA-degrading endonuclease RelE; toxin	PF14076.9 ; DUF4258 ; Domain of unknown function (DUF4258)	99.42
ThalV1_gp18			81.66
ThalV1_gp19			59.59
ThalV1_gp20	AAA+ ATPase conserved archaeal spindle-shaped viruses	Q3V4R0 Y286_ATV Uncharacterized protein ORF286 OS=Acidianus two-tailed virus OX=315953 PE=4 SV=1	99.7
ThalV1_gp21			57.52
ThalV1_gp22	Pleolipovirus HRPV1 ORF6 homolog	C1JJY5 ORF6_HAPV1 Uncharacterized protein 6 OS=Halorubrum pleomorphic virus 1 OX=634168 GN=ORF6 PE=3 SV=1	97.38
ThalV1_gp23			59.67
ThalV1_gp24	Pleolipovirus VP4-like membrane fusion protein, spike	C1JJY3 ENV_HAPV1 Envelope protein OS=Halorubrum pleomorphic virus 1 OX=634168 GN=ORF4 PE=1 SV=1	100
ThalV1_gp25	Pleolipovirus VP3-like structural protein, small membrane protein	C1JJY2 MATRX_HAPV1 Matrix protein OS=Halorubrum pleomorphic virus 1 OX=634168 GN=ORF3 PE=1 SV=1	95.38
ThalV1_gp26			88.55
ThalV1_gp27	Integrase, tyrosine recombinase superfamily	COG4973 XerC; Site-specific recombinase XerC [Replication, recombination and repair].	99.97
ThalV4_gp01			86.16
ThalV4_gp02	Pleckstrin homology (PH) domain-containing protein	PF19744.2 ; DUF6232 ; Family of unknown function (DUF6232)	98.97
ThalV4_gp03	DUF2283	COG5428 YuzE; Uncharacterized protein YuzE, DUF2283 family [Function unknown].	99.82
ThalV4_gp04	mRNA-degrading endonuclease RelE; toxin	PF14076.9 ; DUF4258 ; Domain of unknown function (DUF4258)	99.46
ThalV4_gp05			82.97
ThalV4_gp06			88.28
ThalV4_gp07			68.33
ThalV4_gp08			65.03
ThalV4_gp09	AAA+ ATPase conserved archaeal spindle-shaped viruses	Q3V4R0 Y286_ATV Uncharacterized protein ORF286 OS=Acidianus two-tailed virus OX=315953 PE=4 SV=1	99.7
ThalV4_gp10			57.5
ThalV4_gp11	Pleolipovirus HRPV1 ORF6 homolog	C1JJY5 ORF6_HAPV1 Uncharacterized protein 6 OS=Halorubrum pleomorphic virus 1 OX=634168 GN=ORF6 PE=3 SV=1	97.44
ThalV4_gp12			70.52
ThalV4_gp13			57.97
ThalV4_gp14	Pleolipovirus VP4-like membrane fusion protein, spike	C1JJY3 ENV_HAPV1 Envelope protein OS=Halorubrum pleomorphic virus 1 OX=634168 GN=ORF4 PE=1 SV=1	100
ThalV4_gp15	Pleolipovirus VP3-like structural protein, small membrane protein	Pleolipo-like structural protein VP3, Pleolipoviridae, small membrane protein, YP_002791888, Halorubrum pleomorphic virus 1	94.87
ThalV4_gp16			94
ThalV4_gp17	Integrase, tyrosine recombinase superfamily	COG4973 XerC; Site-specific recombinase XerC [Replication, recombination and repair].	99.97
ThalV3_gp01	Integrase, tyrosine recombinase superfamily	COG4973 XerC; Site-specific recombinase XerC [Replication, recombination and repair].	99.97
ThalV3_gp02			77.03
ThalV3_gp03	Pleolipovirus VP4-like membrane fusion protein, spike	C1JJY3 ENV_HAPV1 Envelope protein OS=Halorubrum pleomorphic virus 1 OX=634168 GN=ORF4 PE=1 SV=1	100
ThalV3_gp04			80.23
ThalV3_gp05	Pleolipovirus HRPV1 ORF6 homolog	C1JJY5 ORF6_HAPV1 Uncharacterized protein 6 OS=Halorubrum pleomorphic virus 1 OX=634168 GN=ORF6 PE=3 SV=1	97.45
ThalV3_gp06	AAA+ ATPase conserved in archaeal viruses, pleolipovirus-like	C1JJY7 VP8_HAPV1 Virion protein 8 OS=Halorubrum pleomorphic virus 1 OX=634168 GN=ORF8 PE=4 SV=1	99.61
ThalV3_gp07			75.27
ThalV3_gp08			80.91
ThalV3_gp09	mRNA-degrading endonuclease, mRNA interferase toxin	1WMI_A hypothetical protein PHS013; toxin-antitoxin complex, HYDROLASE-HYDROLASE INHIBITOR COMPLEX; 2.3A {Pyrococcus horikoshii} SCOP: d.298.1.2	99.64
ThalV3_gp10			92.06
ThalV3_gp11	Pleckstrin homology (PH) domain-containing protein	PF19744.2 ; DUF6232 ; Family of unknown function (DUF6232)	98.43
ThalV3_gp12	DNA-binding protein, wHTH	4GCV_F Putative transcription protein; helex-turn-helex, transcription factor, DNA binding, TRANSCRIPTION; HET: PO4, MSE, GOL, NA; 2.3A {Pseudomonas aeruginosa PAO1} SCOP: a.4.5.0	99.47
ThalV3_gp13	DNA-binding protein, RHH; VapB-like antitoxin	5CEG_A Addiction module antidote protein, CopG/Arc/MetJ family; Toxin Anti-toxin, TOXIN; HET: GOL; 1.59A {Mesorhizobium opportunistum (strain LMG 24607 / HAMBI 3007 / WSM2075)}	98.64
ThalV3_gp14	Zinc finger protein	cd13946 LysW; Lysine biosynthesis protein LysW. LysW functions as a carrier protein in the biosynthesis pathway of lysine.	96.34
ThalV3_gp15			26.83
ThalV3_gp16			69.84
ThalV3_gp17			73.74
ThalV3_gp18			51.02
ThalV3_gp19	Rolling-circle replication initiation endonuclease Rep, HUH superfamily	PF04986.16 ; Y2_Tnp ; Putative transposase	99.81
GacPV1_gp01	Integrase, tyrosine recombinase superfamily	5HXY_F Tyrosine recombinase XerA; recombinase, XerA, RECOMBINATION; HET: PO4, MSE; 2.5A {Thermoplasma acidophilum DSM 1728}	99.97
GacPV1_gp02			77.62
GacPV1_gp03	Pleolipovirus VP3-like structural protein, small membrane protein	C1JJY2 MATRX_HAPV1 Matrix protein OS=Halorubrum pleomorphic virus 1 OX=634168 GN=ORF3 PE=1 SV=1	94.75
GacPV1_gp04	Pleolipovirus VP4-like membrane fusion protein, spike	C1JJY3 ENV_HAPV1 Envelope protein OS=Halorubrum pleomorphic virus 1 OX=634168 GN=ORF4 PE=1 SV=1	100
GacPV1_gp05	Pleolipovirus HRPV1 ORF6 homolog	C1JJY5 ORF6_HAPV1 Uncharacterized protein 6 OS=Halorubrum pleomorphic virus 1 OX=634168 GN=ORF6 PE=3 SV=1	96.13
GacPV1_gp06			59.22
GacPV1_gp07	AAA+ ATPase conserved archaeal spindle-shaped viruses	Q3V4R0 Y286_ATV Uncharacterized protein ORF286 OS=Acidianus two-tailed virus OX=315953 PE=4 SV=1	99.69
GacPV1_gp08			59
GacPV1_gp09			80.99
GacPV1_gp10	YefM-like antitoxin from the Phd-YefM toxin-antitoxin superfamily	3D55_A Uncharacterized protein Rv3357/MT3465; Tetramer, Toxin neutraliser, TOXIN INHIBITOR; HET: SO4; 2.13A {Mycobacterium tuberculosis} SCOP: d.306.1.0	97.73
GacPV1_gp11	mRNA-degrading endonuclease RelE; toxin	COG2026 RelE; mRNA-degrading endonuclease RelE, toxin component of the RelBE toxin-antitoxin system [Defense mechanisms].	99.61
GacPV1_gp12	DUF2283	COG5428 YuzE; Uncharacterized protein YuzE, DUF2283 family [Function unknown].	99.81
GacPV1_gp13	Transglutaminase, cysteine, protease	3ISR_C Transglutaminase-like enzymes, putative cysteine protease; Transglutaminase, cysteine, protease, cytophaga, hutchinsonii, PSI, MCSG, Structural Genomics, Midwest Center for Structural Genomics, Protein Structure; HET: MSE; 1.9A {Cytophaga hutchinsonii}	99.58
GacPV1_gp14			95.27
GacPV1_gp15	DNA-binding protein, wHTH	7DVR_A HTH marR-type domain-containing protein; heme-binding, helix-turn-helix, TRANSCRIPTION; HET: HEM; 1.7A {Streptococcus agalactiae serotype III (strain NEM316)}	99.47
GacPV1_gp16	DNA-binding protein, RHH; VapB-like antitoxin	5CEG_A Addiction module antidote protein, CopG/Arc/MetJ family; Toxin Anti-toxin, TOXIN; HET: GOL; 1.59A {Mesorhizobium opportunistum (strain LMG 24607 / HAMBI 3007 / WSM2075)}	98.78
GacPV1_gp17			30.53
GacPV1_gp18	Zinc finger protein, C4-type	COG1996 RPC10; DNA-directed RNA polymerase, subunit RPC12/RpoP, contains C4-type Zn-finger [Transcription].	95.93
GacPV1_gp19	Zinc finger protein	PF02150.19 ; RNA_POL_M_15KD ; RNA polymerases M/15 Kd subunit	94.99
GacPV1_gp20			72.19
GacPV1_gp21			55.55
GacPV1_gp22			66.81
GacPV1_gp23			86.29
GacPV1_gp24	Rolling-circle replication initiation endonuclease Rep, HUH superfamily	PF04986.16 ; Y2_Tnp ; Putative transposase	99.77
GahPV1_gp01	Zinc finger protein, RING finger	PF14445.9 ; Prok-RING_2 ; Prokaryotic RING finger family 2	91.99
GahPV1_gp02			88.46
GahPV1_gp03	Transcriptional regulator, histone-like protein, AbrB/MazE family	COG2002 AbrB; Bifunctional DNA-binding transcriptional regulator of stationary/sporulation/toxin gene expression and antitoxin component of the YhaV-PrlF toxin-antitoxin module [Transcription, Defense mechanisms].	99.23
GahPV1_gp04	Rolling-circle replication initiation endonuclease Rep, HUH superfamily	PF04986.16 ; Y2_Tnp ; Putative transposase	99.66
GahPV1_gp05			66.46
GahPV1_gp06			75.46
GahPV1_gp07			75.08
GahPV1_gp08	Zinc finger protein	PF02150.19 ; RNA_POL_M_15KD ; RNA polymerases M/15 Kd subunit	95.95
GahPV1_gp09			53.71
GahPV1_gp10	Zinc finger protein, His1 ORF4 homolog	Q25BJ1 Y04_HIS1I Uncharacterized protein ORF4 OS=His1 virus (isolate Australia/Victoria) OX=654912 GN=ORF4 PE=4 SV=1	97.72
GahPV1_gp11			23.92
GahPV1_gp12			84.43
GahPV1_gp13	DNA-binding protein, RHH; VapB-like antitoxin	5CEG_A Addiction module antidote protein, CopG/Arc/MetJ family; Toxin Anti-toxin, TOXIN; HET: GOL; 1.59A {Mesorhizobium opportunistum (strain LMG 24607 / HAMBI 3007 / WSM2075)}	98.62
GahPV1_gp14	DNA-binding protein, wHTH	4GCV_F Putative transcription protein; helex-turn-helex, transcription factor, DNA binding, TRANSCRIPTION; HET: PO4, MSE, GOL, NA; 2.3A {Pseudomonas aeruginosa PAO1} SCOP: a.4.5.0	99.59
GahPV1_gp15	DNA double-strand break repair protein, ATPase, rad50/RecN/RecR/RecF	4I99_B Chromosome partition protein Smc; winged-helix domain and SMC head domain, chromosome condensation, ScpB, DNA BINDING PROTEIN; HET: PO4, MSE; 2.3A {Pyrococcus furiosus}	99.75
GahPV1_gp16			91.14
GahPV1_gp17	DNA-binding protein, wHTH	4GCV_F Putative transcription protein; helex-turn-helex, transcription factor, DNA binding, TRANSCRIPTION; HET: PO4, MSE, GOL, NA; 2.3A {Pseudomonas aeruginosa PAO1} SCOP: a.4.5.0	99.63
GahPV1_gp18	RexA-like intracellular sensor of phage infection, Abi component	PF20505.1 ; DUF6731 ; Family of unknown function (DUF6731)	100
GahPV1_gp19	RexB-like membrane-anchored ion channel, Abi component	PF15968.8 ; RexB ; Membrane-anchored ion channel, Abi component	99.58
GahPV1_gp20	Pleckstrin homology (PH) domain-containing protein	PF19744.2 ; DUF6232 ; Family of unknown function (DUF6232)	98.96
GahPV1_gp21	mRNA-degrading endonuclease RelE; toxin	COG2026 RelE; mRNA-degrading endonuclease RelE, toxin component of the RelBE toxin-antitoxin system [Defense mechanisms].	99.65
GahPV1_gp22	YefM-like antitoxin from the Phd-YefM toxin-antitoxin superfamily	3D55_A Uncharacterized protein Rv3357/MT3465; Tetramer, Toxin neutraliser, TOXIN INHIBITOR; HET: SO4; 2.13A {Mycobacterium tuberculosis} SCOP: d.306.1.0	97.74
GahPV1_gp23			80.13
GahPV1_gp24			57.98
GahPV1_gp25	AAA+ ATPase conserved archaeal spindle-shaped viruses	Q3V4R0 Y286_ATV Uncharacterized protein ORF286 OS=Acidianus two-tailed virus OX=315953 PE=4 SV=1	99.64
GahPV1_gp26			57.62
GahPV1_gp27	Pleolipovirus HRPV1 ORF6 homolog	C1JJY5 ORF6_HAPV1 Uncharacterized protein 6 OS=Halorubrum pleomorphic virus 1 OX=634168 GN=ORF6 PE=3 SV=1	96.9
GahPV1_gp28	Pleolipovirus VP4-like membrane fusion protein, spike	C1JJY3 ENV_HAPV1 Envelope protein OS=Halorubrum pleomorphic virus 1 OX=634168 GN=ORF4 PE=1 SV=1	100
GahPV1_gp29	Pleolipovirus VP3-like structural protein, small membrane protein	C1JJY2 MATRX_HAPV1 Matrix protein OS=Halorubrum pleomorphic virus 1 OX=634168 GN=ORF3 PE=1 SV=1	95.58
GahPV1_gp30			86.41
GahPV1_gp31	Integrase, tyrosine recombinase superfamily	COG4973 XerC; Site-specific recombinase XerC [Replication, recombination and repair].	99.96
ThalV2_gp01	Integrase, tyrosine recombinase superfamily	COG4973 XerC; Site-specific recombinase XerC [Replication, recombination and repair].	99.97
ThalV2_gp02			91.38
ThalV2_gp03	Pleolipovirus VP3-like structural protein, small membrane protein	C1JJY2 MATRX_HAPV1 Matrix protein OS=Halorubrum pleomorphic virus 1 OX=634168 GN=ORF3 PE=1 SV=1	91.67
ThalV2_gp04	Pleolipovirus VP4-like membrane fusion protein, spike	C1JJY3 ENV_HAPV1 Envelope protein OS=Halorubrum pleomorphic virus 1 OX=634168 GN=ORF4 PE=1 SV=1	100
ThalV2_gp05	Pleolipovirus HRPV1 ORF6 homolog	C1JJY5 ORF6_HAPV1 Uncharacterized protein 6 OS=Halorubrum pleomorphic virus 1 OX=634168 GN=ORF6 PE=3 SV=1	97.91
ThalV2_gp06			54.91
ThalV2_gp07	AAA+ ATPase conserved archaeal spindle-shaped viruses	Q3V4R0 Y286_ATV Uncharacterized protein ORF286 OS=Acidianus two-tailed virus OX=315953 PE=4 SV=1	99.7
ThalV2_gp08			54.24
ThalV2_gp09			81.91
ThalV2_gp10	YefM-like antitoxin from the Phd-YefM toxin-antitoxin superfamily	3D55_A Uncharacterized protein Rv3357/MT3465; Tetramer, Toxin neutraliser, TOXIN INHIBITOR; HET: SO4; 2.13A {Mycobacterium tuberculosis} SCOP: d.306.1.0	95.74
ThalV2_gp11			75.16
ThalV2_gp12	mRNA-degrading endonuclease RelE; toxin	PF14076.9 ; DUF4258 ; Domain of unknown function (DUF4258)	99.41
ThalV2_gp13	DUF2283	COG5428 YuzE; Uncharacterized protein YuzE, DUF2283 family [Function unknown].	99.82
ThalV2_gp14			89.97
ThalV2_gp15			56.27
ThalV2_gp16	Membrane protein, 4TMD	5X5Y_G Uncharacterized protein; membrane protein, transporter; 3.465A {Pseudomonas aeruginosa PAO1}	95.55
ThalV2_gp17	Nucleotidyltransferase; HEPN domain	PF13643.9 ; DUF4145 ; Domain of unknown function (DUF4145)	97.15
ThalV2_gp18			91.52
ThalV2_gp19			86.71
ThalV2_gp20	DUF3426	COG5633 YcfL; Uncharacterized conserved protein YcfL [Function unknown].	99.7
ThalV2_gp21	DNA-binding protein, wHTH	7DVR_A HTH marR-type domain-containing protein; heme-binding, helix-turn-helix, TRANSCRIPTION; HET: HEM; 1.7A {Streptococcus agalactiae serotype III (strain NEM316)}	99.54
ThalV2_gp22	DNA-binding protein, RHH; VapB-like antitoxin	5CEG_A Addiction module antidote protein, CopG/Arc/MetJ family; Toxin Anti-toxin, TOXIN; HET: GOL; 1.59A {Mesorhizobium opportunistum (strain LMG 24607 / HAMBI 3007 / WSM2075)}	98.55
ThalV2_gp23			77.08
ThalV2_gp24			77.9
ThalV2_gp25			60.08
ThalV2_gp26			66.04
ThalV2_gp27			85.23
ThalV2_gp28	Rolling-circle replication initiation endonuclease Rep, HUH superfamily	PF04986.16 ; Y2_Tnp ; Putative transposase	99.79
ThalV5_gp01	Integrase, XerC-like tyrosine recombinase superfamily	P20214 VINT_SSV1 Integrase OS=Sulfolobus spindle-shape virus 1 OX=244589 GN=d335 PE=1 SV=1	99.96
ThalV5_gp02	Transcriptional regulator, RHH	6SBW_A CdbA; nucleoid ribbon-helix-helix, DNA BINDING PROTEIN; 2.24A {Myxococcus xanthus DK 1622}	99.04
ThalV5_gp03			53.35
ThalV5_gp04	Pleolipovirus VP3-like structural protein, small membrane protein	C1JJY2 MATRX_HAPV1 Matrix protein OS=Halorubrum pleomorphic virus 1 OX=634168 GN=ORF3 PE=1 SV=1	94.42
ThalV5_gp05	Pleolipovirus VP4-like fusogen, major structural protein	C1JJY3 ENV_HAPV1 Envelope protein OS=Halorubrum pleomorphic virus 1 OX=634168 GN=ORF4 PE=1 SV=1	100
ThalV5_gp06			64.63
ThalV5_gp07			55.81
ThalV5_gp08	Pleolipovirus HRPV1 ORF6 homolog	C1JJY5 ORF6_HAPV1 Uncharacterized protein 6 OS=Halorubrum pleomorphic virus 1 OX=634168 GN=ORF6 PE=3 SV=1	97.89
ThalV5_gp09			52.76
ThalV5_gp10	AAA+ ATPase conserved archaeal spindle-shaped viruses	Q3V4R0 Y286_ATV Uncharacterized protein ORF286 OS=Acidianus two-tailed virus OX=315953 PE=4 SV=1	99.69
ThalV5_gp11			62.36
ThalV5_gp12			20.7
ThalV5_gp13	DUF488 with an N-terminal AbrB/MazE family DNA-binding domain with histone fold	COG5483 COG5483; Uncharacterized conserved protein, DUF488 family [Function unknown].	99.95

## Sheet: Table S4 
Table S4. The number of hydrophobic clusters and salt bridges in VP4-like fusogens of pleomorphic viruses
Group	Virus name	# of hydrophobic cluster	# of salt bridges
Archaeoglobi	ApPV1	11	14
	AvPV1	13	14
	GacePV1	9	9
	GahaPV1	12	9
Halobacteria	HRPV6	10	8
	HFPV1	14	9
	HGPV1	12	10
	HHPV1	14	10
	HHPV2	14	14
	HHPV3	18	15
	HHPV4	18	15
	His2	15	15
	HRPV1	14	11
	HRPV2	13	14
	HRPV3	8	9
	HRPV9	9	15
	HRPV10	10	19
	HRPV11	9	20
	HRPV12	9	13
	SNJ2	15	12
	Hardyhisp	14	16
	UViG3300000868 000004	10	7
Methanonatronarchaeia	vir189	10	8
	vir190	13	10
	vir191	15	12
	vir192	12	20
	vir193	10	15
	vir211	9	10
Methanomassiliicoccales	vir422	12	10
	vir423	16	13
	vir424	11	11
	vir425	10	13
	vir431	14	10
	vir436	14	9

## Sheet: Table S5
Table S5. The number of glycosylation sites in VP4-like fusogens of pleomorphic viruses
Group	Virus name	# of glycosylation sites
Archaeoglobi	ApPV1	6
	AvPV1	5
	GahPV1	14
	GacPV1	12
	ThalV1	13
	ThalV2	17
	ThalV3	11
	ThalV4	12
	ThalV5	10
	JALUUC010000232	17
	FS900DNA_10017532	11
	Ga0103950_100077	14
	Ga0256830_1007199	12
	Ga0256830_1010212	11
	Ga0256914_1006217	11
	Ga0310052_1003061	10
	Ga0314843_0009570	15
	Ga0314852_001953	13
	OSAE01000243	15
Methanomassiliicoccales	vir439	12
	vir427	5
	vir440	4
	vir443	3
	vir429	7
	vir436	1
	vir435	4
	vir432	5
	vir426	9
	vir422	9
	vir428	6
	vir434	10
	vir423	7
	vir424	2
	vir425	7
	vir433	3
	vir447	3
	vir445	4
	vir442	4
	vir430	6
	vir437	8
	vir446	12
Methanonatronarchaeia	vir211	9
	vir189	12
	vir191	6
	vir190	9
	vir193	12
	vir192	15
Halobacteria	HRPV11	3
	HRPV10	5
	HRPV12	4
	HRPV13	5
	HRPV9	5
	HGPV1	15
	HFPV1	15
	HHPV4	10
	HHPV3	9
	SNJ2	13
	HRPV3	3
	HHPV1	4
	HHPV2	5
	HRPV1	13
	HRPV6	3
	HRPV2	8
	His2	7
	Hardyhisp2	9
	UViG3300000868 000004	12
