# Supplementary material for: Pleomorphic viruses establish stable relationship with marine hyperthermophilic archaea
Source: ISME J. 2024 Jan 23;18(1):wrae008. doi: 10.1093/ismejo/wrae008 (PMC10919331; doi:10.1093/ismejo/wrae008)
Supplement: SI_Data_2_wrae008 [file si_data_2_wrae008.zip]

Archive with 22 entries (20 files):
- Genomes/
- Genomes/ApPV1.gb
- Genomes/AvPV1.gb
- Genomes/GacPV1.gb
- Genomes/GahPV1.gb
- Genomes/Incomplete genomes/
- Genomes/Incomplete genomes/FS900DNA_10017532.gb
- Genomes/Incomplete genomes/Ga0103950_100077.gb
- Genomes/Incomplete genomes/Ga0256830_1007199.gb
- Genomes/Incomplete genomes/Ga0256830_1010212.gb
- Genomes/Incomplete genomes/Ga0256914_1006217.gb
- Genomes/Incomplete genomes/Ga0310052_1003061.gb
- Genomes/Incomplete genomes/Ga0314843_0009570.gb
- Genomes/Incomplete genomes/Ga0314852_001953.gb
- Genomes/Incomplete genomes/JALUUC010000232.gb
- Genomes/Incomplete genomes/OSAE01000243.gb
- Genomes/Incomplete genomes/OSAI01001746.gb
- Genomes/ThalV1.gb
- Genomes/ThalV2.gb
- Genomes/ThalV3.gb
- Genomes/ThalV4.gb
- Genomes/ThalV5.gb
