# Supplementary material for: Pleomorphic viruses establish stable relationship with marine hyperthermophilic archaea
Source: ISME J. 2024 Jan 23;18(1):wrae008. doi: 10.1093/ismejo/wrae008 (PMC10919331; doi:10.1093/ismejo/wrae008)
Supplement: SI_Data_2_wrae008 [file si_data_2_wrae008.zip › Genomes/ApPV1.gb]

LOCUS       Archaeoglobus profundus pleomorphic provirus 1                 14710 bp    DNA     circular       24-MAY-2023
FEATURES             Location/Qualifiers
     source          1..14699
                     /organism="Archaeoglobus profundus pleomorphic provirus 1, ApPV1"
                     /mol_type="genomic DNA"                    
     gene            complement(79..1026)
                     /locus_tag="ApPV1_gp01"
     CDS             complement(79..1026)
                     /locus_tag="ApPV1_gp01"
                     /inference="COORDINATES: protein motif:HMM:NF025454.2"
                     /note="Derived by automated computational analysis using
                     gene prediction method: Protein Homology."
                     /codon_start=1
                     /transl_table=11
                     /product="DUF4268 domain-containing protein"
                     /translation="MPNVQLGRIREVPITDVFRGEGEFSDWLLENIELLSEKLQIELD
                     DLQREYQVGRFSADLVGKDVNTNEKVVIENQFGRTDHDHLGKILTYASGIDAKIIVWI
                     AEEFADEHKQALTWLNNQTPAEIGFFGIEVRAIQIENSPYAIDFKVVVAPNQWVKSTR
                     IPQTSPRGEAYREFWGLLLESYGRRLTPQPQNWMCFGAGRSGIVYSWVFTSDNKFSVE
                     LYINTGSPEKNKQIYECLLKDKEQIERMLNPEGYEMYWGPAKWSPKGAHRIAVYKPMS
                     GDILQIDESERSELLNWGKEMMKRFETTFSKYLTKCARP"
     gene            complement(1097..2488)
                     /locus_tag="ApPV1_gp02"
     CDS             complement(1097..2488)
                     /locus_tag="ApPV1_gp02"
                     /inference="COORDINATES: ab initio
                     prediction:GeneMarkS-2+"
                     /note="Derived by automated computational analysis using
                     gene prediction method: GeneMarkS-2+."
                     /codon_start=1
                     /transl_table=11
                     /product="PD-(D/E)XK superfamily"
                     /translation="MELVIHTWKEYLKDDLKGIDWNLLKTYINDLRKFSRNLLADDLI
                     EEDLPRIDDEKFNPGGWVGVYDLGRDIIKVVPDPERLSEDEFDEIRRELIGWLEAIGP
                     ASRELFGKYMDTSIFERRLYATFSRHLIGYTEIALSHFIPRNVLFEDYTGRELRGKPV
                     WDKIVPLRAKGSQLLVSRKISFDLRSLSNLLLTRFHAELLRKINRLFEAFGLEKTPKF
                     LEELERYRRYHEKFISESVFSELLEEALEIDFEYPEILEKVRKSTKGVSLEVIDLWEA
                     YIGKKAFLTDFERVFDIALKPLSKIYELWCYKKLCEILKISEDYIRENPNSVPFELNG
                     KVGTLHYNPPRGLSKYSEIMKKQIGVSPGRPDFAIEFDGKITCVMDAKCKTKLDTSDV
                     QRLLSYLLDYVYPRLDRLVAVIFYLSKEQKDPIRSAHVRNCEIYLVSLTPKTYSDDLV
                     EKIEHIVESTTLS"
     gene            complement(2488..4215)
                     /locus_tag="ApPV1_gp03"
     CDS             complement(2488..4215)
                     /locus_tag="ApPV1_gp03"
                     /inference="COORDINATES: protein motif:HMM:NF019348.2"
                     /GO_function="GO:0005524 - ATP binding [Evidence IEA];
                     GO:0016887 - ATP hydrolysis activity [Evidence IEA]"
                     /note="Derived by automated computational analysis using
                     gene prediction method: Protein Homology."
                     /codon_start=1
                     /transl_table=11
                     /product="AAA family ATPase"
                     /translation="MYDRNVFIAPGSEEHINKSVFDLSSESGKGPLLSIKGLIPIKSI
                     EDVLTDEEKEALKKIYSDGKVRMWGTRPSLKNTWESIREGDLVVFYSRGRYICAADIV
                     YKTRNPELARKVWGNYDDKTGETWEYIFFVKNVRELNVDRKEFNKRVGYSENFFPQGF
                     MRVNDESVRRKIIELVEEITKGKIPPTPLIVSIIESLIRSTKGFEEIVKLTLAHIVAG
                     KNVVFYGPPGTSKTYLAKKICGEVCGPDNYSFHTANAEWSYFDVVGGLVLEGNGTKFK
                     KGLLLEAVEKCWDSLEKEGKPSWLIIDELNRANLDLAFGKTFTQLDIDYRDMPLEVIE
                     KNGERKEFYMPYSFRILATMNTYDRALLFSLGYAFMRRFAFIPVGSLLKQNKTIAETG
                     TEMRITDEMREFASSDIAKDLRELTKNAILKHFSKEKENGKDRAYIFEKFKIDSTAKV
                     DEIIGKLRLNELDILDVLSYIAFKITNEELVEIGHAIVFDAAKFIVAYSQISPGIDPR
                     IILDEAVVAYILPQLEYFMPKLRRAEIFGEKEYEDKWRRVKEDIRRLGLAKTLKGMEE
                     AEREFKVIQ"
     gene            4478..5170
                     /locus_tag="ApPV1_gp04"
     CDS             4478..5170
                     /locus_tag="ApPV1_gp04"
                     /inference="COORDINATES: protein motif:HMM:NF012774.2"
                     /note="Derived by automated computational analysis using
                     gene prediction method: Protein Homology."
                     /codon_start=1
                     /transl_table=11
                     /product="hypothetical protein"
                     /translation="MEQPTATTPTSTTPTPTPTPFSPRFGVKYKVKVVRVLDGDTIDV
                     ILPGGSKEIVRMLCVDTPEKTAEDNKPYEYDNITDLECLAKYGLEAKEFTEKHLLGKE
                     VYIEFDETAGLRGYYGRLLAYVYVDSMDFTAELVKKGYARVYEEGKCKKKAEYLSYQQ
                     QAMQSRLGLWSCMPTINTTGTMCDPSYPDVCIPPPPPDLDCDDIPYRKFRVLPPDPHN
                     FDADNDGIRCEE"
     gene            complement(5192..6451)
                     /locus_tag="ApPV1_gp05"
     CDS             complement(5192..6451)
                     /locus_tag="ApPV1_gp05"
                     /inference="COORDINATES: similar to AA
                     sequence:RefSeq:WP_012941162.1"
                     /note="Derived by automated computational analysis using
                     gene prediction method: Protein Homology."
                     /codon_start=1
                     /transl_table=11
                     /product="hypothetical protein"
                     /translation="MLNATAIREYLDKRYNISAKYYLNSSLLSCVRRFNDISRDEKDT
                     ANFAFISAMYDYQMKVSHLISRFNFIVDFLERNNLELPDLADSSHFEKLRDLMLKNYG
                     YFHRFDPRMRDFRKLVDVLTKLDLENIAKDYYDPNQSEPVEKVIDGILNEIRRFAEFS
                     SRGFIPNPKNKSSKKRLTLFLRWVVRPEYPDLGVWRFISPAHLYVSLDLGVLRVFQRI
                     TGIALKNDWDGVIRVTDYFRSVNPQDPAKYDYVLSRPAILDICKKSLEYSGCDACLLN
                     EICLTGRENIRNIRLVVEEEVDKTRHDYIRDLFKSRNPWKASCVREEYLNGRADIVCY
                     LPDMKSPERIVVVEVKVVLTFNGVKQLLNYIRTAIEKWKETVKECRGAMVCECISKDQ
                     EQKILEISEYHSIEIYKFDDNKFVRIA"
     gene            complement(6629..6835)
                     /locus_tag="ApPV1_gp06"
     CDS             complement(6629..6835)
                     /locus_tag="ApPV1_gp06"
                     /inference="COORDINATES: similar to AA
                     sequence:RefSeq:WP_012940264.1"
                     /GO_process="GO:0006355 - regulation of DNA-templated
                     transcription [Evidence IEA]"
                     /note="Derived by automated computational analysis using
                     gene prediction method: Protein Homology."
                     /codon_start=1
                     /transl_table=11
                     /product="ribbon-helix-helix protein, CopG family"
                     /translation="MVTVTLNKEVAEKLEKLRREGKTLSDVIKRIVETYEELEDYIDE
                     KWGKLQRDKEKFIDLEDYASSRGL"
     gene            complement(7157..7426)
                     /locus_tag="ApPV1_gp07"
     CDS             complement(7157..7426)
                     /locus_tag="ApPV1_gp07"
                     /inference="COORDINATES: protein motif:HMM:NF039803.1"
                     /note="Derived by automated computational analysis using
                     gene prediction method: Protein Homology."
                     /codon_start=1
                     /transl_table=11
                     /product="hypothetical protein"
                     /translation="MKYSILRKAILIDDSILHIREFVSPDDRSYSYNWIDKNGSHICR
                     WDNAPHYKNIKTFPHHKHTKSGVEESFETTLEDVLSVIEKEISQS"
     gene            complement(7450..7722)
                     /locus_tag="ApPV1_gp08"
     CDS             complement(7450..7722)
                     /locus_tag="ApPV1_gp08"
                     /inference="COORDINATES: similar to AA
                     sequence:RefSeq:WP_012966976.1"
                     /note="Derived by automated computational analysis using
                     gene prediction method: Protein Homology."
                     /codon_start=1
                     /transl_table=11
                     /product="hypothetical protein"
                     /translation="MELLVTKKEVLEYKKLEVISQIASVKSKIELFESKYGCKFEEFE
                     KNLKAKQEENFEEWDDYIEWKAYVRTLKELEEKLREIEDAKDIRIA"
     gene            complement(7859..8122)
                     /locus_tag="ApPV1_gp09"
     CDS             complement(7859..8122)
                     /locus_tag="ApPV1_gp09"
                     /inference="COORDINATES: ab initio
                     prediction:GeneMarkS-2+"
                     /note="Derived by automated computational analysis using
                     gene prediction method: GeneMarkS-2+."
                     /codon_start=1
                     /transl_table=11
                     /product="hypothetical protein"
                     /translation="MSEEILGVSAVVILAILVTASWLTNSKLLKLTTLGFVFLYPVAI
                     GQVAFPSGPDQLGNYISGVLKYWLAQVWEQIQNYIKQQLNLSL"
     gene            complement(8122..9030)
                     /locus_tag="ApPV1_gp10"
     CDS             complement(8122..9030)
                     /locus_tag="ApPV1_gp10"
                     /inference="COORDINATES: ab initio
                     prediction:GeneMarkS-2+"
                     /note="Derived by automated computational analysis using
                     gene prediction method: GeneMarkS-2+."
                     /codon_start=1
                     /transl_table=11
                     /product="AAA+ ATPase"
                     /translation="MSDKLFKYIQNAIEKDGFLFIGILGNKGFGKSVLGLNLVSNVLG
                     DWKKVLKHTIFTIQDFQNIDYRDDLERYEDGRVKIILWDDFALHASSYGFWKADRENL
                     TNFIEEFEIVREYVAVLVVTCATWEMIPPKLREQAHIMIQMTKRGQGEIWKKTRGWLF
                     LKKEYKKIGEISTEKIPDEIYNRYRQLKHKAVRVKRKIDLLRREEKAKELAERLTEKE
                     WEDEELLIALGIKDVHGNLTEFGELVVKYYNGKENGRCGCAVVKLTFREFANILRSCG
                     IRGDDKKFLRAYNEFKKRGYVKEVMN"
     gene            complement(9042..9509)
                     /locus_tag="ApPV1_gp11"
     CDS             complement(9042..9509)
                     /locus_tag="ApPV1_gp11"
                     /inference="COORDINATES: ab initio
                     prediction:GeneMarkS-2+"
                     /note="Derived by automated computational analysis using
                     gene prediction method: GeneMarkS-2+."
                     /codon_start=1
                     /transl_table=11
                     /product="hypothetical protein"
                     /translation="MAKIKIKEVSDLETVKKMIAYKLSEKLGLGTLVLDPYGPNLLFI
                     LDIAEREFGKEARKELEEFLMPYHKVRVLHTLQMEGIKQKFWLVAPSVGAKPIEDEEE
                     DFELSTDNEIRGLEPVNRLTTNVDKDGLDPVTRGTAKVDLDQYIEEEDDDLLF"
     gene            complement(9490..10911)
                     /locus_tag="ApPV1_gp12"
     CDS             complement(9490..10911)
                     /locus_tag="ApPV1_gp12"
                     /inference="COORDINATES: ab initio
                     prediction:GeneMarkS-2+"
                     /note="Derived by automated computational analysis using
                     gene prediction method: GeneMarkS-2+."
                     /codon_start=1
                     /transl_table=11
                     /product="hypothetical protein"
                     /translation="MNVKAFTILFFALICFSVGICLVADAEEVDYRDLTFWSDKTAEF
                     FSGPSKTVIDNNTYVVEYNLKEGWIKVHSEIPTLIAICDPFSGKWVKKFIKKGETNIT
                     LPFKPQPYAGLRLLTVSSPWGFAVLKEKEEIWSWWDYPIVILRSEMAKWSWERSAYAL
                     SLFIVGLALSRHVKKDRLIVNHVKHLIVIILVVVLLFAILSMRYTTDNVILVQNGTKI
                     VKQIPHLAFDTYYVKEWYNYLFALCFIAGYVLGLWLWRYDHLYVAYASYNEPLRIRIY
                     PYDIERGVIRDFDGKLTLIDFKNSFKQFINFELNGYNVSGILAVGEENYSYPEYQRPS
                     IRTSYALAGFFGLLVICLIADYLNVFKIDLAYALLFAGLIAVLTNIEALKAWFGVYVE
                     KIKVLRCSELMNEDNYTKMLKEAEIKHVIEDYEKLLRDYVKEKITMPRRTVKHLLSMI
                     RQVKVTKLENKPKRREENGEDKD"
     gene            complement(10920..11270)
                     /locus_tag="ApPV1_gp13"
     CDS             complement(10920..11270)
                     /locus_tag="ApPV1_gp13"
                     /inference="COORDINATES: ab initio
                     prediction:GeneMarkS-2+"
                     /note="Derived by automated computational analysis using
                     gene prediction method: GeneMarkS-2+."
                     /codon_start=1
                     /transl_table=11
                     /product="hypothetical protein"
                     /translation="MAKKRLLGSKLRKKQDKNKKGLFRPAKNKEIAEVIRMDTVKGAK
                     QSISELKRLIDKGEITIDEAIKYVNCVANRAKVQLNRKNLSSKEKREFQEIAKLYDDF
                     KERLKKAKAIIGIR"
     gene            complement(11321..12847)
                     /locus_tag="ApPV1_gp14"
                     /db_xref="GeneID:8740487"
     CDS             complement(11321..12847)
                     /locus_tag="ApPV1_gp14"
                     /inference="COORDINATES: ab initio
                     prediction:GeneMarkS-2+"
                     /note="Derived by automated computational analysis using
                     gene prediction method: GeneMarkS-2+."
                     /codon_start=1
                     /transl_table=11
                     /product="VP4-like membrane fusion protein"
                     /translation="MKIRVILSIFLIATLMGQTVALPLIPIVIGIAGVSSGIIGYWLG
                     FQKSNEYQKLLEDYEARLTNNTIQNDINTRLFLQELHTRDQNVAMLGQDISTYSKNYA
                     WALAKYTALKALYNGSNAKEAQQLARQAVYEYYYNLTMNIITMANETAELVVHSLNYY
                     VKNVGINSFVVDVPNTHIRSRAGGGIIATAEYLPKYGEIVLRWAWGTINRGYADDQLY
                     IRTTKVNVLGKSFTVKRPTAHFKSDLDQKWLFANVIYFKLSDSEKEIIYNWADYGNTL
                     SRIDSDYKQVMANLDSYVLSIAQKLTQLGINETDLIDPYVLASQLNTDLNSTGYYGYV
                     VAELALLGLPIAGSLDTSISITVYNESGVIEKTLEGYLFTDWNTTFEVGENYTVPSGT
                     LVYFVSDEGLWKIPEGYTIHINRIVNPATGKELKNTTIYKYVDHSGDIQTLYEEVAKI
                     RDLYEQYLEMSTTVGGGSSGSEWANAINEFWNSLDWQVKAVLIGGGALTTAVLIGRRK
                     "
     gene            complement(12862..13269)
                     /locus_tag="ApPV1_gp15"
     CDS             complement(12862..13269)
                     /locus_tag="ApPV1_gp15"
                     /inference="COORDINATES: ab initio
                     prediction:GeneMarkS-2+"
                     /note="Derived by automated computational analysis using
                     gene prediction method: GeneMarkS-2+."
                     /codon_start=1
                     /transl_table=11
                     /product="VP3-like structural protein, small membrane protein"
                     /translation="MVRRVGGFVKSRYGQHYGGIAKKGSFGPIEAGTFIAWVVASLAC
                     FGLIALPDLTYQTLAVVMVIISSIILLAQKAQIKFTALEMVCFAISVILPIMASGVIG
                     GFALPTDWMANAWSKIGLWSLSAVGTVVMAYQD"
     gene            complement(13235..13525)
                     /locus_tag="ApPV1_gp16"
     CDS             complement(13235..13525)
                     /locus_tag="ApPV1_gp16"
                     /inference="COORDINATES: ab initio
                     prediction:GeneMarkS-2+"
                     /note="Derived by automated computational analysis using
                     gene prediction method: GeneMarkS-2+."
                     /codon_start=1
                     /transl_table=11
                     /product="hypothetical protein"
                     /translation="MNNRQRQQQTIATVIFVLIITEILLHICWKVIDNYFFEDFTVTT
                     QIAILAVIALLFVLFFREELLFGVVRGGESRIVGKKGGGVRNGKKGRRIRKK"
     gene            complement(13605..13805)
                     /locus_tag="ApPV1_gp17"
     CDS             complement(13605..13805)
                     /locus_tag="ApPV1_gp17"
                     /inference="COORDINATES: protein motif:HMM:NF013561.2"
                     /GO_process="GO:0006355 - regulation of DNA-templated
                     transcription [Evidence IEA]"
                     /note="Derived by automated computational analysis using
                     gene prediction method: Protein Homology."
                     /codon_start=1
                     /transl_table=11
                     /product="ribbon-helix-helix protein, CopG family"
                     /translation="MKMFGKDELREKTKKRGNSFTLSDAHMQKVYELAEIFGVSPSEI
                     IRRAIDEYYISMMERLSKIREY"
     gene            complement(13811..14587)
                     /locus_tag="ApPV1_gp18"
                     /db_xref="GeneID:8740491"
     CDS             complement(13811..14587)
                     /locus_tag="ApPV1_gp18"
                     /inference="COORDINATES: protein motif:HMM:NF028105.2"
                     /note="Derived by automated computational analysis using
                     gene prediction method: Protein Homology."
                     /codon_start=1
                     /transl_table=11
                     /product="integrase"
                     /translation="MKWLERKVEPDTARFYIKYLDEYLMDSITDVQQVIEILSSIDSI
                     GKRRWFERGFRNLLNFLEIKGYPLDFIERFRKAVKVENAGVREIFIDTNELLEAWRDK
                     ISRRSRKMQILFKLFVYSGVRGKQAVAMLNNFDPLKIVYKDRIARYPIANISKGSKKG
                     YWVYMPSKFAKELVDFIKSFNGKMTKKTIDNMRFGRVSASTIRKWHLNFLIENGVPES
                     VADFIQGRASLTVGSTHYLNKTKQADEWYSRVVDRFPIKG"
ORIGIN
        1 AAAAATCTAA AATCGATTTT ATGTTCTACC AAATTTAGCC AATAGGAACG CTCGAACTGG
       61 GGTTCTTGTC TCCTTACCTC AAGGTCTTGC ACACTTCGTT AAGTACTTCG AAAAAGTCGT
      121 TTCAAATCTT TTCATCATCT CTTTACCCCA ATTCAGGAGT TCTGATCTCT CACTTTCGTC
      181 AATCTGAAGT ATATCTCCAC TCATTGGCTT ATATACAGCT ATCCTATGAG CTCCTTTAGG
      241 GCTCCACTTA GCTGGGCCCC AATACATTTC ATACCCTTCT GGATTCAGCA TTCTTTCAAT
      301 TTGCTCCTTG TCCTTAAGTA AGCATTCGTA AATTTGTTTA TTTTTCTCGG GACTCCCTGT
      361 ATTTATGTAC AGCTCCACTG AGAACTTGTT ATCGCTCGTG AAGACCCAGC TATATACAAT
      421 TCCACTTCTT CCCGCTCCAA AGCACATCCA ATTTTGAGGT TGAGGGGTCA GTCTTCTACC
      481 ATACGATTCT AATAGTAGCC CCCAAAATTC TCTATAAGCC TCTCCTCTTG GAGAAGTTTG
      541 AGGAATTCTT GTACTTTTAA CCCATTGATT TGGAGCTACT ACCACTTTGA AATCTATTGC
      601 GTAAGGAGAG TTCTCAATTT GTATGGCTCG AACTTCTATC CCGAAAAACC CTATTTCTGC
      661 TGGTGTTTGG TTATTTAGCC ACGTAAGAGC TTGTTTATGT TCATCTGCAA ACTCCTCAGC
      721 AATCCATACT ATAATTTTTG CATCAATTCC AGATGCATAC GTGAGAATCT TTCCAAGATG
      781 ATCGTGGTCT GTTCTTCCGA ATTGATTCTC GATTACAACT TTCTCATTGG TATTTACATC
      841 CTTTCCCACA AGGTCAGCAG AGAATCTACC GACCTGATAC TCCCTCTGGA GATCATCAAG
      901 CTCAATCTGA AGCTTCTCAC TCAAGAGCTC AATATTTTCC AAAAGCCAAT CACTAAATTC
      961 TCCTTCACCT CTAAAGACGT CAGTTATCGG TACCTCTCTT ATTCTCCCGA GCTGAACATT
     1021 AGGCATATGT ATATCATTAA GAGCTAAAGC TATTTTATAA CTTTTGTTTT TGCATTTTTA
     1081 TTAACGCTCA TTGCCGTTAA CTCAAAGTTG TTGATTCGAC AATATGCTCT ATTTTTTCTA
     1141 CCAGATCATC TGAGTACGTC TTTGGAGTCA AGCTAACTAA GTATATTTCG CAATTTCTGA
     1201 CATGTGCTGA TCTTATTGGA TCTTTCTGCT CTTTAGATAA GTAGAATATC ACCGCCACAA
     1261 GCCTGTCTAG CCTGGGATAC ACATAATCTA GAAGATAAGA CAACAACCTT TGAACATCGC
     1321 TGGTATCAAG CTTTGTCTTG CATTTTGCAT CCATAACACA GGTTATTTTG CCATCAAATT
     1381 CAATTGCAAA ATCAGGTCTA CCAGGTGAAA CTCCAATCTG CTTCTTCATT ATCTCACTAT
     1441 ATTTACTTAA GCCTCTCGGA GGGTTGTAAT GCAAGGTTCC TACTTTCCCA TTAAGCTCAA
     1501 AAGGCACGCT ATTTGGATTT TCTCTAATAT AATCCTCGCT TATCTTCAGA ATTTCGCAGA
     1561 GCTTTTTATA GCACCAGAGC TCGTAGATCT TGCTCAGGGG TTTCAAAGCG ATATCGAATA
     1621 CCCTTTCGAA ATCTGTTAGG AATGCTTTCT TTCCTATATA CGCTTCCCAC AGATCAATAA
     1681 CCTCCAAAGA GACGCCTTTC GTACTTTTCC TTACTTTTTC CAAGATTTCA GGGTATTCGA
     1741 AGTCTATTTC AAGGGCCTCT TCCAAAAGCT CTGAGAACAC ACTTTCGCTG ATAAACTTTT
     1801 CATGATATCT TCGGTATCTC TCTAGTTCCT CTAGAAACTT CGGAGTTTTC TCCAAACCGA
     1861 AAGCTTCAAA CAATCTATTT ATTTTCCTCA GTAACTCAGC ATGAAATCTA GTGAGTAAGA
     1921 GGTTTGATAA AGATCTGAGA TCGAAGCTTA TCTTCCTAGA CACTAGAAGT TGTGAACCTT
     1981 TAGCTCTAAG CGGGACTATC TTGTCCCAAA CAGGTTTTCC TCTTAGTTCT CTGCCAGTGT
     2041 AATCTTCAAA TAGGACATTT CGAGGGATGA AATGCGAAAG TGCAATTTCC GTGTACCCGA
     2101 TCAAATGGCG GCTAAAGGTG GCATACAGTC TCCTCTCGAA GATTGAAGTG TCCATGTATT
     2161 TTCCAAAGAG TTCTCTGGAA GCAGGACCTA TAGCTTCCAG CCAACCTATA AGTTCCCGTC
     2221 TGATTTCATC AAATTCGTCC TCTGATAACC TCTCAGGATC CGGTACGACC TTAATTATGT
     2281 CTCTTCCTAA ATCGTAAACG CCTACCCATC CGCCAGGGTT GAACTTCTCG TCATCGATTC
     2341 TCGGCAAGTC CTCTTCTATC AGATCGTCAG CTAACAAATT TCTCGAAAAC TTTCTCAAAT
     2401 CGTTGATGTA TGTCTTTAGC AGATTCCAAT CTATTCCTTT TAAATCGTCT TTTAAATATT
     2461 CTTTCCACGT ATGAATTACT AACTCCACTA CTGGATCACC TTAAACTCTC TTTCTGCCTC
     2521 TTCCATTCCC TTCAAAGTTT TCGCTAGGCC AAGCCTTCGT ATATCCTCTT TTACTCTTCT
     2581 CCACTTGTCT TCGTACTCCT TCTCGCCGAA AATTTCGGCT CTTCTTAGCT TAGGCATGAA
     2641 GTATTCTAGC TGTGGTAGGA TGTAAGCTAC AACGGCTTCA TCGAGGATAA TTCTCGGATC
     2701 AATACCTGGA GAGATTTGCG AATACGCAAC TATGAACTTG GCAGCATCGA ATACTATGGC
     2761 ATGACCGATC TCAACCAACT CTTCGTTAGT TATCTTGAAC GCAATGTAGG ATAGAACATC
     2821 TAAGATATCT AACTCATTGA GCCTGAGTTT ACCGATTATT TCGTCGACCT TGGCAGTACT
     2881 ATCAATTTTG AACTTTTCGA ATATGTACGC TCTATCTTTT CCATTCTCCT TTTCCTTACT
     2941 GAAGTGCTTA AGAATAGCGT TCTTTGTGAG TTCTCTCAGA TCTTTTGCAA TGTCACTGCT
     3001 TGCAAATTCT CTCATTTCGT CTGTTATTCT CATTTCAGTT CCCGTCTCAG CGATAGTCTT
     3061 GTTTTGCTTT AGCAATGATC CCACCGGAAT AAACGCAAAT CTACGCATGA AAGCGTAACC
     3121 AAGCGAGAAA AGAAGAGCTC TGTCGTAGGT GTTCATGGTC GCTAAAATTC TAAACGAGTA
     3181 TGGCATGTAG AACTCCTTCC TTTCTCCATT CTTCTCAATA ACTTCGAGGG GCATGTCACG
     3241 GTAATCTATA TCAAGTTGGG TGAACGTCTT TCCGAAAGCT AGATCGAGGT TAGCTCTGTT
     3301 AAGCTCATCT ATGATCAGCC AAGATGGTTT ACCTTCTTTC TCCAGAGAGT CCCAGCACTT
     3361 TTCTACGGCT TCTAACAACA ACCCTTTCTT AAACTTTGTG CCATTTCCTT CAAGTACTAG
     3421 TCCTCCGACA ACATCGAAGT AGCTCCACTC GGCGTTCGCT GTGTGGAAGG AGTAGTTATC
     3481 AGGGCCACAA ACTTCTCCGC AGATCTTCTT AGCCAGATAA GTTTTGCTTG TTCCAGGAGG
     3541 ACCATAAAAA ACTACATTTT TGCCAGCAAC TATATGGGCT AGCGTGAGCT TCACAATCTC
     3601 TTCAAATCCC TTAGTTGATC TTATTAAACT CTCGATGATA GACACAATTA GTGGTGTAGG
     3661 TGGAATTTTT CCTTTAGTTA TCTCCTCAAC TAACTCAATA ATTTTTCTCC TGACAGACTC
     3721 GTCATTGACA CGCATAAAAC CTTGCGGGAA GAAGTTTTCG CTGTATCCAA CCCGTTTATT
     3781 GAACTCTTTT CTGTCGACGT TTAACTCCCT GACATTTTTA ACAAAGAATA TGTATTCCCA
     3841 AGTCTCACCA GTTTTATCAT CGTAGTTTCC CCATACTTTT CGTGCCAATT CGGGATTTCT
     3901 AGTTTTATAC ACAATATCTG CAGCACAAAT GTATCTTCCT CTACTATAAA ACACCACAAG
     3961 ATCTCCTTCT CTAATAGATT CCCATGTGTT CTTTAAACTA GGTCTAGTTC CCCACATTCT
     4021 TACTTTTCCA TCAGAATAGA TTTTCTTTAG AGCCTCCTTT TCTTCATCAG TTAGCACATC
     4081 TTCTATACTC TTGATTGGTA TCAATCCCTT AATGCTAAGT AAGGGGCCTT TTCCACTCTC
     4141 CGAACTAAGA TCAAAGACGC TCTTATTAAT GTGTTCTTCA GAACCAGGAG CTATGAAAAC
     4201 GTTCCTATCA TACATCACTG GCTCCCCTCT GATTCATCGT CCTTGCAACC TTTAACCTTT
     4261 TCTTTGAAAG TACTTTCTCT TGTTCACATC TATTTTCAAG TCAGATTGGG GGGGTGAAGA
     4321 TAAGTAAATG TGGATCAGCA TGAATTCAGA GTGAGGTAAC AAGGCCATTA GTTTTATATG
     4381 TTAGCTTCTA AAAACATACG AAGGAGGCCG ACTGGAATGA GATATTTAGT TGTCTTCCTG
     4441 CTCGTTCTCA ATGTTCCTCG GCTGCTGCAC TCAACAGGTG GAACAACCAA CTGCTACAAC
     4501 ACCCACGTCC ACTACCCCCA CTCCAACGCC AACGCCGTTC TCTCCGCGGT TCGGCGTTAA
     4561 ATACAAAGTC AAGGTCGTAA GAGTCTTGGA CGGAGACACG ATCGACGTTA TTCTTCCGGG
     4621 CGGTTCGAAG GAAATAGTCA GAATGCTGTG TGTAGATACT CCCGAGAAAA CTGCCGAAGA
     4681 TAACAAGCCA TACGAGTACG ACAACATAAC GGACCTCGAA TGCCTTGCCA AGTACGGCTT
     4741 GGAGGCAAAA GAGTTCACCG AGAAGCACCT GCTCGGAAAG GAAGTCTACA TCGAGTTCGA
     4801 TGAGACTGCC GGATTGAGAG GCTATTACGG CCGTTTGCTG GCCTACGTTT ACGTCGATTC
     4861 TATGGACTTC ACGGCGGAGC TCGTTAAGAA GGGCTACGCC AGAGTCTATG AGGAAGGAAA
     4921 GTGCAAGAAG AAGGCCGAGT ACCTGAGCTA CCAGCAACAG GCGATGCAGT CGAGACTCGG
     4981 ACTCTGGAGC TGTATGCCTA CCATAAACAC AACTGGAACT ATGTGCGATC CTTCCTATCC
     5041 AGATGTGTGT ATTCCACCTC CACCGCCCGA CCTCGACTGC GATGACATTC CTTACAGAAA
     5101 ATTCAGAGTG CTGCCACCAG ATCCGCACAA CTTCGATGCA GATAACGATG GAATTAGATG
     5161 CGAAGAGTAA AATCGAAAGT ACACAAGAGG GCTAAGCAAT CCTAACAAAT TTGTTGTCAT
     5221 CAAATTTATA TATTTCGATG CTATGATATT CTGAAATCTC CAAAATTTTC TGTTCTTGAT
     5281 CTTTTGAAAT GCACTCGCAC ACCATTGCAC CTCTGCACTC CTTTACAGTC TCTTTCCACT
     5341 TCTCGATAGC TGTTCTAATG TAATTCAGGA GCTGCTTCAC ACCGTTGAAA GTCAGAACAA
     5401 CTTTAACCTC GACTACTACT ATCCTCTCAG GACTTTTCAT ATCCGGCAAA TAACACACTA
     5461 TGTCCGCTCT TCCGTTCAGA TACTCCTCTC TAACGCAGGA AGCCTTCCAA GGATTCCTGC
     5521 TCTTAAAAAG ATCTCGAATA TAATCATGCC TAGTTTTATC TACCTCCTCT TCAACGACTA
     5581 ACCTGATATT TCTGATATTT TCTCTACCCG TCAAGCATAT CTCATTTAGA AGGCAGGCAT
     5641 CGCAGCCGGA ATATTCTAAG CTCTTCTTGC ATATGTCCAG TATTGCCGGT CTCGAGAGAA
     5701 CGTAATCGTA TTTGGCTGGA TCTTGGGGAT TTACACTTCT AAAGTAGTCT GTGACTCTTA
     5761 TGACACCGTC CCAATCATTC TTAAGTGCTA TACCAGTTAT CCTCTGAAAG ACTCTTAACA
     5821 CTCCGAGATC CAGCGAAACA TACAAATGTG CAGGGCTTAT GAACCTCCAA ACTCCTAAAT
     5881 CCGGATATTC GGGCCTTACA ACCCATCTAA GGAAGAGTGT TAATCTCTTC TTCGATGACT
     5941 TATTTTTAGG GTTTGGGATG AAGCCACGCG AAGAAAATTC GGCAAACCGA CGAATTTCAT
     6001 TTAGAATTCC ATCTATAACC TTTTCCACGG GTTCAGACTG GTTGGGATCA TAATAATCTT
     6061 TAGCTATATT TTCAAGATCA AGCTTCGTTA AAACATCCAC CAGCTTTCGG AAATCTCTCA
     6121 TTCGCGGATC GAATCTGTGA AAGTAGCCGT AGTTCTTCAA CATCAAATCT CTCAGCTTTT
     6181 CGAAGTGAGA GCTGTCAGCT AGGTCGGGCA ACTCAAGATT ATTACGCTCA AGGAAATCTA
     6241 CTATGAAGTT AAATCTACTG ATCAGATGAG ATACTTTCAT TTGATAGTCG TACATAGCTG
     6301 AGATGAAAGC AAAGTTTGCC GTATCTTTTT CATCTCGGGA GATATCGTTA AATCTTCTAA
     6361 CACAGCTGAG CAGAGAACTG TTGAGGTAGT ATTTCGCAGA AATATTGTAT CTTTTATCCA
     6421 AATACTCCCT TATAGCTGTT GCATTTAGCA TCGATTACGA ATACTGGCTG GGATACTTAT
     6481 AAGTTCTATT ACCGTAGCGC TCCTAAACAA CCACTCTTAA CTAATCTCTG TATTTCTTGA
     6541 GTGAACTGAA CAGCTACAGG ATAACAACGC TTTCAGACAA CTTGTCTAAA AATTTGGCTA
     6601 CATCAGGATG AATCAAAACC GAGAACATTC AAAGACCTCT TGAAGATGCG TAATCTTCAA
     6661 GGTCTATAAA CTTCTCTTTA TCTCTTTGAA GTTTCCCCCA TTTTTCGTCA ATATAATCCT
     6721 CAAGCTCCTC ATAAGTTTCT ACTATTCTTT TTATTACGTC ACTAAGAGTT TTCCCCTCCC
     6781 TCCTGAGCTT TTCTAGCTTT TCCGCCACTT CCTTGTTGAG TGTAACAGTA ACTATACATA
     6841 ATCTAAATTA ATACAAAGAT TTAAGGCTTT GTGTCCACAG GTTGGTACCT GCGGTTGTGA
     6901 CCACAACATC TGGATCTGTA CTTGTGACCA CAGGTAGACG TTCTGAGAGC TTGTGTTGAA
     6961 CCTTGTGGAC GTCCACAGGT CGAGTGAATT AATTAATTCG ACGTTCGACT AATCAACCCT
     7021 CTTCTTCCTC TTTTAGCCGA AAGCGAATTT TATAACCCTT GTTTATGGTT GGGTGTTGAG
     7081 GTTGGACCTA CAGGTTCCAG TTGCTCGAGA AGGTTCTACA ATACTACAGA TGTCGATTTA
     7141 TGAAATTATG AGTGAATCAG GATTGCGAAA TTTCCTTTTC GATGACGGAG AGAACATCCT
     7201 CTAGGGTAGT TTCGAAGGAC TCTTCAACGC CACTTTTCGT GTGCTTGTGA TGGGGGAACG
     7261 TTTTAATGTT TTTGTAGTGA GGAGCGTTAT CCCATCTACA GATGTGAGAA CCGTTTTTGT
     7321 CGATCCAATT GTATGAATAC GATCTATCAT CAGGAGAAAC GAATTCTCTA ATGTGTAGGA
     7381 TAGAATCATC GATTAAAATA GCCTTTCTTA AAATCGAGTA TTTCATAAGA TTTAACGATT
     7441 GGACTTTTTT CAAGCAATTC TAATGTCCTT AGCATCTTCG ATCTCTCTAA GTTTTTCCTC
     7501 TAACTCTTTT AGGGTTCTAA CGTATGCCTT CCATTCGATG TAATCGTCCC ATTCCTCAAA
     7561 ATTCTCCTCT TGTTTGGCTT TCAAATTCTT TTCAAATTCT TCAAATTTGC ATCCATATTT
     7621 GGACTCAAAT AATTCGATCT TAGATTTAAC GGATGCGATT TGAGAGATTA CCTCTAATTT
     7681 CTTATATTCT AAAACTTCCT TCTTGGTTAC CAGTAGTTCC ATGACCTACG CTCCATTTTA
     7741 ATGGTTATAT ACTTTACTTA GCCAATAAGG AGATGGGGGC AATTTATCCT ACTTTGAGAT
     7801 TTCAGCTGAG AGTAATTTTA CGTAAAGCGA TAATAAAAAT AATAAATCTA CACAAAAATT
     7861 ATAGTGATAG ATTGAGTTGT TGCTTGATGT AGTTCTGGAT TTGTTCCCAT ACCTGTGCAA
     7921 GCCAATACTT CAATACTCCA GATATGTAGT TGCCCAACTG GTCCGGTCCA CTTGGGAACG
     7981 CTACTTGACC TATTGCAACG GGATAAAGAA ACACGAATCC TAATGTTGTA AGCTTTAGCA
     8041 ACTTGCTATT AGTCAGCCAA CTTGCTGTAA CCAATATCGC AAGTATTACT ACAGCAGAAA
     8101 CGCCTAAAAT CTCCTCGCTC ATCAGTTCAT CACCTCCTTA ACGTATCCTC TCTTCTTGAA
     8161 TTCATTATAA GCTCTCAAAA ACTTCTTATC ATCGCCTCTT ATCCCGCAAG AGCGAAGAAT
     8221 GTTTGCGAAT TCTCTAAAAG TAAGCTTTAC AACGGCACAA CCACAACGCC CATTCTCTTT
     8281 ACCATTATAA TATTTAACGA CTAACTCTCC GAATTCCGTT AAGTTTCCGT GAACGTCTTT
     8341 AATTCCTAAT GCGATAAGTA GTTCTTCATC TTCCCATTCT TTTTCCGTTA ATCGCTCTGC
     8401 CAATTCCTTA GCCTTCTCCT CTCTCCTCAG TAAATCTATT TTTCTTTTAA CCCTAACCGC
     8461 TTTGTGCTTC AACTGTCTAT AACGATTATA AATTTCATCC GGGATTTTTT CCGTGCTTAT
     8521 CTCTCCAATT TTCTTATATT CTTTCTTCAG GAATAACCAT CCCCTCGTTT TCTTCCATAT
     8581 CTCTCCCTGT CCTCTCTTCG TCATCTGGAT CATAATATGG GCCTGTTCTC TCAACTTAGG
     8641 GGGTATCATC TCCCAAGTCG CACAGGTTAC CACAAGAACA GCGACATACT CCCTAACGAT
     8701 CTCGAATTCT TCAATGAAGT TAGTTAGATT TTCCCTGTCG GCTTTCCAGA AACCGTAGGA
     8761 TGATGCATGT AAAGCGAAGT CATCCCATAA AATGATTTTA ACCCTTCCGT CTTCGTAACG
     8821 CTCAAGATCA TCTCTGTAGT CGATGTTTTG GAAGTCCTGA ATAGTAAAGA TTGTATGTTT
     8881 CAGGACCTTT TTCCAATCTC CTAAGACGTT GGAAACCAAG TTTAACCCTA AAACGGACTT
     8941 CCCAAATCCC TTATTTCCCA AAATACCGAT GAATAAGAAT CCGTCTTTCT CAATTGCGTT
     9001 TTGAATGTAT TTGAACAGCT TATCGCTCAT GCCATCACCC CCTAAAACAG TAAATCGTCA
     9061 TCTTCTTCCT CAATATATTG GTCCAAATCG ACCTTTGCCG TTCCTCGAGT AACGGGATCC
     9121 AACCCATCTT TATCGACGTT TGTCGTTAGT CGATTGACAG GTTCCAGGCC CCTTATTTCG
     9181 TTATCCGTCG AAAGTTCAAA GTCTTCCTCT TCATCTTCGA TCGGTTTAGC TCCTACCGAT
     9241 GGGGCAACTA ACCAGAATTT TTGCTTAATT CCTTCCATTT GCAACGTATG AAGAACCCTA
     9301 ACCTTATGAT ACGGCATAAG AAACTCTTCA AGCTCTTTTC TCGCCTCTTT GCCGAACTCT
     9361 CTTTCCGCTA TGTCCAAGAT GAAAAGAAGA TTCGGACCGT AGGGATCGAG AACCAGAGTG
     9421 CCAAGCCCTA ACTTCTCGCT TAATTTGTAA GCTATCATCT TTTTGACCGT TTCTAAATCA
     9481 GAAACTTCCT TAATCTTTAT CTTCGCCATT CTCCTCCCTC CTCTTCGGCT TATTCTCCAA
     9541 TTTAGTAACC TTAACCTGTC TAATCATCGA TAAGAGATGT TTAACCGTCC TTCTCGGCAT
     9601 GGTGATCTTC TCTTTCACAT AATCTCTGAG CAATTTCTCG TAATCTTCGA TGACGTGCTT
     9661 AATCTCAGCT TCTTTGAGCA TTTTCGTATA GTTATCCTCG TTCATAAGCT CAGAACACCT
     9721 TAGAACCTTG ATTTTCTCAA CGTAAACACC GAACCATGCT TTTAACGCTT CGATGTTCGT
     9781 TAATACCGCT ATTAACCCGG CAAATAGGAG AGCATAAGCG AGATCTATCT TAAAGACGTT
     9841 GAGATAATCC GCTATCAAGC ATATAACTAA TAACCCGAAG AATCCCGCTA ATGCGTAGCT
     9901 GGTCCTTATC GAAGGTCTTT GATATTCAGG ATAACTGTAA TTCTCCTCTC CTACCGCTAA
     9961 GATTCCGCTA ACGTTGTAAC CGTTCAGTTC GAAGTTTATG AACTGCTTAA ACGAGTTCTT
    10021 GAAGTCTATG AGCGTTAATT TTCCATCAAA ATCTCTGATA ACTCCCCTTT CTATGTCGTA
    10081 TGGGTAAATA CGGATTCTAA GCGGTTCATT GTAAGATGCA TAGGCAACGT AGAGGTGATC
    10141 GTAACGCCAT AACCAAAGCC CTAAAACATA ACCTGCTATG AAGCATAAGG CAAAGAGGTA
    10201 GTTATACCAT TCTTTGACGT AGTACGTATC AAAGGCTAAA TGTGGTATCT GTTTAACTAT
    10261 TTTCGTGCCG TTTTGGACTA AGATAACGTT ATCAGTCGTA TATCTCATGC TCAAAATCGC
    10321 AAATAAGAGG ACAACCACGA GAATGATAAC GATAAGATGT TTTACGTGAT TAACAATCAA
    10381 ACGATCTTTC TTTACGTGCC TACTTAAGGC TAAACCGACT ATGAATAAGC TTAAGGCGTA
    10441 AGCCGATCTT TCCCATGACC ATTTAGCCAT TTCTGAACGC AGTATTACAA TCGGATAGTC
    10501 CCACCACGAC CAAATTTCTT CTTTCTCCTT GAGGACCGCA AAGCCCCATG GACTACTTAC
    10561 TGTTAAGAGC CTGAGACCAG CATAAGGCTG AGGCTTGAAA GGTAAGGTGA TATTCGTTTC
    10621 CCCTTTCTTG ATGAATTTCT TAACCCATTT ACCGCTAAAT GGATCGCAAA TAGCTATCAA
    10681 TGTAGGAATT TCTGAATGAA CTTTAATCCA CCCTTCTTTA AGGTTATACT CCACTACATA
    10741 GGTGTTATTG TCAATTACGG TTTTACTTGG ACCGCTAAAG AATTCCGCAG TCTTATCACT
    10801 CCAAAACGTC AAGTCTCGAT AATCAACTTC CTCAGCATCC GCTACAAGAC AAATTCCAAC
    10861 GGAAAAGCAG ATAAGAGCAA AAAATAAAAT TGTAAAAGCC TTAACGTTCA TCTCTTTTCT
    10921 CACCTTATTC CGATAATAGC CTTAGCTTTC TTTAATCTCT CCTTAAAATC GTCGTAAAGC
    10981 TTGGCAATTT CTTGGAATTC TCTCTTTTCC TTTGAGCTCA GGTTTTTACG GTTTAATTGA
    11041 ACTTTTGCAC GATTAGCAAC GCAATTAACG TATTTTATCG CTTCGTCTAT CGTTATTTCT
    11101 CCTTTATCAA TGAGCCTTTT GAGTTCTGAT ATAGACTGCT TAGCTCCTTT AACCGTATCC
    11161 ATTCTGATAA CTTCCGCTAT CTCCTTATTT TTCGCCGGGC GAAAAAGCCC TTTCTTGTTT
    11221 TTATCTTGCT TTTTTCTTAG CTTTGAACCC AATAACCTCT TCTTAGCCAT AAACTGACCC
    11281 TCCTTAACCT TACAAAAAGA AAGGAGAGAA TCTAAAGCCG TCATTTTCTT CTACCTATCA
    11341 GAACAGCCGT AGTTAATGCT CCGCCTCCTA TGAGCACAGC CTTAACTTGC CAATCTAATG
    11401 AATTCCAGAA CTCATTAATA GCGTTAGCCC ATTCGCTACC GCTCGAACCC CCTCCGACGG
    11461 TAGTGGACAT TTCCAAGTAT TGCTCGTATA GGTCTCTAAT CTTCGCCACT TCTTCGTAAA
    11521 GCGTTTGTAT ATCTCCGCTG TGATCTACAT ACTTGTAGAT TGTTGTGTTT TTCAATTCTT
    11581 TACCCGTTGC AGGATTTACT ATCCTGTTGA TGTGGATTGT GTAGCCTTCT GGAATCTTCC
    11641 ATAATCCTTC ATCGCTTACG AAGTAAACTA ACGTTCCCGA TGGAACAGTG TAATTCTCTC
    11701 CTACTTCAAA GGTAGTATTC CAATCCGTAA ACAAATAGCC CTCTAACGTT TTCTCAATAA
    11761 CTCCTGACTC GTTGTAGACT GTTATGCTAA TTGATGTGTC AAGACTGCCT GCTATTGGAA
    11821 GACCAAGCAA AGCCAATTCG GCAACAACGT AGCCATAATA GCCTGTGCTG TTTAGGTCCG
    11881 TGTTTAGCTG AGAAGCAAGG ACGTATGGAT CGATTAAATC AGTTTCGTTA ATTCCAAGCT
    11941 GTGTTAATTT CTGAGCTATT GAGAGAACAT AGCTATCCAA GTTCGCCATC ACTTGCTTAT
    12001 AGTCTGAATC GATCCGTGAA AGTGTGTTGC CGTAATCAGC CCAATTGTAA ATGATTTCTT
    12061 TCTCCGAATC CGATAGTTTG AAGTAAATCA CATTCGCAAA TAGCCATTTT TGATCTAAAT
    12121 CACTCTTAAA ATGTGCTGTT GGTCTTTTGA CTGTAAAGCT CTTTCCTAAA ACGTTTACTT
    12181 TTGTCGTGCG GATATACAGC TGATCATCTG CGTAACCTCT GTTTATAGTA CCCCAAGCCC
    12241 ATCTTAACAC TATCTCCCCA TATTTTGGGA GATATTCCGC CGTAGCTATT ATTCCACCAC
    12301 CAGCACGACT TCTAATGTGA GTATTTGGAA CATCGACTAC AAAGCTGTTA ATTCCGACAT
    12361 TTTTCACGTA GTAGTTGAGA GAATGGACCA CAAGCTCAGC GGTTTCGTTT GCCATTGTGA
    12421 TGATGTTCAT CGTCAAGTTG TAATAATATT CATAAACCGC CTGTCTTGCG AGTTGCTGAG
    12481 CTTCCTTAGC GTTTGATCCG TTATATAGAG CCTTCAAAGC CGTATATTTA GCCAAAGCCC
    12541 ATGCGTAATT CTTAGAATAA GTGGATATAT CTTGCCCTAA CATCGCAACA TTTTGATCTC
    12601 TCGTATGGAG TTCCTGCAAG AATAAACGGG TGTTGATGTC ATTTTGTATG GTATTATTCG
    12661 TCAATCGTGC TTCATAATCC TCTAAGAGCT TTTGATATTC ATTTGATTTC TGAAAACCAA
    12721 GCCAATAGCC GATAATTCCT GAAGATACTC CCGCTATACC GATTACTATG GGGATTAAAG
    12781 GCAGAGCTAC CGTTTGCCCC ATCAGCGTTG CAATTAGAAA AATAGAGAGA ATTACTCTTA
    12841 TTTTCATTGC CAGTCACCCT ATTAGTCCTG ATACGCCATA ACTACCGTGC CAACAGCACT
    12901 AAGACTCCAA AGCCCTATCT TGCTCCATGC ATTAGCCATC CAATCAGTTG GTAACGCAAA
    12961 GCCCCCTATA ACACCGCTAG CCATTATTGG CAGAATAACG CTTATTGCGA AGCAGACCAT
    13021 CTCTAACGCT GTAAATTTGA TCTGTGCCTT TTGAGCGAGA AGGATAATGC TCGAAATAAT
    13081 TACCATCACT ACTGCCAATG TCTGATAGGT TAGATCCGGT AGTGCTATCA GTCCGAAGCA
    13141 GGCTAAAGAA GCAACAACCC AAGCTATGAA TGTTCCCGCC TCTATCGGTC CGAAGCTCCC
    13201 TTTCTTCGCT ATTCCGCCGT AGTGTTGTCC GTATCTACTT TTTACGAATC CTCCTACCCT
    13261 TCTTACCATT CCTTACACCA CCTCCTTTCT TTCCAACAAT CCTACTTTCA CCTCCTCTAA
    13321 CAACTCCAAA CAACAGCTCT TCTCGAAAAA ACAGCACGAA GAGCAATGCA ATCACTGCCA
    13381 AAATCGCTAT TTGCGTTGTA ACTGTGAAAT CCTCGAAAAA GTAGTTATCT ATGACCTTCC
    13441 AACAGATGTG TAGTAGTATT TCAGTTATTA TCAGAACAAA GATCACTGTC GCTATTGTTT
    13501 GCTGTTGTCG CTGTCTATTG TTCATCACAA GTAGTTGAAC AGTAAATTAT AAATAGCTGA
    13561 CTATTATAAA AATAGTATAA GTGTGTGAGA TGTATAATAC AATTCTAATA CTCTCTGATC
    13621 TTTGAAAGAC GTTCCATCAT CGAGATGTAG TATTCGTCGA TAGCTCGTCT TATAATCTCA
    13681 GATGGCGATA CTCCAAAAAT CTCCGCAAGT TCGTATACCT TCTGCATGTG TGCATCGCTC
    13741 AGCGTAAAGC TGTTTCCTCT CTTTTTCGTC TTCTCTCTTA ACTCATCCTT TCCGAACATC
    13801 TTCATTCCTA TCACCCCTTA ATAGGGAACC TATCAACGAC CCTGCTATAC CACTCATCAG
    13861 CTTGCTTGGT CTTATTCAGA TAATGAGTGG AGCCCACCGT TAAGCTGGCT CTCCCTTGTA
    13921 TGAAATCAGC TACAGATTCT GGAACTCCGT TTTCAATTAA GAAATTCAGG TGCCACTTTC
    13981 TTATCGTAGA AGCAGAAACT CTGCCGAACC TCATGTTGTC GATAGTTTTC TTCGTCATTT
    14041 TGCCGTTAAA GGATTTGATA AAATCTACCA ACTCCTTAGC AAATTTTGAA GGCATATAGA
    14101 CCCAATAACC TTTCTTAGAG CCCTTTGAGA TATTTGCTAT CGGATATCTC GCAATTCTAT
    14161 CCTTATATAC TATTTTAAGG GGATCGAAGT TGTTTAACAT AGCTACGGCC TGCTTGCCTC
    14221 TCACACCTGA ATATACGAAC AGTTTGAACA GAATTTGCAT CTTCCTGGAT CTCCTGCTTA
    14281 TCTTATCCCT CCAAGCCTCC AGCAATTCGT TAGTGTCGAT GAAAATCTCT CTAACTCCTG
    14341 CATTCTCAAC TTTCACAGCT TTCCTAAACC TCTCTATGAA ATCCAAAGGA TAGCCTTTGA
    14401 TTTCTAAGAA ATTCAATAAG TTCCTGAATC CCCTCTCAAA CCATCTTCTT TTCCCGATAC
    14461 TATCTATGGA TGACAGGATT TCGATTACCT GCTGAACATC TGTTATTGAG TCCATTAAAT
    14521 ATTCATCTAA ATATTTTATG TAGAATCTGG CAGTGTCTGG TTCTACCTTT CTTTCTAACC
    14581 ATTTCATGAA CTCATATCTG ACGGATCGAT AATCTATAGT TCTCATTCCC GCTATATCGT
    14641 TGGCTTGAGG GGCCGGTCCC GTAGGGGTTC GAGGGTTCAA ATCCCTCCCC CCGCATTCCA
    14701 AAAATCTAAA
//
