# Supplementary material for: Pleomorphic viruses establish stable relationship with marine hyperthermophilic archaea
Source: ISME J. 2024 Jan 23;18(1):wrae008. doi: 10.1093/ismejo/wrae008 (PMC10919331; doi:10.1093/ismejo/wrae008)
Supplement: SI_Data_2_wrae008 [file si_data_2_wrae008.zip › Genomes/AvPV1.gb]

LOCUS       Archaeoglobus veneficus pleomorphic virus 1       17977 bp DNA     circular       07-DEC-2023
FEATURES             Location/Qualifiers
     source          1..17977
                     /mol_type="genomic DNA"
                     /organism="Archaeoglobus veneficus pleomorphic virus 1, AvPV1"
     gene            44..892
                     /locus_tag="AvPV1_gp01"
     CDS             44..892
                     /codon_start=1
                     /transl_table=11
                     /locus_tag="AvPV1_gp01"
                     /product="integrase"
                     /note="Derived by automated computational analysis using
                     gene prediction method: Protein Homology."
                     /inference="COORDINATES:same species:HMM"
                     /translation="MPDYSKFRTEFSSWLYNKISEETANKYISLLDNYLNGKKIKNVQE
                     LAAIYDSVEKSKNNFSKAVRNFLNFLVERDLIDEGVAIKFKRVLPLKKSKSDKQHLDNK
                     EVKEAFEHFSKTLTYDEYLVALLLLFSGMRLRQILRALTTFDKSKLYVVNELIARYRID
                     DISEGNKEGLFIYMPRWLAEKLYRVELNENSVKEHINYKTASGRTVSAKYIRKWLNNLM
                     VRLKIEKDIRNFILGRVGELQKDVEADDYIELTLHADEEYTRLLENFPIAVPSPRGRGE
                     G"
     gene            917..1174
                     /locus_tag="AvPV1_gp02"
     CDS             917..1174
                     /codon_start=1
                     /transl_table=11
                     /locus_tag="AvPV1_gp02"
                     /product="DNA-binding protein"
                     /note="Derived by automated computational analysis using
                     gene prediction method: Protein Homology."
                     /inference="COORDINATES:same species:HMM"
                     /translation="MRYKYREVCESRRNGRKERISITLDSDLLTRIHRLGVSNISQFIN
                     DVLSEKLEEIESVIENEEDRNMIKELLKYPYRAALELIRN"
     gene            1497..1823
                     /locus_tag="AvPV1_gp03"
     CDS             1497..1823
                     /codon_start=1
                     /transl_table=11
                     /locus_tag="AvPV1_gp03"
                     /product="hypothetical protein"
                     /note="Derived by automated computational analysis using
                     gene prediction method: GeneMarkS-2+."
                     /inference="COORDINATES:same species:GeneMarkS-2+"
                     /translation="MKRQHRDTVLLFAAFVVAELLLDAVAGDWLKSLVASYVGTIPAFI
                     GLIAVLLLVWVRVEKYEALTSAGKKRVGGVAKSSRKVGKKSIVEKKSGKKVSGKKEVGK
                     RSRR"
     gene            1830..2237
                     /locus_tag="AvPV1_gp04"
     CDS             1830..2237
                     /codon_start=1
                     /transl_table=11
                     /locus_tag="AvPV1_gp04"
                     /product="VP3-like structural protein"
                     /label=AvPV1_gp120
                     /note="Derived by automated computational analysis using
                     gene prediction method: GeneMarkS-2+."
                     /inference="COORDINATES:same species:GeneMarkS-2+"
                     /translation="MKAHVRRTGRFVKERYGGYYGGKWRHGRFGFLEACAYTLYVLAAA
                     TACGLGGDALSWFAPVSWLVVLSTMAILLFQKSKVEVTGVEIAAALVAICIPLMGLGII
                     PIEAATMLVLQNGFICFVISVLAAITVAYQD"
     gene            2263..4110
                     /locus_tag="AvPV1_gp05"
     CDS             2263..4110
                     /codon_start=1
                     /transl_table=11
                     /locus_tag="AvPV1_gp05"
                     /product="spike-like protein"
                     /note="Derived by automated computational analysis using
                     gene prediction method: GeneMarkS-2+."
                     /inference="COORDINATES:same species:GeneMarkS-2+"
                     /translation="MFNFNFEKIKMKGFAAVLLIVLLLSTATASATTIKTIPEQIINPA
                     AESISETWSNSDVNALSEQVKLYRGNNVQGAELAAQDGNTWVSTWATIIAAENAAKALN
                     DGYGTATAATAAQSAVAAYRTTLVQSYLGAYGEMLNQITSIIPGNYFLGTPATITDSID
                     LSTVDSLMQGVYPVTVNYNASSGLFENTITITDTSYFVHPVLEMSDTIDLSYVNTTWLT
                     GLYGIALPLDTYNNDFEAEFNITDPTYFVDPLNTSYADLYIVMSSPDATSYTISYTINY
                     LGVDYYGTVTVPVNSPYVSKTPSATLHIVLDNTSVITATLSLNGENYTEYVVDASYSVD
                     YTVVTSFTVTGYAYPSSYSAVSAIEIDDSANTPVFTYNIASVENNAAALAGKATVDCNT
                     IAAEVGTDYNVYMTYYIDPDELINVIKQLSDQDKANAFAALLGAMYTPLGEHITLNLDA
                     EKRLDDAVIVFNTPTTPPQTFLVGSTYSLPADSFIYGFDGSNFVRVEEGTHTITIIACS
                     DSNGNPSDSLTLAEALDATNVTKLLEDVHNLFVDVQYIIPAPVAAEPVETPSDIQGSPV
                     NFDLWYVFLGGGYTIAIVLALIGLFAVAYLLDNKKHKKH"
     gene            4148..5608
                     /locus_tag="AvPV1_gp06"
     CDS             4148..5608
                     /codon_start=1
                     /transl_table=11
                     /locus_tag="AvPV1_gp06"
                     /product="VP4-like fusogen"
                     /note="Derived by automated computational analysis using
                     gene prediction method: GeneMarkS-2+."
                     /inference="COORDINATES:same species:GeneMarkS-2+"
                     /translation="MTDKKDIARTVLVLLLVANIFAAQAISPVLIALIVGAGGGAVLGY
                     LAGHHLGYEEAKEQYEVVLSTLKSANDLEIKKSLLSNKYSTEQYYALARDYANFTADSA
                     WNSAVIAGVKAAKAGEDPISAAVDVLVNYYYNVTNVSVMKYNVHQEMIASYLNEHAEKA
                     GVSVIKFEAEEVDGFFYESFEYVPDTAEWKHCYGLTCSLTDDSNVEFYVKPYKTVSACG
                     FTFQLYAVYVSVAGTEYRITTDVEYGDVDVSINESLLIETLNALDFQYHRIFDNFETVM
                     QQIAAQAGTLDVEDLITPLTLASTAATDAQSTGYYAYAAAALVSLGLPLAGGINTTMEI
                     QLDDGTQMAGMLFTTWDITYEVGETYTVPSGELVYFLDESGLLYKLDPGSTFTITKIKD
                     FRGNELQSTTVNKYVRQVNVDEVAQQLEEIRTLQKQWEEIQVPAIGAGATQGTIVAWLY
                     KLFGANWQLWVAGIAIFVLALAVLSSRK"
     gene            5649..6029
                     /locus_tag="AvPV1_gp07"
     CDS             5649..6029
                     /codon_start=1
                     /transl_table=11
                     /locus_tag="AvPV1_gp07"
                     /product="hypothetical protein"
                     /note="Derived by automated computational analysis using
                     gene prediction method: GeneMarkS-2+."
                     /inference="COORDINATES:same species:GeneMarkS-2+"
                     /translation="MAKGKSAKRSAKNVVRNRQKKNKQPHGKNKQQKKRGLFAPAKNKT
                     ASKNISIESPSKARKSVAWLRKQIRNHRLSITKAVQYANCAANRAKAMLKRKNLSRKER
                     KELKEVHSIYRRFVEKNKKSKS"
     gene            6071..7723
                     /locus_tag="AvPV1_gp08"
     CDS             6071..7723
                     /codon_start=1
                     /transl_table=11
                     /locus_tag="AvPV1_gp08"
                     /product="hypothetical protein"
                     /note="Derived by automated computational analysis using
                     gene prediction method: GeneMarkS-2+."
                     /inference="COORDINATES:same species:GeneMarkS-2+"
                     /translation="MARIGKAISELNKNVEKVFSKLRWFTALAVITLVAFSCIVENVSA
                     ADVNNSANTVVLKKTPIPAITPIATPTLTPTPTPSPTPTPSPTPAPKNENTVDLGTFGA
                     KQQNIHYWSKETQQYFVNLNSKVQIDNFTYVKDYDLFADPAWVIIHSDRTQLICVVDVF
                     SGQWKRTVIHRGDTRLNLSDVGEYAGLRIISISTVAGFGLLKAKREPLSFEDYPVAILK
                     SEMAKWGWQRAAAAAAIAAAGAAYAAFLRTELLIRGRRREILYALFPVMLILFVLGFSY
                     HTTTVHEVVQGNTTITKTVPALEWDRYNIKDMWNWAFACFFVAGYFAGLKVTEPSYFTL
                     IRPLLSRIEVVRLPINRKGIVRDESGDLAVLEFDHAGYLDIAVDGLEDSALIEIDRNEY
                     ELEKTIYKADKRFTAAMALAVAAICVVANYIDVFKIDLVSTLTLAAAAAFLYNISVLFT
                     LKQPKKVIKVISTEMLDNQTYAQELVARADRKLKLIAKKYNQLIDELVKVQTESVAEVT
                     KRLLNLAELLEPQTPTSSSRAYDEDFDEVGDDE"
     gene            7716..8090
                     /locus_tag="AvPV1_gp09"
     CDS             7716..8090
                     /codon_start=1
                     /transl_table=11
                     /locus_tag="AvPV1_gp09"
                     /product="hypothetical protein"
                     /note="Derived by automated computational analysis using
                     gene prediction method: GeneMarkS-2+."
                     /inference="COORDINATES:same species:GeneMarkS-2+"
                     /translation="MSRKRLSKGGVEIEAEEPLKKLQRLKTQRFIKQRQLSPHFLDPLG
                     EHVYLVLHTAEARFGIEARKKLESILYPAQNVRILRELKKAGLYTKLDLLTPDGVDCEE
                     TKKEKRVKRVLEVEEDDWEE"
     gene            8074..9174
                     /locus_tag="AvPV1_gp10"
     CDS             8074..9174
                     /codon_start=1
                     /transl_table=11
                     /locus_tag="AvPV1_gp10"
                     /product="hypothetical protein"
                     /note="Derived by automated computational analysis using
                     gene prediction method: GeneMarkS-2+."
                     /inference="COORDINATES:same species:GeneMarkS-2+"
                     /translation="MIGKNRNSIFDRIEEAIESDGFLLLGVTGDKGRGKSVLALNIAYE
                     VLQEWNSVLRHTIFTIEDFYNLEYRKDVERAADGRVKIAVWDDFALHTSSYGFLKGDGE
                     RIANFIEEFEVVRENVAVLVITAATWDMVPPKLRNAPHVLINMYARGKGLIFERDESSP
                     FAFLRKIFRVGGKIKSEPIPDEIYRKYRMLKRNAILVKRRQAELRLEKYAAFLADKMLD
                     GDWKDEITLKARGLLDLHGNLTKFGEMVLLMWINAHGRAPKYLPNTINNIPGAAIVQND
                     TEASILKKTIEKRLTTRALATILRNHGVRINQGQVCTVRRALLDLLLNSGNGNGNGKHP
                     VTATPPAPVDEVVESSMEEVVGESGV"
     gene            9214..9378
                     /locus_tag="AvPV1_gp11"
     CDS             9214..9378
                     /codon_start=1
                     /transl_table=11
                     /locus_tag="AvPV1_gp11"
                     /product="hypothetical protein"
                     /note="Derived by automated computational analysis using
                     gene prediction method: GeneMarkS-2+."
                     /inference="COORDINATES:same species:GeneMarkS-2+"
                     /translation="MIGLGFWLKAAKWLYAKSKDGKLLIDVQKGILVEIAVFGVVTAAV
                     WSMGCLSGF"
     gene            9348..9521
                     /locus_tag="AvPV1_gp12"
     CDS             9348..9521
                     /codon_start=1
                     /transl_table=11
                     /locus_tag="AvPV1_gp12"
                     /product="hypothetical protein"
                     /note="Derived by automated computational analysis using
                     gene prediction method: GeneMarkS-2+."
                     /inference="COORDINATES:same species:GeneMarkS-2+"
                     /translation="MEHGVFERLLAGIATGIMFFGALYKVYSTAKQHKDELDIVFDSIE
                     EAVLAEGKYYEG"
     gene            9526..9639
		     /locus_tag="AvPV1_gp013"
     CDS             9526..9639
		     /codon_start=1
                     /transl_table=11
                     /locus_tag="AvPV1_gp013"
                     /product="hypothetical protein"
		     /translation="MSWGDMELVFLLAVSVMLGMLARDVVLAAIRKLSSRR"
     gene            9644..9901
                     /locus_tag="AvPV1_gp14"
     CDS             9644..9901
                     /codon_start=1
                     /transl_table=11
                     /locus_tag="AvPV1_gp14"
                     /product="hypothetical protein"
                     /note="Derived by automated computational analysis using
                     gene prediction method: GeneMarkS-2+."
                     /inference="COORDINATES:same species:GeneMarkS-2+"
                     /translation="MSGEIVLLVGLFLAAWFFNSKLLKLATLAVFFFIPVVVGAVQFDL
                     SSAYVSSVVAWWLQDLTQLIVQQALQQIQNSLTSVLPGLT"
     gene            9971..10330
                     /locus_tag="AvPV1_gp15"
     CDS             9971..10330
                     /codon_start=1
                     /transl_table=11
                     /locus_tag="AvPV1_gp15"
                     /product="hypothetical protein"
                     /note="Derived by automated computational analysis using
                     gene prediction method: GeneMarkS-2+."
                     /inference="COORDINATES:same species:GeneMarkS-2+"
                     /translation="MLERSCELNELKQLYEAVVAVGLPKPLQNPVKARGRKAFNRFLLL
                     SIIVYGIQRGWSYRDMERFAKEHLDELKELDPGLRKAPDHSSFYVVASKLKVTDILRIY
                     AKLKEQRGEVPVLWY"
     gene            complement(10431..11075)
                     /locus_tag="AvPV1_gp16"
     CDS             complement(10431..11075)
                     /codon_start=1
                     /transl_table=11
                     /locus_tag="AvPV1_gp16"
                     /product="hypothetical protein"
                     /note="Derived by automated computational analysis using
                     gene prediction method: Protein Homology."
                     /inference="COORDINATES:same species:RefSeq"
                     /translation="MKITTMKKLTTYILSEYGRKVVKREELENVFKRFRKDASSTINYM
                     TTYGYFIRILRGLYYVKSIEEFKKGKRIDTLKIISLGMEKLGVGWYFGLHTALRLNGLT
                     HEYSAVIHVLSDSIYRPKDVSVNEDRVKFVKLKKDLFGFGVVERNGLKYSDLEKTLLDT
                     VYLYRYRSVPEKRIISILREYRGKVSKDKLEEYLDHYPKSVESVVKNAGFF"
     gene            11180..11419
	             /locus_tag="AvPV1_gp17"
     CDS             11180..11419
		     /codon_start=1
                     /transl_table=11
                     /locus_tag="AvPV1_gp17"
                     /product="hypothetical protein"
		     /translation="MYLTIVKNGYWLAPAVELAIKLNQYFKCELYETEDSIVFVCPKKLWGELANVLRALSEVDWQEIPSDWSPPPTWKRLYP"
     gene            11481..11612
                     /locus_tag="AvPV1_gp18"
     CDS             11481..11612
                     /codon_start=1
                     /transl_table=11
                     /locus_tag="AvPV1_gp18"
                     /product="hypothetical protein"
                     /note="Derived by automated computational analysis using
                     gene prediction method: GeneMarkS-2+."
                     /inference="COORDINATES:same species:GeneMarkS-2+"
                     /translation="MCKNSPNELVKALKGEKFAETTVEEFHAERGKILEEFVRNFRS"
     gene            11742..11843
		     /locus_tag="AvPV1_gp19"
     CDS             11742..11843
		     /codon_start=1
                     /transl_table=11
		     /locus_tag="AvPV1_gp19"
		     /product="hypothetical protein"
    		     /translation="MSFFKVNCIKLKTARIITYFLFRAMRNVFVFFRS"
     gene            complement(12058..12438)
		     /locus_tag="AvPV1_gp20"
     CDS             complement(12058..12438)
		     /codon_start=1
                     /transl_table=11
		     /locus_tag="AvPV1_gp20"
		     /product="hypothetical protein"
		     /translation="MAKKKNAKTTCIGLTPIIFIQFTAEKELELRSKGDMELRSKVLHNLVEREVELRSNRILFKIPKRVREVELRYTLHPPVFPLAPVPFFCLEAPDYVEDRISLDFSFRLLSWHNPTSLASVKYFASA"
     gene            12753..13721
                     /locus_tag="AvPV1_gp21"
     CDS             12753..13721
                     /codon_start=1
                     /transl_table=11
                     /locus_tag="AvPV1_gp21"
                     /product="hypothetical protein"
                     /note="Derived by automated computational analysis using
                     gene prediction method: GeneMarkS-2+."
                     /inference="COORDINATES:same species:GeneMarkS-2+"
                     /translation="MTLKSWETEREAVKLILALLDEQLSEMDFDKTYLNKVKVHKILYN
                     TIEELDLDITRSWYKRGCFVWSCRGLDALFLQARFTLDMINPDIISIMPPKDEIIRAIK
                     SSLQKYRILFRRLHAYLEELYEKDAPEEFREIYTSNLAFKERYKEFIEEARSKFGVSLE
                     TFLGEIAPPVTSEYVSSAITKLHLALSSVESVADVVIDYTMLFEELLIGVEEKLKKNEL
                     SPEHVDFIEKMFEYYDNKVWELPAKIITDKTIKGANKEVILKKLNAKFPNLVEEVEFKR
                     EEFETKALEMDLFPSESYLAERIDVNDAAKAYSRFMTKHTI"
     gene            13735..14166
                     /locus_tag="AvPV1_gp22"
     CDS             13735..14166
                     /codon_start=1
                     /transl_table=11
                     /locus_tag="AvPV1_gp22"
                     /product="hypothetical protein"
                     /note="Derived by automated computational analysis using
                     gene prediction method: GeneMarkS-2+."
                     /inference="COORDINATES:same species:GeneMarkS-2+"
                     /translation="MEYFVDTCVVVCHASNFGGVEKYGDDCDEFFERDFDRITSKNVKE
                     ELKCVEKRRLKLYASIIDVLNKGGDLSEVEADEKVRKHLQAIVEAVENGRIEASVQNFR
                     NIEIFFRNRLYYEFSNFITFINTSQILRGLHLFNRVFFV"
     gene            complement(14309..14989)
                     /locus_tag="AvPV1_gp23"
     CDS             complement(14309..14989)
                     /codon_start=1
                     /transl_table=11
                     /locus_tag="AvPV1_gp23"
                     /product="hypothetical protein"
                     /note="Derived by automated computational analysis using
                     gene prediction method: GeneMarkS-2+."
                     /inference="COORDINATES:same species:GeneMarkS-2+"
                     /translation="MLGEPELNEPKQKIIFYICVFRKHTYFNDMQKHINISQPALAKHL
                     NSLRGKYIEIRGETGDFKKKEYDLTQLGESVCAALKHPIIHFFKLNKIFLDNYFDEERK
                     KYLIGEYLLEYTNEDGFYALGEAITLFKFCEKLFRGAEFVVGKHLKDVIAELLKIINSN
                     EDVIVKIIKIAIYEKEYEERRKKYSHFFSILEALSTHSIYYPVILKLRNMSKEDLENLL
                     EYIS"
     gene            15122..15289
		     /locus_tag="AvPV1_gp24"
     CDS             15122..15289
		     /codon_start=1
                     /transl_table=11
                     /locus_tag="AvPV1_gp24"
		     /product="hypothetical protein"
		     /translation="VPVEVSLYPVHLERLEVLQKRLRKNRSELLRDLIDTAYNCYKHSKKCSNCPLMNG"
     gene            15292..15792
                     /locus_tag="AvPV1_gp25"
     CDS             15292..15792
                     /codon_start=1
                     /transl_table=11
                     /locus_tag="AvPV1_gp25"
                     /product="hypothetical protein"
                     /note="Derived by automated computational analysis using
                     gene prediction method: GeneMarkS-2+."
                     /inference="COORDINATES:same species:GeneMarkS-2+"
                     /translation="MPRELKFGEPTVNIGIRVPVSWKRLIEDVHGSPTEYIRSLIEQDL
                     LKNMDPERLEIRVRMELSEVKKRLEELELERLKLEERKSELERQLEEIGNKRILTVSEE
                     ERKTILERFSGIRRERKIVLKVLSVFARDYGYDIITAKKKVLAVLPELSEYLDAGVVAM
                     IHR"
     gene            15789..16253
                     /locus_tag="AvPV1_gp26"
     CDS             15789..16253
                     /codon_start=1
                     /transl_table=11
                     /locus_tag="AvPV1_gp026"
                     /product="hypothetical protein"
                     /note="Derived by automated computational analysis using
                     gene prediction method: Protein Homology."
                     /inference="COORDINATES:same species:RefSeq"
                     /translation="MIAVKCERCSIENTLRKALGEFRGSKIAIYDIDYLVEIEKRIVNM
                     TEEKKLRKNGRRLLPAFEAVPALRIARVFGSDYTVLFSDAKNDYYELYKLERTPLYVKY
                     IDLQIYGELIVAGDLGDLRKAYFDLYFKDYYKKHRDDLMKLDTDLVLSVI"
     gene            16280..16411
		     /locus_tag="AvPV1_gp27"
     CDS             16280..16411
		     /codon_start=1
                     /transl_table=11
                     /locus_tag="AvPV1_gp27"
		     /product="hypothetical protein"
		     /translation="MIRADFPVSSFETTHPQPPRLQGGSSCPGAGKGARGRPGKEVRK"
     gene            16703..17104
                     /locus_tag="AvPV1_gp28"
                     /db_xref="GeneID:10393097"
     CDS             16703..17104
                     /codon_start=1
                     /transl_table=11
                     /locus_tag="AvPV1_gp28"
                     /product="hypothetical protein"
                     /note="Derived by automated computational analysis using
                     gene prediction method: GeneMarkS-2+."
                     /inference="COORDINATES:same species:GeneMarkS-2+"
                     /translation="MLGGEKSEKTAKQSFLEDFVDEGGLFDEPADSDFSMLLNDTVEIG
                     GLHYNDLARIQREWCKNRHWKLVEFTPASDGYHFIAVLKMTTRHPLKKLRVRLMRALRE
                     KSIAREQLIELLDEHAFVDEVLEIKGVVQ"
     gene            17105..17383
                     /locus_tag="AvPV1_gp29"
     CDS             17105..17383
                     /codon_start=1
                     /transl_table=11
                     /locus_tag="AvPV1_gp29"
                     /product="hypothetical protein"
                     /note="Derived by automated computational analysis using
                     gene prediction method: GeneMarkS-2+."
                     /inference="COORDINATES:same species:GeneMarkS-2+"
                     /translation="MRVVEGVECVFVEQKHKYKVFGKPRISQQVGEYIQFDVITPQGGI
                     VPVVMTLKQARKLAKEIQEYIEQKKELEEASALKAFRELFSNSEVIE"
     gene            17380..17727
                     /locus_tag="AvPV1_gp30"
     CDS             17380..17727
                     /codon_start=1
                     /transl_table=11
                     /locus_tag="AvPV1_gp30"
                     /product="hypothetical protein"
                     /note="Derived by automated computational analysis using
                     gene prediction method: GeneMarkS-2+."
                     /inference="COORDINATES:same species:GeneMarkS-2+"
                     /translation="MSYSYKNYQWNNLRHRELYNIYNYEDLPLLIESEKKHVRYVLYFV
                     IDLLNKCSAANCETKDLLLSFARKYFITISADILNPILYELIKKKLEELDPVARDILDE
                     VVDEPVEVTGA"
     gene            17724..17975
		     /locus_tag="AvPV1_gp31"
     CDS             17724..17975
		     /codon_start=1
                     /transl_table=11
                     /locus_tag="AvPV1_gp31"
		     /product="hypothetical protein"
		     /translation="MSEGAVKSETNMLRTITPVDMAKVDVHLTIRKDLRELVERFELNMSELLEQAIIQRCRELLLLKYGLTLEKEIDIDAAAGIRTR"
    
ORIGIN
        1 tgcggccgcc gggattcgaa cccgggcgac gggctcggga ggattgccag attacagtaa
       61 attcaggact gaattttcat catggcttta caataaaatt tctgaggaaa cagcgaacaa
      121 atatatttca ctgctcgata actatttgaa tggtaagaaa atcaaaaacg tacaggaatt
      181 agcggcgatt tacgacagcg tagagaagag caaaaacaat ttctcgaaag cagtaaggaa
      241 tttcctcaat ttcctcgtag aaagagatct catcgacgag ggtgttgcta taaagttcaa
      301 gagagtactt ccgctcaaaa agagcaagag cgataagcag catttagaca ataaagaggt
      361 gaaggaagcc ttcgagcact tctcaaagac actcacctac gacgagtacc tcgttgctct
      421 attgctactc tttagcggga tgagattgcg gcagatcctt agggctttaa caacattcga
      481 caagtcaaag ctctacgttg tcaacgagct catcgcaagg tacagaatcg acgacattag
      541 tgaaggcaac aaagagggat tattcattta catgccgcgc tggcttgcag aaaagctcta
      601 tagggttgaa ctcaacgaga attctgtcaa ggagcacata aactacaaaa cagcaagcgg
      661 aagaaccgtt tcggcaaagt acatccggaa gtggctaaac aacctcatgg ttcgcttgaa
      721 gatcgaaaaa gacatcagga actttatttt agggcgcgtc ggtgaattac agaaagatgt
      781 tgaagcagac gactatatag aattgacatt gcatgctgac gaagagtaca cccgattgct
      841 tgagaacttc ccgattgccg tgccctctcc acgaggtcgt ggagaaggat gatgttgtta
      901 aggagggtga tatggtttga gatacaagta tcgtgaagtt tgcgaatcca ggcgcaatgg
      961 gagaaaagag cgcatttcaa tcacccttga cagcgatctt ctcacacgta tacacaggct
     1021 cggtgtttca aacatatcac aattcatcaa tgacgtgttg agtgagaagc tcgaagaaat
     1081 tgagagcgtc atcgagaatg aagaagacag aaacatgatc aaagagctgc tgaagtaccc
     1141 atatcgcgct gcactcgagc taatcagaaa ttaacgctga ttttcctttt ttcccgggaa
     1201 gcgaatttta taaggctttt tattttttcg tctgagcacg tcgagtttat acagacgtgc
     1261 tgtaatatac cttctccatc tcgggcttgt cacacgaatt ttacaaaaga atcgataaaa
     1321 atcctgagag cttttttaga aagcagcgtc atgatgtacc ttctcgcaat ttcgagcttt
     1381 tctctcagca aattatcatg ataattttta gctgaatcat actaagtatg atgaaatgac
     1441 actaaataac attttatcat agcaagatat ttataattga agcgaaattt gaatatgtga
     1501 agcggcagca ccgtgacaca gtactacttt tcgcagcgtt cgtcgttgct gagctattgc
     1561 tcgacgcagt agcgggcgat tggctgaaga gcctcgtagc gagctacgtt ggtactattc
     1621 ccgctttcat cgggcttatc gcggtgctgc tgctcgtgtg ggtgagggtg gagaagtacg
     1681 aagccctcac cagcgctggc aaaaagcgcg taggaggtgt tgcgaaatcg tcgaggaaag
     1741 ttggaaagaa gagtattgtg gagaagaagt cgggaaagaa ggtgtctgga aagaaggagg
     1801 ttggtaaaag gagtaggagg tgaaataaag tgaaggcgca tgtgagaaga acaggtagat
     1861 ttgtgaaaga gcgatacggc ggctactatg gcggaaaatg gaggcacggg cgctttggct
     1921 tcctcgaagc gtgcgcgtac acattgtacg tgctcgcagc tgccacagcc tgcggcttgg
     1981 gcggcgatgc actgagctgg ttcgcgcctg tgagctggct cgtcgtactg agcaccatgg
     2041 caattctgct gttccagaag tctaaggtag aggtaacagg agtcgaaatc gcagcagcgc
     2101 ttgtcgctat atgcataccg ctgatggggc ttggaataat cccaatcgaa gctgccacaa
     2161 tgctcgttct gcagaacggc ttcatctgct ttgtgatttc agtgcttgca gcaatcaccg
     2221 tggcttatca agactaaacg cgtgaggggg tggtggttga atatgtttaa ttttaatttt
     2281 gagaaaataa aaatgaaggg gtttgctgcc gtactgctga tagtgctgct cctatctaca
     2341 gccacagcta gcgctactac gattaagacg attccagagc agattataaa ccccgcggca
     2401 gagagtatat ctgagacttg gagcaacagc gacgtaaacg ccctttctga gcaagtgaag
     2461 ctgtatcgcg ggaataacgt gcagggcgcg gagcttgcag ctcaagatgg aaacacttgg
     2521 gtaagcacgt gggctaccat aattgctgct gagaacgctg caaaggctct gaacgacggt
     2581 tatggtactg caactgctgc aaccgcagct cagagtgctg ttgctgcata cagaaccacg
     2641 ctcgtgcagt cttacttggg cgcgtacggt gaaatgctca accagataac tagtatcatc
     2701 ccgggcaact acttccttgg cactccagca acgataactg attcgatcga tctgagcact
     2761 gtcgattcgc tcatgcaggg tgtatatccc gttactgtca actataacgc aagctcaggg
     2821 cttttcgaga acacaatcac aataacagat acgagctact tcgtgcaccc tgtgcttgag
     2881 atgtctgata caatcgattt gagctatgtc aacactacat ggcttacagg gctatacggt
     2941 atagctctgc cgctcgacac gtacaacaac gactttgaag cggaattcaa catcactgat
     3001 ccgacgtact tcgtcgatcc gttgaacaca tcgtacgccg atctgtacat cgttatgagt
     3061 tctccagatg caacgtcgta cacaatcagc tatacaatca actaccttgg agttgactac
     3121 tatggtactg ttacagtgcc cgtaaactca ccgtacgtga gcaagacacc ctctgcaacg
     3181 ctgcacatcg ttcttgacaa cacatcagtt attaccgcca cgctgagcct gaacggagag
     3241 aactacactg agtatgtagt tgacgcaagc tacagcgtcg attacacagt tgtaacatca
     3301 ttcaccgtga caggttatgc ttacccgagc tcatactctg ctgtgagcgc gatagaaatc
     3361 gatgactctg ctaacactcc agtcttcaca tacaacattg ctagcgtgga gaacaacgct
     3421 gcagcgctcg ccggaaaagc aactgttgat tgcaacacaa tagctgcaga ggttggtaca
     3481 gattataacg tgtacatgac gtattacatt gatcccgacg agctcatcaa cgtaatcaaa
     3541 cagctgagcg atcaggacaa agcaaacgcc ttcgccgcgc tgctcggcgc gatgtacacg
     3601 ccgctgggcg aacacatcac gctgaacctc gacgctgaga aaagacttga cgacgccgta
     3661 atagtcttta atacaccgac tacgccgcca cagacgttct tagttggatc tacatactct
     3721 ctgccggctg acagcttcat ttacggcttc gacggtagca acttcgtaag agtagaagaa
     3781 ggcacacaca cgataacaat aatcgcatgc agcgacagca acggtaaccc atcagatagt
     3841 ctcaccctcg ctgaagccct cgacgctact aacgtcacca agctccttga agacgtacac
     3901 aacctcttcg tcgacgtgca gtacattatt cctgctcccg ttgctgctga gcctgtcgaa
     3961 acgccttccg acatccaggg ctctccagtc aacttcgatt tatggtatgt cttcctcggc
     4021 ggcggataca caatagcaat cgtactcgcg ctgatcgggc tgttcgcagt agcatacctg
     4081 ctcgacaaca agaagcacaa gaagcactga agattttact aatttttatt ttttcgaggt
     4141 gataacaatg actgataaaa aagatatagc aagaactgtg ctcgtactgt tgcttgtagc
     4201 gaatatattt gcagcacaag cgatatcacc ggttctgatc gcgctcatcg tcggagcagg
     4261 cggcggagca gtattgggct accttgcagg gcaccatctg ggctacgagg aagcaaaaga
     4321 acagtacgag gttgttctaa gcacgttaaa atcagcgaac gatttagaga tcaaaaaatc
     4381 gttgttaagc aacaaataca gcacagaaca gtactacgcg ctcgcgagag attatgcaaa
     4441 ctttactgcc gactcggcat ggaattcagc agttatagcg ggagtaaaag ccgcaaaggc
     4501 gggagaagat ccgatctcgg cagcagtcga cgtgcttgtg aactactact acaatgttac
     4561 taatgtcagc gtaatgaaat ataatgtaca tcaagaaatg attgcttcat acctcaacga
     4621 gcatgctgaa aaggcaggag tcagcgtgat taagtttgaa gcagaagaag tcgatggctt
     4681 cttctatgaa tccttcgagt acgtgcccga tacggcagaa tggaaacact gctacggttt
     4741 aacgtgttct ctcactgacg acagcaacgt agagttctac gtcaagccct acaaaaccgt
     4801 gagcgcgtgc ggctttactt tccagttgta cgctgtttac gtctctgttg cgggcacaga
     4861 atatcgtata actaccgacg tcgagtatgg cgacgtagat gtgagtatta acgaatcact
     4921 gctgattgag acgctcaacg cgctcgactt ccaataccat cgcatctttg acaacttcga
     4981 gacagtgatg cagcagatcg ccgcacaggc aggaaccctt gacgttgaag atctgattac
     5041 gccgctgacg ctcgctagca ccgctgcaac cgatgcacag agcacagggt actatgcata
     5101 tgccgccgca gcccttgtat cgcttgggct gcctttggca ggcggaatca acacaacgat
     5161 ggagattcag ctcgacgacg gcacacagat ggcaggaatg ctctttacga cgtgggatat
     5221 cacgtacgaa gtcggcgaga cgtacacggt gccttcagga gagctcgttt acttcttaga
     5281 cgaaagtggg ttgctttaca agctcgatcc aggcagtacg ttcacgatca caaagatcaa
     5341 agatttcaga ggtaacgaac tgcagagtac aaccgtgaac aagtacgtga gacaggtaaa
     5401 cgtcgacgag gtcgcccagc agctcgaaga aatcagaacg ctgcagaagc agtgggaaga
     5461 gatccaggtg cccgcaatcg gcgcgggagc tactcaggga actatcgttg cgtggttgta
     5521 caagctcttt ggtgcaaatt ggcagctttg ggtagctgga attgcaatat tcgtgctagc
     5581 gcttgcagta ctgtcgtcga gaaaatgatt gcttttattt ttcttagcaa agaggtggtg
     5641 gtttagtcgt ggcaaagggg aagtctgcta agagatctgc aaaaaatgtt gtaagaaatc
     5701 gacagaaaaa gaacaaacag ccgcatggga agaacaagca gcagaaaaag agaggattgt
     5761 tcgctccagc gaaaaacaag actgcgtcaa agaatatcag catagaatct ccttcaaaag
     5821 cgagaaagag cgtggcatgg ttaagaaaac agatcaggaa ccaccgtctg agcattacca
     5881 aagccgtgca gtacgcaaac tgcgccgcga acagggctaa agcgatgcta aaacgcaaga
     5941 acctgtcgag aaaagagcga aaagagctga aagaggttca tagtatctac agaagatttg
     6001 ttgaaaagaa caaaaagagt aaaagttagt tttcattttt ttataattcc tgtgtttaaa
     6061 aaatcaggag gtggcacgta tcgggaaggc tataagcgaa ttgaataaaa atgttgaaaa
     6121 ggtctttagc aaattgaggt ggtttacagc tttagcagtt atcactctcg tcgcatttag
     6181 ctgtatagtt gaaaatgtaa gcgctgcaga cgtaaacaac agtgctaaca ccgtagtgtt
     6241 gaaaaaaaca ccgatcccgg cgatcacacc aattgccaca ccaacactta cgccgactcc
     6301 tacgccttca cctactccta caccatcgcc tacgccggcg ccaaagaacg aaaacacggt
     6361 cgacctcggc acgtttggcg ctaagcagca gaatattcac tactggagca aagaaacgca
     6421 gcaatacttc gtaaatctca actcaaaggt gcagatcgac aatttcacgt acgtcaagga
     6481 ttacgatttg tttgcagatc cagcatgggt aatcatccac agcgacagaa cacagcttat
     6541 ctgcgtcgtc gacgtctttt cagggcagtg gaaacgaaca gtaatccaca gaggagacac
     6601 aagattaaac ctttcggatg ttggagaata tgcggggctt agaattataa gtatcagtac
     6661 tgtcgcgggc ttcgggctgc tcaaagcgaa gagagaacct ctgagctttg aagattatcc
     6721 cgtagcaatc ctgaagagcg agatggctaa atggggatgg caaagagctg ccgctgcagc
     6781 tgcaattgcc gccgcgggag cagcatacgc cgcatttttg cgaacagaac tgctcataag
     6841 aggtagaagg cgtgaaatcc tgtatgcgct gttcccggta atgctcatat tattcgtctt
     6901 gggattcagc tatcacacca ctaccgtaca tgaggtcgtg cagggaaaca ccacgataac
     6961 aaaaacagtg cccgccctgg agtgggatcg ctataatatc aaagatatgt ggaactgggc
     7021 tttcgcgtgc tttttcgtcg ccgggtactt tgccgggttg aaggtaacag agccttcgta
     7081 ctttacactg atacgcccac tcttatcccg tatagaagtc gtgagactgc cgattaaccg
     7141 taaaggcatc gtgagagacg aatcaggaga tttagccgtg ttggagtttg atcacgcggg
     7201 atatctcgat atcgctgtcg atgggcttga agacagcgct ttgattgaaa tagacaggaa
     7261 tgagtacgag ctcgaaaaaa caatctacaa agccgacaaa cgcttcaccg cagcaatggc
     7321 gcttgctgtt gcggctattt gcgttgttgc taactatata gacgtattca agattgattt
     7381 agtgagtaca ttgactttag cagctgctgc agctttcctg tacaatatat cagtgttatt
     7441 cacgctgaaa cagcccaaga aagtgattaa ggttatctcg acggagatgc tcgacaatca
     7501 gacgtatgca caggagctcg ttgcaagagc tgacaggaaa ctgaagctca ttgctaagaa
     7561 gtacaaccag ctaatcgacg agctcgttaa ggtacagaca gaatctgttg cagaggtcac
     7621 gaagagatta ctgaaccttg cagagttgct cgaaccacag actccgacga gctcgtcgag
     7681 agcgtacgac gaagacttcg acgaggtggg cgacgatgag tagaaagcgt ctgagcaagg
     7741 gcggcgtcga gatagaagct gaggaacctc tgaaaaagct acaacgcctt aaaacgcagc
     7801 gattcattaa acagagacag ctttcccctc attttcttga tccgcttgga gagcacgttt
     7861 acttagtgct acacaccgca gaagcacgct ttgggattga agcacgcaaa aagctcgaaa
     7921 gtatcctcta tcccgctcaa aacgttagaa tcttacggga attaaagaaa gcagggcttt
     7981 acacaaagct cgacttgtta acgcctgatg gggttgattg tgaagaaact aagaaggaaa
     8041 aaagagtaaa aagagttttg gaggtggagg aggatgattg ggaagaatag aaacagtata
     8101 tttgacagaa tcgaagaagc gattgaaagc gatggatttt tactgctcgg agttactggt
     8161 gataaagggc gtggaaagag tgttttagcg ctcaatattg cgtacgaagt gttgcaagag
     8221 tggaacagcg ttctaaggca tacaatcttt acaatcgaag acttctacaa ccttgaatac
     8281 agaaaagacg tcgagcgcgc tgccgatggg agggtaaaaa tcgcggtttg ggatgacttt
     8341 gcactgcata caagctcgta cggcttcttg aaaggagatg gagagcgcat agcgaatttc
     8401 attgaagaat tcgaggttgt aagggaaaac gtcgccgtgc tcgtgattac tgccgcgacg
     8461 tgggatatgg tgccgccgaa actccgcaac gctccgcacg tgctgattaa tatgtacgca
     8521 cgtggaaaag ggctgatttt cgagagagat gagagttctc cgtttgcctt cctcagaaaa
     8581 atcttcagag tcggcgggaa aatcaaatca gagcctattc ccgatgagat ctatcgaaaa
     8641 tacaggatgt tgaagcgcaa cgccattctg gttaagagaa gacaggcaga attgcgatta
     8701 gaaaaatacg ctgcctttct ggcagacaaa atgctcgatg gcgactggaa agacgaaatt
     8761 acgctcaaag caaggggatt gttagattta cacgggaatt tgacgaagtt tggtgaaatg
     8821 gttctcctga tgtggataaa cgcacacgga agagctccga agtatttacc taatacaatt
     8881 aataacatac ctggtgcagc tattgtacaa aatgatacag aagcaagcat tctgaaaaag
     8941 acaattgaaa aaaggcttac gacacgagct ctcgctacta tcctaaggaa ccacggcgta
     9001 cgcataaatc aagggcaggt ttgcacagtc aggcgtgctc ttctcgattt gcttctcaac
     9061 agcgggaatg gaaacggcaa cgggaagcac cctgtcacag ctactccacc cgcacctgtc
     9121 gacgaggtcg tggagagttc catggaagag gtcgtcgggg agagtggtgt ataattgtca
     9181 tttaattttt tgaaataaaa aaaagaaaag gaagtgatag gtttggggtt ttggttgaag
     9241 gctgcaaaat ggttgtacgc aaaatcgaaa gatggaaagc tcttgattga cgtgcagaag
     9301 ggaatactcg tcgagatagc tgtgtttggc gtggtgacgg ctgcggtttg gagcatgggg
     9361 tgtttgagcg gcttttagca gggattgcaa cgggaattat gttcttcgga gcgctgtata
     9421 aggtgtacag tactgcaaaa caacacaaag acgagctcga catcgttttc gattcaatcg
     9481 aagaagctgt gctcgctgaa ggaaaatact acgaggggta aaagcatgag ctggggcgac
     9541 atggagctcg tgtttctgct cgccgtcagc gtcatgctgg gcatgctcgc gagagacgtc
     9601 gtgctcgctg caatcagaaa attaagctcg aggaggtgag cgggtgagcg gggaaatcgt
     9661 gctgctcgtc ggtttattcc tcgcagcgtg gttctttaac agcaaactgc taaaattagc
     9721 aacgcttgca gtgtttttct ttattcccgt cgtggtgggc gccgtacagt tcgatctgag
     9781 ctctgcctat gtttcaagcg ttgtggcgtg gtggttacag gatttaacgc agctcatagt
     9841 gcagcaagca ttgcagcaga tccagaacag ccttacgagt gtgctcccgg gcttgactta
     9901 acacacgatt gacaatacca cccacccatg aacttgaatt tctaaacacg tgacaagggg
     9961 gctacagcgc gtgttggaga gaagttgcga acttaatgag ttaaaacagc tgtatgaagc
    10021 tgtagttgca gtgggtttac caaagccgct ccagaatcct gtaaaagcga gggggagaaa
    10081 agcattcaat cgctttcttt tgttgagtat aatcgtgtac gggattcaac gcggctggag
    10141 ctaccgcgac atggaacgtt ttgcgaaaga acacctcgat gagttaaaag agctcgatcc
    10201 gggattgaga aaagctcctg atcactcgag cttctacgtc gtggcttcaa agttaaaagt
    10261 gactgatata cttcgcatct acgcgaaact gaaggagcaa agaggagaag tgcctgtgtt
    10321 gtggtattaa acatatatac atactaccac cccgggagtt aacttctggg gtggtagtag
    10381 ttaaaactta ttttttcatt aaaaaagttg aagtgtggag atttcgaata ctaaaagaat
    10441 ccggcattct tcaccacgct ctcaacgctc ttcggataat ggtcgaggta ctcctcgagt
    10501 ttgtctttgc ttactttgcc tctgtactcc ctgaggatcg agattattct cttctctgga
    10561 acggaacggt acctgtagag ataaactgtg tcgagcaacg tcttctctag gtctgagtac
    10621 ttcaatccgt tcctctcaac gactccgaag ccgaagaggt ctttcttgag ctttacgaac
    10681 tttactctgt cttcgttcac actcacgtct ttagggcggt aaattgagtc gctgagcacg
    10741 tgaatcactg ctgaatactc gtgcgttaat ccgttcagtc tcagcgccgt atgtagaccg
    10801 aagtaccacc cgacgccgag cttctccatg ccgagtgaga ttattttaag cgtgtcaatt
    10861 ctctttcctt tcttgaactc ctcgatagat ttaacgtagt acagcccgcg gaggatcctg
    10921 atgaagtagc cgtaggttgt catgtagttt atcgtactgc tggcatcctt tctgaacctc
    10981 ttgaaaacat tttccagttc ttctcttttc acgacttttc taccgtattc tgataggatg
    11041 tatgttgtga gctttttcat tgttgttatt ttcattgttg ttatttgtgt aacaaaactt
    11101 aaaaaaattt atggttgtta cataaccctg agtgtagatt tcgaatacta tttcttacat
    11161 gaagttgtgg agttagttaa tgtatctgac aatagtaaaa aacggatatt ggttagcgcc
    11221 tgctgtggag ctcgcgatta agctaaatca atattttaaa tgcgaattgt acgaaacgga
    11281 agatagtata gttttcgttt gcccaaaaaa gctttgggga gagttagcta acgttttaag
    11341 agcactgagt gaggtcgatt ggcaagaaat cccttcagac tggagcccgc cgccgacatg
    11401 gaaaaggttg tatccataac cctctcgacg acctcgtgga gagtgtgtga cttaaatact
    11461 cttatgtttt atttgataat atgtgtaaga atagcccaaa cgagctcgta aaagcgctca
    11521 agggcgaaaa attcgcggaa acgacggtag aggagtttca cgccgaacgc gggaagattc
    11581 tcgaagagtt cgtgaggaat tttagatctt aattctacct ctctgactct ttttcgggat
    11641 ttcgggaaga accgcgttag attttaattc caatctcctt tagatcttaa ttctatctcc
    11701 ccctctcgaa gaggtcgtgg agcactttag atcttaattc catgtctttt tttaaggtga
    11761 attgtataaa attaaaaaca gctcggatta tcacgtattt cttgtttcgg gcgatgagaa
    11821 acgttttcgt gttttttaga tcttaattcc atccctttgt tagatcttaa ttccaactct
    11881 ttttttggag tgggttgtat aaaattagaa acagctcata taatcccgta attgtaattt
    11941 agagcgacgt gagtgttttt cgggattttt acatcttaat tccacgtctc ctttagatct
    12001 taattccatg tctgattcgt accatttcgg tacgatgttg tgtgtagatt tcgagtacta
    12061 agctgaagca aagtatttta cagacgcgag cgaggtagga ttatgccagg aaagaagccg
    12121 gaaagagaaa tcgagagaga tccgatcttc aacataatcg ggagcttcga gacaaaagaa
    12181 gggaactgga gcgagaggaa agactggagg atgtagtgta tatcttaatt caacctctct
    12241 gactcttttc gggattttga aaagaatcct gttggatctt aattctacct ctctctcgac
    12301 gaggttgtgg agcactttag atcttaattc catgtctcct ttagatctta attccaactc
    12361 tttttcggcg gtgaattgta taaaaattat tggtgttaat ccaatgcaag ttgttttggc
    12421 gttcttcttt tttgccatgt ttttgtgttg aaaagaaggc tatcaaccct cagcaaagga
    12481 ttttagcagt tgtgcgtttt tgctttgttt tagatcttaa ttccatgtgt accgagacta
    12541 ctttagatct taattccacc tctcttttta catcttaatt ccaactcccc ctctcgacga
    12601 ggtcgtggag aatgttgtta catcttaatt ctacctctgt gcagatttcg actactaaat
    12661 atcccgaagt tttctcaaga aagcagtcgt agcatataat gcattaatga caaatgtttt
    12721 atataggatg gaaaccgtag aacattcaag ctatgacact taaaagctgg gagactgaaa
    12781 gagaagctgt aaagctaatt ttagcccttc ttgatgagca gctatctgaa atggattttg
    12841 acaagacgta cctcaacaag gtgaaggtgc acaagatact ctacaacaca atagaagagt
    12901 tggatttgga tataacgaga tcctggtaca aaagggggtg ctttgtctgg agctgccggg
    12961 ggctggatgc tctgttcctt caggctagat ttacgctcga catgatcaat cccgatataa
    13021 tttcaattat gcctccaaaa gacgaaataa tcagagccat aaagagctcc ctccagaagt
    13081 accgaattct gtttaggaga ctacacgcgt acctcgaaga gctctacgaa aaagatgctc
    13141 ctgaagagtt tcgggaaata tacacttcca acttagcatt taaggaaagg tacaaagagt
    13201 tcatcgaaga agcgaggagc aagttcggcg tctctctgga gacgtttctc ggtgaaatag
    13261 cgccgccagt aacctctgag tacgtctcct ctgcgataac caagctgcac ctcgctctga
    13321 gcagtgtgga atccgttgcg gatgtagtta tcgactatac catgctcttt gaagagctgc
    13381 taattggagt tgaagagaaa ctaaagaaga atgagctcag ccctgaacac gttgatttca
    13441 tcgaaaagat gtttgagtac tacgacaaca aggtttggga gcttccggcg aaaataatca
    13501 cagataaaac gataaaggga gcgaacaaag aagtgatcct gaaaaagttg aatgcaaagt
    13561 ttccaaacct tgttgaggag gtagaattca agagagaaga gtttgaaacc aaagccctgg
    13621 aaatggatct cttcccctcc gagagttatc tggctgaaag aattgacgtg aatgatgctg
    13681 caaaggcata ttcacggttc atgacaaaac atactatttg aggagggcta cttggtggag
    13741 tacttcgtgg atacgtgcgt agtagtgtgc catgcctcta actttggcgg ggttgagaaa
    13801 tacggcgacg attgtgatga attcttcgaa agagattttg ataggataac ttcgaagaac
    13861 gttaaggaag agctcaagtg tgtggaaaag cgaagactaa aactgtacgc ctctattatt
    13921 gatgttctca ataaaggagg tgacctgtca gaagtagaag ctgatgaaaa agtcagaaag
    13981 caccttcagg cgatagttga ggcagtagaa aatggtagaa ttgaagccag cgttcaaaat
    14041 ttcaggaaca tagagatatt tttcagaaat cgcctttatt acgaattttc aaattttatt
    14101 actttcatta acacctcaca aattcttcga ggtttacatt tgtttaacag agtatttttc
    14161 gtttaacaga atcttcctgg aaagatatca gtacgttatt tcgtttgtca aacgtaatag
    14221 tgtttgtcaa acgaaatcgc tataataata tcttctatta ggttctgtta aacgaattga
    14281 ttttgttaaa caaaaaagag tgtagatttc aactaatata ctctaataaa ttttcaaggt
    14341 cttctttgct catatttctc aactttagaa tcacaggata gtatatacta tgtgttgaaa
    14401 gtgcttctaa aattgaaaag aagtggctgt attttttgcg acgctcttca tattctttct
    14461 catatatggc aatctttata attttaacta ttacatcctc gttggaatta attatcttga
    14521 gtaattcagc aatcacatct ttgaggtgtt ttccaacgac aaattctgcg ccacggaata
    14581 acttctcgca gaatttaaag agcgttatag cttcaccgag cgcgtaaaag ccatcctcat
    14641 tggtatattc taacagatat tcacctatca gatatttttt tctttcttca tcaaaataat
    14701 tatccaaaaa tattttattc aatttaaaga aatgtataat tggatgtttt aaagcggcgc
    14761 aaacagactc gccgagctga gtgagatcgt attctttctt tttgaaatct ccagtttcac
    14821 ctcttatctc gatatatttt cctctaaggc tgtttaggtg ttttgcgagt gcaggttgtg
    14881 atatatttat gtgtttttgc atatcgttga aataagtgtg ttttctaaag acacaaatat
    14941 agaaaataat tttttgcttc ggttcgttta gttcaggttc acctaacata acatgacata
    15001 ctaagtagca atatatatta ttttgcaaag tttggtgcac ttatacatac ttagacaaga
    15061 aaaagtttaa ataacttaac tgatattaag ttatgtacgt acaggaggtg gtagtataag
    15121 ggtgcctgta gaggtatcgt tgtaccctgt gcacctcgaa aggctcgagg tgttgcagaa
    15181 gaggttgcga aagaataggt ctgagttgct tagagattta attgatacag cgtacaactg
    15241 ctataaacac agcaaaaagt gcagcaactg cccattgatg aatgggtgac tatgcccaga
    15301 gaactaaaat tcggagagcc aacagtgaac ataggaatca gagtaccagt gtcttggaag
    15361 agattaatcg aagatgtaca tggaagtcct acagaataca ttcgttcttt gattgaacaa
    15421 gatcttctaa aaaacatgga tccagagaga ctagagatca gggtaaggat ggagctcagt
    15481 gaagttaaaa agagactcga agaattagaa cttgagagac taaaactcga agaaagaaag
    15541 tcagagcttg agaggcagct cgaggaaata gggaacaaaa gaattcttac agtctcagaa
    15601 gaagaaagga agacaatttt agagagattc agtggaataa ggcgtgagag aaaaatagtg
    15661 ttgaaagtgt tgtcagtgtt tgcaagagat tatggttatg acattatcac agcaaagaag
    15721 aaagtactag cagttcttcc agagctcagt gagtatctcg atgcgggtgt agttgcgatg
    15781 attcacaggt gattgcagtg aagtgcgagc ggtgttctat tgaaaatact cttagaaagg
    15841 ctttgggaga atttagaggt tcaaagatag caatttacga cattgactac ttggtagaaa
    15901 tcgaaaagag gatcgtgaac atgacagaag agaaaaagct aagaaaaaat ggtagaaggc
    15961 ttcttccagc ttttgaagcg gttccagcgc taaggattgc aagagtattt ggtagtgact
    16021 atacagtgct tttcagcgat gcaaaaaacg actactacga gctctacaag ctcgaaagaa
    16081 caccactcta cgtcaaatac atcgatttac agatctacgg ggagcttata gttgcaggag
    16141 atctcggaga ccttagaaag gcgtactttg atctgtattt taaagactac tacaaaaagc
    16201 accgcgacga cttgatgaag ctcgatacag acttggtttt aagtgttatt tgattttatg
    16261 atattttcac gctcctgcga tgatacgagc agactttcct gttagctctt tcgagacaac
    16321 tcacccccaa cccccccgac tccagggtgg ttcaagctgc cctggagcgg gcaagggggc
    16381 gcgggggcgc cccggaaagg aggtgagaaa atagaggttg aaaagctgat agaacagctg
    16441 cagaacagca aggggggttg gaataactta gcagtttcgt gcataagtgt ttctacaaac
    16501 gcagacgcag aaaagtcact cattgagctg ataaagcaag tatacagaaa ttcgctgcag
    16561 agggtatgga tttacaaaaa caacaacgag ctctttctga ttgcaggtta cgagaaactg
    16621 ttcaatctcc ttaaaaaact gaattagggg tgagaaaacg ggtaaggagg ttgttataag
    16681 ggcagaagat ggaaaaacaa tcgtgctggg tggagaaaag agcgaaaaaa cagcaaaaca
    16741 gagctttctc gaagatttcg tagacgaagg cgggcttttc gacgagcccg ccgacagcga
    16801 tttttcaatg ctactgaatg acacagtaga gataggcggg ctacactaca atgatcttgc
    16861 gagaatacag cgcgaatggt gcaagaacag gcattggaag ctcgtggagt ttacaccggc
    16921 ttcagatgga tatcatttca ttgcagtgct taaaatgacg acaaggcacc ctctcaaaaa
    16981 gctcagagta cgattgatga gagcattgag ggagaaaagt attgcacgag aacaactcat
    17041 agagttgttg gatgaacacg catttgtcga cgaggtcttg gagataaaag gggtggttca
    17101 gtagatgagg gttgttgaag gagtagagtg tgttttcgta gagcaaaaac acaagtacaa
    17161 agtcttcgga aaaccacgga tttcgcagca agtcggtgaa tacattcagt tcgacgtaat
    17221 aactcctcag ggaggtatag ttccagtcgt gatgactctc aaacaagcga gaaagctcgc
    17281 gaaggaaatt caggagtata tcgagcaaaa gaaagagctt gaagaagcct ctgcactgaa
    17341 agcgttcaga gagttatttt ctaattcaga ggtgatagag tgagctactc atataaaaac
    17401 taccaatgga ataatttaag gcatagagaa ctatacaaca tttacaacta cgaagatctc
    17461 ccgctgctga ttgagagtga gaaaaagcac gtacgttacg ttctttattt cgtaatagat
    17521 cttttaaaca agtgtagcgc tgcaaactgt gaaacaaaag atctgctact tagttttgcg
    17581 aggaaatact tcataacgat ctcagcagac atattgaatc cgatactcta cgaattgatc
    17641 aaaaagaagc ttgaagagct cgatccagtc gcacgagata ttctcgacga agtcgtcgac
    17701 gaacccgtgg aggtgacggg cgcatgagcg agggtgctgt gaaaagcgaa acgaacatgt
    17761 tacgaacaat aacgcccgtg gatatggcaa aagtcgacgt acaccttacc atacgcaaag
    17821 acttaagaga actcgtagag cgttttgagc tgaacatgag cgaactctta gaacaagcga
    17881 taattcagcg ctgcagagaa ctgcttttgc tgaaatacgg cttgacgctg gaaaaagaaa
    17941 tagacattga tgcggccgcc gggattcgaa cccgggc
//
