# Supplementary material for: Pleomorphic viruses establish stable relationship with marine hyperthermophilic archaea
Source: ISME J. 2024 Jan 23;18(1):wrae008. doi: 10.1093/ismejo/wrae008 (PMC10919331; doi:10.1093/ismejo/wrae008)
Supplement: SI_Data_2_wrae008 [file si_data_2_wrae008.zip › Genomes/GacPV1.gb]

LOCUS       Geoglobus acetivorans pleomorphic virus 1                 13374 bp    DNA     circular       24-MAY-2023
FEATURES             Location/Qualifiers
     source          1..13374
                     /organism="Geoglobus acetivorans pleomorphic virus 1, GacPV1"
                     /mol_type="genomic DNA"
     gene            169..1293
                     /locus_tag="GacPV1_gp01"
     CDS             169..1293
                     /locus_tag="GacPV1_gp01"
                     /codon_start=1
                     /transl_table=11
                     /product="integrase"
                     /translation="MEFKKSLLAEGIGRLRIARYLSILRVVANWIEKPMDEWGEKEIV
                     DVLSRLEEMDYAVGTKNEYRKAMRKFFKWLHGEDWKYLKLLKKIRKPEKKPVVLSEGE
                     IIEMIEAADNPRDKALIAVGYEGGFRIGELGNLKIKDIIWVNSSNGELKARVKVKGKT
                     GERVVPLVLSAQYLWRWLENHPNRDDPESYVFCSLSQRNWGEPMQYQSFRKIIEKVAR
                     QAGIKKRVYPHILRHSRATVLANHLTEAQMCEYFGWVQGSGMPAIYVHLSGRDIDKAI
                     DKLYGLEDEEREDTGVKPKKCPRCGYLNAPTDFYCGRCALILDESKRVELEMEEMKFM
                     KEVMDMMDPETIRKAKEMVELVEKMRSNPELFNLLLQIRD"
     gene            1436..1582
                     /locus_tag="GacPV1_gp02"
     CDS             1436..1582
                     /locus_tag="GacPV1_gp02"
                     /codon_start=1
                     /transl_table=11
                     /product="hypothetical protein"
                     /translation="MVQQYLGTVPAALGFVAVLALIYVRVSKYEALAGLSGGKKKGGK
                     KRKR"
     gene            1589..1984
                     /locus_tag="GacPV1_gp03"
     CDS             1589..1984
                     /locus_tag="GacPV1_gp03"
                     /codon_start=1
                     /transl_table=11
                     /product="VP3-like structural protein"
                     /translation="MARYGKYYGGAYRKGNVSIYEAALFVVYVIAGVATFGLGSINLA
                     WVTDFSFWIVLVSALGVFALDKQVKKNQKVTALEIGALSVAIGLPLAAAGYLTSIGID
                     ISTYLADATNAFIMLIVSVGALIVAAKQD"
     gene            2018..3544
                     /locus_tag="GacPV1_gp04"
     CDS             2018..3544
                     /locus_tag="GacPV1_gp04"
                     /codon_start=1
                     /transl_table=11
                     /product="VP4-like membrane fusion protein"
                     /translation="MSDKRKAVMAALMLMMLIGQTVAIPLIIPIAVGFAASSVFGYWL
                     GIQDSENYQELIQQYEAQLTSNTVQNDINTRLYLQEIYARDNNIISLGQDLLKYSENY
                     AWALAKYNALKVIDYELTQNGSDFLTAKTKAKQAAHDVVYNYYLNLTRNIITLANESA
                     GLLNYSLNYYLSNVRVSTVEMFVTGSQADGSIIITYSKITYNPNTGSYAVTYSGTTDK
                     QVYANSIILSTATVSALGNSYTYNVVKAQVQNTNSYDPDPYAWVTINKVLIGGDLVYD
                     RSNYTVILSQIDSEYNMINANIDAYIDGLAQDYVANWNVTQLIDPYILAGLLNNDLNQ
                     TGYYGYAAAELALLGLNTTGINKTITITVYDGNNTTTLEGWLFTDWTGTLEVGKNYTT
                     DSSYKWFFVADDGIYDLTGYNFTVGTIRDWQDNELTNVTLTRYISHTGDVLKMYDELA
                     QIRQLYEEYINNLQAMAAGGSGGGFSLSEWWASLDQAAKIGVIAIGAVGVYAILGRRR
                     "
     gene            3620..4999
                     /locus_tag="GacPV1_gp05"
     CDS             3620..4999
                     /locus_tag="GacPV1_gp05"
                     /codon_start=1
                     /transl_table=11
                     /product="hypothetical protein"
                     /translation="MASADYIDMSKFAKQNTTVQELGKFSSQPDLVYWSNETKKFITG
                     TGSKWDIDKWAYVVDYDLDEGWILIHASRTEPVTVVDVFGGVWKKTTIHKGYNRLNFS
                     GVQEYAGLKVVTIGSPWGFAILKQKRDLFYFEDYPIAILKSELAKFGWQRAAGALGIF
                     LVGFALSYWLKRDRLLISFVDNLIILVACVVLILAILSVDYSTAVIKVPTSNATITKQ
                     IPALELSREKIRDMYNWAFAVFFVLGFILARYLADYEKLYLAIVDYSKPIRLYELPYL
                     PKLNLIRDHDNKLARISFKGDFRQPVSFELDGEAVKGILAVNVEDKVNDSKTEFNLRY
                     SLIAFFGMLVINVAADFLNVFRIDLAYSLFLAVLTAFIFNVRAIKQHFSLEVTKTKLV
                     ECSEIMNEDSYTKMLKTAQIKQIAEDYNKLLRAYVREKITQPRKTISELLSVIREVRQ
                     VEQDKAKGE"
     gene            4971..5303
                     /locus_tag="GacPV1_gp06"
     CDS             4971..5303
                     /locus_tag="GacPV1_gp06"
                     /codon_start=1
                     /transl_table=11
                     /product="hypothetical protein"
                     /translation="MSRIKLKENDKIEQLRRFIAYRLSAKHGFGTLVFDPHGDSLIFI
                     LDIAEREFGRGARDELFEFLAPYHKMRVLKTLQQEGVKQKLWMAATDLADREDLNELF
                     EGEVVDFE"
     gene            5296..6234
                     /locus_tag="GacPV1_gp07"
     CDS             5296..6234
                     /locus_tag="GacPV1_gp07"
                     /codon_start=1
                     /transl_table=11
                     /product="hypothetical protein"
                     /translation="MNNRLMHAIHSAIENDGFLFIGILGDKGLGKTVAGMNIAYEVLR
                     GWNHVLKHTIFTINDFSNLPYRDDLVRHSDGRVKVVLWDDFALHTSSYGFSKRGERDL
                     LVDFIEDFEVVREEVAVLIVTAATWEMIPPKLRDAAHIFIQMTKRGKGEIWAKQRGWL
                     FLRKDYRKIGEIETAKIPDDVYNAYREMKRKAKRVKEKMSLLKQKEKAEKIAEELTEE
                     DWQDEDLLVALGIKDMHGNFTEFGSMVYRAWEERVAKSGANALILADLFTEAVSQRRF
                     EAILRSCGVKGNKDNLRLAYKELVRYLERRSLEMEV"
     gene            6231..6491
                     /locus_tag="GacPV1_gp08"
     CDS             6231..6491
                     /locus_tag="GacPV1_gp08"
                     /codon_start=1
                     /transl_table=11
                     /product="hypothetical protein"
                     /translation="MTDFLSASPLLILAALGVVSWLTESRAVKLITLLFFFGYPLMQG
                     KTAMPGLDLNQVLDFILGTANYWLSEALNALIEYVRQKISPL"
     gene            6613..6870
                     /locus_tag="GacPV1_gp09"
     CDS             6613..6870
                     /locus_tag="GacPV1_gp09"
                     /codon_start=1
                     /transl_table=11
                     /product="hypothetical protein"
                     /translation="MQDYRFRVLIKSGNGKDHAVAVDARKIALRNNINKVNGTYRLDL
                     EQIKVEMGEDLVMEFWEILMYMLPLEKVKRAIEEFAERMSF"
     gene            6917..7105
                     /locus_tag="GacPV1_gp10"
     CDS             6917..7105
                     /locus_tag="GacPV1_gp10"
                     /codon_start=1
                     /transl_table=11
                     /product="hypothetical protein"
                     /translation="MQTAASKRILEDLKELRDRLDSLIETLEIMSDEELMKSLKMSET
                     QPEKREFREFLEELDIDA"
     gene            complement(7102..7362)
                     /locus_tag="GacPV1_gp11"
     CDS             complement(7102..7362)
                     /locus_tag="GacPV1_gp11"
                     /codon_start=1
                     /transl_table=11
                     /product="hypothetical protein"
                     /translation="MIWIIVTKDEFERQFRDLTRKDKPLAERLAKAILKLEDNPYLGK
                     PLSYDLSGLWSLRVGKYRIIYEINENEKKVILRAVSHRKKSY"
     gene            7418..7621
                     /locus_tag="GacPV1_gp12"
     CDS             7418..7621
                     /locus_tag="GacPV1_gp12"
                     /codon_start=1
                     /transl_table=11
                     /product="hypothetical protein"
                     /translation="MVSLEFDPEVNAMFIRFKKEKVAESESLADNVIVDLDENGEVLG
                     IEILLPKLAEEQREFVARLKAKV"
     gene            complement(7641..8678)
                     /locus_tag="GacPV1_gp13"
     CDS             complement(7641..8678)
                     /locus_tag="GacPV1_gp13"
                     /codon_start=1
                     /transl_table=11
                     /product="hypothetical protein"
                     /translation="MISGCSDVQDAKKPDINETKSQIEQQYEKLSKGLEEYQKSFQKT
                     AKTTTPQPVKTPTPSASAISKMYDFEIGYGQTYAIYMKSSGNIELGFSFASSRPVFVY
                     VVPDQTNKELLLSRKSFNYYPALSFTSPATLGKKQGVVSGSFQIVFLNLGYEKAIVKA
                     QVIAKPTSNPTATLSKTKILTIDRIVPPEVAEIFEKYRNNAIGFYEWVEANIKYREDT
                     KDPYPGNEYWQSPYETIKDRAGDCEDMAILECAYYRYFGYEAYIAAVNTELNIPDHAI
                     CIVKIKSPTEFLPVLGKVDYYKIGDEYYLLVDNAYSDDFGYLTGGLKPKKFVIKRIFT
                     LEETYLRNHKP"
     gene            complement(8726..9223)
                     /locus_tag="GacPV1_gp14"
     CDS             complement(8726..9223)
                     /locus_tag="GacPV1_gp14"
                     /codon_start=1
                     /transl_table=11
                     /product="hypothetical protein"
                     /translation="MKRSLMLIAILTLSIVFSACTQSGFKSEATAILSQFNSAFEEYV
                     EAKQKLNEKKYTEASNKALEAKVKFQTVLNSLEKLRNSAKSDKEKELVNTWIEATQYF
                     IDASDSFSKYVTLRMWFDPMTPIPDPSYYEAKKKVEDAFKDWTDKESKAISKMDKVTE
                     LLKQI"
     gene            complement(9267..9620)
                     /locus_tag="GacPV1_gp15"
     CDS             complement(9267..9620)
                     /locus_tag="GacPV1_gp15"
                     /codon_start=1
                     /transl_table=11
                     /product="hypothetical protein"
                     /translation="MTGNTELHTILNTLGKAKALDILLTLKNGKKRWSKLLEILKDKK
                     SLSYRIRELSDLGLIQVTVIHDTPTGTKFYELTPLGKKVVQLLEQIEKEFEEYHSKAP
                     PKDPEKFINELLDDN"
     gene            9761..9940
                     /locus_tag="GacPV1_gp16"
     CDS             9761..9940
                     /locus_tag="GacPV1_gp16"
                     /codon_start=1
                     /transl_table=11
                     /product="hypothetical protein"
                     /translation="MRLWADVPERWKPLIKKARDIEGWDSLSAYIRELIKKDLASKGL
                     LGVKNGEGEAVLQEG"
     gene            9944..10099
                     /locus_tag="GacPV1_gp17"
     CDS             9944..10099
                     /locus_tag="GacPV1_gp17"
                     /codon_start=1
                     /transl_table=11
                     /product="hypothetical protein"
                     /translation="MQETDLSPIERARRQYVDMILRVEFVRADELLRRQRESLIDADC
                     DAEVWEG"
     gene            10102..10224
                     /locus_tag="GacPV1_gp18"
     CDS             10102..10224
                     /locus_tag="GacPV1_gp18"
                     /codon_start=1
                     /transl_table=11
                     /product="hypothetical protein"
                     /translation="MAAVYALECSFCGSKLAQDDAVMLGCCPVCRDCYGRLTGR"
     gene            10348..10476
                     /locus_tag="GacPV1_gp19"
     CDS             10348..10476
                     /locus_tag="GacPV1_gp19"
                     /codon_start=1
                     /transl_table=11
                     /product="hypothetical protein"
                     /translation="MLTLDDFIEAGACPCGGALERIRTGWRCTRCGWEVVEAGGDA"
     gene            10469..10648
                     /locus_tag="GacPV1_gp20"
     CDS             10469..10648
                     /locus_tag="GacPV1_gp20"
                     /codon_start=1
                     /transl_table=11
                     /product="hypothetical protein"
                     /translation="MPEVKYPGLNRMAEELSRILNKHPATFRNTILSNVKHLLENIPP
                     EELLPIFEEDEENGR"
     gene            10665..10853
                     /locus_tag="GacPV1_gp21"
     CDS             10665..10853
                     /locus_tag="GacPV1_gp21"
                     /codon_start=1
                     /transl_table=11
                     /product="hypothetical protein"
                     /translation="MINGSPMAAAFALAILDKRLGGKISELKRKLDEMDAPHRKSGVA
                     GAIPAGSKNLRGVAYGRG"
     gene            10840..11136
                     /locus_tag="GacPV1_gp22"
     CDS             10840..11136
                     /locus_tag="GacPV1_gp22"
                     /codon_start=1
                     /transl_table=11
                     /product="hypothetical protein"
                     /translation="MAEAKERVDKKVEGNGEKVKRPVETVNVFTSNGILSFSVWEGGS
                     ISVRVSRRKDNGDEYETVWSGRINPVDFISQFGELRTVAKTAQDELKKILGQEI"
     gene            11165..11485
                     /locus_tag="GacPV1_gp23"
     CDS             11165..11485
                     /locus_tag="GacPV1_gp23"
                     /codon_start=1
                     /transl_table=11
                     /product="hypothetical protein"
                     /translation="MPEYYQNVSLDLRNVDELDFGFYYDSKKHRYTISLNSGEEYLNV
                     TRKEGEVILSFLKILREFISRADSKDFSSELRNQDGENPFDILETDPVLRNVRLPRKT
                     ESMM"
     gene            11487..13349
                     /locus_tag="GacPV1_gp24"
     CDS             11487..13349
                     /locus_tag="GacPV1_gp24"
                     /codon_start=1
                     /transl_table=11
                     /product="Rolling-circle replication initiation endonuclease Rep"
                     /translation="MQRVVFAVSPFTQEYEILGVDGEIYRIKPNEVIILPKLNAEVFE
                     KNNVGKIVGIYEDPGFDWDRYLERFLEGDTDISDQILEEDPVKAWARNLLKIELAKPS
                     PDPNRVIELRMILSGRNPAQFYSTQGNKNTPTPAQTRSAQPGPTGLSRPIYNTAQVNN
                     SDSFIKEDDEINSNWLRTVFETYGLRLVTTLQAFRVAGLDEVGIQDYAILDYGYTRVE
                     PHEEFVRLLKHLGYGEDDVYARVLFDHYRCERHGDVFKPALDFAKDARREGEQIKRSF
                     RLIAGRLHPLKKHSDAKRYSALKLEQFSAIADAVRKKGVVSYRKFDEVLSEVKQEKRD
                     LALIWMVFTIPDVISEYLVKEDVKKAREVMRKAVRSALRRFLRKYLKKHENVPYDGDF
                     KEGGVMNVHIWSSSQPIKPHLHVHVALWNFVVWNGKYVRFSPYFPKEWMAELRELWKR
                     EFFRYLRKAGFGMYLDKEYCDVLDDTYEFFNIYTQYNWFKDESFGKILHHLRYNARKA
                     VIDINEFFYSGVGFDDLTDDQREWLGFLIQYSNRTGNFGFMNNWRKVFSVSKDRVVEF
                     LERLKTEHYEYCPICKRKLERVGVVTIDEIAKRRRLLVLWWFDRRMTVEVWRGL"
    
ORIGIN
        1 TAGCCCCGCG GGTGCTACAT TATTCGAAAA ATAGAAGCCC CCTCAAGCTT TAAATTTCGT
       61 GTTTGGTGAG TCAATAACAT GCATTTTCAC GGAGATGTTA AACGATTAAA AGCTCAAGAA
      121 AGGCTTATTG TTCGTGAAGT TAAAAATAAA AGGAGTAAAG AGCTCATTTT GGAGTTTAAA
      181 AAATCATTAC TTGCTGAGGG CATAGGTAGG CTCAGAATTG CAAGGTATCT GTCAATTTTA
      241 AGAGTGGTTG CGAATTGGAT TGAGAAACCC ATGGATGAAT GGGGGGAAAA GGAAATTGTG
      301 GACGTGTTAT CAAGGCTTGA AGAGATGGAT TACGCTGTTG GTACAAAGAA TGAATATCGC
      361 AAAGCCATGA GGAAGTTTTT CAAGTGGTTA CATGGGGAGG ACTGGAAGTA TCTGAAGCTT
      421 TTGAAGAAGA TTAGGAAGCC AGAGAAGAAA CCTGTTGTTT TGAGTGAAGG GGAAATAATC
      481 GAGATGATTG AAGCTGCGGA CAATCCGAGA GACAAGGCGC TGATTGCTGT GGGCTATGAG
      541 GGTGGATTTA GGATTGGAGA GCTTGGCAAT TTGAAGATAA AGGATATTAT TTGGGTAAAC
      601 AGTTCAAACG GTGAGTTAAA AGCGAGAGTT AAGGTAAAGG GCAAAACAGG AGAAAGAGTG
      661 GTTCCACTTG TTTTGTCTGC ACAATATTTA TGGCGCTGGT TGGAGAACCA CCCTAACAGA
      721 GATGACCCCG AGAGCTATGT TTTTTGTAGC TTGAGTCAGC GAAACTGGGG CGAACCAATG
      781 CAATACCAGT CTTTCCGGAA GATCATTGAA AAGGTTGCAA GGCAAGCCGG AATTAAAAAG
      841 AGGGTGTATC CACATATTTT GAGACACTCG AGAGCAACAG TTTTGGCAAA TCACTTAACC
      901 GAGGCTCAAA TGTGCGAGTA CTTTGGATGG GTGCAGGGCT CAGGGATGCC AGCCATATAT
      961 GTGCACCTTT CAGGCAGGGA TATTGACAAG GCGATAGACA AGTTATATGG GCTGGAAGAT
     1021 GAGGAAAGGG AAGATACTGG AGTTAAGCCC AAGAAGTGTC CACGCTGCGG CTACCTGAAC
     1081 GCCCCGACAG ACTTCTACTG TGGCAGGTGT GCTCTGATCC TTGATGAGTC CAAGCGTGTG
     1141 GAGCTGGAAA TGGAGGAGAT GAAGTTCATG AAGGAGGTCA TGGACATGAT GGATCCTGAG
     1201 ACGATCAGGA AGGCAAAGGA AATGGTCGAG CTTGTTGAAA AGATGAGGTC TAATCCGGAG
     1261 CTGTTTAACC TTCTTCTCCA GATTAGGGAT TAGTTTTTTT AGCGGTTTTA TATACTGGAA
     1321 ACCTATTTTC TGTTTTAAAA TGAGGCGCCA GCATACAGAC TTTGCAGTAT TGCTCGCACT
     1381 CTTTGTTGTT CTGGAGTTGC TACTTGACGC CCTCGCTGGG GACTGGCTGA GGCAGGTGGT
     1441 TCAGCAGTAC CTCGGAACGG TTCCCGCAGC TCTCGGTTTT GTAGCGGTGC TGGCGCTGAT
     1501 ATACGTGCGG GTTAGCAAGT ACGAGGCGCT GGCTGGGTTG AGTGGCGGGA AAAAGAAAGG
     1561 AGGAAAGAAA AGGAAAAGGT GAGGTGAGAT GGCGAGATAT GGGAAGTATT ATGGAGGGGC
     1621 CTACAGGAAG GGGAACGTTA GCATATATGA GGCTGCCCTG TTTGTGGTTT ACGTGATTGC
     1681 AGGCGTTGCG ACGTTCGGAC TGGGCAGCAT AAATCTGGCA TGGGTGACAG ACTTCAGCTT
     1741 TTGGATTGTG CTTGTCAGCG CTCTGGGCGT CTTTGCTCTG GACAAACAGG TAAAGAAGAA
     1801 CCAGAAGGTT ACAGCCCTGG AAATTGGAGC TTTGAGCGTT GCCATAGGAC TTCCGCTGGC
     1861 TGCTGCTGGG TATCTGACTT CTATTGGCAT AGACATAAGC ACCTATCTGG CTGATGCCAC
     1921 TAACGCTTTC ATAATGCTGA TTGTCAGCGT TGGCGCTCTG ATTGTAGCAG CAAAGCAGGA
     1981 CTGAACTTTA AACTTATTTT TTGCCGAGGT GGTGGCTGTG AGCGATAAGA GAAAAGCAGT
     2041 AATGGCGGCT CTGATGCTAA TGATGCTGAT AGGGCAAACG GTTGCAATCC CGCTTATAAT
     2101 TCCCATTGCT GTTGGCTTTG CGGCTTCGAG TGTCTTCGGT TACTGGCTTG GAATTCAGGA
     2161 CTCTGAGAAC TATCAGGAGT TAATTCAGCA ATATGAGGCA CAGCTAACGT CAAACACGGT
     2221 TCAGAATGAC ATTAACACTC GTTTGTATCT GCAAGAGATT TACGCAAGAG ATAACAATAT
     2281 AATTTCGCTT GGTCAGGATT TGCTTAAGTA TTCAGAAAAC TATGCGTGGG CTTTGGCAAA
     2341 ATACAACGCT CTTAAGGTCA TAGACTATGA ACTGACTCAG AACGGGAGCG ATTTCTTGAC
     2401 AGCAAAGACA AAAGCGAAGC AGGCAGCACA TGACGTTGTT TATAATTACT ATTTGAACTT
     2461 GACGAGGAAT ATAATAACGC TTGCTAATGA ATCTGCTGGA CTTTTAAACT ACTCTCTGAA
     2521 CTATTATCTG TCGAACGTGA GGGTTAGTAC GGTGGAAATG TTTGTTACTG GGTCTCAGGC
     2581 TGATGGATCT ATTATTATAA CATACTCAAA GATCACCTAT AATCCAAACA CAGGTTCATA
     2641 TGCGGTCACG TATAGTGGCA CGACAGATAA ACAGGTTTAT GCGAACTCCA TTATTCTATC
     2701 GACTGCAACT GTTAGCGCGT TAGGCAATAG TTACACTTAC AATGTTGTTA AAGCGCAAGT
     2761 TCAAAACACC AATAGCTATG ATCCGGATCC ATATGCTTGG GTTACAATCA ATAAGGTTTT
     2821 GATTGGTGGG GATTTGGTCT ATGATCGGTC AAACTATACT GTAATTCTTT CTCAGATTGA
     2881 CAGTGAATAT AACATGATCA ACGCAAACAT AGATGCATAC ATTGATGGAC TGGCTCAGGA
     2941 CTATGTGGCT AATTGGAACG TCACGCAGTT GATTGATCCG TACATTCTCG CAGGGCTTCT
     3001 CAATAACGAT CTAAATCAGA CTGGTTATTA TGGCTATGCG GCGGCAGAGC TGGCGTTATT
     3061 GGGGCTTAAT ACGACAGGAA TAAACAAAAC AATAACCATA ACTGTTTATG ACGGCAATAA
     3121 CACAACAACG CTTGAAGGCT GGCTTTTCAC CGATTGGACC GGAACACTTG AAGTAGGGAA
     3181 GAACTACACG ACAGACAGCA GTTATAAGTG GTTCTTTGTT GCAGATGACG GAATTTATGA
     3241 CCTGACCGGC TACAATTTCA CGGTTGGAAC TATCAGGGAC TGGCAGGATA ATGAATTGAC
     3301 TAATGTAACG CTTACGAGGT ATATAAGCCA TACTGGGGAT GTTCTGAAGA TGTATGATGA
     3361 ATTAGCACAG ATAAGACAGC TTTACGAGGA ATACATCAAC AATCTGCAGG CAATGGCAGC
     3421 AGGAGGATCA GGTGGAGGTT TCAGCCTCTC CGAGTGGTGG GCGTCGCTTG ATCAAGCAGC
     3481 AAAGATTGGC GTCATAGCAA TTGGTGCAGT TGGAGTTTAC GCAATTCTTG GAAGGAGAAG
     3541 GTAAACTCTC CTTATTTTTT ACACGGTGAT TCTCATGGCC AGGGCGTTAA TTCTTTTTTT
     3601 GATTTTATTG GTGCTACCCG TGGCTTCAGC GGACTACATC GACATGTCCA AGTTCGCCAA
     3661 GCAGAACACC ACGGTTCAGG AGCTCGGAAA GTTCAGCAGT CAGCCAGATC TTGTTTACTG
     3721 GAGCAACGAG ACCAAGAAAT TCATAACTGG AACAGGGAGC AAGTGGGACA TTGATAAGTG
     3781 GGCCTACGTT GTGGACTACG ACCTTGACGA GGGCTGGATT CTGATCCATG CCAGCAGAAC
     3841 CGAGCCGGTC ACAGTTGTTG ACGTCTTTGG CGGAGTCTGG AAGAAAACAA CCATACACAA
     3901 GGGCTACAAC CGCCTGAATT TCTCAGGAGT GCAGGAATAT GCAGGGCTGA AAGTCGTAAC
     3961 AATTGGTTCT CCGTGGGGAT TCGCAATCCT GAAGCAGAAG CGAGATCTCT TCTATTTTGA
     4021 AGATTATCCC ATAGCTATCC TTAAGTCAGA ACTTGCCAAG TTCGGCTGGC AAAGGGCGGC
     4081 TGGAGCTTTG GGTATATTTC TTGTCGGCTT TGCTCTGAGC TATTGGCTGA AGAGGGACAG
     4141 GCTCCTGATA AGCTTCGTTG ACAACCTGAT TATCCTCGTT GCCTGCGTTG TTCTGATTCT
     4201 GGCTATTCTG AGCGTTGATT ATTCAACGGC CGTGATAAAG GTCCCTACCA GCAACGCCAC
     4261 AATAACCAAA CAGATCCCGG CTCTGGAGCT GAGCAGGGAG AAGATCAGAG ATATGTATAA
     4321 CTGGGCTTTT GCAGTCTTCT TTGTTCTCGG CTTCATCCTT GCAAGGTATC TGGCGGACTA
     4381 CGAAAAGCTG TATCTTGCGA TCGTTGATTA CTCCAAGCCT ATAAGGCTCT ACGAGCTGCC
     4441 ATACCTCCCA AAGCTGAACC TCATCAGGGA CCATGACAAC AAGCTGGCGA GGATCAGCTT
     4501 TAAGGGTGAC TTCAGGCAGC CGGTGAGCTT TGAGCTTGAT GGAGAAGCTG TTAAGGGAAT
     4561 TCTGGCCGTA AATGTGGAGG ACAAGGTCAA CGACAGCAAG ACAGAGTTTA ATCTGAGATA
     4621 CAGCCTGATT GCCTTCTTTG GCATGCTCGT GATCAACGTT GCTGCCGATT TCTTGAACGT
     4681 CTTCCGGATC GACCTTGCTT ATTCGCTGTT CCTTGCGGTG CTTACTGCCT TTATCTTCAA
     4741 CGTCAGGGCG ATAAAACAGC ACTTCAGCCT TGAGGTTACA AAGACCAAGC TCGTTGAATG
     4801 CAGCGAGATC ATGAACGAGG ACAGCTATAC AAAGATGCTC AAAACCGCCC AGATAAAGCA
     4861 GATCGCCGAG GACTACAACA AGCTGCTTAG GGCCTACGTG AGGGAGAAGA TCACACAGCC
     4921 GAGGAAGACG ATAAGCGAGC TGCTGAGCGT GATAAGGGAG GTGAGGCAGG TTGAGCAGGA
     4981 TAAAGCTAAA GGAGAATGAC AAGATCGAGC AGCTCAGGAG GTTCATAGCC TACAGACTTT
     5041 CGGCCAAGCA CGGCTTTGGA ACCCTCGTTT TTGATCCTCA CGGGGACAGC CTGATCTTCA
     5101 TCCTCGACAT CGCCGAGAGG GAGTTCGGGA GGGGGGCGAG GGACGAGCTG TTTGAGTTTC
     5161 TCGCACCCTA CCATAAGATG AGGGTGCTGA AGACCCTCCA GCAGGAGGGG GTCAAGCAGA
     5221 AGCTCTGGAT GGCCGCCACG GACCTTGCGG ATAGAGAAGA TCTGAATGAG CTTTTCGAGG
     5281 GTGAGGTGGT GGACTTTGAA TAACAGGCTC ATGCACGCAA TTCATTCGGC AATAGAGAAC
     5341 GACGGGTTCC TTTTTATCGG GATCCTTGGA GATAAGGGGC TTGGGAAGAC TGTTGCTGGG
     5401 ATGAACATAG CCTATGAGGT TCTGAGAGGC TGGAACCATG TTCTGAAGCA CACCATATTT
     5461 ACGATCAACG ACTTCAGCAA CCTGCCATAC AGGGACGACC TCGTCAGGCA CTCGGACGGC
     5521 AGGGTGAAGG TGGTTCTGTG GGACGACTTC GCCCTACATA CGAGCAGCTA CGGGTTCAGC
     5581 AAGCGTGGTG AGAGGGATCT GCTGGTTGAC TTCATCGAGG ACTTCGAGGT TGTCAGAGAG
     5641 GAGGTTGCTG TTCTGATTGT AACCGCAGCT ACATGGGAGA TGATCCCTCC GAAGCTGAGG
     5701 GATGCGGCCC ACATTTTCAT CCAGATGACC AAGAGGGGTA AGGGTGAGAT ATGGGCGAAG
     5761 CAGAGGGGCT GGCTTTTCCT GAGGAAGGAT TACAGGAAGA TCGGGGAAAT TGAGACTGCA
     5821 AAGATCCCGG ACGACGTGTA TAACGCTTAC AGAGAGATGA AGCGAAAGGC AAAAAGGGTC
     5881 AAGGAGAAGA TGAGCCTGCT CAAGCAGAAG GAGAAGGCCG AGAAAATTGC CGAAGAGCTG
     5941 ACTGAGGAGG ACTGGCAGGA CGAGGATCTC CTTGTCGCCC TCGGCATCAA GGACATGCAC
     6001 GGGAACTTTA CAGAGTTCGG CAGTATGGTA TATAGGGCGT GGGAGGAGAG GGTGGCCAAA
     6061 AGCGGGGCCA ATGCCTTAAT TCTCGCAGAT CTCTTTACAG AAGCTGTTTC TCAGAGAAGG
     6121 TTCGAGGCCA TACTGAGGAG CTGTGGAGTC AAGGGCAACA AGGACAACCT CAGGCTCGCA
     6181 TACAAGGAGC TGGTCAGATA CCTCGAAAGG AGAAGTCTGG AGATGGAGGT ATGACGGACT
     6241 TCCTGAGCGC TTCCCCTCTC CTTATTCTTG CAGCACTCGG AGTTGTTTCG TGGCTGACCG
     6301 AGAGCAGGGC GGTTAAGCTA ATCACCCTGC TGTTCTTCTT TGGCTACCCG CTAATGCAGG
     6361 GAAAAACAGC CATGCCGGGG CTGGATCTCA ATCAGGTGCT GGACTTCATT TTGGGCACCG
     6421 CAAACTACTG GCTGAGTGAG GCGCTGAACG CTCTTATCGA GTACGTCAGG CAGAAAATCA
     6481 GCCCCCTGTA ACCCTGTTTC ATTTTGTGCA ACGTTTCAAA AAGAAGATTT CATGAAATAA
     6541 AACGTATTCA CATTCACCGT GGGGTCAAGC TTTATAATAT GAGATCCAAT TTGCCAGTTT
     6601 GGGGTGGGAG CAATGCAGGA CTACAGGTTC AGGGTGCTGA TTAAAAGCGG AAACGGGAAG
     6661 GACCACGCCG TGGCGGTTGA TGCGAGGAAA ATAGCTCTGA GGAACAACAT AAACAAGGTG
     6721 AACGGAACCT ACAGGCTGGA TCTTGAGCAG ATCAAGGTCG AGATGGGGGA GGATCTGGTC
     6781 ATGGAGTTCT GGGAGATTTT GATGTATATG CTGCCCTTGG AAAAGGTTAA AAGAGCTATT
     6841 GAAGAGTTTG CTGAGAGGAT GAGCTTTTGA AATCGGGAAG ATAGCTTTAT AAATGATGGA
     6901 TCCAACAATG ATTCGTATGC AAACCGCTGC CAGTAAAAGA ATTCTCGAGG ACCTCAAGGA
     6961 GCTCAGAGAC AGACTGGACT CACTCATTGA GACCTTGGAG ATAATGAGTG ACGAGGAGCT
     7021 GATGAAATCT CTGAAAATGT CTGAAACTCA GCCAGAGAAA AGGGAGTTCA GGGAATTTCT
     7081 GGAAGAGCTG GATATTGACG CTTAATAGCT CTTTTTTCTG TGGGAAACAG CCCTTAGAAT
     7141 AACCTTCTTT TCGTTTTCGT TGATTTCATA AATAATCCGG TATTTTCCTA CTCTCAGAGA
     7201 CCACAATCCC GAGAGATCGT AGGAAAGAGG TTTTCCCAGA TACGGGTTAT CTTCCAGCTT
     7261 CAGGATGGCT TTGGCCAGCC TTTCAGCCAG TGGTTTGTCT TTTCTGGTTA GATCTCTGAA
     7321 CTGGCGTTCA AATTCATCTT TTGTTACAAT GATCCAGATC ATCACTCCTT TTTTATCGAA
     7381 AACCTAAAAA ATCTTTGTGC ATGGGTGAAG ATAAGGTATG GTTTCGCTGG AATTTGATCC
     7441 TGAAGTCAAC GCCATGTTCA TAAGGTTCAA AAAGGAGAAG GTGGCGGAGT CGGAGTCTTT
     7501 AGCTGATAAT GTCATCGTGG ATCTAGATGA GAATGGAGAG GTTTTAGGGA TAGAGATTCT
     7561 TCTGCCAAAG CTTGCGGAGG AACAGAGGGA GTTCGTGGCG AGGTTGAAGG CTAAGGTTTG
     7621 ATCAATGGAG ATAAGCTAAT TCAAGGCTTG TGGTTTCTTA GGTATGTCTC TTCGAGTGTG
     7681 AAAATTCTTT TGATTACAAA TTTTTTGGGC TTCAGTCCTC CTGTAAGATA TCCGAAGTCG
     7741 TCTGAGTAGG CGTTGTCCAC GAGGAGATAG TATTCATCGC CAATTTTGTA ATAATCTACT
     7801 TTTCCGAGAA CTGGGAGGAA TTCTGTGGGG GATTTGATCT TCACTATACA TATTGCGTGG
     7861 TCTGGAATGT TCAGCTCTGT ATTCACCGCT GCGATGTATG CCTCATAGCC GAAATATCGG
     7921 TAGTAGGCAC ACTCGAGGAT GGCCATGTCC TCGCAGTCTC CGGCCCGATC TTTGATGGTT
     7981 TCATAAGGTG ATTGCCAGTA TTCGTTTCCG GGGTAAGGGT CTTTGGTGTC CTCACGGTAT
     8041 TTTATGTTGG CTTCGACCCA CTCGTAGAAC CCTATGGCGT TGTTTCTGTA TTTCTCGAAT
     8101 ATTTCCGCAA CTTCCGGAGG AACGATTCTG TCTATAGTCA GAATCTTTGT TTTTGAGAGG
     8161 GTCGCTGTGG GGTTGCTGGT TGGTTTGGCA ATCACCTGAG CCTTGACTAT GGCTTTTTCA
     8221 TAGCCGAGGT TTAGAAAGAC GATCTGAAAG CTCCCGGAGA CGACACCCTG TTTTTTGCCG
     8281 AGAGTTGCAG GGCTTGTGAA TGAGAGGGCA GGATAATAGT TGAAAGACTT CCGGCTCAGG
     8341 AGGAGCTCCT TGTTCGTCTG GTCAGGCACG ACATAAACAA AAACTGGCCT CGAAGATGCG
     8401 AAAGAAAAGC CGAGCTCGAT ATTCCCGGAG GACTTCATGT ATATTGCGTA GGTTTGGCCA
     8461 TAGCCGATTT CGAAGTCATA CATTTTGCTT ATTGCAGATG CAGACGGTGT GGGCGTTTTG
     8521 ACTGGTTGAG GCGTGGTGGT TTTGGCAGTT TTCTGGAATG ACTTTTGGTA TTCTTCGAGG
     8581 CCTTTACTCA GCTTTTCGTA TTGCTGTTCT ATCTGGGATT TTGTTTCGTT AATGTCTGGC
     8641 TTTTTGGCAT CCTGAACGTC AGAACAGCCT GAGATCATTA AAGGAATAAG TAAAGCAATT
     8701 AAAATGGTTA GGAATCTGTA GAGCTTCATA TCTGTTTTAG GAGTTCTGTT ACTTTATCCA
     8761 TTTTGCTTAT TGCCTTGGAT TCCTTGTCAG TCCAGTCCTT AAAGGCGTCT TCGACCTTCT
     8821 TTTTGGCCTC GTAATAGGAG GGATCCGGGA TTGGAGTCAT GGGGTCGAAC CACATTCTGA
     8881 GGGTAACGTA CTTGCTGAAA GAGTCGGAGG CGTCTATGAA ATACTGGGTG GCTTCGATCC
     8941 ATGTATTTAC AAGCTCTTTC TCTTTGTCAG ACTTTGCAGA ATTTCTGAGC TTTTCGAGAG
     9001 AATTGAGAAC TGTCTGGAAC TTCACCTTAG CCTCGAGGGC TTTGTTGCTT GCTTCAGTGT
     9061 ACTTTTTCTC ATTGAGCTTT TGCTTTGCCT CTACATACTC TTCAAAAGCA GAGTTAAACT
     9121 GGGAGAGTAT GGCAGTGGCC TCAGATTTGA ACCCTGACTG GGTGCATGCG GAGAAAACAA
     9181 TGCTTAGTGT TAAGATTGCG ATCAACATCA AACTTCTTTT CATGATACAG CACTTTAATC
     9241 TGAGCTATTA AAAATTTGCT ATTTCCCTAA TTATCATCCA ACAATTCGTT GATAAACTTC
     9301 TCTGGATCCT TAGGTGGAGC CTTGGAATGA TACTCTTCAA ACTCCTTCTC AATCTGCTCC
     9361 AGAAGCTGGA CAACTTTTTT ACCGAGAGGA GTGAGTTCGT AAAATTTTGT TCCTGTAGGA
     9421 GTATCGTGAA TGACTGTAAC TTGGATTAAG CCGAGGTCAC TAAGTTCTCG TATTCGATAG
     9481 CTGAGAGATT TCTTATCCTT CAAAATTTCA AGAAGCTTGC TCCATCTTTT TTTCCCGTTT
     9541 TTGAGTGTAA GCAGAATATC AAGTGCTTTG GCCTTTCCGA GAGTGTTGAG TATTGTATGA
     9601 AGCTCAGTAT TGCCAGTCAT TAATCAAATT TCTGTTGGTG ATATTTAAGT TAATAGGTTG
     9661 CTAATAAGTT GCTAAAACGT TGTTTTTTAG CAAACCAATT AGTTACCAAA TGGAAACCTA
     9721 TAAATAGTGG TTAGGACATA TTACTGTTGG GGGTTGAGGT ATGAGACTCT GGGCGGATGT
     9781 ACCGGAAAGG TGGAAGCCCC TGATCAAAAA AGCGAGAGAC ATAGAGGGCT GGGATTCTCT
     9841 GTCCGCATAC ATCAGGGAAC TCATCAAGAA AGACCTCGCC AGCAAGGGGC TCCTCGGCGT
     9901 GAAGAACGGA GAGGGTGAGG CTGTTCTGCA GGAGGGCTGA CCCATGCAGG AGACCGACCT
     9961 CTCCCCGATA GAGCGGGCAA GGAGGCAGTA CGTGGACATG ATCCTGAGAG TCGAATTCGT
    10021 CAGAGCTGAT GAACTCCTGA GAAGGCAGAG GGAGAGCCTG ATTGATGCTG ACTGTGACGC
    10081 AGAGGTCTGG GAGGGCTGAC CATGGCGGCC GTCTATGCCC TCGAGTGCTC GTTCTGTGGC
    10141 TCAAAGCTCG CTCAAGATGA TGCCGTGATG CTTGGATGCT GTCCTGTTTG CAGGGACTGC
    10201 TACGGGAGGC TGACTGGGCG ATGAGGTGCC ACGAGTTCAC GGTCTGGAGC CCTTTCCGCT
    10261 GCAGGCTGAG GAGGCCGCAG ATTTGCAGGC ACTTCGACCG TGAGAGGGGT GAGTGCACGA
    10321 GGCCGTGGCT GAAGGGGGCG GTTCGGCATG CTCACGCTTG ACGACTTCAT CGAGGCCGGG
    10381 GCATGCCCCT GCGGTGGAGC GCTTGAGAGG ATCCGGACGG GCTGGAGATG CACGAGGTGT
    10441 GGCTGGGAGG TAGTCGAGGC TGGCGGAGAT GCCTGAGGTC AAGTATCCGG GGCTTAACAG
    10501 GATGGCGGAG GAGCTGAGCA GGATCCTGAA CAAGCACCCT GCAACATTCA GGAACACCAT
    10561 CCTGAGCAAC GTAAAGCACC TGCTCGAGAA TATTCCGCCT GAGGAGCTTC TCCCAATTTT
    10621 TGAGGAGGAT GAGGAGAATG GACGATGACA CGCTTTGGGC TATCGTGATT AACGGCTCGC
    10681 CCATGGCCGC CGCCTTCGCC CTTGCGATCC TCGATAAGAG GCTCGGCGGC AAGATCTCCG
    10741 AGCTGAAAAG GAAGCTGGAC GAGATGGATG CTCCCCACCG AAAGAGCGGT GTTGCCGGTG
    10801 CAATTCCGGC GGGGAGCAAA AACCTGAGAG GTGTGGCGTA TGGCAGAGGC TAAGGAAAGG
    10861 GTGGATAAAA AGGTTGAGGG GAATGGTGAG AAGGTTAAGA GGCCGGTCGA GACCGTGAAC
    10921 GTCTTTACGA GCAACGGGAT TCTGAGCTTT TCAGTCTGGG AGGGCGGAAG CATAAGCGTG
    10981 AGGGTCAGCA GGAGGAAGGA CAACGGAGAT GAATACGAGA CCGTCTGGAG TGGCAGGATC
    11041 AACCCCGTGG ACTTCATAAG CCAGTTCGGA GAATTGCGAA CAGTCGCAAA GACGGCACAG
    11101 GACGAGCTGA AGAAGATCCT CGGTCAGGAG ATCTGATTTT TTATTTTTTA TCCCGGTGGT
    11161 GGCTATGCCC GAATACTATC AGAACGTCTC CCTCGATCTC AGAAATGTGG ATGAACTGGA
    11221 TTTCGGATTC TATTATGACA GCAAAAAGCA CAGATACACC ATTTCCCTGA ATAGCGGAGA
    11281 GGAATATCTG AACGTAACGA GAAAAGAGGG TGAGGTAATT CTGTCATTTC TGAAGATCCT
    11341 TAGGGAGTTC ATCAGCCGAG CTGACTCTAA GGATTTTTCG AGTGAGCTGC GCAACCAGGA
    11401 TGGCGAAAAT CCCTTCGACA TCCTGGAAAC GGATCCTGTT CTAAGGAATG TTCGACTCCC
    11461 AAGGAAGACT GAAAGCATGA TGTAGCATGC AGAGGGTAGT CTTTGCAGTC TCACCCTTCA
    11521 CACAGGAGTA TGAAATTTTA GGAGTAGATG GTGAGATATA CAGAATAAAG CCCAATGAGG
    11581 TAATTATCCT TCCAAAGCTG AATGCTGAGG TTTTTGAGAA GAATAACGTT GGAAAGATCG
    11641 TAGGCATTTA TGAGGATCCG GGTTTTGACT GGGACAGATA TCTTGAGAGG TTCCTTGAGG
    11701 GAGACACAGA TATTTCAGAT CAGATCCTCG AGGAGGACCC CGTAAAAGCA TGGGCCAGAA
    11761 ACCTGCTCAA AATCGAACTT GCAAAACCGA GCCCCGACCC AAACAGGGTC ATCGAGCTTA
    11821 GGATGATCCT CTCCGGCAGG AACCCTGCCC AATTTTATTC AACCCAAGGG AATAAAAATA
    11881 CCCCCACTCC TGCCCAGACC CGGTCTGCAC AGCCCGGCCC CACGGGTTTA TCTCGACCTA
    11941 TTTACAATAC AGCACAGGTC AATAATTCTG ACAGTTTTAT AAAAGAAGAT GATGAAATTA
    12001 ACAGCAACTG GTTAAGGACT GTCTTTGAGA CCTATGGGCT GAGGCTCGTA ACAACCCTGC
    12061 AGGCTTTCAG GGTTGCGGGG CTTGATGAGG TTGGGATTCA GGACTATGCA ATTCTGGATT
    12121 ACGGTTATAC GAGGGTTGAG CCACACGAGG AGTTTGTCAG GCTCCTGAAG CACTTGGGTT
    12181 ATGGGGAGGA CGACGTTTAT GCGAGGGTTC TGTTCGACCA TTACAGGTGT GAGAGGCATG
    12241 GGGACGTCTT CAAGCCTGCT CTGGACTTTG CCAAGGATGC CCGCAGGGAA GGGGAGCAGA
    12301 TTAAAAGGAG TTTCAGGCTC ATAGCCGGGC GTTTGCATCC TTTAAAGAAG CATAGCGATG
    12361 CAAAAAGGTA TTCAGCTTTA AAGCTTGAAC AGTTCAGCGC AATTGCGGAC GCTGTTAGGA
    12421 AGAAAGGCGT TGTGAGTTAC AGGAAATTTG ACGAGGTTTT ATCTGAAGTT AAGCAGGAGA
    12481 AGAGGGATCT GGCGCTGATC TGGATGGTCT TCACCATTCC TGACGTTATC TCCGAGTACC
    12541 TCGTCAAGGA GGATGTGAAA AAGGCGAGAG AGGTAATGAG AAAGGCTGTG AGGAGCGCCT
    12601 TGAGGAGGTT CCTGAGGAAG TACCTGAAAA AGCACGAGAA TGTTCCCTAC GATGGCGACT
    12661 TTAAAGAGGG CGGCGTTATG AACGTCCACA TCTGGAGCAG CAGCCAGCCA ATCAAGCCAC
    12721 ATCTGCACGT CCATGTTGCA TTATGGAATT TCGTTGTCTG GAATGGCAAA TACGTGAGGT
    12781 TCAGTCCTTA CTTCCCGAAA GAGTGGATGG CAGAGCTGAG GGAGTTGTGG AAACGGGAGT
    12841 TTTTCAGGTA TTTGAGGAAG GCGGGCTTTG GAATGTACCT CGATAAGGAA TACTGCGACG
    12901 TTCTGGATGA TACCTATGAG TTTTTCAACA TCTACACCCA GTATAACTGG TTTAAGGATG
    12961 AGAGTTTTGG AAAGATCCTC CATCATCTCC GTTACAATGC CAGAAAGGCA GTTATTGACA
    13021 TTAACGAGTT TTTCTATTCT GGGGTTGGGT TTGACGACCT GACTGATGAT CAAAGAGAAT
    13081 GGCTTGGCTT TCTGATCCAG TACAGCAACA GGACTGGCAA TTTTGGCTTT ATGAACAACT
    13141 GGAGAAAGGT GTTCAGCGTA TCGAAAGACA GAGTGGTTGA ATTCCTTGAA AGGCTTAAGA
    13201 CTGAGCATTA TGAATACTGC CCGATCTGCA AGAGAAAACT TGAAAGGGTT GGTGTTGTAA
    13261 CAATCGATGA GATTGCTAAA CGTCGGCGTC TGCTCGTTCT CTGGTGGTTT GACAGAAGGA
    13321 TGACTGTGGA GGTTTGGCGG GGGCTCTAAA ATTGGAGTAG GATAGCCCCG CGGG
//
