# Supplementary material for: Pleomorphic viruses establish stable relationship with marine hyperthermophilic archaea
Source: ISME J. 2024 Jan 23;18(1):wrae008. doi: 10.1093/ismejo/wrae008 (PMC10919331; doi:10.1093/ismejo/wrae008)
Supplement: SI_Data_2_wrae008 [file si_data_2_wrae008.zip › Genomes/GahPV1.gb]

LOCUS       Geoglobus ahangari pleomorphic virus 1                 16781 bp    DNA     circular       24-MAY-2023
FEATURES             Location/Qualifiers
     source          1..16781
                     /organism="Geoglobus ahangari pleomorphic virus 1, GeoAhan_Pro1_GAHPV1"
                     /mol_type="genomic DNA"                     
     gene            complement(118..630)
                     /locus_tag="GahPV1_gp01"
     CDS             complement(118..630)
                     /locus_tag="GahPV1_gp01"
                     /inference="COORDINATES: ab initio
                     prediction:GeneMarkS-2+"
                     /note="Derived by automated computational analysis using
                     gene prediction method: GeneMarkS-2+."
                     /codon_start=1
                     /transl_table=11
                     /product="hypothetical protein"
                     /translation="MDRLEKIKLANEYLWKLRTFGLSEEDQKKLVKEMSKKLKLVGIG
                     RKNPKKVWELVYRQLNAGICVICGKLYPVEDLEECADCSKWEGYCPDCLRTHRWSLSD
                     YVARLFMKYGLNVSPDIFPLMVELEVDGFEINEDFIKDLCEFAKANGEPVVNERVLKL
                     FLSEKLSKNK"
     gene            complement(617..868)
                     /locus_tag="GahPV1_gp02"
     CDS             complement(617..868)
                     /locus_tag="GahPV1_gp02"
                     /inference="COORDINATES: ab initio
                     prediction:GeneMarkS-2+"
                     /note="Derived by automated computational analysis using
                     gene prediction method: GeneMarkS-2+."
                     /codon_start=1
                     /transl_table=11
                     /product="hypothetical protein"
                     /translation="MVECLNGGAKVCVIEAVEKVTFYKRGDWIYVGLDDRVWLAFSKD
                     AFELVVRAFVSVGADLGIVDRFISMDAEMSFRCPAYGSA"
     gene            949..1128
                     /locus_tag="GahPV1_gp03"
     CDS             949..1128
                     /locus_tag="GahPV1_gp03"
                     /inference="COORDINATES: ab initio
                     prediction:GeneMarkS-2+"
                     /note="Derived by automated computational analysis using
                     gene prediction method: GeneMarkS-2+."
                     /codon_start=1
                     /transl_table=11
                     /product="hypothetical protein"
                     /translation="MKLLGTSTLSKGAKTTIIRAVIEKLNLQEGDLIAYFESDDGKII
                     LAKAEIVPKFSEKKQ"
     gene            complement(1133..3007)
                     /locus_tag="GahPV1_gp04"
     CDS             complement(1133..3007)
                     /locus_tag="GahPV1_gp04"
                     /inference="COORDINATES: ab initio
                     prediction:GeneMarkS-2+"
                     /note="Derived by automated computational analysis using
                     gene prediction method: GeneMarkS-2+."
                     /codon_start=1
                     /transl_table=11
                     /product="hypothetical protein"
                     /translation="MQRVVFAVSPFTEELEILGVDGEIYHIRPGEVVILPKLNAEIFE
                     KHGVGKVVGDYEAEFDWEEYFERFILGDTNLSDQIVEEDPVKEWAKFALKVELSKPNP
                     DPDRVIELKMVLNGKNPLQFYKSVGIKNAPQPAPNPVSNACPTGLSRPIYNTAQVHNS
                     DSFIKEEDEINITDLELMLYTFGLSKKATLKVKRVSGLNELDLSGYSVLDYGFTRVEV
                     HPEFRKLMVYLGYDEKDYRASVLFGHYVCEKHGDVFKPVLDSEVRGYLDEHGNRKTNY
                     VPLAGRRHPLKKQSDVKRYSHLKFEQFVAIAEAVRKKGLKSFREFDGELKEVSQKKSD
                     LALMWFVFTIPDQISRDLVKETPKKAEKIMREAVKSTIKRFLRKYLKKHEKVPWTGEF
                     KFGGVMNVHLNKTASPNEAHCHVHFALWNFVIWNGHYVRFAPYLPENWKDELRYLWKR
                     EFFRQIRKQGYGAYYDELHCRLWEETYEFFNFYMRYTWFNEENYGRIIHHLRYNARKA
                     LIDINEFFYEGHKFEDLSEEEIEWLGFLLEYSNRTSNVGFMNNWRENFGIPEERAREV
                     IQRAKNKRKDFCPICKSELEFVGYVTLEEIAKRDKVLVLWWFNKTMHVEVWRKDVDYG
                     "
     gene            complement(3034..3330)
                     /locus_tag="GahPV1_gp05"
     CDS             complement(3034..3330)
                     /locus_tag="GahPV1_gp05"
                     /inference="COORDINATES: ab initio
                     prediction:GeneMarkS-2+"
                     /note="Derived by automated computational analysis using
                     gene prediction method: GeneMarkS-2+."
                     /codon_start=1
                     /transl_table=11
                     /product="hypothetical protein"
                     /translation="MAEAKEKVDKKVGENGEKVRRPVETVNVYTSNGILSFSVWEGGS
                     ISVRVSRRKDNGDEYETVWSGRINPVDFISQFGELRTVAKTAQDELKKILGQEI"
     gene            complement(3317..3505)
                     /locus_tag="GahPV1_gp06"
     CDS             complement(3317..3505)
                     /locus_tag="GahPV1_gp06"
                     /inference="COORDINATES: ab initio
                     prediction:GeneMarkS-2+"
                     /note="Derived by automated computational analysis using
                     gene prediction method: GeneMarkS-2+."
                     /codon_start=1
                     /transl_table=11
                     /product="hypothetical protein"
                     /translation="MRRKRMSEDSDVIDRFCEAIEAFRGWWEENRAKKVLPSHEGDRA
                     GAIPAGSKTMRGVAYGRG"
     gene            complement(3483..3656)
                     /locus_tag="GahPV1_gp07"
     CDS             complement(3483..3656)
                     /locus_tag="GahPV1_gp07"
                     /inference="COORDINATES: ab initio
                     prediction:GeneMarkS-2+"
                     /note="Derived by automated computational analysis using
                     gene prediction method: GeneMarkS-2+."
                     /codon_start=1
                     /transl_table=11
                     /product="hypothetical protein"
                     /translation="MPEVKYPGLNRMAEELSRILNKHPAAVRNTILSNVKHLLENIPP
                     EELLPIFEEEEDE"
     gene            complement(3649..3777)
                     /locus_tag="GahPV1_gp08"
     CDS             complement(3649..3777)
                     /locus_tag="GahPV1_gp08"
                     /inference="COORDINATES: ab initio
                     prediction:GeneMarkS-2+"
                     /note="Derived by automated computational analysis using
                     gene prediction method: GeneMarkS-2+."
                     /codon_start=1
                     /transl_table=11
                     /product="hypothetical protein"
                     /translation="MLTLDDFIEAGACPCGGGLERTRTGWRCTRCGWEIIEAGGDA"
     gene            complement(3764..3904)
                     /locus_tag="GahPV1_gp09"
     CDS             complement(3764..3904)
                     /locus_tag="GahPV1_gp09"
                     /inference="COORDINATES: ab initio
                     prediction:GeneMarkS-2+"
                     /note="Derived by automated computational analysis using
                     gene prediction method: GeneMarkS-2+."
                     /codon_start=1
                     /transl_table=11
                     /product="hypothetical protein"
                     /translation="MRCHEFTVWSPFRCKLRKPQRCRHFDPERAECTRPWLKGAVQHA
                     HA"
     gene            complement(3901..4023)
                     /locus_tag="GahPV1_gp10"
     CDS             complement(3901..4023)
                     /locus_tag="GahPV1_gp10"
                     /inference="COORDINATES: ab initio
                     prediction:GeneMarkS-2+"
                     /note="Derived by automated computational analysis using
                     gene prediction method: GeneMarkS-2+."
                     /codon_start=1
                     /transl_table=11
                     /product="hypothetical protein"
                     /translation="MAVVYAFECAFCGSKISEGELVLLGCCPLCKDCYGRLRRK"
     gene            complement(4026..4181)
                     /locus_tag="GahPV1_gp11"
     CDS             complement(4026..4181)
                     /locus_tag="GahPV1_gp11"
 n                   /inference="COORDINATES: ab initio
                     prediction:GeneMarkS-2+"
                     /note="Derived by automated computational analysis using
                     gene prediction method: GeneMarkS-2+."
                     /codon_start=1
                     /transl_table=11
                     /product="hypothetical protein"
                     /translation="MPVIDLSGIERARGQYVDMILRVEFVRADELLRRQRESLIDVDC
                     DAEVWEG"
     gene            complement(4195..4707)
                     /locus_tag="GahPV1_gp12"
     CDS             complement(4195..4707)
                     /locus_tag="GahPV1_gp12"
                     /inference="COORDINATES: ab initio
                     prediction:GeneMarkS-2+"
                     /note="Derived by automated computational analysis using
                     gene prediction method: GeneMarkS-2+."
                     /codon_start=1
                     /transl_table=11
                     /product="hypothetical protein"
                     /translation="MSFLDNLREGIGNLKEKVSSAGRKFESGARKASRAAGSGARKAA
                     RATVGRGGGRISIIEFFVGAVIYTVTALVCFGFGSPDIAIFRDFAPLALVVGALLVYG
                     ADKESVWDTSLIEIVLLLGSIILPLTAAGNLPWIDQYLGLSSLIADVTSAFIVFMGSV
                     LMLILSARMD"
     gene            complement(4711..4893)
                     /locus_tag="GahPV1_gp13"
     CDS             complement(4711..4893)
                     /locus_tag="GahPV1_gp13"
                     /inference="COORDINATES: ab initio
                     prediction:GeneMarkS-2+"
                     /note="Derived by automated computational analysis using
                     gene prediction method: GeneMarkS-2+."
                     /codon_start=1
                     /transl_table=11
                     /product="hypothetical protein"
                     /translation="MQVWSNIPDEWGPKVKKAAEIMGVKGNVSRYIWLLVWQNLRELG
                     LLGVKNGEGETVLQEG"
     gene            5020..5367
                     /locus_tag="GahPV1_gp14"
     CDS             5020..5367
                     /locus_tag="GahPV1_gp14"
                     /inference="COORDINATES: similar to AA
                     sequence:RefSeq:WP_013684539.1"
                     /note="Derived by automated computational analysis using
                     gene prediction method: Protein Homology."
                     /codon_start=1
                     /transl_table=11
                     /product="winged helix-turn-helix transcriptional
                     regulator"
                     /translation="MKKVEDMLIRKITKKPILTILYALNEGPKRWSELEKLINKRYVH
                     EGIRELLNLGLVEVELVFDTPTGSKAYQLTPLGKKVVQLLEQIEKEFEEYHSKAPTKD
                     PEEFIGELMEGEK"
     gene            5364..6356
                     /locus_tag="GahPV1_gp15"
     CDS             5364..6356
                     /locus_tag="GahPV1_gp15"
                     /inference="COORDINATES: protein motif:HMM:NF024700.2"
                     /note="Derived by automated computational analysis using
                     gene prediction method: Protein Homology."
                     /codon_start=1
                     /transl_table=11
                     /product="AAA family ATPase"
                     /translation="MREKKENMEMLKTLEIRNFKSIKHVKLDCRRINVFIGEPNTGKS
                     NILESLGLLSWVAYGNTDLREFIRYENLLNLFYDLDLGERISISIDNSNLLELRFENG
                     EFILESANQVYARFNYTGANRIRPAPPIAMTPFKYYKFRVRSEFPGDNPSFLYPPDGE
                     NLLTVLLANKELKSLIFEVFNKFGLKPVFKPVEKKIEVQKEIDGIVIAYPYSLISDTL
                     QRIIFYITAIESNKDSILIFEEPEANAFPFYTKFLAERIALDESNQYFISTHNPYLLL
                     SILGKAPEKDVQIFVTYFEDYQTKVKTLSDEQKSEILDLDASVFFNLQRFLEGF"
     gene            6356..6805
                     /locus_tag="GahPV1_gp16"
     CDS             6356..6805
                     /locus_tag="GahPV1_gp16"
                     /inference="COORDINATES: ab initio
                     prediction:GeneMarkS-2+"
                     /note="Derived by automated computational analysis using
                     gene prediction method: GeneMarkS-2+."
                     /codon_start=1
                     /transl_table=11
                     /product="hypothetical protein"
                     /translation="MLYVECYPDESLAISLGVRKRDVIHAHSKGNVCKKLERTKNSKG
                     MVDEDPGSSQPSYIKSLRVEEEKHDLKLLLDPRNGNYLIVVCPNLEEWIIRTAREAGV
                     DLRRMGLPNDPNRLHKVINSNLDKFEKLLSELQGRSKRLETLRGYLL"
     gene            6824..7174
                     /locus_tag="GahPV1_gp17"
     CDS             6824..7174
                     /locus_tag="GahPV1_gp17"
                     /inference="COORDINATES: similar to AA
                     sequence:RefSeq:WP_015590566.1"
                     /note="Derived by automated computational analysis using
                     gene prediction method: Protein Homology."
                     /codon_start=1
                     /transl_table=11
                     /product="winged helix-turn-helix transcriptional
                     regulator"
                     /translation="MVERPISSIINTLSHSKSLDILFRLKDGGKRWSNLLEVAKDKKT
                     LSHRIRELSNLGLIQIKLVFDTPTGSKIYELTPLGQKIVQLLEQMEKEFEDYYSKAPP
                     KDPEKFINELLDDN"
     gene            7219..8160
                     /locus_tag="GahPV1_gp18"
     CDS             7219..8160
                     /locus_tag="GahPV1_gp18"
                     /inference="COORDINATES: ab initio
                     prediction:GeneMarkS-2+"
                     /note="Derived by automated computational analysis using
                     gene prediction method: GeneMarkS-2+."
                     /codon_start=1
                     /transl_table=11
                     /product="hypothetical protein"
                     /translation="MASSVERKIYFYTIKVAKDGKHVNSLEHIFRHINELDYSLSPDG
                     RILPIDGGTDHMCMLLDSAKYPIRGMLGLIRKDALPLIFKEDTGDTSGIEIDPENEGL
                     YEPIHFIIWKLGNSHIIGVEYNFYGPRPQRISWYLQRVAREHVDRVIMQPIMRKDISS
                     KLEKYDEIKILKMRFNPNKSEIFRELDESLPDAINAIGKATNSKDVYIVLKPDYRKRK
                     GILGIVPKQFKKILGRGDVTDIFSLLQIKAKNIETGEFEWLDLLNELIVSKKTVTRLD
                     IYRCVDSSDMFEKIKEAYYDHKDEIKEVIGINNVSRE"
     gene            8144..8683
                     /locus_tag="GahPV1_gp19"
     CDS             8144..8683
                     /locus_tag="GahPV1_gp19"
                     /inference="COORDINATES: ab initio
                     prediction:GeneMarkS-2+"
                     /note="Derived by automated computational analysis using
                     gene prediction method: GeneMarkS-2+."
                     /codon_start=1
                     /transl_table=11
                     /product="hypothetical protein"
                     /translation="MSQENEKQSLKEKIQKIPAIYKRNFMQIDLIVVLIFTLILAITV
                     NPFEKIDGEKITSFYLTMVTLFGGLTGFIITGVTILLFFLYSVEFKPETREILERFKK
                     SKQYPKTYDVFYSAIKFSGATAITSLLTIIFNWTTNGYLFYLVVFLSLTSVDRIVWSI
                     WILETLTKNIIEADKNELL"
     gene            8738..9199
                     /locus_tag="GahPV1_gp20"
                     /db_xref="GeneID:24802827"
     CDS             8738..9199
                     /locus_tag="GahPV1_gp20"
                     /inference="COORDINATES: ab initio
                     prediction:GeneMarkS-2+"
                     /note="Derived by automated computational analysis using
                     gene prediction method: GeneMarkS-2+."
                     /codon_start=1
                     /transl_table=11
                     /product="hypothetical protein"
                     /translation="MEGEEVIYSTKLEYVASSGETKTAEVRVTKDRIVIRRDNDVESL
                     LPQYINAMRYRWDPKTGYLATAIGLFIFSGIFYFIPPDDSFILFEKVIKQLISVGLAI
                     FGVLALIAWWHERRFILTLTSFGYFVKLKSKTEKPIRDLYEAIEKVRIERG"
     gene            9275..9535
                     /locus_tag="GahPV1_gp21"
     CDS             9275..9535
                     /locus_tag="GahPV1_gp1210"
                     /inference="COORDINATES: protein motif:HMM:TIGR02385.1"
                     /GO_function="GO:0008657 - DNA topoisomerase type II
                     (double strand cut, ATP-hydrolyzing) inhibitor activity
                     [Evidence IEA]; GO:0042803 - protein homodimerization
                     activity [Evidence IEA]"
                     /GO_process="GO:0030541 - plasmid partitioning [Evidence
                     IEA]; GO:0051290 - protein heterotetramerization
                     [Evidence IEA]"
                     /note="Derived by automated computational analysis using
                     gene prediction method: Protein Homology."
                     /codon_start=1
                     /transl_table=11
                     /product="type II toxin-antitoxin system RelE/ParE family
                     toxin"
                     /translation="MTWTIVTKEEFERQFRDLTKKDKPLAERLAKAILKLEENPYLGK
                     PLSYDLSGLRSLRVGKYRIIYEINENERKVILLAVAHRKKSY"
     gene            complement(9532..9720)
                     /locus_tag="GahPV1_gp22"
     CDS             complement(9532..9720)
                     /locus_tag="GahPV1_gp22"
                     /inference="COORDINATES: similar to AA
                     sequence:RefSeq:WP_012939627.1"
                     /note="Derived by automated computational analysis using
                     gene prediction method: Protein Homology."
                     /codon_start=1
                     /transl_table=11
                     /product="hypothetical protein"
                     /translation="MQTVASKRILEDLKELRDRLDSLIETLEIMSDEELMESLRRSET
                     QPEKREFREFLKELDIDA"
     gene            complement(9767..10033)
                     /locus_tag="GahPV1_gp23"
     CDS             complement(9767..10033)
                     /locus_tag="GahPV1_gp23"
                     /inference="COORDINATES: ab initio
                     prediction:GeneMarkS-2+"
                     /note="Derived by automated computational analysis using
                     gene prediction method: GeneMarkS-2+."
                     /codon_start=1
                     /transl_table=11
                     /product="hypothetical protein"
                     /translation="MGVMQDYRFRVLIKSGNGRDHAVAVDARKIALRNNISKVNGTYK
                     LDLEQIKVEMGEDLAMEFWEILMYMLPLEKVKRAIEEFAERVSF"
     gene            complement(10146..10406)
                     /locus_tag="GahPV1_gp24"
     CDS             complement(10146..10406)
                     /locus_tag="GahPV1_gp24"
                     /inference="COORDINATES: ab initio
                     prediction:GeneMarkS-2+"
                     /note="Derived by automated computational analysis using
                     gene prediction method: GeneMarkS-2+."
                     /codon_start=1
                     /transl_table=11
                     /product="hypothetical protein"
                     /translation="MTDFLSASPLLILAALAAVSWLTESRAVKLITLLFFFGYPLVQG
                     KTVMPGFDLNQVLDFILNTVNYWLSEALNALVEYIKQKISLL"
     gene            complement(10403..11431)
                     /locus_tag="GahPV1_gp25"
     CDS             complement(10403..11431)
                     /locus_tag="GahPV1_gp25"
                     /inference="COORDINATES: ab initio
                     prediction:GeneMarkS-2+"
                     /note="Derived by automated computational analysis using
                     gene prediction method: GeneMarkS-2+."
                     /codon_start=1
                     /transl_table=11
                     /product="hypothetical protein"
                     /translation="MNKLMNAINSAIENDGFLFIGILGDKGLGKTVLGMNITYDILRD
                     WRAVLRHMVFTITDFSNLSGRSDLIRHTDGRIKAVLWDDFALHTSSYGFTKKGEREQL
                     IDFIEDFEVVREEVAVLIVTAATWEMIPPKLRDAAHIFIQMTKRGKGEVWAKQRGWLF
                     LRKDYKKIGEIESQKIPDEIYNEYREMKRKAKRVKEKMTVIKQKERAKNLANELSPEE
                     WEDVDLLTAYGILDMHGNLTEFGKLVKKYAEEAGVDHGGAHITYNRWYVRGMGKSHFQ
                     QVSKDSSKVDGKGRVSIPHSLRRKYGIEQRDIFLWLDFDGFVIGVPDQHFENFMDYFF
                     KREEEAEA"
     gene            complement(11424..11789)
                     /locus_tag="GahPV1_gp26"
     CDS             complement(11424..11789)
                     /locus_tag="GahPV1_gp26"
                     /inference="COORDINATES: ab initio
                     prediction:GeneMarkS-2+"
                     /note="Derived by automated computational analysis using
                     gene prediction method: GeneMarkS-2+."
                     /codon_start=1
                     /transl_table=11
                     /product="hypothetical protein"
                     /translation="MSRVNLKANDKVEQLKRFISYRLGRKLGLGTLVFDPFGDRLIFL
                     LDIAEKEFGKEAREELFDFLEPYHKMRVLKTLQGEAVKQRFWIAASDLAKQDGGVEEG
                     ESGDDDILSLFDDVEGLDE"
     gene            complement(11782..13155)
                     /locus_tag="GahPV1_gp27"
     CDS             complement(11782..13155)
                     /locus_tag="GahPV1_gp27"
                     /inference="COORDINATES: ab initio
                     prediction:GeneMarkS-2+"
                     /note="Derived by automated computational analysis using
                     gene prediction method: GeneMarkS-2+."
                     /codon_start=1
                     /transl_table=11
                     /product="hypothetical protein"
                     /translation="MLPVASADYIDMSKFAKQNTTVQELGKFSNQPDLVYWSNETRKF
                     ITGTGSKWDIDRWAYVVDYDLDEGWILIYANRTEPVTVVDVFGGVWKKTTIHKGYNRL
                     NFSGVQEYAGLKVVTVGSPWGFAILKQKRDLFYFEDYPIAILKSELAKFGWQRAAGAL
                     GIFLVGFALSYWLKRDRLLISFVDNLIILVACVVLILAILSVDYTTAAVRIQAGNTTI
                     VKQIPALELNREKIRDMYNWAFAVFFVLGFIFARYLAEYEKLYLAIVDYSRPIRLYAL
                     PYLSKRGLVRDHDNRLARVSFKDDFKQPVSFELDGKSVKGILAVKVEDEVYNSRAEFN
                     LRYSLIAFFAMLVISVVADFLNVFRIDLAYSLFLAVLTAIIFNVRAIKQHFSLEVTKT
                     KLVECSEIMNEDNYTRMLKSAQIKQIAEDYNKLLRAYVREKITMPRKTISELLSVIRE
                     IKGGGDE"
     gene            complement(13222..14769)
                     /locus_tag="GahPV1_gp28"
     CDS             complement(13222..14769)
                     /locus_tag="GahPV1_gp28"
                     /inference="COORDINATES: ab initio
                     prediction:GeneMarkS-2+"
                     /note="Derived by automated computational analysis using
                     gene prediction method: GeneMarkS-2+."
                     /codon_start=1
                     /transl_table=11
                     /product="VP4-like membrane fusion protein"
                     /translation="MSDKRKAVMAALMLTMLIGQTVAVPLVLPLIAAGFVASTVFGYW
                     LGILDSENYQELIDDLQAQLTSNTIQNDIDTRLYLQEIYARDNNIISLGQDLLKYSEN
                     YAWALAKYNALKVIDYELTQNGSDFVTAKTLAKQKAHEAVYNYYLNLTKNIIALANES
                     AELVNYSVGYYVQNIGVSDIVIDVVDTQIGQVSTETVDKVEYHPSWNQKVLAFRWVNG
                     NLNLNQENWVKDYLVIRTSTVTVLGDTYSIKRPFAWFTYNGYNNGNWYLATITVVFNG
                     TETVYDFNQYQTILNQIDSEYNMVNANIDAYIDGLAQDYVNQWNITALIDPYILASML
                     NNDLNQTGYYGYASAELALMGLNTTGINKTINITVYDANGNATTLEGWLFTDWTGTLE
                     SGQNYTADSNYLWFFVSDGGLYDLKGYNFTVGAIKDWQGNELTNVTLTRYVSHSGDVL
                     KMYDELAQIRQLYEEYINNLQAMAAGGSGGGSSLSEWWASLDQAAKIGIIAIGAVGVY
                     AILGRRR"
     gene            complement(14804..15205)
                     /locus_tag="GahPV1_gp29"
     CDS             complement(14804..15205)
                     /locus_tag="GahPV1_gp29"
                     /inference="COORDINATES: ab initio
                     prediction:GeneMarkS-2+"
                     /note="Derived by automated computational analysis using
                     gene prediction method: GeneMarkS-2+."
                     /codon_start=1
                     /transl_table=11
                     /product="VP3-like structural protein"
                     /translation="MARGSFKRYYGGAYRKGNVSIYEAALFVVYVIAGIATFGLGSIN
                     LAWVTDFSFWIVLFSALGVFALDKQVKKNQKVTALEIGALSVAIGLPLAAAGYLAGIG
                     IDISTYLTDPVNSFIMLIVSVGALIVAAKQD"
     gene            complement(15212..15457)
                     /locus_tag="GahPV1_gp30"
     CDS             complement(15212..15457)
                     /locus_tag="GahPV1_gp30"
                     /inference="COORDINATES: ab initio
                     prediction:GeneMarkS-2+"
                     /note="Derived by automated computational analysis using
                     gene prediction method: GeneMarkS-2+."
                     /codon_start=1
                     /transl_table=11
                     /product="hypothetical protein"
                     /translation="MRRQHTEFAVLLALFVVLELLLDALAGDWLKQWIQQHFGTIPAA
                     LGFVAVLALIWVRVSKYEALAGMSGRKKGKGGKRKKG"
     gene            complement(15503..16714)
                     /locus_tag="GahPV1_gp31"
     CDS             complement(15503..16714)
                     /locus_tag="GahPV1_gp31"
                     /inference="COORDINATES: ab initio
                     prediction:GeneMarkS-2+"
                     /note="Derived by automated computational analysis using
                     gene prediction method: GeneMarkS-2+."
                     /codon_start=1
                     /transl_table=11
                     /product="integrase"
                     /translation="MPYKGVESFNIEEDCVKKWAYDLRPSTARSYVYYFLKYLEWVKE
                     SGYWNSAEEMLNDAKKGDQDVLYTHLDILLEYIKQQKTGVKDRKNRFQAVKSFYEYHR
                     VFLPKLSRQEMNRVFQPSEADKLRAITLPPLTIEELREIIIHAPQPYKAAYMVCFQAA
                     LAAAEYDQFNKFAWRQIIDKLDEEGPVRIDLFRSKVSKTEVRKYYTFLGKDAKMLIKS
                     WLKERPDCDRDELFVVYNRRKKEYVPLTSRLLGNMLTKIAKRIGIIEQNGLNRYHVHL
                     HEFRDLFKSLCTLYGVNAVASEFFLGHVIDKLGYDKSPEYDVEWFKQEYLKVEPVLNL
                     LSNVGAKEIERAKEEVRAEFNKALESVVLENRALKERLQKVEKALKTFMEIAMTDPEA
                     LPMLKDFLDRK"
 
ORIGIN
        1 ATGGGGCCGG TGGGATATTA ATACATGTCG AAATGGGTTC ATCAATTTCT CCAAACCTCT
       61 ACATGCATGC GCCTATCAAA CCACCACAAC ACCAACAACC GACGACGCCT CGCAGTCTTA
      121 TTTGTTCTTT GATAATTTCT CACTCAAGAA CAACTTTAAA ACCCTCTCAT TAACAACAGG
      181 CTCCCCATTC GCCTTTGCAA ACTCACACAA GTCTTTAATA AAGTCCTCAT TTATCTCAAA
      241 CCCATCAACT TCGAGCTCAA CCATCAAAGG AAAGATGTCT GGAGAAACGT TAAGACCATA
      301 CTTCATGAAC AATCGAGCCA CATAATCACT CAGGCTCCAG CGATGCGTAC GCAAGCAATC
      361 TGGACAGTAT CCCTCCCATT TACTGCAGTC TGCACACTCT TCGAGATCTT CAACAGGATA
      421 CAGTTTTCCA CAGATAACGC AAATCCCAGC ATTTAGCTGC CTGTAAACGA GTTCCCACAC
      481 CTTTTTCGGA TTCTTTCTTC CAATGCCGAC CAGCTTGAGC TTTTTGGACA TCTCCTTTAC
      541 CAGTTTCTTC TGATCCTCCT CACTCAAGCC AAAAGTCCTC AGCTTCCAGA GATACTCATT
      601 AGCAAGCTTG ATCTTCTCAA GCCGATCCAT AGGCAGGACA CCTGAACGAC ATCTCTGCGT
      661 CCATACTTAT AAACCTATCA ACTATCCCCA AATCAGCCCC CACAGATACA AAAGCCCTCA
      721 CGACGAGCTC AAAAGCATCT TTCGAGAAGG CCAACCACAC TCTATCATCT AATCCAACGT
      781 AGATCCAGTC CCCTCTTTTG TAGAAGGTGA CTTTTTCAAC GGCTTCAATA ACGCAGACTT
      841 TAGCCCCTCC GTTCAAACAT TCTACCATTC ATATCCCCCC ATGTTACTTA GTTCTAAAGT
      901 TACTTAAGAA CAATCAACTA TAAATATTTT CCGAACAAAA ATACGACCAT GAAGTTACTC
      961 GGGACATCTA CACTCAGTAA AGGCGCAAAA ACCACAATAA TAAGAGCAGT CATTGAAAAG
     1021 CTAAATCTAC AGGAAGGAGA TTTAATTGCC TATTTTGAGT CAGATGACGG CAAAATAATC
     1081 TTAGCCAAAG CAGAGATAGT TCCAAAATTC TCCGAGAAGA AACAGTAACT TGCTATCCAT
     1141 AATCCACATC TTTACGCCAG ACCTCTACAT GCATCGTTTT GTTGAACCAC CACAGGACGA
     1201 GGACTTTATC CCTCTTCGCG ATCTCCTCAA GAGTCACGTA GCCCACAAAC TCGAGCTCAG
     1261 ACTTGCAAAT CGGGCAAAAG TCTTTTCGTT TGTTCTTTGC CCTCTGAATG ACCTCACGAG
     1321 CTCTTTCCTC TGGAATGCCA AAGTTCTCCC TCCAGTTATT CATAAACCCG ACATTGCTCG
     1381 TTCTGTTGCT GTATTCAAGC AAAAATCCCA GCCACTCAAT CTCCTCCTCG CTTAGATCCT
     1441 CGAATTTATG ACCCTCATAA AAGAACTCGT TTATGTCAAT CAGCGCTTTT CTGGCGTTGT
     1501 AGCGCAAGTG GTGGATTATC CTTCCATAAT TTTCCTCATT AAACCATGTA TACCGCATAT
     1561 AGAAGTTGAA AAACTCATAA GTCTCCTCCC ACAGCCTGCA ATGCAGCTCG TCGTAATAAG
     1621 CACCGTATCC CTGCTTTCTA ATCTGCCTGA AAAACTCCCT CTTCCAGAGA TACCTTAGCT
     1681 CATCTTTCCA GTTTTCAGGG AGATAGGGCG CAAACCTCAC ATAATGCCCG TTCCAGATTA
     1741 CAAAGTTCCA GAGGGCAAAA TGGACGTGGC AGTGAGCTTC ATTCGGTGAG GCAGTTTTAT
     1801 TCAAGTGAAC GTTCATAACC CCACCAAACT TGAATTCGCC AGTCCAAGGC ACTTTTTCAT
     1861 GCTTCTTGAG GTACTTCCTC AAAAACCGCT TAATTGTGCT CTTTACAGCC TCTCTCATTA
     1921 TCTTCTCAGC TTTTTTGGGA GTTTCCTTAA CAAGATCTCT GCTAATCTGA TCCGGAATGG
     1981 TGAACACAAA CCACATCAGA GCCAGATCAC TCTTCTTTTG CGAGACTTCC TTTAACTCCC
     2041 CATCAAACTC TCTAAAACTC TTCAGACCTT TCTTCCTGAC CGCCTCAGCA ATAGCAACAA
     2101 ACTGCTCAAA TTTCAGATGT GAATATCTCT TCACATCACT CTGCTTTTTT AAAGGATGCC
     2161 TCCTACCAGC GAGAGGAACA TAGTTGGTCT TCCTGTTACC GTGCTCGTCG AGATATCCTC
     2221 TCACCTCGCT GTCAAGAACG GGCTTAAACA CATCTCCATG CTTTTCACAA ACATAATGCC
     2281 CAAAAAGCAC AGAAGCCCTA TAGTCCTTCT CGTCATATCC GAGATACACC ATAAGCTTTC
     2341 TAAACTCCGG ATGAACCTCC ACCCTCGTAA ACCCATAATC GAGAACTGAG TAACCACTCA
     2401 AATCGAGCTC ATTAAGGCCG GAAACCCTCT TGACCTTTAG AGTTGCCTTC TTACTCAAAC
     2461 CAAAAGTGTA GAGCATCAAC TCCAAGTCTG TGATATTAAT TTCATCCTCC TCTTTTATAA
     2521 AACTGTCAGA ATTATGGACC TGTGCCGTAT TGTAAATAGG TCGAGATAAA CCCGTGGGGC
     2581 ATGCGTTCGA GACAGGGTTG GGGGCAGGTT GGGGGGCGTT TTTAATTCCG ACAGATTTAT
     2641 AAAATTGAAG TGGATTTTTT CCGTTGAGGA CCATTTTGAG CTCGATGACC CTGTCAGGGT
     2701 CGGGGTTGGG TTTGGACAGC TCGACCTTCA GGGCGAACTT TGCCCACTCT TTGACCGGAT
     2761 CCTCCTCAAC AATCTGGTCG GAGAGATTGG TATCGCCCAG AATGAACCTC TCGAAGTACT
     2821 CCTCCCAGTC GAACTCGGCC TCGTAATCTC CAACGACCTT GCCAACGCCG TGCTTCTCGA
     2881 AAATCTCAGC GTTGAGTTTA GGGAGAATTA CGACCTCTCC GGGCCGGATG TGATATATCT
     2941 CACCATCTAC TCCTAAAATC TCCAGCTCTT CCGTGAAGGG TGAGACTGCA AAAACTACCC
     3001 TCTGCATGCT ACACCGGAAT AAAAAATAAA AAATCAGATC TCCTGACCGA GAATCTTCTT
     3061 CAGCTCGTCC TGTGCGGTCT TTGCGACTGT TCGCAATTCT CCGAACTGGC TTATGAAGTC
     3121 CACGGGGTTG ATCCTGCCGC TCCAGACCGT CTCGTATTCA TCTCCGTTGT CCTTCCTCCT
     3181 GCTGACCCTC ACGCTTATGC TTCCGCCCTC CCAGACTGAA AAGCTCAGAA TTCCGTTGCT
     3241 GGTGTACACG TTCACGGTCT CAACCGGCCT CCTGACCTTC TCCCCGTTCT CCCCAACCTT
     3301 TTTATCCACC TTCTCCTTAG CCTCTGCCAT ACGCCACACC TCTCATGGTT TTGCTCCCCG
     3361 CCGGGATTGC ACCGGCTCGA TCCCCTTCAT GGGAGGGGAG CACCTTTTTT GCTCTATTCT
     3421 CTTCCCACCA CCCTCTAAAG GCCTCAATAG CTTCGCAAAA CCTATCAATC ACATCAGAAT
     3481 CCTCACTCAT CCTCTTCCTC CTCAAAAATT GGGAGAAGCT CCTCGGGCGG GATGTTCTCA
     3541 AGCAGGTGCT TCACGTTGCT CAGAATGGTG TTTCTGACTG CTGCCGGGTG CTTGTTCAGG
     3601 ATCCTGCTCA GCTCCTCCGC CATCCTGTTC AGCCCCGGAT ACTTGACCTC AGGCATCTCC
     3661 GCCAGCCTCG ATGATCTCCC ACCCGCACCT CGTGCATCTC CAGCCTGTCC GTGTCCTCTC
     3721 AAGCCCTCCA CCACACGGAC AGGCTCCGGC CTCGATGAAG TCGTCAAGCG TGAGCATGCT
     3781 GAACCGCCCC CTTCAGCCAC GGCCTTGTGC ACTCGGCCCT CTCAGGGTCG AAGTGCCTGC
     3841 ACCTCTGCGG CTTCCTCAGC TTGCACCTGA ACGGACTCCA GACCGTGAAC TCGTGGCACC
     3901 TCATTTCCTC CTCAGCCTCC CATAGCAGTC CTTACACAGA GGGCAGCAGC CAAGGAGGAC
     3961 GAGTTCACCC TCGGAAATCT TCGAACCGCA GAACGCACAC TCAAAAGCAT AGACGACCGC
     4021 CATGGTCAGC CCTCCCAGAC CTCAGCATCG CAGTCGACAT CGATCAGGCT CTCCCTCTGC
     4081 CTTCTCAGGA GTTCATCAGC CCTGACGAAT TCGACTCTCA GAATCATGTC CACGTACTGC
     4141 CCCCTTGCCC GCTCAATGCC TGAGAGGTCA ATGACCGGCA TGAGTCAGCC CTCCTTAATC
     4201 CATCCTCGCA GACAGAATCA GCATCAGCAC AGAGCCCATG AAGACGATGA ACGCGCTCGT
     4261 AACGTCTGCA ATCAAAGAGC TCAGCCCAAG ATACTGATCA ATCCACGGCA AGTTGCCTGC
     4321 AGCAGTTAGT GGGAGAATTA TCGAACCAAG AAGGAGGACG ATCTCGATGA GGCTTGTGTC
     4381 CCACACAGAC TCTTTGTCTG CTCCGTAAAC CAGCAGTGCA CCAACAACGA GAGCCAGCGG
     4441 TGCAAAATCC CTGAATATCG CAATATCCGG ACTTCCAAAG CCAAAACAAA CGAGAGCCGT
     4501 GACTGTGTAG ATCACAGCAC CCACGAAAAA CTCAATGATG CTGATTCTAC CCCCACCACG
     4561 TCCGACTGTC GCCCTTGCAG CTTTCCGAGC GCCTGAGCCT GCTGCTCTGC TTGCCTTTCT
     4621 GGCACCGGAC TCAAACTTTC TGCCTGCTGA GCTGACCTTC TCTTTGAGAT TACCTATACC
     4681 TTCCCTCAGG TTGTCCAAAA AGCTCATAAC TCAGCCCTCC TGCAGAACAG TCTCACCCTC
     4741 TCCGTTCTTC ACGCCGAGGA GTCCAAGCTC TCTGAGGTTC TGCCAGACAA GGAGCCAGAT
     4801 ATATCTGCTC ACGTTTCCCT TCACACCCAT GATCTCTGCG GCCTTCTTGA CCTTGGGCCC
     4861 CCACTCATCC GGGATGTTGC TCCACACCTG CATAGTGTTT CACCTCTACA GACTATGTTT
     4921 TTAATTTTAC ATACAACTAT TTAAACGTTG TGTTTTTACA AACCATCTTC ACAATAGCAC
     4981 ACACTACAAT CTAAATTTGC GAAAACGCAA ACTAAGTTGG TGAAAAAAGT AGAAGACATG
     5041 TTAATTCGAA AAATAACGAA GAAGCCGATT TTAACAATAC TCTACGCTTT AAACGAAGGT
     5101 CCTAAAAGAT GGAGTGAATT GGAAAAGCTA ATCAACAAAA GATATGTCCA CGAGGGAATA
     5161 CGAGAACTGC TAAATCTCGG TCTCGTTGAA GTAGAACTCG TTTTCGATAC TCCTACAGGC
     5221 TCGAAAGCCT ATCAGCTCAC TCCTCTTGGT AAAAAAGTTG TTCAGCTTCT GGAGCAGATT
     5281 GAGAAGGAGT TTGAGGAGTA TCATTCTAAG GCGCCGACTA AGGATCCGGA GGAGTTTATT
     5341 GGGGAGTTGA TGGAGGGTGA AAAATGAGGG AGAAAAAGGA GAATATGGAG ATGTTGAAAA
     5401 CTCTTGAGAT TCGGAACTTT AAATCAATCA AGCATGTAAA GCTGGATTGC AGAAGGATCA
     5461 ATGTTTTCAT TGGAGAACCG AATACTGGTA AATCGAACAT TTTAGAGAGT TTGGGACTAT
     5521 TGTCATGGGT TGCATACGGT AATACAGACT TAAGAGAGTT TATCCGATAT GAGAACCTTT
     5581 TGAATCTTTT CTATGATCTG GATTTGGGGG AAAGAATTAG TATTTCCATC GACAATAGCA
     5641 ATCTCTTGGA ATTGAGATTC GAGAATGGCG AGTTTATTTT AGAGAGTGCA AATCAGGTAT
     5701 ACGCAAGATT CAATTACACT GGGGCAAATA GAATTAGACC TGCACCACCG ATAGCAATGA
     5761 CACCATTCAA ATACTACAAA TTCCGGGTGC GTAGCGAATT CCCGGGAGAT AATCCGTCTT
     5821 TCCTCTATCC TCCAGATGGA GAAAATCTCC TAACAGTCTT GCTTGCCAAC AAAGAACTAA
     5881 AATCACTTAT TTTCGAAGTC TTCAACAAGT TTGGGTTGAA ACCCGTCTTT AAGCCAGTTG
     5941 AAAAGAAAAT AGAAGTTCAA AAAGAGATAG ATGGTATCGT CATAGCATAC CCCTATTCTC
     6001 TGATCTCAGA CACTCTACAG AGAATAATCT TCTACATAAC CGCAATAGAG AGCAACAAGG
     6061 ATTCAATCCT CATTTTCGAA GAGCCTGAGG CTAATGCATT TCCGTTTTAT ACGAAATTCC
     6121 TCGCAGAGAG GATCGCTCTC GATGAGTCCA ACCAGTATTT CATATCTACC CACAATCCAT
     6181 ACTTGCTGCT CTCAATCCTG GGAAAAGCAC CGGAAAAAGA CGTGCAGATT TTCGTAACCT
     6241 ACTTTGAAGA CTACCAGACC AAAGTTAAAA CTCTATCCGA CGAACAGAAG TCCGAAATCC
     6301 TTGATCTGGA TGCGAGTGTC TTCTTCAACC TTCAGAGGTT TCTGGAGGGG TTTTAGTGCT
     6361 TTATGTGGAG TGCTATCCGG ATGAATCTTT AGCCATATCG TTAGGAGTCC GAAAAAGAGA
     6421 CGTGATTCAT GCACACAGTA AAGGCAATGT CTGCAAAAAA CTTGAGAGAA CTAAAAACTC
     6481 AAAAGGCATG GTGGATGAAG ACCCCGGAAG TTCGCAGCCA AGCTATATTA AATCACTAAG
     6541 AGTCGAAGAA GAGAAACACG ATTTAAAACT ACTATTGGAT CCCCGAAACG GTAATTATCT
     6601 AATCGTTGTT TGCCCTAATT TGGAAGAGTG GATCATCCGG ACAGCACGAG AGGCTGGTGT
     6661 AGATTTGAGG AGAATGGGGC TACCGAATGA CCCAAACCGC TTGCATAAGG TCATAAACTC
     6721 AAACCTTGAT AAGTTTGAAA AGCTCCTCTC AGAACTTCAA GGGAGGAGCA AGAGACTGGA
     6781 GACGTTGAGA GGTTATCTTT TATGAGGCTG ATGGGTTGAG AGAATGGTAG AAAGGCCAAT
     6841 CAGTTCCATA ATCAACACAC TAAGCCATTC CAAAAGTTTA GATATACTGT TTAGGCTTAA
     6901 AGATGGAGGT AAAAGATGGA GCAACCTGCT TGAGGTTGCA AAAGACAAGA AAACACTCAG
     6961 TCACAGAATA AGAGAACTGT CCAACCTTGG CCTCATCCAA ATCAAACTTG TTTTCGATAC
     7021 TCCGACTGGG TCAAAAATTT ACGAGCTTAC ACCTCTCGGC CAAAAGATCG TTCAGCTACT
     7081 TGAACAAATG GAAAAAGAGT TTGAAGACTA CTACTCTAAA GCACCCCCAA AAGACCCCGA
     7141 GAAATTCATC AACGAATTGT TGGATGATAA TTAGGGAAAT AGCAAACATT AAATAGAAAA
     7201 ATAAAATTAT TGCACATCAT GGCGTCGTCA GTAGAGAGGA AAATTTACTT CTATACTATA
     7261 AAAGTAGCAA AAGATGGAAA GCATGTCAAT AGTTTAGAAC ATATCTTCAG ACATATCAAT
     7321 GAACTTGATT ATAGCCTATC CCCAGATGGA AGGATTTTGC CAATTGATGG AGGCACAGAC
     7381 CACATGTGTA TGTTATTGGA CTCAGCCAAG TACCCCATTA GAGGTATGCT TGGTTTAATA
     7441 CGAAAAGACG CTCTACCACT CATTTTTAAA GAGGATACGG GAGACACTTC AGGAATAGAA
     7501 ATTGACCCAG AAAATGAAGG GCTCTATGAG CCAATCCACT TCATAATCTG GAAACTCGGA
     7561 AATAGCCATA TCATTGGTGT CGAGTACAAT TTTTATGGGC CACGACCTCA ACGAATTAGC
     7621 TGGTATTTAC AAAGAGTAGC CCGAGAACAT GTTGATAGAG TTATAATGCA GCCAATCATG
     7681 AGAAAGGACA TTTCCTCTAA ACTGGAAAAA TACGACGAGA TCAAAATTTT AAAAATGAGG
     7741 TTCAATCCGA ATAAATCCGA AATATTCCGT GAGCTTGATG AATCCTTACC AGACGCAATA
     7801 AACGCAATAG GAAAAGCAAC AAACTCAAAA GACGTATATA TTGTGCTAAA GCCCGATTAT
     7861 AGAAAAAGAA AAGGCATTCT GGGGATAGTT CCAAAGCAAT TTAAGAAGAT ATTAGGAAGG
     7921 GGAGATGTCA CAGACATTTT CAGCCTACTA CAAATCAAAG CAAAAAATAT CGAAACCGGA
     7981 GAATTTGAGT GGTTAGATCT CCTCAACGAA TTGATTGTAT CGAAAAAAAC AGTCACACGC
     8041 TTGGACATAT ACCGGTGTGT TGACTCGTCT GATATGTTCG AAAAAATAAA GGAAGCCTAC
     8101 TATGACCACA AAGATGAAAT AAAAGAAGTT ATAGGAATAA ACAATGTCTC AAGAGAATGA
     8161 GAAACAAAGC TTAAAAGAAA AAATTCAGAA AATACCAGCG ATATATAAAA GAAATTTCAT
     8221 GCAAATCGAT TTGATAGTAG TACTAATCTT TACGCTAATT CTTGCCATTA CTGTTAATCC
     8281 CTTTGAGAAA ATTGATGGCG AGAAAATTAC ATCCTTTTAT TTGACAATGG TTACATTATT
     8341 TGGTGGCTTG ACGGGATTCA TAATAACTGG AGTAACCATA CTACTTTTTT TCTTGTATTC
     8401 TGTCGAATTT AAGCCAGAAA CAAGAGAGAT CTTAGAGAGG TTCAAAAAGT CCAAACAATA
     8461 CCCAAAGACT TATGACGTGT TTTATAGTGC TATAAAATTT TCAGGCGCCA CGGCAATCAC
     8521 TTCACTACTC ACCATAATTT TCAATTGGAC AACTAACGGT TATCTTTTTT ATCTGGTTGT
     8581 TTTCCTTAGC TTAACGTCTG TAGATCGTAT CGTTTGGAGT ATTTGGATTT TAGAAACTTT
     8641 AACTAAAAAT ATTATAGAGG CAGATAAAAA TGAATTACTA TAATCGGCGA GGTCTGTTTA
     8701 AGCATAATAA ATAGCCTCTA AAGGAGGAGT GATGTAGATG GAGGGTGAAG AAGTGATATA
     8761 CTCCACAAAA CTCGAATATG TCGCCTCTTC TGGAGAAACT AAAACCGCCG AAGTGAGGGT
     8821 TACTAAAGAC AGAATTGTGA TCAGAAGAGA TAATGATGTC GAAAGTCTTT TGCCGCAATA
     8881 CATCAACGCC ATGAGGTATC GGTGGGATCC AAAGACAGGT TATTTGGCAA CGGCAATCGG
     8941 TTTGTTTATC TTCTCAGGAA TATTCTACTT CATACCGCCA GATGATAGCT TTATTCTGTT
     9001 CGAAAAGGTG ATTAAGCAGC TCATTTCTGT CGGTCTGGCA ATATTTGGAG TACTCGCTCT
     9061 AATAGCTTGG TGGCATGAGC GGAGATTTAT TCTCACTCTA ACGTCCTTTG GATACTTTGT
     9121 TAAGCTGAAG AGTAAAACGG AGAAGCCGAT ACGAGATCTC TATGAGGCTA TTGAAAAAGT
     9181 TAGAATAGAG AGGGGCTAAC TTCAGACAAC TCACACTTTT CATACCAGTC ATAGAGGATT
     9241 AGGATAATAA AGAGGAACAC AAACATTCGA TTACATGACT TGGACAATCG TAACAAAAGA
     9301 AGAATTTGAA CGCCAGTTCA GGGATCTAAC CAAAAAAGAT AAACCATTAG CCGAAAGGCT
     9361 GGCCAAAGCC ATTCTGAAGC TGGAAGAAAA CCCGTATTTG GGAAAGCCTC TTTCCTACGA
     9421 CCTCTCGGGA TTGAGGTCTT TGAGGGTGGG GAAGTACCGG ATTATTTATG AAATCAACGA
     9481 AAACGAAAGG AAAGTCATTT TATTGGCAGT TGCTCACAGA AAAAAGAGCT ACTAAGCGTC
     9541 AATATCCAGC TCTTTCAGAA ACTCCCTGAA CTCCCTTTTC TCTGGCTGGG TTTCAGACCT
     9601 TCTTAAAGAC TCCATCAGCT CCTCGTCGCT CATTATTTCT AAGGTCTCAA TGAGTGAGTC
     9661 CAACCTGTCT CTGAGCTCCT TAAGATCCTC GAGAATTCTT TTACTGGCAA CAGTTTGCAT
     9721 ACAAATCATT GTTGGATCTA TCATTTATAA AGCTATCTTC CCGGTCTCAA AAGCTAACCC
     9781 TCTCGGCAAA CTCTTCAATA GCCCTTTTAA CCTTTTCCAA AGGCAGCATG TACATCAGGA
     9841 TCTCCCAGAA CTCCATAGCC AGATCCTCTC CCATCTCAAC CTTAATCTGC TCCAAGTCAA
     9901 GCTTATACGT TCCGTTGACC TTCGAAATGT TGTTCCTAAG CGCTATCTTC CTCGCATCAA
     9961 CCGCCACGGC GTGATCCCTG CCATTTCCAC TCTTTATCAG AACACGAAAG CGATAGTCCT
    10021 GCATTACTCC CACCCCAAAA CGGCAAATTA GATCTCATAT TATAAAGCTT GACCCCACGG
    10081 TGAATGTGAA TATGTTTTAT TTCATGAAAT TCTCTTTTTA AAATGTTGCA AGAATTGAAA
    10141 GAAGGCTACA GAAGGCTAAT CTTCTGCTTT ATGTATTCTA CCAAGGCATT CAGGGCCTCA
    10201 CTCAGCCAGT AATTTACGGT GTTCAAAATG AAATCCAGAA CCTGGTTTAA ATCAAACCCT
    10261 GGCATTACCG TTTTGCCCTG CACTAATGGA TAACCAAAGA AGAACAGCAG GGTAATGAGC
    10321 TTAACTGCCC TGCTCTCGGT CAGCCACGAA ACCGCCGCAA GGGCTGCAAG AATAAGGAGG
    10381 GGGGAAGCAC TCAGGAAGTC CGTCATGCTT CAGCCTCCTC CTCTCTTTTG AAGAAGTAGT
    10441 CCATGAAGTT CTCAAAATGC TGATCCGGAA CTCCAATAAC AAAGCCATCG AAGTCCAGCC
    10501 ACAGAAATAT ATCCCTCTGC TCTATTCCAT ACTTCCGCCT CAAGCTGTGT GGAATGCTGA
    10561 CCCTTCCTTT ACCATCTACT TTAGAGCTGT CTTTACTCAC CTGCTGAAAG TGGGATTTTC
    10621 CCATCCCACG CACATACCAC CTATTATATG TAATATGGGC ACCGCCATGA TCCACCCCTG
    10681 CCTCCTCTGC ATACTTCTTG ACCAGCTTTC CGAACTCTGT CAGGTTGCCG TGCATGTCGA
    10741 GGATCCCGTA AGCGGTTAGC AGATCCACGT CCTCCCACTC CTCTGGCGAA AGTTCATTCG
    10801 CCAAATTTTT CGCCCTCTCC TTCTGCTTGA TCACGGTCAT CTTTTCCTTG ACTCTCTTGG
    10861 CCTTGCGCTT CATCTCCCTG TACTCGTTAT AGATCTCATC AGGGATCTTC TGACTTTCAA
    10921 TTTCTCCAAT CTTCTTGTAG TCCTTCCTAA GAAACAGCCA TCCTCTCTGC TTTGCCCATA
    10981 CTTCTCCTTT CCCCCTTTTT GTCATCTGTA TGAAGATGTG AGCAGCATCC CTGAGCTTTG
    11041 GAGGGATCAT TTCCCAGGTA GCTGCAGTTA CAATCAGAAC AGCAACCTCT TCTCTGACAA
    11101 CTTCAAAATC CTCTATAAAG TCAATAAGCT GTTCTCTTTC TCCCTTTTTT GTAAAACCAT
    11161 ACGATGACGT GTGCAAAGCA AAATCGTCCC ACAACACCGC TTTAATTCTG CCATCGGTAT
    11221 GACGTATCAG ATCGCTCCTC CCCGACAGAT TGCTGAAATC TGTGATGGTA AACACCATGT
    11281 GCCTCAACAC AGCCCGCCAG TCTCTCAGGA TGTCGTATGT TATGTTCATG CCCAGTACAG
    11341 TCTTACCAAG CCCCTTATCA CCAAGAATCC CGATAAAAAG GAAGCCGTCA TTCTCTATCG
    11401 CAGAATTTAT CGCATTCATG AGCTTATTCA TCCAATCCCT CCACGTCATC AAACAGGCTC
    11461 AAAATGTCGT CATCCCCGCT TTCTCCTTCC TCTACTCCCC CATCCTGCTT GGCCAGATCA
    11521 CTTGCCGCTA TCCAGAACCT CTGCTTTACA GCCTCACCTT GCAGAGTCTT CAAAACCCTC
    11581 ATCTTGTGGT ATGGCTCTAA AAAGTCAAAA AGTTCCTCTC TCGCCTCCTT GCCAAATTCC
    11641 TTCTCCGCAA TGTCTAAGAG AAAAATAAGC CTATCACCAA AGGGATCAAA AACCAAGGTT
    11701 CCAAGACCAA GCTTTCTGCC CAGTCTGTAG CTGATGAAGC GTTTAAGCTG TTCCACCTTG
    11761 TCATTAGCTT TTAAGTTCAC TCTACTCATC GCCACCACCC TTGATCTCCC TGATAACACT
    11821 CAAGAGCTCG CTGATGGTCT TCCTCGGCAT CGTGATCTTC TCCCTGACGT AGGCCCTGAG
    11881 AAGCTTGTTG TAGTCTTCGG CAATCTGCTT GATCTGAGCG CTCTTGAGCA TCCTGGTGTA
    11941 GTTGTCCTCG TTCATTATCT CACTGCATTC AACGAGCTTC GTCTTTGTGA CCTCAAGGCT
    12001 GAAGTGCTGC TTTATCGCCC TGACGTTGAA GATAATAGCA GTCAGCACCG CAAGGAACAG
    12061 AGAATAAGCC AGATCAATTC TGAAGACATT CAGGAAATCC GCCACCACGC TGATGACCAG
    12121 CATGGCAAAG AACGCGATCA GGCTGTACCT CAGATTAAAC TCCGCCCTGC TGTTGTAGAC
    12181 CTCATCCTCC ACCTTCACGG CGAGAATGCC CTTGACGCTC TTTCCGTCGA GCTCGAAGCT
    12241 CACAGGCTGC TTGAAGTCAT CCTTAAAACT GACCCTTGCC AGCCTGTTGT CATGATCTCT
    12301 GACAAGCCCT CTCTTGGACA AATACGGCAG CGCATACAGC CTGATAGGCC TCGAATAGTC
    12361 GACAATCGCA AGATACAGCT TTTCATATTC TGCCAGATAC CTCGCGAAGA TAAAGCCAAG
    12421 AACAAAGAAG ACCGCAAAAG CCCAGTTGTA CATGTCCCTG ATCTTCTCCC TGTTAAGCTC
    12481 CAAGGCAGGA ATCTGCTTAA CTATCGTCGT GTTGCCTGCC TGAATTCTTA CCGCTGCAGT
    12541 TGTGTAGTCA ACGCTTAAAA TCGCTAAGAT CAGAACAACA CAGGCAACAA GAATTATCAG
    12601 ATTATCAACG AAGCTTATCA GGAGCCTGTC CCTCTTCAGC CAGTAGCTTA AAGCAAAGCC
    12661 GACCAAGAAG ATTCCCAGAG CCCCAGCCGC CCTCTGCCAG CCGAATTTGG CAAGTTCTGA
    12721 CTTAAGGATC GCAATGGGAT AGTCCTCAAA GTAAAAGAGA TCCCTTTTCT GCTTCAGGAT
    12781 TGCAAAACCC CACGGAGAAC CAACCGTTAC GACCTTCAGC CCTGCGTACT CCTGCACCCC
    12841 TGAGAAGTTC AGGCGATTGT AGCCCTTGTG TATGGTTGTC TTCTTCCAAA CTCCGCCAAA
    12901 GACATCAACC ACAGTCACCG GCTCGGTTCT GTTGGCATAG ATTAGAATCC AGCCCTCATC
    12961 AAGATCGTAG TCCACAACGT ATGCCCACCT GTCAATGTCC CACTTGCTCC CCGTTCCAGT
    13021 TATGAACTTC CTCGTTTCAT TGCTCCAGTA AACCAGATCG GGCTGATTGC TGAACTTTCC
    13081 AAGCTCCTGA ACCGTGGTGT TCTGCTTGGC GAACTTGGAC ATGTCGATGT AGTCCGCTGA
    13141 AGCCACGGGA AGCACCAATA AAATCAAAAA AAGAATTAAC GCCCTGGCCA TGAGAATCAC
    13201 CGTGTAAAAA ATAAGGAGAG TTTACCTTCT CCTTCCAAGA ATTGCGTAAA CTCCAACTGC
    13261 ACCAATTGCT ATGATGCCAA TCTTTGCTGC CTGATCAAGA GATGCCCACC ACTCGGAGAG
    13321 GCTGGAGCCT CCACCTGAGC CTCCTGCGGC CATTGCCTGC AGGTTATTGA TGTATTCTTC
    13381 GTAAAGCTGT CTTATCTGTG CCAGCTCGTC ATACATTTTG AGAACGTCCC CGCTGTGGCT
    13441 GACATACCTT GTAAGCGTTA CGTTTGTTAA TTCGTTACCC TGCCAGTCTT TGATAGCTCC
    13501 AACTGTGAAA TTATAGCCCT TCAAGTCATA AAGTCCACCA TCGCTGACAA AGAACCATAG
    13561 GTAATTGCTG TCTGCTGTGT AGTTCTGCCC ACTTTCAAGT GTTCCCGTCC AGTCCGTGAA
    13621 AAGCCAGCCT TCAAGTGTTG TAGCGTTGCC ATTCGCATCA TAGACCGTTA TGTTTATCGT
    13681 TTTGTTGATT CCAGTCGTGT TAAGCCCCAT CAGTGCCAGT TCTGCCGAAG CATAGCCATA
    13741 ATAACCCGTC TGGTTAAGGT CATTGTTAAG CATGCTTGCG AGAATGTAGG GGTCAATTAG
    13801 CGCCGTGATA TTCCACTGAT TAACGTAATC CTGAGCCAGC CCGTCGATAT AAGCGTCTAT
    13861 GTTCGCATTT ACCATGTTAT ACTCGCTGTC AATCTGGTTA AGTATGGTCT GATATTGATT
    13921 AAAGTCATAC ACTGTCTCAG TTCCATTAAA TACAACCGTT ATGGTCGCAA GATACCAATT
    13981 TCCGTTATTA TATCCGTTGT ATGTAAACCA CGCAAACGGC CTTTTAATTG AATAAGTGTC
    14041 ACCCAGGACT GTAACCGTTG AAGTCCTGAT AACCAAGTAA TCTTTAACCC AGTTCTCCTG
    14101 ATTGAGGTTC AAATTACCGT TAACCCAACG GAAAGCCAAA ACCTTCTGAT TCCACGAAGG
    14161 ATGATATTCT ACTTTATCCA CTGTCTCAGT CGATACCTGC CCAATCTGAG TGTCCACAAC
    14221 ATCAATGACT ATATCGCTGA CCCCTATATT CTGCACATAG TAGCCTACAG AATAATTGAC
    14281 CAGCTCAGCG CTTTCATTAG CAAGCGCTAT TATGTTCTTC GTCAGGTTCA GATAGTAGTT
    14341 ATAAACCGCC TCGTGTGCTT TTTGCTTTGC TAAGGTCTTT GCAGTTACGA AATCACTACC
    14401 GTTTTGGGTC AATTCATAAT CAATGACCTT AAGAGCATTG TATTTAGCCA AAGCCCATGC
    14461 ATAGTTTTCT GAATACTTAA GCAAATCTTG ACCAAGGCTG ATTATATTGT TATCTCTCGC
    14521 ATAAATCTCT TGCAGATACA AACGAGTGTC AATGTCATTC TGAATCGTGT TTGACGTTAA
    14581 TTGAGCCTGT AGATCATCAA TTAACTCCTG ATAGTTCTCT GAGTCTAAGA TTCCAAGCCA
    14641 ATAACCGAAA ACGGTTGAAG CTACGAAACC AGCCGCTATC AATGGCAAAA CGAGCGGGAC
    14701 TGCTACCGTT TGCCCTATCA ACATTGTAAG CATCAAAGCC GCCATTACTG CTTTTCTCTT
    14761 ATCGCTCACC GCCACCACCT CTGTTAAAAA ATAGTGTTAA AGTTCAGTCC TGCTTTGCTG
    14821 CGACTATCAG AGCGCCCACG CTGACGATCA GCATGATAAA GCTGTTCACC GGGTCAGTCA
    14881 GGTACGTGCT TATGTCTATC CCGATGCCTG CAAGATACCC AGCAGCCGCA AGCGGCAAGC
    14941 CAATAGCCAC GCTCAGAGCT CCGATCTCAA GGGCTGTAAC CTTCTGGTTC TTCTTCACCT
    15001 GCTTGTCCAG AGCGAACACA CCGAGGGCGC TGAACAGCAC TATCCAGAAG CTGAAGTCTG
    15061 TCACCCACGC CAGATTTATG CTGCCCAGTC CAAACGTCGC AATACCTGCG ATCACGTAGA
    15121 CCACAAACAG GGCAGCCTCG TATATGCTCA CGTTCCCCTT CCTGTAGGCG CCCCCATAAT
    15181 ACCGCTTAAA ACTCCCTCTC GCCATCTCAC CTCACCCTTT CTTTCTCTTT CCTCCTTTCC
    15241 CCTTCTTTCT CCCGCTCATT CCCGCCAACG CCTCATACTT GCTAACTCTA ACCCATATCA
    15301 GCGCCAGCAC CGCTACAAAA CCCAGCGCTG CGGGTATTGT GCCAAAATGC TGCTGAATCC
    15361 ACTGCTTCAA CCAGTCCCCA GCGAGGGCGT CAAGTAGCAA CTCCAGAACA ACAAAGAGTG
    15421 CGAGCAATAC TGCAAACTCT GTGTGCTGGC GCCTCATTTT AAAACAGAAA ATAGGTTTCC
    15481 AGTATATAAA ACCGCTAAAA AATTATTTCC GATCTAAAAA GTCCTTCAGC ATAGGCAAGG
    15541 CCTCAGGATC TGTCATAGCT ATTTCCATAA ACGTCTTGAG TGCTTTCTCA ACTTTCTGAA
    15601 GCCTCTCCTT CAAAGCCCGA TTTTCAAGAA CCACGGACTC AAGCGCTTTA TTGAACTCAG
    15661 CTCTAACTTC CTCTTTCGCT CTTTCAATCT CCTTCGCCCC AACGTTCGAA AGTAGGTTCA
    15721 AAACGGGCTC AACTTTCAGA TACTCCTGCT TAAACCATTC GACATCATAC TCTGGACTCT
    15781 TGTCATAACC AAGCTTGTCG ATGACGTGCC CAAGGAAAAA CTCGCTTGCA ACAGCATTAA
    15841 CACCATACAA AGTGCAAAGC GACTTAAACA GATCTCTGAA CTCATGGAGA TGAACATGAT
    15901 AGCGATTCAA ACCATTCTGC TCTATAATTC CAATCCTTTT CGCAATTTTC GTCAGCATAT
    15961 TCCCAAGCAA TCGAGAGGTC AACGGGACGT ACTCTTTTTT CCTACGGTTG TAAACCACAA
    16021 AAAGCTCATC CCTGTCACAA TCCGGCCGCT CTTTTAACCA AGATTTGATC AGCATCTTCG
    16081 CATCCTTTCC CAGAAAAGTA TAGTACTTCC TAACCTCCGT TTTGCTAACT TTAGACCTGA
    16141 AAAGGTCTAT TCTAACCGGG CCCTCTTCAT CGAGCTTGTC AATAATCTGC CTCCATGCAA
    16201 ATTTATTAAA CTGGTCGTAC TCCGCCGCCG CAAGAGCTGC CTGAAAACAA ACCATATATG
    16261 CTGCCTTGTA TGGCTGTGGG GCGTGAATTA TTATCTCCCT CAGCTCCTCA ATGGTCAGAG
    16321 GCGGTAACGT AATCGCTCTG AGTTTATCTG CCTCACTTGG CTGAAAAACC CTATTCATCT
    16381 CCTGCCTCGA TAACTTTGGC AAGAACACCC GATGGTACTC ATAGAAACTC TTAACTGCCT
    16441 GAAATCTATT CTTTCTGTCC TTTACCCCTG TTTTCTGCTG CTTGATGTAC TCCAGAAGAA
    16501 TGTCCAAATG TGTATAAAGA ACATCCTGAT CCCCTTTTTT AGCATCGTTC AACATTTCCT
    16561 CAGCAGAATT CCAATACCCA GATTCCTTAA CCCACTCGAG ATATTTGAGG AAATAATAAA
    16621 CGTAACTTCT CGCTGTGGAA GGCCTCAAAT CATAAGCCCA CTTTTTAACG CAGTCTTCTT
    16681 CGATATTAAA GGACTCTACG CCCTTGTATG GCATAAAAAT AACGGCCACA TAGGTTTACT
    16741 TATTTTTTTC TGAACCCATA TAAAAATGGG GCCGGTGGGA T
//
