# Supplementary material for: Pleomorphic viruses establish stable relationship with marine hyperthermophilic archaea
Source: ISME J. 2024 Jan 23;18(1):wrae008. doi: 10.1093/ismejo/wrae008 (PMC10919331; doi:10.1093/ismejo/wrae008)
Supplement: SI_Data_2_wrae008 [file si_data_2_wrae008.zip › Genomes/Incomplete genomes/FS900DNA_10017532.gb]

LOCUS       FS900DNA_10017532       6317 bp    DNA     linear       23-MAY-2023
DEFINITION  Genus species strain strain.
ACCESSION   
VERSION
KEYWORDS    .
SOURCE      Genus species
  ORGANISM  Genus species
            Unclassified.
COMMENT     Annotated using prokka 1.14.5 from
            https://github.com/tseemann/prokka.
FEATURES             Location/Qualifiers
     source          1..6317
                     /organism="Genus species"
                     /mol_type="genomic DNA"
                     /strain="strain"
     CDS             79..444
                     /locus_tag="HFPDCNBE_00032"
                     /inference="ab initio prediction:Prodigal:002006"
                     /codon_start=1
                     /transl_table=11
                     /product="hypothetical protein"
                     /translation="MKMFGRGQTSIPEFLVIVGGYTICCLVLLGIGTTNITWLTGFAK
                     FILPISVIAVIASDKNRFGNIRFISIILGAVAVWLPLTIANVIPDFLNVTQYFNTTET
                     KFGAFLICEVCMLIIAKQD"
     CDS             459..1838
                     /locus_tag="HFPDCNBE_00033"
                     /inference="ab initio prediction:Prodigal:002006"
                     /codon_start=1
                     /transl_table=11
                     /product="hypothetical protein"
                     /translation="MRQVLIALFLLTTLMGQTVAVPVLVPIIVGGVVGWLAHSWLSPD
                     PNKVKEYYEQKIAELQKQQQIDLYDLIITMKNEETKRQLQAKADLDLAEGADLYAWLI
                     AKEKYVNELKNGTDKVTASEEAIKEIIHYYDNLIRVYQNAINMTVNETITYITMVKNN
                     SPANFVVYYYRNDGYYYGSLAKVVPETTTDTKYGVKILAYAYKINGNKKPAHRLEIHI
                     KLRDGNDFRFEVGNITPYITLIGKLVNQKKRVVDNFNAYCDQLINSNVDPNEIIDTDP
                     YLLAKMLATDYNDTGYYAFVASQLALLGLPTTGLNKSITVKIGNQTYDGYIFTNWKGQ
                     TFEAGKTYTLPDGKFLYIVTDQGLLRLEPGDNFTIERIIDPRTGQALNSTMVLPYYYH
                     TDNITADLKGYEELIKQIEELKTTVGGGGSGLADDLNNFWNTLSPELKLVVIACIVLF
                     FVAIIFRRR"
     CDS             1961..2254
                     /locus_tag="HFPDCNBE_00034"
                     /inference="ab initio prediction:Prodigal:002006"
                     /codon_start=1
                     /transl_table=11
                     /product="hypothetical protein"
                     /translation="MVKIKRGLFRPAKNRAIAKIISIKDPRSARLSVKKLKQLYKQGK
                     VPRGKMIQYVNCAEQRALAQLKRRNLNKKEKIEMKKVAQIYHRFKEWLKNRKR"
     CDS             2261..3712
                     /locus_tag="HFPDCNBE_00035"
                     /inference="ab initio prediction:Prodigal:002006"
                     /codon_start=1
                     /transl_table=11
                     /product="hypothetical protein"
                     /translation="MRKFTILFFILIGFIIWLNAVELGKAEVVYDGLVFWSNETLRLW
                     TGGGNKIQIDNHSYIVRYNLDEGWIIIKTDFPEVVAICDPFSGNWFKTFIKKGENNVT
                     IPFKVKSYGGLRLLIVSSPWGIGFIKEREEPLSFWNYIIAITKKELAIFGWQRAFYSA
                     CLLITGLALSRYFKKDKMVVNFGKHLIVIIFVCILILSVLGMSYTTDTVKINETVKHV
                     PHLTFSTYRMKDMYNYYFMAFFIAGYILGYLLWNYNKLYVAIVGYNTPIKLRIYPYDR
                     DKQLIRDFDGKLSVIKFKDDFKQFIALNINGFDVQGILAVDVKEQNIEQPKILDLDKQ
                     GKIVVRNPQQFNVKYGLIAFFGFLALSIIGDYLNVFRIDLAYTLLFAVITALVTNVTA
                     VKQWLGLEVEKTIEFECSRLMTEDNYIKMLKDAEIEHLTKEYDNLFVEFAKLGTIAKA
                     RAVKLLSSAGRIVRAEIERLKKEIKESEEDESN"
     CDS             3699..4034
                     /locus_tag="HFPDCNBE_00036"
                     /inference="ab initio prediction:Prodigal:002006"
                     /codon_start=1
                     /transl_table=11
                     /product="hypothetical protein"
                     /translation="MKVIESEPFEQFVKSALSTYFRKKGYRDYVFDPYGHLVDEIYYF
                     AKLLGVEEDVKFIIEPERRKREIKTLFELLDVKHKVYAIYEDENAQKRERGVLGRYRV
                     KKDSDGGDE"
     CDS             4035..5087
                     /locus_tag="HFPDCNBE_00037"
                     /inference="ab initio prediction:Prodigal:002006"
                     /codon_start=1
                     /transl_table=11
                     /product="hypothetical protein"
                     /translation="MSFYEELLDVAENDGFVFIVLEGAKGFGKSSAMLDFLYNVISLW
                     TGEEGEWVWDKVLRHTVFTINDFWNLGNRNDLVRVYGDNPPVEGKNPALIIGWDDMAL
                     HLSGQAYLRGEGAEIGEFVEDFEAVREDVSILFGTVATFRKLPPSLRESGEIHIRIKM
                     KERGYGIIYRIEESRKDLDKFVWRKIGEIYFRKIPEDIYNEYVKLKIKAKQVRKQKII
                     LKKLEKAKELAEELTEEDWNDELKLIALGIKDIHGNWTEFGLKVRELWEGSRELSENV
                     ADDSKLEKIVEWNITRNKIRALLKHANITAGDHNIDKFVGDLRRFILELLRMAKNNEI
                     ERISLAKLFDIIEVMN"
     CDS             5087..5302
                     /locus_tag="HFPDCNBE_00038"
                     /inference="ab initio prediction:Prodigal:002006"
                     /codon_start=1
                     /transl_table=11
                     /product="hypothetical protein"
                     /translation="MLLDRFAKWYYKAKKRIILVYILYLSSAMLVYVAISYLFGEKTA
                     FSIVILYAYVWFYLIVYAEKKAEVMDL"
     CDS             5299..5562
                     /locus_tag="HFPDCNBE_00039"
                     /inference="ab initio prediction:Prodigal:002006"
                     /codon_start=1
                     /transl_table=11
                     /product="hypothetical protein"
                     /translation="MTDLLSASPLVILAGLFILSWFTGSRALKLATAGFFFLYPVIIG
                     KVSFPDNPDQIVNYIGDTVKYWLTQALTDLTDYIQQHFNPFGG"
     CDS             5565..5828
                     /locus_tag="HFPDCNBE_00040"
                     /inference="ab initio prediction:Prodigal:002006"
                     /codon_start=1
                     /transl_table=11
                     /product="hypothetical protein"
                     /translation="MSKKRKWFRISKLKRGKEWRFRIIVFNKPLFGFNSHKLPRAVKR
                     GDTRPIKHIHIYGSKSHIPLDLKYIRYVISDIWNTLKRKRKKN"
     CDS             5776..6036
                     /locus_tag="HFPDCNBE_00041"
                     /inference="ab initio prediction:Prodigal:002006"
                     /codon_start=1
                     /transl_table=11
                     /product="hypothetical protein"
                     /translation="MSSQISGTLLSERERRIKEIEQKIERLRQKYGMDFNEFFDATED
                     LRKFEQLMKRGFDPDEILQDITEWEILLDELHELKKKVKSLE"
ORIGIN      
        1 ctaacaaaac tgctcgtttt gatgggatgt tgcggttgtt tgtacttctc tgccaagtat
       61 gattggtgag gtggtagtat gaagatgttt gggagaggtc aaacgagcat tccagaattt
      121 cttgtgattg tgggagggta cactatatgt tgtttagtcc tgttggggat tggaactaca
      181 aatataacat ggctgacagg tttcgccaaa ttcatactac cgataagcgt aattgcagta
      241 atagcgtcgg acaaaaatcg ttttggcaat atacgcttta taagcataat acttggtgct
      301 gttgcggtgt ggctaccact tactattgct aacgttattc cagattttct aaacgttaca
      361 cagtatttca acactacaga aaccaaattc ggtgcgtttc tgatttgtga ggtgtgtatg
      421 ttaattattg caaaacaaga ttaaaaggag ggataaaaat gagacaggtg ttaattgctt
      481 tatttttgct gacaacacta atggggcaaa cagtagcagt ccctgtttta gtgcctataa
      541 tagtaggtgg agtagtagga tggttagcac acagttggtt atctcccgac cctaataaag
      601 ttaaggaata ctatgagcag aaaatagctg aattacagaa acagcaacaa attgatttat
      661 atgatctcat aataactatg aagaatgagg aaaccaagag acaattacag gcaaaagcgg
      721 atttagattt agcagagggt gctgatctat atgcttggtt gatagctaag gagaaatatg
      781 tgaatgaact gaagaatggt acggataaag taacggcttc agaagaagca attaaagaaa
      841 ttatacacta ttatgataat ttgataagag tttatcagaa tgcaataaac atgactgtca
      901 atgaaaccat tacttatatt acaatggtca aaaacaacag tccagctaat tttgtagttt
      961 actattatag aaatgatgga tactattatg gtagtcttgc aaaggtagta cctgaaacaa
     1021 ctacggatac aaaatatggt gttaaaatac ttgcatatgc atacaagata aatggtaata
     1081 aaaaaccggc acatagatta gagattcaca ttaaattaag agatggcaat gatttcagat
     1141 tcgaagtggg taatataaca ccatacataa cactaattgg aaaacttgta aatcaaaaga
     1201 aaagggttgt agataacttt aatgcttact gcgatcagct gataaactct aatgttgatc
     1261 ctaatgaaat aatagatacg gatccttatc tattggctaa aatgcttgca acggattaca
     1321 acgatacagg gtattatgcg tttgtagctt cacagttagc actattaggt ttaccgacta
     1381 caggcttaaa caagagcata accgtgaaaa taggtaatca aacttacgat ggttatatat
     1441 ttaccaattg gaaagggcaa acgtttgaag ccggtaaaac atacactttg ccagatggta
     1501 agttcctata catagtaaca gatcagggat tgcttagatt agaaccggga gataacttca
     1561 ctattgagag aataattgat cctaggacgg gacaagcgct taacagtaca atggtgttgc
     1621 cttactacta tcacacggac aacataacag cggatcttaa aggatatgag gaacttatca
     1681 agcaaattga ggagcttaaa actactgttg gcggtggtgg aagtggttta gctgacgatc
     1741 taaacaactt ctggaataca ctaagcccag aacttaaatt agtggtaata gcatgcatag
     1801 ttttattctt cgttgcaata attttcagaa gacgttaatt ctcttatttt ttagtcaaag
     1861 gaagttgata ttatagttga taggctgtta aatgtcaaag aattggtttt taagggatta
     1921 gacgaggatg cgtttttaat ttggctgaga ggtgtcataa atggttaaga ttaaaagggg
     1981 actatttaga cctgctaaga acagagctat cgctaaaata ataagcataa aagaccctag
     2041 aagtgcaaga cttagcgtta agaagcttaa acaattatac aagcaaggga aagttccaag
     2101 aggtaaaatg attcaatacg ttaactgtgc tgaacaaagg gctttagctc agcttaaacg
     2161 tcgtaatttg aacaagaaag aaaagataga gatgaaaaaa gttgcacaga tttatcatag
     2221 gtttaaagaa tggttaaaga atagaaagag gtgatttttc ttgagaaagt tcacgatttt
     2281 attttttatc cttatcggat ttataatttg gcttaacgcg gttgaattgg gtaaagctga
     2341 agttgtttat gatggtttag tattctggag taatgaaacg cttagacttt ggacgggagg
     2401 aggaaataaa atacagatag ataaccacag ttatatagtc cgttacaact tggatgaggg
     2461 ttggattatc atcaaaacag attttccaga agtagttgca atttgcgatc ccttctcagg
     2521 gaattggttt aagacgttca ttaagaaggg cgaaaacaac gtaactatac cgttcaaggt
     2581 gaaatcttac ggtgggctta ggttgttgat agtttcgagt ccttggggta ttgggtttat
     2641 aaaagaacga gaagagcctc ttagtttctg gaactacatt atagcaatta caaagaagga
     2701 acttgccata ttcggatggc aaagagcatt ttactcagct tgtttgctta ttacaggatt
     2761 agctttatct cgttacttca aaaaagacaa aatggttgtt aattttggaa aacatttgat
     2821 agttataatt ttcgtatgca ttttgatttt aagcgttctt ggaatgtcct atacaacgga
     2881 tacggttaaa atcaacgaaa cggttaagca tgtcccccat ttaaccttta gcacctacag
     2941 aatgaaggat atgtataact actatttcat ggcgttcttc atagcgggct atattttggg
     3001 ttacctgtta tggaattata acaagctata cgttgcgata gtcggctata atacacctat
     3061 aaagcttagg atatatcctt atgaccgtga taaacaactt ataagagatt ttgacggcaa
     3121 attatcggtt ataaagttca aagacgactt taaacagttt atcgcattaa atattaatgg
     3181 gtttgacgtt caaggaatct tagcggttga tgtaaaagaa cagaacatag aacagcctaa
     3241 aatacttgat cttgataagc aaggaaagat agtagttaga aatccgcaac aattcaatgt
     3301 aaagtatggt ttaattgcat ttttcggatt tttagcttta agcataatag gggattatct
     3361 aaacgtattt cgcatagatt tagcttatac gttgctgttt gcagtaataa cagctttagt
     3421 tacaaatgtt acagcagtaa aacaatggtt gggattagaa gttgaaaaga caatagagtt
     3481 tgagtgttct cgcttgatga cagaagacaa ttacattaag atgcttaaag atgctgagat
     3541 tgagcatctt actaaggaat atgataacct gttcgtagaa tttgctaaac ttggaacgat
     3601 agcaaaggca agggctgtta agctgttatc ctctgctgga aggattgtaa gagccgagat
     3661 tgaaaggtta aagaaagaaa taaaggagag tgaggaagat gaaagtaatt gaaagtgaac
     3721 cgtttgagca atttgttaaa tctgcgttat caacatactt tagaaagaag ggatacagag
     3781 attatgtatt tgacccatat gggcatttag tcgatgaaat ttattatttt gcgaaattgc
     3841 tgggagtcga agaggatgtt aaatttatca tcgaaccaga acgaaggaaa agagagataa
     3901 aaacgttatt tgaattattg gatgttaaac ataaagttta tgcaatatat gaagatgaaa
     3961 acgcacagaa aagagaaaga ggcgttttag ggagatatag ggttaagaaa gattctgacg
     4021 gaggtgatga ataaatgtcg ttttatgagg agttattaga cgttgcggaa aatgatggtt
     4081 ttgtatttat tgttttagaa ggtgctaagg gatttggtaa atcatcagca atgctggatt
     4141 ttctttataa cgttataagc ttgtggactg gggaagaggg agaatgggtt tgggacaaag
     4201 tccttagaca taccgtattt actataaacg acttttggaa tcttggaaat aggaacgatc
     4261 ttgtaagagt ttatggagat aatccacctg tagaaggaaa gaatccagct ttaataatag
     4321 gttgggatga catggcttta catcttagtg gacaagcata tcttagagga gaaggagcag
     4381 agataggaga atttgtcgaa gattttgagg ctgtgaggga agacgtgtca atattatttg
     4441 gaactgttgc aacttttaga aaattaccac cgagcttaag ggaatcagga gagatccata
     4501 tacgtattaa gatgaaagaa agaggatacg gaataattta tagaattgaa gaaagtagaa
     4561 aggacttaga taagtttgtt tggcggaaaa ttggagaaat atactttaga aagataccag
     4621 aggatattta caacgaatac gtcaagctga aaattaaagc taaacaagta agaaaacaga
     4681 agattattct taagaaacta gaaaaagcta aggaattagc cgaagaattg acggaagagg
     4741 actggaatga tgagcttaag ctaatagcac ttggaattaa agatattcat ggaaattgga
     4801 cagagttcgg tctcaaggtt agggagttat gggaggggtc tagagaatta agtgaaaatg
     4861 tggcagatga ctctaaactt gaaaaaattg tcgaatggaa cattactcgt aacaaaatta
     4921 gggcattgct caaacatgct aatataacag caggagatca taatatagac aaatttgtag
     4981 gtgacttaag aagatttatc ttagaactct tacgtatggc taaaaataat gaaatagagc
     5041 gtatttcatt ggctaaattg tttgatatta tagaggtgat gaactgatgc tccttgatcg
     5101 attcgcaaaa tggtattaca aggctaagaa aaggattatt ttagtttata tattgtatct
     5161 ttcatcggca atgcttgtat atgtcgctat aagctatctg ttcggagaaa aaacagcgtt
     5221 ctcgattgtg atactttacg cttatgtttg gttttacctc attgtttatg ctgagaaaaa
     5281 agctgaggtg atggatttat gacggattta ttaagtgcaa gtccattggt tatcttagca
     5341 gggttgttta tactaagttg gtttacaggg agcagagcat taaagttagc aacagcaggc
     5401 tttttctttt tgtatcctgt aataattggt aaggttagtt ttccagacaa tccagaccag
     5461 atagttaact acataggtga cactgtcaaa tattggctaa cacaagctct aacagacttg
     5521 acagactaca tacaacagca ttttaatcca tttggaggtt gaaaatgtcc aaaaagagaa
     5581 agtggtttag aatttcgaaa ttaaaaagag gaaaagagtg gagatttaga attatcgtct
     5641 ttaataaacc tcttttcggt ttcaacagcc ataaactacc aagagccgtc aaaagaggcg
     5701 atacaagacc aataaaacat atccacatct acggtagtaa aagccatata cctcttgatc
     5761 tgaaatatat tcgttatgtc atctcagata tctggaacac tcttaagcga aagagaaaga
     5821 agaattaagg aaatcgagca gaagattgaa agacttagac aaaagtacgg aatggatttt
     5881 aacgaattct tcgatgccac cgaagatttg agaaaattcg aacagttgat gaagagaggt
     5941 ttcgatcctg atgaaatatt acaggacatt accgagtggg agatcctcct tgacgagcta
     6001 catgaattaa agaaaaaagt taaatcttta gagtaaaatt attattttta ttatcgtatt
     6061 atgtaaaatt cgtgtgagag gaaattttga gttgacccta ttcagaccct accctgaaaa
     6121 ccgctcagag agcttgtttt cagacgtcca caagactatg tggtcataag tccatacatt
     6181 tgtcgaattc agcttaaaag tttctttaac ttaatcagtt catcgtataa ttcttttaaa
     6241 gagcttgttc gatcatttaa agttacctta tcggaaataa cataaatttc aagcgtataa
     6301 catcgcataa accacca
//
