# Supplementary material for: Pleomorphic viruses establish stable relationship with marine hyperthermophilic archaea
Source: ISME J. 2024 Jan 23;18(1):wrae008. doi: 10.1093/ismejo/wrae008 (PMC10919331; doi:10.1093/ismejo/wrae008)
Supplement: SI_Data_2_wrae008 [file si_data_2_wrae008.zip › Genomes/Incomplete genomes/Ga0103950_100077.gb]

LOCUS       Ga0103950_100077        2328 bp    DNA     linear       23-MAY-2023
DEFINITION  Genus species strain strain.
ACCESSION   
VERSION
KEYWORDS    .
SOURCE      Genus species
  ORGANISM  Genus species
            Unclassified.
COMMENT     Annotated using prokka 1.14.5 from
            https://github.com/tseemann/prokka.
FEATURES             Location/Qualifiers
     source          1..2328
                     /organism="Genus species"
                     /mol_type="genomic DNA"
                     /strain="strain"
     CDS             complement(165..524)
                     /locus_tag="HFPDCNBE_00077"
                     /inference="ab initio prediction:Prodigal:002006"
                     /codon_start=1
                     /transl_table=11
                     /product="hypothetical protein"
                     /translation="MGLFDPPKSKKVAEMISIESPTAARRSTSWLRKMIKSGKMKVGD
                     AVKYANLAANRAKAQLNRKNLSSKERKQMRGVYKVYRAFVDKFKRSGKSKSKPKQKKQ
                     KQKKKKKGKNAKRERKK"
     CDS             complement(524..718)
                     /locus_tag="HFPDCNBE_00078"
                     /inference="ab initio prediction:Prodigal:002006"
                     /codon_start=1
                     /transl_table=11
                     /product="hypothetical protein"
                     /translation="MQRVRRMKITFRDGSEKVIKGAFKDESRIVYEIDGNGEIVGVYN
                     FDEIREIQFFEEEQGIMLVG"
     CDS             complement(777..2264)
                     /locus_tag="HFPDCNBE_00079"
                     /inference="ab initio prediction:Prodigal:002006"
                     /codon_start=1
                     /transl_table=11
                     /product="hypothetical protein"
                     /translation="MNKKAAVALFLLLIPTATALFPIAIGVYGALTLAGIIGGLTGVV
                     IWEHQQIAQLEDLVDLLNDTVVADYQNAKETINTLYQQEQQEYGMISALMSDFIQQGE
                     AYAYTIGKYTLVKTLDQEMQNGTDFITALARAKLEAKTAVRDYYMKELNNSLALWNAK
                     MMRMQEEAESALIVGKNRAATCTASTCGSHATYYVITVTDGSTTFKIGGDWSNTWGSR
                     YIVSKYTTSSTTNCRPSTAANGSILYNKTMTLTNLSVNINYYWLKCRDTVDYWFPDMD
                     TSVFTEIDAKYKQVSDNLDVYADSLTEQIFSGINVTELLDPITLATQINSDYDQTGYY
                     GYAAAELALMGLNLTGLNKTVTIDVNGTQLSGVLFTDWEGILERNQTYTADPAYLWYF
                     IDENGKLYDLQGYNFTVTDLRDKNGNELQNTTFERYVDHSGDIQKIYDELARLNELYQ
                     KYIEMQTVAGGGSGGVGDWWANLSDTEKLAIGAAAVLLIVLIARK"
ORIGIN      
        1 gaaataacgc tccgtttcct cactccagta aggaagatta ataccgccga aagttcccag
       61 atcctgcttg ctcacgttct gagatacctt aagctccgct ccctcaacca aaaagctgaa
      121 tcccgttaaa aagagaattg acaaaagaac aatggttaaa gccctcattt cttcctctcc
      181 ctttttgcat tcttcccctt cttctttttc ttctgcttct gcttcttctg cttcggtttc
      241 gactttgact tccctgatct cttgaactta tcaacaaaag ccctgtaaac cttgtaaact
      301 cctctcatct gcttcctctc cttgctgcta aggttcttac gatttagctg agctttagct
      361 ctgttcgctg ccaaattagc atacttaacg gcatcgccaa ctttcatctt gccgctcttg
      421 atcatcttcc tcaaccatga agttgaacgc ctcgctgctg tcggcgattc gatgcttatc
      481 atctccgcaa cctttttgct cttaggagga tcgaaaagcc ccattatccc accagcatta
      541 ttccctgctc ctcctcaaaa aactgaatct ccctgatctc atcaaagtta taaaccccta
      601 caatttcacc attcccgtca atctcgtaaa ctattctgct ctcatcctta aaagctcctt
      661 tgatgacttt ctcagagcca tccctaaaag tgattttcat ccgccttact ctctgcataa
      721 tctcaacctc ctcaacaatg ctgcaaaaaa taatgagata acagctattt cagccgtcat
      781 ttccttgcaa taagcactat aagcagcact gccgccgctc cgattgccaa tttctcagtg
      841 tcgctaagat ttgcccacca gtcacctacg ccaccacttc cgccacccgc tacggtttgc
      901 atttcaatat atttttgata aagctcgttg agcctcgcca attcgtcgta aatcttctga
      961 atgtctccac tgtggtcaac gtagcgctca aaagttgtat tctgtagttc attaccgttc
     1021 ttatccctca agtccgttac tgtaaagtta taaccttgca aatcgtaaag cttcccattc
     1081 tcatcaatga aataccatag ataagccgga tctgctgtat aagtctgatt tctctcaaga
     1141 atcccctccc agtctgtgaa cagcacacca ctaagctgcg tgccattaac atcaattgta
     1201 accgttttat taagccccgt tagattaagc cccataagtg caagttctgc cgctgcatac
     1261 ccgtaatagc ccgtttggtc ataatcactg tttatctgcg ttgccagtgt aattggatca
     1321 agcagttcag taacgtttat accgctaaaa atctgttctg tcaagctgtc agcgtaaacg
     1381 tcgagattgt ctgaaacctg cttgtacttt gcatcaattt ctgtgaaaac agacgtatcc
     1441 atgtcaggga accaataatc cacagtatca cggcatttta accagtaata gttgatatta
     1501 acactcaaat tagttaacgt cattgtttta ttgtaaagaa ttgatccatt tgccgctgtg
     1561 gatggcctac aatttgtggt tgatgaagtt gtgtattttg atactatata tctgctcccc
     1621 caagtattac tccaatcacc gccgatttta aacgttgttg agccatctgt taccgttata
     1681 acataatacg ttgcatggct gccacacgtt gaagctgtac aagttgcagc ccgattttta
     1741 ccaactatta aagcactctc cgcctcttcc tgcattctca tcattttagc gttccaaagt
     1801 gcaagagagt tgttaagctc cttcatgtag taatccctaa ctgccgtttt agcttctaat
     1861 ttagctcttg ctaatgctgt tatgaaatcc gtgccgttct gcatttcttg atctagagtt
     1921 ttaactaaag tgtatttccc tatggtataa gcataagcct cgccttgctg aataaaatcg
     1981 ctcataagtg ctgaaatcat cccatattcc tgctgttctt gctgataaag cgtattaatc
     2041 gtttctttcg cattctggta atctgccact actgtatcat taagtaaatc taccaaatcc
     2101 tcaagctgtg cgatttgctg atgttcccaa attacaacac cagttaaacc tccgattatg
     2161 cccgctaacg ttaaagctcc gtaaactccg atagcgatag ggaataaagc cgtagctgta
     2221 ggaatcaaaa gcaaaaataa agcaaccgct gcttttttgt tcatcttcca cctccttagt
     2281 cctgcgtagc cactacaata caggaagcca cagaagcgcc ccaaagaa
//
