# Supplementary material for: Pleomorphic viruses establish stable relationship with marine hyperthermophilic archaea
Source: ISME J. 2024 Jan 23;18(1):wrae008. doi: 10.1093/ismejo/wrae008 (PMC10919331; doi:10.1093/ismejo/wrae008)
Supplement: SI_Data_2_wrae008 [file si_data_2_wrae008.zip › Genomes/Incomplete genomes/Ga0256830_1007199.gb]

LOCUS       Ga0256830_1007199       6151 bp    DNA     linear       23-MAY-2023
DEFINITION  Genus species strain strain.
ACCESSION   
VERSION
KEYWORDS    .
SOURCE      Genus species
  ORGANISM  Genus species
            Unclassified.
COMMENT     Annotated using prokka 1.14.5 from
            https://github.com/tseemann/prokka.
FEATURES             Location/Qualifiers
     source          1..6151
                     /organism="Genus species"
                     /mol_type="genomic DNA"
                     /strain="strain"
     CDS             71..1570
                     /locus_tag="HFPDCNBE_00157"
                     /inference="ab initio prediction:Prodigal:002006"
                     /codon_start=1
                     /transl_table=11
                     /product="hypothetical protein"
                     /translation="MATLMLAIIMGQAGALTLIDYLMPVVLGPIGIIGYYFGTQTVDQ
                     TYVQELEQEYQQLLTSSKQTNDRNIQQMLLEVYARDQNLYGLGADFGEYTKNYAWALA
                     KFRALEALKAGKTLTEAKTAAKLAVMDYYYNVTQSLVNNFDATNTLLNRTLNEYKNYA
                     GVSEIRAVSDRFNWDDYGSLDWFELIFDPTNQEWSGIPHESNPYIGNDGVIEVEIYLN
                     PQNMLIAGKSWSINTLWGYIKWKDYKGGGRVKYYSMDYRIKTVEYAGVKVYNTTLFYS
                     AIQQIDTAYNQIINEIDLYVDNLAASVNLTAINISDYYDPYIMASQFNTDLNASGYAG
                     YAAAELALLGFNTTGINKTITIQIGNKTFSGWLFTTWGGMLQTNSTYTADIGKWYILT
                     DNGLYEIPQGATFKVVALKDISGNPMTNTTLKSYTSATADTAKIYDELAALRQLWEEY
                     LQLQPIAGGGASTGSGFNFSEWWNNLGTMGQLGVIAIGAVGAYALLRRD"
     CDS             1618..1932
                     /locus_tag="HFPDCNBE_00158"
                     /inference="ab initio prediction:Prodigal:002006"
                     /codon_start=1
                     /transl_table=11
                     /product="hypothetical protein"
                     /translation="MAGKKGNKGLFRPAKNKKIAEIIKIDTPKNARGSVRELAKMIDR
                     GKITIDQAIRYVTTAANRAKASLNRKNLSKKERKEMKEVANVYNSFKEDLKKAKKLIG
                     IK"
     CDS             1929..3356
                     /locus_tag="HFPDCNBE_00159"
                     /inference="ab initio prediction:Prodigal:002006"
                     /codon_start=1
                     /transl_table=11
                     /product="hypothetical protein"
                     /translation="MSMRAFILFLILLLLPVASANYIDMSKFVKQNTTAQELGKFSSQ
                     PDLVYWSNETRKFITGTGSKWEIDQWAYVVDYDLDEGWIVIYANRTEPVTVVDVFGGV
                     WKKTTIHKGYNRLNFSGVQEYAGLKVVTVGSPWGFAILKQKKDLFYFEDYPIAILKSE
                     LAKFGWERAAGALGIFLVGFAFSYWLKRDRLLISFLDNLVILVACVVLILAILSVDYT
                     TASVKIPSGNATITKQIPALELNRAKIKDMYNWAFAVFFVLGFIFAKYLADYEKLYLA
                     VVDYSKPIKLYELPYHPKAKLVRDYDNRLTKLSFKDDFRQLIDFELNGKDVKGILAVK
                     TEDVKDESKAEFNARYSLIAFLSMLVISVIAGYLNVFKIDLAYSMFLALIVAVVFNLR
                     ALKHHFSLEVSKTKLVECSEIMNEDSYTKMLKTAQIKQIAEDYNRLLKAYVKEKITQP
                     RKTISELLSVIREVKQVEQDKAQGE"
     CDS             3328..3660
                     /locus_tag="HFPDCNBE_00160"
                     /inference="ab initio prediction:Prodigal:002006"
                     /codon_start=1
                     /transl_table=11
                     /product="hypothetical protein"
                     /translation="MSRIKLKENDKIEQLRRFIAYRLSAKHGFGTLVFDPHGDSLIFI
                     LDIAEREFGKEARDELFEFLAPYHKMRVLKTLQHEGVKQKLWMAASDLADKEDLNGLF
                     EGEVVDFE"
     CDS             3623..4591
                     /locus_tag="HFPDCNBE_00161"
                     /inference="ab initio prediction:Prodigal:002006"
                     /codon_start=1
                     /transl_table=11
                     /product="hypothetical protein"
                     /translation="MGFLRERWWTLNNRLMHAINSAIENDGFLFIGILGDKGLGKTVA
                     GMNIAYEVLKGWNSVLKHTIFTINDFSNLPYRNDLVRHSDGRVKVILWDDFALHTSSY
                     GFSKRGERDLLVDFIEDFEVVREEVAVLIVTAATWEMIPPKLRDAAHIFIQMTKRGRG
                     EIWAKQRGWLFLRKDYKKIGEIETVRIPDDIYSTYREMKRKAKRVKEKMSLLKQKEKA
                     EKIAEELSEEDWQDEDLLVALGIKDMHGNFTEFGNIVYRVWEGVANKSEANAFILADL
                     FTDAVSQRKFEAILRSCGVKGNKDSLRLAYKELVRYLERASLEMEA"
     CDS             4588..4848
                     /locus_tag="HFPDCNBE_00162"
                     /inference="ab initio prediction:Prodigal:002006"
                     /codon_start=1
                     /transl_table=11
                     /product="hypothetical protein"
                     /translation="MIDFLNASPLLILLALGIISWLTGSKPVKVATLLFFFGYPLIQG
                     KTYMPGLDFNQILDFILNTVSYWLNESLSALVDYIKQKLFPV"
     CDS             4948..5220
                     /locus_tag="HFPDCNBE_00163"
                     /inference="ab initio prediction:Prodigal:002006"
                     /codon_start=1
                     /transl_table=11
                     /product="hypothetical protein"
                     /translation="MYEQDLKDYRFRAIMRTGRKGDHGISIDARKIALRNNIDKRGGL
                     YRLNLEQIQLEFGEDLAMEFWEVLLYLLPSEKVKKAIKEFAERMTF"
     CDS             5240..5491
                     /locus_tag="HFPDCNBE_00164"
                     /inference="ab initio prediction:Prodigal:002006"
                     /codon_start=1
                     /transl_table=11
                     /product="hypothetical protein"
                     /translation="MIRFSEHSLRRAEERGITLEQIKLVVQEPSEVIDVKFGRKAAFK
                     QFREEYVVVIYEERNNEIVVVTTLKVDRERLIRYGFVGV"
     CDS             5472..5678
                     /locus_tag="HFPDCNBE_00165"
                     /inference="ab initio prediction:Prodigal:002006"
                     /codon_start=1
                     /transl_table=11
                     /product="hypothetical protein"
                     /translation="MVSLEFDPEVNAMFIRFKKGKVAETEPLADNVIVDLDENGEVVG
                     IEILLPKLAEEQREFVARLMKIKV"
     CDS             complement(5695..6033)
                     /locus_tag="HFPDCNBE_00166"
                     /inference="ab initio prediction:Prodigal:002006"
                     /codon_start=1
                     /transl_table=11
                     /product="hypothetical protein"
                     /translation="MKLLRENLTKLERIAHIVYEKLSNYGESFVKPTSILLGFIFGIP
                     AIISLKANPADLKEFYSIYASHLEKTSRIFFQLSVKNGYGIWEVPMRIISILLFGNIF
                     IAFRRRLERK"
ORIGIN      
        1 aagcaggact gagccttaaa cttatttttt aacagaggtg gtggcggtga gtaataaaag
       61 gagagtaata atggccacgt tgatgctggc gataatcatg ggacaagcag gagcattaac
      121 acttattgat taccttatgc ctgtagttct tggacctatt gggattattg gttattattt
      181 tggcactcag acagttgatc aaacctatgt gcaggaatta gaacaggaat accaacagct
      241 tttgacttca tcaaagcaga caaacgatag gaacattcag caaatgctct tggaagttta
      301 cgcaagagac cagaaccttt atggacttgg ggcggacttt ggagaatata ccaaaaacta
      361 tgcgtgggca ttggctaaat tcagagcttt ggaagcttta aaggctggaa aaacactaac
      421 agaagccaaa acagcggcaa aattggcagt catggactat tattataacg taactcaatc
      481 tctggtgaat aattttgacg ctactaatac gctattaaac aggactctta atgaatataa
      541 aaactatgcg ggagtttcag agataagggc agtttctgac agatttaact gggatgatta
      601 tggctcatta gattggtttg agttaatatt tgacccaaca aatcaggaat ggtcaggaat
      661 cccgcacgag agcaacccat atataggcaa tgacggagtt atcgaagttg aaatatacct
      721 aaatccacag aatatgttga ttgcaggcaa atcttggtct ataaacaccc tatggggcta
      781 cataaagtgg aaagactaca aaggcggcgg acgtgtcaaa tattattcaa tggattacag
      841 gattaaaacg gtagaatatg cgggcgttaa ggtttacaat accacgttat tctattcggc
      901 gattcagcaa attgacacag cttataacca aatcataaat gaaatagacc tttatgtgga
      961 taacttagct gccagcgtaa acctgacagc gataaacatt tcagactatt atgacccata
     1021 cattatggca agccagttta acacagacct taacgcttca ggctatgcgg gttatgctgc
     1081 cgccgagctg gcacttttgg gcttcaacac aacgggcata aataaaacta taacaatcca
     1141 aataggcaat aagacctttt cagggtggct tttcactaca tggggcggaa tgcttcaaac
     1201 aaatagtaca tacacggcag acataggcaa atggtatatt ttgaccgaca acgggcttta
     1261 tgaaatccca cagggagcaa cgtttaaggt tgtagccctt aaagacatat caggaaaccc
     1321 catgacaaac accacgctta aaagctatac atcagccaca gcggacacag caaagattta
     1381 tgacgaactg gcggcattaa ggcagttatg ggaggaatat ttacagcttc agccaatagc
     1441 aggcggtgga gcttcaactg gaagtggctt taacttctcc gaatggtgga ataatcttgg
     1501 aacaatgggt cagcttggag tcatagcaat cggtgcagta ggggcttatg cactgctgag
     1561 aagggactga aatgatgact gaaactctaa tctctctttt tttagcatgg tggttacatg
     1621 gcaggaaaga aaggaaataa agggcttttc agaccagcca aaaacaagaa aatagctgaa
     1681 atcatcaaaa tagacactcc gaagaatgca agaggttcag tcagggaact ggctaaaatg
     1741 attgacaggg gaaagatcac gatagatcag gctatcagat acgttacaac tgcagcaaac
     1801 agagccaaag catccttgaa cagaaagaat ctgagcaaga aagagagaaa agagatgaaa
     1861 gaagttgcaa atgtatataa cagctttaag gaagacctga agaaagcaaa gaagcttatt
     1921 ggaataaaat gagcatgaga gcgttcattc tttttttgat tttattactg cttccggtag
     1981 cctcagcaaa ctacattgac atgtctaaat ttgttaagca gaatactaca gcccaggagc
     2041 ttggaaagtt cagcagtcag cctgatcttg tttactggag taatgaaacg aggaagttca
     2101 taactggaac tgggagtaag tgggagatag atcagtgggc ttatgttgtg gactacgatc
     2161 tggacgaagg ctggattgta atctatgcca acagaactga gccggtgact gtggttgatg
     2221 tttttggggg agtttggaag aaaacaacca tacacaaggg ttataatcgc ctgaacttct
     2281 caggagttca ggagtatgcc gggcttaaag ttgttaccgt cggatctccg tggggattcg
     2341 caattttgaa acagaaaaag gatctgttct atttcgaaga ctatcccatt gcaatcctga
     2401 aatcagagct tgccaaattt ggatgggaaa gagcagcagg ggctttagga atctttctgg
     2461 ttggctttgc ttttagttac tggcttaaga gggacagact ccttataagc ttccttgaca
     2521 atctggtaat tcttgttgcc tgtgttgttc tcatcttagc gattctgagc gttgattata
     2581 caacagcatc ggttaagatc ccctctggca acgctacaat aaccaaacag atcccggctc
     2641 tggaattaaa cagagcaaaa ataaaagata tgtataactg ggcttttgca gtcttttttg
     2701 ttctcggttt tatctttgca aagtatctgg ctgattatga gaagctgtat cttgcagttg
     2761 ttgattattc caagccaata aagctttatg agttgccgta tcatccaaaa gccaaacttg
     2821 taagagatta cgataacaga ctgacaaaac tgagctttaa agatgacttc aggcagttga
     2881 ttgattttga gctgaatggc aaggatgtaa agggaattct tgcagtaaaa acagaggatg
     2941 taaaggatga aagcaaggct gaattcaatg cgagatacag cctgattgct tttctttcaa
     3001 tgctggttat cagtgttata gctggttatc tgaatgtctt taaaatagat ctggcttatt
     3061 cgatgtttct cgctctgatt gttgctgttg ttttcaatct gagggcattg aagcatcatt
     3121 tcagcttgga ggtatccaag accaagcttg ttgaatgcag cgagatcatg aacgaggaca
     3181 gctataccaa gatgctcaaa accgcccaga taaagcagat tgccgaggat tacaacagac
     3241 tgctgaaggc ttatgtgaaa gaaaagatca cccagccaag gaaaaccata agcgagctgc
     3301 tgagtgtgat cagggaggtg aagcaggttg agcaggataa agctcaagga gaatgacaag
     3361 attgaacagc tcaggaggtt catagcctac aggctttcag ccaagcatgg ctttggcact
     3421 cttgtttttg atcctcatgg agacagtctg atcttcattc ttgatattgc tgagagggag
     3481 tttggaaagg aagcaaggga tgagctgttt gaatttcttg ctccatacca caaaatgagg
     3541 gtgcttaaaa ctctccagca tgagggggtt aagcagaagc tctggatggc tgccagtgat
     3601 cttgcagaca aggaggatct gaatgggctt tttgagggag aggtggtgga ctttgaataa
     3661 caggctcatg catgcaatca acagcgcaat agagaacgat gggttcctgt tcatcggcat
     3721 tcttggagat aaagggctcg gcaagaccgt cgccgggatg aacatagctt atgaggtttt
     3781 gaagggctgg aactctgttc tgaaacatac catcttcaca atcaatgact tcagcaacct
     3841 gccttatcgc aacgacttgg tcaggcattc ggatggtagg gtgaaggtta ttctgtggga
     3901 tgactttgcc cttcacactt caagctacgg attcagcaag cgtggtgaga gggatctgct
     3961 cgttgatttc atagaggact ttgaggttgt cagggaagag gtggcagtgc ttattgtaac
     4021 tgccgcaaca tgggagatga tccctccaaa gctgagagat gcagctcaca tcttcatcca
     4081 gatgaccaag agaggcaggg gtgagatatg ggcaaagcag agaggctggc ttttcctgag
     4141 gaaggattac aagaaaatcg gtgaaattga gacggtaagg attcctgacg acatttacag
     4201 cacctacagg gagatgaaga ggaaggcaaa gagggttaag gaaaagatga gcctgcttaa
     4261 gcagaaggag aaagccgaaa agatagctga ggaacttagc gaggaagact ggcaggatga
     4321 ggatctcctt gttgccctcg gcatcaagga catgcacggg aactttacag aatttggcaa
     4381 tatagtatat agggtgtggg agggtgtggc taacaaaagt gaggctaatg ccttcattct
     4441 tgcagatctc tttacagatg ctgtttctca gcgaaaattc gaggctatac tgagaagctg
     4501 tggggttaag ggaaacaagg atagtctcag acttgcatac aaggagctgg ttagatacct
     4561 tgaaagagca agtctggaga tggaagcatg attgactttc tgaatgcttc tcctctgctc
     4621 attctgctgg ctctcggaat catatcatgg cttacaggga gcaagcctgt taaggttgca
     4681 actttgttat ttttctttgg ttatccacta attcagggaa aaacttacat gccgggattg
     4741 gatttcaatc agattctgga tttcattctg aacactgtta gttactggct caatgaatct
     4801 ctcagtgctc tggttgatta cattaaacag aagctgtttc ctgtctgatt ctcatttttt
     4861 gcaaaatata aagatttttt tactttcaga ttgcaccaaa ctgttatttc tctacttttc
     4921 aagctgaaag ttaccgaggt ggtgtgaatg tacgagcagg atctgaagga ctacaggttt
     4981 agagctatta tgaggactgg caggaaggga gaccatggca taagtataga tgcaaggaaa
     5041 attgccctca gaaacaacat agacaagcga ggagggcttt acaggctgaa ccttgagcag
     5101 atccagcttg agtttgggga agatctggct atggaatttt gggaggtatt gttgtatttg
     5161 ttgccatcag aaaaggttaa aaaagctatc aaagagtttg cagagcggat gactttctaa
     5221 attttggagt ggtcatggaa tgatcaggtt ttccgaacat tcactaagga gggctgagga
     5281 gagagggatt actctggaac agattaagct tgtagttcaa gagccgtcag aggtcattga
     5341 tgtgaagttc ggtagaaaag cagctttcaa gcagtttaga gaagaatatg ttgttgttat
     5401 ttatgaggaa cgaaataatg aaatagttgt ggttacaact ttaaaggtag atagggagag
     5461 gctgataagg tatggtttcg ttggagtttg atcctgaggt taatgccatg ttcataaggt
     5521 tcaagaaagg aaaggtagcg gagactgagc cgttagctga caatgtcatt gtggatctgg
     5581 atgagaacgg agaggttgtg gggattgaga tacttcttcc gaagctcgct gaggagcaga
     5641 gggagtttgt ggcgaggttg atgaagatta aggtttagca aaaaagaaat atggtcattt
     5701 cctttcaagt cttcttctga atgctatgaa tatattacca aaaagcagga tggagattat
     5761 tctcattggc acttcccaaa taccataccc attctttact gatagctgga agaatatcct
     5821 tgatgttttt tccagatgtg atgcataaat agaataaaat tccttaaggt ctgcaggatt
     5881 tgccttaagg ctaattatgg cagggatacc aaaaataaat ccaagcaaaa ttgatgtagg
     5941 tttaacaaac gattctccat aattcgataa tttttcataa acgatatgtg ctattctctc
     6001 aagcttggta agattttctc taagtagttt catttctcgt atgaacaggt ctgaagcttc
     6061 gacgaaggtt ctgttgttct caaacgattt ccggatacct ctatactctg ctaaaacgtt
     6121 ttctggccct aaatatggag acagactttt a
//
