# Supplementary material for: Pleomorphic viruses establish stable relationship with marine hyperthermophilic archaea
Source: ISME J. 2024 Jan 23;18(1):wrae008. doi: 10.1093/ismejo/wrae008 (PMC10919331; doi:10.1093/ismejo/wrae008)
Supplement: SI_Data_2_wrae008 [file si_data_2_wrae008.zip › Genomes/Incomplete genomes/Ga0256830_1010212.gb]

LOCUS       Ga0256830_1010212       4887 bp    DNA     linear       23-MAY-2023
DEFINITION  Genus species strain strain.
ACCESSION   
VERSION
KEYWORDS    .
SOURCE      Genus species
  ORGANISM  Genus species
            Unclassified.
COMMENT     Annotated using prokka 1.14.5 from
            https://github.com/tseemann/prokka.
FEATURES             Location/Qualifiers
     source          1..4887
                     /organism="Genus species"
                     /mol_type="genomic DNA"
                     /strain="strain"
     CDS             complement(1..729)
                     /locus_tag="HFPDCNBE_00167"
                     /inference="ab initio prediction:Prodigal:002006"
                     /codon_start=1
                     /transl_table=11
                     /product="hypothetical protein"
                     /translation="MAVRWWILNNKLMQAINSAIERDGFLFIGILGDKGLGKSVTGLNLTYSILNEWNKALRHTIFTINDFSNLPYRNDLVRHEDGRIKVILWDDFALHTSSYGFSKRGERDLLIDFIEDFEVVREEVAVLIVTAATWEMIPPKLRDAAHIFIQMTKRGKGEIWAKQRGWLFLRKDYRKIGEIETEKIPDEVYNAYREMKRKAKRVKEKISLLKQKEKAEKLAEELTEEDWEDEDLLTALGIKDMHG"
     CDS             complement(701..1051)
                     /locus_tag="HFPDCNBE_00168"
                     /inference="ab initio prediction:Prodigal:002006"
                     /codon_start=1
                     /transl_table=11
                     /product="hypothetical protein"
                     /translation="MSRIKLKENDKIEQLRRFIAFRLSAKHGFGTLVFDPCGDSLIFI
                     LDIAEKEFGKEAREELFRFLEPYHKMRVLKTLQHEGVKQKLWMAASDLAKDSDESLDL
                     FSDSGDGGEVVDFE"
     CDS             complement(1038..2444)
                     /locus_tag="HFPDCNBE_00169"
                     /inference="ab initio prediction:Prodigal:002006"
                     /codon_start=1
                     /transl_table=11
                     /product="hypothetical protein"
                     /translation="MRALILFLILLVLPVASADYIDMSKFVKQNTTVQELGKFSNQPD
                     LVYWSNETKKFITGTENKWDIDKWAYVVDYDLDEGWIIIFANRTEPVTVVDVFGGTWK
                     KTTIHKGYNRLNFSGVQEYAGLKVVTIGSPWGFAILKQKKDLFYFEDYPIAILKSELA
                     KFGWQRAAGALGIFLVGFALSYWLKRDRLLISFVDNLIVLTACVILILAVLSVDYTTA
                     TVKIPAGNTTIAKSIPVLELSREKVRDMYNWAFAVFFVLGFLFARRLAEYEKLYLAIV
                     DYSKPIRLYELPYLPKLNLIRDFDNRLTKISFKDDFKQPVSFELDGENVKGILAVKAE
                     DRINDSKAEFNAKYSLIAFFAMLAISVVAGYLNVFKIDLAYSLFLAAITALIFNIRAI
                     KQHFSLEVTKTKLIECSEIMNEDNYTRMLKSAQIKQIAEDYNKLLRAYVREKITQPRK
                     TINELLSVIKEVKQVEQD"
     CDS             complement(2447..2839)
                     /locus_tag="HFPDCNBE_00170"
                     /inference="ab initio prediction:Prodigal:002006"
                     /codon_start=1
                     /transl_table=11
                     /product="hypothetical protein"
                     /translation="MELSEFTQFSEGSNLSIIFYMVALMAKSKAGKKKGLFRPAKNKK
                     IAEIIKIDSPKNARGSIKELAKMIDKGKITIDQAIKYVTTAANRAKASLNRKNLSSRE
                     RKEMKEVAKIYNSFKEDLKKAKKLIRIK"
     CDS             complement(2799..4283)
                     /locus_tag="HFPDCNBE_00171"
                     /inference="ab initio prediction:Prodigal:002006"
                     /codon_start=1
                     /transl_table=11
                     /product="hypothetical protein"
                     /translation="MATLMLMTLAGNVVAIAVLPLVLGIAAISGAGFLGYYFGTNSVN
                     QTYVQELEQKYQQLLTSSKQTNDKNIQQMLLEVYARDQNLYGLGSDFGEYTKNYAWAL
                     AKFKALEALKAGKTPAEAKAAAKMAVMDYYYNVTQTLINNFDATNRLLNKTLNEYPNY
                     AGVSQIVAATYKFTAVGYSNNWFKVIYDPVNNKWTAQVWVTSPYYSNRGVYSAKVYLE
                     TESKLIVGKQWSYNVLHGYVRFKASQYSTFTWNAKVKTVEYSGVEVYNNTLFYSAINQ
                     INTAYNQIINEIDLYVDNLAASVDLTNVTIDKFYDPYILASQFNSDLNASGYAGYAAA
                     ELALLGFNTTGINKTITIAIGNKTVTGWLFTTWGGTIQANNTYTADMGKWYILTDNGL
                     YEIPQGTTFKVVALKDMAGNTLTNTTLKSYTSATADTAKIYDELAALRQLWEEYLTLQ
                     ATASGAGASGSNSLSAWWNGLDTIAKAGIISIGAVGVYAVLRRK"
     CDS             complement(4327..4725)
                     /locus_tag="HFPDCNBE_00172"
                     /inference="ab initio prediction:Prodigal:002006"
                     /codon_start=1
                     /transl_table=11
                     /product="hypothetical protein"
                     /translation="MARYGRYYGGAYSKKGNLRVLEVALLAIGVLTGVAVFGLGSVNL
                     AWLTDWSALLAVVVPIGILAADKEKKPSRKITAVEIIAVVVAMFLPLAAAGYLSPVGV
                     DISQYLADSAKAFAMFMGYVGSLIVVAKQD"
     CDS             complement(4671..4793)
                     /locus_tag="HFPDCNBE_00173"
                     /inference="ab initio prediction:Prodigal:002006"
                     /codon_start=1
                     /transl_table=11
                     /product="hypothetical protein"
                     /translation="MRLWQAWAGERREEERKRKGEVRWRGTGGIMEGRIARKET"
ORIGIN      
        1 cccatgcatg tccttgatgc ccagagctgt cagaagatct tcatcttccc agtcctcctc
       61 tgtcaactcc tccgccagct tctcagcctt ctccttctgc tttagcaaac tgattttttc
      121 cttcaccctc ttggccttcc ttttcatctc tctgtaagca ttataaacct catcaggtat
      181 cttctcggtc tcaatctccc caattttgcg gtagtccttc ctcaggaaaa gccagccacg
      241 ctgtttagcc catatctcac cttttcccct tttagtcatc tgaatgaaga tgtgagctgc
      301 atccctgagc tttggaggta tcatctccca ggttgctgcc gttacaataa gcacagccac
      361 ctcttccctg acaacctcga agtcctcaat gaaatcaatg agtagatccc tctctccccg
      421 cttgctaaaa ccataacttg atgtgtgtaa agcaaagtca tcccacagaa tcactttaat
      481 cctgccatcc tcatgcctga ccaagtcgtt gcggtaaggc aggttgctga agtcattgat
      541 tgtaaatatt gtatgtctca gggctttgtt ccactcatta agaatcgaat aggtgaggtt
      601 caggccggta acgctcttac ccagcccctt atcgccaagg ataccaatga aaaggaaacc
      661 atcccgctca atggcgctgt ttattgcctg cataagcttg ttattcaaaa tccaccacct
      721 caccgccatc gccgctgtca ctaaataagt ccagactttc atcgctgtcc ttcgccaaat
      781 cgctggcagc catccagagc ttttgtttaa ctccttcatg ctggagggtc ttcaaaaccc
      841 tcatcttgtg gtagggctca aggaatctga aaagctcctc cctcgcctct ttgccaaact
      901 ccttttccgc tatgtccagg atgaagatga ggctgtctcc gcatggatcg aaaaccaggg
      961 ttccaaagcc atgtttagcg gagagtctga aagctataaa gcgcctgagc tgctctattt
     1021 tgtcgttctc cttaagctta atcctgctca acctgcttca cctctttaat cacactcagt
     1081 agctcgttta tggtcttcct cggctgggtg atcttctccc taacgtaggc cctcaacagc
     1141 ttgttgtaat cctcggctat ctgcttaatc tgggcgcttt tgagcatcct agtatagtta
     1201 tcctcgttca ttatctcgct gcactcaatg agctttgttt tagtcacttc aaggctgaag
     1261 tgctgcttta tggccctgat gttgaatatc agggcggtta tggcagccag gaataaagaa
     1321 taggccaggt ctattttgaa aacgttcagg taaccagcca caacgctgat ggccagcatg
     1381 gcaaagaagg caatcaggct gtactttgcg ttaaactctg ctttgctgtc gttaatcctg
     1441 tcctctgcct tcaccgccag aatgccctta acgttctccc catcaagttc aaagctcaca
     1501 ggctgcttga agtcgtcctt aaagctgatc ttagttaatc tgttatcaaa gtctctgatt
     1561 aggttcagct ttggcagata aggcagctca taaagcctga ttggttttga gtaatccaca
     1621 atagccaggt aaagcttttc atattcagcc aaacgcctgg caaatagaaa gcccaacaca
     1681 aagaacacgg caaaagccca gttatacatg tccctgacct tctccctgct aagctctaaa
     1741 actgggattg atttggctat tgtggtgttg cctgcaggaa tcttaaccgt cgccgtcgtg
     1801 taatcaacgc tcagaaccgc taagatcaga ataacacagg ctgtaagaac tataaggtta
     1861 tcaacaaagc ttatcaggag cctgtccctc ttcagccagt aactcaaggc gaagccaacc
     1921 aggaatatac ctaaggctcc cgctgccctc tgccagccaa actttgccag ctctgattta
     1981 aggatggcta tgggatagtc ctcgaagtag aacagatctt ttttctgctt taggatggcg
     2041 aaaccccagg gagagccaat agttacaact ttaagcccgg catattcctg gactcctgag
     2101 aagttcaggc ggttgtagcc cttgtggatt gtcgttttct tccaggttcc tccaaaaacg
     2161 tcaaccaccg ttaccggctc ggttctgttg gcaaagatga ttatccagcc ttcatccagg
     2221 tcatagtcta ccacataagc ccacttatct atgtcccact tgttttctgt gccggttatg
     2281 aatttctttg tttcattgct ccagtaaact aaatcaggct gattgctgaa ctttccaagc
     2341 tcctgaactg tggtgttctg cttaacgaac ttcgacatgt cgatgtagtc cgctgaagcc
     2401 acgggaagca ccaataaaat caaaaaaaga attaacgccc tcatactcac ttaatcctga
     2461 taagcttctt tgctttcttc agatcctcct taaagctatt gtaaatcttt gccacctctt
     2521 tcatctcttt cctttccctg ctgctcagat tttttctgtt caaggatgct ttggctctgt
     2581 ttgctgcggt tgtaacgtat tttatggcct ggtctatagt gatttttccc ttgtcaatca
     2641 ttttagccag ttccttaatg ctcccccttg cattttttgg agagtctatt ttgatgattt
     2701 cagctatttt cttattcttt gccggcctga aaagcccctt tttctttccg gccttgctct
     2761 tggccataag agccaccatg taaaaaataa tagaaaggtt acttccttct gagaactgcg
     2821 taaactccga cagctccaat gctgattatt ccagcttttg cgattgtgtc aagtccgttc
     2881 caccatgccg acaggctgtt gctgccactt gctccagctc ctgacgctgt agcctgtaaa
     2941 gttaagtatt cctcccaaag ctgtctaagt gccgccagct catcatatat tttagctgtg
     3001 tccgctgtgg ctgacgtgta gctcttaagc gtggtgtttg taagagtatt tccggccatg
     3061 tctttaagag ctacaacctt aaacgttgtc ccctgtggga tttcataaag cccgttgtca
     3121 gtcaaaatat accatttacc catgtctgcc gtatatgtgt tgtttgcctg aatcgtgccg
     3181 ccccatgttg tgaataacca gcccgtcaca gtcttattgc caattgctat tgttatggtc
     3241 ttgtttatgc ccgtagtgtt gaatccaagt aatgctagct cagcggcggc gtagccggca
     3301 tagccggaag cgttcaggtc gctgttaaac tggcttgcca gaatatatgg gtcataaaac
     3361 ttgtcaattg ttacatttgt taaatcaacg cttgcagcca gattgtccac gtaaagatct
     3421 atttcattga ttatctggtt atatgcggtg ttaatctggt taatcgctga gtagaaaagc
     3481 gtattgttgt aaacttcaac cccactatat tcgacagtct ttaccttcgc attccacgta
     3541 aacgttgaat attgcgacgc tttgaacctc acatatccat gcagaacatt gtaactccac
     3601 tgcttaccca ctattaattt tgattctgtc tctaagtaaa cctttgcaga ataaacacct
     3661 ctgtttgagt aatatgggct tgtaacccaa acctgagcag tccatttatt gtttactggg
     3721 tcatatatta ctttgaacca gttattagag tatccaactg ctgtgaactt gtaagttgcg
     3781 gctacgattt gagaaacccc cgcataattg ggatattcgt tcaaagtctt gtttaataac
     3841 ctattagtgg catcaaagtt atttatgagt gtctgagtta cgttataata gtaatccatg
     3901 actgccattt ttgccgccgc tttggcttca gccggtgttt ttccagcctt caaagcttct
     3961 aaagccttga atttagccaa tgcccacgca tagtttttag tatattctcc aaagtcagaa
     4021 cctaagccgt aaaggttctg gtctcttgcg taaacttcca aaagcatttg ctgaatgttc
     4081 ttatcgttcg tttgcttcga tgaagttaaa agctgttgat atttctgttc taattcctga
     4141 acataggttt gattaaccga gttcgtgccg aaatagtagc ctaagaaccc tgccccgctg
     4201 attgctgcaa ttccaagaac caaaggtaaa actgcgatgg ccaccacgtt gccagctaac
     4261 gtcattagca tcagagtcgc cattactgcc tttcgcacac tctcaccccg caaagtgaat
     4321 taaggctcaa tcctgcttcg ccacgactat cagagaacca acgtacccca tgaacatcgc
     4381 aaaagccttg gccgagtctg caagatactg cgaaatgtcc actcctactg gtgatagata
     4441 ccccgcagcc gcaagtggca ggaacatagc aacaaccact gctatgattt cgactgcagt
     4501 aatcttcctg ctcggcttct tttccttgtc cgctgccaga atgcctattg gaaccaccac
     4561 ggcaagcaaa gcagaccagt ccgtcagcca agcaagattt acgctcccga gtccaaaaac
     4621 ggctacccct gtcagcacgc caatcgcaag cagggcaacc tccagcactc tcaggtttcc
     4681 tttcttgcta tacgcccctc cataatacct cccgtacctc gccatctcac ctcacctttt
     4741 ctttttcttt cctcctccct tctttctccc gcccacgcct gccagagtct catacttgct
     4801 gaccctcacc aatatcagcg ccagcaccgc tacaaaaccc aacgctgccg gtattgtgcc
     4861 aaagtgctgc tgaatccaga gcttcaa
//
