# Supplementary material for: Pleomorphic viruses establish stable relationship with marine hyperthermophilic archaea
Source: ISME J. 2024 Jan 23;18(1):wrae008. doi: 10.1093/ismejo/wrae008 (PMC10919331; doi:10.1093/ismejo/wrae008)
Supplement: SI_Data_2_wrae008 [file si_data_2_wrae008.zip › Genomes/Incomplete genomes/Ga0256914_1006217.gb]

LOCUS       Ga0256914_1006217       8292 bp    DNA     linear       23-MAY-2023
DEFINITION  Genus species strain strain.
ACCESSION   
VERSION
KEYWORDS    .
SOURCE      Genus species
  ORGANISM  Genus species
            Unclassified.
COMMENT     Annotated using prokka 1.14.5 from
            https://github.com/tseemann/prokka.
FEATURES             Location/Qualifiers
     source          1..8292
                     /organism="Genus species"
                     /mol_type="genomic DNA"
                     /strain="strain"
     CDS             complement(12..635)
                     /locus_tag="HFPDCNBE_00182"
                     /inference="ab initio prediction:Prodigal:002006"
                     /codon_start=1
                     /transl_table=11
                     /product="hypothetical protein"
                     /translation="MASKQQQQYTIKTVIALLIVLEIVLHFCWEILDSYFFTNFTVTT
                     EIAIIAVILLLVVLFFREELVMGLFGGGKVSVFGGAKRRYGHHYGGIAKAGSFGVVEA
                     LVFVAYVFCAAMLTGLVGVNIGTDTKTMAVAIVVVAGIILLAQKAHLKFTALEMVTFA
                     IAVMLPIMASGVIPQLTLPSNWLSDALHKIAVWGISCVSCVIMAFQD"
     CDS             complement(761..1105)
                     /locus_tag="HFPDCNBE_00183"
                     /inference="ab initio prediction:Prodigal:002006"
                     /codon_start=1
                     /transl_table=11
                     /product="hypothetical protein"
                     /translation="MKISDERVLKQFLDTGVLATMRNYHYKVGQEVRIKYNGKTIAKG
                     FIVGVFANRIAFRKAFLKYSGFNTIEEWEKKAKEICGRMPDYIIIVFKVDVDLECMDI
                     NFPFRKAIEIEV"
     CDS             complement(1109..1291)
                     /locus_tag="HFPDCNBE_00184"
                     /inference="ab initio prediction:Prodigal:002006"
                     /codon_start=1
                     /transl_table=11
                     /product="hypothetical protein"
                     /translation="MDRVWKDMRRVEEKAKERFNEFVNREVVGLPAPLALAKMGSELL
                     RCYVEIEILKRKLGEW"
     CDS             complement(1284..2747)
                     /locus_tag="HFPDCNBE_00185"
                     /inference="ab initio prediction:Prodigal:002006"
                     /codon_start=1
                     /transl_table=11
                     /product="hypothetical protein"
                     /translation="MSQEGCISEKVIKFSELDKFILKAILKERVITTGFILNELEREA
                     NKYYGITFSKQIRNRLRARIWKSFSKLLRLGILKVQHYYNTCFILNEGWLRARHMIDL
                     KRIIAQLNPSIGEIIKHYYNVDEIIIERKAEIGEYLDYKEEIRRILYSESELDDEVKE
                     QIIRIFRKYLMDVQLKKIILYDVIEDEYIVLGYENRFTSKRRSPSKKIKEIFRITSKL
                     YKHALMLTLTIDDEKLKELEGLSEINFVERCKLFEKHFNRFLVDLKRYIKRRILRYPP
                     QQRKYFNKVYLKIKEFGGEKGRIHLHVIIFGARFLKKDVIEKYWKVGFVFVSRLIVKK
                     GRWVFVKKPPDYDYKAQKWQYYKKGTLNDGGFYQNDALAYFYFSYPVVTVYDEGGDSG
                     SSGGGSGAVSFDKLDDYDKLNFALHYALNTRCYSCSQKLNELIRLFPQQKKLYEFERR
                     NLIFIACAYEFELEGLLEYLELHAPPELPEGGGVGYG"
     CDS             2881..3090
                     /locus_tag="HFPDCNBE_00186"
                     /inference="ab initio prediction:Prodigal:002006"
                     /codon_start=1
                     /transl_table=11
                     /product="hypothetical protein"
                     /translation="MEEKTTKKSVETTSVRITNNAYKKILEIKQIFLELGIKRTVHNY
                     EIIDFALDFYLNFVKKLRDFSLRRD"
     CDS             complement(3101..3352)
                     /locus_tag="HFPDCNBE_00187"
                     /inference="ab initio prediction:Prodigal:002006"
                     /codon_start=1
                     /transl_table=11
                     /product="hypothetical protein"
                     /translation="MTDLLSASPIIVLLGVTALAWFTNSKILKLATAGVFFLYPVVIG
                     KVQLPNSLDHLPDFIGNVINYWFTQALNNLVDYIKQHLV"
     CDS             complement(3352..4308)
                     /locus_tag="HFPDCNBE_00188"
                     /inference="ab initio prediction:Prodigal:002006"
                     /codon_start=1
                     /transl_table=11
                     /product="hypothetical protein"
                     /translation="MSDKLFKYIRTAIEHDGFLFIGILGDKGKGKSVTGLNLLYQVLG
                     DWEKVLRHTIFTIQDFQNLDHRSDLERHEDGRVKIVLWDDFALHTSSYGFWRADRENL
                     TNFIEEFEIVREFVAVLVVTCATWDMIPPKLREQAHIFIQMTKKGKGEIWKKTRGWLF
                     LRKDYKKIGEIETERIPEEIYNRYRQLKHKAVKVKRKMDVLRKEERAKQLAEELSDED
                     WEDDELLIALGIKDLHGNLTSFGELVMKYCKRNEYSSCEYSNVNIKGRVIKIGRDYVI
                     RGLDAHSKSVLERLHMRDVIVELKFVEDLRNGEMLKAEEVMN"
     CDS             complement(4321..4779)
                     /locus_tag="HFPDCNBE_00189"
                     /inference="ab initio prediction:Prodigal:002006"
                     /codon_start=1
                     /transl_table=11
                     /product="hypothetical protein"
                     /translation="MSKIRIKEVSDLETVKKMIAYKLSEKLGLGTLVLDPYGSQLLLI
                     LDIAEREFGKEAREELEEFLMPYHKVRILQTLQEEGIRQKFWLVAPAVGAEPLQQDEE
                     DFDFSTTDDKKEQGPVSGSKVNVEKFVKVDKIIDGEIFEEEEEEDDDLLF"
     CDS             complement(4760..6274)
                     /locus_tag="HFPDCNBE_00190"
                     /inference="ab initio prediction:Prodigal:002006"
                     /codon_start=1
                     /transl_table=11
                     /product="hypothetical protein"
                     /translation="MNIFIHFIDIIILLIISLMIFALIFNRKYKLALACFVIFAVLCI
                     CSSGMAKAVEVKHLNKQNIGKFTAKEFYWWSNRTMEYFTGKSKLKIDDFAKVVKYDLN
                     KGFVLIYSKLPEIVSVIDVFGGDWKKVKIVKGYNLINFSGVKEYAGLKVLVISSPWGF
                     AILKQQSDSLGFKDVAYVILKSELAEFTWQRVAIALALFLISFGLSYYLKREKLIISF
                     GTHLMILLFIDILILSALCVTGHYDIVKLNHTIKKVPHLIFSGEHAKDMWNWLFAVVF
                     SFGYLFGFKFASYRKLYLALVGYSKPIQLHILPYLPDKQLIRDIDGKLTAIKFKNNLQ
                     QYITFNLNGYDVKGILAVDTKDMVKSLPDRRFNTAVGLTAFFGFLGLSIAGDYLNVFR
                     IDLPYSLLFAVIIALITNLSTVKQKLGLEIEKEKIIECSQLVNEDNYAKMLKEAEIKH
                     VIEDYERLLRDYVKEKITMPRRTVKHLLSMVRQVRVTKVEEKSKRREGNVEDKD"
     CDS             complement(6281..6610)
                     /locus_tag="HFPDCNBE_00191"
                     /inference="ab initio prediction:Prodigal:002006"
                     /codon_start=1
                     /transl_table=11
                     /product="hypothetical protein"
                     /translation="MAKGKAKSKAKKGGLFRPAKNKKIAEIIRMDSVKGAKHSIAELK
                     RLIDKGEITIDEAIKYVNCVANRAKVQERRKNLSAKEKREFKKIAKLYNDFKERLEKA
                     KKIIGLR"
     CDS             complement(6615..8075)
                     /locus_tag="HFPDCNBE_00192"
                     /inference="ab initio prediction:Prodigal:002006"
                     /codon_start=1
                     /transl_table=11
                     /product="hypothetical protein"
                     /translation="MRRGVLTALALLMIVNVVSGVISLIIAGAIILGSIGFGAWLGHE
                     LWVKPADKKIHELEQQLTNETLDNLATLESAAVNEWDKSKVIVYDLGDAIHYGRNYAW
                     ALAKYNIIKALEQGDSLDAAASKARMAVYKYYLNVTKNIIEEINTTSKYLNYTLNEHY
                     KEAKDVSGTIDRLYLKVICDIKWCRVGYNYKSQTINDYIVWHEPPIKIVTAKVTILGQ
                     KFNVLKLEPNAKLYGMISQNVFGFSIGNRDIKADVDTIVYDWNVYNKVLNQINNEYNN
                     IINNIDAYVQGLKNKTFNTTDLIDPYVLATFLNKDWNKTGYYGYAAAELALLGLPTTG
                     LNKTVTISYDGKTMSGFLFTDWTGKIEVNKSYTADGNHVWYFVTTDDQGHTLLVPLKG
                     QFKVTGLQDWQGHKLNNTTLVNYDPHSGDIQKIYEELEKIETLYEQYLNNLQPAASGG
                     GLTADIYNWWNSLDETAKIGVIVVGCVAVYAILRRR"
ORIGIN      
        1 aaatagaaat attagtcttg gaacgccatg attacacagc taacgcaact tattccccaa
       61 accgctatct tatgcaatgc atcgctgagc caattgcttg gaagggttag ctgtggaatt
      121 actccagatg ccattatcgg tagcataacg gctatcgcaa acgttaccat ctccagcgct
      181 gtaaacttca gatgtgcttt ctgtgcaagc aagattatcc ccgctaccac cacaatcgct
      241 accgccatcg tcttagtgtc cgtccctatg ttaacaccaa ctagaccggt caacatagcc
      301 gcacaaaata cgtacgccac gaataccagc gcctccacta ctccaaaact ccccgctttc
      361 gctatccctc cgtaatggtg tccatacctc cttttcgctc ccccaaatac agacacctta
      421 ccacccccaa acaaacccat aaccaactct tctcgaaaaa acaacaccac aagcaaaagt
      481 ataacagcaa taatagcaat ctctgtcgtt actgtgaaat tcgtgaagaa gtagctgtct
      541 aaaatctccc aacaaaaatg taagactatt tcaagcacta tcaacaatgc tattactgtt
      601 tttatggtat actgttgttg ctgtttactt gccatcagtg tagtatttac cacaatatca
      661 tttaaaatat ttatgttatc gtggcaaata ccaccgaccg ttttgttaaa aataaataaa
      721 tatataaggt taaataatta ccaaacctaa aaattcaaac tcagacctct atctctatcg
      781 ctttcctaaa tgggaagttt atatccatgc actcaagatc tacatcgacc ttgaacacta
      841 taataatgta atcgggcatc cttccgcaaa tctcctttgc cttcttttcc cactcctcta
      901 tagtgttaaa accgctgtat tttagaaaag ctttcctaaa cgctattcta tttgcgaata
      961 ctccgacaat aaaccctttg gctatcgttt taccattgta ctttattcta acttcttggc
     1021 ctactttata atgatagttt cgcatcgttg ctaatacccc tgtatctaaa aattgtttta
     1081 aaaccctctc atcgcttatc ttcatatttc accactcccc caactttctt ttcaaaatct
     1141 caatctctac ataacatctc aaaagctccg aacccatctt agccaaagct aaaggcgctg
     1201 gaagtcctac gacctctcta tttacgaatt cattgaatct ctcctttgct ttctcctcta
     1261 ctctcctcat atccttccat accctatcca taccctacac ctcccccctc cggaagctcc
     1321 ggaggagcat gaagctcaag atactcaagc aaaccctcta actcaaattc ataagcacat
     1381 gcgataaaaa tgagatttcg tctttcaaac tcataaagct ttttctgttg tggaaataac
     1441 ctaataagct cattcagctt ttgagaacat gaataacatc gagtatttag cgcataatgc
     1501 aaagcaaagt ttagcttatc gtaatcatcc aatttgtcaa agctaaccgc tccgctaccc
     1561 cctccacttg atccgctatc tcccccctca tcgtaaaccg taacaacagg ataagagaaa
     1621 tagaaataag ctaacgcatc gttttgataa aatcctccgt cgttaagagt tcccttttta
     1681 taatattgcc atttctgagc tttataatcg taatccggag gttttttgac aaatacccat
     1741 ctaccctttt tgacgataag cctactaaca aaaacaaagc caaccttcca atatttttcg
     1801 atcacgtctt tcttaaggaa tcttgcacca aaaattataa cgtgaaggtg aatccttccc
     1861 ttttccccgc caaactcctt tatcttcaaa tatactttgt tgaaatactt tctttgttgt
     1921 ggtggataac gcaaaatcct tcttttgata tatcgcttaa gatctaccaa aaacctatta
     1981 aaatgctttt caaagagttt gcaacgttca acaaagttta tttcgcttaa accctccaat
     2041 tccttaagct tttcatcgtc aatagtcaaa gtaagcatca aagcatgctt atacagcttt
     2101 gaggtgattc tgaaaatctc cttaatcttc ttggacggag atcgcctttt gctagtgaat
     2161 cgattttcat aacccaaaac aatgtattca tcctcaataa catcatacag gatgatcttc
     2221 ttaagttgaa catccatcaa gtattttcga aatatgcgta taatttgctc cttaacctca
     2281 tcgtcaagct ccgactcgct ataaagtatt cgcctaatct cctctttgta gtctaaatat
     2341 tcaccaatct ccgccttccg ctcaataatt atttcatcca cattataata atgcttgatg
     2401 atctccccta tcgaagggtt gagttgtgcg attatacgtt tcaagtcaat catgtgcctt
     2461 gcacgtaacc aaccttcgtt taatataaaa caggtgttat aataatgttg aaccttcaaa
     2521 atgcctaaac gcaatagctt gctaaaactt ttccaaattc tagccctaag cctgttcctt
     2581 atttgcttag aaaaagtaat accatagtac ttatttgctt ccctctcaag ctcattcagt
     2641 ataaaccctg tagttataac cctctccttg agaatagcct ttaagatgaa cttgtccaac
     2701 tccgaaaact taataacctt ctccgatata cacccttctt gactcatact taatcaccct
     2761 cccccctccg gagggccccc cttaagaccg caaccctccg gagggcacta tactatttta
     2821 ccacaatgct accatataag cattactaaa ttatttaatg ttttaaaaac aagtgcaatc
     2881 atggaggaaa aaactaccaa aaagagcgtt gaaaccacat ccgttagaat aactaacaat
     2941 gcctacaaaa aaatccttga aattaagcaa atattcctag aacttggcat caaaagaaca
     3001 gtccataact acgaaataat agactttgct ctagactttt atctcaattt tgtaaaaaaa
     3061 ttaagagact tttcactcag gagagattaa gcaaatacta ctagaccaaa tgttgcttga
     3121 tgtaatcaac cagattattt agcgcttgtg taaaccaata gttaattacg ttccctatga
     3181 aatccggtaa atggtctaaa ctgttaggaa gctgaacttt cccaatcact acaggataca
     3241 ggaagaaaac tccagcggtt gcaagcttta agatcttgct attcgtaaac catgccaaag
     3301 ctgttactcc aagtaaaaca attattggac tagcgcttaa gagatccgtc atcagttcat
     3361 cacctcttca gccttaagca tctcgccatt tctcaaatct tctacaaatt tcaactcaac
     3421 tataacatcc ctcatatgca aacgctccaa aacagattta gaatgagcat caagccctct
     3481 tatgacgtaa tccctaccga tcttaataac tcttcctttt atatttacat tcgaatattc
     3541 gcatgaactg tactcattcc ttttgcaata tttcataacg agttcaccga aggaggttag
     3601 attaccatgc aaatccttga tgcccaacgc aatcaaaagt tcatcatcct cccaatcctc
     3661 atcgctaagc tcttccgcta attgtttagc tctttcctct tttcttagaa cgtccatctt
     3721 cctctttacc ttgaccgcct tatgcttcaa ctgtcgataa cgattataga tctcctccgg
     3781 tatcctttcg gtctctatct ccccgatctt tttgtaatcc ttcctcagaa atagccatcc
     3841 cctcgttttc ttccatattt ccccctttcc cttcttggtc atctgaatga atatgtgagc
     3901 ttgttctctg agctttggcg ggatcatgtc ccaagttgca caggtaacta ctaagacagc
     3961 tacgaattcc ctcacgatct cgaactcctc tataaaattc gttagatttt ccctatccgc
     4021 cctccaaaaa ccgtatgatg atgtatgcaa ggcgaaatcg tcccataaga ctatcttaac
     4081 cctaccatct tcatggcgtt ccaaatcaga cctatgatcc aagttctgaa agtcctgtat
     4141 ggtaaaaatc gtatgcctca agaccttctc ccaatctccc aaaacctgat acagcaggtt
     4201 taaacccgta acactcttac cctttccctt atctcccaaa atcccgatga ataaaaatcc
     4261 gtcatgctca attgccgtcc gaatatattt aaacaactta tcactcatag tatcacctcc
     4321 ctaaaacagt aaatcgtcat cttcttcctc ttcttcctcg aaaatctcac catcaataat
     4381 tttatctact ttcacgaatt tttcgacatt tactttactt cctgatacag gtccctgctc
     4441 ttttttatcg tcggttgtcg aaaagtcgaa gtcttcttca tcctgttgta gaggttcagc
     4501 accaacagca ggagcaacaa gccagaactt ctgcctaatt ccttcctctt gtaacgtctg
     4561 aagaatccta actttgtgat aaggcataag gaactcttca agttcttccc ttgcctcctt
     4621 cccaaactcc ctctccgcta tatccaaaat tagcaaaagc tgagagccgt agggatcgag
     4681 aaccaaggtt ccaagtccta atttctccga tagcttgtaa gctatcatct ttttgaccgt
     4741 ttccagatcg gaaacttctt taatccttat cttcgacatt tccctccctc ctcttagact
     4801 tttcctcaac tttcgtaact ctaacctgtc taaccatgct gagaagatgt ttaaccgtcc
     4861 ttcttggcat cgtgatcttt tctttcacgt aatctctgag tagtctctca tagtcttcga
     4921 taacatgctt aatctcagcc tctttgagca tcttagcgta attgtcttca ttaacaagct
     4981 gagaacattc aattatcttt tctttctcga tttcaagccc taacttttgc ttaaccgttg
     5041 aaagattagt tattaacgct ataatcaccg caaagagcaa gctatacggc aaatcaatcc
     5101 taaagacgtt tagatagtcc cccgctatgc taagccctaa gaatccaaaa aacgctgtta
     5161 atcctacagc agtattaaac ctcctgtccg gtaacgattt gaccatgtct ttcgtatcaa
     5221 ccgctaagat ccctttaacg tcatacccgt tcagattaaa cgttatgtac tgctgtagat
     5281 tgttcttaaa ctttatagcc gttagtttgc cgtcaatatc acggataagc tgtttatctg
     5341 gaagatacgg caaaatgtgc aattgaatgg gctttgagta cccaactaat gcaagatata
     5401 gcttcctgta acttgcaaat ttaaagccaa acaaatagcc aaagctaaat actaccgcaa
     5461 atagccaatt ccacatatct tttgcatgct ccccgctaaa aatcagatgt ggaactttct
     5521 taatcgtatg attcagcttt acgatatcgt aatgacctgt aacgcataga gcgctcagaa
     5581 tcaaaatatc gatgaataag aggatcatta aatgcgttcc aaacgatatg atcagctttt
     5641 ccctctttaa gtaatagctt aggccaaaac ttatcaagaa caaagctaat gcgatagcta
     5701 ccctttgcca cgtaaattct gcaagttctg atttgagtat aacataagca acatccttaa
     5761 accctaaact atcgctttgt tgctttaaaa tagcaaaacc ccaaggactt gagattacca
     5821 aaactttcaa gcccgcatac tccttaactc cgctaaaatt tatcaaattg tatcctttca
     5881 cgatcttaac tttcttccaa tctcccccaa aaacatcgat aacactaacg atctcaggga
     5941 gtttggaata aatcaaaacg aaacctttgt tcaaatcgta tttaaccacc ttagcaaaat
     6001 cgtctatctt tagcttgctc ttacccgtaa aatattccat cgtccgatta ctccaccaat
     6061 aaaactcttt tgccgtaaac ttgcctatat tctgcttatt cagatgttta acctctacag
     6121 ctttagccat tccactcgaa catatacata ataccgcaaa aataacaaaa caagccaacg
     6181 caagcttata cttcctgtta aatatcaaag caaagatcat aagcgaaata atcaaaagta
     6241 taataatatc gataaaatga ataaaaatat tcataaaaaa tcaccttaac cctataattt
     6301 tcttggcctt ctctaatctc tccttaaaat cattatagag cttagcaatc tttttgaatt
     6361 ctctcttctc ctttgctgaa agattctttc gtctttcttg aaccttcgcc ctgtttgcaa
     6421 cgcaattaac gtattttata gcttcatcaa tcgttatctc tcctttgtca attaagcgct
     6481 ttaactctgc tatagagtgc ttagcaccct taaccgaatc catgcgaatt atctccgcaa
     6541 ttttcttgtt cttcgctggt ctgaatagtc cgcccttttt ggccttagat ttggccttcc
     6601 ccttagccac aaaatcacct cctccttaaa atagcataaa cggcaacgca accaaccact
     6661 ataacgccaa tctttgccgt ttcgtctaag ctgttccacc aattatatat atccgcagta
     6721 agccctcctc cagatgccgc cggttgtagg ttgttcagat attgctcata taacgtctct
     6781 atcttttcta attcctcgta gatcttctga atgtctccgc tgtgtggatc atagtttacc
     6841 aaagttgtgt tgtttagctt atggccttgc caatcctgta aacctgtaac cttaaactgc
     6901 cctttcaaag gaactaaaag cgtatgtcct tgatcatccg tcgttacgaa ataccaaacg
     6961 tgattaccgt cggccgtata actcttattc acttcaatct ttccagtcca atccgtgaac
     7021 agaaaaccgc tcatagtctt gccatcgtag gatatagtaa ccgtcttgtt aagccctgtt
     7081 gtaggcagac caagcaaagc caattcagca gccgcataac cgtagtatcc cgtcttattc
     7141 caatccttgt ttagaaacgt tgccaaaacg tatggatcta tcagatctgt cgtgttgaac
     7201 gtcttattct taagtccctg aacgtatgca tctatgttat ttataatatt gttatactca
     7261 ttgtttattt gatttaaaac cttattatat acgttccagt cgtaaactat agtatctacg
     7321 tccgctttta tatccctatt gcctattgaa aagccaaata cattttgact gatcatgcca
     7381 taaagttttg catttggctc gagctttaga acattgaatt tttgacccaa tatagttact
     7441 tttgctgtaa caatcttgat aggaggttcg tgccagacaa tgtaatcatt tattgtttgt
     7501 gatttgtaat tatatccaac cctacaccac tttatatcac atataacttt cagatatagt
     7561 cgatctatag ttccagaaac atcctttgct tccttgtaat gctcattaag tgtataattt
     7621 aaatattttg atgtggtatt tatttcttca attatatttt tagttacatt taaataatac
     7681 ttgtaaactg ccatcctcgc tttgcttgct gctgcatcta aactatcgcc ctgctcgaga
     7741 gctttgataa tattatattt agccaaagcc catgcgtaat ttcgcccgta atgtatagca
     7801 tcgcccaaat cgtatactat caccttgctc ttgtcccatt cattcacagc tgctgactct
     7861 aacgtcgcta agttatcaag cgtttcattc gttagctgtt gctctaactc gtgtatcttc
     7921 ttgtccgctg gctttaccca tagttcatga cctaaccatg caccaaaacc tatgctaccc
     7981 aatattattg cacccgctat tatcaacgaa attacgccag acactacgtt tactatcatt
     8041 agcaatgcca acgcagtcaa tacccccctc ctcatcgtcg ttccctccaa aaatagaaat
     8101 attagtcttg gaacgccatg attacacagc taacgcaact tattccccaa accgctatct
     8161 tatgccatgc atcgctgagc caattgcttg gaagggttag ctgtggaatt actccagatg
     8221 ccattatcgg tagcataacg gctatcgcaa acgttaccat ctccagcgct gtaaacttca
     8281 gatgtgcttt ct
//
