# Supplementary material for: Pleomorphic viruses establish stable relationship with marine hyperthermophilic archaea
Source: ISME J. 2024 Jan 23;18(1):wrae008. doi: 10.1093/ismejo/wrae008 (PMC10919331; doi:10.1093/ismejo/wrae008)
Supplement: SI_Data_2_wrae008 [file si_data_2_wrae008.zip › Genomes/Incomplete genomes/Ga0310052_1003061.gb]

LOCUS       Ga0310052_1003061       4649 bp    DNA     linear       23-MAY-2023
DEFINITION  Genus species strain strain.
ACCESSION   
VERSION
KEYWORDS    .
SOURCE      Genus species
  ORGANISM  Genus species
            Unclassified.
COMMENT     Annotated using prokka 1.14.5 from
            https://github.com/tseemann/prokka.
FEATURES             Location/Qualifiers
     source          1..4649
                     /organism="Genus species"
                     /mol_type="genomic DNA"
                     /strain="strain"
     CDS             150..305
                     /locus_tag="HFPDCNBE_00174"
                     /inference="ab initio prediction:Prodigal:002006"
                     /codon_start=1
                     /transl_table=11
                     /product="hypothetical protein"
                     /translation="MVKRVGKLKDLGELAKLELEEGEEVIVEGIEHVEIVIVPDDEKP
                     KRKVSHK"
     CDS             640..1257
                     /locus_tag="HFPDCNBE_00175"
                     /inference="ab initio prediction:Prodigal:002006"
                     /codon_start=1
                     /transl_table=11
                     /product="hypothetical protein"
                     /translation="MATGKQKQQQTIATVIALLIVLGIILHFCWKILDSYLFSNFTIT
                     TEIVIISAILLLVVLFFREELLLGLGDGKVKVSINKLKPKPPMGKTNFVEGAIGYVLY
                     IIGSAVAFGVVIIQMQLIQGVSNLLIILGAVLVFASGKPFMHPVYIHKEEVILTGVAI
                     VVPLMYSGVIPDFIGLKNYITTDLTKLLALMGCCGCLYFSAKYDW"
     CDS             1267..1632
                     /locus_tag="HFPDCNBE_00176"
                     /inference="ab initio prediction:Prodigal:002006"
                     /codon_start=1
                     /transl_table=11
                     /product="hypothetical protein"
                     /translation="MKLFGRGQTSIPEFLVIVGGYTICCLILLGIGTTNITWLTDFAK
                     FILPISVIAVIALDKNRFGNIRFISIILGAVAVWLPLSIAKVIPDVLNIAQYFNTIEA
                     KFVAFLVCEGCMLIIAKQD"
     CDS             1648..1821
                     /locus_tag="HFPDCNBE_00177"
                     /inference="ab initio prediction:Prodigal:002006"
                     /codon_start=1
                     /transl_table=11
                     /product="hypothetical protein"
                     /translation="MRRVLIALFLLTTLMGQTVALPILVPIVGGAIAGGVVGWLAHSW
                     LSPDPNKVKEYYE"
     CDS             1879..3036
                     /locus_tag="HFPDCNBE_00178"
                     /inference="ab initio prediction:Prodigal:002006"
                     /codon_start=1
                     /transl_table=11
                     /product="hypothetical protein"
                     /translation="MKSEETKRQLQAKADLDLAENADLYAWLIAKEKYVNELKNGTDK
                     VTASEKAIREIIHYYDNLIRVYQNVINITTNETLTYLTMAKNKSPVKFIVYGYKNGIH
                     QGDVNGIPSTTTYTVRNTKIKVFKVRCSNGYYYTATKLILYIKLRDGNDFKFEVYNVE
                     PYITLIGKLVNQKKRVVDNFNAYCDQLINSNVDPNKIIDTDPYLLAKMFATDYNDTGY
                     YALVASQLALLGLPTTGLNKSITVKIGNQTYDGYIFTNWKGQTFEAGKTYTLPDGKFL
                     YIVTDQGLLRLEPGDNFTIVKIIDPRTGQALNSTMVLPYYYHTDNITADLKGYEELIK
                     QIEELKTTVGGGGSGLADDLNNFWNTLSPELKLVVIACIVLFFVAIIFRRR"
     CDS             3071..3166
                     /locus_tag="HFPDCNBE_00179"
                     /inference="ab initio prediction:Prodigal:002006"
                     /codon_start=1
                     /transl_table=11
                     /product="hypothetical protein"
                     /translation="MVDRLLEVKDLVFKGLDEDAFLIWLRGVING"
     CDS             3159..3452
                     /locus_tag="HFPDCNBE_00180"
                     /inference="ab initio prediction:Prodigal:002006"
                     /codon_start=1
                     /transl_table=11
                     /product="hypothetical protein"
                     /translation="MVKIKRGLFRPAKNRAIAKIISIKDPRSARLSVKKLKQLYKQGK
                     VPRGKMIQYVNCAEQRALAQLKRRNLSKKERIEMKKVAQIYHRFKEWLKKRKG"
     CDS             3428..3526
                     /locus_tag="HFPDCNBE_00181"
                     /inference="ab initio prediction:Prodigal:002006"
                     /codon_start=1
                     /transl_table=11
                     /product="hypothetical protein"
                     /translation="MVKEEKGVIFLEKVHDFIFYPYRIYNLAELRY"
ORIGIN      
        1 aatcgataca ggatcatagg aaaaactgta ggtggaagat ttctaacgat attcgttgat
       61 aagaagggac aaatctacga gttggtaact gcaagagact ccacagattc tgaaaaaagg
      121 ttatataaga agaagataga gggttaatta tggttaaaag agttggaaaa ttaaaagatc
      181 ttggagaatt ggcaaaactt gaacttgaag agggtgaaga ggttatagtt gaaggaatcg
      241 agcatgttga gattgtcata gttccagatg acgagaagcc taagcgtaag gtatcccata
      301 aatgagtcaa gtttaacttg actcatagtt aacacctcga gcaattggac caagattgaa
      361 tctcttttct tataattttg tgttattcat tataaaattg tgaaattagt tgactgtcga
      421 attttaggct tgagatcctg ctatcgactc tcgacaattg acctttatga gtcaagaaat
      481 tcttaactcg acataataat atcattagat attttatata tgctttcgag tcaagaaaaa
      541 cttgactcaa aggtctaaaa tagtcaaatt ctcagttatt tctacgttaa aacttaaata
      601 ctttgaataa caattttatt tgaaggaggt gtatttttaa tggcaacagg gaaacagaaa
      661 caacagcaaa caatagcgac agtgatagca ttgctaatag tattaggaat catcctacac
      721 ttttgttgga agattttaga cagttatctg tttagcaatt ttacaataac gacagaaatc
      781 gtcattattt cagcaatact gcttttagtg gttctgtttt tccgagagga gttattattg
      841 gggttgggag atggtaaggt gaaagttagt attaataaat tgaaaccgaa accaccgatg
      901 ggcaaaacta actttgtaga gggtgctata ggctacgttt tatacataat agggtctgct
      961 gttgcgtttg gagtagtgat cattcaaatg caattaatac agggcgtaag taacctgcta
     1021 attatacttg gtgctgtttt ggtgtttgca agcggtaaac cgttcatgca tcccgtatat
     1081 atccacaagg aggaagtgat ccttacaggg gttgctattg tcgttccatt gatgtatagt
     1141 ggcgtaattc cagatttcat aggacttaag aactacataa cgactgatct aacaaaactg
     1201 cttgctttga tgggttgttg tggttgtttg tacttctctg ccaagtatga ttggtgaggt
     1261 ggtagtatga agttgtttgg gagaggtcag acgagcattc cagaatttct agttattgta
     1321 ggaggatata ctatatgttg tttaatcctg ttgggaattg gaacgacaaa tataacgtgg
     1381 ctgacagatt tcgctaaatt catactacct ataagtgtaa ttgcagtaat agcgttggac
     1441 aagaacagat ttggcaatat acgctttata agcataatac ttggtgctgt tgcggtgtgg
     1501 ctaccacttt ctatcgctaa agttattcca gacgttctaa acattgcaca atactttaac
     1561 acaatagagg ctaagtttgt tgcgttttta gtctgtgaag ggtgtatgtt aattattgca
     1621 aaacaagatt aaaaggaggg ataaaaaatg agacgggtgt taattgcttt atttttgctg
     1681 acaacactaa tggggcaaac agtggcactt cctattttag tgcctatagt agggggcgct
     1741 atagcaggtg gagtagtagg atggttagca cacagttggt tatctcccga ccctaataaa
     1801 gttaaggaat actatgagta gaaaatagct gaattacaga aacagcaaca acttgattta
     1861 tacgatctca taacaattat gaagagtgaa gaaactaaaa gacaattaca agcaaaagca
     1921 gatttagatt tagcggagaa tgctgattta tatgcatggc taatagctaa ggaaaaatac
     1981 gttaatgagt taaagaatgg tacggataaa gtaacagctt cagaaaaagc tatcagagaa
     2041 attatacact actatgataa tttaataaga gtttaccaaa atgtaataaa tattactaca
     2101 aatgaaacct taacttattt aacaatggct aagaataaaa gccctgttaa atttatagta
     2161 tatggttata aaaacggaat acatcagggt gatgtgaacg gaataccttc aacaacaaca
     2221 tatacagtac gcaacactaa aataaaagtg tttaaagtta gatgtagtaa tggttactat
     2281 tatacagcaa caaaattaat actatatatt aaattaagag atggaaatga tttcaaattt
     2341 gaagtatata atgtagaacc atatatcaca ttaattggaa aacttgtaaa tcaaaagaaa
     2401 agggttgtag acaactttaa tgcttactgc gatcagctga taaactctaa tgttgatcct
     2461 aataaaataa tagacacaga tccatatttg ttggctaaaa tgtttgcaac ggattacaac
     2521 gatacgggat attatgcact tgtagcttca cagttagcac tattaggttt accgactaca
     2581 ggcttaaaca agagcataac cgtgaaaata ggtaatcaaa cttacgatgg ttacatattt
     2641 accaattgga aagggcaaac gtttgaagcc ggtaaaacat acactttgcc agatggtaag
     2701 ttcctataca tagtaacaga tcagggattg cttagattag aaccgggaga taacttcact
     2761 attgtgaaga taattgatcc taggacggga caagcgctta acagtacaat ggtgttgcct
     2821 tactactatc acacggacaa cataacagcg gatcttaaag gatatgagga acttatcaag
     2881 caaattgagg agcttaaaac tactgttggc ggtggtggaa gtggtttagc tgacgatcta
     2941 aacaacttct ggaatacact aagcccagaa cttaaattag tggtaatagc atgcatagtt
     3001 ttattctttg ttgcaataat tttcagaaga cgttaattct cttatttttt agtcaaagga
     3061 ggttgatatt atggttgata ggctgttaga ggttaaagat ttggttttta agggattaga
     3121 cgaggatgcg tttttaattt ggctgagagg tgtcataaat ggttaagatt aaaaggggac
     3181 tatttagacc tgctaagaac agagctatcg ctaaaataat aagcataaaa gaccctagaa
     3241 gtgcaagact tagcgttaag aagcttaaac aattatacaa gcaagggaaa gttccaagag
     3301 gtaaaatgat tcaatacgtt aactgtgctg aacaaagggc tttagctcag cttaaacgtc
     3361 gtaatttaag caagaaggaa agaattgaga tgaaaaaagt tgcacagatt tatcacaggt
     3421 ttaaagaatg gttaaagaag agaaaggggt gatttttctt gagaaagttc acgattttat
     3481 tttttatcct tataggattt ataatttggc tgaacttcgc tattgatgcg aaagctgaag
     3541 tagttaggga tggtatcgta ttctggagta acaaaactgc agagttgtgg ttctggcaag
     3601 gtaacaaaat ccagattgac aacaatacat atatcacgaa ttacaattta aaagaaggat
     3661 gggttaaggt tcatgctaat ttacctgttg tattggcatt ttgcgatcct tttggcatga
     3721 aatttgttaa aaaatttgta aggaagggtg aaactaacgt tactttacca tttaagccaa
     3781 agacttacgg taacttgaga atgttaatag taagctcacc ttggggtttt ggatttatca
     3841 aagagaaaga agaacattta tcattttggg actatattat agtcattcta aaaagcgaat
     3901 tagctaaatt cggatgggaa agatcattct actcgtcctg tttacttgtt gtgggtttag
     3961 ctttatctcg ttacttcaaa aaagacaaaa tggttgtcaa ttttggaaaa cacttagtag
     4021 ttattgtttt cgtgtgtatt ttgattttaa gcgttcttgg tatgtcctac aagacagatg
     4081 tcgttagaat caacgaaaca gttaagcatg ttcctcatct ggtgttctca acctatcgca
     4141 tgaaagacat gtataactac tactttatgg cgttcttcat agcagattat attttgggtt
     4201 acctgttatg gagttataac aggctatacg ttgcgatagt tggctataac acacctataa
     4261 agcttaggat atatccttat gaccgtgata aacaacttat aagagatttt gacggcaaat
     4321 tatcggttat aaagttcaaa gacgacttta aacagtttat cgcattaaat attaatgggt
     4381 ttgacgttca aggaatctta gcggttgatg taaaagaaca gaacatagaa cagcctaaaa
     4441 tacttgatct tgataagcaa ggaaagatag tagttagaaa tccgcaacaa ttcaatgtaa
     4501 agtatggttt aattgcattt ttcggatttt tagctttaag cataataggg gattatctaa
     4561 acgtatttcg catagattta gcttatacgt tgctgtttgc catgttaata gctttagcaa
     4621 caaacattaa cgccataaag tcatggtta
//
