# Supplementary material for: Pleomorphic viruses establish stable relationship with marine hyperthermophilic archaea
Source: ISME J. 2024 Jan 23;18(1):wrae008. doi: 10.1093/ismejo/wrae008 (PMC10919331; doi:10.1093/ismejo/wrae008)
Supplement: SI_Data_2_wrae008 [file si_data_2_wrae008.zip › Genomes/Incomplete genomes/Ga0314843_0009570.gb]

LOCUS       Ga0314843_0009570       6730 bp    DNA     linear       23-MAY-2023
DEFINITION  Genus species strain strain.
ACCESSION   
VERSION
KEYWORDS    .
SOURCE      Genus species
  ORGANISM  Genus species
            Unclassified.
COMMENT     Annotated using prokka 1.14.5 from
            https://github.com/tseemann/prokka.
FEATURES             Location/Qualifiers
     source          1..6730
                     /organism="Genus species"
                     /mol_type="genomic DNA"
                     /strain="strain"
     CDS             complement(79..726)
                     /locus_tag="HFPDCNBE_00207"
                     /inference="ab initio prediction:Prodigal:002006"
                     /codon_start=1
                     /transl_table=11
                     /product="hypothetical protein"
                     /translation="MGAKIYIFIDESGDLGFTEKSTKYYVIASVETRDPQQFSRMFKK
                     VRRSMSKKKKDIKEFKFSKTNVNTKIKILRSIAELDIQFSAVVLKKETVYPHLQEKKQ
                     ILHNYLTGFIVELIPFMGSRNFEIIIDKFLSKGADRENFDTYLQRHVDYECWRRGLIP
                     PREIVIRHESSHACAGLQVADFVAGALFTKYERDDSKFYELIEPKKRILKEVFRR"
     CDS             complement(769..900)
                     /locus_tag="HFPDCNBE_00208"
                     /inference="ab initio prediction:Prodigal:002006"
                     /codon_start=1
                     /transl_table=11
                     /product="hypothetical protein"
                     /translation="MSDELTEEEINEVEEIIEACKTGKMKVYTLEEAKKELDLFGSG"
     CDS             complement(949..1230)
                     /locus_tag="HFPDCNBE_00209"
                     /inference="ab initio prediction:Prodigal:002006"
                     /codon_start=1
                     /transl_table=11
                     /product="hypothetical protein"
                     /translation="MGMNAEQDLMDYRFRAILRAGKKGDHSISIDARKIAVRNNVDMK
                     GGLYRLNLEQIMIEFGEDLAMEFWEVLMYLLPEMRVREAIKEYVERMSF"
     CDS             complement(1410..1676)
                     /locus_tag="HFPDCNBE_00210"
                     /inference="ab initio prediction:Prodigal:002006"
                     /codon_start=1
                     /transl_table=11
                     /product="hypothetical protein"
                     /translation="MTDFISASPLLVLAGLTALAWFTGSRFIKVVALAVFFGVPLIQG
                     QTALPNSLDVSQFLDFVVNSVSYWLTEALDSLINYIKAKLTGSI"
     CDS             complement(1673..2611)
                     /locus_tag="HFPDCNBE_00211"
                     /inference="ab initio prediction:Prodigal:002006"
                     /codon_start=1
                     /transl_table=11
                     /product="hypothetical protein"
                     /translation="MNNKLMQAINSAIERDGFLFIGILGDKGLGKSVTGLNLTYSVLN
                     EWDKALRHTIFTINDFSNLPYRNDLVRHEDGRVKVILWDDFALHTSSYGFSKRGERDL
                     LIDFIEDFEVVREEVAVLIVTAATWDMIPPKLRDAAHIFIQMTKRGKGEIWAKQRGWL
                     FLRKDYKKIGEIETEKIPDEVYNAYREMKRKAKRVKEKISLLKQKEKAEKLVEELTEE
                     DWQDDDLLIALGIKDMHGNFTEFGKLVYRMWVDEADKNEANSFIFADLFTDAISQRRF
                     EAILRSCGVKGNKDSLRLAYKEIVRYLEKKSLEVEA"
     CDS             complement(2604..2966)
                     /locus_tag="HFPDCNBE_00212"
                     /inference="ab initio prediction:Prodigal:002006"
                     /codon_start=1
                     /transl_table=11
                     /product="hypothetical protein"
                     /translation="MSRIKFTENDKIEQLRRFIAYRLSAKHGFGTLVFDPCGDSLIFI
                     LDIAEKEFGKEAREELFRFLEPYHKMRVLKTLQHEGVKQKLWMAASDLAKDASHESLD
                     LFDDSGESGDGGEVMDFE"
     CDS             complement(2953..4374)
                     /locus_tag="HFPDCNBE_00213"
                     /inference="ab initio prediction:Prodigal:002006"
                     /codon_start=1
                     /transl_table=11
                     /product="hypothetical protein"
                     /translation="MRQAFILFFLLAVLLIPASADYIDMSKFAKQNTTVQELGKFSNQ
                     PDLVYWSNETRKFITGTESKWDIDKWAYVVDYDLDEGWIIIFANRTEPVTIVDVFGGT
                     WKKTTIHKGYNRLNFSGVQEYAGLKVVTIGSPLGFAILKQKKDLFYFEDYPIAILKSE
                     LAKFSWQRAAGALGIFLVGFALSYWLKRDRLLISFVDNLIVLTACVILILAVLSVDYT
                     TTTVNIPAGNTTIAKQIPALELSKEKVRDMYNWAFAVFFIAGFFFAKRLADYEKLYLA
                     IVDYSKPIRLYELPYLPKKGLIRDFDNRLAKISFKDDFKQPISFELDGENVKGILAVK
                     AEDRISDRKAEFNANYSLIAFFAMLAISVVAGYLNVFKIDLAYSLFLAAITALVFNIR
                     AIKQHFSLEVAKTKLIECSEIMNEDNYTKMLKSAQIKQIAQDYNKLLRAYVREKITMP
                     RRTVSELLSVIREVREVDKHEQD"
     CDS             complement(4384..4722)
                     /locus_tag="HFPDCNBE_00214"
                     /inference="ab initio prediction:Prodigal:002006"
                     /codon_start=1
                     /transl_table=11
                     /product="hypothetical protein"
                     /translation="MSSKKAGKGRSKPKSKGLFFPPKNKKIAEIIKIDTPDNAKSSIK
                     EFARLIDKGAVTIDQAIKYVTTAANRAKASLNRKNLSSKERKEMKEVAKTYNDFKENL
                     KKAKRLIGIR"
     CDS             complement(4762..6297)
                     /locus_tag="HFPDCNBE_00215"
                     /inference="ab initio prediction:Prodigal:002006"
                     /codon_start=1
                     /transl_table=11
                     /product="hypothetical protein"
                     /translation="MSKRRAAMAAFMLTMVIGQTVAVPLILMIGAAGAAAAVQTYAIS
                     YFLGVLQKAEEYDKLKAEFDSYLTSNTIQNDLQTRLYLQEVYARDNNTISLGQDLLQY
                     SRNYAWALAKYEALKVIDYELTQNGSDFITAKTIAKQKAHDAVYNYYINVTNNVIALA
                     NESGSLLNYSLNYYLSNVKVSSVEMFVTGSQTDGSVTITYSKITYDPNSDTYTVTYSG
                     TSYNQVYANSIILSTTTINALGNSYTYNVVKAKVKNTNSNDPSPYAWVIVDRVNILSD
                     RVYDRSIYTNLISQLDSEYNMINANIDAYIDGLAQDYVNNWNITELMDPYILAGLLNN
                     DLNNTGYHGYAAAELALMGLNTTGINKTINITVYDGGNATVMEGWLFTDWQGTLETGQ
                     NYTANTSYKWFFVSDGGIYDLTGYNFTVGAIKDWQGNELTNVTLTRYVSHTGDVLAMY
                     DELSQIRQLYEEYINNLQAMAAGGNSGGFDLSAWWASLDQTAKLGVIAIGGIGLYAVL
                     RRK"
     CDS             complement(6327..6722)
                     /locus_tag="HFPDCNBE_00216"
                     /inference="ab initio prediction:Prodigal:002006"
                     /codon_start=1
                     /transl_table=11
                     /product="hypothetical protein"
                     /translation="MARYGRYYGGAYRKGNVSIYEAALFVVYVIAGIAVFGLGSINLS
                     WVTDFSFWIVLVSALGVFALDKQVKKNQKVTALEIGALSVAIGLPLAAAGYLSSLGID
                     ISTYLTDPTNAFIMLIVSVGALIVAAKQD"
ORIGIN      
        1 gtaataggta taggggtaag tcccaccgaa acgatgaggc ctccttgagg agggtgggat
       61 ggagtaggtg gggtcccgtt acctcctgaa aacttctttt aaaattcttt tcttgggttc
      121 gattagctca tagaacttgc tgtcgtctct ctcgtatttg gtaaacaaag ctccagctac
      181 aaaatcggcg acttgcaaac ctgcgcatgc gtgggatgat tcatgcctga taactatttc
      241 cctaggtgga atgagacccc gtctccaaca ttcataatca acatgtcttt ggagataggt
      301 gtcaaaattt tctctatctg ctccttttga gaggaactta tcgataataa tctcaaaatt
      361 cctgctaccc ataaaaggga ttagttcaac aatgaaaccg gttagataat tatgcaatat
      421 ttgcttcttt tcctgcaaat gaggataaac tgtctctttt ttcaatacaa ctgctgagaa
      481 ttgaatatcg agttccgcaa tgcttcttaa tattttgatt ttagtgttga cattcgtttt
      541 ggaaaatttg aactccttaa tgtctttttt ctttttgctc atacttctcc ttactttctt
      601 gaacattctc gaaaactgct gaggatctct ggtttcaact gatgcaatta cgtagtactt
      661 ggtggatttc tcagtaaatc ccaaatctcc actttcatca atgaaaatgt atattttagc
      721 acccactaaa aagtaaaatt acaggccatt taataatatt tacgtctctt atccagaacc
      781 gaaaagatca agctccttct ttgcctcctc aagggtgtaa accttcatct ttccggtctt
      841 gcatgcctca ataatctcct caacttcatt aatctcctcc tcagtcagct catcactcat
      901 aaccttacat cttctcgaaa aaataaaaat actttaccac tagggctttc aaaagctcat
      961 cctctccaca tactccttaa tcgcctccct taccctcatc tccggtaaca ggtacatcag
     1021 aacctcccag aattccattg ccagatcttc cccaaactca atcatgattt gttcaaggtt
     1081 cagcctgtaa agcccgccct tcatgtccac gttgtttctg acagcaatct ttctggcatc
     1141 tatacttatg ctatggtcac ccttcttgcc agccctcaga atggccctaa acctgtaatc
     1201 catcaaatcc tgttctgcat tcatacccat caccggtgaa gttgccggtc aatcatccta
     1261 aaaatagggg ttttgggtgg cgtgaaagta atcatcatgt caactgtggt cacaggaaga
     1321 tctaggattg tggccacatt gcggtcctat gcgtgtggac acatggagct ctgcaggagt
     1381 gtggccacaa agaactaaag atcagaggtc taaatgctcc cagtcaactt ggccttgatg
     1441 taattaatca agctgtccag agcctcggta agccagtaac taaccgaatt aaccacgaaa
     1501 tccaaaaact gactgacatc caaactatta ggtaatgctg tttgaccttg gataagtgga
     1561 accccaaaaa atactgccaa agcaacgacc ttgatgaacc tgctgcctgt gaaccatgcc
     1621 agagcagtta ggcctgcaag aaccagaagg ggggaagcgc tgataaagtc tgtcacgctt
     1681 ccacctctaa gctcttcttt tccagatatc taacgatttc tttgtatgca agccttaagc
     1741 tgtctttatt gcccttaact ccgcaacttc tcaggattgc ctcaaatctt cgctgagata
     1801 tggcgtcagt gaaaaggtct gcaaaaataa agctgttagc ctcgtttttg tccgcctcat
     1861 ctacccacat cctatatact aattttccga attcggtaaa gtttccatgc atgtccttga
     1921 tgcccagcgc aatcagaaga tcatcatcct gccagtcttc ctctgtcagc tcttcaacaa
     1981 gcttctcggc cttctctttc tgctttagca aactgatttt ttctttcacc cgcttagctt
     2041 tccttttcat ctccctgtaa gcgttataaa cctcatcagg tatcttctca gtctctattt
     2101 ccccgatttt cttgtaatct ttcctcagga aaagccatcc acgctgcttg gcccagatct
     2161 cacccttacc ccttttggtc atctggatga agatgtgggc agcatctctg agctttggtg
     2221 ggatcatatc ccatgttgcc gctgtgacaa ttaacacagc aacctcttcc ctgacaacct
     2281 cgaaatcctc aatgaagtca atgagcaaat ccctctcccc tctcttgcta aagccataac
     2341 ttgatgtgtg caaagcgaaa tcgtcccaga gaataacctt aaccctgcca tcctcatgcc
     2401 taaccaagtc attgcggtaa ggcaggttgc tgaagtcgtt gattgtaaat attgtatgtc
     2461 ttagcgcttt atcccattca ttcaatacag agtaggtgag gttcaggcct gtaacactct
     2521 tgcccagccc cttatcgcca agaatgccaa tgaaaaggaa gccatcccgc tcaatagcgc
     2581 tgtttattgc ctgcataagc ttattattca aaatccatca cctcaccgcc atcaccgctt
     2641 tcaccgctgt catcaaataa atccagactc tcatggctgg catctttagc caaatcgctg
     2701 gctgccatcc acagcttttg tttaacgccc tcgtgctgga gagtcttcaa aaccctcatc
     2761 ttgtggtagg gctcaaggaa tctgaaaagc tcctctctcg cctctttacc aaactccttt
     2821 tccgctatgt ccaggatgaa gataaggctg tctccgcatg gatcgaaaac cagggttcca
     2881 aagccatgct tagcacttaa ccgataggct atgaagcgcc ttagctgctc tattttgtcg
     2941 ttctccgtaa acttaatcct gctcatgttt atcaacctcc cttacttctc tgataacgct
     3001 caaaagctcg ctaactgttc gccttggcat tgttatcttc tctctaacgt aagccctcaa
     3061 cagcttgttg tagtcctggg caatctgctt aatctgggcg cttttgagca tcttggtata
     3121 gttatcctcg ttcattatct cgctgcactc aatgagcttt gttttagcca cttcaaggct
     3181 gaagtgctgc tttattgctc tgatattgaa taccaaggca gttatggcag ccaagaatag
     3241 tgaataggcc agatctattt tgaaaacgtt caggtatcca gccacaacgc tgatggccag
     3301 catcgcaaag aaagcgatca ggctgtagtt tgcgttaaac tctgctttcc tatcgctaat
     3361 cctgtcctct gccttcaccg ccagaatgcc cttaacgttc tccccgtcaa gctcaaagct
     3421 tattggctgt ttgaagtcat ccttaaagct gatcttagct aacctgttat caaaatccct
     3481 gataagcccc ttcttgggca gatatggcag ctcataaagc ctgatcggct tggagtaatc
     3541 cacgatagct aggtaaagct tttcgtagtc tgccaggcgc tttgcaaaga aaaagcccgc
     3601 tatgaagaaa acagcaaagg cccagttgta catatccctg accttctcct tgctaagctc
     3661 caaagctgga atctgcttgg ctattgtggt gttgcctgca gggatgttaa ccgtcgttgt
     3721 tgtataatca acgctcagaa ccgctaagat cagaataaca caggctgtaa gaactataag
     3781 gttgtctacg aagcttatca ggagcctgtc cctcttcagc cagtagctca gagcaaagcc
     3841 cacaaggaaa atacccagag ctcccgctgc cctctgccag ctaaactttg ccagctcaga
     3901 tttaaggatg gctataggat agtcctcaaa gtagaacaaa tcttttttct gctttaagat
     3961 tgcaaaaccc aggggtgatc caatagttac aactttaagc ccggcatact cctgaacccc
     4021 tgagaagttc aggcggttgt aacccttatg gattgttgtt ttcttccaag tgccgccaaa
     4081 gacatcaaca atggttacag gctcagttct gttggcaaag attattatcc agccttcatc
     4141 caggtcatag tcaaccacat aagcccattt gtctatatcc cacttgcttt ctgttcctgt
     4201 gataaatttt cgggtctcgt tgctccagta aacaagatct ggctgattgc tgaactttcc
     4261 aagctcctga accgttgtgt tctgcttagc gaactttgac atgtcaatgt agtcagcgct
     4321 ggccggaata agcagcaccg ctaataagaa aaagagaata aaagcctgtc tcatgctatc
     4381 aggctacctt atgcctatca gccttttagc cttcttcaga ttctctttga aatcgttgta
     4441 tgttttggca acctctttca tctcctttct ttccttgctg ctcaggtttt ttctgttcaa
     4501 agatgctttc gccctgtttg ctgccgttgt aacgtacttt atggcctggt ctattgttac
     4561 cgctccctta tcgatgagcc tggcaaattc cttaattgat gactttgcgt tgtcaggagt
     4621 atcaatcttg attatctccg ctatcttctt gttctttggc gggaagaaca gaccctttga
     4681 ttttggctta cttctaccct taccggcctt tttagatgac attttaacca ccttaaaaat
     4741 aaggggaaag attactctca ctcactttct cctgagaact gcatacaggc cgatgccgcc
     4801 aatagctata acgccaagct tggcagtctg atccagcgaa gcccaccagg cagagaggtc
     4861 aaagcctccg ctatttcctc ctgctgccat agcctgcagg ttgttgatgt actcctcgta
     4921 aagctgcctt atttgcgaca gctcatcata cattgccaga acatcgccgg tatggcttac
     4981 gtaacgtgta agggttacat tggtcagttc attcccctgc cagtccttta tggctccaac
     5041 tgtgaagttg tagcccgtca agtcataaat gccgccatcg ctaacaaaga accacttata
     5101 actggtgttt gctgtataat tctggccggt ttcaagcgtt ccctgccagt ccgtgaaaag
     5161 ccacccttcc atcaccgtag cgttgccgcc atcgtaaact gtaatgttga ttgtcttgtt
     5221 aatgccagtt gtattcagac ccataagggc caactctgcc gctgcatagc catgatagcc
     5281 ggtattgttc agatcattgt tcagcagacc ggcaagaatg taggggtcca ttaactctgt
     5341 gatattccag ttattaacgt aatcctgggc aagcccgtca atgtatgcat caatgttagc
     5401 attgatcata ttgtattcac tatcaagctg ggagatcaaa ttcgtgtaga tagacctgtc
     5461 ataaactcta tcacttaaaa tattaactct gtcaacgata acccaagcat agggcgatgg
     5521 atcattgcta tttgtgtttt taaccttagc tttaacgaca ttataggtat aactatttcc
     5581 tagcgcatta attgtagtcg ttgagagaat tatagagttt gcatatactt ggttatatga
     5641 ggttccactg taggtaacgg tgtaggtgtc agaattggga tcataagtaa tctttgagta
     5701 agttattgta actgatccat cagtttgtga tcctgtaaca aacatctcaa cgctgctaac
     5761 cttcacattg gacagatagt agttcagtga gtagttcaac aggctccctg actcattagc
     5821 taatgcaatt acgttattcg ttacattgat atagtagtta tagacagcat catgtgcctt
     5881 ctgcttcgct atggtctttg cagttatgaa atcgctcccg ttctgggtca gttcataatc
     5941 tatgaccttc aaagcctcat acttcgctaa agcccaagca taattacgtg aatactgcag
     6001 caaatcctgg ccaaggctta ttgtgttgtt atcccttgca tagacttctt ggagatataa
     6061 ccgagtctgt aggtcattct gaatcgtgtt actcgtaaga tacgaatcaa attcagcctt
     6121 aagcttgtcg tattcctcag ctttctgtaa aactcctagg aaataactga ttgcgtaagt
     6181 ctgcacagcc gcagcagctc cggcagcacc tatcattagg ataagtggaa ccgccacagt
     6241 ctgccctatg accatcgtta gcataaatgc ggccattgct gcccttcttt tgctcataag
     6301 ctccacctct aaaaaaatag gttagttcag tcctgctttg ccgctactat cagagcgcca
     6361 acgctgacaa tcagcatgat gaaggcatta gttggatcag tcaggtaggt gcttatgtct
     6421 atccccagag aggacagata tcccgcagca gccagcggaa gccctattgc aacgctcaac
     6481 gcaccaattt caagagccgt aaccttctgg ttcttcttga cctgcttgtc cagagcaaag
     6541 acgccaagag cacttactag cacaatccag aagctgaagt ctgtcaccca gctcaggttt
     6601 atgctgccca gtccgaagac tgctattccg gcaatcacgt aaaccacaaa cagggcagcc
     6661 tcgtatatgc tcacgttccc cttcctgtaa gctcctccat aatacctccc gtacctcgcc
     6721 atctcacctc
//
