# Supplementary material for: Pleomorphic viruses establish stable relationship with marine hyperthermophilic archaea
Source: ISME J. 2024 Jan 23;18(1):wrae008. doi: 10.1093/ismejo/wrae008 (PMC10919331; doi:10.1093/ismejo/wrae008)
Supplement: SI_Data_2_wrae008 [file si_data_2_wrae008.zip › Genomes/Incomplete genomes/Ga0314852_001953.gb]

LOCUS       Ga0314852_001953        5410 bp    DNA     linear       23-MAY-2023
DEFINITION  Genus species strain strain.
ACCESSION   
VERSION
KEYWORDS    .
SOURCE      Genus species
  ORGANISM  Genus species
            Unclassified.
COMMENT     Annotated using prokka 1.14.5 from
            https://github.com/tseemann/prokka.
FEATURES             Location/Qualifiers
     source          1..5410
                     /organism="Genus species"
                     /mol_type="genomic DNA"
                     /strain="strain"
     CDS             complement(187..1395)
                     /locus_tag="HFPDCNBE_00193"
                     /inference="ab initio prediction:Prodigal:002006"
                     /codon_start=1
                     /transl_table=11
                     /product="hypothetical protein"
                     /translation="MNNKNSIEKIFSRVEKEKIELKQSISKLYMTLGAFELSVSDYNR
                     LSFLISIANEYLRMHGLPLNSPISVLPQILRDDILKIYLRGLNRKINSMGQWERLFFM
                     VDMSREAFTSDMLEQLIPSWFRLEDVVNISIFGRRGYGKTDFAFKISEYIEGNYVIAS
                     NVKTDCYDYITKASDLLRWVIENWDLNKLFIFDELGIHADSRRSMSKENVSLSHMLHI
                     ARKLRVNMIAIAQEEGDVDKRLRQYSTIIVRKTAKESAEVEITIKEKYFEVKEIKRTA
                     IKYDTRDIAEFDFDIDFNDFLDIFNLGSKEIMLKEFERRLNADLFSFSEVLVLKTVKK
                     HKKGGKKKVFIKTIANETGLSNEEIGRILRKYDFEVKKSTNGRTALNLVSVDDELLSK
                     VEDVEDVEGV"
     CDS             complement(1361..2818)
                     /locus_tag="HFPDCNBE_00194"
                     /inference="ab initio prediction:Prodigal:002006"
                     /codon_start=1
                     /transl_table=11
                     /product="hypothetical protein"
                     /translation="MNALKLTFLVFLNLFILTCLFLVVDAENINSQELGAFQKSKDFV
                     YWSNQTENYFSNTESKLTIDNHAYVVDYDLFEGYVIIYTDLTEPVTIVDVFSGEWKKT
                     TIKKGYNRFNFSDVGEYGGMRIISIGSPYGFALLKHKKDIFAFEDYPILILKSELAKF
                     SWERAFQALFIAFLALVIAMTLKEKYLISNTIMHFIFLILLCFAVISLLTVDYGNTVV
                     EIPKNNVTVTKEIPYIKIDTYKVKDMWNWVFTVALIIGYILGLYFARVKYLFIVLAEY
                     GKLNIKRYLFNEEKQLIRDLEDNSLCKVRYKEKFRQFLPFTLDNEEFKAILAIEEQNN
                     KIDQKSESSLKWAYIAFFATFGISIIANYLNVFKIDFAFTFLLSIAVAVVSNFNSLIE
                     YFALRITKEKVITCSNLMNENNYSKMLKNAEIKHLVVEFEEILKEAMKEKIQQPRKIY
                     RRLAEIYDSLSEKLSDVVKEVESLDEQQEQHRENI"
     CDS             complement(2823..3020)
                     /locus_tag="HFPDCNBE_00195"
                     /inference="ab initio prediction:Prodigal:002006"
                     /codon_start=1
                     /transl_table=11
                     /product="hypothetical protein"
                     /translation="MDIAKTIKVIFDDGREQTFSKAIIHKDSRLITVFDDNGETDLIL
                     NIDYLRSIKILKQRETAIKVY"
     CDS             complement(3021..4490)
                     /locus_tag="HFPDCNBE_00196"
                     /inference="ab initio prediction:Prodigal:002006"
                     /codon_start=1
                     /transl_table=11
                     /product="hypothetical protein"
                     /translation="MLAKKTVISLFLLTLMIIPVSAGIAETIMQWSGLLIGFAPGLFF
                     SLNILAMSEYMVDLTEQNEFLNQTLNQEYSVAKSTLQYERTLIYNETKALMLASKDMA
                     KYTENYAWSLVKYEALKTIDQELQNGTDFNSALSKAKLNAQSKLYEYYDKLITNVVNE
                     FNQKSLEDRQVFNALGDISLTHACALSQQDSNAKKYVSFAWTTGYYAEAMCQYGSSQG
                     FFITDSSTYSNVKMADSPEGLYASSNVTLNALDKTYTLIRDQLYGSWYILDTVDAVDA
                     INEYSSAYNRISANLDAYLNGLTAEIFNQSNFTDILDPVTVATMINNDYDQTGYYAYA
                     TLELALLGLGTDLNSTFTIEYDNDTLTGVLLSDYSGTIEKNQTVNTTGYLFVFVDEDG
                     NIKKLDGNFTVIDIRDPETNESIDNTTFVKYVDHSGDIQKIYEELQNLRVVYDKYVEL
                     QTTGGGGSSTGWWDSLDWSAKVAVVAIGGIAVYAILRRD"
     CDS             complement(4503..5099)
                     /locus_tag="HFPDCNBE_00197"
                     /inference="ab initio prediction:Prodigal:002006"
                     /codon_start=1
                     /transl_table=11
                     /product="hypothetical protein"
                     /translation="MRQEAKAELLIILLVATVLELVLDALLGEALRQYIPIPQVTGFG
                     VVVLLLIVLWWRIEKMEIFLGGRSKMARNVGVKVFKFGKIGMVEVAAIVAYFLAALAV
                     FNLATLGDSLSFVTDFAWLICIGAIVVVFGADKRRKINIAGLEGLALIIAVVLPLAAA
                     GYLVSVGIDLSSYLADATQSLILFLVSVASAVVVASQD"
     CDS             complement(5151..5330)
                     /locus_tag="HFPDCNBE_00198"
                     /inference="ab initio prediction:Prodigal:002006"
                     /codon_start=1
                     /transl_table=11
                     /product="hypothetical protein"
                     /translation="MIIDESERLRFEMEEIRAVDELTKIVARDPEIVNKARKMLELVE
                     KLKDYEVINLFLQSV"
ORIGIN      
        1 ttagccagta tgaaacaaca ttctttataa attctatatt tacctgaaat tcaacctttc
       61 cgagcagaac aggataaaag aaaaacacgc ccaaagttgc aagctttaaa accttattcc
      121 cggtaaacca cgctaaaact ccaacaacag ccaaaacgat tatagggctt gcattaatca
      181 agtccattat accccctcca catcctccac atcctccacc ttgctaagta attcatcatc
      241 cacgctaacc agatttaacg ctgttcttcc atttgtgctt ttcttcacct caaaatcgta
      301 ttttctcaaa attctgccta tttcttcatt tgaaagcccc gtttcgtttg ctatcgtttt
      361 gataaatact ttctttttac cacctttctt atgcttcttc acagttttca aaacaagcac
      421 ttctgaaaag ctgaataaat cagcgtttaa cctcctttca aattctttaa gcattatttc
      481 tttactccca agattgaaaa tatcgagaaa gtcattaaaa tcgatatcaa aatcaaactc
      541 tgctatgtct cttgtatcat atttaatagc tgttcgttta atctccttaa cttcaaaata
      601 cttttctttg atcgtaattt ctacttctgc ggattctttc gctgtttttc ttactatgat
      661 tgttgaatat tgccttagtc ttttatcaac atccccctct tcttgtgcga ttgcaatcat
      721 gttaactctc agcttcctcg ctatgtgtaa catgtgggat aacgaaacat tctctttgga
      781 catacttctc ctgctgtccg catggatccc aagttcatca aagataaaaa gcttgtttaa
      841 atcccaattc tcaataaccc acctgagaag atcggaagct tttgttatgt agtcatagca
      901 atccgtttta acattgctcg caataacata atttccctca atgtattcac ttattttgaa
      961 agcaaaatcc gttttaccgt aacctctccg cccaaatata gagatattaa ctacatcttc
     1021 aagtctgaac catgacggaa tcagttgttc aagcatatct gaagtgaagg cttctctgct
     1081 catgtctacc atgaagaaaa gtctctccca ttgccccatg ctgttgattt ttcgattaag
     1141 ccctctgaga tagatcttta gaatgtcatc cctcagaatc tgtggtaaaa ccgaaatagg
     1201 agaattaaga ggtaaaccgt gcatcctaag atactcgtta gctattgaaa tcagaaagct
     1261 taaacgattg taatctgaaa cactaagctc aaaagctccc aaggtcatat aaagttttga
     1321 gatcgattgt ttaagctcaa ttttctcttt ttctactctg ctaaatattt tctctatgct
     1381 gttcttgttg ttcatctaaa ctttccacct cctttacaac atcgctgagt ttctcactca
     1441 aagaatcata aatctcagcc aatctcctat atatcttacg aggttgctga atcttctctt
     1501 tcattgcttc tttgagaatt tcctcaaact ccactacaag gtgtttaatt tcggcatttt
     1561 tgagcatctt agaatagttg ttttcattca ttagattaga gcaggttatg accttttcct
     1621 tagtgatgcg taaagcaaaa tactcgatta agctattgaa gttactcaca acagcaacgg
     1681 caatgcttag caggaaagta aacgcaaagt ctattttgaa aacattcaga taatttgcta
     1741 taatggagat cccaaaggtt gcaaagaatg ctatgtaagc ccatttcaaa cttgactcag
     1801 acttttgatc aatcttgtta ttctgctctt caattgccaa tatcgcctta aattcctcat
     1861 tgtctaaggt gaaaggtaaa aactgcctga atttttcctt atatctcacc ttgcataaac
     1921 tgttatcctc taaatctcta ataagctgct tttcctcgtt aaataggtag cgtttaatgt
     1981 tcaatttgcc atattccgcc aatacgataa agagatattt caccctcgca aaatacaagc
     2041 ccaagatgta accaatgatc aaggcaaccg tgaacaccca gttccacata tctttgactt
     2101 tgtatgtatc aatttttatg taggggatct ctttggttac cgttacattg tttttaggta
     2161 tttctacaac tgtattgccg taatcaaccg ttaatagtga tattacagca aaacaaagca
     2221 gaattaagaa gatgaaatgc attatagtat tgcttatcaa gtatttttct tttaaagtca
     2281 ttgcaataac caaagccaag aaagcaatga acaaagcctg aaaagccctt tcccacgaaa
     2341 acttagccaa ttctgatttt aaaatcaaaa tcggatagtc ttcaaaggcg aatatatctt
     2401 ttttgtgttt tagcaatgca aagccgtaag gtgagccaat agagattata cgcattcctc
     2461 catactcccc gacatcacta aaattaaagc gattatagcc tttttttatt gttgttttct
     2521 tccactctcc gctaaagaca tcaacgattg tcacaggttc agttaaatcc gtgtaaatga
     2581 ttacatatcc ctcaaaaaga tcataatcaa ccacataagc gtgattatct attgttagct
     2641 tgctctccgt gtttgaaaag tagttttcag tttgattgct ccaataaacg aaatctttgc
     2701 ttttctgaaa tgctccaagc tcctgagaat tgatgttttc agcatctaca acaagaaata
     2761 agcaggttag aataaataaa ttcaaaaaaa ccaaaaaagt caattttaat gcattcatgc
     2821 tctcaataga ctttaattgc tgtttctctt tgtttcagta ttttgatgct tctcaagtag
     2881 tctatgttca atattaagtc tgtttcacca ttatcgtcaa atactgttat caacctgctg
     2941 tccttgtgga ttattgcttt gctgaatgtc tgttctctgc catcatcgaa gattactttg
     3001 atagtttttg caatgtccat ctaatccctc cttagaatcg catagactgc tatgcctcca
     3061 attgccacaa ctgcaacctt ggcagaccaa tcgagagaat cccaccatcc agtactgctt
     3121 cctccaccac ctgtagtctg tagttccaca tacttatcat agaccactct gagattttga
     3181 agctcctcgt aaatcttctg gatatctccg ctatgatcca catacttaac gaatgtggtg
     3241 ttgtcaatgc tctcgttagt ctcaggatct cttatgtcta ttactgtaaa attaccatca
     3301 agcttcttga tgttcccatc ttcatccacg aatacgaata gatatccggt tgtgtttact
     3361 gtctgatttt tctcaatcgt tccactgtaa tcactcaaca aaacccctgt taaagtatca
     3421 ttgtcatact caattgtaaa tgtgctgttt aaatcagttc caagccccaa taatgcaagc
     3481 tcgagcgtag cataagcata ataccctgtt tgatcgtaat cgttgttgat cattgttgct
     3541 actgttacag gatccagtat atcagtaaag ttactctgat tgaaaatctc tgcagttagt
     3601 ccattaagat aagcgtcaag attggctgaa attctgttgt atgctgaact atattcattt
     3661 atcgcatcta ccgcatccac tgtatccaaa atgtaccacg aaccataaag ttggtctctt
     3721 attaatgtat atgttttatc caacgcatta agcgtcacat tacttgaagc ataaagccct
     3781 tctggactat ctgccatctt tacattagag tatgttgaac tatcagtaat aaaaaaaccc
     3841 tgacttgagc catattgaca catcgcttcc gcataatagc ctgtagtcca agcaaatgaa
     3901 acatattttt tagcatttga atcttgctga gataatgcac acgcatgagt cagcgaaata
     3961 tctcctaaag cgttaaaaac ttgcctatct tcaagagatt tttgattaaa ctcgtttact
     4021 acattagtta tcaacttatc atagtattca tacagcttac tttgtgcatt aagctttgct
     4081 ttgcttaatg ctgaattaaa atcagtcccg ttttggagtt cctgatctat tgtcttaaga
     4141 gcctcatatt ttaccaagct ccaagcatag ttttccgtgt atttcgccat gtctttcgat
     4201 gctaacatta aagctttagt ttcgttgtaa atcaatgtcc tttcatactg caatgttgat
     4261 ttagcaaccg aatactcttg attcaaagtc tgattaagaa actcattttg ttctgttaga
     4321 tccaccatat actcactcat agctaagatg ttgagcgaaa agaacagacc tggagcaaat
     4381 ccaatgagca gtccgctcca ttgcattatt gtttccgcta ttcctgcaga tacaggtatg
     4441 atcattagag tcaaaagaaa taaagagatc actgttttct ttgctaacat caccatccct
     4501 ccttaatcct gagaagctac aacaaccgct gaagctactg aaaccaagaa taaaatcagg
     4561 ctctgtgttg catctgctaa atagcttgaa agatcgatac ccactgatac cagatagccc
     4621 gctgccgcca atggaagaac cactgcaatt atcaaagcca gcccttcaag ccctgcgatg
     4681 tttatttttc tcctcttgtc tgctccaaac acaaccacaa ttgccccgat gcagatcagc
     4741 caagcgaagt cggtaacaaa gctcagagaa tctccaagcg tagcaaggtt gaacaccgca
     4801 agcgctgcta agaaataggc tactattgca gcaacctcca ccatcccgat tttaccaaac
     4861 ttaaaaacct ttacacctac attccttgcc atcttactcc tacctcccag aaatatctcc
     4921 attttctcta ttctccacca caacacaatc agcaggagaa caactacacc aaagcccgtt
     4981 acttgcggaa ttggaatata ttgcctcaaa gcctccccta acaaagcatc taagacgagt
     5041 tcaagcacag ttgcaaccaa tagtataatg agaagctctg ctttcgcttc ctgcctcatc
     5101 tgaaaagaga aaataggttt caagtatata aatggttaaa ggaaattagc tcaaacactc
     5161 tgtaaaaaga ggtttatcac ttcataatcc tttaatttct ctaccaactc caacatcttt
     5221 cttgctttat tcacaatctc aggatcacga gcaacgatct tggttagttc atctactgcc
     5281 ctaatttctt ccatctcaaa cctcaacctt tcagattcat caattatcaa agcacacctt
     5341 ccgcagaatc gatctgttgg agcgttcaaa tatccacatc ttgggcatct tttaggctct
     5401 aatgccccct
//
