# Supplementary material for: Pleomorphic viruses establish stable relationship with marine hyperthermophilic archaea
Source: ISME J. 2024 Jan 23;18(1):wrae008. doi: 10.1093/ismejo/wrae008 (PMC10919331; doi:10.1093/ismejo/wrae008)
Supplement: SI_Data_2_wrae008 [file si_data_2_wrae008.zip › Genomes/Incomplete genomes/JALUUC010000232.gb]

LOCUS       region_[1_6671]         6671 bp                         23-MAY-2023
UNIMARK     region [1 6671] annotations
            region [1 6671]
FEATURES             Location/Qualifiers
     source          1..6671
                     /organism="Genus species"
                     /mol_type="genomic DNA"
                     /strain="strain"
     CDS             120..575
                     /locus_tag="JHGJJDMG_00001"
                     /inference="ab initio prediction:Prodigal:002006"
                     /codon_start=1
                     /transl_table=11
                     /product="hypothetical protein"
                     /translation="MLIIGYLYSFGMKIGKREVRLKMGYGIKNLAVGFSWSFSIAFSL
                     DEFVPGVFLFFFLKLFLNSAYFDLKDVCHDKIMTLPRLLGKRFRAFLHLLNLLNHSVT
                     FLLIPHILMIPSLFLIQLAFILDEKNGRRIIDSEAVLSVFAYQLALNLF"
     CDS             complement(514..1320)
                     /locus_tag="JHGJJDMG_00002"
                     /inference="ab initio prediction:Prodigal:002006"
                     /codon_start=1
                     /transl_table=11
                     /product="hypothetical protein"
                     /translation="MGSDLSKILKHGRTVEVLKTLQIEPKKRQELEEVLSITTSHLSQ
                     ILKRLEQQHLVKREGDTVHISPKGEILLRAYCVNQRFSKFLQNFGDFMNDFDISDIPD
                     WLISRLYELDSIDVVETQSDFLEPHNEFFSVLDQTVEIRGYTPVFFREHVDFFLKIAE
                     EGVEMEIIVSEEIFRKILNEFPGEIQRGISLNNVGFYVSKRKFKFAFIVTESILSISF
                     YLRTGVFDYKRDFLCRGSDAVRWGNDLFEYVRRGSEPIDRQKLKELLRNQ"
     misc_feature    complement(1391..1525)
                     /dna_len=135
                     /protein_len=45
                     /ugene_name="orf"
     misc_feature    complement(1453..1590)
                     /dna_len=138
                     /protein_len=46
                     /ugene_name="orf"
     CDS             2027..2194
                     /locus_tag="JHGJJDMG_00003"
                     /inference="ab initio prediction:Prodigal:002006"
                     /codon_start=1
                     /transl_table=11
                     /product="hypothetical protein"
                     /translation="MSNILRGQIAEIYAKVYTEYAQNPDMSRKVRTTISIDERIKMVA
                     DLLGLNMSQIA"
     CDS             2326..3552
                     /gene="xerC"
                     /locus_tag="JHGJJDMG_00004"
                     /inference="ab initio prediction:Prodigal:002006"
                     /inference="protein motif:HAMAP:MF_01808"
                     /codon_start=1
                     /transl_table=11
                     /product="Tyrosine recombinase XerC"
                     /translation="MNPLKFHSAEGLLNGQMKLAKKELPERSYRLLEDFKKKLLSEGI
                     SKLRIVRYIGLLRKIYSLAPREFDEWDENYIVEVLAKLEESDYKNSTKNEFKKAMKRF
                     IRFYYGKKSDLLDYVKQGRKKDSKIPEVLREEDILKLIEIADNVRDKAMIAVCYEAGL
                     RIGELAGLRIRDIEFYSNSTGEIRAKIKVNGKTGERVIPIVMSVPYLKRWLDEHPFRD
                     DSSAYVFCSLARINYGGIISYQKLYEKFIELGKKAGLKIRLHPHVLRHSRATVLANHL
                     TEAQMCEFFGWVQGSDMPRIYVHLSGRDVEKSILKLYGLETEEQEKEVEAKPRKCPRC
                     GYLNAPTDFYCGRCALILDESKRVELEMEEMKFMKEIMGMMDFETIRKAKEMVELVEK
                     MRSNPELFNLLLQIRD"
     CDS             3598..3843
                     /locus_tag="JHGJJDMG_00005"
                     /inference="ab initio prediction:Prodigal:002006"
                     /codon_start=1
                     /transl_table=11
                     /product="hypothetical protein"
                     /translation="MKRQHTEFALFLALFVVMELLLDALAGDWLKQWIQQNFGTIPAA
                     LGFVAVLALIYVRVSKYGVLAGMSGKKKGGSRRKAKR"
     CDS             3850..4245
                     /locus_tag="JHGJJDMG_00006"
                     /inference="ab initio prediction:Prodigal:002006"
                     /codon_start=1
                     /transl_table=11
                     /product="hypothetical protein"
                     /translation="MARYGKYYGGAYRKGNVSIYEAALFVVYVLAGIAVFGLGSINLT
                     WVTDFSFWMVVLSALGVFALDKQVKKNQKITGLEIAALSVAIGLPLAAAGYLTSLGID
                     ISTYLADATNAFIMLIVSVGALVVAAKQD"
     CDS             4280..5830
                     /locus_tag="JHGJJDMG_00007"
                     /inference="ab initio prediction:Prodigal:002006"
                     /codon_start=1
                     /transl_table=11
                     /product="hypothetical protein"
                     /translation="MSNKRRVIMATLMLAIIIGQAGALTLIDYLMPVVLGPIGIIGYW
                     LGLQKSEEYQQLIADYEAQPTSNTIQNDINTRLYLQEIYARDNNIISLGQDLLQYSRN
                     YAWALAKYEALKALDYELTQNGSDFITAKTIAKQKAHETVYNYYFNLTKNIIAIANES
                     AELVNYTISDYVKNIGVQSVIIDVVDTKIGEVANEIVDTVEYKPEWNQNVLAFRWANG
                     NLFLYQEGWVKDHLIIKAVSVTVLNKTMSIKRSSTWFTYNGYNSGNWYPEVITIKFNG
                     TDTVYDYSMYVNILNAIDSEYNMINANIDAYIDGLAQDYVNNWNITQLIDPYILAGLL
                     NNDLNSTGYYGYAAAELALMGLNTTGINKTINITVYELDGNITTLEGWLFTDWTGTLE
                     SGQNYTANSSYKWFFVADGGLYDLTGYNFTVGVIRDWKGNELTNVTLTRYVSHTGDVM
                     RMYDELAQIRQLYEEYINNLQAMAAGSGSSGSGFNLSEWWNNLGTMGQLGVIAIGAVG
                     AYALLRRD"
     CDS             5878..6192
                     /locus_tag="JHGJJDMG_00008"
                     /inference="ab initio prediction:Prodigal:002006"
                     /codon_start=1
                     /transl_table=11
                     /product="hypothetical protein"
                     /translation="MAGKKGNKGLFRPAKNKKIAEIIKIDTPKNARGSVRELAKMIDR
                     GKITIDQAIKYVTNAANRAKASLNRKNLSKKERKEMKEVAKVYNSFKEDLKKAKKLIG
                     IK"
ORIGIN
        1 GGAATTTACT CTCTCGACAG AGCAGAGGAT TTCGAGGATG GTCTAAAGCT TCCAGTCCTT
       61 TTTACCTTAC CGGCTCCCTG ATTTATGTAT TAGAGGGAAA ATTTATCATT CCCTTTGTTT
      121 TGCTGATAAT CGGCTACCTC TACTCTTTCG GAATGAAAAT CGGAAAAAGA GAGGTCAGGC
      181 TCAAGATGGG TTATGGAATC AAAAACCTTG CAGTTGGATT TTCATGGAGC TTTTCTATTG
      241 CTTTCTCTCT GGACGAATTT GTTCCTGGAG TCTTTTTATT TTTCTTCTTG AAGCTGTTTC
      301 TCAACTCCGC CTACTTCGAT CTGAAAGACG TCTGCCATGA CAAAATTATG ACACTTCCCA
      361 GACTCCTTGG CAAGAGATTC AGAGCCTTTC TGCATCTCCT GAATCTCTTA AATCATTCAG
      421 TTACCTTTTT GCTCATCCCG CATATTCTGA TGATCCCGAG CTTATTCTTA ATCCAGCTCG
      481 CATTCATTCT CGATGAAAAA AACGGCAGAA GGATCATTGA TTCCGAAGCA GTTCTTTCAG
      541 TTTTTGCCTA TCAATTGGCT CTGAACCTCT TCTGACATAT TCAAACAGGT CATTTCCCCA
      601 CCGCACCGCG TCACTTCCCC TGCAGAGAAA ATCCCGCTTG TAATCGAAAA CTCCAGTTCT
      661 CAGATAAAAT GAGATGGAAA GAATGGACTC AGTAACTATG AATGCAAATT TGAATTTTCT
      721 TTTCGAAACG TAAAAGCCAA CATTATTCAG ACTTATACCT CTCTGAATCT CGCCCGGAAA
      781 TTCGTTCAGT ATTTTCCTGA AGATCTCCTC GCTAACAATG ATCTCCATCT CAACACCTTC
      841 TTCTGCTATT TTAAGGAAGA AATCGACGTG TTCTCTAAAA AACACTGGAG TATAACCTCT
      901 GATTTCAACA GTTTGATCCA GAACTGAGAA AAACTCATTG TGTGGTTCAA GAAAATCGCT
      961 TTGGGTCTCT ACAACATCAA TTGAATCAAG CTCGTACAGT CTCGAGATGA GCCAATCAGG
     1021 GATGTCGCTG ATGTCAAAAT CGTTCATGAA GTCTCCAAAA TTCTGAAGAA ATTTGCTGAA
     1081 TCTCTGATTA ACACAATACG CTCTGAGGAG GATTTCACCC TTTGGCGAAA TGTGCACTGT
     1141 ATCTCCTTCC CGCTTTACAA GGTGTTGTTG CTCGAGTCTT TTCAGAATCT GTGAGAGGTG
     1201 GGAGGTGGTT ATGCTTAAAA CTTCTTCGAG CTCCTGCCGC TTTTTCGGCT CAATTTGCAG
     1261 GGTTTTTAAA ACTTCTACTG TTCTGCCGTG CTTCAGTATT TTAGATAAAT CTGAACCCAT
     1321 GCTGTTATGT ATTATCCATT TAAGTTATTA AATTTTTGAA TCCGTATGTA TATTCTTTCT
     1381 CGAAAATTTA ATCAAAAAGG TTGTGGAAGC GTCTGATGAG AGTTGGGAGA GGGTGAACTA
     1441 AGATATGATT CAGATTTTGG AAAAATGAAA ACCCAACAAA AAGGCTATAT AATCTCCTAA
     1501 GACAGGAGAC TCTACGTTGA TGTATGTTCT GATGTTCCTA AGGGTTATCT CAAAAACGGT
     1561 TTTGTTTTTG TAATTGAGTA CACTGGCCAC GAGTTCGAGT AAAGGTTCGG TGGACCATTT
     1621 TCGGAGGTTC TGAGAGCAGG GAAAGAGCTG CTTACGACAC ACCATTCCTT GATCTGAGGC
     1681 TCATCGAACA GCCAGTTTTC TCGGACAGTT AAGAGCTTCA GGAATGAGAA AGGCCTCGAA
     1741 AGCCTCAGGT GAATAGAGAC TAACGGGTGC GTTGGCATAT GGAAGTGGAT CGAGGGACAC
     1801 AGGAGGGCCA TGCAATGAGT TTTCAGGTCA ATGAGAAGGG CACATGAGAG AATCAGGGAT
     1861 ATTTTAGAGG AGAAGAGGTT TGAATCATGA ACTTCTGTCC TGTTTGCGGT TCTGAGCCTG
     1921 TGATTTATGT GACCGGGAGA GGAATAAGTT ACTGTAAAAC ATGCGGGTGG TGGAGTGACT
     1981 TCTGGGGTGT ATTCTGTTGT ATATTATATT TTGATATAGA GGAGGGATGA GTAATATTTT
     2041 ACGAGGACAG ATTGCAGAAA TTTATGCCAA AGTATATACA GAGTATGCAC AGAATCCAGA
     2101 TATGTCCCGC AAGGTCAGGA CGACAATTTC TATTGATGAG AGAATAAAAA TGGTGGCGGA
     2161 TTTGTTAGGG CTTAATATGT CTCAAATTGC CTAAAATGCA ATTTTAGATG AAACAAAAAG
     2221 GAGAATTGAA GTATACGAAA AAGCATACCT GTTGGATGAT AGTAGCCCCG CCCGGGTTCT
     2281 ATTCCTACAA GGTTTATAAC CCACAACTTC AGATATTGTA ATGCAATGAA TCCTTTAAAG
     2341 TTCCATTCAG CAGAAGGTTT ACTTAATGGA CAGATGAAAT TAGCAAAAAA GGAATTGCCA
     2401 GAAAGGAGTT ATAGACTCCT TGAAGATTTT AAAAAGAAGC TTTTATCTGA AGGGATCAGT
     2461 AAGCTCAGGA TTGTTAGATA TATTGGACTT CTCAGGAAAA TTTACTCTTT AGCTCCCAGA
     2521 GAATTTGATG AATGGGATGA GAATTATATC GTTGAAGTTC TTGCAAAGCT TGAGGAATCT
     2581 GATTATAAGA ATTCCACGAA AAATGAGTTT AAAAAGGCAA TGAAGAGGTT TATCAGGTTC
     2641 TATTATGGGA AAAAGTCAGA TTTGCTTGAT TATGTTAAGC AGGGTAGGAA AAAGGATTCC
     2701 AAGATTCCTG AGGTTCTCCG AGAGGAGGAC ATTTTGAAAC TTATTGAAAT TGCAGATAAT
     2761 GTAAGGGATA AAGCGATGAT TGCAGTTTGT TATGAAGCAG GTTTAAGGAT TGGGGAGCTT
     2821 GCTGGGCTTA GGATTCGGGA TATTGAGTTT TATTCTAATT CTACGGGTGA GATTAGGGCG
     2881 AAAATAAAGG TAAATGGTAA GACTGGTGAG AGAGTGATTC CGATTGTTAT GAGCGTACCA
     2941 TATCTTAAGA GATGGCTGGA CGAGCATCCT TTTAGAGATG ACTCAAGTGC TTACGTTTTT
     3001 TGCTCACTTG CGAGAATAAA TTATGGTGGG ATAATCTCTT ATCAGAAGCT CTATGAGAAG
     3061 TTTATTGAAC TTGGAAAAAA GGCTGGGCTT AAAATACGGC TACATCCTCA TGTTCTCAGA
     3121 CATTCTCGGG CTACAGTCCT TGCCAATCAT TTAACTGAGG CTCAGATGTG TGAATTCTTT
     3181 GGATGGGTTC AGGGTTCTGA TATGCCACGG ATCTATGTAC ATTTAAGCGG CAGGGATGTG
     3241 GAAAAGTCAA TACTCAAGTT ATATGGTCTT GAAACTGAAG AGCAGGAAAA AGAAGTTGAA
     3301 GCAAAACCAA GGAAATGTCC ACGTTGTGGC TACCTTAACG CTCCCACAGA CTTCTACTGT
     3361 GGTAGATGTG CTTTGATACT CGATGAGTCC AAGCGTGTGG AGCTGGAGAT GGAAGAAATG
     3421 AAGTTCATGA AGGAAATTAT GGGCATGATG GATTTTGAGA CGATTAGAAA GGCAAAGGAA
     3481 ATGGTCGAAC TTGTTGAGAA GATGAGATCT AATCCTGAAC TTTTCAACTT GCTTCTGCAG
     3541 ATTAGGGATT AATTTTTTAG CGATTTTATA TACTGGAAAC CTATTTTCCA TTTTAAAATG
     3601 AAGCGCCAGC ATACAGAGTT TGCTTTGTTC TTAGCACTCT TTGTAGTCAT GGAGCTGTTA
     3661 CTTGACGCCC TCGCTGGAGA CTGGCTTAAG CAGTGGATTC AGCAGAATTT TGGGACAATA
     3721 CCAGCAGCGT TGGGTTTTGT AGCGGTGCTG GCGCTGATAT ACGTGCGGGT TAGCAAGTAT
     3781 GGGGTGTTGG CTGGAATGAG TGGAAAAAAG AAGGGAGGAA GTAGGAGAAA GGCAAAAAGG
     3841 TGAGGTGAGA TGGCGAGATA TGGGAAATAT TATGGTGGTG CGTATAGAAA GGGGAACGTG
     3901 AGCATATACG AGGCTGCTCT GTTTGTGGTT TATGTGCTGG CCGGAATAGC TGTGTTCGGA
     3961 CTGGGTAGCA TAAACCTGAC ATGGGTTACA GATTTTAGCT TTTGGATGGT GGTTCTAAGT
     4021 GCTCTTGGTG TCTTTGCTCT GGACAAACAG GTCAAGAAGA ACCAGAAAAT AACAGGCTTA
     4081 GAGATCGCAG CTTTGAGCGT GGCAATAGGG CTTCCACTTG CGGCAGCAGG TTATCTCACA
     4141 TCACTTGGCA TAGATATTAG CACCTATCTG GCAGATGCCA CAAATGCTTT CATAATGCTG
     4201 ATTGTCAGCG TTGGTGCTCT GGTAGTTGCA GCAAAGCAGG ACTGAGCCTT AAACTTATTT
     4261 TTTAACAGAG GTGGTGGCGG TGAGTAATAA AAGGAGAGTA ATAATGGCCA CGTTGATGCT
     4321 GGCGATAATC ATAGGACAAG CAGGAGCATT GACACTTATT GATTACCTTA TGCCTGTAGT
     4381 TCTTGGACCG ATAGGTATTA TTGGTTACTG GCTTGGATTG CAGAAATCAG AAGAATATCA
     4441 ACAGTTAATA GCTGATTATG AGGCTCAGCC AACATCTAAT ACTATTCAGA ATGACATTAA
     4501 CACTCGTTTA TATTTGCAGG AGATTTACGC AAGAGATAAC AATATAATAA GTTTAGGTCA
     4561 GGATTTATTG CAATATAGTC GTAATTACGC ATGGGCTTTG GCAAAATATG AGGCTCTGAA
     4621 GGCATTAGAT TATGAATTAA CTCAGAATGG AAGCGATTTT ATAACTGCGA AGACAATTGC
     4681 AAAACAAAAA GCTCATGAGA CAGTCTACAA TTACTATTTT AATCTTACAA AGAATATAAT
     4741 AGCGATTGCC AACGAGTCTG CAGAGCTGGT CAATTACACA ATATCTGATT ATGTAAAGAA
     4801 TATTGGAGTT CAGAGCGTGA TTATTGATGT TGTGGATACG AAGATTGGGG AGGTTGCAAA
     4861 TGAAATCGTT GACACAGTCG AATACAAACC AGAATGGAAT CAGAATGTTT TAGCGTTCAG
     4921 ATGGGCTAAT GGTAATTTGT TTTTATATCA AGAAGGATGG GTAAAAGACC ACCTAATAAT
     4981 TAAGGCTGTG TCTGTCACTG TGTTAAATAA AACTATGAGT ATAAAAAGAT CATCAACTTG
     5041 GTTCACTTAC AACGGGTATA ATAGTGGTAA TTGGTACCCG GAAGTCATAA CAATCAAATT
     5101 CAATGGCACA GACACGGTTT ACGATTATTC TATGTATGTT AACATTCTAA ACGCAATTGA
     5161 CAGCGAATAC AACATGATCA ACGCAAACAT AGACGCTTAT ATTGACGGAC TGGCTCAGGA
     5221 TTACGTTAAT AACTGGAATA TAACACAGCT AATTGATCCT TACATTCTGG CAGGACTTCT
     5281 TAACAATGAT CTGAACAGCA CAGGTTATTA TGGCTATGCG GCGGCAGAAC TGGCATTGAT
     5341 GGGGCTTAAC ACCACAGGAA TCAACAAGAC AATAAATATA ACTGTCTATG AACTCGATGG
     5401 CAACATTACA ACACTTGAAG GCTGGCTTTT CACCGATTGG ACAGGAACGC TTGAGAGCGG
     5461 GCAGAACTAC ACCGCAAACA GCAGTTATAA GTGGTTCTTT GTTGCAGATG GTGGGCTTTA
     5521 TGACTTGACG GGCTATAACT TCACAGTTGG AGTTATTAGG GACTGGAAAG GTAATGAACT
     5581 AACTAATGTA ACACTAACAA GATATGTAAG CCATACTGGA GACGTTATGA GGATGTATGA
     5641 CGAGTTGGCA CAGATCAGGC AGCTTTACGA GGAATACATT AACAACCTGC AGGCTATGGC
     5701 AGCAGGGAGC GGAAGTTCAG GATCGGGCTT TAACCTCTCC GAGTGGTGGA ATAATCTTGG
     5761 AACTATGGGT CAGCTTGGAG TCATAGCAAT CGGTGCAGTC GGAGCCTATG CACTGCTGAG
     5821 AAGGGACTGA AATGATAACT GAAACTCTAA TCTCTCTTTT TTTAGCATGG TGGTTACATG
     5881 GCAGGAAAGA AAGGAAATAA AGGGCTTTTC AGACCAGCCA AAAACAAGAA AATAGCTGAA
     5941 ATCATCAAAA TAGACACTCC GAAGAATGCA AGAGGTTCAG TCAGGGAACT GGCTAAAATG
     6001 ATTGACAGGG GGAAGATCAC GATAGATCAG GCTATCAAAT ACGTTACAAA TGCAGCAAAC
     6061 AGGGCTAAAG CTTCTTTAAA CAGAAAGAAT CTGAGCAAGA AAGAGAGAAA AGAGATGAAA
     6121 GAAGTTGCAA AGGTATATAA CAGCTTTAAG GAAGACCTGA AGAAAGCAAA GAAGCTTATT
     6181 GGAATAAAAT GAGCATGAGA GCGTTCATTC TTTTTTTGAT TTTATTACTG CTTCCGGTAG
     6241 CTTCAGCAAA CTACATTGAC ATGTCTAAAT TTGTTAAGCA GAATACTACA GCTCAGGAGC
     6301 TTGGAAAGTT CAGCAGTCAG CCCGATCTTG TTTACTGGAG CAATGAAACG AGGAAGTTCA
     6361 TAACTGGAAC TGGGAGTAAG TGGGAGATAG ATCAGTGGGC TTATGTGGTC GATTACGATC
     6421 TTGATAAGGG CTGGATTGTA ATCTATGCCA ACAGAACTGA GCCGGTGACT GTGGTTGATG
     6481 TCTTTGGCGG AGTTTGGAAG AAAACAACCA TACACAAAGG GTATAATCGC CTGAACTTCT
     6541 CAGGAGTGCA GGAGTATGCC GGGCTTAAAG TTGTTACTGT CGGATCTCCA TGGGGATTTG
     6601 CAATTTTGAA ACAGAAAAAG GATCTGTTCT ATTTCGAAGA CTATCCCATT GCAATCCTGA
     6661 AATCAGAGCT T
//
