# Supplementary material for: Pleomorphic viruses establish stable relationship with marine hyperthermophilic archaea
Source: ISME J. 2024 Jan 23;18(1):wrae008. doi: 10.1093/ismejo/wrae008 (PMC10919331; doi:10.1093/ismejo/wrae008)
Supplement: SI_Data_2_wrae008 [file si_data_2_wrae008.zip › Genomes/Incomplete genomes/OSAE01000243.gb]

LOCUS       region_[1_6509] 6509 bp                         30-JUL-2023
UNIMARK     region [1 6509] annotations
            region [1 6509]
FEATURES             Location/Qualifiers
     source          1..6509
                     /organism="Genus species"
                     /mol_type="genomic DNA"
                     /strain="strain"
     CDS             complement(26..271)
                     /locus_tag="JHCDICMM_00001"
                     /inference="ab initio prediction:Prodigal:002006"
                     /codon_start=1
                     /transl_table=11
                     /product="hypothetical protein"
                     /translation="MTSLLDASPLLILGALIALSWLTGSRGLKLLTIAAFFLLPVMIG
                     NVQFDLSEQYLKDVLNFWVNQAVESLVDYVKQRLIGV"
     CDS             complement(268..1206)
                     /locus_tag="JHCDICMM_00002"
                     /inference="ab initio prediction:Prodigal:002006"
                     /inference="protein motif:all_phrogs:phrog_5484"
                     /codon_start=1
                     /transl_table=11
                     /product="DnaA-like replication initiation protein"
                     /translation="MTNKLMKLIKAAIENDGFLFIGILGDKGLGKSVLTLNLAYEILK
                     DWNQTLKHVIFTINDFNNVPYRKDLTRHIDGRVKVIAWDDFALHTSSYGFTKRGERDQ
                     LIDFVENFEVVREDVAVLIVNCATWEMIPPKLRDNAHIFIQMNKRGKGEIWAKAKGWL
                     FLRKDYKKIGEIESSKIPDDIYNRYRDMKRKAKMVKEKMALIRQKEKAKALAEELTEE
                     ELNDPELLAAYGIYDLHGNLTEFGKLVMGYIHERKEFERELFNLAKIFRKVIPQREFE
                     RLGLDCGLQRDKLRILYKLVVQRLIEKNGNVLEVMR"
     CDS             complement(1207..1548)
                     /locus_tag="JHCDICMM_00003"
                     /inference="ab initio prediction:Prodigal:002006"
                     /codon_start=1
                     /transl_table=11
                     /product="hypothetical protein"
                     /translation="MSRLNLRDRDTIDQLKRFISFRLSKKLGIGTLVFDPAGDNLIFL
                     LDVAEREFGRVARDELFEFLEPYHKQRVLKTLQSEAIKQKLWLAAADLSKNDDEDDDF
                     DVLSLFDEGGE"
     CDS             complement(1535..2953)
                     /locus_tag="JHCDICMM_00004"
                     /inference="ab initio prediction:Prodigal:002006"
                     /codon_start=1
                     /transl_table=11
                     /product="hypothetical protein"
                     /translation="MRALTLTVLTILFLVCFSVVVGGAELKISQNVTKQNLGTFNGLN
                     LPYWSEETRNYFTSDKSKLDIDNFAYVVDYDLFKGYVVIYSSRVEPISFVDVFSGNWK
                     KTTLKKGYNRFNFSSLGEYGGLRILTIGSPSGFALLKQKRDIFAFENYPIVILRKELA
                     NFSWQRALTALGYFVFGLSLSYYLRRFKLLINVYDNLFIVVLISALILICLSLDFSSV
                     DVKQIVNNQTIIKTVESLSLSKEKLKDMYNWAFVVIFMLGFVFATFLTSYEKLYLAIV
                     DYSTPIRILSLPYLSKQQLIRDLDGKLTKIKFKNEIKQFANFELNKETVKGILAINVT
                     DNILEKTKADYSVKPALIAFIATMSFILLADYLNVYKIDFKLSFVIALVVALIFNAEA
                     FINRFRLKVEKEKVIECSELVNEENFKRMLKNAEIKQFAEDYNKLLRAYVKEKITQPR
                     KVISELLGVIRELKEVESDEQT"
     CDS             complement(2953..3066)
                     /locus_tag="JHCDICMM_00005"
                     /inference="ab initio prediction:Prodigal:002006"
                     /codon_start=1
                     /transl_table=11
                     /product="hypothetical protein"
                     /translation="MIYELDDDGDTIAVYNFDDVFKLDFYQNGRMSIKLVG"
     CDS             complement(3214..4632)
                     /locus_tag="JHCDICMM_00006"
                     /inference="ab initio prediction:Prodigal:002006"
                     /inference="protein motif:all_phrogs:phrog_2231"
                     /codon_start=1
                     /transl_table=11
                     /product="hypothetical protein"
                     /translation="MNKKVATAFILLFMITGASAIAPMLVGLGGLGVIGSIAYYILGL
                     QQKIAQLEEINQTVTQNLNLSENNADYIINSYTLSRNASLQFSKDVGNQTKPWAWTLV
                     KYYALKTINEELNNGTDFTTALIKAKTTARDKLKQYYINATKNPTVDMNESSWAWYFT
                     VKNLAIQARNTATAQSSYIDFFTFVTVESGTEITLSAQASGYERDGTFVTDDVNALVT
                     MQTKSYTCNDFTIYYDVPKAAGYTDQRIGDLETQYKSALNSYCGAYQQVADNLEVYVD
                     SLTYDLFTSGNFTELLDPVTLATQINNDAETTGYYGYAAAELALSGLNLSGLNKTVTI
                     VVNGTTLSGILFTDWSGTLEVNKTYTADPLRLWYFIDENGQLYDLQGYNFTVVDLRDK
                     DGNKLQNTTFERYVDHSGDIQKIYDELAKLNELYNRYLEMQTVTGGGSGSVGDWWANL
                     SDTEKLAIGAAAVLLIVLIARK"
     CDS             complement(4644..5240)
                     /locus_tag="JHCDICMM_00007"
                     /inference="ab initio prediction:Prodigal:002006"
                     /codon_start=1
                     /transl_table=11
                     /product="hypothetical protein"
                     /translation="MSRQVNKGDLALFVLLMVVAEIFVDAIAGDYIKQWVTDSMGTIP
                     VVLGVLAVIVAVVLRVWKYESLFGRGGRGMVKVAKKGTVGFVELAFIGLYILAALAVF
                     NVADLGEQLQFLVDFSWLICIGSVLVVMGSGKKGKKIKFTGLEGVALIVAVVLPLAAA
                     GYLVGLGIDISSYLTDSNYKLLLWGISVASAIVVATQD"
     CDS             complement(5289..6503)
                     /locus_tag="JHCDICMM_00008"
                     /inference="ab initio prediction:Prodigal:002006"
                     /inference="protein motif:all_phrogs:phrog_1"
                     /codon_start=1
                     /transl_table=11
                     /product="integrase"
                     /translation="MPYKGVESFRIEEECVKKWAYDLRPTTARNYVYNLLRYLDWVEE
                     KGYWSSAEEMIREAQNGDRETLYRHLDVLLEYIKGLGTGVKDRRNRYQAVRSFYEYYR
                     ADLPRPSRQELNRVFQPSEADKLRALTLPALTIEELREIIIHAPQPYKAAFMVCFQGA
                     LGASEYDQFNSYAWYQIVDKLDSDEPVRVDLFRSKVSRTEIKKYYTFLGGDSKVLIKA
                     WLKERPECDREELFVVYNRRKKEYVPLTSRLLGNMLTKIAKRLEIIKPNGLNRYHVHL
                     HEFRDLFKSLCTLHGVNAVASEFFLGHVIDKLGYDKSPEYDVEWFRQEYMKVEPVLNI
                     LSNVGAEAIERAKQEVRAEFNKALEAVVLENQELKKKLEKLEKAVKAFMEIAMEDPEA
                     LPVLKEFLKGES"
ORIGIN
        1 GCAGGAGCCA GTAACACTAC CAACTTCAGA CCCCTATCAA CCTTTGTTTT ACATAATCCA
       61 CAAGAGACTC AACAGCCTGA TTCACCCAGA AGTTAAGCAC GTCTTTCAAA TACTGCTCAC
      121 TTAAATCAAA CTGCACGTTT CCTATCATAA CCGGCAGCAA GAAGAAAGCC GCAATTGTGA
      181 GGAGCTTAAG CCCCCTACTA CCAGTTAACC AGCTTAAAGC TATAAGCGCT CCCAAAATCA
      241 GGAGAGGAGA AGCATCAAGC AGGCTGGTCA TCTCATTACC TCCAAAACGT TGCCATTTTT
      301 CTCGATTAAG CGCTGAACAA CGAGTTTGTA TAGAATACGC AACTTATCAC GCTGTAAACC
      361 ACAATCTAAC CCTAATCGCT CAAATTCTCG TTGTGGTATA ACCTTACGAA AGATTTTAGC
      421 TAAATTAAAA AGTTCTCGCT CAAATTCCTT TCGCTCATGT ATATACCCCA TAACCAGCTT
      481 TCCAAATTCT GTAAGGTTAC CATGCAAATC ATAAATCCCA TAAGCTGCCA AAAGTTCTGG
      541 ATCGTTAAGC TCTTCTTCCG TCAATTCCTC AGCTAAAGCT TTAGCTTTTT CCTTTTGTCT
      601 GATTAAAGCC ATTTTCTCTT TTACCATTTT TGCTTTTCTT TTCATGTCCC TATAACGATT
      661 ATAAATGTCG TCAGGAATTT TTGAGCTTTC AATCTCTCCG ATTTTCTTAT AATCCTTTCT
      721 GAGAAACAAC CAGCCTTTAG CTTTTGCCCA TATCTCCCCT TTTCCTCGCT TATTCATCTG
      781 TATGAAGATA TGAGCGTTAT CACGCAACTT TGGCGGGATC ATCTCCCACG TTGCACAATT
      841 GACTATCAAA ACAGCTACAT CTTCCCTAAC AACTTCAAAG TTCTCTACAA AATCGATAAG
      901 CTGATCTCTT TCTCCTCTCT TAGTGAATCC GTAGCTTGAC GTATGCAGAG CGAAATCATC
      961 CCATGCGATA ACCTTAACCC TTCCGTCAAT GTGTCGGGTT AAGTCTTTTC GATATGGGAC
     1021 ATTGTTAAAA TCGTTTATTG TAAAGATTAC GTGTTTTAAG GTCTGATTCC AATCTTTTAG
     1081 AATCTCATAA GCGAGATTTA ACGTTAAAAC AGATTTCCCA AGCCCCTTAT CTCCAAGAAT
     1141 CCCGATAAAA AGAAAACCGT CGTTTTCTAT CGCTGCCTTT ATCAGTTTCA TAAGTTTATT
     1201 AGTCATTTAT TCACCCCCCT CATCAAACAA GCTTAAAACG TCAAAATCAT CATCTTCATC
     1261 ATCGTTTTTG CTTAAATCTG CTGCTGCAAG CCACAACTTT TGTTTTATCG CTTCAGATTG
     1321 AAGCGTTTTA AGAACTCTCT GTTTGTGATA TGGTTCTAAG AACTCAAAAA GCTCATCTCT
     1381 TGCCACTCTG CCAAACTCCC TTTCTGCGAC GTCCAGCAAG AAGATAAGGT TATCTCCTGC
     1441 CGGATCGAAA ACTAAAGTCC CAATTCCGAG CTTTTTTGAT AGTCTAAAGC TGATAAATCG
     1501 TTTAAGCTGA TCTATTGTAT CCCTGTCTCT TAGATTAAGT CTGCTCATCG CTTTCAACCT
     1561 CCTTTAATTC TCTGATAACT CCTAAAAGCT CAGAAATGAC TTTGCGGGGC TGCGTGATTT
     1621 TCTCTTTAAC GTATGCTCTC AGAAGCTTGT TATAATCCTC AGCAAATTGC TTAATCTCAG
     1681 CATTCTTGAG CATTCGTTTA AAGTTCTCCT CATTCACAAG CTCCGAGCAT TCAATGACTT
     1741 TCTCTTTCTC AACTTTCAGT CTAAAGCGAT TTATGAAAGC TTCAGCATTG AAAATTAACG
     1801 CTACAACTAA AGCGATAACA AAACTTAGCT TAAAGTCGAT TTTGTAAACG TTCAAGTAGT
     1861 CAGCAAGCAG AATGAAAGAC ATTGTAGCAA TGAAAGCGAT TAAAGCAGGT TTAACGCTGT
     1921 AATCTGCTTT CGTTTTCTCA AGAATGTTAT CTGTTACGTT TATAGCTAAA ATTCCCTTTA
     1981 CTGTTTCTTT GTTTAGCTCA AAATTTGCAA ACTGCTTTAT TTCGTTCTTA AACTTGATTT
     2041 TTGTTAATTT GCCGTCTAAA TCCCTTATTA GCTGCTGTTT TGACAGATAT GGGAGCGATA
     2101 AAATGCGAAT TGGAGTAGAA TAATCCACTA TTGCAAGATA AAGTTTTTCA TAACTTGTTA
     2161 AGAACGTTGC AAATACAAAA CCGAGCATGA AGATTACCAC AAAAGCCCAA TTGTACATGT
     2221 CTTTTAGCTT TTCTTTGCTC AAACTCAAGC TTTCTACTGT TTTTATGATT GTTTGATTGT
     2281 TTACTATCTG TTTAACGTCA ACGCTGCTGA AATCTAAGCT TAAACAGATT AAAATCAATG
     2341 CTGAGATTAA GACGACGATA AATAAGTTAT CATAAACGTT TATGAGCAAT TTAAACCGCC
     2401 TTAGATAATA GCTAAGAGAA AGCCCGAAAA CGAAATAACC CAATGCGGTT AATGCTCTCT
     2461 GCCAAGAGAA GTTAGCAAGC TCTTTACGCA AAATGACTAT CGGGTAATTC TCAAAAGCGA
     2521 AAATATCACG CTTCTGTTTG AGTAAAGCAA AGCCTGACGG ACTGCCTATC GTTAAAATCC
     2581 TAAGACCGCC ATATTCCCCA AGACTGCTGA AATTGAAGCG ATTATATCCT TTTTTGAGTG
     2641 TTGTTTTCTT CCAGTTTCCT GAAAATACAT CAACAAAGCT GATAGGTTCA ACTCTGCTGC
     2701 TATAAATCAC CACATAGCCT TTAAACAAAT CATAATCAAC AACATAAGCG AAATTATCAA
     2761 TATCAAGCTT TGATTTATCG CTCGTGAAAT AATTACGTGT TTCTTCGCTC CAATATGGTA
     2821 AATTTAGCCC GTTAAAAGTC CCTAAGTTCT GTTTAGTCAC GTTTTGGGAT ATCTTAAGCT
     2881 CTGCTCCCCC AACTACGACG CTAAAACAAA CTAAAAAAAG AATTGTTAAA ACTGTAAGTG
     2941 TTAAAGCTCT CATTATCCCA CCAGCTTGAT TGACATTCTC CCGTTCTGAT AGAAATCAAG
     3001 CTTAAACACG TCGTCAAAGT TGTAAACCGC TATTGTGTCC CCGTCATCGT CAAGCTCATA
     3061 AATCATCCGT CGCTCTGGAT AAAATACACC TTTAATTGTC TTTTCTGCTC CATTCCTGAA
     3121 TGTGATCTTT ATTCTCTTAA CTTCTCGCAA TTGCATAAGC CCCCCTCCTA AGCCATGCAG
     3181 CTAAAAATAA GGAAAAAATG GCCAACTCTG CCGTCATTTT CTCGCTATTA GAACTATAAG
     3241 CAACACTGCC GCCGCTCCGA TTGCTAATTT CTCCGTGTCA GACAGATTAG CCCACCAGTC
     3301 GCCCACGCTG CCACTTCCGC CTCCTGTTAC AGTCTGCATT TCGAGATAGC GGTTGTAAAG
     3361 CTCGTTAAGC TTAGCAAGCT CATCGTAAAT CTTCTGGATG TCTCCACTGT GATCAACATA
     3421 ACGCTCAAAG GTTGTGTTCT GTAGCTTGTT ACCGTCCTTA TCCCTGAGAT CAACAACTGT
     3481 GAAGTTATAA CCCTGCAAAT CATAAAGTTG CCCGTTCTCA TCTATGAAAT ACCACAAACG
     3541 CAAAGGATCA GCCGTATAGG TCTTATTAAC TTCAAGTGTA CCGCTCCAAT CTGTGAACAA
     3601 AATTCCGCTG AGTGTTGTCC CATTTACGAC AATTGTAACT GTCTTGTTGA GCCCTGACAG
     3661 ATTAAGACCT GATAAAGCTA ATTCTGCTGC CGCATATCCA TAATAACCCG TCGTCTCTGC
     3721 ATCATTGTTT ATCTGCGTAG CCAACGTCAC AGGATCGAGA AGTTCAGTAA AATTCCCACT
     3781 CGTGAACAAA TCATAAGTCA AACTATCCAC ATACACTTCT AAATTGTCTG CAACTTGCTG
     3841 ATAAGCCCCG CAATAGCTGT TTAATGCGCT CTTATATTGC GTCTCTAAAT CTCCAATTCT
     3901 CTGGTCAGTG TAGCCCGCCG CCTTAGGGAC GTCATAATAT ATTGTAAAGT CATTACACGT
     3961 GTAACTCTTT GTTTGCATTG TAACCAAAGC GTTAACATCA TCTGTTACAA AAGTTCCATC
     4021 TCGCTCATAA CCGCTCGCTT GTGCTGATAA AGTTATTTCT GTGCCACTTT CAACTGTTAC
     4081 AAATGTAAAG AAGTCAATAT AACTGCTTTG CGCTGTTGCC GTATTTCTTG CCTGAATTGC
     4141 AAGATTCTTA ACAGTAAAAT ACCACGCCCA CGAAGACTCA TTCATATCTA CAGTCGGATT
     4201 TTTTGTAGCA TTGATATAGT ATTGCTTAAG CTTGTCCCTT GCGGTAGTTT TAGCTTTTAT
     4261 CAAAGCTGTT GTAAAATCTG TCCCGTTATT TAGTTCTTCG TTTATTGTTT TTAGTGCATA
     4321 ATATTTAACT AAAGTCCATG CCCAAGGCTT TGTTTGATTA CCTACATCTT TTGAGAATTG
     4381 CAAACTTGCA TTACGGCTTA ATGTGTAGCT GTTTATTATA TAATCTGCAT TGTTCTCGCT
     4441 TAAATTTAGA TTTTGTGTTA CAGTCTGATT AATTTCTTCA AGCTGTGCTA TTTTTTGCTG
     4501 TAGTCCGAGT ATGTAGTATG CTATAGAACC GATTACACCT AAACCGCCCA ATCCTACCAA
     4561 CATTGGAGCT ATTGCTGAAG CTCCCGTAAT CATAAAAAGT AAAATGAAAG CTGTTGCCAC
     4621 CTTTTTGTTC ATATTATCCC TCCTCAGTCT TGTGTAGCAA CAACTATTGC TGAAGCTACT
     4681 GAAATCCCCC AGAGAAGTAG CTTGTAATTG CTGTCGGTCA AATAGCTGCT TATATCAATT
     4741 CCCAGCCCTA CAAGATATCC TGCTGCTGCC AACGGAAGCA CAACAGCCAC AATTAAAGCC
     4801 ACTCCCTCAA GCCCTGTAAA CTTGATTTTC TTGCCTTTCT TCCCGCTGCC CATAACTACA
     4861 AGCACGCTAC CTATGCAGAT TAGCCAGCTA AAGTCCACAA GAAACTGCAG TTGCTCACCA
     4921 AGATCCGCAA CATTAAACAC CGCAAGGGCC GCAAGAATAT ACAGCCCAAT AAAAGCCAAT
     4981 TCCACAAATC CAACCGTTCC TTTCTTCGCC ACTTTAACCA TCCCTCTACC ACCTCTTCCA
     5041 AACAAACTCT CATATTTCCA AACTCTCAAC ACTACCGCTA CAATCACCGC CAGAACGCCA
     5101 AGAACAACCG GGATTGTCCC CATACTGTCC GTTACCCACT GTTTTATGTA GTCCCCAGCA
     5161 ATTGCATCAA CGAAAATCTC AGCTACAACC ATCAGAAGCA CAAACAGTGC TAAGTCTCCC
     5221 TTGTTCACTT GGCGGCTCAT CCAAAACAGA TAATAGGTTG GTGGTATATA AAAAGGTCAA
     5281 AAAACAGATT AACTCTCTCC TTTCAGAAAC TCTTTCAGAA CAGGCAAAGC TTCAGGATCT
     5341 TCCATGGCTA TCTCCATAAA TGCCTTTACA GCCTTTTCCA ACTTTTCCAG TTTCTTTTTC
     5401 AGCTCTTGAT TTTCAAGCAC CACGGCCTCA AGAGCTTTGT TAAATTCAGC TCTAACCTCC
     5461 TGCTTTGCTC TTTCAATCGC TTCGGCTCCC ACGTTAGATA AGATGTTCAA AACTGGTTCT
     5521 ACCTTCATGT ACTCTTGCCT GAACCACTCC ACATCATACT CTGGGCTTTT ATCATAGCCA
     5581 AGTTTATCAA TCACATGCCC GAGGAAAAAC TCAGAAGCTA CGGCATTAAC GCCGTGCAAT
     5641 GTGCACAAAC TCTTGAAAAG ATCTCTGAAT TCATGCAAAT GAACATGATA ACGGTTAAGG
     5701 CCATTTGGCT TTATTATTTC AAGTCTCTTT GCTATCTTAG TAAGCATATT TCCGAGAAGC
     5761 CGAGAAGTTA AAGGCACGTA TTCTTTCTTT CGCCTGTTAT AAACAACAAA CAACTCCTCT
     5821 CTATCACACT CAGGCCTCTC CTTCAACCAC GCCTTTATAA GAACCTTCGA ATCTCCACCT
     5881 AAAAACGTGT AATACTTCTT TATTTCCGTT CTGCTAACTT TAGACCTGAA CAAATCAACT
     5941 CTTACAGGCT CATCCGAATC GAGCTTATCA ACAATCTGAT ACCACGCATA ACTGTTAAAC
     6001 TGATCATACT CCGAAGCTCC CAAAGCTCCC TGAAAACAAA CCATAAATGC TGCCTTATAC
     6061 GGTTGCGGTG CATGGATTAT AATCTCCCTT AACTCCTCAA TAGTCAAAGC AGGCAACGTC
     6121 AAAGCCCTAA GTTTATCCGC TTCACTTGGC TGAAAAACCC TGTTTAACTC CTGCCTTGAT
     6181 GGCCTCGGTA AATCAGCCCT ATAATACTCA TAAAAGCTCC TTACAGCTTG ATACCTGTTT
     6241 CTCCTATCCT TAACACCAGT TCCTAAGCCT TTAATATATT CAAGAAGGAC ATCCAAATGC
     6301 CTGTAAAGTG TTTCACGATC ACCATTCTGT GCCTCTCTTA TCATCTCTTC CGCTGAACTC
     6361 CAATAACCTT TCTCTTCAAC CCAATCCAGG TATCTCAGTA GATTATAAAC GTAATTCCTC
     6421 GCTGTTGTAG GCCTCAAATC GTAAGCCCAC TTTTTAACGC ACTCTTCTTC TATTCTAAAA
     6481 GACTCAACAC CCTTGTAGGG CATGGAAAT
//
