# Supplementary material for: Pleomorphic viruses establish stable relationship with marine hyperthermophilic archaea
Source: ISME J. 2024 Jan 23;18(1):wrae008. doi: 10.1093/ismejo/wrae008 (PMC10919331; doi:10.1093/ismejo/wrae008)
Supplement: SI_Data_2_wrae008 [file si_data_2_wrae008.zip › Genomes/Incomplete genomes/OSAI01001746.gb]

LOCUS       OSAI01001746.1          3399 bp    DNA     linear       30-JUL-2023
DEFINITION  Genus species strain strain.
ACCESSION   
VERSION
KEYWORDS    .
SOURCE      Genus species
  ORGANISM  Genus species
            Unclassified.
COMMENT     Annotated using prokka 1.14.5 from
            https://github.com/tseemann/prokka.
FEATURES             Location/Qualifiers
     source          1..3399
                     /organism="Genus species"
                     /mol_type="genomic DNA"
                     /strain="strain"
     CDS             21..620
                     /locus_tag="EJDKLIAE_00001"
                     /inference="ab initio prediction:Prodigal:002006"
                     /inference="protein motif:all_phrogs:phrog_2231"
                     /codon_start=1
                     /transl_table=11
                     /product="hypothetical protein"
                     /translation="MYVDSLTYDLFTSGNFTELLDPVTLATQINNDAETTGYYGYAAA
                     ELALSGLNLSGLNKTVTIVVNGTTLSGILFTDWSGTLEVNKTYTADPLRLWYFIDENG
                     QLYDLQGYNFTVVDLRDKDGNKLQNTTFERYVDHSGDIQKIYDELAKLNELYNRYLEM
                     QTISGGGGSVGDWWANLSDTEKLAIGAAAVLLIVLIARK"
     CDS             679..873
                     /locus_tag="EJDKLIAE_00002"
                     /inference="ab initio prediction:Prodigal:002006"
                     /codon_start=1
                     /transl_table=11
                     /product="hypothetical protein"
                     /translation="MQGVRRMKITFKDGTEKTIKGAFKEESRIVYEIDWNGETVGVYN
                     FDEIREIQFFEEEQGIMLVG"
     CDS             873..1217
                     /locus_tag="EJDKLIAE_00003"
                     /inference="ab initio prediction:Prodigal:002006"
                     /codon_start=1
                     /transl_table=11
                     /product="hypothetical protein"
                     /translation="MGLFDPPKSKKVAEMISIESPTAARRSTSWLRKMIKSGKMKVGD
                     AVRYANLAANRAKAQLNRKGLSSKERKQMREVHKIFRSFVDRFKKSGKPKPKKQAKKK
                     AKKKNTGRKKKK"
     CDS             1214..2665
                     /locus_tag="EJDKLIAE_00004"
                     /inference="ab initio prediction:Prodigal:002006"
                     /codon_start=1
                     /transl_table=11
                     /product="hypothetical protein"
                     /translation="MRALTLVVLTILFLVGFCFVVEGAELKVSQNVSKQDLGTFGGVN
                     LPYWSEETQRYFTRTDSKLTIDNFAYVVDYDLFKGYVVIYSSRVEPVSFVDVFSGNWK
                     KTTLRKGYNHFNFSNLGEYSGLRILTIGSPTGFALLKQKRDPFWFENYPVVILKRELA
                     EFSWQRALNASSLMFVGLAFAYYLRKELLESNVIRLAIYVILPISAVLIVLGLKYDYV
                     DVQIVQGNMTTVKSIPALTFDKYQIKDMWNWYYGLFLLAGYMLGLKFAKPDQLTVIRP
                     LMDKITIARYSFNRRRKIIRDENGRLCTVEIQHEGKLKVEDDGFEEEAYIEIDRRVKE
                     RSLREQAINKTALAVIIAGIFGFAVVADYFNVFRIDLASALIISAFLGILLNITVLKD
                     RLTNIAADIMIISTKLIDNASYARDLANQRLIEMSKKYNQLIDELVKAQYEMKVEVTK
                     RLLNLADLLEIQPAGEGGSGGIEHGEEDQGKRD"
     CDS             2634..2981
                     /locus_tag="EJDKLIAE_00005"
                     /inference="ab initio prediction:Prodigal:002006"
                     /codon_start=1
                     /transl_table=11
                     /product="hypothetical protein"
                     /translation="MGKKIKAKGIEVETEDDIKKLLRLKTQRFIKENKLSPHFMDPYG
                     TLVYIILETAEAEFGREGREKLEKILIPAQNARIIKELQEAQLSVKLDLLIPVKRKKA
                     QLEFEEVDEDELD"
ORIGIN      
        1 aagttgcaga caatttagaa gtgtatgtgg atagtttgac ttatgatttg ttcacgagtg
       61 ggaattttac tgaacttctc gatcctgtga cgttggctac gcagataaac aatgatgcag
      121 agacgacggg ttattatgga tatgcggcag cagaattagc tttatcaggt cttaatctgt
      181 cagggctcaa caagacagtt acaattgtcg taaatgggac aacactcagc ggaattttgt
      241 tcacagattg gagcggtaca cttgaagtta ataagaccta tacggctgat cctttgcgtt
      301 tgtggtattt catagatgag aacgggcaac tttatgattt gcagggttat aacttcacag
      361 ttgttgatct cagggataag gacggtaaca agctacagaa cacaaccttt gagcgttatg
      421 ttgatcacag tggagacatc cagaagattt acgatgagct tgctaagctt aacgagcttt
      481 acaaccgcta tctcgaaatg cagactatca gcggcggcgg tggcagcgtg ggcgactggt
      541 gggctaatct aagcgacacg gagaaattag caatcggagc ggcggcagtg ttgcttatag
      601 tgctaattgc gagaaaatga cggctgaaat agctgttatc tcattatttt ttgcagcatt
      661 gttgaggagg acgagattat gcagggagta aggcggatga agataacgtt taaagatggc
      721 acggaaaaaa cgatcaaggg tgcttttaag gaagagagca gaatagttta cgagattgac
      781 tggaacggtg agacagtagg agtttataac tttgatgaga tcagggaaat tcagtttttc
      841 gaagaggagc agggaataat gctggtggga taatggggct tttcgatcct cctaagagta
      901 aaaaggtagc ggagatgatc agcattgaat caccaacagc agcgagacgg tcaacttcct
      961 ggctaaggaa gatgatcaag agcggaaaga tgaaagttgg tgatgcggtg agatatgcta
     1021 atcttgcagc aaacagggcg aaagcacagc ttaaccgcaa aggtttgagc agcaaagaga
     1081 gaaagcagat gagggaagtt cataagatct tcaggagctt tgttgacagg ttcaagaagt
     1141 cggggaagcc caaaccgaaa aagcaggcta agaagaaagc taagaaaaag aacacaggaa
     1201 ggaaaaagaa aaaatgaggg ctttaactct tgtggtcttg actattcttt ttttagttgg
     1261 attctgcttt gtagtagaag gagcagagct taaagtatcc caaaatgtca gcaaacagga
     1321 tttgggaact tttggcggcg taaatctgcc ttattggtca gaagaaaccc agaggtattt
     1381 tacacggact gattcaaagc ttacgattga taactttgct tacgtggtag attacgatct
     1441 gttcaaaggt tacgtggtga tttacagctc gagggttgag cctgtcagct ttgttgatgt
     1501 tttctcaggc aactggaaga aaacaacttt gaggaaagga tataaccact ttaactttag
     1561 caatcttggc gagtattcgg gtttgaggat tttaacgata ggcagtccga caggctttgc
     1621 tttactcaag caaaagaggg atccgttctg gtttgagaac tatccggtag ttatactgaa
     1681 aagagagttg gcggagttta gctggcaacg agctttaaac gcttcatcac taatgtttgt
     1741 tgggttagcc tttgcatact atctcagaaa agagctctta gagagtaatg ttataagact
     1801 ggcgatttac gttattctcc cgatctcagc cgttttgata gtcttggggc taaagtatga
     1861 ttatgtggat gttcagatcg tacagggcaa catgacaaca gtcaagagta tcccagccct
     1921 aacttttgat aaatatcaga tcaaagacat gtggaactgg tattacggcc ttttcctgct
     1981 tgctggctac atgctgggct taaaattcgc taaaccagat cagctaactg tcataaggcc
     2041 tttaatggat aaaataacaa tagcccgcta ttcgttcaac agaaggcgaa aaataatcag
     2101 ggatgagaac gggaggctct gcacggttga gattcagcat gagggaaagc tgaaagtaga
     2161 ggatgatggg tttgaggaag aggcatatat cgagatagac agaagggtta aggaacgcag
     2221 ccttagggag caggcaataa ataaaactgc tttggctgtg ataattgcgg gaattttcgg
     2281 ttttgcagtt gttgcggact actttaacgt gttcaggatt gatctggctt cagctttgat
     2341 aatctcagca tttctcggaa tcctgctgaa cataacagtt ttgaaggaca gattaacaaa
     2401 tattgcagcg gatataatga taatctcaac gaagctgatt gataacgctt cttatgctcg
     2461 tgatctggct aatcagcgtt taatcgagat gtccaagaaa tacaatcagc tgattgatga
     2521 gctggtcaaa gctcagtatg agatgaaggt tgaggttaca aagaggctcc ttaacctcgc
     2581 tgatctgctt gagattcaac ctgccggtga gggtggatcc ggagggatag agcatgggga
     2641 agaagatcaa ggcaaaaggg attgaagttg agactgagga cgacattaag aagctgttga
     2701 ggttgaagac tcagaggttc atcaaagaga ataagctcag cccgcatttc atggatcctt
     2761 atggtactct ggtttacatt attctcgaga ctgccgaagc tgagtttggg agagagggaa
     2821 gggagaagct tgagaagata ctcatcccag cccagaatgc tcgcatcatc aaggagcttc
     2881 aagaggctca gcttagcgtt aaacttgatc tgcttatccc tgtaaagagg aagaaggctc
     2941 agcttgagtt tgaggaggta gatgaagatg aacttgattg agaggatgga agaagcgata
     3001 agagatgatg gatttctgct tattgggatt actggagaga gagggagagg taagagcgtt
     3061 ttaggcttaa acttggtata cgaagttctg aaagattggg ataaggttct aaagcatacg
     3121 atttttacaa tcgaagatta tcaaaacctg agatttagga aagatttgga gagggcaaag
     3181 gacggaaggg ttaagattgc tttatgggat gattttgctt tgcatacatc ctcttatggc
     3241 ttcatgaagg gtgagggtgt taaaattgcc gattttattg aagattttga ggtcgtgagg
     3301 gagtttgttg ccgtgctggt gataacctgt gcgacgtggg aaatggttcc tccgaaaatc
     3361 cgatcagcgc ctaaggttct catcaatatg tatgctaaa
//
