# Supplementary material for: Pleomorphic viruses establish stable relationship with marine hyperthermophilic archaea
Source: ISME J. 2024 Jan 23;18(1):wrae008. doi: 10.1093/ismejo/wrae008 (PMC10919331; doi:10.1093/ismejo/wrae008)
Supplement: SI_Data_2_wrae008 [file si_data_2_wrae008.zip › Genomes/ThalV1.gb]

LOCUS       Pleomorphic virus ThalV1                 14658 bp    DNA     circular       24-MAY-2023
FEATURES             Location/Qualifiers
     source          1..14658
                     /organism="Pleomorphic virus ThalV1"
                     /mol_type="genomic DNA"
     CDS             complement(28..1881)
                     /locus_tag="ThalV1_gp01"
                     /inference="ab initio prediction:Prodigal:002006"
                     /codon_start=1
                     /transl_table=11
                     /product="Rolling-circle replication initiation endonuclease Rep"
                     /translation="MQRVVFAVSPFTQEYEILGVDEEIYRIKPNEVIILPKLNAEVFE
                     KNNVGRIVGIYQDPGFDWEREVLNRIIGEDSEFYEEDPVKEWAKESLKIELSKPNPDP
                     DKVIQLRMIIKGLNPAQFYSSQGNKNTPLHHQTHSVEPSPTGLSRPIYNTGQAHNFDS
                     FIKEDNEINSNWLRTVFETYGLRLVTTLQAFRVVGLDEIGIQDYAILDYGYTRVEPHE
                     EFVRLLKHLGYGEDDVYARVLFDHYRCERHGDVFKPALDFVKGGRWDGGERKGNFRLI
                     AGRLHPLKKHSDAKRYSALKLEQFSAIADAVRQKGVVSYRKFDEVLSVVKQEKRDLAL
                     IWMVFTIPDVISEYLVKEGVKKAREIMRKAVRSALRRFLRKYLKKHENVPYDGDFKEG
                     GVMNVHIWSSSQPIKPHLHVHVALWNFVVWNGKYVRFSPYFPKEWMAELRELWKKEFF
                     RYLRKAGFGTYLDTEYCNVLDDTYEFFNIYTQYNWFKEENYGKILHHLRYNARKAVID
                     INEFFYSGVEFDDLTDEQKEWLGFLIQYSNRTGNFGFMNNWRKVFSVSKERVVEFLER
                     LKTEHYEYCPICKRRLEKVGVVTIDEIAKRRRLLVLWWFDKRMNVEVWRGL"
     CDS             complement(1888..2199)
                     /locus_tag="ThalV1_gp02"
                     /inference="ab initio prediction:Prodigal:002006"
                     /codon_start=1
                     /transl_table=11
                     /product="hypothetical protein"
                     /translation="MPEYYQNVSLDLRDVDELDFSFYYDSKKHRYNILVNHGEFLNVT
                     RREGEVILSFLKILREVLNTADSKDFSSRSDSRDDEISFDFLETDPVLKNVRLPRKTE
                     I"
     CDS             complement(2192..2398)
                     /locus_tag="ThalV1_gp03"
                     /inference="ab initio prediction:Prodigal:002006"
                     /codon_start=1
                     /transl_table=11
                     /product="hypothetical protein"
                     /translation="MERSVRLSNLECIDRVFSLLEGDITSESDEFRAIFWERFFDYFA
                     KLSRTEQNRILTQLADLRRVCCNA"
     CDS             complement(2428..2724)
                     /locus_tag="ThalV1_gp04"
                     /inference="ab initio prediction:Prodigal:002006"
                     /codon_start=1
                     /transl_table=11
                     /product="hypothetical protein"
                     /translation="MVEVKEKVDKKVEENGEKVRRPVETVNVYTSNGILSFSVWEGGS
                     ISVRVSRRKDTGEEYENVWSGRINPVDFISQFGELRTVAKTAQDELKKILGQEI"
     CDS             complement(2711..2926)
                     /locus_tag="ThalV1_gp05"
                     /inference="ab initio prediction:Prodigal:002006"
                     /codon_start=1
                     /transl_table=11
                     /product="hypothetical protein"
                     /translation="MDDDTLWAIVINGSPIAAAFALAILDQRLGGKISELKKKLDEMD
                     APHRRSGLAGAIPAGSKTVRGVAYGRG"
     CDS             complement(2916..3095)
                     /locus_tag="ThalV1_gp06"
                     /inference="ab initio prediction:Prodigal:002006"
                     /codon_start=1
                     /transl_table=11
                     /product="hypothetical protein"
                     /translation="MPEVKYPGLNRMAEELSRILNKHPATFRNTILSNVRHLLENIPP
                     EELLPIFEEDEENGR"
     CDS             complement(3088..3216)
                     /locus_tag="ThalV1_gp07"
                     /inference="ab initio prediction:Prodigal:002006"
                     /codon_start=1
                     /transl_table=11
                     /product="hypothetical protein"
                     /translation="MLTLDDFIEAGACPCGGELEATETGWRCVRCGWEIIEAGGDA"
     CDS             complement(3465..3620)
                     /locus_tag="ThalV1_gp08"
                     /inference="ab initio prediction:Prodigal:002006"
                     /codon_start=1
                     /transl_table=11
                     /product="hypothetical protein"
                     /translation="MPVIDLSGIERARRQYVDMILRAEFVRADELLRRQRESLIDVDS
                     DAEIWEG"
     CDS             complement(3624..3809)
                     /locus_tag="ThalV1_gp09"
                     /inference="ab initio prediction:Prodigal:002006"
                     /codon_start=1
                     /transl_table=11
                     /product="hypothetical protein"
                     /translation="MGEKVWADVPERWKPLIEKAKEIEGWDSLSAYIRELIKKDLASK
                     GLLGVKNGEGETVLQEV"
     CDS             3931..4275
                     /locus_tag="ThalV1_gp10"
                     /inference="ab initio prediction:Prodigal:002006"
                     /codon_start=1
                     /transl_table=11
                     /product="hypothetical protein"
                     /translation="MTEKLERIIQVLSHSGSLKILKAISKRPARQKDIIALTKLDKTI
                     VWRRLNELFDLGLIRISFSGATSPKLYELTPLGQKVVQLLEQIEKEFEEYHSKAPPKD
                     PEEFVGEMLKEE"
     CDS             4279..4569
                     /locus_tag="ThalV1_gp11"
                     /inference="ab initio prediction:Prodigal:002006"
                     /codon_start=1
                     /transl_table=11
                     /product="hypothetical protein"
                     /translation="MNIHYPPKNFKEFLIYTFVAALITALINKFPEIVPKVTVAPTIV
                     VTQTNYPAEIMDYLLLVTLAFVAFRMMKLYRDLANYIYYLEDEIYKIRRRNL"
     CDS             4569..4877
                     /locus_tag="ThalV1_gp12"
                     /inference="ab initio prediction:Prodigal:002006"
                     /codon_start=1
                     /transl_table=11
                     /product="hypothetical protein"
                     /translation="MNEHTHSHKKHFKKEDQTAFEKAGEWLDTFLTANTLTLTTFLLI
                     GGILSGNPIALLISILSYTAYITGVKLRRKHPNASSLILAILHITWLAIAINLISEAL
                     "
     CDS             4981..5364
                     /locus_tag="ThalV1_gp13"
                     /inference="ab initio prediction:Prodigal:002006"
                     /codon_start=1
                     /transl_table=11
                     /product="hypothetical protein"
                     /translation="MIKKNKSWHKKKIKANEMTKFKSIDVNLIEKGIWIVQCDAGYKN
                     GIAGISILIKTHKKEYRPIDLSRKANGPVHAELLAIYYALNEIKKKKTEKIEIRILTD
                     SLYALNFVWGLWTPSRKYIDDTLKK"
     CDS             5382..5786
                     /locus_tag="ThalV1_gp14"
                     /inference="ab initio prediction:Prodigal:002006"
                     /codon_start=1
                     /transl_table=11
                     /product="hypothetical protein"
                     /translation="MSAKIDYVHVNSKINRRVDRRAKKARKKKEEEIQKRIEKRVMQV
                     EECLRKGESIKIEEINGTFYAHSSKNDGTKYKVSLKPPSCECPAWNEKWKHVPEPGKR
                     ARRLPCKHICALASYLGEDIFKIFKKQIERKT"
     CDS             complement(5860..6678)
                     /locus_tag="ThalV1_gp15"
                     /inference="ab initio prediction:Prodigal:002006"
                     /codon_start=1
                     /transl_table=11
                     /product="hypothetical protein"
                     /translation="MSDWVNRFKELAEKAVEKVSEAADTYMKKREFNRRVYESKLLLL
                     SRFAVWQLERICISEDIPPYVEGKRGPRKARSKNEFIDLIVDELDFDDVVEYAKKFGV
                     RYQDILRDLEEFEAELFGEEEDVDLQPESEFDEILDLIQREFRPEMTRDEEDLEKQLA
                     MFLKVHLGEDRVERQVTIERGKRVDILIDGDYGIEVKIADSTGLAYLPTQLRIYRKRL
                     RDVAAVIVRPIGKEVNIDDILELLDEDGIKYVEVQAEVRRRGGWTFELVKKRKR"
     CDS             complement(7025..7231)
                     /locus_tag="ThalV1_gp16"
                     /inference="ab initio prediction:Prodigal:002006"
                     /codon_start=1
                     /transl_table=11
                     /product="hypothetical protein"
                     /translation="MVSVEFDPEVNAMFIRFKKGKVAESEPLADNVIVDLDENGEIVG
                     IEILLPKLAEEQREFVVKMMRAKV"
     CDS             complement(7212..7463)
                     /locus_tag="ThalV1_gp17"
                     /inference="ab initio prediction:Prodigal:002006"
                     /codon_start=1
                     /transl_table=11
                     /product="hypothetical protein"
                     /translation="MIRFSEHALKRAEERGVDPEQVELVIREPTKIIHVKFGRKAAFR
                     QFGEKYVVAIYEERNNEIVVVTTLKVDKERLIRYGFGGV"
     CDS             complement(7481..7738)
                     /locus_tag="ThalV1_gp18"
                     /inference="ab initio prediction:Prodigal:002006"
                     /codon_start=1
                     /transl_table=11
                     /product="hypothetical protein"
                     /translation="MQDYRFRVLIKSGNGKDHAVAVDARKIALRNNINKVNGTYRLDL
                     EQIKVEMGEDLIMEIWEILMYMLPLGRVKKAIEDFAERTGF"
     CDS             complement(7860..8120)
                     /locus_tag="ThalV1_gp19"
                     /inference="ab initio prediction:Prodigal:002006"
                     /codon_start=1
                     /transl_table=11
                     /product="hypothetical protein"
                     /translation="MTDFLSASPLLILVALGVISWLTESRTVKLITLLFFFGYPLVQG
                     KTTMPGLDINQILDFILNTANYWLSEALNALVEYIKQKISLL"
     CDS             complement(8117..9055)
                     /locus_tag="ThalV1_gp20"
                     /inference="ab initio prediction:Prodigal:002006"
                     /codon_start=1
                     /transl_table=11
                     /product="hypothetical protein"
                     /translation="MNNKLMQAINSAIERDGFLFIGILGDRGLGKSVTGLNLTYSVLN
                     EWDKALRHTIFTINDFSNLPYRNDLVRHEDGRVKVILWDDFALHTSSYGFSKRGERDL
                     LIDFIEDFEVVREEVAVLIVTAATWEMIPPKLRDAAHIFIQMTKRGKGEIWAKQRGWL
                     FLRKDYRKIGEIETAKIPDDVYNTYREMKRKAKRVKEKMSLLKQKEKAEKMAEELTEE
                     DWQDEDLLVALGIKDMHGNFTEFGSMVYRVWEERVAKNGANALILADLFTEAVSQRRF
                     EAILRSCGVKGNKDNLRLAYKELVRYLERRSLEMEV"
     CDS             complement(9048..9410)
                     /locus_tag="ThalV1_gp21"
                     /inference="ab initio prediction:Prodigal:002006"
                     /codon_start=1
                     /transl_table=11
                     /product="hypothetical protein"
                     /translation="MSRIKFTENDKIEQLRRFIAYRLSAKHGFGTLVFDPCGDSLIFI
                     LDIAEKEFGKEARKELFRFLEPYHKMRVLKTLQHEGVKQKLWMAASDLAKEASHENLD
                     LFDDSGESGDGGEVMDFE"
     CDS             complement(9397..10818)
                     /locus_tag="ThalV1_gp22"
                     /inference="ab initio prediction:Prodigal:002006"
                     /codon_start=1
                     /transl_table=11
                     /product="hypothetical protein"
                     /translation="MSMRALVIFLILLLLPVASADYFDMSKFAKQNTTAQELGKFSNQ
                     PDLVYWSNETKKYITGTESKWEIDQWAYVVDYDLDEGWILIYANRTEPVTVVDVFGGV
                     WKKTTIHKGYNRLNFSGVQEYAGLKVVTIGSPWGFAILKQKRDLFYFEEYPIAILKSE
                     LAKFGWQRAAGALGIFLVGFALSYWLKRDRLLISFLDNLIILVACVVLILAILSVDYA
                     TATVKVPAGNATVTKQIPALELSREKVRDMYNWAFAVFFVLGFIFARYLADYEKLYLA
                     IVDYSRPIKLYELPYHQKAKLVRDYDNKLTKLSFKDDFRQLIDFELNGKDVKGILAVK
                     TEDVKDESKAEFNARYSLIAFLSMLVISVLAGYLNVFKIDLAYSMFLALIVAVVFNLK
                     ALKHHFSLEVSKTKLIECSEIMNEDNYTKMLKTAQIRQIAEDYNRLLRAYVREKITMP
                     RRTVSELLNVIREVREVDTHEQD"
     CDS             complement(10815..11126)
                     /locus_tag="ThalV1_gp23"
                     /inference="ab initio prediction:Prodigal:002006"
                     /codon_start=1
                     /transl_table=11
                     /product="hypothetical protein"
                     /translation="MVGKRNKGLFRPPKNKKIAEVIKIDTPKNARSSVKELAEMIDKG
                     KITIDQAIKYVTNAANRAKASLNRKNLSKKERKEMKEVAKVYNSFKEDLKKAKKLIGI
                     K"
     CDS             complement(11175..12635)
                     /locus_tag="ThalV1_gp24"
                     /inference="ab initio prediction:Prodigal:002006"
                     /codon_start=1
                     /transl_table=11
                     /product="VP4-like membrane fusion protein"
                     /translation="MSKKRAIMSALMLTIMIGQTVALPLIAPLLIGVAGGFAGALIGH
                     LLGLGGVSKEEVEKLKQQYEAALTSQKEVNDANIQQLLLEVYARDSNIYGVSRDFGQY
                     TKNYAWALAKYEAVKALKEGKTVAEAQAAARNVVIMYYANISKTIINTQNATVNLLYA
                     IYTNYSTELGISDFKLVNSRGDYALYTSGTWKWVSSDPTTYGIDNPSINKYAVSLTIA
                     GKTYEVDRLKFRYRPTNSPNYYTYDIVNVYYSNVLVYRLSDFTNAVNAIDAAYNEIIN
                     NVDVYVQNLANQTNLAQINMTDLIDPYQLASLMNNDYNATGYYGYAAAELALLGLNTA
                     GINKTILIEVNGTQYEGFLFTDWQGVLEKNKTYTANASYRYFIAVDGGLYEIPAGTNF
                     TVLAIRDFRGNELTNTTLKSYTSALQDVNKIYDEIAALRQLWQEYIEMQAMTVGGGDS
                     SSGFNLSEWWASLDQTAKLGIIAISGIGIYALLRRD"
     CDS             complement(12670..13071)
                     /locus_tag="ThalV1_gp25"
                     /inference="ab initio prediction:Prodigal:002006"
                     /codon_start=1
                     /transl_table=11
                     /product="VP3-like structural protein"
                     /translation="MARGNFRQYYGGAYRKGNVSIYEAALFVVYVIASIATFGLGSIN
                     LAWVTDFSFWIVLVSALGVFALDKQVKKNQKVTALEIGALSVAIGLPLAAAGYLTSLG
                     IDISTYLTDPTNSFIMLAVSVGALIVAAKQD"
     CDS             complement(13074..13322)
                     /locus_tag="ThalV1_gp26"
                     /inference="ab initio prediction:Prodigal:002006"
                     /codon_start=1
                     /transl_table=11
                     /product="hypothetical protein"
                     /translation="MRRQHTEFALLLALFVVLELLLDALAGDWLKQWIQQHFGTIPAA
                     LGFVAVLALIWVRVSKYEALAGLSSGKRKGGGRKKKRG"
     CDS             complement(13368..14594)
                     /gene="xerC"
                     /locus_tag="ThalV1_gp27"
                     /inference="ab initio prediction:Prodigal:002006"
                     /inference="protein motif:HAMAP:MF_01808"
                     /codon_start=1
                     /transl_table=11
                     /product="Tyrosine recombinase XerC"
                     /translation="MSALRFHSAEGLLDGQMKLAKKELPERSYRLLEDFKKKLLSEGI
                     SKLRIVRYIGLLRKIYSLAPREFDEWDENYIVEVLAKLEESDYKNSTKNEFKKAMKRF
                     IKFYYGKKSDLLDYVKQGRKKDSRIPEVLREEDILKLIEVADNVRDKAMVAVCYEAGL
                     RIGELAGLKIRDIEFYSNSTGGIRAKIRVNGKTGERVIPIVMSVPYLKRWMDEHPFKD
                     DPSAYVFCSLARINYGGMISYQKLYEKFIKLGKKAGLRIRFHPHVLRHSRATVLANHL
                     TEAQMCEFFGWVQGSDMPRIYVHLSGRDVEKSILGLYGLETEEQEKDVEAKPIKCPRC
                     SYLNAPTDFYCGRCALILDESKRVELEMEEMKFMKEVMEMMDPETIKKAKEMVELVEK
                     MRSNPELFNLLLQIRD"
ORIGIN      
        1 ccgggcgggg ctatcctcct ctaaggtcta tagcccacgc caaacctcca cgttcattct
       61 cttgtcaaac caccagagaa caagcagacg ccgacgttta gcaatctcat caattgttac
      121 aactccaacc ttctccaacc tccttttgca aatcgggcag tattcataat gctcagtctt
      181 aagcctttca aggaattcaa ccactctctc ttttgatacg ctgaatacct tccgccagtt
      241 attcataaag ccaaaattgc cggttctgtt gctgtattga atcagaaaac cgagccattc
      301 tttctgttca tcggtcagat catcaaactc aactccagaa tagaaaaact cgttaatgtc
      361 aataactgcc tttctggcgt tgtaacggag atgatgaagg atttttccat aattctcctc
      421 cttaaaccag ttatactggg tgtagatgtt gaaaaactca taagtgtcat ccaaaacatt
      481 gcagtattct gtatcaagat acgttccaaa gcctgctttt ctcaaatacc tgaaaaattc
      541 ctttttccac aactccctta actctgccat ccattccttg gggaagtaag ggctgaatct
      601 cacatacttt ccattccaga caacaaagtt ccacagggca acatggacgt gcagatgggg
      661 cttaatcggc tggctgctgc tccagatgtg aacgttcata actccgccct ctttaaagtc
      721 gccatcgtaa ggaacgttct cgtgcttttt caggtacttc ctcaggaacc tcctcaaagc
      781 actcctcacc gcctttctca ttatttctct cgcctttttc acaccttcct tgacgaggta
      841 ctcagagatc acgtcaggaa tcgtgaagac catccagatc agcgccagat ccctcttctc
      901 ctgtttaact acagataaaa cctcgtcaaa tttcctgtaa ctcacaacac ccttttgcct
      961 gacagcatct gcgattgcgc tgaactgttc aagctttaaa gccgagtatc tctttgcatc
     1021 gctgtgcttc ttcaaaggat gcaaacgccc ggcgataagc ctgaaattcc cctttctttc
     1081 tccaccatcc cagcgtccac cttttacaaa gtccagagcg ggcttgaaga catccccatg
     1141 cctctcacac ctgtaatgat cgaacaagac tctcgcataa acgtcatcct ctccatagcc
     1201 caaatgcttc aagagcctaa cgaactcctc atgcggctcg actctcgtat aaccgtaatc
     1261 cagaatcgca taatcctgaa ttccaatctc atcaagtccc acaaccctga aagcctgcag
     1321 ggttgttacc agcctcaatc cataagtctc aaagacagtt ctcaaccagt tgctgttaat
     1381 ttcattatcc tcttttataa aactgtcaaa attatgagcc tgtcccgtat tgtaaatagg
     1441 tcgagataaa cccgtggggc tgggctctac agaatgggtt tggtgatgga gaggggtgtt
     1501 tttattccct tgggatgaat aaaattgggc aggatttaag cctttgatga tcattctgag
     1561 ctgtataact ttgtcagggt ctggattggg tttggagagc tctattttca gggattcctt
     1621 agcccattcc ttaactgggt cttcctcata aaattctgaa tcttctccta tgatcctgtt
     1681 aagaacctct ctttcccagt caaagcccgg atcctgatag atgcctacaa tccttccaac
     1741 gttattcttc tcaaaaacct cagcattgag ctttgggaga ataataacct catttggctt
     1801 tattctgtat atttcctcat ctacccctaa aatttcatac tcctgtgtga agggtgagac
     1861 tgcaaagact accctctgca tgctacatca tatctcggtc ttccttggaa gtcgaacatt
     1921 ctttagaaca ggatccgttt ccaggaagtc gaaagaaatt tcgtcatctc gagagtcgga
     1981 cctactcgaa aaatccttag agtcagctgt gttcaggacc tctctaagaa tctttagaaa
     2041 agacagtatc acctcaccct ctctccttgt tacattcaaa aattctccgt gatttaccag
     2101 aatgttgtat ctgtgtttct tgctatcgta ataaaagctg aaatccagtt cgtccacatc
     2161 tctgagatcg agagagacgt tctggtagta ttcaggcatt gcaacagacc ctccgtaaat
     2221 cagcaagctg ggtgaggatc ctgttctgtt cagtcctcga cagctttgca aagtagtcaa
     2281 agaacctctc ccagaatata gctctgaact catcgctttc tgaagttata tctccctcca
     2341 gcaaagagaa tactctgtct atgcactcta aatttgagag ccttacactc ctctccatca
     2401 caaccaccgg gataaaaaaa taaaaaatca gatctcctgc ccgaggatct tcttaagctc
     2461 gtcctgtgcc gtctttgcga ctgttctgag ttctccgaac tggcttatga agtccacagg
     2521 atttattctc ccgctccaga cattctcata ctcttctccg gtgtccttcc tcctgctgac
     2581 tctgacgctt atgcttccac cctcccacac gctgaagctc agaattccgt tgcttgtata
     2641 gacgttcacg gtctcgaccg gccttctgac cttctcccca ttctcctcaa cctttttatc
     2701 caccttctcc ttaacctcta ccatacgcca cacctctcac ggttttgctc cccgccggga
     2761 ttgcaccggc cagaccgctc ctgcggtggg gagcatccat ctcatccagc ttcttcttca
     2821 gctcggagat cttgccgccg agcctctgat cgagaatcgc gagggcaaag gcagcagcta
     2881 tgggcgagcc gttaatcacg atagcccaca acgtatcatc gtccattctc ctcatcctcc
     2941 tcaaaaattg ggagaagctc ctcaggcggg atgttctcaa gcaggtgcct gacgttgctc
     3001 aggattgtat tccggaatgt ggcaggatgt ttgttcagga tcctgctcag ctcctccgcc
     3061 atcctgttaa gccccggata cttcacctca ggcatctccg ccagcctcga ttatctccca
     3121 gccacacctc acgcatctcc agcctgtctc agttgcttcc agctcccctc cgcaggggca
     3181 tgctcctgcc tcaatgaagt cgtcaagcgt gagcatgctg aatcgcctcc ttcagccatg
     3241 gccttgtgca ttcggtcctt tcaggatcga aatgtctgca agtccacggc ttcctcagcc
     3301 tgcatcggaa aggactccag accgtgaact cgtggcacct catttcttcc tcagcctccc
     3361 gtagcagtcc ttacagagag ggcagcagcc aagcatcaca gcatcatcct gagcgagctt
     3421 tgagccacag aacgagcatt caagggcata gacgactgcc ataatcagcc ctcccagatc
     3481 tcagcatcgc tgtcaacatc aatcaggctc tccctctgcc ttctcaggag ctcgtcagcc
     3541 ctgacgaatt cggctctcag aatcatgtcc acgtactgcc tccttgcccg ctcaatgcct
     3601 gagaggtcaa tgaccggcat tggttaaacc tcctgcagaa cagtctcacc ctctccgttc
     3661 ttcacgccga ggagtccctt gctggcgagg tctttcttga tgagctctct gatgtatgcg
     3721 gacagagagt cccagccctc tatctccttg gccttctcaa tcaggggctt ccatctctcc
     3781 gggacatctg cccagacttt ctcacccata tacaccacct caacttttct acaatattgt
     3841 aacctcaaaa ctatttaaag gttgctattt tgtagaagtt ctacataaat gtcgaatagt
     3901 ttaatgaaga gccaataaaa ttgtattact gtgactgaaa aactggaaag aattatccaa
     3961 gttctatccc attcaggatc tctaaaaatc ctaaaagcaa tcagtaaaag accggcaaga
     4021 caaaaagaca ttatcgcact cactaaactc gataaaacta ttgtatggcg tagactgaat
     4081 gaattatttg atttagggct gattaggatt tcatttagtg gagctacaag tcctaaactt
     4141 tacgaactca ctcccctcgg tcagaaggtc gtccagcttc tggagcagat tgagaaggag
     4201 ttcgaggagt atcattctaa ggcgccgcct aaggatccgg aggagtttgt tggtgaaatg
     4261 ctaaaggagg aatgagacat gaatatccac taccctccca aaaatttcaa agaattcctc
     4321 atttacactt tcgttgccgc attaatcacc gctctcataa acaaattccc ggaaatcgta
     4381 ccaaaagtta cagtcgcacc cacgatagtt gtcacccaaa caaactaccc cgcagaaatc
     4441 atggactacc tactgctcgt aacgttggcc ttcgtcgcat tcaggatgat gaaactgtat
     4501 agagacctgg caaattacat atactacctt gaagatgaaa tctacaaaat caggaggagg
     4561 aacctgtaat gaatgagcac acccactctc acaaaaagca tttcaaaaaa gaagaccaaa
     4621 cagcttttga aaaagctgga gaatggcttg atacgtttct cacagccaac accctgactc
     4681 tcacgacatt tctgttaatt ggaggaatac tctcaggcaa tccaattgca ttattgatct
     4741 cgatactgtc ttacaccgca tacatcacag gggtaaagct aagacgcaaa catcccaacg
     4801 cctcatcctt gattttggcg atactgcaca ttacatggct cgccatcgcc attaatttaa
     4861 tttccgaagc cctttagact gagatctgtt ttattctacg cttttatcaa cgaattgttg
     4921 gatgttggtt agggaaatag caaattttta atattttcct caataaatac aaaacgccac
     4981 atgattaaga aaaataagtc atggcataaa aagaagatca aagcgaatga aatgactaaa
     5041 ttcaaaagta ttgacgtaaa tctcatagaa aaaggtattt ggattgttca atgtgacgca
     5101 gggtataaaa atggtatcgc cggaatctca attcttatca aaacacataa aaaagaatac
     5161 aggccgatag atttgtctcg aaaagcaaat ggaccagtac atgctgagtt attagcgatt
     5221 tattatgcat taaatgagat taaaaagaaa aaaacggaaa aaatagagat acgcatactc
     5281 acagactcgt tgtatgcatt aaattttgtg tggggattat ggacccccag cagaaagtat
     5341 attgacgaca ctctaaaaaa ataaagaaaa tcgagaaaga aatgtctgct aaaatagact
     5401 acgtacacgt taactcaaaa ataaatcgga gagtggacag gagagcgaaa aaagcaagaa
     5461 agaaaaaaga agaggagata caaaaacgaa ttgaaaaaag agtgatgcaa gttgaagagt
     5521 gccttagaaa aggtgaatct atcaaaatcg aagaaataaa tggtacattt tacgcacact
     5581 cttcaaaaaa tgacggaacc aaatataaag ttagcctgaa accaccaagt tgtgagtgtc
     5641 ccgcttggaa tgaaaaatgg aaacatgtgc cagaacctgg aaagcgggct cgtcgcctcc
     5701 catgtaagca tatttgcgca ttagcatctt atttgggcga agatatcttt aagatattca
     5761 aaaagcaaat agagaggaaa acataaatca ctaagaagaa tgtccagagt ttctcaatat
     5821 cgaggttcac tcaaatgagg aggctttgct aagagcaaat catcttttcc tcttcttaac
     5881 cagctcaaac gtccaaccgc ctctccttct gacctctgcc tgaacctcca cgtatttaat
     5941 cccatcttca tccagcagct ccagaatatc gtcgatgttt acctcctttc caatgggcct
     6001 gacaatgact gccgccacat ctctgagcct tttccggtat attctgagct gagttggcag
     6061 gtaagccagc ccagtgctgt cagctatttt tacttcaata ccataatctc catctataag
     6121 gatgtctact ctcttccctc tttcgatggt tacctgtctc tccactctat cctcgccgag
     6181 atgcactttc aggaacatgg ctaactgctt ttcaagatct tcctcgtccc tcgtcatttc
     6241 cggcctgaat tctctctgga tcaaatcaag aatctcgtcg aactcgcttt caggttggag
     6301 atcaacatct tcctcttcac caaatagctc ggcctcaaac tcctcaaggt ctctaaggat
     6361 gtcctgatat ctgactccaa atttcttggc atactctaca acatcatcaa aatcaagctc
     6421 atccacaatc aagtcgataa actcattctt gctcctcgct tttctcggtc ctctttttcc
     6481 ttcaacatac ggagggatat cttccgatat acagatccgc tcaagctgcc aaacagcaaa
     6541 acgtgaaagc aagaggagtt tactctcata tactctccta ttgaactctc tttttttcat
     6601 atatgtgtcg gcagcctctg aaactttctc aaccgccttt tctgccaatt ctttgaaccg
     6661 gtttacccag tcagacatat gttctgtgat atgtcaataa attttaaaaa tttgctttca
     6721 cgctaacata tattagttaa ttagcaaact tttaaatatg catttatgca agaaaaattc
     6781 ggttaacaaa agtttgctct gcctgagaat tcggaggaga ttattgagga gttctgttac
     6841 ggattcgagc aacttcaggc aattgaagtt agtatagcga ctttccttca atatcctcct
     6901 aatcaaaaaa acattgaatt gcccatatta ctaaccttat ctgaaaggtt ggccggaatt
     6961 acatttgtag cactttttat tttagcatta agaaggaagt ttaaacgata gaatagtcca
     7021 aagctcaaac cttagctctc atcatcttca ccacgaactc cctctgctcc tcggcgagct
     7081 ttggtaggag gatctctatc cccacaatct ccccgttctc gtccagatcc acgatgacat
     7141 tgtctgctaa cggctctgac tcagccactt tccctttctt gaaccttatg aacatggcat
     7201 taacttccgg atcaaactcc accgaaacca taccttatca gcctctcctt atctaccttt
     7261 aaagttgtga ccacaactat ttcattattt cgttcctcgt agattgcaac gacatatttc
     7321 tctccaaatt gcctgaaagc tgcttttctt ccgaacttta catgaattat ttttgttggt
     7381 tctcgaatta caagctcaac ctgctctgga tcaacccctc tctcctcagc tcttttcaat
     7441 gcatgctctg agaatctgat catctataac cactccaatc tcagaaccct gttcgctctg
     7501 caaagtcttc aatggccttt ttaacccttc ccagtggtag catatacatc agtatctccc
     7561 agatctccat aatcagatct tcacccatct caaccttaat ctgctccaga tccagcctgt
     7621 atgttccgtt caccttgttt atgttgttcc tcaaggctat cttccttgcg tccacggcca
     7681 cggcatgatc tttcccgttt ccactcttaa tcagcaccct aaacctgtag tcctgcatta
     7741 ctcccacccc aaaacagcaa attagatctc atattataaa gtttgacccc tcggcaaatg
     7801 tgaatacgtt ttatttcatg aaatcctctt tttaaaatgt tgcaacaatt gaaagaaagt
     7861 tacaggaggc taattttctg ctttatgtat tcgaccagag cattcagagc ctcactcaac
     7921 cagtagtttg cagtgttcaa aatgaaatcc agtatctgat tgatatccag tcccggcatg
     7981 gttgttttac cctgcactaa tggataacca aagaagaaca gcagggtgat tagcttaact
     8041 gtcctgctct cggtcagcca tgaaatcact ccaagagcta caaggatcag gagaggggaa
     8101 gcactcagga agtccgtcat acttccatct ccagacttct cctttcaagg tatctgacca
     8161 gctccttgta agcaagcctc agattgtcct tgttgccctt aactccgcag cttctcagta
     8221 tagcctcgaa tcttcgctga gaaacggcct ctgtgaagag atctgcaaga atgagagcgt
     8281 tagccccgtt tttagccacc ctctcctccc acactctata taccatactg ccgaattcag
     8341 taaagttccc gtgcatgtcc ttgatgccga gggcaacaag gaggtcctca tcctgccagt
     8401 cctcctcagt cagctcctcg gccattttct cagccttctc cttctgctta agcaggctca
     8461 tcttctcctt taccctcttt gcctttcgct tcatctccct gtaagtgtta tacacgtcgt
     8521 cagggatctt tgcggtctct atttctccga tcttcctgta atccttcctc aggaaaagcc
     8581 agcctctctg cttcgcccat atctcaccct tacccctttt ggtcatctgg atgaatatgt
     8641 gggccgcatc tctcagcttt ggagggatca tctcccacgt ggctgcagtt acaataagca
     8701 cagccacctc ctccctgact acctcaaagt cctcgatgaa gtcaattagg agatccctct
     8761 cccctctctt gctaaagcca taacttgatg tgtgtaaagc aaaatcgtcc cagagaataa
     8821 ccttaaccct gccatcctca tgcctaacca agtcattgcg gtaaggcagg ttgctgaagt
     8881 cgttgattgt aaatattgta tgtctgagag ctttgtccca ttcattcaat acagagtagg
     8941 tgaggttcag gcctgtaaca ctctttccca ggcccctatc accaagaatg ccaatgaaaa
     9001 ggaagccatc ccgctcaata gcgctgttta ttgcctgcat aagcttatta ttcaaaatcc
     9061 atcacctcac cgccatcacc gctttcaccg ctgtcatcga ataaatccag attctcatgg
     9121 ctggcctctt tagccaaatc gctggctgcc atccacagct tttgtttaac gccctcgtgc
     9181 tggagagtct tcaaaaccct catcttgtgg tagggctcaa ggaatctgaa aagctccttt
     9241 ctcgcctctt taccaaactc cttttccgct atgtccaaga tgaaaataag gctgtctccg
     9301 catggatcga aaaccagggt tccaaaacca tgcttagcac ttaacctata agctataaag
     9361 cgccttagct gctctatttt gtcgttctct gtaaacttaa tcctgctcat gtgtatcaac
     9421 ctcccttact tctctgataa cgtttagaag ctcgctaact gttcgccttg gcattgtaat
     9481 cttctctcta acgtaagccc tcaacagcct gttgtagtcc tcagcaatct gcctgatctg
     9541 ggcagttttg agcatcttgg tatagttatc ctcattcatt atctcgctgc attcaatgag
     9601 cttggtcttg gatacttcca agctgaaatg atgtttcaac gccttaagat tgaaaacaac
     9661 agcaacgatc agagcgagaa acatcgaata agccagatct atcttaaaga cattaagata
     9721 accagctaaa acactgataa ccagcattga aagaaaagca atcaggctgt atctcgcatt
     9781 gaattctgcc ttgctttcat cctttacatc ctctgttttt actgcaagaa ttccctttac
     9841 atccttgcca ttcagctcaa aatcgatcaa ctgcctgaaa tcatctttaa agctcagttt
     9901 tgtcagtttg ttgtcataat cccttaccag cttggctttt tgatgatatg gcaactcgta
     9961 aagctttata ggtctcgaat aatcaacaat cgcaagatac agcttttcat agtctgccag
    10021 ataccttgca aagatgaaac cgaggacaaa gaagactgca aaagcccagt tatacatgtc
    10081 ccttaccttc tccctgctca gctccaacgc tggaatctgt ttggttactg tagcgttgcc
    10141 ggcagggacc ttaaccgttg ctgttgcata atcaacgctc agaatcgcca aaatcagaac
    10201 aacgcaggca acaaggataa tcaggttgtc aagaaagctt atcagaagcc tgtccctctt
    10261 cagccagtag ctcagagcaa agccaacaag aaagattcct aaagctccag ccgctctctg
    10321 ccagccgaac tttgccagct cactctttaa gatcgcaatg ggatattcct caaagtaaaa
    10381 gagatctctc ttctgtttca gaattgcgaa tccccacgga gaaccaattg tcaccacttt
    10441 cagcccagca tactcctgta cccctgagaa gttcaggcgg ttataaccct tgtgtatggt
    10501 tgttttcttc cacaccccac caaatacatc gaccacagtc accggctcgg ttctgttggc
    10561 atagattaga atccagccct catcaagatc atagtccaca acataggccc actgatctat
    10621 ctcccacttg ctttcagtgc cagttatgta cttcttcgtt tcattgctcc agtaaacaag
    10681 atcaggctga ttgctgaact ttccaagttc ctgagctgtt gtattctgct tagcaaattt
    10741 ggacatgtca aagtagtctg ctgaagctac tgggagcagt aataaaatca aaaaaataac
    10801 caaagccctc atactcattt tattccgata agcttctttg ctttcttcag atcctcctta
    10861 aagctattat aaacttttgc aacttctttc atctcttttc tctctttctt gctcaggttc
    10921 tttctgttta aagaggcttt agccctgttt gctgcatttg taacgtattt gatagcctga
    10981 tcaattgtta tttttccctt atcaatcatt tcagccagtt ctttaactga acttcttgca
    11041 ttttttggag tgtctatttt aataacttca gctattttct tgttttttgg aggtctgaaa
    11101 agccctttat ttctttttcc taccatgtaa ccaccatgca aaaaataaag ataacactgc
    11161 ttcaagccct gtcatcagtc cctcctcaga agtgcataaa ttccaatgcc gctaattgcg
    11221 attatgccaa gctttgcggt ctgatcaagt gatgcccacc attctgagag gttgaagcct
    11281 gacgatgaat caccaccacc cacagtcatt gcctgcattt ctatgtattc ctgccatagt
    11341 tgccttaatg ctgctatttc gtcgtatatc ttgttcacat cctgaagtgc tgaagtataa
    11401 cttttaagtg ttgtattagt taattcgttc cctctaaagt ctcttattgc caagacggta
    11461 aagttcgttc ctgctggaat ctcataaagc cctccatcaa ctgctatgaa atacctgtaa
    11521 cttgcgttag ctgtgtaggt tttgttcttt tctaaaactc cctgccagtc tgtgaataag
    11581 aagccctcat attgcgttcc attaacctca attaatattg ttttgttgat cccagccgtg
    11641 ttgagtccta ataatgccaa ctctgcagca gcatagccat aatagcccgt tgcattgtaa
    11701 tcattgttca tcaatgaagc aagctgatag ggatctatca ggtcagtcat gtttatctga
    11761 gccaaattgg tctgattagc caagttctgg acatatacat caacattatt tattatttcg
    11821 ttatatgctg catctattgc atttacagcg tttgtaaagt cactcaacct atacacaaga
    11881 acattactgt aatatacatt cactatatcg taagtataat aattcggcga attagttggc
    11941 ctgtacctga attttagcct atccacttca taggttttac cagcaattgt caaagaaact
    12001 gcatacttat tgatgcttgg attgtctata ccatacgtag ttggatctga agaaacccat
    12061 ttccaagtac cacttgtata aagtgcataa tctcccctac tgttaacaag cttgaaatcg
    12121 cttattccaa gttctgtact gtagtttgta tatatggcgt acaatagatt tacagtcgca
    12181 ttttgtgtat taattattgt tttgctgata ttagcataat acataataac cacattcctt
    12241 gcagcagctt gagcctctgc aacagtttta ccctctttta gagcctttac agcctcatac
    12301 ttagctaaag cccatgcata gttcttagta tattgcccaa agtcccgact gacaccatag
    12361 atattgctat ccctcgcata gacttctaaa agtaactgct gaatattggc atcattcacc
    12421 tctttctgag atgttaaagc tgcttcatac tgctgcttaa gtttctctac ctcctcctta
    12481 gagacaccac ctaatccaag caaatgacct attaaagccc cagcgaatcc accagcaacc
    12541 cctataagca atggagcaat gagcggcaac gcaaccgttt gccctatcat tatcgtcaac
    12601 atcaaagctg acattatcgc ccttttctta ctcaccgcca ccacctccgt taaaaaatag
    12661 ggtcaaagct cagtcctgct tcgccgcaac aatcagagcg ccaacgctga cggccagcat
    12721 gatgaagctg tttgtcggat cagtcaggta cgtgcttatg tcaatgccca gcgacgtgag
    12781 gtagcctgct gccgccagcg gaagcccaat agcaaccgac aacgctccaa tctccagagc
    12841 cgtgaccttc tggttcttct tcacctgctt gtcaagggca aagactccga gggcgctgac
    12901 aagcactatc cagaaactga agtcagttac ccacgccaga tttatgctgc ccagtccaaa
    12961 ggttgctata cttgcaatca cgtaaaccac aaacagggca gcctcgtata tgctaacgtt
    13021 ccccttcctg taggctcccc catagtactg cctaaaattt cctctcgcca tactcacccc
    13081 ctcttctttt tcctacctcc tcctttcctt ttcccactac tcaacccagc caacgcctca
    13141 tacttgctaa ctctcaccca tatcagcgcc agcaccgcta caaaacccaa cgctgcaggt
    13201 attgttccaa aatgctgctg aatccactgc tttaaccaat ccccagcgag ggcatcaagt
    13261 agcaattcca gaacaacaaa gagagctaac aacagtgcaa actctgtgtg ctggcgcctc
    13321 attttaaaac agaaaatagg tttccagtat ataaaaccgc taaaaaacta atccctaatc
    13381 tggagaagaa gattgaacag ctccggattg gacctcatct tctcaacaag ttcgaccatt
    13441 tcctttgcct tcttgattgt ttcaggatcc atcatctcca tgacttcttt catgaatttc
    13501 atttcttcca tttccagctc cacacgcttg gattcatcaa gaatcaaagc acatctgcca
    13561 cagtagaagt ctgtgggagc attcaggtag ctacagcgtg ggcatttaat tggttttgct
    13621 tcaacatcct tttcctgctc ttcagtttcg agaccatata acccgagtat tgacttctcc
    13681 acatccctgc cgctcaaatg cacatagatc cgtggcatgt cagaaccctg aacccatcca
    13741 aagaattcac acatctgcgc ctcagttaaa tgattagcaa gaacagtagc ccgagaatgc
    13801 ctaagaacgt gaggatgaaa tcgtattcta agtccagcct tttttccaag tttaataaac
    13861 ttctcgtaga gtttctgata agagatcata ccaccataat ttatcctcgc aagcgagcaa
    13921 aaaacgtagg cactcggatc atccttaaaa ggatgttcgt ccatccacct cttaagatat
    13981 ggaacgctca taactattgg aattactctt tcaccggttt ttccattcac tcttattttc
    14041 gctctaatcc cccccgtgga attggaataa aactcaatat ctcgaatctt caacccagca
    14101 agctccccaa ttctcaaacc cgcctcataa caaaccgcaa ccattgcctt gtctctcaca
    14161 ttatccgcaa cttcaataag cttcaggata tcctcttctc ggagaacctc aggaatcctg
    14221 gaatcctttt ttctcccctg tttaacataa tcaagcagat cagacttctt tccataatag
    14281 aacttgataa acctcttcat cgccttttta aactcatttt tcgtggaatt tttataatca
    14341 gattcctcaa gctttgcaag aacttcaacg atataattct catcccattc atcaaattct
    14401 ctgggagcta aagagtaaat cttcctaaga agtccaatat atctaacaat cctgagctta
    14461 ctgatcccct cagacaaaag cttcttttta aaatcttcaa ggagcctata actcctttct
    14521 ggcagttcct tttttgccaa cttcatctgt ccatcaagta atccctctgc tgaatggaac
    14581 cttaaggcac tcattgcatc gcaatatttg cagttgtggg ttataaacct tgtaggaata
    14641 gaacccgggc ggggctat
//
