# Supplementary material for: Pleomorphic viruses establish stable relationship with marine hyperthermophilic archaea
Source: ISME J. 2024 Jan 23;18(1):wrae008. doi: 10.1093/ismejo/wrae008 (PMC10919331; doi:10.1093/ismejo/wrae008)
Supplement: SI_Data_2_wrae008 [file si_data_2_wrae008.zip › Genomes/ThalV2.gb]

LOCUS       Pleomorphic virus ThalV2                 16224 bp    DNA     circular       24-MAY-2023
FEATURES             Location/Qualifiers
     source          1..16224
                     /organism="Pleomorphic virus ThalV2"
                     /mol_type="genomic DNA"
     CDS             64..1290
                     /gene="xerC"
                     /locus_tag="ThalV2_gp01"
                     /inference="ab initio prediction:Prodigal:002006"
                     /inference="protein motif:HAMAP:MF_01808"
                     /codon_start=1
                     /transl_table=11
                     /product="Tyrosine recombinase XerC"
                     /translation="MSALKFHSAEGLLDGQMRLARKELPEKSYKILENFKMRLLSEGI
                     TKLRIVRYIGLLRKIYSLVPREFDEWDEEYIVEVLAKLEETDYENSTKNEFKKAMKKF
                     IKFYYGKKSDLLDYVKQTRKKDSKIPEVIREEDILKLIEVADNMRDKAMIAVCYEAGL
                     RVGELAGLRIRDIEFFTNSTGEMRAKIKVTGKTGERVIPIVMSVPYLKRWLDEHPFRD
                     DPNAYVFCSLARINYGGMISYQKLYEKFIELGKKAGLKIRLHPHTLRHSRATVLANHL
                     TEAQMCEFFGWVQGSDMPRIYVHLSGRDVEKSILKLYGLETEEQKKEVEAKPKKCPRC
                     GYLNAPTDFYCGRCALILDESKRVELEMEEMKLMKEIMGMMDPETLRRAKDMIEFVER
                     MRENPELFNLLLQVKG"
     CDS             1336..1614
                     /locus_tag="ThalV2_gp02"
                     /inference="ab initio prediction:Prodigal:002006"
                     /codon_start=1
                     /transl_table=11
                     /product="hypothetical protein"
                     /translation="MRRQHTEIAITLALFVVAELLLDALAGDWLKQQLQSFLGGIPAA
                     IGFVAVLALIWVRVSKYEALAGLGGSRGRRKAGGKKGGVKKESRKGGR"
     CDS             1619..2029
                     /locus_tag="ThalV2_gp03"
                     /inference="ab initio prediction:Prodigal:002006"
                     /codon_start=1
                     /transl_table=11
                     /product="VP3-like structural protein"
                     /translation="MSKVRRVGGAVKAQYGHHWGGSFKKGRIGLMEVGALVFYVLASI
                     AAFGLGSLSLSWLTDFTWLIVITTMLIVLSQKKDVTLTGVEVIGAIVAVVLPLAAAGQ
                     LTSVGIDISSYVASNGFLLFLISVAGAIVAATQD"
     CDS             2079..3590
                     /locus_tag="ThalV2_gp04"
                     /inference="ab initio prediction:Prodigal:002006"
                     /codon_start=1
                     /transl_table=11
                     /product="VP4-like membrane fusion protein"
                     /translation="MSNKRRAVMAAFMLTMLIGQTVAIPLIIPLAIGGIIGAGAIGYW
                     LGLQKSEEYQQLIADYEAQLTSNTIQNDINTRLYLQEIYARDNNIIALGQDLLQYSRN
                     YAWALAKYEALKVLDTELNNGSNFTTAKTLAKQKAHDAVYNYYVNVTKNIIALHNETV
                     ELISYALYNYSNIGISEVKLEGSHFIVGSGSASGYVRFDNNTGVWKNWRTTWGSERQT
                     NFQNDWTEPETLNLLGTSFNMSRLDLIFDCPDDPGYTVHLYATKVYIAGDLVYNKTKY
                     TDVLNAIDSEYNMINSNIDAYIDGLAQSYVDQWNITALIDPYILAGLLNQDLNETGYH
                     GYAAAELALMGLNTTGINTTVNITVYDGGNATVMEGWLFTDWQGTLETGQNYTANSSY
                     KWFFVTDGGVYDLTGYNFSVGSLKDWQGNSLTNVTLKRYVSHTGDVVKMYDELSQIRQ
                     LYEEYINNLQAMAAGGGSGGFDLSAWWASLDQTAKLGVVAVGAVGLYAVLRRK"
     CDS             3624..5042
                     /locus_tag="ThalV2_gp05"
                     /inference="ab initio prediction:Prodigal:002006"
                     /codon_start=1
                     /transl_table=11
                     /product="hypothetical protein"
                     /translation="MARGAFVFLLFFLVSLVLIPASADYIDMSKFARNATVQELGKFS
                     SQPDLVYWSNETKKFITGTESKWVIDSWAYVVDYDLNKGYIVVYTNRTEPVTIVDVFG
                     GTWKKATIHKGYNYFNFSGVQEYAGLKVVTIGSPSGFAILKQKRDIFYFEDYPIAILK
                     SELAKFSWQRAAGALGLFLVGFALSYWLKRERLLISFVDNLVIISVCIILILAVLSVD
                     YTTTMVNIPAGNSTIAKEIPALELSKEKVRDMYNWAFAVFFIAGFLFAMRLADYEKLY
                     LAIVDYSKPIRLYELPYLPKKGLIRDFDNRLTKISFKEDFKQLISFELDGKSVKGILA
                     VKAEDRVNDSKAEFNARYSLIAFFAMLIISVVANYLNAFKIDLAYSLLLAAITASIFN
                     IKAIKQHFSLEVTKTKLIECSEIMNEDNYTKMLKNAQIKQIAEDYNKLLRAYVREKIT
                     MPRKTVSELLSVIREVKGGGDE"
     CDS             5035..5400
                     /locus_tag="ThalV2_gp06"
                     /inference="ab initio prediction:Prodigal:002006"
                     /codon_start=1
                     /transl_table=11
                     /product="hypothetical protein"
                     /translation="MSRVNLKANDKVEQLKRFISYRLGKKLGLGTLVFDPFGDRLIFL
                     LDVAEKEFGKEARDELFRFLEPYHKMRVLKTLQNEAIKQKFWIAASDLAKQDGEKEKV
                     EESDDDILGLFDGGEGLDE"
     CDS             5393..6433
                     /locus_tag="ThalV2_gp07"
                     /inference="ab initio prediction:Prodigal:002006"
                     /codon_start=1
                     /transl_table=11
                     /product="hypothetical protein"
                     /translation="MNKLMNVINSAIENDGFLFIGILGDKGLGKTVLGMNITFDILKD
                     WRAVLKHMVFTITDFSNLSGRSDLIRHTDGRIKAVLWDDFALHTSSYGFTKKGEREQL
                     IDFIEDFEVVREEVAVLIVTAATWEMIPPKLRDAAHIFIQMTKRGKGEVWAKQRGWLF
                     LRKDYKKIGEIESQKIPDEIYNEYREMKRKAKRVKEKMAVIKQKERARKLALELSSEE
                     WKDIDLLTAYGILDMHGNLTEFGRLVKKYAEEVGVEPENGHITYNKWYVRGMGKSHLT
                     EISKSVTRVNDRGRIVVPYELRKKYGIQQKSVFLWLDFGKFVIGLPDIQYEEFVNFFF
                     DEEKGEVEEVGG"
     CDS             6430..6696
                     /locus_tag="ThalV2_gp08"
                     /inference="ab initio prediction:Prodigal:002006"
                     /codon_start=1
                     /transl_table=11
                     /product="hypothetical protein"
                     /translation="MTDILSASPLLILIGLVVLSWFTGSKLIKVVALAVFFGVPLIQG
                     QTALPNSLDVSQFLDFVINTVSYWLTEALDSLINYIKAKLIGSI"
     CDS             6905..7159
                     /locus_tag="ThalV2_gp09"
                     /inference="ab initio prediction:Prodigal:002006"
                     /codon_start=1
                     /transl_table=11
                     /product="hypothetical protein"
                     /translation="MDYRFRAVLRAGKKGDHSISIDARKIAVRNNVDRKGGLYRLNLE
                     QIMIEFGEDLAMEFWEVLMYLLPEMKVKEAIKEYVERMSF"
     CDS             7206..7328
                     /locus_tag="ThalV2_gp10"
                     /inference="ab initio prediction:Prodigal:002006"
                     /codon_start=1
                     /transl_table=11
                     /product="hypothetical protein"
                     /translation="MSDELTDEEIKEVEEIIEACKTGKMKVYTIEEAKKELGLE"
     CDS             7325..7423
                     /locus_tag="ThalV2_gp11"
                     /inference="ab initio prediction:Prodigal:002006"
                     /codon_start=1
                     /transl_table=11
                     /product="hypothetical protein"
                     /translation="MSFEVRLSDVSVTEVRVKEAMKELDIDWTLLP"
     CDS             7484..7735
                     /locus_tag="ThalV2_gp12"
                     /inference="ab initio prediction:Prodigal:002006"
                     /codon_start=1
                     /transl_table=11
                     /product="hypothetical protein"
                     /translation="MIRFSEHALKRAEERGIDLSQVELVIREPLEVIDVKFGRKAVFR
                     QLEEKYLVVIYEEQNDEIVVVTTLKVDKERLKRYGFSRV"
     CDS             7716..7922
                     /locus_tag="ThalV2_gp13"
                     /inference="ab initio prediction:Prodigal:002006"
                     /codon_start=1
                     /transl_table=11
                     /product="hypothetical protein"
                     /translation="MVSVEFDPEVNAMFIRFKDGKVAESEPLADNIIVDLDEDGEVVG
                     IEILLPKLEREQKEFVERILKAKV"
     CDS             complement(8090..8410)
                     /locus_tag="ThalV2_gp14"
                     /inference="ab initio prediction:Prodigal:002006"
                     /codon_start=1
                     /transl_table=11
                     /product="hypothetical protein"
                     /translation="MSDFLYKMYERTENWIIRNSRDIENFMWANAALWQIILFMNFLT
                     NKNPIYLLIVIIFSASLWFLKSYRRKKRMSPKLQRIYNVVYVITYGLWTGLTFSLLLE
                     ILTR"
     CDS             complement(8407..8709)
                     /locus_tag="ThalV2_gp15"
                     /inference="ab initio prediction:Prodigal:002006"
                     /codon_start=1
                     /transl_table=11
                     /product="hypothetical protein"
                     /translation="MNEIPQEQPIIKKIPQNLKIAIISAVLIPIIQHIVDSLLKKSYI
                     NISITIVSPTSSTYPAMWADLLILLFLLMLNEKINSIRDEIEYLNYKLYSARRRLR"
     CDS             complement(8706..9215)
                     /locus_tag="ThalV2_gp16"
                     /inference="ab initio prediction:Prodigal:002006"
                     /codon_start=1
                     /transl_table=11
                     /product="hypothetical protein"
                     /translation="MSAKNPETKPKKKRLLPYLGLLLLILGIVLPTAIMGNVEYNIFD
                     LFIYTEKIPSYGQKTSNLMGILESLYQIILICFFLSIIFGLLSLKFRKTVLITSFFAF
                     LVGLFEIGFFVIFEQLLKQINHPPPFLGSSPFIFFIASAIFLIHHLRIRMPSKELDRV
                     SGELMGGEG"
     CDS             complement(9285..10217)
                     /locus_tag="ThalV2_gp17"
                     /inference="ab initio prediction:Prodigal:002006"
                     /codon_start=1
                     /transl_table=11
                     /product="hypothetical protein"
                     /translation="MSERKSWNSFDEFKNYVNPYFIDHRGPYDGMMVECLFNNMMNLT
                     KHFLEFYDSVEKLERLVRSQPEGERWNKDILTKTLDLVETISSLAEYIFLYFPELAKS
                     RYAYDFLYAKDLHLHWERYSQTRRIEREIKEYLRAAKKLLDGFYELTEEFNRFLMDEI
                     KDLPPDLQKDFRVARDLFSVGMEEQGVFAALRGLEGVLRRISKNLGVTITKKGKDKQE
                     PLHEQSLADLTGGLYRVRWKDNSERVITQEIKSLVDFLRNLRNKRAHPDDSPDIVDNW
                     REIAITTARAANKLWKISKGGKREVESTRVVRDW"
     CDS             complement(10221..11183)
                     /locus_tag="ThalV2_gp18"
                     /inference="ab initio prediction:Prodigal:002006"
                     /codon_start=1
                     /transl_table=11
                     /product="hypothetical protein"
                     /translation="MATIEAVQVFQGFTQLLQELNQSVSPIIGVLTFIAFVYDLKLKK
                     GELVKRKTKRILFFKNIFEMSRSVRNFYLSVHDEIRPKKVIIPIFIGLFFSIVVATIE
                     MYYESSILNLYIFKLSKLIELSMILSIALTASLVITFILIIFFYLVIIEPMNFKKLKE
                     PIYKNLVFYSFIFWGNLLYIAISLSILFNTNIIPDIYPTKLSAYSLIILFFLFFFTIL
                     DRIIGTRIKRGVQRLIELDKIDDFRGIFPKLKICTSCGVISGNLWDLTDQSIFLKSIG
                     IVSVPWDEISWIEVIENEEQSNETPEEREPKKPSNDCGELREGE"
     CDS             complement(11196..11372)
                     /locus_tag="ThalV2_gp19"
                     /inference="ab initio prediction:Prodigal:002006"
                     /codon_start=1
                     /transl_table=11
                     /product="hypothetical protein"
                     /translation="MGLIEAIMETIVAIFLVIVFFFIVLPQIAIITGFNVWFIWIIGI
                     LLMIIIFLSIIKEL"
     CDS             complement(11487..11831)
                     /locus_tag="ThalV2_gp20"
                     /inference="ab initio prediction:Prodigal:002006"
                     /codon_start=1
                     /transl_table=11
                     /product="hypothetical protein"
                     /translation="MKRFYMLIAVAMIAILFSGCSTPNKPDPVILQSRATPDFSLSKG
                     VVYTIEIWVKNNGVDGNIKVSAQLISDTGQTRDSASEVIYLKKGESTKVTLTLDGEYG
                     VNYSYKVDAEPI"
     CDS             complement(11874..12215)
                     /locus_tag="ThalV2_gp21"
                     /inference="ab initio prediction:Prodigal:002006"
                     /codon_start=1
                     /transl_table=11
                     /product="hypothetical protein"
                     /translation="MNKDGLELLKKLSKSGNYKTLFALKDGPKRWSDLLKIVDQSTLS
                     LSIRELSNLGLIQINLVFDTPTGSKAYQLSPLGKKVVQLLEQIEKEFEEYHSHLPKEP
                     DKFINELLEDK"
     CDS             12357..12539
                     /locus_tag="ThalV2_gp22"
                     /inference="ab initio prediction:Prodigal:002006"
                     /codon_start=1
                     /transl_table=11
                     /product="hypothetical protein"
                     /translation="MQVWSNVPDEWKPKIEKAMKAMGVENNVSRYIWLLVWQNLRELG
                     LLGVKNGESEKTVLEG"
     CDS             12542..12748
                     /locus_tag="ThalV2_gp23"
                     /inference="ab initio prediction:Prodigal:002006"
                     /codon_start=1
                     /transl_table=11
                     /product="hypothetical protein"
                     /translation="MGFLIGLLERSSWFGFGIMIGAMAMQHFSDFTLVYSSGFLIWAA
                     MFFSAFYLSEKERRKRANKTILEG"
     CDS             13247..13426
                     /locus_tag="ThalV2_gp24"
                     /inference="ab initio prediction:Prodigal:002006"
                     /codon_start=1
                     /transl_table=11
                     /product="hypothetical protein"
                     /translation="MPEVKYPGLNRMAEELSRILNKHPAAVRNTILSNVKHLLENIPP
                     DELLSIFEEDGEDGR"
     CDS             13416..13628
                     /locus_tag="ThalV2_gp25"
                     /inference="ab initio prediction:Prodigal:002006"
                     /codon_start=1
                     /transl_table=11
                     /product="hypothetical protein"
                     /translation="MDDETLWAIALNGSPIAAAIALAILDERLGGKISELKKKLDEMY
                     APHRRSGMAGEIPAGSRKGGVTYGRG"
     CDS             13615..13935
                     /locus_tag="ThalV2_gp26"
                     /inference="ab initio prediction:Prodigal:002006"
                     /codon_start=1
                     /transl_table=11
                     /product="hypothetical protein"
                     /translation="MAEVKEAGKIGKVEKVENGNGNGEKATKKPVETVNIFTSNGMLS
                     FSVWEGGSISVRVSRRKDGSDEYENVWSGRINPVDFISQFGELRTVAKTAQDELKKIL
                     GQEI"
     CDS             13969..14304
                     /locus_tag="ThalV2_gp27"
                     /inference="ab initio prediction:Prodigal:002006"
                     /codon_start=1
                     /transl_table=11
                     /product="hypothetical protein"
                     /translation="MPEYYRSIELNFGNEEISFGFYYDSKKHRYLISINYGEEYINVT
                     RKEGETILAFLKILKDFLGSRNNLRIPRSGSSSKDSSSRSDSRDVERALDFLEEAAAS
                     KISSTPKEV"
     CDS             14322..16193
                     /locus_tag="ThalV2_gp28"
                     /inference="ab initio prediction:Prodigal:002006"
                     /codon_start=1
                     /transl_table=11
                     /product="Rolling-circle replication initiation endonuclease Rep"
                     /translation="MKRVVVAVSPFAEPHEFLGVDGEVYSVVPNAVLILPELNARVLE
                     KHKLARIVGEYKEPEEDPFERWQRESIDPLDFLEDPSDDPIKAWAEAELQKEYSKPSP
                     DLNRIVELRMIAKGLNPVAILSNDTTRPSPATPTQSHQGSPTGLSRPFSNTVQAQNFE
                     DFIEEDEFKYEGQKLRRALETFGLRCITTLQAVRISGLNQIDLSGYAILDYGYTRVEL
                     HEEFARLLHDLGYNLEKDFALTLLFEEYRCEKHGYVYKPVIDWEKKFFNEDGDRKKSF
                     KLIAGRLHPLKKYSDSKRYSALKLEQIRAINDVASQEAVSYRVFDGFLKKVRQRDLAL
                     LWMVFTIPDKLSKDFASYTLAHPGKVEDLMRKAVRSTLKRFLRKYLKKHENVPLYGDF
                     KMGGLMNIHIWSSSEPTKPHFHVHVMLWNIVIHEGEIIRFSPYFPKEWLAELRKLWAS
                     ELRKRVKKSDIYVWTDPFRWEEDFDSFNIYTSYTWLDKDESGELEEAGRIAHHLRYNS
                     RKAVVDLNEFFYSGVRADELTDKEKEWVKFLLEYSNRTSNFGFMNNWRKVFGIRRDVV
                     EEFLERLQKEHYEYCPICKAKLEYVRLTTIDEVVRRRRLLVLWYFDRRMNIEVWRGL"
ORIGIN      
        1 atagccccgc ggggattcta catcttcaag gtttataacc cacaactgca atgacacagt
       61 acaatgagtg ctttgaagtt ccattcggca gagggtttac tcgatggaca gatgagactg
      121 gcaaggaaag agctaccaga aaagagctat aagatccttg agaattttaa aatgagactt
      181 ctttctgaag gaatcactaa gctccggatt gttagatata tcggattgct tagaaagatc
      241 tactccttgg ttccgagaga atttgatgaa tgggacgagg aatatatcgt tgaagttctt
      301 gcaaagcttg aggaaacgga ttatgagaat tccacaaaga atgagttcaa gaaagccatg
      361 aagaagttca taaagttcta ttacgggaaa aagtctgatt tacttgatta tgttaaacag
      421 accaggaaaa aggattcaaa gatccctgag gttatcagag aggaggatat tctgaagctt
      481 attgaggttg cagataatat gagagataaa gccatgattg cagtttgtta tgaggcgggt
      541 ttaagagttg gagaacttgc cgggttgaga attagagata ttgaattctt cacaaattcg
      601 acaggtgaga tgagggccaa gataaaagtg actgggaaaa ccggtgagag ggttatcccg
      661 attgttatga gcgttccata tcttaaaaga tggttggatg aacatccttt tagggatgat
      721 cccaatgcct atgttttttg ttcgcttgca aggatcaact atggtggcat gatctcttat
      781 cagaagctct atgagaagtt tattgagctt ggtaagaaag cggggctgaa aatacggctt
      841 catcctcata ctctccgaca ttcaagagct acagttcttg ccaaccattt gactgaggcg
      901 cagatgtgtg aattctttgg gtgggttcag ggctcagata tgccacggat ctatgtgcat
      961 ctgagtggca gggatgtgga aaaatcaata ctcaagctgt atggtctcga aactgaagaa
     1021 cagaaaaaag aagttgaggc gaagcctaaa aagtgcccac gctgtggtta cctgaatgct
     1081 ccaacggact tctactgtgg caggtgtgct ttaatactgg atgagtcaaa gcgtgtggag
     1141 cttgaaatgg aagagatgaa actcatgaag gaaataatgg ggatgatgga ccctgaaact
     1201 ctgagaagag cgaaggatat gattgaattt gttgaaagga tgagggagaa tcccgaactg
     1261 tttaaccttt tattgcaggt caaaggttag ttttttagcg gttttatata ctggaaacct
     1321 attttctgtt ttaaaatgag gcgccagcac acagagatag ccataaccct ggccctgttt
     1381 gtagtggctg agctgctttt agacgctttg gccggtgact ggctgaagca gcaattacag
     1441 agttttcttg gtggcattcc tgcagctatc ggttttgtag cggtgctggc gctgatatgg
     1501 gtgagagtta gcaagtatga ggcgttggct ggtttaggag ggagtagagg tagaaggaag
     1561 gctggaggca agaaaggagg tgtgaaaaag gaaagtagga aaggagggag atgaaaggat
     1621 gagtaaggta aggagagttg gaggggctgt aaaagcccag tatggacatc attggggcgg
     1681 cagcttcaag aagggtcgca tagggctcat ggaagtcgga gcgctggttt tctatgtact
     1741 cgccagcatc gctgcgttcg gattgggttc gctgagtctt tcatggctca ctgactttac
     1801 atggcttatc gtgattacaa cgatgctgat agtgctttct cagaagaaag acgtcactct
     1861 gacgggtgtc gaggtaattg gagctattgt ggcagttgtg cttcccctag cggcagcggg
     1921 gcagcttact tcagtgggca ttgacataag cagctatgtc gcttcaaacg gcttcctgct
     1981 gtttctgata agcgttgcgg gggcaattgt agcagctact caggattgaa ggaagatcag
     2041 gtttttctca aaatttttta ccaagagggg tggggcagat gagcaacaaa agaagggcag
     2101 taatggccgc atttatgcta acgatgctga tagggcagac tgtggcaata ccgctaatta
     2161 tcccgctggc aattggcgga ataattgggg ctggcgccat cggttactgg cttggattgc
     2221 agaagtcaga ggaatatcag cagctaatag cggattatga ggctcagctg acttcaaaca
     2281 ctattcaaaa cgacattaac acacgtttat atctgcaaga gatctatgca agggacaaca
     2341 acataatagc gcttggtcag gatttgttgc aatattcacg taattatgcg tgggctctgg
     2401 caaagtatga agctttgaag gtcttggata ctgagctaaa caatggttct aacttcacga
     2461 ctgcaaaaac tctggcaaag cagaaggcac atgatgctgt ctataactac tatgtcaatg
     2521 tgacaaagaa catcatagcg ctgcataatg agacagtaga actgatctct tatgcattgt
     2581 ataactatag caacattgga attagtgagg ttaaacttga aggtagtcat ttcatcgttg
     2641 gttcaggcag tgctagcggt tacgttagat ttgataataa tactggagtg tggaagaact
     2701 ggcgaacaac ttggggatct gagagacaga ctaatttcca gaatgactgg acagagccgg
     2761 aaactctgaa tctgcttggc acgagtttta acatgagcag attagatttg atctttgatt
     2821 gtcctgatga tccgggatat accgtccatt tgtatgccac aaaggtctat attgctggtg
     2881 atttggttta caataagaca aagtacacag atgtgcttaa tgcgattgac agcgaatata
     2941 acatgatcaa ctctaacatt gatgcataca ttgatgggct tgcccagagt tatgttgatc
     3001 agtggaatat tacggctctg attgatccat acatcttggc tggcttgttg aatcaggatc
     3061 tcaatgaaac aggttatcat ggttatgctg ctgcagagtt ggcccttatg ggtctgaaca
     3121 ctacgggcat taatacgact gttaacatta ctgtctatga tggcggtaat gcgacagtca
     3181 tggagggctg gctgtttaca gactggcagg gaacccttga aactggccag aattatacgg
     3241 ctaacagcag ttataagtgg ttcttcgtta ctgatggggg tgtctatgat ctaactggct
     3301 ataacttcag tgttggatct ctcaaggatt ggcagggtaa cagtttgaca aatgtaacct
     3361 tgaagcgata tgtcagccat accggtgacg ttgtgaagat gtatgatgag ctctcgcaaa
     3421 taaggcagct ttacgaggag tacatcaaca acctgcaggc tatggcagca ggagggggca
     3481 gtgggggctt tgacctctct gcctggtggg cttcgctgga tcagactgct aagcttggag
     3541 ttgttgccgt tggagcagta ggcctttacg cagttctcag gagaaagtga ccttttcccc
     3601 ttatttttaa tatggtggtt tagatggcta ggggagcttt cgttttcttg ctatttttct
     3661 tggtgtcatt ggtgcttatt ccggccagcg ctgactacat agacatgtca aaatttgcca
     3721 ggaatgcaac ggttcaggag cttgggaagt tcagcagcca gccagattta gtttactgga
     3781 gcaacgagac gaagaaattc ataaccggca cagaaagcaa gtgggtgatt gatagctggg
     3841 cttatgtggt tgactatgac ctgaataagg gctatatcgt ggtatatacc aacaggactg
     3901 agccagtaac cattgttgac gtctttggtg gcacttggaa gaaagcaaca atccataaag
     3961 gctacaacta tttcaatttc tccggagtgc aggaatatgc cgggcttaag gttgtaacaa
     4021 taggctcacc ctcaggtttc gccatcttaa agcagaaaag ggatattttc tactttgagg
     4081 actatcccat agccatcctt aaatctgagc tggcaaagtt tagctggcag agggcagcgg
     4141 gagccttggg gcttttcctt gtgggcttcg cattgagcta ttggcttaag cgggagaggc
     4201 ttttgatcag ctttgttgac aatctggtaa taatatcggt ctgcattatt ctaattctgg
     4261 ctgttctgag tgtagattat acaacaacga tggttaacat ccctgcaggc aactctacaa
     4321 tagctaagga gattcctgcc ttagagctta gcaaggagaa ggtcagggat atgtataact
     4381 gggctttcgc tgtattcttc atagcgggct ttctctttgc catgcgcttg gcagactacg
     4441 aaaagcttta cctggctatc gtggattact ctaaaccaat caggctttat gagctgccat
     4501 atctcccaaa gaaggggctc atcagggatt ttgataacag attaaccaag atcagcttta
     4561 aggaggactt taagcagctc ataagctttg agctggatgg gaagagtgtt aagggtattc
     4621 tggcggtgaa ggcagaggac agggttaacg acagcaaggc ggagtttaac gccaggtata
     4681 gcctgattgc tttctttgcc atgcttataa tctcggttgt ggcaaattat ctcaatgcct
     4741 tcaaaataga tctggcttat tcgttgcttt tagcagcgat aactgcctca atattcaaca
     4801 tcaaggccat aaaacagcat ttcagcctag aagtcactaa aacaaagctc attgaatgca
     4861 gcgagataat gaacgaggat aactatacca agatgctcaa aaacgcccag atcaagcaga
     4921 ttgccgagga ttacaacaag ctgttgaggg cttacgttag ggagaagatt acgatgccac
     4981 gcaaaactgt cagtgagctt ttgagcgtca tcagggaagt aaagggtggt ggcgatgagt
     5041 agggtgaact taaaagctaa tgacaaggta gaacagctta aacgctttat cagttaccga
     5101 ttaggcaaaa agttaggtct tggaacccta gtttttgatc cttttggtga taggcttatt
     5161 ttccttttag acgttgcaga gaaggaattt ggcaaggagg cgagagatga gcttttcagg
     5221 tttctggagc cttaccacaa aatgagggtt ttgaagactc ttcagaatga ggcaattaag
     5281 cagaaattct ggatagcggc aagcgatctg gctaaacagg atggcgagaa agagaaagtg
     5341 gaagaaagcg atgatgacat tttgggctta ttcgatggcg gggagggatt ggatgaataa
     5401 gctcatgaac gttataaatt cggcaataga gaatgatggc tttcttttta tcgggattct
     5461 cggtgataaa gggcttggca aaacagtgtt gggcatgaac ataacctttg acattctgaa
     5521 ggattggcgg gctgtgttga agcacatggt gtttaccatt accgatttca gcaatctgtc
     5581 agggaggagc gatctgatac gtcatactga tggcagaatt aaagcggtgt tgtgggatga
     5641 ttttgctttg catacatcat catatggttt tacgaaaaag ggagaaagag agcagcttat
     5701 tgactttata gaggattttg aggttgttag ggaagaggtt gctgttctga ttgtaactgc
     5761 tgccacctgg gagatgatcc caccaaagct cagggatgct gcccatatct tcatacagat
     5821 gacaaagagg ggaaaaggag aggtatgggc aaagcagagg ggatggctgt ttttgagaaa
     5881 ggattacaag aaaatcgggg aaatcgagag tcagaagatt cctgatgaaa tctataatga
     5941 gtatagggag atgaagcgta aagccaagag agtaaaggag aaaatggcag ttattaagca
     6001 gaaggaaagg gcacgaaaac tggcattgga gctttcctca gaagagtgga aggacataga
     6061 cctgttaact gcttatggca ttctggacat gcatggcaac ttaacagagt tcgggaggct
     6121 ggttaagaag tatgcggaag aggttggggt ggagcctgag aatgggcata taacatataa
     6181 taagtggtat gtgcgtggga tgggaaaatc ccacttgacg gagataagca aaagcgtgac
     6241 aagggtcaat gatagaggta gaattgtggt cccatatgag ctgaggaaaa aatatgggat
     6301 tcaacaaaaa agcgtgttct tgtggcttga ttttggtaaa tttgtcatag gcttaccgga
     6361 tatccagtat gaggagtttg taaacttttt ctttgatgaa gagaaagggg aagttgaaga
     6421 ggtgggaggt tgacagatat acttagtgca tcccccctcc tcattcttat tgggttggtg
     6481 gtgctatcct ggttcacagg cagcaagctg atcaaggttg ttgctttggc ggtatttttt
     6541 ggggttccac ttatccaagg tcaaacagct ttgcctaata gcttggatgt cagtcagttt
     6601 ttggatttcg tgattaatac ggttagttac tggcttactg aggctctgga cagcttgatt
     6661 aattacatca aggccaagtt gattgggagc atttagatcc tgttctccag gtttgtgtcc
     6721 acactcctgc agagctccct gtgtccacat tacggtccta tgcttgtgtc cacaatccta
     6781 gatctttctc tgtgaccaca accagcatga taattcctta ctttcactcc acccaaaact
     6841 cctattttct gataaactga gccttttttc accggtgatg agtatgaatg ttgaacagga
     6901 tttgatggat tacaggttta gagccgttct gagggctggt aagaagggtg accatagcat
     6961 aagtatagat gccagaaaga ttgctgtgag aaacaacgtg gacaggaagg gcggacttta
     7021 caggctgaac cttgagcaaa tcatgattga gtttggtgag gatttggcga tggagttctg
     7081 ggaagttttg atgtatctgt taccggagat gaaggtaaag gaggcgatta aggagtacgt
     7141 ggagaggatg agtttttgac agctctggag gtaaggtatt ttatttttca agaagatgtg
     7201 agattatgag tgatgagctg actgatgagg agattaagga agtggaggag atcattgagg
     7261 catgcaagac tggaaagatg aaggtttata ctattgagga agcaaagaag gagttaggcc
     7321 ttgaatgagt tttgaggtca ggctttctga tgtatctgtt actgaggtga gagtaaagga
     7381 agcgatgaag gagctggata ttgactggac tctactgcca taatgttaaa aaggcattga
     7441 gattgtgaaa gaaccagaat tttaacctca tggagtgaac taaatgatca gattttcaga
     7501 acatgcactg aaaagagctg aagagagggg gatagattta agtcaggttg aactagtaat
     7561 cagggaacca ctggaagtaa ttgacgtgaa atttggaaga aaagcggtgt tcagacagct
     7621 tgaagaaaaa tatctcgttg taatttatga agaacaaaat gatgaaatag ttgtagttac
     7681 aacgttaaaa gtggataagg agaggctgaa aagatatggt ttcagtagag tttgatcccg
     7741 aagtaaatgc gatgttcata aggtttaaag acggaaaggt ggcagaatcg gagcccttag
     7801 ctgacaatat catcgtggat ctggatgagg atggagaagt tgtgggaata gaaattctcc
     7861 tgccaaagct cgaaagggag caaaaggagt ttgttgaaag gatattgaag gcaaaggttt
     7921 gaagaattaa tgatttccag tgctcattct tctgtttgat tcttctgttt tatttctctc
     7981 agctatttga ggagatcagg aagtgaaacg gtttcctcca tggctgatag ttttaacaag
     8041 gaagaggttt agcattagag tttttggtag gaaaagttac ttctcaaact taccgagtta
     8101 gaatttctaa aagcaaggaa aacgtgagcc ctgtccaaag accatatgtt ataacataaa
     8161 caacgttgta gattctctga agtttcggac tcattctttt tttcctccta tagcttttca
     8221 gaaaccagag tgaagctgag aaaattatca caatgagtag atatatcggg tttttgtttg
     8281 tgagaaaatt catgaaaagt ataatttgcc agagggctgc attagcccac atgaagtttt
     8341 ctatgtctct gctattgcgg attatccagt tttctgttct ttcatacatt ttgtatagga
     8401 aatcgctcat cttaatctcc tccgggcgga atacagtttg taattcaggt attcgatttc
     8461 atctcttatc gaattaattt tttcgtttaa cattaggagg aaaagcagga tgaggagatc
     8521 agcccacatg gctggataag ttgaggaggt tggcgatacg attgtaatgc tgatattgat
     8581 gtaggacttt tttaacaagc tatcgacaat gtgctggatg attgggataa gaactgcgct
     8641 tattattgct attttcaggt tttgtggtat cttttttata atcggttgtt cctggggtat
     8701 ttcgttcacc cctcaccccc catcaattcc ccactaactc tgtcaagctc ctttgaaggc
     8761 atccttatcc tcaaatggtg tatcagaaag atcgctgagg caataaagaa aataaaggga
     8821 gaagacccta agaaaggtgg aggatggttt atttgtttga gaagctgctc aaatattacg
     8881 aaaaagccaa tctcaaacaa tccaactaag aaggcgaaga aagaggttat taaaactgtt
     8941 tttcggaatt ttaagcttaa caatccaaat attattgaaa ggaaaaagca tatcagtatt
     9001 atttgataga gagactccag gatacccatt aaatttgagg ttttttgacc gtaagagggt
     9061 attttttctg tgtagatgaa caggtcgaaa atattgtatt cgacatttcc cataatggca
     9121 gtgggaagaa cgattcctaa gatgaggagt aataaaccta agtatggtag caatcttttc
     9181 ttttttggtt tggtttcagg gtttttggca ctcatcctca cccacccttt acgcccccaa
     9241 taacttggtt aggaatagac atctctcact atttttgcct taacttacca atcacgaaca
     9301 accctcgtag attccacttc tctctttcca ccttttgata tcttccaaag tttattagct
     9361 gctcgtgctg tggtgattgc aatctctctc caattatcaa caatgtccgg gctatcatcg
     9421 ggatgtgctc ttttatttct taagttacgt aaaaaatcaa caagactttt aatttcctgg
     9481 gttattactc gttcactgtt gtctttccat ctcacacgat ataatcctcc agtaagatct
     9541 gcaaggcttt gctcatgaag cggctcttgt ttatcttttc ctttttttgt tatggttact
     9601 cctaaatttt ttgaaatccg gcgtaataca ccttctaaac ctcttaaagc ggcaaaaact
     9661 ccttgctcct ccatacccac cgagaataaa tcacgagcaa ctctgaaatc cttttgtaaa
     9721 tctggaggta agtctttgat ttcatccatc aagaacctat taaattcctc cgtcaattcg
     9781 tagaatccat ctaaaagttt tttcgccgcc ctcagatatt cttttatttc tctctctatt
     9841 cggcgagttt gactgtatcg ctcccagtga agatgcaagt ctttggcata aagaaaatcg
     9901 taagcatagc ggcttttggc taattctggg aagtagagga atatatactc agcaagcgag
     9961 gatattgtct caacaaggtc tagagtcttg gttaaaatat ctttattcca acgttcaccc
    10021 tctggttggc tacggactaa cctttccagt ttctctacac tatcgtaaaa ctcaaggaag
    10081 tgctttgtga gattcatcat gttattgaac agacactcta ccatcattcc atcataaggg
    10141 ccacggtggt caatgaagta ggggttcacg taatttttga attcatcaaa cgagttccag
    10201 cttttacgtt ctgacatcag ttactcaccc tcccttaatt ctccacaatc attactgggt
    10261 ttctttggct ctctttcttc aggtgtctca ttgctttgtt cttcgttttc gattacttcg
    10321 atccatgaga tttcatccca ggggacagag acgataccaa tactcttcaa aaagatgctc
    10381 tggtcagtca gatcccatag attaccacta atcaccccac atgaagtgca aatttttaat
    10441 ttaggaaaaa tacctctgaa atcatctatt ttgtcgagtt cgattaatct ttggactccc
    10501 cttttaatac gggtgcctat tatacgatca agtattgtaa agaagaacag aaagaacaga
    10561 attattagag agtatgctga aagttttgtg gggtagatat ctggaatgat atttgtgttg
    10621 aacaatattg acagtgatat tgctatatag agcaagtttc cccaaaaaat aaaactgtaa
    10681 aagaccaaat ttttatatat gggttctttt aattttttaa aattcattgg ttctattata
    10741 accaaataga aaaaaataat gaggataaaa gttataacta gtgaagcggt gagtgctatg
    10801 cttagtatca tcgacaattc aattagtttt gataatttaa aaatatatag attgagaatt
    10861 gatgattcat aatacatctc gatagtggcg acgactatgg agaaaaagag gccaatgaat
    10921 attggaatga tgactttctt aggccttatt tcgtcatgca cagataaata aaaatttctt
    10981 acacttctag acatttcaaa aatattttta aaaaatagta tcctttttgt ctttcgtttg
    11041 actaattctc cttttttgag ctttaaatca taaacaaaag caatgaaagt caaaactccg
    11101 attataggag atactgattg atttaactcc tgtaataact gggtaaatcc ctgaaatact
    11161 tgaacagcct caattgttgc catttaaata gcctcctata attctttgat aattgataaa
    11221 aaaattataa tcatcaataa aatccctata atccaaataa accaaacgtt aaacccagtt
    11281 attatagcaa tttgtggtaa gactatgaag aagaatacaa ttacgaggaa gatcgctact
    11341 attgtttcca ttatagcttc tatcaacccc atcttaatct tcctccatca attccccaat
    11401 aaacttctct ggatctttag gaggagcctg agaatgatat tcctcaaact ccttttccat
    11461 ctcctcttgc tggacgattt atccacctaa attggctcag catcgacttt gtaggaataa
    11521 ttcacaccgt attccccgtc aagagttaaa gtaaccttag tactttcacc cttcttaagg
    11581 tagataactt cagaagcaga atctcttgtt tgcccagtat cggatataag ctgtgcagag
    11641 actttaatat ttccatctac cccattattt ttgacccata tctcaattgt gtatactact
    11701 cctttagaaa gactgaaatc tggtgttgct cttgattgta atattactgg atctggtttg
    11761 tttggagttg agcagccgct aaacaatatt gcaatcatag caactgcgat taacatgtaa
    11821 aatcttttca tgggaattat tggttgaata tctacttaaa ttttgctgtt tagttattta
    11881 tcctctaaca gttcattgat aaatttatca ggctcttttg gcaagtgaga gtgatattct
    11941 tcaaattcct tttcaatctg ctcaagtaac tgaacaactt ttttaccaag aggggagagc
    12001 tggtaagctt tggatcctgt aggggtatcg aatactaagt taatctgaat aagaccgaga
    12061 ttcgaaagct cacgaatgct caagcttaac gtgctttgat ctacaatttt caggagatcg
    12121 ctccatcttt taggcccatc tttaagggca aaaagtgtct tgtagtttcc agattttgac
    12181 agctttttga ggagttccaa accatctttg ttcatctggt aactctgtta gcatcctatt
    12241 atttaagatg gtatttatgc cctagcttaa cctctttgtt atttttgaac ttactttgtg
    12301 attccacaaa ctataaatat ttggaattct ccaaactact ttggaggttg acaaacatgc
    12361 aggtgtggag taatgttcca gatgagtgga aacccaagat agagaaagca atgaaggcaa
    12421 tgggcgtaga gaacaacgta agccgctaca tctggcttct cgtctggcag aacctcagag
    12481 aacttgggct ccttggcgtc aaaaacggtg aatctgagaa aactgttctg gagggttgaa
    12541 aatgggattt ttgattggac ttctagaaag aagctcttgg ttcggtttcg gaataatgat
    12601 tggagcgatg gcaatgcagc atttcagcga tttcacgctc gtatattcct caggattcct
    12661 gatatgggct gcgatgttct tcagtgcctt ctacttgtcg gagaaggaga ggcgaaagag
    12721 agcgaataag actattctgg agggctaagc catgaacttc ctccgaatcc tctggctggt
    12781 ctggactggc aaactgagat acccgccagt caggaggtgc tggggaaatt accctcggag
    12841 gtgctaccct tgatatccgt aaccgctgag tgctcctttt gcggtaagcg actctcacag
    12901 gatcagatca ttctccttgg atgctgccct ctctgccagt catgctatga gagtttgagg
    12961 agggttaagc catgagggct gagaagtgcc acgcattttc tcagttttca cctacccgct
    13021 gccttctgcc aaatcccagg atttgtcgtc atttcgacat cagagaatac ctgtgctccc
    13081 agccctggct aagagagctg agaggggagg tgggtgtggt tgttcgttag cgcccttgac
    13141 ctgctgatag agtccggcag atgtccatgc cagggggagc tagagaaaac tcccacaggc
    13201 tggagatgca cccgctgtag ctgggaaatt gtagaggtta gtagagatgc ctgaggtcaa
    13261 gtatccgggg ctgaaccgca tggcagagga gttgagcagg attctgaaca aacatccagc
    13321 agcagttcgc aataccatcc tgagcaacgt gaagcacttg cttgagaaca ttccgcctga
    13381 tgagcttctc tcaatctttg aggaggatgg ggaagatgga cgatgagact ctctgggcta
    13441 tcgccctgaa cggttctccc attgctgccg ccatagctct cgccatcctt gatgagaggc
    13501 ttggagggaa aatctccgag ctgaaaaaga agctggatga gatgtatgct ccccaccgca
    13561 ggagcggtat ggccggtgaa atcccggcgg ggagcaggaa aggaggtgtg acatatggca
    13621 gaggttaagg aggccggaaa gatcgggaag gtggaaaagg ttgagaatgg aaacggaaac
    13681 ggagagaaag caaccaaaaa gccagttgag acggtgaaca tcttcaccag caacgggatg
    13741 cttagtttca gcgtgtggga gggaggcagc ataagcgtca gagttagcag gaggaaggat
    13801 ggaagcgatg agtacgagaa cgtctggagc ggcaggataa acccggttga cttcataagc
    13861 cagtttggag agctcaggac tgttgcaaag acagcccagg atgagcttaa gaagatttta
    13921 ggccaggaaa tctgatctcc ctttttattt tatgacagga gggtgaagat gcctgaatat
    13981 tatcgaagta ttgagctcaa cttcgggaat gaggagatta gctttggttt ttactacgac
    14041 agcaagaagc acagatacct gatttctatt aactacgggg aggaatatat caatgtcacg
    14101 agaaaagagg gagagacgat tctcgctttt ctgaaaatac tcaaggactt ccttggaagt
    14161 cgaaataatc ttcgaattcc tagaagcgga tcttcttcta aagattcttc gagtaggtcc
    14221 gactctcgag acgtcgaaag agcattagac ttcttggaag aggcagctgc ctctaaaatt
    14281 tcttcgactc ccaaggaggt ttaatcaact caaacattag catgaagcgg gttgttgttg
    14341 ctgtctctcc cttcgcagaa ccccacgaat ttttaggagt agatggggaa gtctattctg
    14401 ttgttcctaa cgctgttcta attctccctg agcttaatgc tagggttttg gagaagcata
    14461 agctggccag gatagttggg gaatataaag agccggaaga agatcccttt gagcggtggc
    14521 agagggaaag cattgacccc ctggacttcc tggaagaccc atcggatgat cctatcaaag
    14581 catgggctga ggcagagctt caaaaagaat actccaaacc ctcaccagac ctcaaccgca
    14641 tcgtagagct ccgcatgata gcaaagggcc tcaaccctgt ggcgattcta agcaacgaca
    14701 caaccaggcc ctcaccagcc actccgaccc aatcccacca ggggagcccc acgggtttat
    14761 ctcgaccctt tagtaatacg gtacaggccc aaaattttga ggattttatt gaagaggatg
    14821 aattcaaata tgaggggcag aagctgaggc gagcccttga aaccttcggg cttaggtgta
    14881 ttacaacgct gcaggctgtc aggatctctg gccttaatca gattgatttg agcggttatg
    14941 cgattctcga ttatggttat acgagggttg agctgcatga ggagtttgcc aggcttttac
    15001 atgatttggg gtataatctc gagaaggatt ttgccttaac gcttctcttt gaggagtatc
    15061 gttgcgaaaa gcacggttat gtttacaaac ccgtcataga ctgggaaaag aagttcttca
    15121 atgaggatgg agacaggaag aaaagcttta agctgattgc cgggcgcttg catcccttaa
    15181 agaagtattc ggacagtaag cgctactcag ccttaaagct ggagcagatt agggcgataa
    15241 atgacgttgc cagccaggag gctgttagct atagagtttt tgatgggttc cttaagaagg
    15301 tgaggcagag ggatttagct ttgctctgga tggtgtttac gattcctgat aagctgagta
    15361 aggatttcgc cagctatacg cttgcccatc ctgggaaagt agaggatctg atgagaaaag
    15421 ctgttagatc cacccttaag aggttcctta ggaaatacct gaagaaacat gagaacgttc
    15481 cattatatgg cgatttcaag atgggcgggc ttatgaacat ccatatctgg agcagcagcg
    15541 agccaacaaa gccccatttc cacgttcacg tcatgctctg gaacatcgtt atccatgagg
    15601 gagagattat caggttcagc ccctatttcc ccaaggagtg gcttgcagag ctcaggaagc
    15661 tctgggccag tgagctcagg aagagggtta agaagagcga catttacgtt tggactgacc
    15721 ccttccgctg ggaggaggat tttgattctt tcaacatcta cacctcatac acctggctgg
    15781 acaaggatga gagcggagag ctggaggagg ctggcagaat tgctcatcat ctccgctaca
    15841 actcccgaaa ggctgttgtt gatctcaacg agttctttta ctctggagtt agggctgatg
    15901 agcttactga caaggagaaa gagtgggtga agtttctcct tgaatacagc aacagaacca
    15961 gcaattttgg ctttatgaac aactggcgga aggtgtttgg gataaggaga gatgtggtag
    16021 aagagtttct ggagaggctc cagaaggagc attatgagta ttgcccgatc tgtaaggcta
    16081 agctggaata cgtcaggctc accactattg atgaggtggt gaggcgtagg cgtctgttgg
    16141 tgctgtggta ttttgataga aggatgaata ttgaggtttg gagggggtta tagaccttag
    16201 aggaggatag ccccgcgggg attc
//
