# Supplementary material for: Pleomorphic viruses establish stable relationship with marine hyperthermophilic archaea
Source: ISME J. 2024 Jan 23;18(1):wrae008. doi: 10.1093/ismejo/wrae008 (PMC10919331; doi:10.1093/ismejo/wrae008)
Supplement: SI_Data_2_wrae008 [file si_data_2_wrae008.zip › Genomes/ThalV3.gb]

LOCUS       Pleomorphic virus ThalV3                 11850 bp    DNA     circular       24-MAY-2023
FEATURES             Location/Qualifiers
     source          1..11850
                     /organism="Pleomorphic virus ThalV3"
                     /mol_type="genomic DNA"
     CDS             59..1258
                     /gene="xerC"
                     /locus_tag="ThalV3_gp01"
                     /inference="ab initio prediction:Prodigal:002006"
                     /inference="protein motif:HAMAP:MF_01808"
                     /codon_start=1
                     /transl_table=11
                     /product="Tyrosine recombinase XerC"
                     /translation="MGFHKGWERLNTQLRLLDKLPEDNRVILKEFSEFLISEGISPLR
                     ILRYVQIMRLVSEWVDVPLKEWDKSQILDVLVRLEKSDYKVGTKNEFRKALKRFFRWY
                     RGEDWDGLRLLKRVKENNRIPEVLTEEEVFRMIEVATNERDKAMIAVWYEAGLRVAEI
                     ATLRIKDVEWQKGDEIKAKIKVRGKTGERVIPLVVSAPYLKRWLEVHPFKENLDAIVF
                     CSFAKMNFGGMIDYQPLLRKIKSIAKKAGIHKKVSTHTLRHSRATVLANFLTEAQMCQ
                     YFGWIQGSNMPKVYVHLSGRDIDDAIDRIYGLRKEEDSKVVKPRACPRCGHINAPTDR
                     FCGRCALILDEAERIRFESDGYVIETMMELLREDPEIFNKAKLMIDFAKKLKEDYDLL
                     KSFVESV"
     CDS             1304..1894
                     /locus_tag="ThalV3_gp02"
                     /inference="ab initio prediction:Prodigal:002006"
                     /codon_start=1
                     /transl_table=11
                     /product="hypothetical protein"
                     /translation="MRQEAKAELLIILLVATVLELVLDALLGEALRQYIPIPQVTGFG
                     VVVLLLIVLWWRIEKMEMFLGGRNKMARNVKLVKFGRVGMVEIVALIAYFLGALAEFN
                     LATLGESLSFVKDFAWLICIGAIVVVFGADKKRKINITGLEGLALIIAIVLPLAGGGY
                     LTSLGVDISSYLADATQSMILFLVSVGSAVVVATQD"
     CDS             1907..3319
                     /locus_tag="ThalV3_gp03"
                     /inference="ab initio prediction:Prodigal:002006"
                     /codon_start=1
                     /transl_table=11
                     /product="VP4-like membrane fusion protein"
                     /translation="MNKKVMSAFLLFTLIGQVAAIPIAVVLFGVALTSGAAIGYFLGI
                     RQDEDLQKVLDDLNQRVTESEMTNEISLRMMFDEVFTNDQNTIALYQDLLQYSRNYVW
                     AKAKYEYIKTYKNTSSTTQAKVAAINAVTEYYDTLVRNIISYHNKSITYLMHGMPIYT
                     GLSVNKKYIIAKGVPGGFDTYGNNIDEFNTTIGTVNCLGTTYSILKPYVHGRNGYYNQ
                     YHWYVPSAIFYSDEQDIVSDDQGVKVYDWALYNNLLTAIDSEYQTLSDNANTFFDSIE
                     QTVLEQADVDSLIDPYILASMMNTDLNTTGYYGYAAAELALAGLPTTGLNKTVTIDVN
                     GTVLEGFLFSSNETVTYEVNKTYDPASDVVYIAADDGLYKITEPFTIVNMTSHDGKPV
                     QNTTVIKYVSHTDNVSAILDDLQKVIYLYNEYLEMQAIAGGGASGGGFMDWWNGLDMT
                     AKIGVIAIGGIAVYAILRRD"
     CDS             3320..3517
                     /locus_tag="ThalV3_gp04"
                     /inference="ab initio prediction:Prodigal:002006"
                     /codon_start=1
                     /transl_table=11
                     /product="hypothetical protein"
                     /translation="MDIAKTIKVIFDDGREQTFSKAIIHKDSRLITVFDDNGETDLIL
                     NIDYLRSIKILKQRETTIKVY"
     CDS             3522..4979
                     /locus_tag="ThalV3_gp05"
                     /inference="ab initio prediction:Prodigal:002006"
                     /codon_start=1
                     /transl_table=11
                     /product="hypothetical protein"
                     /translation="MNALKLTFLVFLNLFILTCLFLVVDAENINSQELGAFQKSKDFV
                     YWSNQTENYFSNTESKLTIDNHAYVVDYDLFEGYVIIYTDLTEPVTIVDVFSGEWKKT
                     TIKKGYNRFNFSDVGEYGGMRIISIGSPYGFALLKHKKDIFAFEDYPILILKSELAKF
                     SWERAFQALFIAFLALVIAMTLKEKYLISNTIMHFIFLILLCFAVISLLTVDYGNTVV
                     EIPKNNVTVTKEIPYIKIDTYKVKDMWNWVFTVALIIGYILGLYFARVKYLFIVLAEY
                     GKLNIKRYLFNEEKQLIRDLEDNSLCKVRYKEKFRQFLPFTLDNEEFKAILAIEEQNN
                     KIDQKSESSLKWAYIAFFATFGISIIANYLNVFKIDFAFTFLLSIAVAVVSNFNSLIE
                     YFALRITKEKVITCSNLMNENNYSKMLKNAEIKHLVVEFEEILKEAMKEKIQQPRKIY
                     RRLAEIYDSLSEKLSDVVKEVESLDEQQEQHRENI"
     CDS             4945..6153
                     /locus_tag="ThalV3_gp06"
                     /inference="ab initio prediction:Prodigal:002006"
                     /codon_start=1
                     /transl_table=11
                     /product="hypothetical protein"
                     /translation="MNNKNSIEKIFSRVEKEKIELKQSISKLYMTLGAFELSVSDYNR
                     LSFLISIANEYLRMHGLPLNSPISVLPQILRDDILKIYLRGLNRKINSMGQWERLFFM
                     VDMSREAFTSDMLEQLIPSWFRLEDVVNISIFGRRGYGKTDFAFKISEYIEGNYVIAS
                     NVKTDCYDYITKASDLLRWVIENWDLNKLFIFDELGIHADSRRSMSKENVSLSHMLHI
                     ARKLRVNMIAIAQEEGDVDKRLRQYSTIIVRKTAKESAEVEITIKEKYFEVKEIKRTA
                     IKYDTRDIAEFDFDIDFNDFLDIFNLGDKQIMLKEFERRLSASSFSFSEVLVLKTVKK
                     HKKGGKKKVFIKTIANETGLSNEEIGRILRKYDFEVKKSTNGRTALNLVSVDDELLSK
                     VEDVEDVEGV"
     CDS             6153..6386
                     /locus_tag="ThalV3_gp07"
                     /inference="ab initio prediction:Prodigal:002006"
                     /codon_start=1
                     /transl_table=11
                     /product="hypothetical protein"
                     /translation="MDLINASPIIVLAVVGVLAWFTGNKVLKLATLGVFFFYPVLLGK
                     VEFQVNIEFIKNVVSYWLTEALQSLLEYVKQSL"
     CDS             6459..6716
                     /locus_tag="ThalV3_gp08"
                     /inference="ab initio prediction:Prodigal:002006"
                     /codon_start=1
                     /transl_table=11
                     /product="hypothetical protein"
                     /translation="MLDYRFRTVIKNGEKKDYAIKVDARKFAIKNSIFKRNGLYELDL
                     EQIKIQFGEDLMMEFWEVLMYMLPEEKVREAIREYAERVSF"
     CDS             complement(6722..6976)
                     /locus_tag="ThalV3_gp09"
                     /inference="ab initio prediction:Prodigal:002006"
                     /codon_start=1
                     /transl_table=11
                     /product="hypothetical protein"
                     /translation="MTFKVFISKTADSFLSKLDKENQERIREKLRLLAENPFSLPYKK
                     VKGRQRTYRIRIGDFRVFYSIIGDEVLILKIDKRSRVYKR"
     CDS             complement(6973..7143)
                     /locus_tag="ThalV3_gp10"
                     /inference="ab initio prediction:Prodigal:002006"
                     /codon_start=1
                     /transl_table=11
                     /product="hypothetical protein"
                     /translation="MQEQAILEHLIRIEKQLEIINSKIENFLGFEELSDEELEELDRI
                     EAEMLKGNRIPL"
     CDS             complement(7245..7772)
                     /locus_tag="ThalV3_gp11"
                     /inference="ab initio prediction:Prodigal:002006"
                     /codon_start=1
                     /transl_table=11
                     /product="hypothetical protein"
                     /translation="MKLEIPEPIVFSDTFEYYDSYGEKQHLKVVLTEKRLIIDKGKSK
                     DSILVPYINSITFKKEENRGYLYNGIVILIFGILPFIILPLFPTLRKMPYITETPFKE
                     ILAFILIIVSIILVISWLLSRKFRLIINSFGYYSYIQSKNENKILKLFNFIEKQRAKL
                     PKEPDKSIGKLIEGD"
     CDS             complement(7774..8130)
                     /locus_tag="ThalV3_gp12"
                     /inference="ab initio prediction:Prodigal:002006"
                     /codon_start=1
                     /transl_table=11
                     /product="hypothetical protein"
                     /translation="MKKIPNSIDVKIDFLKKIIKKPNLTILFTLHNLKTAKWGDFPLY
                     PRDLHKGIQELLNLGLIKVVIIHDTPTGSKAYELTPLGKKIVQLIEEMEKEFEKWHSG
                     LPKEPDKFIEEVLEGD"
     CDS             8260..8439
                     /locus_tag="ThalV3_gp13"
                     /inference="ab initio prediction:Prodigal:002006"
                     /codon_start=1
                     /transl_table=11
                     /product="hypothetical protein"
                     /translation="MKLQTEVPDKWEELIDIAVEIEGWERPAQYLRELIKKDLVSKGL
                     LGKNGQIEETVLEEG"
     CDS             8442..8585
                     /locus_tag="ThalV3_gp14"
                     /inference="ab initio prediction:Prodigal:002006"
                     /codon_start=1
                     /transl_table=11
                     /product="hypothetical protein"
                     /translation="MQETAFVRADLLLIECAYCGKKLSQDMTKMIGCCPVCKECYRAL
                     TGL"
     CDS             8671..8874
                     /locus_tag="ThalV3_gp15"
                     /inference="ab initio prediction:Prodigal:002006"
                     /codon_start=1
                     /transl_table=11
                     /product="hypothetical protein"
                     /translation="MQQMRAENRPVEILMHEIERRKRIMLIEVIELAEQNIPRSKRSA
                     VELAHRAIIRIAQKRRVEIGFRY"
     CDS             8858..9040
                     /locus_tag="ThalV3_gp16"
                     /inference="ab initio prediction:Prodigal:002006"
                     /codon_start=1
                     /transl_table=11
                     /product="hypothetical protein"
                     /translation="MDLDIDFLKYLVANGSILEASLALAILDNITGGKVTEFFEKHAP
                     VSRVQIPAGAKVKRRC"
     CDS             9043..9348
                     /locus_tag="ThalV3_gp17"
                     /inference="ab initio prediction:Prodigal:002006"
                     /codon_start=1
                     /transl_table=11
                     /product="hypothetical protein"
                     /translation="MVEKAGKVENKKVKEEETGNGKEAKRPLETVNIFTTNGMLSFSV
                     WEGGSISVRVSKKEGDDYTNVWTGRISPIDFITQFGDLKAIARSSQQELKKLIGEEI"
     CDS             9375..9692
                     /locus_tag="ThalV3_gp18"
                     /inference="ab initio prediction:Prodigal:002006"
                     /codon_start=1
                     /transl_table=11
                     /product="hypothetical protein"
                     /translation="MASVELSFTNISNPDWYDKERKIGKHSRKLNGETFVSPRIILPS
                     DFKEYIGKTYRLYEADAEVEEEFWGRTKKTKGKAIILLIPESEEVEESDSEIDDDWDN
                     FDE"
     CDS             10003..11847
                     /locus_tag="ThalV3_gp19"
                     /inference="ab initio prediction:Prodigal:002006"
                     /codon_start=1
                     /transl_table=11
                     /product="Rolling-circle replication initiation endonuclease Rep"
                     /translation="MGVDGEIYTVSPGSVVVLPEIHAKNMHKKAGEIISDYELVEEFD
                     FWEEYRRRNLDFGYDFDELDNKDLTIRQWAELALQQELKKPDRDINRVAILRMLSQGI
                     NPLTLNSNSNPPPSSTLSTSPSPSPSSTISGQASPTGLCSPFSNTVFPQNFDENINDV
                     EYKSKLETVFETYGLEKKTTLTAYRVRGLKEIDLGNYAILDYEYTRVEPHPEFLKLLR
                     DCGYDERDCYANFLFEEYRCPNHPKVFKPTVDFEKGGYIDDYGVKKGSFRLMAGRKHP
                     IKKLSDIKRVANFKMRKLEHIFDYVSKMAVSYRVFDSKLTKVKNSDLALMWFVFTVPD
                     SISRGLRNATQEKVNEVFNKAIRGTLKFFLRKYLKKHENVPLRGDFKFGGFKNLHIWS
                     SSQPTKPHYHVHVCLPNFVIYNGEFIRFSPYIPKQWLDELKKIWMREFEKALKKDRDV
                     YIWCDHYFFDEHDFFNIYVSYTRMTEKGKIAHHLRYNMRKALIDLNEFFYSGVEYEGL
                     LERDREFLRYLVDYSNRVSDFGFLKKWKKYFEVEIDEIEEMAIKAKEKEEYCPICKER
                     MEYVGVVTLDEVVKHRRLLVLWWFDRRMNIEVWKGAMDVIDNKSGRGY"
ORIGIN      
        1 aatccggacg gggctataaa cgataaaggt caaatatttg ggctacactt tattttttat
       61 ggggtttcat aagggatggg agaggctaaa tactcaactg aggttgcttg ataagttacc
      121 tgaagataat agagttattt tgaaggagtt ttcggagttt ttaatctcag aagggatatc
      181 tcctctaaga atattgagat atgttcagat aatgaggttg gtttctgaat gggtagatgt
      241 tccgttaaaa gaatgggata agagtcagat tttagatgtt cttgtaaggc ttgaaaaaag
      301 tgattataag gtaggaacga aaaatgagtt taggaaggca ttaaaacgat tttttaggtg
      361 gtatagagga gaagattggg atggtttgag gttattaaaa agagtgaaag agaataatcg
      421 tattccagaa gttcttacgg aagaagaggt ttttaggatg atcgaggttg caactaatga
      481 aagagataag gcaatgattg cggtatggta cgaggctggt ttgagggttg cagagattgc
      541 aacacttagg ataaaagatg tggaatggca aaagggagat gaaataaagg ctaaaattaa
      601 agtgagaggt aaaactggag agagggttat acctcttgtg gtttcagcac catatcttaa
      661 gcgatggctt gaggttcatc catttaaaga gaatcttgat gcaattgtgt tttgtagttt
      721 tgctaagatg aattttggag ggatgattga ttatcagccc ttattgagga aaataaaatc
      781 tattgcgaag aaagcaggaa tacataagaa agtttcgact catacattgc gtcattcaag
      841 agcaactgtt ttggctaact ttttgacaga agctcagatg tgccaatatt ttggctggat
      901 tcaagggagt aatatgccca aagtgtatgt tcatttatcg gggagagata ttgatgatgc
      961 tattgacaga atatatggtt tgagaaaaga ggaagatagt aaagttgtaa aaccgagagc
     1021 atgcccgaga tgtggacata taaatgcacc tactgataga ttttgtggca gatgtgcgtt
     1081 gattttagat gaagctgaga ggattagatt tgagagtgat ggatatgtta ttgaaacaat
     1141 gatggagttg ttaagagagg atcctgaaat attcaacaag gcaaaattaa tgatagactt
     1201 cgcaaagaaa ttaaaggaag attatgattt gctgaaatca tttgttgaga gtgtttaatt
     1261 ctgttgacta tttaaatact tgaaacctat tttatctttt cagatgaggc aggaagcgaa
     1321 agcagagctt ctcattatac tattggttgc aactgtgctt gaactcgtct tagatgcttt
     1381 gttaggggag gctttgaggc aatatattcc aattccacaa gtaacgggct ttggtgtagt
     1441 tgttctcctg ctgattgtgt tgtggtggag aatagagaaa atggagatgt ttttgggagg
     1501 taggaataag atggcaagga atgtgaagct tgttaagttt ggtagagtgg ggatggttga
     1561 gatagtggcg ttaatagcct attttcttgg agcattagcg gagttcaacc ttgcaactct
     1621 cggagaatct ctgagtttcg ttaaagattt tgcatggctg atttgcatcg gggcaattgt
     1681 ggttgtgttt ggagcagaca agaagagaaa aataaacatc acagggcttg aagggctggc
     1741 tttgataatt gcaatagtgc ttccgttggc tggtggaggg tatcttactt ctcttggagt
     1801 tgatatctcg agctatttgg cagatgcaac acagagtatg attctattct tggtttcagt
     1861 gggttcagcg gttgttgtgg caactcagga ttaacggggt gaccacatga ataaaaaagt
     1921 gatgtcagcg tttcttttat ttactttaat cgggcaagtg gcagcaattc cgattgcagt
     1981 ggttttgttc ggcgtagctt tgacatctgg ggcagctatc gggtatttct tgggaataag
     2041 gcaggatgaa gacttacaaa aagtattgga tgatttgaat cagagagtga cagagtcaga
     2101 aatgactaac gagatttctt tacgaatgat gttcgatgaa gtctttacga atgatcagaa
     2161 caccatagca ctctatcagg atttattgca gtattcacgg aattacgttt gggcaaaggc
     2221 gaagtatgaa tacataaaaa cctacaaaaa cacttctagc actacccaag caaaggtagc
     2281 ggcaattaat gcggtaacgg aatactacga caccttagtt agaaacataa tcagctatca
     2341 caacaaatcg ataacttatt taatgcacgg aatgccgatc tacacgggtt tatcagttaa
     2401 taagaaatac ataattgcca aaggcgttcc aggtggtttt gatacctatg gcaataacat
     2461 agatgagttt aatactacca tcggaacggt taattgctta ggaacgactt acagtatcct
     2521 caaaccttac gtgcatggaa gaaacggtta ttacaaccaa tatcactggt atgtgccgtc
     2581 ggcaatcttc tattcagatg agcaagacat agttagcgac gatcaaggtg ttaaagtcta
     2641 tgattgggcg ctttacaaca atctgttaac tgctatagac tcagaatatc agacgctttc
     2701 agacaacgca aacactttct ttgattcgat agaacaaaca gttttggagc aagcagatgt
     2761 agattcgttg attgatcctt atatcttggc ttcaatgatg aacacggatc taaataccac
     2821 gggttactat ggttatgctg ccgcagagtt agcacttgcc ggactgccta caacgggctt
     2881 aaataagacg gtaactattg atgtaaacgg aacggtctta gaaggcttcc tattctcatc
     2941 gaatgaaaca gtaacctacg aagtcaataa aacatacgat ccggcttctg acgttgttta
     3001 tatcgctgca gacgacgggc tttataagat caccgagcct ttcacaatag tgaacatgac
     3061 aagccatgat ggcaaacccg ttcagaatac aacggtgatc aagtatgttt cccacaccga
     3121 taacgtttcg gcgatcttag atgatctgca gaaagttatc tatctttaca atgaatacct
     3181 agagatgcaa gcgatagcag gcggtggagc ttcaggcggc ggcttcatgg actggtggaa
     3241 tggcttagat atgactgcaa aaatcggtgt tattgctatc ggtggcatag cagtctatgc
     3301 gattctaagg agggattaga tggacattgc aaaaactatc aaagtaatct tcgatgatgg
     3361 cagagaacag acattcagca aagcaataat ccacaaggac agcaggttga taacagtatt
     3421 tgacgataat ggtgaaacag acttaatatt gaacatagac tacttgagaa gcatcaaaat
     3481 actgaaacaa agagaaacaa caattaaagt ctattgatgg catgaatgcg ttaaaattga
     3541 cttttttggt ttttttgaat ttatttattc taacctgctt gtttctggtt gtagatgctg
     3601 aaaacatcaa ttctcaggag cttggagcat ttcagaaaag caaggatttc gtttactgga
     3661 gtaatcaaac agagaactac ttttcaaaca cagagagcaa gctaacaata gataatcacg
     3721 cttatgtggt tgattatgat ctttttgagg gatatgtaat aatttacact gatttaactg
     3781 aacctgtaac aatcgttgat gtttttagcg gagagtggaa gaaaacaaca ataaaaaaag
     3841 gctataatcg ctttaatttt agtgatgtcg gggaatatgg aggaatgcgt ataatctcta
     3901 ttggctcacc ttacggcttt gcattgctaa aacacaaaaa agatatattc gcctttgaag
     3961 attacccgat tttgatttta aaatcagaat tggctaagtt ttcgtgggaa agggcttttc
     4021 aggctttgtt cattgctttc ttggctttgg ttattgcaat gactttaaaa gaaaaatact
     4081 tgataagcaa tactataatg catttcatct tcttaattct gctttgtttt gctgtaatat
     4141 cactattaac ggttgattac ggcaatacag ttgtagaaat acctaaaaac aatgtaacgg
     4201 taaccaaaga gatcccctac ataaaaattg atacatacaa agtcaaagat atgtggaact
     4261 gggtgttcac ggttgccttg atcattggtt acatcttggg cttgtatttt gcgagggtga
     4321 aatatctctt tatcgtattg gcggaatatg gcaaattgaa cattaaacgc tacctattta
     4381 acgaggaaaa gcagcttatt agagatttag aggataacag tttatgcaag gtgagatata
     4441 aggaaaaatt caggcagttt ttacctttca ccttagacaa tgaggaattt aaggcgatat
     4501 tggcaattga agagcagaat aacaagattg atcaaaagtc tgagtcaagt ttgaaatggg
     4561 cttacatagc attctttgca acctttggga tctccattat agcaaattat ctgaatgttt
     4621 tcaaaataga ctttgcgttt actttcctgc taagcattgc cgttgctgtt gtgagtaact
     4681 tcaatagctt aatcgagtat tttgctttac gcatcactaa ggaaaaggtc ataacctgct
     4741 ctaatctaat gaatgaaaac aactattcta agatgctcaa aaatgccgaa attaaacacc
     4801 ttgtagtgga gtttgaggaa attctcaaag aagcaatgaa agagaagatt cagcaacctc
     4861 gtaagatata taggagattg gctgagattt atgattcttt gagtgagaaa ctcagcgatg
     4921 ttgtaaagga ggtggaaagt ttagatgaac aacaagaaca gcatagagaa aatatttagc
     4981 agagtagaaa aagagaaaat tgagcttaaa caatcgatct caaaacttta tatgaccttg
     5041 ggagcttttg agcttagtgt ttcagattac aatcgtttaa gctttctgat ttcaatagct
     5101 aacgagtatc ttaggatgca cggtttacct cttaattctc ctatttcggt tttaccacag
     5161 attctgaggg atgacattct aaagatctat ctcagagggc ttaatcgaaa aatcaacagc
     5221 atggggcaat gggagagact tttcttcatg gtagacatga gcagagaagc cttcacttca
     5281 gatatgcttg aacaactgat tccgtcatgg ttcagacttg aagatgtagt taatatctct
     5341 atatttgggc ggagaggtta cggtaaaacg gattttgctt tcaaaataag tgaatacatt
     5401 gagggaaatt atgttattgc gagcaatgtt aaaacggatt gctatgacta cataacaaaa
     5461 gcttccgatc ttctcaggtg ggttattgag aattgggatt taaacaagct ttttatcttt
     5521 gatgaacttg ggatccatgc ggacagcagg agaagtatgt ccaaagagaa tgtttcgtta
     5581 tcccacatgt tacacatagc gaggaagctg agagttaaca tgattgcaat cgcacaagaa
     5641 gagggggatg ttgataaaag actaaggcaa tattcaacaa tcatagtaag aaaaacagcg
     5701 aaagaatccg cagaagtaga aattacgatc aaagaaaagt attttgaagt taaggagatt
     5761 aaacgaacag ctattaaata tgatacaaga gacatagcag agtttgattt tgatatcgat
     5821 tttaatgact ttctcgatat tttcaattta ggagataaac aaataatgct taaagaattt
     5881 gagagaaggt taagcgccag ttcattcagc ttttcagaag tgcttgtttt gaaaactgtg
     5941 aagaagcata agaaaggtgg taaaaagaaa gtatttatca aaacgatagc aaacgaaacg
     6001 gggctttcaa atgaagaaat aggcagaatt ttgagaaaat acgattttga ggtgaagaaa
     6061 agcacaaatg gaagaacagc gttaaatctg gttagcgtgg atgatgaatt acttagcaag
     6121 gtggaggatg tggaggatgt ggagggggta taatggactt gattaatgca agccccatta
     6181 ttgttttggc tgttgttgga gttttagcgt ggtttaccgg gaataaggtt ttaaagcttg
     6241 caactttggg cgtgtttttc ttttatcctg ttctgctcgg aaaggttgaa tttcaggtaa
     6301 atatagaatt tataaagaat gttgtttcat actggctaac agaagcatta caatctcttt
     6361 tagagtatgt aaaacagagt ttataatgtt tggattactt tcaacccaca caaaaatatc
     6421 ataaaatcaa gacttttttc aaaaacatgg aactcgaaat gttagattac aggtttagga
     6481 cagtaattaa gaatggagaa aagaaagatt atgctataaa ggttgatgca aggaaatttg
     6541 caataaaaaa tagtatattc aagagaaatg gactttatga attggattta gaacagatta
     6601 aaattcagtt tggagaagat ttaatgatgg agttctggga ggttttgatg tatatgttgc
     6661 ctgaagagaa ggtgagggaa gcgataagag aatatgctga gagggtgagt ttttaatagt
     6721 tctaacgctt gtaaacccta cttcttttat caatcttcaa aatcagaact tcatcaccaa
     6781 tgatactata aaagactcta aaatctccaa tacggattct gtatgttctt tgcctacctt
     6841 tgaccttctt atatggtaag gaaaaagggt tttcagcaag gagtctgagt ttttctctga
     6901 ttctttcctg attctcttta tcgagcttgc tgaggaaact atcagcggtt ttgctaatga
     6961 aaactttgaa tgtcataaag gtatcctatt tccttttagc atttcagcct caattctatc
     7021 gagctcttca agttcctcat ccgagagctc ttcaaaaccc agaaagttct ctatcttgct
     7081 gttgatgatc tcaagttgct tttcaatccg aatgaggtgc tcaaggatag cttgctcttg
     7141 catagatgat gattatatct tggaagttga aaaggatttc gattgttcag atatctatca
     7201 aaattgctat attcaactga aagtctgaag tttctaattt cattttaatc tccctctatc
     7261 aacttcccaa tagacttatc aggctctttc ggcaattttg ctctttgttt ttcaataaaa
     7321 ttgaataact tgaggatttt attttcattt ttgctttgaa tgtatgagta gtaaccgaat
     7381 gaattgatta ttagcctaaa ttttctggaa agcaaccatg atatgactaa aatgatgctc
     7441 acaatgatta atataaaagc taaaatctct ttaaatggcg tttcagtaat ataaggcatc
     7501 tttcttagtg tagggaacaa aggtaagatg atgaagggta gaattccaaa tatgaggata
     7561 acaatgccat tatataggta tcctctgttc tcctcttttt tgaaagttat agagttgatg
     7621 tatgggacta gtatgctatc ttttgatttg cccttatcaa ttatcaatcg tttttctgtt
     7681 aaaacaactt ttaaatgctg tttttcgccg taggaatcat agtattcgaa tgtatcacta
     7741 aaaactatcg gttctgggat ctctaatttc attttaatcc ccctccaaca cctcctcaat
     7801 aaacttatca ggttcttttg gcaatccaga atgccatttc tcaaactcct tttccatttc
     7861 ttcaataagt tgaacaatct ttttgccgag tggagttaac tcataagctt ttgaacctgt
     7921 cggagtatca tgaattatta caactttgat caaaccgaga tttaatagtt cttgaatgcc
     7981 tttgtgcaaa tcacggggat aaagagggaa atccccccat tttgctgttt ttagattgtg
     8041 aagagtgaat aagattgtta gattcggttt tttgattatc ttttttagaa agtctatttt
     8101 cacatcaata gagttgggta tctttttcat taagtttgtt ataactttta tcaaatatat
     8161 cttatattta tcaaatttga taagtcatta ttcaaaaatg ataaaagtta tatacttctt
     8221 ttgttatcaa ttttgataag taagttatgg aggttgaata tgaagttaca aactgaggtt
     8281 ccggataaat gggaagagtt gattgatata gcagttgaga ttgaagggtg ggagcgtcca
     8341 gcacagtatc taagggagtt aatcaaaaaa gatctggtct ctaagggatt actcggcaaa
     8401 aacggacaga tcgaggaaac tgttttggag gagggttaaa agtgcaagaa acagcttttg
     8461 ttagggctga tttgctgtta atagagtgtg catattgcgg gaagaaactc tcacaagaca
     8521 tgactaagat gattggctgt tgtccggtat gtaaggaatg ttacagggca ttaacagggc
     8581 tataggtgag accatgacca ttcatgaggt cctcgaggct aacacatgcc catgtggtgg
     8641 caacctcgaa tctgatggag atggcttagt atgcaacaaa tgcgggctga gaatcgtcca
     8701 gttgaaatac taatgcatga gatcgaaagg aggaagagaa taatgcttat tgaggttatt
     8761 gagcttgctg agcagaatat tcctcgaagt aagagatctg ctgtggagct cgcacataga
     8821 gcaataatca ggattgctca aaaaaggagg gttgaaattg gatttagata ttgatttttt
     8881 gaaatatctt gtagctaatg gatccattct ggaggcatca ctcgctcttg caatattaga
     8941 taacataact ggtggaaaag ttacagaatt ttttgaaaaa catgctcctg tatcccgggt
     9001 gcaaatcccg gcaggagcta aagtaaagag gaggtgttag agatggttga gaaagctgga
     9061 aaggttgaga ataaaaaggt taaggaggag gaaacaggaa atgggaagga agcaaagaga
     9121 ccacttgaga ccgtgaatat ctttacaaca aacggaatgc ttagttttag tgtttgggag
     9181 ggaggaagca taagtgtgag agtgagcaaa aaggaaggcg acgactatac aaatgtttgg
     9241 acagggagaa ttagcccaat agactttata acacagtttg gtgacttgaa agcgattgca
     9301 aggagttcac agcaagagct taagaaattg attggtgagg agatctgatt ctttattttt
     9361 tattggtggt taggatggcg tctgttgaac tctcgtttac aaatatctcc aatcctgatt
     9421 ggtatgacaa agagaggaag atcggaaagc actccagaaa gctgaatggt gagactttcg
     9481 taagcccaag gatcattctg ccatccgatt tcaaggaata catcggaaaa acttacaggc
     9541 tctatgaggc ggatgcagag gtagaagagg aattctgggg aagaacaaag aagacgaaag
     9601 ggaaggcaat aatcctgtta attccagagt ctgaagaagt agaagagagc gattctgaga
     9661 ttgatgatga ctgggataac ttcgatgaat gactttcacg gtccaactgt ggacacaatc
     9721 gcgagctcct attctgtggt cacaggagga tcatcctgtg gacacattac aggaccaggg
     9781 ctgtggtcac agtctcctgg aagctgtgtc cacactcctg caacagtggt cacataaggg
     9841 gtgagaatat ctctcttaca gaccttgaaa taattttttt gatttctctt tccgtttttc
     9901 tgggtaatct gttctccttt tttgtgatct cccgtttcag gagggagtaa actgaaaaag
     9961 gttgtttttg cagcctataa agacatagaa caaattgaat tcatgggggt agatggggaa
    10021 atctatactg tttctcccgg ttctgttgtt gttctacctg agatccacgc aaagaacatg
    10081 cacaaaaaag caggagaaat tatttcggat tatgaacttg ttgaagaatt tgatttttgg
    10141 gaggaataca ggagaaggaa tcttgatttt gggtatgatt tcgatgagtt ggataataaa
    10201 gacctgacaa tcaggcagtg ggcagaactt gctctacaac aagagcttaa aaaacccgac
    10261 agagatataa acagagttgc aatcctcagg atgctctcac aaggtataaa cccacttacc
    10321 ctcaattcta actctaatcc cccaccctct tctaccctat ccacttcacc cagcccctca
    10381 ccctcttcaa ccatatccgg acaagcaagc cccacgggtt tatgttcacc ttttagtaat
    10441 acagtatttc cccaaaattt tgatgaaaat ataaatgatg tagaatataa aagtaagttg
    10501 gaaaccgttt ttgagactta tggtttagaa aaaaagacta ctttaacagc atatcgagtt
    10561 agagggttga aagagataga tttgggtaat tatgcgatat tggattatga gtatacgaga
    10621 gttgaacctc atcctgagtt tctcaagctt ttaagagatt gtggatatga tgagcgagat
    10681 tgttatgcta attttttgtt tgaggagtat agatgtccaa atcatccaaa ggtgtttaaa
    10741 cctactgttg attttgagaa gggaggatat atagatgatt atggtgtgaa aaaaggctct
    10801 tttaggttga tggctgggag gaaacacccg attaaaaagt tatctgatat aaaacgagtt
    10861 gcaaatttta agatgcgaaa gttagagcat atttttgatt atgtttcaaa aatggcggta
    10921 agttatagag tatttgattc aaagctcact aaagttaaaa atagtgattt ggcgttgatg
    10981 tggtttgttt ttacggttcc ggattcaata agtaggggtt tgaggaatgc tactcaagaa
    11041 aaggttaatg aagtgtttaa taaggctata agagggactt taaaattctt tctgaggaaa
    11101 tatctgaaaa agcacgagaa tgttcctctc agaggggatt ttaagtttgg tggttttaag
    11161 aatttgcata tatggagtag ttcacagccg actaaacccc attatcatgt tcatgtttgt
    11221 ttacccaatt ttgtgatcta caatggagag tttatacgat ttagccctta cattccgaag
    11281 caatggttag atgagttgaa aaagatatgg atgagagagt ttgagaaggc tttaaagaaa
    11341 gatagggatg tatacatctg gtgtgatcat tatttctttg atgagcatga ttttttcaac
    11401 atctatgtga gttatacgag aatgactgag aaggggaaga ttgcacatca tttgaggtat
    11461 aatatgagga aggctttaat tgatttgaat gagttttttt atagcggagt ggaatatgag
    11521 gggttgttag agagggatag agaatttttg aggtatcttg ttgattactc taaccgtgtg
    11581 agtgattttg gttttttgaa gaagtggaag aagtattttg aagtggaaat agatgagatt
    11641 gaagaaatgg caattaaggc aaaggagaag gaagaatatt gtccaatttg taaagagaga
    11701 atggagtatg tgggagtagt tacattggat gaagtagtta aacaccgtag attgttggtg
    11761 ttgtggtggt ttgatcggcg gatgaatatt gaagtttgga aaggggctat ggatgttata
    11821 gataacaaat ccggacgggg ctactaacta
//
