# Supplementary material for: Pleomorphic viruses establish stable relationship with marine hyperthermophilic archaea
Source: ISME J. 2024 Jan 23;18(1):wrae008. doi: 10.1093/ismejo/wrae008 (PMC10919331; doi:10.1093/ismejo/wrae008)
Supplement: SI_Data_2_wrae008 [file si_data_2_wrae008.zip › Genomes/ThalV4.gb]

LOCUS       Pleomorphic virus ThalV4                  9530 bp    DNA     circular       25-MAY-2023
FEATURES             Location/Qualifiers
     source          1..9530
                     /organism="Pleomorphic virus ThalV4"
                     /mol_type="genomic DNA"
     CDS             2..397
                     /locus_tag="ThalV4_gp01"
                     /inference="ab initio prediction:Prodigal:002006"
                     /codon_start=1
                     /transl_table=11
                     /product="hypothetical protein"
                     /translation="MSTSALDKYTEAKNLLMEKKYVEASRKAIEAKVDFQMALNRLNE
                     LKSYAKSPEEKQLVNDWIKATQLFIESIDAFNNYTTYKQFFDTMTPIPDPSYTEFKQK
                     VDKAFMEWMQKESEATNLMNDVIDRLKKL"
     CDS             468..932
                     /locus_tag="ThalV4_gp02"
                     /inference="ab initio prediction:Prodigal:002006"
                     /codon_start=1
                     /transl_table=11
                     /product="hypothetical protein"
                     /translation="MEDVLFEGEFYHEYVGGERVKVEVTPTRFIFKVGKNREESILIP
                     YLNVVVFRRDPKWGYLATGIMFLILALILYFLPYIPKTFLFEKPHKETFTYLSALAGV
                     IFIVLWFILRSFALELLSFGYKVKFVSRKEKELKKLFTTIENLRIERFQIRP"
     CDS             complement(922..1128)
                     /locus_tag="ThalV4_gp03"
                     /inference="ab initio prediction:Prodigal:002006"
                     /codon_start=1
                     /transl_table=11
                     /product="hypothetical protein"
                     /translation="MVSVEFDPEVNAMFIRFKKGKVAESEPLADNVIVDLDENGEVVG
                     IEILLPKLKEGQREFVEKLVKAKV"
     CDS             complement(1109..1360)
                     /locus_tag="ThalV4_gp04"
                     /inference="ab initio prediction:Prodigal:002006"
                     /codon_start=1
                     /transl_table=11
                     /product="hypothetical protein"
                     /translation="MIRFSEHAIERAEERGIDLNHVELTIREPVEVIDVKFGRKAAFR
                     QFGEKYVVVIYEERNDEIIVVTTLKVDKERLKRYGFSRI"
     CDS             complement(1374..1628)
                     /locus_tag="ThalV4_gp05"
                     /inference="ab initio prediction:Prodigal:002006"
                     /codon_start=1
                     /transl_table=11
                     /product="hypothetical protein"
                     /translation="MDYRFRVVIRSGNGKDEAVSIDARKIALRNNISKVNGTYKLDLE
                     SVKIEMGEDLAMEFWEILTYLLPPEKVKKAIEEYAERTSF"
     CDS             complement(1811..2062)
                     /locus_tag="ThalV4_gp06"
                     /inference="ab initio prediction:Prodigal:002006"
                     /codon_start=1
                     /transl_table=11
                     /product="hypothetical protein"
                     /translation="MQSRISGVGLRERSKEDRIKEIEEKIEKLRQKYGMDFDEFFELV
                     ESNIGKLLKRGFDLGEILEDSLVWETLLDELRELKEGKV"
     CDS             complement(2010..2267)
                     /locus_tag="ThalV4_gp07"
                     /inference="ab initio prediction:Prodigal:002006"
                     /codon_start=1
                     /transl_table=11
                     /product="hypothetical protein"
                     /translation="MKWIRVERRKVEDKSRFRIVIFNRELFGYNSHELPRAKRRRDFR
                     SIKHIHFPYPLAKFHIPLDRKYIRYAISDFWRWIKRKIKGR"
     CDS             complement(2264..2530)
                     /locus_tag="ThalV4_gp08"
                     /inference="ab initio prediction:Prodigal:002006"
                     /codon_start=1
                     /transl_table=11
                     /product="hypothetical protein"
                     /translation="MTSILDTSPLLILLALAVISWLTGSRVVKLITLLFFFGYPLMQG
                     KTTLPSLSFDQVINFVLNTVSYWLGEALNSLVEYLKQKLTGGLM"
     CDS             complement(2527..3465)
                     /locus_tag="ThalV4_gp09"
                     /inference="ab initio prediction:Prodigal:002006"
                     /codon_start=1
                     /transl_table=11
                     /product="hypothetical protein"
                     /translation="MNNKLMQAINSAIENDGFLFIGILGDKGLGKSVMGLNLVYSVLN
                     DWGKVLKHVIFTINDFGNLPYRKDLVRHEDGRVKIILWDDFALHTSSYGFSKRGERDI
                     LIDFIEDFEVVREEVAVLVVTAATWEMIPPKLRDAAHIFIQMTKRGKGEIWVKQRGWL
                     FLRKDYKKIGEIETEKIPDEIYAIYREMKRKAKRVKEKISLIKQKEKAKKLVEELTEE
                     DWKDDELLVALGIKDMHGNFTEFGKLVYRLWIDEVNKNEANNFILADLFTEAVSQRKF
                     EAILRSCGVKGNKDNLRLAYKELVRYLERKSLEVEA"
     CDS             complement(3458..3793)
                     /locus_tag="ThalV4_gp10"
                     /inference="ab initio prediction:Prodigal:002006"
                     /codon_start=1
                     /transl_table=11
                     /product="hypothetical protein"
                     /translation="MSRIKLKENDKIEQLKRFIAFRLSAKHGFGTLVFDPAGDKLIFV
                     LDIAEKEFGKEARNELFEFLEPYHKMRVLKTLQEEGVKQKLWMAASDLAKDEELKEVF
                     EDEEVIDFE"
     CDS             complement(3756..5162)
                     /locus_tag="ThalV4_gp11"
                     /inference="ab initio prediction:Prodigal:002006"
                     /codon_start=1
                     /transl_table=11
                     /product="hypothetical protein"
                     /translation="MNRLLFMLFLLMLIFPVHAVKVNNTVDLGKFSNQPNLVYWSNET
                     KKFITGTGSKWDIDKWAYVVDYDLDEGWIIIYANRTEPITVVDVFGGTWKKTTIYKGY
                     NRLNFSNVGEYAGLKVVTIGSPWGFAILKQKRDLFYFEDYPIAILKSELAKFGWQRAA
                     GALGAFLLGFGLSYHLKRERLLISFFDNLVILAICVMLILAALSIDYTTTTVKLPVGN
                     STVVKRIPALELSKEKVRDMYNWAFAVFFVLGFLFARKLADYEKLYLAVVEYSKPIKL
                     YVLPFLPKKGLVRDFDNKLTKIRFKDDFKQLISFELNGESAKGILAIKVEDVHRNIRT
                     EFNAKYSLIAFFAMLIISVVADYLNVFRIDLAYSLLLAVVTALIFNVKAIKQHFSLDV
                     EKEKIVECSELMNEDNYTKMLKNAEVGHIAEDYNRLLRAYIREKITMPRKTVGELLSV
                     IREVKKVEQDKAQGERQD"
     CDS             complement(5159..5659)
                     /locus_tag="ThalV4_gp12"
                     /inference="ab initio prediction:Prodigal:002006"
                     /codon_start=1
                     /transl_table=11
                     /product="hypothetical protein"
                     /translation="MPRVMPKALQIQKLKQFLKKKGIEPDTVDLEALVDSKLTYTENK
                     KRIMEILGLKGRGYTVKAKALKKIEIKLQEIYDTIRQALDFHEMRSEKSKILDEKKKA
                     RVPKDPELWFKHPERYDLPTVDHPSMSLDDYIKQLMKPKKKAKGKAKKNKTKTKTKTK
                     AKRGKK"
     CDS             complement(5664..5999)
                     /locus_tag="ThalV4_gp13"
                     /inference="ab initio prediction:Prodigal:002006"
                     /codon_start=1
                     /transl_table=11
                     /product="hypothetical protein"
                     /translation="MARRKGSNKGKSKKRGLFSPAKNKEIAEIVRIDTPKNAKKSVKE
                     LAKLIDKGKITIDQAIKYVTTAANRASVSLRRKNLSSKERKEMKQVAEIYNEFKENLK
                     KAKKLIGIR"
     CDS             complement(6032..7606)
                     /locus_tag="ThalV4_gp14"
                     /inference="ab initio prediction:Prodigal:002006"
                     /codon_start=1
                     /transl_table=11
                     /product="VP4-like membrane fusion protein"
                     /translation="MLLNRTKPIKGVDSKKGAESMGNKARIIMAAIMLSTVIGNAVAI
                     AVLPLVLGAAAISGFIGYYFGTQTVNQTYVQELEQKYQQLLTSSKQTNDANIRQMLLE
                     VYARDQNLYGLGADFGEYTKNYAWALAKYTALKALKEGKTVAEAKALAKMKVMDYYYN
                     VTQTLINNFNATNILLNKTLNEYQNYAGVSEIRAATYQFNALGYSGNWFEIVFDPTKN
                     KWTAAIYDSSPYYRADEVYYAKIYLKPESKLIAGKSWTYYVLHGETKWGDFKYGGWRQ
                     FTWAAKIKTVKYAGVEVYNNAIFYAAINQIDKAYNQIINEIDLYVDNLVASVDLTNVT
                     IESYYDPYILASQFNSDLNESGYAGYAAAELALLGFNTAGMNKTITIQIGNKTISGWL
                     FTTWSGMLETNKTYNVTSGQEWYILTDNGLYRIPAGTTFKVVVLKDMEGNTLTNATLK
                     SYTSAVTDTSKIYDEIKALRELWEEYLTLQATATGGALTGSNSLTAWWNSLDTLGKLG
                     VIGIGAVGVYAVLRRK"
     CDS             complement(7587..7976)
                     /locus_tag="ThalV4_gp15"
                     /inference="ab initio prediction:Prodigal:002006"
                     /codon_start=1
                     /transl_table=11
                     /product="VP3-like structural protein"
                     /translation="MARVRNYYGGMYRKGNVSIWEAGLLVAYVIAAISVFGLATVNLA
                     WITDFAPWIIVASALGVFALDKQKKSNRRMTGVEIAGLFLAIGLPIAALGIIPGLSVA
                     NYLDGATNSLIMLLVSCLGLIIAAKQD"
     CDS             complement(7979..8218)
                     /locus_tag="ThalV4_gp16"
                     /inference="ab initio prediction:Prodigal:002006"
                     /codon_start=1
                     /transl_table=11
                     /product="hypothetical protein"
                     /translation="MKRQHTEFALSLSLFVVAELLLDVIAGDWLKQWIQQNFGTIPAA
                     IGFLAVLALIYVRVSKYEALAGFGGKKGGRRKKRG"
     CDS             complement(8270..9475)
                     /gene="xerC"
                     /locus_tag="ThalV4_gp17"
                     /inference="ab initio prediction:Prodigal:002006"
                     /inference="protein motif:HAMAP:MF_01808"
                     /codon_start=1
                     /transl_table=11
                     /product="Tyrosine recombinase XerC"
                     /translation="MVLYNYDKQLEYEKQRLKKAKIPEKNKELILKFERYLLAQGVGK
                     ARILRYMISLRKVSEIHPKQFDEWTPEDMVDVVAKLEEIYSSAETKNEYRKGLRKFFK
                     WLKGENWEGLAYVRGERKDNRLPQVLTEEEIMKMVEVAKHPRDKALIAVGYEGGFRIG
                     ELANIRIKDVEFRVVNGHLKAKVRVYGKTGERKIPLVMSAPLLKAWIEAHPLSSDPEA
                     FVFCSISNRKLGEPLEYKALSKIIKSLAKKAGIKKRVHPHILRHSRATVLAKYLPEAV
                     LCEYFGWVQGSDVPAVYVHLSGRDLDEAIDRLYEISEEEKPKLAKPKKCPRCGNVNDP
                     VAVYCSKCGLILDERKRIELEMMQEEMSRELAYRLLQNPGIIREIKELIEIVERVRSN
                     PEVLKDLMK"
ORIGIN      
        1 attgtcgaca tcggctctcg acaaatacac cgaagcgaaa aatctcttaa tggagaaaaa
       61 gtacgttgaa gcaagtagaa aagccattga agctaaagtt gatttccaaa tggcactcaa
      121 caggttgaat gaactaaaat catatgcaaa atctcctgaa gaaaaacaac tggttaatga
      181 ctggataaaa gctacccagc tatttatcga atccatagac gcatttaaca actatacaac
      241 atacaaacag ttctttgata ctatgacacc aatcccagac ccttcttaca cagaattcaa
      301 acagaaagtc gacaaagcat tcatggaatg gatgcaaaaa gaatcagaag ccaccaatct
      361 tatgaacgac gttatagata gattgaaaaa actatgaaat tcacttccaa gctccaccta
      421 aggatccgga ggaattcata aatgagattt taaaggagga atagcagatg gaggacgttc
      481 tgtttgaagg agagttttac catgaatatg ttggtggaga aagagttaag gtcgaagtca
      541 ctcctacgag atttatcttt aaagtcggta agaatagaga agaaagcatt ttaatacctt
      601 atctaaatgt cgtagtattc agaagagacc caaaatgggg atatctcgct actggcatta
      661 tgtttttaat tctcgctcta atcctctact tcttaccgta catacccaaa actttcctgt
      721 ttgaaaaacc ccacaaggaa acctttacat acctctcagc tctcgcgggt gtcatattca
      781 tcgttctgtg gtttatctta agaagcttcg ccttggaact tctatcattt ggatataaag
      841 tcaaattcgt gtctcgcaaa gagaaagaac tcaaaaaatt gtttactaca atcgaaaatt
      901 tgaggattga acgatttcaa attagacctt agctttcaca agcttttcca cgaattccct
      961 ttgcccctct ttaagcttcg gcagaagaat ctctattcct acaacctcgc cattttcgtc
     1021 taaatctacg atgacattat cagctaaagg ctccgattcc gccactttcc ccttcttgaa
     1081 ccttatgaac attgcgttaa cttcaggatc aaattctact gaaaccatat ctcttcaacc
     1141 tctccttatc tacttttaaa gttgtgacta caattatttc atcgtttcgc tcctcgtaaa
     1201 tcacaacaac gtatttttct ccaaattgtc tgaatgctgc ttttctaccg aatttcacgt
     1261 ctatgacttc tacaggttct ctgattgtca actcaacgtg gtttaagtct atccctcttt
     1321 cttcagctct ttctattgca tgttcggaga atctgatcat ttttactcac ttctcaaaag
     1381 ctcgttcgct cagcatactc ctcaatagcc tttttaacct tttctggtgg caataagtac
     1441 gttaaaatct cccaaaactc catcgccaag tcttccccca tttcaatttt aacgctttcc
     1501 aaatcaagct tgtaagttcc gtttacctta cttatgttgt tcctcaaagc tattttcctt
     1561 gcgtcgatgc ttaccgcttc gtcttttccg ttcccgctcc taataacgac gcggaaacgg
     1621 taatccattt aaccacccca aaaaggaagc ttggagttcg agatttaaat tttagctgca
     1681 gtctggaagt taaaaaatta tttcacgaaa aaagctgttc tggactgttc cacgtagtgg
     1741 aacaattttc cacaagaaac aaaggtaagc taagatctca ccaaaccttt gtttctcatg
     1801 gaaaattgag ttaaacttta ccttctttaa gctctctaag ttcgtcaaga agagtttccc
     1861 aaacaagaga gtcctcaaga atctctccaa gatcaaaacc tctctttaga agcttaccta
     1921 tatttgattc aaccaactca aagaactcgt caaagtccat tccatacttt tgcctaagct
     1981 tttcgatctt ttcctctatc tccttaattc tatcttcctt tgatctttct cttaatccaa
     2041 cgccagaaat ccgagattgc atatctaata tatttccgat cgagaggtat atgaaatttt
     2101 gccaaaggat atggaaagtg tatgtgcttt atcgatctga aatctcgcct tcttttagct
     2161 ctcggaagtt cgtggctatt ataaccaaac aactccctgt taaagataac aattctaaac
     2221 ctgcttttat cttcaacttt tctcctctca actctaatcc acttcacatt agacctcccg
     2281 ttaacttttg ctttaaatac tcgaccagcg agttaagagc ttcgccaagc cagtagctaa
     2341 ctgtgttcaa aacgaagttt atgacttgat cgaaactcaa acttggtaaa gtcgtttttc
     2401 cttgcattaa aggatagccg aagaagaaga gcaaggtaat gagcttgact actctactac
     2461 ctgtaagcca agaaatgact gctaaagcta agagaattag cagaggagag gtatcaagta
     2521 tacttgtcat gcttctacct ccaaactttt tctctcaagg tatctgacaa gttccttata
     2581 cgcaagtctt aaattgtctt tattaccctt aactccgcaa cttctcagta tagcctcaaa
     2641 ttttcgctga gatacagctt cagtaaagag atctgcaaga ataaagttgt tagcctcatt
     2701 tttgttcacc tcatctatcc acagcctata tactaattta ccaaactcag taaagttacc
     2761 atgcatgtct ttaatgccca aagcaactaa aagctcgtca tctttccaat cttcctccgt
     2821 tagctcttca acaagttttt tagccttctc tttctgcttt atcaaactga ttttctcttt
     2881 tactcgctta gcttttcttt tcatttctct ataaatagcg tagatttcgt ccggtatttt
     2941 ttcagtctct atttccccga ttttcttgta atctttcctg agaaacaacc aacctctttg
     3001 ttttacccag atctcacctt tccctctttt tgtcatttga atgaagatgt gtgccgcatc
     3061 tctaagtttt ggagggatca tttcccaagt tgctgctgtt actaccaaaa cagctacttc
     3121 ttctctaaca acttcaaagt cctcgataaa gtcaatcaat atgtctctct cccctcgctt
     3181 gctaaaaccg tagctgctcg tatgtaaagc aaaatcgtcc caaagaatga ttttaactct
     3241 accatcttca tgcctaacca agtctttacg atatggtaaa ttgccaaagt cgttgattgt
     3301 aaatatcacg tgcttcagca ctttacccca gtcgtttaaa accgaataaa caagatttaa
     3361 tcccataaca ctctttccca agcccttgtc tccaagaatc ccgatgaaaa gaaaaccatc
     3421 gttctctatt gcgctattta tcgcttgcat aagcttatta ttcaaaatct atcacctcct
     3481 cgtcttcgaa cacctcttta agctcctcat cttttgccag atcgctggct gccatccaca
     3541 gcttttgttt aacaccttct tcttgcagag ttttcagaac tctcatcttg tggtaaggct
     3601 caaggaactc gaaaagctcg tttcttgctt ctttcccaaa ctctttctca gctatgtcta
     3661 aaacgaaaat tagcttatct cccgctggat cgaaaaccaa agttccaaag ccatgtttag
     3721 cggagagtct gaaagctata aaacgcttta gctgctcaat cttgtcgttc tccttgagct
     3781 ttatcctgct caaccttctt cacctcccta ataacgctca aaagctcgcc aacagtcttc
     3841 ctcggcatcg tgatcttctc tctgatgtag gctctgagca atctgttgta atcctcggct
     3901 atgtgcccga cttcagcatt cttcaacatc ttcgtgtagt tatcttcgtt cattagctca
     3961 gaacattcca cgattttctc cttctcgaca tcaaggctga aatgctgttt tatcgctttg
     4021 acattgaata tcaacgccgt tacaacagct aagagcagcg aataagccag atctattcta
     4081 aaaacgttca gataatctgc tacaacgcta ataataagca tggcgaagaa agcgattaag
     4141 ctgtacttag cgttgaactc tgttctaatg tttctatgca cgtcctcaac tttgatagct
     4201 aaaattccct ttgcagattc accgttcagt tcaaagctta taagttgttt gaaatcgtct
     4261 ttgaacctga ttttggtcag tttgttgtca aaatctctga caagtccctt tttaggcaaa
     4321 aatggtaaca cgtataactt aatcggcttt gaatactcta ccacagcaag atacaatttt
     4381 tcgtaatcag ccaatttccg ggcaaagaga aaaccgagaa caaagaacac ggcaaaagcc
     4441 cagttgtaca tgtctctaac tttttctttg cttagctcta acgctggaat tcgtttaaca
     4501 accgtagagt ttcctacagg aagtttaact gtcgtcgttg tgtagtcgat gctcaaagct
     4561 gctaaaatta acatgacaca aatcgcaaga attaccagat tgtcaaaaaa gctaatcagt
     4621 aacctctcac gcttgagatg atagctaagc ccaaatccta agagaaaagc tcctaaagct
     4681 ccagctgctc tctgccatcc aaatttagca agctctgatt tgagaatagc gatagggtaa
     4741 tcttcgaagt aaaacagatc tcgtttttgc tttagaattg cgaagcccca aggtgagccg
     4801 atagtaacaa ccttaagccc tgcatactcc ccgacgttgc taaagtttag cctattgtat
     4861 cccttgtaaa ttgtggtttt cttccacgtc cccccgaaaa cgtccactac cgttatcggt
     4921 tccgttctat ttgcataaat gattatccag ccttcatcaa gatcgtaatc aaccacgtaa
     4981 gcccatttat ctatgtccca cttgctaccc gttcccgtga tgaatttctt cgtttcgttg
     5041 ctccagtaaa ctaaatttgg ttgattgctg aactttccaa gatctacggt attattaacc
     5101 ttaacagcat gaacggggaa aattagcatc agcaaaaata acataaaaag caatctgttc
     5161 atttcttccc cctcttcgct ttagttttgg ttttcgtttt ggttttattc ttctttgctt
     5221 tccctttcgc tttcttcttc ggtttcatta gctgtttaat gtagtcgtct aaactcatac
     5281 tcggatgatc gacggtaggc aaatcataac gctctggatg tttaaaccat aattcgggat
     5341 ccttcggaac tctcgctttc ttcttttcgt ctaagatctt tgatttttca ctcctcattt
     5401 cgtggaagtc taaagcttgt cgtatagtgt cgtagatctc ttgaagctta atctcgattt
     5461 tcttgagagc tttagcttta actgtgtatc ctctaccttt taagcccaaa atctccatta
     5521 ttcgcttttt gttctctgtg taagtaagct tagaatctac caaagcctcg agatctaccg
     5581 tatccggttc tattcccttt ttcttcaaaa attgtttaag cttttgaatc tggagagctt
     5641 taggcattac tcgaggcatt agatcacctt atcccgataa gcttctttgc tttcttcaga
     5701 ttctccttaa actcgttgta aatctccgct acttgcttca tctcctttct ttctttgctg
     5761 cttaggtttt tcctccttaa acttaccgaa gccctgtttg ccgctgtggt aacgtatttt
     5821 atagcttgat ctatggtgat tttcccctta tcgatcagtt tagctaactc cttaacgctc
     5881 ttctttgcgt tctttggagt gtcaattcta acaatctccg ctatttcctt gttttttgcg
     5941 ggagagaaaa gccccctttt cttgctctta cccttgttgc tgccttttct ccttgccatg
     6001 agtaaagccc cccaaaaaaa taggagaaag gttatttcct tctgagaact gcgtaaactc
     6061 cgactgctcc gattccgatg actccgagtt taccgagagt gtcaagagag ttccaccatg
     6121 cagttaaact attgcttccc gttaaagctc cgcccgttgc cgttgcttgt agtgttaagt
     6181 attcttccca aagttccctt agtgctttta tttcgtcgta gatcttcgaa gtgtccgtaa
     6241 ctgcggaagt gtagcttttg agcgtcgcat ttgtcaaagt gttaccttcc atgtctttta
     6301 gaaccaccac tttaaacgta gttcccgctg gaattctgta aagcccgtta tccgtgagaa
     6361 tataccattc ctgcccgctt gtaacgttgt aggttttatt cgtctcaagc ataccgctcc
     6421 atgtggtgaa aagccatcct gaaattgtct tattgcctat ctggatagtt atagttttgt
     6481 tcattccagc tgtattgaag cccaaaagtg ccaattctgc tgcagcgtaa ccagcataac
     6541 cgctttcgtt cagatcgctg ttaaactgcg aagctaagat atacggatcg taatagcttt
     6601 caattgttac attcgtcaaa tcgacgctcg caactaagtt atcgacgtat aagtctattt
     6661 cgttgattat ttggttataa gctttgtcta tctggtttat cgctgcgtaa aagatcgcat
     6721 tattataaac ctcgactcca gcgtatttca cggtttttat ctttgctgcc catgtaaact
     6781 gtctccaacc tccatatttg aaatctcccc attttgtttc tccatgcaaa acgtagtaag
     6841 tccatgattt gccagctata agcttactct ctggtttaag ataaatttta gcataatata
     6901 cttcatcagc tctgtaatac gggctactat catagattgc tgccgtccac ttgttctttg
     6961 tcggatcaaa gacaatctcg aaccaattac cagaatatcc caaagcgtta aactgataag
     7021 tagccgctct tatctccgaa actcccgcat agttttgata ttcgttcaaa gtcttattta
     7081 ataggatgtt tgtagcgtta aagttgttta tgagcgtctg agtaacgtta taatagtagt
     7141 ccatgacttt cattttagcg agagctttag cctctgctac cgttttccct tcctttagag
     7201 ccttaagagc cgtatatttc gctaaagccc aagcgtagtt tttggtatat tctccgaaat
     7261 ctgcacctaa gccgtagagg ttttgatctc tcgcatagac ttctaaaagc atttgtctaa
     7321 tatttgcgtc gtttgtctgt tttgaagaag tcaaaagctg ctggtatttc tgttctaact
     7381 cctgcacata ggtttgatta actgtttgag tgccaaagta gtagccaata aatccgctta
     7441 ttgctgctgc tccaagaact aaaggcaaaa ctgcaatagc tacagcgttc cctatgaccg
     7501 tcgatagcat tatagcagcc attattattc tcgctttgtt tcccatgctc tcagccccct
     7561 ttttgctatc aaccccttta attggtttag tcctgtttag cagcaattat aagccccaga
     7621 cagctaacca atagcattat aaggctgttt gttgctccgt caaggtagtt tgccacgcta
     7681 agaccgggaa ttattccgag agctgctatc ggtaagccaa tagccaagaa aagccccgct
     7741 atttccacgc ccgtcattcg tctgttactc ttcttctgct tgtctaaagc gaagactcct
     7801 aaagctgagg ctactattat ccacggtgca aaatccgtta tccacgccaa gtttactgtc
     7861 gctaacccaa aaacgcttat tgctgctatt acgtaagcca ctaaaagccc agcttcccat
     7921 atgctcacgt tccccttcct atacatcccg ccgtaataat tcctaaccct cgccatactc
     7981 accccctctt ctttctccta cctcctttct tcccaccgaa tccagccaaa gcctcatact
     8041 tgctaactcg cacgtatatc agcgccagca ccgctaaaaa tccgatagct gcgggaatag
     8101 ttccaaaatt ctgctgtatc cattgcttca accaatcacc ggcgataaca tcaagtagca
     8161 actctgcaac aacgaacagc gatagcgata gtgcgaattc tgtgtgctgg cgcttcattt
     8221 taaaatagaa aataggtctc cagtatataa atggttaaag gaaagataat tacttcatca
     8281 agtccttcaa aacctccgga ttcgatctaa ctctctccac aatttctatt agctctttaa
     8341 tctccctaat tatgccggga ttctgcagaa gtctatacgc aagctcccta ctcatttctt
     8401 cttgcatcat ttcgagttct atcctctttc gctcgtcaag tatcaaacca catttagaac
     8461 aataaaccgc tacaggatcg tttacatttc cacaacgagg acacttttta ggtttagcaa
     8521 gcttaggctt ttcctcttca ctaatttcgt aaagccgatc tatcgcttcg tctaaatctc
     8581 tcccagataa atgcacatac acagcaggaa cgtcacttcc ctgcacccat ccaaaatatt
     8641 cacataaaac agcctcagga agatacttag ccaaaactgt agctcttgaa tgcctcagta
     8701 tgtgaggatg aactcttttc ttaattccag cttttttagc caacgatttt atgattttgc
     8761 ttaaggcttt gtactccaag ggttctccta actttctgtt acttatagaa caaaatacaa
     8821 aagcttcagg atcgctactt aaaggatgtg cttcaatcca agctttcaac aaaggagcag
     8881 acattacaag aggaattttc ctttcgccag tttttccgta aactctaacc ttagccttca
     8941 agtgaccatt tacgactcta aattctacgt cctttatcct aatgttcgct aattcaccaa
     9001 ttctgaaacc tccttcataa ccaacagcga ttagagcttt atctcgtgga tgtttggcaa
     9061 cctctaccat cttcatgatt tcctcttcag taagaacctg aggtagtctg ttatcttttc
     9121 tttcaccccg tacgtaagcc aacccttccc aattctctcc tttaagccat ttgaagaatt
     9181 ttctcaaacc cttacggtat tcattttttg tttcggcgct ggaatatatt tcttcaagct
     9241 ttgccacaac atcaaccata tcttcaggag tccactcatc aaattgctta gggtggatct
     9301 cagaaacttt tctcaaagag atcatatagc gtaaaattct ggctttccct accccctgag
     9361 ccagtaaata tctctcaaat ttcaatatta gctctttatt tttctcggga atttttgctt
     9421 tcttaagtct ctgcttctcg tattctaatt gcttgtcata gttgtacaag accatcaagt
     9481 ttcgccaaac atgttaattc ttaaaaaatt taggatttgg tatttcaatt
//
