# Supplementary material for: Pleomorphic viruses establish stable relationship with marine hyperthermophilic archaea
Source: ISME J. 2024 Jan 23;18(1):wrae008. doi: 10.1093/ismejo/wrae008 (PMC10919331; doi:10.1093/ismejo/wrae008)
Supplement: SI_Data_2_wrae008 [file si_data_2_wrae008.zip › Genomes/ThalV5.gb]

LOCUS       Pleomorphic virus ThalV5                  9105 bp    DNA     circular       25-MAY-2023
FEATURES             Location/Qualifiers
     source          1..9105
                     /organism="Pleomorphic virus ThalV5"
                     /mol_type="genomic DNA"
     CDS             4..816
                     /locus_tag="ThalV5_gp01"
                     /inference="ab initio prediction:Prodigal:002006"
                     /codon_start=1
                     /transl_table=11
                     /product="hypothetical protein"
                     /translation="MKDLYTKHRKKFIEYMRKRVKKGEISEETVDDYISALDKNLSHV
                     MHPEELEELVLKVKGDKFAKGLRNFFNYLEDRGITDINGYDLDKWRKKTPIKKYGSRE
                     IFISDDELKEAYYSHIRKQNDEELELVFLLLVYSGLRLKHLWRALKAFDPQNVVQVNE
                     KVIRYPVFSVSRGKKKAYWLYYPSSIKLRKITQGYDYFEENIIYKRVSAITIRSWNYN
                     FLIFKGVPESVADFIQGRASVTVGSRHYLAKTKQADEWYSRIVDKFPIRSSL"
     CDS             827..1012
                     /locus_tag="ThalV5_gp02"
                     /inference="ab initio prediction:Prodigal:002006"
                     /codon_start=1
                     /transl_table=11
                     /product="hypothetical protein"
                     /translation="MFGKKIEKGKNRCTGFSLNPIYEAKLEEIAEILGISKSEVLRRA
                     IDEYYFKVVGFYRSKDY"
     CDS             963..1076
                     /locus_tag="ThalV5_gp03"
                     /inference="ab initio prediction:Prodigal:002006"
                     /codon_start=1
                     /transl_table=11
                     /product="hypothetical protein"
                     /translation="MNIILRLWVSIVPKIIKTFANLLQIFFKTFNKKLIYF"
     CDS             1094..1714
                     /locus_tag="ThalV5_gp04"
                     /inference="ab initio prediction:Prodigal:002006"
                     /codon_start=1
                     /transl_table=11
                     /product="hypothetical protein"
                     /translation="MATRKQQQTVATIILALIITEVILHFCWKVLDAYIFDNFTVTTQ
                     IAIISVITLLAVLFFREELFLSSLGGGKVSLRHKVKSRYGHHYAGVAKMGSFGVVEAL
                     VFVAYVFCAAVLTGLIGVNIGTDVKTIAVAIVVVAGVILLAQKAHLRFTALEMVTFAI
                     AVGLPILASGIISQLSLPADWLSDAWHKIAVWGISCVSCVIMAFQD"
     CDS             1744..3252
                     /locus_tag="ThalV5_gp05"
                     /inference="ab initio prediction:Prodigal:002006"
                     /codon_start=1
                     /transl_table=11
                     /product="hypothetical protein"
                     /translation="MRKGLTTVLALLMISNIFVAYAIVPAIIAGAVLIGSGICIGLWL
                     GRNIWVKPADERIEELEQQLTQEELENLATLESAALNEWGKSRVIVYELGDAVHYGRN
                     YAWALAKYEILKALEQGDTLDAAASKARFAVFKYYLNVTKNIIEEANNTAEYLSFALN
                     KYAKDSMGVGSIDILWVGFSVYFSDCGKRVKSVCRVGKNTSYKYNFANDYRFDLVWSE
                     PYLKTQKVNLNILGKTFTVLKITPNVKLVNRCGPIRGLTTYEISFKDPRGHVTVVYNW
                     GVYQQVLSQINNEYKTIIDNINAYVQGLKNSQFNTTDLIDPYVLATFLDKDWNTTGYY
                     GYAAAELALLGLNTTGLDKTVTINLNGKNISGFLLTDWTGTLEVGRNYTIDGNHIWYL
                     VTTDENGQTLLVPLHAGTTFTVVGLKDWQGNPINSTNLTNYNPHSGEIEKIYEELKRI
                     EELYEEYINNLQTVAGGSSFNFSEWWNSLDTTAQLGLIAIGCVAAYTILRKK"
     CDS             3285..3458
                     /locus_tag="ThalV5_gp06"
                     /inference="ab initio prediction:Prodigal:002006"
                     /codon_start=1
                     /transl_table=11
                     /product="hypothetical protein"
                     /translation="MLKMKIIDTFGNVRVLEKAEFDMDRRMILEYDGEYVKRIWNFDY
                     LAYVEVLGDDKEG"
     CDS             3442..3762
                     /locus_tag="ThalV5_gp07"
                     /inference="ab initio prediction:Prodigal:002006"
                     /codon_start=1
                     /transl_table=11
                     /product="hypothetical protein"
                     /translation="MIKKVKSKKRGLFRPAKNKEIAEIIRMDSVKGAKSSIAKLKNMI
                     DKGEITIDDAIKYVNCVANRAKVQERRKNLSKKEKREFKKIAELYSDFKERLKRAKAI
                     IGLR"
     CDS             3759..5174
                     /locus_tag="ThalV5_gp08"
                     /inference="ab initio prediction:Prodigal:002006"
                     /codon_start=1
                     /transl_table=11
                     /product="hypothetical protein"
                     /translation="MMRKFTILFFTLIGFVILLNFAIELSNAEVFHNGIVFWSNETAK
                     LWYWQGNKIRIDNNTYVVDYNLKEGWVKIHSEIPTLLAFCDPFSGKWIRRFVKKGDTN
                     VTLPFRCKAYGGLRLLIISSPWGFGFLKEKEEPLSFWDYPIVILKSELAKFGWWRAFY
                     SACLLITGLALSRYFKKDRMVVQFSKHLVVIFVVCLAILAVLGMTYTTDTVKINETVK
                     HVPHLVFSTYRMKDMYNYYFMAFFIAGYILGYLLWSYNRLYVAYAGYSQPLRLCIYPY
                     DAERGVIRDFDGKLTFIEFKNDFKQFINFELNGYNVSGILAIGEENLGYQGYERQPIK
                     IGYALAGFFGFLALSIVGDYLHVFKIDLFYSFLFGGIIAILTNIQAVKQWLGFDVEKI
                     KVVECSQLMNEDNYTKMLKEAEIEHIIQDYERLLKDYVKEKITMPRRTVKHLLSMIRQ
                     VRVIRVENNPERREKDGEDKD"
     CDS             5155..5610
                     /locus_tag="ThalV5_gp09"
                     /inference="ab initio prediction:Prodigal:002006"
                     /codon_start=1
                     /transl_table=11
                     /product="hypothetical protein"
                     /translation="MAKIRIKEVSDLETVKKMIAYKLSEKLGLGTLVLDPYGHQLLFL
                     LDIAEREFGKEAREELEEFLMPYHKVRVLQTLQEEGIRQKFWLVAPAVGAEPLERDDE
                     DFDFSTSDGEKGQEPVFRGTAKVEKFSKKDNFEDWDFEDEENEDDDLLF"
     CDS             5623..6582
                     /locus_tag="ThalV5_gp10"
                     /inference="ab initio prediction:Prodigal:002006"
                     /codon_start=1
                     /transl_table=11
                     /product="hypothetical protein"
                     /translation="MSGKLFKYIQTAIEHDGFLFIGILGDKGKGKSVTGLNILYQVLG
                     DWEKVLKHTIFTIQDFQNLDHRKDLERYEDGRVEILLWDDFALHTSSYGFWKADREVL
                     TNFIEEFEIVREYVAVLVVTCATWDMIPPKIREQAHIFIQMAKKGKGEIWKKTRGWLF
                     LRKDYKKIGEIETERIPEEIYNQYRQLKHKAVRVKRKMDILRREERAKELAEELSDED
                     WEDEELLIALGIKDLHGNLTSFGELVMRYYNRRVESNICEYSNVNIKGRVVKIGRDYV
                     IRGLDANSKSVLERLHMRDVIVELKFVEDLRNGKMLRAEEVMD"
     CDS             6582..6836
                     /locus_tag="ThalV5_gp11"
                     /inference="ab initio prediction:Prodigal:002006"
                     /codon_start=1
                     /transl_table=11
                     /product="hypothetical protein"
                     /translation="MTDLISASPLIILIGLAALAWFTDSKILKLATAGIFFLYPVILG
                     KVELPSDPSQITNYIADIVSYWLTEALEALVEYLREQLSI"
     CDS             complement(7548..8315)
                     /locus_tag="ThalV5_gp12"
                     /inference="ab initio prediction:Prodigal:002006"
                     /codon_start=1
                     /transl_table=11
                     /product="hypothetical protein"
                     /translation="MREELLVLAKAYPTISTKYELLVCVAGITADGEWRRIYPIPWEI
                     FLEYETKFKKKQWISYELRDDKPSDRRPESRKIKFETIEVLHEERYKNIKTMLDERLK
                     TLEELESEDDRNVSLGVLKPRIIDFVWSDWDYYNKVKSKSAQRTLNGKKAVKIEFPDK
                     KFQYVFKCNPRCPKKHQIICEDWELGMLYLKMKRNHGPDLAPKKVREKFLIEIPKLRH
                     IYFVVGTHNQHPNTWLIISVLYPKKKDIAEIESKTLF"
     CDS             complement(8312..8944)
                     /locus_tag="ThalV5_gp13"
                     /inference="ab initio prediction:Prodigal:002006"
                     /codon_start=1
                     /transl_table=11
                     /product="hypothetical protein"
                     /translation="MIRKLRYHKRSYQLTLPKELVEYLGWKPGDNILFELDGESVRLK
                     KISEEYGFRTGLDVLEEHETLKKRKIIYTIGYEGKTIEKLIEILRNNNISVLVDVREL
                     PLSRKNGFSKKALKEHLTKAGIEYISLKELGSPKELRHSLRDKTIKIGEFKELYRKYL
                     NEHPNALKRLEEIAMSKLTVIMCYEANWQVCHRSVIAEFLERDGFEVIHL"
ORIGIN
        1 TCGTTGAAAG ACCTCTACAC CAAACATAGA AAGAAATTCA TAGAGTATAT GAGAAAGAGA
       61 GTGAAAAAAG GAGAAATCTC AGAAGAGACT GTGGATGATT ACATATCAGC GCTTGATAAG
      121 AACTTATCTC ATGTAATGCA CCCAGAAGAG CTTGAGGAAT TGGTTCTAAA GGTAAAGGGT
      181 GACAAATTCG CTAAGGGTCT TAGAAATTTC TTCAACTACT TGGAGGATAG AGGAATCACG
      241 GATATAAATG GCTATGATCT TGACAAGTGG CGAAAGAAGA CACCAATAAA GAAATATGGC
      301 TCGAGAGAAA TCTTCATTAG TGATGATGAG CTAAAAGAAG CTTATTATTC TCACATCAGA
      361 AAACAAAACG ACGAAGAGCT TGAATTGGTA TTCCTGTTAT TAGTTTACAG CGGACTTAGA
      421 CTTAAACATC TCTGGAGAGC CTTGAAAGCT TTCGATCCTC AAAATGTTGT TCAAGTAAAT
      481 GAAAAAGTGA TAAGATATCC TGTTTTCTCT GTTTCAAGAG GAAAGAAGAA AGCTTATTGG
      541 CTTTATTATC CATCAAGCAT CAAATTGAGA AAAATAACAC AAGGATATGA CTATTTTGAA
      601 GAGAATATTA TTTACAAGAG AGTTTCAGCG ATAACTATCA GAAGTTGGAA TTACAATTTC
      661 TTGATTTTCA AAGGTGTTCC AGAATCTGTA GCTGATTTCA TTCAAGGCAG AGCAAGTGTA
      721 ACAGTCGGTT CAAGACATTA CTTGGCAAAG ACTAAGCAAG CTGATGAGTG GTATTCCCGG
      781 ATCGTTGATA AGTTCCCTAT AAGGAGTTCC CTATAAGGTG ATGAAGATGT TTGGGAAGAA
      841 GATTGAGAAA GGTAAGAATA GATGCACAGG ATTTAGTTTA AATCCAATTT ATGAGGCAAA
      901 GTTAGAAGAA ATAGCGGAGA TATTAGGTAT TTCCAAGTCG GAAGTTCTTA GAAGGGCTAT
      961 TGATGAATAT TATTTTAAGG TTGTGGGTTT CTATCGTTCC AAAGATTATT AAAACATTTG
     1021 CAAATCTTTT ACAAATCTTT TTTAAAACTT TTAATAAAAA GTTAATATAT TTTTAGCAAC
     1081 CTATTGTGAC TTAATGGCAA CGAGGAAACA ACAGCAAACA GTAGCTACAA TAATCTTGGC
     1141 TTTGATTATA ACGGAAGTTA TCCTACACTT CTGTTGGAAG GTTTTGGATG CCTATATATT
     1201 TGACAATTTT ACAGTAACGA CACAGATTGC CATTATTTCA GTTATTACTT TGCTTGCGGT
     1261 CTTGTTTTTT CGGGAGGAGT TGTTTCTGTC GAGTTTGGGG GGTGGTAAGG TGAGTTTAAG
     1321 GCATAAGGTG AAAAGTAGGT ACGGACACCA CTATGCAGGA GTGGCTAAGA TGGGTAGTTT
     1381 TGGGGTCGTA GAGGCGTTAG TATTCGTGGC TTACGTATTT TGTGCGGCTG TGCTGACCGG
     1441 TCTAATTGGA GTAAACATAG GAACGGACGT AAAAACGATA GCTGTTGCGA TTGTGGTCGT
     1501 GGCGGGGGTA ATTCTGCTTG CACAGAAGGC ACATCTAAGA TTTACAGCGT TGGAGATGGT
     1561 AACGTTTGCC ATAGCTGTCG GATTGCCTAT TCTTGCAAGT GGAATAATAA GTCAGCTAAG
     1621 TTTGCCGGCC GATTGGCTAA GTGATGCATG GCACAAAATA GCAGTATGGG GAATAAGTTG
     1681 CGTTAGCTGT GTAATCATGG CGTTCCAAGA TTAACCTTCT CTTTTTTTGA GGAGGGATCA
     1741 GCTGTGAGGA AAGGGCTAAC GACTGTTTTG GCTTTGCTGA TGATTTCCAA TATTTTTGTA
     1801 GCGTATGCGA TAGTTCCAGC GATAATAGCT GGTGCTGTGC TGATTGGAAG TGGTATATGC
     1861 ATAGGGCTAT GGTTAGGTCG CAACATATGG GTGAAACCGG CTGATGAGCG AATTGAGGAG
     1921 TTAGAGCAAC AATTAACGCA GGAGGAGCTT GAGAATTTGG CAACGTTGGA GAGCGCTGCA
     1981 TTAAACGAGT GGGGTAAGAG CAGAGTGATA GTTTACGAGT TAGGTGATGC CGTCCACTAT
     2041 GGACGAAATT ACGCATGGGC TTTGGCCAAG TATGAGATTC TGAAAGCGTT AGAGCAAGGA
     2101 GATACGTTGG ATGCGGCAGC GAGCAAGGCT CGATTTGCAG TTTTCAAGTA TTATCTTAAC
     2161 GTAACAAAGA ACATAATCGA AGAGGCGAAT AACACCGCTG AATATCTTAG CTTTGCCTTG
     2221 AACAAGTATG CAAAGGATAG CATGGGGGTT GGATCGATAG ATATATTGTG GGTTGGATTC
     2281 AGCGTATATT TCTCAGATTG CGGTAAACGT GTTAAGAGTG TGTGTAGAGT AGGCAAAAAT
     2341 ACATCATACA AATACAACTT TGCGAATGAT TATAGATTTG ACTTGGTTTG GAGTGAACCA
     2401 TATTTAAAAA CACAGAAAGT AAATTTGAAC ATTCTGGGCA AGACTTTTAC GGTTTTAAAG
     2461 ATTACTCCGA ATGTAAAATT GGTTAATAGA TGCGGACCTA TACGAGGTCT TACTACATAC
     2521 GAGATAAGCT TTAAAGATCC AAGAGGTCAT GTAACGGTTG TTTACAATTG GGGAGTATAT
     2581 CAGCAAGTTT TAAGCCAGAT AAACAATGAG TATAAGACTA TTATTGATAA CATAAATGCA
     2641 TACGTTCAGG GGCTTAAGAA TTCACAGTTC AATACAACAG ATCTAATTGA TCCATACGTT
     2701 TTGGCGACAT TCTTGGATAA AGATTGGAAT ACAACAGGTT ATTACGGTTA TGCGGCGGCT
     2761 GAATTAGCAT TATTAGGCTT GAACACTACA GGATTGGATA AAACGGTAAC AATAAACCTA
     2821 AATGGTAAGA ATATAAGCGG TTTCCTATTA ACAGATTGGA CTGGAACGTT AGAAGTCGGC
     2881 AGGAATTACA CCATCGATGG GAATCACATT TGGTATCTGG TTACGACTGA CGAGAACGGA
     2941 CAAACGCTTT TAGTTCCATT ACATGCCGGA ACAACATTCA CAGTCGTTGG ATTAAAAGAT
     3001 TGGCAGGGGA ATCCAATAAA CAGCACAAAC CTAACGAATT ACAATCCGCA CAGCGGAGAA
     3061 ATTGAGAAAA TATACGAGGA ACTGAAGAGA ATCGAGGAGC TCTACGAGGA ATACATTAAC
     3121 AACTTACAAA CCGTAGCTGG GGGTAGTAGT TTTAACTTCT CAGAGTGGTG GAACAGCTTG
     3181 GATACAACGG CACAGCTTGG CTTGATCGCT ATCGGCTGCG TTGCTGCTTA CACAATTTTA
     3241 AGGAAAAAAT AGCATTTTTT CTTTTTATAA AGGAGGTTAA TAAAATGCTT AAAATGAAAA
     3301 TCATTGATAC TTTTGGAAAT GTTAGAGTTC TGGAAAAAGC TGAATTCGAT ATGGATAGAC
     3361 GTATGATCTT GGAGTATGAC GGCGAATATG TGAAAAGAAT TTGGAATTTT GACTATTTGG
     3421 CTTATGTGGA GGTGTTAGGG GATGATAAAG AAGGTTAAGA GTAAGAAGAG AGGGTTATTC
     3481 AGACCTGCGA AAAATAAAGA AATTGCGGAA ATAATCCGTA TGGATTCAGT CAAGGGAGCT
     3541 AAGAGTTCAA TAGCTAAGCT AAAGAACATG ATAGATAAAG GAGAGATAAC GATAGATGAT
     3601 GCAATAAAAT ACGTTAATTG TGTTGCTAAT AGAGCTAAGG TTCAAGAAAG GCGTAAAAAT
     3661 TTATCTAAGA AGGAAAAAAG AGAGTTTAAG AAGATTGCCG AGCTATATAG CGATTTTAAG
     3721 GAGAGATTGA AGAGGGCTAA GGCTATTATC GGGTTGAGAT GATGAGAAAG TTTACAATCC
     3781 TATTTTTTAC ACTCATTGGG TTTGTCATTC TGCTTAACTT TGCGATTGAA CTTAGCAATG
     3841 CGGAGGTATT CCATAACGGG ATAGTGTTCT GGTCGAATGA GACTGCAAAG CTGTGGTATT
     3901 GGCAAGGAAA CAAGATTCGC ATAGACAACA ATACGTATGT AGTAGATTAC AACTTGAAGG
     3961 AGGGTTGGGT CAAAATCCAT TCGGAGATTC CTACACTTTT AGCGTTCTGT GATCCTTTTA
     4021 GCGGAAAATG GATAAGGAGG TTTGTCAAGA AGGGAGATAC GAACGTTACC CTACCGTTTA
     4081 GATGCAAAGC CTACGGAGGT CTTAGATTGC TTATAATCTC ATCGCCTTGG GGTTTCGGAT
     4141 TCCTCAAGGA GAAAGAGGAA CCGCTCAGCT TTTGGGATTA TCCTATTGTG ATATTAAAGT
     4201 CAGAATTAGC AAAGTTCGGA TGGTGGAGAG CGTTTTATTC AGCTTGCTTG CTTATTACGG
     4261 GATTAGCCTT ATCCCGTTAC TTCAAAAAAG ACAGAATGGT CGTTCAATTT AGTAAGCATC
     4321 TTGTAGTTAT ATTTGTAGTC TGTTTAGCAA TTTTAGCCGT TTTAGGGATG ACCTACACGA
     4381 CGGACACGGT TAAGATCAAC GAAACGGTTA AGCATGTTCC TCATCTGGTG TTCTCAACCT
     4441 ATCGCATGAA GGATATGTAT AACTACTACT TCATGGCTTT CTTCATAGCG GGTTACATCT
     4501 TGGGTTACCT GCTTTGGAGT TATAACAGGT TATACGTTGC CTATGCGGGT TATTCTCAAC
     4561 CTCTCAGGTT GTGCATATAT CCCTACGATG CCGAGAGGGG AGTTATCAGA GATTTCGACG
     4621 GAAAATTAAC GTTCATCGAG TTCAAGAACG ACTTTAAGCA GTTCATTAAC TTCGAACTGA
     4681 ACGGTTACAA TGTTAGCGGT ATCTTGGCAA TCGGAGAGGA GAACTTAGGT TATCAAGGGT
     4741 ATGAAAGACA ACCGATTAAG ATTGGTTATG CTTTAGCGGG ATTCTTTGGT TTCTTGGCAT
     4801 TAAGCATTGT AGGCGATTAT CTCCATGTCT TCAAAATCGA TCTATTCTAT TCGTTCTTAT
     4861 TTGGTGGTAT TATCGCCATA CTAACGAACA TTCAAGCAGT AAAACAATGG TTGGGTTTTG
     4921 ATGTTGAGAA AATCAAAGTT GTTGAATGTT CTCAGCTTAT GAACGAAGAT AACTACACGA
     4981 AAATGCTCAA GGAGGCAGAG ATCGAGCATA TTATTCAGGA TTATGAGAGA TTGCTAAAAG
     5041 ATTACGTGAA AGAGAAGATC ACCATGCCGA GAAGGACAGT TAAGCATCTT CTCAGCATGA
     5101 TTAGACAGGT TAGAGTTATC AGAGTTGAGA ATAATCCGGA AAGGAGGGAG AAAGATGGCG
     5161 AAGATAAGGA TTAAAGAGGT TTCCGATCTG GAAACGGTCA AAAAGATGAT AGCTTACAAA
     5221 TTGAGCGAGA AGTTGGGACT TGGAACTTTG GTTCTCGATC CTTACGGTCA TCAACTCCTG
     5281 TTTTTACTCG ACATAGCGGA AAGAGAGTTC GGGAAGGAGG CGAGAGAGGA ACTTGAAGAG
     5341 TTCCTTATGC CGTATCACAA GGTCAGGGTT TTGCAGACGT TGCAAGAGGA AGGAATTAGG
     5401 CAGAAGTTTT GGCTTGTTGC CCCTGCAGTT GGAGCCGAAC CTCTTGAGAG GGATGATGAA
     5461 GACTTCGACT TTTCGACATC TGACGGTGAA AAAGGGCAGG AACCCGTATT TCGAGGAACG
     5521 GCAAAGGTCG AAAAATTCTC GAAGAAAGAT AATTTTGAAG ATTGGGATTT CGAGGACGAA
     5581 GAGAATGAAG ATGACGATTT ACTGTTTTAG AGAGGTGATG CTATGAGTGG AAAGTTATTT
     5641 AAATATATTC AGACGGCGAT CGAGCACGAT GGCTTTTTGT TTATTGGAAT TTTGGGAGAT
     5701 AAAGGGAAAG GGAAGAGCGT TACAGGATTG AACATACTAT ATCAGGTTTT GGGAGATTGG
     5761 GAGAAAGTCC TAAAGCATAC AATATTCACC ATACAAGATT TCCAAAACTT GGATCATAGA
     5821 AAGGACTTGG AACGCTATGA GGATGGGCGA GTTGAGATAC TTTTATGGGA TGATTTTGCC
     5881 TTGCATACGT CAAGCTATGG TTTTTGGAAA GCGGACAGGG AGGTTCTAAC GAATTTCATC
     5941 GAAGAATTTG AAATAGTTAG GGAATACGTC GCCGTTCTTG TGGTGACTTG TGCGACTTGG
     6001 GATATGATTC CTCCAAAGAT CCGGGAGCAG GCTCATATTT TCATACAGAT GGCCAAAAAG
     6061 GGAAAGGGAG AGATATGGAA GAAAACAAGG GGATGGCTAT TTCTGAGAAA GGATTACAAA
     6121 AAGATCGGTG AGATAGAGAC CGAAAGAATA CCGGAGGAGA TCTATAACCA GTATAGGCAA
     6181 TTGAAGCACA AGGCGGTTAG GGTAAAAAGG AAGATGGATA TTCTGAGAAG AGAGGAGAGA
     6241 GCCAAGGAGT TAGCGGAAGA GCTTAGCGAT GAGGATTGGG AAGATGAGGA ACTACTGATT
     6301 GCATTGGGTA TAAAGGATTT GCATGGGAAT CTAACCTCTT TCGGTGAACT AGTCATGAGG
     6361 TATTATAATA GAAGGGTAGA GAGTAATATA TGTGAATATT CGAATGTAAA TATAAAAGGA
     6421 AGGGTTGTTA AAATTGGAAG GGATTACGTG ATAAGAGGGC TCGATGCTAA TTCTAAATCC
     6481 GTTTTGGAAC GTTTACACAT GAGGGATGTT ATAGTTGAGT TAAAATTTGT AGAAGATTTG
     6541 AGGAACGGCA AGATGCTTAG GGCTGAAGAG GTGATGGACT GATGACGGAT CTTATTAGTG
     6601 CAAGTCCTTT GATAATTTTG ATAGGGTTGG CAGCCCTAGC ATGGTTTACA GATAGCAAGA
     6661 TCTTAAAGCT TGCAACTGCG GGGATATTTT TCCTATATCC TGTTATACTT GGGAAAGTTG
     6721 AACTTCCAAG TGATCCAAGT CAAATAACCA ATTACATAGC TGATATTGTT AGCTATTGGC
     6781 TTACGGAGGC TTTAGAAGCT TTAGTCGAAT ATCTCAGAGA ACAGTTGTCT ATTTAACTAC
     6841 TATAGTCAAT GAAGATTCCT CTTAGACTGA ATTATAATGA AATCTGATTT CTCTGAAGTT
     6901 TTAAATTAAT TAAGCTTAAT AAATTATATT TTATAATGCA TTCATGTAAA TTTGCGAGAT
     6961 TGCGAAATTT TTCGCAAGGG TATATTCTGA TACCACTTAA ATAAAATTCT CGCAACGTAT
     7021 AATGAATACT GATAAAAATG CATAGGGTGT TATTGCGTTT GGTCCAATTG GTTCGAGTAA
     7081 CACTAATAAA TCCATGAAAA TATATAAATC AGATTTTATA TAATCGCTTG TTGAAATTAT
     7141 CTACAATGCG GTTATACAAC TTGGGTTGAA ATAATTTTAC AGTTGGAAAA TATAAAATTG
     7201 TAGAAAAGTG AAAATATAGA ATTTGGTTTT ATCCCCCGGA TTGATCCAAG GATCCTCCAG
     7261 AATTATGCTA CTCAATAGCA TAATCTTGGT CCATCTTTCG AATTTTCGAA ATTTCGAAAT
     7321 CTAACCGCAG CGGTTAAATC TTTTAACTCA TTTTTATAAT GAATACCGAA AACTGATAAA
     7381 ATTCGAGATC CATTAGATCC TGTTACAGGA TCCTGTATTG GTCCAACCTG AAGGAGGTTA
     7441 TAAACTATTA TCACGAGATT AATCGATATA AAATCGATAA GGTGGATATC TGCTTTATTT
     7501 GGTTATAGGT TATAAGATTA AGAGTTGGTG TTACTATCAA CAAGCGACTA AAACAAAGTT
     7561 TTGCTTTCAA TTTCAGCGAT ATCCTTTTTC TTAGGATATA AGACTGAGAT TATCAACCAT
     7621 GTGTTCGGAT GTTGATTATG AGTACCCACA ACAAAGTATA TGTGTCTTAG CTTTGGAATT
     7681 TCGATTAAGA ATTTCTCTCG AACTTTTTTA GGAGCCAAAT CTGGGCCATG ATTCCGTTTC
     7741 ATTTTAAGGT AAAGCATTCC AAGTTCCCAA TCCTCACATA TGATCTGATG CTTTTTAGGG
     7801 CATCGGGGGT TACATTTAAA GACATATTGG AACTTCTTGT CTGGAAATTC AATTTTAACA
     7861 GCTTTTTTAC CGTTGAGTGT TCTCTGTGCG GATTTACTTT TAACCTTATT GTAATAATCC
     7921 CAATCACTCC AAACAAAATC GATTATTCTT GGTTTTAAAA CTCCAAGCGA GACATTTCTA
     7981 TCATCCTCAC TTTCTAATTC TTCCAACGTC TTTAGTCTTT CATCAAGCAT AGTTTTGATG
     8041 TTTTTATAAC GCTCCTCATG AAGTACTTCT ATTGTTTCAA ATTTTATTTT CCTACTTTCT
     8101 GGTCTTCTAT CTGATGGTTT GTCATCTCTT AACTCATAAC TGATCCATTG CTTTTTCTTG
     8161 AACTTCGTTT CATATTCGAG GAATATTTCC CAAGGTATTG GATAGATTCT TCTCCACTCT
     8221 CCATCAGCTG TAATTCCCGC AACACAAACT AAAAGCTCAT ATTTAGTGCT TATTGTGGGA
     8281 TAAGCCTTTG CTAAAACTAA TAACTCCTCT CTCAAAGATG AATCACCTCA AATCCATCCC
     8341 TCTCTAAGAA TTCTGCTATA ACCGATCTAT GACAAACTTG CCAATTAGCT TCGTAACACA
     8401 TAATGACTGT TAGCTTAGAC ATTGCGATTT CCTCAAGCCT TTTAAGTGCA TTTGGATGCT
     8461 CATTAAGGTA TTTCCGATAA AGTTCCTTAA ATTCACCGAT CTTTATTGTC TTATCTCTTA
     8521 AACTATGTCT TAGCTCCTTG GGTGATCCAA GCTCCTTGAG TGAGATGTAT TCAATTCCAG
     8581 CTTTAGTAAG ATGTTCTTTC AAAGCCTTCT TTGAAAAACC ATTCTTCCTG CTAAGCGGTA
     8641 ATTCCCTAAC ATCAACTAAA ACTGAAATAT TGTTATTTCG AAGGATTTCA ATCAGTTTCT
     8701 CAATAGTTTT ACCCTCATAG CCAATTGTGT AAATAATCTT CCTCTTTTTT AGAGTTTCAT
     8761 GTTCCTCTAA AACATCTAAA CCCGTTCTAA ATCCATATTC TTCGCTTATC TTCTTAAGTC
     8821 GAACAGATTC TCCGTCAAGC TCAAATAATA TATTATCACC TGGTTTCCAG CCTAAATACT
     8881 CTACTAACTC CTTCGGAAGT GTCAGTTGAT ACGATCTTTT ATGGTATCTC AATTTTCTGA
     8941 TCATAGTCTA CCCAATATTG CCCTAGGTTG CCCAGGGCTA AATAATTTTC TATTTATCCT
     9001 AAGTTGTTAA ATAAGTTGCT GAAACCGTCG TCGATGGCCT GCTTCCCCCC ACAAAAGCAA
     9061 TCGTTTGAGT AGGTTGCTTA AGAAGAGATT AGCACCGTCG TTGAA
//
