# Supplementary material for: Pleomorphic viruses establish stable relationship with marine hyperthermophilic archaea
Source: ISME J. 2024 Jan 23;18(1):wrae008. doi: 10.1093/ismejo/wrae008 (PMC10919331; doi:10.1093/ismejo/wrae008)
Supplement: SI_Data_3_wrae008 [file si_data_3_wrae008.zip]

Archive with 34 entries (34 files):
- ApVP1.pdb
- AvPV1.pdb
- GacePV1.pdb
- GahPV1.pdb
- Hardyhisp-2_16._ranked_0.pdb
- HFPV-1_4._ranked_0.pdb
- HGPV-1_4._ranked_0.pdb
- HHPV-1_4._ranked_0.pdb
- HHPV-2_4._ranked_0.pdb
- HHPV-3_3._ranked_0.pdb
- HHPV-4_9._ranked_0.pdb
- HIS-2_15._ranked_0.pdb
- HRPV-10_4._ranked_0.pdb
- HRPV-11_4._ranked_0.pdb
- HRPV-12_4._ranked_0.pdb
- HRPV-1_4._ranked_0.pdb
- HRPV-2_4._ranked_0.pdb
- HRPV-3_2._ranked_0.pdb
- HRPV-6_4._ranked_0.pdb
- HRPV-9_14._ranked_0.pdb
- IMGVR_UViG_3300000868_000004_38._ranked_0.pdb
- SNJ2_13._ranked_0.pdb
- vir189.pdb
- vir190.pdb
- vir191.pdb
- vir192.pdb
- vir193.pdb
- vir211.pdb
- vir422.pdb
- vir423.pdb
- vir424.pdb
- vir425.pdb
- vir431.pdb
- vir436.pdb
