# Supplementary material for: Pleomorphic viruses establish stable relationship with marine hyperthermophilic archaea
Source: ISME J. 2024 Jan 23;18(1):wrae008. doi: 10.1093/ismejo/wrae008 (PMC10919331; doi:10.1093/ismejo/wrae008)
Supplement: SI_Data_3_wrae008 [file si_data_3_wrae008.zip › ApVP1.pdb]

HEADER                                            01-JUN-22                     
TITLE     ALPHAFOLD MONOMER V2.0 PREDICTION FOR UNCHARACTERIZED PROTEIN         
TITLE    2 (D2RFE2)                                                             
COMPND    MOL_ID: 1;                                                            
COMPND   2 MOLECULE: UNCHARACTERIZED PROTEIN;                                   
COMPND   3 CHAIN: A                                                             
SOURCE    MOL_ID: 1;                                                            
SOURCE   2 ORGANISM_SCIENTIFIC: ARCHAEOGLOBUS PROFUNDUS (STRAIN DSM 5631 / JCM  
SOURCE   3 9629 / NBRC 100127 / AV18);                                          
SOURCE   4 ORGANISM_TAXID: 572546                                               
REMARK   1                                                                      
REMARK   1 REFERENCE 1                                                          
REMARK   1  AUTH   JOHN JUMPER, RICHARD EVANS, ALEXANDER PRITZEL, TIM GREEN,    
REMARK   1  AUTH 2 MICHAEL FIGURNOV, OLAF RONNEBERGER, KATHRYN TUNYASUVUNAKOOL, 
REMARK   1  AUTH 3 RUSS BATES, AUGUSTIN ZIDEK, ANNA POTAPENKO, ALEX BRIDGLAND,  
REMARK   1  AUTH 4 CLEMENS MEYER, SIMON A A KOHL, ANDREW J BALLARD,             
REMARK   1  AUTH 5 ANDREW COWIE, BERNARDINO ROMERA-PAREDES, STANISLAV NIKOLOV,  
REMARK   1  AUTH 6 RISHUB JAIN, JONAS ADLER, TREVOR BACK, STIG PETERSEN,        
REMARK   1  AUTH 7 DAVID REIMAN, ELLEN CLANCY, MICHAL ZIELINSKI,                
REMARK   1  AUTH 8 MARTIN STEINEGGER, MICHALINA PACHOLSKA, TAMAS BERGHAMMER,    
REMARK   1  AUTH 9 DAVID SILVER, ORIOL VINYALS, ANDREW W SENIOR,                
REMARK   1  AUTH10 KORAY KAVUKCUOGLU, PUSHMEET KOHLI, DEMIS HASSABIS            
REMARK   1  TITL   HIGHLY ACCURATE PROTEIN STRUCTURE PREDICTION WITH ALPHAFOLD  
REMARK   1  REF    NATURE                        V. 596   583 2021              
REMARK   1  REFN                   ISSN 0028-0836                               
REMARK   1  PMID   34265844                                                     
REMARK   1  DOI    10.1038/s41586-021-03819-2                                   
REMARK   1                                                                      
REMARK   1 DISCLAIMERS                                                          
REMARK   1 ALPHAFOLD DATA, COPYRIGHT (2021) DEEPMIND TECHNOLOGIES LIMITED. THE  
REMARK   1 INFORMATION PROVIDED IS THEORETICAL MODELLING ONLY AND CAUTION SHOULD
REMARK   1 BE EXERCISED IN ITS USE. IT IS PROVIDED "AS-IS" WITHOUT ANY WARRANTY 
REMARK   1 OF ANY KIND, WHETHER EXPRESSED OR IMPLIED. NO WARRANTY IS GIVEN THAT 
REMARK   1 USE OF THE INFORMATION SHALL NOT INFRINGE THE RIGHTS OF ANY THIRD    
REMARK   1 PARTY. THE INFORMATION IS NOT INTENDED TO BE A SUBSTITUTE FOR        
REMARK   1 PROFESSIONAL MEDICAL ADVICE, DIAGNOSIS, OR TREATMENT, AND DOES NOT   
REMARK   1 CONSTITUTE MEDICAL OR OTHER PROFESSIONAL ADVICE. IT IS AVAILABLE FOR 
REMARK   1 ACADEMIC AND COMMERCIAL PURPOSES, UNDER CC-BY 4.0 LICENCE.           
DBREF  XXXX A    1   508  UNP    D2RFE2   D2RFE2_ARCPA     1    508             
SEQRES   1 A  508  MET LYS ILE ARG VAL ILE LEU SER ILE PHE LEU ILE ALA
SEQRES   2 A  508  THR LEU MET GLY GLN THR VAL ALA LEU PRO LEU ILE PRO
SEQRES   3 A  508  ILE VAL ILE GLY ILE ALA GLY VAL SER SER GLY ILE ILE
SEQRES   4 A  508  GLY TYR TRP LEU GLY PHE GLN LYS SER ASN GLU TYR GLN
SEQRES   5 A  508  LYS LEU LEU GLU ASP TYR GLU ALA ARG LEU THR ASN ASN
SEQRES   6 A  508  THR ILE GLN ASN ASP ILE ASN THR ARG LEU PHE LEU GLN
SEQRES   7 A  508  GLU LEU HIS THR ARG ASP GLN ASN VAL ALA MET LEU GLY
SEQRES   8 A  508  GLN ASP ILE SER THR TYR SER LYS ASN TYR ALA TRP ALA
SEQRES   9 A  508  LEU ALA LYS TYR THR ALA LEU LYS ALA LEU TYR ASN GLY
SEQRES  10 A  508  SER ASN ALA LYS GLU ALA GLN GLN LEU ALA ARG GLN ALA
SEQRES  11 A  508  VAL TYR GLU TYR TYR TYR ASN LEU THR MET ASN ILE ILE
SEQRES  12 A  508  THR MET ALA ASN GLU THR ALA GLU LEU VAL VAL HIS SER
SEQRES  13 A  508  LEU ASN TYR TYR VAL LYS ASN VAL GLY ILE ASN SER PHE
SEQRES  14 A  508  VAL VAL ASP VAL PRO ASN THR HIS ILE ARG SER ARG ALA
SEQRES  15 A  508  GLY GLY GLY ILE ILE ALA THR ALA GLU TYR LEU PRO LYS
SEQRES  16 A  508  TYR GLY GLU ILE VAL LEU ARG TRP ALA TRP GLY THR ILE
SEQRES  17 A  508  ASN ARG GLY TYR ALA ASP ASP GLN LEU TYR ILE ARG THR
SEQRES  18 A  508  THR LYS VAL ASN VAL LEU GLY LYS SER PHE THR VAL LYS
SEQRES  19 A  508  ARG PRO THR ALA HIS PHE LYS SER ASP LEU ASP GLN LYS
SEQRES  20 A  508  TRP LEU PHE ALA ASN VAL ILE TYR PHE LYS LEU SER ASP
SEQRES  21 A  508  SER GLU LYS GLU ILE ILE TYR ASN TRP ALA ASP TYR GLY
SEQRES  22 A  508  ASN THR LEU SER ARG ILE ASP SER ASP TYR LYS GLN VAL
SEQRES  23 A  508  MET ALA ASN LEU ASP SER TYR VAL LEU SER ILE ALA GLN
SEQRES  24 A  508  LYS LEU THR GLN LEU GLY ILE ASN GLU THR ASP LEU ILE
SEQRES  25 A  508  ASP PRO TYR VAL LEU ALA SER GLN LEU ASN THR ASP LEU
SEQRES  26 A  508  ASN SER THR GLY TYR TYR GLY TYR VAL VAL ALA GLU LEU
SEQRES  27 A  508  ALA LEU LEU GLY LEU PRO ILE ALA GLY SER LEU ASP THR
SEQRES  28 A  508  SER ILE SER ILE THR VAL TYR ASN GLU SER GLY VAL ILE
SEQRES  29 A  508  GLU LYS THR LEU GLU GLY TYR LEU PHE THR ASP TRP ASN
SEQRES  30 A  508  THR THR PHE GLU VAL GLY GLU ASN TYR THR VAL PRO SER
SEQRES  31 A  508  GLY THR LEU VAL TYR PHE VAL SER ASP GLU GLY LEU TRP
SEQRES  32 A  508  LYS ILE PRO GLU GLY TYR THR ILE HIS ILE ASN ARG ILE
SEQRES  33 A  508  VAL ASN PRO ALA THR GLY LYS GLU LEU LYS ASN THR THR
SEQRES  34 A  508  ILE TYR LYS TYR VAL ASP HIS SER GLY ASP ILE GLN THR
SEQRES  35 A  508  LEU TYR GLU GLU VAL ALA LYS ILE ARG ASP LEU TYR GLU
SEQRES  36 A  508  GLN TYR LEU GLU MET SER THR THR VAL GLY GLY GLY SER
SEQRES  37 A  508  SER GLY SER GLU TRP ALA ASN ALA ILE ASN GLU PHE TRP
SEQRES  38 A  508  ASN SER LEU ASP TRP GLN VAL LYS ALA VAL LEU ILE GLY
SEQRES  39 A  508  GLY GLY ALA LEU THR THR ALA VAL LEU ILE GLY ARG ARG
SEQRES  40 A  508  LYS
HELIX    1   1 LEU A   43  LEU A   43  1                                   1
HELIX    2   2 TYR A   51  TYR A   58  1                                   8
HELIX    3   3 GLU A   59  ARG A   61  1                                   3
HELIX    4   4 THR A   66  SER A   95  1                                  30
HELIX    5   5 THR A   96  TYR A  115  1                                  20
HELIX    6   6 ALA A  120  ASN A  163  1                                  44
HELIX    7   7 PRO A  194  TYR A  196  1                                   3
HELIX    8   8 TRP A  269  LYS A  300  1                                  32
HELIX    9   9 LEU A  301  GLN A  303  1                                   3
HELIX   10  10 GLU A  308  ASP A  310  1                                   3
HELIX   11  11 PRO A  314  THR A  328  1                                  15
HELIX   12  12 GLY A  332  LEU A  341  1                                  10
HELIX   13  13 ILE A  440  THR A  442  1                                   3
HELIX   14  14 LEU A  443  VAL A  464  1                                  22
HELIX   15  15 TRP A  473  SER A  483  1                                  11
HELIX   16  16 TRP A  486  ILE A  493  1                                   8
SHEET    1   1 1 SER A 168  ASP A 172  0
SHEET    2   2 1 THR A 176  ILE A 178  0
SHEET    3   3 1 GLY A 185  LEU A 193  0
SHEET    4   4 1 GLU A 198  TRP A 203  0
SHEET    5   5 1 ILE A 208  ARG A 210  0
SHEET    6   6 1 LEU A 217  VAL A 226  0
SHEET    7   7 1 LYS A 229  LYS A 241  0
SHEET    8   8 1 GLN A 246  PHE A 250  0
SHEET    9   9 1 VAL A 253  LYS A 257  0
SHEET   10  10 1 LYS A 263  ASN A 268  0
SHEET   11  11 1 SER A 352  TYR A 358  0
SHEET   12  12 1 ILE A 364  THR A 374  0
SHEET   13  13 1 THR A 379  GLU A 381  0
SHEET   14  14 1 ASN A 385  THR A 387  0
SHEET   15  15 1 VAL A 394  SER A 398  0
SHEET   16  16 1 GLY A 401  LYS A 404  0
SHEET   17  17 1 THR A 410  VAL A 417  0
SHEET   18  18 1 ASN A 427  THR A 429  0
CRYST1    1.000    1.000    1.000  90.00  90.00  90.00 P 1           1          
ORIGX1      1.000000  0.000000  0.000000        0.00000                         
ORIGX2      0.000000  1.000000  0.000000        0.00000                         
ORIGX3      0.000000  0.000000  1.000000        0.00000                         
SCALE1      1.000000  0.000000  0.000000        0.00000                         
SCALE2      0.000000  1.000000  0.000000        0.00000                         
SCALE3      0.000000  0.000000  1.000000        0.00000                         
ATOM      1  N   LEU A  43      -6.160  -2.371   1.637  1.00 86.31           N
ATOM      2  CA  LEU A  43      -7.412  -2.725   2.284  1.00 86.31           C
ATOM      3  C   LEU A  43      -7.955  -4.103   1.841  1.00 86.31           C
ATOM      4  CB  LEU A  43      -8.371  -1.571   2.000  1.00 86.31           C
ATOM      5  O   LEU A  43      -8.872  -4.637   2.460  1.00 86.31           O
ATOM      6  CG  LEU A  43      -8.172  -0.280   2.804  1.00 86.31           C
ATOM      7  CD1 LEU A  43      -9.148   0.770   2.277  1.00 86.31           C
ATOM      8  CD2 LEU A  43      -8.481  -0.493   4.290  1.00 86.31           C
ATOM      9  N   GLY A  44      -7.366  -4.728   0.813  1.00 83.00           N
ATOM     10  CA  GLY A  44      -7.740  -6.074   0.362  1.00 83.00           C
ATOM     11  C   GLY A  44      -8.949  -6.124  -0.583  1.00 83.00           C
ATOM     12  O   GLY A  44      -9.471  -7.209  -0.835  1.00 83.00           O
ATOM     13  N   PHE A  45      -9.392  -4.988  -1.130  1.00 79.00           N
ATOM     14  CA  PHE A  45     -10.580  -4.914  -1.996  1.00 79.00           C
ATOM     15  C   PHE A  45     -10.260  -5.014  -3.485  1.00 79.00           C
ATOM     16  CB  PHE A  45     -11.351  -3.621  -1.709  1.00 79.00           C
ATOM     17  O   PHE A  45     -11.086  -5.489  -4.268  1.00 79.00           O
ATOM     18  CG  PHE A  45     -11.899  -3.600  -0.305  1.00 79.00           C
ATOM     19  CD1 PHE A  45     -13.013  -4.388   0.024  1.00 79.00           C
ATOM     20  CD2 PHE A  45     -11.251  -2.859   0.691  1.00 79.00           C
ATOM     21  CE1 PHE A  45     -13.467  -4.438   1.348  1.00 79.00           C
ATOM     22  CE2 PHE A  45     -11.655  -3.005   2.030  1.00 79.00           C
ATOM     23  CZ  PHE A  45     -12.758  -3.789   2.357  1.00 79.00           C
ATOM     24  N   GLN A  46      -9.070  -4.579  -3.901  1.00 71.38           N
ATOM     25  CA  GLN A  46      -8.769  -4.475  -5.323  1.00 71.38           C
ATOM     26  C   GLN A  46      -8.266  -5.795  -5.907  1.00 71.38           C
ATOM     27  CB  GLN A  46      -7.808  -3.315  -5.578  1.00 71.38           C
ATOM     28  O   GLN A  46      -7.087  -6.120  -5.827  1.00 71.38           O
ATOM     29  CG  GLN A  46      -7.717  -3.024  -7.089  1.00 71.38           C
ATOM     30  CD  GLN A  46      -6.895  -1.783  -7.382  1.00 71.38           C
ATOM     31  NE2 GLN A  46      -6.769  -1.353  -8.619  1.00 71.38           N
ATOM     32  OE1 GLN A  46      -6.350  -1.168  -6.497  1.00 71.38           O
ATOM     33  N   LYS A  47      -9.146  -6.515  -6.605  1.00 65.19           N
ATOM     34  CA  LYS A  47      -8.716  -7.547  -7.555  1.00 65.19           C
ATOM     35  C   LYS A  47      -8.183  -6.848  -8.802  1.00 65.19           C
ATOM     36  CB  LYS A  47      -9.870  -8.502  -7.886  1.00 65.19           C
ATOM     37  O   LYS A  47      -8.962  -6.547  -9.705  1.00 65.19           O
ATOM     38  CG  LYS A  47     -10.279  -9.330  -6.664  1.00 65.19           C
ATOM     39  CD  LYS A  47     -11.403 -10.302  -7.029  1.00 65.19           C
ATOM     40  CE  LYS A  47     -11.826 -11.047  -5.763  1.00 65.19           C
ATOM     41  NZ  LYS A  47     -12.996 -11.920  -6.011  1.00 65.19           N
ATOM     42  N   SER A  48      -6.888  -6.543  -8.841  1.00 60.50           N
ATOM     43  CA  SER A  48      -6.282  -6.016 -10.061  1.00 60.50           C
ATOM     44  C   SER A  48      -6.387  -7.084 -11.150  1.00 60.50           C
ATOM     45  CB  SER A  48      -4.855  -5.505  -9.823  1.00 60.50           C
ATOM     46  O   SER A  48      -5.947  -8.213 -10.993  1.00 60.50           O
ATOM     47  OG  SER A  48      -3.865  -6.509  -9.756  1.00 60.50           O
ATOM     48  N   ASN A  49      -7.115  -6.790 -12.215  1.00 68.44           N
ATOM     49  CA  ASN A  49      -6.958  -7.496 -13.481  1.00 68.44           C
ATOM     50  C   ASN A  49      -6.981  -6.429 -14.571  1.00 68.44           C
ATOM     51  CB  ASN A  49      -7.980  -8.625 -13.652  1.00 68.44           C
ATOM     52  O   ASN A  49      -7.847  -6.399 -15.443  1.00 68.44           O
ATOM     53  CG  ASN A  49      -7.638  -9.509 -14.844  1.00 68.44           C
ATOM     54  ND2 ASN A  49      -8.531 -10.395 -15.215  1.00 68.44           N
ATOM     55  OD1 ASN A  49      -6.583  -9.462 -15.456  1.00 68.44           O
ATOM     56  N   GLU A  50      -6.073  -5.471 -14.415  1.00 84.94           N
ATOM     57  CA  GLU A  50      -5.898  -4.334 -15.305  1.00 84.94           C
ATOM     58  C   GLU A  50      -4.964  -4.664 -16.465  1.00 84.94           C
ATOM     59  CB  GLU A  50      -5.388  -3.111 -14.533  1.00 84.94           C
ATOM     60  O   GLU A  50      -4.805  -3.832 -17.354  1.00 84.94           O
ATOM     61  CG  GLU A  50      -6.392  -2.636 -13.474  1.00 84.94           C
ATOM     62  CD  GLU A  50      -6.055  -1.250 -12.904  1.00 84.94           C
ATOM     63  OE1 GLU A  50      -6.908  -0.738 -12.145  1.00 84.94           O
ATOM     64  OE2 GLU A  50      -4.987  -0.690 -13.243  1.00 84.94           O
ATOM     65  N   TYR A  51      -4.383  -5.871 -16.502  1.00 90.12           N
ATOM     66  CA  TYR A  51      -3.461  -6.294 -17.557  1.00 90.12           C
ATOM     67  C   TYR A  51      -3.942  -5.925 -18.966  1.00 90.12           C
ATOM     68  CB  TYR A  51      -3.234  -7.808 -17.482  1.00 90.12           C
ATOM     69  O   TYR A  51      -3.197  -5.295 -19.705  1.00 90.12           O
ATOM     70  CG  TYR A  51      -2.342  -8.312 -18.598  1.00 90.12           C
ATOM     71  CD1 TYR A  51      -2.903  -8.963 -19.712  1.00 90.12           C
ATOM     72  CD2 TYR A  51      -0.962  -8.044 -18.560  1.00 90.12           C
ATOM     73  CE1 TYR A  51      -2.083  -9.358 -20.786  1.00 90.12           C
ATOM     74  CE2 TYR A  51      -0.143  -8.417 -19.641  1.00 90.12           C
ATOM     75  OH  TYR A  51       0.094  -9.455 -21.789  1.00 90.12           O
ATOM     76  CZ  TYR A  51      -0.701  -9.083 -20.752  1.00 90.12           C
ATOM     77  N   GLN A  52      -5.187  -6.263 -19.327  1.00 92.31           N
ATOM     78  CA  GLN A  52      -5.714  -5.974 -20.669  1.00 92.31           C
ATOM     79  C   GLN A  52      -5.829  -4.469 -20.931  1.00 92.31           C
ATOM     80  CB  GLN A  52      -7.074  -6.660 -20.880  1.00 92.31           C
ATOM     81  O   GLN A  52      -5.400  -4.001 -21.975  1.00 92.31           O
ATOM     82  CG  GLN A  52      -6.972  -8.193 -20.908  1.00 92.31           C
ATOM     83  CD  GLN A  52      -6.098  -8.727 -22.042  1.00 92.31           C
ATOM     84  NE2 GLN A  52      -5.457  -9.861 -21.873  1.00 92.31           N
ATOM     85  OE1 GLN A  52      -5.972  -8.167 -23.111  1.00 92.31           O
ATOM     86  N   LYS A  53      -6.318  -3.694 -19.956  1.00 90.38           N
ATOM     87  CA  LYS A  53      -6.423  -2.230 -20.066  1.00 90.38           C
ATOM     88  C   LYS A  53      -5.045  -1.577 -20.227  1.00 90.38           C
ATOM     89  CB  LYS A  53      -7.162  -1.702 -18.825  1.00 90.38           C
ATOM     90  O   LYS A  53      -4.884  -0.667 -21.031  1.00 90.38           O
ATOM     91  CG  LYS A  53      -7.371  -0.178 -18.832  1.00 90.38           C
ATOM     92  CD  LYS A  53      -7.974   0.274 -17.495  1.00 90.38           C
ATOM     93  CE  LYS A  53      -8.059   1.804 -17.401  1.00 90.38           C
ATOM     94  NZ  LYS A  53      -8.386   2.240 -16.014  1.00 90.38           N
ATOM     95  N   LEU A  54      -4.053  -2.032 -19.463  1.00 91.69           N
ATOM     96  CA  LEU A  54      -2.679  -1.525 -19.526  1.00 91.69           C
ATOM     97  C   LEU A  54      -1.974  -1.943 -20.817  1.00 91.69           C
ATOM     98  CB  LEU A  54      -1.901  -2.046 -18.311  1.00 91.69           C
ATOM     99  O   LEU A  54      -1.199  -1.166 -21.368  1.00 91.69           O
ATOM    100  CG  LEU A  54      -2.369  -1.450 -16.975  1.00 91.69           C
ATOM    101  CD1 LEU A  54      -1.769  -2.249 -15.823  1.00 91.69           C
ATOM    102  CD2 LEU A  54      -1.951   0.015 -16.820  1.00 91.69           C
ATOM    103  N   LEU A  55      -2.255  -3.150 -21.307  1.00 94.19           N
ATOM    104  CA  LEU A  55      -1.764  -3.624 -22.593  1.00 94.19           C
ATOM    105  C   LEU A  55      -2.350  -2.792 -23.741  1.00 94.19           C
ATOM    106  CB  LEU A  55      -2.097  -5.120 -22.731  1.00 94.19           C
ATOM    107  O   LEU A  55      -1.596  -2.313 -24.580  1.00 94.19           O
ATOM    108  CG  LEU A  55      -1.625  -5.735 -24.058  1.00 94.19           C
ATOM    109  CD1 LEU A  55      -0.103  -5.689 -24.191  1.00 94.19           C
ATOM    110  CD2 LEU A  55      -2.069  -7.196 -24.127  1.00 94.19           C
ATOM    111  N   GLU A  56      -3.664  -2.560 -23.741  1.00 93.94           N
ATOM    112  CA  GLU A  56      -4.335  -1.690 -24.712  1.00 93.94           C
ATOM    113  C   GLU A  56      -3.778  -0.259 -24.673  1.00 93.94           C
ATOM    114  CB  GLU A  56      -5.848  -1.658 -24.430  1.00 93.94           C
ATOM    115  O   GLU A  56      -3.540   0.332 -25.725  1.00 93.94           O
ATOM    116  CG  GLU A  56      -6.588  -2.938 -24.857  1.00 93.94           C
ATOM    117  CD  GLU A  56      -8.067  -2.958 -24.417  1.00 93.94           C
ATOM    118  OE1 GLU A  56      -8.717  -4.015 -24.600  1.00 93.94           O
ATOM    119  OE2 GLU A  56      -8.573  -1.924 -23.917  1.00 93.94           O
ATOM    120  N   ASP A  57      -3.519   0.295 -23.481  1.00 91.31           N
ATOM    121  CA  ASP A  57      -2.892   1.615 -23.338  1.00 91.31           C
ATOM    122  C   ASP A  57      -1.468   1.639 -23.913  1.00 91.31           C
ATOM    123  CB  ASP A  57      -2.898   2.061 -21.868  1.00 91.31           C
ATOM    124  O   ASP A  57      -1.116   2.556 -24.656  1.00 91.31           O
ATOM    125  CG  ASP A  57      -2.347   3.486 -21.715  1.00 91.31           C
ATOM    126  OD1 ASP A  57      -2.917   4.423 -22.317  1.00 91.31           O
ATOM    127  OD2 ASP A  57      -1.333   3.678 -21.005  1.00 91.31           O
ATOM    128  N   TYR A  58      -0.658   0.613 -23.636  1.00 94.69           N
ATOM    129  CA  TYR A  58       0.670   0.472 -24.234  1.00 94.69           C
ATOM    130  C   TYR A  58       0.597   0.421 -25.762  1.00 94.69           C
ATOM    131  CB  TYR A  58       1.367  -0.784 -23.695  1.00 94.69           C
ATOM    132  O   TYR A  58       1.272   1.200 -26.438  1.00 94.69           O
ATOM    133  CG  TYR A  58       2.678  -1.097 -24.394  1.00 94.69           C
ATOM    134  CD1 TYR A  58       2.817  -2.267 -25.167  1.00 94.69           C
ATOM    135  CD2 TYR A  58       3.736  -0.174 -24.323  1.00 94.69           C
ATOM    136  CE1 TYR A  58       4.018  -2.515 -25.864  1.00 94.69           C
ATOM    137  CE2 TYR A  58       4.926  -0.410 -25.031  1.00 94.69           C
ATOM    138  OH  TYR A  58       6.240  -1.792 -26.463  1.00 94.69           O
ATOM    139  CZ  TYR A  58       5.072  -1.579 -25.802  1.00 94.69           C
ATOM    140  N   GLU A  59      -0.245  -0.454 -26.312  1.00 95.19           N
ATOM    141  CA  GLU A  59      -0.399  -0.634 -27.756  1.00 95.19           C
ATOM    142  C   GLU A  59      -0.922   0.638 -28.437  1.00 95.19           C
ATOM    143  CB  GLU A  59      -1.316  -1.832 -28.046  1.00 95.19           C
ATOM    144  O   GLU A  59      -0.438   1.008 -29.508  1.00 95.19           O
ATOM    145  CG  GLU A  59      -0.644  -3.183 -27.731  1.00 95.19           C
ATOM    146  CD  GLU A  59      -1.519  -4.401 -28.089  1.00 95.19           C
ATOM    147  OE1 GLU A  59      -0.977  -5.533 -28.059  1.00 95.19           O
ATOM    148  OE2 GLU A  59      -2.700  -4.211 -28.460  1.00 95.19           O
ATOM    149  N   ALA A  60      -1.833   1.373 -27.795  1.00 94.44           N
ATOM    150  CA  ALA A  60      -2.349   2.646 -28.296  1.00 94.44           C
ATOM    151  C   ALA A  60      -1.290   3.763 -28.337  1.00 94.44           C
ATOM    152  CB  ALA A  60      -3.543   3.056 -27.429  1.00 94.44           C
ATOM    153  O   ALA A  60      -1.422   4.710 -29.120  1.00 94.44           O
ATOM    154  N   ARG A  61      -0.230   3.674 -27.520  1.00 92.62           N
ATOM    155  CA  ARG A  61       0.913   4.601 -27.567  1.00 92.62           C
ATOM    156  C   ARG A  61       1.867   4.280 -28.720  1.00 92.62           C
ATOM    157  CB  ARG A  61       1.660   4.595 -26.221  1.00 92.62           C
ATOM    158  O   ARG A  61       2.690   5.130 -29.064  1.00 92.62           O
ATOM    159  CG  ARG A  61       0.855   5.162 -25.038  1.00 92.62           C
ATOM    160  CD  ARG A  61       1.576   4.839 -23.720  1.00 92.62           C
ATOM    161  NE  ARG A  61       0.770   5.164 -22.528  1.00 92.62           N
ATOM    162  NH1 ARG A  61       2.392   6.131 -21.178  1.00 92.62           N
ATOM    163  NH2 ARG A  61       0.400   5.693 -20.363  1.00 92.62           N
ATOM    164  CZ  ARG A  61       1.191   5.669 -21.381  1.00 92.62           C
ATOM    165  N   LEU A  62       1.809   3.094 -29.323  1.00 94.88           N
ATOM    166  CA  LEU A  62       2.713   2.722 -30.409  1.00 94.88           C
ATOM    167  C   LEU A  62       2.353   3.447 -31.714  1.00 94.88           C
ATOM    168  CB  LEU A  62       2.768   1.194 -30.573  1.00 94.88           C
ATOM    169  O   LEU A  62       1.196   3.683 -32.052  1.00 94.88           O
ATOM    170  CG  LEU A  62       3.260   0.443 -29.319  1.00 94.88           C
ATOM    171  CD1 LEU A  62       3.170  -1.060 -29.563  1.00 94.88           C
ATOM    172  CD2 LEU A  62       4.703   0.817 -28.960  1.00 94.88           C
ATOM    173  N   THR A  63       3.383   3.822 -32.464  1.00 95.00           N
ATOM    174  CA  THR A  63       3.298   4.579 -33.717  1.00 95.00           C
ATOM    175  C   THR A  63       4.128   3.905 -34.813  1.00 95.00           C
ATOM    176  CB  THR A  63       3.766   6.035 -33.520  1.00 95.00           C
ATOM    177  O   THR A  63       4.829   2.923 -34.574  1.00 95.00           O
ATOM    178  CG2 THR A  63       3.176   6.740 -32.301  1.00 95.00           C
ATOM    179  OG1 THR A  63       5.171   6.104 -33.427  1.00 95.00           O
ATOM    180  N   ASN A  64       4.127   4.469 -36.023  1.00 94.19           N
ATOM    181  CA  ASN A  64       5.028   4.029 -37.095  1.00 94.19           C
ATOM    182  C   ASN A  64       6.457   4.606 -36.972  1.00 94.19           C
ATOM    183  CB  ASN A  64       4.382   4.362 -38.453  1.00 94.19           C
ATOM    184  O   ASN A  64       7.300   4.317 -37.818  1.00 94.19           O
ATOM    185  CG  ASN A  64       3.113   3.571 -38.725  1.00 94.19           C
ATOM    186  ND2 ASN A  64       2.243   4.073 -39.570  1.00 94.19           N
ATOM    187  OD1 ASN A  64       2.876   2.502 -38.201  1.00 94.19           O
ATOM    188  N   ASN A  65       6.742   5.450 -35.971  1.00 95.81           N
ATOM    189  CA  ASN A  65       8.048   6.080 -35.781  1.00 95.81           C
ATOM    190  C   ASN A  65       8.841   5.355 -34.685  1.00 95.81           C
ATOM    191  CB  ASN A  65       7.843   7.577 -35.491  1.00 95.81           C
ATOM    192  O   ASN A  65       8.455   5.356 -33.519  1.00 95.81           O
ATOM    193  CG  ASN A  65       9.150   8.338 -35.337  1.00 95.81           C
ATOM    194  ND2 ASN A  65       9.292   9.463 -35.994  1.00 95.81           N
ATOM    195  OD1 ASN A  65      10.066   7.945 -34.637  1.00 95.81           O
ATOM    196  N   THR A  66       9.987   4.786 -35.056  1.00 93.06           N
ATOM    197  CA  THR A  66      10.846   4.001 -34.160  1.00 93.06           C
ATOM    198  C   THR A  66      11.361   4.806 -32.962  1.00 93.06           C
ATOM    199  CB  THR A  66      12.036   3.450 -34.960  1.00 93.06           C
ATOM    200  O   THR A  66      11.325   4.308 -31.843  1.00 93.06           O
ATOM    201  CG2 THR A  66      12.752   2.307 -34.261  1.00 93.06           C
ATOM    202  OG1 THR A  66      11.586   2.926 -36.189  1.00 93.06           O
ATOM    203  N   ILE A  67      11.777   6.063 -33.159  1.00 90.56           N
ATOM    204  CA  ILE A  67      12.260   6.934 -32.069  1.00 90.56           C
ATOM    205  C   ILE A  67      11.121   7.252 -31.101  1.00 90.56           C
ATOM    206  CB  ILE A  67      12.896   8.228 -32.631  1.00 90.56           C
ATOM    207  O   ILE A  67      11.296   7.197 -29.887  1.00 90.56           O
ATOM    208  CG1 ILE A  67      14.136   7.892 -33.492  1.00 90.56           C
ATOM    209  CG2 ILE A  67      13.278   9.192 -31.490  1.00 90.56           C
ATOM    210  CD1 ILE A  67      14.710   9.091 -34.259  1.00 90.56           C
ATOM    211  N   GLN A  68       9.930   7.539 -31.627  1.00 90.94           N
ATOM    212  CA  GLN A  68       8.769   7.785 -30.777  1.00 90.94           C
ATOM    213  C   GLN A  68       8.367   6.529 -29.992  1.00 90.94           C
ATOM    214  CB  GLN A  68       7.611   8.311 -31.632  1.00 90.94           C
ATOM    215  O   GLN A  68       8.010   6.633 -28.823  1.00 90.94           O
ATOM    216  CG  GLN A  68       6.450   8.830 -30.773  1.00 90.94           C
ATOM    217  CD  GLN A  68       6.869   9.997 -29.885  1.00 90.94           C
ATOM    218  NE2 GLN A  68       6.757   9.899 -28.580  1.00 90.94           N
ATOM    219  OE1 GLN A  68       7.320  11.026 -30.362  1.00 90.94           O
ATOM    220  N   ASN A  69       8.458   5.345 -30.603  1.00 93.06           N
ATOM    221  CA  ASN A  69       8.169   4.077 -29.929  1.00 93.06           C
ATOM    222  C   ASN A  69       9.183   3.747 -28.830  1.00 93.06           C
ATOM    223  CB  ASN A  69       8.121   2.943 -30.960  1.00 93.06           C
ATOM    224  O   ASN A  69       8.799   3.135 -27.832  1.00 93.06           O
ATOM    225  CG  ASN A  69       6.926   3.021 -31.881  1.00 93.06           C
ATOM    226  ND2 ASN A  69       6.860   2.139 -32.849  1.00 93.06           N
ATOM    227  OD1 ASN A  69       6.040   3.850 -31.741  1.00 93.06           O
ATOM    228  N   ASP A  70      10.446   4.156 -28.985  1.00 89.94           N
ATOM    229  CA  ASP A  70      11.452   4.053 -27.926  1.00 89.94           C
ATOM    230  C   ASP A  70      11.049   4.873 -26.702  1.00 89.94           C
ATOM    231  CB  ASP A  70      12.832   4.461 -28.463  1.00 89.94           C
ATOM    232  O   ASP A  70      10.906   4.320 -25.611  1.00 89.94           O
ATOM    233  CG  ASP A  70      13.870   4.615 -27.354  1.00 89.94           C
ATOM    234  OD1 ASP A  70      14.321   3.578 -26.823  1.00 89.94           O
ATOM    235  OD2 ASP A  70      14.251   5.755 -27.029  1.00 89.94           O
ATOM    236  N   ILE A  71      10.758   6.158 -26.912  1.00 88.62           N
ATOM    237  CA  ILE A  71      10.314   7.071 -25.853  1.00 88.62           C
ATOM    238  C   ILE A  71       9.028   6.552 -25.198  1.00 88.62           C
ATOM    239  CB  ILE A  71      10.141   8.495 -26.430  1.00 88.62           C
ATOM    240  O   ILE A  71       8.947   6.469 -23.976  1.00 88.62           O
ATOM    241  CG1 ILE A  71      11.502   9.053 -26.908  1.00 88.62           C
ATOM    242  CG2 ILE A  71       9.509   9.437 -25.387  1.00 88.62           C
ATOM    243  CD1 ILE A  71      11.390  10.338 -27.739  1.00 88.62           C
ATOM    244  N   ASN A  72       8.035   6.153 -25.996  1.00 90.19           N
ATOM    245  CA  ASN A  72       6.739   5.705 -25.487  1.00 90.19           C
ATOM    246  C   ASN A  72       6.840   4.399 -24.691  1.00 90.19           C
ATOM    247  CB  ASN A  72       5.750   5.569 -26.657  1.00 90.19           C
ATOM    248  O   ASN A  72       6.161   4.259 -23.677  1.00 90.19           O
ATOM    249  CG  ASN A  72       5.329   6.906 -27.240  1.00 90.19           C
ATOM    250  ND2 ASN A  72       4.561   6.920 -28.295  1.00 90.19           N
ATOM    251  OD1 ASN A  72       5.663   7.982 -26.775  1.00 90.19           O
ATOM    252  N   THR A  73       7.695   3.462 -25.116  1.00 92.00           N
ATOM    253  CA  THR A  73       7.908   2.208 -24.380  1.00 92.00           C
ATOM    254  C   THR A  73       8.609   2.457 -23.053  1.00 92.00           C
ATOM    255  CB  THR A  73       8.705   1.184 -25.203  1.00 92.00           C
ATOM    256  O   THR A  73       8.188   1.912 -22.035  1.00 92.00           O
ATOM    257  CG2 THR A  73       8.892  -0.136 -24.456  1.00 92.00           C
ATOM    258  OG1 THR A  73       8.029   0.885 -26.405  1.00 92.00           O
ATOM    259  N   ARG A  74       9.644   3.304 -23.044  1.00 92.12           N
ATOM    260  CA  ARG A  74      10.349   3.679 -21.815  1.00 92.12           C
ATOM    261  C   ARG A  74       9.420   4.370 -20.824  1.00 92.12           C
ATOM    262  CB  ARG A  74      11.542   4.570 -22.157  1.00 92.12           C
ATOM    263  O   ARG A  74       9.301   3.899 -19.700  1.00 92.12           O
ATOM    264  CG  ARG A  74      12.681   3.755 -22.791  1.00 92.12           C
ATOM    265  CD  ARG A  74      13.877   4.632 -23.150  1.00 92.12           C
ATOM    266  NE  ARG A  74      14.305   5.402 -21.973  1.00 92.12           N
ATOM    267  NH1 ARG A  74      15.362   7.111 -23.045  1.00 92.12           N
ATOM    268  NH2 ARG A  74      14.866   7.280 -20.856  1.00 92.12           N
ATOM    269  CZ  ARG A  74      14.844   6.596 -21.963  1.00 92.12           C
ATOM    270  N   LEU A  75       8.691   5.393 -21.274  1.00 88.81           N
ATOM    271  CA  LEU A  75       7.722   6.114 -20.446  1.00 88.81           C
ATOM    272  C   LEU A  75       6.653   5.185 -19.866  1.00 88.81           C
ATOM    273  CB  LEU A  75       7.057   7.226 -21.273  1.00 88.81           C
ATOM    274  O   LEU A  75       6.399   5.231 -18.669  1.00 88.81           O
ATOM    275  CG  LEU A  75       7.941   8.463 -21.503  1.00 88.81           C
ATOM    276  CD1 LEU A  75       7.206   9.434 -22.431  1.00 88.81           C
ATOM    277  CD2 LEU A  75       8.238   9.187 -20.189  1.00 88.81           C
ATOM    278  N   PHE A  76       6.067   4.301 -20.680  1.00 92.38           N
ATOM    279  CA  PHE A  76       5.076   3.337 -20.196  1.00 92.38           C
ATOM    280  C   PHE A  76       5.645   2.416 -19.104  1.00 92.38           C
ATOM    281  CB  PHE A  76       4.557   2.515 -21.384  1.00 92.38           C
ATOM    282  O   PHE A  76       5.013   2.205 -18.071  1.00 92.38           O
ATOM    283  CG  PHE A  76       3.630   1.395 -20.961  1.00 92.38           C
ATOM    284  CD1 PHE A  76       4.115   0.076 -20.852  1.00 92.38           C
ATOM    285  CD2 PHE A  76       2.295   1.680 -20.623  1.00 92.38           C
ATOM    286  CE1 PHE A  76       3.270  -0.951 -20.400  1.00 92.38           C
ATOM    287  CE2 PHE A  76       1.449   0.652 -20.175  1.00 92.38           C
ATOM    288  CZ  PHE A  76       1.938  -0.660 -20.054  1.00 92.38           C
ATOM    289  N   LEU A  77       6.852   1.882 -19.304  1.00 93.56           N
ATOM    290  CA  LEU A  77       7.477   0.971 -18.345  1.00 93.56           C
ATOM    291  C   LEU A  77       7.965   1.688 -17.077  1.00 93.56           C
ATOM    292  CB  LEU A  77       8.600   0.199 -19.055  1.00 93.56           C
ATOM    293  O   LEU A  77       7.919   1.105 -15.996  1.00 93.56           O
ATOM    294  CG  LEU A  77       8.106  -0.809 -20.108  1.00 93.56           C
ATOM    295  CD1 LEU A  77       9.282  -1.462 -20.837  1.00 93.56           C
ATOM    296  CD2 LEU A  77       7.277  -1.930 -19.473  1.00 93.56           C
ATOM    297  N   GLN A  78       8.372   2.953 -17.181  1.00 90.25           N
ATOM    298  CA  GLN A  78       8.629   3.803 -16.020  1.00 90.25           C
ATOM    299  C   GLN A  78       7.356   4.082 -15.231  1.00 90.25           C
ATOM    300  CB  GLN A  78       9.193   5.149 -16.454  1.00 90.25           C
ATOM    301  O   GLN A  78       7.356   3.915 -14.020  1.00 90.25           O
ATOM    302  CG  GLN A  78      10.646   5.079 -16.886  1.00 90.25           C
ATOM    303  CD  GLN A  78      11.080   6.487 -17.240  1.00 90.25           C
ATOM    304  NE2 GLN A  78      11.933   7.087 -16.450  1.00 90.25           N
ATOM    305  OE1 GLN A  78      10.631   7.087 -18.203  1.00 90.25           O
ATOM    306  N   GLU A  79       6.268   4.469 -15.900  1.00 88.19           N
ATOM    307  CA  GLU A  79       4.968   4.700 -15.264  1.00 88.19           C
ATOM    308  C   GLU A  79       4.496   3.446 -14.509  1.00 88.19           C
ATOM    309  CB  GLU A  79       3.944   5.092 -16.344  1.00 88.19           C
ATOM    310  O   GLU A  79       4.077   3.532 -13.352  1.00 88.19           O
ATOM    311  CG  GLU A  79       4.056   6.542 -16.846  1.00 88.19           C
ATOM    312  CD  GLU A  79       3.179   6.790 -18.089  1.00 88.19           C
ATOM    313  OE1 GLU A  79       3.480   7.689 -18.906  1.00 88.19           O
ATOM    314  OE2 GLU A  79       2.173   6.076 -18.308  1.00 88.19           O
ATOM    315  N   LEU A  80       4.643   2.270 -15.129  1.00 91.25           N
ATOM    316  CA  LEU A  80       4.347   0.978 -14.512  1.00 91.25           C
ATOM    317  C   LEU A  80       5.225   0.711 -13.280  1.00 91.25           C
ATOM    318  CB  LEU A  80       4.533  -0.108 -15.586  1.00 91.25           C
ATOM    319  O   LEU A  80       4.720   0.302 -12.235  1.00 91.25           O
ATOM    320  CG  LEU A  80       4.098  -1.515 -15.152  1.00 91.25           C
ATOM    321  CD1 LEU A  80       2.584  -1.601 -14.965  1.00 91.25           C
ATOM    322  CD2 LEU A  80       4.500  -2.507 -16.242  1.00 91.25           C
ATOM    323  N   HIS A  81       6.530   0.971 -13.378  1.00 91.69           N
ATOM    324  CA  HIS A  81       7.447   0.807 -12.255  1.00 91.69           C
ATOM    325  C   HIS A  81       7.141   1.773 -11.110  1.00 91.69           C
ATOM    326  CB  HIS A  81       8.888   0.984 -12.730  1.00 91.69           C
ATOM    327  O   HIS A  81       7.079   1.343  -9.962  1.00 91.69           O
ATOM    328  CG  HIS A  81       9.896   0.763 -11.631  1.00 91.69           C
ATOM    329  CD2 HIS A  81      10.928   1.593 -11.289  1.00 91.69           C
ATOM    330  ND1 HIS A  81       9.908  -0.288 -10.742  1.00 91.69           N
ATOM    331  CE1 HIS A  81      10.931  -0.104  -9.894  1.00 91.69           C
ATOM    332  NE2 HIS A  81      11.607   1.009 -10.214  1.00 91.69           N
ATOM    333  N   THR A  82       6.896   3.051 -11.405  1.00 86.06           N
ATOM    334  CA  THR A  82       6.533   4.067 -10.414  1.00 86.06           C
ATOM    335  C   THR A  82       5.236   3.702  -9.699  1.00 86.06           C
ATOM    336  CB  THR A  82       6.403   5.445 -11.079  1.00 86.06           C
ATOM    337  O   THR A  82       5.170   3.825  -8.479  1.00 86.06           O
ATOM    338  CG2 THR A  82       5.972   6.547 -10.111  1.00 86.06           C
ATOM    339  OG1 THR A  82       7.647   5.842 -11.604  1.00 86.06           O
ATOM    340  N   ARG A  83       4.223   3.188 -10.412  1.00 88.31           N
ATOM    341  CA  ARG A  83       2.997   2.661  -9.789  1.00 88.31           C
ATOM    342  C   ARG A  83       3.324   1.583  -8.752  1.00 88.31           C
ATOM    343  CB  ARG A  83       2.074   2.106 -10.884  1.00 88.31           C
ATOM    344  O   ARG A  83       2.850   1.654  -7.620  1.00 88.31           O
ATOM    345  CG  ARG A  83       0.737   1.580 -10.332  1.00 88.31           C
ATOM    346  CD  ARG A  83       0.069   0.619 -11.318  1.00 88.31           C
ATOM    347  NE  ARG A  83       0.799  -0.658 -11.396  1.00 88.31           N
ATOM    348  NH1 ARG A  83      -0.462  -1.694 -13.003  1.00 88.31           N
ATOM    349  NH2 ARG A  83       1.290  -2.732 -12.087  1.00 88.31           N
ATOM    350  CZ  ARG A  83       0.534  -1.687 -12.169  1.00 88.31           C
ATOM    351  N   ASP A  84       4.145   0.607  -9.123  1.00 90.12           N
ATOM    352  CA  ASP A  84       4.464  -0.531  -8.256  1.00 90.12           C
ATOM    353  C   ASP A  84       5.353  -0.133  -7.079  1.00 90.12           C
ATOM    354  CB  ASP A  84       5.122  -1.634  -9.086  1.00 90.12           C
ATOM    355  O   ASP A  84       5.123  -0.582  -5.956  1.00 90.12           O
ATOM    356  CG  ASP A  84       4.140  -2.275 -10.060  1.00 90.12           C
ATOM    357  OD1 ASP A  84       2.954  -1.898 -10.126  1.00 90.12           O
ATOM    358  OD2 ASP A  84       4.536  -3.238 -10.739  1.00 90.12           O
ATOM    359  N   GLN A  85       6.315   0.763  -7.312  1.00 88.44           N
ATOM    360  CA  GLN A  85       7.111   1.377  -6.255  1.00 88.44           C
ATOM    361  C   GLN A  85       6.235   2.148  -5.282  1.00 88.44           C
ATOM    362  CB  GLN A  85       8.157   2.332  -6.832  1.00 88.44           C
ATOM    363  O   GLN A  85       6.423   2.005  -4.083  1.00 88.44           O
ATOM    364  CG  GLN A  85       9.341   1.570  -7.419  1.00 88.44           C
ATOM    365  CD  GLN A  85      10.489   2.512  -7.748  1.00 88.44           C
ATOM    366  NE2 GLN A  85      11.700   2.149  -7.388  1.00 88.44           N
ATOM    367  OE1 GLN A  85      10.328   3.588  -8.303  1.00 88.44           O
ATOM    368  N   ASN A  86       5.247   2.903  -5.758  1.00 85.56           N
ATOM    369  CA  ASN A  86       4.322   3.619  -4.887  1.00 85.56           C
ATOM    370  C   ASN A  86       3.508   2.661  -4.008  1.00 85.56           C
ATOM    371  CB  ASN A  86       3.408   4.498  -5.747  1.00 85.56           C
ATOM    372  O   ASN A  86       3.381   2.900  -2.809  1.00 85.56           O
ATOM    373  CG  ASN A  86       4.105   5.724  -6.310  1.00 85.56           C
ATOM    374  ND2 ASN A  86       3.545   6.352  -7.317  1.00 85.56           N
ATOM    375  OD1 ASN A  86       5.134   6.171  -5.838  1.00 85.56           O
ATOM    376  N   VAL A  87       3.005   1.551  -4.561  1.00 87.88           N
ATOM    377  CA  VAL A  87       2.304   0.516  -3.776  1.00 87.88           C
ATOM    378  C   VAL A  87       3.246  -0.139  -2.764  1.00 87.88           C
ATOM    379  CB  VAL A  87       1.665  -0.553  -4.688  1.00 87.88           C
ATOM    380  O   VAL A  87       2.852  -0.357  -1.617  1.00 87.88           O
ATOM    381  CG1 VAL A  87       1.005  -1.679  -3.875  1.00 87.88           C
ATOM    382  CG2 VAL A  87       0.572   0.035  -5.591  1.00 87.88           C
ATOM    383  N   ALA A  88       4.486  -0.439  -3.160  1.00 88.56           N
ATOM    384  CA  ALA A  88       5.479  -1.063  -2.294  1.00 88.56           C
ATOM    385  C   ALA A  88       5.962  -0.120  -1.181  1.00 88.56           C
ATOM    386  CB  ALA A  88       6.642  -1.566  -3.155  1.00 88.56           C
ATOM    387  O   ALA A  88       6.030  -0.543  -0.030  1.00 88.56           O
ATOM    388  N   MET A  89       6.254   1.143  -1.504  1.00 84.62           N
ATOM    389  CA  MET A  89       6.654   2.195  -0.567  1.00 84.62           C
ATOM    390  C   MET A  89       5.536   2.504   0.413  1.00 84.62           C
ATOM    391  CB  MET A  89       7.008   3.497  -1.300  1.00 84.62           C
ATOM    392  O   MET A  89       5.773   2.443   1.617  1.00 84.62           O
ATOM    393  CG  MET A  89       8.396   3.469  -1.941  1.00 84.62           C
ATOM    394  SD  MET A  89       8.852   5.008  -2.792  1.00 84.62           S
ATOM    395  CE  MET A  89       8.769   6.214  -1.438  1.00 84.62           C
ATOM    396  N   LEU A  90       4.317   2.756  -0.090  1.00 84.50           N
ATOM    397  CA  LEU A  90       3.160   2.922   0.780  1.00 84.50           C
ATOM    398  C   LEU A  90       3.043   1.690   1.669  1.00 84.50           C
ATOM    399  CB  LEU A  90       1.869   3.165  -0.026  1.00 84.50           C
ATOM    400  O   LEU A  90       2.934   1.834   2.869  1.00 84.50           O
ATOM    401  CG  LEU A  90       0.681   3.519   0.892  1.00 84.50           C
ATOM    402  CD1 LEU A  90       0.809   4.917   1.496  1.00 84.50           C
ATOM    403  CD2 LEU A  90      -0.640   3.463   0.133  1.00 84.50           C
ATOM    404  N   GLY A  91       3.195   0.489   1.119  1.00 84.25           N
ATOM    405  CA  GLY A  91       3.209  -0.752   1.878  1.00 84.25           C
ATOM    406  C   GLY A  91       4.220  -0.854   3.002  1.00 84.25           C
ATOM    407  O   GLY A  91       3.881  -1.324   4.082  1.00 84.25           O
ATOM    408  N   GLN A  92       5.462  -0.447   2.761  1.00 85.12           N
ATOM    409  CA  GLN A  92       6.514  -0.452   3.780  1.00 85.12           C
ATOM    410  C   GLN A  92       6.178   0.497   4.931  1.00 85.12           C
ATOM    411  CB  GLN A  92       7.844  -0.047   3.135  1.00 85.12           C
ATOM    412  O   GLN A  92       6.383   0.153   6.098  1.00 85.12           O
ATOM    413  CG  GLN A  92       8.413  -1.169   2.257  1.00 85.12           C
ATOM    414  CD  GLN A  92       9.651  -0.744   1.476  1.00 85.12           C
ATOM    415  NE2 GLN A  92      10.084  -1.536   0.521  1.00 85.12           N
ATOM    416  OE1 GLN A  92      10.273   0.277   1.701  1.00 85.12           O
ATOM    417  N   ASP A  93       5.620   1.648   4.579  1.00 83.88           N
ATOM    418  CA  ASP A  93       5.235   2.714   5.489  1.00 83.88           C
ATOM    419  C   ASP A  93       3.956   2.359   6.271  1.00 83.88           C
ATOM    420  CB  ASP A  93       5.062   3.968   4.622  1.00 83.88           C
ATOM    421  O   ASP A  93       3.907   2.466   7.498  1.00 83.88           O
ATOM    422  CG  ASP A  93       6.377   4.650   4.225  1.00 83.88           C
ATOM    423  OD1 ASP A  93       7.490   4.152   4.484  1.00 83.88           O
ATOM    424  OD2 ASP A  93       6.285   5.744   3.628  1.00 83.88           O
ATOM    425  N   ILE A  94       2.928   1.858   5.580  1.00 82.44           N
ATOM    426  CA  ILE A  94       1.602   1.592   6.144  1.00 82.44           C
ATOM    427  C   ILE A  94       1.418   0.184   6.672  1.00 82.44           C
ATOM    428  CB  ILE A  94       0.425   2.018   5.238  1.00 82.44           C
ATOM    429  O   ILE A  94       0.406  -0.083   7.309  1.00 82.44           O
ATOM    430  CG1 ILE A  94       0.125   0.972   4.135  1.00 82.44           C
ATOM    431  CG2 ILE A  94       0.652   3.462   4.751  1.00 82.44           C
ATOM    432  CD1 ILE A  94      -1.048   1.304   3.213  1.00 82.44           C
ATOM    433  N   SER A  95       2.377  -0.722   6.490  1.00 81.81           N
ATOM    434  CA  SER A  95       2.314  -2.074   7.055  1.00 81.81           C
ATOM    435  C   SER A  95       2.021  -2.060   8.559  1.00 81.81           C
ATOM    436  CB  SER A  95       3.652  -2.769   6.839  1.00 81.81           C
ATOM    437  O   SER A  95       1.218  -2.844   9.061  1.00 81.81           O
ATOM    438  OG  SER A  95       4.695  -2.047   7.472  1.00 81.81           O
ATOM    439  N   THR A  96       2.617  -1.103   9.281  1.00 79.94           N
ATOM    440  CA  THR A  96       2.387  -0.927  10.720  1.00 79.94           C
ATOM    441  C   THR A  96       0.922  -0.608  11.011  1.00 79.94           C
ATOM    442  CB  THR A  96       3.292   0.185  11.270  1.00 79.94           C
ATOM    443  O   THR A  96       0.373  -1.113  11.987  1.00 79.94           O
ATOM    444  CG2 THR A  96       3.157   0.372  12.780  1.00 79.94           C
ATOM    445  OG1 THR A  96       4.639  -0.157  11.018  1.00 79.94           O
ATOM    446  N   TYR A  97       0.281   0.163  10.135  1.00 85.69           N
ATOM    447  CA  TYR A  97      -1.123   0.547  10.222  1.00 85.69           C
ATOM    448  C   TYR A  97      -2.055  -0.561   9.705  1.00 85.69           C
ATOM    449  CB  TYR A  97      -1.292   1.901   9.512  1.00 85.69           C
ATOM    450  O   TYR A  97      -3.063  -0.844  10.340  1.00 85.69           O
ATOM    451  CG  TYR A  97      -0.390   2.980  10.070  1.00 85.69           C
ATOM    452  CD1 TYR A  97      -0.521   3.366  11.415  1.00 85.69           C
ATOM    453  CD2 TYR A  97       0.581   3.592   9.263  1.00 85.69           C
ATOM    454  CE1 TYR A  97       0.362   4.307  11.964  1.00 85.69           C
ATOM    455  CE2 TYR A  97       1.495   4.504   9.813  1.00 85.69           C
ATOM    456  OH  TYR A  97       2.279   5.676  11.758  1.00 85.69           O
ATOM    457  CZ  TYR A  97       1.392   4.849  11.172  1.00 85.69           C
ATOM    458  N   SER A  98      -1.656  -1.335   8.689  1.00 85.69           N
ATOM    459  CA  SER A  98      -2.405  -2.512   8.209  1.00 85.69           C
ATOM    460  C   SER A  98      -2.736  -3.508   9.335  1.00 85.69           C
ATOM    461  CB  SER A  98      -1.629  -3.211   7.083  1.00 85.69           C
ATOM    462  O   SER A  98      -3.813  -4.104   9.357  1.00 85.69           O
ATOM    463  OG  SER A  98      -0.621  -4.086   7.564  1.00 85.69           O
ATOM    464  N   LYS A  99      -1.854  -3.627  10.341  1.00 92.44           N
ATOM    465  CA  LYS A  99      -2.121  -4.394  11.568  1.00 92.44           C
ATOM    466  C   LYS A  99      -3.279  -3.823  12.383  1.00 92.44           C
ATOM    467  CB  LYS A  99      -0.872  -4.452  12.453  1.00 92.44           C
ATOM    468  O   LYS A  99      -4.064  -4.599  12.918  1.00 92.44           O
ATOM    469  CG  LYS A  99       0.212  -5.360  11.864  1.00 92.44           C
ATOM    470  CD  LYS A  99       1.396  -5.515  12.822  1.00 92.44           C
ATOM    471  CE  LYS A  99       2.270  -4.262  12.824  1.00 92.44           C
ATOM    472  NZ  LYS A  99       3.317  -4.362  13.865  1.00 92.44           N
ATOM    473  N   ASN A 100      -3.397  -2.502  12.492  1.00 92.88           N
ATOM    474  CA  ASN A 100      -4.498  -1.851  13.208  1.00 92.88           C
ATOM    475  C   ASN A 100      -5.832  -2.154  12.520  1.00 92.88           C
ATOM    476  CB  ASN A 100      -4.264  -0.333  13.325  1.00 92.88           C
ATOM    477  O   ASN A 100      -6.792  -2.502  13.203  1.00 92.88           O
ATOM    478  CG  ASN A 100      -2.973   0.038  14.023  1.00 92.88           C
ATOM    479  ND2 ASN A 100      -2.452   1.212  13.754  1.00 92.88           N
ATOM    480  OD1 ASN A 100      -2.400  -0.711  14.795  1.00 92.88           O
ATOM    481  N   TYR A 101      -5.872  -2.128  11.183  1.00 94.00           N
ATOM    482  CA  TYR A 101      -7.054  -2.544  10.426  1.00 94.00           C
ATOM    483  C   TYR A 101      -7.398  -4.028  10.650  1.00 94.00           C
ATOM    484  CB  TYR A 101      -6.849  -2.234   8.942  1.00 94.00           C
ATOM    485  O   TYR A 101      -8.542  -4.360  10.962  1.00 94.00           O
ATOM    486  CG  TYR A 101      -8.082  -2.532   8.115  1.00 94.00           C
ATOM    487  CD1 TYR A 101      -8.113  -3.646   7.257  1.00 94.00           C
ATOM    488  CD2 TYR A 101      -9.213  -1.703   8.232  1.00 94.00           C
ATOM    489  CE1 TYR A 101      -9.261  -3.910   6.487  1.00 94.00           C
ATOM    490  CE2 TYR A 101     -10.373  -1.981   7.488  1.00 94.00           C
ATOM    491  OH  TYR A 101     -11.511  -3.338   5.885  1.00 94.00           O
ATOM    492  CZ  TYR A 101     -10.395  -3.081   6.610  1.00 94.00           C
ATOM    493  N   ALA A 102      -6.407  -4.926  10.604  1.00 95.81           N
ATOM    494  CA  ALA A 102      -6.609  -6.341  10.929  1.00 95.81           C
ATOM    495  C   ALA A 102      -7.152  -6.543  12.359  1.00 95.81           C
ATOM    496  CB  ALA A 102      -5.285  -7.088  10.734  1.00 95.81           C
ATOM    497  O   ALA A 102      -8.043  -7.364  12.584  1.00 95.81           O
ATOM    498  N   TRP A 103      -6.659  -5.768  13.329  1.00 96.19           N
ATOM    499  CA  TRP A 103      -7.170  -5.774  14.698  1.00 96.19           C
ATOM    500  C   TRP A 103      -8.592  -5.231  14.806  1.00 96.19           C
ATOM    501  CB  TRP A 103      -6.233  -4.994  15.621  1.00 96.19           C
ATOM    502  O   TRP A 103      -9.380  -5.789  15.567  1.00 96.19           O
ATOM    503  CG  TRP A 103      -5.073  -5.794  16.108  1.00 96.19           C
ATOM    504  CD1 TRP A 103      -3.770  -5.539  15.864  1.00 96.19           C
ATOM    505  CD2 TRP A 103      -5.102  -6.966  16.973  1.00 96.19           C
ATOM    506  CE2 TRP A 103      -3.758  -7.377  17.207  1.00 96.19           C
ATOM    507  CE3 TRP A 103      -6.126  -7.704  17.608  1.00 96.19           C
ATOM    508  NE1 TRP A 103      -2.988  -6.480  16.500  1.00 96.19           N
ATOM    509  CH2 TRP A 103      -4.476  -9.153  18.676  1.00 96.19           C
ATOM    510  CZ2 TRP A 103      -3.439  -8.458  18.035  1.00 96.19           C
ATOM    511  CZ3 TRP A 103      -5.816  -8.783  18.456  1.00 96.19           C
ATOM    512  N   ALA A 104      -8.944  -4.187  14.056  1.00 95.19           N
ATOM    513  CA  ALA A 104     -10.311  -3.680  13.991  1.00 95.19           C
ATOM    514  C   ALA A 104     -11.279  -4.754  13.471  1.00 95.19           C
ATOM    515  CB  ALA A 104     -10.330  -2.417  13.128  1.00 95.19           C
ATOM    516  O   ALA A 104     -12.306  -5.007  14.101  1.00 95.19           O
ATOM    517  N   LEU A 105     -10.909  -5.462  12.395  1.00 95.88           N
ATOM    518  CA  LEU A 105     -11.683  -6.590  11.860  1.00 95.88           C
ATOM    519  C   LEU A 105     -11.835  -7.721  12.883  1.00 95.88           C
ATOM    520  CB  LEU A 105     -11.001  -7.133  10.591  1.00 95.88           C
ATOM    521  O   LEU A 105     -12.937  -8.234  13.090  1.00 95.88           O
ATOM    522  CG  LEU A 105     -11.084  -6.218   9.360  1.00 95.88           C
ATOM    523  CD1 LEU A 105     -10.247  -6.834   8.240  1.00 95.88           C
ATOM    524  CD2 LEU A 105     -12.516  -6.074   8.853  1.00 95.88           C
ATOM    525  N   ALA A 106     -10.745  -8.094  13.557  1.00 97.00           N
ATOM    526  CA  ALA A 106     -10.762  -9.104  14.609  1.00 97.00           C
ATOM    527  C   ALA A 106     -11.689  -8.725  15.774  1.00 97.00           C
ATOM    528  CB  ALA A 106      -9.334  -9.295  15.118  1.00 97.00           C
ATOM    529  O   ALA A 106     -12.495  -9.551  16.204  1.00 97.00           O
ATOM    530  N   LYS A 107     -11.584  -7.486  16.273  1.00 96.31           N
ATOM    531  CA  LYS A 107     -12.412  -6.943  17.363  1.00 96.31           C
ATOM    532  C   LYS A 107     -13.889  -6.970  16.993  1.00 96.31           C
ATOM    533  CB  LYS A 107     -11.993  -5.495  17.665  1.00 96.31           C
ATOM    534  O   LYS A 107     -14.680  -7.542  17.739  1.00 96.31           O
ATOM    535  CG  LYS A 107     -10.673  -5.390  18.437  1.00 96.31           C
ATOM    536  CD  LYS A 107     -10.111  -3.967  18.332  1.00 96.31           C
ATOM    537  CE  LYS A 107      -8.716  -3.859  18.946  1.00 96.31           C
ATOM    538  NZ  LYS A 107      -8.248  -2.454  18.921  1.00 96.31           N
ATOM    539  N   TYR A 108     -14.233  -6.409  15.832  1.00 96.25           N
ATOM    540  CA  TYR A 108     -15.597  -6.402  15.306  1.00 96.25           C
ATOM    541  C   TYR A 108     -16.165  -7.823  15.226  1.00 96.25           C
ATOM    542  CB  TYR A 108     -15.603  -5.742  13.918  1.00 96.25           C
ATOM    543  O   TYR A 108     -17.216  -8.112  15.797  1.00 96.25           O
ATOM    544  CG  TYR A 108     -16.933  -5.896  13.206  1.00 96.25           C
ATOM    545  CD1 TYR A 108     -17.115  -6.896  12.229  1.00 96.25           C
ATOM    546  CD2 TYR A 108     -18.005  -5.059  13.560  1.00 96.25           C
ATOM    547  CE1 TYR A 108     -18.377  -7.074  11.627  1.00 96.25           C
ATOM    548  CE2 TYR A 108     -19.265  -5.230  12.959  1.00 96.25           C
ATOM    549  OH  TYR A 108     -20.692  -6.398  11.444  1.00 96.25           O
ATOM    550  CZ  TYR A 108     -19.457  -6.245  12.000  1.00 96.25           C
ATOM    551  N   THR A 109     -15.427  -8.730  14.582  1.00 96.88           N
ATOM    552  CA  THR A 109     -15.865 -10.112  14.355  1.00 96.88           C
ATOM    553  C   THR A 109     -16.059 -10.866  15.670  1.00 96.88           C
ATOM    554  CB  THR A 109     -14.857 -10.857  13.470  1.00 96.88           C
ATOM    555  O   THR A 109     -17.065 -11.553  15.847  1.00 96.88           O
ATOM    556  CG2 THR A 109     -15.337 -12.260  13.114  1.00 96.88           C
ATOM    557  OG1 THR A 109     -14.674 -10.172  12.257  1.00 96.88           O
ATOM    558  N   ALA A 110     -15.129 -10.714  16.618  1.00 97.31           N
ATOM    559  CA  ALA A 110     -15.223 -11.340  17.930  1.00 97.31           C
ATOM    560  C   ALA A 110     -16.409 -10.804  18.742  1.00 97.31           C
ATOM    561  CB  ALA A 110     -13.906 -11.119  18.680  1.00 97.31           C
ATOM    562  O   ALA A 110     -17.189 -11.599  19.262  1.00 97.31           O
ATOM    563  N   LEU A 111     -16.567  -9.478  18.831  1.00 96.44           N
ATOM    564  CA  LEU A 111     -17.681  -8.846  19.542  1.00 96.44           C
ATOM    565  C   LEU A 111     -19.020  -9.298  18.957  1.00 96.44           C
ATOM    566  CB  LEU A 111     -17.540  -7.312  19.480  1.00 96.44           C
ATOM    567  O   LEU A 111     -19.868  -9.797  19.691  1.00 96.44           O
ATOM    568  CG  LEU A 111     -16.482  -6.734  20.437  1.00 96.44           C
ATOM    569  CD1 LEU A 111     -16.196  -5.274  20.088  1.00 96.44           C
ATOM    570  CD2 LEU A 111     -16.952  -6.786  21.894  1.00 96.44           C
ATOM    571  N   LYS A 112     -19.177  -9.221  17.632  1.00 96.12           N
ATOM    572  CA  LYS A 112     -20.390  -9.657  16.931  1.00 96.12           C
ATOM    573  C   LYS A 112     -20.720 -11.128  17.189  1.00 96.12           C
ATOM    574  CB  LYS A 112     -20.199  -9.382  15.438  1.00 96.12           C
ATOM    575  O   LYS A 112     -21.873 -11.461  17.443  1.00 96.12           O
ATOM    576  CG  LYS A 112     -21.472  -9.678  14.636  1.00 96.12           C
ATOM    577  CD  LYS A 112     -21.216  -9.330  13.174  1.00 96.12           C
ATOM    578  CE  LYS A 112     -22.505  -9.389  12.358  1.00 96.12           C
ATOM    579  NZ  LYS A 112     -22.256  -8.859  10.999  1.00 96.12           N
ATOM    580  N   ALA A 113     -19.726 -12.015  17.142  1.00 97.06           N
ATOM    581  CA  ALA A 113     -19.930 -13.431  17.442  1.00 97.06           C
ATOM    582  C   ALA A 113     -20.415 -13.640  18.886  1.00 97.06           C
ATOM    583  CB  ALA A 113     -18.621 -14.180  17.173  1.00 97.06           C
ATOM    584  O   ALA A 113     -21.375 -14.373  19.119  1.00 97.06           O
ATOM    585  N   LEU A 114     -19.787 -12.962  19.849  1.00 96.50           N
ATOM    586  CA  LEU A 114     -20.149 -13.061  21.261  1.00 96.50           C
ATOM    587  C   LEU A 114     -21.560 -12.511  21.543  1.00 96.50           C
ATOM    588  CB  LEU A 114     -19.089 -12.338  22.105  1.00 96.50           C
ATOM    589  O   LEU A 114     -22.307 -13.148  22.284  1.00 96.50           O
ATOM    590  CG  LEU A 114     -17.701 -13.004  22.129  1.00 96.50           C
ATOM    591  CD1 LEU A 114     -16.676 -12.029  22.711  1.00 96.50           C
ATOM    592  CD2 LEU A 114     -17.677 -14.277  22.977  1.00 96.50           C
ATOM    593  N   TYR A 115     -21.962 -11.391  20.927  1.00 95.31           N
ATOM    594  CA  TYR A 115     -23.338 -10.875  21.037  1.00 95.31           C
ATOM    595  C   TYR A 115     -24.372 -11.835  20.440  1.00 95.31           C
ATOM    596  CB  TYR A 115     -23.467  -9.490  20.383  1.00 95.31           C
ATOM    597  O   TYR A 115     -25.446 -12.010  21.011  1.00 95.31           O
ATOM    598  CG  TYR A 115     -22.843  -8.375  21.195  1.00 95.31           C
ATOM    599  CD1 TYR A 115     -23.346  -8.065  22.476  1.00 95.31           C
ATOM    600  CD2 TYR A 115     -21.762  -7.646  20.671  1.00 95.31           C
ATOM    601  CE1 TYR A 115     -22.729  -7.067  23.256  1.00 95.31           C
ATOM    602  CE2 TYR A 115     -21.119  -6.678  21.458  1.00 95.31           C
ATOM    603  OH  TYR A 115     -20.899  -5.519  23.502  1.00 95.31           O
ATOM    604  CZ  TYR A 115     -21.589  -6.405  22.752  1.00 95.31           C
ATOM    605  N   ASN A 116     -24.011 -12.544  19.368  1.00 96.12           N
ATOM    606  CA  ASN A 116     -24.842 -13.585  18.759  1.00 96.12           C
ATOM    607  C   ASN A 116     -24.854 -14.916  19.536  1.00 96.12           C
ATOM    608  CB  ASN A 116     -24.414 -13.746  17.292  1.00 96.12           C
ATOM    609  O   ASN A 116     -25.401 -15.911  19.059  1.00 96.12           O
ATOM    610  CG  ASN A 116     -24.856 -12.566  16.450  1.00 96.12           C
ATOM    611  ND2 ASN A 116     -24.114 -12.193  15.439  1.00 96.12           N
ATOM    612  OD1 ASN A 116     -25.900 -11.984  16.651  1.00 96.12           O
ATOM    613  N   GLY A 117     -24.267 -14.953  20.736  1.00 96.38           N
ATOM    614  CA  GLY A 117     -24.292 -16.109  21.629  1.00 96.38           C
ATOM    615  C   GLY A 117     -23.213 -17.159  21.362  1.00 96.38           C
ATOM    616  O   GLY A 117     -23.243 -18.216  21.996  1.00 96.38           O
ATOM    617  N   SER A 118     -22.251 -16.900  20.467  1.00 97.75           N
ATOM    618  CA  SER A 118     -21.091 -17.781  20.300  1.00 97.75           C
ATOM    619  C   SER A 118     -20.241 -17.823  21.569  1.00 97.75           C
ATOM    620  CB  SER A 118     -20.203 -17.352  19.130  1.00 97.75           C
ATOM    621  O   SER A 118     -20.114 -16.839  22.299  1.00 97.75           O
ATOM    622  OG  SER A 118     -20.892 -17.453  17.902  1.00 97.75           O
ATOM    623  N   ASN A 119     -19.598 -18.962  21.826  1.00 97.38           N
ATOM    624  CA  ASN A 119     -18.625 -19.055  22.917  1.00 97.38           C
ATOM    625  C   ASN A 119     -17.263 -18.445  22.522  1.00 97.38           C
ATOM    626  CB  ASN A 119     -18.540 -20.507  23.417  1.00 97.38           C
ATOM    627  O   ASN A 119     -16.990 -18.170  21.354  1.00 97.38           O
ATOM    628  CG  ASN A 119     -18.020 -21.458  22.358  1.00 97.38           C
ATOM    629  ND2 ASN A 119     -18.810 -22.436  21.986  1.00 97.38           N
ATOM    630  OD1 ASN A 119     -16.899 -21.327  21.890  1.00 97.38           O
ATOM    631  N   ALA A 120     -16.366 -18.274  23.500  1.00 96.88           N
ATOM    632  CA  ALA A 120     -15.050 -17.667  23.274  1.00 96.88           C
ATOM    633  C   ALA A 120     -14.221 -18.382  22.190  1.00 96.88           C
ATOM    634  CB  ALA A 120     -14.288 -17.649  24.606  1.00 96.88           C
ATOM    635  O   ALA A 120     -13.532 -17.725  21.415  1.00 96.88           O
ATOM    636  N   LYS A 121     -14.300 -19.716  22.106  1.00 97.75           N
ATOM    637  CA  LYS A 121     -13.542 -20.503  21.124  1.00 97.75           C
ATOM    638  C   LYS A 121     -14.064 -20.286  19.703  1.00 97.75           C
ATOM    639  CB  LYS A 121     -13.584 -21.980  21.531  1.00 97.75           C
ATOM    640  O   LYS A 121     -13.272 -20.167  18.773  1.00 97.75           O
ATOM    641  CG  LYS A 121     -12.731 -22.857  20.608  1.00 97.75           C
ATOM    642  CD  LYS A 121     -12.851 -24.320  21.036  1.00 97.75           C
ATOM    643  CE  LYS A 121     -12.051 -25.196  20.073  1.00 97.75           C
ATOM    644  NZ  LYS A 121     -12.222 -26.630  20.405  1.00 97.75           N
ATOM    645  N   GLU A 122     -15.379 -20.226  19.535  1.00 97.94           N
ATOM    646  CA  GLU A 122     -16.016 -19.893  18.255  1.00 97.94           C
ATOM    647  C   GLU A 122     -15.682 -18.459  17.828  1.00 97.94           C
ATOM    648  CB  GLU A 122     -17.530 -20.067  18.393  1.00 97.94           C
ATOM    649  O   GLU A 122     -15.254 -18.241  16.696  1.00 97.94           O
ATOM    650  CG  GLU A 122     -17.943 -21.545  18.404  1.00 97.94           C
ATOM    651  CD  GLU A 122     -19.349 -21.765  18.974  1.00 97.94           C
ATOM    652  OE1 GLU A 122     -19.638 -22.948  19.266  1.00 97.94           O
ATOM    653  OE2 GLU A 122     -20.055 -20.774  19.272  1.00 97.94           O
ATOM    654  N   ALA A 123     -15.768 -17.492  18.749  1.00 97.94           N
ATOM    655  CA  ALA A 123     -15.390 -16.104  18.482  1.00 97.94           C
ATOM    656  C   ALA A 123     -13.908 -15.971  18.076  1.00 97.94           C
ATOM    657  CB  ALA A 123     -15.723 -15.265  19.721  1.00 97.94           C
ATOM    658  O   ALA A 123     -13.588 -15.245  17.136  1.00 97.94           O
ATOM    659  N   GLN A 124     -13.003 -16.717  18.726  1.00 98.19           N
ATOM    660  CA  GLN A 124     -11.588 -16.802  18.334  1.00 98.19           C
ATOM    661  C   GLN A 124     -11.426 -17.331  16.905  1.00 98.19           C
ATOM    662  CB  GLN A 124     -10.825 -17.734  19.291  1.00 98.19           C
ATOM    663  O   GLN A 124     -10.657 -16.773  16.126  1.00 98.19           O
ATOM    664  CG  GLN A 124     -10.488 -17.093  20.641  1.00 98.19           C
ATOM    665  CD  GLN A 124      -9.958 -18.098  21.661  1.00 98.19           C
ATOM    666  NE2 GLN A 124      -9.202 -17.653  22.638  1.00 98.19           N
ATOM    667  OE1 GLN A 124     -10.200 -19.296  21.620  1.00 98.19           O
ATOM    668  N   GLN A 125     -12.139 -18.402  16.546  1.00 98.12           N
ATOM    669  CA  GLN A 125     -12.071 -18.985  15.203  1.00 98.12           C
ATOM    670  C   GLN A 125     -12.549 -18.005  14.127  1.00 98.12           C
ATOM    671  CB  GLN A 125     -12.885 -20.285  15.150  1.00 98.12           C
ATOM    672  O   GLN A 125     -11.865 -17.848  13.116  1.00 98.12           O
ATOM    673  CG  GLN A 125     -12.164 -21.434  15.866  1.00 98.12           C
ATOM    674  CD  GLN A 125     -12.988 -22.717  15.906  1.00 98.12           C
ATOM    675  NE2 GLN A 125     -12.362 -23.858  16.103  1.00 98.12           N
ATOM    676  OE1 GLN A 125     -14.191 -22.763  15.747  1.00 98.12           O
ATOM    677  N   LEU A 126     -13.664 -17.311  14.364  1.00 97.75           N
ATOM    678  CA  LEU A 126     -14.198 -16.316  13.432  1.00 97.75           C
ATOM    679  C   LEU A 126     -13.257 -15.115  13.286  1.00 97.75           C
ATOM    680  CB  LEU A 126     -15.599 -15.886  13.899  1.00 97.75           C
ATOM    681  O   LEU A 126     -12.945 -14.713  12.167  1.00 97.75           O
ATOM    682  CG  LEU A 126     -16.670 -16.985  13.776  1.00 97.75           C
ATOM    683  CD1 LEU A 126     -17.948 -16.529  14.476  1.00 97.75           C
ATOM    684  CD2 LEU A 126     -17.004 -17.297  12.316  1.00 97.75           C
ATOM    685  N   ALA A 127     -12.719 -14.591  14.391  1.00 97.81           N
ATOM    686  CA  ALA A 127     -11.751 -13.496  14.342  1.00 97.81           C
ATOM    687  C   ALA A 127     -10.465 -13.890  13.591  1.00 97.81           C
ATOM    688  CB  ALA A 127     -11.461 -13.043  15.775  1.00 97.81           C
ATOM    689  O   ALA A 127      -9.954 -13.113  12.785  1.00 97.81           O
ATOM    690  N   ARG A 128      -9.960 -15.117  13.798  1.00 97.88           N
ATOM    691  CA  ARG A 128      -8.816 -15.663  13.043  1.00 97.88           C
ATOM    692  C   ARG A 128      -9.101 -15.728  11.552  1.00 97.88           C
ATOM    693  CB  ARG A 128      -8.487 -17.079  13.522  1.00 97.88           C
ATOM    694  O   ARG A 128      -8.230 -15.389  10.755  1.00 97.88           O
ATOM    695  CG  ARG A 128      -7.708 -17.106  14.832  1.00 97.88           C
ATOM    696  CD  ARG A 128      -7.513 -18.565  15.230  1.00 97.88           C
ATOM    697  NE  ARG A 128      -6.556 -18.661  16.329  1.00 97.88           N
ATOM    698  NH1 ARG A 128      -5.867 -20.839  16.091  1.00 97.88           N
ATOM    699  NH2 ARG A 128      -4.837 -19.524  17.508  1.00 97.88           N
ATOM    700  CZ  ARG A 128      -5.779 -19.668  16.642  1.00 97.88           C
ATOM    701  N   GLN A 129     -10.293 -16.192  11.184  1.00 97.19           N
ATOM    702  CA  GLN A 129     -10.700 -16.289   9.790  1.00 97.19           C
ATOM    703  C   GLN A 129     -10.753 -14.903   9.139  1.00 97.19           C
ATOM    704  CB  GLN A 129     -12.030 -17.043   9.700  1.00 97.19           C
ATOM    705  O   GLN A 129     -10.149 -14.733   8.085  1.00 97.19           O
ATOM    706  CG  GLN A 129     -12.467 -17.198   8.239  1.00 97.19           C
ATOM    707  CD  GLN A 129     -13.734 -18.021   8.068  1.00 97.19           C
ATOM    708  NE2 GLN A 129     -14.290 -18.016   6.880  1.00 97.19           N
ATOM    709  OE1 GLN A 129     -14.216 -18.694   8.969  1.00 97.19           O
ATOM    710  N   ALA A 130     -11.360 -13.910   9.794  1.00 96.62           N
ATOM    711  CA  ALA A 130     -11.421 -12.539   9.283  1.00 96.62           C
ATOM    712  C   ALA A 130     -10.021 -11.940   9.040  1.00 96.62           C
ATOM    713  CB  ALA A 130     -12.234 -11.695  10.273  1.00 96.62           C
ATOM    714  O   ALA A 130      -9.743 -11.402   7.968  1.00 96.62           O
ATOM    715  N   VAL A 131      -9.098 -12.100   9.999  1.00 97.06           N
ATOM    716  CA  VAL A 131      -7.700 -11.653   9.849  1.00 97.06           C
ATOM    717  C   VAL A 131      -6.992 -12.400   8.717  1.00 97.06           C
ATOM    718  CB  VAL A 131      -6.931 -11.826  11.175  1.00 97.06           C
ATOM    719  O   VAL A 131      -6.278 -11.790   7.919  1.00 97.06           O
ATOM    720  CG1 VAL A 131      -5.424 -11.570  11.038  1.00 97.06           C
ATOM    721  CG2 VAL A 131      -7.462 -10.847  12.224  1.00 97.06           C
ATOM    722  N   TYR A 132      -7.179 -13.719   8.628  1.00 97.25           N
ATOM    723  CA  TYR A 132      -6.588 -14.530   7.568  1.00 97.25           C
ATOM    724  C   TYR A 132      -7.076 -14.102   6.179  1.00 97.25           C
ATOM    725  CB  TYR A 132      -6.893 -16.014   7.818  1.00 97.25           C
ATOM    726  O   TYR A 132      -6.260 -13.956   5.272  1.00 97.25           O
ATOM    727  CG  TYR A 132      -6.388 -16.900   6.699  1.00 97.25           C
ATOM    728  CD1 TYR A 132      -7.254 -17.297   5.660  1.00 97.25           C
ATOM    729  CD2 TYR A 132      -5.020 -17.217   6.643  1.00 97.25           C
ATOM    730  CE1 TYR A 132      -6.743 -17.983   4.542  1.00 97.25           C
ATOM    731  CE2 TYR A 132      -4.499 -17.893   5.529  1.00 97.25           C
ATOM    732  OH  TYR A 132      -4.812 -18.784   3.357  1.00 97.25           O
ATOM    733  CZ  TYR A 132      -5.361 -18.246   4.472  1.00 97.25           C
ATOM    734  N   GLU A 133      -8.381 -13.891   6.010  1.00 95.75           N
ATOM    735  CA  GLU A 133      -8.985 -13.470   4.744  1.00 95.75           C
ATOM    736  C   GLU A 133      -8.490 -12.089   4.309  1.00 95.75           C
ATOM    737  CB  GLU A 133     -10.515 -13.491   4.863  1.00 95.75           C
ATOM    738  O   GLU A 133      -8.119 -11.922   3.146  1.00 95.75           O
ATOM    739  CG  GLU A 133     -11.050 -14.932   4.842  1.00 95.75           C
ATOM    740  CD  GLU A 133     -12.571 -15.030   5.034  1.00 95.75           C
ATOM    741  OE1 GLU A 133     -13.048 -16.187   5.147  1.00 95.75           O
ATOM    742  OE2 GLU A 133     -13.246 -13.983   5.039  1.00 95.75           O
ATOM    743  N   TYR A 134      -8.381 -11.137   5.241  1.00 95.38           N
ATOM    744  CA  TYR A 134      -7.793  -9.824   4.973  1.00 95.38           C
ATOM    745  C   TYR A 134      -6.367  -9.936   4.409  1.00 95.38           C
ATOM    746  CB  TYR A 134      -7.818  -8.979   6.255  1.00 95.38           C
ATOM    747  O   TYR A 134      -6.089  -9.473   3.299  1.00 95.38           O
ATOM    748  CG  TYR A 134      -6.979  -7.720   6.149  1.00 95.38           C
ATOM    749  CD1 TYR A 134      -5.873  -7.524   7.001  1.00 95.38           C
ATOM    750  CD2 TYR A 134      -7.262  -6.783   5.137  1.00 95.38           C
ATOM    751  CE1 TYR A 134      -5.056  -6.385   6.844  1.00 95.38           C
ATOM    752  CE2 TYR A 134      -6.429  -5.666   4.960  1.00 95.38           C
ATOM    753  OH  TYR A 134      -4.535  -4.377   5.632  1.00 95.38           O
ATOM    754  CZ  TYR A 134      -5.328  -5.462   5.812  1.00 95.38           C
ATOM    755  N   TYR A 135      -5.466 -10.616   5.126  1.00 96.00           N
ATOM    756  CA  TYR A 135      -4.079 -10.762   4.681  1.00 96.00           C
ATOM    757  C   TYR A 135      -3.938 -11.647   3.436  1.00 96.00           C
ATOM    758  CB  TYR A 135      -3.215 -11.291   5.829  1.00 96.00           C
ATOM    759  O   TYR A 135      -3.019 -11.445   2.635  1.00 96.00           O
ATOM    760  CG  TYR A 135      -2.827 -10.234   6.843  1.00 96.00           C
ATOM    761  CD1 TYR A 135      -1.973  -9.185   6.457  1.00 96.00           C
ATOM    762  CD2 TYR A 135      -3.300 -10.293   8.166  1.00 96.00           C
ATOM    763  CE1 TYR A 135      -1.558  -8.217   7.388  1.00 96.00           C
ATOM    764  CE2 TYR A 135      -2.887  -9.330   9.106  1.00 96.00           C
ATOM    765  OH  TYR A 135      -1.657  -7.339   9.612  1.00 96.00           O
ATOM    766  CZ  TYR A 135      -2.017  -8.291   8.717  1.00 96.00           C
ATOM    767  N   TYR A 136      -4.834 -12.617   3.236  1.00 95.94           N
ATOM    768  CA  TYR A 136      -4.885 -13.417   2.016  1.00 95.94           C
ATOM    769  C   TYR A 136      -5.232 -12.550   0.806  1.00 95.94           C
ATOM    770  CB  TYR A 136      -5.887 -14.565   2.179  1.00 95.94           C
ATOM    771  O   TYR A 136      -4.533 -12.621  -0.205  1.00 95.94           O
ATOM    772  CG  TYR A 136      -6.034 -15.404   0.928  1.00 95.94           C
ATOM    773  CD1 TYR A 136      -7.034 -15.100  -0.016  1.00 95.94           C
ATOM    774  CD2 TYR A 136      -5.140 -16.464   0.695  1.00 95.94           C
ATOM    775  CE1 TYR A 136      -7.136 -15.853  -1.200  1.00 95.94           C
ATOM    776  CE2 TYR A 136      -5.253 -17.236  -0.476  1.00 95.94           C
ATOM    777  OH  TYR A 136      -6.340 -17.660  -2.565  1.00 95.94           O
ATOM    778  CZ  TYR A 136      -6.243 -16.922  -1.430  1.00 95.94           C
ATOM    779  N   ASN A 137      -6.253 -11.698   0.915  1.00 93.69           N
ATOM    780  CA  ASN A 137      -6.626 -10.778  -0.156  1.00 93.69           C
ATOM    781  C   ASN A 137      -5.483  -9.808  -0.465  1.00 93.69           C
ATOM    782  CB  ASN A 137      -7.915 -10.042   0.229  1.00 93.69           C
ATOM    783  O   ASN A 137      -5.098  -9.672  -1.622  1.00 93.69           O
ATOM    784  CG  ASN A 137      -9.134 -10.946   0.249  1.00 93.69           C
ATOM    785  ND2 ASN A 137     -10.166 -10.552   0.956  1.00 93.69           N
ATOM    786  OD1 ASN A 137      -9.186 -11.997  -0.380  1.00 93.69           O
ATOM    787  N   LEU A 138      -4.854  -9.236   0.563  1.00 93.12           N
ATOM    788  CA  LEU A 138      -3.680  -8.379   0.404  1.00 93.12           C
ATOM    789  C   LEU A 138      -2.528  -9.094  -0.330  1.00 93.12           C
ATOM    790  CB  LEU A 138      -3.276  -7.909   1.810  1.00 93.12           C
ATOM    791  O   LEU A 138      -1.966  -8.568  -1.290  1.00 93.12           O
ATOM    792  CG  LEU A 138      -2.103  -6.926   1.835  1.00 93.12           C
ATOM    793  CD1 LEU A 138      -2.381  -5.704   0.982  1.00 93.12           C
ATOM    794  CD2 LEU A 138      -1.859  -6.477   3.272  1.00 93.12           C
ATOM    795  N   THR A 139      -2.225 -10.334   0.067  1.00 94.88           N
ATOM    796  CA  THR A 139      -1.223 -11.187  -0.595  1.00 94.88           C
ATOM    797  C   THR A 139      -1.565 -11.407  -2.068  1.00 94.88           C
ATOM    798  CB  THR A 139      -1.126 -12.553   0.106  1.00 94.88           C
ATOM    799  O   THR A 139      -0.702 -11.267  -2.935  1.00 94.88           O
ATOM    800  CG2 THR A 139      -0.115 -13.504  -0.535  1.00 94.88           C
ATOM    801  OG1 THR A 139      -0.730 -12.391   1.446  1.00 94.88           O
ATOM    802  N   MET A 140      -2.823 -11.734  -2.367  1.00 94.62           N
ATOM    803  CA  MET A 140      -3.281 -11.962  -3.736  1.00 94.62           C
ATOM    804  C   MET A 140      -3.226 -10.694  -4.584  1.00 94.62           C
ATOM    805  CB  MET A 140      -4.699 -12.546  -3.730  1.00 94.62           C
ATOM    806  O   MET A 140      -2.845 -10.785  -5.749  1.00 94.62           O
ATOM    807  CG  MET A 140      -4.729 -14.012  -3.274  1.00 94.62           C
ATOM    808  SD  MET A 140      -3.663 -15.176  -4.184  1.00 94.62           S
ATOM    809  CE  MET A 140      -4.213 -14.889  -5.888  1.00 94.62           C
ATOM    810  N   ASN A 141      -3.530  -9.527  -4.019  1.00 91.81           N
ATOM    811  CA  ASN A 141      -3.461  -8.254  -4.732  1.00 91.81           C
ATOM    812  C   ASN A 141      -2.010  -7.935  -5.137  1.00 91.81           C
ATOM    813  CB  ASN A 141      -4.097  -7.152  -3.866  1.00 91.81           C
ATOM    814  O   ASN A 141      -1.746  -7.661  -6.306  1.00 91.81           O
ATOM    815  CG  ASN A 141      -5.570  -7.346  -3.567  1.00 91.81           C
ATOM    816  ND2 ASN A 141      -6.119  -6.531  -2.694  1.00 91.81           N
ATOM    817  OD1 ASN A 141      -6.244  -8.214  -4.104  1.00 91.81           O
ATOM    818  N   ILE A 142      -1.045  -8.085  -4.218  1.00 93.19           N
ATOM    819  CA  ILE A 142       0.385  -7.877  -4.516  1.00 93.19           C
ATOM    820  C   ILE A 142       0.913  -8.899  -5.530  1.00 93.19           C
ATOM    821  CB  ILE A 142       1.222  -7.897  -3.215  1.00 93.19           C
ATOM    822  O   ILE A 142       1.661  -8.539  -6.439  1.00 93.19           O
ATOM    823  CG1 ILE A 142       0.825  -6.767  -2.238  1.00 93.19           C
ATOM    824  CG2 ILE A 142       2.736  -7.819  -3.504  1.00 93.19           C
ATOM    825  CD1 ILE A 142       0.917  -5.338  -2.792  1.00 93.19           C
ATOM    826  N   ILE A 143       0.520 -10.171  -5.413  1.00 94.88           N
ATOM    827  CA  ILE A 143       0.905 -11.207  -6.384  1.00 94.88           C
ATOM    828  C   ILE A 143       0.313 -10.917  -7.760  1.00 94.88           C
ATOM    829  CB  ILE A 143       0.499 -12.607  -5.874  1.00 94.88           C
ATOM    830  O   ILE A 143       0.986 -11.134  -8.767  1.00 94.88           O
ATOM    831  CG1 ILE A 143       1.461 -12.984  -4.728  1.00 94.88           C
ATOM    832  CG2 ILE A 143       0.502 -13.663  -7.003  1.00 94.88           C
ATOM    833  CD1 ILE A 143       1.145 -14.327  -4.073  1.00 94.88           C
ATOM    834  N   THR A 144      -0.929 -10.445  -7.819  1.00 93.56           N
ATOM    835  CA  THR A 144      -1.579 -10.148  -9.094  1.00 93.56           C
ATOM    836  C   THR A 144      -0.904  -8.964  -9.771  1.00 93.56           C
ATOM    837  CB  THR A 144      -3.092  -9.970  -8.960  1.00 93.56           C
ATOM    838  O   THR A 144      -0.460  -9.122 -10.901  1.00 93.56           O
ATOM    839  CG2 THR A 144      -3.715  -9.978 -10.345  1.00 93.56           C
ATOM    840  OG1 THR A 144      -3.631 -11.087  -8.280  1.00 93.56           O
ATOM    841  N   MET A 145      -0.648  -7.874  -9.045  1.00 92.06           N
ATOM    842  CA  MET A 145       0.149  -6.745  -9.536  1.00 92.06           C
ATOM    843  C   MET A 145       1.534  -7.184 -10.041  1.00 92.06           C
ATOM    844  CB  MET A 145       0.277  -5.730  -8.397  1.00 92.06           C
ATOM    845  O   MET A 145       1.928  -6.837 -11.152  1.00 92.06           O
ATOM    846  CG  MET A 145       1.000  -4.443  -8.802  1.00 92.06           C
ATOM    847  SD  MET A 145       1.112  -3.246  -7.445  1.00 92.06           S
ATOM    848  CE  MET A 145       2.353  -4.016  -6.371  1.00 92.06           C
ATOM    849  N   ALA A 146       2.256  -8.013  -9.274  1.00 94.12           N
ATOM    850  CA  ALA A 146       3.558  -8.543  -9.689  1.00 94.12           C
ATOM    851  C   ALA A 146       3.468  -9.365 -10.987  1.00 94.12           C
ATOM    852  CB  ALA A 146       4.130  -9.399  -8.551  1.00 94.12           C
ATOM    853  O   ALA A 146       4.339  -9.267 -11.853  1.00 94.12           O
ATOM    854  N   ASN A 147       2.410 -10.168 -11.131  1.00 95.56           N
ATOM    855  CA  ASN A 147       2.165 -10.966 -12.327  1.00 95.56           C
ATOM    856  C   ASN A 147       1.870 -10.090 -13.547  1.00 95.56           C
ATOM    857  CB  ASN A 147       1.001 -11.942 -12.077  1.00 95.56           C
ATOM    858  O   ASN A 147       2.457 -10.320 -14.603  1.00 95.56           O
ATOM    859  CG  ASN A 147       1.307 -13.057 -11.103  1.00 95.56           C
ATOM    860  ND2 ASN A 147       0.301 -13.743 -10.618  1.00 95.56           N
ATOM    861  OD1 ASN A 147       2.436 -13.401 -10.815  1.00 95.56           O
ATOM    862  N   GLU A 148       0.992  -9.098 -13.396  1.00 94.19           N
ATOM    863  CA  GLU A 148       0.621  -8.155 -14.453  1.00 94.19           C
ATOM    864  C   GLU A 148       1.845  -7.380 -14.940  1.00 94.19           C
ATOM    865  CB  GLU A 148      -0.431  -7.166 -13.927  1.00 94.19           C
ATOM    866  O   GLU A 148       2.108  -7.324 -16.142  1.00 94.19           O
ATOM    867  CG  GLU A 148      -1.771  -7.839 -13.608  1.00 94.19           C
ATOM    868  CD  GLU A 148      -2.774  -6.863 -12.986  1.00 94.19           C
ATOM    869  OE1 GLU A 148      -3.923  -6.841 -13.469  1.00 94.19           O
ATOM    870  OE2 GLU A 148      -2.427  -6.139 -12.028  1.00 94.19           O
ATOM    871  N   THR A 149       2.642  -6.848 -14.011  1.00 94.50           N
ATOM    872  CA  THR A 149       3.855  -6.103 -14.350  1.00 94.50           C
ATOM    873  C   THR A 149       4.895  -6.989 -15.014  1.00 94.50           C
ATOM    874  CB  THR A 149       4.437  -5.413 -13.117  1.00 94.50           C
ATOM    875  O   THR A 149       5.480  -6.588 -16.018  1.00 94.50           O
ATOM    876  CG2 THR A 149       5.724  -4.635 -13.408  1.00 94.50           C
ATOM    877  OG1 THR A 149       3.470  -4.506 -12.676  1.00 94.50           O
ATOM    878  N   ALA A 150       5.095  -8.218 -14.529  1.00 95.44           N
ATOM    879  CA  ALA A 150       5.990  -9.163 -15.186  1.00 95.44           C
ATOM    880  C   ALA A 150       5.587  -9.391 -16.653  1.00 95.44           C
ATOM    881  CB  ALA A 150       6.000 -10.479 -14.398  1.00 95.44           C
ATOM    882  O   ALA A 150       6.443  -9.344 -17.538  1.00 95.44           O
ATOM    883  N   GLU A 151       4.297  -9.615 -16.915  1.00 95.56           N
ATOM    884  CA  GLU A 151       3.772  -9.863 -18.261  1.00 95.56           C
ATOM    885  C   GLU A 151       3.877  -8.642 -19.174  1.00 95.56           C
ATOM    886  CB  GLU A 151       2.325 -10.375 -18.182  1.00 95.56           C
ATOM    887  O   GLU A 151       4.300  -8.791 -20.321  1.00 95.56           O
ATOM    888  CG  GLU A 151       2.320 -11.799 -17.626  1.00 95.56           C
ATOM    889  CD  GLU A 151       0.945 -12.465 -17.615  1.00 95.56           C
ATOM    890  OE1 GLU A 151       0.886 -13.622 -18.094  1.00 95.56           O
ATOM    891  OE2 GLU A 151       0.019 -12.054 -16.888  1.00 95.56           O
ATOM    892  N   LEU A 152       3.555  -7.447 -18.673  1.00 95.75           N
ATOM    893  CA  LEU A 152       3.682  -6.199 -19.428  1.00 95.75           C
ATOM    894  C   LEU A 152       5.144  -5.892 -19.756  1.00 95.75           C
ATOM    895  CB  LEU A 152       3.047  -5.050 -18.631  1.00 95.75           C
ATOM    896  O   LEU A 152       5.464  -5.619 -20.907  1.00 95.75           O
ATOM    897  CG  LEU A 152       1.511  -5.100 -18.590  1.00 95.75           C
ATOM    898  CD1 LEU A 152       0.994  -4.132 -17.530  1.00 95.75           C
ATOM    899  CD2 LEU A 152       0.878  -4.745 -19.939  1.00 95.75           C
ATOM    900  N   VAL A 153       6.054  -6.027 -18.787  1.00 95.00           N
ATOM    901  CA  VAL A 153       7.493  -5.817 -19.006  1.00 95.00           C
ATOM    902  C   VAL A 153       8.027  -6.766 -20.078  1.00 95.00           C
ATOM    903  CB  VAL A 153       8.268  -5.973 -17.684  1.00 95.00           C
ATOM    904  O   VAL A 153       8.717  -6.325 -20.995  1.00 95.00           O
ATOM    905  CG1 VAL A 153       9.787  -6.018 -17.884  1.00 95.00           C
ATOM    906  CG2 VAL A 153       7.980  -4.801 -16.738  1.00 95.00           C
ATOM    907  N   VAL A 154       7.695  -8.060 -20.006  1.00 94.12           N
ATOM    908  CA  VAL A 154       8.132  -9.034 -21.019  1.00 94.12           C
ATOM    909  C   VAL A 154       7.527  -8.722 -22.387  1.00 94.12           C
ATOM    910  CB  VAL A 154       7.826 -10.476 -20.574  1.00 94.12           C
ATOM    911  O   VAL A 154       8.254  -8.730 -23.379  1.00 94.12           O
ATOM    912  CG1 VAL A 154       8.027 -11.496 -21.702  1.00 94.12           C
ATOM    913  CG2 VAL A 154       8.773 -10.871 -19.433  1.00 94.12           C
ATOM    914  N   HIS A 155       6.229  -8.415 -22.456  1.00 95.25           N
ATOM    915  CA  HIS A 155       5.566  -8.063 -23.711  1.00 95.25           C
ATOM    916  C   HIS A 155       6.210  -6.827 -24.359  1.00 95.25           C
ATOM    917  CB  HIS A 155       4.065  -7.857 -23.456  1.00 95.25           C
ATOM    918  O   HIS A 155       6.659  -6.893 -25.506  1.00 95.25           O
ATOM    919  CG  HIS A 155       3.327  -7.441 -24.702  1.00 95.25           C
ATOM    920  CD2 HIS A 155       3.285  -6.178 -25.227  1.00 95.25           C
ATOM    921  ND1 HIS A 155       2.618  -8.258 -25.556  1.00 95.25           N
ATOM    922  CE1 HIS A 155       2.165  -7.500 -26.571  1.00 95.25           C
ATOM    923  NE2 HIS A 155       2.587  -6.237 -26.430  1.00 95.25           N
ATOM    924  N   SER A 156       6.306  -5.721 -23.618  1.00 94.56           N
ATOM    925  CA  SER A 156       6.810  -4.446 -24.128  1.00 94.56           C
ATOM    926  C   SER A 156       8.285  -4.524 -24.515  1.00 94.56           C
ATOM    927  CB  SER A 156       6.606  -3.346 -23.085  1.00 94.56           C
ATOM    928  O   SER A 156       8.667  -3.989 -25.553  1.00 94.56           O
ATOM    929  OG  SER A 156       5.241  -3.195 -22.745  1.00 94.56           O
ATOM    930  N   LEU A 157       9.124  -5.234 -23.751  1.00 92.31           N
ATOM    931  CA  LEU A 157      10.537  -5.406 -24.106  1.00 92.31           C
ATOM    932  C   LEU A 157      10.734  -6.335 -25.310  1.00 92.31           C
ATOM    933  CB  LEU A 157      11.342  -5.892 -22.894  1.00 92.31           C
ATOM    934  O   LEU A 157      11.592  -6.062 -26.145  1.00 92.31           O
ATOM    935  CG  LEU A 157      11.504  -4.838 -21.784  1.00 92.31           C
ATOM    936  CD1 LEU A 157      12.229  -5.462 -20.596  1.00 92.31           C
ATOM    937  CD2 LEU A 157      12.317  -3.621 -22.235  1.00 92.31           C
ATOM    938  N   ASN A 158       9.919  -7.380 -25.469  1.00 92.12           N
ATOM    939  CA  ASN A 158       9.971  -8.221 -26.668  1.00 92.12           C
ATOM    940  C   ASN A 158       9.524  -7.449 -27.918  1.00 92.12           C
ATOM    941  CB  ASN A 158       9.121  -9.483 -26.450  1.00 92.12           C
ATOM    942  O   ASN A 158      10.157  -7.558 -28.972  1.00 92.12           O
ATOM    943  CG  ASN A 158       9.771 -10.481 -25.510  1.00 92.12           C
ATOM    944  ND2 ASN A 158       9.059 -11.514 -25.130  1.00 92.12           N
ATOM    945  OD1 ASN A 158      10.929 -10.381 -25.140  1.00 92.12           O
ATOM    946  N   TYR A 159       8.474  -6.624 -27.812  1.00 92.69           N
ATOM    947  CA  TYR A 159       8.101  -5.699 -28.885  1.00 92.69           C
ATOM    948  C   TYR A 159       9.245  -4.726 -29.192  1.00 92.69           C
ATOM    949  CB  TYR A 159       6.825  -4.926 -28.518  1.00 92.69           C
ATOM    950  O   TYR A 159       9.572  -4.504 -30.361  1.00 92.69           O
ATOM    951  CG  TYR A 159       6.435  -3.922 -29.590  1.00 92.69           C
ATOM    952  CD1 TYR A 159       6.975  -2.620 -29.568  1.00 92.69           C
ATOM    953  CD2 TYR A 159       5.579  -4.306 -30.639  1.00 92.69           C
ATOM    954  CE1 TYR A 159       6.683  -1.711 -30.601  1.00 92.69           C
ATOM    955  CE2 TYR A 159       5.286  -3.400 -31.677  1.00 92.69           C
ATOM    956  OH  TYR A 159       5.517  -1.219 -32.642  1.00 92.69           O
ATOM    957  CZ  TYR A 159       5.838  -2.103 -31.661  1.00 92.69           C
ATOM    958  N   TYR A 160       9.872  -4.181 -28.149  1.00 90.19           N
ATOM    959  CA  TYR A 160      10.976  -3.239 -28.253  1.00 90.19           C
ATOM    960  C   TYR A 160      12.183  -3.832 -28.988  1.00 90.19           C
ATOM    961  CB  TYR A 160      11.360  -2.775 -26.847  1.00 90.19           C
ATOM    962  O   TYR A 160      12.677  -3.215 -29.928  1.00 90.19           O
ATOM    963  CG  TYR A 160      12.413  -1.705 -26.843  1.00 90.19           C
ATOM    964  CD1 TYR A 160      13.775  -2.058 -26.912  1.00 90.19           C
ATOM    965  CD2 TYR A 160      12.015  -0.360 -26.778  1.00 90.19           C
ATOM    966  CE1 TYR A 160      14.749  -1.048 -26.967  1.00 90.19           C
ATOM    967  CE2 TYR A 160      12.990   0.643 -26.783  1.00 90.19           C
ATOM    968  OH  TYR A 160      15.262   1.271 -26.997  1.00 90.19           O
ATOM    969  CZ  TYR A 160      14.344   0.296 -26.910  1.00 90.19           C
ATOM    970  N   VAL A 161      12.631  -5.036 -28.620  1.00 88.38           N
ATOM    971  CA  VAL A 161      13.749  -5.731 -29.287  1.00 88.38           C
ATOM    972  C   VAL A 161      13.446  -5.972 -30.764  1.00 88.38           C
ATOM    973  CB  VAL A 161      14.057  -7.072 -28.589  1.00 88.38           C
ATOM    974  O   VAL A 161      14.299  -5.742 -31.618  1.00 88.38           O
ATOM    975  CG1 VAL A 161      15.045  -7.927 -29.390  1.00 88.38           C
ATOM    976  CG2 VAL A 161      14.680  -6.827 -27.215  1.00 88.38           C
ATOM    977  N   LYS A 162      12.220  -6.401 -31.076  1.00 89.31           N
ATOM    978  CA  LYS A 162      11.828  -6.783 -32.435  1.00 89.31           C
ATOM    979  C   LYS A 162      11.610  -5.592 -33.373  1.00 89.31           C
ATOM    980  CB  LYS A 162      10.585  -7.671 -32.322  1.00 89.31           C
ATOM    981  O   LYS A 162      11.905  -5.702 -34.560  1.00 89.31           O
ATOM    982  CG  LYS A 162      10.128  -8.201 -33.684  1.00 89.31           C
ATOM    983  CD  LYS A 162       8.935  -9.136 -33.503  1.00 89.31           C
ATOM    984  CE  LYS A 162       8.456  -9.598 -34.878  1.00 89.31           C
ATOM    985  NZ  LYS A 162       7.279 -10.487 -34.749  1.00 89.31           N
ATOM    986  N   ASN A 163      11.044  -4.492 -32.872  1.00 89.62           N
ATOM    987  CA  ASN A 163      10.526  -3.408 -33.720  1.00 89.62           C
ATOM    988  C   ASN A 163      11.180  -2.041 -33.471  1.00 89.62           C
ATOM    989  CB  ASN A 163       9.002  -3.300 -33.532  1.00 89.62           C
ATOM    990  O   ASN A 163      11.018  -1.143 -34.298  1.00 89.62           O
ATOM    991  CG  ASN A 163       8.260  -4.606 -33.743  1.00 89.62           C
ATOM    992  ND2 ASN A 163       7.840  -5.235 -32.673  1.00 89.62           N
ATOM    993  OD1 ASN A 163       8.051  -5.085 -34.845  1.00 89.62           O
ATOM    994  N   VAL A 164      11.864  -1.852 -32.338  1.00 89.25           N
ATOM    995  CA  VAL A 164      12.388  -0.546 -31.909  1.00 89.25           C
ATOM    996  C   VAL A 164      13.913  -0.545 -31.866  1.00 89.25           C
ATOM    997  CB  VAL A 164      11.752  -0.071 -30.590  1.00 89.25           C
ATOM    998  O   VAL A 164      14.537   0.095 -32.707  1.00 89.25           O
ATOM    999  CG1 VAL A 164      12.232   1.335 -30.238  1.00 89.25           C
ATOM   1000  CG2 VAL A 164      10.220  -0.038 -30.683  1.00 89.25           C
ATOM   1001  N   GLY A 165      14.507  -1.265 -30.911  1.00 79.00           N
ATOM   1002  CA  GLY A 165      15.947  -1.515 -30.837  1.00 79.00           C
ATOM   1003  C   GLY A 165      16.833  -0.263 -30.900  1.00 79.00           C
ATOM   1004  O   GLY A 165      17.765  -0.230 -31.701  1.00 79.00           O
ATOM   1005  N   ILE A 166      16.574   0.760 -30.076  1.00 80.19           N
ATOM   1006  CA  ILE A 166      17.384   1.997 -30.058  1.00 80.19           C
ATOM   1007  C   ILE A 166      18.369   2.015 -28.879  1.00 80.19           C
ATOM   1008  CB  ILE A 166      16.475   3.249 -30.132  1.00 80.19           C
ATOM   1009  O   ILE A 166      19.581   2.086 -29.082  1.00 80.19           O
ATOM   1010  CG1 ILE A 166      15.769   3.272 -31.510  1.00 80.19           C
ATOM   1011  CG2 ILE A 166      17.287   4.542 -29.912  1.00 80.19           C
ATOM   1012  CD1 ILE A 166      14.847   4.468 -31.763  1.00 80.19           C
ATOM   1013  N   ASN A 167      17.858   1.911 -27.655  1.00 83.62           N
ATOM   1014  CA  ASN A 167      18.594   1.901 -26.392  1.00 83.62           C
ATOM   1015  C   ASN A 167      18.825   0.477 -25.877  1.00 83.62           C
ATOM   1016  CB  ASN A 167      17.840   2.740 -25.343  1.00 83.62           C
ATOM   1017  O   ASN A 167      18.033  -0.436 -26.122  1.00 83.62           O
ATOM   1018  CG  ASN A 167      17.810   4.208 -25.708  1.00 83.62           C
ATOM   1019  ND2 ASN A 167      16.652   4.816 -25.782  1.00 83.62           N
ATOM   1020  OD1 ASN A 167      18.835   4.819 -25.955  1.00 83.62           O
ATOM   1021  N   SER A 168      19.912   0.286 -25.127  1.00 84.69           N
ATOM   1022  CA  SER A 168      20.140  -0.967 -24.416  1.00 84.69           C
ATOM   1023  C   SER A 168      19.284  -1.049 -23.156  1.00 84.69           C
ATOM   1024  CB  SER A 168      21.627  -1.203 -24.114  1.00 84.69           C
ATOM   1025  O   SER A 168      19.050  -0.058 -22.462  1.00 84.69           O
ATOM   1026  OG  SER A 168      22.264  -0.129 -23.463  1.00 84.69           O
ATOM   1027  N   PHE A 169      18.848  -2.261 -22.828  1.00 86.94           N
ATOM   1028  CA  PHE A 169      18.327  -2.575 -21.503  1.00 86.94           C
ATOM   1029  C   PHE A 169      19.176  -3.667 -20.867  1.00 86.94           C
ATOM   1030  CB  PHE A 169      16.834  -2.922 -21.537  1.00 86.94           C
ATOM   1031  O   PHE A 169      19.808  -4.481 -21.546  1.00 86.94           O
ATOM   1032  CG  PHE A 169      16.518  -4.226 -22.234  1.00 86.94           C
ATOM   1033  CD1 PHE A 169      16.223  -4.220 -23.606  1.00 86.94           C
ATOM   1034  CD2 PHE A 169      16.536  -5.442 -21.523  1.00 86.94           C
ATOM   1035  CE1 PHE A 169      15.950  -5.426 -24.264  1.00 86.94           C
ATOM   1036  CE2 PHE A 169      16.263  -6.652 -22.187  1.00 86.94           C
ATOM   1037  CZ  PHE A 169      15.967  -6.643 -23.561  1.00 86.94           C
ATOM   1038  N   VAL A 170      19.202  -3.661 -19.542  1.00 88.25           N
ATOM   1039  CA  VAL A 170      19.984  -4.580 -18.731  1.00 88.25           C
ATOM   1040  C   VAL A 170      19.054  -5.342 -17.806  1.00 88.25           C
ATOM   1041  CB  VAL A 170      21.062  -3.845 -17.929  1.00 88.25           C
ATOM   1042  O   VAL A 170      18.199  -4.759 -17.144  1.00 88.25           O
ATOM   1043  CG1 VAL A 170      21.957  -4.839 -17.177  1.00 88.25           C
ATOM   1044  CG2 VAL A 170      21.970  -2.983 -18.817  1.00 88.25           C
ATOM   1045  N   VAL A 171      19.267  -6.649 -17.742  1.00 87.81           N
ATOM   1046  CA  VAL A 171      18.639  -7.566 -16.800  1.00 87.81           C
ATOM   1047  C   VAL A 171      19.678  -7.944 -15.751  1.00 87.81           C
ATOM   1048  CB  VAL A 171      18.088  -8.804 -17.528  1.00 87.81           C
ATOM   1049  O   VAL A 171      20.685  -8.587 -16.059  1.00 87.81           O
ATOM   1050  CG1 VAL A 171      17.261  -9.664 -16.571  1.00 87.81           C
ATOM   1051  CG2 VAL A 171      17.186  -8.424 -18.710  1.00 87.81           C
ATOM   1052  N   ASP A 172      19.441  -7.533 -14.511  1.00 86.81           N
ATOM   1053  CA  ASP A 172      20.235  -7.936 -13.356  1.00 86.81           C
ATOM   1054  C   ASP A 172      19.781  -9.320 -12.873  1.00 86.81           C
ATOM   1055  CB  ASP A 172      20.142  -6.871 -12.256  1.00 86.81           C
ATOM   1056  O   ASP A 172      18.598  -9.553 -12.594  1.00 86.81           O
ATOM   1057  CG  ASP A 172      21.189  -7.048 -11.153  1.00 86.81           C
ATOM   1058  OD1 ASP A 172      22.176  -7.779 -11.383  1.00 86.81           O
ATOM   1059  OD2 ASP A 172      20.989  -6.464 -10.070  1.00 86.81           O
ATOM   1060  N   VAL A 173      20.731 -10.251 -12.796  1.00 80.62           N
ATOM   1061  CA  VAL A 173      20.523 -11.679 -12.489  1.00 80.62           C
ATOM   1062  C   VAL A 173      21.483 -12.152 -11.385  1.00 80.62           C
ATOM   1063  CB  VAL A 173      20.630 -12.540 -13.766  1.00 80.62           C
ATOM   1064  O   VAL A 173      22.130 -13.202 -11.523  1.00 80.62           O
ATOM   1065  CG1 VAL A 173      19.481 -12.245 -14.733  1.00 80.62           C
ATOM   1066  CG2 VAL A 173      21.946 -12.326 -14.529  1.00 80.62           C
ATOM   1067  N   PRO A 174      21.616 -11.387 -10.284  1.00 73.44           N
ATOM   1068  CA  PRO A 174      22.712 -11.545  -9.347  1.00 73.44           C
ATOM   1069  C   PRO A 174      22.692 -12.934  -8.708  1.00 73.44           C
ATOM   1070  CB  PRO A 174      22.558 -10.412  -8.327  1.00 73.44           C
ATOM   1071  O   PRO A 174      21.640 -13.529  -8.468  1.00 73.44           O
ATOM   1072  CG  PRO A 174      21.055 -10.170  -8.315  1.00 73.44           C
ATOM   1073  CD  PRO A 174      20.672 -10.404  -9.777  1.00 73.44           C
ATOM   1074  N   ASN A 175      23.891 -13.434  -8.405  1.00 66.56           N
ATOM   1075  CA  ASN A 175      24.130 -14.732  -7.768  1.00 66.56           C
ATOM   1076  C   ASN A 175      23.720 -15.953  -8.601  1.00 66.56           C
ATOM   1077  CB  ASN A 175      23.564 -14.738  -6.338  1.00 66.56           C
ATOM   1078  O   ASN A 175      23.593 -17.053  -8.055  1.00 66.56           O
ATOM   1079  CG  ASN A 175      24.117 -13.590  -5.523  1.00 66.56           C
ATOM   1080  ND2 ASN A 175      23.284 -12.886  -4.794  1.00 66.56           N
ATOM   1081  OD1 ASN A 175      25.301 -13.303  -5.551  1.00 66.56           O
ATOM   1082  N   THR A 176      23.574 -15.817  -9.925  1.00 70.94           N
ATOM   1083  CA  THR A 176      23.356 -17.012 -10.738  1.00 70.94           C
ATOM   1084  C   THR A 176      24.665 -17.719 -11.071  1.00 70.94           C
ATOM   1085  CB  THR A 176      22.537 -16.808 -12.004  1.00 70.94           C
ATOM   1086  O   THR A 176      25.453 -17.267 -11.903  1.00 70.94           O
ATOM   1087  CG2 THR A 176      22.144 -18.231 -12.466  1.00 70.94           C
ATOM   1088  OG1 THR A 176      21.375 -16.053 -11.744  1.00 70.94           O
ATOM   1089  N   HIS A 177      24.859 -18.889 -10.462  1.00 69.94           N
ATOM   1090  CA  HIS A 177      25.965 -19.785 -10.777  1.00 69.94           C
ATOM   1091  C   HIS A 177      25.735 -20.536 -12.096  1.00 69.94           C
ATOM   1092  CB  HIS A 177      26.198 -20.758  -9.618  1.00 69.94           C
ATOM   1093  O   HIS A 177      24.882 -21.431 -12.211  1.00 69.94           O
ATOM   1094  CG  HIS A 177      26.758 -20.085  -8.395  1.00 69.94           C
ATOM   1095  CD2 HIS A 177      26.059 -19.666  -7.295  1.00 69.94           C
ATOM   1096  ND1 HIS A 177      28.084 -19.781  -8.176  1.00 69.94           N
ATOM   1097  CE1 HIS A 177      28.183 -19.212  -6.964  1.00 69.94           C
ATOM   1098  NE2 HIS A 177      26.976 -19.127  -6.391  1.00 69.94           N
ATOM   1099  N   ILE A 178      26.574 -20.250 -13.087  1.00 68.62           N
ATOM   1100  CA  ILE A 178      26.681 -21.076 -14.290  1.00 68.62           C
ATOM   1101  C   ILE A 178      27.874 -22.002 -14.120  1.00 68.62           C
ATOM   1102  CB  ILE A 178      26.715 -20.232 -15.575  1.00 68.62           C
ATOM   1103  O   ILE A 178      28.987 -21.549 -13.866  1.00 68.62           O
ATOM   1104  CG1 ILE A 178      25.479 -19.298 -15.572  1.00 68.62           C
ATOM   1105  CG2 ILE A 178      26.769 -21.179 -16.794  1.00 68.62           C
ATOM   1106  CD1 ILE A 178      24.981 -18.878 -16.953  1.00 68.62           C
ATOM   1107  N   ARG A 179      27.644 -23.313 -14.239  1.00 64.44           N
ATOM   1108  CA  ARG A 179      28.737 -24.282 -14.307  1.00 64.44           C
ATOM   1109  C   ARG A 179      29.259 -24.236 -15.734  1.00 64.44           C
ATOM   1110  CB  ARG A 179      28.266 -25.696 -13.926  1.00 64.44           C
ATOM   1111  O   ARG A 179      28.567 -24.677 -16.638  1.00 64.44           O
ATOM   1112  CG  ARG A 179      28.029 -25.850 -12.417  1.00 64.44           C
ATOM   1113  CD  ARG A 179      27.752 -27.320 -12.072  1.00 64.44           C
ATOM   1114  NE  ARG A 179      27.547 -27.514 -10.622  1.00 64.44           N
ATOM   1115  NH1 ARG A 179      27.600 -29.812 -10.618  1.00 64.44           N
ATOM   1116  NH2 ARG A 179      27.300 -28.715  -8.700  1.00 64.44           N
ATOM   1117  CZ  ARG A 179      27.483 -28.675  -9.990  1.00 64.44           C
ATOM   1118  N   SER A 180      30.446 -23.677 -15.928  1.00 63.84           N
ATOM   1119  CA  SER A 180      31.140 -23.756 -17.209  1.00 63.84           C
ATOM   1120  C   SER A 180      32.161 -24.893 -17.166  1.00 63.84           C
ATOM   1121  CB  SER A 180      31.762 -22.404 -17.584  1.00 63.84           C
ATOM   1122  O   SER A 180      32.661 -25.246 -16.093  1.00 63.84           O
ATOM   1123  OG  SER A 180      33.112 -22.317 -17.181  1.00 63.84           O
ATOM   1124  N   ARG A 181      32.519 -25.440 -18.335  1.00 60.62           N
ATOM   1125  CA  ARG A 181      33.645 -26.385 -18.456  1.00 60.62           C
ATOM   1126  C   ARG A 181      34.984 -25.780 -18.003  1.00 60.62           C
ATOM   1127  CB  ARG A 181      33.761 -26.901 -19.901  1.00 60.62           C
ATOM   1128  O   ARG A 181      35.886 -26.533 -17.662  1.00 60.62           O
ATOM   1129  CG  ARG A 181      32.670 -27.918 -20.271  1.00 60.62           C
ATOM   1130  CD  ARG A 181      32.940 -28.478 -21.673  1.00 60.62           C
ATOM   1131  NE  ARG A 181      31.965 -29.520 -22.052  1.00 60.62           N
ATOM   1132  NH1 ARG A 181      32.992 -30.183 -23.998  1.00 60.62           N
ATOM   1133  NH2 ARG A 181      31.100 -31.175 -23.358  1.00 60.62           N
ATOM   1134  CZ  ARG A 181      32.024 -30.286 -23.129  1.00 60.62           C
ATOM   1135  N   ALA A 182      35.100 -24.451 -17.967  1.00 59.62           N
ATOM   1136  CA  ALA A 182      36.303 -23.706 -17.594  1.00 59.62           C
ATOM   1137  C   ALA A 182      36.308 -23.224 -16.125  1.00 59.62           C
ATOM   1138  CB  ALA A 182      36.469 -22.557 -18.598  1.00 59.62           C
ATOM   1139  O   ALA A 182      37.093 -22.352 -15.767  1.00 59.62           O
ATOM   1140  N   GLY A 183      35.438 -23.776 -15.271  1.00 61.25           N
ATOM   1141  CA  GLY A 183      35.212 -23.279 -13.912  1.00 61.25           C
ATOM   1142  C   GLY A 183      33.972 -22.390 -13.885  1.00 61.25           C
ATOM   1143  O   GLY A 183      33.812 -21.478 -14.696  1.00 61.25           O
ATOM   1144  N   GLY A 184      33.011 -22.721 -13.025  1.00 66.00           N
ATOM   1145  CA  GLY A 184      31.767 -21.963 -12.942  1.00 66.00           C
ATOM   1146  C   GLY A 184      31.995 -20.521 -12.490  1.00 66.00           C
ATOM   1147  O   GLY A 184      32.905 -20.253 -11.712  1.00 66.00           O
ATOM   1148  N   GLY A 185      31.155 -19.605 -12.963  1.00 70.62           N
ATOM   1149  CA  GLY A 185      31.185 -18.195 -12.580  1.00 70.62           C
ATOM   1150  C   GLY A 185      29.803 -17.702 -12.159  1.00 70.62           C
ATOM   1151  O   GLY A 185      28.793 -18.376 -12.389  1.00 70.62           O
ATOM   1152  N   ILE A 186      29.766 -16.524 -11.541  1.00 77.38           N
ATOM   1153  CA  ILE A 186      28.524 -15.822 -11.211  1.00 77.38           C
ATOM   1154  C   ILE A 186      28.271 -14.785 -12.301  1.00 77.38           C
ATOM   1155  CB  ILE A 186      28.592 -15.194  -9.801  1.00 77.38           C
ATOM   1156  O   ILE A 186      29.108 -13.904 -12.517  1.00 77.38           O
ATOM   1157  CG1 ILE A 186      28.811 -16.290  -8.733  1.00 77.38           C
ATOM   1158  CG2 ILE A 186      27.297 -14.412  -9.515  1.00 77.38           C
ATOM   1159  CD1 ILE A 186      29.083 -15.740  -7.327  1.00 77.38           C
ATOM   1160  N   ILE A 187      27.137 -14.888 -12.990  1.00 74.31           N
ATOM   1161  CA  ILE A 187      26.676 -13.807 -13.866  1.00 74.31           C
ATOM   1162  C   ILE A 187      26.073 -12.717 -12.988  1.00 74.31           C
ATOM   1163  CB  ILE A 187      25.708 -14.303 -14.957  1.00 74.31           C
ATOM   1164  O   ILE A 187      25.287 -13.012 -12.089  1.00 74.31           O
ATOM   1165  CG1 ILE A 187      26.454 -15.346 -15.817  1.00 74.31           C
ATOM   1166  CG2 ILE A 187      25.210 -13.121 -15.815  1.00 74.31           C
ATOM   1167  CD1 ILE A 187      25.742 -15.702 -17.119  1.00 74.31           C
ATOM   1168  N   ALA A 188      26.471 -11.473 -13.247  1.00 79.12           N
ATOM   1169  CA  ALA A 188      25.857 -10.311 -12.628  1.00 79.12           C
ATOM   1170  C   ALA A 188      24.721  -9.804 -13.516  1.00 79.12           C
ATOM   1171  CB  ALA A 188      26.935  -9.256 -12.359  1.00 79.12           C
ATOM   1172  O   ALA A 188      23.578  -9.768 -13.081  1.00 79.12           O
ATOM   1173  N   THR A 189      25.010  -9.498 -14.784  1.00 84.00           N
ATOM   1174  CA  THR A 189      24.028  -8.865 -15.669  1.00 84.00           C
ATOM   1175  C   THR A 189      24.047  -9.406 -17.094  1.00 84.00           C
ATOM   1176  CB  THR A 189      24.190  -7.336 -15.698  1.00 84.00           C
ATOM   1177  O   THR A 189      25.035  -9.982 -17.565  1.00 84.00           O
ATOM   1178  CG2 THR A 189      24.194  -6.673 -14.322  1.00 84.00           C
ATOM   1179  OG1 THR A 189      25.387  -6.936 -16.322  1.00 84.00           O
ATOM   1180  N   ALA A 190      22.938  -9.170 -17.786  1.00 84.06           N
ATOM   1181  CA  ALA A 190      22.768  -9.374 -19.213  1.00 84.06           C
ATOM   1182  C   ALA A 190      22.276  -8.084 -19.876  1.00 84.06           C
ATOM   1183  CB  ALA A 190      21.758 -10.493 -19.390  1.00 84.06           C
ATOM   1184  O   ALA A 190      21.246  -7.551 -19.482  1.00 84.06           O
ATOM   1185  N   GLU A 191      23.003  -7.576 -20.865  1.00 88.06           N
ATOM   1186  CA  GLU A 191      22.742  -6.290 -21.522  1.00 88.06           C
ATOM   1187  C   GLU A 191      22.400  -6.510 -22.997  1.00 88.06           C
ATOM   1188  CB  GLU A 191      23.987  -5.400 -21.333  1.00 88.06           C
ATOM   1189  O   GLU A 191      23.259  -6.947 -23.759  1.00 88.06           O
ATOM   1190  CG  GLU A 191      23.923  -4.031 -22.034  1.00 88.06           C
ATOM   1191  CD  GLU A 191      25.131  -3.120 -21.708  1.00 88.06           C
ATOM   1192  OE1 GLU A 191      25.085  -1.917 -22.056  1.00 88.06           O
ATOM   1193  OE2 GLU A 191      26.144  -3.581 -21.108  1.00 88.06           O
ATOM   1194  N   TYR A 192      21.170  -6.210 -23.415  1.00 84.12           N
ATOM   1195  CA  TYR A 192      20.809  -6.208 -24.834  1.00 84.12           C
ATOM   1196  C   TYR A 192      21.436  -4.997 -25.522  1.00 84.12           C
ATOM   1197  CB  TYR A 192      19.285  -6.224 -25.000  1.00 84.12           C
ATOM   1198  O   TYR A 192      21.217  -3.867 -25.098  1.00 84.12           O
ATOM   1199  CG  TYR A 192      18.827  -6.058 -26.440  1.00 84.12           C
ATOM   1200  CD1 TYR A 192      18.254  -4.841 -26.858  1.00 84.12           C
ATOM   1201  CD2 TYR A 192      18.988  -7.107 -27.369  1.00 84.12           C
ATOM   1202  CE1 TYR A 192      17.839  -4.681 -28.193  1.00 84.12           C
ATOM   1203  CE2 TYR A 192      18.584  -6.946 -28.708  1.00 84.12           C
ATOM   1204  OH  TYR A 192      17.622  -5.534 -30.407  1.00 84.12           O
ATOM   1205  CZ  TYR A 192      18.013  -5.725 -29.122  1.00 84.12           C
ATOM   1206  N   LEU A 193      22.211  -5.226 -26.582  1.00 83.69           N
ATOM   1207  CA  LEU A 193      22.860  -4.202 -27.392  1.00 83.69           C
ATOM   1208  C   LEU A 193      22.187  -4.124 -28.769  1.00 83.69           C
ATOM   1209  CB  LEU A 193      24.358  -4.503 -27.531  1.00 83.69           C
ATOM   1210  O   LEU A 193      22.527  -4.910 -29.662  1.00 83.69           O
ATOM   1211  CG  LEU A 193      25.170  -4.451 -26.229  1.00 83.69           C
ATOM   1212  CD1 LEU A 193      26.641  -4.679 -26.577  1.00 83.69           C
ATOM   1213  CD2 LEU A 193      25.082  -3.091 -25.533  1.00 83.69           C
ATOM   1214  N   PRO A 194      21.300  -3.140 -28.996  1.00 81.25           N
ATOM   1215  CA  PRO A 194      20.502  -3.091 -30.216  1.00 81.25           C
ATOM   1216  C   PRO A 194      21.329  -2.974 -31.496  1.00 81.25           C
ATOM   1217  CB  PRO A 194      19.586  -1.890 -30.060  1.00 81.25           C
ATOM   1218  O   PRO A 194      21.019  -3.614 -32.494  1.00 81.25           O
ATOM   1219  CG  PRO A 194      19.576  -1.550 -28.578  1.00 81.25           C
ATOM   1220  CD  PRO A 194      20.886  -2.110 -28.053  1.00 81.25           C
ATOM   1221  N   LYS A 195      22.449  -2.237 -31.444  1.00 81.62           N
ATOM   1222  CA  LYS A 195      23.388  -2.082 -32.570  1.00 81.62           C
ATOM   1223  C   LYS A 195      23.873  -3.421 -33.139  1.00 81.62           C
ATOM   1224  CB  LYS A 195      24.581  -1.226 -32.110  1.00 81.62           C
ATOM   1225  O   LYS A 195      24.193  -3.491 -34.322  1.00 81.62           O
ATOM   1226  CG  LYS A 195      25.594  -0.990 -33.243  1.00 81.62           C
ATOM   1227  CD  LYS A 195      26.728  -0.063 -32.811  1.00 81.62           C
ATOM   1228  CE  LYS A 195      27.700   0.086 -33.984  1.00 81.62           C
ATOM   1229  NZ  LYS A 195      28.855   0.939 -33.622  1.00 81.62           N
ATOM   1230  N   TYR A 196      23.979  -4.441 -32.293  1.00 80.50           N
ATOM   1231  CA  TYR A 196      24.469  -5.761 -32.680  1.00 80.50           C
ATOM   1232  C   TYR A 196      23.346  -6.798 -32.760  1.00 80.50           C
ATOM   1233  CB  TYR A 196      25.589  -6.175 -31.714  1.00 80.50           C
ATOM   1234  O   TYR A 196      23.570  -7.872 -33.302  1.00 80.50           O
ATOM   1235  CG  TYR A 196      26.719  -5.160 -31.614  1.00 80.50           C
ATOM   1236  CD1 TYR A 196      27.524  -4.885 -32.737  1.00 80.50           C
ATOM   1237  CD2 TYR A 196      26.943  -4.465 -30.412  1.00 80.50           C
ATOM   1238  CE1 TYR A 196      28.537  -3.909 -32.663  1.00 80.50           C
ATOM   1239  CE2 TYR A 196      27.951  -3.487 -30.327  1.00 80.50           C
ATOM   1240  OH  TYR A 196      29.707  -2.241 -31.384  1.00 80.50           O
ATOM   1241  CZ  TYR A 196      28.747  -3.204 -31.459  1.00 80.50           C
ATOM   1242  N   GLY A 197      22.151  -6.496 -32.236  1.00 75.56           N
ATOM   1243  CA  GLY A 197      21.105  -7.501 -32.036  1.00 75.56           C
ATOM   1244  C   GLY A 197      21.550  -8.624 -31.091  1.00 75.56           C
ATOM   1245  O   GLY A 197      21.077  -9.748 -31.204  1.00 75.56           O
ATOM   1246  N   GLU A 198      22.491  -8.337 -30.188  1.00 78.69           N
ATOM   1247  CA  GLU A 198      23.136  -9.318 -29.310  1.00 78.69           C
ATOM   1248  C   GLU A 198      22.915  -8.949 -27.843  1.00 78.69           C
ATOM   1249  CB  GLU A 198      24.649  -9.394 -29.589  1.00 78.69           C
ATOM   1250  O   GLU A 198      22.825  -7.771 -27.499  1.00 78.69           O
ATOM   1251  CG  GLU A 198      25.018 -10.064 -30.922  1.00 78.69           C
ATOM   1252  CD  GLU A 198      26.530 -10.015 -31.235  1.00 78.69           C
ATOM   1253  OE1 GLU A 198      26.912 -10.447 -32.345  1.00 78.69           O
ATOM   1254  OE2 GLU A 198      27.328  -9.555 -30.376  1.00 78.69           O
ATOM   1255  N   ILE A 199      22.902  -9.945 -26.956  1.00 75.94           N
ATOM   1256  CA  ILE A 199      22.928  -9.722 -25.507  1.00 75.94           C
ATOM   1257  C   ILE A 199      24.315 -10.042 -24.960  1.00 75.94           C
ATOM   1258  CB  ILE A 199      21.831 -10.516 -24.780  1.00 75.94           C
ATOM   1259  O   ILE A 199      24.813 -11.154 -25.097  1.00 75.94           O
ATOM   1260  CG1 ILE A 199      20.431 -10.175 -25.346  1.00 75.94           C
ATOM   1261  CG2 ILE A 199      21.915 -10.265 -23.266  1.00 75.94           C
ATOM   1262  CD1 ILE A 199      19.189 -10.580 -24.530  1.00 75.94           C
ATOM   1263  N   VAL A 200      24.933  -9.086 -24.278  1.00 81.81           N
ATOM   1264  CA  VAL A 200      26.251  -9.240 -23.664  1.00 81.81           C
ATOM   1265  C   VAL A 200      26.116  -9.644 -22.202  1.00 81.81           C
ATOM   1266  CB  VAL A 200      27.080  -7.962 -23.847  1.00 81.81           C
ATOM   1267  O   VAL A 200      25.414  -8.998 -21.426  1.00 81.81           O
ATOM   1268  CG1 VAL A 200      28.444  -8.065 -23.158  1.00 81.81           C
ATOM   1269  CG2 VAL A 200      27.338  -7.737 -25.341  1.00 81.81           C
ATOM   1270  N   LEU A 201      26.836 -10.696 -21.809  1.00 79.56           N
ATOM   1271  CA  LEU A 201      26.884 -11.172 -20.429  1.00 79.56           C
ATOM   1272  C   LEU A 201      28.072 -10.558 -19.691  1.00 79.56           C
ATOM   1273  CB  LEU A 201      26.949 -12.708 -20.406  1.00 79.56           C
ATOM   1274  O   LEU A 201      29.219 -10.631 -20.152  1.00 79.56           O
ATOM   1275  CG  LEU A 201      25.706 -13.396 -20.995  1.00 79.56           C
ATOM   1276  CD1 LEU A 201      25.909 -14.912 -21.001  1.00 79.56           C
ATOM   1277  CD2 LEU A 201      24.458 -13.053 -20.184  1.00 79.56           C
ATOM   1278  N   ARG A 202      27.805 -10.002 -18.508  1.00 83.12           N
ATOM   1279  CA  ARG A 202      28.837  -9.485 -17.605  1.00 83.12           C
ATOM   1280  C   ARG A 202      28.914 -10.361 -16.361  1.00 83.12           C
ATOM   1281  CB  ARG A 202      28.581  -8.011 -17.269  1.00 83.12           C
ATOM   1282  O   ARG A 202      27.943 -10.516 -15.617  1.00 83.12           O
ATOM   1283  CG  ARG A 202      28.568  -7.115 -18.520  1.00 83.12           C
ATOM   1284  CD  ARG A 202      28.348  -5.649 -18.131  1.00 83.12           C
ATOM   1285  NE  ARG A 202      28.262  -4.774 -19.316  1.00 83.12           N
ATOM   1286  NH1 ARG A 202      30.470  -4.134 -19.486  1.00 83.12           N
ATOM   1287  NH2 ARG A 202      28.917  -3.342 -20.907  1.00 83.12           N
ATOM   1288  CZ  ARG A 202      29.229  -4.093 -19.894  1.00 83.12           C
ATOM   1289  N   TRP A 203      30.088 -10.944 -16.141  1.00 79.00           N
ATOM   1290  CA  TRP A 203      30.369 -11.742 -14.951  1.00 79.00           C
ATOM   1291  C   TRP A 203      30.639 -10.828 -13.754  1.00 79.00           C
ATOM   1292  CB  TRP A 203      31.541 -12.691 -15.227  1.00 79.00           C
ATOM   1293  O   TRP A 203      31.150  -9.721 -13.916  1.00 79.00           O
ATOM   1294  CG  TRP A 203      31.307 -13.665 -16.344  1.00 79.00           C
ATOM   1295  CD1 TRP A 203      31.540 -13.431 -17.655  1.00 79.00           C
ATOM   1296  CD2 TRP A 203      30.755 -15.017 -16.290  1.00 79.00           C
ATOM   1297  CE2 TRP A 203      30.705 -15.539 -17.619  1.00 79.00           C
ATOM   1298  CE3 TRP A 203      30.268 -15.850 -15.262  1.00 79.00           C
ATOM   1299  NE1 TRP A 203      31.181 -14.521 -18.406  1.00 79.00           N
ATOM   1300  CH2 TRP A 203      29.754 -17.625 -16.869  1.00 79.00           C
ATOM   1301  CZ2 TRP A 203      30.225 -16.821 -17.916  1.00 79.00           C
ATOM   1302  CZ3 TRP A 203      29.763 -17.134 -15.553  1.00 79.00           C
ATOM   1303  N   ALA A 204      30.359 -11.312 -12.543  1.00 78.12           N
ATOM   1304  CA  ALA A 204      30.567 -10.556 -11.306  1.00 78.12           C
ATOM   1305  C   ALA A 204      32.022 -10.082 -11.109  1.00 78.12           C
ATOM   1306  CB  ALA A 204      30.104 -11.433 -10.137  1.00 78.12           C
ATOM   1307  O   ALA A 204      32.261  -9.102 -10.414  1.00 78.12           O
ATOM   1308  N   TRP A 205      32.998 -10.745 -11.740  1.00 78.69           N
ATOM   1309  CA  TRP A 205      34.423 -10.390 -11.666  1.00 78.69           C
ATOM   1310  C   TRP A 205      34.891  -9.498 -12.829  1.00 78.69           C
ATOM   1311  CB  TRP A 205      35.259 -11.667 -11.516  1.00 78.69           C
ATOM   1312  O   TRP A 205      36.087  -9.376 -13.078  1.00 78.69           O
ATOM   1313  CG  TRP A 205      34.790 -12.653 -10.484  1.00 78.69           C
ATOM   1314  CD1 TRP A 205      34.073 -12.375  -9.368  1.00 78.69           C
ATOM   1315  CD2 TRP A 205      35.017 -14.093 -10.459  1.00 78.69           C
ATOM   1316  CE2 TRP A 205      34.372 -14.633  -9.306  1.00 78.69           C
ATOM   1317  CE3 TRP A 205      35.712 -14.996 -11.293  1.00 78.69           C
ATOM   1318  NE1 TRP A 205      33.808 -13.542  -8.681  1.00 78.69           N
ATOM   1319  CH2 TRP A 205      35.103 -16.874  -9.852  1.00 78.69           C
ATOM   1320  CZ2 TRP A 205      34.405 -16.001  -8.999  1.00 78.69           C
ATOM   1321  CZ3 TRP A 205      35.755 -16.371 -10.992  1.00 78.69           C
ATOM   1322  N   GLY A 206      33.959  -8.893 -13.573  1.00 72.62           N
ATOM   1323  CA  GLY A 206      34.246  -7.896 -14.609  1.00 72.62           C
ATOM   1324  C   GLY A 206      34.622  -8.456 -15.983  1.00 72.62           C
ATOM   1325  O   GLY A 206      34.761  -7.686 -16.933  1.00 72.62           O
ATOM   1326  N   THR A 207      34.752  -9.777 -16.142  1.00 72.50           N
ATOM   1327  CA  THR A 207      34.953 -10.384 -17.464  1.00 72.50           C
ATOM   1328  C   THR A 207      33.703 -10.190 -18.322  1.00 72.50           C
ATOM   1329  CB  THR A 207      35.318 -11.873 -17.373  1.00 72.50           C
ATOM   1330  O   THR A 207      32.577 -10.374 -17.856  1.00 72.50           O
ATOM   1331  CG2 THR A 207      35.873 -12.423 -18.688  1.00 72.50           C
ATOM   1332  OG1 THR A 207      36.307 -12.072 -16.389  1.00 72.50           O
ATOM   1333  N   ILE A 208      33.899  -9.833 -19.590  1.00 69.69           N
ATOM   1334  CA  ILE A 208      32.832  -9.730 -20.584  1.00 69.69           C
ATOM   1335  C   ILE A 208      32.966 -10.937 -21.506  1.00 69.69           C
ATOM   1336  CB  ILE A 208      32.916  -8.390 -21.351  1.00 69.69           C
ATOM   1337  O   ILE A 208      33.977 -11.066 -22.191  1.00 69.69           O
ATOM   1338  CG1 ILE A 208      32.837  -7.189 -20.379  1.00 69.69           C
ATOM   1339  CG2 ILE A 208      31.782  -8.327 -22.391  1.00 69.69           C
ATOM   1340  CD1 ILE A 208      33.027  -5.825 -21.055  1.00 69.69           C
ATOM   1341  N   ASN A 209      31.954 -11.804 -21.534  1.00 68.81           N
ATOM   1342  CA  ASN A 209      31.831 -12.805 -22.590  1.00 68.81           C
ATOM   1343  C   ASN A 209      30.684 -12.395 -23.503  1.00 68.81           C
ATOM   1344  CB  ASN A 209      31.652 -14.227 -22.023  1.00 68.81           C
ATOM   1345  O   ASN A 209      29.565 -12.150 -23.047  1.00 68.81           O
ATOM   1346  CG  ASN A 209      32.972 -14.957 -21.820  1.00 68.81           C
ATOM   1347  ND2 ASN A 209      33.064 -15.859 -20.870  1.00 68.81           N
ATOM   1348  OD1 ASN A 209      33.938 -14.761 -22.531  1.00 68.81           O
ATOM   1349  N   ARG A 210      30.962 -12.347 -24.806  1.00 65.44           N
ATOM   1350  CA  ARG A 210      29.908 -12.262 -25.812  1.00 65.44           C
ATOM   1351  C   ARG A 210      29.312 -13.656 -25.947  1.00 65.44           C
ATOM   1352  CB  ARG A 210      30.453 -11.723 -27.139  1.00 65.44           C
ATOM   1353  O   ARG A 210      29.976 -14.566 -26.428  1.00 65.44           O
ATOM   1354  CG  ARG A 210      30.944 -10.276 -26.994  1.00 65.44           C
ATOM   1355  CD  ARG A 210      31.288  -9.715 -28.373  1.00 65.44           C
ATOM   1356  NE  ARG A 210      31.892  -8.374 -28.277  1.00 65.44           N
ATOM   1357  NH1 ARG A 210      31.908  -7.962 -30.530  1.00 65.44           N
ATOM   1358  NH2 ARG A 210      32.743  -6.438 -29.124  1.00 65.44           N
ATOM   1359  CZ  ARG A 210      32.179  -7.600 -29.307  1.00 65.44           C
ATOM   1360  N   GLY A 211      28.111 -13.831 -25.416  1.00 60.94           N
ATOM   1361  CA  GLY A 211      27.276 -14.996 -25.674  1.00 60.94           C
ATOM   1362  C   GLY A 211      26.085 -14.561 -26.512  1.00 60.94           C
ATOM   1363  O   GLY A 211      25.734 -13.388 -26.510  1.00 60.94           O
ATOM   1364  N   TYR A 212      25.452 -15.491 -27.212  1.00 62.38           N
ATOM   1365  CA  TYR A 212      24.196 -15.206 -27.895  1.00 62.38           C
ATOM   1366  C   TYR A 212      23.058 -15.538 -26.928  1.00 62.38           C
ATOM   1367  CB  TYR A 212      24.144 -15.988 -29.213  1.00 62.38           C
ATOM   1368  O   TYR A 212      22.838 -16.698 -26.591  1.00 62.38           O
ATOM   1369  CG  TYR A 212      25.291 -15.660 -30.157  1.00 62.38           C
ATOM   1370  CD1 TYR A 212      25.237 -14.506 -30.966  1.00 62.38           C
ATOM   1371  CD2 TYR A 212      26.429 -16.492 -30.201  1.00 62.38           C
ATOM   1372  CE1 TYR A 212      26.309 -14.192 -31.825  1.00 62.38           C
ATOM   1373  CE2 TYR A 212      27.501 -16.182 -31.059  1.00 62.38           C
ATOM   1374  OH  TYR A 212      28.470 -14.751 -32.719  1.00 62.38           O
ATOM   1375  CZ  TYR A 212      27.439 -15.033 -31.879  1.00 62.38           C
ATOM   1376  N   ALA A 213      22.354 -14.542 -26.401  1.00 57.81           N
ATOM   1377  CA  ALA A 213      21.083 -14.842 -25.750  1.00 57.81           C
ATOM   1378  C   ALA A 213      19.992 -15.021 -26.802  1.00 57.81           C
ATOM   1379  CB  ALA A 213      20.711 -13.753 -24.768  1.00 57.81           C
ATOM   1380  O   ALA A 213      20.142 -14.579 -27.941  1.00 57.81           O
ATOM   1381  N   ASP A 214      18.898 -15.649 -26.387  1.00 64.81           N
ATOM   1382  CA  ASP A 214      17.648 -15.497 -27.116  1.00 64.81           C
ATOM   1383  C   ASP A 214      17.293 -14.004 -27.163  1.00 64.81           C
ATOM   1384  CB  ASP A 214      16.571 -16.313 -26.389  1.00 64.81           C
ATOM   1385  O   ASP A 214      17.507 -13.288 -26.180  1.00 64.81           O
ATOM   1386  CG  ASP A 214      15.596 -17.005 -27.328  1.00 64.81           C
ATOM   1387  OD1 ASP A 214      15.435 -16.563 -28.478  1.00 64.81           O
ATOM   1388  OD2 ASP A 214      15.055 -18.037 -26.864  1.00 64.81           O
ATOM   1389  N   ASP A 215      16.757 -13.524 -28.279  1.00 67.06           N
ATOM   1390  CA  ASP A 215      16.346 -12.124 -28.445  1.00 67.06           C
ATOM   1391  C   ASP A 215      15.040 -11.808 -27.691  1.00 67.06           C
ATOM   1392  CB  ASP A 215      16.310 -11.760 -29.943  1.00 67.06           C
ATOM   1393  O   ASP A 215      14.452 -10.740 -27.853  1.00 67.06           O
ATOM   1394  CG  ASP A 215      15.291 -12.544 -30.787  1.00 67.06           C
ATOM   1395  OD1 ASP A 215      14.902 -13.662 -30.388  1.00 67.06           O
ATOM   1396  OD2 ASP A 215      14.917 -12.040 -31.869  1.00 67.06           O
ATOM   1397  N   GLN A 216      14.586 -12.731 -26.837  1.00 77.31           N
ATOM   1398  CA  GLN A 216      13.321 -12.661 -26.121  1.00 77.31           C
ATOM   1399  C   GLN A 216      13.498 -12.868 -24.618  1.00 77.31           C
ATOM   1400  CB  GLN A 216      12.318 -13.665 -26.711  1.00 77.31           C
ATOM   1401  O   GLN A 216      14.218 -13.751 -24.136  1.00 77.31           O
ATOM   1402  CG  GLN A 216      12.072 -13.368 -28.196  1.00 77.31           C
ATOM   1403  CD  GLN A 216      11.049 -14.269 -28.867  1.00 77.31           C
ATOM   1404  NE2 GLN A 216      10.984 -14.211 -30.177  1.00 77.31           N
ATOM   1405  OE1 GLN A 216      10.285 -15.012 -28.269  1.00 77.31           O
ATOM   1406  N   LEU A 217      12.762 -12.060 -23.864  1.00 83.19           N
ATOM   1407  CA  LEU A 217      12.428 -12.322 -22.478  1.00 83.19           C
ATOM   1408  C   LEU A 217      11.217 -13.247 -22.404  1.00 83.19           C
ATOM   1409  CB  LEU A 217      12.164 -11.005 -21.737  1.00 83.19           C
ATOM   1410  O   LEU A 217      10.351 -13.280 -23.277  1.00 83.19           O
ATOM   1411  CG  LEU A 217      13.385 -10.079 -21.644  1.00 83.19           C
ATOM   1412  CD1 LEU A 217      12.982  -8.793 -20.934  1.00 83.19           C
ATOM   1413  CD2 LEU A 217      14.526 -10.706 -20.842  1.00 83.19           C
ATOM   1414  N   TYR A 218      11.141 -13.977 -21.305  1.00 89.00           N
ATOM   1415  CA  TYR A 218      10.118 -14.976 -21.063  1.00 89.00           C
ATOM   1416  C   TYR A 218       9.537 -14.822 -19.669  1.00 89.00           C
ATOM   1417  CB  TYR A 218      10.758 -16.349 -21.175  1.00 89.00           C
ATOM   1418  O   TYR A 218      10.188 -14.318 -18.754  1.00 89.00           O
ATOM   1419  CG  TYR A 218      11.255 -16.728 -22.560  1.00 89.00           C
ATOM   1420  CD1 TYR A 218      10.392 -17.425 -23.423  1.00 89.00           C
ATOM   1421  CD2 TYR A 218      12.570 -16.424 -22.978  1.00 89.00           C
ATOM   1422  CE1 TYR A 218      10.845 -17.835 -24.689  1.00 89.00           C
ATOM   1423  CE2 TYR A 218      13.028 -16.846 -24.245  1.00 89.00           C
ATOM   1424  OH  TYR A 218      12.553 -18.034 -26.310  1.00 89.00           O
ATOM   1425  CZ  TYR A 218      12.162 -17.559 -25.101  1.00 89.00           C
ATOM   1426  N   ILE A 219       8.342 -15.364 -19.472  1.00 91.19           N
ATOM   1427  CA  ILE A 219       7.739 -15.494 -18.152  1.00 91.19           C
ATOM   1428  C   ILE A 219       8.038 -16.876 -17.585  1.00 91.19           C
ATOM   1429  CB  ILE A 219       6.229 -15.203 -18.224  1.00 91.19           C
ATOM   1430  O   ILE A 219       7.788 -17.898 -18.226  1.00 91.19           O
ATOM   1431  CG1 ILE A 219       5.953 -13.754 -18.676  1.00 91.19           C
ATOM   1432  CG2 ILE A 219       5.548 -15.487 -16.877  1.00 91.19           C
ATOM   1433  CD1 ILE A 219       6.364 -12.675 -17.668  1.00 91.19           C
ATOM   1434  N   ARG A 220       8.504 -16.917 -16.336  1.00 91.94           N
ATOM   1435  CA  ARG A 220       8.482 -18.138 -15.528  1.00 91.94           C
ATOM   1436  C   ARG A 220       7.840 -17.887 -14.186  1.00 91.94           C
ATOM   1437  CB  ARG A 220       9.882 -18.722 -15.339  1.00 91.94           C
ATOM   1438  O   ARG A 220       7.830 -16.778 -13.666  1.00 91.94           O
ATOM   1439  CG  ARG A 220      10.432 -19.332 -16.631  1.00 91.94           C
ATOM   1440  CD  ARG A 220      11.740 -20.077 -16.352  1.00 91.94           C
ATOM   1441  NE  ARG A 220      12.065 -20.983 -17.463  1.00 91.94           N
ATOM   1442  NH1 ARG A 220      12.392 -22.925 -16.269  1.00 91.94           N
ATOM   1443  NH2 ARG A 220      12.485 -22.958 -18.494  1.00 91.94           N
ATOM   1444  CZ  ARG A 220      12.313 -22.278 -17.400  1.00 91.94           C
ATOM   1445  N   THR A 221       7.347 -18.963 -13.603  1.00 92.62           N
ATOM   1446  CA  THR A 221       6.751 -18.952 -12.278  1.00 92.62           C
ATOM   1447  C   THR A 221       7.773 -19.320 -11.209  1.00 92.62           C
ATOM   1448  CB  THR A 221       5.575 -19.918 -12.237  1.00 92.62           C
ATOM   1449  O   THR A 221       8.463 -20.333 -11.335  1.00 92.62           O
ATOM   1450  CG2 THR A 221       4.413 -19.429 -13.104  1.00 92.62           C
ATOM   1451  OG1 THR A 221       5.977 -21.193 -12.683  1.00 92.62           O
ATOM   1452  N   THR A 222       7.818 -18.550 -10.129  1.00 93.50           N
ATOM   1453  CA  THR A 222       8.471 -18.916  -8.869  1.00 93.50           C
ATOM   1454  C   THR A 222       7.425 -19.194  -7.790  1.00 93.50           C
ATOM   1455  CB  THR A 222       9.476 -17.843  -8.428  1.00 93.50           C
ATOM   1456  O   THR A 222       6.246 -18.873  -7.956  1.00 93.50           O
ATOM   1457  CG2 THR A 222       8.836 -16.551  -7.921  1.00 93.50           C
ATOM   1458  OG1 THR A 222      10.265 -18.364  -7.384  1.00 93.50           O
ATOM   1459  N   LYS A 223       7.858 -19.790  -6.677  1.00 95.94           N
ATOM   1460  CA  LYS A 223       7.041 -19.934  -5.472  1.00 95.94           C
ATOM   1461  C   LYS A 223       7.485 -18.945  -4.402  1.00 95.94           C
ATOM   1462  CB  LYS A 223       7.051 -21.377  -4.957  1.00 95.94           C
ATOM   1463  O   LYS A 223       8.682 -18.790  -4.170  1.00 95.94           O
ATOM   1464  CG  LYS A 223       6.298 -22.320  -5.906  1.00 95.94           C
ATOM   1465  CD  LYS A 223       6.191 -23.724  -5.302  1.00 95.94           C
ATOM   1466  CE  LYS A 223       5.351 -24.627  -6.208  1.00 95.94           C
ATOM   1467  NZ  LYS A 223       5.083 -25.934  -5.560  1.00 95.94           N
ATOM   1468  N   VAL A 224       6.519 -18.323  -3.739  1.00 96.25           N
ATOM   1469  CA  VAL A 224       6.713 -17.506  -2.532  1.00 96.25           C
ATOM   1470  C   VAL A 224       5.891 -18.107  -1.400  1.00 96.25           C
ATOM   1471  CB  VAL A 224       6.369 -16.021  -2.764  1.00 96.25           C
ATOM   1472  O   VAL A 224       4.821 -18.659  -1.650  1.00 96.25           O
ATOM   1473  CG1 VAL A 224       7.266 -15.421  -3.853  1.00 96.25           C
ATOM   1474  CG2 VAL A 224       4.899 -15.802  -3.140  1.00 96.25           C
ATOM   1475  N   ASN A 225       6.389 -18.046  -0.166  1.00 97.44           N
ATOM   1476  CA  ASN A 225       5.669 -18.563   0.996  1.00 97.44           C
ATOM   1477  C   ASN A 225       5.190 -17.393   1.853  1.00 97.44           C
ATOM   1478  CB  ASN A 225       6.542 -19.551   1.779  1.00 97.44           C
ATOM   1479  O   ASN A 225       6.014 -16.635   2.353  1.00 97.44           O
ATOM   1480  CG  ASN A 225       6.925 -20.779   0.972  1.00 97.44           C
ATOM   1481  ND2 ASN A 225       8.173 -21.180   1.043  1.00 97.44           N
ATOM   1482  OD1 ASN A 225       6.137 -21.397   0.268  1.00 97.44           O
ATOM   1483  N   VAL A 226       3.876 -17.260   2.006  1.00 96.94           N
ATOM   1484  CA  VAL A 226       3.213 -16.180   2.753  1.00 96.94           C
ATOM   1485  C   VAL A 226       2.046 -16.809   3.513  1.00 96.94           C
ATOM   1486  CB  VAL A 226       2.711 -15.057   1.811  1.00 96.94           C
ATOM   1487  O   VAL A 226       1.405 -17.729   3.005  1.00 96.94           O
ATOM   1488  CG1 VAL A 226       2.356 -13.770   2.564  1.00 96.94           C
ATOM   1489  CG2 VAL A 226       3.744 -14.652   0.748  1.00 96.94           C
ATOM   1490  N   LEU A 227       1.774 -16.389   4.746  1.00 96.81           N
ATOM   1491  CA  LEU A 227       0.679 -16.916   5.577  1.00 96.81           C
ATOM   1492  C   LEU A 227       0.758 -18.443   5.788  1.00 96.81           C
ATOM   1493  CB  LEU A 227      -0.694 -16.474   5.023  1.00 96.81           C
ATOM   1494  O   LEU A 227      -0.261 -19.126   5.903  1.00 96.81           O
ATOM   1495  CG  LEU A 227      -0.789 -15.034   4.496  1.00 96.81           C
ATOM   1496  CD1 LEU A 227      -2.188 -14.778   3.956  1.00 96.81           C
ATOM   1497  CD2 LEU A 227      -0.475 -13.994   5.566  1.00 96.81           C
ATOM   1498  N   GLY A 228       1.970 -19.009   5.757  1.00 96.25           N
ATOM   1499  CA  GLY A 228       2.195 -20.460   5.811  1.00 96.25           C
ATOM   1500  C   GLY A 228       1.740 -21.243   4.568  1.00 96.25           C
ATOM   1501  O   GLY A 228       1.735 -22.473   4.597  1.00 96.25           O
ATOM   1502  N   LYS A 229       1.370 -20.565   3.474  1.00 97.31           N
ATOM   1503  CA  LYS A 229       0.995 -21.171   2.188  1.00 97.31           C
ATOM   1504  C   LYS A 229       1.993 -20.809   1.096  1.00 97.31           C
ATOM   1505  CB  LYS A 229      -0.430 -20.756   1.791  1.00 97.31           C
ATOM   1506  O   LYS A 229       2.664 -19.785   1.164  1.00 97.31           O
ATOM   1507  CG  LYS A 229      -1.483 -21.333   2.747  1.00 97.31           C
ATOM   1508  CD  LYS A 229      -2.893 -21.145   2.173  1.00 97.31           C
ATOM   1509  CE  LYS A 229      -3.941 -21.717   3.139  1.00 97.31           C
ATOM   1510  NZ  LYS A 229      -5.328 -21.425   2.689  1.00 97.31           N
ATOM   1511  N   SER A 230       2.080 -21.664   0.080  1.00 97.56           N
ATOM   1512  CA  SER A 230       2.922 -21.434  -1.093  1.00 97.56           C
ATOM   1513  C   SER A 230       2.083 -20.882  -2.239  1.00 97.56           C
ATOM   1514  CB  SER A 230       3.629 -22.727  -1.496  1.00 97.56           C
ATOM   1515  O   SER A 230       1.101 -21.510  -2.635  1.00 97.56           O
ATOM   1516  OG  SER A 230       4.778 -22.427  -2.257  1.00 97.56           O
ATOM   1517  N   PHE A 231       2.483 -19.736  -2.779  1.00 97.12           N
ATOM   1518  CA  PHE A 231       1.829 -19.067  -3.897  1.00 97.12           C
ATOM   1519  C   PHE A 231       2.736 -19.032  -5.118  1.00 97.12           C
ATOM   1520  CB  PHE A 231       1.432 -17.644  -3.517  1.00 97.12           C
ATOM   1521  O   PHE A 231       3.961 -18.983  -5.002  1.00 97.12           O
ATOM   1522  CG  PHE A 231       0.440 -17.542  -2.386  1.00 97.12           C
ATOM   1523  CD1 PHE A 231      -0.928 -17.398  -2.674  1.00 97.12           C
ATOM   1524  CD2 PHE A 231       0.882 -17.549  -1.051  1.00 97.12           C
ATOM   1525  CE1 PHE A 231      -1.855 -17.255  -1.631  1.00 97.12           C
ATOM   1526  CE2 PHE A 231      -0.053 -17.415  -0.013  1.00 97.12           C
ATOM   1527  CZ  PHE A 231      -1.419 -17.267  -0.297  1.00 97.12           C
ATOM   1528  N   THR A 232       2.125 -19.031  -6.298  1.00 97.00           N
ATOM   1529  CA  THR A 232       2.831 -18.941  -7.573  1.00 97.00           C
ATOM   1530  C   THR A 232       2.849 -17.503  -8.077  1.00 97.00           C
ATOM   1531  CB  THR A 232       2.197 -19.890  -8.595  1.00 97.00           C
ATOM   1532  O   THR A 232       1.798 -16.879  -8.183  1.00 97.00           O
ATOM   1533  CG2 THR A 232       2.860 -19.758  -9.955  1.00 97.00           C
ATOM   1534  OG1 THR A 232       2.423 -21.219  -8.176  1.00 97.00           O
ATOM   1535  N   VAL A 233       4.038 -17.009  -8.431  1.00 96.19           N
ATOM   1536  CA  VAL A 233       4.237 -15.651  -8.960  1.00 96.19           C
ATOM   1537  C   VAL A 233       5.028 -15.713 -10.261  1.00 96.19           C
ATOM   1538  CB  VAL A 233       4.931 -14.724  -7.941  1.00 96.19           C
ATOM   1539  O   VAL A 233       6.042 -16.408 -10.342  1.00 96.19           O
ATOM   1540  CG1 VAL A 233       4.796 -13.263  -8.373  1.00 96.19           C
ATOM   1541  CG2 VAL A 233       4.329 -14.860  -6.538  1.00 96.19           C
ATOM   1542  N   LYS A 234       4.558 -15.012 -11.288  1.00 95.56           N
ATOM   1543  CA  LYS A 234       5.218 -14.805 -12.575  1.00 95.56           C
ATOM   1544  C   LYS A 234       6.349 -13.799 -12.399  1.00 95.56           C
ATOM   1545  CB  LYS A 234       4.213 -14.276 -13.612  1.00 95.56           C
ATOM   1546  O   LYS A 234       6.220 -12.809 -11.690  1.00 95.56           O
ATOM   1547  CG  LYS A 234       3.070 -15.249 -13.941  1.00 95.56           C
ATOM   1548  CD  LYS A 234       2.102 -14.609 -14.950  1.00 95.56           C
ATOM   1549  CE  LYS A 234       0.823 -15.437 -15.118  1.00 95.56           C
ATOM   1550  NZ  LYS A 234      -0.152 -14.736 -15.990  1.00 95.56           N
ATOM   1551  N   ARG A 235       7.473 -14.069 -13.049  1.00 93.44           N
ATOM   1552  CA  ARG A 235       8.647 -13.202 -13.060  1.00 93.44           C
ATOM   1553  C   ARG A 235       9.221 -13.145 -14.469  1.00 93.44           C
ATOM   1554  CB  ARG A 235       9.693 -13.719 -12.067  1.00 93.44           C
ATOM   1555  O   ARG A 235       9.270 -14.195 -15.127  1.00 93.44           O
ATOM   1556  CG  ARG A 235       9.230 -13.550 -10.611  1.00 93.44           C
ATOM   1557  CD  ARG A 235      10.297 -14.004  -9.612  1.00 93.44           C
ATOM   1558  NE  ARG A 235      11.532 -13.216  -9.740  1.00 93.44           N
ATOM   1559  NH1 ARG A 235      12.779 -14.225  -8.097  1.00 93.44           N
ATOM   1560  NH2 ARG A 235      13.622 -12.533  -9.294  1.00 93.44           N
ATOM   1561  CZ  ARG A 235      12.635 -13.332  -9.033  1.00 93.44           C
ATOM   1562  N   PRO A 236       9.713 -11.976 -14.911  1.00 91.88           N
ATOM   1563  CA  PRO A 236      10.530 -11.903 -16.103  1.00 91.88           C
ATOM   1564  C   PRO A 236      11.770 -12.779 -15.924  1.00 91.88           C
ATOM   1565  CB  PRO A 236      10.882 -10.425 -16.301  1.00 91.88           C
ATOM   1566  O   PRO A 236      12.423 -12.805 -14.875  1.00 91.88           O
ATOM   1567  CG  PRO A 236       9.824  -9.687 -15.486  1.00 91.88           C
ATOM   1568  CD  PRO A 236       9.601 -10.649 -14.323  1.00 91.88           C
ATOM   1569  N   THR A 237      12.083 -13.525 -16.967  1.00 86.25           N
ATOM   1570  CA  THR A 237      13.267 -14.361 -17.069  1.00 86.25           C
ATOM   1571  C   THR A 237      13.931 -14.105 -18.395  1.00 86.25           C
ATOM   1572  CB  THR A 237      12.979 -15.861 -16.943  1.00 86.25           C
ATOM   1573  O   THR A 237      13.266 -13.964 -19.418  1.00 86.25           O
ATOM   1574  CG2 THR A 237      12.600 -16.260 -15.531  1.00 86.25           C
ATOM   1575  OG1 THR A 237      11.934 -16.302 -17.774  1.00 86.25           O
ATOM   1576  N   ALA A 238      15.250 -14.084 -18.375  1.00 80.38           N
ATOM   1577  CA  ALA A 238      16.031 -14.050 -19.589  1.00 80.38           C
ATOM   1578  C   ALA A 238      16.602 -15.451 -19.845  1.00 80.38           C
ATOM   1579  CB  ALA A 238      17.030 -12.906 -19.471  1.00 80.38           C
ATOM   1580  O   ALA A 238      17.045 -16.148 -18.919  1.00 80.38           O
ATOM   1581  N   HIS A 239      16.516 -15.888 -21.101  1.00 78.00           N
ATOM   1582  CA  HIS A 239      17.027 -17.175 -21.546  1.00 78.00           C
ATOM   1583  C   HIS A 239      18.341 -16.974 -22.284  1.00 78.00           C
ATOM   1584  CB  HIS A 239      16.013 -17.871 -22.450  1.00 78.00           C
ATOM   1585  O   HIS A 239      18.406 -16.276 -23.295  1.00 78.00           O
ATOM   1586  CG  HIS A 239      16.399 -19.282 -22.817  1.00 78.00           C
ATOM   1587  CD2 HIS A 239      17.006 -20.219 -22.021  1.00 78.00           C
ATOM   1588  ND1 HIS A 239      16.210 -19.858 -24.051  1.00 78.00           N
ATOM   1589  CE1 HIS A 239      16.688 -21.112 -23.994  1.00 78.00           C
ATOM   1590  NE2 HIS A 239      17.183 -21.385 -22.773  1.00 78.00           N
ATOM   1591  N   PHE A 240      19.397 -17.609 -21.786  1.00 67.06           N
ATOM   1592  CA  PHE A 240      20.728 -17.432 -22.344  1.00 67.06           C
ATOM   1593  C   PHE A 240      21.211 -18.721 -22.974  1.00 67.06           C
ATOM   1594  CB  PHE A 240      21.682 -16.918 -21.272  1.00 67.06           C
ATOM   1595  O   PHE A 240      21.332 -19.749 -22.302  1.00 67.06           O
ATOM   1596  CG  PHE A 240      21.183 -15.625 -20.683  1.00 67.06           C
ATOM   1597  CD1 PHE A 240      21.399 -14.422 -21.362  1.00 67.06           C
ATOM   1598  CD2 PHE A 240      20.383 -15.644 -19.535  1.00 67.06           C
ATOM   1599  CE1 PHE A 240      20.863 -13.233 -20.860  1.00 67.06           C
ATOM   1600  CE2 PHE A 240      19.878 -14.446 -19.015  1.00 67.06           C
ATOM   1601  CZ  PHE A 240      20.145 -13.231 -19.657  1.00 67.06           C
ATOM   1602  N   LYS A 241      21.547 -18.637 -24.262  1.00 64.31           N
ATOM   1603  CA  LYS A 241      22.183 -19.713 -25.009  1.00 64.31           C
ATOM   1604  C   LYS A 241      23.682 -19.436 -25.111  1.00 64.31           C
ATOM   1605  CB  LYS A 241      21.468 -19.866 -26.355  1.00 64.31           C
ATOM   1606  O   LYS A 241      24.201 -19.018 -26.136  1.00 64.31           O
ATOM   1607  CG  LYS A 241      21.905 -21.156 -27.056  1.00 64.31           C
ATOM   1608  CD  LYS A 241      21.195 -21.259 -28.405  1.00 64.31           C
ATOM   1609  CE  LYS A 241      21.623 -22.532 -29.135  1.00 64.31           C
ATOM   1610  NZ  LYS A 241      21.009 -22.577 -30.483  1.00 64.31           N
ATOM   1611  N   SER A 242      24.405 -19.673 -24.022  1.00 63.78           N
ATOM   1612  CA  SER A 242      25.868 -19.666 -24.107  1.00 63.78           C
ATOM   1613  C   SER A 242      26.374 -20.978 -24.712  1.00 63.78           C
ATOM   1614  CB  SER A 242      26.497 -19.371 -22.744  1.00 63.78           C
ATOM   1615  O   SER A 242      25.744 -22.022 -24.536  1.00 63.78           O
ATOM   1616  OG  SER A 242      26.448 -20.491 -21.882  1.00 63.78           O
ATOM   1617  N   ASP A 243      27.563 -20.957 -25.318  1.00 62.69           N
ATOM   1618  CA  ASP A 243      28.292 -22.175 -25.717  1.00 62.69           C
ATOM   1619  C   ASP A 243      28.622 -23.096 -24.518  1.00 62.69           C
ATOM   1620  CB  ASP A 243      29.600 -21.776 -26.428  1.00 62.69           C
ATOM   1621  O   ASP A 243      29.144 -24.198 -24.690  1.00 62.69           O
ATOM   1622  CG  ASP A 243      29.399 -20.984 -27.724  1.00 62.69           C
ATOM   1623  OD1 ASP A 243      28.323 -21.130 -28.343  1.00 62.69           O
ATOM   1624  OD2 ASP A 243      30.334 -20.229 -28.065  1.00 62.69           O
ATOM   1625  N   LEU A 244      28.354 -22.640 -23.286  1.00 57.94           N
ATOM   1626  CA  LEU A 244      28.799 -23.253 -22.040  1.00 57.94           C
ATOM   1627  C   LEU A 244      27.673 -23.946 -21.254  1.00 57.94           C
ATOM   1628  CB  LEU A 244      29.537 -22.180 -21.213  1.00 57.94           C
ATOM   1629  O   LEU A 244      27.977 -24.921 -20.571  1.00 57.94           O
ATOM   1630  CG  LEU A 244      30.788 -21.599 -21.910  1.00 57.94           C
ATOM   1631  CD1 LEU A 244      31.340 -20.410 -21.120  1.00 57.94           C
ATOM   1632  CD2 LEU A 244      31.900 -22.643 -22.048  1.00 57.94           C
ATOM   1633  N   ASP A 245      26.420 -23.480 -21.345  1.00 66.12           N
ATOM   1634  CA  ASP A 245      25.200 -24.110 -20.799  1.00 66.12           C
ATOM   1635  C   ASP A 245      23.951 -23.285 -21.196  1.00 66.12           C
ATOM   1636  CB  ASP A 245      25.268 -24.205 -19.253  1.00 66.12           C
ATOM   1637  O   ASP A 245      24.036 -22.052 -21.288  1.00 66.12           O
ATOM   1638  CG  ASP A 245      24.447 -25.352 -18.649  1.00 66.12           C
ATOM   1639  OD1 ASP A 245      23.745 -26.052 -19.411  1.00 66.12           O
ATOM   1640  OD2 ASP A 245      24.507 -25.487 -17.398  1.00 66.12           O
ATOM   1641  N   GLN A 246      22.794 -23.932 -21.386  1.00 68.25           N
ATOM   1642  CA  GLN A 246      21.502 -23.242 -21.545  1.00 68.25           C
ATOM   1643  C   GLN A 246      20.867 -23.060 -20.171  1.00 68.25           C
ATOM   1644  CB  GLN A 246      20.535 -24.004 -22.465  1.00 68.25           C
ATOM   1645  O   GLN A 246      20.455 -24.033 -19.533  1.00 68.25           O
ATOM   1646  CG  GLN A 246      20.926 -23.907 -23.942  1.00 68.25           C
ATOM   1647  CD  GLN A 246      19.922 -24.583 -24.875  1.00 68.25           C
ATOM   1648  NE2 GLN A 246      20.227 -24.661 -26.151  1.00 68.25           N
ATOM   1649  OE1 GLN A 246      18.868 -25.070 -24.505  1.00 68.25           O
ATOM   1650  N   LYS A 247      20.774 -21.815 -19.698  1.00 74.00           N
ATOM   1651  CA  LYS A 247      20.179 -21.523 -18.392  1.00 74.00           C
ATOM   1652  C   LYS A 247      19.165 -20.396 -18.457  1.00 74.00           C
ATOM   1653  CB  LYS A 247      21.250 -21.274 -17.322  1.00 74.00           C
ATOM   1654  O   LYS A 247      19.331 -19.394 -19.147  1.00 74.00           O
ATOM   1655  CG  LYS A 247      22.025 -22.558 -16.983  1.00 74.00           C
ATOM   1656  CD  LYS A 247      22.750 -22.391 -15.647  1.00 74.00           C
ATOM   1657  CE  LYS A 247      23.542 -23.649 -15.301  1.00 74.00           C
ATOM   1658  NZ  LYS A 247      23.884 -23.671 -13.859  1.00 74.00           N
ATOM   1659  N   TRP A 248      18.121 -20.593 -17.666  1.00 75.81           N
ATOM   1660  CA  TRP A 248      17.072 -19.626 -17.402  1.00 75.81           C
ATOM   1661  C   TRP A 248      17.440 -18.834 -16.159  1.00 75.81           C
ATOM   1662  CB  TRP A 248      15.765 -20.392 -17.206  1.00 75.81           C
ATOM   1663  O   TRP A 248      17.659 -19.434 -15.104  1.00 75.81           O
ATOM   1664  CG  TRP A 248      15.294 -21.050 -18.458  1.00 75.81           C
ATOM   1665  CD1 TRP A 248      15.631 -22.274 -18.926  1.00 75.81           C
ATOM   1666  CD2 TRP A 248      14.477 -20.447 -19.489  1.00 75.81           C
ATOM   1667  CE2 TRP A 248      14.316 -21.376 -20.558  1.00 75.81           C
ATOM   1668  CE3 TRP A 248      13.868 -19.192 -19.618  1.00 75.81           C
ATOM   1669  NE1 TRP A 248      15.069 -22.462 -20.176  1.00 75.81           N
ATOM   1670  CH2 TRP A 248      12.965 -19.828 -21.808  1.00 75.81           C
ATOM   1671  CZ2 TRP A 248      13.565 -21.090 -21.702  1.00 75.81           C
ATOM   1672  CZ3 TRP A 248      13.126 -18.904 -20.764  1.00 75.81           C
ATOM   1673  N   LEU A 249      17.507 -17.511 -16.282  1.00 77.81           N
ATOM   1674  CA  LEU A 249      17.849 -16.623 -15.175  1.00 77.81           C
ATOM   1675  C   LEU A 249      16.646 -15.749 -14.838  1.00 77.81           C
ATOM   1676  CB  LEU A 249      19.080 -15.770 -15.517  1.00 77.81           C
ATOM   1677  O   LEU A 249      16.058 -15.128 -15.724  1.00 77.81           O
ATOM   1678  CG  LEU A 249      20.280 -16.527 -16.114  1.00 77.81           C
ATOM   1679  CD1 LEU A 249      21.495 -15.615 -16.293  1.00 77.81           C
ATOM   1680  CD2 LEU A 249      20.743 -17.622 -15.183  1.00 77.81           C
ATOM   1681  N   PHE A 250      16.282 -15.700 -13.558  1.00 79.06           N
ATOM   1682  CA  PHE A 250      15.255 -14.781 -13.078  1.00 79.06           C
ATOM   1683  C   PHE A 250      15.805 -13.367 -13.018  1.00 79.06           C
ATOM   1684  CB  PHE A 250      14.693 -15.239 -11.730  1.00 79.06           C
ATOM   1685  O   PHE A 250      16.831 -13.130 -12.385  1.00 79.06           O
ATOM   1686  CG  PHE A 250      13.821 -16.477 -11.812  1.00 79.06           C
ATOM   1687  CD1 PHE A 250      12.494 -16.363 -12.262  1.00 79.06           C
ATOM   1688  CD2 PHE A 250      14.321 -17.736 -11.432  1.00 79.06           C
ATOM   1689  CE1 PHE A 250      11.664 -17.496 -12.325  1.00 79.06           C
ATOM   1690  CE2 PHE A 250      13.494 -18.873 -11.498  1.00 79.06           C
ATOM   1691  CZ  PHE A 250      12.164 -18.753 -11.943  1.00 79.06           C
ATOM   1692  N   ALA A 251      15.086 -12.438 -13.642  1.00 81.12           N
ATOM   1693  CA  ALA A 251      15.367 -11.027 -13.487  1.00 81.12           C
ATOM   1694  C   ALA A 251      15.049 -10.616 -12.046  1.00 81.12           C
ATOM   1695  CB  ALA A 251      14.532 -10.240 -14.497  1.00 81.12           C
ATOM   1696  O   ALA A 251      13.940 -10.859 -11.544  1.00 81.12           O
ATOM   1697  N   ASN A 252      16.021 -10.005 -11.375  1.00 83.44           N
ATOM   1698  CA  ASN A 252      15.778  -9.297 -10.123  1.00 83.44           C
ATOM   1699  C   ASN A 252      15.468  -7.832 -10.404  1.00 83.44           C
ATOM   1700  CB  ASN A 252      16.967  -9.478  -9.175  1.00 83.44           C
ATOM   1701  O   ASN A 252      14.474  -7.335  -9.891  1.00 83.44           O
ATOM   1702  CG  ASN A 252      17.007 -10.850  -8.523  1.00 83.44           C
ATOM   1703  ND2 ASN A 252      18.094 -11.177  -7.882  1.00 83.44           N
ATOM   1704  OD1 ASN A 252      16.073 -11.640  -8.526  1.00 83.44           O
ATOM   1705  N   VAL A 253      16.257  -7.187 -11.263  1.00 87.81           N
ATOM   1706  CA  VAL A 253      16.044  -5.803 -11.697  1.00 87.81           C
ATOM   1707  C   VAL A 253      16.136  -5.746 -13.217  1.00 87.81           C
ATOM   1708  CB  VAL A 253      17.047  -4.834 -11.032  1.00 87.81           C
ATOM   1709  O   VAL A 253      16.961  -6.440 -13.810  1.00 87.81           O
ATOM   1710  CG1 VAL A 253      16.731  -3.371 -11.358  1.00 87.81           C
ATOM   1711  CG2 VAL A 253      17.039  -4.973  -9.503  1.00 87.81           C
ATOM   1712  N   ILE A 254      15.299  -4.935 -13.856  1.00 88.94           N
ATOM   1713  CA  ILE A 254      15.446  -4.583 -15.271  1.00 88.94           C
ATOM   1714  C   ILE A 254      15.496  -3.064 -15.370  1.00 88.94           C
ATOM   1715  CB  ILE A 254      14.347  -5.195 -16.169  1.00 88.94           C
ATOM   1716  O   ILE A 254      14.727  -2.376 -14.697  1.00 88.94           O
ATOM   1717  CG1 ILE A 254      14.229  -6.719 -15.938  1.00 88.94           C
ATOM   1718  CG2 ILE A 254      14.687  -4.923 -17.645  1.00 88.94           C
ATOM   1719  CD1 ILE A 254      13.063  -7.403 -16.657  1.00 88.94           C
ATOM   1720  N   TYR A 255      16.408  -2.546 -16.188  1.00 92.19           N
ATOM   1721  CA  TYR A 255      16.539  -1.112 -16.419  1.00 92.19           C
ATOM   1722  C   TYR A 255      16.971  -0.786 -17.849  1.00 92.19           C
ATOM   1723  CB  TYR A 255      17.502  -0.509 -15.383  1.00 92.19           C
ATOM   1724  O   TYR A 255      17.725  -1.546 -18.460  1.00 92.19           O
ATOM   1725  CG  TYR A 255      18.925  -1.032 -15.395  1.00 92.19           C
ATOM   1726  CD1 TYR A 255      19.313  -2.064 -14.519  1.00 92.19           C
ATOM   1727  CD2 TYR A 255      19.879  -0.430 -16.235  1.00 92.19           C
ATOM   1728  CE1 TYR A 255      20.660  -2.472 -14.460  1.00 92.19           C
ATOM   1729  CE2 TYR A 255      21.221  -0.842 -16.196  1.00 92.19           C
ATOM   1730  OH  TYR A 255      22.926  -2.204 -15.229  1.00 92.19           O
ATOM   1731  CZ  TYR A 255      21.615  -1.852 -15.293  1.00 92.19           C
ATOM   1732  N   PHE A 256      16.554   0.369 -18.367  1.00 88.12           N
ATOM   1733  CA  PHE A 256      17.170   0.958 -19.555  1.00 88.12           C
ATOM   1734  C   PHE A 256      18.483   1.638 -19.180  1.00 88.12           C
ATOM   1735  CB  PHE A 256      16.225   1.932 -20.261  1.00 88.12           C
ATOM   1736  O   PHE A 256      18.598   2.278 -18.131  1.00 88.12           O
ATOM   1737  CG  PHE A 256      15.110   1.238 -21.007  1.00 88.12           C
ATOM   1738  CD1 PHE A 256      15.355   0.679 -22.276  1.00 88.12           C
ATOM   1739  CD2 PHE A 256      13.829   1.153 -20.436  1.00 88.12           C
ATOM   1740  CE1 PHE A 256      14.315   0.041 -22.976  1.00 88.12           C
ATOM   1741  CE2 PHE A 256      12.790   0.519 -21.140  1.00 88.12           C
ATOM   1742  CZ  PHE A 256      13.032  -0.037 -22.408  1.00 88.12           C
ATOM   1743  N   LYS A 257      19.493   1.487 -20.035  1.00 89.25           N
ATOM   1744  CA  LYS A 257      20.789   2.140 -19.878  1.00 89.25           C
ATOM   1745  C   LYS A 257      20.827   3.363 -20.793  1.00 89.25           C
ATOM   1746  CB  LYS A 257      21.887   1.115 -20.167  1.00 89.25           C
ATOM   1747  O   LYS A 257      20.940   3.223 -22.007  1.00 89.25           O
ATOM   1748  CG  LYS A 257      23.266   1.721 -19.919  1.00 89.25           C
ATOM   1749  CD  LYS A 257      24.376   0.745 -20.298  1.00 89.25           C
ATOM   1750  CE  LYS A 257      25.704   1.458 -20.067  1.00 89.25           C
ATOM   1751  NZ  LYS A 257      26.839   0.679 -20.593  1.00 89.25           N
ATOM   1752  N   LEU A 258      20.724   4.550 -20.196  1.00 85.62           N
ATOM   1753  CA  LEU A 258      20.708   5.829 -20.921  1.00 85.62           C
ATOM   1754  C   LEU A 258      22.129   6.310 -21.218  1.00 85.62           C
ATOM   1755  CB  LEU A 258      19.926   6.871 -20.097  1.00 85.62           C
ATOM   1756  O   LEU A 258      22.421   6.832 -22.291  1.00 85.62           O
ATOM   1757  CG  LEU A 258      18.527   6.417 -19.646  1.00 85.62           C
ATOM   1758  CD1 LEU A 258      17.778   7.557 -18.960  1.00 85.62           C
ATOM   1759  CD2 LEU A 258      17.702   5.916 -20.822  1.00 85.62           C
ATOM   1760  N   SER A 259      23.033   6.064 -20.272  1.00 86.69           N
ATOM   1761  CA  SER A 259      24.473   6.265 -20.402  1.00 86.69           C
ATOM   1762  C   SER A 259      25.220   5.240 -19.540  1.00 86.69           C
ATOM   1763  CB  SER A 259      24.823   7.710 -20.025  1.00 86.69           C
ATOM   1764  O   SER A 259      24.616   4.342 -18.953  1.00 86.69           O
ATOM   1765  OG  SER A 259      24.648   7.939 -18.642  1.00 86.69           O
ATOM   1766  N   ASP A 260      26.549   5.324 -19.450  1.00 81.50           N
ATOM   1767  CA  ASP A 260      27.316   4.418 -18.582  1.00 81.50           C
ATOM   1768  C   ASP A 260      27.035   4.622 -17.084  1.00 81.50           C
ATOM   1769  CB  ASP A 260      28.814   4.533 -18.898  1.00 81.50           C
ATOM   1770  O   ASP A 260      27.166   3.673 -16.308  1.00 81.50           O
ATOM   1771  CG  ASP A 260      29.205   3.819 -20.199  1.00 81.50           C
ATOM   1772  OD1 ASP A 260      28.583   2.771 -20.523  1.00 81.50           O
ATOM   1773  OD2 ASP A 260      30.165   4.284 -20.844  1.00 81.50           O
ATOM   1774  N   SER A 261      26.608   5.822 -16.685  1.00 84.75           N
ATOM   1775  CA  SER A 261      26.282   6.169 -15.297  1.00 84.75           C
ATOM   1776  C   SER A 261      24.783   6.262 -15.018  1.00 84.75           C
ATOM   1777  CB  SER A 261      26.957   7.494 -14.936  1.00 84.75           C
ATOM   1778  O   SER A 261      24.379   6.173 -13.863  1.00 84.75           O
ATOM   1779  OG  SER A 261      26.629   8.508 -15.870  1.00 84.75           O
ATOM   1780  N   GLU A 262      23.959   6.442 -16.049  1.00 87.38           N
ATOM   1781  CA  GLU A 262      22.532   6.716 -15.901  1.00 87.38           C
ATOM   1782  C   GLU A 262      21.679   5.501 -16.268  1.00 87.38           C
ATOM   1783  CB  GLU A 262      22.174   7.937 -16.735  1.00 87.38           C
ATOM   1784  O   GLU A 262      21.841   4.884 -17.329  1.00 87.38           O
ATOM   1785  CG  GLU A 262      20.775   8.476 -16.428  1.00 87.38           C
ATOM   1786  CD  GLU A 262      20.435   9.680 -17.318  1.00 87.38           C
ATOM   1787  OE1 GLU A 262      19.327  10.221 -17.142  1.00 87.38           O
ATOM   1788  OE2 GLU A 262      21.280  10.020 -18.182  1.00 87.38           O
ATOM   1789  N   LYS A 263      20.761   5.161 -15.363  1.00 91.25           N
ATOM   1790  CA  LYS A 263      19.903   3.982 -15.447  1.00 91.25           C
ATOM   1791  C   LYS A 263      18.475   4.356 -15.100  1.00 91.25           C
ATOM   1792  CB  LYS A 263      20.379   2.895 -14.479  1.00 91.25           C
ATOM   1793  O   LYS A 263      18.238   5.133 -14.183  1.00 91.25           O
ATOM   1794  CG  LYS A 263      21.816   2.430 -14.741  1.00 91.25           C
ATOM   1795  CD  LYS A 263      22.193   1.388 -13.688  1.00 91.25           C
ATOM   1796  CE  LYS A 263      23.640   0.943 -13.890  1.00 91.25           C
ATOM   1797  NZ  LYS A 263      23.972  -0.155 -12.952  1.00 91.25           N
ATOM   1798  N   GLU A 264      17.546   3.712 -15.780  1.00 90.94           N
ATOM   1799  CA  GLU A 264      16.115   3.904 -15.600  1.00 90.94           C
ATOM   1800  C   GLU A 264      15.485   2.557 -15.252  1.00 90.94           C
ATOM   1801  CB  GLU A 264      15.606   4.502 -16.905  1.00 90.94           C
ATOM   1802  O   GLU A 264      15.338   1.695 -16.119  1.00 90.94           O
ATOM   1803  CG  GLU A 264      14.102   4.723 -16.955  1.00 90.94           C
ATOM   1804  CD  GLU A 264      13.801   5.351 -18.317  1.00 90.94           C
ATOM   1805  OE1 GLU A 264      13.689   6.582 -18.427  1.00 90.94           O
ATOM   1806  OE2 GLU A 264      13.864   4.651 -19.345  1.00 90.94           O
ATOM   1807  N   ILE A 265      15.195   2.337 -13.967  1.00 92.38           N
ATOM   1808  CA  ILE A 265      14.619   1.076 -13.488  1.00 92.38           C
ATOM   1809  C   ILE A 265      13.174   0.975 -13.977  1.00 92.38           C
ATOM   1810  CB  ILE A 265      14.735   0.924 -11.953  1.00 92.38           C
ATOM   1811  O   ILE A 265      12.412   1.931 -13.885  1.00 92.38           O
ATOM   1812  CG1 ILE A 265      16.203   1.092 -11.489  1.00 92.38           C
ATOM   1813  CG2 ILE A 265      14.201  -0.460 -11.531  1.00 92.38           C
ATOM   1814  CD1 ILE A 265      16.390   1.061  -9.966  1.00 92.38           C
ATOM   1815  N   ILE A 266      12.815  -0.193 -14.504  1.00 93.94           N
ATOM   1816  CA  ILE A 266      11.475  -0.485 -15.035  1.00 93.94           C
ATOM   1817  C   ILE A 266      10.835  -1.724 -14.400  1.00 93.94           C
ATOM   1818  CB  ILE A 266      11.524  -0.624 -16.564  1.00 93.94           C
ATOM   1819  O   ILE A 266       9.669  -2.025 -14.627  1.00 93.94           O
ATOM   1820  CG1 ILE A 266      12.467  -1.760 -17.017  1.00 93.94           C
ATOM   1821  CG2 ILE A 266      11.872   0.730 -17.209  1.00 93.94           C
ATOM   1822  CD1 ILE A 266      12.485  -1.971 -18.529  1.00 93.94           C
ATOM   1823  N   TYR A 267      11.609  -2.483 -13.628  1.00 94.75           N
ATOM   1824  CA  TYR A 267      11.134  -3.641 -12.884  1.00 94.75           C
ATOM   1825  C   TYR A 267      12.102  -3.937 -11.744  1.00 94.75           C
ATOM   1826  CB  TYR A 267      11.046  -4.853 -13.822  1.00 94.75           C
ATOM   1827  O   TYR A 267      13.314  -3.986 -11.965  1.00 94.75           O
ATOM   1828  CG  TYR A 267      10.706  -6.152 -13.125  1.00 94.75           C
ATOM   1829  CD1 TYR A 267      11.738  -6.998 -12.678  1.00 94.75           C
ATOM   1830  CD2 TYR A 267       9.363  -6.492 -12.887  1.00 94.75           C
ATOM   1831  CE1 TYR A 267      11.427  -8.183 -11.990  1.00 94.75           C
ATOM   1832  CE2 TYR A 267       9.042  -7.680 -12.203  1.00 94.75           C
ATOM   1833  OH  TYR A 267       9.802  -9.679 -11.099  1.00 94.75           O
ATOM   1834  CZ  TYR A 267      10.078  -8.522 -11.752  1.00 94.75           C
ATOM   1835  N   ASN A 268      11.575  -4.212 -10.553  1.00 94.69           N
ATOM   1836  CA  ASN A 268      12.365  -4.648  -9.410  1.00 94.69           C
ATOM   1837  C   ASN A 268      11.582  -5.665  -8.567  1.00 94.69           C
ATOM   1838  CB  ASN A 268      12.777  -3.411  -8.607  1.00 94.69           C
ATOM   1839  O   ASN A 268      10.611  -5.339  -7.893  1.00 94.69           O
ATOM   1840  CG  ASN A 268      13.601  -3.749  -7.381  1.00 94.69           C
ATOM   1841  ND2 ASN A 268      13.765  -2.804  -6.494  1.00 94.69           N
ATOM   1842  OD1 ASN A 268      14.088  -4.861  -7.204  1.00 94.69           O
ATOM   1843  N   TRP A 269      12.029  -6.921  -8.572  1.00 93.94           N
ATOM   1844  CA  TRP A 269      11.409  -7.994  -7.793  1.00 93.94           C
ATOM   1845  C   TRP A 269      11.489  -7.758  -6.279  1.00 93.94           C
ATOM   1846  CB  TRP A 269      12.074  -9.330  -8.141  1.00 93.94           C
ATOM   1847  O   TRP A 269      10.627  -8.239  -5.539  1.00 93.94           O
ATOM   1848  CG  TRP A 269      11.590 -10.478  -7.307  1.00 93.94           C
ATOM   1849  CD1 TRP A 269      12.288 -11.067  -6.309  1.00 93.94           C
ATOM   1850  CD2 TRP A 269      10.256 -11.070  -7.263  1.00 93.94           C
ATOM   1851  CE2 TRP A 269      10.235 -12.051  -6.227  1.00 93.94           C
ATOM   1852  CE3 TRP A 269       9.051 -10.852  -7.963  1.00 93.94           C
ATOM   1853  NE1 TRP A 269      11.495 -12.002  -5.672  1.00 93.94           N
ATOM   1854  CH2 TRP A 269       7.915 -12.574  -6.652  1.00 93.94           C
ATOM   1855  CZ2 TRP A 269       9.092 -12.802  -5.922  1.00 93.94           C
ATOM   1856  CZ3 TRP A 269       7.897 -11.599  -7.667  1.00 93.94           C
ATOM   1857  N   ALA A 270      12.527  -7.057  -5.808  1.00 92.88           N
ATOM   1858  CA  ALA A 270      12.714  -6.810  -4.383  1.00 92.88           C
ATOM   1859  C   ALA A 270      11.538  -6.028  -3.787  1.00 92.88           C
ATOM   1860  CB  ALA A 270      14.042  -6.081  -4.161  1.00 92.88           C
ATOM   1861  O   ALA A 270      11.171  -6.298  -2.647  1.00 92.88           O
ATOM   1862  N   ASP A 271      10.906  -5.149  -4.571  1.00 91.88           N
ATOM   1863  CA  ASP A 271       9.764  -4.348  -4.134  1.00 91.88           C
ATOM   1864  C   ASP A 271       8.616  -5.270  -3.685  1.00 91.88           C
ATOM   1865  CB  ASP A 271       9.368  -3.347  -5.241  1.00 91.88           C
ATOM   1866  O   ASP A 271       8.250  -5.269  -2.510  1.00 91.88           O
ATOM   1867  CG  ASP A 271      10.486  -2.340  -5.580  1.00 91.88           C
ATOM   1868  OD1 ASP A 271      11.429  -2.192  -4.769  1.00 91.88           O
ATOM   1869  OD2 ASP A 271      10.464  -1.765  -6.689  1.00 91.88           O
ATOM   1870  N   TYR A 272       8.150  -6.185  -4.544  1.00 93.69           N
ATOM   1871  CA  TYR A 272       7.093  -7.142  -4.175  1.00 93.69           C
ATOM   1872  C   TYR A 272       7.546  -8.156  -3.120  1.00 93.69           C
ATOM   1873  CB  TYR A 272       6.579  -7.917  -5.395  1.00 93.69           C
ATOM   1874  O   TYR A 272       6.783  -8.497  -2.218  1.00 93.69           O
ATOM   1875  CG  TYR A 272       6.420  -7.101  -6.654  1.00 93.69           C
ATOM   1876  CD1 TYR A 272       5.226  -6.406  -6.940  1.00 93.69           C
ATOM   1877  CD2 TYR A 272       7.503  -7.052  -7.544  1.00 93.69           C
ATOM   1878  CE1 TYR A 272       5.117  -5.675  -8.143  1.00 93.69           C
ATOM   1879  CE2 TYR A 272       7.397  -6.325  -8.734  1.00 93.69           C
ATOM   1880  OH  TYR A 272       6.187  -5.009 -10.226  1.00 93.69           O
ATOM   1881  CZ  TYR A 272       6.210  -5.644  -9.037  1.00 93.69           C
ATOM   1882  N   GLY A 273       8.778  -8.670  -3.223  1.00 94.25           N
ATOM   1883  CA  GLY A 273       9.300  -9.672  -2.291  1.00 94.25           C
ATOM   1884  C   GLY A 273       9.371  -9.158  -0.849  1.00 94.25           C
ATOM   1885  O   GLY A 273       8.990  -9.873   0.086  1.00 94.25           O
ATOM   1886  N   ASN A 274       9.802  -7.908  -0.673  1.00 93.94           N
ATOM   1887  CA  ASN A 274       9.842  -7.232   0.621  1.00 93.94           C
ATOM   1888  C   ASN A 274       8.425  -6.976   1.147  1.00 93.94           C
ATOM   1889  CB  ASN A 274      10.641  -5.926   0.481  1.00 93.94           C
ATOM   1890  O   ASN A 274       8.139  -7.300   2.300  1.00 93.94           O
ATOM   1891  CG  ASN A 274      12.128  -6.151   0.249  1.00 93.94           C
ATOM   1892  ND2 ASN A 274      12.829  -5.143  -0.212  1.00 93.94           N
ATOM   1893  OD1 ASN A 274      12.685  -7.208   0.508  1.00 93.94           O
ATOM   1894  N   THR A 275       7.521  -6.485   0.294  1.00 93.00           N
ATOM   1895  CA  THR A 275       6.109  -6.263   0.637  1.00 93.00           C
ATOM   1896  C   THR A 275       5.418  -7.553   1.098  1.00 93.00           C
ATOM   1897  CB  THR A 275       5.389  -5.647  -0.572  1.00 93.00           C
ATOM   1898  O   THR A 275       4.793  -7.572   2.156  1.00 93.00           O
ATOM   1899  CG2 THR A 275       3.941  -5.290  -0.310  1.00 93.00           C
ATOM   1900  OG1 THR A 275       6.001  -4.423  -0.890  1.00 93.00           O
ATOM   1901  N   LEU A 276       5.586  -8.668   0.378  1.00 95.25           N
ATOM   1902  CA  LEU A 276       5.022  -9.973   0.757  1.00 95.25           C
ATOM   1903  C   LEU A 276       5.603 -10.508   2.074  1.00 95.25           C
ATOM   1904  CB  LEU A 276       5.274 -10.984  -0.374  1.00 95.25           C
ATOM   1905  O   LEU A 276       4.874 -11.051   2.903  1.00 95.25           O
ATOM   1906  CG  LEU A 276       4.451 -10.739  -1.652  1.00 95.25           C
ATOM   1907  CD1 LEU A 276       4.953 -11.675  -2.753  1.00 95.25           C
ATOM   1908  CD2 LEU A 276       2.961 -11.009  -1.445  1.00 95.25           C
ATOM   1909  N   SER A 277       6.909 -10.336   2.290  1.00 94.75           N
ATOM   1910  CA  SER A 277       7.560 -10.742   3.543  1.00 94.75           C
ATOM   1911  C   SER A 277       7.047  -9.930   4.736  1.00 94.75           C
ATOM   1912  CB  SER A 277       9.077 -10.579   3.434  1.00 94.75           C
ATOM   1913  O   SER A 277       6.882 -10.463   5.835  1.00 94.75           O
ATOM   1914  OG  SER A 277       9.587 -11.353   2.365  1.00 94.75           O
ATOM   1915  N   ARG A 278       6.760  -8.642   4.520  1.00 94.06           N
ATOM   1916  CA  ARG A 278       6.166  -7.759   5.525  1.00 94.06           C
ATOM   1917  C   ARG A 278       4.740  -8.181   5.875  1.00 94.06           C
ATOM   1918  CB  ARG A 278       6.239  -6.320   5.003  1.00 94.06           C
ATOM   1919  O   ARG A 278       4.462  -8.360   7.055  1.00 94.06           O
ATOM   1920  CG  ARG A 278       5.784  -5.278   6.023  1.00 94.06           C
ATOM   1921  CD  ARG A 278       6.669  -5.247   7.277  1.00 94.06           C
ATOM   1922  NE  ARG A 278       6.693  -3.883   7.810  1.00 94.06           N
ATOM   1923  NH1 ARG A 278       8.248  -4.042   9.477  1.00 94.06           N
ATOM   1924  NH2 ARG A 278       7.298  -2.065   8.988  1.00 94.06           N
ATOM   1925  CZ  ARG A 278       7.412  -3.342   8.764  1.00 94.06           C
ATOM   1926  N   ILE A 279       3.904  -8.444   4.869  1.00 94.81           N
ATOM   1927  CA  ILE A 279       2.542  -8.980   5.034  1.00 94.81           C
ATOM   1928  C   ILE A 279       2.543 -10.251   5.898  1.00 94.81           C
ATOM   1929  CB  ILE A 279       1.922  -9.237   3.637  1.00 94.81           C
ATOM   1930  O   ILE A 279       1.771 -10.361   6.849  1.00 94.81           O
ATOM   1931  CG1 ILE A 279       1.567  -7.898   2.959  1.00 94.81           C
ATOM   1932  CG2 ILE A 279       0.685 -10.151   3.722  1.00 94.81           C
ATOM   1933  CD1 ILE A 279       1.375  -8.011   1.440  1.00 94.81           C
ATOM   1934  N   ASP A 280       3.442 -11.199   5.611  1.00 96.31           N
ATOM   1935  CA  ASP A 280       3.572 -12.435   6.393  1.00 96.31           C
ATOM   1936  C   ASP A 280       3.990 -12.171   7.850  1.00 96.31           C
ATOM   1937  CB  ASP A 280       4.591 -13.353   5.705  1.00 96.31           C
ATOM   1938  O   ASP A 280       3.464 -12.793   8.776  1.00 96.31           O
ATOM   1939  CG  ASP A 280       4.716 -14.713   6.390  1.00 96.31           C
ATOM   1940  OD1 ASP A 280       3.715 -15.462   6.456  1.00 96.31           O
ATOM   1941  OD2 ASP A 280       5.831 -15.059   6.842  1.00 96.31           O
ATOM   1942  N   SER A 281       4.924 -11.238   8.061  1.00 95.56           N
ATOM   1943  CA  SER A 281       5.369 -10.832   9.398  1.00 95.56           C
ATOM   1944  C   SER A 281       4.235 -10.207  10.212  1.00 95.56           C
ATOM   1945  CB  SER A 281       6.528  -9.842   9.279  1.00 95.56           C
ATOM   1946  O   SER A 281       4.035 -10.574  11.372  1.00 95.56           O
ATOM   1947  OG  SER A 281       7.066  -9.542  10.556  1.00 95.56           O
ATOM   1948  N   ASP A 282       3.464  -9.306   9.607  1.00 94.56           N
ATOM   1949  CA  ASP A 282       2.359  -8.620  10.271  1.00 94.56           C
ATOM   1950  C   ASP A 282       1.219  -9.583  10.614  1.00 94.56           C
ATOM   1951  CB  ASP A 282       1.878  -7.463   9.392  1.00 94.56           C
ATOM   1952  O   ASP A 282       0.767  -9.610  11.762  1.00 94.56           O
ATOM   1953  CG  ASP A 282       2.866  -6.295   9.353  1.00 94.56           C
ATOM   1954  OD1 ASP A 282       3.638  -6.104  10.329  1.00 94.56           O
ATOM   1955  OD2 ASP A 282       2.830  -5.568   8.345  1.00 94.56           O
ATOM   1956  N   TYR A 283       0.841 -10.463   9.681  1.00 96.44           N
ATOM   1957  CA  TYR A 283      -0.108 -11.548   9.941  1.00 96.44           C
ATOM   1958  C   TYR A 283       0.316 -12.399  11.144  1.00 96.44           C
ATOM   1959  CB  TYR A 283      -0.228 -12.427   8.690  1.00 96.44           C
ATOM   1960  O   TYR A 283      -0.480 -12.637  12.056  1.00 96.44           O
ATOM   1961  CG  TYR A 283      -0.950 -13.742   8.930  1.00 96.44           C
ATOM   1962  CD1 TYR A 283      -0.225 -14.950   8.960  1.00 96.44           C
ATOM   1963  CD2 TYR A 283      -2.343 -13.756   9.129  1.00 96.44           C
ATOM   1964  CE1 TYR A 283      -0.894 -16.169   9.186  1.00 96.44           C
ATOM   1965  CE2 TYR A 283      -3.019 -14.970   9.346  1.00 96.44           C
ATOM   1966  OH  TYR A 283      -2.933 -17.352   9.621  1.00 96.44           O
ATOM   1967  CZ  TYR A 283      -2.293 -16.178   9.380  1.00 96.44           C
ATOM   1968  N   LYS A 284       1.584 -12.829  11.192  1.00 96.31           N
ATOM   1969  CA  LYS A 284       2.111 -13.626  12.311  1.00 96.31           C
ATOM   1970  C   LYS A 284       2.035 -12.874  13.641  1.00 96.31           C
ATOM   1971  CB  LYS A 284       3.552 -14.050  12.011  1.00 96.31           C
ATOM   1972  O   LYS A 284       1.692 -13.490  14.647  1.00 96.31           O
ATOM   1973  CG  LYS A 284       3.610 -15.193  10.990  1.00 96.31           C
ATOM   1974  CD  LYS A 284       5.050 -15.381  10.510  1.00 96.31           C
ATOM   1975  CE  LYS A 284       5.124 -16.564   9.547  1.00 96.31           C
ATOM   1976  NZ  LYS A 284       6.439 -16.605   8.877  1.00 96.31           N
ATOM   1977  N   GLN A 285       2.320 -11.571  13.655  1.00 95.31           N
ATOM   1978  CA  GLN A 285       2.235 -10.744  14.865  1.00 95.31           C
ATOM   1979  C   GLN A 285       0.798 -10.614  15.387  1.00 95.31           C
ATOM   1980  CB  GLN A 285       2.809  -9.345  14.597  1.00 95.31           C
ATOM   1981  O   GLN A 285       0.578 -10.750  16.592  1.00 95.31           O
ATOM   1982  CG  GLN A 285       4.338  -9.327  14.490  1.00 95.31           C
ATOM   1983  CD  GLN A 285       4.842  -7.964  14.022  1.00 95.31           C
ATOM   1984  NE2 GLN A 285       5.763  -7.929  13.086  1.00 95.31           N
ATOM   1985  OE1 GLN A 285       4.401  -6.906  14.458  1.00 95.31           O
ATOM   1986  N   VAL A 286      -0.179 -10.383  14.502  1.00 96.06           N
ATOM   1987  CA  VAL A 286      -1.600 -10.305  14.886  1.00 96.06           C
ATOM   1988  C   VAL A 286      -2.070 -11.663  15.416  1.00 96.06           C
ATOM   1989  CB  VAL A 286      -2.473  -9.819  13.707  1.00 96.06           C
ATOM   1990  O   VAL A 286      -2.572 -11.763  16.535  1.00 96.06           O
ATOM   1991  CG1 VAL A 286      -3.965  -9.810  14.065  1.00 96.06           C
ATOM   1992  CG2 VAL A 286      -2.095  -8.391  13.287  1.00 96.06           C
ATOM   1993  N   MET A 287      -1.821 -12.739  14.664  1.00 97.00           N
ATOM   1994  CA  MET A 287      -2.271 -14.090  15.017  1.00 97.00           C
ATOM   1995  C   MET A 287      -1.662 -14.627  16.315  1.00 97.00           C
ATOM   1996  CB  MET A 287      -1.941 -15.050  13.871  1.00 97.00           C
ATOM   1997  O   MET A 287      -2.316 -15.405  17.009  1.00 97.00           O
ATOM   1998  CG  MET A 287      -2.801 -14.773  12.637  1.00 97.00           C
ATOM   1999  SD  MET A 287      -4.584 -15.039  12.831  1.00 97.00           S
ATOM   2000  CE  MET A 287      -4.597 -16.837  13.003  1.00 97.00           C
ATOM   2001  N   ALA A 288      -0.438 -14.217  16.662  1.00 96.56           N
ATOM   2002  CA  ALA A 288       0.220 -14.633  17.900  1.00 96.56           C
ATOM   2003  C   ALA A 288      -0.512 -14.150  19.164  1.00 96.56           C
ATOM   2004  CB  ALA A 288       1.664 -14.119  17.877  1.00 96.56           C
ATOM   2005  O   ALA A 288      -0.471 -14.831  20.187  1.00 96.56           O
ATOM   2006  N   ASN A 289      -1.193 -13.001  19.096  1.00 95.81           N
ATOM   2007  CA  ASN A 289      -1.828 -12.362  20.254  1.00 95.81           C
ATOM   2008  C   ASN A 289      -3.362 -12.452  20.233  1.00 95.81           C
ATOM   2009  CB  ASN A 289      -1.342 -10.909  20.307  1.00 95.81           C
ATOM   2010  O   ASN A 289      -4.010 -12.254  21.263  1.00 95.81           O
ATOM   2011  CG  ASN A 289       0.158 -10.820  20.510  1.00 95.81           C
ATOM   2012  ND2 ASN A 289       0.886 -10.261  19.573  1.00 95.81           N
ATOM   2013  OD1 ASN A 289       0.704 -11.291  21.492  1.00 95.81           O
ATOM   2014  N   LEU A 290      -3.944 -12.761  19.071  1.00 97.31           N
ATOM   2015  CA  LEU A 290      -5.381 -12.698  18.824  1.00 97.31           C
ATOM   2016  C   LEU A 290      -6.210 -13.539  19.802  1.00 97.31           C
ATOM   2017  CB  LEU A 290      -5.610 -13.108  17.362  1.00 97.31           C
ATOM   2018  O   LEU A 290      -7.192 -13.047  20.352  1.00 97.31           O
ATOM   2019  CG  LEU A 290      -7.078 -13.069  16.922  1.00 97.31           C
ATOM   2020  CD1 LEU A 290      -7.688 -11.679  17.051  1.00 97.31           C
ATOM   2021  CD2 LEU A 290      -7.167 -13.483  15.459  1.00 97.31           C
ATOM   2022  N   ASP A 291      -5.810 -14.783  20.067  1.00 96.88           N
ATOM   2023  CA  ASP A 291      -6.592 -15.691  20.916  1.00 96.88           C
ATOM   2024  C   ASP A 291      -6.736 -15.177  22.346  1.00 96.88           C
ATOM   2025  CB  ASP A 291      -5.932 -17.070  20.984  1.00 96.88           C
ATOM   2026  O   ASP A 291      -7.841 -15.159  22.894  1.00 96.88           O
ATOM   2027  CG  ASP A 291      -6.173 -17.917  19.749  1.00 96.88           C
ATOM   2028  OD1 ASP A 291      -6.535 -17.375  18.682  1.00 96.88           O
ATOM   2029  OD2 ASP A 291      -5.905 -19.135  19.828  1.00 96.88           O
ATOM   2030  N   SER A 292      -5.618 -14.759  22.942  1.00 96.56           N
ATOM   2031  CA  SER A 292      -5.574 -14.217  24.300  1.00 96.56           C
ATOM   2032  C   SER A 292      -6.396 -12.935  24.404  1.00 96.56           C
ATOM   2033  CB  SER A 292      -4.123 -13.921  24.689  1.00 96.56           C
ATOM   2034  O   SER A 292      -7.098 -12.717  25.395  1.00 96.56           O
ATOM   2035  OG  SER A 292      -3.355 -15.109  24.637  1.00 96.56           O
ATOM   2036  N   TYR A 293      -6.355 -12.108  23.358  1.00 96.81           N
ATOM   2037  CA  TYR A 293      -7.127 -10.877  23.298  1.00 96.81           C
ATOM   2038  C   TYR A 293      -8.637 -11.156  23.206  1.00 96.81           C
ATOM   2039  CB  TYR A 293      -6.602 -10.028  22.139  1.00 96.81           C
ATOM   2040  O   TYR A 293      -9.403 -10.653  24.026  1.00 96.81           O
ATOM   2041  CG  TYR A 293      -7.195  -8.641  22.134  1.00 96.81           C
ATOM   2042  CD1 TYR A 293      -8.279  -8.351  21.289  1.00 96.81           C
ATOM   2043  CD2 TYR A 293      -6.690  -7.653  23.004  1.00 96.81           C
ATOM   2044  CE1 TYR A 293      -8.844  -7.067  21.309  1.00 96.81           C
ATOM   2045  CE2 TYR A 293      -7.269  -6.369  23.033  1.00 96.81           C
ATOM   2046  OH  TYR A 293      -8.921  -4.842  22.163  1.00 96.81           O
ATOM   2047  CZ  TYR A 293      -8.352  -6.074  22.180  1.00 96.81           C
ATOM   2048  N   VAL A 294      -9.076 -12.037  22.299  1.00 97.12           N
ATOM   2049  CA  VAL A 294     -10.499 -12.415  22.163  1.00 97.12           C
ATOM   2050  C   VAL A 294     -11.032 -13.103  23.421  1.00 97.12           C
ATOM   2051  CB  VAL A 294     -10.727 -13.299  20.924  1.00 97.12           C
ATOM   2052  O   VAL A 294     -12.158 -12.837  23.840  1.00 97.12           O
ATOM   2053  CG1 VAL A 294     -12.169 -13.823  20.847  1.00 97.12           C
ATOM   2054  CG2 VAL A 294     -10.455 -12.513  19.637  1.00 97.12           C
ATOM   2055  N   LEU A 295     -10.224 -13.940  24.076  1.00 96.81           N
ATOM   2056  CA  LEU A 295     -10.596 -14.524  25.365  1.00 96.81           C
ATOM   2057  C   LEU A 295     -10.845 -13.438  26.425  1.00 96.81           C
ATOM   2058  CB  LEU A 295      -9.491 -15.499  25.803  1.00 96.81           C
ATOM   2059  O   LEU A 295     -11.804 -13.537  27.190  1.00 96.81           O
ATOM   2060  CG  LEU A 295      -9.777 -16.214  27.135  1.00 96.81           C
ATOM   2061  CD1 LEU A 295     -11.035 -17.086  27.066  1.00 96.81           C
ATOM   2062  CD2 LEU A 295      -8.591 -17.108  27.494  1.00 96.81           C
ATOM   2063  N   SER A 296     -10.020 -12.389  26.437  1.00 96.44           N
ATOM   2064  CA  SER A 296     -10.182 -11.250  27.349  1.00 96.44           C
ATOM   2065  C   SER A 296     -11.452 -10.446  27.049  1.00 96.44           C
ATOM   2066  CB  SER A 296      -8.957 -10.331  27.297  1.00 96.44           C
ATOM   2067  O   SER A 296     -12.130 -10.032  27.990  1.00 96.44           O
ATOM   2068  OG  SER A 296      -7.780 -11.058  27.600  1.00 96.44           O
ATOM   2069  N   ILE A 297     -11.820 -10.286  25.768  1.00 95.50           N
ATOM   2070  CA  ILE A 297     -13.115  -9.707  25.367  1.00 95.50           C
ATOM   2071  C   ILE A 297     -14.257 -10.541  25.949  1.00 95.50           C
ATOM   2072  CB  ILE A 297     -13.263  -9.580  23.827  1.00 95.50           C
ATOM   2073  O   ILE A 297     -15.110 -10.006  26.652  1.00 95.50           O
ATOM   2074  CG1 ILE A 297     -12.220  -8.614  23.231  1.00 95.50           C
ATOM   2075  CG2 ILE A 297     -14.677  -9.067  23.476  1.00 95.50           C
ATOM   2076  CD1 ILE A 297     -12.135  -8.600  21.699  1.00 95.50           C
ATOM   2077  N   ALA A 298     -14.254 -11.854  25.712  1.00 95.81           N
ATOM   2078  CA  ALA A 298     -15.326 -12.741  26.161  1.00 95.81           C
ATOM   2079  C   ALA A 298     -15.519 -12.712  27.688  1.00 95.81           C
ATOM   2080  CB  ALA A 298     -15.016 -14.154  25.658  1.00 95.81           C
ATOM   2081  O   ALA A 298     -16.648 -12.721  28.171  1.00 95.81           O
ATOM   2082  N   GLN A 299     -14.427 -12.628  28.454  1.00 95.75           N
ATOM   2083  CA  GLN A 299     -14.470 -12.547  29.919  1.00 95.75           C
ATOM   2084  C   GLN A 299     -15.016 -11.214  30.447  1.00 95.75           C
ATOM   2085  CB  GLN A 299     -13.055 -12.762  30.468  1.00 95.75           C
ATOM   2086  O   GLN A 299     -15.560 -11.177  31.550  1.00 95.75           O
ATOM   2087  CG  GLN A 299     -12.610 -14.225  30.355  1.00 95.75           C
ATOM   2088  CD  GLN A 299     -11.153 -14.427  30.752  1.00 95.75           C
ATOM   2089  NE2 GLN A 299     -10.705 -15.658  30.863  1.00 95.75           N
ATOM   2090  OE1 GLN A 299     -10.384 -13.510  30.985  1.00 95.75           O
ATOM   2091  N   LYS A 300     -14.857 -10.125  29.688  1.00 94.38           N
ATOM   2092  CA  LYS A 300     -15.227  -8.767  30.110  1.00 94.38           C
ATOM   2093  C   LYS A 300     -16.420  -8.186  29.359  1.00 94.38           C
ATOM   2094  CB  LYS A 300     -14.008  -7.841  30.018  1.00 94.38           C
ATOM   2095  O   LYS A 300     -16.796  -7.061  29.656  1.00 94.38           O
ATOM   2096  CG  LYS A 300     -12.926  -8.211  31.042  1.00 94.38           C
ATOM   2097  CD  LYS A 300     -11.819  -7.159  30.976  1.00 94.38           C
ATOM   2098  CE  LYS A 300     -10.716  -7.432  31.999  1.00 94.38           C
ATOM   2099  NZ  LYS A 300      -9.724  -6.328  31.993  1.00 94.38           N
ATOM   2100  N   LEU A 301     -17.045  -8.927  28.442  1.00 92.00           N
ATOM   2101  CA  LEU A 301     -18.074  -8.416  27.529  1.00 92.00           C
ATOM   2102  C   LEU A 301     -19.151  -7.574  28.230  1.00 92.00           C
ATOM   2103  CB  LEU A 301     -18.700  -9.607  26.787  1.00 92.00           C
ATOM   2104  O   LEU A 301     -19.422  -6.451  27.824  1.00 92.00           O
ATOM   2105  CG  LEU A 301     -19.676  -9.192  25.667  1.00 92.00           C
ATOM   2106  CD1 LEU A 301     -18.945  -8.539  24.494  1.00 92.00           C
ATOM   2107  CD2 LEU A 301     -20.397 -10.442  25.175  1.00 92.00           C
ATOM   2108  N   THR A 302     -19.706  -8.073  29.337  1.00 87.56           N
ATOM   2109  CA  THR A 302     -20.755  -7.370  30.095  1.00 87.56           C
ATOM   2110  C   THR A 302     -20.257  -6.119  30.824  1.00 87.56           C
ATOM   2111  CB  THR A 302     -21.401  -8.307  31.125  1.00 87.56           C
ATOM   2112  O   THR A 302     -21.058  -5.264  31.179  1.00 87.56           O
ATOM   2113  CG2 THR A 302     -22.075  -9.514  30.473  1.00 87.56           C
ATOM   2114  OG1 THR A 302     -20.426  -8.799  32.021  1.00 87.56           O
ATOM   2115  N   GLN A 303     -18.953  -6.015  31.086  1.00 90.19           N
ATOM   2116  CA  GLN A 303     -18.317  -4.869  31.747  1.00 90.19           C
ATOM   2117  C   GLN A 303     -17.916  -3.777  30.749  1.00 90.19           C
ATOM   2118  CB  GLN A 303     -17.070  -5.333  32.521  1.00 90.19           C
ATOM   2119  O   GLN A 303     -17.736  -2.635  31.156  1.00 90.19           O
ATOM   2120  CG  GLN A 303     -17.379  -6.373  33.607  1.00 90.19           C
ATOM   2121  CD  GLN A 303     -16.129  -6.942  34.277  1.00 90.19           C
ATOM   2122  NE2 GLN A 303     -16.295  -7.894  35.167  1.00 90.19           N
ATOM   2123  OE1 GLN A 303     -14.990  -6.581  34.021  1.00 90.19           O
ATOM   2124  N   LEU A 304     -17.779  -4.118  29.463  1.00 86.38           N
ATOM   2125  CA  LEU A 304     -17.328  -3.189  28.425  1.00 86.38           C
ATOM   2126  C   LEU A 304     -18.384  -2.149  28.037  1.00 86.38           C
ATOM   2127  CB  LEU A 304     -16.885  -3.990  27.188  1.00 86.38           C
ATOM   2128  O   LEU A 304     -18.028  -1.118  27.480  1.00 86.38           O
ATOM   2129  CG  LEU A 304     -15.586  -4.787  27.376  1.00 86.38           C
ATOM   2130  CD1 LEU A 304     -15.359  -5.669  26.150  1.00 86.38           C
ATOM   2131  CD2 LEU A 304     -14.374  -3.875  27.555  1.00 86.38           C
ATOM   2132  N   GLY A 305     -19.670  -2.413  28.293  1.00 86.88           N
ATOM   2133  CA  GLY A 305     -20.755  -1.466  28.000  1.00 86.88           C
ATOM   2134  C   GLY A 305     -20.959  -1.147  26.511  1.00 86.88           C
ATOM   2135  O   GLY A 305     -21.680  -0.209  26.194  1.00 86.88           O
ATOM   2136  N   ILE A 306     -20.335  -1.905  25.605  1.00 87.19           N
ATOM   2137  CA  ILE A 306     -20.514  -1.778  24.152  1.00 87.19           C
ATOM   2138  C   ILE A 306     -21.873  -2.395  23.784  1.00 87.19           C
ATOM   2139  CB  ILE A 306     -19.320  -2.441  23.412  1.00 87.19           C
ATOM   2140  O   ILE A 306     -22.214  -3.465  24.299  1.00 87.19           O
ATOM   2141  CG1 ILE A 306     -17.970  -1.792  23.807  1.00 87.19           C
ATOM   2142  CG2 ILE A 306     -19.502  -2.369  21.885  1.00 87.19           C
ATOM   2143  CD1 ILE A 306     -16.729  -2.571  23.357  1.00 87.19           C
ATOM   2144  N   ASN A 307     -22.654  -1.763  22.903  1.00 88.44           N
ATOM   2145  CA  ASN A 307     -23.851  -2.385  22.327  1.00 88.44           C
ATOM   2146  C   ASN A 307     -23.554  -2.918  20.926  1.00 88.44           C
ATOM   2147  CB  ASN A 307     -25.041  -1.416  22.314  1.00 88.44           C
ATOM   2148  O   ASN A 307     -22.718  -2.381  20.204  1.00 88.44           O
ATOM   2149  CG  ASN A 307     -25.306  -0.829  23.680  1.00 88.44           C
ATOM   2150  ND2 ASN A 307     -24.948   0.417  23.867  1.00 88.44           N
ATOM   2151  OD1 ASN A 307     -25.803  -1.492  24.578  1.00 88.44           O
ATOM   2152  N   GLU A 308     -24.288  -3.947  20.502  1.00 86.81           N
ATOM   2153  CA  GLU A 308     -24.157  -4.495  19.146  1.00 86.81           C
ATOM   2154  C   GLU A 308     -24.413  -3.431  18.063  1.00 86.81           C
ATOM   2155  CB  GLU A 308     -25.134  -5.667  18.994  1.00 86.81           C
ATOM   2156  O   GLU A 308     -23.737  -3.410  17.039  1.00 86.81           O
ATOM   2157  CG  GLU A 308     -24.912  -6.427  17.678  1.00 86.81           C
ATOM   2158  CD  GLU A 308     -25.932  -7.546  17.435  1.00 86.81           C
ATOM   2159  OE1 GLU A 308     -25.836  -8.155  16.344  1.00 86.81           O
ATOM   2160  OE2 GLU A 308     -26.794  -7.771  18.317  1.00 86.81           O
ATOM   2161  N   THR A 309     -25.336  -2.498  18.315  1.00 88.06           N
ATOM   2162  CA  THR A 309     -25.659  -1.384  17.407  1.00 88.06           C
ATOM   2163  C   THR A 309     -24.525  -0.380  17.233  1.00 88.06           C
ATOM   2164  CB  THR A 309     -26.886  -0.613  17.913  1.00 88.06           C
ATOM   2165  O   THR A 309     -24.563   0.414  16.299  1.00 88.06           O
ATOM   2166  CG2 THR A 309     -28.144  -1.483  17.887  1.00 88.06           C
ATOM   2167  OG1 THR A 309     -26.697  -0.193  19.250  1.00 88.06           O
ATOM   2168  N   ASP A 310     -23.535  -0.393  18.127  1.00 84.62           N
ATOM   2169  CA  ASP A 310     -22.373   0.493  18.061  1.00 84.62           C
ATOM   2170  C   ASP A 310     -21.265  -0.094  17.168  1.00 84.62           C
ATOM   2171  CB  ASP A 310     -21.867   0.792  19.486  1.00 84.62           C
ATOM   2172  O   ASP A 310     -20.286   0.586  16.862  1.00 84.62           O
ATOM   2173  CG  ASP A 310     -22.957   1.329  20.429  1.00 84.62           C
ATOM   2174  OD1 ASP A 310     -23.835   2.091  19.953  1.00 84.62           O
ATOM   2175  OD2 ASP A 310     -22.929   0.973  21.632  1.00 84.62           O
ATOM   2176  N   LEU A 311     -21.407  -1.356  16.743  1.00 89.62           N
ATOM   2177  CA  LEU A 311     -20.414  -2.054  15.938  1.00 89.62           C
ATOM   2178  C   LEU A 311     -20.541  -1.682  14.457  1.00 89.62           C
ATOM   2179  CB  LEU A 311     -20.537  -3.576  16.137  1.00 89.62           C
ATOM   2180  O   LEU A 311     -21.450  -2.131  13.758  1.00 89.62           O
ATOM   2181  CG  LEU A 311     -20.412  -4.078  17.583  1.00 89.62           C
ATOM   2182  CD1 LEU A 311     -20.500  -5.606  17.589  1.00 89.62           C
ATOM   2183  CD2 LEU A 311     -19.087  -3.682  18.232  1.00 89.62           C
ATOM   2184  N   ILE A 312     -19.560  -0.937  13.957  1.00 92.06           N
ATOM   2185  CA  ILE A 312     -19.366  -0.710  12.523  1.00 92.06           C
ATOM   2186  C   ILE A 312     -18.438  -1.787  11.970  1.00 92.06           C
ATOM   2187  CB  ILE A 312     -18.831   0.712  12.265  1.00 92.06           C
ATOM   2188  O   ILE A 312     -17.371  -2.030  12.531  1.00 92.06           O
ATOM   2189  CG1 ILE A 312     -19.751   1.806  12.854  1.00 92.06           C
ATOM   2190  CG2 ILE A 312     -18.604   0.955  10.762  1.00 92.06           C
ATOM   2191  CD1 ILE A 312     -21.213   1.769  12.382  1.00 92.06           C
ATOM   2192  N   ASP A 313     -18.843  -2.424  10.871  1.00 91.12           N
ATOM   2193  CA  ASP A 313     -18.010  -3.389  10.153  1.00 91.12           C
ATOM   2194  C   ASP A 313     -16.919  -2.644   9.357  1.00 91.12           C
ATOM   2195  CB  ASP A 313     -18.889  -4.256   9.243  1.00 91.12           C
ATOM   2196  O   ASP A 313     -17.241  -1.968   8.370  1.00 91.12           O
ATOM   2197  CG  ASP A 313     -18.121  -5.425   8.615  1.00 91.12           C
ATOM   2198  OD1 ASP A 313     -16.900  -5.277   8.379  1.00 91.12           O
ATOM   2199  OD2 ASP A 313     -18.775  -6.459   8.358  1.00 91.12           O
ATOM   2200  N   PRO A 314     -15.629  -2.764   9.732  1.00 91.25           N
ATOM   2201  CA  PRO A 314     -14.550  -2.064   9.037  1.00 91.25           C
ATOM   2202  C   PRO A 314     -14.379  -2.518   7.582  1.00 91.25           C
ATOM   2203  CB  PRO A 314     -13.280  -2.348   9.851  1.00 91.25           C
ATOM   2204  O   PRO A 314     -13.853  -1.764   6.762  1.00 91.25           O
ATOM   2205  CG  PRO A 314     -13.799  -2.775  11.222  1.00 91.25           C
ATOM   2206  CD  PRO A 314     -15.091  -3.497  10.870  1.00 91.25           C
ATOM   2207  N   TYR A 315     -14.795  -3.742   7.241  1.00 89.12           N
ATOM   2208  CA  TYR A 315     -14.735  -4.254   5.873  1.00 89.12           C
ATOM   2209  C   TYR A 315     -15.803  -3.607   4.996  1.00 89.12           C
ATOM   2210  CB  TYR A 315     -14.870  -5.780   5.873  1.00 89.12           C
ATOM   2211  O   TYR A 315     -15.506  -3.134   3.900  1.00 89.12           O
ATOM   2212  CG  TYR A 315     -14.674  -6.395   4.505  1.00 89.12           C
ATOM   2213  CD1 TYR A 315     -15.791  -6.700   3.703  1.00 89.12           C
ATOM   2214  CD2 TYR A 315     -13.373  -6.641   4.029  1.00 89.12           C
ATOM   2215  CE1 TYR A 315     -15.608  -7.255   2.422  1.00 89.12           C
ATOM   2216  CE2 TYR A 315     -13.184  -7.196   2.750  1.00 89.12           C
ATOM   2217  OH  TYR A 315     -14.114  -7.969   0.681  1.00 89.12           O
ATOM   2218  CZ  TYR A 315     -14.304  -7.501   1.943  1.00 89.12           C
ATOM   2219  N   VAL A 316     -17.038  -3.530   5.494  1.00 88.81           N
ATOM   2220  CA  VAL A 316     -18.139  -2.866   4.781  1.00 88.81           C
ATOM   2221  C   VAL A 316     -17.830  -1.387   4.576  1.00 88.81           C
ATOM   2222  CB  VAL A 316     -19.467  -3.038   5.531  1.00 88.81           C
ATOM   2223  O   VAL A 316     -17.968  -0.897   3.456  1.00 88.81           O
ATOM   2224  CG1 VAL A 316     -20.608  -2.239   4.897  1.00 88.81           C
ATOM   2225  CG2 VAL A 316     -19.888  -4.514   5.558  1.00 88.81           C
ATOM   2226  N   LEU A 317     -17.357  -0.699   5.622  1.00 88.94           N
ATOM   2227  CA  LEU A 317     -16.980   0.712   5.536  1.00 88.94           C
ATOM   2228  C   LEU A 317     -15.910   0.940   4.464  1.00 88.94           C
ATOM   2229  CB  LEU A 317     -16.505   1.192   6.919  1.00 88.94           C
ATOM   2230  O   LEU A 317     -16.085   1.773   3.579  1.00 88.94           O
ATOM   2231  CG  LEU A 317     -16.015   2.654   6.932  1.00 88.94           C
ATOM   2232  CD1 LEU A 317     -17.056   3.600   6.338  1.00 88.94           C
ATOM   2233  CD2 LEU A 317     -15.702   3.074   8.367  1.00 88.94           C
ATOM   2234  N   ALA A 318     -14.831   0.161   4.497  1.00 87.81           N
ATOM   2235  CA  ALA A 318     -13.769   0.269   3.507  1.00 87.81           C
ATOM   2236  C   ALA A 318     -14.257  -0.036   2.077  1.00 87.81           C
ATOM   2237  CB  ALA A 318     -12.667  -0.694   3.917  1.00 87.81           C
ATOM   2238  O   ALA A 318     -13.897   0.664   1.134  1.00 87.81           O
ATOM   2239  N   SER A 319     -15.118  -1.046   1.905  1.00 86.19           N
ATOM   2240  CA  SER A 319     -15.711  -1.364   0.602  1.00 86.19           C
ATOM   2241  C   SER A 319     -16.572  -0.219   0.064  1.00 86.19           C
ATOM   2242  CB  SER A 319     -16.578  -2.620   0.710  1.00 86.19           C
ATOM   2243  O   SER A 319     -16.592   0.018  -1.147  1.00 86.19           O
ATOM   2244  OG  SER A 319     -17.034  -3.008  -0.575  1.00 86.19           O
ATOM   2245  N   GLN A 320     -17.304   0.466   0.942  1.00 86.69           N
ATOM   2246  CA  GLN A 320     -18.136   1.608   0.581  1.00 86.69           C
ATOM   2247  C   GLN A 320     -17.271   2.810   0.190  1.00 86.69           C
ATOM   2248  CB  GLN A 320     -19.095   1.905   1.739  1.00 86.69           C
ATOM   2249  O   GLN A 320     -17.445   3.336  -0.905  1.00 86.69           O
ATOM   2250  CG  GLN A 320     -20.111   2.986   1.355  1.00 86.69           C
ATOM   2251  CD  GLN A 320     -21.184   3.207   2.418  1.00 86.69           C
ATOM   2252  NE2 GLN A 320     -21.931   4.280   2.327  1.00 86.69           N
ATOM   2253  OE1 GLN A 320     -21.406   2.413   3.320  1.00 86.69           O
ATOM   2254  N   LEU A 321     -16.268   3.150   1.006  1.00 86.25           N
ATOM   2255  CA  LEU A 321     -15.293   4.206   0.712  1.00 86.25           C
ATOM   2256  C   LEU A 321     -14.626   4.016  -0.651  1.00 86.25           C
ATOM   2257  CB  LEU A 321     -14.214   4.214   1.808  1.00 86.25           C
ATOM   2258  O   LEU A 321     -14.609   4.937  -1.467  1.00 86.25           O
ATOM   2259  CG  LEU A 321     -14.670   4.775   3.161  1.00 86.25           C
ATOM   2260  CD1 LEU A 321     -13.593   4.546   4.219  1.00 86.25           C
ATOM   2261  CD2 LEU A 321     -14.913   6.270   3.037  1.00 86.25           C
ATOM   2262  N   ASN A 322     -14.158   2.801  -0.936  1.00 83.06           N
ATOM   2263  CA  ASN A 322     -13.543   2.485  -2.218  1.00 83.06           C
ATOM   2264  C   ASN A 322     -14.548   2.619  -3.377  1.00 83.06           C
ATOM   2265  CB  ASN A 322     -12.959   1.070  -2.116  1.00 83.06           C
ATOM   2266  O   ASN A 322     -14.214   3.121  -4.450  1.00 83.06           O
ATOM   2267  CG  ASN A 322     -12.272   0.632  -3.395  1.00 83.06           C
ATOM   2268  ND2 ASN A 322     -12.575  -0.553  -3.871  1.00 83.06           N
ATOM   2269  OD1 ASN A 322     -11.501   1.325  -4.033  1.00 83.06           O
ATOM   2270  N   THR A 323     -15.798   2.186  -3.191  1.00 83.31           N
ATOM   2271  CA  THR A 323     -16.851   2.327  -4.216  1.00 83.31           C
ATOM   2272  C   THR A 323     -17.155   3.799  -4.506  1.00 83.31           C
ATOM   2273  CB  THR A 323     -18.131   1.592  -3.792  1.00 83.31           C
ATOM   2274  O   THR A 323     -17.257   4.202  -5.669  1.00 83.31           O
ATOM   2275  CG2 THR A 323     -19.233   1.674  -4.848  1.00 83.31           C
ATOM   2276  OG1 THR A 323     -17.839   0.222  -3.604  1.00 83.31           O
ATOM   2277  N   ASP A 324     -17.236   4.623  -3.467  1.00 82.44           N
ATOM   2278  CA  ASP A 324     -17.522   6.050  -3.587  1.00 82.44           C
ATOM   2279  C   ASP A 324     -16.347   6.813  -4.203  1.00 82.44           C
ATOM   2280  CB  ASP A 324     -17.879   6.624  -2.221  1.00 82.44           C
ATOM   2281  O   ASP A 324     -16.540   7.662  -5.077  1.00 82.44           O
ATOM   2282  CG  ASP A 324     -19.176   6.063  -1.645  1.00 82.44           C
ATOM   2283  OD1 ASP A 324     -19.996   5.499  -2.406  1.00 82.44           O
ATOM   2284  OD2 ASP A 324     -19.350   6.243  -0.423  1.00 82.44           O
ATOM   2285  N   LEU A 325     -15.114   6.455  -3.840  1.00 80.38           N
ATOM   2286  CA  LEU A 325     -13.911   6.986  -4.471  1.00 80.38           C
ATOM   2287  C   LEU A 325     -13.886   6.680  -5.969  1.00 80.38           C
ATOM   2288  CB  LEU A 325     -12.681   6.399  -3.765  1.00 80.38           C
ATOM   2289  O   LEU A 325     -13.659   7.576  -6.780  1.00 80.38           O
ATOM   2290  CG  LEU A 325     -11.349   6.930  -4.314  1.00 80.38           C
ATOM   2291  CD1 LEU A 325     -11.211   8.452  -4.244  1.00 80.38           C
ATOM   2292  CD2 LEU A 325     -10.213   6.278  -3.536  1.00 80.38           C
ATOM   2293  N   ASN A 326     -14.165   5.429  -6.345  1.00 75.12           N
ATOM   2294  CA  ASN A 326     -14.205   5.000  -7.743  1.00 75.12           C
ATOM   2295  C   ASN A 326     -15.304   5.698  -8.555  1.00 75.12           C
ATOM   2296  CB  ASN A 326     -14.403   3.475  -7.792  1.00 75.12           C
ATOM   2297  O   ASN A 326     -15.125   5.931  -9.750  1.00 75.12           O
ATOM   2298  CG  ASN A 326     -13.110   2.730  -7.563  1.00 75.12           C
ATOM   2299  ND2 ASN A 326     -13.014   1.878  -6.582  1.00 75.12           N
ATOM   2300  OD1 ASN A 326     -12.157   2.909  -8.289  1.00 75.12           O
ATOM   2301  N   SER A 327     -16.442   6.011  -7.934  1.00 78.06           N
ATOM   2302  CA  SER A 327     -17.581   6.619  -8.629  1.00 78.06           C
ATOM   2303  C   SER A 327     -17.495   8.142  -8.731  1.00 78.06           C
ATOM   2304  CB  SER A 327     -18.892   6.188  -7.973  1.00 78.06           C
ATOM   2305  O   SER A 327     -17.935   8.709  -9.731  1.00 78.06           O
ATOM   2306  OG  SER A 327     -18.947   6.585  -6.625  1.00 78.06           O
ATOM   2307  N   THR A 328     -16.914   8.812  -7.735  1.00 78.56           N
ATOM   2308  CA  THR A 328     -16.885  10.284  -7.656  1.00 78.56           C
ATOM   2309  C   THR A 328     -15.521  10.896  -7.968  1.00 78.56           C
ATOM   2310  CB  THR A 328     -17.290  10.757  -6.259  1.00 78.56           C
ATOM   2311  O   THR A 328     -15.452  12.061  -8.354  1.00 78.56           O
ATOM   2312  CG2 THR A 328     -18.655  10.249  -5.794  1.00 78.56           C
ATOM   2313  OG1 THR A 328     -16.306  10.314  -5.361  1.00 78.56           O
ATOM   2314  N   GLY A 329     -14.430  10.151  -7.761  1.00 72.81           N
ATOM   2315  CA  GLY A 329     -13.069  10.687  -7.761  1.00 72.81           C
ATOM   2316  C   GLY A 329     -12.769  11.648  -6.603  1.00 72.81           C
ATOM   2317  O   GLY A 329     -11.748  12.333  -6.638  1.00 72.81           O
ATOM   2318  N   TYR A 330     -13.640  11.743  -5.592  1.00 78.31           N
ATOM   2319  CA  TYR A 330     -13.456  12.672  -4.481  1.00 78.31           C
ATOM   2320  C   TYR A 330     -12.413  12.155  -3.480  1.00 78.31           C
ATOM   2321  CB  TYR A 330     -14.802  12.964  -3.808  1.00 78.31           C
ATOM   2322  O   TYR A 330     -12.613  11.143  -2.809  1.00 78.31           O
ATOM   2323  CG  TYR A 330     -14.686  13.927  -2.644  1.00 78.31           C
ATOM   2324  CD1 TYR A 330     -15.026  13.511  -1.343  1.00 78.31           C
ATOM   2325  CD2 TYR A 330     -14.210  15.235  -2.864  1.00 78.31           C
ATOM   2326  CE1 TYR A 330     -14.885  14.403  -0.264  1.00 78.31           C
ATOM   2327  CE2 TYR A 330     -14.063  16.127  -1.785  1.00 78.31           C
ATOM   2328  OH  TYR A 330     -14.272  16.567   0.565  1.00 78.31           O
ATOM   2329  CZ  TYR A 330     -14.398  15.709  -0.480  1.00 78.31           C
ATOM   2330  N   TYR A 331     -11.311  12.894  -3.327  1.00 78.19           N
ATOM   2331  CA  TYR A 331     -10.189  12.515  -2.460  1.00 78.19           C
ATOM   2332  C   TYR A 331     -10.524  12.463  -0.964  1.00 78.19           C
ATOM   2333  CB  TYR A 331      -8.999  13.450  -2.714  1.00 78.19           C
ATOM   2334  O   TYR A 331      -9.767  11.865  -0.210  1.00 78.19           O
ATOM   2335  CG  TYR A 331      -8.257  13.132  -3.994  1.00 78.19           C
ATOM   2336  CD1 TYR A 331      -7.265  12.132  -3.991  1.00 78.19           C
ATOM   2337  CD2 TYR A 331      -8.554  13.824  -5.183  1.00 78.19           C
ATOM   2338  CE1 TYR A 331      -6.562  11.829  -5.172  1.00 78.19           C
ATOM   2339  CE2 TYR A 331      -7.834  13.545  -6.357  1.00 78.19           C
ATOM   2340  OH  TYR A 331      -6.102  12.323  -7.475  1.00 78.19           O
ATOM   2341  CZ  TYR A 331      -6.827  12.557  -6.350  1.00 78.19           C
ATOM   2342  N   GLY A 332     -11.662  12.996  -0.505  1.00 80.56           N
ATOM   2343  CA  GLY A 332     -12.083  12.789   0.886  1.00 80.56           C
ATOM   2344  C   GLY A 332     -12.279  11.310   1.238  1.00 80.56           C
ATOM   2345  O   GLY A 332     -12.037  10.914   2.375  1.00 80.56           O
ATOM   2346  N   TYR A 333     -12.611  10.464   0.258  1.00 84.31           N
ATOM   2347  CA  TYR A 333     -12.695   9.021   0.478  1.00 84.31           C
ATOM   2348  C   TYR A 333     -11.313   8.384   0.691  1.00 84.31           C
ATOM   2349  CB  TYR A 333     -13.477   8.382  -0.673  1.00 84.31           C
ATOM   2350  O   TYR A 333     -11.172   7.562   1.588  1.00 84.31           O
ATOM   2351  CG  TYR A 333     -14.884   8.932  -0.851  1.00 84.31           C
ATOM   2352  CD1 TYR A 333     -15.768   8.978   0.245  1.00 84.31           C
ATOM   2353  CD2 TYR A 333     -15.301   9.453  -2.091  1.00 84.31           C
ATOM   2354  CE1 TYR A 333     -17.054   9.535   0.101  1.00 84.31           C
ATOM   2355  CE2 TYR A 333     -16.605   9.965  -2.235  1.00 84.31           C
ATOM   2356  OH  TYR A 333     -18.755  10.459  -1.306  1.00 84.31           O
ATOM   2357  CZ  TYR A 333     -17.492   9.986  -1.150  1.00 84.31           C
ATOM   2358  N   VAL A 334     -10.270   8.844  -0.016  1.00 85.62           N
ATOM   2359  CA  VAL A 334      -8.861   8.455   0.235  1.00 85.62           C
ATOM   2360  C   VAL A 334      -8.454   8.788   1.672  1.00 85.62           C
ATOM   2361  CB  VAL A 334      -7.920   9.178  -0.761  1.00 85.62           C
ATOM   2362  O   VAL A 334      -7.802   7.987   2.337  1.00 85.62           O
ATOM   2363  CG1 VAL A 334      -6.417   9.145  -0.465  1.00 85.62           C
ATOM   2364  CG2 VAL A 334      -8.114   8.634  -2.175  1.00 85.62           C
ATOM   2365  N   VAL A 335      -8.855   9.961   2.174  1.00 90.19           N
ATOM   2366  CA  VAL A 335      -8.565  10.400   3.551  1.00 90.19           C
ATOM   2367  C   VAL A 335      -9.203   9.437   4.555  1.00 90.19           C
ATOM   2368  CB  VAL A 335      -9.067  11.839   3.785  1.00 90.19           C
ATOM   2369  O   VAL A 335      -8.526   8.944   5.456  1.00 90.19           O
ATOM   2370  CG1 VAL A 335      -8.754  12.396   5.176  1.00 90.19           C
ATOM   2371  CG2 VAL A 335      -8.459  12.825   2.787  1.00 90.19           C
ATOM   2372  N   ALA A 336     -10.481   9.104   4.371  1.00 91.44           N
ATOM   2373  CA  ALA A 336     -11.172   8.152   5.234  1.00 91.44           C
ATOM   2374  C   ALA A 336     -10.579   6.733   5.145  1.00 91.44           C
ATOM   2375  CB  ALA A 336     -12.658   8.194   4.886  1.00 91.44           C
ATOM   2376  O   ALA A 336     -10.455   6.065   6.168  1.00 91.44           O
ATOM   2377  N   GLU A 337     -10.140   6.280   3.967  1.00 90.25           N
ATOM   2378  CA  GLU A 337      -9.465   4.986   3.808  1.00 90.25           C
ATOM   2379  C   GLU A 337      -8.108   4.933   4.530  1.00 90.25           C
ATOM   2380  CB  GLU A 337      -9.244   4.677   2.325  1.00 90.25           C
ATOM   2381  O   GLU A 337      -7.805   3.943   5.198  1.00 90.25           O
ATOM   2382  CG  GLU A 337     -10.510   4.300   1.552  1.00 90.25           C
ATOM   2383  CD  GLU A 337     -10.204   3.948   0.087  1.00 90.25           C
ATOM   2384  OE1 GLU A 337     -10.944   3.099  -0.458  1.00 90.25           O
ATOM   2385  OE2 GLU A 337      -9.223   4.489  -0.476  1.00 90.25           O
ATOM   2386  N   LEU A 338      -7.295   5.993   4.451  1.00 91.38           N
ATOM   2387  CA  LEU A 338      -6.029   6.085   5.192  1.00 91.38           C
ATOM   2388  C   LEU A 338      -6.264   6.137   6.707  1.00 91.38           C
ATOM   2389  CB  LEU A 338      -5.242   7.328   4.742  1.00 91.38           C
ATOM   2390  O   LEU A 338      -5.569   5.460   7.469  1.00 91.38           O
ATOM   2391  CG  LEU A 338      -4.665   7.249   3.321  1.00 91.38           C
ATOM   2392  CD1 LEU A 338      -4.026   8.587   2.963  1.00 91.38           C
ATOM   2393  CD2 LEU A 338      -3.611   6.150   3.154  1.00 91.38           C
ATOM   2394  N   ALA A 339      -7.273   6.889   7.144  1.00 93.88           N
ATOM   2395  CA  ALA A 339      -7.683   6.936   8.542  1.00 93.88           C
ATOM   2396  C   ALA A 339      -8.178   5.564   9.040  1.00 93.88           C
ATOM   2397  CB  ALA A 339      -8.758   8.016   8.674  1.00 93.88           C
ATOM   2398  O   ALA A 339      -7.835   5.154  10.151  1.00 93.88           O
ATOM   2399  N   LEU A 340      -8.910   4.819   8.202  1.00 92.81           N
ATOM   2400  CA  LEU A 340      -9.382   3.458   8.475  1.00 92.81           C
ATOM   2401  C   LEU A 340      -8.244   2.431   8.508  1.00 92.81           C
ATOM   2402  CB  LEU A 340     -10.414   3.077   7.406  1.00 92.81           C
ATOM   2403  O   LEU A 340      -8.268   1.502   9.315  1.00 92.81           O
ATOM   2404  CG  LEU A 340     -11.109   1.726   7.630  1.00 92.81           C
ATOM   2405  CD1 LEU A 340     -11.830   1.605   8.972  1.00 92.81           C
ATOM   2406  CD2 LEU A 340     -12.165   1.573   6.548  1.00 92.81           C
ATOM   2407  N   LEU A 341      -7.211   2.613   7.683  1.00 91.25           N
ATOM   2408  CA  LEU A 341      -5.964   1.863   7.822  1.00 91.25           C
ATOM   2409  C   LEU A 341      -5.272   2.163   9.156  1.00 91.25           C
ATOM   2410  CB  LEU A 341      -5.033   2.159   6.637  1.00 91.25           C
ATOM   2411  O   LEU A 341      -4.444   1.375   9.589  1.00 91.25           O
ATOM   2412  CG  LEU A 341      -5.409   1.430   5.339  1.00 91.25           C
ATOM   2413  CD1 LEU A 341      -4.534   1.978   4.216  1.00 91.25           C
ATOM   2414  CD2 LEU A 341      -5.167  -0.081   5.440  1.00 91.25           C
ATOM   2415  N   GLY A 342      -5.622   3.254   9.835  1.00 92.06           N
ATOM   2416  CA  GLY A 342      -5.074   3.639  11.130  1.00 92.06           C
ATOM   2417  C   GLY A 342      -3.898   4.600  11.036  1.00 92.06           C
ATOM   2418  O   GLY A 342      -3.185   4.749  12.033  1.00 92.06           O
ATOM   2419  N   LEU A 343      -3.688   5.238   9.876  1.00 92.50           N
ATOM   2420  CA  LEU A 343      -2.754   6.354   9.775  1.00 92.50           C
ATOM   2421  C   LEU A 343      -3.308   7.519  10.606  1.00 92.50           C
ATOM   2422  CB  LEU A 343      -2.521   6.826   8.331  1.00 92.50           C
ATOM   2423  O   LEU A 343      -4.467   7.899  10.416  1.00 92.50           O
ATOM   2424  CG  LEU A 343      -1.537   5.971   7.522  1.00 92.50           C
ATOM   2425  CD1 LEU A 343      -2.151   4.647   7.069  1.00 92.50           C
ATOM   2426  CD2 LEU A 343      -1.090   6.763   6.293  1.00 92.50           C
ATOM   2427  N   PRO A 344      -2.513   8.098  11.518  1.00 95.06           N
ATOM   2428  CA  PRO A 344      -2.965   9.251  12.274  1.00 95.06           C
ATOM   2429  C   PRO A 344      -3.038  10.495  11.379  1.00 95.06           C
ATOM   2430  CB  PRO A 344      -1.990   9.398  13.438  1.00 95.06           C
ATOM   2431  O   PRO A 344      -2.217  10.673  10.479  1.00 95.06           O
ATOM   2432  CG  PRO A 344      -1.128   8.137  13.422  1.00 95.06           C
ATOM   2433  CD  PRO A 344      -1.200   7.674  11.976  1.00 95.06           C
ATOM   2434  N   ILE A 345      -4.019  11.353  11.640  1.00 96.06           N
ATOM   2435  CA  ILE A 345      -4.308  12.583  10.897  1.00 96.06           C
ATOM   2436  C   ILE A 345      -4.127  13.795  11.812  1.00 96.06           C
ATOM   2437  CB  ILE A 345      -5.718  12.499  10.269  1.00 96.06           C
ATOM   2438  O   ILE A 345      -4.447  13.733  12.995  1.00 96.06           O
ATOM   2439  CG1 ILE A 345      -5.963  13.664   9.288  1.00 96.06           C
ATOM   2440  CG2 ILE A 345      -6.826  12.424  11.335  1.00 96.06           C
ATOM   2441  CD1 ILE A 345      -7.259  13.517   8.483  1.00 96.06           C
ATOM   2442  N   ALA A 346      -3.614  14.905  11.295  1.00 96.31           N
ATOM   2443  CA  ALA A 346      -3.568  16.168  12.020  1.00 96.31           C
ATOM   2444  C   ALA A 346      -4.966  16.808  12.030  1.00 96.31           C
ATOM   2445  CB  ALA A 346      -2.495  17.054  11.382  1.00 96.31           C
ATOM   2446  O   ALA A 346      -5.419  17.363  11.032  1.00 96.31           O
ATOM   2447  N   GLY A 347      -5.643  16.742  13.173  1.00 93.38           N
ATOM   2448  CA  GLY A 347      -7.038  17.134  13.350  1.00 93.38           C
ATOM   2449  C   GLY A 347      -7.955  15.941  13.257  1.00 93.38           C
ATOM   2450  O   GLY A 347      -7.773  14.975  13.979  1.00 93.38           O
ATOM   2451  N   SER A 348      -8.954  16.013  12.397  1.00 92.50           N
ATOM   2452  CA  SER A 348      -9.891  14.926  12.136  1.00 92.50           C
ATOM   2453  C   SER A 348     -10.299  14.982  10.654  1.00 92.50           C
ATOM   2454  CB  SER A 348     -11.032  15.030  13.163  1.00 92.50           C
ATOM   2455  O   SER A 348      -9.758  15.802   9.906  1.00 92.50           O
ATOM   2456  OG  SER A 348     -12.200  15.599  12.642  1.00 92.50           O
ATOM   2457  N   LEU A 349     -11.221  14.138  10.187  1.00 91.31           N
ATOM   2458  CA  LEU A 349     -11.748  14.228   8.819  1.00 91.31           C
ATOM   2459  C   LEU A 349     -12.462  15.566   8.556  1.00 91.31           C
ATOM   2460  CB  LEU A 349     -12.721  13.075   8.541  1.00 91.31           C
ATOM   2461  O   LEU A 349     -12.630  15.968   7.407  1.00 91.31           O
ATOM   2462  CG  LEU A 349     -12.168  11.645   8.504  1.00 91.31           C
ATOM   2463  CD1 LEU A 349     -13.300  10.711   8.070  1.00 91.31           C
ATOM   2464  CD2 LEU A 349     -11.034  11.503   7.497  1.00 91.31           C
ATOM   2465  N   ASP A 350     -12.834  16.285   9.614  1.00 89.38           N
ATOM   2466  CA  ASP A 350     -13.399  17.630   9.561  1.00 89.38           C
ATOM   2467  C   ASP A 350     -12.349  18.757   9.554  1.00 89.38           C
ATOM   2468  CB  ASP A 350     -14.389  17.796  10.723  1.00 89.38           C
ATOM   2469  O   ASP A 350     -12.705  19.918   9.741  1.00 89.38           O
ATOM   2470  CG  ASP A 350     -13.738  18.284  12.029  1.00 89.38           C
ATOM   2471  OD1 ASP A 350     -12.518  18.059  12.246  1.00 89.38           O
ATOM   2472  OD2 ASP A 350     -14.444  18.984  12.788  1.00 89.38           O
ATOM   2473  N   THR A 351     -11.058  18.451   9.411  1.00 92.56           N
ATOM   2474  CA  THR A 351      -9.979  19.441   9.505  1.00 92.56           C
ATOM   2475  C   THR A 351      -9.109  19.410   8.252  1.00 92.56           C
ATOM   2476  CB  THR A 351      -9.137  19.207  10.766  1.00 92.56           C
ATOM   2477  O   THR A 351      -8.377  18.455   8.013  1.00 92.56           O
ATOM   2478  CG2 THR A 351      -8.042  20.268  10.913  1.00 92.56           C
ATOM   2479  OG1 THR A 351      -9.913  19.300  11.944  1.00 92.56           O
ATOM   2480  N   SER A 352      -9.153  20.490   7.471  1.00 93.62           N
ATOM   2481  CA  SER A 352      -8.260  20.727   6.334  1.00 93.62           C
ATOM   2482  C   SER A 352      -7.140  21.688   6.732  1.00 93.62           C
ATOM   2483  CB  SER A 352      -9.052  21.257   5.137  1.00 93.62           C
ATOM   2484  O   SER A 352      -7.338  22.626   7.511  1.00 93.62           O
ATOM   2485  OG  SER A 352      -8.190  21.531   4.047  1.00 93.62           O
ATOM   2486  N   ILE A 353      -5.951  21.471   6.186  1.00 96.56           N
ATOM   2487  CA  ILE A 353      -4.748  22.263   6.415  1.00 96.56           C
ATOM   2488  C   ILE A 353      -4.242  22.766   5.063  1.00 96.56           C
ATOM   2489  CB  ILE A 353      -3.682  21.445   7.187  1.00 96.56           C
ATOM   2490  O   ILE A 353      -4.227  22.032   4.080  1.00 96.56           O
ATOM   2491  CG1 ILE A 353      -4.290  20.800   8.457  1.00 96.56           C
ATOM   2492  CG2 ILE A 353      -2.486  22.342   7.556  1.00 96.56           C
ATOM   2493  CD1 ILE A 353      -3.281  20.070   9.348  1.00 96.56           C
ATOM   2494  N   SER A 354      -3.795  24.018   5.006  1.00 97.12           N
ATOM   2495  CA  SER A 354      -2.961  24.519   3.916  1.00 97.12           C
ATOM   2496  C   SER A 354      -1.517  24.591   4.384  1.00 97.12           C
ATOM   2497  CB  SER A 354      -3.445  25.876   3.413  1.00 97.12           C
ATOM   2498  O   SER A 354      -1.236  25.199   5.420  1.00 97.12           O
ATOM   2499  OG  SER A 354      -2.578  26.345   2.393  1.00 97.12           O
ATOM   2500  N   ILE A 355      -0.607  23.995   3.618  1.00 97.25           N
ATOM   2501  CA  ILE A 355       0.821  23.958   3.928  1.00 97.25           C
ATOM   2502  C   ILE A 355       1.670  24.474   2.774  1.00 97.25           C
ATOM   2503  CB  ILE A 355       1.288  22.556   4.371  1.00 97.25           C
ATOM   2504  O   ILE A 355       1.303  24.333   1.609  1.00 97.25           O
ATOM   2505  CG1 ILE A 355       1.171  21.501   3.247  1.00 97.25           C
ATOM   2506  CG2 ILE A 355       0.525  22.116   5.631  1.00 97.25           C
ATOM   2507  CD1 ILE A 355       1.825  20.155   3.581  1.00 97.25           C
ATOM   2508  N   THR A 356       2.836  25.025   3.096  1.00 97.44           N
ATOM   2509  CA  THR A 356       3.916  25.261   2.131  1.00 97.44           C
ATOM   2510  C   THR A 356       5.090  24.360   2.483  1.00 97.44           C
ATOM   2511  CB  THR A 356       4.326  26.737   2.077  1.00 97.44           C
ATOM   2512  O   THR A 356       5.575  24.382   3.611  1.00 97.44           O
ATOM   2513  CG2 THR A 356       5.350  26.999   0.973  1.00 97.44           C
ATOM   2514  OG1 THR A 356       3.190  27.531   1.794  1.00 97.44           O
ATOM   2515  N   VAL A 357       5.527  23.549   1.526  1.00 95.50           N
ATOM   2516  CA  VAL A 357       6.628  22.601   1.671  1.00 95.50           C
ATOM   2517  C   VAL A 357       7.896  23.210   1.088  1.00 95.50           C
ATOM   2518  CB  VAL A 357       6.299  21.245   1.019  1.00 95.50           C
ATOM   2519  O   VAL A 357       7.913  23.670  -0.057  1.00 95.50           O
ATOM   2520  CG1 VAL A 357       7.432  20.247   1.273  1.00 95.50           C
ATOM   2521  CG2 VAL A 357       5.002  20.650   1.583  1.00 95.50           C
ATOM   2522  N   TYR A 358       8.956  23.191   1.885  1.00 94.38           N
ATOM   2523  CA  TYR A 358      10.293  23.638   1.535  1.00 94.38           C
ATOM   2524  C   TYR A 358      11.232  22.440   1.549  1.00 94.38           C
ATOM   2525  CB  TYR A 358      10.794  24.700   2.521  1.00 94.38           C
ATOM   2526  O   TYR A 358      11.197  21.630   2.479  1.00 94.38           O
ATOM   2527  CG  TYR A 358       9.913  25.922   2.659  1.00 94.38           C
ATOM   2528  CD1 TYR A 358      10.279  27.131   2.039  1.00 94.38           C
ATOM   2529  CD2 TYR A 358       8.735  25.857   3.425  1.00 94.38           C
ATOM   2530  CE1 TYR A 358       9.473  28.275   2.188  1.00 94.38           C
ATOM   2531  CE2 TYR A 358       7.902  26.981   3.527  1.00 94.38           C
ATOM   2532  OH  TYR A 358       7.445  29.270   3.009  1.00 94.38           O
ATOM   2533  CZ  TYR A 358       8.265  28.192   2.914  1.00 94.38           C
ATOM   2534  N   ASN A 359      12.098  22.355   0.546  1.00 91.81           N
ATOM   2535  CA  ASN A 359      13.170  21.369   0.550  1.00 91.81           C
ATOM   2536  C   ASN A 359      14.256  21.701   1.581  1.00 91.81           C
ATOM   2537  CB  ASN A 359      13.676  21.171  -0.887  1.00 91.81           C
ATOM   2538  O   ASN A 359      14.255  22.771   2.190  1.00 91.81           O
ATOM   2539  CG  ASN A 359      14.452  22.339  -1.467  1.00 91.81           C
ATOM   2540  ND2 ASN A 359      14.665  22.313  -2.759  1.00 91.81           N
ATOM   2541  OD1 ASN A 359      14.917  23.252  -0.799  1.00 91.81           O
ATOM   2542  N   GLU A 360      15.224  20.799   1.744  1.00 89.88           N
ATOM   2543  CA  GLU A 360      16.341  20.967   2.688  1.00 89.88           C
ATOM   2544  C   GLU A 360      17.169  22.246   2.443  1.00 89.88           C
ATOM   2545  CB  GLU A 360      17.282  19.761   2.575  1.00 89.88           C
ATOM   2546  O   GLU A 360      17.835  22.747   3.345  1.00 89.88           O
ATOM   2547  CG  GLU A 360      16.646  18.424   2.989  1.00 89.88           C
ATOM   2548  CD  GLU A 360      17.633  17.251   2.857  1.00 89.88           C
ATOM   2549  OE1 GLU A 360      17.158  16.098   2.791  1.00 89.88           O
ATOM   2550  OE2 GLU A 360      18.859  17.504   2.790  1.00 89.88           O
ATOM   2551  N   SER A 361      17.122  22.805   1.227  1.00 91.31           N
ATOM   2552  CA  SER A 361      17.793  24.064   0.870  1.00 91.31           C
ATOM   2553  C   SER A 361      16.951  25.312   1.172  1.00 91.31           C
ATOM   2554  CB  SER A 361      18.203  24.041  -0.604  1.00 91.31           C
ATOM   2555  O   SER A 361      17.371  26.424   0.849  1.00 91.31           O
ATOM   2556  OG  SER A 361      19.067  22.949  -0.848  1.00 91.31           O
ATOM   2557  N   GLY A 362      15.759  25.153   1.754  1.00 90.31           N
ATOM   2558  CA  GLY A 362      14.827  26.241   2.048  1.00 90.31           C
ATOM   2559  C   GLY A 362      14.106  26.797   0.817  1.00 90.31           C
ATOM   2560  O   GLY A 362      13.533  27.884   0.881  1.00 90.31           O
ATOM   2561  N   VAL A 363      14.132  26.087  -0.315  1.00 92.19           N
ATOM   2562  CA  VAL A 363      13.410  26.483  -1.529  1.00 92.19           C
ATOM   2563  C   VAL A 363      11.992  25.933  -1.456  1.00 92.19           C
ATOM   2564  CB  VAL A 363      14.137  26.017  -2.804  1.00 92.19           C
ATOM   2565  O   VAL A 363      11.806  24.748  -1.179  1.00 92.19           O
ATOM   2566  CG1 VAL A 363      13.394  26.429  -4.081  1.00 92.19           C
ATOM   2567  CG2 VAL A 363      15.551  26.611  -2.878  1.00 92.19           C
ATOM   2568  N   ILE A 364      11.000  26.791  -1.718  1.00 89.75           N
ATOM   2569  CA  ILE A 364       9.601  26.369  -1.840  1.00 89.75           C
ATOM   2570  C   ILE A 364       9.507  25.357  -2.969  1.00 89.75           C
ATOM   2571  CB  ILE A 364       8.643  27.548  -2.127  1.00 89.75           C
ATOM   2572  O   ILE A 364       9.844  25.661  -4.114  1.00 89.75           O
ATOM   2573  CG1 ILE A 364       8.652  28.542  -0.951  1.00 89.75           C
ATOM   2574  CG2 ILE A 364       7.209  27.028  -2.371  1.00 89.75           C
ATOM   2575  CD1 ILE A 364       7.921  29.860  -1.230  1.00 89.75           C
ATOM   2576  N   GLU A 365       8.999  24.181  -2.645  1.00 86.44           N
ATOM   2577  CA  GLU A 365       8.707  23.168  -3.640  1.00 86.44           C
ATOM   2578  C   GLU A 365       7.233  23.190  -4.021  1.00 86.44           C
ATOM   2579  CB  GLU A 365       9.146  21.817  -3.095  1.00 86.44           C
ATOM   2580  O   GLU A 365       6.897  23.139  -5.205  1.00 86.44           O
ATOM   2581  CG  GLU A 365       9.230  20.811  -4.249  1.00 86.44           C
ATOM   2582  CD  GLU A 365       9.792  19.476  -3.785  1.00 86.44           C
ATOM   2583  OE1 GLU A 365      10.116  18.631  -4.645  1.00 86.44           O
ATOM   2584  OE2 GLU A 365       9.879  19.293  -2.565  1.00 86.44           O
ATOM   2585  N   LYS A 366       6.341  23.305  -3.026  1.00 89.50           N
ATOM   2586  CA  LYS A 366       4.901  23.260  -3.276  1.00 89.50           C
ATOM   2587  C   LYS A 366       4.065  23.882  -2.166  1.00 89.50           C
ATOM   2588  CB  LYS A 366       4.514  21.789  -3.495  1.00 89.50           C
ATOM   2589  O   LYS A 366       4.434  23.821  -1.000  1.00 89.50           O
ATOM   2590  CG  LYS A 366       3.210  21.695  -4.285  1.00 89.50           C
ATOM   2591  CD  LYS A 366       3.130  20.355  -5.003  1.00 89.50           C
ATOM   2592  CE  LYS A 366       1.874  20.388  -5.862  1.00 89.50           C
ATOM   2593  NZ  LYS A 366       1.842  19.224  -6.748  1.00 89.50           N
ATOM   2594  N   THR A 367       2.897  24.401  -2.526  1.00 92.31           N
ATOM   2595  CA  THR A 367       1.824  24.729  -1.581  1.00 92.31           C
ATOM   2596  C   THR A 367       0.668  23.769  -1.822  1.00 92.31           C
ATOM   2597  CB  THR A 367       1.389  26.194  -1.709  1.00 92.31           C
ATOM   2598  O   THR A 367       0.271  23.570  -2.967  1.00 92.31           O
ATOM   2599  CG2 THR A 367       0.267  26.587  -0.750  1.00 92.31           C
ATOM   2600  OG1 THR A 367       2.482  27.040  -1.424  1.00 92.31           O
ATOM   2601  N   LEU A 368       0.165  23.151  -0.757  1.00 90.88           N
ATOM   2602  CA  LEU A 368      -0.889  22.140  -0.802  1.00 90.88           C
ATOM   2603  C   LEU A 368      -2.034  22.544   0.131  1.00 90.88           C
ATOM   2604  CB  LEU A 368      -0.312  20.765  -0.410  1.00 90.88           C
ATOM   2605  O   LEU A 368      -1.808  23.180   1.160  1.00 90.88           O
ATOM   2606  CG  LEU A 368       0.802  20.211  -1.316  1.00 90.88           C
ATOM   2607  CD1 LEU A 368       1.420  18.958  -0.693  1.00 90.88           C
ATOM   2608  CD2 LEU A 368       0.252  19.829  -2.691  1.00 90.88           C
ATOM   2609  N   GLU A 369      -3.258  22.155  -0.214  1.00 92.94           N
ATOM   2610  CA  GLU A 369      -4.436  22.265   0.648  1.00 92.94           C
ATOM   2611  C   GLU A 369      -5.139  20.908   0.708  1.00 92.94           C
ATOM   2612  CB  GLU A 369      -5.351  23.403   0.164  1.00 92.94           C
ATOM   2613  O   GLU A 369      -5.306  20.247  -0.319  1.00 92.94           O
ATOM   2614  CG  GLU A 369      -6.577  23.594   1.075  1.00 92.94           C
ATOM   2615  CD  GLU A 369      -7.338  24.914   0.841  1.00 92.94           C
ATOM   2616  OE1 GLU A 369      -8.160  25.271   1.722  1.00 92.94           O
ATOM   2617  OE2 GLU A 369      -7.059  25.638  -0.138  1.00 92.94           O
ATOM   2618  N   GLY A 370      -5.483  20.456   1.913  1.00 93.81           N
ATOM   2619  CA  GLY A 370      -6.026  19.120   2.131  1.00 93.81           C
ATOM   2620  C   GLY A 370      -5.697  18.566   3.514  1.00 93.81           C
ATOM   2621  O   GLY A 370      -5.778  19.285   4.503  1.00 93.81           O
ATOM   2622  N   TYR A 371      -5.344  17.286   3.605  1.00 95.00           N
ATOM   2623  CA  TYR A 371      -5.258  16.561   4.876  1.00 95.00           C
ATOM   2624  C   TYR A 371      -3.847  16.039   5.132  1.00 95.00           C
ATOM   2625  CB  TYR A 371      -6.281  15.423   4.889  1.00 95.00           C
ATOM   2626  O   TYR A 371      -3.269  15.349   4.292  1.00 95.00           O
ATOM   2627  CG  TYR A 371      -7.712  15.888   4.697  1.00 95.00           C
ATOM   2628  CD1 TYR A 371      -8.533  16.159   5.807  1.00 95.00           C
ATOM   2629  CD2 TYR A 371      -8.215  16.078   3.394  1.00 95.00           C
ATOM   2630  CE1 TYR A 371      -9.862  16.579   5.617  1.00 95.00           C
ATOM   2631  CE2 TYR A 371      -9.546  16.491   3.200  1.00 95.00           C
ATOM   2632  OH  TYR A 371     -11.655  17.151   4.128  1.00 95.00           O
ATOM   2633  CZ  TYR A 371     -10.375  16.736   4.316  1.00 95.00           C
ATOM   2634  N   LEU A 372      -3.307  16.339   6.313  1.00 96.31           N
ATOM   2635  CA  LEU A 372      -1.977  15.912   6.743  1.00 96.31           C
ATOM   2636  C   LEU A 372      -2.083  14.643   7.596  1.00 96.31           C
ATOM   2637  CB  LEU A 372      -1.328  17.081   7.503  1.00 96.31           C
ATOM   2638  O   LEU A 372      -2.693  14.662   8.661  1.00 96.31           O
ATOM   2639  CG  LEU A 372       0.072  16.803   8.079  1.00 96.31           C
ATOM   2640  CD1 LEU A 372       1.124  16.656   6.983  1.00 96.31           C
ATOM   2641  CD2 LEU A 372       0.503  17.972   8.966  1.00 96.31           C
ATOM   2642  N   PHE A 373      -1.446  13.564   7.157  1.00 95.69           N
ATOM   2643  CA  PHE A 373      -1.303  12.310   7.892  1.00 95.69           C
ATOM   2644  C   PHE A 373       0.118  12.164   8.410  1.00 95.69           C
ATOM   2645  CB  PHE A 373      -1.648  11.124   6.996  1.00 95.69           C
ATOM   2646  O   PHE A 373       1.076  12.278   7.644  1.00 95.69           O
ATOM   2647  CG  PHE A 373      -3.119  10.984   6.722  1.00 95.69           C
ATOM   2648  CD1 PHE A 373      -3.906  10.172   7.556  1.00 95.69           C
ATOM   2649  CD2 PHE A 373      -3.701  11.680   5.647  1.00 95.69           C
ATOM   2650  CE1 PHE A 373      -5.277  10.037   7.306  1.00 95.69           C
ATOM   2651  CE2 PHE A 373      -5.076  11.552   5.403  1.00 95.69           C
ATOM   2652  CZ  PHE A 373      -5.856  10.730   6.234  1.00 95.69           C
ATOM   2653  N   THR A 374       0.275  11.886   9.699  1.00 95.50           N
ATOM   2654  CA  THR A 374       1.599  11.684  10.281  1.00 95.50           C
ATOM   2655  C   THR A 374       1.552  10.990  11.633  1.00 95.50           C
ATOM   2656  CB  THR A 374       2.360  13.020  10.375  1.00 95.50           C
ATOM   2657  O   THR A 374       0.622  11.188  12.407  1.00 95.50           O
ATOM   2658  CG2 THR A 374       1.717  14.050  11.298  1.00 95.50           C
ATOM   2659  OG1 THR A 374       3.664  12.797  10.843  1.00 95.50           O
ATOM   2660  N   ASP A 375       2.584  10.209  11.946  1.00 93.25           N
ATOM   2661  CA  ASP A 375       2.848   9.715  13.304  1.00 93.25           C
ATOM   2662  C   ASP A 375       3.666  10.677  14.165  1.00 93.25           C
ATOM   2663  CB  ASP A 375       3.491   8.334  13.256  1.00 93.25           C
ATOM   2664  O   ASP A 375       4.018  10.360  15.306  1.00 93.25           O
ATOM   2665  CG  ASP A 375       4.755   8.217  12.396  1.00 93.25           C
ATOM   2666  OD1 ASP A 375       5.308   9.254  11.964  1.00 93.25           O
ATOM   2667  OD2 ASP A 375       5.117   7.056  12.108  1.00 93.25           O
ATOM   2668  N   TRP A 376       3.929  11.880  13.658  1.00 94.56           N
ATOM   2669  CA  TRP A 376       4.560  12.927  14.430  1.00 94.56           C
ATOM   2670  C   TRP A 376       3.634  13.399  15.549  1.00 94.56           C
ATOM   2671  CB  TRP A 376       4.949  14.092  13.527  1.00 94.56           C
ATOM   2672  O   TRP A 376       2.739  14.213  15.338  1.00 94.56           O
ATOM   2673  CG  TRP A 376       5.915  15.060  14.128  1.00 94.56           C
ATOM   2674  CD1 TRP A 376       6.330  15.112  15.419  1.00 94.56           C
ATOM   2675  CD2 TRP A 376       6.601  16.145  13.446  1.00 94.56           C
ATOM   2676  CE2 TRP A 376       7.413  16.828  14.399  1.00 94.56           C
ATOM   2677  CE3 TRP A 376       6.614  16.618  12.118  1.00 94.56           C
ATOM   2678  NE1 TRP A 376       7.210  16.158  15.581  1.00 94.56           N
ATOM   2679  CH2 TRP A 376       8.188  18.380  12.731  1.00 94.56           C
ATOM   2680  CZ2 TRP A 376       8.198  17.933  14.059  1.00 94.56           C
ATOM   2681  CZ3 TRP A 376       7.401  17.728  11.763  1.00 94.56           C
ATOM   2682  N   ASN A 377       3.886  12.921  16.767  1.00 92.06           N
ATOM   2683  CA  ASN A 377       3.150  13.332  17.958  1.00 92.06           C
ATOM   2684  C   ASN A 377       3.476  14.788  18.355  1.00 92.06           C
ATOM   2685  CB  ASN A 377       3.433  12.317  19.077  1.00 92.06           C
ATOM   2686  O   ASN A 377       4.288  15.036  19.248  1.00 92.06           O
ATOM   2687  CG  ASN A 377       2.539  12.549  20.281  1.00 92.06           C
ATOM   2688  ND2 ASN A 377       2.945  12.103  21.446  1.00 92.06           N
ATOM   2689  OD1 ASN A 377       1.457  13.100  20.201  1.00 92.06           O
ATOM   2690  N   THR A 378       2.873  15.745  17.650  1.00 94.88           N
ATOM   2691  CA  THR A 378       3.029  17.189  17.851  1.00 94.88           C
ATOM   2692  C   THR A 378       1.698  17.926  17.671  1.00 94.88           C
ATOM   2693  CB  THR A 378       4.121  17.752  16.921  1.00 94.88           C
ATOM   2694  O   THR A 378       0.720  17.378  17.157  1.00 94.88           O
ATOM   2695  CG2 THR A 378       3.735  17.829  15.444  1.00 94.88           C
ATOM   2696  OG1 THR A 378       4.473  19.056  17.322  1.00 94.88           O
ATOM   2697  N   THR A 379       1.679  19.190  18.089  1.00 97.25           N
ATOM   2698  CA  THR A 379       0.623  20.155  17.771  1.00 97.25           C
ATOM   2699  C   THR A 379       1.105  21.032  16.619  1.00 97.25           C
ATOM   2700  CB  THR A 379       0.277  21.017  18.992  1.00 97.25           C
ATOM   2701  O   THR A 379       2.174  21.640  16.713  1.00 97.25           O
ATOM   2702  CG2 THR A 379      -0.873  21.985  18.727  1.00 97.25           C
ATOM   2703  OG1 THR A 379      -0.123  20.207  20.073  1.00 97.25           O
ATOM   2704  N   PHE A 380       0.324  21.104  15.544  1.00 97.94           N
ATOM   2705  CA  PHE A 380       0.584  21.974  14.400  1.00 97.94           C
ATOM   2706  C   PHE A 380      -0.143  23.303  14.584  1.00 97.94           C
ATOM   2707  CB  PHE A 380       0.164  21.278  13.103  1.00 97.94           C
ATOM   2708  O   PHE A 380      -1.366  23.315  14.710  1.00 97.94           O
ATOM   2709  CG  PHE A 380       1.032  20.089  12.758  1.00 97.94           C
ATOM   2710  CD1 PHE A 380       2.319  20.292  12.227  1.00 97.94           C
ATOM   2711  CD2 PHE A 380       0.573  18.782  12.996  1.00 97.94           C
ATOM   2712  CE1 PHE A 380       3.148  19.196  11.934  1.00 97.94           C
ATOM   2713  CE2 PHE A 380       1.401  17.689  12.692  1.00 97.94           C
ATOM   2714  CZ  PHE A 380       2.687  17.891  12.166  1.00 97.94           C
ATOM   2715  N   GLU A 381       0.592  24.411  14.599  1.00 98.44           N
ATOM   2716  CA  GLU A 381       0.069  25.763  14.803  1.00 98.44           C
ATOM   2717  C   GLU A 381       0.200  26.595  13.526  1.00 98.44           C
ATOM   2718  CB  GLU A 381       0.754  26.461  15.991  1.00 98.44           C
ATOM   2719  O   GLU A 381       1.184  26.489  12.793  1.00 98.44           O
ATOM   2720  CG  GLU A 381       0.777  25.601  17.267  1.00 98.44           C
ATOM   2721  CD  GLU A 381       1.014  26.395  18.560  1.00 98.44           C
ATOM   2722  OE1 GLU A 381       0.556  25.887  19.613  1.00 98.44           O
ATOM   2723  OE2 GLU A 381       1.568  27.513  18.513  1.00 98.44           O
ATOM   2724  N   VAL A 382      -0.805  27.427  13.249  1.00 98.31           N
ATOM   2725  CA  VAL A 382      -0.794  28.325  12.089  1.00 98.31           C
ATOM   2726  C   VAL A 382       0.346  29.337  12.215  1.00 98.31           C
ATOM   2727  CB  VAL A 382      -2.148  29.040  11.927  1.00 98.31           C
ATOM   2728  O   VAL A 382       0.479  30.003  13.238  1.00 98.31           O
ATOM   2729  CG1 VAL A 382      -2.125  30.070  10.792  1.00 98.31           C
ATOM   2730  CG2 VAL A 382      -3.259  28.035  11.601  1.00 98.31           C
ATOM   2731  N   GLY A 383       1.124  29.495  11.144  1.00 98.00           N
ATOM   2732  CA  GLY A 383       2.272  30.398  11.072  1.00 98.00           C
ATOM   2733  C   GLY A 383       3.603  29.766  11.483  1.00 98.00           C
ATOM   2734  O   GLY A 383       4.643  30.400  11.308  1.00 98.00           O
ATOM   2735  N   GLU A 384       3.604  28.523  11.966  1.00 98.44           N
ATOM   2736  CA  GLU A 384       4.819  27.841  12.410  1.00 98.44           C
ATOM   2737  C   GLU A 384       5.454  26.975  11.310  1.00 98.44           C
ATOM   2738  CB  GLU A 384       4.539  27.052  13.699  1.00 98.44           C
ATOM   2739  O   GLU A 384       4.816  26.597  10.321  1.00 98.44           O
ATOM   2740  CG  GLU A 384       4.212  27.957  14.901  1.00 98.44           C
ATOM   2741  CD  GLU A 384       5.334  28.958  15.229  1.00 98.44           C
ATOM   2742  OE1 GLU A 384       5.018  30.096  15.646  1.00 98.44           O
ATOM   2743  OE2 GLU A 384       6.520  28.594  15.032  1.00 98.44           O
ATOM   2744  N   ASN A 385       6.748  26.688  11.480  1.00 98.00           N
ATOM   2745  CA  ASN A 385       7.544  25.832  10.600  1.00 98.00           C
ATOM   2746  C   ASN A 385       7.924  24.530  11.310  1.00 98.00           C
ATOM   2747  CB  ASN A 385       8.812  26.570  10.144  1.00 98.00           C
ATOM   2748  O   ASN A 385       8.428  24.549  12.430  1.00 98.00           O
ATOM   2749  CG  ASN A 385       8.519  27.660   9.140  1.00 98.00           C
ATOM   2750  ND2 ASN A 385       8.821  28.898   9.448  1.00 98.00           N
ATOM   2751  OD1 ASN A 385       8.008  27.419   8.066  1.00 98.00           O
ATOM   2752  N   TYR A 386       7.766  23.409  10.613  1.00 97.81           N
ATOM   2753  CA  TYR A 386       8.014  22.070  11.135  1.00 97.81           C
ATOM   2754  C   TYR A 386       8.935  21.301  10.193  1.00 97.81           C
ATOM   2755  CB  TYR A 386       6.667  21.357  11.295  1.00 97.81           C
ATOM   2756  O   TYR A 386       8.549  20.985   9.072  1.00 97.81           O
ATOM   2757  CG  TYR A 386       5.768  21.990  12.330  1.00 97.81           C
ATOM   2758  CD1 TYR A 386       5.855  21.597  13.680  1.00 97.81           C
ATOM   2759  CD2 TYR A 386       4.864  22.994  11.937  1.00 97.81           C
ATOM   2760  CE1 TYR A 386       5.036  22.215  14.643  1.00 97.81           C
ATOM   2761  CE2 TYR A 386       4.046  23.612  12.896  1.00 97.81           C
ATOM   2762  OH  TYR A 386       3.338  23.821  15.168  1.00 97.81           O
ATOM   2763  CZ  TYR A 386       4.139  23.230  14.249  1.00 97.81           C
ATOM   2764  N   THR A 387      10.149  20.979  10.635  1.00 97.44           N
ATOM   2765  CA  THR A 387      11.061  20.121   9.865  1.00 97.44           C
ATOM   2766  C   THR A 387      10.777  18.655  10.156  1.00 97.44           C
ATOM   2767  CB  THR A 387      12.528  20.459  10.136  1.00 97.44           C
ATOM   2768  O   THR A 387      10.863  18.245  11.313  1.00 97.44           O
ATOM   2769  CG2 THR A 387      13.486  19.617   9.298  1.00 97.44           C
ATOM   2770  OG1 THR A 387      12.755  21.802   9.772  1.00 97.44           O
ATOM   2771  N   VAL A 388      10.464  17.874   9.120  1.00 96.38           N
ATOM   2772  CA  VAL A 388      10.112  16.454   9.230  1.00 96.38           C
ATOM   2773  C   VAL A 388      11.262  15.679   9.890  1.00 96.38           C
ATOM   2774  CB  VAL A 388       9.761  15.846   7.858  1.00 96.38           C
ATOM   2775  O   VAL A 388      12.357  15.624   9.316  1.00 96.38           O
ATOM   2776  CG1 VAL A 388       9.376  14.368   8.015  1.00 96.38           C
ATOM   2777  CG2 VAL A 388       8.571  16.578   7.221  1.00 96.38           C
ATOM   2778  N   PRO A 389      11.054  15.086  11.084  1.00 96.56           N
ATOM   2779  CA  PRO A 389      12.091  14.332  11.774  1.00 96.56           C
ATOM   2780  C   PRO A 389      12.453  13.051  11.025  1.00 96.56           C
ATOM   2781  CB  PRO A 389      11.561  14.031  13.181  1.00 96.56           C
ATOM   2782  O   PRO A 389      11.656  12.506  10.262  1.00 96.56           O
ATOM   2783  CG  PRO A 389      10.382  14.986  13.355  1.00 96.56           C
ATOM   2784  CD  PRO A 389       9.880  15.190  11.933  1.00 96.56           C
ATOM   2785  N   SER A 390      13.655  12.537  11.285  1.00 94.69           N
ATOM   2786  CA  SER A 390      14.055  11.252  10.717  1.00 94.69           C
ATOM   2787  C   SER A 390      13.239  10.100  11.309  1.00 94.69           C
ATOM   2788  CB  SER A 390      15.556  11.007  10.856  1.00 94.69           C
ATOM   2789  O   SER A 390      12.998  10.061  12.517  1.00 94.69           O
ATOM   2790  OG  SER A 390      15.931   9.844  10.149  1.00 94.69           O
ATOM   2791  N   GLY A 391      12.823   9.164  10.459  1.00 91.06           N
ATOM   2792  CA  GLY A 391      11.941   8.046  10.772  1.00 91.06           C
ATOM   2793  C   GLY A 391      10.457   8.403  10.870  1.00 91.06           C
ATOM   2794  O   GLY A 391       9.657   7.500  11.108  1.00 91.06           O
ATOM   2795  N   THR A 392      10.081   9.674  10.701  1.00 92.44           N
ATOM   2796  CA  THR A 392       8.687  10.120  10.786  1.00 92.44           C
ATOM   2797  C   THR A 392       7.983   9.958   9.450  1.00 92.44           C
ATOM   2798  CB  THR A 392       8.591  11.572  11.254  1.00 92.44           C
ATOM   2799  O   THR A 392       8.466  10.377   8.397  1.00 92.44           O
ATOM   2800  CG2 THR A 392       7.165  12.096  11.381  1.00 92.44           C
ATOM   2801  OG1 THR A 392       9.123  11.699  12.552  1.00 92.44           O
ATOM   2802  N   LEU A 393       6.783   9.401   9.503  1.00 92.06           N
ATOM   2803  CA  LEU A 393       5.919   9.250   8.353  1.00 92.06           C
ATOM   2804  C   LEU A 393       5.106  10.528   8.164  1.00 92.06           C
ATOM   2805  CB  LEU A 393       5.083   8.003   8.632  1.00 92.06           C
ATOM   2806  O   LEU A 393       4.363  10.923   9.060  1.00 92.06           O
ATOM   2807  CG  LEU A 393       4.105   7.635   7.515  1.00 92.06           C
ATOM   2808  CD1 LEU A 393       4.169   6.125   7.311  1.00 92.06           C
ATOM   2809  CD2 LEU A 393       2.667   8.010   7.883  1.00 92.06           C
ATOM   2810  N   VAL A 394       5.227  11.176   7.005  1.00 93.94           N
ATOM   2811  CA  VAL A 394       4.422  12.355   6.667  1.00 93.94           C
ATOM   2812  C   VAL A 394       3.835  12.210   5.273  1.00 93.94           C
ATOM   2813  CB  VAL A 394       5.202  13.673   6.802  1.00 93.94           C
ATOM   2814  O   VAL A 394       4.550  12.164   4.271  1.00 93.94           O
ATOM   2815  CG1 VAL A 394       4.224  14.839   6.646  1.00 93.94           C
ATOM   2816  CG2 VAL A 394       5.864  13.826   8.173  1.00 93.94           C
ATOM   2817  N   TYR A 395       2.512  12.166   5.226  1.00 93.44           N
ATOM   2818  CA  TYR A 395       1.724  12.115   4.011  1.00 93.44           C
ATOM   2819  C   TYR A 395       0.765  13.294   3.946  1.00 93.44           C
ATOM   2820  CB  TYR A 395       0.970  10.791   3.933  1.00 93.44           C
ATOM   2821  O   TYR A 395       0.243  13.740   4.962  1.00 93.44           O
ATOM   2822  CG  TYR A 395       1.843   9.630   3.540  1.00 93.44           C
ATOM   2823  CD1 TYR A 395       2.112   9.394   2.185  1.00 93.44           C
ATOM   2824  CD2 TYR A 395       2.396   8.796   4.524  1.00 93.44           C
ATOM   2825  CE1 TYR A 395       2.897   8.292   1.828  1.00 93.44           C
ATOM   2826  CE2 TYR A 395       3.202   7.698   4.156  1.00 93.44           C
ATOM   2827  OH  TYR A 395       4.198   6.405   2.367  1.00 93.44           O
ATOM   2828  CZ  TYR A 395       3.442   7.442   2.796  1.00 93.44           C
ATOM   2829  N   PHE A 396       0.496  13.779   2.743  1.00 93.19           N
ATOM   2830  CA  PHE A 396      -0.468  14.840   2.513  1.00 93.19           C
ATOM   2831  C   PHE A 396      -1.413  14.451   1.383  1.00 93.19           C
ATOM   2832  CB  PHE A 396       0.274  16.149   2.243  1.00 93.19           C
ATOM   2833  O   PHE A 396      -0.961  14.123   0.288  1.00 93.19           O
ATOM   2834  CG  PHE A 396      -0.615  17.347   2.448  1.00 93.19           C
ATOM   2835  CD1 PHE A 396      -1.438  17.806   1.406  1.00 93.19           C
ATOM   2836  CD2 PHE A 396      -0.666  17.960   3.711  1.00 93.19           C
ATOM   2837  CE1 PHE A 396      -2.289  18.899   1.627  1.00 93.19           C
ATOM   2838  CE2 PHE A 396      -1.498  19.069   3.924  1.00 93.19           C
ATOM   2839  CZ  PHE A 396      -2.294  19.545   2.872  1.00 93.19           C
ATOM   2840  N   VAL A 397      -2.717  14.471   1.639  1.00 90.69           N
ATOM   2841  CA  VAL A 397      -3.749  14.220   0.627  1.00 90.69           C
ATOM   2842  C   VAL A 397      -4.304  15.558   0.167  1.00 90.69           C
ATOM   2843  CB  VAL A 397      -4.884  13.333   1.171  1.00 90.69           C
ATOM   2844  O   VAL A 397      -4.899  16.271   0.971  1.00 90.69           O
ATOM   2845  CG1 VAL A 397      -5.913  13.037   0.070  1.00 90.69           C
ATOM   2846  CG2 VAL A 397      -4.376  11.983   1.678  1.00 90.69           C
ATOM   2847  N   SER A 398      -4.145  15.879  -1.113  1.00 88.25           N
ATOM   2848  CA  SER A 398      -4.790  17.019  -1.769  1.00 88.25           C
ATOM   2849  C   SER A 398      -5.637  16.559  -2.958  1.00 88.25           C
ATOM   2850  CB  SER A 398      -3.753  18.079  -2.170  1.00 88.25           C
ATOM   2851  O   SER A 398      -5.672  15.378  -3.306  1.00 88.25           O
ATOM   2852  OG  SER A 398      -2.955  17.692  -3.275  1.00 88.25           O
ATOM   2853  N   ASP A 399      -6.315  17.500  -3.608  1.00 81.06           N
ATOM   2854  CA  ASP A 399      -6.984  17.298  -4.899  1.00 81.06           C
ATOM   2855  C   ASP A 399      -6.023  16.869  -6.027  1.00 81.06           C
ATOM   2856  CB  ASP A 399      -7.705  18.605  -5.273  1.00 81.06           C
ATOM   2857  O   ASP A 399      -6.431  16.236  -7.002  1.00 81.06           O
ATOM   2858  CG  ASP A 399      -6.774  19.812  -5.484  1.00 81.06           C
ATOM   2859  OD1 ASP A 399      -5.660  19.815  -4.904  1.00 81.06           O
ATOM   2860  OD2 ASP A 399      -7.211  20.733  -6.207  1.00 81.06           O
ATOM   2861  N   GLU A 400      -4.735  17.175  -5.878  1.00 80.62           N
ATOM   2862  CA  GLU A 400      -3.671  16.741  -6.783  1.00 80.62           C
ATOM   2863  C   GLU A 400      -3.166  15.312  -6.511  1.00 80.62           C
ATOM   2864  CB  GLU A 400      -2.495  17.723  -6.741  1.00 80.62           C
ATOM   2865  O   GLU A 400      -2.412  14.771  -7.324  1.00 80.62           O
ATOM   2866  CG  GLU A 400      -2.868  19.181  -7.068  1.00 80.62           C
ATOM   2867  CD  GLU A 400      -1.618  20.054  -7.242  1.00 80.62           C
ATOM   2868  OE1 GLU A 400      -1.634  21.262  -6.935  1.00 80.62           O
ATOM   2869  OE2 GLU A 400      -0.583  19.506  -7.687  1.00 80.62           O
ATOM   2870  N   GLY A 401      -3.551  14.693  -5.390  1.00 82.12           N
ATOM   2871  CA  GLY A 401      -3.177  13.323  -5.033  1.00 82.12           C
ATOM   2872  C   GLY A 401      -2.567  13.174  -3.639  1.00 82.12           C
ATOM   2873  O   GLY A 401      -2.685  14.044  -2.779  1.00 82.12           O
ATOM   2874  N   LEU A 402      -1.909  12.034  -3.417  1.00 85.38           N
ATOM   2875  CA  LEU A 402      -1.192  11.710  -2.184  1.00 85.38           C
ATOM   2876  C   LEU A 402       0.288  12.049  -2.351  1.00 85.38           C
ATOM   2877  CB  LEU A 402      -1.393  10.224  -1.852  1.00 85.38           C
ATOM   2878  O   LEU A 402       0.947  11.615  -3.295  1.00 85.38           O
ATOM   2879  CG  LEU A 402      -0.701   9.700  -0.583  1.00 85.38           C
ATOM   2880  CD1 LEU A 402      -1.308  10.286   0.685  1.00 85.38           C
ATOM   2881  CD2 LEU A 402      -0.861   8.179  -0.507  1.00 85.38           C
ATOM   2882  N   TRP A 403       0.825  12.780  -1.391  1.00 87.88           N
ATOM   2883  CA  TRP A 403       2.205  13.238  -1.371  1.00 87.88           C
ATOM   2884  C   TRP A 403       2.899  12.646  -0.159  1.00 87.88           C
ATOM   2885  CB  TRP A 403       2.212  14.770  -1.337  1.00 87.88           C
ATOM   2886  O   TRP A 403       2.383  12.771   0.947  1.00 87.88           O
ATOM   2887  CG  TRP A 403       1.519  15.392  -2.507  1.00 87.88           C
ATOM   2888  CD1 TRP A 403       0.190  15.620  -2.616  1.00 87.88           C
ATOM   2889  CD2 TRP A 403       2.095  15.771  -3.788  1.00 87.88           C
ATOM   2890  CE2 TRP A 403       1.031  16.131  -4.667  1.00 87.88           C
ATOM   2891  CE3 TRP A 403       3.410  15.808  -4.300  1.00 87.88           C
ATOM   2892  NE1 TRP A 403      -0.104  16.073  -3.885  1.00 87.88           N
ATOM   2893  CH2 TRP A 403       2.577  16.422  -6.507  1.00 87.88           C
ATOM   2894  CZ2 TRP A 403       1.256  16.423  -6.019  1.00 87.88           C
ATOM   2895  CZ3 TRP A 403       3.652  16.162  -5.639  1.00 87.88           C
ATOM   2896  N   LYS A 404       4.067  12.029  -0.342  1.00 90.50           N
ATOM   2897  CA  LYS A 404       4.963  11.722   0.778  1.00 90.50           C
ATOM   2898  C   LYS A 404       5.914  12.901   0.951  1.00 90.50           C
ATOM   2899  CB  LYS A 404       5.695  10.396   0.526  1.00 90.50           C
ATOM   2900  O   LYS A 404       6.624  13.240   0.007  1.00 90.50           O
ATOM   2901  CG  LYS A 404       6.569  10.016   1.731  1.00 90.50           C
ATOM   2902  CD  LYS A 404       7.201   8.628   1.570  1.00 90.50           C
ATOM   2903  CE  LYS A 404       8.108   8.351   2.777  1.00 90.50           C
ATOM   2904  NZ  LYS A 404       8.549   6.937   2.845  1.00 90.50           N
ATOM   2905  N   ILE A 405       5.930  13.515   2.131  1.00 92.44           N
ATOM   2906  CA  ILE A 405       6.867  14.597   2.453  1.00 92.44           C
ATOM   2907  C   ILE A 405       8.126  13.951   3.054  1.00 92.44           C
ATOM   2908  CB  ILE A 405       6.234  15.670   3.364  1.00 92.44           C
ATOM   2909  O   ILE A 405       8.009  13.280   4.082  1.00 92.44           O
ATOM   2910  CG1 ILE A 405       4.920  16.200   2.737  1.00 92.44           C
ATOM   2911  CG2 ILE A 405       7.255  16.805   3.566  1.00 92.44           C
ATOM   2912  CD1 ILE A 405       4.192  17.270   3.557  1.00 92.44           C
ATOM   2913  N   PRO A 406       9.308  14.075   2.418  1.00 91.56           N
ATOM   2914  CA  PRO A 406      10.512  13.396   2.889  1.00 91.56           C
ATOM   2915  C   PRO A 406      11.023  13.939   4.229  1.00 91.56           C
ATOM   2916  CB  PRO A 406      11.560  13.545   1.778  1.00 91.56           C
ATOM   2917  O   PRO A 406      10.739  15.070   4.621  1.00 91.56           O
ATOM   2918  CG  PRO A 406      10.755  13.942   0.542  1.00 91.56           C
ATOM   2919  CD  PRO A 406       9.570  14.699   1.127  1.00 91.56           C
ATOM   2920  N   GLU A 407      11.836  13.135   4.910  1.00 92.94           N
ATOM   2921  CA  GLU A 407      12.593  13.573   6.087  1.00 92.94           C
ATOM   2922  C   GLU A 407      13.484  14.777   5.738  1.00 92.94           C
ATOM   2923  CB  GLU A 407      13.448  12.417   6.634  1.00 92.94           C
ATOM   2924  O   GLU A 407      13.990  14.873   4.622  1.00 92.94           O
ATOM   2925  CG  GLU A 407      12.617  11.173   6.990  1.00 92.94           C
ATOM   2926  CD  GLU A 407      13.458   9.992   7.497  1.00 92.94           C
ATOM   2927  OE1 GLU A 407      12.869   8.909   7.697  1.00 92.94           O
ATOM   2928  OE2 GLU A 407      14.665  10.151   7.803  1.00 92.94           O
ATOM   2929  N   GLY A 408      13.665  15.710   6.675  1.00 94.56           N
ATOM   2930  CA  GLY A 408      14.484  16.913   6.473  1.00 94.56           C
ATOM   2931  C   GLY A 408      13.782  18.076   5.762  1.00 94.56           C
ATOM   2932  O   GLY A 408      14.233  19.215   5.885  1.00 94.56           O
ATOM   2933  N   TYR A 409      12.652  17.836   5.094  1.00 95.81           N
ATOM   2934  CA  TYR A 409      11.825  18.896   4.514  1.00 95.81           C
ATOM   2935  C   TYR A 409      11.151  19.736   5.600  1.00 95.81           C
ATOM   2936  CB  TYR A 409      10.781  18.289   3.573  1.00 95.81           C
ATOM   2937  O   TYR A 409      10.816  19.227   6.670  1.00 95.81           O
ATOM   2938  CG  TYR A 409      11.340  17.975   2.205  1.00 95.81           C
ATOM   2939  CD1 TYR A 409      10.888  18.732   1.119  1.00 95.81           C
ATOM   2940  CD2 TYR A 409      12.375  17.035   2.018  1.00 95.81           C
ATOM   2941  CE1 TYR A 409      11.509  18.591  -0.123  1.00 95.81           C
ATOM   2942  CE2 TYR A 409      12.948  16.847   0.743  1.00 95.81           C
ATOM   2943  OH  TYR A 409      13.094  17.573  -1.555  1.00 95.81           O
ATOM   2944  CZ  TYR A 409      12.513  17.643  -0.335  1.00 95.81           C
ATOM   2945  N   THR A 410      10.904  21.017   5.320  1.00 97.50           N
ATOM   2946  CA  THR A 410      10.168  21.910   6.226  1.00 97.50           C
ATOM   2947  C   THR A 410       8.753  22.148   5.717  1.00 97.50           C
ATOM   2948  CB  THR A 410      10.912  23.228   6.482  1.00 97.50           C
ATOM   2949  O   THR A 410       8.537  22.455   4.549  1.00 97.50           O
ATOM   2950  CG2 THR A 410      10.170  24.163   7.437  1.00 97.50           C
ATOM   2951  OG1 THR A 410      12.165  22.979   7.078  1.00 97.50           O
ATOM   2952  N   ILE A 411       7.782  22.036   6.616  1.00 97.62           N
ATOM   2953  CA  ILE A 411       6.367  22.295   6.378  1.00 97.62           C
ATOM   2954  C   ILE A 411       5.991  23.565   7.139  1.00 97.62           C
ATOM   2955  CB  ILE A 411       5.516  21.091   6.836  1.00 97.62           C
ATOM   2956  O   ILE A 411       6.078  23.603   8.365  1.00 97.62           O
ATOM   2957  CG1 ILE A 411       5.993  19.776   6.178  1.00 97.62           C
ATOM   2958  CG2 ILE A 411       4.040  21.349   6.492  1.00 97.62           C
ATOM   2959  CD1 ILE A 411       5.307  18.532   6.745  1.00 97.62           C
ATOM   2960  N   HIS A 412       5.556  24.593   6.422  1.00 98.31           N
ATOM   2961  CA  HIS A 412       4.949  25.784   7.004  1.00 98.31           C
ATOM   2962  C   HIS A 412       3.431  25.643   7.014  1.00 98.31           C
ATOM   2963  CB  HIS A 412       5.365  27.012   6.202  1.00 98.31           C
ATOM   2964  O   HIS A 412       2.840  25.352   5.971  1.00 98.31           O
ATOM   2965  CG  HIS A 412       4.847  28.297   6.780  1.00 98.31           C
ATOM   2966  CD2 HIS A 412       4.088  29.233   6.135  1.00 98.31           C
ATOM   2967  ND1 HIS A 412       5.092  28.775   8.043  1.00 98.31           N
ATOM   2968  CE1 HIS A 412       4.510  29.979   8.145  1.00 98.31           C
ATOM   2969  NE2 HIS A 412       3.879  30.303   7.008  1.00 98.31           N
ATOM   2970  N   ILE A 413       2.792  25.860   8.162  1.00 98.38           N
ATOM   2971  CA  ILE A 413       1.333  25.773   8.289  1.00 98.38           C
ATOM   2972  C   ILE A 413       0.715  27.130   7.944  1.00 98.38           C
ATOM   2973  CB  ILE A 413       0.932  25.299   9.699  1.00 98.38           C
ATOM   2974  O   ILE A 413       0.713  28.049   8.759  1.00 98.38           O
ATOM   2975  CG1 ILE A 413       1.648  24.005  10.149  1.00 98.38           C
ATOM   2976  CG2 ILE A 413      -0.595  25.125   9.794  1.00 98.38           C
ATOM   2977  CD1 ILE A 413       1.429  22.777   9.256  1.00 98.38           C
ATOM   2978  N   ASN A 414       0.153  27.259   6.742  1.00 97.81           N
ATOM   2979  CA  ASN A 414      -0.455  28.510   6.283  1.00 97.81           C
ATOM   2980  C   ASN A 414      -1.818  28.755   6.945  1.00 97.81           C
ATOM   2981  CB  ASN A 414      -0.654  28.472   4.759  1.00 97.81           C
ATOM   2982  O   ASN A 414      -2.148  29.882   7.305  1.00 97.81           O
ATOM   2983  CG  ASN A 414       0.582  28.166   3.939  1.00 97.81           C
ATOM   2984  ND2 ASN A 414       0.419  27.391   2.894  1.00 97.81           N
ATOM   2985  OD1 ASN A 414       1.681  28.632   4.173  1.00 97.81           O
ATOM   2986  N   ARG A 415      -2.645  27.705   7.038  1.00 97.31           N
ATOM   2987  CA  ARG A 415      -4.035  27.787   7.511  1.00 97.31           C
ATOM   2988  C   ARG A 415      -4.517  26.429   8.006  1.00 97.31           C
ATOM   2989  CB  ARG A 415      -4.928  28.300   6.361  1.00 97.31           C
ATOM   2990  O   ARG A 415      -4.163  25.414   7.417  1.00 97.31           O
ATOM   2991  CG  ARG A 415      -6.359  28.631   6.816  1.00 97.31           C
ATOM   2992  CD  ARG A 415      -7.188  29.295   5.712  1.00 97.31           C
ATOM   2993  NE  ARG A 415      -7.539  28.372   4.606  1.00 97.31           N
ATOM   2994  NH1 ARG A 415      -8.700  29.912   3.388  1.00 97.31           N
ATOM   2995  NH2 ARG A 415      -8.536  27.834   2.603  1.00 97.31           N
ATOM   2996  CZ  ARG A 415      -8.249  28.696   3.539  1.00 97.31           C
ATOM   2997  N   ILE A 416      -5.373  26.419   9.023  1.00 97.56           N
ATOM   2998  CA  ILE A 416      -6.137  25.243   9.458  1.00 97.56           C
ATOM   2999  C   ILE A 416      -7.613  25.646   9.485  1.00 97.56           C
ATOM   3000  CB  ILE A 416      -5.651  24.736  10.834  1.00 97.56           C
ATOM   3001  O   ILE A 416      -7.956  26.680  10.061  1.00 97.56           O
ATOM   3002  CG1 ILE A 416      -4.140  24.407  10.836  1.00 97.56           C
ATOM   3003  CG2 ILE A 416      -6.449  23.482  11.239  1.00 97.56           C
ATOM   3004  CD1 ILE A 416      -3.577  24.157  12.238  1.00 97.56           C
ATOM   3005  N   VAL A 417      -8.488  24.870   8.849  1.00 94.50           N
ATOM   3006  CA  VAL A 417      -9.911  25.201   8.693  1.00 94.50           C
ATOM   3007  C   VAL A 417     -10.782  23.957   8.805  1.00 94.50           C
ATOM   3008  CB  VAL A 417     -10.144  25.954   7.363  1.00 94.50           C
ATOM   3009  O   VAL A 417     -10.426  22.895   8.300  1.00 94.50           O
ATOM   3010  CG1 VAL A 417      -9.926  25.092   6.112  1.00 94.50           C
ATOM   3011  CG2 VAL A 417     -11.538  26.584   7.285  1.00 94.50           C
ATOM   3012  N   ASN A 418     -11.954  24.094   9.421  1.00 89.44           N
ATOM   3013  CA  ASN A 418     -12.999  23.084   9.298  1.00 89.44           C
ATOM   3014  C   ASN A 418     -13.769  23.322   7.980  1.00 89.44           C
ATOM   3015  CB  ASN A 418     -13.848  23.085  10.580  1.00 89.44           C
ATOM   3016  O   ASN A 418     -14.398  24.376   7.841  1.00 89.44           O
ATOM   3017  CG  ASN A 418     -15.086  22.210  10.481  1.00 89.44           C
ATOM   3018  ND2 ASN A 418     -15.306  21.281  11.374  1.00 89.44           N
ATOM   3019  OD1 ASN A 418     -15.937  22.442   9.636  1.00 89.44           O
ATOM   3020  N   PRO A 419     -13.728  22.401   6.997  1.00 82.88           N
ATOM   3021  CA  PRO A 419     -14.256  22.650   5.661  1.00 82.88           C
ATOM   3022  C   PRO A 419     -15.789  22.709   5.631  1.00 82.88           C
ATOM   3023  CB  PRO A 419     -13.690  21.523   4.791  1.00 82.88           C
ATOM   3024  O   PRO A 419     -16.342  23.350   4.742  1.00 82.88           O
ATOM   3025  CG  PRO A 419     -13.506  20.357   5.757  1.00 82.88           C
ATOM   3026  CD  PRO A 419     -13.227  21.039   7.090  1.00 82.88           C
ATOM   3027  N   ALA A 420     -16.480  22.105   6.605  1.00 81.00           N
ATOM   3028  CA  ALA A 420     -17.938  22.159   6.704  1.00 81.00           C
ATOM   3029  C   ALA A 420     -18.440  23.527   7.202  1.00 81.00           C
ATOM   3030  CB  ALA A 420     -18.401  21.018   7.619  1.00 81.00           C
ATOM   3031  O   ALA A 420     -19.466  24.027   6.745  1.00 81.00           O
ATOM   3032  N   THR A 421     -17.714  24.152   8.133  1.00 86.94           N
ATOM   3033  CA  THR A 421     -18.124  25.415   8.778  1.00 86.94           C
ATOM   3034  C   THR A 421     -17.381  26.647   8.262  1.00 86.94           C
ATOM   3035  CB  THR A 421     -17.966  25.336  10.302  1.00 86.94           C
ATOM   3036  O   THR A 421     -17.813  27.771   8.515  1.00 86.94           O
ATOM   3037  CG2 THR A 421     -18.771  24.201  10.932  1.00 86.94           C
ATOM   3038  OG1 THR A 421     -16.616  25.134  10.645  1.00 86.94           O
ATOM   3039  N   GLY A 422     -16.242  26.463   7.590  1.00 87.56           N
ATOM   3040  CA  GLY A 422     -15.321  27.536   7.207  1.00 87.56           C
ATOM   3041  C   GLY A 422     -14.591  28.186   8.389  1.00 87.56           C
ATOM   3042  O   GLY A 422     -13.909  29.194   8.209  1.00 87.56           O
ATOM   3043  N   LYS A 423     -14.734  27.648   9.608  1.00 93.56           N
ATOM   3044  CA  LYS A 423     -14.106  28.204  10.808  1.00 93.56           C
ATOM   3045  C   LYS A 423     -12.610  27.899  10.812  1.00 93.56           C
ATOM   3046  CB  LYS A 423     -14.812  27.650  12.050  1.00 93.56           C
ATOM   3047  O   LYS A 423     -12.213  26.736  10.785  1.00 93.56           O
ATOM   3048  CG  LYS A 423     -14.261  28.259  13.346  1.00 93.56           C
ATOM   3049  CD  LYS A 423     -14.967  27.637  14.550  1.00 93.56           C
ATOM   3050  CE  LYS A 423     -14.330  28.141  15.845  1.00 93.56           C
ATOM   3051  NZ  LYS A 423     -14.878  27.402  17.008  1.00 93.56           N
ATOM   3052  N   GLU A 424     -11.794  28.943  10.914  1.00 95.69           N
ATOM   3053  CA  GLU A 424     -10.349  28.803  11.090  1.00 95.69           C
ATOM   3054  C   GLU A 424      -9.998  28.351  12.515  1.00 95.69           C
ATOM   3055  CB  GLU A 424      -9.611  30.097  10.720  1.00 95.69           C
ATOM   3056  O   GLU A 424     -10.587  28.795  13.509  1.00 95.69           O
ATOM   3057  CG  GLU A 424      -9.753  30.427   9.224  1.00 95.69           C
ATOM   3058  CD  GLU A 424      -8.894  31.619   8.772  1.00 95.69           C
ATOM   3059  OE1 GLU A 424      -8.766  31.788   7.536  1.00 95.69           O
ATOM   3060  OE2 GLU A 424      -8.384  32.356   9.648  1.00 95.69           O
ATOM   3061  N   LEU A 425      -9.013  27.462  12.604  1.00 96.69           N
ATOM   3062  CA  LEU A 425      -8.441  26.955  13.843  1.00 96.69           C
ATOM   3063  C   LEU A 425      -7.026  27.513  14.005  1.00 96.69           C
ATOM   3064  CB  LEU A 425      -8.452  25.415  13.838  1.00 96.69           C
ATOM   3065  O   LEU A 425      -6.303  27.705  13.032  1.00 96.69           O
ATOM   3066  CG  LEU A 425      -9.835  24.762  13.637  1.00 96.69           C
ATOM   3067  CD1 LEU A 425      -9.689  23.243  13.580  1.00 96.69           C
ATOM   3068  CD2 LEU A 425     -10.802  25.111  14.773  1.00 96.69           C
ATOM   3069  N   LYS A 426      -6.617  27.773  15.250  1.00 97.56           N
ATOM   3070  CA  LYS A 426      -5.256  28.254  15.543  1.00 97.56           C
ATOM   3071  C   LYS A 426      -4.224  27.135  15.490  1.00 97.56           C
ATOM   3072  CB  LYS A 426      -5.201  28.923  16.917  1.00 97.56           C
ATOM   3073  O   LYS A 426      -3.072  27.379  15.153  1.00 97.56           O
ATOM   3074  CG  LYS A 426      -6.012  30.221  16.951  1.00 97.56           C
ATOM   3075  CD  LYS A 426      -5.769  30.930  18.283  1.00 97.56           C
ATOM   3076  CE  LYS A 426      -6.523  32.258  18.305  1.00 97.56           C
ATOM   3077  NZ  LYS A 426      -6.204  33.013  19.539  1.00 97.56           N
ATOM   3078  N   ASN A 427      -4.641  25.934  15.870  1.00 97.50           N
ATOM   3079  CA  ASN A 427      -3.801  24.759  15.902  1.00 97.50           C
ATOM   3080  C   ASN A 427      -4.631  23.487  15.726  1.00 97.50           C
ATOM   3081  CB  ASN A 427      -2.963  24.766  17.193  1.00 97.50           C
ATOM   3082  O   ASN A 427      -5.864  23.526  15.751  1.00 97.50           O
ATOM   3083  CG  ASN A 427      -3.737  24.711  18.498  1.00 97.50           C
ATOM   3084  ND2 ASN A 427      -3.189  25.290  19.540  1.00 97.50           N
ATOM   3085  OD1 ASN A 427      -4.822  24.170  18.623  1.00 97.50           O
ATOM   3086  N   THR A 428      -3.934  22.375  15.535  1.00 96.94           N
ATOM   3087  CA  THR A 428      -4.511  21.040  15.511  1.00 96.94           C
ATOM   3088  C   THR A 428      -3.540  20.013  16.091  1.00 96.94           C
ATOM   3089  CB  THR A 428      -4.949  20.681  14.091  1.00 96.94           C
ATOM   3090  O   THR A 428      -2.324  20.202  16.052  1.00 96.94           O
ATOM   3091  CG2 THR A 428      -3.819  20.346  13.125  1.00 96.94           C
ATOM   3092  OG1 THR A 428      -5.758  19.560  14.201  1.00 96.94           O
ATOM   3093  N   THR A 429      -4.071  18.926  16.639  1.00 96.25           N
ATOM   3094  CA  THR A 429      -3.301  17.807  17.204  1.00 96.25           C
ATOM   3095  C   THR A 429      -3.537  16.543  16.398  1.00 96.25           C
ATOM   3096  CB  THR A 429      -3.682  17.539  18.667  1.00 96.25           C
ATOM   3097  O   THR A 429      -4.524  16.440  15.680  1.00 96.25           O
ATOM   3098  CG2 THR A 429      -3.366  18.731  19.565  1.00 96.25           C
ATOM   3099  OG1 THR A 429      -5.062  17.271  18.795  1.00 96.25           O
ATOM   3100  N   ILE A 430      -2.677  15.543  16.552  1.00 96.31           N
ATOM   3101  CA  ILE A 430      -2.886  14.248  15.905  1.00 96.31           C
ATOM   3102  C   ILE A 430      -4.087  13.500  16.494  1.00 96.31           C
ATOM   3103  CB  ILE A 430      -1.604  13.404  15.973  1.00 96.31           C
ATOM   3104  O   ILE A 430      -4.219  13.374  17.712  1.00 96.31           O
ATOM   3105  CG1 ILE A 430      -0.408  14.107  15.310  1.00 96.31           C
ATOM   3106  CG2 ILE A 430      -1.816  12.035  15.315  1.00 96.31           C
ATOM   3107  CD1 ILE A 430      -0.669  14.631  13.896  1.00 96.31           C
ATOM   3108  N   TYR A 431      -4.914  12.935  15.620  1.00 95.38           N
ATOM   3109  CA  TYR A 431      -5.990  12.013  15.948  1.00 95.38           C
ATOM   3110  C   TYR A 431      -5.824  10.700  15.193  1.00 95.38           C
ATOM   3111  CB  TYR A 431      -7.327  12.652  15.613  1.00 95.38           C
ATOM   3112  O   TYR A 431      -5.331  10.649  14.067  1.00 95.38           O
ATOM   3113  CG  TYR A 431      -8.532  11.925  16.152  1.00 95.38           C
ATOM   3114  CD1 TYR A 431      -9.391  11.241  15.277  1.00 95.38           C
ATOM   3115  CD2 TYR A 431      -8.827  11.989  17.527  1.00 95.38           C
ATOM   3116  CE1 TYR A 431     -10.567  10.656  15.778  1.00 95.38           C
ATOM   3117  CE2 TYR A 431      -9.993  11.377  18.026  1.00 95.38           C
ATOM   3118  OH  TYR A 431     -12.062  10.246  17.600  1.00 95.38           O
ATOM   3119  CZ  TYR A 431     -10.883  10.736  17.142  1.00 95.38           C
ATOM   3120  N   LYS A 432      -6.243   9.607  15.825  1.00 94.62           N
ATOM   3121  CA  LYS A 432      -6.117   8.255  15.283  1.00 94.62           C
ATOM   3122  C   LYS A 432      -7.435   7.520  15.469  1.00 94.62           C
ATOM   3123  CB  LYS A 432      -4.933   7.560  15.971  1.00 94.62           C
ATOM   3124  O   LYS A 432      -7.822   7.254  16.607  1.00 94.62           O
ATOM   3125  CG  LYS A 432      -4.591   6.220  15.312  1.00 94.62           C
ATOM   3126  CD  LYS A 432      -3.420   5.563  16.050  1.00 94.62           C
ATOM   3127  CE  LYS A 432      -3.045   4.253  15.362  1.00 94.62           C
ATOM   3128  NZ  LYS A 432      -2.073   3.477  16.164  1.00 94.62           N
ATOM   3129  N   TYR A 433      -8.086   7.190  14.353  1.00 93.62           N
ATOM   3130  CA  TYR A 433      -9.392   6.523  14.332  1.00 93.62           C
ATOM   3131  C   TYR A 433      -9.298   5.020  14.589  1.00 93.62           C
ATOM   3132  CB  TYR A 433     -10.062   6.759  12.977  1.00 93.62           C
ATOM   3133  O   TYR A 433     -10.144   4.451  15.272  1.00 93.62           O
ATOM   3134  CG  TYR A 433     -10.496   8.188  12.760  1.00 93.62           C
ATOM   3135  CD1 TYR A 433     -11.773   8.601  13.184  1.00 93.62           C
ATOM   3136  CD2 TYR A 433      -9.643   9.098  12.111  1.00 93.62           C
ATOM   3137  CE1 TYR A 433     -12.235   9.900  12.915  1.00 93.62           C
ATOM   3138  CE2 TYR A 433     -10.089  10.407  11.871  1.00 93.62           C
ATOM   3139  OH  TYR A 433     -11.738  12.089  12.081  1.00 93.62           O
ATOM   3140  CZ  TYR A 433     -11.373  10.809  12.282  1.00 93.62           C
ATOM   3141  N   VAL A 434      -8.258   4.371  14.063  1.00 90.62           N
ATOM   3142  CA  VAL A 434      -8.084   2.920  14.184  1.00 90.62           C
ATOM   3143  C   VAL A 434      -6.794   2.612  14.912  1.00 90.62           C
ATOM   3144  CB  VAL A 434      -8.156   2.224  12.818  1.00 90.62           C
ATOM   3145  O   VAL A 434      -5.703   2.882  14.412  1.00 90.62           O
ATOM   3146  CG1 VAL A 434      -8.124   0.704  12.990  1.00 90.62           C
ATOM   3147  CG2 VAL A 434      -9.470   2.595  12.134  1.00 90.62           C
ATOM   3148  N   ASP A 435      -6.927   2.028  16.099  1.00 88.31           N
ATOM   3149  CA  ASP A 435      -5.811   1.710  16.980  1.00 88.31           C
ATOM   3150  C   ASP A 435      -5.934   0.307  17.589  1.00 88.31           C
ATOM   3151  CB  ASP A 435      -5.682   2.803  18.061  1.00 88.31           C
ATOM   3152  O   ASP A 435      -7.000  -0.323  17.591  1.00 88.31           O
ATOM   3153  CG  ASP A 435      -4.264   2.932  18.627  1.00 88.31           C
ATOM   3154  OD1 ASP A 435      -3.358   2.203  18.153  1.00 88.31           O
ATOM   3155  OD2 ASP A 435      -4.034   3.869  19.412  1.00 88.31           O
ATOM   3156  N   HIS A 436      -4.811  -0.196  18.090  1.00 90.12           N
ATOM   3157  CA  HIS A 436      -4.761  -1.384  18.923  1.00 90.12           C
ATOM   3158  C   HIS A 436      -3.749  -1.197  20.051  1.00 90.12           C
ATOM   3159  CB  HIS A 436      -4.460  -2.622  18.073  1.00 90.12           C
ATOM   3160  O   HIS A 436      -2.543  -1.331  19.850  1.00 90.12           O
ATOM   3161  CG  HIS A 436      -4.386  -3.873  18.913  1.00 90.12           C
ATOM   3162  CD2 HIS A 436      -3.247  -4.539  19.277  1.00 90.12           C
ATOM   3163  ND1 HIS A 436      -5.439  -4.526  19.513  1.00 90.12           N
ATOM   3164  CE1 HIS A 436      -4.951  -5.581  20.185  1.00 90.12           C
ATOM   3165  NE2 HIS A 436      -3.616  -5.624  20.081  1.00 90.12           N
ATOM   3166  N   SER A 437      -4.258  -0.947  21.255  1.00 87.88           N
ATOM   3167  CA  SER A 437      -3.431  -0.798  22.460  1.00 87.88           C
ATOM   3168  C   SER A 437      -3.029  -2.136  23.101  1.00 87.88           C
ATOM   3169  CB  SER A 437      -4.211   0.042  23.471  1.00 87.88           C
ATOM   3170  O   SER A 437      -2.127  -2.186  23.935  1.00 87.88           O
ATOM   3171  OG  SER A 437      -5.280  -0.750  23.935  1.00 87.88           O
ATOM   3172  N   GLY A 438      -3.732  -3.225  22.765  1.00 89.19           N
ATOM   3173  CA  GLY A 438      -3.681  -4.493  23.503  1.00 89.19           C
ATOM   3174  C   GLY A 438      -4.402  -4.457  24.860  1.00 89.19           C
ATOM   3175  O   GLY A 438      -4.631  -5.513  25.452  1.00 89.19           O
ATOM   3176  N   ASP A 439      -4.821  -3.279  25.332  1.00 90.62           N
ATOM   3177  CA  ASP A 439      -5.589  -3.099  26.559  1.00 90.62           C
ATOM   3178  C   ASP A 439      -7.091  -3.167  26.277  1.00 90.62           C
ATOM   3179  CB  ASP A 439      -5.215  -1.796  27.278  1.00 90.62           C
ATOM   3180  O   ASP A 439      -7.691  -2.310  25.624  1.00 90.62           O
ATOM   3181  CG  ASP A 439      -5.956  -1.637  28.617  1.00 90.62           C
ATOM   3182  OD1 ASP A 439      -6.673  -2.583  29.039  1.00 90.62           O
ATOM   3183  OD2 ASP A 439      -5.810  -0.566  29.235  1.00 90.62           O
ATOM   3184  N   ILE A 440      -7.719  -4.191  26.843  1.00 90.81           N
ATOM   3185  CA  ILE A 440      -9.155  -4.425  26.745  1.00 90.81           C
ATOM   3186  C   ILE A 440     -10.004  -3.283  27.325  1.00 90.81           C
ATOM   3187  CB  ILE A 440      -9.468  -5.784  27.401  1.00 90.81           C
ATOM   3188  O   ILE A 440     -11.138  -3.113  26.892  1.00 90.81           O
ATOM   3189  CG1 ILE A 440     -10.897  -6.295  27.153  1.00 90.81           C
ATOM   3190  CG2 ILE A 440      -9.214  -5.762  28.918  1.00 90.81           C
ATOM   3191  CD1 ILE A 440     -11.251  -6.380  25.672  1.00 90.81           C
ATOM   3192  N   GLN A 441      -9.483  -2.490  28.269  1.00 90.75           N
ATOM   3193  CA  GLN A 441     -10.227  -1.352  28.826  1.00 90.75           C
ATOM   3194  C   GLN A 441     -10.427  -0.230  27.803  1.00 90.75           C
ATOM   3195  CB  GLN A 441      -9.519  -0.800  30.073  1.00 90.75           C
ATOM   3196  O   GLN A 441     -11.412   0.496  27.875  1.00 90.75           O
ATOM   3197  CG  GLN A 441      -9.354  -1.824  31.205  1.00 90.75           C
ATOM   3198  CD  GLN A 441     -10.663  -2.386  31.755  1.00 90.75           C
ATOM   3199  NE2 GLN A 441     -10.604  -3.374  32.624  1.00 90.75           N
ATOM   3200  OE1 GLN A 441     -11.767  -1.962  31.492  1.00 90.75           O
ATOM   3201  N   THR A 442      -9.538  -0.129  26.814  1.00 92.44           N
ATOM   3202  CA  THR A 442      -9.647   0.866  25.737  1.00 92.44           C
ATOM   3203  C   THR A 442     -10.563   0.420  24.596  1.00 92.44           C
ATOM   3204  CB  THR A 442      -8.272   1.251  25.183  1.00 92.44           C
ATOM   3205  O   THR A 442     -10.863   1.218  23.716  1.00 92.44           O
ATOM   3206  CG2 THR A 442      -7.292   1.695  26.270  1.00 92.44           C
ATOM   3207  OG1 THR A 442      -7.690   0.170  24.495  1.00 92.44           O
ATOM   3208  N   LEU A 443     -11.054  -0.829  24.598  1.00 92.56           N
ATOM   3209  CA  LEU A 443     -11.827  -1.376  23.476  1.00 92.56           C
ATOM   3210  C   LEU A 443     -13.099  -0.570  23.183  1.00 92.56           C
ATOM   3211  CB  LEU A 443     -12.158  -2.850  23.763  1.00 92.56           C
ATOM   3212  O   LEU A 443     -13.456  -0.399  22.021  1.00 92.56           O
ATOM   3213  CG  LEU A 443     -13.002  -3.537  22.672  1.00 92.56           C
ATOM   3214  CD1 LEU A 443     -12.345  -3.508  21.292  1.00 92.56           C
ATOM   3215  CD2 LEU A 443     -13.182  -5.006  23.036  1.00 92.56           C
ATOM   3216  N   TYR A 444     -13.764  -0.054  24.220  1.00 92.12           N
ATOM   3217  CA  TYR A 444     -14.920   0.823  24.040  1.00 92.12           C
ATOM   3218  C   TYR A 444     -14.543   2.083  23.247  1.00 92.12           C
ATOM   3219  CB  TYR A 444     -15.512   1.178  25.411  1.00 92.12           C
ATOM   3220  O   TYR A 444     -15.204   2.420  22.268  1.00 92.12           O
ATOM   3221  CG  TYR A 444     -16.691   2.127  25.315  1.00 92.12           C
ATOM   3222  CD1 TYR A 444     -16.475   3.520  25.302  1.00 92.12           C
ATOM   3223  CD2 TYR A 444     -17.998   1.620  25.197  1.00 92.12           C
ATOM   3224  CE1 TYR A 444     -17.560   4.400  25.137  1.00 92.12           C
ATOM   3225  CE2 TYR A 444     -19.087   2.495  25.030  1.00 92.12           C
ATOM   3226  OH  TYR A 444     -19.916   4.734  24.828  1.00 92.12           O
ATOM   3227  CZ  TYR A 444     -18.867   3.887  24.991  1.00 92.12           C
ATOM   3228  N   GLU A 445     -13.446   2.744  23.626  1.00 93.19           N
ATOM   3229  CA  GLU A 445     -12.951   3.944  22.945  1.00 93.19           C
ATOM   3230  C   GLU A 445     -12.498   3.636  21.513  1.00 93.19           C
ATOM   3231  CB  GLU A 445     -11.775   4.553  23.724  1.00 93.19           C
ATOM   3232  O   GLU A 445     -12.774   4.404  20.598  1.00 93.19           O
ATOM   3233  CG  GLU A 445     -12.146   5.013  25.143  1.00 93.19           C
ATOM   3234  CD  GLU A 445     -10.945   5.583  25.920  1.00 93.19           C
ATOM   3235  OE1 GLU A 445     -11.176   6.056  27.055  1.00 93.19           O
ATOM   3236  OE2 GLU A 445      -9.809   5.540  25.390  1.00 93.19           O
ATOM   3237  N   GLU A 446     -11.836   2.499  21.293  1.00 93.50           N
ATOM   3238  CA  GLU A 446     -11.395   2.067  19.964  1.00 93.50           C
ATOM   3239  C   GLU A 446     -12.582   1.796  19.020  1.00 93.50           C
ATOM   3240  CB  GLU A 446     -10.525   0.807  20.098  1.00 93.50           C
ATOM   3241  O   GLU A 446     -12.541   2.197  17.858  1.00 93.50           O
ATOM   3242  CG  GLU A 446      -9.162   1.020  20.799  1.00 93.50           C
ATOM   3243  CD  GLU A 446      -8.432  -0.317  21.031  1.00 93.50           C
ATOM   3244  OE1 GLU A 446      -7.183  -0.395  20.946  1.00 93.50           O
ATOM   3245  OE2 GLU A 446      -9.108  -1.370  21.100  1.00 93.50           O
ATOM   3246  N   VAL A 447     -13.658   1.160  19.504  1.00 92.31           N
ATOM   3247  CA  VAL A 447     -14.895   0.961  18.723  1.00 92.31           C
ATOM   3248  C   VAL A 447     -15.593   2.298  18.464  1.00 92.31           C
ATOM   3249  CB  VAL A 447     -15.840  -0.036  19.426  1.00 92.31           C
ATOM   3250  O   VAL A 447     -16.011   2.563  17.336  1.00 92.31           O
ATOM   3251  CG1 VAL A 447     -17.231  -0.113  18.781  1.00 92.31           C
ATOM   3252  CG2 VAL A 447     -15.251  -1.455  19.380  1.00 92.31           C
ATOM   3253  N   ALA A 448     -15.668   3.166  19.476  1.00 93.00           N
ATOM   3254  CA  ALA A 448     -16.270   4.489  19.343  1.00 93.00           C
ATOM   3255  C   ALA A 448     -15.546   5.355  18.298  1.00 93.00           C
ATOM   3256  CB  ALA A 448     -16.292   5.162  20.719  1.00 93.00           C
ATOM   3257  O   ALA A 448     -16.200   6.045  17.525  1.00 93.00           O
ATOM   3258  N   LYS A 449     -14.215   5.272  18.207  1.00 94.44           N
ATOM   3259  CA  LYS A 449     -13.431   5.991  17.192  1.00 94.44           C
ATOM   3260  C   LYS A 449     -13.696   5.509  15.763  1.00 94.44           C
ATOM   3261  CB  LYS A 449     -11.946   5.858  17.516  1.00 94.44           C
ATOM   3262  O   LYS A 449     -13.747   6.324  14.850  1.00 94.44           O
ATOM   3263  CG  LYS A 449     -11.518   6.739  18.692  1.00 94.44           C
ATOM   3264  CD  LYS A 449     -10.093   6.359  19.086  1.00 94.44           C
ATOM   3265  CE  LYS A 449      -9.531   7.374  20.076  1.00 94.44           C
ATOM   3266  NZ  LYS A 449      -8.095   7.107  20.318  1.00 94.44           N
ATOM   3267  N   ILE A 450     -13.911   4.211  15.541  1.00 93.19           N
ATOM   3268  CA  ILE A 450     -14.306   3.702  14.211  1.00 93.19           C
ATOM   3269  C   ILE A 450     -15.699   4.220  13.832  1.00 93.19           C
ATOM   3270  CB  ILE A 450     -14.254   2.159  14.172  1.00 93.19           C
ATOM   3271  O   ILE A 450     -15.957   4.533  12.671  1.00 93.19           O
ATOM   3272  CG1 ILE A 450     -12.800   1.673  14.349  1.00 93.19           C
ATOM   3273  CG2 ILE A 450     -14.812   1.611  12.841  1.00 93.19           C
ATOM   3274  CD1 ILE A 450     -12.676   0.175  14.648  1.00 93.19           C
ATOM   3275  N   ARG A 451     -16.603   4.336  14.807  1.00 91.56           N
ATOM   3276  CA  ARG A 451     -17.917   4.940  14.588  1.00 91.56           C
ATOM   3277  C   ARG A 451     -17.819   6.431  14.270  1.00 91.56           C
ATOM   3278  CB  ARG A 451     -18.791   4.664  15.807  1.00 91.56           C
ATOM   3279  O   ARG A 451     -18.450   6.870  13.321  1.00 91.56           O
ATOM   3280  CG  ARG A 451     -20.186   5.259  15.626  1.00 91.56           C
ATOM   3281  CD  ARG A 451     -20.965   5.003  16.904  1.00 91.56           C
ATOM   3282  NE  ARG A 451     -22.321   5.541  16.791  1.00 91.56           N
ATOM   3283  NH1 ARG A 451     -23.189   4.275  18.464  1.00 91.56           N
ATOM   3284  NH2 ARG A 451     -24.544   5.553  17.201  1.00 91.56           N
ATOM   3285  CZ  ARG A 451     -23.354   5.120  17.484  1.00 91.56           C
ATOM   3286  N   ASP A 452     -17.000   7.171  15.007  1.00 93.44           N
ATOM   3287  CA  ASP A 452     -16.713   8.584  14.743  1.00 93.44           C
ATOM   3288  C   ASP A 452     -16.161   8.789  13.319  1.00 93.44           C
ATOM   3289  CB  ASP A 452     -15.741   9.055  15.833  1.00 93.44           C
ATOM   3290  O   ASP A 452     -16.629   9.658  12.588  1.00 93.44           O
ATOM   3291  CG  ASP A 452     -15.265  10.494  15.669  1.00 93.44           C
ATOM   3292  OD1 ASP A 452     -16.097  11.379  15.385  1.00 93.44           O
ATOM   3293  OD2 ASP A 452     -14.041  10.703  15.851  1.00 93.44           O
ATOM   3294  N   LEU A 453     -15.262   7.908  12.856  1.00 93.06           N
ATOM   3295  CA  LEU A 453     -14.807   7.898  11.459  1.00 93.06           C
ATOM   3296  C   LEU A 453     -15.976   7.770  10.475  1.00 93.06           C
ATOM   3297  CB  LEU A 453     -13.833   6.724  11.235  1.00 93.06           C
ATOM   3298  O   LEU A 453     -16.041   8.500   9.488  1.00 93.06           O
ATOM   3299  CG  LEU A 453     -13.217   6.676   9.829  1.00 93.06           C
ATOM   3300  CD1 LEU A 453     -12.239   7.814   9.582  1.00 93.06           C
ATOM   3301  CD2 LEU A 453     -12.435   5.378   9.667  1.00 93.06           C
ATOM   3302  N   TYR A 454     -16.881   6.822  10.731  1.00 90.69           N
ATOM   3303  CA  TYR A 454     -18.041   6.572   9.882  1.00 90.69           C
ATOM   3304  C   TYR A 454     -19.006   7.763   9.859  1.00 90.69           C
ATOM   3305  CB  TYR A 454     -18.753   5.299  10.356  1.00 90.69           C
ATOM   3306  O   TYR A 454     -19.456   8.163   8.789  1.00 90.69           O
ATOM   3307  CG  TYR A 454     -20.010   4.973   9.575  1.00 90.69           C
ATOM   3308  CD1 TYR A 454     -21.267   4.953  10.207  1.00 90.69           C
ATOM   3309  CD2 TYR A 454     -19.919   4.724   8.196  1.00 90.69           C
ATOM   3310  CE1 TYR A 454     -22.422   4.645   9.462  1.00 90.69           C
ATOM   3311  CE2 TYR A 454     -21.062   4.392   7.449  1.00 90.69           C
ATOM   3312  OH  TYR A 454     -23.430   4.065   7.358  1.00 90.69           O
ATOM   3313  CZ  TYR A 454     -22.318   4.353   8.083  1.00 90.69           C
ATOM   3314  N   GLU A 455     -19.298   8.350  11.019  1.00 90.25           N
ATOM   3315  CA  GLU A 455     -20.183   9.510  11.146  1.00 90.25           C
ATOM   3316  C   GLU A 455     -19.610  10.723  10.399  1.00 90.25           C
ATOM   3317  CB  GLU A 455     -20.451   9.798  12.638  1.00 90.25           C
ATOM   3318  O   GLU A 455     -20.303  11.310   9.566  1.00 90.25           O
ATOM   3319  CG  GLU A 455     -21.375   8.723  13.252  1.00 90.25           C
ATOM   3320  CD  GLU A 455     -21.620   8.836  14.772  1.00 90.25           C
ATOM   3321  OE1 GLU A 455     -22.331   7.937  15.307  1.00 90.25           O
ATOM   3322  OE2 GLU A 455     -21.125   9.783  15.414  1.00 90.25           O
ATOM   3323  N   GLN A 456     -18.321  11.025  10.577  1.00 89.50           N
ATOM   3324  CA  GLN A 456     -17.662  12.110   9.844  1.00 89.50           C
ATOM   3325  C   GLN A 456     -17.597  11.844   8.333  1.00 89.50           C
ATOM   3326  CB  GLN A 456     -16.254  12.325  10.396  1.00 89.50           C
ATOM   3327  O   GLN A 456     -17.797  12.756   7.531  1.00 89.50           O
ATOM   3328  CG  GLN A 456     -16.261  12.884  11.826  1.00 89.50           C
ATOM   3329  CD  GLN A 456     -14.850  13.135  12.329  1.00 89.50           C
ATOM   3330  NE2 GLN A 456     -14.547  12.878  13.579  1.00 89.50           N
ATOM   3331  OE1 GLN A 456     -13.961  13.526  11.594  1.00 89.50           O
ATOM   3332  N   TYR A 457     -17.385  10.593   7.915  1.00 86.31           N
ATOM   3333  CA  TYR A 457     -17.479  10.210   6.504  1.00 86.31           C
ATOM   3334  C   TYR A 457     -18.879  10.492   5.927  1.00 86.31           C
ATOM   3335  CB  TYR A 457     -17.078   8.736   6.336  1.00 86.31           C
ATOM   3336  O   TYR A 457     -18.990  11.055   4.833  1.00 86.31           O
ATOM   3337  CG  TYR A 457     -17.754   8.048   5.168  1.00 86.31           C
ATOM   3338  CD1 TYR A 457     -18.886   7.248   5.411  1.00 86.31           C
ATOM   3339  CD2 TYR A 457     -17.313   8.262   3.848  1.00 86.31           C
ATOM   3340  CE1 TYR A 457     -19.581   6.667   4.340  1.00 86.31           C
ATOM   3341  CE2 TYR A 457     -17.993   7.642   2.777  1.00 86.31           C
ATOM   3342  OH  TYR A 457     -19.867   6.313   2.026  1.00 86.31           O
ATOM   3343  CZ  TYR A 457     -19.141   6.871   3.023  1.00 86.31           C
ATOM   3344  N   LEU A 458     -19.952  10.154   6.654  1.00 84.00           N
ATOM   3345  CA  LEU A 458     -21.317  10.452   6.216  1.00 84.00           C
ATOM   3346  C   LEU A 458     -21.523  11.965   6.067  1.00 84.00           C
ATOM   3347  CB  LEU A 458     -22.349   9.856   7.190  1.00 84.00           C
ATOM   3348  O   LEU A 458     -22.045  12.412   5.045  1.00 84.00           O
ATOM   3349  CG  LEU A 458     -22.468   8.322   7.185  1.00 84.00           C
ATOM   3350  CD1 LEU A 458     -23.483   7.914   8.255  1.00 84.00           C
ATOM   3351  CD2 LEU A 458     -22.948   7.770   5.840  1.00 84.00           C
ATOM   3352  N   GLU A 459     -21.051  12.767   7.020  1.00 83.31           N
ATOM   3353  CA  GLU A 459     -21.123  14.231   6.944  1.00 83.31           C
ATOM   3354  C   GLU A 459     -20.361  14.793   5.732  1.00 83.31           C
ATOM   3355  CB  GLU A 459     -20.590  14.853   8.239  1.00 83.31           C
ATOM   3356  O   GLU A 459     -20.905  15.611   4.977  1.00 83.31           O
ATOM   3357  CG  GLU A 459     -21.524  14.592   9.430  1.00 83.31           C
ATOM   3358  CD  GLU A 459     -21.038  15.245  10.733  1.00 83.31           C
ATOM   3359  OE1 GLU A 459     -21.782  15.126  11.733  1.00 83.31           O
ATOM   3360  OE2 GLU A 459     -19.984  15.922  10.710  1.00 83.31           O
ATOM   3361  N   MET A 460     -19.145  14.301   5.467  1.00 75.19           N
ATOM   3362  CA  MET A 460     -18.368  14.673   4.278  1.00 75.19           C
ATOM   3363  C   MET A 460     -19.120  14.339   2.987  1.00 75.19           C
ATOM   3364  CB  MET A 460     -17.022  13.943   4.259  1.00 75.19           C
ATOM   3365  O   MET A 460     -19.197  15.173   2.082  1.00 75.19           O
ATOM   3366  CG  MET A 460     -16.025  14.441   5.304  1.00 75.19           C
ATOM   3367  SD  MET A 460     -14.529  13.424   5.314  1.00 75.19           S
ATOM   3368  CE  MET A 460     -13.646  14.078   3.882  1.00 75.19           C
ATOM   3369  N   SER A 461     -19.727  13.150   2.912  1.00 69.69           N
ATOM   3370  CA  SER A 461     -20.477  12.709   1.732  1.00 69.69           C
ATOM   3371  C   SER A 461     -21.684  13.615   1.433  1.00 69.69           C
ATOM   3372  CB  SER A 461     -20.884  11.240   1.898  1.00 69.69           C
ATOM   3373  O   SER A 461     -21.981  13.908   0.273  1.00 69.69           O
ATOM   3374  OG  SER A 461     -22.034  11.093   2.711  1.00 69.69           O
ATOM   3375  N   THR A 462     -22.341  14.144   2.473  1.00 67.56           N
ATOM   3376  CA  THR A 462     -23.481  15.065   2.320  1.00 67.56           C
ATOM   3377  C   THR A 462     -23.060  16.484   1.933  1.00 67.56           C
ATOM   3378  CB  THR A 462     -24.359  15.109   3.577  1.00 67.56           C
ATOM   3379  O   THR A 462     -23.744  17.133   1.140  1.00 67.56           O
ATOM   3380  CG2 THR A 462     -24.984  13.754   3.907  1.00 67.56           C
ATOM   3381  OG1 THR A 462     -23.672  15.585   4.709  1.00 67.56           O
ATOM   3382  N   THR A 463     -21.916  16.958   2.432  1.00 60.62           N
ATOM   3383  CA  THR A 463     -21.424  18.328   2.201  1.00 60.62           C
ATOM   3384  C   THR A 463     -20.921  18.520   0.767  1.00 60.62           C
ATOM   3385  CB  THR A 463     -20.324  18.667   3.220  1.00 60.62           C
ATOM   3386  O   THR A 463     -21.148  19.557   0.144  1.00 60.62           O
ATOM   3387  CG2 THR A 463     -19.878  20.129   3.143  1.00 60.62           C
ATOM   3388  OG1 THR A 463     -20.813  18.471   4.527  1.00 60.62           O
ATOM   3389  N   VAL A 464     -20.296  17.491   0.193  1.00 50.72           N
ATOM   3390  CA  VAL A 464     -19.731  17.522  -1.168  1.00 50.72           C
ATOM   3391  C   VAL A 464     -20.829  17.435  -2.246  1.00 50.72           C
ATOM   3392  CB  VAL A 464     -18.668  16.413  -1.279  1.00 50.72           C
ATOM   3393  O   VAL A 464     -20.624  17.840  -3.388  1.00 50.72           O
ATOM   3394  CG1 VAL A 464     -17.981  16.337  -2.648  1.00 50.72           C
ATOM   3395  CG2 VAL A 464     -17.557  16.640  -0.244  1.00 50.72           C
ATOM   3396  N   GLY A 465     -22.043  17.005  -1.873  1.00 40.47           N
ATOM   3397  CA  GLY A 465     -23.225  16.909  -2.740  1.00 40.47           C
ATOM   3398  C   GLY A 465     -24.025  18.207  -2.942  1.00 40.47           C
ATOM   3399  O   GLY A 465     -25.083  18.172  -3.576  1.00 40.47           O
ATOM   3400  N   GLY A 466     -23.545  19.354  -2.447  1.00 30.61           N
ATOM   3401  CA  GLY A 466     -24.218  20.666  -2.491  1.00 30.61           C
ATOM   3402  C   GLY A 466     -24.363  21.326  -3.874  1.00 30.61           C
ATOM   3403  O   GLY A 466     -24.616  22.526  -3.957  1.00 30.61           O
ATOM   3404  N   GLY A 467     -24.220  20.560  -4.960  1.00 31.05           N
ATOM   3405  CA  GLY A 467     -24.468  20.966  -6.342  1.00 31.05           C
ATOM   3406  C   GLY A 467     -25.429  20.005  -7.055  1.00 31.05           C
ATOM   3407  O   GLY A 467     -25.011  19.076  -7.733  1.00 31.05           O
ATOM   3408  N   SER A 468     -26.735  20.263  -6.945  1.00 31.92           N
ATOM   3409  CA  SER A 468     -27.774  19.865  -7.918  1.00 31.92           C
ATOM   3410  C   SER A 468     -28.134  18.372  -8.147  1.00 31.92           C
ATOM   3411  CB  SER A 468     -27.502  20.595  -9.247  1.00 31.92           C
ATOM   3412  O   SER A 468     -28.865  18.104  -9.100  1.00 31.92           O
ATOM   3413  OG  SER A 468     -28.603  20.520 -10.126  1.00 31.92           O
ATOM   3414  N   SER A 469     -27.740  17.386  -7.327  1.00 32.94           N
ATOM   3415  CA  SER A 469     -28.275  16.001  -7.497  1.00 32.94           C
ATOM   3416  C   SER A 469     -28.298  15.093  -6.248  1.00 32.94           C
ATOM   3417  CB  SER A 469     -27.567  15.296  -8.667  1.00 32.94           C
ATOM   3418  O   SER A 469     -28.598  13.906  -6.339  1.00 32.94           O
ATOM   3419  OG  SER A 469     -26.168  15.277  -8.477  1.00 32.94           O
ATOM   3420  N   GLY A 470     -28.019  15.632  -5.056  1.00 35.75           N
ATOM   3421  CA  GLY A 470     -27.664  14.833  -3.876  1.00 35.75           C
ATOM   3422  C   GLY A 470     -28.789  14.248  -2.998  1.00 35.75           C
ATOM   3423  O   GLY A 470     -28.481  13.523  -2.060  1.00 35.75           O
ATOM   3424  N   SER A 471     -30.073  14.542  -3.229  1.00 37.03           N
ATOM   3425  CA  SER A 471     -31.140  14.183  -2.265  1.00 37.03           C
ATOM   3426  C   SER A 471     -31.812  12.824  -2.497  1.00 37.03           C
ATOM   3427  CB  SER A 471     -32.188  15.293  -2.186  1.00 37.03           C
ATOM   3428  O   SER A 471     -32.557  12.360  -1.637  1.00 37.03           O
ATOM   3429  OG  SER A 471     -32.848  15.451  -3.427  1.00 37.03           O
ATOM   3430  N   GLU A 472     -31.579  12.171  -3.635  1.00 36.38           N
ATOM   3431  CA  GLU A 472     -32.192  10.867  -3.942  1.00 36.38           C
ATOM   3432  C   GLU A 472     -31.286   9.689  -3.549  1.00 36.38           C
ATOM   3433  CB  GLU A 472     -32.612  10.824  -5.420  1.00 36.38           C
ATOM   3434  O   GLU A 472     -31.782   8.647  -3.129  1.00 36.38           O
ATOM   3435  CG  GLU A 472     -33.799  11.771  -5.687  1.00 36.38           C
ATOM   3436  CD  GLU A 472     -34.310  11.743  -7.139  1.00 36.38           C
ATOM   3437  OE1 GLU A 472     -35.412  12.293  -7.363  1.00 36.38           O
ATOM   3438  OE2 GLU A 472     -33.595  11.211  -8.018  1.00 36.38           O
ATOM   3439  N   TRP A 473     -29.959   9.856  -3.585  1.00 37.88           N
ATOM   3440  CA  TRP A 473     -29.013   8.759  -3.344  1.00 37.88           C
ATOM   3441  C   TRP A 473     -28.786   8.458  -1.852  1.00 37.88           C
ATOM   3442  CB  TRP A 473     -27.699   9.044  -4.079  1.00 37.88           C
ATOM   3443  O   TRP A 473     -28.747   7.293  -1.471  1.00 37.88           O
ATOM   3444  CG  TRP A 473     -26.848  10.096  -3.444  1.00 37.88           C
ATOM   3445  CD1 TRP A 473     -26.887  11.419  -3.705  1.00 37.88           C
ATOM   3446  CD2 TRP A 473     -25.843   9.925  -2.400  1.00 37.88           C
ATOM   3447  CE2 TRP A 473     -25.346  11.207  -2.031  1.00 37.88           C
ATOM   3448  CE3 TRP A 473     -25.313   8.812  -1.721  1.00 37.88           C
ATOM   3449  NE1 TRP A 473     -26.007  12.076  -2.862  1.00 37.88           N
ATOM   3450  CH2 TRP A 473     -23.894  10.259  -0.359  1.00 37.88           C
ATOM   3451  CZ2 TRP A 473     -24.395  11.389  -1.020  1.00 37.88           C
ATOM   3452  CZ3 TRP A 473     -24.338   8.977  -0.719  1.00 37.88           C
ATOM   3453  N   ALA A 474     -28.714   9.478  -0.988  1.00 38.22           N
ATOM   3454  CA  ALA A 474     -28.582   9.285   0.461  1.00 38.22           C
ATOM   3455  C   ALA A 474     -29.822   8.586   1.053  1.00 38.22           C
ATOM   3456  CB  ALA A 474     -28.327  10.651   1.109  1.00 38.22           C
ATOM   3457  O   ALA A 474     -29.709   7.724   1.926  1.00 38.22           O
ATOM   3458  N   ASN A 475     -31.005   8.890   0.506  1.00 41.69           N
ATOM   3459  CA  ASN A 475     -32.243   8.178   0.817  1.00 41.69           C
ATOM   3460  C   ASN A 475     -32.238   6.758   0.232  1.00 41.69           C
ATOM   3461  CB  ASN A 475     -33.440   9.019   0.347  1.00 41.69           C
ATOM   3462  O   ASN A 475     -32.592   5.828   0.945  1.00 41.69           O
ATOM   3463  CG  ASN A 475     -33.661  10.238   1.228  1.00 41.69           C
ATOM   3464  ND2 ASN A 475     -33.980  11.376   0.662  1.00 41.69           N
ATOM   3465  OD1 ASN A 475     -33.532  10.204   2.440  1.00 41.69           O
ATOM   3466  N   ALA A 476     -31.736   6.556  -0.992  1.00 40.84           N
ATOM   3467  CA  ALA A 476     -31.609   5.227  -1.595  1.00 40.84           C
ATOM   3468  C   ALA A 476     -30.627   4.303  -0.851  1.00 40.84           C
ATOM   3469  CB  ALA A 476     -31.202   5.382  -3.064  1.00 40.84           C
ATOM   3470  O   ALA A 476     -30.848   3.098  -0.820  1.00 40.84           O
ATOM   3471  N   ILE A 477     -29.569   4.829  -0.223  1.00 41.75           N
ATOM   3472  CA  ILE A 477     -28.622   4.040   0.585  1.00 41.75           C
ATOM   3473  C   ILE A 477     -29.227   3.675   1.940  1.00 41.75           C
ATOM   3474  CB  ILE A 477     -27.275   4.781   0.720  1.00 41.75           C
ATOM   3475  O   ILE A 477     -29.128   2.523   2.362  1.00 41.75           O
ATOM   3476  CG1 ILE A 477     -26.562   4.745  -0.650  1.00 41.75           C
ATOM   3477  CG2 ILE A 477     -26.374   4.168   1.810  1.00 41.75           C
ATOM   3478  CD1 ILE A 477     -25.213   5.464  -0.651  1.00 41.75           C
ATOM   3479  N   ASN A 478     -29.901   4.617   2.603  1.00 42.97           N
ATOM   3480  CA  ASN A 478     -30.617   4.324   3.843  1.00 42.97           C
ATOM   3481  C   ASN A 478     -31.771   3.338   3.593  1.00 42.97           C
ATOM   3482  CB  ASN A 478     -31.098   5.646   4.482  1.00 42.97           C
ATOM   3483  O   ASN A 478     -31.980   2.412   4.373  1.00 42.97           O
ATOM   3484  CG  ASN A 478     -30.542   5.892   5.874  1.00 42.97           C
ATOM   3485  ND2 ASN A 478     -30.742   7.075   6.404  1.00 42.97           N
ATOM   3486  OD1 ASN A 478     -29.952   5.045   6.520  1.00 42.97           O
ATOM   3487  N   GLU A 479     -32.487   3.474   2.478  1.00 44.31           N
ATOM   3488  CA  GLU A 479     -33.500   2.513   2.039  1.00 44.31           C
ATOM   3489  C   GLU A 479     -32.880   1.176   1.631  1.00 44.31           C
ATOM   3490  CB  GLU A 479     -34.333   3.088   0.887  1.00 44.31           C
ATOM   3491  O   GLU A 479     -33.404   0.141   2.022  1.00 44.31           O
ATOM   3492  CG  GLU A 479     -35.351   4.126   1.385  1.00 44.31           C
ATOM   3493  CD  GLU A 479     -36.199   4.735   0.256  1.00 44.31           C
ATOM   3494  OE1 GLU A 479     -37.092   5.544   0.595  1.00 44.31           O
ATOM   3495  OE2 GLU A 479     -35.990   4.369  -0.923  1.00 44.31           O
ATOM   3496  N   PHE A 480     -31.740   1.150   0.938  1.00 47.59           N
ATOM   3497  CA  PHE A 480     -31.028  -0.082   0.593  1.00 47.59           C
ATOM   3498  C   PHE A 480     -30.612  -0.845   1.855  1.00 47.59           C
ATOM   3499  CB  PHE A 480     -29.825   0.234  -0.302  1.00 47.59           C
ATOM   3500  O   PHE A 480     -31.031  -1.988   2.039  1.00 47.59           O
ATOM   3501  CG  PHE A 480     -28.921  -0.951  -0.570  1.00 47.59           C
ATOM   3502  CD1 PHE A 480     -27.680  -1.050   0.086  1.00 47.59           C
ATOM   3503  CD2 PHE A 480     -29.321  -1.955  -1.472  1.00 47.59           C
ATOM   3504  CE1 PHE A 480     -26.829  -2.135  -0.180  1.00 47.59           C
ATOM   3505  CE2 PHE A 480     -28.470  -3.042  -1.736  1.00 47.59           C
ATOM   3506  CZ  PHE A 480     -27.218  -3.125  -1.101  1.00 47.59           C
ATOM   3507  N   TRP A 481     -29.893  -0.205   2.780  1.00 45.06           N
ATOM   3508  CA  TRP A 481     -29.469  -0.822   4.038  1.00 45.06           C
ATOM   3509  C   TRP A 481     -30.644  -1.264   4.911  1.00 45.06           C
ATOM   3510  CB  TRP A 481     -28.557   0.139   4.807  1.00 45.06           C
ATOM   3511  O   TRP A 481     -30.573  -2.323   5.537  1.00 45.06           O
ATOM   3512  CG  TRP A 481     -27.156   0.179   4.290  1.00 45.06           C
ATOM   3513  CD1 TRP A 481     -26.536   1.245   3.742  1.00 45.06           C
ATOM   3514  CD2 TRP A 481     -26.170  -0.895   4.291  1.00 45.06           C
ATOM   3515  CE2 TRP A 481     -24.971  -0.409   3.690  1.00 45.06           C
ATOM   3516  CE3 TRP A 481     -26.173  -2.229   4.754  1.00 45.06           C
ATOM   3517  NE1 TRP A 481     -25.243   0.906   3.387  1.00 45.06           N
ATOM   3518  CH2 TRP A 481     -23.884  -2.549   3.973  1.00 45.06           C
ATOM   3519  CZ2 TRP A 481     -23.838  -1.216   3.530  1.00 45.06           C
ATOM   3520  CZ3 TRP A 481     -25.040  -3.049   4.597  1.00 45.06           C
ATOM   3521  N   ASN A 482     -31.748  -0.518   4.926  1.00 52.12           N
ATOM   3522  CA  ASN A 482     -32.947  -0.907   5.669  1.00 52.12           C
ATOM   3523  C   ASN A 482     -33.805  -1.956   4.937  1.00 52.12           C
ATOM   3524  CB  ASN A 482     -33.723   0.360   6.054  1.00 52.12           C
ATOM   3525  O   ASN A 482     -34.519  -2.708   5.597  1.00 52.12           O
ATOM   3526  CG  ASN A 482     -32.978   1.178   7.101  1.00 52.12           C
ATOM   3527  ND2 ASN A 482     -33.028   2.484   7.030  1.00 52.12           N
ATOM   3528  OD1 ASN A 482     -32.358   0.645   8.007  1.00 52.12           O
ATOM   3529  N   SER A 483     -33.707  -2.061   3.608  1.00 43.34           N
ATOM   3530  CA  SER A 483     -34.448  -3.028   2.779  1.00 43.34           C
ATOM   3531  C   SER A 483     -33.795  -4.406   2.698  1.00 43.34           C
ATOM   3532  CB  SER A 483     -34.659  -2.505   1.353  1.00 43.34           C
ATOM   3533  O   SER A 483     -34.469  -5.386   2.376  1.00 43.34           O
ATOM   3534  OG  SER A 483     -33.450  -2.506   0.617  1.00 43.34           O
ATOM   3535  N   LEU A 484     -32.494  -4.510   2.987  1.00 38.28           N
ATOM   3536  CA  LEU A 484     -31.815  -5.798   3.011  1.00 38.28           C
ATOM   3537  C   LEU A 484     -32.291  -6.635   4.208  1.00 38.28           C
ATOM   3538  CB  LEU A 484     -30.290  -5.606   3.000  1.00 38.28           C
ATOM   3539  O   LEU A 484     -32.148  -6.244   5.371  1.00 38.28           O
ATOM   3540  CG  LEU A 484     -29.674  -5.099   1.685  1.00 38.28           C
ATOM   3541  CD1 LEU A 484     -28.169  -4.953   1.911  1.00 38.28           C
ATOM   3542  CD2 LEU A 484     -29.909  -6.049   0.512  1.00 38.28           C
ATOM   3543  N   ASP A 485     -32.812  -7.824   3.902  1.00 46.19           N
ATOM   3544  CA  ASP A 485     -33.128  -8.859   4.886  1.00 46.19           C
ATOM   3545  C   ASP A 485     -31.860  -9.252   5.665  1.00 46.19           C
ATOM   3546  CB  ASP A 485     -33.775 -10.059   4.167  1.00 46.19           C
ATOM   3547  O   ASP A 485     -30.749  -9.266   5.123  1.00 46.19           O
ATOM   3548  CG  ASP A 485     -34.324 -11.148   5.101  1.00 46.19           C
ATOM   3549  OD1 ASP A 485     -34.265 -10.965   6.336  1.00 46.19           O
ATOM   3550  OD2 ASP A 485     -34.775 -12.183   4.573  1.00 46.19           O
ATOM   3551  N   TRP A 486     -32.015  -9.596   6.942  1.00 46.91           N
ATOM   3552  CA  TRP A 486     -30.918  -9.970   7.832  1.00 46.91           C
ATOM   3553  C   TRP A 486     -30.105 -11.156   7.288  1.00 46.91           C
ATOM   3554  CB  TRP A 486     -31.478 -10.262   9.229  1.00 46.91           C
ATOM   3555  O   TRP A 486     -28.899 -11.216   7.512  1.00 46.91           O
ATOM   3556  CG  TRP A 486     -32.205 -11.564   9.362  1.00 46.91           C
ATOM   3557  CD1 TRP A 486     -33.518 -11.775   9.126  1.00 46.91           C
ATOM   3558  CD2 TRP A 486     -31.648 -12.870   9.696  1.00 46.91           C
ATOM   3559  CE2 TRP A 486     -32.700 -13.834   9.663  1.00 46.91           C
ATOM   3560  CE3 TRP A 486     -30.352 -13.340   9.998  1.00 46.91           C
ATOM   3561  NE1 TRP A 486     -33.815 -13.111   9.297  1.00 46.91           N
ATOM   3562  CH2 TRP A 486     -31.184 -15.624  10.251  1.00 46.91           C
ATOM   3563  CZ2 TRP A 486     -32.485 -15.192   9.942  1.00 46.91           C
ATOM   3564  CZ3 TRP A 486     -30.122 -14.700  10.272  1.00 46.91           C
ATOM   3565  N   GLN A 487     -30.720 -12.050   6.502  1.00 37.06           N
ATOM   3566  CA  GLN A 487     -30.024 -13.153   5.826  1.00 37.06           C
ATOM   3567  C   GLN A 487     -29.130 -12.676   4.674  1.00 37.06           C
ATOM   3568  CB  GLN A 487     -31.039 -14.179   5.303  1.00 37.06           C
ATOM   3569  O   GLN A 487     -28.038 -13.202   4.486  1.00 37.06           O
ATOM   3570  CG  GLN A 487     -31.829 -14.819   6.449  1.00 37.06           C
ATOM   3571  CD  GLN A 487     -32.702 -15.990   6.016  1.00 37.06           C
ATOM   3572  NE2 GLN A 487     -33.161 -16.781   6.960  1.00 37.06           N
ATOM   3573  OE1 GLN A 487     -32.976 -16.247   4.856  1.00 37.06           O
ATOM   3574  N   VAL A 488     -29.546 -11.649   3.927  1.00 40.28           N
ATOM   3575  CA  VAL A 488     -28.735 -11.051   2.851  1.00 40.28           C
ATOM   3576  C   VAL A 488     -27.607 -10.209   3.442  1.00 40.28           C
ATOM   3577  CB  VAL A 488     -29.604 -10.226   1.883  1.00 40.28           C
ATOM   3578  O   VAL A 488     -26.478 -10.278   2.961  1.00 40.28           O
ATOM   3579  CG1 VAL A 488     -28.761  -9.651   0.740  1.00 40.28           C
ATOM   3580  CG2 VAL A 488     -30.698 -11.098   1.251  1.00 40.28           C
ATOM   3581  N   LYS A 489     -27.877  -9.506   4.550  1.00 45.84           N
ATOM   3582  CA  LYS A 489     -26.844  -8.855   5.369  1.00 45.84           C
ATOM   3583  C   LYS A 489     -25.830  -9.883   5.875  1.00 45.84           C
ATOM   3584  CB  LYS A 489     -27.494  -8.080   6.529  1.00 45.84           C
ATOM   3585  O   LYS A 489     -24.635  -9.663   5.751  1.00 45.84           O
ATOM   3586  CG  LYS A 489     -28.307  -6.878   6.030  1.00 45.84           C
ATOM   3587  CD  LYS A 489     -29.071  -6.179   7.164  1.00 45.84           C
ATOM   3588  CE  LYS A 489     -29.708  -4.920   6.579  1.00 45.84           C
ATOM   3589  NZ  LYS A 489     -30.726  -4.292   7.449  1.00 45.84           N
ATOM   3590  N   ALA A 490     -26.279 -11.043   6.352  1.00 34.19           N
ATOM   3591  CA  ALA A 490     -25.399 -12.120   6.803  1.00 34.19           C
ATOM   3592  C   ALA A 490     -24.592 -12.783   5.668  1.00 34.19           C
ATOM   3593  CB  ALA A 490     -26.237 -13.143   7.577  1.00 34.19           C
ATOM   3594  O   ALA A 490     -23.460 -13.183   5.905  1.00 34.19           O
ATOM   3595  N   VAL A 491     -25.120 -12.871   4.440  1.00 34.25           N
ATOM   3596  CA  VAL A 491     -24.394 -13.411   3.268  1.00 34.25           C
ATOM   3597  C   VAL A 491     -23.371 -12.414   2.711  1.00 34.25           C
ATOM   3598  CB  VAL A 491     -25.391 -13.870   2.183  1.00 34.25           C
ATOM   3599  O   VAL A 491     -22.275 -12.818   2.332  1.00 34.25           O
ATOM   3600  CG1 VAL A 491     -24.732 -14.192   0.833  1.00 34.25           C
ATOM   3601  CG2 VAL A 491     -26.116 -15.147   2.632  1.00 34.25           C
ATOM   3602  N   LEU A 492     -23.688 -11.116   2.701  1.00 34.72           N
ATOM   3603  CA  LEU A 492     -22.741 -10.056   2.328  1.00 34.72           C
ATOM   3604  C   LEU A 492     -21.619  -9.890   3.365  1.00 34.72           C
ATOM   3605  CB  LEU A 492     -23.515  -8.739   2.128  1.00 34.72           C
ATOM   3606  O   LEU A 492     -20.484  -9.623   2.988  1.00 34.72           O
ATOM   3607  CG  LEU A 492     -24.175  -8.633   0.741  1.00 34.72           C
ATOM   3608  CD1 LEU A 492     -25.288  -7.586   0.753  1.00 34.72           C
ATOM   3609  CD2 LEU A 492     -23.156  -8.224  -0.327  1.00 34.72           C
ATOM   3610  N   ILE A 493     -21.927 -10.092   4.650  1.00 38.31           N
ATOM   3611  CA  ILE A 493     -20.982  -9.947   5.769  1.00 38.31           C
ATOM   3612  C   ILE A 493     -20.262 -11.275   6.107  1.00 38.31           C
ATOM   3613  CB  ILE A 493     -21.719  -9.311   6.979  1.00 38.31           C
ATOM   3614  O   ILE A 493     -19.245 -11.282   6.791  1.00 38.31           O
ATOM   3615  CG1 ILE A 493     -22.304  -7.914   6.635  1.00 38.31           C
ATOM   3616  CG2 ILE A 493     -20.763  -9.164   8.175  1.00 38.31           C
ATOM   3617  CD1 ILE A 493     -23.350  -7.403   7.642  1.00 38.31           C
CONECT 3610 3611 3604
CONECT 3611 3610 3613 3612
CONECT 3612 3611 3614
CONECT 3613 3611 3616 3615
CONECT 3614 3612
CONECT 3615 3613 3617
CONECT 3616 3613
CONECT 3617 3615
END
