# Supplementary material for: Pleomorphic viruses establish stable relationship with marine hyperthermophilic archaea
Source: ISME J. 2024 Jan 23;18(1):wrae008. doi: 10.1093/ismejo/wrae008 (PMC10919331; doi:10.1093/ismejo/wrae008)
Supplement: SI_Data_3_wrae008 [file si_data_3_wrae008.zip › AvPV1.pdb]

HEADER                                            01-JUN-22                     
TITLE     ALPHAFOLD MONOMER V2.0 PREDICTION FOR UNCHARACTERIZED PROTEIN         
TITLE    2 (F2KMP4)                                                             
COMPND    MOL_ID: 1;                                                            
COMPND   2 MOLECULE: UNCHARACTERIZED PROTEIN;                                   
COMPND   3 CHAIN: A                                                             
SOURCE    MOL_ID: 1;                                                            
SOURCE   2 ORGANISM_SCIENTIFIC: ARCHAEOGLOBUS VENEFICUS (STRAIN DSM 11195 /     
SOURCE   3 SNP6);                                                               
SOURCE   4 ORGANISM_TAXID: 693661                                               
REMARK   1                                                                      
REMARK   1 REFERENCE 1                                                          
REMARK   1  AUTH   JOHN JUMPER, RICHARD EVANS, ALEXANDER PRITZEL, TIM GREEN,    
REMARK   1  AUTH 2 MICHAEL FIGURNOV, OLAF RONNEBERGER, KATHRYN TUNYASUVUNAKOOL, 
REMARK   1  AUTH 3 RUSS BATES, AUGUSTIN ZIDEK, ANNA POTAPENKO, ALEX BRIDGLAND,  
REMARK   1  AUTH 4 CLEMENS MEYER, SIMON A A KOHL, ANDREW J BALLARD,             
REMARK   1  AUTH 5 ANDREW COWIE, BERNARDINO ROMERA-PAREDES, STANISLAV NIKOLOV,  
REMARK   1  AUTH 6 RISHUB JAIN, JONAS ADLER, TREVOR BACK, STIG PETERSEN,        
REMARK   1  AUTH 7 DAVID REIMAN, ELLEN CLANCY, MICHAL ZIELINSKI,                
REMARK   1  AUTH 8 MARTIN STEINEGGER, MICHALINA PACHOLSKA, TAMAS BERGHAMMER,    
REMARK   1  AUTH 9 DAVID SILVER, ORIOL VINYALS, ANDREW W SENIOR,                
REMARK   1  AUTH10 KORAY KAVUKCUOGLU, PUSHMEET KOHLI, DEMIS HASSABIS            
REMARK   1  TITL   HIGHLY ACCURATE PROTEIN STRUCTURE PREDICTION WITH ALPHAFOLD  
REMARK   1  REF    NATURE                        V. 596   583 2021              
REMARK   1  REFN                   ISSN 0028-0836                               
REMARK   1  PMID   34265844                                                     
REMARK   1  DOI    10.1038/s41586-021-03819-2                                   
REMARK   1                                                                      
REMARK   1 DISCLAIMERS                                                          
REMARK   1 ALPHAFOLD DATA, COPYRIGHT (2021) DEEPMIND TECHNOLOGIES LIMITED. THE  
REMARK   1 INFORMATION PROVIDED IS THEORETICAL MODELLING ONLY AND CAUTION SHOULD
REMARK   1 BE EXERCISED IN ITS USE. IT IS PROVIDED "AS-IS" WITHOUT ANY WARRANTY 
REMARK   1 OF ANY KIND, WHETHER EXPRESSED OR IMPLIED. NO WARRANTY IS GIVEN THAT 
REMARK   1 USE OF THE INFORMATION SHALL NOT INFRINGE THE RIGHTS OF ANY THIRD    
REMARK   1 PARTY. THE INFORMATION IS NOT INTENDED TO BE A SUBSTITUTE FOR        
REMARK   1 PROFESSIONAL MEDICAL ADVICE, DIAGNOSIS, OR TREATMENT, AND DOES NOT   
REMARK   1 CONSTITUTE MEDICAL OR OTHER PROFESSIONAL ADVICE. IT IS AVAILABLE FOR 
REMARK   1 ACADEMIC AND COMMERCIAL PURPOSES, UNDER CC-BY 4.0 LICENCE.           
DBREF  XXXX A    1   486  UNP    F2KMP4   F2KMP4_ARCVS     1    486             
SEQRES   1 A  486  MET THR ASP LYS LYS ASP ILE ALA ARG THR VAL LEU VAL
SEQRES   2 A  486  LEU LEU LEU VAL ALA ASN ILE PHE ALA ALA GLN ALA ILE
SEQRES   3 A  486  SER PRO VAL LEU ILE ALA LEU ILE VAL GLY ALA GLY GLY
SEQRES   4 A  486  GLY ALA VAL LEU GLY TYR LEU ALA GLY HIS HIS LEU GLY
SEQRES   5 A  486  TYR GLU GLU ALA LYS GLU GLN TYR GLU VAL VAL LEU SER
SEQRES   6 A  486  THR LEU LYS SER ALA ASN ASP LEU GLU ILE LYS LYS SER
SEQRES   7 A  486  LEU LEU SER ASN LYS TYR SER THR GLU GLN TYR TYR ALA
SEQRES   8 A  486  LEU ALA ARG ASP TYR ALA ASN PHE THR ALA ASP SER ALA
SEQRES   9 A  486  TRP ASN SER ALA VAL ILE ALA GLY VAL LYS ALA ALA LYS
SEQRES  10 A  486  ALA GLY GLU ASP PRO ILE SER ALA ALA VAL ASP VAL LEU
SEQRES  11 A  486  VAL ASN TYR TYR TYR ASN VAL THR ASN VAL SER VAL MET
SEQRES  12 A  486  LYS TYR ASN VAL HIS GLN GLU MET ILE ALA SER TYR LEU
SEQRES  13 A  486  ASN GLU HIS ALA GLU LYS ALA GLY VAL SER VAL ILE LYS
SEQRES  14 A  486  PHE GLU ALA GLU GLU VAL ASP GLY PHE PHE TYR GLU SER
SEQRES  15 A  486  PHE GLU TYR VAL PRO ASP THR ALA GLU TRP LYS HIS CYS
SEQRES  16 A  486  TYR GLY LEU THR CYS SER LEU THR ASP ASP SER ASN VAL
SEQRES  17 A  486  GLU PHE TYR VAL LYS PRO TYR LYS THR VAL SER ALA CYS
SEQRES  18 A  486  GLY PHE THR PHE GLN LEU TYR ALA VAL TYR VAL SER VAL
SEQRES  19 A  486  ALA GLY THR GLU TYR ARG ILE THR THR ASP VAL GLU TYR
SEQRES  20 A  486  GLY ASP VAL ASP VAL SER ILE ASN GLU SER LEU LEU ILE
SEQRES  21 A  486  GLU THR LEU ASN ALA LEU ASP PHE GLN TYR HIS ARG ILE
SEQRES  22 A  486  PHE ASP ASN PHE GLU THR VAL MET GLN GLN ILE ALA ALA
SEQRES  23 A  486  GLN ALA GLY THR LEU ASP VAL GLU ASP LEU ILE THR PRO
SEQRES  24 A  486  LEU THR LEU ALA SER THR ALA ALA THR ASP ALA GLN SER
SEQRES  25 A  486  THR GLY TYR TYR ALA TYR ALA ALA ALA ALA LEU VAL SER
SEQRES  26 A  486  LEU GLY LEU PRO LEU ALA GLY GLY ILE ASN THR THR MET
SEQRES  27 A  486  GLU ILE GLN LEU ASP ASP GLY THR GLN MET ALA GLY MET
SEQRES  28 A  486  LEU PHE THR THR TRP ASP ILE THR TYR GLU VAL GLY GLU
SEQRES  29 A  486  THR TYR THR VAL PRO SER GLY GLU LEU VAL TYR PHE LEU
SEQRES  30 A  486  ASP GLU SER GLY LEU LEU TYR LYS LEU ASP PRO GLY SER
SEQRES  31 A  486  THR PHE THR ILE THR LYS ILE LYS ASP PHE ARG GLY ASN
SEQRES  32 A  486  GLU LEU GLN SER THR THR VAL ASN LYS TYR VAL ARG GLN
SEQRES  33 A  486  VAL ASN VAL ASP GLU VAL ALA GLN GLN LEU GLU GLU ILE
SEQRES  34 A  486  ARG THR LEU GLN LYS GLN TRP GLU GLU ILE GLN VAL PRO
SEQRES  35 A  486  ALA ILE GLY ALA GLY ALA THR GLN GLY THR ILE VAL ALA
SEQRES  36 A  486  TRP LEU TYR LYS LEU PHE GLY ALA ASN TRP GLN LEU TRP
SEQRES  37 A  486  VAL ALA GLY ILE ALA ILE PHE VAL LEU ALA LEU ALA VAL
SEQRES  38 A  486  LEU SER SER ARG LYS
HELIX    1   1 GLY A   39  LEU A   46  1                                   8
HELIX    2   2 TYR A   53  THR A   66  1                                  14
HELIX    3   3 LEU A   67  SER A   69  1                                   3
HELIX    4   4 ASP A   72  ALA A  118  1                                  47
HELIX    5   5 PRO A  122  HIS A  159  1                                  38
HELIX    6   6 ASP A  205  ASN A  207  1                                   3
HELIX    7   7 GLU A  256  PHE A  274  1                                  19
HELIX    8   8 PHE A  277  ILE A  284  1                                   8
HELIX    9   9 ALA A  285  THR A  290  1                                   6
HELIX   10  10 PRO A  299  THR A  313  1                                  15
HELIX   11  11 TYR A  316  SER A  325  1                                  10
HELIX   12  12 VAL A  419  GLU A  421  1                                   3
HELIX   13  13 ALA A  423  GLN A  440  1                                  18
HELIX   14  14 VAL A  441  ALA A  443  1                                   3
HELIX   15  15 ILE A  453  PHE A  461  1                                   9
HELIX   16  16 GLY A  462  ASN A  464  1                                   3
HELIX   17  17 TRP A  465  TRP A  465  1                                   1
SHEET    1   1 1 ILE A 168  GLU A 174  0
SHEET    2   2 1 TYR A 180  VAL A 186  0
SHEET    3   3 1 GLU A 191  TYR A 196  0
SHEET    4   4 1 THR A 199  THR A 203  0
SHEET    5   5 1 VAL A 208  ALA A 220  0
SHEET    6   6 1 PHE A 223  VAL A 234  0
SHEET    7   7 1 THR A 237  ILE A 241  0
SHEET    8   8 1 VAL A 245  TYR A 247  0
SHEET    9   9 1 VAL A 250  VAL A 252  0
SHEET   10  10 1 THR A 336  LEU A 342  0
SHEET   11  11 1 GLN A 347  THR A 354  0
SHEET   12  12 1 THR A 359  GLU A 361  0
SHEET   13  13 1 THR A 365  THR A 367  0
SHEET   14  14 1 VAL A 374  ASP A 378  0
SHEET   15  15 1 LEU A 383  LYS A 385  0
SHEET   16  16 1 THR A 391  ASP A 399  0
SHEET   17  17 1 SER A 407  THR A 409  0
CRYST1    1.000    1.000    1.000  90.00  90.00  90.00 P 1           1          
ORIGX1      1.000000  0.000000  0.000000        0.00000                         
ORIGX2      0.000000  1.000000  0.000000        0.00000                         
ORIGX3      0.000000  0.000000  1.000000        0.00000                         
SCALE1      1.000000  0.000000  0.000000        0.00000                         
SCALE2      0.000000  1.000000  0.000000        0.00000                         
SCALE3      0.000000  0.000000  1.000000        0.00000                         
ATOM      1  N   GLY A  36       3.969 -15.344   2.903  1.00 28.09           N
ATOM      2  CA  GLY A  36       5.227 -16.093   3.004  1.00 28.09           C
ATOM      3  C   GLY A  36       6.494 -15.399   2.472  1.00 28.09           C
ATOM      4  O   GLY A  36       7.582 -15.882   2.768  1.00 28.09           O
ATOM      5  N   ALA A  37       6.398 -14.305   1.697  1.00 30.72           N
ATOM      6  CA  ALA A  37       7.588 -13.573   1.211  1.00 30.72           C
ATOM      7  C   ALA A  37       7.369 -12.093   0.808  1.00 30.72           C
ATOM      8  CB  ALA A  37       8.201 -14.348   0.032  1.00 30.72           C
ATOM      9  O   ALA A  37       8.344 -11.357   0.705  1.00 30.72           O
ATOM     10  N   GLY A  38       6.132 -11.628   0.594  1.00 38.62           N
ATOM     11  CA  GLY A  38       5.842 -10.261   0.120  1.00 38.62           C
ATOM     12  C   GLY A  38       4.685  -9.539   0.823  1.00 38.62           C
ATOM     13  O   GLY A  38       4.654  -8.313   0.835  1.00 38.62           O
ATOM     14  N   GLY A  39       3.762 -10.263   1.464  1.00 43.69           N
ATOM     15  CA  GLY A  39       2.574  -9.682   2.096  1.00 43.69           C
ATOM     16  C   GLY A  39       2.891  -8.819   3.319  1.00 43.69           C
ATOM     17  O   GLY A  39       2.477  -7.664   3.394  1.00 43.69           O
ATOM     18  N   GLY A  40       3.701  -9.347   4.244  1.00 50.88           N
ATOM     19  CA  GLY A  40       4.170  -8.588   5.408  1.00 50.88           C
ATOM     20  C   GLY A  40       5.028  -7.379   5.026  1.00 50.88           C
ATOM     21  O   GLY A  40       4.911  -6.332   5.654  1.00 50.88           O
ATOM     22  N   ALA A  41       5.804  -7.475   3.938  1.00 58.75           N
ATOM     23  CA  ALA A  41       6.598  -6.356   3.436  1.00 58.75           C
ATOM     24  C   ALA A  41       5.706  -5.198   2.963  1.00 58.75           C
ATOM     25  CB  ALA A  41       7.534  -6.853   2.328  1.00 58.75           C
ATOM     26  O   ALA A  41       5.942  -4.059   3.350  1.00 58.75           O
ATOM     27  N   VAL A  42       4.634  -5.472   2.208  1.00 65.12           N
ATOM     28  CA  VAL A  42       3.687  -4.421   1.791  1.00 65.12           C
ATOM     29  C   VAL A  42       2.969  -3.794   2.985  1.00 65.12           C
ATOM     30  CB  VAL A  42       2.669  -4.947   0.775  1.00 65.12           C
ATOM     31  O   VAL A  42       2.840  -2.574   3.033  1.00 65.12           O
ATOM     32  CG1 VAL A  42       1.587  -3.906   0.455  1.00 65.12           C
ATOM     33  CG2 VAL A  42       3.346  -5.369  -0.536  1.00 65.12           C
ATOM     34  N   LEU A  43       2.543  -4.585   3.972  1.00 67.62           N
ATOM     35  CA  LEU A  43       1.919  -4.041   5.185  1.00 67.62           C
ATOM     36  C   LEU A  43       2.902  -3.190   6.000  1.00 67.62           C
ATOM     37  CB  LEU A  43       1.335  -5.188   6.024  1.00 67.62           C
ATOM     38  O   LEU A  43       2.538  -2.111   6.466  1.00 67.62           O
ATOM     39  CG  LEU A  43       0.191  -5.938   5.322  1.00 67.62           C
ATOM     40  CD1 LEU A  43      -0.281  -7.111   6.176  1.00 67.62           C
ATOM     41  CD2 LEU A  43      -1.008  -5.034   5.062  1.00 67.62           C
ATOM     42  N   GLY A  44       4.160  -3.623   6.100  1.00 67.25           N
ATOM     43  CA  GLY A  44       5.244  -2.831   6.676  1.00 67.25           C
ATOM     44  C   GLY A  44       5.450  -1.512   5.928  1.00 67.25           C
ATOM     45  O   GLY A  44       5.512  -0.455   6.554  1.00 67.25           O
ATOM     46  N   TYR A  45       5.468  -1.541   4.594  1.00 71.88           N
ATOM     47  CA  TYR A  45       5.571  -0.341   3.758  1.00 71.88           C
ATOM     48  C   TYR A  45       4.422   0.642   3.998  1.00 71.88           C
ATOM     49  CB  TYR A  45       5.602  -0.748   2.277  1.00 71.88           C
ATOM     50  O   TYR A  45       4.665   1.842   4.117  1.00 71.88           O
ATOM     51  CG  TYR A  45       6.785  -1.581   1.815  1.00 71.88           C
ATOM     52  CD1 TYR A  45       8.029  -1.523   2.476  1.00 71.88           C
ATOM     53  CD2 TYR A  45       6.623  -2.437   0.707  1.00 71.88           C
ATOM     54  CE1 TYR A  45       9.085  -2.339   2.044  1.00 71.88           C
ATOM     55  CE2 TYR A  45       7.671  -3.280   0.296  1.00 71.88           C
ATOM     56  OH  TYR A  45       9.915  -4.046   0.577  1.00 71.88           O
ATOM     57  CZ  TYR A  45       8.904  -3.234   0.972  1.00 71.88           C
ATOM     58  N   LEU A  46       3.185   0.149   4.118  1.00 73.94           N
ATOM     59  CA  LEU A  46       2.012   0.980   4.419  1.00 73.94           C
ATOM     60  C   LEU A  46       2.051   1.565   5.839  1.00 73.94           C
ATOM     61  CB  LEU A  46       0.736   0.147   4.223  1.00 73.94           C
ATOM     62  O   LEU A  46       1.592   2.689   6.057  1.00 73.94           O
ATOM     63  CG  LEU A  46       0.444  -0.257   2.769  1.00 73.94           C
ATOM     64  CD1 LEU A  46      -0.770  -1.180   2.753  1.00 73.94           C
ATOM     65  CD2 LEU A  46       0.153   0.940   1.868  1.00 73.94           C
ATOM     66  N   ALA A  47       2.649   0.840   6.789  1.00 72.31           N
ATOM     67  CA  ALA A  47       2.930   1.326   8.139  1.00 72.31           C
ATOM     68  C   ALA A  47       4.108   2.321   8.198  1.00 72.31           C
ATOM     69  CB  ALA A  47       3.149   0.115   9.059  1.00 72.31           C
ATOM     70  O   ALA A  47       4.410   2.845   9.269  1.00 72.31           O
ATOM     71  N   GLY A  48       4.772   2.600   7.070  1.00 63.78           N
ATOM     72  CA  GLY A  48       5.922   3.498   7.015  1.00 63.78           C
ATOM     73  C   GLY A  48       7.208   2.867   7.555  1.00 63.78           C
ATOM     74  O   GLY A  48       8.090   3.589   8.023  1.00 63.78           O
ATOM     75  N   HIS A  49       7.346   1.538   7.511  1.00 67.56           N
ATOM     76  CA  HIS A  49       8.644   0.911   7.739  1.00 67.56           C
ATOM     77  C   HIS A  49       9.576   1.201   6.573  1.00 67.56           C
ATOM     78  CB  HIS A  49       8.548  -0.594   8.027  1.00 67.56           C
ATOM     79  O   HIS A  49       9.355   0.770   5.441  1.00 67.56           O
ATOM     80  CG  HIS A  49       8.436  -0.808   9.501  1.00 67.56           C
ATOM     81  CD2 HIS A  49       7.334  -0.534  10.255  1.00 67.56           C
ATOM     82  ND1 HIS A  49       9.504  -0.938  10.359  1.00 67.56           N
ATOM     83  CE1 HIS A  49       9.067  -0.740  11.607  1.00 67.56           C
ATOM     84  NE2 HIS A  49       7.763  -0.450  11.582  1.00 67.56           N
ATOM     85  N   HIS A  50      10.651   1.917   6.882  1.00 57.56           N
ATOM     86  CA  HIS A  50      11.778   2.052   5.985  1.00 57.56           C
ATOM     87  C   HIS A  50      12.500   0.713   5.872  1.00 57.56           C
ATOM     88  CB  HIS A  50      12.725   3.137   6.508  1.00 57.56           C
ATOM     89  O   HIS A  50      13.163   0.288   6.814  1.00 57.56           O
ATOM     90  CG  HIS A  50      12.294   4.520   6.124  1.00 57.56           C
ATOM     91  CD2 HIS A  50      12.031   5.566   6.962  1.00 57.56           C
ATOM     92  ND1 HIS A  50      12.230   4.996   4.835  1.00 57.56           N
ATOM     93  CE1 HIS A  50      11.950   6.307   4.894  1.00 57.56           C
ATOM     94  NE2 HIS A  50      11.842   6.692   6.163  1.00 57.56           N
ATOM     95  N   LEU A  51      12.432   0.099   4.694  1.00 56.59           N
ATOM     96  CA  LEU A  51      13.634  -0.531   4.166  1.00 56.59           C
ATOM     97  C   LEU A  51      14.488   0.591   3.577  1.00 56.59           C
ATOM     98  CB  LEU A  51      13.295  -1.613   3.134  1.00 56.59           C
ATOM     99  O   LEU A  51      13.964   1.512   2.942  1.00 56.59           O
ATOM    100  CG  LEU A  51      12.498  -2.798   3.707  1.00 56.59           C
ATOM    101  CD1 LEU A  51      12.223  -3.779   2.575  1.00 56.59           C
ATOM    102  CD2 LEU A  51      13.218  -3.590   4.790  1.00 56.59           C
ATOM    103  N   GLY A  52      15.792   0.559   3.833  1.00 58.91           N
ATOM    104  CA  GLY A  52      16.709   1.451   3.130  1.00 58.91           C
ATOM    105  C   GLY A  52      16.692   1.144   1.630  1.00 58.91           C
ATOM    106  O   GLY A  52      16.454   0.002   1.241  1.00 58.91           O
ATOM    107  N   TYR A  53      16.987   2.141   0.788  1.00 64.44           N
ATOM    108  CA  TYR A  53      17.120   1.947  -0.665  1.00 64.44           C
ATOM    109  C   TYR A  53      18.042   0.771  -1.002  1.00 64.44           C
ATOM    110  CB  TYR A  53      17.666   3.232  -1.298  1.00 64.44           C
ATOM    111  O   TYR A  53      17.677  -0.094  -1.788  1.00 64.44           O
ATOM    112  CG  TYR A  53      17.797   3.154  -2.806  1.00 64.44           C
ATOM    113  CD1 TYR A  53      19.011   2.767  -3.418  1.00 64.44           C
ATOM    114  CD2 TYR A  53      16.681   3.471  -3.598  1.00 64.44           C
ATOM    115  CE1 TYR A  53      19.101   2.704  -4.825  1.00 64.44           C
ATOM    116  CE2 TYR A  53      16.766   3.398  -4.994  1.00 64.44           C
ATOM    117  OH  TYR A  53      17.986   3.068  -6.961  1.00 64.44           O
ATOM    118  CZ  TYR A  53      17.973   3.028  -5.610  1.00 64.44           C
ATOM    119  N   GLU A  54      19.198   0.710  -0.337  1.00 70.75           N
ATOM    120  CA  GLU A  54      20.190  -0.353  -0.516  1.00 70.75           C
ATOM    121  C   GLU A  54      19.675  -1.729  -0.084  1.00 70.75           C
ATOM    122  CB  GLU A  54      21.454  -0.017   0.290  1.00 70.75           C
ATOM    123  O   GLU A  54      19.994  -2.719  -0.720  1.00 70.75           O
ATOM    124  CG  GLU A  54      22.144   1.282  -0.153  1.00 70.75           C
ATOM    125  CD  GLU A  54      22.533   1.291  -1.640  1.00 70.75           C
ATOM    126  OE1 GLU A  54      22.416   2.378  -2.249  1.00 70.75           O
ATOM    127  OE2 GLU A  54      22.952   0.235  -2.155  1.00 70.75           O
ATOM    128  N   GLU A  55      18.846  -1.808   0.959  1.00 64.19           N
ATOM    129  CA  GLU A  55      18.285  -3.084   1.419  1.00 64.19           C
ATOM    130  C   GLU A  55      17.208  -3.591   0.456  1.00 64.19           C
ATOM    131  CB  GLU A  55      17.721  -2.893   2.830  1.00 64.19           C
ATOM    132  O   GLU A  55      17.188  -4.770   0.103  1.00 64.19           O
ATOM    133  CG  GLU A  55      17.215  -4.204   3.448  1.00 64.19           C
ATOM    134  CD  GLU A  55      16.700  -4.017   4.882  1.00 64.19           C
ATOM    135  OE1 GLU A  55      16.379  -5.054   5.507  1.00 64.19           O
ATOM    136  OE2 GLU A  55      16.581  -2.849   5.330  1.00 64.19           O
ATOM    137  N   ALA A  56      16.339  -2.693  -0.021  1.00 62.97           N
ATOM    138  CA  ALA A  56      15.393  -3.024  -1.078  1.00 62.97           C
ATOM    139  C   ALA A  56      16.151  -3.481  -2.332  1.00 62.97           C
ATOM    140  CB  ALA A  56      14.492  -1.811  -1.345  1.00 62.97           C
ATOM    141  O   ALA A  56      15.863  -4.545  -2.872  1.00 62.97           O
ATOM    142  N   LYS A  57      17.169  -2.722  -2.746  1.00 64.81           N
ATOM    143  CA  LYS A  57      18.034  -3.054  -3.876  1.00 64.81           C
ATOM    144  C   LYS A  57      18.716  -4.411  -3.711  1.00 64.81           C
ATOM    145  CB  LYS A  57      19.046  -1.924  -4.055  1.00 64.81           C
ATOM    146  O   LYS A  57      18.641  -5.216  -4.630  1.00 64.81           O
ATOM    147  CG  LYS A  57      19.946  -2.181  -5.261  1.00 64.81           C
ATOM    148  CD  LYS A  57      20.838  -0.967  -5.479  1.00 64.81           C
ATOM    149  CE  LYS A  57      21.657  -1.214  -6.739  1.00 64.81           C
ATOM    150  NZ  LYS A  57      21.950   0.077  -7.384  1.00 64.81           N
ATOM    151  N   GLU A  58      19.298  -4.710  -2.552  1.00 65.69           N
ATOM    152  CA  GLU A  58      19.952  -5.994  -2.263  1.00 65.69           C
ATOM    153  C   GLU A  58      18.973  -7.169  -2.414  1.00 65.69           C
ATOM    154  CB  GLU A  58      20.563  -5.948  -0.848  1.00 65.69           C
ATOM    155  O   GLU A  58      19.301  -8.176  -3.047  1.00 65.69           O
ATOM    156  CG  GLU A  58      21.361  -7.217  -0.500  1.00 65.69           C
ATOM    157  CD  GLU A  58      22.034  -7.186   0.888  1.00 65.69           C
ATOM    158  OE1 GLU A  58      22.784  -8.151   1.181  1.00 65.69           O
ATOM    159  OE2 GLU A  58      21.799  -6.239   1.671  1.00 65.69           O
ATOM    160  N   GLN A  59      17.737  -7.031  -1.917  1.00 63.91           N
ATOM    161  CA  GLN A  59      16.697  -8.050  -2.107  1.00 63.91           C
ATOM    162  C   GLN A  59      16.408  -8.304  -3.594  1.00 63.91           C
ATOM    163  CB  GLN A  59      15.404  -7.644  -1.380  1.00 63.91           C
ATOM    164  O   GLN A  59      16.225  -9.455  -4.000  1.00 63.91           O
ATOM    165  CG  GLN A  59      15.535  -7.706   0.149  1.00 63.91           C
ATOM    166  CD  GLN A  59      14.281  -7.226   0.876  1.00 63.91           C
ATOM    167  NE2 GLN A  59      14.335  -7.093   2.183  1.00 63.91           N
ATOM    168  OE1 GLN A  59      13.225  -6.987   0.310  1.00 63.91           O
ATOM    169  N   TYR A  60      16.417  -7.259  -4.424  1.00 64.88           N
ATOM    170  CA  TYR A  60      16.244  -7.401  -5.869  1.00 64.88           C
ATOM    171  C   TYR A  60      17.490  -7.918  -6.584  1.00 64.88           C
ATOM    172  CB  TYR A  60      15.777  -6.085  -6.481  1.00 64.88           C
ATOM    173  O   TYR A  60      17.353  -8.721  -7.503  1.00 64.88           O
ATOM    174  CG  TYR A  60      14.321  -5.796  -6.196  1.00 64.88           C
ATOM    175  CD1 TYR A  60      13.313  -6.534  -6.833  1.00 64.88           C
ATOM    176  CD2 TYR A  60      13.968  -4.786  -5.299  1.00 64.88           C
ATOM    177  CE1 TYR A  60      11.960  -6.189  -6.647  1.00 64.88           C
ATOM    178  CE2 TYR A  60      12.623  -4.442  -5.083  1.00 64.88           C
ATOM    179  OH  TYR A  60      10.320  -4.745  -5.642  1.00 64.88           O
ATOM    180  CZ  TYR A  60      11.616  -5.124  -5.792  1.00 64.88           C
ATOM    181  N   GLU A  61      18.696  -7.545  -6.161  1.00 66.06           N
ATOM    182  CA  GLU A  61      19.943  -8.089  -6.708  1.00 66.06           C
ATOM    183  C   GLU A  61      20.031  -9.605  -6.499  1.00 66.06           C
ATOM    184  CB  GLU A  61      21.162  -7.401  -6.081  1.00 66.06           C
ATOM    185  O   GLU A  61      20.487 -10.328  -7.389  1.00 66.06           O
ATOM    186  CG  GLU A  61      21.384  -5.984  -6.635  1.00 66.06           C
ATOM    187  CD  GLU A  61      22.655  -5.311  -6.090  1.00 66.06           C
ATOM    188  OE1 GLU A  61      22.937  -4.172  -6.538  1.00 66.06           O
ATOM    189  OE2 GLU A  61      23.374  -5.946  -5.284  1.00 66.06           O
ATOM    190  N   VAL A  62      19.514 -10.118  -5.378  1.00 67.31           N
ATOM    191  CA  VAL A  62      19.361 -11.564  -5.166  1.00 67.31           C
ATOM    192  C   VAL A  62      18.428 -12.169  -6.220  1.00 67.31           C
ATOM    193  CB  VAL A  62      18.888 -11.874  -3.734  1.00 67.31           C
ATOM    194  O   VAL A  62      18.806 -13.156  -6.856  1.00 67.31           O
ATOM    195  CG1 VAL A  62      18.576 -13.366  -3.541  1.00 67.31           C
ATOM    196  CG2 VAL A  62      19.974 -11.511  -2.713  1.00 67.31           C
ATOM    197  N   VAL A  63      17.260 -11.569  -6.479  1.00 63.50           N
ATOM    198  CA  VAL A  63      16.332 -12.033  -7.530  1.00 63.50           C
ATOM    199  C   VAL A  63      17.000 -11.992  -8.908  1.00 63.50           C
ATOM    200  CB  VAL A  63      15.016 -11.224  -7.528  1.00 63.50           C
ATOM    201  O   VAL A  63      17.008 -13.003  -9.611  1.00 63.50           O
ATOM    202  CG1 VAL A  63      14.079 -11.646  -8.670  1.00 63.50           C
ATOM    203  CG2 VAL A  63      14.255 -11.425  -6.212  1.00 63.50           C
ATOM    204  N   LEU A  64      17.643 -10.882  -9.269  1.00 62.91           N
ATOM    205  CA  LEU A  64      18.378 -10.728 -10.528  1.00 62.91           C
ATOM    206  C   LEU A  64      19.483 -11.785 -10.668  1.00 62.91           C
ATOM    207  CB  LEU A  64      18.966  -9.307 -10.601  1.00 62.91           C
ATOM    208  O   LEU A  64      19.611 -12.425 -11.709  1.00 62.91           O
ATOM    209  CG  LEU A  64      17.927  -8.183 -10.787  1.00 62.91           C
ATOM    210  CD1 LEU A  64      18.607  -6.828 -10.595  1.00 62.91           C
ATOM    211  CD2 LEU A  64      17.295  -8.215 -12.180  1.00 62.91           C
ATOM    212  N   SER A  65      20.224 -12.074  -9.595  1.00 67.56           N
ATOM    213  CA  SER A  65      21.257 -13.114  -9.614  1.00 67.56           C
ATOM    214  C   SER A  65      20.693 -14.507  -9.914  1.00 67.56           C
ATOM    215  CB  SER A  65      22.061 -13.110  -8.310  1.00 67.56           C
ATOM    216  O   SER A  65      21.331 -15.280 -10.630  1.00 67.56           O
ATOM    217  OG  SER A  65      21.392 -13.775  -7.258  1.00 67.56           O
ATOM    218  N   THR A  66      19.478 -14.819  -9.445  1.00 64.88           N
ATOM    219  CA  THR A  66      18.799 -16.080  -9.789  1.00 64.88           C
ATOM    220  C   THR A  66      18.316 -16.103 -11.239  1.00 64.88           C
ATOM    221  CB  THR A  66      17.644 -16.417  -8.834  1.00 64.88           C
ATOM    222  O   THR A  66      18.350 -17.156 -11.883  1.00 64.88           O
ATOM    223  CG2 THR A  66      18.111 -16.555  -7.386  1.00 64.88           C
ATOM    224  OG1 THR A  66      16.575 -15.502  -8.863  1.00 64.88           O
ATOM    225  N   LEU A  67      17.959 -14.938 -11.791  1.00 64.19           N
ATOM    226  CA  LEU A  67      17.558 -14.787 -13.190  1.00 64.19           C
ATOM    227  C   LEU A  67      18.726 -14.958 -14.166  1.00 64.19           C
ATOM    228  CB  LEU A  67      16.858 -13.435 -13.400  1.00 64.19           C
ATOM    229  O   LEU A  67      18.522 -15.400 -15.296  1.00 64.19           O
ATOM    230  CG  LEU A  67      15.494 -13.304 -12.703  1.00 64.19           C
ATOM    231  CD1 LEU A  67      14.979 -11.879 -12.902  1.00 64.19           C
ATOM    232  CD2 LEU A  67      14.469 -14.289 -13.267  1.00 64.19           C
ATOM    233  N   LYS A  68      19.974 -14.728 -13.739  1.00 67.38           N
ATOM    234  CA  LYS A  68      21.153 -14.918 -14.603  1.00 67.38           C
ATOM    235  C   LYS A  68      21.248 -16.318 -15.207  1.00 67.38           C
ATOM    236  CB  LYS A  68      22.449 -14.581 -13.854  1.00 67.38           C
ATOM    237  O   LYS A  68      21.695 -16.448 -16.346  1.00 67.38           O
ATOM    238  CG  LYS A  68      22.547 -13.068 -13.701  1.00 67.38           C
ATOM    239  CD  LYS A  68      23.798 -12.573 -12.963  1.00 67.38           C
ATOM    240  CE  LYS A  68      23.578 -11.071 -13.050  1.00 67.38           C
ATOM    241  NZ  LYS A  68      24.558 -10.162 -12.431  1.00 67.38           N
ATOM    242  N   SER A  69      20.805 -17.341 -14.486  1.00 66.50           N
ATOM    243  CA  SER A  69      20.767 -18.733 -14.955  1.00 66.50           C
ATOM    244  C   SER A  69      19.396 -19.195 -15.459  1.00 66.50           C
ATOM    245  CB  SER A  69      21.268 -19.660 -13.845  1.00 66.50           C
ATOM    246  O   SER A  69      19.257 -20.358 -15.835  1.00 66.50           O
ATOM    247  OG  SER A  69      20.623 -19.414 -12.608  1.00 66.50           O
ATOM    248  N   ALA A  70      18.393 -18.318 -15.429  1.00 66.50           N
ATOM    249  CA  ALA A  70      17.009 -18.666 -15.696  1.00 66.50           C
ATOM    250  C   ALA A  70      16.714 -18.806 -17.195  1.00 66.50           C
ATOM    251  CB  ALA A  70      16.114 -17.628 -15.019  1.00 66.50           C
ATOM    252  O   ALA A  70      17.334 -18.157 -18.042  1.00 66.50           O
ATOM    253  N   ASN A  71      15.746 -19.660 -17.523  1.00 78.00           N
ATOM    254  CA  ASN A  71      15.204 -19.751 -18.882  1.00 78.00           C
ATOM    255  C   ASN A  71      14.151 -18.649 -19.149  1.00 78.00           C
ATOM    256  CB  ASN A  71      14.698 -21.186 -19.125  1.00 78.00           C
ATOM    257  O   ASN A  71      13.658 -18.010 -18.222  1.00 78.00           O
ATOM    258  CG  ASN A  71      13.577 -21.585 -18.183  1.00 78.00           C
ATOM    259  ND2 ASN A  71      13.683 -22.711 -17.521  1.00 78.00           N
ATOM    260  OD1 ASN A  71      12.585 -20.901 -18.030  1.00 78.00           O
ATOM    261  N   ASP A  72      13.768 -18.463 -20.419  1.00 76.94           N
ATOM    262  CA  ASP A  72      12.755 -17.478 -20.862  1.00 76.94           C
ATOM    263  C   ASP A  72      11.437 -17.555 -20.064  1.00 76.94           C
ATOM    264  CB  ASP A  72      12.502 -17.730 -22.359  1.00 76.94           C
ATOM    265  O   ASP A  72      10.841 -16.538 -19.713  1.00 76.94           O
ATOM    266  CG  ASP A  72      11.468 -16.785 -22.988  1.00 76.94           C
ATOM    267  OD1 ASP A  72      11.833 -15.662 -23.382  1.00 76.94           O
ATOM    268  OD2 ASP A  72      10.299 -17.200 -23.149  1.00 76.94           O
ATOM    269  N   LEU A  73      11.004 -18.762 -19.688  1.00 78.00           N
ATOM    270  CA  LEU A  73       9.779 -18.958 -18.912  1.00 78.00           C
ATOM    271  C   LEU A  73       9.907 -18.453 -17.466  1.00 78.00           C
ATOM    272  CB  LEU A  73       9.401 -20.450 -18.965  1.00 78.00           C
ATOM    273  O   LEU A  73       8.970 -17.869 -16.926  1.00 78.00           O
ATOM    274  CG  LEU A  73       8.191 -20.822 -18.093  1.00 78.00           C
ATOM    275  CD1 LEU A  73       6.920 -20.126 -18.569  1.00 78.00           C
ATOM    276  CD2 LEU A  73       7.963 -22.333 -18.132  1.00 78.00           C
ATOM    277  N   GLU A  74      11.030 -18.716 -16.808  1.00 75.19           N
ATOM    278  CA  GLU A  74      11.302 -18.244 -15.445  1.00 75.19           C
ATOM    279  C   GLU A  74      11.424 -16.719 -15.393  1.00 75.19           C
ATOM    280  CB  GLU A  74      12.587 -18.908 -14.951  1.00 75.19           C
ATOM    281  O   GLU A  74      10.924 -16.089 -14.461  1.00 75.19           O
ATOM    282  CG  GLU A  74      12.349 -20.363 -14.532  1.00 75.19           C
ATOM    283  CD  GLU A  74      13.645 -21.155 -14.311  1.00 75.19           C
ATOM    284  OE1 GLU A  74      13.509 -22.320 -13.872  1.00 75.19           O
ATOM    285  OE2 GLU A  74      14.733 -20.673 -14.693  1.00 75.19           O
ATOM    286  N   ILE A  75      11.988 -16.131 -16.445  1.00 73.94           N
ATOM    287  CA  ILE A  75      12.035 -14.687 -16.650  1.00 73.94           C
ATOM    288  C   ILE A  75      10.625 -14.101 -16.757  1.00 73.94           C
ATOM    289  CB  ILE A  75      12.879 -14.407 -17.901  1.00 73.94           C
ATOM    290  O   ILE A  75      10.274 -13.220 -15.971  1.00 73.94           O
ATOM    291  CG1 ILE A  75      14.374 -14.651 -17.606  1.00 73.94           C
ATOM    292  CG2 ILE A  75      12.616 -12.991 -18.396  1.00 73.94           C
ATOM    293  CD1 ILE A  75      15.220 -14.744 -18.880  1.00 73.94           C
ATOM    294  N   LYS A  76       9.788 -14.634 -17.660  1.00 78.06           N
ATOM    295  CA  LYS A  76       8.388 -14.197 -17.814  1.00 78.06           C
ATOM    296  C   LYS A  76       7.635 -14.241 -16.496  1.00 78.06           C
ATOM    297  CB  LYS A  76       7.661 -15.077 -18.840  1.00 78.06           C
ATOM    298  O   LYS A  76       6.930 -13.297 -16.157  1.00 78.06           O
ATOM    299  CG  LYS A  76       8.058 -14.645 -20.243  1.00 78.06           C
ATOM    300  CD  LYS A  76       7.427 -15.499 -21.334  1.00 78.06           C
ATOM    301  CE  LYS A  76       7.988 -14.987 -22.656  1.00 78.06           C
ATOM    302  NZ  LYS A  76       7.287 -15.596 -23.796  1.00 78.06           N
ATOM    303  N   LYS A  77       7.816 -15.316 -15.725  1.00 76.00           N
ATOM    304  CA  LYS A  77       7.204 -15.458 -14.397  1.00 76.00           C
ATOM    305  C   LYS A  77       7.673 -14.380 -13.426  1.00 76.00           C
ATOM    306  CB  LYS A  77       7.518 -16.839 -13.824  1.00 76.00           C
ATOM    307  O   LYS A  77       6.843 -13.844 -12.699  1.00 76.00           O
ATOM    308  CG  LYS A  77       6.700 -17.935 -14.510  1.00 76.00           C
ATOM    309  CD  LYS A  77       7.184 -19.288 -13.996  1.00 76.00           C
ATOM    310  CE  LYS A  77       6.372 -20.406 -14.640  1.00 76.00           C
ATOM    311  NZ  LYS A  77       6.830 -21.718 -14.132  1.00 76.00           N
ATOM    312  N   SER A  78       8.966 -14.068 -13.409  1.00 75.00           N
ATOM    313  CA  SER A  78       9.517 -13.035 -12.528  1.00 75.00           C
ATOM    314  C   SER A  78       9.009 -11.641 -12.894  1.00 75.00           C
ATOM    315  CB  SER A  78      11.040 -13.078 -12.574  1.00 75.00           C
ATOM    316  O   SER A  78       8.516 -10.924 -12.025  1.00 75.00           O
ATOM    317  OG  SER A  78      11.550 -12.237 -11.563  1.00 75.00           O
ATOM    318  N   LEU A  79       9.026 -11.292 -14.184  1.00 75.38           N
ATOM    319  CA  LEU A  79       8.488 -10.027 -14.689  1.00 75.38           C
ATOM    320  C   LEU A  79       6.999  -9.871 -14.384  1.00 75.38           C
ATOM    321  CB  LEU A  79       8.694  -9.965 -16.206  1.00 75.38           C
ATOM    322  O   LEU A  79       6.578  -8.841 -13.865  1.00 75.38           O
ATOM    323  CG  LEU A  79      10.134  -9.717 -16.672  1.00 75.38           C
ATOM    324  CD1 LEU A  79      10.082  -9.625 -18.194  1.00 75.38           C
ATOM    325  CD2 LEU A  79      10.747  -8.450 -16.064  1.00 75.38           C
ATOM    326  N   LEU A  80       6.212 -10.915 -14.646  1.00 75.62           N
ATOM    327  CA  LEU A  80       4.781 -10.917 -14.371  1.00 75.62           C
ATOM    328  C   LEU A  80       4.508 -10.787 -12.865  1.00 75.62           C
ATOM    329  CB  LEU A  80       4.191 -12.202 -14.976  1.00 75.62           C
ATOM    330  O   LEU A  80       3.678  -9.983 -12.449  1.00 75.62           O
ATOM    331  CG  LEU A  80       2.661 -12.258 -14.938  1.00 75.62           C
ATOM    332  CD1 LEU A  80       2.033 -11.180 -15.825  1.00 75.62           C
ATOM    333  CD2 LEU A  80       2.180 -13.628 -15.417  1.00 75.62           C
ATOM    334  N   SER A  81       5.250 -11.526 -12.035  1.00 74.19           N
ATOM    335  CA  SER A  81       5.155 -11.433 -10.574  1.00 74.19           C
ATOM    336  C   SER A  81       5.507 -10.036 -10.066  1.00 74.19           C
ATOM    337  CB  SER A  81       6.095 -12.449  -9.922  1.00 74.19           C
ATOM    338  O   SER A  81       4.859  -9.535  -9.146  1.00 74.19           O
ATOM    339  OG  SER A  81       5.921 -12.449  -8.517  1.00 74.19           O
ATOM    340  N   ASN A  82       6.535  -9.410 -10.636  1.00 72.69           N
ATOM    341  CA  ASN A  82       6.949  -8.068 -10.264  1.00 72.69           C
ATOM    342  C   ASN A  82       5.911  -7.020 -10.704  1.00 72.69           C
ATOM    343  CB  ASN A  82       8.357  -7.825 -10.818  1.00 72.69           C
ATOM    344  O   ASN A  82       5.512  -6.205  -9.872  1.00 72.69           O
ATOM    345  CG  ASN A  82       8.732  -6.379 -10.629  1.00 72.69           C
ATOM    346  ND2 ASN A  82       9.475  -6.010  -9.616  1.00 72.69           N
ATOM    347  OD1 ASN A  82       8.291  -5.553 -11.389  1.00 72.69           O
ATOM    348  N   LYS A  83       5.405  -7.091 -11.945  1.00 79.25           N
ATOM    349  CA  LYS A  83       4.318  -6.226 -12.428  1.00 79.25           C
ATOM    350  C   LYS A  83       3.122  -6.276 -11.491  1.00 79.25           C
ATOM    351  CB  LYS A  83       3.906  -6.617 -13.854  1.00 79.25           C
ATOM    352  O   LYS A  83       2.713  -5.234 -10.983  1.00 79.25           O
ATOM    353  CG  LYS A  83       2.605  -5.901 -14.275  1.00 79.25           C
ATOM    354  CD  LYS A  83       2.415  -6.042 -15.774  1.00 79.25           C
ATOM    355  CE  LYS A  83       1.151  -5.376 -16.319  1.00 79.25           C
ATOM    356  NZ  LYS A  83       1.072  -5.538 -17.791  1.00 79.25           N
ATOM    357  N   TYR A  84       2.617  -7.478 -11.209  1.00 74.00           N
ATOM    358  CA  TYR A  84       1.475  -7.639 -10.316  1.00 74.00           C
ATOM    359  C   TYR A  84       1.772  -7.085  -8.923  1.00 74.00           C
ATOM    360  CB  TYR A  84       1.044  -9.109 -10.251  1.00 74.00           C
ATOM    361  O   TYR A  84       0.977  -6.310  -8.412  1.00 74.00           O
ATOM    362  CG  TYR A  84       0.225  -9.573 -11.442  1.00 74.00           C
ATOM    363  CD1 TYR A  84      -0.988  -8.928 -11.757  1.00 74.00           C
ATOM    364  CD2 TYR A  84       0.639 -10.681 -12.201  1.00 74.00           C
ATOM    365  CE1 TYR A  84      -1.763  -9.360 -12.851  1.00 74.00           C
ATOM    366  CE2 TYR A  84      -0.147 -11.127 -13.280  1.00 74.00           C
ATOM    367  OH  TYR A  84      -2.061 -10.894 -14.684  1.00 74.00           O
ATOM    368  CZ  TYR A  84      -1.333 -10.457 -13.624  1.00 74.00           C
ATOM    369  N   SER A  85       2.932  -7.387  -8.333  1.00 72.62           N
ATOM    370  CA  SER A  85       3.321  -6.850  -7.018  1.00 72.62           C
ATOM    371  C   SER A  85       3.410  -5.317  -6.991  1.00 72.62           C
ATOM    372  CB  SER A  85       4.672  -7.454  -6.627  1.00 72.62           C
ATOM    373  O   SER A  85       3.073  -4.675  -5.990  1.00 72.62           O
ATOM    374  OG  SER A  85       5.166  -6.904  -5.417  1.00 72.62           O
ATOM    375  N   THR A  86       3.876  -4.694  -8.072  1.00 74.12           N
ATOM    376  CA  THR A  86       4.013  -3.236  -8.178  1.00 74.12           C
ATOM    377  C   THR A  86       2.668  -2.551  -8.385  1.00 74.12           C
ATOM    378  CB  THR A  86       5.059  -2.874  -9.238  1.00 74.12           C
ATOM    379  O   THR A  86       2.339  -1.646  -7.618  1.00 74.12           O
ATOM    380  CG2 THR A  86       5.228  -1.371  -9.417  1.00 74.12           C
ATOM    381  OG1 THR A  86       6.303  -3.340  -8.762  1.00 74.12           O
ATOM    382  N   GLU A  87       1.858  -3.018  -9.332  1.00 78.75           N
ATOM    383  CA  GLU A  87       0.506  -2.495  -9.568  1.00 78.75           C
ATOM    384  C   GLU A  87      -0.384  -2.670  -8.340  1.00 78.75           C
ATOM    385  CB  GLU A  87      -0.134  -3.222 -10.757  1.00 78.75           C
ATOM    386  O   GLU A  87      -1.049  -1.728  -7.910  1.00 78.75           O
ATOM    387  CG  GLU A  87       0.503  -2.772 -12.073  1.00 78.75           C
ATOM    388  CD  GLU A  87      -0.054  -3.483 -13.309  1.00 78.75           C
ATOM    389  OE1 GLU A  87       0.478  -3.192 -14.403  1.00 78.75           O
ATOM    390  OE2 GLU A  87      -0.941  -4.355 -13.170  1.00 78.75           O
ATOM    391  N   GLN A  88      -0.340  -3.852  -7.723  1.00 73.94           N
ATOM    392  CA  GLN A  88      -1.088  -4.141  -6.506  1.00 73.94           C
ATOM    393  C   GLN A  88      -0.643  -3.257  -5.351  1.00 73.94           C
ATOM    394  CB  GLN A  88      -0.896  -5.601  -6.108  1.00 73.94           C
ATOM    395  O   GLN A  88      -1.498  -2.738  -4.642  1.00 73.94           O
ATOM    396  CG  GLN A  88      -1.676  -6.549  -7.028  1.00 73.94           C
ATOM    397  CD  GLN A  88      -1.282  -8.006  -6.833  1.00 73.94           C
ATOM    398  NE2 GLN A  88      -1.784  -8.895  -7.656  1.00 73.94           N
ATOM    399  OE1 GLN A  88      -0.563  -8.394  -5.927  1.00 73.94           O
ATOM    400  N   TYR A  89       0.665  -3.046  -5.171  1.00 81.69           N
ATOM    401  CA  TYR A  89       1.153  -2.136  -4.141  1.00 81.69           C
ATOM    402  C   TYR A  89       0.600  -0.728  -4.332  1.00 81.69           C
ATOM    403  CB  TYR A  89       2.680  -2.089  -4.123  1.00 81.69           C
ATOM    404  O   TYR A  89       0.119  -0.164  -3.360  1.00 81.69           O
ATOM    405  CG  TYR A  89       3.226  -1.009  -3.207  1.00 81.69           C
ATOM    406  CD1 TYR A  89       3.514   0.276  -3.712  1.00 81.69           C
ATOM    407  CD2 TYR A  89       3.369  -1.268  -1.833  1.00 81.69           C
ATOM    408  CE1 TYR A  89       3.965   1.288  -2.845  1.00 81.69           C
ATOM    409  CE2 TYR A  89       3.797  -0.250  -0.960  1.00 81.69           C
ATOM    410  OH  TYR A  89       4.537   2.013  -0.636  1.00 81.69           O
ATOM    411  CZ  TYR A  89       4.108   1.030  -1.467  1.00 81.69           C
ATOM    412  N   TYR A  90       0.646  -0.157  -5.540  1.00 82.38           N
ATOM    413  CA  TYR A  90       0.161   1.211  -5.742  1.00 82.38           C
ATOM    414  C   TYR A  90      -1.358   1.312  -5.666  1.00 82.38           C
ATOM    415  CB  TYR A  90       0.661   1.787  -7.065  1.00 82.38           C
ATOM    416  O   TYR A  90      -1.868   2.249  -5.061  1.00 82.38           O
ATOM    417  CG  TYR A  90       2.144   2.064  -7.085  1.00 82.38           C
ATOM    418  CD1 TYR A  90       2.690   2.931  -6.118  1.00 82.38           C
ATOM    419  CD2 TYR A  90       2.971   1.464  -8.053  1.00 82.38           C
ATOM    420  CE1 TYR A  90       4.077   3.131  -6.060  1.00 82.38           C
ATOM    421  CE2 TYR A  90       4.358   1.693  -8.017  1.00 82.38           C
ATOM    422  OH  TYR A  90       6.248   2.588  -6.869  1.00 82.38           O
ATOM    423  CZ  TYR A  90       4.909   2.487  -6.994  1.00 82.38           C
ATOM    424  N   ALA A  91      -2.090   0.336  -6.205  1.00 79.00           N
ATOM    425  CA  ALA A  91      -3.538   0.277  -6.037  1.00 79.00           C
ATOM    426  C   ALA A  91      -3.908   0.216  -4.548  1.00 79.00           C
ATOM    427  CB  ALA A  91      -4.076  -0.933  -6.808  1.00 79.00           C
ATOM    428  O   ALA A  91      -4.761   0.975  -4.092  1.00 79.00           O
ATOM    429  N   LEU A  92      -3.213  -0.631  -3.783  1.00 80.81           N
ATOM    430  CA  LEU A  92      -3.397  -0.755  -2.345  1.00 80.81           C
ATOM    431  C   LEU A  92      -2.986   0.528  -1.621  1.00 80.81           C
ATOM    432  CB  LEU A  92      -2.608  -1.977  -1.846  1.00 80.81           C
ATOM    433  O   LEU A  92      -3.778   1.063  -0.869  1.00 80.81           O
ATOM    434  CG  LEU A  92      -3.017  -2.455  -0.448  1.00 80.81           C
ATOM    435  CD1 LEU A  92      -4.359  -3.180  -0.528  1.00 80.81           C
ATOM    436  CD2 LEU A  92      -1.994  -3.464   0.066  1.00 80.81           C
ATOM    437  N   ALA A  93      -1.798   1.074  -1.869  1.00 82.44           N
ATOM    438  CA  ALA A  93      -1.298   2.280  -1.213  1.00 82.44           C
ATOM    439  C   ALA A  93      -2.185   3.500  -1.482  1.00 82.44           C
ATOM    440  CB  ALA A  93       0.149   2.518  -1.661  1.00 82.44           C
ATOM    441  O   ALA A  93      -2.467   4.261  -0.557  1.00 82.44           O
ATOM    442  N   ARG A  94      -2.686   3.656  -2.713  1.00 86.75           N
ATOM    443  CA  ARG A  94      -3.662   4.691  -3.068  1.00 86.75           C
ATOM    444  C   ARG A  94      -4.964   4.514  -2.293  1.00 86.75           C
ATOM    445  CB  ARG A  94      -3.917   4.636  -4.578  1.00 86.75           C
ATOM    446  O   ARG A  94      -5.438   5.467  -1.681  1.00 86.75           O
ATOM    447  CG  ARG A  94      -4.885   5.737  -5.046  1.00 86.75           C
ATOM    448  CD  ARG A  94      -5.435   5.424  -6.435  1.00 86.75           C
ATOM    449  NE  ARG A  94      -6.307   4.238  -6.400  1.00 86.75           N
ATOM    450  NH1 ARG A  94      -6.279   3.803  -8.661  1.00 86.75           N
ATOM    451  NH2 ARG A  94      -7.320   2.420  -7.193  1.00 86.75           N
ATOM    452  CZ  ARG A  94      -6.629   3.498  -7.434  1.00 86.75           C
ATOM    453  N   ASP A  95      -5.533   3.310  -2.316  1.00 83.62           N
ATOM    454  CA  ASP A  95      -6.782   3.013  -1.612  1.00 83.62           C
ATOM    455  C   ASP A  95      -6.583   3.175  -0.080  1.00 83.62           C
ATOM    456  CB  ASP A  95      -7.291   1.611  -2.040  1.00 83.62           C
ATOM    457  O   ASP A  95      -7.476   3.656   0.621  1.00 83.62           O
ATOM    458  CG  ASP A  95      -7.719   1.455  -3.531  1.00 83.62           C
ATOM    459  OD1 ASP A  95      -7.747   2.448  -4.306  1.00 83.62           O
ATOM    460  OD2 ASP A  95      -8.052   0.319  -3.967  1.00 83.62           O
ATOM    461  N   TYR A  96      -5.378   2.880   0.429  1.00 80.62           N
ATOM    462  CA  TYR A  96      -5.016   2.911   1.850  1.00 80.62           C
ATOM    463  C   TYR A  96      -4.646   4.275   2.393  1.00 80.62           C
ATOM    464  CB  TYR A  96      -3.899   1.920   2.190  1.00 80.62           C
ATOM    465  O   TYR A  96      -4.833   4.478   3.590  1.00 80.62           O
ATOM    466  CG  TYR A  96      -4.408   0.528   2.477  1.00 80.62           C
ATOM    467  CD1 TYR A  96      -4.153  -0.086   3.720  1.00 80.62           C
ATOM    468  CD2 TYR A  96      -5.178  -0.145   1.514  1.00 80.62           C
ATOM    469  CE1 TYR A  96      -4.532  -1.426   3.927  1.00 80.62           C
ATOM    470  CE2 TYR A  96      -5.601  -1.454   1.739  1.00 80.62           C
ATOM    471  OH  TYR A  96      -5.471  -3.450   2.953  1.00 80.62           O
ATOM    472  CZ  TYR A  96      -5.207  -2.124   2.898  1.00 80.62           C
ATOM    473  N   ALA A  97      -4.189   5.214   1.564  1.00 83.94           N
ATOM    474  CA  ALA A  97      -3.895   6.576   2.006  1.00 83.94           C
ATOM    475  C   ALA A  97      -5.062   7.169   2.823  1.00 83.94           C
ATOM    476  CB  ALA A  97      -3.591   7.419   0.761  1.00 83.94           C
ATOM    477  O   ALA A  97      -4.850   7.861   3.816  1.00 83.94           O
ATOM    478  N   ASN A  98      -6.305   6.827   2.462  1.00 78.94           N
ATOM    479  CA  ASN A  98      -7.505   7.253   3.180  1.00 78.94           C
ATOM    480  C   ASN A  98      -7.639   6.674   4.601  1.00 78.94           C
ATOM    481  CB  ASN A  98      -8.731   6.871   2.336  1.00 78.94           C
ATOM    482  O   ASN A  98      -8.186   7.357   5.465  1.00 78.94           O
ATOM    483  CG  ASN A  98      -8.825   7.643   1.033  1.00 78.94           C
ATOM    484  ND2 ASN A  98      -9.308   7.016  -0.010  1.00 78.94           N
ATOM    485  OD1 ASN A  98      -8.494   8.815   0.935  1.00 78.94           O
ATOM    486  N   PHE A  99      -7.176   5.444   4.845  1.00 79.25           N
ATOM    487  CA  PHE A  99      -7.298   4.760   6.143  1.00 79.25           C
ATOM    488  C   PHE A  99      -6.083   4.965   7.022  1.00 79.25           C
ATOM    489  CB  PHE A  99      -7.493   3.255   5.951  1.00 79.25           C
ATOM    490  O   PHE A  99      -6.218   5.150   8.229  1.00 79.25           O
ATOM    491  CG  PHE A  99      -8.679   2.940   5.089  1.00 79.25           C
ATOM    492  CD1 PHE A  99      -9.979   3.200   5.551  1.00 79.25           C
ATOM    493  CD2 PHE A  99      -8.469   2.462   3.793  1.00 79.25           C
ATOM    494  CE1 PHE A  99     -11.067   3.024   4.683  1.00 79.25           C
ATOM    495  CE2 PHE A  99      -9.545   2.294   2.925  1.00 79.25           C
ATOM    496  CZ  PHE A  99     -10.843   2.589   3.365  1.00 79.25           C
ATOM    497  N   THR A 100      -4.893   5.002   6.430  1.00 77.56           N
ATOM    498  CA  THR A 100      -3.680   5.211   7.211  1.00 77.56           C
ATOM    499  C   THR A 100      -3.630   6.603   7.828  1.00 77.56           C
ATOM    500  CB  THR A 100      -2.428   4.973   6.393  1.00 77.56           C
ATOM    501  O   THR A 100      -2.986   6.782   8.861  1.00 77.56           O
ATOM    502  CG2 THR A 100      -2.324   3.559   5.824  1.00 77.56           C
ATOM    503  OG1 THR A 100      -2.319   5.889   5.329  1.00 77.56           O
ATOM    504  N   ALA A 101      -4.388   7.557   7.278  1.00 87.19           N
ATOM    505  CA  ALA A 101      -4.693   8.829   7.916  1.00 87.19           C
ATOM    506  C   ALA A 101      -5.260   8.656   9.340  1.00 87.19           C
ATOM    507  CB  ALA A 101      -5.688   9.571   7.012  1.00 87.19           C
ATOM    508  O   ALA A 101      -4.825   9.347  10.263  1.00 87.19           O
ATOM    509  N   ASP A 102      -6.167   7.696   9.550  1.00 89.88           N
ATOM    510  CA  ASP A 102      -6.745   7.406  10.865  1.00 89.88           C
ATOM    511  C   ASP A 102      -5.678   6.856  11.826  1.00 89.88           C
ATOM    512  CB  ASP A 102      -7.918   6.412  10.742  1.00 89.88           C
ATOM    513  O   ASP A 102      -5.614   7.255  12.993  1.00 89.88           O
ATOM    514  CG  ASP A 102      -9.172   6.969  10.052  1.00 89.88           C
ATOM    515  OD1 ASP A 102      -9.434   8.181  10.188  1.00 89.88           O
ATOM    516  OD2 ASP A 102     -10.011   6.177   9.562  1.00 89.88           O
ATOM    517  N   SER A 103      -4.799   5.974  11.352  1.00 89.62           N
ATOM    518  CA  SER A 103      -3.708   5.407  12.159  1.00 89.62           C
ATOM    519  C   SER A 103      -2.621   6.420  12.487  1.00 89.62           C
ATOM    520  CB  SER A 103      -3.091   4.213  11.443  1.00 89.62           C
ATOM    521  O   SER A 103      -2.125   6.436  13.619  1.00 89.62           O
ATOM    522  OG  SER A 103      -4.127   3.293  11.236  1.00 89.62           O
ATOM    523  N   ALA A 104      -2.276   7.285  11.535  1.00 90.75           N
ATOM    524  CA  ALA A 104      -1.351   8.392  11.728  1.00 90.75           C
ATOM    525  C   ALA A 104      -1.910   9.385  12.756  1.00 90.75           C
ATOM    526  CB  ALA A 104      -1.088   9.043  10.366  1.00 90.75           C
ATOM    527  O   ALA A 104      -1.220   9.709  13.723  1.00 90.75           O
ATOM    528  N   TRP A 105      -3.184   9.774  12.615  1.00 92.38           N
ATOM    529  CA  TRP A 105      -3.894  10.624  13.573  1.00 92.38           C
ATOM    530  C   TRP A 105      -3.859  10.044  14.987  1.00 92.38           C
ATOM    531  CB  TRP A 105      -5.352  10.803  13.129  1.00 92.38           C
ATOM    532  O   TRP A 105      -3.422  10.707  15.925  1.00 92.38           O
ATOM    533  CG  TRP A 105      -6.195  11.503  14.148  1.00 92.38           C
ATOM    534  CD1 TRP A 105      -7.022  10.923  15.049  1.00 92.38           C
ATOM    535  CD2 TRP A 105      -6.226  12.926  14.438  1.00 92.38           C
ATOM    536  CE2 TRP A 105      -7.090  13.147  15.549  1.00 92.38           C
ATOM    537  CE3 TRP A 105      -5.615  14.051  13.854  1.00 92.38           C
ATOM    538  NE1 TRP A 105      -7.568  11.895  15.869  1.00 92.38           N
ATOM    539  CH2 TRP A 105      -6.673  15.522  15.481  1.00 92.38           C
ATOM    540  CZ2 TRP A 105      -7.304  14.423  16.087  1.00 92.38           C
ATOM    541  CZ3 TRP A 105      -5.869  15.338  14.351  1.00 92.38           C
ATOM    542  N   ASN A 106      -4.274   8.788  15.153  1.00 93.12           N
ATOM    543  CA  ASN A 106      -4.317   8.156  16.469  1.00 93.12           C
ATOM    544  C   ASN A 106      -2.922   7.999  17.085  1.00 93.12           C
ATOM    545  CB  ASN A 106      -5.043   6.813  16.350  1.00 93.12           C
ATOM    546  O   ASN A 106      -2.747   8.211  18.284  1.00 93.12           O
ATOM    547  CG  ASN A 106      -6.540   7.022  16.372  1.00 93.12           C
ATOM    548  ND2 ASN A 106      -7.210   6.987  15.251  1.00 93.12           N
ATOM    549  OD1 ASN A 106      -7.111   7.266  17.415  1.00 93.12           O
ATOM    550  N   SER A 107      -1.911   7.684  16.273  1.00 93.44           N
ATOM    551  CA  SER A 107      -0.521   7.616  16.738  1.00 93.44           C
ATOM    552  C   SER A 107      -0.016   8.985  17.205  1.00 93.44           C
ATOM    553  CB  SER A 107       0.387   7.059  15.640  1.00 93.44           C
ATOM    554  O   SER A 107       0.636   9.070  18.246  1.00 93.44           O
ATOM    555  OG  SER A 107      -0.068   5.777  15.250  1.00 93.44           O
ATOM    556  N   ALA A 108      -0.369  10.053  16.485  1.00 94.19           N
ATOM    557  CA  ALA A 108      -0.049  11.427  16.853  1.00 94.19           C
ATOM    558  C   ALA A 108      -0.754  11.849  18.150  1.00 94.19           C
ATOM    559  CB  ALA A 108      -0.415  12.327  15.672  1.00 94.19           C
ATOM    560  O   ALA A 108      -0.107  12.382  19.048  1.00 94.19           O
ATOM    561  N   VAL A 109      -2.046  11.532  18.305  1.00 94.62           N
ATOM    562  CA  VAL A 109      -2.807  11.785  19.541  1.00 94.62           C
ATOM    563  C   VAL A 109      -2.160  11.089  20.737  1.00 94.62           C
ATOM    564  CB  VAL A 109      -4.279  11.352  19.376  1.00 94.62           C
ATOM    565  O   VAL A 109      -1.944  11.722  21.769  1.00 94.62           O
ATOM    566  CG1 VAL A 109      -5.039  11.289  20.708  1.00 94.62           C
ATOM    567  CG2 VAL A 109      -5.021  12.337  18.466  1.00 94.62           C
ATOM    568  N   ILE A 110      -1.799   9.808  20.609  1.00 94.81           N
ATOM    569  CA  ILE A 110      -1.140   9.057  21.688  1.00 94.81           C
ATOM    570  C   ILE A 110       0.197   9.707  22.062  1.00 94.81           C
ATOM    571  CB  ILE A 110      -0.966   7.576  21.284  1.00 94.81           C
ATOM    572  O   ILE A 110       0.468   9.894  23.250  1.00 94.81           O
ATOM    573  CG1 ILE A 110      -2.349   6.896  21.199  1.00 94.81           C
ATOM    574  CG2 ILE A 110      -0.075   6.816  22.289  1.00 94.81           C
ATOM    575  CD1 ILE A 110      -2.320   5.562  20.440  1.00 94.81           C
ATOM    576  N   ALA A 111       1.015  10.080  21.074  1.00 94.81           N
ATOM    577  CA  ALA A 111       2.290  10.754  21.310  1.00 94.81           C
ATOM    578  C   ALA A 111       2.105  12.117  21.994  1.00 94.81           C
ATOM    579  CB  ALA A 111       3.032  10.877  19.978  1.00 94.81           C
ATOM    580  O   ALA A 111       2.763  12.388  22.998  1.00 94.81           O
ATOM    581  N   GLY A 112       1.157  12.931  21.523  1.00 95.25           N
ATOM    582  CA  GLY A 112       0.834  14.228  22.114  1.00 95.25           C
ATOM    583  C   GLY A 112       0.334  14.114  23.556  1.00 95.25           C
ATOM    584  O   GLY A 112       0.789  14.852  24.426  1.00 95.25           O
ATOM    585  N   VAL A 113      -0.543  13.151  23.860  1.00 96.06           N
ATOM    586  CA  VAL A 113      -1.015  12.914  25.239  1.00 96.06           C
ATOM    587  C   VAL A 113       0.130  12.445  26.143  1.00 96.06           C
ATOM    588  CB  VAL A 113      -2.192  11.918  25.269  1.00 96.06           C
ATOM    589  O   VAL A 113       0.236  12.921  27.276  1.00 96.06           O
ATOM    590  CG1 VAL A 113      -2.643  11.577  26.698  1.00 96.06           C
ATOM    591  CG2 VAL A 113      -3.429  12.504  24.576  1.00 96.06           C
ATOM    592  N   LYS A 114       1.011  11.554  25.662  1.00 95.62           N
ATOM    593  CA  LYS A 114       2.201  11.114  26.413  1.00 95.62           C
ATOM    594  C   LYS A 114       3.138  12.289  26.718  1.00 95.62           C
ATOM    595  CB  LYS A 114       2.938   9.984  25.664  1.00 95.62           C
ATOM    596  O   LYS A 114       3.520  12.460  27.875  1.00 95.62           O
ATOM    597  CG  LYS A 114       2.215   8.632  25.796  1.00 95.62           C
ATOM    598  CD  LYS A 114       2.951   7.479  25.087  1.00 95.62           C
ATOM    599  CE  LYS A 114       2.126   6.198  25.288  1.00 95.62           C
ATOM    600  NZ  LYS A 114       2.739   4.961  24.744  1.00 95.62           N
ATOM    601  N   ALA A 115       3.427  13.133  25.728  1.00 96.25           N
ATOM    602  CA  ALA A 115       4.242  14.337  25.895  1.00 96.25           C
ATOM    603  C   ALA A 115       3.610  15.333  26.887  1.00 96.25           C
ATOM    604  CB  ALA A 115       4.458  14.955  24.511  1.00 96.25           C
ATOM    605  O   ALA A 115       4.273  15.771  27.826  1.00 96.25           O
ATOM    606  N   ALA A 116       2.303  15.607  26.773  1.00 96.19           N
ATOM    607  CA  ALA A 116       1.588  16.476  27.714  1.00 96.19           C
ATOM    608  C   ALA A 116       1.690  15.975  29.166  1.00 96.19           C
ATOM    609  CB  ALA A 116       0.113  16.577  27.303  1.00 96.19           C
ATOM    610  O   ALA A 116       1.942  16.763  30.078  1.00 96.19           O
ATOM    611  N   LYS A 117       1.532  14.664  29.393  1.00 95.62           N
ATOM    612  CA  LYS A 117       1.688  14.055  30.726  1.00 95.62           C
ATOM    613  C   LYS A 117       3.118  14.149  31.262  1.00 95.62           C
ATOM    614  CB  LYS A 117       1.268  12.584  30.684  1.00 95.62           C
ATOM    615  O   LYS A 117       3.297  14.287  32.471  1.00 95.62           O
ATOM    616  CG  LYS A 117      -0.252  12.398  30.636  1.00 95.62           C
ATOM    617  CD  LYS A 117      -0.539  10.900  30.749  1.00 95.62           C
ATOM    618  CE  LYS A 117      -2.033  10.638  30.875  1.00 95.62           C
ATOM    619  NZ  LYS A 117      -2.283   9.243  31.297  1.00 95.62           N
ATOM    620  N   ALA A 118       4.115  14.095  30.382  1.00 96.06           N
ATOM    621  CA  ALA A 118       5.523  14.271  30.728  1.00 96.06           C
ATOM    622  C   ALA A 118       5.919  15.745  30.963  1.00 96.06           C
ATOM    623  CB  ALA A 118       6.366  13.613  29.628  1.00 96.06           C
ATOM    624  O   ALA A 118       7.027  16.012  31.426  1.00 96.06           O
ATOM    625  N   GLY A 119       5.025  16.705  30.688  1.00 95.69           N
ATOM    626  CA  GLY A 119       5.326  18.139  30.748  1.00 95.69           C
ATOM    627  C   GLY A 119       6.122  18.656  29.543  1.00 95.69           C
ATOM    628  O   GLY A 119       6.755  19.707  29.640  1.00 95.69           O
ATOM    629  N   GLU A 120       6.106  17.920  28.432  1.00 97.25           N
ATOM    630  CA  GLU A 120       6.724  18.268  27.148  1.00 97.25           C
ATOM    631  C   GLU A 120       5.708  18.951  26.212  1.00 97.25           C
ATOM    632  CB  GLU A 120       7.309  16.997  26.508  1.00 97.25           C
ATOM    633  O   GLU A 120       4.526  19.059  26.543  1.00 97.25           O
ATOM    634  CG  GLU A 120       8.410  16.348  27.365  1.00 97.25           C
ATOM    635  CD  GLU A 120       8.947  15.031  26.782  1.00 97.25           C
ATOM    636  OE1 GLU A 120       9.877  14.473  27.410  1.00 97.25           O
ATOM    637  OE2 GLU A 120       8.433  14.580  25.734  1.00 97.25           O
ATOM    638  N   ASP A 121       6.154  19.431  25.044  1.00 97.19           N
ATOM    639  CA  ASP A 121       5.268  20.044  24.046  1.00 97.19           C
ATOM    640  C   ASP A 121       4.454  18.969  23.291  1.00 97.19           C
ATOM    641  CB  ASP A 121       6.065  20.928  23.075  1.00 97.19           C
ATOM    642  O   ASP A 121       5.017  18.236  22.468  1.00 97.19           O
ATOM    643  CG  ASP A 121       5.182  21.617  22.018  1.00 97.19           C
ATOM    644  OD1 ASP A 121       3.940  21.442  22.038  1.00 97.19           O
ATOM    645  OD2 ASP A 121       5.765  22.317  21.167  1.00 97.19           O
ATOM    646  N   PRO A 122       3.129  18.872  23.522  1.00 95.81           N
ATOM    647  CA  PRO A 122       2.295  17.863  22.881  1.00 95.81           C
ATOM    648  C   PRO A 122       2.135  18.076  21.377  1.00 95.81           C
ATOM    649  CB  PRO A 122       0.946  17.971  23.587  1.00 95.81           C
ATOM    650  O   PRO A 122       1.936  17.102  20.653  1.00 95.81           O
ATOM    651  CG  PRO A 122       0.873  19.437  24.006  1.00 95.81           C
ATOM    652  CD  PRO A 122       2.317  19.744  24.363  1.00 95.81           C
ATOM    653  N   ILE A 123       2.203  19.323  20.900  1.00 95.88           N
ATOM    654  CA  ILE A 123       2.019  19.630  19.480  1.00 95.88           C
ATOM    655  C   ILE A 123       3.244  19.144  18.720  1.00 95.88           C
ATOM    656  CB  ILE A 123       1.765  21.134  19.255  1.00 95.88           C
ATOM    657  O   ILE A 123       3.090  18.378  17.775  1.00 95.88           O
ATOM    658  CG1 ILE A 123       0.464  21.593  19.954  1.00 95.88           C
ATOM    659  CG2 ILE A 123       1.684  21.453  17.748  1.00 95.88           C
ATOM    660  CD1 ILE A 123       0.458  23.105  20.198  1.00 95.88           C
ATOM    661  N   SER A 124       4.449  19.522  19.162  1.00 96.38           N
ATOM    662  CA  SER A 124       5.693  19.085  18.517  1.00 96.38           C
ATOM    663  C   SER A 124       5.786  17.559  18.444  1.00 96.38           C
ATOM    664  CB  SER A 124       6.909  19.645  19.256  1.00 96.38           C
ATOM    665  O   SER A 124       6.013  17.024  17.363  1.00 96.38           O
ATOM    666  OG  SER A 124       8.093  19.430  18.508  1.00 96.38           O
ATOM    667  N   ALA A 125       5.533  16.850  19.551  1.00 95.56           N
ATOM    668  CA  ALA A 125       5.604  15.387  19.580  1.00 95.56           C
ATOM    669  C   ALA A 125       4.611  14.723  18.609  1.00 95.56           C
ATOM    670  CB  ALA A 125       5.343  14.928  21.019  1.00 95.56           C
ATOM    671  O   ALA A 125       4.930  13.729  17.955  1.00 95.56           O
ATOM    672  N   ALA A 126       3.400  15.269  18.504  1.00 94.44           N
ATOM    673  CA  ALA A 126       2.372  14.735  17.625  1.00 94.44           C
ATOM    674  C   ALA A 126       2.653  15.064  16.142  1.00 94.44           C
ATOM    675  CB  ALA A 126       1.033  15.254  18.149  1.00 94.44           C
ATOM    676  O   ALA A 126       2.477  14.203  15.277  1.00 94.44           O
ATOM    677  N   VAL A 127       3.161  16.269  15.849  1.00 94.12           N
ATOM    678  CA  VAL A 127       3.624  16.669  14.509  1.00 94.12           C
ATOM    679  C   VAL A 127       4.775  15.782  14.043  1.00 94.12           C
ATOM    680  CB  VAL A 127       4.031  18.159  14.474  1.00 94.12           C
ATOM    681  O   VAL A 127       4.729  15.302  12.913  1.00 94.12           O
ATOM    682  CG1 VAL A 127       4.769  18.550  13.185  1.00 94.12           C
ATOM    683  CG2 VAL A 127       2.788  19.053  14.575  1.00 94.12           C
ATOM    684  N   ASP A 128       5.756  15.496  14.902  1.00 93.38           N
ATOM    685  CA  ASP A 128       6.891  14.631  14.558  1.00 93.38           C
ATOM    686  C   ASP A 128       6.426  13.236  14.116  1.00 93.38           C
ATOM    687  CB  ASP A 128       7.849  14.505  15.757  1.00 93.38           C
ATOM    688  O   ASP A 128       6.941  12.688  13.141  1.00 93.38           O
ATOM    689  CG  ASP A 128       8.694  15.757  16.028  1.00 93.38           C
ATOM    690  OD1 ASP A 128       8.860  16.577  15.098  1.00 93.38           O
ATOM    691  OD2 ASP A 128       9.227  15.850  17.157  1.00 93.38           O
ATOM    692  N   VAL A 129       5.415  12.663  14.780  1.00 90.56           N
ATOM    693  CA  VAL A 129       4.831  11.373  14.375  1.00 90.56           C
ATOM    694  C   VAL A 129       4.196  11.455  12.987  1.00 90.56           C
ATOM    695  CB  VAL A 129       3.817  10.865  15.417  1.00 90.56           C
ATOM    696  O   VAL A 129       4.443  10.576  12.160  1.00 90.56           O
ATOM    697  CG1 VAL A 129       3.029   9.636  14.936  1.00 90.56           C
ATOM    698  CG2 VAL A 129       4.551  10.453  16.696  1.00 90.56           C
ATOM    699  N   LEU A 130       3.410  12.497  12.707  1.00 91.69           N
ATOM    700  CA  LEU A 130       2.755  12.668  11.405  1.00 91.69           C
ATOM    701  C   LEU A 130       3.765  12.898  10.278  1.00 91.69           C
ATOM    702  CB  LEU A 130       1.775  13.849  11.462  1.00 91.69           C
ATOM    703  O   LEU A 130       3.703  12.222   9.253  1.00 91.69           O
ATOM    704  CG  LEU A 130       0.537  13.628  12.338  1.00 91.69           C
ATOM    705  CD1 LEU A 130      -0.277  14.915  12.351  1.00 91.69           C
ATOM    706  CD2 LEU A 130      -0.344  12.487  11.824  1.00 91.69           C
ATOM    707  N   VAL A 131       4.701  13.828  10.474  1.00 91.38           N
ATOM    708  CA  VAL A 131       5.750  14.178   9.504  1.00 91.38           C
ATOM    709  C   VAL A 131       6.581  12.945   9.168  1.00 91.38           C
ATOM    710  CB  VAL A 131       6.618  15.321  10.074  1.00 91.38           C
ATOM    711  O   VAL A 131       6.758  12.643   7.989  1.00 91.38           O
ATOM    712  CG1 VAL A 131       7.915  15.630   9.319  1.00 91.38           C
ATOM    713  CG2 VAL A 131       5.816  16.630  10.083  1.00 91.38           C
ATOM    714  N   ASN A 132       7.021  12.186  10.178  1.00 88.69           N
ATOM    715  CA  ASN A 132       7.777  10.954   9.956  1.00 88.69           C
ATOM    716  C   ASN A 132       6.933   9.887   9.253  1.00 88.69           C
ATOM    717  CB  ASN A 132       8.325  10.434  11.292  1.00 88.69           C
ATOM    718  O   ASN A 132       7.401   9.284   8.295  1.00 88.69           O
ATOM    719  CG  ASN A 132       9.468  11.280  11.826  1.00 88.69           C
ATOM    720  ND2 ASN A 132       9.542  11.474  13.118  1.00 88.69           N
ATOM    721  OD1 ASN A 132      10.323  11.758  11.103  1.00 88.69           O
ATOM    722  N   TYR A 133       5.682   9.669   9.669  1.00 88.56           N
ATOM    723  CA  TYR A 133       4.813   8.691   9.012  1.00 88.56           C
ATOM    724  C   TYR A 133       4.655   8.988   7.512  1.00 88.56           C
ATOM    725  CB  TYR A 133       3.443   8.646   9.707  1.00 88.56           C
ATOM    726  O   TYR A 133       4.930   8.124   6.673  1.00 88.56           O
ATOM    727  CG  TYR A 133       2.463   7.797   8.927  1.00 88.56           C
ATOM    728  CD1 TYR A 133       1.488   8.407   8.111  1.00 88.56           C
ATOM    729  CD2 TYR A 133       2.650   6.403   8.885  1.00 88.56           C
ATOM    730  CE1 TYR A 133       0.736   7.625   7.212  1.00 88.56           C
ATOM    731  CE2 TYR A 133       1.908   5.623   7.986  1.00 88.56           C
ATOM    732  OH  TYR A 133       0.443   5.499   6.125  1.00 88.56           O
ATOM    733  CZ  TYR A 133       0.987   6.240   7.120  1.00 88.56           C
ATOM    734  N   TYR A 134       4.261  10.220   7.174  1.00 90.25           N
ATOM    735  CA  TYR A 134       4.030  10.618   5.789  1.00 90.25           C
ATOM    736  C   TYR A 134       5.324  10.682   4.978  1.00 90.25           C
ATOM    737  CB  TYR A 134       3.258  11.934   5.724  1.00 90.25           C
ATOM    738  O   TYR A 134       5.315  10.277   3.816  1.00 90.25           O
ATOM    739  CG  TYR A 134       1.767  11.741   5.911  1.00 90.25           C
ATOM    740  CD1 TYR A 134       0.990  11.228   4.854  1.00 90.25           C
ATOM    741  CD2 TYR A 134       1.151  12.093   7.126  1.00 90.25           C
ATOM    742  CE1 TYR A 134      -0.400  11.079   5.009  1.00 90.25           C
ATOM    743  CE2 TYR A 134      -0.239  11.960   7.281  1.00 90.25           C
ATOM    744  OH  TYR A 134      -2.363  11.335   6.343  1.00 90.25           O
ATOM    745  CZ  TYR A 134      -1.017  11.452   6.218  1.00 90.25           C
ATOM    746  N   TYR A 135       6.444  11.106   5.571  1.00 90.75           N
ATOM    747  CA  TYR A 135       7.753  10.997   4.928  1.00 90.75           C
ATOM    748  C   TYR A 135       8.062   9.543   4.568  1.00 90.75           C
ATOM    749  CB  TYR A 135       8.855  11.553   5.837  1.00 90.75           C
ATOM    750  O   TYR A 135       8.362   9.252   3.410  1.00 90.75           O
ATOM    751  CG  TYR A 135      10.242  11.376   5.252  1.00 90.75           C
ATOM    752  CD1 TYR A 135      11.084  10.359   5.737  1.00 90.75           C
ATOM    753  CD2 TYR A 135      10.669  12.190   4.186  1.00 90.75           C
ATOM    754  CE1 TYR A 135      12.350  10.150   5.163  1.00 90.75           C
ATOM    755  CE2 TYR A 135      11.936  11.987   3.606  1.00 90.75           C
ATOM    756  OH  TYR A 135      14.000  10.758   3.538  1.00 90.75           O
ATOM    757  CZ  TYR A 135      12.779  10.964   4.097  1.00 90.75           C
ATOM    758  N   ASN A 136       7.930   8.623   5.526  1.00 85.06           N
ATOM    759  CA  ASN A 136       8.316   7.231   5.339  1.00 85.06           C
ATOM    760  C   ASN A 136       7.466   6.544   4.263  1.00 85.06           C
ATOM    761  CB  ASN A 136       8.212   6.455   6.657  1.00 85.06           C
ATOM    762  O   ASN A 136       8.023   5.955   3.338  1.00 85.06           O
ATOM    763  CG  ASN A 136       9.125   6.904   7.784  1.00 85.06           C
ATOM    764  ND2 ASN A 136       9.109   6.186   8.879  1.00 85.06           N
ATOM    765  OD1 ASN A 136       9.850   7.875   7.736  1.00 85.06           O
ATOM    766  N   VAL A 137       6.132   6.632   4.339  1.00 85.56           N
ATOM    767  CA  VAL A 137       5.239   5.972   3.363  1.00 85.56           C
ATOM    768  C   VAL A 137       5.408   6.550   1.951  1.00 85.56           C
ATOM    769  CB  VAL A 137       3.774   6.017   3.844  1.00 85.56           C
ATOM    770  O   VAL A 137       5.420   5.808   0.963  1.00 85.56           O
ATOM    771  CG1 VAL A 137       3.179   7.425   3.818  1.00 85.56           C
ATOM    772  CG2 VAL A 137       2.878   5.088   3.022  1.00 85.56           C
ATOM    773  N   THR A 138       5.635   7.864   1.848  1.00 91.12           N
ATOM    774  CA  THR A 138       5.910   8.539   0.572  1.00 91.12           C
ATOM    775  C   THR A 138       7.262   8.100   0.014  1.00 91.12           C
ATOM    776  CB  THR A 138       5.881  10.065   0.742  1.00 91.12           C
ATOM    777  O   THR A 138       7.357   7.692  -1.145  1.00 91.12           O
ATOM    778  CG2 THR A 138       5.930  10.790  -0.586  1.00 91.12           C
ATOM    779  OG1 THR A 138       4.662  10.478   1.310  1.00 91.12           O
ATOM    780  N   ASN A 139       8.303   8.095   0.851  1.00 88.69           N
ATOM    781  CA  ASN A 139       9.639   7.659   0.467  1.00 88.69           C
ATOM    782  C   ASN A 139       9.654   6.193   0.030  1.00 88.69           C
ATOM    783  CB  ASN A 139      10.603   7.880   1.637  1.00 88.69           C
ATOM    784  O   ASN A 139      10.301   5.866  -0.957  1.00 88.69           O
ATOM    785  CG  ASN A 139      12.024   7.565   1.214  1.00 88.69           C
ATOM    786  ND2 ASN A 139      12.573   6.454   1.646  1.00 88.69           N
ATOM    787  OD1 ASN A 139      12.639   8.283   0.447  1.00 88.69           O
ATOM    788  N   VAL A 140       8.932   5.311   0.723  1.00 83.81           N
ATOM    789  CA  VAL A 140       8.822   3.897   0.345  1.00 83.81           C
ATOM    790  C   VAL A 140       8.119   3.740  -1.005  1.00 83.81           C
ATOM    791  CB  VAL A 140       8.127   3.091   1.454  1.00 83.81           C
ATOM    792  O   VAL A 140       8.588   2.967  -1.838  1.00 83.81           O
ATOM    793  CG1 VAL A 140       7.818   1.667   1.000  1.00 83.81           C
ATOM    794  CG2 VAL A 140       9.035   2.958   2.687  1.00 83.81           C
ATOM    795  N   SER A 141       7.064   4.517  -1.272  1.00 87.62           N
ATOM    796  CA  SER A 141       6.367   4.500  -2.568  1.00 87.62           C
ATOM    797  C   SER A 141       7.290   4.907  -3.726  1.00 87.62           C
ATOM    798  CB  SER A 141       5.149   5.432  -2.536  1.00 87.62           C
ATOM    799  O   SER A 141       7.318   4.238  -4.764  1.00 87.62           O
ATOM    800  OG  SER A 141       4.221   5.024  -1.554  1.00 87.62           O
ATOM    801  N   VAL A 142       8.080   5.969  -3.526  1.00 91.38           N
ATOM    802  CA  VAL A 142       9.080   6.472  -4.488  1.00 91.38           C
ATOM    803  C   VAL A 142      10.248   5.496  -4.634  1.00 91.38           C
ATOM    804  CB  VAL A 142       9.586   7.863  -4.048  1.00 91.38           C
ATOM    805  O   VAL A 142      10.667   5.194  -5.747  1.00 91.38           O
ATOM    806  CG1 VAL A 142      10.773   8.397  -4.875  1.00 91.38           C
ATOM    807  CG2 VAL A 142       8.450   8.893  -4.118  1.00 91.38           C
ATOM    808  N   MET A 143      10.758   4.952  -3.532  1.00 86.75           N
ATOM    809  CA  MET A 143      11.823   3.952  -3.542  1.00 86.75           C
ATOM    810  C   MET A 143      11.398   2.715  -4.330  1.00 86.75           C
ATOM    811  CB  MET A 143      12.179   3.581  -2.100  1.00 86.75           C
ATOM    812  O   MET A 143      12.146   2.271  -5.192  1.00 86.75           O
ATOM    813  CG  MET A 143      13.194   2.437  -2.007  1.00 86.75           C
ATOM    814  SD  MET A 143      13.495   1.905  -0.311  1.00 86.75           S
ATOM    815  CE  MET A 143      11.983   0.951  -0.011  1.00 86.75           C
ATOM    816  N   LYS A 144      10.195   2.183  -4.084  1.00 84.44           N
ATOM    817  CA  LYS A 144       9.686   1.004  -4.796  1.00 84.44           C
ATOM    818  C   LYS A 144       9.588   1.260  -6.301  1.00 84.44           C
ATOM    819  CB  LYS A 144       8.345   0.582  -4.178  1.00 84.44           C
ATOM    820  O   LYS A 144       9.923   0.373  -7.077  1.00 84.44           O
ATOM    821  CG  LYS A 144       7.972  -0.876  -4.503  1.00 84.44           C
ATOM    822  CD  LYS A 144       6.691  -1.257  -3.747  1.00 84.44           C
ATOM    823  CE  LYS A 144       6.320  -2.748  -3.824  1.00 84.44           C
ATOM    824  NZ  LYS A 144       5.614  -3.116  -5.078  1.00 84.44           N
ATOM    825  N   TYR A 145       9.221   2.480  -6.701  1.00 89.62           N
ATOM    826  CA  TYR A 145       9.231   2.898  -8.103  1.00 89.62           C
ATOM    827  C   TYR A 145      10.654   2.922  -8.663  1.00 89.62           C
ATOM    828  CB  TYR A 145       8.592   4.283  -8.251  1.00 89.62           C
ATOM    829  O   TYR A 145      10.926   2.282  -9.670  1.00 89.62           O
ATOM    830  CG  TYR A 145       8.617   4.810  -9.663  1.00 89.62           C
ATOM    831  CD1 TYR A 145       9.608   5.733 -10.038  1.00 89.62           C
ATOM    832  CD2 TYR A 145       7.632   4.412 -10.586  1.00 89.62           C
ATOM    833  CE1 TYR A 145       9.625   6.252 -11.342  1.00 89.62           C
ATOM    834  CE2 TYR A 145       7.653   4.937 -11.889  1.00 89.62           C
ATOM    835  OH  TYR A 145       8.665   6.325 -13.544  1.00 89.62           O
ATOM    836  CZ  TYR A 145       8.656   5.843 -12.278  1.00 89.62           C
ATOM    837  N   ASN A 146      11.579   3.616  -7.999  1.00 90.31           N
ATOM    838  CA  ASN A 146      12.957   3.759  -8.475  1.00 90.31           C
ATOM    839  C   ASN A 146      13.670   2.406  -8.585  1.00 90.31           C
ATOM    840  CB  ASN A 146      13.718   4.693  -7.521  1.00 90.31           C
ATOM    841  O   ASN A 146      14.351   2.139  -9.571  1.00 90.31           O
ATOM    842  CG  ASN A 146      13.283   6.144  -7.602  1.00 90.31           C
ATOM    843  ND2 ASN A 146      13.705   6.947  -6.656  1.00 90.31           N
ATOM    844  OD1 ASN A 146      12.611   6.595  -8.517  1.00 90.31           O
ATOM    845  N   VAL A 147      13.465   1.533  -7.602  1.00 83.12           N
ATOM    846  CA  VAL A 147      14.020   0.180  -7.602  1.00 83.12           C
ATOM    847  C   VAL A 147      13.392  -0.677  -8.706  1.00 83.12           C
ATOM    848  CB  VAL A 147      13.839  -0.440  -6.212  1.00 83.12           C
ATOM    849  O   VAL A 147      14.098  -1.449  -9.346  1.00 83.12           O
ATOM    850  CG1 VAL A 147      14.292  -1.887  -6.196  1.00 83.12           C
ATOM    851  CG2 VAL A 147      14.684   0.276  -5.147  1.00 83.12           C
ATOM    852  N   HIS A 148      12.098  -0.506  -8.999  1.00 85.06           N
ATOM    853  CA  HIS A 148      11.452  -1.141 -10.154  1.00 85.06           C
ATOM    854  C   HIS A 148      12.106  -0.725 -11.481  1.00 85.06           C
ATOM    855  CB  HIS A 148       9.950  -0.824 -10.124  1.00 85.06           C
ATOM    856  O   HIS A 148      12.367  -1.576 -12.329  1.00 85.06           O
ATOM    857  CG  HIS A 148       9.190  -1.455 -11.247  1.00 85.06           C
ATOM    858  CD2 HIS A 148       8.451  -0.808 -12.192  1.00 85.06           C
ATOM    859  ND1 HIS A 148       9.145  -2.820 -11.484  1.00 85.06           N
ATOM    860  CE1 HIS A 148       8.397  -2.971 -12.589  1.00 85.06           C
ATOM    861  NE2 HIS A 148       7.943  -1.784 -13.014  1.00 85.06           N
ATOM    862  N   GLN A 149      12.471   0.554 -11.630  1.00 89.25           N
ATOM    863  CA  GLN A 149      13.221   1.030 -12.800  1.00 89.25           C
ATOM    864  C   GLN A 149      14.619   0.399 -12.889  1.00 89.25           C
ATOM    865  CB  GLN A 149      13.346   2.562 -12.795  1.00 89.25           C
ATOM    866  O   GLN A 149      15.022  -0.030 -13.968  1.00 89.25           O
ATOM    867  CG  GLN A 149      12.006   3.301 -12.737  1.00 89.25           C
ATOM    868  CD  GLN A 149      11.049   2.945 -13.859  1.00 89.25           C
ATOM    869  NE2 GLN A 149       9.815   2.622 -13.544  1.00 89.25           N
ATOM    870  OE1 GLN A 149      11.395   2.973 -15.027  1.00 89.25           O
ATOM    871  N   GLU A 150      15.353   0.291 -11.773  1.00 85.56           N
ATOM    872  CA  GLU A 150      16.640  -0.430 -11.750  1.00 85.56           C
ATOM    873  C   GLU A 150      16.470  -1.885 -12.178  1.00 85.56           C
ATOM    874  CB  GLU A 150      17.318  -0.369 -10.370  1.00 85.56           C
ATOM    875  O   GLU A 150      17.241  -2.381 -12.997  1.00 85.56           O
ATOM    876  CG  GLU A 150      17.878   1.018 -10.011  1.00 85.56           C
ATOM    877  CD  GLU A 150      18.912   0.973  -8.863  1.00 85.56           C
ATOM    878  OE1 GLU A 150      19.607   1.986  -8.612  1.00 85.56           O
ATOM    879  OE2 GLU A 150      19.116  -0.068  -8.207  1.00 85.56           O
ATOM    880  N   MET A 151      15.415  -2.539 -11.697  1.00 80.56           N
ATOM    881  CA  MET A 151      15.096  -3.910 -12.069  1.00 80.56           C
ATOM    882  C   MET A 151      14.856  -4.059 -13.574  1.00 80.56           C
ATOM    883  CB  MET A 151      13.871  -4.387 -11.277  1.00 80.56           C
ATOM    884  O   MET A 151      15.396  -4.985 -14.175  1.00 80.56           O
ATOM    885  CG  MET A 151      14.188  -5.678 -10.527  1.00 80.56           C
ATOM    886  SD  MET A 151      12.723  -6.551  -9.926  1.00 80.56           S
ATOM    887  CE  MET A 151      12.001  -7.095 -11.491  1.00 80.56           C
ATOM    888  N   ILE A 152      14.093  -3.148 -14.188  1.00 85.44           N
ATOM    889  CA  ILE A 152      13.853  -3.137 -15.639  1.00 85.44           C
ATOM    890  C   ILE A 152      15.167  -2.928 -16.404  1.00 85.44           C
ATOM    891  CB  ILE A 152      12.799  -2.069 -16.018  1.00 85.44           C
ATOM    892  O   ILE A 152      15.441  -3.661 -17.351  1.00 85.44           O
ATOM    893  CG1 ILE A 152      11.401  -2.440 -15.473  1.00 85.44           C
ATOM    894  CG2 ILE A 152      12.717  -1.907 -17.552  1.00 85.44           C
ATOM    895  CD1 ILE A 152      10.397  -1.278 -15.521  1.00 85.44           C
ATOM    896  N   ALA A 153      16.007  -1.972 -15.999  1.00 88.94           N
ATOM    897  CA  ALA A 153      17.278  -1.712 -16.679  1.00 88.94           C
ATOM    898  C   ALA A 153      18.250  -2.900 -16.576  1.00 88.94           C
ATOM    899  CB  ALA A 153      17.903  -0.445 -16.096  1.00 88.94           C
ATOM    900  O   ALA A 153      18.813  -3.332 -17.582  1.00 88.94           O
ATOM    901  N   SER A 154      18.422  -3.465 -15.375  1.00 82.25           N
ATOM    902  CA  SER A 154      19.232  -4.670 -15.166  1.00 82.25           C
ATOM    903  C   SER A 154      18.699  -5.843 -15.976  1.00 82.25           C
ATOM    904  CB  SER A 154      19.234  -5.069 -13.689  1.00 82.25           C
ATOM    905  O   SER A 154      19.476  -6.574 -16.585  1.00 82.25           O
ATOM    906  OG  SER A 154      19.955  -4.127 -12.924  1.00 82.25           O
ATOM    907  N   TYR A 155      17.377  -5.993 -16.023  1.00 79.81           N
ATOM    908  CA  TYR A 155      16.726  -7.012 -16.823  1.00 79.81           C
ATOM    909  C   TYR A 155      17.050  -6.871 -18.318  1.00 79.81           C
ATOM    910  CB  TYR A 155      15.219  -6.939 -16.559  1.00 79.81           C
ATOM    911  O   TYR A 155      17.464  -7.841 -18.952  1.00 79.81           O
ATOM    912  CG  TYR A 155      14.476  -7.846 -17.485  1.00 79.81           C
ATOM    913  CD1 TYR A 155      13.790  -7.334 -18.605  1.00 79.81           C
ATOM    914  CD2 TYR A 155      14.641  -9.221 -17.293  1.00 79.81           C
ATOM    915  CE1 TYR A 155      13.230  -8.224 -19.536  1.00 79.81           C
ATOM    916  CE2 TYR A 155      14.142 -10.100 -18.246  1.00 79.81           C
ATOM    917  OH  TYR A 155      12.828 -10.502 -20.148  1.00 79.81           O
ATOM    918  CZ  TYR A 155      13.405  -9.608 -19.335  1.00 79.81           C
ATOM    919  N   LEU A 156      16.915  -5.665 -18.870  1.00 84.88           N
ATOM    920  CA  LEU A 156      17.202  -5.392 -20.276  1.00 84.88           C
ATOM    921  C   LEU A 156      18.678  -5.658 -20.616  1.00 84.88           C
ATOM    922  CB  LEU A 156      16.772  -3.950 -20.598  1.00 84.88           C
ATOM    923  O   LEU A 156      18.951  -6.350 -21.595  1.00 84.88           O
ATOM    924  CG  LEU A 156      15.245  -3.742 -20.614  1.00 84.88           C
ATOM    925  CD1 LEU A 156      14.895  -2.256 -20.613  1.00 84.88           C
ATOM    926  CD2 LEU A 156      14.616  -4.376 -21.854  1.00 84.88           C
ATOM    927  N   ASN A 157      19.616  -5.218 -19.771  1.00 83.12           N
ATOM    928  CA  ASN A 157      21.051  -5.466 -19.966  1.00 83.12           C
ATOM    929  C   ASN A 157      21.426  -6.953 -19.903  1.00 83.12           C
ATOM    930  CB  ASN A 157      21.846  -4.724 -18.883  1.00 83.12           C
ATOM    931  O   ASN A 157      22.158  -7.454 -20.749  1.00 83.12           O
ATOM    932  CG  ASN A 157      21.965  -3.240 -19.121  1.00 83.12           C
ATOM    933  ND2 ASN A 157      21.974  -2.483 -18.055  1.00 83.12           N
ATOM    934  OD1 ASN A 157      22.088  -2.750 -20.230  1.00 83.12           O
ATOM    935  N   GLU A 158      20.962  -7.683 -18.886  1.00 76.75           N
ATOM    936  CA  GLU A 158      21.432  -9.055 -18.642  1.00 76.75           C
ATOM    937  C   GLU A 158      20.837 -10.094 -19.602  1.00 76.75           C
ATOM    938  CB  GLU A 158      21.129  -9.460 -17.192  1.00 76.75           C
ATOM    939  O   GLU A 158      21.328 -11.231 -19.671  1.00 76.75           O
ATOM    940  CG  GLU A 158      21.995  -8.691 -16.182  1.00 76.75           C
ATOM    941  CD  GLU A 158      21.836  -9.187 -14.739  1.00 76.75           C
ATOM    942  OE1 GLU A 158      22.553  -8.655 -13.851  1.00 76.75           O
ATOM    943  OE2 GLU A 158      21.190 -10.237 -14.516  1.00 76.75           O
ATOM    944  N   HIS A 159      19.757  -9.738 -20.299  1.00 69.75           N
ATOM    945  CA  HIS A 159      18.977 -10.678 -21.097  1.00 69.75           C
ATOM    946  C   HIS A 159      18.910 -10.346 -22.586  1.00 69.75           C
ATOM    947  CB  HIS A 159      17.597 -10.862 -20.462  1.00 69.75           C
ATOM    948  O   HIS A 159      18.670 -11.273 -23.357  1.00 69.75           O
ATOM    949  CG  HIS A 159      17.691 -11.538 -19.117  1.00 69.75           C
ATOM    950  CD2 HIS A 159      17.527 -10.971 -17.883  1.00 69.75           C
ATOM    951  ND1 HIS A 159      17.955 -12.872 -18.920  1.00 69.75           N
ATOM    952  CE1 HIS A 159      17.900 -13.112 -17.601  1.00 69.75           C
ATOM    953  NE2 HIS A 159      17.652 -11.986 -16.925  1.00 69.75           N
ATOM    954  N   ALA A 160      19.218  -9.119 -23.015  1.00 63.44           N
ATOM    955  CA  ALA A 160      19.439  -8.829 -24.435  1.00 63.44           C
ATOM    956  C   ALA A 160      20.596  -9.660 -25.037  1.00 63.44           C
ATOM    957  CB  ALA A 160      19.692  -7.329 -24.577  1.00 63.44           C
ATOM    958  O   ALA A 160      20.612  -9.936 -26.228  1.00 63.44           O
ATOM    959  N   GLU A 161      21.521 -10.166 -24.216  1.00 61.53           N
ATOM    960  CA  GLU A 161      22.714 -10.879 -24.695  1.00 61.53           C
ATOM    961  C   GLU A 161      22.577 -12.422 -24.740  1.00 61.53           C
ATOM    962  CB  GLU A 161      23.908 -10.467 -23.821  1.00 61.53           C
ATOM    963  O   GLU A 161      23.513 -13.126 -25.137  1.00 61.53           O
ATOM    964  CG  GLU A 161      24.212  -8.956 -23.846  1.00 61.53           C
ATOM    965  CD  GLU A 161      25.476  -8.606 -23.037  1.00 61.53           C
ATOM    966  OE1 GLU A 161      25.983  -7.472 -23.178  1.00 61.53           O
ATOM    967  OE2 GLU A 161      25.972  -9.488 -22.288  1.00 61.53           O
ATOM    968  N   LYS A 162      21.444 -13.009 -24.312  1.00 63.22           N
ATOM    969  CA  LYS A 162      21.298 -14.479 -24.191  1.00 63.22           C
ATOM    970  C   LYS A 162      20.525 -15.097 -25.357  1.00 63.22           C
ATOM    971  CB  LYS A 162      20.697 -14.871 -22.833  1.00 63.22           C
ATOM    972  O   LYS A 162      19.413 -14.703 -25.681  1.00 63.22           O
ATOM    973  CG  LYS A 162      21.690 -14.605 -21.694  1.00 63.22           C
ATOM    974  CD  LYS A 162      21.087 -14.976 -20.337  1.00 63.22           C
ATOM    975  CE  LYS A 162      22.016 -14.436 -19.253  1.00 63.22           C
ATOM    976  NZ  LYS A 162      21.300 -14.277 -17.975  1.00 63.22           N
ATOM    977  N   ALA A 163      21.071 -16.169 -25.935  1.00 50.03           N
ATOM    978  CA  ALA A 163      20.382 -16.955 -26.959  1.00 50.03           C
ATOM    979  C   ALA A 163      19.092 -17.610 -26.411  1.00 50.03           C
ATOM    980  CB  ALA A 163      21.359 -18.001 -27.515  1.00 50.03           C
ATOM    981  O   ALA A 163      19.127 -18.274 -25.373  1.00 50.03           O
ATOM    982  N   GLY A 164      17.975 -17.489 -27.143  1.00 58.50           N
ATOM    983  CA  GLY A 164      16.687 -18.126 -26.809  1.00 58.50           C
ATOM    984  C   GLY A 164      15.695 -17.263 -26.016  1.00 58.50           C
ATOM    985  O   GLY A 164      14.776 -17.811 -25.411  1.00 58.50           O
ATOM    986  N   VAL A 165      15.894 -15.946 -26.009  1.00 67.56           N
ATOM    987  CA  VAL A 165      15.066 -14.933 -25.332  1.00 67.56           C
ATOM    988  C   VAL A 165      13.883 -14.528 -26.223  1.00 67.56           C
ATOM    989  CB  VAL A 165      16.007 -13.761 -24.969  1.00 67.56           C
ATOM    990  O   VAL A 165      13.986 -14.563 -27.447  1.00 67.56           O
ATOM    991  CG1 VAL A 165      15.385 -12.476 -24.427  1.00 67.56           C
ATOM    992  CG2 VAL A 165      16.974 -14.240 -23.874  1.00 67.56           C
ATOM    993  N   SER A 166      12.737 -14.186 -25.631  1.00 75.00           N
ATOM    994  CA  SER A 166      11.582 -13.642 -26.359  1.00 75.00           C
ATOM    995  C   SER A 166      11.866 -12.258 -26.960  1.00 75.00           C
ATOM    996  CB  SER A 166      10.358 -13.566 -25.441  1.00 75.00           C
ATOM    997  O   SER A 166      12.757 -11.538 -26.522  1.00 75.00           O
ATOM    998  OG  SER A 166       9.896 -14.866 -25.118  1.00 75.00           O
ATOM    999  N   VAL A 167      11.080 -11.863 -27.965  1.00 83.19           N
ATOM   1000  CA  VAL A 167      11.133 -10.504 -28.528  1.00 83.19           C
ATOM   1001  C   VAL A 167      10.881  -9.479 -27.418  1.00 83.19           C
ATOM   1002  CB  VAL A 167      10.102 -10.345 -29.660  1.00 83.19           C
ATOM   1003  O   VAL A 167       9.922  -9.635 -26.661  1.00 83.19           O
ATOM   1004  CG1 VAL A 167      10.084  -8.929 -30.235  1.00 83.19           C
ATOM   1005  CG2 VAL A 167      10.398 -11.304 -30.822  1.00 83.19           C
ATOM   1006  N   ILE A 168      11.725  -8.448 -27.339  1.00 84.81           N
ATOM   1007  CA  ILE A 168      11.569  -7.327 -26.400  1.00 84.81           C
ATOM   1008  C   ILE A 168      11.144  -6.099 -27.190  1.00 84.81           C
ATOM   1009  CB  ILE A 168      12.858  -7.029 -25.599  1.00 84.81           C
ATOM   1010  O   ILE A 168      11.797  -5.809 -28.190  1.00 84.81           O
ATOM   1011  CG1 ILE A 168      13.502  -8.337 -25.089  1.00 84.81           C
ATOM   1012  CG2 ILE A 168      12.530  -6.029 -24.474  1.00 84.81           C
ATOM   1013  CD1 ILE A 168      14.582  -8.184 -24.012  1.00 84.81           C
ATOM   1014  N   LYS A 169      10.100  -5.377 -26.773  1.00 89.62           N
ATOM   1015  CA  LYS A 169       9.684  -4.122 -27.416  1.00 89.62           C
ATOM   1016  C   LYS A 169       9.399  -3.028 -26.410  1.00 89.62           C
ATOM   1017  CB  LYS A 169       8.455  -4.299 -28.309  1.00 89.62           C
ATOM   1018  O   LYS A 169       8.869  -3.298 -25.341  1.00 89.62           O
ATOM   1019  CG  LYS A 169       8.693  -5.316 -29.419  1.00 89.62           C
ATOM   1020  CD  LYS A 169       7.396  -5.522 -30.184  1.00 89.62           C
ATOM   1021  CE  LYS A 169       7.603  -6.610 -31.225  1.00 89.62           C
ATOM   1022  NZ  LYS A 169       6.299  -6.986 -31.791  1.00 89.62           N
ATOM   1023  N   PHE A 170       9.723  -1.798 -26.774  1.00 90.06           N
ATOM   1024  CA  PHE A 170       9.331  -0.612 -26.019  1.00 90.06           C
ATOM   1025  C   PHE A 170       9.419   0.635 -26.898  1.00 90.06           C
ATOM   1026  CB  PHE A 170      10.210  -0.470 -24.766  1.00 90.06           C
ATOM   1027  O   PHE A 170      10.117   0.644 -27.918  1.00 90.06           O
ATOM   1028  CG  PHE A 170      11.702  -0.429 -25.031  1.00 90.06           C
ATOM   1029  CD1 PHE A 170      12.460  -1.615 -25.008  1.00 90.06           C
ATOM   1030  CD2 PHE A 170      12.333   0.799 -25.296  1.00 90.06           C
ATOM   1031  CE1 PHE A 170      13.840  -1.571 -25.269  1.00 90.06           C
ATOM   1032  CE2 PHE A 170      13.711   0.840 -25.559  1.00 90.06           C
ATOM   1033  CZ  PHE A 170      14.462  -0.347 -25.567  1.00 90.06           C
ATOM   1034  N   GLU A 171       8.733   1.695 -26.482  1.00 91.19           N
ATOM   1035  CA  GLU A 171       8.908   3.036 -27.021  1.00 91.19           C
ATOM   1036  C   GLU A 171       9.752   3.878 -26.060  1.00 91.19           C
ATOM   1037  CB  GLU A 171       7.572   3.724 -27.334  1.00 91.19           C
ATOM   1038  O   GLU A 171       9.653   3.779 -24.829  1.00 91.19           O
ATOM   1039  CG  GLU A 171       6.634   2.889 -28.224  1.00 91.19           C
ATOM   1040  CD  GLU A 171       5.335   3.623 -28.608  1.00 91.19           C
ATOM   1041  OE1 GLU A 171       4.740   3.234 -29.643  1.00 91.19           O
ATOM   1042  OE2 GLU A 171       4.934   4.577 -27.902  1.00 91.19           O
ATOM   1043  N   ALA A 172      10.603   4.716 -26.638  1.00 91.25           N
ATOM   1044  CA  ALA A 172      11.412   5.660 -25.894  1.00 91.25           C
ATOM   1045  C   ALA A 172      11.389   7.044 -26.549  1.00 91.25           C
ATOM   1046  CB  ALA A 172      12.820   5.082 -25.707  1.00 91.25           C
ATOM   1047  O   ALA A 172      11.195   7.189 -27.757  1.00 91.25           O
ATOM   1048  N   GLU A 173      11.571   8.064 -25.721  1.00 92.06           N
ATOM   1049  CA  GLU A 173      11.623   9.470 -26.103  1.00 92.06           C
ATOM   1050  C   GLU A 173      13.068   9.965 -26.040  1.00 92.06           C
ATOM   1051  CB  GLU A 173      10.704  10.264 -25.166  1.00 92.06           C
ATOM   1052  O   GLU A 173      13.743   9.804 -25.020  1.00 92.06           O
ATOM   1053  CG  GLU A 173      10.625  11.766 -25.490  1.00 92.06           C
ATOM   1054  CD  GLU A 173       9.714  12.521 -24.507  1.00 92.06           C
ATOM   1055  OE1 GLU A 173       9.332  13.680 -24.788  1.00 92.06           O
ATOM   1056  OE2 GLU A 173       9.380  11.947 -23.439  1.00 92.06           O
ATOM   1057  N   GLU A 174      13.546  10.577 -27.121  1.00 90.62           N
ATOM   1058  CA  GLU A 174      14.871  11.204 -27.158  1.00 90.62           C
ATOM   1059  C   GLU A 174      14.962  12.331 -26.117  1.00 90.62           C
ATOM   1060  CB  GLU A 174      15.134  11.731 -28.575  1.00 90.62           C
ATOM   1061  O   GLU A 174      14.114  13.221 -26.084  1.00 90.62           O
ATOM   1062  CG  GLU A 174      16.564  12.269 -28.753  1.00 90.62           C
ATOM   1063  CD  GLU A 174      16.817  12.883 -30.143  1.00 90.62           C
ATOM   1064  OE1 GLU A 174      17.977  13.288 -30.391  1.00 90.62           O
ATOM   1065  OE2 GLU A 174      15.852  13.026 -30.936  1.00 90.62           O
ATOM   1066  N   VAL A 175      16.004  12.325 -25.278  1.00 87.56           N
ATOM   1067  CA  VAL A 175      16.116  13.257 -24.133  1.00 87.56           C
ATOM   1068  C   VAL A 175      16.148  14.728 -24.557  1.00 87.56           C
ATOM   1069  CB  VAL A 175      17.357  12.918 -23.284  1.00 87.56           C
ATOM   1070  O   VAL A 175      15.582  15.576 -23.868  1.00 87.56           O
ATOM   1071  CG1 VAL A 175      17.540  13.852 -22.078  1.00 87.56           C
ATOM   1072  CG2 VAL A 175      17.211  11.494 -22.743  1.00 87.56           C
ATOM   1073  N   ASP A 176      16.778  15.014 -25.695  1.00 85.44           N
ATOM   1074  CA  ASP A 176      16.900  16.358 -26.269  1.00 85.44           C
ATOM   1075  C   ASP A 176      15.961  16.577 -27.477  1.00 85.44           C
ATOM   1076  CB  ASP A 176      18.377  16.616 -26.618  1.00 85.44           C
ATOM   1077  O   ASP A 176      16.039  17.606 -28.158  1.00 85.44           O
ATOM   1078  CG  ASP A 176      19.297  16.719 -25.393  1.00 85.44           C
ATOM   1079  OD1 ASP A 176      18.879  17.326 -24.378  1.00 85.44           O
ATOM   1080  OD2 ASP A 176      20.465  16.280 -25.505  1.00 85.44           O
ATOM   1081  N   GLY A 177      15.074  15.614 -27.754  1.00 78.75           N
ATOM   1082  CA  GLY A 177      14.235  15.567 -28.949  1.00 78.75           C
ATOM   1083  C   GLY A 177      12.731  15.604 -28.665  1.00 78.75           C
ATOM   1084  O   GLY A 177      12.275  15.743 -27.537  1.00 78.75           O
ATOM   1085  N   PHE A 178      11.940  15.503 -29.737  1.00 74.44           N
ATOM   1086  CA  PHE A 178      10.470  15.396 -29.685  1.00 74.44           C
ATOM   1087  C   PHE A 178       9.971  14.109 -30.358  1.00 74.44           C
ATOM   1088  CB  PHE A 178       9.820  16.644 -30.308  1.00 74.44           C
ATOM   1089  O   PHE A 178       8.820  14.033 -30.798  1.00 74.44           O
ATOM   1090  CG  PHE A 178       9.999  17.917 -29.512  1.00 74.44           C
ATOM   1091  CD1 PHE A 178       9.172  18.167 -28.401  1.00 74.44           C
ATOM   1092  CD2 PHE A 178      10.987  18.850 -29.874  1.00 74.44           C
ATOM   1093  CE1 PHE A 178       9.328  19.350 -27.658  1.00 74.44           C
ATOM   1094  CE2 PHE A 178      11.145  20.032 -29.129  1.00 74.44           C
ATOM   1095  CZ  PHE A 178      10.315  20.283 -28.022  1.00 74.44           C
ATOM   1096  N   PHE A 179      10.855  13.126 -30.521  1.00 82.00           N
ATOM   1097  CA  PHE A 179      10.576  11.921 -31.286  1.00 82.00           C
ATOM   1098  C   PHE A 179      10.380  10.728 -30.362  1.00 82.00           C
ATOM   1099  CB  PHE A 179      11.669  11.698 -32.334  1.00 82.00           C
ATOM   1100  O   PHE A 179      11.150  10.516 -29.427  1.00 82.00           O
ATOM   1101  CG  PHE A 179      11.811  12.868 -33.292  1.00 82.00           C
ATOM   1102  CD1 PHE A 179      10.796  13.143 -34.229  1.00 82.00           C
ATOM   1103  CD2 PHE A 179      12.947  13.695 -33.233  1.00 82.00           C
ATOM   1104  CE1 PHE A 179      10.907  14.250 -35.090  1.00 82.00           C
ATOM   1105  CE2 PHE A 179      13.064  14.795 -34.100  1.00 82.00           C
ATOM   1106  CZ  PHE A 179      12.044  15.076 -35.027  1.00 82.00           C
ATOM   1107  N   TYR A 180       9.332   9.965 -30.667  1.00 84.50           N
ATOM   1108  CA  TYR A 180       9.103   8.640 -30.118  1.00 84.50           C
ATOM   1109  C   TYR A 180       9.689   7.629 -31.088  1.00 84.50           C
ATOM   1110  CB  TYR A 180       7.610   8.386 -29.895  1.00 84.50           C
ATOM   1111  O   TYR A 180       9.412   7.670 -32.293  1.00 84.50           O
ATOM   1112  CG  TYR A 180       7.022   9.229 -28.785  1.00 84.50           C
ATOM   1113  CD1 TYR A 180       6.907   8.694 -27.488  1.00 84.50           C
ATOM   1114  CD2 TYR A 180       6.622  10.554 -29.042  1.00 84.50           C
ATOM   1115  CE1 TYR A 180       6.391   9.486 -26.446  1.00 84.50           C
ATOM   1116  CE2 TYR A 180       6.131  11.357 -27.997  1.00 84.50           C
ATOM   1117  OH  TYR A 180       5.557  11.598 -25.681  1.00 84.50           O
ATOM   1118  CZ  TYR A 180       6.016  10.820 -26.696  1.00 84.50           C
ATOM   1119  N   GLU A 181      10.495   6.734 -30.552  1.00 89.00           N
ATOM   1120  CA  GLU A 181      11.175   5.699 -31.309  1.00 89.00           C
ATOM   1121  C   GLU A 181      10.867   4.347 -30.689  1.00 89.00           C
ATOM   1122  CB  GLU A 181      12.673   5.978 -31.330  1.00 89.00           C
ATOM   1123  O   GLU A 181      10.773   4.223 -29.468  1.00 89.00           O
ATOM   1124  CG  GLU A 181      12.988   7.305 -32.044  1.00 89.00           C
ATOM   1125  CD  GLU A 181      14.491   7.551 -32.137  1.00 89.00           C
ATOM   1126  OE1 GLU A 181      14.914   8.424 -32.922  1.00 89.00           O
ATOM   1127  OE2 GLU A 181      15.224   6.804 -31.472  1.00 89.00           O
ATOM   1128  N   SER A 182      10.695   3.332 -31.533  1.00 90.31           N
ATOM   1129  CA  SER A 182      10.444   1.975 -31.059  1.00 90.31           C
ATOM   1130  C   SER A 182      11.705   1.138 -31.174  1.00 90.31           C
ATOM   1131  CB  SER A 182       9.260   1.319 -31.771  1.00 90.31           C
ATOM   1132  O   SER A 182      12.368   1.137 -32.218  1.00 90.31           O
ATOM   1133  OG  SER A 182       9.604   0.965 -33.095  1.00 90.31           O
ATOM   1134  N   PHE A 183      11.975   0.364 -30.137  1.00 90.25           N
ATOM   1135  CA  PHE A 183      13.084  -0.570 -30.074  1.00 90.25           C
ATOM   1136  C   PHE A 183      12.515  -1.983 -30.023  1.00 90.25           C
ATOM   1137  CB  PHE A 183      13.951  -0.229 -28.861  1.00 90.25           C
ATOM   1138  O   PHE A 183      11.555  -2.239 -29.302  1.00 90.25           O
ATOM   1139  CG  PHE A 183      14.570   1.156 -28.944  1.00 90.25           C
ATOM   1140  CD1 PHE A 183      15.871   1.321 -29.457  1.00 90.25           C
ATOM   1141  CD2 PHE A 183      13.810   2.293 -28.602  1.00 90.25           C
ATOM   1142  CE1 PHE A 183      16.396   2.614 -29.638  1.00 90.25           C
ATOM   1143  CE2 PHE A 183      14.335   3.580 -28.802  1.00 90.25           C
ATOM   1144  CZ  PHE A 183      15.633   3.744 -29.305  1.00 90.25           C
ATOM   1145  N   GLU A 184      13.078  -2.889 -30.816  1.00 90.81           N
ATOM   1146  CA  GLU A 184      12.675  -4.290 -30.889  1.00 90.81           C
ATOM   1147  C   GLU A 184      13.924  -5.175 -30.870  1.00 90.81           C
ATOM   1148  CB  GLU A 184      11.789  -4.519 -32.131  1.00 90.81           C
ATOM   1149  O   GLU A 184      14.709  -5.159 -31.815  1.00 90.81           O
ATOM   1150  CG  GLU A 184      11.384  -5.989 -32.349  1.00 90.81           C
ATOM   1151  CD  GLU A 184      10.430  -6.207 -33.545  1.00 90.81           C
ATOM   1152  OE1 GLU A 184       9.750  -7.259 -33.568  1.00 90.81           O
ATOM   1153  OE2 GLU A 184      10.340  -5.354 -34.472  1.00 90.81           O
ATOM   1154  N   TYR A 185      14.117  -5.965 -29.818  1.00 88.00           N
ATOM   1155  CA  TYR A 185      15.164  -6.984 -29.805  1.00 88.00           C
ATOM   1156  C   TYR A 185      14.737  -8.171 -30.670  1.00 88.00           C
ATOM   1157  CB  TYR A 185      15.462  -7.432 -28.377  1.00 88.00           C
ATOM   1158  O   TYR A 185      13.657  -8.733 -30.457  1.00 88.00           O
ATOM   1159  CG  TYR A 185      16.534  -8.496 -28.320  1.00 88.00           C
ATOM   1160  CD1 TYR A 185      16.186  -9.836 -28.056  1.00 88.00           C
ATOM   1161  CD2 TYR A 185      17.874  -8.146 -28.571  1.00 88.00           C
ATOM   1162  CE1 TYR A 185      17.183 -10.828 -28.047  1.00 88.00           C
ATOM   1163  CE2 TYR A 185      18.874  -9.133 -28.547  1.00 88.00           C
ATOM   1164  OH  TYR A 185      19.491 -11.427 -28.221  1.00 88.00           O
ATOM   1165  CZ  TYR A 185      18.526 -10.477 -28.288  1.00 88.00           C
ATOM   1166  N   VAL A 186      15.578  -8.562 -31.630  1.00 85.75           N
ATOM   1167  CA  VAL A 186      15.319  -9.664 -32.566  1.00 85.75           C
ATOM   1168  C   VAL A 186      16.170 -10.881 -32.170  1.00 85.75           C
ATOM   1169  CB  VAL A 186      15.567  -9.233 -34.024  1.00 85.75           C
ATOM   1170  O   VAL A 186      17.356 -10.934 -32.502  1.00 85.75           O
ATOM   1171  CG1 VAL A 186      15.194 -10.370 -34.990  1.00 85.75           C
ATOM   1172  CG2 VAL A 186      14.717  -8.011 -34.403  1.00 85.75           C
ATOM   1173  N   PRO A 187      15.589 -11.906 -31.514  1.00 82.00           N
ATOM   1174  CA  PRO A 187      16.365 -13.010 -30.940  1.00 82.00           C
ATOM   1175  C   PRO A 187      17.109 -13.863 -31.970  1.00 82.00           C
ATOM   1176  CB  PRO A 187      15.352 -13.870 -30.180  1.00 82.00           C
ATOM   1177  O   PRO A 187      18.156 -14.430 -31.667  1.00 82.00           O
ATOM   1178  CG  PRO A 187      14.208 -12.908 -29.875  1.00 82.00           C
ATOM   1179  CD  PRO A 187      14.199 -12.002 -31.092  1.00 82.00           C
ATOM   1180  N   ASP A 188      16.569 -13.965 -33.188  1.00 82.06           N
ATOM   1181  CA  ASP A 188      17.156 -14.770 -34.265  1.00 82.06           C
ATOM   1182  C   ASP A 188      18.485 -14.191 -34.773  1.00 82.06           C
ATOM   1183  CB  ASP A 188      16.167 -14.873 -35.440  1.00 82.06           C
ATOM   1184  O   ASP A 188      19.344 -14.943 -35.238  1.00 82.06           O
ATOM   1185  CG  ASP A 188      14.975 -15.813 -35.212  1.00 82.06           C
ATOM   1186  OD1 ASP A 188      15.015 -16.641 -34.275  1.00 82.06           O
ATOM   1187  OD2 ASP A 188      14.034 -15.741 -36.037  1.00 82.06           O
ATOM   1188  N   THR A 189      18.647 -12.866 -34.705  1.00 82.75           N
ATOM   1189  CA  THR A 189      19.861 -12.162 -35.141  1.00 82.75           C
ATOM   1190  C   THR A 189      20.709 -11.663 -33.978  1.00 82.75           C
ATOM   1191  CB  THR A 189      19.544 -11.011 -36.108  1.00 82.75           C
ATOM   1192  O   THR A 189      21.866 -11.333 -34.211  1.00 82.75           O
ATOM   1193  CG2 THR A 189      18.871 -11.518 -37.386  1.00 82.75           C
ATOM   1194  OG1 THR A 189      18.658 -10.080 -35.541  1.00 82.75           O
ATOM   1195  N   ALA A 190      20.172 -11.668 -32.751  1.00 80.44           N
ATOM   1196  CA  ALA A 190      20.774 -11.033 -31.579  1.00 80.44           C
ATOM   1197  C   ALA A 190      21.126  -9.559 -31.853  1.00 80.44           C
ATOM   1198  CB  ALA A 190      21.931 -11.888 -31.043  1.00 80.44           C
ATOM   1199  O   ALA A 190      22.214  -9.093 -31.540  1.00 80.44           O
ATOM   1200  N   GLU A 191      20.205  -8.843 -32.503  1.00 84.69           N
ATOM   1201  CA  GLU A 191      20.362  -7.430 -32.848  1.00 84.69           C
ATOM   1202  C   GLU A 191      19.154  -6.631 -32.357  1.00 84.69           C
ATOM   1203  CB  GLU A 191      20.517  -7.243 -34.368  1.00 84.69           C
ATOM   1204  O   GLU A 191      18.021  -7.130 -32.318  1.00 84.69           O
ATOM   1205  CG  GLU A 191      21.841  -7.779 -34.944  1.00 84.69           C
ATOM   1206  CD  GLU A 191      21.884  -7.731 -36.482  1.00 84.69           C
ATOM   1207  OE1 GLU A 191      22.992  -7.698 -37.067  1.00 84.69           O
ATOM   1208  OE2 GLU A 191      20.795  -7.775 -37.105  1.00 84.69           O
ATOM   1209  N   TRP A 192      19.387  -5.355 -32.057  1.00 86.69           N
ATOM   1210  CA  TRP A 192      18.316  -4.402 -31.807  1.00 86.69           C
ATOM   1211  C   TRP A 192      17.864  -3.776 -33.114  1.00 86.69           C
ATOM   1212  CB  TRP A 192      18.752  -3.340 -30.803  1.00 86.69           C
ATOM   1213  O   TRP A 192      18.633  -3.170 -33.857  1.00 86.69           O
ATOM   1214  CG  TRP A 192      18.803  -3.860 -29.409  1.00 86.69           C
ATOM   1215  CD1 TRP A 192      19.883  -4.411 -28.820  1.00 86.69           C
ATOM   1216  CD2 TRP A 192      17.727  -3.950 -28.429  1.00 86.69           C
ATOM   1217  CE2 TRP A 192      18.245  -4.554 -27.244  1.00 86.69           C
ATOM   1218  CE3 TRP A 192      16.360  -3.593 -28.437  1.00 86.69           C
ATOM   1219  NE1 TRP A 192      19.568  -4.815 -27.543  1.00 86.69           N
ATOM   1220  CH2 TRP A 192      16.084  -4.417 -26.156  1.00 86.69           C
ATOM   1221  CZ2 TRP A 192      17.441  -4.777 -26.118  1.00 86.69           C
ATOM   1222  CZ3 TRP A 192      15.544  -3.827 -27.315  1.00 86.69           C
ATOM   1223  N   LYS A 193      16.573  -3.878 -33.384  1.00 89.12           N
ATOM   1224  CA  LYS A 193      15.912  -3.121 -34.430  1.00 89.12           C
ATOM   1225  C   LYS A 193      15.414  -1.812 -33.838  1.00 89.12           C
ATOM   1226  CB  LYS A 193      14.818  -3.997 -35.014  1.00 89.12           C
ATOM   1227  O   LYS A 193      14.581  -1.789 -32.938  1.00 89.12           O
ATOM   1228  CG  LYS A 193      14.039  -3.292 -36.124  1.00 89.12           C
ATOM   1229  CD  LYS A 193      13.008  -4.297 -36.629  1.00 89.12           C
ATOM   1230  CE  LYS A 193      11.854  -3.598 -37.332  1.00 89.12           C
ATOM   1231  NZ  LYS A 193      10.617  -4.367 -37.074  1.00 89.12           N
ATOM   1232  N   HIS A 194      15.920  -0.723 -34.385  1.00 90.19           N
ATOM   1233  CA  HIS A 194      15.593   0.635 -33.996  1.00 90.19           C
ATOM   1234  C   HIS A 194      14.744   1.279 -35.090  1.00 90.19           C
ATOM   1235  CB  HIS A 194      16.921   1.359 -33.771  1.00 90.19           C
ATOM   1236  O   HIS A 194      15.155   1.303 -36.253  1.00 90.19           O
ATOM   1237  CG  HIS A 194      16.754   2.814 -33.491  1.00 90.19           C
ATOM   1238  CD2 HIS A 194      15.738   3.360 -32.773  1.00 90.19           C
ATOM   1239  ND1 HIS A 194      17.648   3.807 -33.893  1.00 90.19           N
ATOM   1240  CE1 HIS A 194      17.150   4.946 -33.393  1.00 90.19           C
ATOM   1241  NE2 HIS A 194      16.016   4.691 -32.740  1.00 90.19           N
ATOM   1242  N   CYS A 195      13.545   1.752 -34.751  1.00 87.88           N
ATOM   1243  CA  CYS A 195      12.645   2.385 -35.709  1.00 87.88           C
ATOM   1244  C   CYS A 195      12.373   3.850 -35.370  1.00 87.88           C
ATOM   1245  CB  CYS A 195      11.332   1.618 -35.842  1.00 87.88           C
ATOM   1246  O   CYS A 195      11.828   4.175 -34.316  1.00 87.88           O
ATOM   1247  SG  CYS A 195      11.427  -0.156 -36.209  1.00 87.88           S
ATOM   1248  N   TYR A 196      12.654   4.705 -36.350  1.00 85.00           N
ATOM   1249  CA  TYR A 196      12.285   6.110 -36.382  1.00 85.00           C
ATOM   1250  C   TYR A 196      11.112   6.305 -37.354  1.00 85.00           C
ATOM   1251  CB  TYR A 196      13.512   6.933 -36.772  1.00 85.00           C
ATOM   1252  O   TYR A 196      11.260   6.251 -38.586  1.00 85.00           O
ATOM   1253  CG  TYR A 196      13.230   8.418 -36.797  1.00 85.00           C
ATOM   1254  CD1 TYR A 196      12.970   9.084 -38.009  1.00 85.00           C
ATOM   1255  CD2 TYR A 196      13.232   9.134 -35.593  1.00 85.00           C
ATOM   1256  CE1 TYR A 196      12.737  10.474 -38.006  1.00 85.00           C
ATOM   1257  CE2 TYR A 196      13.032  10.521 -35.584  1.00 85.00           C
ATOM   1258  OH  TYR A 196      12.598  12.537 -36.809  1.00 85.00           O
ATOM   1259  CZ  TYR A 196      12.783  11.194 -36.794  1.00 85.00           C
ATOM   1260  N   GLY A 197       9.909   6.487 -36.806  1.00 83.25           N
ATOM   1261  CA  GLY A 197       8.673   6.537 -37.587  1.00 83.25           C
ATOM   1262  C   GLY A 197       8.435   5.240 -38.370  1.00 83.25           C
ATOM   1263  O   GLY A 197       8.263   4.175 -37.791  1.00 83.25           O
ATOM   1264  N   LEU A 198       8.413   5.318 -39.706  1.00 82.06           N
ATOM   1265  CA  LEU A 198       8.226   4.149 -40.585  1.00 82.06           C
ATOM   1266  C   LEU A 198       9.544   3.490 -41.026  1.00 82.06           C
ATOM   1267  CB  LEU A 198       7.380   4.548 -41.809  1.00 82.06           C
ATOM   1268  O   LEU A 198       9.515   2.508 -41.771  1.00 82.06           O
ATOM   1269  CG  LEU A 198       5.949   5.014 -41.490  1.00 82.06           C
ATOM   1270  CD1 LEU A 198       5.259   5.431 -42.791  1.00 82.06           C
ATOM   1271  CD2 LEU A 198       5.107   3.918 -40.834  1.00 82.06           C
ATOM   1272  N   THR A 199      10.691   4.043 -40.628  1.00 86.50           N
ATOM   1273  CA  THR A 199      12.008   3.552 -41.050  1.00 86.50           C
ATOM   1274  C   THR A 199      12.645   2.783 -39.908  1.00 86.50           C
ATOM   1275  CB  THR A 199      12.928   4.699 -41.488  1.00 86.50           C
ATOM   1276  O   THR A 199      12.814   3.340 -38.832  1.00 86.50           O
ATOM   1277  CG2 THR A 199      14.189   4.182 -42.180  1.00 86.50           C
ATOM   1278  OG1 THR A 199      12.256   5.525 -42.414  1.00 86.50           O
ATOM   1279  N   CYS A 200      13.024   1.529 -40.149  1.00 87.94           N
ATOM   1280  CA  CYS A 200      13.726   0.703 -39.173  1.00 87.94           C
ATOM   1281  C   CYS A 200      15.116   0.332 -39.684  1.00 87.94           C
ATOM   1282  CB  CYS A 200      12.913  -0.554 -38.859  1.00 87.94           C
ATOM   1283  O   CYS A 200      15.265  -0.064 -40.845  1.00 87.94           O
ATOM   1284  SG  CYS A 200      11.229  -0.296 -38.240  1.00 87.94           S
ATOM   1285  N   SER A 201      16.106   0.399 -38.807  1.00 86.50           N
ATOM   1286  CA  SER A 201      17.458  -0.107 -39.031  1.00 86.50           C
ATOM   1287  C   SER A 201      17.816  -1.129 -37.963  1.00 86.50           C
ATOM   1288  CB  SER A 201      18.486   1.029 -39.076  1.00 86.50           C
ATOM   1289  O   SER A 201      17.381  -1.024 -36.820  1.00 86.50           O
ATOM   1290  OG  SER A 201      18.296   1.980 -38.051  1.00 86.50           O
ATOM   1291  N   LEU A 202      18.602  -2.129 -38.353  1.00 83.50           N
ATOM   1292  CA  LEU A 202      19.273  -3.000 -37.397  1.00 83.50           C
ATOM   1293  C   LEU A 202      20.497  -2.251 -36.874  1.00 83.50           C
ATOM   1294  CB  LEU A 202      19.644  -4.336 -38.065  1.00 83.50           C
ATOM   1295  O   LEU A 202      21.263  -1.688 -37.664  1.00 83.50           O
ATOM   1296  CG  LEU A 202      18.416  -5.171 -38.473  1.00 83.50           C
ATOM   1297  CD1 LEU A 202      18.808  -6.272 -39.457  1.00 83.50           C
ATOM   1298  CD2 LEU A 202      17.712  -5.792 -37.267  1.00 83.50           C
ATOM   1299  N   THR A 203      20.646  -2.231 -35.561  1.00 74.75           N
ATOM   1300  CA  THR A 203      21.783  -1.652 -34.860  1.00 74.75           C
ATOM   1301  C   THR A 203      22.556  -2.788 -34.204  1.00 74.75           C
ATOM   1302  CB  THR A 203      21.334  -0.603 -33.832  1.00 74.75           C
ATOM   1303  O   THR A 203      21.961  -3.676 -33.595  1.00 74.75           O
ATOM   1304  CG2 THR A 203      22.533   0.203 -33.334  1.00 74.75           C
ATOM   1305  OG1 THR A 203      20.447   0.329 -34.420  1.00 74.75           O
ATOM   1306  N   ASP A 204      23.881  -2.764 -34.356  1.00 67.44           N
ATOM   1307  CA  ASP A 204      24.771  -3.736 -33.717  1.00 67.44           C
ATOM   1308  C   ASP A 204      24.653  -3.627 -32.185  1.00 67.44           C
ATOM   1309  CB  ASP A 204      26.209  -3.507 -34.220  1.00 67.44           C
ATOM   1310  O   ASP A 204      24.691  -2.520 -31.633  1.00 67.44           O
ATOM   1311  CG  ASP A 204      27.175  -4.670 -33.953  1.00 67.44           C
ATOM   1312  OD1 ASP A 204      26.823  -5.580 -33.173  1.00 67.44           O
ATOM   1313  OD2 ASP A 204      28.272  -4.634 -34.562  1.00 67.44           O
ATOM   1314  N   ASP A 205      24.499  -4.776 -31.526  1.00 62.34           N
ATOM   1315  CA  ASP A 205      24.171  -4.937 -30.101  1.00 62.34           C
ATOM   1316  C   ASP A 205      25.234  -4.300 -29.191  1.00 62.34           C
ATOM   1317  CB  ASP A 205      24.023  -6.451 -29.836  1.00 62.34           C
ATOM   1318  O   ASP A 205      24.930  -3.765 -28.128  1.00 62.34           O
ATOM   1319  CG  ASP A 205      23.184  -6.837 -28.607  1.00 62.34           C
ATOM   1320  OD1 ASP A 205      22.384  -5.994 -28.144  1.00 62.34           O
ATOM   1321  OD2 ASP A 205      23.296  -8.012 -28.191  1.00 62.34           O
ATOM   1322  N   SER A 206      26.488  -4.217 -29.663  1.00 63.34           N
ATOM   1323  CA  SER A 206      27.609  -3.640 -28.905  1.00 63.34           C
ATOM   1324  C   SER A 206      27.461  -2.152 -28.552  1.00 63.34           C
ATOM   1325  CB  SER A 206      28.927  -3.863 -29.657  1.00 63.34           C
ATOM   1326  O   SER A 206      28.349  -1.598 -27.905  1.00 63.34           O
ATOM   1327  OG  SER A 206      29.082  -2.966 -30.745  1.00 63.34           O
ATOM   1328  N   ASN A 207      26.411  -1.482 -29.034  1.00 72.81           N
ATOM   1329  CA  ASN A 207      26.159  -0.058 -28.818  1.00 72.81           C
ATOM   1330  C   ASN A 207      24.849   0.228 -28.071  1.00 72.81           C
ATOM   1331  CB  ASN A 207      26.185   0.668 -30.173  1.00 72.81           C
ATOM   1332  O   ASN A 207      24.442   1.391 -28.072  1.00 72.81           O
ATOM   1333  CG  ASN A 207      27.515   0.565 -30.883  1.00 72.81           C
ATOM   1334  ND2 ASN A 207      27.492   0.219 -32.147  1.00 72.81           N
ATOM   1335  OD1 ASN A 207      28.584   0.803 -30.348  1.00 72.81           O
ATOM   1336  N   VAL A 208      24.187  -0.787 -27.501  1.00 84.75           N
ATOM   1337  CA  VAL A 208      22.950  -0.618 -26.726  1.00 84.75           C
ATOM   1338  C   VAL A 208      23.238  -0.842 -25.244  1.00 84.75           C
ATOM   1339  CB  VAL A 208      21.814  -1.519 -27.246  1.00 84.75           C
ATOM   1340  O   VAL A 208      23.596  -1.938 -24.832  1.00 84.75           O
ATOM   1341  CG1 VAL A 208      20.503  -1.208 -26.515  1.00 84.75           C
ATOM   1342  CG2 VAL A 208      21.575  -1.263 -28.744  1.00 84.75           C
ATOM   1343  N   GLU A 209      23.086   0.204 -24.434  1.00 89.31           N
ATOM   1344  CA  GLU A 209      23.268   0.134 -22.978  1.00 89.31           C
ATOM   1345  C   GLU A 209      22.024   0.666 -22.270  1.00 89.31           C
ATOM   1346  CB  GLU A 209      24.532   0.909 -22.559  1.00 89.31           C
ATOM   1347  O   GLU A 209      21.561   1.770 -22.573  1.00 89.31           O
ATOM   1348  CG  GLU A 209      24.839   0.792 -21.052  1.00 89.31           C
ATOM   1349  CD  GLU A 209      26.112   1.544 -20.613  1.00 89.31           C
ATOM   1350  OE1 GLU A 209      26.525   1.354 -19.443  1.00 89.31           O
ATOM   1351  OE2 GLU A 209      26.673   2.324 -21.418  1.00 89.31           O
ATOM   1352  N   PHE A 210      21.506  -0.097 -21.306  1.00 91.94           N
ATOM   1353  CA  PHE A 210      20.405   0.327 -20.449  1.00 91.94           C
ATOM   1354  C   PHE A 210      20.926   0.808 -19.100  1.00 91.94           C
ATOM   1355  CB  PHE A 210      19.362  -0.781 -20.286  1.00 91.94           C
ATOM   1356  O   PHE A 210      21.792   0.195 -18.482  1.00 91.94           O
ATOM   1357  CG  PHE A 210      18.762  -1.221 -21.600  1.00 91.94           C
ATOM   1358  CD1 PHE A 210      17.620  -0.567 -22.086  1.00 91.94           C
ATOM   1359  CD2 PHE A 210      19.361  -2.248 -22.355  1.00 91.94           C
ATOM   1360  CE1 PHE A 210      17.065  -0.951 -23.315  1.00 91.94           C
ATOM   1361  CE2 PHE A 210      18.813  -2.620 -23.594  1.00 91.94           C
ATOM   1362  CZ  PHE A 210      17.664  -1.969 -24.076  1.00 91.94           C
ATOM   1363  N   TYR A 211      20.386   1.902 -18.591  1.00 94.25           N
ATOM   1364  CA  TYR A 211      20.769   2.423 -17.280  1.00 94.25           C
ATOM   1365  C   TYR A 211      19.641   3.258 -16.705  1.00 94.25           C
ATOM   1366  CB  TYR A 211      22.084   3.224 -17.357  1.00 94.25           C
ATOM   1367  O   TYR A 211      18.672   3.599 -17.381  1.00 94.25           O
ATOM   1368  CG  TYR A 211      22.059   4.338 -18.374  1.00 94.25           C
ATOM   1369  CD1 TYR A 211      22.258   4.002 -19.724  1.00 94.25           C
ATOM   1370  CD2 TYR A 211      21.783   5.671 -18.001  1.00 94.25           C
ATOM   1371  CE1 TYR A 211      22.098   4.969 -20.714  1.00 94.25           C
ATOM   1372  CE2 TYR A 211      21.695   6.664 -18.998  1.00 94.25           C
ATOM   1373  OH  TYR A 211      21.659   7.180 -21.355  1.00 94.25           O
ATOM   1374  CZ  TYR A 211      21.823   6.294 -20.356  1.00 94.25           C
ATOM   1375  N   VAL A 212      19.764   3.588 -15.427  1.00 94.69           N
ATOM   1376  CA  VAL A 212      18.779   4.399 -14.726  1.00 94.69           C
ATOM   1377  C   VAL A 212      19.419   5.710 -14.311  1.00 94.69           C
ATOM   1378  CB  VAL A 212      18.184   3.633 -13.541  1.00 94.69           C
ATOM   1379  O   VAL A 212      20.523   5.726 -13.765  1.00 94.69           O
ATOM   1380  CG1 VAL A 212      16.994   4.381 -12.966  1.00 94.69           C
ATOM   1381  CG2 VAL A 212      17.642   2.275 -13.972  1.00 94.69           C
ATOM   1382  N   LYS A 213      18.721   6.823 -14.544  1.00 95.56           N
ATOM   1383  CA  LYS A 213      19.119   8.131 -14.012  1.00 95.56           C
ATOM   1384  C   LYS A 213      17.921   8.929 -13.490  1.00 95.56           C
ATOM   1385  CB  LYS A 213      19.981   8.913 -15.028  1.00 95.56           C
ATOM   1386  O   LYS A 213      16.785   8.692 -13.910  1.00 95.56           O
ATOM   1387  CG  LYS A 213      19.276   9.239 -16.348  1.00 95.56           C
ATOM   1388  CD  LYS A 213      20.151  10.090 -17.281  1.00 95.56           C
ATOM   1389  CE  LYS A 213      19.463  10.296 -18.636  1.00 95.56           C
ATOM   1390  NZ  LYS A 213      20.359  10.936 -19.634  1.00 95.56           N
ATOM   1391  N   PRO A 214      18.167   9.888 -12.579  1.00 96.25           N
ATOM   1392  CA  PRO A 214      17.198  10.911 -12.203  1.00 96.25           C
ATOM   1393  C   PRO A 214      16.578  11.603 -13.427  1.00 96.25           C
ATOM   1394  CB  PRO A 214      18.027  11.910 -11.384  1.00 96.25           C
ATOM   1395  O   PRO A 214      17.319  12.078 -14.286  1.00 96.25           O
ATOM   1396  CG  PRO A 214      19.080  11.040 -10.713  1.00 96.25           C
ATOM   1397  CD  PRO A 214      19.411  10.066 -11.833  1.00 96.25           C
ATOM   1398  N   TYR A 215      15.245  11.716 -13.488  1.00 95.31           N
ATOM   1399  CA  TYR A 215      14.565  12.432 -14.588  1.00 95.31           C
ATOM   1400  C   TYR A 215      13.536  13.472 -14.135  1.00 95.31           C
ATOM   1401  CB  TYR A 215      13.899  11.436 -15.545  1.00 95.31           C
ATOM   1402  O   TYR A 215      13.311  14.459 -14.832  1.00 95.31           O
ATOM   1403  CG  TYR A 215      12.525  10.965 -15.119  1.00 95.31           C
ATOM   1404  CD1 TYR A 215      12.422   9.997 -14.114  1.00 95.31           C
ATOM   1405  CD2 TYR A 215      11.359  11.507 -15.699  1.00 95.31           C
ATOM   1406  CE1 TYR A 215      11.161   9.541 -13.709  1.00 95.31           C
ATOM   1407  CE2 TYR A 215      10.089  11.016 -15.327  1.00 95.31           C
ATOM   1408  OH  TYR A 215       8.814   9.527 -13.907  1.00 95.31           O
ATOM   1409  CZ  TYR A 215       9.997  10.026 -14.324  1.00 95.31           C
ATOM   1410  N   LYS A 216      12.893  13.267 -12.981  1.00 95.25           N
ATOM   1411  CA  LYS A 216      11.809  14.131 -12.503  1.00 95.25           C
ATOM   1412  C   LYS A 216      11.849  14.253 -10.992  1.00 95.25           C
ATOM   1413  CB  LYS A 216      10.483  13.547 -13.006  1.00 95.25           C
ATOM   1414  O   LYS A 216      11.975  13.256 -10.292  1.00 95.25           O
ATOM   1415  CG  LYS A 216       9.218  14.298 -12.565  1.00 95.25           C
ATOM   1416  CD  LYS A 216       8.021  13.635 -13.259  1.00 95.25           C
ATOM   1417  CE  LYS A 216       6.669  14.172 -12.795  1.00 95.25           C
ATOM   1418  NZ  LYS A 216       5.586  13.402 -13.460  1.00 95.25           N
ATOM   1419  N   THR A 217      11.719  15.471 -10.487  1.00 97.19           N
ATOM   1420  CA  THR A 217      11.497  15.713  -9.060  1.00 97.19           C
ATOM   1421  C   THR A 217       9.998  15.828  -8.816  1.00 97.19           C
ATOM   1422  CB  THR A 217      12.238  16.963  -8.574  1.00 97.19           C
ATOM   1423  O   THR A 217       9.301  16.530  -9.550  1.00 97.19           O
ATOM   1424  CG2 THR A 217      12.178  17.137  -7.057  1.00 97.19           C
ATOM   1425  OG1 THR A 217      13.599  16.900  -8.949  1.00 97.19           O
ATOM   1426  N   VAL A 218       9.504  15.139  -7.794  1.00 96.81           N
ATOM   1427  CA  VAL A 218       8.113  15.226  -7.338  1.00 96.81           C
ATOM   1428  C   VAL A 218       8.071  15.743  -5.910  1.00 96.81           C
ATOM   1429  CB  VAL A 218       7.362  13.889  -7.479  1.00 96.81           C
ATOM   1430  O   VAL A 218       8.994  15.491  -5.137  1.00 96.81           O
ATOM   1431  CG1 VAL A 218       7.242  13.515  -8.959  1.00 96.81           C
ATOM   1432  CG2 VAL A 218       8.005  12.734  -6.702  1.00 96.81           C
ATOM   1433  N   SER A 219       7.003  16.456  -5.565  1.00 96.81           N
ATOM   1434  CA  SER A 219       6.765  16.923  -4.202  1.00 96.81           C
ATOM   1435  C   SER A 219       5.486  16.306  -3.660  1.00 96.81           C
ATOM   1436  CB  SER A 219       6.695  18.447  -4.115  1.00 96.81           C
ATOM   1437  O   SER A 219       4.470  16.323  -4.350  1.00 96.81           O
ATOM   1438  OG  SER A 219       7.902  19.039  -4.564  1.00 96.81           O
ATOM   1439  N   ALA A 220       5.545  15.772  -2.444  1.00 95.50           N
ATOM   1440  CA  ALA A 220       4.404  15.203  -1.736  1.00 95.50           C
ATOM   1441  C   ALA A 220       4.631  15.299  -0.223  1.00 95.50           C
ATOM   1442  CB  ALA A 220       4.203  13.750  -2.186  1.00 95.50           C
ATOM   1443  O   ALA A 220       5.758  15.143   0.256  1.00 95.50           O
ATOM   1444  N   CYS A 221       3.566  15.582   0.521  1.00 93.38           N
ATOM   1445  CA  CYS A 221       3.541  15.756   1.972  1.00 93.38           C
ATOM   1446  C   CYS A 221       4.543  16.817   2.475  1.00 93.38           C
ATOM   1447  CB  CYS A 221       3.687  14.384   2.651  1.00 93.38           C
ATOM   1448  O   CYS A 221       5.094  16.695   3.563  1.00 93.38           O
ATOM   1449  SG  CYS A 221       2.478  13.189   2.000  1.00 93.38           S
ATOM   1450  N   GLY A 222       4.836  17.840   1.660  1.00 93.38           N
ATOM   1451  CA  GLY A 222       5.840  18.872   1.966  1.00 93.38           C
ATOM   1452  C   GLY A 222       7.304  18.470   1.723  1.00 93.38           C
ATOM   1453  O   GLY A 222       8.202  19.277   1.967  1.00 93.38           O
ATOM   1454  N   PHE A 223       7.563  17.268   1.206  1.00 95.69           N
ATOM   1455  CA  PHE A 223       8.904  16.773   0.888  1.00 95.69           C
ATOM   1456  C   PHE A 223       9.123  16.677  -0.619  1.00 95.69           C
ATOM   1457  CB  PHE A 223       9.117  15.403   1.529  1.00 95.69           C
ATOM   1458  O   PHE A 223       8.171  16.579  -1.389  1.00 95.69           O
ATOM   1459  CG  PHE A 223       8.775  15.340   2.994  1.00 95.69           C
ATOM   1460  CD1 PHE A 223       9.677  15.821   3.960  1.00 95.69           C
ATOM   1461  CD2 PHE A 223       7.541  14.793   3.382  1.00 95.69           C
ATOM   1462  CE1 PHE A 223       9.347  15.730   5.322  1.00 95.69           C
ATOM   1463  CE2 PHE A 223       7.206  14.715   4.738  1.00 95.69           C
ATOM   1464  CZ  PHE A 223       8.115  15.170   5.702  1.00 95.69           C
ATOM   1465  N   THR A 224      10.388  16.668  -1.040  1.00 96.88           N
ATOM   1466  CA  THR A 224      10.787  16.490  -2.442  1.00 96.88           C
ATOM   1467  C   THR A 224      11.509  15.165  -2.637  1.00 96.88           C
ATOM   1468  CB  THR A 224      11.693  17.629  -2.923  1.00 96.88           C
ATOM   1469  O   THR A 224      12.450  14.865  -1.901  1.00 96.88           O
ATOM   1470  CG2 THR A 224      10.979  18.984  -2.940  1.00 96.88           C
ATOM   1471  OG1 THR A 224      12.828  17.724  -2.086  1.00 96.88           O
ATOM   1472  N   PHE A 225      11.130  14.421  -3.671  1.00 95.56           N
ATOM   1473  CA  PHE A 225      11.700  13.123  -4.013  1.00 95.56           C
ATOM   1474  C   PHE A 225      12.163  13.098  -5.465  1.00 95.56           C
ATOM   1475  CB  PHE A 225      10.683  12.008  -3.758  1.00 95.56           C
ATOM   1476  O   PHE A 225      11.572  13.733  -6.340  1.00 95.56           O
ATOM   1477  CG  PHE A 225      10.124  11.998  -2.353  1.00 95.56           C
ATOM   1478  CD1 PHE A 225      10.774  11.275  -1.336  1.00 95.56           C
ATOM   1479  CD2 PHE A 225       8.971  12.747  -2.058  1.00 95.56           C
ATOM   1480  CE1 PHE A 225      10.273  11.307  -0.024  1.00 95.56           C
ATOM   1481  CE2 PHE A 225       8.475  12.777  -0.747  1.00 95.56           C
ATOM   1482  CZ  PHE A 225       9.119  12.052   0.271  1.00 95.56           C
ATOM   1483  N   GLN A 226      13.223  12.338  -5.723  1.00 96.88           N
ATOM   1484  CA  GLN A 226      13.747  12.140  -7.065  1.00 96.88           C
ATOM   1485  C   GLN A 226      13.176  10.852  -7.658  1.00 96.88           C
ATOM   1486  CB  GLN A 226      15.281  12.135  -7.002  1.00 96.88           C
ATOM   1487  O   GLN A 226      13.381   9.774  -7.102  1.00 96.88           O
ATOM   1488  CG  GLN A 226      15.916  12.124  -8.396  1.00 96.88           C
ATOM   1489  CD  GLN A 226      15.518  13.349  -9.214  1.00 96.88           C
ATOM   1490  NE2 GLN A 226      14.960  13.159 -10.387  1.00 96.88           N
ATOM   1491  OE1 GLN A 226      15.669  14.487  -8.802  1.00 96.88           O
ATOM   1492  N   LEU A 227      12.504  10.970  -8.801  1.00 95.81           N
ATOM   1493  CA  LEU A 227      12.105   9.841  -9.628  1.00 95.81           C
ATOM   1494  C   LEU A 227      13.185   9.526 -10.656  1.00 95.81           C
ATOM   1495  CB  LEU A 227      10.752  10.076 -10.314  1.00 95.81           C
ATOM   1496  O   LEU A 227      13.860  10.418 -11.195  1.00 95.81           O
ATOM   1497  CG  LEU A 227       9.575  10.402  -9.387  1.00 95.81           C
ATOM   1498  CD1 LEU A 227       8.283  10.389 -10.204  1.00 95.81           C
ATOM   1499  CD2 LEU A 227       9.430   9.402  -8.242  1.00 95.81           C
ATOM   1500  N   TYR A 228      13.321   8.233 -10.896  1.00 95.00           N
ATOM   1501  CA  TYR A 228      14.287   7.615 -11.783  1.00 95.00           C
ATOM   1502  C   TYR A 228      13.540   7.033 -12.984  1.00 95.00           C
ATOM   1503  CB  TYR A 228      15.054   6.560 -10.977  1.00 95.00           C
ATOM   1504  O   TYR A 228      12.369   6.692 -12.871  1.00 95.00           O
ATOM   1505  CG  TYR A 228      16.134   7.113 -10.055  1.00 95.00           C
ATOM   1506  CD1 TYR A 228      15.800   8.044  -9.051  1.00 95.00           C
ATOM   1507  CD2 TYR A 228      17.470   6.674 -10.156  1.00 95.00           C
ATOM   1508  CE1 TYR A 228      16.781   8.566  -8.195  1.00 95.00           C
ATOM   1509  CE2 TYR A 228      18.461   7.196  -9.305  1.00 95.00           C
ATOM   1510  OH  TYR A 228      19.065   8.652  -7.495  1.00 95.00           O
ATOM   1511  CZ  TYR A 228      18.118   8.147  -8.326  1.00 95.00           C
ATOM   1512  N   ALA A 229      14.180   6.973 -14.142  1.00 95.25           N
ATOM   1513  CA  ALA A 229      13.614   6.330 -15.324  1.00 95.25           C
ATOM   1514  C   ALA A 229      14.681   5.471 -15.986  1.00 95.25           C
ATOM   1515  CB  ALA A 229      13.045   7.381 -16.286  1.00 95.25           C
ATOM   1516  O   ALA A 229      15.877   5.737 -15.826  1.00 95.25           O
ATOM   1517  N   VAL A 230      14.237   4.457 -16.720  1.00 94.88           N
ATOM   1518  CA  VAL A 230      15.113   3.648 -17.563  1.00 94.88           C
ATOM   1519  C   VAL A 230      15.446   4.436 -18.825  1.00 94.88           C
ATOM   1520  CB  VAL A 230      14.476   2.298 -17.923  1.00 94.88           C
ATOM   1521  O   VAL A 230      14.571   5.027 -19.462  1.00 94.88           O
ATOM   1522  CG1 VAL A 230      15.461   1.420 -18.707  1.00 94.88           C
ATOM   1523  CG2 VAL A 230      14.064   1.504 -16.681  1.00 94.88           C
ATOM   1524  N   TYR A 231      16.719   4.425 -19.184  1.00 94.88           N
ATOM   1525  CA  TYR A 231      17.241   4.981 -20.416  1.00 94.88           C
ATOM   1526  C   TYR A 231      17.907   3.885 -21.230  1.00 94.88           C
ATOM   1527  CB  TYR A 231      18.221   6.122 -20.127  1.00 94.88           C
ATOM   1528  O   TYR A 231      18.454   2.937 -20.667  1.00 94.88           O
ATOM   1529  CG  TYR A 231      17.548   7.358 -19.573  1.00 94.88           C
ATOM   1530  CD1 TYR A 231      17.295   8.461 -20.406  1.00 94.88           C
ATOM   1531  CD2 TYR A 231      17.140   7.387 -18.228  1.00 94.88           C
ATOM   1532  CE1 TYR A 231      16.653   9.594 -19.876  1.00 94.88           C
ATOM   1533  CE2 TYR A 231      16.481   8.514 -17.702  1.00 94.88           C
ATOM   1534  OH  TYR A 231      15.667  10.753 -18.052  1.00 94.88           O
ATOM   1535  CZ  TYR A 231      16.247   9.625 -18.532  1.00 94.88           C
ATOM   1536  N   VAL A 232      17.875   4.055 -22.545  1.00 93.06           N
ATOM   1537  CA  VAL A 232      18.673   3.297 -23.499  1.00 93.06           C
ATOM   1538  C   VAL A 232      19.595   4.267 -24.235  1.00 93.06           C
ATOM   1539  CB  VAL A 232      17.776   2.452 -24.422  1.00 93.06           C
ATOM   1540  O   VAL A 232      19.156   5.317 -24.704  1.00 93.06           O
ATOM   1541  CG1 VAL A 232      16.828   3.262 -25.310  1.00 93.06           C
ATOM   1542  CG2 VAL A 232      18.622   1.534 -25.302  1.00 93.06           C
ATOM   1543  N   SER A 233      20.881   3.941 -24.312  1.00 91.88           N
ATOM   1544  CA  SER A 233      21.848   4.646 -25.155  1.00 91.88           C
ATOM   1545  C   SER A 233      22.065   3.833 -26.419  1.00 91.88           C
ATOM   1546  CB  SER A 233      23.164   4.856 -24.410  1.00 91.88           C
ATOM   1547  O   SER A 233      22.402   2.657 -26.323  1.00 91.88           O
ATOM   1548  OG  SER A 233      24.145   5.455 -25.238  1.00 91.88           O
ATOM   1549  N   VAL A 234      21.871   4.448 -27.587  1.00 88.12           N
ATOM   1550  CA  VAL A 234      22.121   3.826 -28.892  1.00 88.12           C
ATOM   1551  C   VAL A 234      23.045   4.719 -29.702  1.00 88.12           C
ATOM   1552  CB  VAL A 234      20.820   3.500 -29.647  1.00 88.12           C
ATOM   1553  O   VAL A 234      22.691   5.840 -30.065  1.00 88.12           O
ATOM   1554  CG1 VAL A 234      21.124   2.756 -30.950  1.00 88.12           C
ATOM   1555  CG2 VAL A 234      19.924   2.602 -28.787  1.00 88.12           C
ATOM   1556  N   ALA A 235      24.257   4.224 -29.969  1.00 85.62           N
ATOM   1557  CA  ALA A 235      25.302   4.956 -30.695  1.00 85.62           C
ATOM   1558  C   ALA A 235      25.614   6.357 -30.112  1.00 85.62           C
ATOM   1559  CB  ALA A 235      24.973   4.958 -32.197  1.00 85.62           C
ATOM   1560  O   ALA A 235      26.018   7.268 -30.837  1.00 85.62           O
ATOM   1561  N   GLY A 236      25.451   6.519 -28.794  1.00 86.25           N
ATOM   1562  CA  GLY A 236      25.707   7.765 -28.068  1.00 86.25           C
ATOM   1563  C   GLY A 236      24.513   8.717 -27.963  1.00 86.25           C
ATOM   1564  O   GLY A 236      24.640   9.732 -27.280  1.00 86.25           O
ATOM   1565  N   THR A 237      23.374   8.403 -28.587  1.00 89.19           N
ATOM   1566  CA  THR A 237      22.109   9.116 -28.355  1.00 89.19           C
ATOM   1567  C   THR A 237      21.341   8.440 -27.227  1.00 89.19           C
ATOM   1568  CB  THR A 237      21.235   9.182 -29.613  1.00 89.19           C
ATOM   1569  O   THR A 237      21.192   7.219 -27.225  1.00 89.19           O
ATOM   1570  CG2 THR A 237      20.030  10.102 -29.412  1.00 89.19           C
ATOM   1571  OG1 THR A 237      21.951   9.732 -30.696  1.00 89.19           O
ATOM   1572  N   GLU A 238      20.850   9.228 -26.273  1.00 93.94           N
ATOM   1573  CA  GLU A 238      20.087   8.732 -25.128  1.00 93.94           C
ATOM   1574  C   GLU A 238      18.576   8.861 -25.361  1.00 93.94           C
ATOM   1575  CB  GLU A 238      20.458   9.492 -23.844  1.00 93.94           C
ATOM   1576  O   GLU A 238      18.081   9.916 -25.769  1.00 93.94           O
ATOM   1577  CG  GLU A 238      21.947   9.508 -23.453  1.00 93.94           C
ATOM   1578  CD  GLU A 238      22.092  10.181 -22.074  1.00 93.94           C
ATOM   1579  OE1 GLU A 238      22.435   9.538 -21.051  1.00 93.94           O
ATOM   1580  OE2 GLU A 238      21.669  11.343 -21.912  1.00 93.94           O
ATOM   1581  N   TYR A 239      17.835   7.822 -24.984  1.00 93.62           N
ATOM   1582  CA  TYR A 239      16.376   7.792 -25.015  1.00 93.62           C
ATOM   1583  C   TYR A 239      15.838   7.344 -23.663  1.00 93.62           C
ATOM   1584  CB  TYR A 239      15.876   6.867 -26.128  1.00 93.62           C
ATOM   1585  O   TYR A 239      16.364   6.410 -23.060  1.00 93.62           O
ATOM   1586  CG  TYR A 239      16.511   7.121 -27.473  1.00 93.62           C
ATOM   1587  CD1 TYR A 239      15.903   8.018 -28.367  1.00 93.62           C
ATOM   1588  CD2 TYR A 239      17.732   6.505 -27.808  1.00 93.62           C
ATOM   1589  CE1 TYR A 239      16.537   8.328 -29.583  1.00 93.62           C
ATOM   1590  CE2 TYR A 239      18.333   6.768 -29.050  1.00 93.62           C
ATOM   1591  OH  TYR A 239      18.308   7.887 -31.158  1.00 93.62           O
ATOM   1592  CZ  TYR A 239      17.723   7.664 -29.951  1.00 93.62           C
ATOM   1593  N   ARG A 240      14.785   7.994 -23.174  1.00 94.56           N
ATOM   1594  CA  ARG A 240      14.053   7.588 -21.971  1.00 94.56           C
ATOM   1595  C   ARG A 240      12.938   6.634 -22.365  1.00 94.56           C
ATOM   1596  CB  ARG A 240      13.468   8.832 -21.298  1.00 94.56           C
ATOM   1597  O   ARG A 240      12.093   7.016 -23.165  1.00 94.56           O
ATOM   1598  CG  ARG A 240      12.732   8.457 -20.003  1.00 94.56           C
ATOM   1599  CD  ARG A 240      12.070   9.674 -19.361  1.00 94.56           C
ATOM   1600  NE  ARG A 240      11.028  10.260 -20.230  1.00 94.56           N
ATOM   1601  NH1 ARG A 240      10.584  12.067 -18.920  1.00 94.56           N
ATOM   1602  NH2 ARG A 240       9.485  11.845 -20.822  1.00 94.56           N
ATOM   1603  CZ  ARG A 240      10.368  11.377 -20.000  1.00 94.56           C
ATOM   1604  N   ILE A 241      12.870   5.456 -21.759  1.00 93.25           N
ATOM   1605  CA  ILE A 241      11.743   4.542 -21.970  1.00 93.25           C
ATOM   1606  C   ILE A 241      10.485   5.155 -21.339  1.00 93.25           C
ATOM   1607  CB  ILE A 241      12.057   3.130 -21.435  1.00 93.25           C
ATOM   1608  O   ILE A 241      10.500   5.539 -20.167  1.00 93.25           O
ATOM   1609  CG1 ILE A 241      13.403   2.623 -22.013  1.00 93.25           C
ATOM   1610  CG2 ILE A 241      10.905   2.182 -21.809  1.00 93.25           C
ATOM   1611  CD1 ILE A 241      13.719   1.155 -21.709  1.00 93.25           C
ATOM   1612  N   THR A 242       9.418   5.298 -22.126  1.00 86.38           N
ATOM   1613  CA  THR A 242       8.172   5.976 -21.712  1.00 86.38           C
ATOM   1614  C   THR A 242       6.956   5.059 -21.694  1.00 86.38           C
ATOM   1615  CB  THR A 242       7.867   7.188 -22.605  1.00 86.38           C
ATOM   1616  O   THR A 242       5.930   5.434 -21.127  1.00 86.38           O
ATOM   1617  CG2 THR A 242       8.864   8.326 -22.395  1.00 86.38           C
ATOM   1618  OG1 THR A 242       7.917   6.824 -23.963  1.00 86.38           O
ATOM   1619  N   THR A 243       7.062   3.865 -22.275  1.00 84.50           N
ATOM   1620  CA  THR A 243       5.986   2.872 -22.314  1.00 84.50           C
ATOM   1621  C   THR A 243       6.338   1.622 -21.529  1.00 84.50           C
ATOM   1622  CB  THR A 243       5.637   2.475 -23.755  1.00 84.50           C
ATOM   1623  O   THR A 243       7.473   1.421 -21.098  1.00 84.50           O
ATOM   1624  CG2 THR A 243       5.178   3.689 -24.559  1.00 84.50           C
ATOM   1625  OG1 THR A 243       6.726   1.818 -24.370  1.00 84.50           O
ATOM   1626  N   ASP A 244       5.349   0.746 -21.402  1.00 87.00           N
ATOM   1627  CA  ASP A 244       5.556  -0.621 -20.958  1.00 87.00           C
ATOM   1628  C   ASP A 244       6.595  -1.322 -21.847  1.00 87.00           C
ATOM   1629  CB  ASP A 244       4.219  -1.384 -20.952  1.00 87.00           C
ATOM   1630  O   ASP A 244       6.697  -1.065 -23.053  1.00 87.00           O
ATOM   1631  CG  ASP A 244       3.204  -0.869 -19.920  1.00 87.00           C
ATOM   1632  OD1 ASP A 244       3.432   0.213 -19.328  1.00 87.00           O
ATOM   1633  OD2 ASP A 244       2.214  -1.595 -19.675  1.00 87.00           O
ATOM   1634  N   VAL A 245       7.377  -2.202 -21.225  1.00 84.81           N
ATOM   1635  CA  VAL A 245       8.326  -3.074 -21.916  1.00 84.81           C
ATOM   1636  C   VAL A 245       7.624  -4.396 -22.206  1.00 84.81           C
ATOM   1637  CB  VAL A 245       9.609  -3.267 -21.086  1.00 84.81           C
ATOM   1638  O   VAL A 245       7.345  -5.164 -21.286  1.00 84.81           O
ATOM   1639  CG1 VAL A 245      10.597  -4.217 -21.774  1.00 84.81           C
ATOM   1640  CG2 VAL A 245      10.331  -1.937 -20.829  1.00 84.81           C
ATOM   1641  N   GLU A 246       7.342  -4.676 -23.474  1.00 87.69           N
ATOM   1642  CA  GLU A 246       6.785  -5.954 -23.916  1.00 87.69           C
ATOM   1643  C   GLU A 246       7.900  -7.007 -23.957  1.00 87.69           C
ATOM   1644  CB  GLU A 246       6.126  -5.858 -25.303  1.00 87.69           C
ATOM   1645  O   GLU A 246       8.933  -6.813 -24.599  1.00 87.69           O
ATOM   1646  CG  GLU A 246       5.134  -4.698 -25.506  1.00 87.69           C
ATOM   1647  CD  GLU A 246       4.449  -4.721 -26.892  1.00 87.69           C
ATOM   1648  OE1 GLU A 246       3.574  -3.859 -27.138  1.00 87.69           O
ATOM   1649  OE2 GLU A 246       4.829  -5.549 -27.765  1.00 87.69           O
ATOM   1650  N   TYR A 247       7.692  -8.146 -23.304  1.00 82.88           N
ATOM   1651  CA  TYR A 247       8.581  -9.301 -23.318  1.00 82.88           C
ATOM   1652  C   TYR A 247       7.833 -10.555 -23.769  1.00 82.88           C
ATOM   1653  CB  TYR A 247       9.228  -9.503 -21.948  1.00 82.88           C
ATOM   1654  O   TYR A 247       7.205 -11.270 -22.980  1.00 82.88           O
ATOM   1655  CG  TYR A 247      10.256 -10.611 -22.013  1.00 82.88           C
ATOM   1656  CD1 TYR A 247       9.986 -11.895 -21.511  1.00 82.88           C
ATOM   1657  CD2 TYR A 247      11.474 -10.352 -22.653  1.00 82.88           C
ATOM   1658  CE1 TYR A 247      10.972 -12.900 -21.586  1.00 82.88           C
ATOM   1659  CE2 TYR A 247      12.454 -11.357 -22.755  1.00 82.88           C
ATOM   1660  OH  TYR A 247      13.217 -13.537 -22.075  1.00 82.88           O
ATOM   1661  CZ  TYR A 247      12.222 -12.620 -22.165  1.00 82.88           C
ATOM   1662  N   GLY A 248       7.906 -10.842 -25.066  1.00 84.12           N
ATOM   1663  CA  GLY A 248       7.102 -11.876 -25.705  1.00 84.12           C
ATOM   1664  C   GLY A 248       5.611 -11.559 -25.608  1.00 84.12           C
ATOM   1665  O   GLY A 248       5.066 -10.878 -26.466  1.00 84.12           O
ATOM   1666  N   ASP A 249       4.963 -12.107 -24.587  1.00 81.75           N
ATOM   1667  CA  ASP A 249       3.538 -11.986 -24.274  1.00 81.75           C
ATOM   1668  C   ASP A 249       3.277 -11.356 -22.891  1.00 81.75           C
ATOM   1669  CB  ASP A 249       2.874 -13.369 -24.438  1.00 81.75           C
ATOM   1670  O   ASP A 249       2.146 -11.375 -22.407  1.00 81.75           O
ATOM   1671  CG  ASP A 249       3.448 -14.502 -23.559  1.00 81.75           C
ATOM   1672  OD1 ASP A 249       4.696 -14.601 -23.397  1.00 81.75           O
ATOM   1673  OD2 ASP A 249       2.658 -15.394 -23.175  1.00 81.75           O
ATOM   1674  N   VAL A 250       4.318 -10.822 -22.240  1.00 80.56           N
ATOM   1675  CA  VAL A 250       4.246 -10.178 -20.922  1.00 80.56           C
ATOM   1676  C   VAL A 250       4.631  -8.709 -21.040  1.00 80.56           C
ATOM   1677  CB  VAL A 250       5.179 -10.881 -19.912  1.00 80.56           C
ATOM   1678  O   VAL A 250       5.770  -8.414 -21.374  1.00 80.56           O
ATOM   1679  CG1 VAL A 250       5.133 -10.215 -18.527  1.00 80.56           C
ATOM   1680  CG2 VAL A 250       4.804 -12.358 -19.731  1.00 80.56           C
ATOM   1681  N   ASP A 251       3.735  -7.797 -20.679  1.00 84.81           N
ATOM   1682  CA  ASP A 251       4.057  -6.366 -20.604  1.00 84.81           C
ATOM   1683  C   ASP A 251       4.536  -6.015 -19.200  1.00 84.81           C
ATOM   1684  CB  ASP A 251       2.840  -5.508 -20.963  1.00 84.81           C
ATOM   1685  O   ASP A 251       3.873  -6.389 -18.233  1.00 84.81           O
ATOM   1686  CG  ASP A 251       2.209  -5.911 -22.290  1.00 84.81           C
ATOM   1687  OD1 ASP A 251       2.973  -6.267 -23.210  1.00 84.81           O
ATOM   1688  OD2 ASP A 251       0.957  -5.963 -22.310  1.00 84.81           O
ATOM   1689  N   VAL A 252       5.631  -5.270 -19.071  1.00 81.38           N
ATOM   1690  CA  VAL A 252       6.163  -4.763 -17.800  1.00 81.38           C
ATOM   1691  C   VAL A 252       5.880  -3.271 -17.710  1.00 81.38           C
ATOM   1692  CB  VAL A 252       7.671  -5.037 -17.663  1.00 81.38           C
ATOM   1693  O   VAL A 252       6.520  -2.472 -18.390  1.00 81.38           O
ATOM   1694  CG1 VAL A 252       8.173  -4.646 -16.265  1.00 81.38           C
ATOM   1695  CG2 VAL A 252       7.992  -6.515 -17.885  1.00 81.38           C
ATOM   1696  N   SER A 253       4.924  -2.897 -16.860  1.00 80.62           N
ATOM   1697  CA  SER A 253       4.502  -1.503 -16.722  1.00 80.62           C
ATOM   1698  C   SER A 253       5.479  -0.674 -15.894  1.00 80.62           C
ATOM   1699  CB  SER A 253       3.073  -1.415 -16.178  1.00 80.62           C
ATOM   1700  O   SER A 253       5.920  -1.096 -14.820  1.00 80.62           O
ATOM   1701  OG  SER A 253       2.736  -0.077 -15.872  1.00 80.62           O
ATOM   1702  N   ILE A 254       5.779   0.539 -16.369  1.00 78.19           N
ATOM   1703  CA  ILE A 254       6.570   1.547 -15.642  1.00 78.19           C
ATOM   1704  C   ILE A 254       5.765   2.113 -14.455  1.00 78.19           C
ATOM   1705  CB  ILE A 254       7.073   2.623 -16.643  1.00 78.19           C
ATOM   1706  O   ILE A 254       6.358   2.499 -13.452  1.00 78.19           O
ATOM   1707  CG1 ILE A 254       8.102   1.971 -17.601  1.00 78.19           C
ATOM   1708  CG2 ILE A 254       7.692   3.874 -15.984  1.00 78.19           C
ATOM   1709  CD1 ILE A 254       8.722   2.922 -18.631  1.00 78.19           C
ATOM   1710  N   ASN A 255       4.425   2.082 -14.506  1.00 82.00           N
ATOM   1711  CA  ASN A 255       3.504   2.447 -13.416  1.00 82.00           C
ATOM   1712  C   ASN A 255       3.654   3.872 -12.833  1.00 82.00           C
ATOM   1713  CB  ASN A 255       3.505   1.338 -12.340  1.00 82.00           C
ATOM   1714  O   ASN A 255       3.209   4.123 -11.710  1.00 82.00           O
ATOM   1715  CG  ASN A 255       2.799   0.086 -12.806  1.00 82.00           C
ATOM   1716  ND2 ASN A 255       3.369  -1.076 -12.603  1.00 82.00           N
ATOM   1717  OD1 ASN A 255       1.708   0.141 -13.343  1.00 82.00           O
ATOM   1718  N   GLU A 256       4.211   4.838 -13.580  1.00 90.75           N
ATOM   1719  CA  GLU A 256       4.359   6.223 -13.088  1.00 90.75           C
ATOM   1720  C   GLU A 256       3.004   6.826 -12.682  1.00 90.75           C
ATOM   1721  CB  GLU A 256       5.063   7.131 -14.123  1.00 90.75           C
ATOM   1722  O   GLU A 256       2.891   7.422 -11.613  1.00 90.75           O
ATOM   1723  CG  GLU A 256       5.282   8.548 -13.541  1.00 90.75           C
ATOM   1724  CD  GLU A 256       5.962   9.580 -14.460  1.00 90.75           C
ATOM   1725  OE1 GLU A 256       5.872  10.798 -14.138  1.00 90.75           O
ATOM   1726  OE2 GLU A 256       6.667   9.212 -15.420  1.00 90.75           O
ATOM   1727  N   SER A 257       1.955   6.650 -13.492  1.00 91.56           N
ATOM   1728  CA  SER A 257       0.629   7.213 -13.200  1.00 91.56           C
ATOM   1729  C   SER A 257       0.070   6.730 -11.859  1.00 91.56           C
ATOM   1730  CB  SER A 257      -0.355   6.869 -14.320  1.00 91.56           C
ATOM   1731  O   SER A 257      -0.422   7.547 -11.083  1.00 91.56           O
ATOM   1732  OG  SER A 257       0.142   7.343 -15.557  1.00 91.56           O
ATOM   1733  N   LEU A 258       0.215   5.438 -11.544  1.00 89.75           N
ATOM   1734  CA  LEU A 258      -0.237   4.870 -10.270  1.00 89.75           C
ATOM   1735  C   LEU A 258       0.573   5.399  -9.080  1.00 89.75           C
ATOM   1736  CB  LEU A 258      -0.145   3.337 -10.323  1.00 89.75           C
ATOM   1737  O   LEU A 258       0.000   5.671  -8.020  1.00 89.75           O
ATOM   1738  CG  LEU A 258      -1.153   2.626 -11.237  1.00 89.75           C
ATOM   1739  CD1 LEU A 258      -0.890   1.121 -11.174  1.00 89.75           C
ATOM   1740  CD2 LEU A 258      -2.601   2.867 -10.796  1.00 89.75           C
ATOM   1741  N   LEU A 259       1.886   5.599  -9.248  1.00 92.25           N
ATOM   1742  CA  LEU A 259       2.697   6.280  -8.239  1.00 92.25           C
ATOM   1743  C   LEU A 259       2.173   7.701  -8.009  1.00 92.25           C
ATOM   1744  CB  LEU A 259       4.181   6.292  -8.649  1.00 92.25           C
ATOM   1745  O   LEU A 259       1.930   8.070  -6.866  1.00 92.25           O
ATOM   1746  CG  LEU A 259       5.057   7.160  -7.720  1.00 92.25           C
ATOM   1747  CD1 LEU A 259       5.195   6.557  -6.322  1.00 92.25           C
ATOM   1748  CD2 LEU A 259       6.445   7.329  -8.315  1.00 92.25           C
ATOM   1749  N   ILE A 260       1.978   8.494  -9.066  1.00 94.75           N
ATOM   1750  CA  ILE A 260       1.512   9.883  -8.938  1.00 94.75           C
ATOM   1751  C   ILE A 260       0.129   9.947  -8.275  1.00 94.75           C
ATOM   1752  CB  ILE A 260       1.539  10.596 -10.309  1.00 94.75           C
ATOM   1753  O   ILE A 260      -0.080  10.782  -7.398  1.00 94.75           O
ATOM   1754  CG1 ILE A 260       2.963  10.723 -10.902  1.00 94.75           C
ATOM   1755  CG2 ILE A 260       0.893  11.992 -10.228  1.00 94.75           C
ATOM   1756  CD1 ILE A 260       3.997  11.466 -10.046  1.00 94.75           C
ATOM   1757  N   GLU A 261      -0.797   9.051  -8.626  1.00 93.94           N
ATOM   1758  CA  GLU A 261      -2.086   8.920  -7.932  1.00 93.94           C
ATOM   1759  C   GLU A 261      -1.910   8.624  -6.438  1.00 93.94           C
ATOM   1760  CB  GLU A 261      -2.920   7.794  -8.558  1.00 93.94           C
ATOM   1761  O   GLU A 261      -2.556   9.261  -5.606  1.00 93.94           O
ATOM   1762  CG  GLU A 261      -3.549   8.175  -9.902  1.00 93.94           C
ATOM   1763  CD  GLU A 261      -4.342   7.013 -10.528  1.00 93.94           C
ATOM   1764  OE1 GLU A 261      -4.596   7.107 -11.748  1.00 93.94           O
ATOM   1765  OE2 GLU A 261      -4.740   6.068  -9.791  1.00 93.94           O
ATOM   1766  N   THR A 262      -1.009   7.700  -6.093  1.00 91.94           N
ATOM   1767  CA  THR A 262      -0.691   7.348  -4.701  1.00 91.94           C
ATOM   1768  C   THR A 262      -0.115   8.545  -3.942  1.00 91.94           C
ATOM   1769  CB  THR A 262       0.300   6.174  -4.643  1.00 91.94           C
ATOM   1770  O   THR A 262      -0.568   8.853  -2.841  1.00 91.94           O
ATOM   1771  CG2 THR A 262       0.588   5.725  -3.212  1.00 91.94           C
ATOM   1772  OG1 THR A 262      -0.211   5.053  -5.325  1.00 91.94           O
ATOM   1773  N   LEU A 263       0.848   9.260  -4.534  1.00 94.94           N
ATOM   1774  CA  LEU A 263       1.469  10.445  -3.935  1.00 94.94           C
ATOM   1775  C   LEU A 263       0.449  11.568  -3.718  1.00 94.94           C
ATOM   1776  CB  LEU A 263       2.626  10.942  -4.821  1.00 94.94           C
ATOM   1777  O   LEU A 263       0.438  12.175  -2.653  1.00 94.94           O
ATOM   1778  CG  LEU A 263       3.832   9.994  -4.955  1.00 94.94           C
ATOM   1779  CD1 LEU A 263       4.883  10.638  -5.862  1.00 94.94           C
ATOM   1780  CD2 LEU A 263       4.511   9.690  -3.630  1.00 94.94           C
ATOM   1781  N   ASN A 264      -0.440  11.804  -4.686  1.00 95.25           N
ATOM   1782  CA  ASN A 264      -1.510  12.793  -4.558  1.00 95.25           C
ATOM   1783  C   ASN A 264      -2.511  12.412  -3.458  1.00 95.25           C
ATOM   1784  CB  ASN A 264      -2.233  12.928  -5.907  1.00 95.25           C
ATOM   1785  O   ASN A 264      -2.975  13.283  -2.725  1.00 95.25           O
ATOM   1786  CG  ASN A 264      -1.415  13.616  -6.984  1.00 95.25           C
ATOM   1787  ND2 ASN A 264      -1.773  13.417  -8.230  1.00 95.25           N
ATOM   1788  OD1 ASN A 264      -0.486  14.367  -6.750  1.00 95.25           O
ATOM   1789  N   ALA A 265      -2.841  11.122  -3.324  1.00 93.75           N
ATOM   1790  CA  ALA A 265      -3.716  10.641  -2.260  1.00 93.75           C
ATOM   1791  C   ALA A 265      -3.075  10.836  -0.877  1.00 93.75           C
ATOM   1792  CB  ALA A 265      -4.079   9.176  -2.535  1.00 93.75           C
ATOM   1793  O   ALA A 265      -3.727  11.353   0.027  1.00 93.75           O
ATOM   1794  N   LEU A 266      -1.791  10.495  -0.721  1.00 93.06           N
ATOM   1795  CA  LEU A 266      -1.040  10.728   0.517  1.00 93.06           C
ATOM   1796  C   LEU A 266      -0.937  12.222   0.853  1.00 93.06           C
ATOM   1797  CB  LEU A 266       0.363  10.110   0.387  1.00 93.06           C
ATOM   1798  O   LEU A 266      -1.207  12.609   1.987  1.00 93.06           O
ATOM   1799  CG  LEU A 266       0.391   8.571   0.409  1.00 93.06           C
ATOM   1800  CD1 LEU A 266       1.789   8.093   0.011  1.00 93.06           C
ATOM   1801  CD2 LEU A 266       0.054   8.019   1.798  1.00 93.06           C
ATOM   1802  N   ASP A 267      -0.612  13.063  -0.131  1.00 95.31           N
ATOM   1803  CA  ASP A 267      -0.483  14.513   0.045  1.00 95.31           C
ATOM   1804  C   ASP A 267      -1.811  15.164   0.452  1.00 95.31           C
ATOM   1805  CB  ASP A 267       0.051  15.127  -1.255  1.00 95.31           C
ATOM   1806  O   ASP A 267      -1.853  15.990   1.366  1.00 95.31           O
ATOM   1807  CG  ASP A 267       0.375  16.607  -1.071  1.00 95.31           C
ATOM   1808  OD1 ASP A 267       1.405  16.888  -0.420  1.00 95.31           O
ATOM   1809  OD2 ASP A 267      -0.399  17.459  -1.551  1.00 95.31           O
ATOM   1810  N   PHE A 268      -2.920  14.745  -0.162  1.00 94.44           N
ATOM   1811  CA  PHE A 268      -4.255  15.196   0.225  1.00 94.44           C
ATOM   1812  C   PHE A 268      -4.564  14.857   1.691  1.00 94.44           C
ATOM   1813  CB  PHE A 268      -5.283  14.561  -0.719  1.00 94.44           C
ATOM   1814  O   PHE A 268      -5.066  15.702   2.435  1.00 94.44           O
ATOM   1815  CG  PHE A 268      -6.717  14.868  -0.342  1.00 94.44           C
ATOM   1816  CD1 PHE A 268      -7.474  13.930   0.384  1.00 94.44           C
ATOM   1817  CD2 PHE A 268      -7.282  16.110  -0.680  1.00 94.44           C
ATOM   1818  CE1 PHE A 268      -8.793  14.231   0.767  1.00 94.44           C
ATOM   1819  CE2 PHE A 268      -8.601  16.413  -0.297  1.00 94.44           C
ATOM   1820  CZ  PHE A 268      -9.357  15.474   0.427  1.00 94.44           C
ATOM   1821  N   GLN A 269      -4.240  13.636   2.121  1.00 92.06           N
ATOM   1822  CA  GLN A 269      -4.493  13.164   3.484  1.00 92.06           C
ATOM   1823  C   GLN A 269      -3.593  13.845   4.516  1.00 92.06           C
ATOM   1824  CB  GLN A 269      -4.336  11.636   3.514  1.00 92.06           C
ATOM   1825  O   GLN A 269      -4.069  14.224   5.588  1.00 92.06           O
ATOM   1826  CG  GLN A 269      -5.440  10.962   2.684  1.00 92.06           C
ATOM   1827  CD  GLN A 269      -6.822  11.175   3.263  1.00 92.06           C
ATOM   1828  NE2 GLN A 269      -7.870  11.019   2.490  1.00 92.06           N
ATOM   1829  OE1 GLN A 269      -7.012  11.521   4.413  1.00 92.06           O
ATOM   1830  N   TYR A 270      -2.327  14.081   4.164  1.00 93.06           N
ATOM   1831  CA  TYR A 270      -1.394  14.881   4.950  1.00 93.06           C
ATOM   1832  C   TYR A 270      -1.983  16.267   5.236  1.00 93.06           C
ATOM   1833  CB  TYR A 270      -0.058  14.966   4.199  1.00 93.06           C
ATOM   1834  O   TYR A 270      -2.190  16.620   6.397  1.00 93.06           O
ATOM   1835  CG  TYR A 270       0.962  15.881   4.843  1.00 93.06           C
ATOM   1836  CD1 TYR A 270       1.092  17.217   4.417  1.00 93.06           C
ATOM   1837  CD2 TYR A 270       1.786  15.392   5.870  1.00 93.06           C
ATOM   1838  CE1 TYR A 270       2.032  18.064   5.036  1.00 93.06           C
ATOM   1839  CE2 TYR A 270       2.745  16.224   6.473  1.00 93.06           C
ATOM   1840  OH  TYR A 270       3.752  18.380   6.688  1.00 93.06           O
ATOM   1841  CZ  TYR A 270       2.855  17.568   6.071  1.00 93.06           C
ATOM   1842  N   HIS A 271      -2.353  17.020   4.197  1.00 92.94           N
ATOM   1843  CA  HIS A 271      -2.917  18.361   4.374  1.00 92.94           C
ATOM   1844  C   HIS A 271      -4.227  18.339   5.172  1.00 92.94           C
ATOM   1845  CB  HIS A 271      -3.099  19.025   3.007  1.00 92.94           C
ATOM   1846  O   HIS A 271      -4.387  19.132   6.097  1.00 92.94           O
ATOM   1847  CG  HIS A 271      -1.787  19.395   2.364  1.00 92.94           C
ATOM   1848  CD2 HIS A 271      -1.032  20.503   2.636  1.00 92.94           C
ATOM   1849  ND1 HIS A 271      -1.115  18.685   1.398  1.00 92.94           N
ATOM   1850  CE1 HIS A 271       0.005  19.352   1.085  1.00 92.94           C
ATOM   1851  NE2 HIS A 271       0.107  20.472   1.823  1.00 92.94           N
ATOM   1852  N   ARG A 272      -5.115  17.373   4.901  1.00 91.00           N
ATOM   1853  CA  ARG A 272      -6.384  17.224   5.628  1.00 91.00           C
ATOM   1854  C   ARG A 272      -6.193  16.988   7.128  1.00 91.00           C
ATOM   1855  CB  ARG A 272      -7.183  16.073   5.001  1.00 91.00           C
ATOM   1856  O   ARG A 272      -6.999  17.468   7.918  1.00 91.00           O
ATOM   1857  CG  ARG A 272      -8.628  16.027   5.519  1.00 91.00           C
ATOM   1858  CD  ARG A 272      -9.384  14.824   4.947  1.00 91.00           C
ATOM   1859  NE  ARG A 272      -9.033  13.572   5.646  1.00 91.00           N
ATOM   1860  NH1 ARG A 272     -10.307  12.132   4.393  1.00 91.00           N
ATOM   1861  NH2 ARG A 272      -9.200  11.359   6.172  1.00 91.00           N
ATOM   1862  CZ  ARG A 272      -9.505  12.363   5.399  1.00 91.00           C
ATOM   1863  N   ILE A 273      -5.170  16.232   7.534  1.00 89.69           N
ATOM   1864  CA  ILE A 273      -4.869  16.022   8.958  1.00 89.69           C
ATOM   1865  C   ILE A 273      -4.315  17.295   9.591  1.00 89.69           C
ATOM   1866  CB  ILE A 273      -3.905  14.834   9.156  1.00 89.69           C
ATOM   1867  O   ILE A 273      -4.686  17.616  10.718  1.00 89.69           O
ATOM   1868  CG1 ILE A 273      -4.676  13.523   8.909  1.00 89.69           C
ATOM   1869  CG2 ILE A 273      -3.283  14.846  10.567  1.00 89.69           C
ATOM   1870  CD1 ILE A 273      -3.806  12.282   9.098  1.00 89.69           C
ATOM   1871  N   PHE A 274      -3.418  17.994   8.891  1.00 90.50           N
ATOM   1872  CA  PHE A 274      -2.796  19.214   9.401  1.00 90.50           C
ATOM   1873  C   PHE A 274      -3.779  20.392   9.495  1.00 90.50           C
ATOM   1874  CB  PHE A 274      -1.528  19.529   8.600  1.00 90.50           C
ATOM   1875  O   PHE A 274      -3.581  21.286  10.325  1.00 90.50           O
ATOM   1876  CG  PHE A 274      -0.318  18.794   9.151  1.00 90.50           C
ATOM   1877  CD1 PHE A 274       0.365  19.321  10.262  1.00 90.50           C
ATOM   1878  CD2 PHE A 274       0.104  17.570   8.604  1.00 90.50           C
ATOM   1879  CE1 PHE A 274       1.466  18.636  10.806  1.00 90.50           C
ATOM   1880  CE2 PHE A 274       1.174  16.863   9.176  1.00 90.50           C
ATOM   1881  CZ  PHE A 274       1.864  17.401  10.272  1.00 90.50           C
ATOM   1882  N   ASP A 275      -4.877  20.362   8.737  1.00 88.75           N
ATOM   1883  CA  ASP A 275      -5.980  21.309   8.870  1.00 88.75           C
ATOM   1884  C   ASP A 275      -6.574  21.266  10.291  1.00 88.75           C
ATOM   1885  CB  ASP A 275      -7.068  21.041   7.814  1.00 88.75           C
ATOM   1886  O   ASP A 275      -7.221  20.309  10.711  1.00 88.75           O
ATOM   1887  CG  ASP A 275      -6.695  21.452   6.383  1.00 88.75           C
ATOM   1888  OD1 ASP A 275      -5.767  22.278   6.223  1.00 88.75           O
ATOM   1889  OD2 ASP A 275      -7.436  21.029   5.465  1.00 88.75           O
ATOM   1890  N   ASN A 276      -6.388  22.352  11.047  1.00 83.75           N
ATOM   1891  CA  ASN A 276      -6.813  22.509  12.448  1.00 83.75           C
ATOM   1892  C   ASN A 276      -6.121  21.579  13.464  1.00 83.75           C
ATOM   1893  CB  ASN A 276      -8.347  22.455  12.579  1.00 83.75           C
ATOM   1894  O   ASN A 276      -6.510  21.589  14.638  1.00 83.75           O
ATOM   1895  CG  ASN A 276      -9.053  23.326  11.566  1.00 83.75           C
ATOM   1896  ND2 ASN A 276      -9.774  22.733  10.646  1.00 83.75           N
ATOM   1897  OD1 ASN A 276      -8.951  24.541  11.582  1.00 83.75           O
ATOM   1898  N   PHE A 277      -5.079  20.844  13.060  1.00 90.50           N
ATOM   1899  CA  PHE A 277      -4.356  19.900  13.920  1.00 90.50           C
ATOM   1900  C   PHE A 277      -3.933  20.523  15.248  1.00 90.50           C
ATOM   1901  CB  PHE A 277      -3.104  19.402  13.193  1.00 90.50           C
ATOM   1902  O   PHE A 277      -4.224  19.988  16.313  1.00 90.50           O
ATOM   1903  CG  PHE A 277      -2.342  18.368  13.989  1.00 90.50           C
ATOM   1904  CD1 PHE A 277      -1.208  18.717  14.745  1.00 90.50           C
ATOM   1905  CD2 PHE A 277      -2.820  17.051  14.008  1.00 90.50           C
ATOM   1906  CE1 PHE A 277      -0.570  17.741  15.531  1.00 90.50           C
ATOM   1907  CE2 PHE A 277      -2.226  16.091  14.837  1.00 90.50           C
ATOM   1908  CZ  PHE A 277      -1.088  16.436  15.575  1.00 90.50           C
ATOM   1909  N   GLU A 278      -3.300  21.696  15.186  1.00 92.50           N
ATOM   1910  CA  GLU A 278      -2.791  22.393  16.365  1.00 92.50           C
ATOM   1911  C   GLU A 278      -3.908  22.698  17.373  1.00 92.50           C
ATOM   1912  CB  GLU A 278      -2.107  23.689  15.905  1.00 92.50           C
ATOM   1913  O   GLU A 278      -3.767  22.432  18.565  1.00 92.50           O
ATOM   1914  CG  GLU A 278      -1.296  24.309  17.046  1.00 92.50           C
ATOM   1915  CD  GLU A 278      -0.688  25.675  16.705  1.00 92.50           C
ATOM   1916  OE1 GLU A 278      -0.390  26.410  17.675  1.00 92.50           O
ATOM   1917  OE2 GLU A 278      -0.561  25.992  15.501  1.00 92.50           O
ATOM   1918  N   THR A 279      -5.051  23.195  16.891  1.00 92.00           N
ATOM   1919  CA  THR A 279      -6.196  23.535  17.750  1.00 92.00           C
ATOM   1920  C   THR A 279      -6.778  22.289  18.410  1.00 92.00           C
ATOM   1921  CB  THR A 279      -7.284  24.254  16.941  1.00 92.00           C
ATOM   1922  O   THR A 279      -7.037  22.293  19.615  1.00 92.00           O
ATOM   1923  CG2 THR A 279      -8.512  24.620  17.775  1.00 92.00           C
ATOM   1924  OG1 THR A 279      -6.767  25.464  16.439  1.00 92.00           O
ATOM   1925  N   VAL A 280      -6.957  21.208  17.648  1.00 91.56           N
ATOM   1926  CA  VAL A 280      -7.483  19.948  18.188  1.00 91.56           C
ATOM   1927  C   VAL A 280      -6.496  19.339  19.189  1.00 91.56           C
ATOM   1928  CB  VAL A 280      -7.821  18.967  17.051  1.00 91.56           C
ATOM   1929  O   VAL A 280      -6.897  18.921  20.276  1.00 91.56           O
ATOM   1930  CG1 VAL A 280      -8.359  17.650  17.619  1.00 91.56           C
ATOM   1931  CG2 VAL A 280      -8.911  19.532  16.130  1.00 91.56           C
ATOM   1932  N   MET A 281      -5.197  19.359  18.887  1.00 95.00           N
ATOM   1933  CA  MET A 281      -4.168  18.814  19.770  1.00 95.00           C
ATOM   1934  C   MET A 281      -4.053  19.611  21.077  1.00 95.00           C
ATOM   1935  CB  MET A 281      -2.827  18.737  19.023  1.00 95.00           C
ATOM   1936  O   MET A 281      -3.920  19.018  22.145  1.00 95.00           O
ATOM   1937  CG  MET A 281      -1.810  17.819  19.713  1.00 95.00           C
ATOM   1938  SD  MET A 281      -2.300  16.069  19.752  1.00 95.00           S
ATOM   1939  CE  MET A 281      -2.929  15.919  21.433  1.00 95.00           C
ATOM   1940  N   GLN A 282      -4.196  20.940  21.044  1.00 93.81           N
ATOM   1941  CA  GLN A 282      -4.267  21.758  22.263  1.00 93.81           C
ATOM   1942  C   GLN A 282      -5.449  21.356  23.157  1.00 93.81           C
ATOM   1943  CB  GLN A 282      -4.391  23.243  21.890  1.00 93.81           C
ATOM   1944  O   GLN A 282      -5.298  21.244  24.376  1.00 93.81           O
ATOM   1945  CG  GLN A 282      -3.067  23.839  21.398  1.00 93.81           C
ATOM   1946  CD  GLN A 282      -3.212  25.257  20.847  1.00 93.81           C
ATOM   1947  NE2 GLN A 282      -2.152  25.829  20.318  1.00 93.81           N
ATOM   1948  OE1 GLN A 282      -4.264  25.879  20.899  1.00 93.81           O
ATOM   1949  N   GLN A 283      -6.619  21.104  22.564  1.00 94.75           N
ATOM   1950  CA  GLN A 283      -7.815  20.685  23.301  1.00 94.75           C
ATOM   1951  C   GLN A 283      -7.652  19.293  23.922  1.00 94.75           C
ATOM   1952  CB  GLN A 283      -9.029  20.715  22.367  1.00 94.75           C
ATOM   1953  O   GLN A 283      -7.998  19.100  25.087  1.00 94.75           O
ATOM   1954  CG  GLN A 283      -9.452  22.139  21.987  1.00 94.75           C
ATOM   1955  CD  GLN A 283     -10.584  22.172  20.965  1.00 94.75           C
ATOM   1956  NE2 GLN A 283     -11.165  23.323  20.715  1.00 94.75           N
ATOM   1957  OE1 GLN A 283     -10.991  21.193  20.368  1.00 94.75           O
ATOM   1958  N   ILE A 284      -7.076  18.342  23.183  1.00 92.06           N
ATOM   1959  CA  ILE A 284      -6.782  16.997  23.694  1.00 92.06           C
ATOM   1960  C   ILE A 284      -5.726  17.060  24.806  1.00 92.06           C
ATOM   1961  CB  ILE A 284      -6.337  16.082  22.534  1.00 92.06           C
ATOM   1962  O   ILE A 284      -5.892  16.434  25.852  1.00 92.06           O
ATOM   1963  CG1 ILE A 284      -7.492  15.837  21.545  1.00 92.06           C
ATOM   1964  CG2 ILE A 284      -5.783  14.749  23.067  1.00 92.06           C
ATOM   1965  CD1 ILE A 284      -7.065  15.124  20.254  1.00 92.06           C
ATOM   1966  N   ALA A 285      -4.663  17.848  24.626  1.00 91.44           N
ATOM   1967  CA  ALA A 285      -3.606  18.004  25.623  1.00 91.44           C
ATOM   1968  C   ALA A 285      -4.130  18.590  26.943  1.00 91.44           C
ATOM   1969  CB  ALA A 285      -2.501  18.881  25.036  1.00 91.44           C
ATOM   1970  O   ALA A 285      -3.716  18.155  28.018  1.00 91.44           O
ATOM   1971  N   ALA A 286      -5.098  19.511  26.886  1.00 93.19           N
ATOM   1972  CA  ALA A 286      -5.763  20.040  28.078  1.00 93.19           C
ATOM   1973  C   ALA A 286      -6.519  18.960  28.882  1.00 93.19           C
ATOM   1974  CB  ALA A 286      -6.702  21.171  27.643  1.00 93.19           C
ATOM   1975  O   ALA A 286      -6.733  19.124  30.083  1.00 93.19           O
ATOM   1976  N   GLN A 287      -6.891  17.850  28.238  1.00 94.00           N
ATOM   1977  CA  GLN A 287      -7.549  16.694  28.852  1.00 94.00           C
ATOM   1978  C   GLN A 287      -6.577  15.532  29.129  1.00 94.00           C
ATOM   1979  CB  GLN A 287      -8.723  16.240  27.970  1.00 94.00           C
ATOM   1980  O   GLN A 287      -6.989  14.491  29.633  1.00 94.00           O
ATOM   1981  CG  GLN A 287      -9.747  17.357  27.702  1.00 94.00           C
ATOM   1982  CD  GLN A 287     -10.931  16.878  26.869  1.00 94.00           C
ATOM   1983  NE2 GLN A 287     -11.675  17.772  26.256  1.00 94.00           N
ATOM   1984  OE1 GLN A 287     -11.231  15.702  26.781  1.00 94.00           O
ATOM   1985  N   ALA A 288      -5.274  15.683  28.860  1.00 91.19           N
ATOM   1986  CA  ALA A 288      -4.314  14.578  28.927  1.00 91.19           C
ATOM   1987  C   ALA A 288      -4.271  13.876  30.295  1.00 91.19           C
ATOM   1988  CB  ALA A 288      -2.929  15.111  28.549  1.00 91.19           C
ATOM   1989  O   ALA A 288      -4.072  12.665  30.360  1.00 91.19           O
ATOM   1990  N   GLY A 289      -4.511  14.606  31.390  1.00 90.31           N
ATOM   1991  CA  GLY A 289      -4.548  14.044  32.743  1.00 90.31           C
ATOM   1992  C   GLY A 289      -5.674  13.029  32.991  1.00 90.31           C
ATOM   1993  O   GLY A 289      -5.563  12.240  33.926  1.00 90.31           O
ATOM   1994  N   THR A 290      -6.734  13.021  32.175  1.00 92.19           N
ATOM   1995  CA  THR A 290      -7.859  12.073  32.291  1.00 92.19           C
ATOM   1996  C   THR A 290      -7.794  10.929  31.282  1.00 92.19           C
ATOM   1997  CB  THR A 290      -9.218  12.783  32.166  1.00 92.19           C
ATOM   1998  O   THR A 290      -8.532   9.957  31.426  1.00 92.19           O
ATOM   1999  CG2 THR A 290      -9.391  13.890  33.206  1.00 92.19           C
ATOM   2000  OG1 THR A 290      -9.374  13.406  30.917  1.00 92.19           O
ATOM   2001  N   LEU A 291      -6.932  11.027  30.268  1.00 92.06           N
ATOM   2002  CA  LEU A 291      -6.776  10.016  29.223  1.00 92.06           C
ATOM   2003  C   LEU A 291      -5.757   8.962  29.655  1.00 92.06           C
ATOM   2004  CB  LEU A 291      -6.353  10.701  27.911  1.00 92.06           C
ATOM   2005  O   LEU A 291      -4.651   9.301  30.068  1.00 92.06           O
ATOM   2006  CG  LEU A 291      -7.370  11.718  27.358  1.00 92.06           C
ATOM   2007  CD1 LEU A 291      -6.800  12.386  26.110  1.00 92.06           C
ATOM   2008  CD2 LEU A 291      -8.706  11.068  26.993  1.00 92.06           C
ATOM   2009  N   ASP A 292      -6.088   7.679  29.539  1.00 91.44           N
ATOM   2010  CA  ASP A 292      -5.151   6.593  29.833  1.00 91.44           C
ATOM   2011  C   ASP A 292      -4.446   6.101  28.559  1.00 91.44           C
ATOM   2012  CB  ASP A 292      -5.855   5.459  30.587  1.00 91.44           C
ATOM   2013  O   ASP A 292      -5.089   5.538  27.670  1.00 91.44           O
ATOM   2014  CG  ASP A 292      -4.866   4.332  30.890  1.00 91.44           C
ATOM   2015  OD1 ASP A 292      -3.657   4.646  30.976  1.00 91.44           O
ATOM   2016  OD2 ASP A 292      -5.318   3.168  30.914  1.00 91.44           O
ATOM   2017  N   VAL A 293      -3.127   6.320  28.488  1.00 91.19           N
ATOM   2018  CA  VAL A 293      -2.272   6.020  27.323  1.00 91.19           C
ATOM   2019  C   VAL A 293      -0.920   5.396  27.687  1.00 91.19           C
ATOM   2020  CB  VAL A 293      -2.016   7.274  26.449  1.00 91.19           C
ATOM   2021  O   VAL A 293      -0.122   5.174  26.781  1.00 91.19           O
ATOM   2022  CG1 VAL A 293      -3.302   7.851  25.857  1.00 91.19           C
ATOM   2023  CG2 VAL A 293      -1.273   8.386  27.204  1.00 91.19           C
ATOM   2024  N   GLU A 294      -0.609   5.163  28.970  1.00 89.56           N
ATOM   2025  CA  GLU A 294       0.755   4.767  29.385  1.00 89.56           C
ATOM   2026  C   GLU A 294       1.187   3.455  28.722  1.00 89.56           C
ATOM   2027  CB  GLU A 294       0.876   4.684  30.920  1.00 89.56           C
ATOM   2028  O   GLU A 294       2.219   3.419  28.047  1.00 89.56           O
ATOM   2029  CG  GLU A 294       0.991   6.086  31.538  1.00 89.56           C
ATOM   2030  CD  GLU A 294       1.237   6.105  33.059  1.00 89.56           C
ATOM   2031  OE1 GLU A 294       1.495   7.227  33.557  1.00 89.56           O
ATOM   2032  OE2 GLU A 294       1.115   5.057  33.725  1.00 89.56           O
ATOM   2033  N   ASP A 295       0.324   2.444  28.793  1.00 88.81           N
ATOM   2034  CA  ASP A 295       0.573   1.113  28.232  1.00 88.81           C
ATOM   2035  C   ASP A 295       0.120   0.975  26.771  1.00 88.81           C
ATOM   2036  CB  ASP A 295      -0.105   0.068  29.126  1.00 88.81           C
ATOM   2037  O   ASP A 295       0.242  -0.090  26.169  1.00 88.81           O
ATOM   2038  CG  ASP A 295       0.418   0.097  30.566  1.00 88.81           C
ATOM   2039  OD1 ASP A 295       1.641   0.287  30.747  1.00 88.81           O
ATOM   2040  OD2 ASP A 295      -0.422  -0.086  31.475  1.00 88.81           O
ATOM   2041  N   LEU A 296      -0.415   2.045  26.173  1.00 90.19           N
ATOM   2042  CA  LEU A 296      -0.962   1.970  24.826  1.00 90.19           C
ATOM   2043  C   LEU A 296       0.170   2.017  23.792  1.00 90.19           C
ATOM   2044  CB  LEU A 296      -2.035   3.055  24.625  1.00 90.19           C
ATOM   2045  O   LEU A 296       0.909   3.008  23.685  1.00 90.19           O
ATOM   2046  CG  LEU A 296      -3.055   2.695  23.528  1.00 90.19           C
ATOM   2047  CD1 LEU A 296      -4.057   1.640  23.998  1.00 90.19           C
ATOM   2048  CD2 LEU A 296      -3.878   3.923  23.167  1.00 90.19           C
ATOM   2049  N   ILE A 297       0.278   0.948  23.005  1.00 88.69           N
ATOM   2050  CA  ILE A 297       1.075   0.915  21.773  1.00 88.69           C
ATOM   2051  C   ILE A 297       0.355   1.769  20.712  1.00 88.69           C
ATOM   2052  CB  ILE A 297       1.350  -0.552  21.344  1.00 88.69           C
ATOM   2053  O   ILE A 297      -0.872   1.860  20.694  1.00 88.69           O
ATOM   2054  CG1 ILE A 297       2.088  -1.318  22.469  1.00 88.69           C
ATOM   2055  CG2 ILE A 297       2.170  -0.605  20.046  1.00 88.69           C
ATOM   2056  CD1 ILE A 297       2.266  -2.819  22.204  1.00 88.69           C
ATOM   2057  N   THR A 298       1.079   2.460  19.835  1.00 88.50           N
ATOM   2058  CA  THR A 298       0.410   3.212  18.761  1.00 88.50           C
ATOM   2059  C   THR A 298      -0.130   2.250  17.695  1.00 88.50           C
ATOM   2060  CB  THR A 298       1.320   4.261  18.119  1.00 88.50           C
ATOM   2061  O   THR A 298       0.466   1.191  17.480  1.00 88.50           O
ATOM   2062  CG2 THR A 298       1.929   5.222  19.139  1.00 88.50           C
ATOM   2063  OG1 THR A 298       2.358   3.621  17.427  1.00 88.50           O
ATOM   2064  N   PRO A 299      -1.217   2.590  16.977  1.00 88.69           N
ATOM   2065  CA  PRO A 299      -1.693   1.769  15.866  1.00 88.69           C
ATOM   2066  C   PRO A 299      -0.615   1.482  14.814  1.00 88.69           C
ATOM   2067  CB  PRO A 299      -2.874   2.538  15.272  1.00 88.69           C
ATOM   2068  O   PRO A 299      -0.522   0.357  14.338  1.00 88.69           O
ATOM   2069  CG  PRO A 299      -3.424   3.293  16.476  1.00 88.69           C
ATOM   2070  CD  PRO A 299      -2.166   3.658  17.262  1.00 88.69           C
ATOM   2071  N   LEU A 300       0.260   2.448  14.505  1.00 85.81           N
ATOM   2072  CA  LEU A 300       1.368   2.233  13.565  1.00 85.81           C
ATOM   2073  C   LEU A 300       2.398   1.218  14.087  1.00 85.81           C
ATOM   2074  CB  LEU A 300       2.042   3.579  13.246  1.00 85.81           C
ATOM   2075  O   LEU A 300       2.828   0.337  13.343  1.00 85.81           O
ATOM   2076  CG  LEU A 300       1.187   4.548  12.407  1.00 85.81           C
ATOM   2077  CD1 LEU A 300       1.932   5.876  12.277  1.00 85.81           C
ATOM   2078  CD2 LEU A 300       0.892   4.006  11.008  1.00 85.81           C
ATOM   2079  N   THR A 301       2.768   1.288  15.370  1.00 87.25           N
ATOM   2080  CA  THR A 301       3.681   0.306  15.977  1.00 87.25           C
ATOM   2081  C   THR A 301       3.042  -1.081  16.067  1.00 87.25           C
ATOM   2082  CB  THR A 301       4.136   0.772  17.367  1.00 87.25           C
ATOM   2083  O   THR A 301       3.719  -2.082  15.822  1.00 87.25           O
ATOM   2084  CG2 THR A 301       5.103  -0.201  18.040  1.00 87.25           C
ATOM   2085  OG1 THR A 301       4.826   1.998  17.270  1.00 87.25           O
ATOM   2086  N   LEU A 302       1.742  -1.164  16.365  1.00 86.62           N
ATOM   2087  CA  LEU A 302       1.015  -2.432  16.351  1.00 86.62           C
ATOM   2088  C   LEU A 302       0.958  -3.016  14.935  1.00 86.62           C
ATOM   2089  CB  LEU A 302      -0.389  -2.229  16.941  1.00 86.62           C
ATOM   2090  O   LEU A 302       1.262  -4.193  14.755  1.00 86.62           O
ATOM   2091  CG  LEU A 302      -1.213  -3.529  17.023  1.00 86.62           C
ATOM   2092  CD1 LEU A 302      -0.559  -4.578  17.924  1.00 86.62           C
ATOM   2093  CD2 LEU A 302      -2.590  -3.214  17.601  1.00 86.62           C
ATOM   2094  N   ALA A 303       0.654  -2.188  13.930  1.00 84.94           N
ATOM   2095  CA  ALA A 303       0.623  -2.603  12.532  1.00 84.94           C
ATOM   2096  C   ALA A 303       1.965  -3.177  12.078  1.00 84.94           C
ATOM   2097  CB  ALA A 303       0.218  -1.421  11.643  1.00 84.94           C
ATOM   2098  O   ALA A 303       2.016  -4.240  11.467  1.00 84.94           O
ATOM   2099  N   SER A 304       3.051  -2.497  12.435  1.00 80.38           N
ATOM   2100  CA  SER A 304       4.418  -2.941  12.186  1.00 80.38           C
ATOM   2101  C   SER A 304       4.747  -4.289  12.827  1.00 80.38           C
ATOM   2102  CB  SER A 304       5.340  -1.888  12.772  1.00 80.38           C
ATOM   2103  O   SER A 304       5.249  -5.203  12.164  1.00 80.38           O
ATOM   2104  OG  SER A 304       6.641  -2.413  12.851  1.00 80.38           O
ATOM   2105  N   THR A 305       4.445  -4.422  14.119  1.00 83.56           N
ATOM   2106  CA  THR A 305       4.751  -5.640  14.876  1.00 83.56           C
ATOM   2107  C   THR A 305       3.962  -6.810  14.299  1.00 83.56           C
ATOM   2108  CB  THR A 305       4.441  -5.457  16.368  1.00 83.56           C
ATOM   2109  O   THR A 305       4.531  -7.853  13.992  1.00 83.56           O
ATOM   2110  CG2 THR A 305       4.960  -6.629  17.196  1.00 83.56           C
ATOM   2111  OG1 THR A 305       5.077  -4.297  16.867  1.00 83.56           O
ATOM   2112  N   ALA A 306       2.673  -6.599  14.028  1.00 83.69           N
ATOM   2113  CA  ALA A 306       1.813  -7.591  13.404  1.00 83.69           C
ATOM   2114  C   ALA A 306       2.252  -7.930  11.966  1.00 83.69           C
ATOM   2115  CB  ALA A 306       0.379  -7.064  13.483  1.00 83.69           C
ATOM   2116  O   ALA A 306       2.232  -9.094  11.584  1.00 83.69           O
ATOM   2117  N   ALA A 307       2.723  -6.967  11.170  1.00 79.31           N
ATOM   2118  CA  ALA A 307       3.268  -7.244   9.839  1.00 79.31           C
ATOM   2119  C   ALA A 307       4.537  -8.114   9.907  1.00 79.31           C
ATOM   2120  CB  ALA A 307       3.530  -5.913   9.124  1.00 79.31           C
ATOM   2121  O   ALA A 307       4.689  -9.052   9.120  1.00 79.31           O
ATOM   2122  N   THR A 308       5.409  -7.851  10.883  1.00 78.81           N
ATOM   2123  CA  THR A 308       6.616  -8.652  11.150  1.00 78.81           C
ATOM   2124  C   THR A 308       6.256 -10.071  11.605  1.00 78.81           C
ATOM   2125  CB  THR A 308       7.491  -7.965  12.211  1.00 78.81           C
ATOM   2126  O   THR A 308       6.821 -11.055  11.117  1.00 78.81           O
ATOM   2127  CG2 THR A 308       8.813  -8.699  12.434  1.00 78.81           C
ATOM   2128  OG1 THR A 308       7.815  -6.653  11.804  1.00 78.81           O
ATOM   2129  N   ASP A 309       5.269 -10.208  12.492  1.00 79.19           N
ATOM   2130  CA  ASP A 309       4.765 -11.505  12.951  1.00 79.19           C
ATOM   2131  C   ASP A 309       4.101 -12.283  11.807  1.00 79.19           C
ATOM   2132  CB  ASP A 309       3.784 -11.315  14.118  1.00 79.19           C
ATOM   2133  O   ASP A 309       4.337 -13.483  11.648  1.00 79.19           O
ATOM   2134  CG  ASP A 309       4.445 -10.921  15.445  1.00 79.19           C
ATOM   2135  OD1 ASP A 309       5.690 -11.018  15.547  1.00 79.19           O
ATOM   2136  OD2 ASP A 309       3.678 -10.585  16.378  1.00 79.19           O
ATOM   2137  N   ALA A 310       3.336 -11.610  10.946  1.00 74.00           N
ATOM   2138  CA  ALA A 310       2.748 -12.212   9.752  1.00 74.00           C
ATOM   2139  C   ALA A 310       3.834 -12.752   8.814  1.00 74.00           C
ATOM   2140  CB  ALA A 310       1.872 -11.177   9.037  1.00 74.00           C
ATOM   2141  O   ALA A 310       3.755 -13.902   8.388  1.00 74.00           O
ATOM   2142  N   GLN A 311       4.876 -11.958   8.548  1.00 67.31           N
ATOM   2143  CA  GLN A 311       5.995 -12.357   7.693  1.00 67.31           C
ATOM   2144  C   GLN A 311       6.780 -13.541   8.272  1.00 67.31           C
ATOM   2145  CB  GLN A 311       6.916 -11.143   7.498  1.00 67.31           C
ATOM   2146  O   GLN A 311       7.192 -14.433   7.534  1.00 67.31           O
ATOM   2147  CG  GLN A 311       8.052 -11.420   6.501  1.00 67.31           C
ATOM   2148  CD  GLN A 311       8.931 -10.199   6.249  1.00 67.31           C
ATOM   2149  NE2 GLN A 311       9.937 -10.315   5.413  1.00 67.31           N
ATOM   2150  OE1 GLN A 311       8.733  -9.121   6.778  1.00 67.31           O
ATOM   2151  N   SER A 312       7.002 -13.558   9.587  1.00 72.25           N
ATOM   2152  CA  SER A 312       7.802 -14.603  10.236  1.00 72.25           C
ATOM   2153  C   SER A 312       7.037 -15.910  10.459  1.00 72.25           C
ATOM   2154  CB  SER A 312       8.384 -14.084  11.551  1.00 72.25           C
ATOM   2155  O   SER A 312       7.645 -16.983  10.451  1.00 72.25           O
ATOM   2156  OG  SER A 312       7.365 -13.755  12.466  1.00 72.25           O
ATOM   2157  N   THR A 313       5.715 -15.849  10.643  1.00 76.06           N
ATOM   2158  CA  THR A 313       4.887 -17.024  10.969  1.00 76.06           C
ATOM   2159  C   THR A 313       4.051 -17.541   9.803  1.00 76.06           C
ATOM   2160  CB  THR A 313       3.954 -16.745  12.153  1.00 76.06           C
ATOM   2161  O   THR A 313       3.643 -18.702   9.820  1.00 76.06           O
ATOM   2162  CG2 THR A 313       4.695 -16.286  13.410  1.00 76.06           C
ATOM   2163  OG1 THR A 313       3.003 -15.772  11.806  1.00 76.06           O
ATOM   2164  N   GLY A 314       3.769 -16.703   8.804  1.00 69.81           N
ATOM   2165  CA  GLY A 314       2.813 -17.007   7.741  1.00 69.81           C
ATOM   2166  C   GLY A 314       1.345 -16.921   8.178  1.00 69.81           C
ATOM   2167  O   GLY A 314       0.462 -17.252   7.391  1.00 69.81           O
ATOM   2168  N   TYR A 315       1.055 -16.537   9.427  1.00 80.12           N
ATOM   2169  CA  TYR A 315      -0.300 -16.606   9.968  1.00 80.12           C
ATOM   2170  C   TYR A 315      -1.121 -15.359   9.613  1.00 80.12           C
ATOM   2171  CB  TYR A 315      -0.245 -16.890  11.475  1.00 80.12           C
ATOM   2172  O   TYR A 315      -0.819 -14.247  10.049  1.00 80.12           O
ATOM   2173  CG  TYR A 315      -1.587 -17.160  12.129  1.00 80.12           C
ATOM   2174  CD1 TYR A 315      -1.897 -16.560  13.365  1.00 80.12           C
ATOM   2175  CD2 TYR A 315      -2.504 -18.055  11.538  1.00 80.12           C
ATOM   2176  CE1 TYR A 315      -3.111 -16.863  14.008  1.00 80.12           C
ATOM   2177  CE2 TYR A 315      -3.738 -18.319  12.158  1.00 80.12           C
ATOM   2178  OH  TYR A 315      -5.237 -17.979  13.994  1.00 80.12           O
ATOM   2179  CZ  TYR A 315      -4.048 -17.718  13.393  1.00 80.12           C
ATOM   2180  N   TYR A 316      -2.189 -15.554   8.835  1.00 82.19           N
ATOM   2181  CA  TYR A 316      -3.016 -14.478   8.276  1.00 82.19           C
ATOM   2182  C   TYR A 316      -3.667 -13.572   9.335  1.00 82.19           C
ATOM   2183  CB  TYR A 316      -4.089 -15.089   7.363  1.00 82.19           C
ATOM   2184  O   TYR A 316      -3.875 -12.392   9.072  1.00 82.19           O
ATOM   2185  CG  TYR A 316      -5.213 -15.783   8.110  1.00 82.19           C
ATOM   2186  CD1 TYR A 316      -5.059 -17.112   8.551  1.00 82.19           C
ATOM   2187  CD2 TYR A 316      -6.417 -15.095   8.356  1.00 82.19           C
ATOM   2188  CE1 TYR A 316      -6.101 -17.750   9.249  1.00 82.19           C
ATOM   2189  CE2 TYR A 316      -7.462 -15.736   9.043  1.00 82.19           C
ATOM   2190  OH  TYR A 316      -8.330 -17.676  10.140  1.00 82.19           O
ATOM   2191  CZ  TYR A 316      -7.304 -17.057   9.502  1.00 82.19           C
ATOM   2192  N   ALA A 317      -3.930 -14.062  10.551  1.00 83.75           N
ATOM   2193  CA  ALA A 317      -4.507 -13.235  11.615  1.00 83.75           C
ATOM   2194  C   ALA A 317      -3.582 -12.072  12.030  1.00 83.75           C
ATOM   2195  CB  ALA A 317      -4.839 -14.130  12.809  1.00 83.75           C
ATOM   2196  O   ALA A 317      -4.063 -11.009  12.420  1.00 83.75           O
ATOM   2197  N   TYR A 318      -2.261 -12.228  11.891  1.00 83.56           N
ATOM   2198  CA  TYR A 318      -1.326 -11.120  12.091  1.00 83.56           C
ATOM   2199  C   TYR A 318      -1.392 -10.100  10.951  1.00 83.56           C
ATOM   2200  CB  TYR A 318       0.094 -11.659  12.235  1.00 83.56           C
ATOM   2201  O   TYR A 318      -1.380  -8.898  11.205  1.00 83.56           O
ATOM   2202  CG  TYR A 318       0.370 -12.450  13.487  1.00 83.56           C
ATOM   2203  CD1 TYR A 318       0.122 -11.881  14.747  1.00 83.56           C
ATOM   2204  CD2 TYR A 318       0.949 -13.724  13.387  1.00 83.56           C
ATOM   2205  CE1 TYR A 318       0.451 -12.590  15.914  1.00 83.56           C
ATOM   2206  CE2 TYR A 318       1.280 -14.441  14.549  1.00 83.56           C
ATOM   2207  OH  TYR A 318       1.388 -14.555  16.933  1.00 83.56           O
ATOM   2208  CZ  TYR A 318       1.042 -13.867  15.816  1.00 83.56           C
ATOM   2209  N   ALA A 319      -1.548 -10.551   9.702  1.00 83.62           N
ATOM   2210  CA  ALA A 319      -1.790  -9.645   8.580  1.00 83.62           C
ATOM   2211  C   ALA A 319      -3.113  -8.885   8.775  1.00 83.62           C
ATOM   2212  CB  ALA A 319      -1.755 -10.436   7.267  1.00 83.62           C
ATOM   2213  O   ALA A 319      -3.167  -7.675   8.568  1.00 83.62           O
ATOM   2214  N   ALA A 320      -4.150  -9.562   9.272  1.00 88.06           N
ATOM   2215  CA  ALA A 320      -5.416  -8.935   9.614  1.00 88.06           C
ATOM   2216  C   ALA A 320      -5.271  -7.874  10.709  1.00 88.06           C
ATOM   2217  CB  ALA A 320      -6.404 -10.016  10.049  1.00 88.06           C
ATOM   2218  O   ALA A 320      -5.779  -6.765  10.565  1.00 88.06           O
ATOM   2219  N   ALA A 321      -4.535  -8.181  11.778  1.00 87.31           N
ATOM   2220  CA  ALA A 321      -4.261  -7.222  12.840  1.00 87.31           C
ATOM   2221  C   ALA A 321      -3.486  -6.004  12.325  1.00 87.31           C
ATOM   2222  CB  ALA A 321      -3.509  -7.935  13.962  1.00 87.31           C
ATOM   2223  O   ALA A 321      -3.798  -4.879  12.715  1.00 87.31           O
ATOM   2224  N   ALA A 322      -2.532  -6.201  11.411  1.00 87.00           N
ATOM   2225  CA  ALA A 322      -1.839  -5.098  10.760  1.00 87.00           C
ATOM   2226  C   ALA A 322      -2.796  -4.225   9.937  1.00 87.00           C
ATOM   2227  CB  ALA A 322      -0.679  -5.652   9.930  1.00 87.00           C
ATOM   2228  O   ALA A 322      -2.797  -3.008  10.092  1.00 87.00           O
ATOM   2229  N   LEU A 323      -3.668  -4.839   9.136  1.00 88.06           N
ATOM   2230  CA  LEU A 323      -4.673  -4.144   8.329  1.00 88.06           C
ATOM   2231  C   LEU A 323      -5.666  -3.333   9.170  1.00 88.06           C
ATOM   2232  CB  LEU A 323      -5.413  -5.189   7.478  1.00 88.06           C
ATOM   2233  O   LEU A 323      -5.882  -2.153   8.894  1.00 88.06           O
ATOM   2234  CG  LEU A 323      -4.582  -5.747   6.312  1.00 88.06           C
ATOM   2235  CD1 LEU A 323      -5.368  -6.832   5.579  1.00 88.06           C
ATOM   2236  CD2 LEU A 323      -4.281  -4.621   5.340  1.00 88.06           C
ATOM   2237  N   VAL A 324      -6.217  -3.930  10.229  1.00 90.56           N
ATOM   2238  CA  VAL A 324      -7.123  -3.229  11.152  1.00 90.56           C
ATOM   2239  C   VAL A 324      -6.402  -2.084  11.868  1.00 90.56           C
ATOM   2240  CB  VAL A 324      -7.734  -4.208  12.172  1.00 90.56           C
ATOM   2241  O   VAL A 324      -6.959  -0.999  12.032  1.00 90.56           O
ATOM   2242  CG1 VAL A 324      -8.569  -3.472  13.216  1.00 90.56           C
ATOM   2243  CG2 VAL A 324      -8.668  -5.220  11.501  1.00 90.56           C
ATOM   2244  N   SER A 325      -5.140  -2.294  12.250  1.00 89.56           N
ATOM   2245  CA  SER A 325      -4.304  -1.268  12.888  1.00 89.56           C
ATOM   2246  C   SER A 325      -3.958  -0.113  11.944  1.00 89.56           C
ATOM   2247  CB  SER A 325      -3.010  -1.883  13.417  1.00 89.56           C
ATOM   2248  O   SER A 325      -3.716   1.000  12.412  1.00 89.56           O
ATOM   2249  OG  SER A 325      -3.275  -2.871  14.382  1.00 89.56           O
ATOM   2250  N   LEU A 326      -3.979  -0.347  10.628  1.00 87.00           N
ATOM   2251  CA  LEU A 326      -3.878   0.668   9.571  1.00 87.00           C
ATOM   2252  C   LEU A 326      -5.220   1.360   9.257  1.00 87.00           C
ATOM   2253  CB  LEU A 326      -3.238   0.051   8.313  1.00 87.00           C
ATOM   2254  O   LEU A 326      -5.284   2.155   8.323  1.00 87.00           O
ATOM   2255  CG  LEU A 326      -1.753  -0.316   8.470  1.00 87.00           C
ATOM   2256  CD1 LEU A 326      -1.283  -1.050   7.213  1.00 87.00           C
ATOM   2257  CD2 LEU A 326      -0.845   0.896   8.689  1.00 87.00           C
ATOM   2258  N   GLY A 327      -6.277   1.083  10.029  1.00 88.81           N
ATOM   2259  CA  GLY A 327      -7.575   1.754   9.912  1.00 88.81           C
ATOM   2260  C   GLY A 327      -8.555   1.085   8.960  1.00 88.81           C
ATOM   2261  O   GLY A 327      -9.648   1.615   8.747  1.00 88.81           O
ATOM   2262  N   LEU A 328      -8.204  -0.079   8.404  1.00 89.69           N
ATOM   2263  CA  LEU A 328      -9.092  -0.799   7.504  1.00 89.69           C
ATOM   2264  C   LEU A 328     -10.245  -1.428   8.304  1.00 89.69           C
ATOM   2265  CB  LEU A 328      -8.292  -1.833   6.699  1.00 89.69           C
ATOM   2266  O   LEU A 328      -9.982  -2.236   9.202  1.00 89.69           O
ATOM   2267  CG  LEU A 328      -8.878  -2.057   5.296  1.00 89.69           C
ATOM   2268  CD1 LEU A 328      -8.607  -0.862   4.378  1.00 89.69           C
ATOM   2269  CD2 LEU A 328      -8.188  -3.258   4.671  1.00 89.69           C
ATOM   2270  N   PRO A 329     -11.515  -1.082   8.022  1.00 93.19           N
ATOM   2271  CA  PRO A 329     -12.624  -1.661   8.761  1.00 93.19           C
ATOM   2272  C   PRO A 329     -12.814  -3.134   8.387  1.00 93.19           C
ATOM   2273  CB  PRO A 329     -13.850  -0.798   8.472  1.00 93.19           C
ATOM   2274  O   PRO A 329     -12.532  -3.553   7.262  1.00 93.19           O
ATOM   2275  CG  PRO A 329     -13.324   0.399   7.676  1.00 93.19           C
ATOM   2276  CD  PRO A 329     -12.008  -0.088   7.080  1.00 93.19           C
ATOM   2277  N   LEU A 330     -13.292  -3.919   9.346  1.00 93.94           N
ATOM   2278  CA  LEU A 330     -13.411  -5.370   9.247  1.00 93.94           C
ATOM   2279  C   LEU A 330     -14.853  -5.789   9.526  1.00 93.94           C
ATOM   2280  CB  LEU A 330     -12.410  -5.984  10.242  1.00 93.94           C
ATOM   2281  O   LEU A 330     -15.440  -5.352  10.510  1.00 93.94           O
ATOM   2282  CG  LEU A 330     -12.436  -7.518  10.307  1.00 93.94           C
ATOM   2283  CD1 LEU A 330     -11.873  -8.181   9.054  1.00 93.94           C
ATOM   2284  CD2 LEU A 330     -11.586  -7.988  11.479  1.00 93.94           C
ATOM   2285  N   ALA A 331     -15.434  -6.648   8.694  1.00 94.75           N
ATOM   2286  CA  ALA A 331     -16.722  -7.263   8.979  1.00 94.75           C
ATOM   2287  C   ALA A 331     -16.553  -8.314  10.093  1.00 94.75           C
ATOM   2288  CB  ALA A 331     -17.308  -7.824   7.685  1.00 94.75           C
ATOM   2289  O   ALA A 331     -15.935  -9.360   9.904  1.00 94.75           O
ATOM   2290  N   GLY A 332     -17.110  -8.030  11.268  1.00 90.44           N
ATOM   2291  CA  GLY A 332     -16.830  -8.740  12.513  1.00 90.44           C
ATOM   2292  C   GLY A 332     -15.593  -8.223  13.234  1.00 90.44           C
ATOM   2293  O   GLY A 332     -15.132  -7.109  13.008  1.00 90.44           O
ATOM   2294  N   GLY A 333     -15.108  -8.988  14.204  1.00 86.44           N
ATOM   2295  CA  GLY A 333     -13.849  -8.689  14.889  1.00 86.44           C
ATOM   2296  C   GLY A 333     -12.678  -9.428  14.249  1.00 86.44           C
ATOM   2297  O   GLY A 333     -12.883 -10.324  13.437  1.00 86.44           O
ATOM   2298  N   ILE A 334     -11.443  -9.140  14.673  1.00 86.44           N
ATOM   2299  CA  ILE A 334     -10.254  -9.913  14.233  1.00 86.44           C
ATOM   2300  C   ILE A 334     -10.377 -11.399  14.608  1.00 86.44           C
ATOM   2301  CB  ILE A 334      -8.971  -9.294  14.822  1.00 86.44           C
ATOM   2302  O   ILE A 334      -9.750 -12.281  14.037  1.00 86.44           O
ATOM   2303  CG1 ILE A 334      -8.796  -7.874  14.263  1.00 86.44           C
ATOM   2304  CG2 ILE A 334      -7.731 -10.120  14.444  1.00 86.44           C
ATOM   2305  CD1 ILE A 334      -7.665  -7.119  14.938  1.00 86.44           C
ATOM   2306  N   ASN A 335     -11.238 -11.698  15.567  1.00 83.00           N
ATOM   2307  CA  ASN A 335     -11.576 -13.036  16.008  1.00 83.00           C
ATOM   2308  C   ASN A 335     -12.749 -13.659  15.212  1.00 83.00           C
ATOM   2309  CB  ASN A 335     -11.830 -12.902  17.517  1.00 83.00           C
ATOM   2310  O   ASN A 335     -13.327 -14.638  15.674  1.00 83.00           O
ATOM   2311  CG  ASN A 335     -13.126 -12.196  17.852  1.00 83.00           C
ATOM   2312  ND2 ASN A 335     -13.551 -12.293  19.088  1.00 83.00           N
ATOM   2313  OD1 ASN A 335     -13.756 -11.533  17.044  1.00 83.00           O
ATOM   2314  N   THR A 336     -13.153 -13.075  14.081  1.00 89.69           N
ATOM   2315  CA  THR A 336     -14.260 -13.535  13.229  1.00 89.69           C
ATOM   2316  C   THR A 336     -13.725 -13.943  11.860  1.00 89.69           C
ATOM   2317  CB  THR A 336     -15.329 -12.441  13.067  1.00 89.69           C
ATOM   2318  O   THR A 336     -12.966 -13.198  11.247  1.00 89.69           O
ATOM   2319  CG2 THR A 336     -16.582 -12.929  12.340  1.00 89.69           C
ATOM   2320  OG1 THR A 336     -15.736 -11.984  14.343  1.00 89.69           O
ATOM   2321  N   THR A 337     -14.135 -15.109  11.364  1.00 93.75           N
ATOM   2322  CA  THR A 337     -13.820 -15.574  10.006  1.00 93.75           C
ATOM   2323  C   THR A 337     -15.090 -15.842   9.210  1.00 93.75           C
ATOM   2324  CB  THR A 337     -12.896 -16.801   9.989  1.00 93.75           C
ATOM   2325  O   THR A 337     -16.158 -16.111   9.765  1.00 93.75           O
ATOM   2326  CG2 THR A 337     -11.567 -16.536  10.693  1.00 93.75           C
ATOM   2327  OG1 THR A 337     -13.468 -17.923  10.623  1.00 93.75           O
ATOM   2328  N   MET A 338     -14.982 -15.756   7.889  1.00 96.69           N
ATOM   2329  CA  MET A 338     -16.060 -15.981   6.936  1.00 96.69           C
ATOM   2330  C   MET A 338     -15.636 -16.994   5.880  1.00 96.69           C
ATOM   2331  CB  MET A 338     -16.454 -14.671   6.250  1.00 96.69           C
ATOM   2332  O   MET A 338     -14.475 -17.024   5.480  1.00 96.69           O
ATOM   2333  CG  MET A 338     -16.937 -13.610   7.233  1.00 96.69           C
ATOM   2334  SD  MET A 338     -17.583 -12.163   6.372  1.00 96.69           S
ATOM   2335  CE  MET A 338     -18.116 -11.244   7.815  1.00 96.69           C
ATOM   2336  N   GLU A 339     -16.588 -17.785   5.396  1.00 97.38           N
ATOM   2337  CA  GLU A 339     -16.449 -18.550   4.157  1.00 97.38           C
ATOM   2338  C   GLU A 339     -17.327 -17.885   3.096  1.00 97.38           C
ATOM   2339  CB  GLU A 339     -16.808 -20.037   4.347  1.00 97.38           C
ATOM   2340  O   GLU A 339     -18.548 -17.795   3.270  1.00 97.38           O
ATOM   2341  CG  GLU A 339     -15.894 -20.761   5.359  1.00 97.38           C
ATOM   2342  CD  GLU A 339     -16.322 -22.203   5.705  1.00 97.38           C
ATOM   2343  OE1 GLU A 339     -15.861 -22.720   6.763  1.00 97.38           O
ATOM   2344  OE2 GLU A 339     -17.178 -22.794   5.017  1.00 97.38           O
ATOM   2345  N   ILE A 340     -16.725 -17.420   2.003  1.00 97.56           N
ATOM   2346  CA  ILE A 340     -17.436 -16.809   0.879  1.00 97.56           C
ATOM   2347  C   ILE A 340     -17.351 -17.678  -0.371  1.00 97.56           C
ATOM   2348  CB  ILE A 340     -17.017 -15.346   0.613  1.00 97.56           C
ATOM   2349  O   ILE A 340     -16.372 -18.394  -0.577  1.00 97.56           O
ATOM   2350  CG1 ILE A 340     -15.584 -15.193   0.054  1.00 97.56           C
ATOM   2351  CG2 ILE A 340     -17.222 -14.517   1.895  1.00 97.56           C
ATOM   2352  CD1 ILE A 340     -15.312 -13.761  -0.429  1.00 97.56           C
ATOM   2353  N   GLN A 341     -18.377 -17.592  -1.211  1.00 97.62           N
ATOM   2354  CA  GLN A 341     -18.406 -18.165  -2.548  1.00 97.62           C
ATOM   2355  C   GLN A 341     -18.498 -17.046  -3.586  1.00 97.62           C
ATOM   2356  CB  GLN A 341     -19.561 -19.169  -2.657  1.00 97.62           C
ATOM   2357  O   GLN A 341     -19.413 -16.226  -3.528  1.00 97.62           O
ATOM   2358  CG  GLN A 341     -19.620 -19.788  -4.058  1.00 97.62           C
ATOM   2359  CD  GLN A 341     -20.588 -20.957  -4.139  1.00 97.62           C
ATOM   2360  NE2 GLN A 341     -20.161 -22.078  -4.682  1.00 97.62           N
ATOM   2361  OE1 GLN A 341     -21.729 -20.915  -3.709  1.00 97.62           O
ATOM   2362  N   LEU A 342     -17.559 -17.026  -4.526  1.00 95.50           N
ATOM   2363  CA  LEU A 342     -17.547 -16.118  -5.670  1.00 95.50           C
ATOM   2364  C   LEU A 342     -18.447 -16.644  -6.799  1.00 95.50           C
ATOM   2365  CB  LEU A 342     -16.094 -15.951  -6.150  1.00 95.50           C
ATOM   2366  O   LEU A 342     -18.835 -17.815  -6.806  1.00 95.50           O
ATOM   2367  CG  LEU A 342     -15.101 -15.441  -5.087  1.00 95.50           C
ATOM   2368  CD1 LEU A 342     -13.704 -15.398  -5.703  1.00 95.50           C
ATOM   2369  CD2 LEU A 342     -15.481 -14.054  -4.561  1.00 95.50           C
ATOM   2370  N   ASP A 343     -18.748 -15.792  -7.777  1.00 90.44           N
ATOM   2371  CA  ASP A 343     -19.646 -16.110  -8.902  1.00 90.44           C
ATOM   2372  C   ASP A 343     -19.185 -17.282  -9.772  1.00 90.44           C
ATOM   2373  CB  ASP A 343     -19.761 -14.879  -9.805  1.00 90.44           C
ATOM   2374  O   ASP A 343     -20.002 -18.025 -10.319  1.00 90.44           O
ATOM   2375  CG  ASP A 343     -20.417 -13.715  -9.090  1.00 90.44           C
ATOM   2376  OD1 ASP A 343     -21.225 -13.971  -8.168  1.00 90.44           O
ATOM   2377  OD2 ASP A 343     -20.144 -12.561  -9.479  1.00 90.44           O
ATOM   2378  N   ASP A 344     -17.871 -17.475  -9.878  1.00 88.12           N
ATOM   2379  CA  ASP A 344     -17.254 -18.600 -10.585  1.00 88.12           C
ATOM   2380  C   ASP A 344     -17.306 -19.921  -9.788  1.00 88.12           C
ATOM   2381  CB  ASP A 344     -15.831 -18.212 -11.019  1.00 88.12           C
ATOM   2382  O   ASP A 344     -16.867 -20.971 -10.266  1.00 88.12           O
ATOM   2383  CG  ASP A 344     -14.867 -17.915  -9.865  1.00 88.12           C
ATOM   2384  OD1 ASP A 344     -15.161 -18.309  -8.712  1.00 88.12           O
ATOM   2385  OD2 ASP A 344     -13.813 -17.306 -10.141  1.00 88.12           O
ATOM   2386  N   GLY A 345     -17.882 -19.886  -8.584  1.00 91.81           N
ATOM   2387  CA  GLY A 345     -18.022 -21.014  -7.673  1.00 91.81           C
ATOM   2388  C   GLY A 345     -16.838 -21.208  -6.726  1.00 91.81           C
ATOM   2389  O   GLY A 345     -16.923 -22.092  -5.866  1.00 91.81           O
ATOM   2390  N   THR A 346     -15.775 -20.405  -6.841  1.00 92.00           N
ATOM   2391  CA  THR A 346     -14.606 -20.450  -5.952  1.00 92.00           C
ATOM   2392  C   THR A 346     -15.023 -20.178  -4.514  1.00 92.00           C
ATOM   2393  CB  THR A 346     -13.538 -19.432  -6.375  1.00 92.00           C
ATOM   2394  O   THR A 346     -15.741 -19.219  -4.238  1.00 92.00           O
ATOM   2395  CG2 THR A 346     -12.279 -19.473  -5.507  1.00 92.00           C
ATOM   2396  OG1 THR A 346     -13.131 -19.721  -7.685  1.00 92.00           O
ATOM   2397  N   GLN A 347     -14.565 -21.021  -3.589  1.00 95.12           N
ATOM   2398  CA  GLN A 347     -14.798 -20.852  -2.158  1.00 95.12           C
ATOM   2399  C   GLN A 347     -13.521 -20.394  -1.466  1.00 95.12           C
ATOM   2400  CB  GLN A 347     -15.331 -22.140  -1.523  1.00 95.12           C
ATOM   2401  O   GLN A 347     -12.454 -20.966  -1.691  1.00 95.12           O
ATOM   2402  CG  GLN A 347     -16.739 -22.471  -2.032  1.00 95.12           C
ATOM   2403  CD  GLN A 347     -17.370 -23.661  -1.319  1.00 95.12           C
ATOM   2404  NE2 GLN A 347     -18.566 -24.042  -1.708  1.00 95.12           N
ATOM   2405  OE1 GLN A 347     -16.829 -24.286  -0.422  1.00 95.12           O
ATOM   2406  N   MET A 348     -13.645 -19.390  -0.604  1.00 93.81           N
ATOM   2407  CA  MET A 348     -12.535 -18.836   0.166  1.00 93.81           C
ATOM   2408  C   MET A 348     -12.936 -18.732   1.634  1.00 93.81           C
ATOM   2409  CB  MET A 348     -12.118 -17.468  -0.395  1.00 93.81           C
ATOM   2410  O   MET A 348     -14.034 -18.278   1.945  1.00 93.81           O
ATOM   2411  CG  MET A 348     -11.760 -17.525  -1.885  1.00 93.81           C
ATOM   2412  SD  MET A 348     -11.059 -16.003  -2.574  1.00 93.81           S
ATOM   2413  CE  MET A 348     -12.414 -14.849  -2.271  1.00 93.81           C
ATOM   2414  N   ALA A 349     -12.043 -19.138   2.533  1.00 94.00           N
ATOM   2415  CA  ALA A 349     -12.171 -18.923   3.970  1.00 94.00           C
ATOM   2416  C   ALA A 349     -11.191 -17.827   4.391  1.00 94.00           C
ATOM   2417  CB  ALA A 349     -11.923 -20.239   4.711  1.00 94.00           C
ATOM   2418  O   ALA A 349     -10.063 -17.803   3.894  1.00 94.00           O
ATOM   2419  N   GLY A 350     -11.611 -16.914   5.263  1.00 94.06           N
ATOM   2420  CA  GLY A 350     -10.808 -15.738   5.572  1.00 94.06           C
ATOM   2421  C   GLY A 350     -11.537 -14.644   6.341  1.00 94.06           C
ATOM   2422  O   GLY A 350     -12.466 -14.908   7.101  1.00 94.06           O
ATOM   2423  N   MET A 351     -11.098 -13.404   6.151  1.00 94.94           N
ATOM   2424  CA  MET A 351     -11.608 -12.202   6.810  1.00 94.94           C
ATOM   2425  C   MET A 351     -11.998 -11.150   5.770  1.00 94.94           C
ATOM   2426  CB  MET A 351     -10.534 -11.650   7.753  1.00 94.94           C
ATOM   2427  O   MET A 351     -11.241 -10.886   4.838  1.00 94.94           O
ATOM   2428  CG  MET A 351     -10.267 -12.578   8.939  1.00 94.94           C
ATOM   2429  SD  MET A 351      -9.048 -11.892  10.083  1.00 94.94           S
ATOM   2430  CE  MET A 351      -8.972 -13.199  11.328  1.00 94.94           C
ATOM   2431  N   LEU A 352     -13.168 -10.531   5.935  1.00 95.81           N
ATOM   2432  CA  LEU A 352     -13.697  -9.530   5.006  1.00 95.81           C
ATOM   2433  C   LEU A 352     -13.430  -8.116   5.533  1.00 95.81           C
ATOM   2434  CB  LEU A 352     -15.195  -9.808   4.796  1.00 95.81           C
ATOM   2435  O   LEU A 352     -14.029  -7.695   6.517  1.00 95.81           O
ATOM   2436  CG  LEU A 352     -15.894  -8.828   3.834  1.00 95.81           C
ATOM   2437  CD1 LEU A 352     -15.457  -9.070   2.390  1.00 95.81           C
ATOM   2438  CD2 LEU A 352     -17.409  -9.017   3.904  1.00 95.81           C
ATOM   2439  N   PHE A 353     -12.565  -7.373   4.856  1.00 94.69           N
ATOM   2440  CA  PHE A 353     -12.291  -5.964   5.114  1.00 94.69           C
ATOM   2441  C   PHE A 353     -13.130  -5.096   4.197  1.00 94.69           C
ATOM   2442  CB  PHE A 353     -10.818  -5.666   4.877  1.00 94.69           C
ATOM   2443  O   PHE A 353     -13.131  -5.297   2.983  1.00 94.69           O
ATOM   2444  CG  PHE A 353      -9.917  -6.350   5.866  1.00 94.69           C
ATOM   2445  CD1 PHE A 353      -9.550  -5.672   7.039  1.00 94.69           C
ATOM   2446  CD2 PHE A 353      -9.487  -7.670   5.638  1.00 94.69           C
ATOM   2447  CE1 PHE A 353      -8.735  -6.310   7.979  1.00 94.69           C
ATOM   2448  CE2 PHE A 353      -8.711  -8.322   6.608  1.00 94.69           C
ATOM   2449  CZ  PHE A 353      -8.346  -7.641   7.778  1.00 94.69           C
ATOM   2450  N   THR A 354     -13.840  -4.117   4.744  1.00 94.88           N
ATOM   2451  CA  THR A 354     -14.720  -3.306   3.912  1.00 94.88           C
ATOM   2452  C   THR A 354     -15.119  -1.981   4.533  1.00 94.88           C
ATOM   2453  CB  THR A 354     -15.966  -4.111   3.513  1.00 94.88           C
ATOM   2454  O   THR A 354     -15.334  -1.892   5.735  1.00 94.88           O
ATOM   2455  CG2 THR A 354     -16.852  -4.497   4.698  1.00 94.88           C
ATOM   2456  OG1 THR A 354     -16.714  -3.349   2.600  1.00 94.88           O
ATOM   2457  N   THR A 355     -15.266  -0.953   3.699  1.00 93.38           N
ATOM   2458  CA  THR A 355     -15.928   0.302   4.085  1.00 93.38           C
ATOM   2459  C   THR A 355     -17.446   0.247   3.987  1.00 93.38           C
ATOM   2460  CB  THR A 355     -15.435   1.470   3.237  1.00 93.38           C
ATOM   2461  O   THR A 355     -18.112   1.139   4.510  1.00 93.38           O
ATOM   2462  CG2 THR A 355     -13.983   1.761   3.545  1.00 93.38           C
ATOM   2463  OG1 THR A 355     -15.519   1.182   1.864  1.00 93.38           O
ATOM   2464  N   TRP A 356     -17.992  -0.801   3.365  1.00 95.50           N
ATOM   2465  CA  TRP A 356     -19.422  -0.963   3.174  1.00 95.50           C
ATOM   2466  C   TRP A 356     -20.082  -1.369   4.494  1.00 95.50           C
ATOM   2467  CB  TRP A 356     -19.678  -1.962   2.045  1.00 95.50           C
ATOM   2468  O   TRP A 356     -20.171  -2.553   4.834  1.00 95.50           O
ATOM   2469  CG  TRP A 356     -21.103  -2.105   1.616  1.00 95.50           C
ATOM   2470  CD1 TRP A 356     -22.102  -1.219   1.833  1.00 95.50           C
ATOM   2471  CD2 TRP A 356     -21.693  -3.186   0.841  1.00 95.50           C
ATOM   2472  CE2 TRP A 356     -23.070  -2.888   0.621  1.00 95.50           C
ATOM   2473  CE3 TRP A 356     -21.186  -4.368   0.268  1.00 95.50           C
ATOM   2474  NE1 TRP A 356     -23.268  -1.687   1.265  1.00 95.50           N
ATOM   2475  CH2 TRP A 356     -23.367  -4.886  -0.705  1.00 95.50           C
ATOM   2476  CZ2 TRP A 356     -23.909  -3.724  -0.130  1.00 95.50           C
ATOM   2477  CZ3 TRP A 356     -22.008  -5.197  -0.512  1.00 95.50           C
ATOM   2478  N   ASP A 357     -20.505  -0.353   5.247  1.00 94.88           N
ATOM   2479  CA  ASP A 357     -21.048  -0.469   6.602  1.00 94.88           C
ATOM   2480  C   ASP A 357     -22.491  -0.996   6.598  1.00 94.88           C
ATOM   2481  CB  ASP A 357     -20.890   0.870   7.341  1.00 94.88           C
ATOM   2482  O   ASP A 357     -23.475  -0.255   6.682  1.00 94.88           O
ATOM   2483  CG  ASP A 357     -21.221   0.763   8.836  1.00 94.88           C
ATOM   2484  OD1 ASP A 357     -21.228  -0.375   9.363  1.00 94.88           O
ATOM   2485  OD2 ASP A 357     -21.424   1.833   9.456  1.00 94.88           O
ATOM   2486  N   ILE A 358     -22.607  -2.313   6.434  1.00 96.12           N
ATOM   2487  CA  ILE A 358     -23.860  -3.065   6.484  1.00 96.12           C
ATOM   2488  C   ILE A 358     -23.749  -4.263   7.433  1.00 96.12           C
ATOM   2489  CB  ILE A 358     -24.322  -3.494   5.072  1.00 96.12           C
ATOM   2490  O   ILE A 358     -22.677  -4.620   7.924  1.00 96.12           O
ATOM   2491  CG1 ILE A 358     -23.297  -4.404   4.362  1.00 96.12           C
ATOM   2492  CG2 ILE A 358     -24.666  -2.253   4.230  1.00 96.12           C
ATOM   2493  CD1 ILE A 358     -23.919  -5.192   3.207  1.00 96.12           C
ATOM   2494  N   THR A 359     -24.889  -4.908   7.685  1.00 97.56           N
ATOM   2495  CA  THR A 359     -24.912  -6.235   8.308  1.00 97.56           C
ATOM   2496  C   THR A 359     -24.723  -7.305   7.236  1.00 97.56           C
ATOM   2497  CB  THR A 359     -26.204  -6.458   9.098  1.00 97.56           C
ATOM   2498  O   THR A 359     -25.452  -7.343   6.245  1.00 97.56           O
ATOM   2499  CG2 THR A 359     -26.223  -7.792   9.840  1.00 97.56           C
ATOM   2500  OG1 THR A 359     -26.307  -5.438  10.068  1.00 97.56           O
ATOM   2501  N   TYR A 360     -23.744  -8.172   7.461  1.00 97.75           N
ATOM   2502  CA  TYR A 360     -23.422  -9.323   6.631  1.00 97.75           C
ATOM   2503  C   TYR A 360     -24.068 -10.577   7.223  1.00 97.75           C
ATOM   2504  CB  TYR A 360     -21.899  -9.440   6.553  1.00 97.75           C
ATOM   2505  O   TYR A 360     -23.828 -10.884   8.388  1.00 97.75           O
ATOM   2506  CG  TYR A 360     -21.268  -8.372   5.684  1.00 97.75           C
ATOM   2507  CD1 TYR A 360     -21.340  -8.468   4.279  1.00 97.75           C
ATOM   2508  CD2 TYR A 360     -20.676  -7.243   6.281  1.00 97.75           C
ATOM   2509  CE1 TYR A 360     -20.800  -7.449   3.474  1.00 97.75           C
ATOM   2510  CE2 TYR A 360     -20.150  -6.215   5.477  1.00 97.75           C
ATOM   2511  OH  TYR A 360     -19.760  -5.308   3.290  1.00 97.75           O
ATOM   2512  CZ  TYR A 360     -20.212  -6.318   4.072  1.00 97.75           C
ATOM   2513  N   GLU A 361     -24.876 -11.295   6.448  1.00 98.38           N
ATOM   2514  CA  GLU A 361     -25.690 -12.436   6.877  1.00 98.38           C
ATOM   2515  C   GLU A 361     -25.322 -13.702   6.092  1.00 98.38           C
ATOM   2516  CB  GLU A 361     -27.197 -12.135   6.748  1.00 98.38           C
ATOM   2517  O   GLU A 361     -24.973 -13.655   4.910  1.00 98.38           O
ATOM   2518  CG  GLU A 361     -27.635 -10.863   7.497  1.00 98.38           C
ATOM   2519  CD  GLU A 361     -29.160 -10.703   7.654  1.00 98.38           C
ATOM   2520  OE1 GLU A 361     -29.555  -9.920   8.552  1.00 98.38           O
ATOM   2521  OE2 GLU A 361     -29.931 -11.363   6.926  1.00 98.38           O
ATOM   2522  N   VAL A 362     -25.394 -14.856   6.756  1.00 98.38           N
ATOM   2523  CA  VAL A 362     -25.159 -16.157   6.119  1.00 98.38           C
ATOM   2524  C   VAL A 362     -26.295 -16.484   5.146  1.00 98.38           C
ATOM   2525  CB  VAL A 362     -25.000 -17.272   7.169  1.00 98.38           C
ATOM   2526  O   VAL A 362     -27.466 -16.442   5.507  1.00 98.38           O
ATOM   2527  CG1 VAL A 362     -24.852 -18.654   6.518  1.00 98.38           C
ATOM   2528  CG2 VAL A 362     -23.746 -17.049   8.021  1.00 98.38           C
ATOM   2529  N   GLY A 363     -25.935 -16.896   3.933  1.00 97.88           N
ATOM   2530  CA  GLY A 363     -26.848 -17.264   2.851  1.00 97.88           C
ATOM   2531  C   GLY A 363     -27.144 -16.129   1.871  1.00 97.88           C
ATOM   2532  O   GLY A 363     -27.696 -16.399   0.806  1.00 97.88           O
ATOM   2533  N   GLU A 364     -26.746 -14.896   2.190  1.00 98.38           N
ATOM   2534  CA  GLU A 364     -26.984 -13.730   1.342  1.00 98.38           C
ATOM   2535  C   GLU A 364     -25.874 -13.534   0.300  1.00 98.38           C
ATOM   2536  CB  GLU A 364     -27.177 -12.474   2.207  1.00 98.38           C
ATOM   2537  O   GLU A 364     -24.684 -13.756   0.562  1.00 98.38           O
ATOM   2538  CG  GLU A 364     -28.470 -12.503   3.043  1.00 98.38           C
ATOM   2539  CD  GLU A 364     -29.743 -12.613   2.185  1.00 98.38           C
ATOM   2540  OE1 GLU A 364     -30.642 -13.414   2.536  1.00 98.38           O
ATOM   2541  OE2 GLU A 364     -29.813 -11.917   1.143  1.00 98.38           O
ATOM   2542  N   THR A 365     -26.284 -13.097  -0.894  1.00 98.19           N
ATOM   2543  CA  THR A 365     -25.397 -12.721  -2.001  1.00 98.19           C
ATOM   2544  C   THR A 365     -25.311 -11.203  -2.094  1.00 98.19           C
ATOM   2545  CB  THR A 365     -25.860 -13.301  -3.347  1.00 98.19           C
ATOM   2546  O   THR A 365     -26.317 -10.514  -2.260  1.00 98.19           O
ATOM   2547  CG2 THR A 365     -24.873 -13.000  -4.477  1.00 98.19           C
ATOM   2548  OG1 THR A 365     -26.006 -14.702  -3.288  1.00 98.19           O
ATOM   2549  N   TYR A 366     -24.091 -10.686  -2.044  1.00 98.00           N
ATOM   2550  CA  TYR A 366     -23.780  -9.265  -2.050  1.00 98.00           C
ATOM   2551  C   TYR A 366     -23.157  -8.862  -3.378  1.00 98.00           C
ATOM   2552  CB  TYR A 366     -22.813  -8.981  -0.900  1.00 98.00           C
ATOM   2553  O   TYR A 366     -22.255  -9.542  -3.857  1.00 98.00           O
ATOM   2554  CG  TYR A 366     -23.424  -9.225   0.458  1.00 98.00           C
ATOM   2555  CD1 TYR A 366     -24.206  -8.219   1.055  1.00 98.00           C
ATOM   2556  CD2 TYR A 366     -23.276 -10.480   1.082  1.00 98.00           C
ATOM   2557  CE1 TYR A 366     -24.870  -8.477   2.265  1.00 98.00           C
ATOM   2558  CE2 TYR A 366     -23.935 -10.736   2.299  1.00 98.00           C
ATOM   2559  OH  TYR A 366     -25.419  -9.977   4.023  1.00 98.00           O
ATOM   2560  CZ  TYR A 366     -24.740  -9.735   2.879  1.00 98.00           C
ATOM   2561  N   THR A 367     -23.595  -7.736  -3.946  1.00 97.81           N
ATOM   2562  CA  THR A 367     -22.923  -7.071  -5.074  1.00 97.81           C
ATOM   2563  C   THR A 367     -22.115  -5.901  -4.545  1.00 97.81           C
ATOM   2564  CB  THR A 367     -23.919  -6.544  -6.121  1.00 97.81           C
ATOM   2565  O   THR A 367     -22.693  -5.011  -3.922  1.00 97.81           O
ATOM   2566  CG2 THR A 367     -23.211  -6.034  -7.376  1.00 97.81           C
ATOM   2567  OG1 THR A 367     -24.829  -7.535  -6.536  1.00 97.81           O
ATOM   2568  N   VAL A 368     -20.809  -5.873  -4.814  1.00 97.06           N
ATOM   2569  CA  VAL A 368     -19.932  -4.791  -4.351  1.00 97.06           C
ATOM   2570  C   VAL A 368     -20.389  -3.455  -4.954  1.00 97.06           C
ATOM   2571  CB  VAL A 368     -18.461  -5.059  -4.708  1.00 97.06           C
ATOM   2572  O   VAL A 368     -20.384  -3.307  -6.181  1.00 97.06           O
ATOM   2573  CG1 VAL A 368     -17.573  -3.905  -4.223  1.00 97.06           C
ATOM   2574  CG2 VAL A 368     -17.961  -6.356  -4.065  1.00 97.06           C
ATOM   2575  N   PRO A 369     -20.792  -2.464  -4.141  1.00 97.00           N
ATOM   2576  CA  PRO A 369     -21.220  -1.169  -4.652  1.00 97.00           C
ATOM   2577  C   PRO A 369     -20.026  -0.321  -5.116  1.00 97.00           C
ATOM   2578  CB  PRO A 369     -22.007  -0.523  -3.510  1.00 97.00           C
ATOM   2579  O   PRO A 369     -18.899  -0.451  -4.645  1.00 97.00           O
ATOM   2580  CG  PRO A 369     -21.301  -1.095  -2.291  1.00 97.00           C
ATOM   2581  CD  PRO A 369     -20.944  -2.516  -2.694  1.00 97.00           C
ATOM   2582  N   SER A 370     -20.285   0.599  -6.046  1.00 94.19           N
ATOM   2583  CA  SER A 370     -19.279   1.574  -6.478  1.00 94.19           C
ATOM   2584  C   SER A 370     -18.897   2.511  -5.333  1.00 94.19           C
ATOM   2585  CB  SER A 370     -19.801   2.386  -7.663  1.00 94.19           C
ATOM   2586  O   SER A 370     -19.773   3.061  -4.672  1.00 94.19           O
ATOM   2587  OG  SER A 370     -18.840   3.328  -8.099  1.00 94.19           O
ATOM   2588  N   GLY A 371     -17.598   2.765  -5.176  1.00 89.75           N
ATOM   2589  CA  GLY A 371     -17.060   3.680  -4.166  1.00 89.75           C
ATOM   2590  C   GLY A 371     -16.770   3.030  -2.814  1.00 89.75           C
ATOM   2591  O   GLY A 371     -16.067   3.639  -2.014  1.00 89.75           O
ATOM   2592  N   GLU A 372     -17.235   1.801  -2.585  1.00 92.38           N
ATOM   2593  CA  GLU A 372     -16.826   1.020  -1.424  1.00 92.38           C
ATOM   2594  C   GLU A 372     -15.584   0.195  -1.740  1.00 92.38           C
ATOM   2595  CB  GLU A 372     -17.955   0.112  -0.922  1.00 92.38           C
ATOM   2596  O   GLU A 372     -15.388  -0.291  -2.857  1.00 92.38           O
ATOM   2597  CG  GLU A 372     -19.214   0.879  -0.473  1.00 92.38           C
ATOM   2598  CD  GLU A 372     -19.006   1.831   0.700  1.00 92.38           C
ATOM   2599  OE1 GLU A 372     -19.903   2.668   0.922  1.00 92.38           O
ATOM   2600  OE2 GLU A 372     -17.961   1.697   1.381  1.00 92.38           O
ATOM   2601  N   LEU A 373     -14.749   0.020  -0.726  1.00 90.88           N
ATOM   2602  CA  LEU A 373     -13.624  -0.890  -0.777  1.00 90.88           C
ATOM   2603  C   LEU A 373     -14.030  -2.197  -0.113  1.00 90.88           C
ATOM   2604  CB  LEU A 373     -12.403  -0.219  -0.141  1.00 90.88           C
ATOM   2605  O   LEU A 373     -14.588  -2.204   0.985  1.00 90.88           O
ATOM   2606  CG  LEU A 373     -11.887   0.970  -0.977  1.00 90.88           C
ATOM   2607  CD1 LEU A 373     -10.776   1.681  -0.227  1.00 90.88           C
ATOM   2608  CD2 LEU A 373     -11.315   0.547  -2.332  1.00 90.88           C
ATOM   2609  N   VAL A 374     -13.766  -3.303  -0.800  1.00 93.62           N
ATOM   2610  CA  VAL A 374     -14.043  -4.649  -0.313  1.00 93.62           C
ATOM   2611  C   VAL A 374     -12.820  -5.502  -0.607  1.00 93.62           C
ATOM   2612  CB  VAL A 374     -15.316  -5.238  -0.950  1.00 93.62           C
ATOM   2613  O   VAL A 374     -12.475  -5.736  -1.765  1.00 93.62           O
ATOM   2614  CG1 VAL A 374     -15.652  -6.569  -0.275  1.00 93.62           C
ATOM   2615  CG2 VAL A 374     -16.546  -4.339  -0.780  1.00 93.62           C
ATOM   2616  N   TYR A 375     -12.157  -5.950   0.452  1.00 92.25           N
ATOM   2617  CA  TYR A 375     -11.037  -6.870   0.377  1.00 92.25           C
ATOM   2618  C   TYR A 375     -11.322  -8.126   1.191  1.00 92.25           C
ATOM   2619  CB  TYR A 375      -9.721  -6.230   0.825  1.00 92.25           C
ATOM   2620  O   TYR A 375     -11.906  -8.062   2.268  1.00 92.25           O
ATOM   2621  CG  TYR A 375      -9.310  -4.984   0.078  1.00 92.25           C
ATOM   2622  CD1 TYR A 375      -8.469  -5.078  -1.048  1.00 92.25           C
ATOM   2623  CD2 TYR A 375      -9.729  -3.727   0.549  1.00 92.25           C
ATOM   2624  CE1 TYR A 375      -8.048  -3.908  -1.711  1.00 92.25           C
ATOM   2625  CE2 TYR A 375      -9.297  -2.562  -0.102  1.00 92.25           C
ATOM   2626  OH  TYR A 375      -8.087  -1.497  -1.828  1.00 92.25           O
ATOM   2627  CZ  TYR A 375      -8.471  -2.651  -1.235  1.00 92.25           C
ATOM   2628  N   PHE A 376     -10.864  -9.271   0.712  1.00 93.44           N
ATOM   2629  CA  PHE A 376     -10.954 -10.533   1.428  1.00 93.44           C
ATOM   2630  C   PHE A 376      -9.550 -11.054   1.709  1.00 93.44           C
ATOM   2631  CB  PHE A 376     -11.796 -11.507   0.603  1.00 93.44           C
ATOM   2632  O   PHE A 376      -8.789 -11.252   0.776  1.00 93.44           O
ATOM   2633  CG  PHE A 376     -12.234 -12.700   1.413  1.00 93.44           C
ATOM   2634  CD1 PHE A 376     -11.524 -13.913   1.348  1.00 93.44           C
ATOM   2635  CD2 PHE A 376     -13.340 -12.575   2.271  1.00 93.44           C
ATOM   2636  CE1 PHE A 376     -11.946 -15.007   2.122  1.00 93.44           C
ATOM   2637  CE2 PHE A 376     -13.765 -13.671   3.037  1.00 93.44           C
ATOM   2638  CZ  PHE A 376     -13.078 -14.893   2.948  1.00 93.44           C
ATOM   2639  N   LEU A 377      -9.171 -11.240   2.968  1.00 89.94           N
ATOM   2640  CA  LEU A 377      -7.900 -11.860   3.343  1.00 89.94           C
ATOM   2641  C   LEU A 377      -8.142 -13.345   3.588  1.00 89.94           C
ATOM   2642  CB  LEU A 377      -7.358 -11.165   4.597  1.00 89.94           C
ATOM   2643  O   LEU A 377      -8.795 -13.686   4.572  1.00 89.94           O
ATOM   2644  CG  LEU A 377      -6.035 -11.759   5.110  1.00 89.94           C
ATOM   2645  CD1 LEU A 377      -4.863 -11.453   4.181  1.00 89.94           C
ATOM   2646  CD2 LEU A 377      -5.728 -11.156   6.474  1.00 89.94           C
ATOM   2647  N   ASP A 378      -7.637 -14.217   2.724  1.00 88.88           N
ATOM   2648  CA  ASP A 378      -7.820 -15.656   2.892  1.00 88.88           C
ATOM   2649  C   ASP A 378      -6.911 -16.253   3.984  1.00 88.88           C
ATOM   2650  CB  ASP A 378      -7.759 -16.394   1.539  1.00 88.88           C
ATOM   2651  O   ASP A 378      -5.958 -15.633   4.465  1.00 88.88           O
ATOM   2652  CG  ASP A 378      -6.361 -16.659   0.965  1.00 88.88           C
ATOM   2653  OD1 ASP A 378      -5.341 -16.441   1.651  1.00 88.88           O
ATOM   2654  OD2 ASP A 378      -6.272 -17.161  -0.175  1.00 88.88           O
ATOM   2655  N   GLU A 379      -7.192 -17.495   4.376  1.00 86.62           N
ATOM   2656  CA  GLU A 379      -6.394 -18.228   5.368  1.00 86.62           C
ATOM   2657  C   GLU A 379      -4.944 -18.504   4.922  1.00 86.62           C
ATOM   2658  CB  GLU A 379      -7.084 -19.558   5.711  1.00 86.62           C
ATOM   2659  O   GLU A 379      -4.092 -18.813   5.759  1.00 86.62           O
ATOM   2660  CG  GLU A 379      -8.359 -19.375   6.549  1.00 86.62           C
ATOM   2661  CD  GLU A 379      -9.010 -20.704   6.969  1.00 86.62           C
ATOM   2662  OE1 GLU A 379      -9.854 -20.664   7.897  1.00 86.62           O
ATOM   2663  OE2 GLU A 379      -8.660 -21.766   6.401  1.00 86.62           O
ATOM   2664  N   SER A 380      -4.640 -18.382   3.624  1.00 77.25           N
ATOM   2665  CA  SER A 380      -3.271 -18.464   3.096  1.00 77.25           C
ATOM   2666  C   SER A 380      -2.506 -17.137   3.208  1.00 77.25           C
ATOM   2667  CB  SER A 380      -3.279 -19.026   1.669  1.00 77.25           C
ATOM   2668  O   SER A 380      -1.303 -17.083   2.939  1.00 77.25           O
ATOM   2669  OG  SER A 380      -3.542 -18.073   0.667  1.00 77.25           O
ATOM   2670  N   GLY A 381      -3.188 -16.080   3.656  1.00 74.06           N
ATOM   2671  CA  GLY A 381      -2.657 -14.736   3.825  1.00 74.06           C
ATOM   2672  C   GLY A 381      -2.747 -13.872   2.569  1.00 74.06           C
ATOM   2673  O   GLY A 381      -2.262 -12.746   2.590  1.00 74.06           O
ATOM   2674  N   LEU A 382      -3.362 -14.350   1.488  1.00 78.62           N
ATOM   2675  CA  LEU A 382      -3.546 -13.563   0.271  1.00 78.62           C
ATOM   2676  C   LEU A 382      -4.731 -12.610   0.439  1.00 78.62           C
ATOM   2677  CB  LEU A 382      -3.737 -14.492  -0.938  1.00 78.62           C
ATOM   2678  O   LEU A 382      -5.776 -12.992   0.963  1.00 78.62           O
ATOM   2679  CG  LEU A 382      -2.572 -15.454  -1.212  1.00 78.62           C
ATOM   2680  CD1 LEU A 382      -2.926 -16.396  -2.360  1.00 78.62           C
ATOM   2681  CD2 LEU A 382      -1.287 -14.732  -1.598  1.00 78.62           C
ATOM   2682  N   LEU A 383      -4.577 -11.369  -0.018  1.00 81.75           N
ATOM   2683  CA  LEU A 383      -5.638 -10.366   0.006  1.00 81.75           C
ATOM   2684  C   LEU A 383      -6.310 -10.323  -1.373  1.00 81.75           C
ATOM   2685  CB  LEU A 383      -5.024  -9.027   0.444  1.00 81.75           C
ATOM   2686  O   LEU A 383      -5.659 -10.343  -2.397  1.00 81.75           O
ATOM   2687  CG  LEU A 383      -6.023  -7.908   0.792  1.00 81.75           C
ATOM   2688  CD1 LEU A 383      -6.796  -8.228   2.074  1.00 81.75           C
ATOM   2689  CD2 LEU A 383      -5.286  -6.586   1.019  1.00 81.75           C
ATOM   2690  N   TYR A 384      -7.620 -10.252  -1.468  1.00 85.06           N
ATOM   2691  CA  TYR A 384      -8.318 -10.220  -2.755  1.00 85.06           C
ATOM   2692  C   TYR A 384      -9.133  -8.954  -2.785  1.00 85.06           C
ATOM   2693  CB  TYR A 384      -9.195 -11.463  -2.931  1.00 85.06           C
ATOM   2694  O   TYR A 384      -9.891  -8.722  -1.851  1.00 85.06           O
ATOM   2695  CG  TYR A 384      -8.423 -12.766  -2.946  1.00 85.06           C
ATOM   2696  CD1 TYR A 384      -8.224 -13.477  -4.145  1.00 85.06           C
ATOM   2697  CD2 TYR A 384      -7.938 -13.300  -1.740  1.00 85.06           C
ATOM   2698  CE1 TYR A 384      -7.557 -14.718  -4.112  1.00 85.06           C
ATOM   2699  CE2 TYR A 384      -7.224 -14.499  -1.723  1.00 85.06           C
ATOM   2700  OH  TYR A 384      -6.378 -16.416  -2.869  1.00 85.06           O
ATOM   2701  CZ  TYR A 384      -7.027 -15.223  -2.908  1.00 85.06           C
ATOM   2702  N   LYS A 385      -8.996  -8.134  -3.825  1.00 88.44           N
ATOM   2703  CA  LYS A 385      -9.912  -7.011  -4.014  1.00 88.44           C
ATOM   2704  C   LYS A 385     -11.139  -7.521  -4.751  1.00 88.44           C
ATOM   2705  CB  LYS A 385      -9.202  -5.870  -4.736  1.00 88.44           C
ATOM   2706  O   LYS A 385     -11.024  -8.076  -5.841  1.00 88.44           O
ATOM   2707  CG  LYS A 385     -10.115  -4.658  -4.945  1.00 88.44           C
ATOM   2708  CD  LYS A 385      -9.294  -3.475  -5.466  1.00 88.44           C
ATOM   2709  CE  LYS A 385     -10.219  -2.281  -5.695  1.00 88.44           C
ATOM   2710  NZ  LYS A 385      -9.446  -1.035  -5.921  1.00 88.44           N
ATOM   2711  N   LEU A 386     -12.305  -7.339  -4.146  1.00 91.25           N
ATOM   2712  CA  LEU A 386     -13.577  -7.594  -4.805  1.00 91.25           C
ATOM   2713  C   LEU A 386     -13.987  -6.295  -5.501  1.00 91.25           C
ATOM   2714  CB  LEU A 386     -14.621  -8.122  -3.804  1.00 91.25           C
ATOM   2715  O   LEU A 386     -14.291  -5.298  -4.846  1.00 91.25           O
ATOM   2716  CG  LEU A 386     -14.179  -9.296  -2.908  1.00 91.25           C
ATOM   2717  CD1 LEU A 386     -15.373  -9.836  -2.121  1.00 91.25           C
ATOM   2718  CD2 LEU A 386     -13.599 -10.475  -3.687  1.00 91.25           C
ATOM   2719  N   ASP A 387     -13.910  -6.276  -6.830  1.00 89.56           N
ATOM   2720  CA  ASP A 387     -14.153  -5.060  -7.602  1.00 89.56           C
ATOM   2721  C   ASP A 387     -15.632  -4.654  -7.593  1.00 89.56           C
ATOM   2722  CB  ASP A 387     -13.657  -5.220  -9.042  1.00 89.56           C
ATOM   2723  O   ASP A 387     -16.511  -5.520  -7.509  1.00 89.56           O
ATOM   2724  CG  ASP A 387     -12.134  -5.255  -9.089  1.00 89.56           C
ATOM   2725  OD1 ASP A 387     -11.515  -4.261  -8.633  1.00 89.56           O
ATOM   2726  OD2 ASP A 387     -11.614  -6.281  -9.570  1.00 89.56           O
ATOM   2727  N   PRO A 388     -15.937  -3.352  -7.746  1.00 93.88           N
ATOM   2728  CA  PRO A 388     -17.306  -2.884  -7.914  1.00 93.88           C
ATOM   2729  C   PRO A 388     -18.069  -3.668  -8.988  1.00 93.88           C
ATOM   2730  CB  PRO A 388     -17.188  -1.401  -8.263  1.00 93.88           C
ATOM   2731  O   PRO A 388     -17.611  -3.817 -10.120  1.00 93.88           O
ATOM   2732  CG  PRO A 388     -15.893  -0.989  -7.565  1.00 93.88           C
ATOM   2733  CD  PRO A 388     -15.013  -2.225  -7.738  1.00 93.88           C
ATOM   2734  N   GLY A 389     -19.260  -4.145  -8.632  1.00 95.38           N
ATOM   2735  CA  GLY A 389     -20.125  -4.953  -9.489  1.00 95.38           C
ATOM   2736  C   GLY A 389     -19.892  -6.464  -9.419  1.00 95.38           C
ATOM   2737  O   GLY A 389     -20.753  -7.197  -9.901  1.00 95.38           O
ATOM   2738  N   SER A 390     -18.800  -6.940  -8.811  1.00 95.38           N
ATOM   2739  CA  SER A 390     -18.628  -8.373  -8.520  1.00 95.38           C
ATOM   2740  C   SER A 390     -19.616  -8.837  -7.447  1.00 95.38           C
ATOM   2741  CB  SER A 390     -17.184  -8.707  -8.119  1.00 95.38           C
ATOM   2742  O   SER A 390     -20.009  -8.039  -6.583  1.00 95.38           O
ATOM   2743  OG  SER A 390     -16.795  -8.085  -6.908  1.00 95.38           O
ATOM   2744  N   THR A 391     -20.031 -10.109  -7.497  1.00 96.75           N
ATOM   2745  CA  THR A 391     -20.854 -10.712  -6.446  1.00 96.75           C
ATOM   2746  C   THR A 391     -20.114 -11.773  -5.633  1.00 96.75           C
ATOM   2747  CB  THR A 391     -22.255 -11.168  -6.915  1.00 96.75           C
ATOM   2748  O   THR A 391     -19.211 -12.465  -6.104  1.00 96.75           O
ATOM   2749  CG2 THR A 391     -23.196  -9.989  -7.090  1.00 96.75           C
ATOM   2750  OG1 THR A 391     -22.363 -11.706  -8.189  1.00 96.75           O
ATOM   2751  N   PHE A 392     -20.481 -11.870  -4.355  1.00 97.88           N
ATOM   2752  CA  PHE A 392     -20.017 -12.914  -3.448  1.00 97.88           C
ATOM   2753  C   PHE A 392     -21.138 -13.312  -2.487  1.00 97.88           C
ATOM   2754  CB  PHE A 392     -18.754 -12.469  -2.693  1.00 97.88           C
ATOM   2755  O   PHE A 392     -21.943 -12.483  -2.070  1.00 97.88           O
ATOM   2756  CG  PHE A 392     -18.955 -11.336  -1.700  1.00 97.88           C
ATOM   2757  CD1 PHE A 392     -18.931  -9.999  -2.141  1.00 97.88           C
ATOM   2758  CD2 PHE A 392     -19.164 -11.616  -0.335  1.00 97.88           C
ATOM   2759  CE1 PHE A 392     -19.101  -8.949  -1.222  1.00 97.88           C
ATOM   2760  CE2 PHE A 392     -19.336 -10.564   0.583  1.00 97.88           C
ATOM   2761  CZ  PHE A 392     -19.297  -9.231   0.140  1.00 97.88           C
ATOM   2762  N   THR A 393     -21.198 -14.588  -2.125  1.00 98.44           N
ATOM   2763  CA  THR A 393     -22.181 -15.130  -1.178  1.00 98.44           C
ATOM   2764  C   THR A 393     -21.488 -15.521   0.111  1.00 98.44           C
ATOM   2765  CB  THR A 393     -22.916 -16.333  -1.777  1.00 98.44           C
ATOM   2766  O   THR A 393     -20.510 -16.266   0.072  1.00 98.44           O
ATOM   2767  CG2 THR A 393     -24.014 -16.885  -0.868  1.00 98.44           C
ATOM   2768  OG1 THR A 393     -23.530 -15.940  -2.983  1.00 98.44           O
ATOM   2769  N   ILE A 394     -21.994 -15.073   1.258  1.00 98.31           N
ATOM   2770  CA  ILE A 394     -21.469 -15.515   2.554  1.00 98.31           C
ATOM   2771  C   ILE A 394     -22.095 -16.863   2.884  1.00 98.31           C
ATOM   2772  CB  ILE A 394     -21.694 -14.465   3.655  1.00 98.31           C
ATOM   2773  O   ILE A 394     -23.281 -16.969   3.169  1.00 98.31           O
ATOM   2774  CG1 ILE A 394     -20.915 -13.188   3.275  1.00 98.31           C
ATOM   2775  CG2 ILE A 394     -21.233 -15.015   5.021  1.00 98.31           C
ATOM   2776  CD1 ILE A 394     -21.064 -12.053   4.278  1.00 98.31           C
ATOM   2777  N   THR A 395     -21.293 -17.916   2.853  1.00 98.19           N
ATOM   2778  CA  THR A 395     -21.752 -19.285   3.128  1.00 98.19           C
ATOM   2779  C   THR A 395     -21.628 -19.657   4.600  1.00 98.19           C
ATOM   2780  CB  THR A 395     -21.007 -20.303   2.260  1.00 98.19           C
ATOM   2781  O   THR A 395     -22.357 -20.527   5.080  1.00 98.19           O
ATOM   2782  CG2 THR A 395     -21.191 -20.030   0.767  1.00 98.19           C
ATOM   2783  OG1 THR A 395     -19.628 -20.301   2.531  1.00 98.19           O
ATOM   2784  N   LYS A 396     -20.725 -18.992   5.333  1.00 97.88           N
ATOM   2785  CA  LYS A 396     -20.495 -19.248   6.753  1.00 97.88           C
ATOM   2786  C   LYS A 396     -19.847 -18.060   7.450  1.00 97.88           C
ATOM   2787  CB  LYS A 396     -19.594 -20.485   6.860  1.00 97.88           C
ATOM   2788  O   LYS A 396     -18.998 -17.400   6.861  1.00 97.88           O
ATOM   2789  CG  LYS A 396     -19.721 -21.147   8.223  1.00 97.88           C
ATOM   2790  CD  LYS A 396     -19.130 -22.550   8.148  1.00 97.88           C
ATOM   2791  CE  LYS A 396     -19.386 -23.166   9.510  1.00 97.88           C
ATOM   2792  NZ  LYS A 396     -19.154 -24.621   9.529  1.00 97.88           N
ATOM   2793  N   ILE A 397     -20.182 -17.849   8.721  1.00 97.88           N
ATOM   2794  CA  ILE A 397     -19.474 -16.935   9.629  1.00 97.88           C
ATOM   2795  C   ILE A 397     -19.141 -17.713  10.907  1.00 97.88           C
ATOM   2796  CB  ILE A 397     -20.307 -15.663   9.922  1.00 97.88           C
ATOM   2797  O   ILE A 397     -19.998 -18.431  11.428  1.00 97.88           O
ATOM   2798  CG1 ILE A 397     -20.734 -14.927   8.628  1.00 97.88           C
ATOM   2799  CG2 ILE A 397     -19.500 -14.703  10.817  1.00 97.88           C
ATOM   2800  CD1 ILE A 397     -21.726 -13.781   8.862  1.00 97.88           C
ATOM   2801  N   LYS A 398     -17.908 -17.601  11.410  1.00 94.38           N
ATOM   2802  CA  LYS A 398     -17.450 -18.243  12.652  1.00 94.38           C
ATOM   2803  C   LYS A 398     -16.782 -17.236  13.578  1.00 94.38           C
ATOM   2804  CB  LYS A 398     -16.455 -19.376  12.365  1.00 94.38           C
ATOM   2805  O   LYS A 398     -16.053 -16.361  13.122  1.00 94.38           O
ATOM   2806  CG  LYS A 398     -17.034 -20.539  11.551  1.00 94.38           C
ATOM   2807  CD  LYS A 398     -15.912 -21.541  11.240  1.00 94.38           C
ATOM   2808  CE  LYS A 398     -16.389 -22.534  10.183  1.00 94.38           C
ATOM   2809  NZ  LYS A 398     -15.281 -23.056   9.349  1.00 94.38           N
ATOM   2810  N   ASP A 399     -16.976 -17.409  14.881  1.00 88.25           N
ATOM   2811  CA  ASP A 399     -16.118 -16.782  15.888  1.00 88.25           C
ATOM   2812  C   ASP A 399     -14.820 -17.591  16.112  1.00 88.25           C
ATOM   2813  CB  ASP A 399     -16.918 -16.514  17.184  1.00 88.25           C
ATOM   2814  O   ASP A 399     -14.660 -18.716  15.629  1.00 88.25           O
ATOM   2815  CG  ASP A 399     -17.222 -17.734  18.069  1.00 88.25           C
ATOM   2816  OD1 ASP A 399     -16.649 -18.823  17.857  1.00 88.25           O
ATOM   2817  OD2 ASP A 399     -17.979 -17.594  19.057  1.00 88.25           O
ATOM   2818  N   PHE A 400     -13.894 -17.048  16.902  1.00 78.06           N
ATOM   2819  CA  PHE A 400     -12.615 -17.693  17.233  1.00 78.06           C
ATOM   2820  C   PHE A 400     -12.739 -19.006  18.008  1.00 78.06           C
ATOM   2821  CB  PHE A 400     -11.761 -16.741  18.068  1.00 78.06           C
ATOM   2822  O   PHE A 400     -11.765 -19.748  18.130  1.00 78.06           O
ATOM   2823  CG  PHE A 400     -12.255 -16.503  19.495  1.00 78.06           C
ATOM   2824  CD1 PHE A 400     -13.326 -15.629  19.768  1.00 78.06           C
ATOM   2825  CD2 PHE A 400     -11.630 -17.178  20.562  1.00 78.06           C
ATOM   2826  CE1 PHE A 400     -13.729 -15.394  21.096  1.00 78.06           C
ATOM   2827  CE2 PHE A 400     -12.025 -16.939  21.891  1.00 78.06           C
ATOM   2828  CZ  PHE A 400     -13.060 -16.025  22.158  1.00 78.06           C
ATOM   2829  N   ARG A 401     -13.915 -19.290  18.573  1.00 79.38           N
ATOM   2830  CA  ARG A 401     -14.212 -20.547  19.269  1.00 79.38           C
ATOM   2831  C   ARG A 401     -14.807 -21.584  18.317  1.00 79.38           C
ATOM   2832  CB  ARG A 401     -15.141 -20.272  20.458  1.00 79.38           C
ATOM   2833  O   ARG A 401     -15.081 -22.703  18.747  1.00 79.38           O
ATOM   2834  CG  ARG A 401     -14.537 -19.278  21.453  1.00 79.38           C
ATOM   2835  CD  ARG A 401     -15.502 -19.043  22.613  1.00 79.38           C
ATOM   2836  NE  ARG A 401     -14.896 -18.152  23.615  1.00 79.38           N
ATOM   2837  NH1 ARG A 401     -16.558 -18.282  25.181  1.00 79.38           N
ATOM   2838  NH2 ARG A 401     -14.758 -17.016  25.583  1.00 79.38           N
ATOM   2839  CZ  ARG A 401     -15.403 -17.822  24.786  1.00 79.38           C
ATOM   2840  N   GLY A 402     -14.993 -21.229  17.045  1.00 84.12           N
ATOM   2841  CA  GLY A 402     -15.601 -22.065  16.019  1.00 84.12           C
ATOM   2842  C   GLY A 402     -17.127 -22.101  16.079  1.00 84.12           C
ATOM   2843  O   GLY A 402     -17.722 -22.924  15.380  1.00 84.12           O
ATOM   2844  N   ASN A 403     -17.770 -21.248  16.885  1.00 91.06           N
ATOM   2845  CA  ASN A 403     -19.226 -21.151  16.894  1.00 91.06           C
ATOM   2846  C   ASN A 403     -19.689 -20.456  15.617  1.00 91.06           C
ATOM   2847  CB  ASN A 403     -19.752 -20.388  18.116  1.00 91.06           C
ATOM   2848  O   ASN A 403     -19.143 -19.424  15.228  1.00 91.06           O
ATOM   2849  CG  ASN A 403     -19.246 -20.922  19.436  1.00 91.06           C
ATOM   2850  ND2 ASN A 403     -18.661 -20.075  20.244  1.00 91.06           N
ATOM   2851  OD1 ASN A 403     -19.391 -22.086  19.779  1.00 91.06           O
ATOM   2852  N   GLU A 404     -20.720 -21.007  14.985  1.00 95.81           N
ATOM   2853  CA  GLU A 404     -21.322 -20.403  13.803  1.00 95.81           C
ATOM   2854  C   GLU A 404     -22.184 -19.201  14.198  1.00 95.81           C
ATOM   2855  CB  GLU A 404     -22.125 -21.443  13.008  1.00 95.81           C
ATOM   2856  O   GLU A 404     -23.030 -19.287  15.093  1.00 95.81           O
ATOM   2857  CG  GLU A 404     -21.210 -22.561  12.479  1.00 95.81           C
ATOM   2858  CD  GLU A 404     -21.931 -23.622  11.635  1.00 95.81           C
ATOM   2859  OE1 GLU A 404     -21.222 -24.576  11.216  1.00 95.81           O
ATOM   2860  OE2 GLU A 404     -23.141 -23.489  11.371  1.00 95.81           O
ATOM   2861  N   LEU A 405     -21.975 -18.083  13.509  1.00 96.56           N
ATOM   2862  CA  LEU A 405     -22.772 -16.869  13.632  1.00 96.56           C
ATOM   2863  C   LEU A 405     -23.717 -16.771  12.432  1.00 96.56           C
ATOM   2864  CB  LEU A 405     -21.851 -15.639  13.745  1.00 96.56           C
ATOM   2865  O   LEU A 405     -23.382 -17.211  11.335  1.00 96.56           O
ATOM   2866  CG  LEU A 405     -20.802 -15.698  14.874  1.00 96.56           C
ATOM   2867  CD1 LEU A 405     -19.943 -14.434  14.844  1.00 96.56           C
ATOM   2868  CD2 LEU A 405     -21.447 -15.806  16.259  1.00 96.56           C
ATOM   2869  N   GLN A 406     -24.903 -16.197  12.636  1.00 97.50           N
ATOM   2870  CA  GLN A 406     -25.852 -15.956  11.540  1.00 97.50           C
ATOM   2871  C   GLN A 406     -25.561 -14.648  10.802  1.00 97.50           C
ATOM   2872  CB  GLN A 406     -27.290 -15.959  12.078  1.00 97.50           C
ATOM   2873  O   GLN A 406     -25.873 -14.529   9.622  1.00 97.50           O
ATOM   2874  CG  GLN A 406     -27.716 -17.325  12.636  1.00 97.50           C
ATOM   2875  CD  GLN A 406     -27.648 -18.430  11.587  1.00 97.50           C
ATOM   2876  NE2 GLN A 406     -26.856 -19.460  11.789  1.00 97.50           N
ATOM   2877  OE1 GLN A 406     -28.311 -18.398  10.570  1.00 97.50           O
ATOM   2878  N   SER A 407     -24.957 -13.677  11.489  1.00 97.06           N
ATOM   2879  CA  SER A 407     -24.609 -12.385  10.917  1.00 97.06           C
ATOM   2880  C   SER A 407     -23.460 -11.707  11.661  1.00 97.06           C
ATOM   2881  CB  SER A 407     -25.842 -11.473  10.884  1.00 97.06           C
ATOM   2882  O   SER A 407     -23.074 -12.131  12.755  1.00 97.06           O
ATOM   2883  OG  SER A 407     -26.320 -11.171  12.182  1.00 97.06           O
ATOM   2884  N   THR A 408     -22.911 -10.652  11.061  1.00 96.38           N
ATOM   2885  CA  THR A 408     -21.937  -9.751  11.680  1.00 96.38           C
ATOM   2886  C   THR A 408     -22.043  -8.334  11.109  1.00 96.38           C
ATOM   2887  CB  THR A 408     -20.526 -10.314  11.519  1.00 96.38           C
ATOM   2888  O   THR A 408     -22.604  -8.132  10.035  1.00 96.38           O
ATOM   2889  CG2 THR A 408     -19.921 -10.151  10.135  1.00 96.38           C
ATOM   2890  OG1 THR A 408     -19.674  -9.646  12.400  1.00 96.38           O
ATOM   2891  N   THR A 409     -21.495  -7.346  11.811  1.00 95.75           N
ATOM   2892  CA  THR A 409     -21.444  -5.935  11.388  1.00 95.75           C
ATOM   2893  C   THR A 409     -20.006  -5.491  11.160  1.00 95.75           C
ATOM   2894  CB  THR A 409     -22.102  -5.015  12.427  1.00 95.75           C
ATOM   2895  O   THR A 409     -19.074  -6.140  11.633  1.00 95.75           O
ATOM   2896  CG2 THR A 409     -23.584  -5.342  12.599  1.00 95.75           C
ATOM   2897  OG1 THR A 409     -21.485  -5.156  13.690  1.00 95.75           O
ATOM   2898  N   VAL A 410     -19.805  -4.375  10.464  1.00 95.31           N
ATOM   2899  CA  VAL A 410     -18.469  -3.796  10.291  1.00 95.31           C
ATOM   2900  C   VAL A 410     -17.998  -3.139  11.588  1.00 95.31           C
ATOM   2901  CB  VAL A 410     -18.429  -2.833   9.094  1.00 95.31           C
ATOM   2902  O   VAL A 410     -18.723  -2.373  12.216  1.00 95.31           O
ATOM   2903  CG1 VAL A 410     -17.026  -2.260   8.877  1.00 95.31           C
ATOM   2904  CG2 VAL A 410     -18.825  -3.574   7.811  1.00 95.31           C
ATOM   2905  N   ASN A 411     -16.768  -3.441  11.995  1.00 91.56           N
ATOM   2906  CA  ASN A 411     -16.075  -2.801  13.100  1.00 91.56           C
ATOM   2907  C   ASN A 411     -14.924  -1.949  12.568  1.00 91.56           C
ATOM   2908  CB  ASN A 411     -15.576  -3.856  14.095  1.00 91.56           C
ATOM   2909  O   ASN A 411     -14.089  -2.405  11.781  1.00 91.56           O
ATOM   2910  CG  ASN A 411     -16.713  -4.530  14.837  1.00 91.56           C
ATOM   2911  ND2 ASN A 411     -16.701  -5.832  14.922  1.00 91.56           N
ATOM   2912  OD1 ASN A 411     -17.608  -3.907  15.377  1.00 91.56           O
ATOM   2913  N   LYS A 412     -14.849  -0.711  13.060  1.00 90.25           N
ATOM   2914  CA  LYS A 412     -13.755   0.220  12.784  1.00 90.25           C
ATOM   2915  C   LYS A 412     -13.054   0.575  14.091  1.00 90.25           C
ATOM   2916  CB  LYS A 412     -14.310   1.445  12.038  1.00 90.25           C
ATOM   2917  O   LYS A 412     -13.577   1.362  14.870  1.00 90.25           O
ATOM   2918  CG  LYS A 412     -13.153   2.309  11.527  1.00 90.25           C
ATOM   2919  CD  LYS A 412     -13.625   3.495  10.678  1.00 90.25           C
ATOM   2920  CE  LYS A 412     -12.356   4.180  10.153  1.00 90.25           C
ATOM   2921  NZ  LYS A 412     -12.601   5.454   9.443  1.00 90.25           N
ATOM   2922  N   TYR A 413     -11.881  -0.015  14.311  1.00 84.75           N
ATOM   2923  CA  TYR A 413     -11.113   0.125  15.556  1.00 84.75           C
ATOM   2924  C   TYR A 413     -10.263   1.390  15.612  1.00 84.75           C
ATOM   2925  CB  TYR A 413     -10.173  -1.072  15.697  1.00 84.75           C
ATOM   2926  O   TYR A 413      -9.949   1.876  16.693  1.00 84.75           O
ATOM   2927  CG  TYR A 413     -10.864  -2.399  15.906  1.00 84.75           C
ATOM   2928  CD1 TYR A 413     -10.973  -2.919  17.208  1.00 84.75           C
ATOM   2929  CD2 TYR A 413     -11.351  -3.137  14.807  1.00 84.75           C
ATOM   2930  CE1 TYR A 413     -11.473  -4.218  17.402  1.00 84.75           C
ATOM   2931  CE2 TYR A 413     -11.877  -4.425  15.000  1.00 84.75           C
ATOM   2932  OH  TYR A 413     -12.260  -6.276  16.469  1.00 84.75           O
ATOM   2933  CZ  TYR A 413     -11.904  -4.979  16.294  1.00 84.75           C
ATOM   2934  N   VAL A 414      -9.844   1.896  14.452  1.00 83.94           N
ATOM   2935  CA  VAL A 414      -8.990   3.075  14.322  1.00 83.94           C
ATOM   2936  C   VAL A 414      -9.710   4.059  13.413  1.00 83.94           C
ATOM   2937  CB  VAL A 414      -7.585   2.704  13.811  1.00 83.94           C
ATOM   2938  O   VAL A 414      -9.947   3.762  12.244  1.00 83.94           O
ATOM   2939  CG1 VAL A 414      -6.661   3.919  13.831  1.00 83.94           C
ATOM   2940  CG2 VAL A 414      -6.921   1.613  14.661  1.00 83.94           C
ATOM   2941  N   ARG A 415     -10.111   5.209  13.960  1.00 86.81           N
ATOM   2942  CA  ARG A 415     -10.726   6.310  13.206  1.00 86.81           C
ATOM   2943  C   ARG A 415     -10.247   7.663  13.721  1.00 86.81           C
ATOM   2944  CB  ARG A 415     -12.266   6.195  13.185  1.00 86.81           C
ATOM   2945  O   ARG A 415      -9.920   7.802  14.901  1.00 86.81           O
ATOM   2946  CG  ARG A 415     -12.949   6.115  14.554  1.00 86.81           C
ATOM   2947  CD  ARG A 415     -14.477   6.252  14.462  1.00 86.81           C
ATOM   2948  NE  ARG A 415     -15.117   6.365  15.792  1.00 86.81           N
ATOM   2949  NH1 ARG A 415     -15.368   4.125  16.243  1.00 86.81           N
ATOM   2950  NH2 ARG A 415     -15.893   5.587  17.799  1.00 86.81           N
ATOM   2951  CZ  ARG A 415     -15.467   5.370  16.591  1.00 86.81           C
ATOM   2952  N   GLN A 416     -10.206   8.663  12.850  1.00 82.81           N
ATOM   2953  CA  GLN A 416     -10.132  10.053  13.273  1.00 82.81           C
ATOM   2954  C   GLN A 416     -11.426  10.414  14.011  1.00 82.81           C
ATOM   2955  CB  GLN A 416      -9.859  10.947  12.057  1.00 82.81           C
ATOM   2956  O   GLN A 416     -12.527  10.149  13.525  1.00 82.81           O
ATOM   2957  CG  GLN A 416      -9.612  12.408  12.457  1.00 82.81           C
ATOM   2958  CD  GLN A 416      -9.209  13.300  11.284  1.00 82.81           C
ATOM   2959  NE2 GLN A 416      -8.930  14.559  11.542  1.00 82.81           N
ATOM   2960  OE1 GLN A 416      -9.139  12.908  10.129  1.00 82.81           O
ATOM   2961  N   VAL A 417     -11.285  10.998  15.198  1.00 84.69           N
ATOM   2962  CA  VAL A 417     -12.406  11.345  16.077  1.00 84.69           C
ATOM   2963  C   VAL A 417     -12.302  12.782  16.562  1.00 84.69           C
ATOM   2964  CB  VAL A 417     -12.533  10.390  17.276  1.00 84.69           C
ATOM   2965  O   VAL A 417     -11.215  13.363  16.605  1.00 84.69           O
ATOM   2966  CG1 VAL A 417     -12.831   8.961  16.843  1.00 84.69           C
ATOM   2967  CG2 VAL A 417     -11.310  10.383  18.200  1.00 84.69           C
ATOM   2968  N   ASN A 418     -13.441  13.340  16.962  1.00 86.75           N
ATOM   2969  CA  ASN A 418     -13.488  14.618  17.664  1.00 86.75           C
ATOM   2970  C   ASN A 418     -12.884  14.487  19.071  1.00 86.75           C
ATOM   2971  CB  ASN A 418     -14.944  15.100  17.723  1.00 86.75           C
ATOM   2972  O   ASN A 418     -12.796  13.390  19.620  1.00 86.75           O
ATOM   2973  CG  ASN A 418     -15.515  15.352  16.342  1.00 86.75           C
ATOM   2974  ND2 ASN A 418     -16.655  14.779  16.036  1.00 86.75           N
ATOM   2975  OD1 ASN A 418     -14.943  16.059  15.530  1.00 86.75           O
ATOM   2976  N   VAL A 419     -12.526  15.619  19.686  1.00 87.00           N
ATOM   2977  CA  VAL A 419     -11.911  15.662  21.028  1.00 87.00           C
ATOM   2978  C   VAL A 419     -12.718  14.879  22.066  1.00 87.00           C
ATOM   2979  CB  VAL A 419     -11.727  17.117  21.494  1.00 87.00           C
ATOM   2980  O   VAL A 419     -12.143  14.103  22.825  1.00 87.00           O
ATOM   2981  CG1 VAL A 419     -11.083  17.212  22.883  1.00 87.00           C
ATOM   2982  CG2 VAL A 419     -10.825  17.859  20.509  1.00 87.00           C
ATOM   2983  N   ASP A 420     -14.045  15.020  22.053  1.00 90.00           N
ATOM   2984  CA  ASP A 420     -14.942  14.380  23.026  1.00 90.00           C
ATOM   2985  C   ASP A 420     -14.993  12.844  22.897  1.00 90.00           C
ATOM   2986  CB  ASP A 420     -16.350  14.983  22.880  1.00 90.00           C
ATOM   2987  O   ASP A 420     -15.402  12.147  23.825  1.00 90.00           O
ATOM   2988  CG  ASP A 420     -16.423  16.486  23.191  1.00 90.00           C
ATOM   2989  OD1 ASP A 420     -15.553  16.993  23.937  1.00 90.00           O
ATOM   2990  OD2 ASP A 420     -17.363  17.132  22.676  1.00 90.00           O
ATOM   2991  N   GLU A 421     -14.547  12.301  21.764  1.00 91.12           N
ATOM   2992  CA  GLU A 421     -14.562  10.870  21.447  1.00 91.12           C
ATOM   2993  C   GLU A 421     -13.184  10.206  21.618  1.00 91.12           C
ATOM   2994  CB  GLU A 421     -15.074  10.706  20.014  1.00 91.12           C
ATOM   2995  O   GLU A 421     -13.073   8.981  21.533  1.00 91.12           O
ATOM   2996  CG  GLU A 421     -16.581  10.938  19.846  1.00 91.12           C
ATOM   2997  CD  GLU A 421     -16.969  10.944  18.358  1.00 91.12           C
ATOM   2998  OE1 GLU A 421     -17.812  11.792  17.980  1.00 91.12           O
ATOM   2999  OE2 GLU A 421     -16.388  10.143  17.588  1.00 91.12           O
ATOM   3000  N   VAL A 422     -12.125  10.975  21.907  1.00 90.88           N
ATOM   3001  CA  VAL A 422     -10.748  10.455  22.017  1.00 90.88           C
ATOM   3002  C   VAL A 422     -10.638   9.351  23.065  1.00 90.88           C
ATOM   3003  CB  VAL A 422      -9.751  11.592  22.312  1.00 90.88           C
ATOM   3004  O   VAL A 422     -10.003   8.331  22.816  1.00 90.88           O
ATOM   3005  CG1 VAL A 422      -8.342  11.089  22.659  1.00 90.88           C
ATOM   3006  CG2 VAL A 422      -9.622  12.488  21.078  1.00 90.88           C
ATOM   3007  N   ALA A 423     -11.287   9.499  24.221  1.00 91.25           N
ATOM   3008  CA  ALA A 423     -11.247   8.474  25.264  1.00 91.25           C
ATOM   3009  C   ALA A 423     -11.844   7.133  24.795  1.00 91.25           C
ATOM   3010  CB  ALA A 423     -11.974   9.009  26.501  1.00 91.25           C
ATOM   3011  O   ALA A 423     -11.276   6.078  25.077  1.00 91.25           O
ATOM   3012  N   GLN A 424     -12.957   7.173  24.052  1.00 91.88           N
ATOM   3013  CA  GLN A 424     -13.567   5.975  23.470  1.00 91.88           C
ATOM   3014  C   GLN A 424     -12.638   5.353  22.424  1.00 91.88           C
ATOM   3015  CB  GLN A 424     -14.933   6.336  22.863  1.00 91.88           C
ATOM   3016  O   GLN A 424     -12.404   4.148  22.445  1.00 91.88           O
ATOM   3017  CG  GLN A 424     -15.597   5.114  22.210  1.00 91.88           C
ATOM   3018  CD  GLN A 424     -16.923   5.423  21.531  1.00 91.88           C
ATOM   3019  NE2 GLN A 424     -17.367   4.550  20.655  1.00 91.88           N
ATOM   3020  OE1 GLN A 424     -17.576   6.426  21.767  1.00 91.88           O
ATOM   3021  N   GLN A 425     -12.065   6.179  21.551  1.00 91.50           N
ATOM   3022  CA  GLN A 425     -11.148   5.735  20.508  1.00 91.50           C
ATOM   3023  C   GLN A 425      -9.900   5.034  21.076  1.00 91.50           C
ATOM   3024  CB  GLN A 425     -10.789   6.973  19.676  1.00 91.50           C
ATOM   3025  O   GLN A 425      -9.463   4.011  20.549  1.00 91.50           O
ATOM   3026  CG  GLN A 425      -9.878   6.659  18.492  1.00 91.50           C
ATOM   3027  CD  GLN A 425     -10.480   5.603  17.589  1.00 91.50           C
ATOM   3028  NE2 GLN A 425      -9.753   4.552  17.317  1.00 91.50           N
ATOM   3029  OE1 GLN A 425     -11.616   5.683  17.169  1.00 91.50           O
ATOM   3030  N   LEU A 426      -9.340   5.538  22.180  1.00 91.81           N
ATOM   3031  CA  LEU A 426      -8.214   4.895  22.866  1.00 91.81           C
ATOM   3032  C   LEU A 426      -8.601   3.533  23.467  1.00 91.81           C
ATOM   3033  CB  LEU A 426      -7.665   5.839  23.950  1.00 91.81           C
ATOM   3034  O   LEU A 426      -7.781   2.615  23.467  1.00 91.81           O
ATOM   3035  CG  LEU A 426      -7.012   7.134  23.426  1.00 91.81           C
ATOM   3036  CD1 LEU A 426      -6.702   8.044  24.617  1.00 91.81           C
ATOM   3037  CD2 LEU A 426      -5.721   6.894  22.648  1.00 91.81           C
ATOM   3038  N   GLU A 427      -9.841   3.365  23.939  1.00 91.56           N
ATOM   3039  CA  GLU A 427     -10.332   2.066  24.422  1.00 91.56           C
ATOM   3040  C   GLU A 427     -10.573   1.068  23.280  1.00 91.56           C
ATOM   3041  CB  GLU A 427     -11.598   2.256  25.278  1.00 91.56           C
ATOM   3042  O   GLU A 427     -10.284  -0.122  23.430  1.00 91.56           O
ATOM   3043  CG  GLU A 427     -12.076   0.961  25.971  1.00 91.56           C
ATOM   3044  CD  GLU A 427     -11.021   0.316  26.896  1.00 91.56           C
ATOM   3045  OE1 GLU A 427     -11.072  -0.913  27.139  1.00 91.56           O
ATOM   3046  OE2 GLU A 427     -10.124   1.043  27.384  1.00 91.56           O
ATOM   3047  N   GLU A 428     -11.035   1.533  22.117  1.00 91.19           N
ATOM   3048  CA  GLU A 428     -11.145   0.706  20.906  1.00 91.19           C
ATOM   3049  C   GLU A 428      -9.755   0.200  20.462  1.00 91.19           C
ATOM   3050  CB  GLU A 428     -11.874   1.484  19.787  1.00 91.19           C
ATOM   3051  O   GLU A 428      -9.588  -0.994  20.193  1.00 91.19           O
ATOM   3052  CG  GLU A 428     -13.376   1.717  20.083  1.00 91.19           C
ATOM   3053  CD  GLU A 428     -14.109   2.594  19.040  1.00 91.19           C
ATOM   3054  OE1 GLU A 428     -15.234   3.094  19.316  1.00 91.19           O
ATOM   3055  OE2 GLU A 428     -13.590   2.791  17.926  1.00 91.19           O
ATOM   3056  N   ILE A 429      -8.722   1.054  20.509  1.00 90.75           N
ATOM   3057  CA  ILE A 429      -7.322   0.665  20.241  1.00 90.75           C
ATOM   3058  C   ILE A 429      -6.793  -0.314  21.301  1.00 90.75           C
ATOM   3059  CB  ILE A 429      -6.417   1.916  20.129  1.00 90.75           C
ATOM   3060  O   ILE A 429      -6.123  -1.291  20.967  1.00 90.75           O
ATOM   3061  CG1 ILE A 429      -6.814   2.747  18.890  1.00 90.75           C
ATOM   3062  CG2 ILE A 429      -4.924   1.534  20.024  1.00 90.75           C
ATOM   3063  CD1 ILE A 429      -6.230   4.164  18.881  1.00 90.75           C
ATOM   3064  N   ARG A 430      -7.111  -0.105  22.584  1.00 91.88           N
ATOM   3065  CA  ARG A 430      -6.734  -1.038  23.660  1.00 91.88           C
ATOM   3066  C   ARG A 430      -7.407  -2.402  23.478  1.00 91.88           C
ATOM   3067  CB  ARG A 430      -7.089  -0.400  25.013  1.00 91.88           C
ATOM   3068  O   ARG A 430      -6.799  -3.438  23.736  1.00 91.88           O
ATOM   3069  CG  ARG A 430      -6.543  -1.209  26.199  1.00 91.88           C
ATOM   3070  CD  ARG A 430      -6.960  -0.609  27.551  1.00 91.88           C
ATOM   3071  NE  ARG A 430      -6.176   0.585  27.919  1.00 91.88           N
ATOM   3072  NH1 ARG A 430      -7.711   2.250  27.437  1.00 91.88           N
ATOM   3073  NH2 ARG A 430      -5.685   2.770  28.170  1.00 91.88           N
ATOM   3074  CZ  ARG A 430      -6.539   1.853  27.835  1.00 91.88           C
ATOM   3075  N   THR A 431      -8.655  -2.415  23.018  1.00 89.94           N
ATOM   3076  CA  THR A 431      -9.387  -3.648  22.696  1.00 89.94           C
ATOM   3077  C   THR A 431      -8.726  -4.385  21.537  1.00 89.94           C
ATOM   3078  CB  THR A 431     -10.855  -3.346  22.371  1.00 89.94           C
ATOM   3079  O   THR A 431      -8.510  -5.591  21.633  1.00 89.94           O
ATOM   3080  CG2 THR A 431     -11.650  -4.612  22.046  1.00 89.94           C
ATOM   3081  OG1 THR A 431     -11.459  -2.761  23.500  1.00 89.94           O
ATOM   3082  N   LEU A 432      -8.342  -3.662  20.482  1.00 88.75           N
ATOM   3083  CA  LEU A 432      -7.571  -4.200  19.363  1.00 88.75           C
ATOM   3084  C   LEU A 432      -6.254  -4.846  19.834  1.00 88.75           C
ATOM   3085  CB  LEU A 432      -7.348  -3.049  18.363  1.00 88.75           C
ATOM   3086  O   LEU A 432      -5.948  -5.968  19.437  1.00 88.75           O
ATOM   3087  CG  LEU A 432      -6.397  -3.357  17.203  1.00 88.75           C
ATOM   3088  CD1 LEU A 432      -6.901  -4.528  16.391  1.00 88.75           C
ATOM   3089  CD2 LEU A 432      -6.278  -2.147  16.283  1.00 88.75           C
ATOM   3090  N   GLN A 433      -5.512  -4.184  20.726  1.00 89.00           N
ATOM   3091  CA  GLN A 433      -4.273  -4.727  21.302  1.00 89.00           C
ATOM   3092  C   GLN A 433      -4.504  -6.018  22.079  1.00 89.00           C
ATOM   3093  CB  GLN A 433      -3.621  -3.692  22.222  1.00 89.00           C
ATOM   3094  O   GLN A 433      -3.826  -7.007  21.819  1.00 89.00           O
ATOM   3095  CG  GLN A 433      -2.953  -2.621  21.373  1.00 89.00           C
ATOM   3096  CD  GLN A 433      -2.499  -1.413  22.160  1.00 89.00           C
ATOM   3097  NE2 GLN A 433      -2.091  -0.410  21.434  1.00 89.00           N
ATOM   3098  OE1 GLN A 433      -2.516  -1.320  23.374  1.00 89.00           O
ATOM   3099  N   LYS A 434      -5.505  -6.048  22.966  1.00 87.94           N
ATOM   3100  CA  LYS A 434      -5.864  -7.266  23.710  1.00 87.94           C
ATOM   3101  C   LYS A 434      -6.246  -8.409  22.770  1.00 87.94           C
ATOM   3102  CB  LYS A 434      -7.021  -6.972  24.668  1.00 87.94           C
ATOM   3103  O   LYS A 434      -5.808  -9.536  22.968  1.00 87.94           O
ATOM   3104  CG  LYS A 434      -6.592  -6.102  25.855  1.00 87.94           C
ATOM   3105  CD  LYS A 434      -7.836  -5.685  26.646  1.00 87.94           C
ATOM   3106  CE  LYS A 434      -7.447  -4.774  27.810  1.00 87.94           C
ATOM   3107  NZ  LYS A 434      -8.649  -4.140  28.411  1.00 87.94           N
ATOM   3108  N   GLN A 435      -7.025  -8.123  21.724  1.00 83.62           N
ATOM   3109  CA  GLN A 435      -7.384  -9.125  20.717  1.00 83.62           C
ATOM   3110  C   GLN A 435      -6.149  -9.646  19.973  1.00 83.62           C
ATOM   3111  CB  GLN A 435      -8.405  -8.545  19.725  1.00 83.62           C
ATOM   3112  O   GLN A 435      -6.056 -10.841  19.718  1.00 83.62           O
ATOM   3113  CG  GLN A 435      -9.795  -8.416  20.361  1.00 83.62           C
ATOM   3114  CD  GLN A 435     -10.855  -7.854  19.418  1.00 83.62           C
ATOM   3115  NE2 GLN A 435     -12.100  -7.833  19.841  1.00 83.62           N
ATOM   3116  OE1 GLN A 435     -10.628  -7.435  18.294  1.00 83.62           O
ATOM   3117  N   TRP A 436      -5.182  -8.785  19.657  1.00 83.81           N
ATOM   3118  CA  TRP A 436      -3.920  -9.203  19.049  1.00 83.81           C
ATOM   3119  C   TRP A 436      -3.059 -10.059  19.990  1.00 83.81           C
ATOM   3120  CB  TRP A 436      -3.178  -7.968  18.542  1.00 83.81           C
ATOM   3121  O   TRP A 436      -2.556 -11.100  19.573  1.00 83.81           O
ATOM   3122  CG  TRP A 436      -1.814  -8.252  18.008  1.00 83.81           C
ATOM   3123  CD1 TRP A 436      -1.519  -8.731  16.778  1.00 83.81           C
ATOM   3124  CD2 TRP A 436      -0.540  -8.126  18.705  1.00 83.81           C
ATOM   3125  CE2 TRP A 436       0.500  -8.463  17.794  1.00 83.81           C
ATOM   3126  CE3 TRP A 436      -0.160  -7.755  20.012  1.00 83.81           C
ATOM   3127  NE1 TRP A 436      -0.148  -8.846  16.645  1.00 83.81           N
ATOM   3128  CH2 TRP A 436       2.202  -7.980  19.438  1.00 83.81           C
ATOM   3129  CZ2 TRP A 436       1.852  -8.375  18.137  1.00 83.81           C
ATOM   3130  CZ3 TRP A 436       1.197  -7.695  20.380  1.00 83.81           C
ATOM   3131  N   GLU A 437      -2.949  -9.697  21.269  1.00 83.50           N
ATOM   3132  CA  GLU A 437      -2.266 -10.517  22.281  1.00 83.50           C
ATOM   3133  C   GLU A 437      -2.920 -11.902  22.411  1.00 83.50           C
ATOM   3134  CB  GLU A 437      -2.301  -9.809  23.644  1.00 83.50           C
ATOM   3135  O   GLU A 437      -2.233 -12.918  22.486  1.00 83.50           O
ATOM   3136  CG  GLU A 437      -1.411  -8.558  23.704  1.00 83.50           C
ATOM   3137  CD  GLU A 437      -1.584  -7.754  25.006  1.00 83.50           C
ATOM   3138  OE1 GLU A 437      -0.858  -6.746  25.152  1.00 83.50           O
ATOM   3139  OE2 GLU A 437      -2.430  -8.130  25.855  1.00 83.50           O
ATOM   3140  N   GLU A 438      -4.252 -11.978  22.355  1.00 79.00           N
ATOM   3141  CA  GLU A 438      -4.987 -13.247  22.362  1.00 79.00           C
ATOM   3142  C   GLU A 438      -4.712 -14.110  21.121  1.00 79.00           C
ATOM   3143  CB  GLU A 438      -6.496 -12.986  22.491  1.00 79.00           C
ATOM   3144  O   GLU A 438      -4.764 -15.335  21.229  1.00 79.00           O
ATOM   3145  CG  GLU A 438      -6.914 -12.550  23.905  1.00 79.00           C
ATOM   3146  CD  GLU A 438      -8.409 -12.193  24.016  1.00 79.00           C
ATOM   3147  OE1 GLU A 438      -8.823 -11.766  25.121  1.00 79.00           O
ATOM   3148  OE2 GLU A 438      -9.172 -12.407  23.043  1.00 79.00           O
ATOM   3149  N   ILE A 439      -4.376 -13.508  19.971  1.00 74.12           N
ATOM   3150  CA  ILE A 439      -3.956 -14.206  18.738  1.00 74.12           C
ATOM   3151  C   ILE A 439      -2.530 -14.750  18.855  1.00 74.12           C
ATOM   3152  CB  ILE A 439      -4.068 -13.266  17.516  1.00 74.12           C
ATOM   3153  O   ILE A 439      -2.215 -15.754  18.216  1.00 74.12           O
ATOM   3154  CG1 ILE A 439      -5.538 -12.898  17.257  1.00 74.12           C
ATOM   3155  CG2 ILE A 439      -3.503 -13.851  16.211  1.00 74.12           C
ATOM   3156  CD1 ILE A 439      -5.654 -11.654  16.380  1.00 74.12           C
ATOM   3157  N   GLN A 440      -1.675 -14.154  19.691  1.00 63.69           N
ATOM   3158  CA  GLN A 440      -0.336 -14.691  19.960  1.00 63.69           C
ATOM   3159  C   GLN A 440      -0.377 -15.984  20.794  1.00 63.69           C
ATOM   3160  CB  GLN A 440       0.539 -13.628  20.641  1.00 63.69           C
ATOM   3161  O   GLN A 440       0.532 -16.815  20.728  1.00 63.69           O
ATOM   3162  CG  GLN A 440       0.822 -12.419  19.736  1.00 63.69           C
ATOM   3163  CD  GLN A 440       1.905 -11.514  20.304  1.00 63.69           C
ATOM   3164  NE2 GLN A 440       2.745 -10.941  19.472  1.00 63.69           N
ATOM   3165  OE1 GLN A 440       2.066 -11.360  21.506  1.00 63.69           O
ATOM   3166  N   VAL A 441      -1.450 -16.193  21.560  1.00 51.22           N
ATOM   3167  CA  VAL A 441      -1.591 -17.289  22.530  1.00 51.22           C
ATOM   3168  C   VAL A 441      -2.026 -18.664  21.956  1.00 51.22           C
ATOM   3169  CB  VAL A 441      -2.455 -16.804  23.717  1.00 51.22           C
ATOM   3170  O   VAL A 441      -1.658 -19.669  22.572  1.00 51.22           O
ATOM   3171  CG1 VAL A 441      -2.688 -17.873  24.793  1.00 51.22           C
ATOM   3172  CG2 VAL A 441      -1.775 -15.634  24.448  1.00 51.22           C
ATOM   3173  N   PRO A 442      -2.702 -18.845  20.793  1.00 47.81           N
ATOM   3174  CA  PRO A 442      -3.124 -20.169  20.325  1.00 47.81           C
ATOM   3175  C   PRO A 442      -2.020 -20.956  19.604  1.00 47.81           C
ATOM   3176  CB  PRO A 442      -4.349 -19.952  19.420  1.00 47.81           C
ATOM   3177  O   PRO A 442      -2.264 -22.085  19.180  1.00 47.81           O
ATOM   3178  CG  PRO A 442      -4.684 -18.472  19.574  1.00 47.81           C
ATOM   3179  CD  PRO A 442      -3.315 -17.896  19.895  1.00 47.81           C
ATOM   3180  N   ALA A 443      -0.801 -20.419  19.474  1.00 43.28           N
ATOM   3181  CA  ALA A 443       0.266 -21.104  18.749  1.00 43.28           C
ATOM   3182  C   ALA A 443       0.724 -22.420  19.413  1.00 43.28           C
ATOM   3183  CB  ALA A 443       1.423 -20.126  18.517  1.00 43.28           C
ATOM   3184  O   ALA A 443       1.268 -23.275  18.717  1.00 43.28           O
ATOM   3185  N   ILE A 444       0.509 -22.646  20.721  1.00 37.84           N
ATOM   3186  CA  ILE A 444       0.884 -23.911  21.386  1.00 37.84           C
ATOM   3187  C   ILE A 444      -0.057 -24.214  22.568  1.00 37.84           C
ATOM   3188  CB  ILE A 444       2.382 -23.904  21.824  1.00 37.84           C
ATOM   3189  O   ILE A 444       0.214 -23.842  23.707  1.00 37.84           O
ATOM   3190  CG1 ILE A 444       3.365 -23.501  20.692  1.00 37.84           C
ATOM   3191  CG2 ILE A 444       2.772 -25.302  22.349  1.00 37.84           C
ATOM   3192  CD1 ILE A 444       4.847 -23.435  21.064  1.00 37.84           C
ATOM   3193  N   GLY A 445      -1.150 -24.947  22.323  1.00 29.95           N
ATOM   3194  CA  GLY A 445      -2.097 -25.324  23.381  1.00 29.95           C
ATOM   3195  C   GLY A 445      -2.938 -26.573  23.100  1.00 29.95           C
ATOM   3196  O   GLY A 445      -4.095 -26.465  22.727  1.00 29.95           O
ATOM   3197  N   ALA A 446      -2.354 -27.745  23.376  1.00 28.11           N
ATOM   3198  CA  ALA A 446      -3.011 -29.016  23.728  1.00 28.11           C
ATOM   3199  C   ALA A 446      -3.892 -29.732  22.673  1.00 28.11           C
ATOM   3200  CB  ALA A 446      -3.735 -28.822  25.071  1.00 28.11           C
ATOM   3201  O   ALA A 446      -5.115 -29.644  22.691  1.00 28.11           O
ATOM   3202  N   GLY A 447      -3.282 -30.599  21.849  1.00 28.48           N
ATOM   3203  CA  GLY A 447      -4.054 -31.651  21.165  1.00 28.48           C
ATOM   3204  C   GLY A 447      -3.329 -32.504  20.124  1.00 28.48           C
ATOM   3205  O   GLY A 447      -3.747 -33.632  19.880  1.00 28.48           O
ATOM   3206  N   ALA A 448      -2.230 -32.026  19.536  1.00 29.97           N
ATOM   3207  CA  ALA A 448      -1.496 -32.778  18.521  1.00 29.97           C
ATOM   3208  C   ALA A 448      -0.203 -33.376  19.094  1.00 29.97           C
ATOM   3209  CB  ALA A 448      -1.284 -31.900  17.287  1.00 29.97           C
ATOM   3210  O   ALA A 448       0.687 -32.678  19.573  1.00 29.97           O
ATOM   3211  N   THR A 449      -0.155 -34.703  19.061  1.00 31.77           N
ATOM   3212  CA  THR A 449       0.944 -35.622  19.374  1.00 31.77           C
ATOM   3213  C   THR A 449       2.345 -35.039  19.154  1.00 31.77           C
ATOM   3214  CB  THR A 449       0.795 -36.888  18.498  1.00 31.77           C
ATOM   3215  O   THR A 449       2.644 -34.529  18.081  1.00 31.77           O
ATOM   3216  CG2 THR A 449       0.897 -38.162  19.329  1.00 31.77           C
ATOM   3217  OG1 THR A 449      -0.463 -36.952  17.851  1.00 31.77           O
ATOM   3218  N   GLN A 450       3.197 -35.184  20.175  1.00 30.72           N
ATOM   3219  CA  GLN A 450       4.611 -34.794  20.261  1.00 30.72           C
ATOM   3220  C   GLN A 450       5.409 -34.889  18.940  1.00 30.72           C
ATOM   3221  CB  GLN A 450       5.287 -35.694  21.316  1.00 30.72           C
ATOM   3222  O   GLN A 450       6.102 -35.872  18.681  1.00 30.72           O
ATOM   3223  CG  GLN A 450       4.791 -35.498  22.757  1.00 30.72           C
ATOM   3224  CD  GLN A 450       5.567 -36.361  23.753  1.00 30.72           C
ATOM   3225  NE2 GLN A 450       5.361 -36.174  25.037  1.00 30.72           N
ATOM   3226  OE1 GLN A 450       6.362 -37.220  23.415  1.00 30.72           O
ATOM   3227  N   GLY A 451       5.379 -33.824  18.143  1.00 31.78           N
ATOM   3228  CA  GLY A 451       6.389 -33.501  17.141  1.00 31.78           C
ATOM   3229  C   GLY A 451       7.149 -32.283  17.644  1.00 31.78           C
ATOM   3230  O   GLY A 451       6.621 -31.178  17.636  1.00 31.78           O
ATOM   3231  N   THR A 452       8.350 -32.495  18.173  1.00 36.66           N
ATOM   3232  CA  THR A 452       9.215 -31.456  18.746  1.00 36.66           C
ATOM   3233  C   THR A 452       9.434 -30.300  17.760  1.00 36.66           C
ATOM   3234  CB  THR A 452      10.558 -32.095  19.153  1.00 36.66           C
ATOM   3235  O   THR A 452       9.470 -30.525  16.557  1.00 36.66           O
ATOM   3236  CG2 THR A 452      10.428 -32.926  20.429  1.00 36.66           C
ATOM   3237  OG1 THR A 452      11.014 -32.990  18.161  1.00 36.66           O
ATOM   3238  N   ILE A 453       9.653 -29.074  18.258  1.00 39.84           N
ATOM   3239  CA  ILE A 453      10.098 -27.875  17.497  1.00 39.84           C
ATOM   3240  C   ILE A 453      11.205 -28.200  16.471  1.00 39.84           C
ATOM   3241  CB  ILE A 453      10.568 -26.820  18.536  1.00 39.84           C
ATOM   3242  O   ILE A 453      11.293 -27.599  15.404  1.00 39.84           O
ATOM   3243  CG1 ILE A 453       9.330 -26.162  19.189  1.00 39.84           C
ATOM   3244  CG2 ILE A 453      11.509 -25.748  17.957  1.00 39.84           C
ATOM   3245  CD1 ILE A 453       9.634 -25.405  20.490  1.00 39.84           C
ATOM   3246  N   VAL A 454      11.997 -29.232  16.767  1.00 39.59           N
ATOM   3247  CA  VAL A 454      12.987 -29.843  15.880  1.00 39.59           C
ATOM   3248  C   VAL A 454      12.397 -30.267  14.528  1.00 39.59           C
ATOM   3249  CB  VAL A 454      13.644 -31.044  16.590  1.00 39.59           C
ATOM   3250  O   VAL A 454      13.054 -30.043  13.526  1.00 39.59           O
ATOM   3251  CG1 VAL A 454      14.775 -31.662  15.761  1.00 39.59           C
ATOM   3252  CG2 VAL A 454      14.236 -30.638  17.951  1.00 39.59           C
ATOM   3253  N   ALA A 455      11.181 -30.818  14.455  1.00 40.22           N
ATOM   3254  CA  ALA A 455      10.515 -31.250  13.220  1.00 40.22           C
ATOM   3255  C   ALA A 455       9.996 -30.084  12.358  1.00 40.22           C
ATOM   3256  CB  ALA A 455       9.368 -32.196  13.603  1.00 40.22           C
ATOM   3257  O   ALA A 455       9.999 -30.185  11.130  1.00 40.22           O
ATOM   3258  N   TRP A 456       9.586 -28.978  12.987  1.00 42.53           N
ATOM   3259  CA  TRP A 456       9.227 -27.741  12.286  1.00 42.53           C
ATOM   3260  C   TRP A 456      10.479 -27.069  11.696  1.00 42.53           C
ATOM   3261  CB  TRP A 456       8.438 -26.834  13.239  1.00 42.53           C
ATOM   3262  O   TRP A 456      10.517 -26.794  10.498  1.00 42.53           O
ATOM   3263  CG  TRP A 456       8.057 -25.502  12.674  1.00 42.53           C
ATOM   3264  CD1 TRP A 456       6.985 -25.235  11.890  1.00 42.53           C
ATOM   3265  CD2 TRP A 456       8.751 -24.229  12.841  1.00 42.53           C
ATOM   3266  CE2 TRP A 456       8.058 -23.231  12.095  1.00 42.53           C
ATOM   3267  CE3 TRP A 456       9.894 -23.819  13.560  1.00 42.53           C
ATOM   3268  NE1 TRP A 456       6.984 -23.895  11.547  1.00 42.53           N
ATOM   3269  CH2 TRP A 456       9.640 -21.527  12.752  1.00 42.53           C
ATOM   3270  CZ2 TRP A 456       8.489 -21.900  12.040  1.00 42.53           C
ATOM   3271  CZ3 TRP A 456      10.336 -22.483  13.515  1.00 42.53           C
ATOM   3272  N   LEU A 457      11.563 -26.963  12.476  1.00 38.34           N
ATOM   3273  CA  LEU A 457      12.865 -26.474  11.994  1.00 38.34           C
ATOM   3274  C   LEU A 457      13.485 -27.382  10.912  1.00 38.34           C
ATOM   3275  CB  LEU A 457      13.824 -26.322  13.191  1.00 38.34           C
ATOM   3276  O   LEU A 457      14.088 -26.884   9.963  1.00 38.34           O
ATOM   3277  CG  LEU A 457      13.489 -25.157  14.142  1.00 38.34           C
ATOM   3278  CD1 LEU A 457      14.371 -25.237  15.388  1.00 38.34           C
ATOM   3279  CD2 LEU A 457      13.715 -23.795  13.482  1.00 38.34           C
ATOM   3280  N   TYR A 458      13.299 -28.706  11.006  1.00 38.16           N
ATOM   3281  CA  TYR A 458      13.767 -29.670   9.997  1.00 38.16           C
ATOM   3282  C   TYR A 458      13.067 -29.497   8.644  1.00 38.16           C
ATOM   3283  CB  TYR A 458      13.550 -31.117  10.479  1.00 38.16           C
ATOM   3284  O   TYR A 458      13.681 -29.724   7.602  1.00 38.16           O
ATOM   3285  CG  TYR A 458      14.720 -32.039  10.229  1.00 38.16           C
ATOM   3286  CD1 TYR A 458      14.736 -32.861   9.089  1.00 38.16           C
ATOM   3287  CD2 TYR A 458      15.784 -32.080  11.151  1.00 38.16           C
ATOM   3288  CE1 TYR A 458      15.813 -33.740   8.875  1.00 38.16           C
ATOM   3289  CE2 TYR A 458      16.869 -32.952  10.935  1.00 38.16           C
ATOM   3290  OH  TYR A 458      17.925 -34.621   9.567  1.00 38.16           O
ATOM   3291  CZ  TYR A 458      16.879 -33.786   9.795  1.00 38.16           C
ATOM   3292  N   LYS A 459      11.784 -29.108   8.654  1.00 42.28           N
ATOM   3293  CA  LYS A 459      11.014 -28.817   7.436  1.00 42.28           C
ATOM   3294  C   LYS A 459      11.404 -27.483   6.801  1.00 42.28           C
ATOM   3295  CB  LYS A 459       9.507 -28.837   7.735  1.00 42.28           C
ATOM   3296  O   LYS A 459      11.376 -27.393   5.581  1.00 42.28           O
ATOM   3297  CG  LYS A 459       8.893 -30.232   7.557  1.00 42.28           C
ATOM   3298  CD  LYS A 459       7.371 -30.143   7.733  1.00 42.28           C
ATOM   3299  CE  LYS A 459       6.688 -31.468   7.382  1.00 42.28           C
ATOM   3300  NZ  LYS A 459       5.211 -31.329   7.451  1.00 42.28           N
ATOM   3301  N   LEU A 460      11.770 -26.486   7.608  1.00 40.88           N
ATOM   3302  CA  LEU A 460      12.091 -25.139   7.132  1.00 40.88           C
ATOM   3303  C   LEU A 460      13.526 -25.023   6.574  1.00 40.88           C
ATOM   3304  CB  LEU A 460      11.807 -24.156   8.287  1.00 40.88           C
ATOM   3305  O   LEU A 460      13.737 -24.323   5.591  1.00 40.88           O
ATOM   3306  CG  LEU A 460      11.620 -22.686   7.862  1.00 40.88           C
ATOM   3307  CD1 LEU A 460      10.334 -22.482   7.056  1.00 40.88           C
ATOM   3308  CD2 LEU A 460      11.498 -21.803   9.103  1.00 40.88           C
ATOM   3309  N   PHE A 461      14.504 -25.740   7.149  1.00 44.59           N
ATOM   3310  CA  PHE A 461      15.934 -25.579   6.807  1.00 44.59           C
ATOM   3311  C   PHE A 461      16.655 -26.865   6.355  1.00 44.59           C
ATOM   3312  CB  PHE A 461      16.649 -24.923   7.996  1.00 44.59           C
ATOM   3313  O   PHE A 461      17.860 -26.850   6.087  1.00 44.59           O
ATOM   3314  CG  PHE A 461      16.091 -23.567   8.383  1.00 44.59           C
ATOM   3315  CD1 PHE A 461      16.244 -22.470   7.514  1.00 44.59           C
ATOM   3316  CD2 PHE A 461      15.414 -23.401   9.605  1.00 44.59           C
ATOM   3317  CE1 PHE A 461      15.721 -21.213   7.864  1.00 44.59           C
ATOM   3318  CE2 PHE A 461      14.913 -22.138   9.965  1.00 44.59           C
ATOM   3319  CZ  PHE A 461      15.056 -21.046   9.090  1.00 44.59           C
ATOM   3320  N   GLY A 462      15.946 -27.995   6.266  1.00 46.72           N
ATOM   3321  CA  GLY A 462      16.523 -29.291   5.898  1.00 46.72           C
ATOM   3322  C   GLY A 462      17.526 -29.854   6.922  1.00 46.72           C
ATOM   3323  O   GLY A 462      17.706 -29.340   8.027  1.00 46.72           O
ATOM   3324  N   ALA A 463      18.211 -30.946   6.555  1.00 41.38           N
ATOM   3325  CA  ALA A 463      19.063 -31.731   7.462  1.00 41.38           C
ATOM   3326  C   ALA A 463      20.313 -30.996   8.003  1.00 41.38           C
ATOM   3327  CB  ALA A 463      19.451 -33.033   6.747  1.00 41.38           C
ATOM   3328  O   ALA A 463      20.946 -31.484   8.937  1.00 41.38           O
ATOM   3329  N   ASN A 464      20.648 -29.820   7.463  1.00 45.06           N
ATOM   3330  CA  ASN A 464      21.865 -29.066   7.786  1.00 45.06           C
ATOM   3331  C   ASN A 464      21.615 -27.824   8.666  1.00 45.06           C
ATOM   3332  CB  ASN A 464      22.602 -28.735   6.474  1.00 45.06           C
ATOM   3333  O   ASN A 464      22.492 -26.969   8.780  1.00 45.06           O
ATOM   3334  CG  ASN A 464      23.215 -29.952   5.802  1.00 45.06           C
ATOM   3335  ND2 ASN A 464      23.474 -29.873   4.519  1.00 45.06           N
ATOM   3336  OD1 ASN A 464      23.484 -30.977   6.402  1.00 45.06           O
ATOM   3337  N   TRP A 465      20.450 -27.705   9.312  1.00 51.66           N
ATOM   3338  CA  TRP A 465      20.066 -26.533  10.123  1.00 51.66           C
ATOM   3339  C   TRP A 465      21.087 -26.152  11.217  1.00 51.66           C
ATOM   3340  CB  TRP A 465      18.687 -26.805  10.738  1.00 51.66           C
ATOM   3341  O   TRP A 465      21.254 -24.976  11.534  1.00 51.66           O
ATOM   3342  CG  TRP A 465      18.659 -27.824  11.838  1.00 51.66           C
ATOM   3343  CD1 TRP A 465      18.479 -29.155  11.686  1.00 51.66           C
ATOM   3344  CD2 TRP A 465      18.803 -27.600  13.273  1.00 51.66           C
ATOM   3345  CE2 TRP A 465      18.700 -28.857  13.940  1.00 51.66           C
ATOM   3346  CE3 TRP A 465      19.009 -26.459  14.076  1.00 51.66           C
ATOM   3347  NE1 TRP A 465      18.515 -29.771  12.924  1.00 51.66           N
ATOM   3348  CH2 TRP A 465      18.989 -27.818  16.107  1.00 51.66           C
ATOM   3349  CZ2 TRP A 465      18.790 -28.977  15.336  1.00 51.66           C
ATOM   3350  CZ3 TRP A 465      19.100 -26.565  15.477  1.00 51.66           C
CONECT 3337 3338 3331
CONECT 3338 3337 3340 3339
CONECT 3339 3338 3341
CONECT 3340 3338 3342
CONECT 3341 3339
CONECT 3342 3340 3343 3344
CONECT 3343 3342 3347
CONECT 3344 3342 3345 3346
CONECT 3345 3344 3347 3349
CONECT 3346 3344 3350
CONECT 3347 3343 3345
CONECT 3348 3349 3350
CONECT 3349 3345 3348
CONECT 3350 3346 3348
END
