# Supplementary material for: Pleomorphic viruses establish stable relationship with marine hyperthermophilic archaea
Source: ISME J. 2024 Jan 23;18(1):wrae008. doi: 10.1093/ismejo/wrae008 (PMC10919331; doi:10.1093/ismejo/wrae008)
Supplement: SI_Data_3_wrae008 [file si_data_3_wrae008.zip › GacePV1.pdb]

HEADER                                            01-JUN-22                     
TITLE     ALPHAFOLD MONOMER V2.0 PREDICTION FOR UNCHARACTERIZED PROTEIN         
TITLE    2 (A0A0A7GEF2)                                                         
COMPND    MOL_ID: 1;                                                            
COMPND   2 MOLECULE: UNCHARACTERIZED PROTEIN;                                   
COMPND   3 CHAIN: A                                                             
SOURCE    MOL_ID: 1;                                                            
SOURCE   2 ORGANISM_SCIENTIFIC: GEOGLOBUS ACETIVORANS;                          
SOURCE   3 ORGANISM_TAXID: 565033                                               
REMARK   1                                                                      
REMARK   1 REFERENCE 1                                                          
REMARK   1  AUTH   JOHN JUMPER, RICHARD EVANS, ALEXANDER PRITZEL, TIM GREEN,    
REMARK   1  AUTH 2 MICHAEL FIGURNOV, OLAF RONNEBERGER, KATHRYN TUNYASUVUNAKOOL, 
REMARK   1  AUTH 3 RUSS BATES, AUGUSTIN ZIDEK, ANNA POTAPENKO, ALEX BRIDGLAND,  
REMARK   1  AUTH 4 CLEMENS MEYER, SIMON A A KOHL, ANDREW J BALLARD,             
REMARK   1  AUTH 5 ANDREW COWIE, BERNARDINO ROMERA-PAREDES, STANISLAV NIKOLOV,  
REMARK   1  AUTH 6 RISHUB JAIN, JONAS ADLER, TREVOR BACK, STIG PETERSEN,        
REMARK   1  AUTH 7 DAVID REIMAN, ELLEN CLANCY, MICHAL ZIELINSKI,                
REMARK   1  AUTH 8 MARTIN STEINEGGER, MICHALINA PACHOLSKA, TAMAS BERGHAMMER,    
REMARK   1  AUTH 9 DAVID SILVER, ORIOL VINYALS, ANDREW W SENIOR,                
REMARK   1  AUTH10 KORAY KAVUKCUOGLU, PUSHMEET KOHLI, DEMIS HASSABIS            
REMARK   1  TITL   HIGHLY ACCURATE PROTEIN STRUCTURE PREDICTION WITH ALPHAFOLD  
REMARK   1  REF    NATURE                        V. 596   583 2021              
REMARK   1  REFN                   ISSN 0028-0836                               
REMARK   1  PMID   34265844                                                     
REMARK   1  DOI    10.1038/s41586-021-03819-2                                   
REMARK   1                                                                      
REMARK   1 DISCLAIMERS                                                          
REMARK   1 ALPHAFOLD DATA, COPYRIGHT (2021) DEEPMIND TECHNOLOGIES LIMITED. THE  
REMARK   1 INFORMATION PROVIDED IS THEORETICAL MODELLING ONLY AND CAUTION SHOULD
REMARK   1 BE EXERCISED IN ITS USE. IT IS PROVIDED "AS-IS" WITHOUT ANY WARRANTY 
REMARK   1 OF ANY KIND, WHETHER EXPRESSED OR IMPLIED. NO WARRANTY IS GIVEN THAT 
REMARK   1 USE OF THE INFORMATION SHALL NOT INFRINGE THE RIGHTS OF ANY THIRD    
REMARK   1 PARTY. THE INFORMATION IS NOT INTENDED TO BE A SUBSTITUTE FOR        
REMARK   1 PROFESSIONAL MEDICAL ADVICE, DIAGNOSIS, OR TREATMENT, AND DOES NOT   
REMARK   1 CONSTITUTE MEDICAL OR OTHER PROFESSIONAL ADVICE. IT IS AVAILABLE FOR 
REMARK   1 ACADEMIC AND COMMERCIAL PURPOSES, UNDER CC-BY 4.0 LICENCE.           
DBREF  XXXX A    1   508  UNP    A0A0A7GEF2 A0A0A7GEF2_GEOAI     1    508       
SEQRES   1 A  508  MET SER ASP LYS ARG LYS ALA VAL MET ALA ALA LEU MET
SEQRES   2 A  508  LEU MET MET LEU ILE GLY GLN THR VAL ALA ILE PRO LEU
SEQRES   3 A  508  ILE ILE PRO ILE ALA VAL GLY PHE ALA ALA SER SER VAL
SEQRES   4 A  508  PHE GLY TYR TRP LEU GLY ILE GLN ASP SER GLU ASN TYR
SEQRES   5 A  508  GLN GLU LEU ILE GLN GLN TYR GLU ALA GLN LEU THR SER
SEQRES   6 A  508  ASN THR VAL GLN ASN ASP ILE ASN THR ARG LEU TYR LEU
SEQRES   7 A  508  GLN GLU ILE TYR ALA ARG ASP ASN ASN ILE ILE SER LEU
SEQRES   8 A  508  GLY GLN ASP LEU LEU LYS TYR SER GLU ASN TYR ALA TRP
SEQRES   9 A  508  ALA LEU ALA LYS TYR ASN ALA LEU LYS VAL ILE ASP TYR
SEQRES  10 A  508  GLU LEU THR GLN ASN GLY SER ASP PHE LEU THR ALA LYS
SEQRES  11 A  508  THR LYS ALA LYS GLN ALA ALA HIS ASP VAL VAL TYR ASN
SEQRES  12 A  508  TYR TYR LEU ASN LEU THR ARG ASN ILE ILE THR LEU ALA
SEQRES  13 A  508  ASN GLU SER ALA GLY LEU LEU ASN TYR SER LEU ASN TYR
SEQRES  14 A  508  TYR LEU SER ASN VAL ARG VAL SER THR VAL GLU MET PHE
SEQRES  15 A  508  VAL THR GLY SER GLN ALA ASP GLY SER ILE ILE ILE THR
SEQRES  16 A  508  TYR SER LYS ILE THR TYR ASN PRO ASN THR GLY SER TYR
SEQRES  17 A  508  ALA VAL THR TYR SER GLY THR THR ASP LYS GLN VAL TYR
SEQRES  18 A  508  ALA ASN SER ILE ILE LEU SER THR ALA THR VAL SER ALA
SEQRES  19 A  508  LEU GLY ASN SER TYR THR TYR ASN VAL VAL LYS ALA GLN
SEQRES  20 A  508  VAL GLN ASN THR ASN SER TYR ASP PRO ASP PRO TYR ALA
SEQRES  21 A  508  TRP VAL THR ILE ASN LYS VAL LEU ILE GLY GLY ASP LEU
SEQRES  22 A  508  VAL TYR ASP ARG SER ASN TYR THR VAL ILE LEU SER GLN
SEQRES  23 A  508  ILE ASP SER GLU TYR ASN MET ILE ASN ALA ASN ILE ASP
SEQRES  24 A  508  ALA TYR ILE ASP GLY LEU ALA GLN ASP TYR VAL ALA ASN
SEQRES  25 A  508  TRP ASN VAL THR GLN LEU ILE ASP PRO TYR ILE LEU ALA
SEQRES  26 A  508  GLY LEU LEU ASN ASN ASP LEU ASN GLN THR GLY TYR TYR
SEQRES  27 A  508  GLY TYR ALA ALA ALA GLU LEU ALA LEU LEU GLY LEU ASN
SEQRES  28 A  508  THR THR GLY ILE ASN LYS THR ILE THR ILE THR VAL TYR
SEQRES  29 A  508  ASP GLY ASN ASN THR THR THR LEU GLU GLY TRP LEU PHE
SEQRES  30 A  508  THR ASP TRP THR GLY THR LEU GLU VAL GLY LYS ASN TYR
SEQRES  31 A  508  THR THR ASP SER SER TYR LYS TRP PHE PHE VAL ALA ASP
SEQRES  32 A  508  ASP GLY ILE TYR ASP LEU THR GLY TYR ASN PHE THR VAL
SEQRES  33 A  508  GLY THR ILE ARG ASP TRP GLN ASP ASN GLU LEU THR ASN
SEQRES  34 A  508  VAL THR LEU THR ARG TYR ILE SER HIS THR GLY ASP VAL
SEQRES  35 A  508  LEU LYS MET TYR ASP GLU LEU ALA GLN ILE ARG GLN LEU
SEQRES  36 A  508  TYR GLU GLU TYR ILE ASN ASN LEU GLN ALA MET ALA ALA
SEQRES  37 A  508  GLY GLY SER GLY GLY GLY PHE SER LEU SER GLU TRP TRP
SEQRES  38 A  508  ALA SER LEU ASP GLN ALA ALA LYS ILE GLY VAL ILE ALA
SEQRES  39 A  508  ILE GLY ALA VAL GLY VAL TYR ALA ILE LEU GLY ARG ARG
SEQRES  40 A  508  ARG
HELIX    1   1 ALA A   36  LEU A   44  1                                   9
HELIX    2   2 TYR A   52  TYR A   59  1                                   8
HELIX    3   3 GLU A   60  GLN A   62  1                                   3
HELIX    4   4 THR A   67  GLN A  121  1                                  55
HELIX    5   5 PHE A  126  VAL A  174  1                                  49
HELIX    6   6 SER A  278  ALA A  311  1                                  34
HELIX    7   7 PRO A  321  THR A  335  1                                  15
HELIX    8   8 GLY A  339  LEU A  347  1                                   9
HELIX    9   9 VAL A  442  LYS A  444  1                                   3
HELIX   10  10 MET A  445  ALA A  468  1                                  24
HELIX   11  11 LEU A  477  SER A  483  1                                   7
HELIX   12  12 GLN A  486  GLN A  486  1                                   1
SHEET    1   1 1 VAL A 179  THR A 184  0
SHEET    2   2 1 GLY A 185  ASP A 189  0
SHEET    3   3 1 ILE A 192  ASN A 202  0
SHEET    4   4 1 SER A 207  TYR A 212  0
SHEET    5   5 1 THR A 215  ASP A 217  0
SHEET    6   6 1 ILE A 225  ALA A 234  0
SHEET    7   7 1 ASN A 237  GLN A 249  0
SHEET    8   8 1 TYR A 259  ILE A 269  0
SHEET    9   9 1 ASP A 272  ASP A 276  0
SHEET   10  10 1 LYS A 357  ASP A 365  0
SHEET   11  11 1 ASN A 368  THR A 378  0
SHEET   12  12 1 THR A 383  GLU A 385  0
SHEET   13  13 1 ASN A 389  THR A 391  0
SHEET   14  14 1 TRP A 398  ALA A 402  0
SHEET   15  15 1 GLY A 405  ASP A 408  0
SHEET   16  16 1 ASN A 413  VAL A 416  0
SHEET   17  17 1 ILE A 419  ASP A 421  0
SHEET   18  18 1 ASN A 429  THR A 431  0
CRYST1    1.000    1.000    1.000  90.00  90.00  90.00 P 1           1          
ORIGX1      1.000000  0.000000  0.000000        0.00000                         
ORIGX2      0.000000  1.000000  0.000000        0.00000                         
ORIGX3      0.000000  0.000000  1.000000        0.00000                         
SCALE1      1.000000  0.000000  0.000000        0.00000                         
SCALE2      0.000000  1.000000  0.000000        0.00000                         
SCALE3      0.000000  0.000000  1.000000        0.00000                         
ATOM      1  N   ALA A  31      -3.171 -19.497  -4.668  1.00 29.19           N
ATOM      2  CA  ALA A  31      -2.125 -20.523  -4.564  1.00 29.19           C
ATOM      3  C   ALA A  31      -0.900 -20.154  -3.714  1.00 29.19           C
ATOM      4  CB  ALA A  31      -1.742 -20.985  -5.971  1.00 29.19           C
ATOM      5  O   ALA A  31      -0.118 -21.052  -3.407  1.00 29.19           O
ATOM      6  N   VAL A  32      -0.705 -18.886  -3.337  1.00 38.72           N
ATOM      7  CA  VAL A  32       0.425 -18.504  -2.482  1.00 38.72           C
ATOM      8  C   VAL A  32       0.004 -17.438  -1.492  1.00 38.72           C
ATOM      9  CB  VAL A  32       1.643 -18.030  -3.287  1.00 38.72           C
ATOM     10  O   VAL A  32      -0.245 -16.297  -1.874  1.00 38.72           O
ATOM     11  CG1 VAL A  32       2.855 -17.894  -2.349  1.00 38.72           C
ATOM     12  CG2 VAL A  32       1.978 -19.036  -4.390  1.00 38.72           C
ATOM     13  N   GLY A  33      -0.053 -17.828  -0.220  1.00 36.56           N
ATOM     14  CA  GLY A  33      -0.181 -16.895   0.882  1.00 36.56           C
ATOM     15  C   GLY A  33       0.953 -15.871   0.850  1.00 36.56           C
ATOM     16  O   GLY A  33       2.135 -16.205   0.740  1.00 36.56           O
ATOM     17  N   PHE A  34       0.584 -14.593   0.885  1.00 48.16           N
ATOM     18  CA  PHE A  34       1.549 -13.512   1.034  1.00 48.16           C
ATOM     19  C   PHE A  34       2.162 -13.552   2.435  1.00 48.16           C
ATOM     20  CB  PHE A  34       0.864 -12.165   0.766  1.00 48.16           C
ATOM     21  O   PHE A  34       1.452 -13.802   3.411  1.00 48.16           O
ATOM     22  CG  PHE A  34       0.336 -12.049  -0.647  1.00 48.16           C
ATOM     23  CD1 PHE A  34       1.245 -11.923  -1.709  1.00 48.16           C
ATOM     24  CD2 PHE A  34      -1.042 -12.156  -0.915  1.00 48.16           C
ATOM     25  CE1 PHE A  34       0.778 -11.938  -3.029  1.00 48.16           C
ATOM     26  CE2 PHE A  34      -1.511 -12.121  -2.239  1.00 48.16           C
ATOM     27  CZ  PHE A  34      -0.600 -12.004  -3.301  1.00 48.16           C
ATOM     28  N   ALA A  35       3.451 -13.219   2.551  1.00 47.38           N
ATOM     29  CA  ALA A  35       4.056 -12.893   3.837  1.00 47.38           C
ATOM     30  C   ALA A  35       3.392 -11.616   4.385  1.00 47.38           C
ATOM     31  CB  ALA A  35       5.574 -12.757   3.664  1.00 47.38           C
ATOM     32  O   ALA A  35       3.765 -10.496   4.045  1.00 47.38           O
ATOM     33  N   ALA A  36       2.346 -11.796   5.187  1.00 43.88           N
ATOM     34  CA  ALA A  36       1.483 -10.736   5.697  1.00 43.88           C
ATOM     35  C   ALA A  36       2.230  -9.682   6.520  1.00 43.88           C
ATOM     36  CB  ALA A  36       0.419 -11.388   6.575  1.00 43.88           C
ATOM     37  O   ALA A  36       1.827  -8.523   6.522  1.00 43.88           O
ATOM     38  N   SER A  37       3.313 -10.071   7.200  1.00 45.31           N
ATOM     39  CA  SER A  37       4.008  -9.205   8.154  1.00 45.31           C
ATOM     40  C   SER A  37       4.606  -7.949   7.542  1.00 45.31           C
ATOM     41  CB  SER A  37       5.085  -9.994   8.901  1.00 45.31           C
ATOM     42  O   SER A  37       4.580  -6.898   8.175  1.00 45.31           O
ATOM     43  OG  SER A  37       6.104 -10.438   8.028  1.00 45.31           O
ATOM     44  N   SER A  38       5.094  -8.020   6.303  1.00 54.84           N
ATOM     45  CA  SER A  38       5.590  -6.828   5.624  1.00 54.84           C
ATOM     46  C   SER A  38       4.428  -5.922   5.218  1.00 54.84           C
ATOM     47  CB  SER A  38       6.488  -7.211   4.446  1.00 54.84           C
ATOM     48  O   SER A  38       4.440  -4.728   5.482  1.00 54.84           O
ATOM     49  OG  SER A  38       5.816  -8.053   3.529  1.00 54.84           O
ATOM     50  N   VAL A  39       3.352  -6.466   4.653  1.00 62.41           N
ATOM     51  CA  VAL A  39       2.342  -5.632   3.991  1.00 62.41           C
ATOM     52  C   VAL A  39       1.579  -4.707   4.952  1.00 62.41           C
ATOM     53  CB  VAL A  39       1.390  -6.473   3.126  1.00 62.41           C
ATOM     54  O   VAL A  39       1.389  -3.536   4.627  1.00 62.41           O
ATOM     55  CG1 VAL A  39       0.574  -5.522   2.245  1.00 62.41           C
ATOM     56  CG2 VAL A  39       2.143  -7.462   2.220  1.00 62.41           C
ATOM     57  N   PHE A  40       1.175  -5.160   6.141  1.00 61.84           N
ATOM     58  CA  PHE A  40       0.434  -4.298   7.085  1.00 61.84           C
ATOM     59  C   PHE A  40       1.315  -3.306   7.824  1.00 61.84           C
ATOM     60  CB  PHE A  40      -0.310  -5.123   8.120  1.00 61.84           C
ATOM     61  O   PHE A  40       0.869  -2.188   8.089  1.00 61.84           O
ATOM     62  CG  PHE A  40      -1.368  -5.970   7.491  1.00 61.84           C
ATOM     63  CD1 PHE A  40      -2.577  -5.416   7.044  1.00 61.84           C
ATOM     64  CD2 PHE A  40      -1.033  -7.282   7.184  1.00 61.84           C
ATOM     65  CE1 PHE A  40      -3.436  -6.187   6.249  1.00 61.84           C
ATOM     66  CE2 PHE A  40      -1.836  -8.006   6.318  1.00 61.84           C
ATOM     67  CZ  PHE A  40      -3.064  -7.488   5.866  1.00 61.84           C
ATOM     68  N   GLY A  41       2.577  -3.655   8.081  1.00 63.53           N
ATOM     69  CA  GLY A  41       3.549  -2.722   8.636  1.00 63.53           C
ATOM     70  C   GLY A  41       3.685  -1.458   7.772  1.00 63.53           C
ATOM     71  O   GLY A  41       3.774  -0.352   8.322  1.00 63.53           O
ATOM     72  N   TYR A  42       3.609  -1.589   6.436  1.00 68.69           N
ATOM     73  CA  TYR A  42       3.538  -0.440   5.518  1.00 68.69           C
ATOM     74  C   TYR A  42       2.292   0.426   5.788  1.00 68.69           C
ATOM     75  CB  TYR A  42       3.598  -0.864   4.031  1.00 68.69           C
ATOM     76  O   TYR A  42       2.428   1.649   5.868  1.00 68.69           O
ATOM     77  CG  TYR A  42       4.989  -1.173   3.489  1.00 68.69           C
ATOM     78  CD1 TYR A  42       5.815  -0.161   2.963  1.00 68.69           C
ATOM     79  CD2 TYR A  42       5.458  -2.492   3.448  1.00 68.69           C
ATOM     80  CE1 TYR A  42       7.147  -0.424   2.587  1.00 68.69           C
ATOM     81  CE2 TYR A  42       6.773  -2.778   3.037  1.00 68.69           C
ATOM     82  OH  TYR A  42       8.924  -2.037   2.307  1.00 68.69           O
ATOM     83  CZ  TYR A  42       7.645  -1.741   2.660  1.00 68.69           C
ATOM     84  N   TRP A  43       1.117  -0.190   5.986  1.00 71.12           N
ATOM     85  CA  TRP A  43      -0.203   0.463   6.133  1.00 71.12           C
ATOM     86  C   TRP A  43      -0.559   0.954   7.539  1.00 71.12           C
ATOM     87  CB  TRP A  43      -1.295  -0.467   5.589  1.00 71.12           C
ATOM     88  O   TRP A  43      -1.505   1.725   7.721  1.00 71.12           O
ATOM     89  CG  TRP A  43      -1.178  -0.617   4.113  1.00 71.12           C
ATOM     90  CD1 TRP A  43      -0.828  -1.732   3.435  1.00 71.12           C
ATOM     91  CD2 TRP A  43      -1.277   0.441   3.125  1.00 71.12           C
ATOM     92  CE2 TRP A  43      -0.736  -0.054   1.907  1.00 71.12           C
ATOM     93  CE3 TRP A  43      -1.709   1.784   3.160  1.00 71.12           C
ATOM     94  NE1 TRP A  43      -0.585  -1.406   2.115  1.00 71.12           N
ATOM     95  CH2 TRP A  43      -0.960   2.110   0.874  1.00 71.12           C
ATOM     96  CZ2 TRP A  43      -0.517   0.780   0.807  1.00 71.12           C
ATOM     97  CZ3 TRP A  43      -1.580   2.605   2.029  1.00 71.12           C
ATOM     98  N   LEU A  44       0.219   0.563   8.540  1.00 65.75           N
ATOM     99  CA  LEU A  44       0.146   1.133   9.883  1.00 65.75           C
ATOM    100  C   LEU A  44       1.220   2.199  10.122  1.00 65.75           C
ATOM    101  CB  LEU A  44       0.181  -0.012  10.896  1.00 65.75           C
ATOM    102  O   LEU A  44       1.189   2.886  11.143  1.00 65.75           O
ATOM    103  CG  LEU A  44      -1.066  -0.907  10.812  1.00 65.75           C
ATOM    104  CD1 LEU A  44      -0.844  -2.104  11.708  1.00 65.75           C
ATOM    105  CD2 LEU A  44      -2.345  -0.196  11.270  1.00 65.75           C
ATOM    106  N   GLY A  45       2.145   2.372   9.171  1.00 61.59           N
ATOM    107  CA  GLY A  45       3.233   3.339   9.278  1.00 61.59           C
ATOM    108  C   GLY A  45       4.361   2.893  10.213  1.00 61.59           C
ATOM    109  O   GLY A  45       4.997   3.754  10.817  1.00 61.59           O
ATOM    110  N   ILE A  46       4.569   1.578  10.376  1.00 62.16           N
ATOM    111  CA  ILE A  46       5.442   0.996  11.416  1.00 62.16           C
ATOM    112  C   ILE A  46       6.688   0.311  10.826  1.00 62.16           C
ATOM    113  CB  ILE A  46       4.637   0.040  12.347  1.00 62.16           C
ATOM    114  O   ILE A  46       7.678   0.156  11.534  1.00 62.16           O
ATOM    115  CG1 ILE A  46       3.326   0.699  12.841  1.00 62.16           C
ATOM    116  CG2 ILE A  46       5.465  -0.371  13.585  1.00 62.16           C
ATOM    117  CD1 ILE A  46       2.415  -0.194  13.689  1.00 62.16           C
ATOM    118  N   GLN A  47       6.682  -0.105   9.557  1.00 62.78           N
ATOM    119  CA  GLN A  47       7.782  -0.918   9.026  1.00 62.78           C
ATOM    120  C   GLN A  47       9.035  -0.115   8.639  1.00 62.78           C
ATOM    121  CB  GLN A  47       7.297  -1.773   7.853  1.00 62.78           C
ATOM    122  O   GLN A  47       8.946   0.910   7.962  1.00 62.78           O
ATOM    123  CG  GLN A  47       8.107  -3.075   7.754  1.00 62.78           C
ATOM    124  CD  GLN A  47       7.832  -3.829   6.468  1.00 62.78           C
ATOM    125  NE2 GLN A  47       8.654  -4.782   6.095  1.00 62.78           N
ATOM    126  OE1 GLN A  47       6.885  -3.565   5.768  1.00 62.78           O
ATOM    127  N   ASP A  48      10.201  -0.660   8.996  1.00 54.28           N
ATOM    128  CA  ASP A  48      11.492  -0.306   8.409  1.00 54.28           C
ATOM    129  C   ASP A  48      11.671  -1.047   7.073  1.00 54.28           C
ATOM    130  CB  ASP A  48      12.640  -0.625   9.384  1.00 54.28           C
ATOM    131  O   ASP A  48      11.462  -2.256   6.971  1.00 54.28           O
ATOM    132  CG  ASP A  48      12.787   0.384  10.533  1.00 54.28           C
ATOM    133  OD1 ASP A  48      12.541   1.590  10.300  1.00 54.28           O
ATOM    134  OD2 ASP A  48      13.236  -0.039  11.623  1.00 54.28           O
ATOM    135  N   SER A  49      12.042  -0.304   6.037  1.00 56.75           N
ATOM    136  CA  SER A  49      12.239  -0.795   4.672  1.00 56.75           C
ATOM    137  C   SER A  49      13.286  -1.899   4.548  1.00 56.75           C
ATOM    138  CB  SER A  49      12.712   0.378   3.831  1.00 56.75           C
ATOM    139  O   SER A  49      14.309  -1.854   5.238  1.00 56.75           O
ATOM    140  OG  SER A  49      13.853   0.995   4.408  1.00 56.75           O
ATOM    141  N   GLU A  50      13.108  -2.799   3.579  1.00 59.19           N
ATOM    142  CA  GLU A  50      14.187  -3.684   3.141  1.00 59.19           C
ATOM    143  C   GLU A  50      15.366  -2.847   2.631  1.00 59.19           C
ATOM    144  CB  GLU A  50      13.715  -4.661   2.055  1.00 59.19           C
ATOM    145  O   GLU A  50      15.220  -1.840   1.933  1.00 59.19           O
ATOM    146  CG  GLU A  50      12.823  -5.777   2.625  1.00 59.19           C
ATOM    147  CD  GLU A  50      12.354  -6.776   1.554  1.00 59.19           C
ATOM    148  OE1 GLU A  50      11.627  -7.726   1.920  1.00 59.19           O
ATOM    149  OE2 GLU A  50      12.677  -6.582   0.357  1.00 59.19           O
ATOM    150  N   ASN A  51      16.585  -3.238   2.996  1.00 71.88           N
ATOM    151  CA  ASN A  51      17.750  -2.501   2.545  1.00 71.88           C
ATOM    152  C   ASN A  51      17.895  -2.710   1.031  1.00 71.88           C
ATOM    153  CB  ASN A  51      18.955  -2.963   3.372  1.00 71.88           C
ATOM    154  O   ASN A  51      18.180  -3.814   0.585  1.00 71.88           O
ATOM    155  CG  ASN A  51      20.223  -2.171   3.135  1.00 71.88           C
ATOM    156  ND2 ASN A  51      21.190  -2.359   4.001  1.00 71.88           N
ATOM    157  OD1 ASN A  51      20.386  -1.404   2.192  1.00 71.88           O
ATOM    158  N   TYR A  52      17.754  -1.654   0.226  1.00 79.94           N
ATOM    159  CA  TYR A  52      17.968  -1.679  -1.232  1.00 79.94           C
ATOM    160  C   TYR A  52      19.231  -2.459  -1.663  1.00 79.94           C
ATOM    161  CB  TYR A  52      18.054  -0.217  -1.709  1.00 79.94           C
ATOM    162  O   TYR A  52      19.252  -3.099  -2.716  1.00 79.94           O
ATOM    163  CG  TYR A  52      18.700  -0.008  -3.067  1.00 79.94           C
ATOM    164  CD1 TYR A  52      19.895   0.732  -3.177  1.00 79.94           C
ATOM    165  CD2 TYR A  52      18.126  -0.586  -4.213  1.00 79.94           C
ATOM    166  CE1 TYR A  52      20.496   0.930  -4.436  1.00 79.94           C
ATOM    167  CE2 TYR A  52      18.747  -0.423  -5.462  1.00 79.94           C
ATOM    168  OH  TYR A  52      20.448   0.592  -6.814  1.00 79.94           O
ATOM    169  CZ  TYR A  52      19.901   0.372  -5.588  1.00 79.94           C
ATOM    170  N   GLN A  53      20.290  -2.437  -0.847  1.00 84.38           N
ATOM    171  CA  GLN A  53      21.503  -3.218  -1.104  1.00 84.38           C
ATOM    172  C   GLN A  53      21.282  -4.734  -1.030  1.00 84.38           C
ATOM    173  CB  GLN A  53      22.598  -2.802  -0.112  1.00 84.38           C
ATOM    174  O   GLN A  53      21.906  -5.466  -1.791  1.00 84.38           O
ATOM    175  CG  GLN A  53      23.057  -1.351  -0.309  1.00 84.38           C
ATOM    176  CD  GLN A  53      23.629  -1.129  -1.705  1.00 84.38           C
ATOM    177  NE2 GLN A  53      23.020  -0.308  -2.528  1.00 84.38           N
ATOM    178  OE1 GLN A  53      24.623  -1.710  -2.101  1.00 84.38           O
ATOM    179  N   GLU A  54      20.396  -5.213  -0.161  1.00 84.88           N
ATOM    180  CA  GLU A  54      20.016  -6.625  -0.069  1.00 84.88           C
ATOM    181  C   GLU A  54      19.271  -7.070  -1.327  1.00 84.88           C
ATOM    182  CB  GLU A  54      19.161  -6.882   1.182  1.00 84.88           C
ATOM    183  O   GLU A  54      19.610  -8.112  -1.879  1.00 84.88           O
ATOM    184  CG  GLU A  54      19.982  -6.687   2.466  1.00 84.88           C
ATOM    185  CD  GLU A  54      19.141  -6.694   3.750  1.00 84.88           C
ATOM    186  OE1 GLU A  54      19.741  -6.354   4.796  1.00 84.88           O
ATOM    187  OE2 GLU A  54      17.929  -6.980   3.679  1.00 84.88           O
ATOM    188  N   LEU A  55      18.357  -6.248  -1.857  1.00 86.81           N
ATOM    189  CA  LEU A  55      17.661  -6.549  -3.115  1.00 86.81           C
ATOM    190  C   LEU A  55      18.623  -6.674  -4.303  1.00 86.81           C
ATOM    191  CB  LEU A  55      16.611  -5.464  -3.412  1.00 86.81           C
ATOM    192  O   LEU A  55      18.438  -7.544  -5.157  1.00 86.81           O
ATOM    193  CG  LEU A  55      15.408  -5.449  -2.454  1.00 86.81           C
ATOM    194  CD1 LEU A  55      14.490  -4.288  -2.838  1.00 86.81           C
ATOM    195  CD2 LEU A  55      14.616  -6.751  -2.543  1.00 86.81           C
ATOM    196  N   ILE A  56      19.665  -5.834  -4.360  1.00 90.25           N
ATOM    197  CA  ILE A  56      20.729  -5.973  -5.366  1.00 90.25           C
ATOM    198  C   ILE A  56      21.531  -7.254  -5.133  1.00 90.25           C
ATOM    199  CB  ILE A  56      21.669  -4.750  -5.393  1.00 90.25           C
ATOM    200  O   ILE A  56      21.770  -7.991  -6.084  1.00 90.25           O
ATOM    201  CG1 ILE A  56      20.933  -3.510  -5.931  1.00 90.25           C
ATOM    202  CG2 ILE A  56      22.894  -5.041  -6.294  1.00 90.25           C
ATOM    203  CD1 ILE A  56      21.729  -2.227  -5.671  1.00 90.25           C
ATOM    204  N   GLN A  57      21.945  -7.538  -3.898  1.00 90.00           N
ATOM    205  CA  GLN A  57      22.738  -8.732  -3.589  1.00 90.00           C
ATOM    206  C   GLN A  57      21.977 -10.023  -3.909  1.00 90.00           C
ATOM    207  CB  GLN A  57      23.131  -8.723  -2.107  1.00 90.00           C
ATOM    208  O   GLN A  57      22.555 -10.956  -4.463  1.00 90.00           O
ATOM    209  CG  GLN A  57      24.235  -7.704  -1.805  1.00 90.00           C
ATOM    210  CD  GLN A  57      24.446  -7.517  -0.307  1.00 90.00           C
ATOM    211  NE2 GLN A  57      24.944  -6.377   0.117  1.00 90.00           N
ATOM    212  OE1 GLN A  57      24.199  -8.381   0.517  1.00 90.00           O
ATOM    213  N   GLN A  58      20.678 -10.069  -3.607  1.00 87.50           N
ATOM    214  CA  GLN A  58      19.799 -11.184  -3.955  1.00 87.50           C
ATOM    215  C   GLN A  58      19.690 -11.353  -5.474  1.00 87.50           C
ATOM    216  CB  GLN A  58      18.414 -10.945  -3.348  1.00 87.50           C
ATOM    217  O   GLN A  58      19.848 -12.467  -5.971  1.00 87.50           O
ATOM    218  CG  GLN A  58      18.356 -11.146  -1.826  1.00 87.50           C
ATOM    219  CD  GLN A  58      16.972 -10.814  -1.273  1.00 87.50           C
ATOM    220  NE2 GLN A  58      16.837 -10.524   0.001  1.00 87.50           N
ATOM    221  OE1 GLN A  58      15.979 -10.827  -1.975  1.00 87.50           O
ATOM    222  N   TYR A  59      19.516 -10.257  -6.222  1.00 91.00           N
ATOM    223  CA  TYR A  59      19.550 -10.288  -7.685  1.00 91.00           C
ATOM    224  C   TYR A  59      20.884 -10.830  -8.216  1.00 91.00           C
ATOM    225  CB  TYR A  59      19.307  -8.876  -8.232  1.00 91.00           C
ATOM    226  O   TYR A  59      20.906 -11.737  -9.046  1.00 91.00           O
ATOM    227  CG  TYR A  59      19.487  -8.760  -9.728  1.00 91.00           C
ATOM    228  CD1 TYR A  59      20.556  -8.009 -10.249  1.00 91.00           C
ATOM    229  CD2 TYR A  59      18.616  -9.446 -10.590  1.00 91.00           C
ATOM    230  CE1 TYR A  59      20.749  -7.924 -11.641  1.00 91.00           C
ATOM    231  CE2 TYR A  59      18.805  -9.366 -11.978  1.00 91.00           C
ATOM    232  OH  TYR A  59      20.040  -8.529 -13.849  1.00 91.00           O
ATOM    233  CZ  TYR A  59      19.865  -8.605 -12.505  1.00 91.00           C
ATOM    234  N   GLU A  60      22.009 -10.308  -7.722  1.00 92.31           N
ATOM    235  CA  GLU A  60      23.348 -10.722  -8.142  1.00 92.31           C
ATOM    236  C   GLU A  60      23.632 -12.193  -7.837  1.00 92.31           C
ATOM    237  CB  GLU A  60      24.412  -9.855  -7.461  1.00 92.31           C
ATOM    238  O   GLU A  60      24.246 -12.879  -8.654  1.00 92.31           O
ATOM    239  CG  GLU A  60      24.480  -8.439  -8.044  1.00 92.31           C
ATOM    240  CD  GLU A  60      25.555  -7.580  -7.364  1.00 92.31           C
ATOM    241  OE1 GLU A  60      25.902  -6.542  -7.971  1.00 92.31           O
ATOM    242  OE2 GLU A  60      26.065  -7.947  -6.284  1.00 92.31           O
ATOM    243  N   ALA A  61      23.151 -12.700  -6.700  1.00 90.56           N
ATOM    244  CA  ALA A  61      23.295 -14.099  -6.314  1.00 90.56           C
ATOM    245  C   ALA A  61      22.576 -15.064  -7.273  1.00 90.56           C
ATOM    246  CB  ALA A  61      22.783 -14.255  -4.878  1.00 90.56           C
ATOM    247  O   ALA A  61      22.968 -16.227  -7.378  1.00 90.56           O
ATOM    248  N   GLN A  62      21.556 -14.592  -7.996  1.00 88.12           N
ATOM    249  CA  GLN A  62      20.857 -15.375  -9.017  1.00 88.12           C
ATOM    250  C   GLN A  62      21.562 -15.343 -10.378  1.00 88.12           C
ATOM    251  CB  GLN A  62      19.417 -14.874  -9.160  1.00 88.12           C
ATOM    252  O   GLN A  62      21.216 -16.122 -11.269  1.00 88.12           O
ATOM    253  CG  GLN A  62      18.593 -15.055  -7.878  1.00 88.12           C
ATOM    254  CD  GLN A  62      17.179 -14.519  -8.040  1.00 88.12           C
ATOM    255  NE2 GLN A  62      16.486 -14.256  -6.958  1.00 88.12           N
ATOM    256  OE1 GLN A  62      16.680 -14.357  -9.142  1.00 88.12           O
ATOM    257  N   LEU A  63      22.544 -14.462 -10.583  1.00 90.75           N
ATOM    258  CA  LEU A  63      23.249 -14.364 -11.855  1.00 90.75           C
ATOM    259  C   LEU A  63      24.258 -15.505 -12.018  1.00 90.75           C
ATOM    260  CB  LEU A  63      23.900 -12.983 -12.020  1.00 90.75           C
ATOM    261  O   LEU A  63      25.012 -15.871 -11.121  1.00 90.75           O
ATOM    262  CG  LEU A  63      22.901 -11.812 -12.007  1.00 90.75           C
ATOM    263  CD1 LEU A  63      23.679 -10.499 -12.063  1.00 90.75           C
ATOM    264  CD2 LEU A  63      21.931 -11.870 -13.192  1.00 90.75           C
ATOM    265  N   THR A  64      24.296 -16.054 -13.226  1.00 91.69           N
ATOM    266  CA  THR A  64      25.168 -17.159 -13.631  1.00 91.69           C
ATOM    267  C   THR A  64      26.082 -16.734 -14.785  1.00 91.69           C
ATOM    268  CB  THR A  64      24.340 -18.402 -14.006  1.00 91.69           C
ATOM    269  O   THR A  64      26.044 -15.596 -15.256  1.00 91.69           O
ATOM    270  CG2 THR A  64      23.235 -18.753 -13.011  1.00 91.69           C
ATOM    271  OG1 THR A  64      23.764 -18.249 -15.284  1.00 91.69           O
ATOM    272  N   SER A  65      26.904 -17.654 -15.296  1.00 90.31           N
ATOM    273  CA  SER A  65      27.674 -17.434 -16.528  1.00 90.31           C
ATOM    274  C   SER A  65      26.864 -17.653 -17.817  1.00 90.31           C
ATOM    275  CB  SER A  65      28.917 -18.324 -16.522  1.00 90.31           C
ATOM    276  O   SER A  65      27.370 -17.375 -18.903  1.00 90.31           O
ATOM    277  OG  SER A  65      28.555 -19.690 -16.407  1.00 90.31           O
ATOM    278  N   ASN A  66      25.627 -18.160 -17.729  1.00 95.56           N
ATOM    279  CA  ASN A  66      24.780 -18.459 -18.882  1.00 95.56           C
ATOM    280  C   ASN A  66      23.801 -17.306 -19.147  1.00 95.56           C
ATOM    281  CB  ASN A  66      24.085 -19.810 -18.635  1.00 95.56           C
ATOM    282  O   ASN A  66      22.930 -17.022 -18.330  1.00 95.56           O
ATOM    283  CG  ASN A  66      23.225 -20.270 -19.802  1.00 95.56           C
ATOM    284  ND2 ASN A  66      23.171 -21.554 -20.057  1.00 95.56           N
ATOM    285  OD1 ASN A  66      22.593 -19.503 -20.508  1.00 95.56           O
ATOM    286  N   THR A  67      23.904 -16.674 -20.317  1.00 93.50           N
ATOM    287  CA  THR A  67      23.081 -15.510 -20.681  1.00 93.50           C
ATOM    288  C   THR A  67      21.591 -15.828 -20.793  1.00 93.50           C
ATOM    289  CB  THR A  67      23.554 -14.888 -22.001  1.00 93.50           C
ATOM    290  O   THR A  67      20.775 -15.013 -20.383  1.00 93.50           O
ATOM    291  CG2 THR A  67      24.948 -14.276 -21.875  1.00 93.50           C
ATOM    292  OG1 THR A  67      23.627 -15.870 -23.013  1.00 93.50           O
ATOM    293  N   VAL A  68      21.211 -17.013 -21.280  1.00 92.94           N
ATOM    294  CA  VAL A  68      19.798 -17.427 -21.355  1.00 92.94           C
ATOM    295  C   VAL A  68      19.235 -17.681 -19.960  1.00 92.94           C
ATOM    296  CB  VAL A  68      19.625 -18.674 -22.242  1.00 92.94           C
ATOM    297  O   VAL A  68      18.106 -17.297 -19.673  1.00 92.94           O
ATOM    298  CG1 VAL A  68      18.164 -19.138 -22.312  1.00 92.94           C
ATOM    299  CG2 VAL A  68      20.096 -18.392 -23.676  1.00 92.94           C
ATOM    300  N   GLN A  69      20.026 -18.278 -19.067  1.00 90.19           N
ATOM    301  CA  GLN A  69      19.600 -18.448 -17.678  1.00 90.19           C
ATOM    302  C   GLN A  69      19.465 -17.095 -16.972  1.00 90.19           C
ATOM    303  CB  GLN A  69      20.574 -19.368 -16.933  1.00 90.19           C
ATOM    304  O   GLN A  69      18.498 -16.880 -16.252  1.00 90.19           O
ATOM    305  CG  GLN A  69      20.031 -19.769 -15.552  1.00 90.19           C
ATOM    306  CD  GLN A  69      18.723 -20.549 -15.651  1.00 90.19           C
ATOM    307  NE2 GLN A  69      17.665 -20.127 -14.998  1.00 90.19           N
ATOM    308  OE1 GLN A  69      18.636 -21.548 -16.349  1.00 90.19           O
ATOM    309  N   ASN A  70      20.390 -16.164 -17.220  1.00 92.94           N
ATOM    310  CA  ASN A  70      20.311 -14.816 -16.663  1.00 92.94           C
ATOM    311  C   ASN A  70      19.097 -14.047 -17.198  1.00 92.94           C
ATOM    312  CB  ASN A  70      21.618 -14.054 -16.928  1.00 92.94           C
ATOM    313  O   ASN A  70      18.512 -13.283 -16.446  1.00 92.94           O
ATOM    314  CG  ASN A  70      22.812 -14.631 -16.194  1.00 92.94           C
ATOM    315  ND2 ASN A  70      23.974 -14.052 -16.375  1.00 92.94           N
ATOM    316  OD1 ASN A  70      22.733 -15.599 -15.455  1.00 92.94           O
ATOM    317  N   ASP A  71      18.674 -14.268 -18.449  1.00 92.69           N
ATOM    318  CA  ASP A  71      17.423 -13.699 -18.969  1.00 92.69           C
ATOM    319  C   ASP A  71      16.208 -14.135 -18.154  1.00 92.69           C
ATOM    320  CB  ASP A  71      17.233 -14.089 -20.440  1.00 92.69           C
ATOM    321  O   ASP A  71      15.423 -13.295 -17.713  1.00 92.69           O
ATOM    322  CG  ASP A  71      15.897 -13.595 -21.009  1.00 92.69           C
ATOM    323  OD1 ASP A  71      15.801 -12.390 -21.314  1.00 92.69           O
ATOM    324  OD2 ASP A  71      14.960 -14.391 -21.218  1.00 92.69           O
ATOM    325  N   ILE A  72      16.095 -15.442 -17.922  1.00 88.00           N
ATOM    326  CA  ILE A  72      15.009 -16.031 -17.140  1.00 88.00           C
ATOM    327  C   ILE A  72      15.067 -15.518 -15.698  1.00 88.00           C
ATOM    328  CB  ILE A  72      15.075 -17.572 -17.231  1.00 88.00           C
ATOM    329  O   ILE A  72      14.057 -15.046 -15.185  1.00 88.00           O
ATOM    330  CG1 ILE A  72      14.812 -18.032 -18.686  1.00 88.00           C
ATOM    331  CG2 ILE A  72      14.065 -18.223 -16.270  1.00 88.00           C
ATOM    332  CD1 ILE A  72      15.152 -19.505 -18.940  1.00 88.00           C
ATOM    333  N   ASN A  73      16.243 -15.545 -15.066  1.00 87.75           N
ATOM    334  CA  ASN A  73      16.408 -15.127 -13.674  1.00 87.75           C
ATOM    335  C   ASN A  73      16.101 -13.634 -13.490  1.00 87.75           C
ATOM    336  CB  ASN A  73      17.823 -15.489 -13.187  1.00 87.75           C
ATOM    337  O   ASN A  73      15.367 -13.277 -12.575  1.00 87.75           O
ATOM    338  CG  ASN A  73      18.076 -16.986 -13.092  1.00 87.75           C
ATOM    339  ND2 ASN A  73      19.257 -17.397 -12.708  1.00 87.75           N
ATOM    340  OD1 ASN A  73      17.248 -17.836 -13.374  1.00 87.75           O
ATOM    341  N   THR A  74      16.574 -12.759 -14.388  1.00 91.44           N
ATOM    342  CA  THR A  74      16.245 -11.327 -14.325  1.00 91.44           C
ATOM    343  C   THR A  74      14.746 -11.086 -14.474  1.00 91.44           C
ATOM    344  CB  THR A  74      17.001 -10.506 -15.389  1.00 91.44           C
ATOM    345  O   THR A  74      14.192 -10.280 -13.730  1.00 91.44           O
ATOM    346  CG2 THR A  74      16.665  -9.014 -15.324  1.00 91.44           C
ATOM    347  OG1 THR A  74      18.403 -10.587 -15.250  1.00 91.44           O
ATOM    348  N   ARG A  75      14.076 -11.769 -15.412  1.00 91.38           N
ATOM    349  CA  ARG A  75      12.624 -11.631 -15.599  1.00 91.38           C
ATOM    350  C   ARG A  75      11.861 -12.086 -14.365  1.00 91.38           C
ATOM    351  CB  ARG A  75      12.162 -12.416 -16.830  1.00 91.38           C
ATOM    352  O   ARG A  75      11.084 -11.302 -13.837  1.00 91.38           O
ATOM    353  CG  ARG A  75      12.557 -11.696 -18.121  1.00 91.38           C
ATOM    354  CD  ARG A  75      12.378 -12.607 -19.332  1.00 91.38           C
ATOM    355  NE  ARG A  75      10.969 -12.986 -19.551  1.00 91.38           N
ATOM    356  NH1 ARG A  75      11.393 -14.500 -21.208  1.00 91.38           N
ATOM    357  NH2 ARG A  75       9.291 -14.138 -20.556  1.00 91.38           N
ATOM    358  CZ  ARG A  75      10.555 -13.869 -20.432  1.00 91.38           C
ATOM    359  N   LEU A  76      12.128 -13.300 -13.885  1.00 85.94           N
ATOM    360  CA  LEU A  76      11.430 -13.873 -12.736  1.00 85.94           C
ATOM    361  C   LEU A  76      11.625 -13.030 -11.476  1.00 85.94           C
ATOM    362  CB  LEU A  76      11.906 -15.316 -12.503  1.00 85.94           C
ATOM    363  O   LEU A  76      10.645 -12.719 -10.811  1.00 85.94           O
ATOM    364  CG  LEU A  76      11.453 -16.316 -13.581  1.00 85.94           C
ATOM    365  CD1 LEU A  76      12.062 -17.686 -13.280  1.00 85.94           C
ATOM    366  CD2 LEU A  76       9.931 -16.460 -13.647  1.00 85.94           C
ATOM    367  N   TYR A  77      12.853 -12.590 -11.194  1.00 88.12           N
ATOM    368  CA  TYR A  77      13.122 -11.781 -10.009  1.00 88.12           C
ATOM    369  C   TYR A  77      12.448 -10.407 -10.070  1.00 88.12           C
ATOM    370  CB  TYR A  77      14.631 -11.628  -9.839  1.00 88.12           C
ATOM    371  O   TYR A  77      11.824  -9.973  -9.107  1.00 88.12           O
ATOM    372  CG  TYR A  77      15.007 -10.962  -8.535  1.00 88.12           C
ATOM    373  CD1 TYR A  77      15.549  -9.662  -8.530  1.00 88.12           C
ATOM    374  CD2 TYR A  77      14.753 -11.625  -7.319  1.00 88.12           C
ATOM    375  CE1 TYR A  77      15.891  -9.058  -7.306  1.00 88.12           C
ATOM    376  CE2 TYR A  77      15.120 -11.030  -6.098  1.00 88.12           C
ATOM    377  OH  TYR A  77      16.102  -9.176  -4.936  1.00 88.12           O
ATOM    378  CZ  TYR A  77      15.707  -9.751  -6.096  1.00 88.12           C
ATOM    379  N   LEU A  78      12.509  -9.711 -11.211  1.00 91.31           N
ATOM    380  CA  LEU A  78      11.825  -8.421 -11.326  1.00 91.31           C
ATOM    381  C   LEU A  78      10.298  -8.567 -11.357  1.00 91.31           C
ATOM    382  CB  LEU A  78      12.315  -7.646 -12.551  1.00 91.31           C
ATOM    383  O   LEU A  78       9.604  -7.682 -10.867  1.00 91.31           O
ATOM    384  CG  LEU A  78      13.789  -7.228 -12.549  1.00 91.31           C
ATOM    385  CD1 LEU A  78      14.106  -6.585 -13.904  1.00 91.31           C
ATOM    386  CD2 LEU A  78      14.081  -6.220 -11.436  1.00 91.31           C
ATOM    387  N   GLN A  79       9.764  -9.668 -11.897  1.00 89.56           N
ATOM    388  CA  GLN A  79       8.338  -9.992 -11.792  1.00 89.56           C
ATOM    389  C   GLN A  79       7.924 -10.259 -10.345  1.00 89.56           C
ATOM    390  CB  GLN A  79       7.991 -11.230 -12.628  1.00 89.56           C
ATOM    391  O   GLN A  79       6.856  -9.812  -9.943  1.00 89.56           O
ATOM    392  CG  GLN A  79       7.891 -10.941 -14.126  1.00 89.56           C
ATOM    393  CD  GLN A  79       7.533 -12.203 -14.895  1.00 89.56           C
ATOM    394  NE2 GLN A  79       6.439 -12.204 -15.622  1.00 89.56           N
ATOM    395  OE1 GLN A  79       8.216 -13.213 -14.860  1.00 89.56           O
ATOM    396  N   GLU A  80       8.751 -10.956  -9.568  1.00 83.44           N
ATOM    397  CA  GLU A  80       8.514 -11.220  -8.148  1.00 83.44           C
ATOM    398  C   GLU A  80       8.448  -9.913  -7.351  1.00 83.44           C
ATOM    399  CB  GLU A  80       9.613 -12.161  -7.637  1.00 83.44           C
ATOM    400  O   GLU A  80       7.470  -9.679  -6.641  1.00 83.44           O
ATOM    401  CG  GLU A  80       9.456 -12.538  -6.159  1.00 83.44           C
ATOM    402  CD  GLU A  80      10.560 -13.491  -5.669  1.00 83.44           C
ATOM    403  OE1 GLU A  80      10.539 -13.800  -4.459  1.00 83.44           O
ATOM    404  OE2 GLU A  80      11.399 -13.934  -6.493  1.00 83.44           O
ATOM    405  N   ILE A  81       9.419  -9.014  -7.543  1.00 85.94           N
ATOM    406  CA  ILE A  81       9.421  -7.694  -6.897  1.00 85.94           C
ATOM    407  C   ILE A  81       8.241  -6.841  -7.370  1.00 85.94           C
ATOM    408  CB  ILE A  81      10.772  -6.982  -7.118  1.00 85.94           C
ATOM    409  O   ILE A  81       7.536  -6.255  -6.551  1.00 85.94           O
ATOM    410  CG1 ILE A  81      11.949  -7.776  -6.503  1.00 85.94           C
ATOM    411  CG2 ILE A  81      10.739  -5.548  -6.557  1.00 85.94           C
ATOM    412  CD1 ILE A  81      11.895  -7.994  -4.987  1.00 85.94           C
ATOM    413  N   TYR A  82       7.958  -6.813  -8.676  1.00 88.44           N
ATOM    414  CA  TYR A  82       6.790  -6.105  -9.196  1.00 88.44           C
ATOM    415  C   TYR A  82       5.482  -6.635  -8.600  1.00 88.44           C
ATOM    416  CB  TYR A  82       6.753  -6.200 -10.725  1.00 88.44           C
ATOM    417  O   TYR A  82       4.627  -5.842  -8.212  1.00 88.44           O
ATOM    418  CG  TYR A  82       5.482  -5.632 -11.327  1.00 88.44           C
ATOM    419  CD1 TYR A  82       4.531  -6.493 -11.909  1.00 88.44           C
ATOM    420  CD2 TYR A  82       5.204  -4.258 -11.199  1.00 88.44           C
ATOM    421  CE1 TYR A  82       3.296  -5.982 -12.350  1.00 88.44           C
ATOM    422  CE2 TYR A  82       3.970  -3.742 -11.638  1.00 88.44           C
ATOM    423  OH  TYR A  82       1.807  -4.118 -12.602  1.00 88.44           O
ATOM    424  CZ  TYR A  82       3.010  -4.608 -12.205  1.00 88.44           C
ATOM    425  N   ALA A  83       5.326  -7.956  -8.498  1.00 81.56           N
ATOM    426  CA  ALA A  83       4.159  -8.574  -7.888  1.00 81.56           C
ATOM    427  C   ALA A  83       4.064  -8.205  -6.404  1.00 81.56           C
ATOM    428  CB  ALA A  83       4.208 -10.090  -8.106  1.00 81.56           C
ATOM    429  O   ALA A  83       3.011  -7.744  -5.976  1.00 81.56           O
ATOM    430  N   ARG A  84       5.156  -8.329  -5.638  1.00 83.94           N
ATOM    431  CA  ARG A  84       5.235  -7.899  -4.232  1.00 83.94           C
ATOM    432  C   ARG A  84       4.741  -6.463  -4.066  1.00 83.94           C
ATOM    433  CB  ARG A  84       6.687  -8.048  -3.749  1.00 83.94           C
ATOM    434  O   ARG A  84       3.808  -6.229  -3.300  1.00 83.94           O
ATOM    435  CG  ARG A  84       6.898  -7.602  -2.293  1.00 83.94           C
ATOM    436  CD  ARG A  84       8.382  -7.358  -2.011  1.00 83.94           C
ATOM    437  NE  ARG A  84       8.878  -6.127  -2.666  1.00 83.94           N
ATOM    438  NH1 ARG A  84      10.973  -6.173  -1.750  1.00 83.94           N
ATOM    439  NH2 ARG A  84      10.284  -4.388  -2.933  1.00 83.94           N
ATOM    440  CZ  ARG A  84      10.055  -5.574  -2.453  1.00 83.94           C
ATOM    441  N   ASP A  85       5.315  -5.521  -4.811  1.00 85.44           N
ATOM    442  CA  ASP A  85       4.968  -4.104  -4.689  1.00 85.44           C
ATOM    443  C   ASP A  85       3.525  -3.842  -5.130  1.00 85.44           C
ATOM    444  CB  ASP A  85       5.888  -3.225  -5.542  1.00 85.44           C
ATOM    445  O   ASP A  85       2.792  -3.109  -4.470  1.00 85.44           O
ATOM    446  CG  ASP A  85       7.390  -3.376  -5.285  1.00 85.44           C
ATOM    447  OD1 ASP A  85       7.803  -3.886  -4.215  1.00 85.44           O
ATOM    448  OD2 ASP A  85       8.138  -2.967  -6.204  1.00 85.44           O
ATOM    449  N   ASN A  86       3.090  -4.454  -6.236  1.00 83.88           N
ATOM    450  CA  ASN A  86       1.725  -4.314  -6.729  1.00 83.88           C
ATOM    451  C   ASN A  86       0.707  -4.868  -5.729  1.00 83.88           C
ATOM    452  CB  ASN A  86       1.601  -4.991  -8.101  1.00 83.88           C
ATOM    453  O   ASN A  86      -0.354  -4.277  -5.573  1.00 83.88           O
ATOM    454  CG  ASN A  86       0.244  -4.728  -8.721  1.00 83.88           C
ATOM    455  ND2 ASN A  86      -0.659  -5.680  -8.685  1.00 83.88           N
ATOM    456  OD1 ASN A  86      -0.018  -3.652  -9.237  1.00 83.88           O
ATOM    457  N   ASN A  87       1.028  -5.950  -5.022  1.00 77.44           N
ATOM    458  CA  ASN A  87       0.168  -6.501  -3.979  1.00 77.44           C
ATOM    459  C   ASN A  87       0.126  -5.590  -2.749  1.00 77.44           C
ATOM    460  CB  ASN A  87       0.626  -7.926  -3.645  1.00 77.44           C
ATOM    461  O   ASN A  87      -0.965  -5.319  -2.257  1.00 77.44           O
ATOM    462  CG  ASN A  87       0.403  -8.868  -4.815  1.00 77.44           C
ATOM    463  ND2 ASN A  87       1.285  -9.807  -5.027  1.00 77.44           N
ATOM    464  OD1 ASN A  87      -0.540  -8.763  -5.582  1.00 77.44           O
ATOM    465  N   ILE A  88       1.267  -5.043  -2.305  1.00 80.94           N
ATOM    466  CA  ILE A  88       1.305  -4.045  -1.219  1.00 80.94           C
ATOM    467  C   ILE A  88       0.456  -2.825  -1.582  1.00 80.94           C
ATOM    468  CB  ILE A  88       2.759  -3.622  -0.887  1.00 80.94           C
ATOM    469  O   ILE A  88      -0.349  -2.370  -0.769  1.00 80.94           O
ATOM    470  CG1 ILE A  88       3.539  -4.790  -0.246  1.00 80.94           C
ATOM    471  CG2 ILE A  88       2.788  -2.408   0.069  1.00 80.94           C
ATOM    472  CD1 ILE A  88       5.060  -4.596  -0.240  1.00 80.94           C
ATOM    473  N   ILE A  89       0.617  -2.307  -2.802  1.00 85.19           N
ATOM    474  CA  ILE A  89      -0.104  -1.127  -3.282  1.00 85.19           C
ATOM    475  C   ILE A  89      -1.587  -1.436  -3.467  1.00 85.19           C
ATOM    476  CB  ILE A  89       0.536  -0.571  -4.572  1.00 85.19           C
ATOM    477  O   ILE A  89      -2.403  -0.671  -2.977  1.00 85.19           O
ATOM    478  CG1 ILE A  89       1.934   0.004  -4.252  1.00 85.19           C
ATOM    479  CG2 ILE A  89      -0.353   0.520  -5.201  1.00 85.19           C
ATOM    480  CD1 ILE A  89       2.770   0.295  -5.502  1.00 85.19           C
ATOM    481  N   SER A  90      -1.952  -2.532  -4.132  1.00 81.62           N
ATOM    482  CA  SER A  90      -3.351  -2.904  -4.382  1.00 81.62           C
ATOM    483  C   SER A  90      -4.098  -3.166  -3.080  1.00 81.62           C
ATOM    484  CB  SER A  90      -3.421  -4.155  -5.262  1.00 81.62           C
ATOM    485  O   SER A  90      -5.177  -2.614  -2.875  1.00 81.62           O
ATOM    486  OG  SER A  90      -4.761  -4.479  -5.582  1.00 81.62           O
ATOM    487  N   LEU A  91      -3.508  -3.953  -2.172  1.00 77.19           N
ATOM    488  CA  LEU A  91      -4.073  -4.152  -0.841  1.00 77.19           C
ATOM    489  C   LEU A  91      -4.169  -2.811  -0.114  1.00 77.19           C
ATOM    490  CB  LEU A  91      -3.226  -5.174  -0.061  1.00 77.19           C
ATOM    491  O   LEU A  91      -5.179  -2.509   0.499  1.00 77.19           O
ATOM    492  CG  LEU A  91      -3.753  -5.447   1.358  1.00 77.19           C
ATOM    493  CD1 LEU A  91      -5.198  -5.946   1.370  1.00 77.19           C
ATOM    494  CD2 LEU A  91      -2.930  -6.522   2.059  1.00 77.19           C
ATOM    495  N   GLY A  92      -3.166  -1.958  -0.265  1.00 77.12           N
ATOM    496  CA  GLY A  92      -3.189  -0.589   0.208  1.00 77.12           C
ATOM    497  C   GLY A  92      -4.335   0.268  -0.273  1.00 77.12           C
ATOM    498  O   GLY A  92      -4.978   0.927   0.528  1.00 77.12           O
ATOM    499  N   GLN A  93      -4.603   0.256  -1.573  1.00 83.62           N
ATOM    500  CA  GLN A  93      -5.711   0.985  -2.182  1.00 83.62           C
ATOM    501  C   GLN A  93      -7.048   0.517  -1.611  1.00 83.62           C
ATOM    502  CB  GLN A  93      -5.675   0.774  -3.703  1.00 83.62           C
ATOM    503  O   GLN A  93      -7.912   1.341  -1.312  1.00 83.62           O
ATOM    504  CG  GLN A  93      -4.482   1.502  -4.322  1.00 83.62           C
ATOM    505  CD  GLN A  93      -4.342   1.339  -5.823  1.00 83.62           C
ATOM    506  NE2 GLN A  93      -3.695   2.278  -6.474  1.00 83.62           N
ATOM    507  OE1 GLN A  93      -4.787   0.393  -6.449  1.00 83.62           O
ATOM    508  N   ASP A  94      -7.185  -0.791  -1.404  1.00 77.94           N
ATOM    509  CA  ASP A  94      -8.366  -1.384  -0.788  1.00 77.94           C
ATOM    510  C   ASP A  94      -8.476  -1.029   0.701  1.00 77.94           C
ATOM    511  CB  ASP A  94      -8.321  -2.904  -0.995  1.00 77.94           C
ATOM    512  O   ASP A  94      -9.556  -0.683   1.181  1.00 77.94           O
ATOM    513  CG  ASP A  94      -8.586  -3.329  -2.440  1.00 77.94           C
ATOM    514  OD1 ASP A  94      -9.191  -2.551  -3.216  1.00 77.94           O
ATOM    515  OD2 ASP A  94      -8.444  -4.535  -2.736  1.00 77.94           O
ATOM    516  N   LEU A  95      -7.355  -1.068   1.427  1.00 75.31           N
ATOM    517  CA  LEU A  95      -7.269  -0.784   2.857  1.00 75.31           C
ATOM    518  C   LEU A  95      -7.299   0.706   3.187  1.00 75.31           C
ATOM    519  CB  LEU A  95      -6.035  -1.459   3.467  1.00 75.31           C
ATOM    520  O   LEU A  95      -7.641   1.061   4.311  1.00 75.31           O
ATOM    521  CG  LEU A  95      -6.110  -2.997   3.513  1.00 75.31           C
ATOM    522  CD1 LEU A  95      -4.843  -3.518   4.186  1.00 75.31           C
ATOM    523  CD2 LEU A  95      -7.334  -3.563   4.242  1.00 75.31           C
ATOM    524  N   LEU A  96      -7.001   1.597   2.244  1.00 81.12           N
ATOM    525  CA  LEU A  96      -6.914   3.031   2.503  1.00 81.12           C
ATOM    526  C   LEU A  96      -8.264   3.607   2.953  1.00 81.12           C
ATOM    527  CB  LEU A  96      -6.382   3.742   1.251  1.00 81.12           C
ATOM    528  O   LEU A  96      -8.312   4.402   3.888  1.00 81.12           O
ATOM    529  CG  LEU A  96      -5.989   5.190   1.548  1.00 81.12           C
ATOM    530  CD1 LEU A  96      -4.667   5.316   2.303  1.00 81.12           C
ATOM    531  CD2 LEU A  96      -5.855   5.951   0.238  1.00 81.12           C
ATOM    532  N   LYS A  97      -9.376   3.125   2.393  1.00 77.75           N
ATOM    533  CA  LYS A  97     -10.723   3.471   2.879  1.00 77.75           C
ATOM    534  C   LYS A  97     -10.926   3.093   4.352  1.00 77.75           C
ATOM    535  CB  LYS A  97     -11.739   2.752   1.988  1.00 77.75           C
ATOM    536  O   LYS A  97     -11.657   3.747   5.083  1.00 77.75           O
ATOM    537  CG  LYS A  97     -13.186   3.063   2.390  1.00 77.75           C
ATOM    538  CD  LYS A  97     -14.140   2.263   1.509  1.00 77.75           C
ATOM    539  CE  LYS A  97     -15.575   2.461   1.991  1.00 77.75           C
ATOM    540  NZ  LYS A  97     -16.477   1.513   1.293  1.00 77.75           N
ATOM    541  N   TYR A  98     -10.299   2.011   4.793  1.00 76.56           N
ATOM    542  CA  TYR A  98     -10.376   1.519   6.166  1.00 76.56           C
ATOM    543  C   TYR A  98      -9.339   2.212   7.070  1.00 76.56           C
ATOM    544  CB  TYR A  98     -10.257  -0.009   6.102  1.00 76.56           C
ATOM    545  O   TYR A  98      -9.594   2.418   8.255  1.00 76.56           O
ATOM    546  CG  TYR A  98     -11.352  -0.674   5.296  1.00 76.56           C
ATOM    547  CD1 TYR A  98     -12.669  -0.808   5.786  1.00 76.56           C
ATOM    548  CD2 TYR A  98     -11.037  -1.134   4.015  1.00 76.56           C
ATOM    549  CE1 TYR A  98     -13.669  -1.376   4.961  1.00 76.56           C
ATOM    550  CE2 TYR A  98     -12.009  -1.713   3.200  1.00 76.56           C
ATOM    551  OH  TYR A  98     -14.225  -2.304   2.765  1.00 76.56           O
ATOM    552  CZ  TYR A  98     -13.328  -1.820   3.658  1.00 76.56           C
ATOM    553  N   SER A  99      -8.228   2.697   6.502  1.00 76.62           N
ATOM    554  CA  SER A  99      -7.244   3.547   7.188  1.00 76.62           C
ATOM    555  C   SER A  99      -7.863   4.827   7.759  1.00 76.62           C
ATOM    556  CB  SER A  99      -6.078   3.897   6.253  1.00 76.62           C
ATOM    557  O   SER A  99      -7.420   5.307   8.802  1.00 76.62           O
ATOM    558  OG  SER A  99      -6.334   4.999   5.405  1.00 76.62           O
ATOM    559  N   GLU A 100      -8.941   5.329   7.143  1.00 82.06           N
ATOM    560  CA  GLU A 100      -9.727   6.445   7.672  1.00 82.06           C
ATOM    561  C   GLU A 100     -10.247   6.147   9.087  1.00 82.06           C
ATOM    562  CB  GLU A 100     -10.884   6.780   6.703  1.00 82.06           C
ATOM    563  O   GLU A 100     -10.140   6.991   9.980  1.00 82.06           O
ATOM    564  CG  GLU A 100     -11.881   7.759   7.343  1.00 82.06           C
ATOM    565  CD  GLU A 100     -13.040   8.248   6.471  1.00 82.06           C
ATOM    566  OE1 GLU A 100     -13.618   9.285   6.886  1.00 82.06           O
ATOM    567  OE2 GLU A 100     -13.427   7.554   5.506  1.00 82.06           O
ATOM    568  N   ASN A 101     -10.770   4.940   9.328  1.00 80.88           N
ATOM    569  CA  ASN A 101     -11.286   4.560  10.645  1.00 80.88           C
ATOM    570  C   ASN A 101     -10.181   4.611  11.704  1.00 80.88           C
ATOM    571  CB  ASN A 101     -11.877   3.146  10.598  1.00 80.88           C
ATOM    572  O   ASN A 101     -10.404   5.094  12.816  1.00 80.88           O
ATOM    573  CG  ASN A 101     -13.098   3.014   9.724  1.00 80.88           C
ATOM    574  ND2 ASN A 101     -13.131   1.989   8.909  1.00 80.88           N
ATOM    575  OD1 ASN A 101     -14.052   3.774   9.814  1.00 80.88           O
ATOM    576  N   TYR A 102      -8.984   4.148  11.342  1.00 79.94           N
ATOM    577  CA  TYR A 102      -7.822   4.166  12.220  1.00 79.94           C
ATOM    578  C   TYR A 102      -7.333   5.597  12.490  1.00 79.94           C
ATOM    579  CB  TYR A 102      -6.732   3.286  11.607  1.00 79.94           C
ATOM    580  O   TYR A 102      -7.145   5.976  13.647  1.00 79.94           O
ATOM    581  CG  TYR A 102      -5.510   3.177  12.485  1.00 79.94           C
ATOM    582  CD1 TYR A 102      -4.317   3.819  12.108  1.00 79.94           C
ATOM    583  CD2 TYR A 102      -5.571   2.435  13.681  1.00 79.94           C
ATOM    584  CE1 TYR A 102      -3.168   3.689  12.905  1.00 79.94           C
ATOM    585  CE2 TYR A 102      -4.432   2.334  14.502  1.00 79.94           C
ATOM    586  OH  TYR A 102      -2.116   2.820  14.864  1.00 79.94           O
ATOM    587  CZ  TYR A 102      -3.229   2.952  14.105  1.00 79.94           C
ATOM    588  N   ALA A 103      -7.216   6.434  11.456  1.00 85.38           N
ATOM    589  CA  ALA A 103      -6.851   7.843  11.597  1.00 85.38           C
ATOM    590  C   ALA A 103      -7.842   8.607  12.495  1.00 85.38           C
ATOM    591  CB  ALA A 103      -6.770   8.454  10.195  1.00 85.38           C
ATOM    592  O   ALA A 103      -7.432   9.354  13.388  1.00 85.38           O
ATOM    593  N   TRP A 104      -9.147   8.371  12.335  1.00 83.62           N
ATOM    594  CA  TRP A 104     -10.160   8.932  13.225  1.00 83.62           C
ATOM    595  C   TRP A 104     -10.054   8.408  14.652  1.00 83.62           C
ATOM    596  CB  TRP A 104     -11.555   8.648  12.679  1.00 83.62           C
ATOM    597  O   TRP A 104     -10.190   9.196  15.587  1.00 83.62           O
ATOM    598  CG  TRP A 104     -12.019   9.635  11.665  1.00 83.62           C
ATOM    599  CD1 TRP A 104     -12.327   9.355  10.385  1.00 83.62           C
ATOM    600  CD2 TRP A 104     -12.273  11.060  11.832  1.00 83.62           C
ATOM    601  CE2 TRP A 104     -12.751  11.578  10.589  1.00 83.62           C
ATOM    602  CE3 TRP A 104     -12.169  11.953  12.923  1.00 83.62           C
ATOM    603  NE1 TRP A 104     -12.762  10.490   9.737  1.00 83.62           N
ATOM    604  CH2 TRP A 104     -12.996  13.789  11.546  1.00 83.62           C
ATOM    605  CZ2 TRP A 104     -13.106  12.925  10.442  1.00 83.62           C
ATOM    606  CZ3 TRP A 104     -12.527  13.306  12.781  1.00 83.62           C
ATOM    607  N   ALA A 105      -9.802   7.113  14.850  1.00 80.38           N
ATOM    608  CA  ALA A 105      -9.591   6.558  16.183  1.00 80.38           C
ATOM    609  C   ALA A 105      -8.408   7.247  16.887  1.00 80.38           C
ATOM    610  CB  ALA A 105      -9.405   5.040  16.074  1.00 80.38           C
ATOM    611  O   ALA A 105      -8.538   7.663  18.041  1.00 80.38           O
ATOM    612  N   LEU A 106      -7.296   7.468  16.173  1.00 82.88           N
ATOM    613  CA  LEU A 106      -6.137   8.211  16.676  1.00 82.88           C
ATOM    614  C   LEU A 106      -6.483   9.662  17.031  1.00 82.88           C
ATOM    615  CB  LEU A 106      -5.005   8.191  15.632  1.00 82.88           C
ATOM    616  O   LEU A 106      -6.106  10.132  18.110  1.00 82.88           O
ATOM    617  CG  LEU A 106      -4.334   6.828  15.399  1.00 82.88           C
ATOM    618  CD1 LEU A 106      -3.310   6.976  14.273  1.00 82.88           C
ATOM    619  CD2 LEU A 106      -3.611   6.322  16.647  1.00 82.88           C
ATOM    620  N   ALA A 107      -7.209  10.359  16.153  1.00 87.31           N
ATOM    621  CA  ALA A 107      -7.642  11.738  16.367  1.00 87.31           C
ATOM    622  C   ALA A 107      -8.511  11.867  17.628  1.00 87.31           C
ATOM    623  CB  ALA A 107      -8.409  12.210  15.125  1.00 87.31           C
ATOM    624  O   ALA A 107      -8.228  12.691  18.500  1.00 87.31           O
ATOM    625  N   LYS A 108      -9.539  11.014  17.750  1.00 83.75           N
ATOM    626  CA  LYS A 108     -10.477  10.986  18.885  1.00 83.75           C
ATOM    627  C   LYS A 108      -9.748  10.704  20.196  1.00 83.75           C
ATOM    628  CB  LYS A 108     -11.566   9.922  18.643  1.00 83.75           C
ATOM    629  O   LYS A 108      -9.908  11.449  21.162  1.00 83.75           O
ATOM    630  CG  LYS A 108     -12.523  10.276  17.493  1.00 83.75           C
ATOM    631  CD  LYS A 108     -13.563   9.166  17.247  1.00 83.75           C
ATOM    632  CE  LYS A 108     -14.233   9.315  15.873  1.00 83.75           C
ATOM    633  NZ  LYS A 108     -15.521   8.573  15.778  1.00 83.75           N
ATOM    634  N   TYR A 109      -8.911   9.667  20.211  1.00 83.75           N
ATOM    635  CA  TYR A 109      -8.130   9.276  21.383  1.00 83.75           C
ATOM    636  C   TYR A 109      -7.220  10.415  21.869  1.00 83.75           C
ATOM    637  CB  TYR A 109      -7.323   8.015  21.040  1.00 83.75           C
ATOM    638  O   TYR A 109      -7.263  10.782  23.046  1.00 83.75           O
ATOM    639  CG  TYR A 109      -6.261   7.681  22.065  1.00 83.75           C
ATOM    640  CD1 TYR A 109      -4.943   8.114  21.854  1.00 83.75           C
ATOM    641  CD2 TYR A 109      -6.577   6.948  23.221  1.00 83.75           C
ATOM    642  CE1 TYR A 109      -3.945   7.852  22.803  1.00 83.75           C
ATOM    643  CE2 TYR A 109      -5.578   6.696  24.188  1.00 83.75           C
ATOM    644  OH  TYR A 109      -3.272   6.869  24.859  1.00 83.75           O
ATOM    645  CZ  TYR A 109      -4.265   7.156  23.981  1.00 83.75           C
ATOM    646  N   ASN A 110      -6.431  11.019  20.972  1.00 85.31           N
ATOM    647  CA  ASN A 110      -5.495  12.078  21.356  1.00 85.31           C
ATOM    648  C   ASN A 110      -6.213  13.357  21.787  1.00 85.31           C
ATOM    649  CB  ASN A 110      -4.492  12.347  20.227  1.00 85.31           C
ATOM    650  O   ASN A 110      -5.797  13.987  22.761  1.00 85.31           O
ATOM    651  CG  ASN A 110      -3.389  11.313  20.248  1.00 85.31           C
ATOM    652  ND2 ASN A 110      -3.505  10.278  19.454  1.00 85.31           N
ATOM    653  OD1 ASN A 110      -2.456  11.394  21.032  1.00 85.31           O
ATOM    654  N   ALA A 111      -7.318  13.712  21.130  1.00 89.25           N
ATOM    655  CA  ALA A 111      -8.129  14.842  21.553  1.00 89.25           C
ATOM    656  C   ALA A 111      -8.690  14.641  22.966  1.00 89.25           C
ATOM    657  CB  ALA A 111      -9.249  15.057  20.544  1.00 89.25           C
ATOM    658  O   ALA A 111      -8.512  15.514  23.813  1.00 89.25           O
ATOM    659  N   LEU A 112      -9.303  13.487  23.253  1.00 85.75           N
ATOM    660  CA  LEU A 112      -9.826  13.179  24.588  1.00 85.75           C
ATOM    661  C   LEU A 112      -8.741  13.202  25.659  1.00 85.75           C
ATOM    662  CB  LEU A 112     -10.452  11.782  24.601  1.00 85.75           C
ATOM    663  O   LEU A 112      -8.933  13.801  26.714  1.00 85.75           O
ATOM    664  CG  LEU A 112     -11.857  11.681  24.013  1.00 85.75           C
ATOM    665  CD1 LEU A 112     -12.268  10.221  24.148  1.00 85.75           C
ATOM    666  CD2 LEU A 112     -12.840  12.579  24.773  1.00 85.75           C
ATOM    667  N   LYS A 113      -7.594  12.578  25.378  1.00 86.62           N
ATOM    668  CA  LYS A 113      -6.444  12.555  26.284  1.00 86.62           C
ATOM    669  C   LYS A 113      -5.987  13.969  26.646  1.00 86.62           C
ATOM    670  CB  LYS A 113      -5.338  11.745  25.601  1.00 86.62           C
ATOM    671  O   LYS A 113      -5.698  14.241  27.809  1.00 86.62           O
ATOM    672  CG  LYS A 113      -4.059  11.639  26.438  1.00 86.62           C
ATOM    673  CD  LYS A 113      -3.035  10.820  25.650  1.00 86.62           C
ATOM    674  CE  LYS A 113      -1.700  10.733  26.389  1.00 86.62           C
ATOM    675  NZ  LYS A 113      -0.739   9.935  25.588  1.00 86.62           N
ATOM    676  N   VAL A 114      -5.935  14.871  25.665  1.00 90.81           N
ATOM    677  CA  VAL A 114      -5.567  16.275  25.892  1.00 90.81           C
ATOM    678  C   VAL A 114      -6.658  17.026  26.651  1.00 90.81           C
ATOM    679  CB  VAL A 114      -5.206  16.965  24.566  1.00 90.81           C
ATOM    680  O   VAL A 114      -6.329  17.761  27.578  1.00 90.81           O
ATOM    681  CG1 VAL A 114      -5.018  18.479  24.721  1.00 90.81           C
ATOM    682  CG2 VAL A 114      -3.881  16.402  24.039  1.00 90.81           C
ATOM    683  N   ILE A 115      -7.938  16.828  26.318  1.00 89.56           N
ATOM    684  CA  ILE A 115      -9.059  17.454  27.039  1.00 89.56           C
ATOM    685  C   ILE A 115      -9.029  17.056  28.519  1.00 89.56           C
ATOM    686  CB  ILE A 115     -10.419  17.108  26.381  1.00 89.56           C
ATOM    687  O   ILE A 115      -9.058  17.935  29.381  1.00 89.56           O
ATOM    688  CG1 ILE A 115     -10.540  17.789  25.003  1.00 89.56           C
ATOM    689  CG2 ILE A 115     -11.599  17.561  27.257  1.00 89.56           C
ATOM    690  CD1 ILE A 115     -11.691  17.272  24.131  1.00 89.56           C
ATOM    691  N   ASP A 116      -8.930  15.759  28.818  1.00 87.69           N
ATOM    692  CA  ASP A 116      -8.892  15.260  30.193  1.00 87.69           C
ATOM    693  C   ASP A 116      -7.696  15.824  30.966  1.00 87.69           C
ATOM    694  CB  ASP A 116      -8.859  13.726  30.211  1.00 87.69           C
ATOM    695  O   ASP A 116      -7.869  16.389  32.048  1.00 87.69           O
ATOM    696  CG  ASP A 116      -8.817  13.222  31.659  1.00 87.69           C
ATOM    697  OD1 ASP A 116      -9.753  13.566  32.420  1.00 87.69           O
ATOM    698  OD2 ASP A 116      -7.805  12.583  32.025  1.00 87.69           O
ATOM    699  N   TYR A 117      -6.491  15.748  30.393  1.00 89.56           N
ATOM    700  CA  TYR A 117      -5.279  16.267  31.025  1.00 89.56           C
ATOM    701  C   TYR A 117      -5.374  17.771  31.314  1.00 89.56           C
ATOM    702  CB  TYR A 117      -4.076  15.973  30.119  1.00 89.56           C
ATOM    703  O   TYR A 117      -5.086  18.220  32.427  1.00 89.56           O
ATOM    704  CG  TYR A 117      -2.785  16.572  30.639  1.00 89.56           C
ATOM    705  CD1 TYR A 117      -2.330  17.813  30.148  1.00 89.56           C
ATOM    706  CD2 TYR A 117      -2.071  15.916  31.659  1.00 89.56           C
ATOM    707  CE1 TYR A 117      -1.166  18.399  30.677  1.00 89.56           C
ATOM    708  CE2 TYR A 117      -0.903  16.495  32.188  1.00 89.56           C
ATOM    709  OH  TYR A 117       0.674  18.300  32.216  1.00 89.56           O
ATOM    710  CZ  TYR A 117      -0.449  17.737  31.700  1.00 89.56           C
ATOM    711  N   GLU A 118      -5.794  18.563  30.327  1.00 92.75           N
ATOM    712  CA  GLU A 118      -5.851  20.015  30.461  1.00 92.75           C
ATOM    713  C   GLU A 118      -6.883  20.448  31.507  1.00 92.75           C
ATOM    714  CB  GLU A 118      -6.123  20.659  29.094  1.00 92.75           C
ATOM    715  O   GLU A 118      -6.605  21.362  32.281  1.00 92.75           O
ATOM    716  CG  GLU A 118      -4.920  20.585  28.138  1.00 92.75           C
ATOM    717  CD  GLU A 118      -3.721  21.441  28.570  1.00 92.75           C
ATOM    718  OE1 GLU A 118      -2.563  21.123  28.226  1.00 92.75           O
ATOM    719  OE2 GLU A 118      -3.895  22.550  29.132  1.00 92.75           O
ATOM    720  N   LEU A 119      -8.031  19.770  31.589  1.00 89.12           N
ATOM    721  CA  LEU A 119      -9.094  20.120  32.530  1.00 89.12           C
ATOM    722  C   LEU A 119      -8.869  19.566  33.949  1.00 89.12           C
ATOM    723  CB  LEU A 119     -10.428  19.624  31.962  1.00 89.12           C
ATOM    724  O   LEU A 119      -9.200  20.248  34.918  1.00 89.12           O
ATOM    725  CG  LEU A 119     -10.915  20.300  30.670  1.00 89.12           C
ATOM    726  CD1 LEU A 119     -12.227  19.660  30.212  1.00 89.12           C
ATOM    727  CD2 LEU A 119     -11.177  21.789  30.876  1.00 89.12           C
ATOM    728  N   THR A 120      -8.323  18.353  34.104  1.00 86.88           N
ATOM    729  CA  THR A 120      -8.185  17.704  35.429  1.00 86.88           C
ATOM    730  C   THR A 120      -6.844  17.922  36.097  1.00 86.88           C
ATOM    731  CB  THR A 120      -8.382  16.186  35.390  1.00 86.88           C
ATOM    732  O   THR A 120      -6.786  18.031  37.322  1.00 86.88           O
ATOM    733  CG2 THR A 120      -9.737  15.831  34.858  1.00 86.88           C
ATOM    734  OG1 THR A 120      -7.441  15.536  34.575  1.00 86.88           O
ATOM    735  N   GLN A 121      -5.766  17.940  35.314  1.00 88.69           N
ATOM    736  CA  GLN A 121      -4.399  17.935  35.832  1.00 88.69           C
ATOM    737  C   GLN A 121      -3.743  19.304  35.683  1.00 88.69           C
ATOM    738  CB  GLN A 121      -3.576  16.837  35.138  1.00 88.69           C
ATOM    739  O   GLN A 121      -3.090  19.765  36.616  1.00 88.69           O
ATOM    740  CG  GLN A 121      -4.040  15.430  35.540  1.00 88.69           C
ATOM    741  CD  GLN A 121      -3.330  14.344  34.747  1.00 88.69           C
ATOM    742  NE2 GLN A 121      -4.054  13.462  34.091  1.00 88.69           N
ATOM    743  OE1 GLN A 121      -2.112  14.262  34.713  1.00 88.69           O
ATOM    744  N   ASN A 122      -3.937  19.970  34.542  1.00 91.44           N
ATOM    745  CA  ASN A 122      -3.329  21.275  34.277  1.00 91.44           C
ATOM    746  C   ASN A 122      -4.188  22.462  34.760  1.00 91.44           C
ATOM    747  CB  ASN A 122      -3.013  21.357  32.775  1.00 91.44           C
ATOM    748  O   ASN A 122      -3.666  23.555  34.968  1.00 91.44           O
ATOM    749  CG  ASN A 122      -1.938  22.377  32.451  1.00 91.44           C
ATOM    750  ND2 ASN A 122      -1.969  22.953  31.274  1.00 91.44           N
ATOM    751  OD1 ASN A 122      -1.015  22.637  33.204  1.00 91.44           O
ATOM    752  N   GLY A 123      -5.498  22.260  34.951  1.00 90.56           N
ATOM    753  CA  GLY A 123      -6.431  23.302  35.395  1.00 90.56           C
ATOM    754  C   GLY A 123      -6.708  24.391  34.350  1.00 90.56           C
ATOM    755  O   GLY A 123      -7.081  25.507  34.712  1.00 90.56           O
ATOM    756  N   SER A 124      -6.505  24.088  33.067  1.00 93.38           N
ATOM    757  CA  SER A 124      -6.823  24.977  31.950  1.00 93.38           C
ATOM    758  C   SER A 124      -8.330  25.178  31.800  1.00 93.38           C
ATOM    759  CB  SER A 124      -6.274  24.403  30.644  1.00 93.38           C
ATOM    760  O   SER A 124      -9.138  24.333  32.187  1.00 93.38           O
ATOM    761  OG  SER A 124      -4.862  24.352  30.677  1.00 93.38           O
ATOM    762  N   ASP A 125      -8.728  26.289  31.181  1.00 92.56           N
ATOM    763  CA  ASP A 125     -10.118  26.488  30.785  1.00 92.56           C
ATOM    764  C   ASP A 125     -10.506  25.600  29.584  1.00 92.56           C
ATOM    765  CB  ASP A 125     -10.373  27.974  30.510  1.00 92.56           C
ATOM    766  O   ASP A 125      -9.662  25.115  28.823  1.00 92.56           O
ATOM    767  CG  ASP A 125      -9.688  28.403  29.218  1.00 92.56           C
ATOM    768  OD1 ASP A 125     -10.329  28.241  28.159  1.00 92.56           O
ATOM    769  OD2 ASP A 125      -8.507  28.803  29.272  1.00 92.56           O
ATOM    770  N   PHE A 126     -11.815  25.419  29.391  1.00 89.31           N
ATOM    771  CA  PHE A 126     -12.369  24.573  28.334  1.00 89.31           C
ATOM    772  C   PHE A 126     -11.971  25.006  26.917  1.00 89.31           C
ATOM    773  CB  PHE A 126     -13.895  24.547  28.486  1.00 89.31           C
ATOM    774  O   PHE A 126     -11.733  24.154  26.062  1.00 89.31           O
ATOM    775  CG  PHE A 126     -14.591  23.708  27.435  1.00 89.31           C
ATOM    776  CD1 PHE A 126     -15.316  24.321  26.395  1.00 89.31           C
ATOM    777  CD2 PHE A 126     -14.484  22.308  27.484  1.00 89.31           C
ATOM    778  CE1 PHE A 126     -15.954  23.534  25.421  1.00 89.31           C
ATOM    779  CE2 PHE A 126     -15.108  21.525  26.502  1.00 89.31           C
ATOM    780  CZ  PHE A 126     -15.857  22.135  25.481  1.00 89.31           C
ATOM    781  N   LEU A 127     -11.869  26.311  26.648  1.00 92.81           N
ATOM    782  CA  LEU A 127     -11.494  26.801  25.323  1.00 92.81           C
ATOM    783  C   LEU A 127     -10.024  26.484  25.022  1.00 92.81           C
ATOM    784  CB  LEU A 127     -11.802  28.307  25.239  1.00 92.81           C
ATOM    785  O   LEU A 127      -9.706  26.038  23.915  1.00 92.81           O
ATOM    786  CG  LEU A 127     -11.447  28.955  23.892  1.00 92.81           C
ATOM    787  CD1 LEU A 127     -12.273  28.364  22.746  1.00 92.81           C
ATOM    788  CD2 LEU A 127     -11.717  30.457  23.967  1.00 92.81           C
ATOM    789  N   THR A 128      -9.147  26.654  26.012  1.00 94.06           N
ATOM    790  CA  THR A 128      -7.732  26.277  25.919  1.00 94.06           C
ATOM    791  C   THR A 128      -7.571  24.769  25.716  1.00 94.06           C
ATOM    792  CB  THR A 128      -6.964  26.751  27.162  1.00 94.06           C
ATOM    793  O   THR A 128      -6.872  24.354  24.788  1.00 94.06           O
ATOM    794  CG2 THR A 128      -5.489  26.341  27.125  1.00 94.06           C
ATOM    795  OG1 THR A 128      -6.982  28.157  27.210  1.00 94.06           O
ATOM    796  N   ALA A 129      -8.255  23.946  26.521  1.00 92.75           N
ATOM    797  CA  ALA A 129      -8.227  22.486  26.398  1.00 92.75           C
ATOM    798  C   ALA A 129      -8.684  22.026  25.003  1.00 92.75           C
ATOM    799  CB  ALA A 129      -9.108  21.890  27.504  1.00 92.75           C
ATOM    800  O   ALA A 129      -7.992  21.257  24.337  1.00 92.75           O
ATOM    801  N   LYS A 130      -9.801  22.577  24.514  1.00 93.69           N
ATOM    802  CA  LYS A 130     -10.347  22.281  23.186  1.00 93.69           C
ATOM    803  C   LYS A 130      -9.398  22.670  22.052  1.00 93.69           C
ATOM    804  CB  LYS A 130     -11.695  22.997  23.066  1.00 93.69           C
ATOM    805  O   LYS A 130      -9.219  21.902  21.112  1.00 93.69           O
ATOM    806  CG  LYS A 130     -12.439  22.586  21.794  1.00 93.69           C
ATOM    807  CD  LYS A 130     -13.797  23.281  21.714  1.00 93.69           C
ATOM    808  CE  LYS A 130     -13.639  24.766  21.366  1.00 93.69           C
ATOM    809  NZ  LYS A 130     -14.816  25.231  20.603  1.00 93.69           N
ATOM    810  N   THR A 131      -8.767  23.841  22.136  1.00 95.81           N
ATOM    811  CA  THR A 131      -7.811  24.308  21.115  1.00 95.81           C
ATOM    812  C   THR A 131      -6.596  23.384  21.029  1.00 95.81           C
ATOM    813  CB  THR A 131      -7.362  25.747  21.403  1.00 95.81           C
ATOM    814  O   THR A 131      -6.195  22.989  19.937  1.00 95.81           O
ATOM    815  CG2 THR A 131      -6.430  26.301  20.326  1.00 95.81           C
ATOM    816  OG1 THR A 131      -8.492  26.590  21.458  1.00 95.81           O
ATOM    817  N   LYS A 132      -6.040  22.975  22.177  1.00 96.00           N
ATOM    818  CA  LYS A 132      -4.931  22.011  22.218  1.00 96.00           C
ATOM    819  C   LYS A 132      -5.344  20.626  21.716  1.00 96.00           C
ATOM    820  CB  LYS A 132      -4.393  21.906  23.646  1.00 96.00           C
ATOM    821  O   LYS A 132      -4.554  19.967  21.048  1.00 96.00           O
ATOM    822  CG  LYS A 132      -3.613  23.149  24.094  1.00 96.00           C
ATOM    823  CD  LYS A 132      -3.189  22.924  25.546  1.00 96.00           C
ATOM    824  CE  LYS A 132      -2.226  23.981  26.078  1.00 96.00           C
ATOM    825  NZ  LYS A 132      -1.898  23.657  27.487  1.00 96.00           N
ATOM    826  N   ALA A 133      -6.569  20.196  22.008  1.00 93.62           N
ATOM    827  CA  ALA A 133      -7.099  18.914  21.554  1.00 93.62           C
ATOM    828  C   ALA A 133      -7.236  18.843  20.028  1.00 93.62           C
ATOM    829  CB  ALA A 133      -8.437  18.693  22.253  1.00 93.62           C
ATOM    830  O   ALA A 133      -6.858  17.837  19.433  1.00 93.62           O
ATOM    831  N   LYS A 134      -7.703  19.929  19.393  1.00 96.00           N
ATOM    832  CA  LYS A 134      -7.726  20.065  17.928  1.00 96.00           C
ATOM    833  C   LYS A 134      -6.328  19.917  17.336  1.00 96.00           C
ATOM    834  CB  LYS A 134      -8.331  21.418  17.527  1.00 96.00           C
ATOM    835  O   LYS A 134      -6.125  19.081  16.462  1.00 96.00           O
ATOM    836  CG  LYS A 134      -9.849  21.441  17.726  1.00 96.00           C
ATOM    837  CD  LYS A 134     -10.417  22.822  17.390  1.00 96.00           C
ATOM    838  CE  LYS A 134     -11.938  22.718  17.272  1.00 96.00           C
ATOM    839  NZ  LYS A 134     -12.489  23.776  16.398  1.00 96.00           N
ATOM    840  N   GLN A 135      -5.351  20.655  17.868  1.00 96.81           N
ATOM    841  CA  GLN A 135      -3.964  20.559  17.408  1.00 96.81           C
ATOM    842  C   GLN A 135      -3.414  19.131  17.543  1.00 96.81           C
ATOM    843  CB  GLN A 135      -3.090  21.563  18.175  1.00 96.81           C
ATOM    844  O   GLN A 135      -2.864  18.599  16.588  1.00 96.81           O
ATOM    845  CG  GLN A 135      -1.649  21.607  17.632  1.00 96.81           C
ATOM    846  CD  GLN A 135      -1.585  22.083  16.184  1.00 96.81           C
ATOM    847  NE2 GLN A 135      -0.864  21.420  15.312  1.00 96.81           N
ATOM    848  OE1 GLN A 135      -2.190  23.080  15.819  1.00 96.81           O
ATOM    849  N   ALA A 136      -3.618  18.480  18.691  1.00 93.56           N
ATOM    850  CA  ALA A 136      -3.143  17.114  18.911  1.00 93.56           C
ATOM    851  C   ALA A 136      -3.797  16.091  17.965  1.00 93.56           C
ATOM    852  CB  ALA A 136      -3.394  16.757  20.377  1.00 93.56           C
ATOM    853  O   ALA A 136      -3.132  15.159  17.512  1.00 93.56           O
ATOM    854  N   ALA A 137      -5.083  16.270  17.644  1.00 93.12           N
ATOM    855  CA  ALA A 137      -5.777  15.453  16.654  1.00 93.12           C
ATOM    856  C   ALA A 137      -5.205  15.653  15.240  1.00 93.12           C
ATOM    857  CB  ALA A 137      -7.272  15.777  16.715  1.00 93.12           C
ATOM    858  O   ALA A 137      -4.948  14.672  14.544  1.00 93.12           O
ATOM    859  N   HIS A 138      -4.948  16.899  14.834  1.00 95.25           N
ATOM    860  CA  HIS A 138      -4.283  17.201  13.564  1.00 95.25           C
ATOM    861  C   HIS A 138      -2.881  16.584  13.488  1.00 95.25           C
ATOM    862  CB  HIS A 138      -4.218  18.721  13.362  1.00 95.25           C
ATOM    863  O   HIS A 138      -2.555  15.923  12.503  1.00 95.25           O
ATOM    864  CG  HIS A 138      -5.506  19.290  12.838  1.00 95.25           C
ATOM    865  CD2 HIS A 138      -6.396  20.109  13.479  1.00 95.25           C
ATOM    866  ND1 HIS A 138      -5.979  19.118  11.565  1.00 95.25           N
ATOM    867  CE1 HIS A 138      -7.113  19.813  11.431  1.00 95.25           C
ATOM    868  NE2 HIS A 138      -7.412  20.430  12.576  1.00 95.25           N
ATOM    869  N   ASP A 139      -2.074  16.745  14.539  1.00 94.00           N
ATOM    870  CA  ASP A 139      -0.693  16.263  14.574  1.00 94.00           C
ATOM    871  C   ASP A 139      -0.616  14.736  14.447  1.00 94.00           C
ATOM    872  CB  ASP A 139      -0.003  16.711  15.876  1.00 94.00           C
ATOM    873  O   ASP A 139       0.208  14.219  13.691  1.00 94.00           O
ATOM    874  CG  ASP A 139       0.268  18.218  15.974  1.00 94.00           C
ATOM    875  OD1 ASP A 139       0.267  18.913  14.935  1.00 94.00           O
ATOM    876  OD2 ASP A 139       0.518  18.692  17.105  1.00 94.00           O
ATOM    877  N   VAL A 140      -1.474  13.990  15.157  1.00 89.00           N
ATOM    878  CA  VAL A 140      -1.442  12.520  15.091  1.00 89.00           C
ATOM    879  C   VAL A 140      -1.916  11.993  13.735  1.00 89.00           C
ATOM    880  CB  VAL A 140      -2.185  11.865  16.269  1.00 89.00           C
ATOM    881  O   VAL A 140      -1.303  11.068  13.202  1.00 89.00           O
ATOM    882  CG1 VAL A 140      -3.711  11.943  16.169  1.00 89.00           C
ATOM    883  CG2 VAL A 140      -1.758  10.398  16.392  1.00 89.00           C
ATOM    884  N   VAL A 141      -2.945  12.606  13.138  1.00 91.12           N
ATOM    885  CA  VAL A 141      -3.430  12.230  11.800  1.00 91.12           C
ATOM    886  C   VAL A 141      -2.377  12.546  10.741  1.00 91.12           C
ATOM    887  CB  VAL A 141      -4.774  12.916  11.491  1.00 91.12           C
ATOM    888  O   VAL A 141      -2.073  11.695   9.907  1.00 91.12           O
ATOM    889  CG1 VAL A 141      -5.212  12.735  10.034  1.00 91.12           C
ATOM    890  CG2 VAL A 141      -5.865  12.302  12.372  1.00 91.12           C
ATOM    891  N   TYR A 142      -1.761  13.729  10.804  1.00 94.06           N
ATOM    892  CA  TYR A 142      -0.667  14.099   9.909  1.00 94.06           C
ATOM    893  C   TYR A 142       0.503  13.115  10.012  1.00 94.06           C
ATOM    894  CB  TYR A 142      -0.208  15.527  10.223  1.00 94.06           C
ATOM    895  O   TYR A 142       0.987  12.631   8.992  1.00 94.06           O
ATOM    896  CG  TYR A 142       0.989  15.955   9.398  1.00 94.06           C
ATOM    897  CD1 TYR A 142       2.286  15.855   9.936  1.00 94.06           C
ATOM    898  CD2 TYR A 142       0.806  16.406   8.077  1.00 94.06           C
ATOM    899  CE1 TYR A 142       3.399  16.220   9.159  1.00 94.06           C
ATOM    900  CE2 TYR A 142       1.917  16.772   7.294  1.00 94.06           C
ATOM    901  OH  TYR A 142       4.297  17.028   7.098  1.00 94.06           O
ATOM    902  CZ  TYR A 142       3.214  16.676   7.837  1.00 94.06           C
ATOM    903  N   ASN A 143       0.933  12.768  11.230  1.00 88.88           N
ATOM    904  CA  ASN A 143       2.037  11.829  11.437  1.00 88.88           C
ATOM    905  C   ASN A 143       1.721  10.420  10.916  1.00 88.88           C
ATOM    906  CB  ASN A 143       2.406  11.800  12.926  1.00 88.88           C
ATOM    907  O   ASN A 143       2.595   9.788  10.324  1.00 88.88           O
ATOM    908  CG  ASN A 143       3.154  13.044  13.370  1.00 88.88           C
ATOM    909  ND2 ASN A 143       2.967  13.463  14.597  1.00 88.88           N
ATOM    910  OD1 ASN A 143       3.941  13.636  12.646  1.00 88.88           O
ATOM    911  N   TYR A 144       0.483   9.946  11.082  1.00 86.75           N
ATOM    912  CA  TYR A 144       0.050   8.663  10.529  1.00 86.75           C
ATOM    913  C   TYR A 144       0.202   8.629   9.001  1.00 86.75           C
ATOM    914  CB  TYR A 144      -1.395   8.374  10.961  1.00 86.75           C
ATOM    915  O   TYR A 144       0.941   7.799   8.465  1.00 86.75           O
ATOM    916  CG  TYR A 144      -1.984   7.158  10.276  1.00 86.75           C
ATOM    917  CD1 TYR A 144      -3.121   7.277   9.450  1.00 86.75           C
ATOM    918  CD2 TYR A 144      -1.344   5.912  10.415  1.00 86.75           C
ATOM    919  CE1 TYR A 144      -3.628   6.143   8.784  1.00 86.75           C
ATOM    920  CE2 TYR A 144      -1.828   4.789   9.726  1.00 86.75           C
ATOM    921  OH  TYR A 144      -3.429   3.794   8.270  1.00 86.75           O
ATOM    922  CZ  TYR A 144      -2.974   4.897   8.916  1.00 86.75           C
ATOM    923  N   TYR A 145      -0.409   9.582   8.292  1.00 90.69           N
ATOM    924  CA  TYR A 145      -0.321   9.636   6.831  1.00 90.69           C
ATOM    925  C   TYR A 145       1.085   9.990   6.322  1.00 90.69           C
ATOM    926  CB  TYR A 145      -1.365  10.608   6.282  1.00 90.69           C
ATOM    927  O   TYR A 145       1.470   9.568   5.227  1.00 90.69           O
ATOM    928  CG  TYR A 145      -2.779  10.068   6.313  1.00 90.69           C
ATOM    929  CD1 TYR A 145      -3.157   9.060   5.408  1.00 90.69           C
ATOM    930  CD2 TYR A 145      -3.722  10.571   7.225  1.00 90.69           C
ATOM    931  CE1 TYR A 145      -4.470   8.560   5.394  1.00 90.69           C
ATOM    932  CE2 TYR A 145      -5.036  10.073   7.219  1.00 90.69           C
ATOM    933  OH  TYR A 145      -6.676   8.573   6.327  1.00 90.69           O
ATOM    934  CZ  TYR A 145      -5.415   9.069   6.304  1.00 90.69           C
ATOM    935  N   LEU A 146       1.887  10.719   7.105  1.00 91.31           N
ATOM    936  CA  LEU A 146       3.296  10.976   6.801  1.00 91.31           C
ATOM    937  C   LEU A 146       4.097   9.674   6.776  1.00 91.31           C
ATOM    938  CB  LEU A 146       3.872  11.958   7.836  1.00 91.31           C
ATOM    939  O   LEU A 146       4.916   9.483   5.874  1.00 91.31           O
ATOM    940  CG  LEU A 146       5.377  12.241   7.681  1.00 91.31           C
ATOM    941  CD1 LEU A 146       5.683  12.978   6.379  1.00 91.31           C
ATOM    942  CD2 LEU A 146       5.861  13.120   8.833  1.00 91.31           C
ATOM    943  N   ASN A 147       3.862   8.779   7.736  1.00 86.25           N
ATOM    944  CA  ASN A 147       4.525   7.480   7.768  1.00 86.25           C
ATOM    945  C   ASN A 147       4.092   6.613   6.580  1.00 86.25           C
ATOM    946  CB  ASN A 147       4.287   6.804   9.122  1.00 86.25           C
ATOM    947  O   ASN A 147       4.961   6.077   5.899  1.00 86.25           O
ATOM    948  CG  ASN A 147       5.012   7.477  10.275  1.00 86.25           C
ATOM    949  ND2 ASN A 147       4.701   7.072  11.483  1.00 86.25           N
ATOM    950  OD1 ASN A 147       5.884   8.328  10.115  1.00 86.25           O
ATOM    951  N   LEU A 148       2.797   6.578   6.236  1.00 88.00           N
ATOM    952  CA  LEU A 148       2.320   5.911   5.011  1.00 88.00           C
ATOM    953  C   LEU A 148       3.000   6.454   3.750  1.00 88.00           C
ATOM    954  CB  LEU A 148       0.799   6.090   4.856  1.00 88.00           C
ATOM    955  O   LEU A 148       3.485   5.699   2.910  1.00 88.00           O
ATOM    956  CG  LEU A 148      -0.057   5.453   5.952  1.00 88.00           C
ATOM    957  CD1 LEU A 148      -1.532   5.585   5.581  1.00 88.00           C
ATOM    958  CD2 LEU A 148       0.270   3.984   6.110  1.00 88.00           C
ATOM    959  N   THR A 149       3.082   7.780   3.637  1.00 91.69           N
ATOM    960  CA  THR A 149       3.721   8.459   2.503  1.00 91.69           C
ATOM    961  C   THR A 149       5.193   8.068   2.385  1.00 91.69           C
ATOM    962  CB  THR A 149       3.589   9.981   2.661  1.00 91.69           C
ATOM    963  O   THR A 149       5.662   7.738   1.295  1.00 91.69           O
ATOM    964  CG2 THR A 149       4.272  10.772   1.548  1.00 91.69           C
ATOM    965  OG1 THR A 149       2.233  10.349   2.645  1.00 91.69           O
ATOM    966  N   ARG A 150       5.930   8.067   3.502  1.00 90.69           N
ATOM    967  CA  ARG A 150       7.341   7.653   3.542  1.00 90.69           C
ATOM    968  C   ARG A 150       7.507   6.192   3.149  1.00 90.69           C
ATOM    969  CB  ARG A 150       7.915   7.883   4.941  1.00 90.69           C
ATOM    970  O   ARG A 150       8.358   5.898   2.323  1.00 90.69           O
ATOM    971  CG  ARG A 150       8.195   9.366   5.189  1.00 90.69           C
ATOM    972  CD  ARG A 150       8.610   9.549   6.646  1.00 90.69           C
ATOM    973  NE  ARG A 150       9.049  10.929   6.906  1.00 90.69           N
ATOM    974  NH1 ARG A 150       9.120  10.733   9.189  1.00 90.69           N
ATOM    975  NH2 ARG A 150       9.691  12.668   8.225  1.00 90.69           N
ATOM    976  CZ  ARG A 150       9.286  11.434   8.102  1.00 90.69           C
ATOM    977  N   ASN A 151       6.660   5.322   3.678  1.00 87.31           N
ATOM    978  CA  ASN A 151       6.642   3.892   3.402  1.00 87.31           C
ATOM    979  C   ASN A 151       6.477   3.602   1.899  1.00 87.31           C
ATOM    980  CB  ASN A 151       5.529   3.320   4.303  1.00 87.31           C
ATOM    981  O   ASN A 151       7.285   2.879   1.315  1.00 87.31           O
ATOM    982  CG  ASN A 151       6.003   3.078   5.722  1.00 87.31           C
ATOM    983  ND2 ASN A 151       5.184   2.479   6.549  1.00 87.31           N
ATOM    984  OD1 ASN A 151       7.103   3.432   6.109  1.00 87.31           O
ATOM    985  N   ILE A 152       5.518   4.256   1.236  1.00 90.94           N
ATOM    986  CA  ILE A 152       5.328   4.131  -0.217  1.00 90.94           C
ATOM    987  C   ILE A 152       6.487   4.740  -1.017  1.00 90.94           C
ATOM    988  CB  ILE A 152       3.981   4.757  -0.630  1.00 90.94           C
ATOM    989  O   ILE A 152       6.890   4.180  -2.037  1.00 90.94           O
ATOM    990  CG1 ILE A 152       2.765   4.036  -0.004  1.00 90.94           C
ATOM    991  CG2 ILE A 152       3.838   4.790  -2.161  1.00 90.94           C
ATOM    992  CD1 ILE A 152       2.654   2.538  -0.317  1.00 90.94           C
ATOM    993  N   ILE A 153       7.039   5.877  -0.584  1.00 92.81           N
ATOM    994  CA  ILE A 153       8.212   6.479  -1.237  1.00 92.81           C
ATOM    995  C   ILE A 153       9.419   5.550  -1.146  1.00 92.81           C
ATOM    996  CB  ILE A 153       8.517   7.867  -0.636  1.00 92.81           C
ATOM    997  O   ILE A 153      10.157   5.422  -2.122  1.00 92.81           O
ATOM    998  CG1 ILE A 153       7.482   8.869  -1.188  1.00 92.81           C
ATOM    999  CG2 ILE A 153       9.959   8.333  -0.935  1.00 92.81           C
ATOM   1000  CD1 ILE A 153       7.522  10.218  -0.472  1.00 92.81           C
ATOM   1001  N   THR A 154       9.631   4.902  -0.003  1.00 90.50           N
ATOM   1002  CA  THR A 154      10.741   3.970   0.166  1.00 90.50           C
ATOM   1003  C   THR A 154      10.581   2.755  -0.739  1.00 90.50           C
ATOM   1004  CB  THR A 154      10.921   3.561   1.626  1.00 90.50           C
ATOM   1005  O   THR A 154      11.516   2.451  -1.477  1.00 90.50           O
ATOM   1006  CG2 THR A 154      12.208   2.770   1.769  1.00 90.50           C
ATOM   1007  OG1 THR A 154      11.082   4.703   2.437  1.00 90.50           O
ATOM   1008  N   LEU A 155       9.377   2.175  -0.808  1.00 89.31           N
ATOM   1009  CA  LEU A 155       9.061   1.109  -1.763  1.00 89.31           C
ATOM   1010  C   LEU A 155       9.347   1.560  -3.209  1.00 89.31           C
ATOM   1011  CB  LEU A 155       7.590   0.695  -1.557  1.00 89.31           C
ATOM   1012  O   LEU A 155      10.073   0.900  -3.945  1.00 89.31           O
ATOM   1013  CG  LEU A 155       7.193  -0.614  -2.266  1.00 89.31           C
ATOM   1014  CD1 LEU A 155       7.857  -1.822  -1.611  1.00 89.31           C
ATOM   1015  CD2 LEU A 155       5.673  -0.789  -2.182  1.00 89.31           C
ATOM   1016  N   ALA A 156       8.889   2.756  -3.601  1.00 93.31           N
ATOM   1017  CA  ALA A 156       9.164   3.306  -4.930  1.00 93.31           C
ATOM   1018  C   ALA A 156      10.672   3.478  -5.201  1.00 93.31           C
ATOM   1019  CB  ALA A 156       8.434   4.650  -5.077  1.00 93.31           C
ATOM   1020  O   ALA A 156      11.138   3.257  -6.324  1.00 93.31           O
ATOM   1021  N   ASN A 157      11.437   3.882  -4.182  1.00 93.94           N
ATOM   1022  CA  ASN A 157      12.877   4.101  -4.272  1.00 93.94           C
ATOM   1023  C   ASN A 157      13.657   2.801  -4.462  1.00 93.94           C
ATOM   1024  CB  ASN A 157      13.384   4.836  -3.018  1.00 93.94           C
ATOM   1025  O   ASN A 157      14.563   2.772  -5.300  1.00 93.94           O
ATOM   1026  CG  ASN A 157      12.960   6.284  -2.933  1.00 93.94           C
ATOM   1027  ND2 ASN A 157      13.039   6.880  -1.769  1.00 93.94           N
ATOM   1028  OD1 ASN A 157      12.622   6.927  -3.909  1.00 93.94           O
ATOM   1029  N   GLU A 158      13.315   1.763  -3.699  1.00 91.62           N
ATOM   1030  CA  GLU A 158      13.878   0.416  -3.815  1.00 91.62           C
ATOM   1031  C   GLU A 158      13.654  -0.140  -5.221  1.00 91.62           C
ATOM   1032  CB  GLU A 158      13.186  -0.514  -2.815  1.00 91.62           C
ATOM   1033  O   GLU A 158      14.610  -0.517  -5.903  1.00 91.62           O
ATOM   1034  CG  GLU A 158      13.595  -0.292  -1.356  1.00 91.62           C
ATOM   1035  CD  GLU A 158      12.616  -1.003  -0.409  1.00 91.62           C
ATOM   1036  OE1 GLU A 158      12.520  -0.555   0.749  1.00 91.62           O
ATOM   1037  OE2 GLU A 158      11.915  -1.938  -0.859  1.00 91.62           O
ATOM   1038  N   SER A 159      12.408  -0.096  -5.695  1.00 93.31           N
ATOM   1039  CA  SER A 159      11.999  -0.657  -6.985  1.00 93.31           C
ATOM   1040  C   SER A 159      12.617   0.095  -8.161  1.00 93.31           C
ATOM   1041  CB  SER A 159      10.472  -0.660  -7.070  1.00 93.31           C
ATOM   1042  O   SER A 159      13.108  -0.523  -9.107  1.00 93.31           O
ATOM   1043  OG  SER A 159      10.035  -1.320  -5.914  1.00 93.31           O
ATOM   1044  N   ALA A 160      12.673   1.432  -8.104  1.00 95.62           N
ATOM   1045  CA  ALA A 160      13.370   2.231  -9.112  1.00 95.62           C
ATOM   1046  C   ALA A 160      14.887   1.972  -9.105  1.00 95.62           C
ATOM   1047  CB  ALA A 160      13.062   3.716  -8.879  1.00 95.62           C
ATOM   1048  O   ALA A 160      15.501   1.882 -10.169  1.00 95.62           O
ATOM   1049  N   GLY A 161      15.497   1.838  -7.923  1.00 94.88           N
ATOM   1050  CA  GLY A 161      16.914   1.512  -7.783  1.00 94.88           C
ATOM   1051  C   GLY A 161      17.246   0.146  -8.383  1.00 94.88           C
ATOM   1052  O   GLY A 161      18.147   0.039  -9.221  1.00 94.88           O
ATOM   1053  N   LEU A 162      16.482  -0.884  -8.005  1.00 94.88           N
ATOM   1054  CA  LEU A 162      16.677  -2.252  -8.477  1.00 94.88           C
ATOM   1055  C   LEU A 162      16.449  -2.344  -9.984  1.00 94.88           C
ATOM   1056  CB  LEU A 162      15.739  -3.200  -7.710  1.00 94.88           C
ATOM   1057  O   LEU A 162      17.261  -2.949 -10.687  1.00 94.88           O
ATOM   1058  CG  LEU A 162      15.817  -4.659  -8.205  1.00 94.88           C
ATOM   1059  CD1 LEU A 162      17.196  -5.284  -7.975  1.00 94.88           C
ATOM   1060  CD2 LEU A 162      14.759  -5.498  -7.507  1.00 94.88           C
ATOM   1061  N   LEU A 163      15.399  -1.702 -10.504  1.00 96.06           N
ATOM   1062  CA  LEU A 163      15.156  -1.627 -11.941  1.00 96.06           C
ATOM   1063  C   LEU A 163      16.329  -0.961 -12.663  1.00 96.06           C
ATOM   1064  CB  LEU A 163      13.859  -0.857 -12.214  1.00 96.06           C
ATOM   1065  O   LEU A 163      16.823  -1.500 -13.645  1.00 96.06           O
ATOM   1066  CG  LEU A 163      13.528  -0.758 -13.717  1.00 96.06           C
ATOM   1067  CD1 LEU A 163      13.107  -2.111 -14.295  1.00 96.06           C
ATOM   1068  CD2 LEU A 163      12.410   0.258 -13.905  1.00 96.06           C
ATOM   1069  N   ASN A 164      16.802   0.192 -12.183  1.00 95.94           N
ATOM   1070  CA  ASN A 164      17.931   0.889 -12.793  1.00 95.94           C
ATOM   1071  C   ASN A 164      19.186  -0.000 -12.848  1.00 95.94           C
ATOM   1072  CB  ASN A 164      18.176   2.192 -12.018  1.00 95.94           C
ATOM   1073  O   ASN A 164      19.858  -0.047 -13.879  1.00 95.94           O
ATOM   1074  CG  ASN A 164      19.406   2.925 -12.509  1.00 95.94           C
ATOM   1075  ND2 ASN A 164      20.514   2.821 -11.815  1.00 95.94           N
ATOM   1076  OD1 ASN A 164      19.401   3.584 -13.528  1.00 95.94           O
ATOM   1077  N   TYR A 165      19.496  -0.716 -11.762  1.00 95.62           N
ATOM   1078  CA  TYR A 165      20.638  -1.629 -11.704  1.00 95.62           C
ATOM   1079  C   TYR A 165      20.474  -2.823 -12.657  1.00 95.62           C
ATOM   1080  CB  TYR A 165      20.840  -2.101 -10.255  1.00 95.62           C
ATOM   1081  O   TYR A 165      21.293  -3.037 -13.557  1.00 95.62           O
ATOM   1082  CG  TYR A 165      22.059  -2.989 -10.113  1.00 95.62           C
ATOM   1083  CD1 TYR A 165      21.938  -4.395 -10.139  1.00 95.62           C
ATOM   1084  CD2 TYR A 165      23.329  -2.391 -10.029  1.00 95.62           C
ATOM   1085  CE1 TYR A 165      23.097  -5.199 -10.107  1.00 95.62           C
ATOM   1086  CE2 TYR A 165      24.483  -3.193 -10.013  1.00 95.62           C
ATOM   1087  OH  TYR A 165      25.501  -5.334 -10.130  1.00 95.62           O
ATOM   1088  CZ  TYR A 165      24.369  -4.595 -10.059  1.00 95.62           C
ATOM   1089  N   SER A 166      19.386  -3.576 -12.489  1.00 95.19           N
ATOM   1090  CA  SER A 166      19.101  -4.803 -13.240  1.00 95.19           C
ATOM   1091  C   SER A 166      18.951  -4.545 -14.737  1.00 95.19           C
ATOM   1092  CB  SER A 166      17.835  -5.472 -12.700  1.00 95.19           C
ATOM   1093  O   SER A 166      19.502  -5.295 -15.540  1.00 95.19           O
ATOM   1094  OG  SER A 166      16.756  -4.567 -12.787  1.00 95.19           O
ATOM   1095  N   LEU A 167      18.300  -3.449 -15.132  1.00 94.50           N
ATOM   1096  CA  LEU A 167      18.098  -3.088 -16.530  1.00 94.50           C
ATOM   1097  C   LEU A 167      19.413  -2.698 -17.215  1.00 94.50           C
ATOM   1098  CB  LEU A 167      17.055  -1.962 -16.589  1.00 94.50           C
ATOM   1099  O   LEU A 167      19.674  -3.147 -18.333  1.00 94.50           O
ATOM   1100  CG  LEU A 167      16.590  -1.597 -18.000  1.00 94.50           C
ATOM   1101  CD1 LEU A 167      15.918  -2.766 -18.708  1.00 94.50           C
ATOM   1102  CD2 LEU A 167      15.581  -0.449 -17.914  1.00 94.50           C
ATOM   1103  N   ASN A 168      20.278  -1.927 -16.544  1.00 94.50           N
ATOM   1104  CA  ASN A 168      21.618  -1.622 -17.057  1.00 94.50           C
ATOM   1105  C   ASN A 168      22.468  -2.893 -17.206  1.00 94.50           C
ATOM   1106  CB  ASN A 168      22.317  -0.608 -16.136  1.00 94.50           C
ATOM   1107  O   ASN A 168      23.127  -3.073 -18.236  1.00 94.50           O
ATOM   1108  CG  ASN A 168      21.988   0.832 -16.479  1.00 94.50           C
ATOM   1109  ND2 ASN A 168      21.478   1.589 -15.541  1.00 94.50           N
ATOM   1110  OD1 ASN A 168      22.219   1.290 -17.587  1.00 94.50           O
ATOM   1111  N   TYR A 169      22.431  -3.798 -16.218  1.00 94.25           N
ATOM   1112  CA  TYR A 169      23.115  -5.090 -16.304  1.00 94.25           C
ATOM   1113  C   TYR A 169      22.582  -5.922 -17.476  1.00 94.25           C
ATOM   1114  CB  TYR A 169      22.972  -5.865 -14.986  1.00 94.25           C
ATOM   1115  O   TYR A 169      23.362  -6.425 -18.288  1.00 94.25           O
ATOM   1116  CG  TYR A 169      23.626  -7.234 -15.045  1.00 94.25           C
ATOM   1117  CD1 TYR A 169      22.908  -8.346 -15.534  1.00 94.25           C
ATOM   1118  CD2 TYR A 169      24.972  -7.386 -14.660  1.00 94.25           C
ATOM   1119  CE1 TYR A 169      23.540  -9.596 -15.654  1.00 94.25           C
ATOM   1120  CE2 TYR A 169      25.607  -8.637 -14.780  1.00 94.25           C
ATOM   1121  OH  TYR A 169      25.484 -10.963 -15.390  1.00 94.25           O
ATOM   1122  CZ  TYR A 169      24.892  -9.744 -15.288  1.00 94.25           C
ATOM   1123  N   TYR A 170      21.260  -6.033 -17.596  1.00 94.12           N
ATOM   1124  CA  TYR A 170      20.582  -6.826 -18.612  1.00 94.12           C
ATOM   1125  C   TYR A 170      20.910  -6.335 -20.029  1.00 94.12           C
ATOM   1126  CB  TYR A 170      19.077  -6.782 -18.327  1.00 94.12           C
ATOM   1127  O   TYR A 170      21.321  -7.120 -20.888  1.00 94.12           O
ATOM   1128  CG  TYR A 170      18.279  -7.643 -19.271  1.00 94.12           C
ATOM   1129  CD1 TYR A 170      17.943  -7.148 -20.546  1.00 94.12           C
ATOM   1130  CD2 TYR A 170      17.910  -8.945 -18.885  1.00 94.12           C
ATOM   1131  CE1 TYR A 170      17.280  -7.979 -21.460  1.00 94.12           C
ATOM   1132  CE2 TYR A 170      17.198  -9.757 -19.781  1.00 94.12           C
ATOM   1133  OH  TYR A 170      16.318 -10.060 -21.981  1.00 94.12           O
ATOM   1134  CZ  TYR A 170      16.915  -9.277 -21.072  1.00 94.12           C
ATOM   1135  N   LEU A 171      20.811  -5.021 -20.259  1.00 92.31           N
ATOM   1136  CA  LEU A 171      21.130  -4.380 -21.537  1.00 92.31           C
ATOM   1137  C   LEU A 171      22.631  -4.354 -21.846  1.00 92.31           C
ATOM   1138  CB  LEU A 171      20.581  -2.943 -21.549  1.00 92.31           C
ATOM   1139  O   LEU A 171      23.000  -4.060 -22.981  1.00 92.31           O
ATOM   1140  CG  LEU A 171      19.047  -2.821 -21.559  1.00 92.31           C
ATOM   1141  CD1 LEU A 171      18.677  -1.345 -21.443  1.00 92.31           C
ATOM   1142  CD2 LEU A 171      18.419  -3.376 -22.840  1.00 92.31           C
ATOM   1143  N   SER A 172      23.508  -4.664 -20.891  1.00 92.06           N
ATOM   1144  CA  SER A 172      24.960  -4.735 -21.113  1.00 92.06           C
ATOM   1145  C   SER A 172      25.458  -6.167 -21.313  1.00 92.06           C
ATOM   1146  CB  SER A 172      25.711  -4.056 -19.968  1.00 92.06           C
ATOM   1147  O   SER A 172      26.306  -6.390 -22.175  1.00 92.06           O
ATOM   1148  OG  SER A 172      25.323  -2.699 -19.899  1.00 92.06           O
ATOM   1149  N   ASN A 173      24.907  -7.129 -20.567  1.00 92.44           N
ATOM   1150  CA  ASN A 173      25.472  -8.475 -20.429  1.00 92.44           C
ATOM   1151  C   ASN A 173      24.546  -9.607 -20.898  1.00 92.44           C
ATOM   1152  CB  ASN A 173      25.855  -8.688 -18.953  1.00 92.44           C
ATOM   1153  O   ASN A 173      25.044 -10.654 -21.302  1.00 92.44           O
ATOM   1154  CG  ASN A 173      26.825  -7.643 -18.438  1.00 92.44           C
ATOM   1155  ND2 ASN A 173      26.369  -6.744 -17.600  1.00 92.44           N
ATOM   1156  OD1 ASN A 173      27.987  -7.605 -18.799  1.00 92.44           O
ATOM   1157  N   VAL A 174      23.220  -9.429 -20.835  1.00 92.75           N
ATOM   1158  CA  VAL A 174      22.248 -10.514 -21.071  1.00 92.75           C
ATOM   1159  C   VAL A 174      21.714 -10.471 -22.500  1.00 92.75           C
ATOM   1160  CB  VAL A 174      21.126 -10.501 -20.017  1.00 92.75           C
ATOM   1161  O   VAL A 174      22.027 -11.357 -23.290  1.00 92.75           O
ATOM   1162  CG1 VAL A 174      20.130 -11.632 -20.249  1.00 92.75           C
ATOM   1163  CG2 VAL A 174      21.701 -10.656 -18.603  1.00 92.75           C
ATOM   1164  N   ARG A 175      20.974  -9.410 -22.859  1.00 89.88           N
ATOM   1165  CA  ARG A 175      20.554  -9.106 -24.244  1.00 89.88           C
ATOM   1166  C   ARG A 175      19.833 -10.245 -24.988  1.00 89.88           C
ATOM   1167  CB  ARG A 175      21.776  -8.613 -25.038  1.00 89.88           C
ATOM   1168  O   ARG A 175      20.019 -10.402 -26.192  1.00 89.88           O
ATOM   1169  CG  ARG A 175      22.369  -7.318 -24.487  1.00 89.88           C
ATOM   1170  CD  ARG A 175      23.541  -6.894 -25.374  1.00 89.88           C
ATOM   1171  NE  ARG A 175      24.026  -5.591 -24.931  1.00 89.88           N
ATOM   1172  NH1 ARG A 175      25.676  -5.171 -26.453  1.00 89.88           N
ATOM   1173  NH2 ARG A 175      25.230  -3.701 -24.810  1.00 89.88           N
ATOM   1174  CZ  ARG A 175      24.984  -4.832 -25.404  1.00 89.88           C
ATOM   1175  N   VAL A 176      19.015 -11.039 -24.297  1.00 92.94           N
ATOM   1176  CA  VAL A 176      18.336 -12.202 -24.906  1.00 92.94           C
ATOM   1177  C   VAL A 176      16.923 -11.866 -25.383  1.00 92.94           C
ATOM   1178  CB  VAL A 176      18.319 -13.392 -23.935  1.00 92.94           C
ATOM   1179  O   VAL A 176      16.563 -12.207 -26.507  1.00 92.94           O
ATOM   1180  CG1 VAL A 176      17.590 -14.614 -24.503  1.00 92.94           C
ATOM   1181  CG2 VAL A 176      19.741 -13.833 -23.565  1.00 92.94           C
ATOM   1182  N   SER A 177      16.132 -11.182 -24.558  1.00 95.12           N
ATOM   1183  CA  SER A 177      14.736 -10.832 -24.830  1.00 95.12           C
ATOM   1184  C   SER A 177      14.575  -9.371 -25.254  1.00 95.12           C
ATOM   1185  CB  SER A 177      13.828 -11.142 -23.629  1.00 95.12           C
ATOM   1186  O   SER A 177      15.397  -8.499 -24.960  1.00 95.12           O
ATOM   1187  OG  SER A 177      13.861 -12.515 -23.305  1.00 95.12           O
ATOM   1188  N   THR A 178      13.478  -9.096 -25.961  1.00 95.88           N
ATOM   1189  CA  THR A 178      13.026  -7.730 -26.253  1.00 95.88           C
ATOM   1190  C   THR A 178      12.725  -7.000 -24.951  1.00 95.88           C
ATOM   1191  CB  THR A 178      11.769  -7.748 -27.132  1.00 95.88           C
ATOM   1192  O   THR A 178      12.066  -7.560 -24.077  1.00 95.88           O
ATOM   1193  CG2 THR A 178      11.247  -6.365 -27.528  1.00 95.88           C
ATOM   1194  OG1 THR A 178      12.048  -8.426 -28.337  1.00 95.88           O
ATOM   1195  N   VAL A 179      13.151  -5.743 -24.849  1.00 96.25           N
ATOM   1196  CA  VAL A 179      12.793  -4.869 -23.724  1.00 96.25           C
ATOM   1197  C   VAL A 179      11.959  -3.712 -24.244  1.00 96.25           C
ATOM   1198  CB  VAL A 179      14.028  -4.366 -22.960  1.00 96.25           C
ATOM   1199  O   VAL A 179      12.392  -3.001 -25.149  1.00 96.25           O
ATOM   1200  CG1 VAL A 179      13.624  -3.511 -21.761  1.00 96.25           C
ATOM   1201  CG2 VAL A 179      14.911  -5.519 -22.467  1.00 96.25           C
ATOM   1202  N   GLU A 180      10.781  -3.497 -23.672  1.00 96.56           N
ATOM   1203  CA  GLU A 180       9.939  -2.336 -23.949  1.00 96.56           C
ATOM   1204  C   GLU A 180       9.867  -1.438 -22.717  1.00 96.56           C
ATOM   1205  CB  GLU A 180       8.532  -2.745 -24.404  1.00 96.56           C
ATOM   1206  O   GLU A 180       9.456  -1.865 -21.645  1.00 96.56           O
ATOM   1207  CG  GLU A 180       8.531  -3.590 -25.683  1.00 96.56           C
ATOM   1208  CD  GLU A 180       7.100  -3.762 -26.200  1.00 96.56           C
ATOM   1209  OE1 GLU A 180       6.761  -3.067 -27.199  1.00 96.56           O
ATOM   1210  OE2 GLU A 180       6.338  -4.524 -25.574  1.00 96.56           O
ATOM   1211  N   MET A 181      10.242  -0.174 -22.873  1.00 96.12           N
ATOM   1212  CA  MET A 181      10.163   0.851 -21.839  1.00 96.12           C
ATOM   1213  C   MET A 181       9.146   1.894 -22.284  1.00 96.12           C
ATOM   1214  CB  MET A 181      11.540   1.490 -21.627  1.00 96.12           C
ATOM   1215  O   MET A 181       9.372   2.604 -23.264  1.00 96.12           O
ATOM   1216  CG  MET A 181      12.611   0.508 -21.144  1.00 96.12           C
ATOM   1217  SD  MET A 181      14.283   1.204 -21.216  1.00 96.12           S
ATOM   1218  CE  MET A 181      14.733   0.818 -22.926  1.00 96.12           C
ATOM   1219  N   PHE A 182       8.027   2.006 -21.582  1.00 96.12           N
ATOM   1220  CA  PHE A 182       7.076   3.089 -21.800  1.00 96.12           C
ATOM   1221  C   PHE A 182       7.550   4.302 -21.022  1.00 96.12           C
ATOM   1222  CB  PHE A 182       5.662   2.698 -21.393  1.00 96.12           C
ATOM   1223  O   PHE A 182       7.861   4.208 -19.832  1.00 96.12           O
ATOM   1224  CG  PHE A 182       5.103   1.519 -22.165  1.00 96.12           C
ATOM   1225  CD1 PHE A 182       4.194   1.759 -23.211  1.00 96.12           C
ATOM   1226  CD2 PHE A 182       5.520   0.199 -21.894  1.00 96.12           C
ATOM   1227  CE1 PHE A 182       3.693   0.694 -23.977  1.00 96.12           C
ATOM   1228  CE2 PHE A 182       5.044  -0.858 -22.692  1.00 96.12           C
ATOM   1229  CZ  PHE A 182       4.123  -0.617 -23.720  1.00 96.12           C
ATOM   1230  N   VAL A 183       7.619   5.439 -21.700  1.00 94.88           N
ATOM   1231  CA  VAL A 183       8.281   6.633 -21.184  1.00 94.88           C
ATOM   1232  C   VAL A 183       7.378   7.852 -21.274  1.00 94.88           C
ATOM   1233  CB  VAL A 183       9.640   6.885 -21.869  1.00 94.88           C
ATOM   1234  O   VAL A 183       6.476   7.911 -22.103  1.00 94.88           O
ATOM   1235  CG1 VAL A 183      10.621   5.729 -21.649  1.00 94.88           C
ATOM   1236  CG2 VAL A 183       9.516   7.126 -23.378  1.00 94.88           C
ATOM   1237  N   THR A 184       7.645   8.841 -20.431  1.00 94.25           N
ATOM   1238  CA  THR A 184       7.106  10.197 -20.559  1.00 94.25           C
ATOM   1239  C   THR A 184       8.247  11.190 -20.565  1.00 94.25           C
ATOM   1240  CB  THR A 184       6.150  10.585 -19.425  1.00 94.25           C
ATOM   1241  O   THR A 184       9.099  11.183 -19.676  1.00 94.25           O
ATOM   1242  CG2 THR A 184       4.771   9.949 -19.588  1.00 94.25           C
ATOM   1243  OG1 THR A 184       6.714  10.247 -18.175  1.00 94.25           O
ATOM   1244  N   GLY A 185       8.226  12.081 -21.540  1.00 90.81           N
ATOM   1245  CA  GLY A 185       9.136  13.207 -21.632  1.00 90.81           C
ATOM   1246  C   GLY A 185       8.953  13.899 -22.969  1.00 90.81           C
ATOM   1247  O   GLY A 185       8.334  13.354 -23.889  1.00 90.81           O
ATOM   1248  N   SER A 186       9.482  15.107 -23.069  1.00 88.75           N
ATOM   1249  CA  SER A 186       9.420  15.875 -24.300  1.00 88.75           C
ATOM   1250  C   SER A 186      10.698  16.651 -24.536  1.00 88.75           C
ATOM   1251  CB  SER A 186       8.211  16.816 -24.311  1.00 88.75           C
ATOM   1252  O   SER A 186      11.375  17.042 -23.587  1.00 88.75           O
ATOM   1253  OG  SER A 186       8.247  17.699 -23.205  1.00 88.75           O
ATOM   1254  N   GLN A 187      10.979  16.911 -25.804  1.00 87.19           N
ATOM   1255  CA  GLN A 187      12.068  17.765 -26.255  1.00 87.19           C
ATOM   1256  C   GLN A 187      11.504  18.836 -27.179  1.00 87.19           C
ATOM   1257  CB  GLN A 187      13.094  16.892 -26.970  1.00 87.19           C
ATOM   1258  O   GLN A 187      10.604  18.552 -27.971  1.00 87.19           O
ATOM   1259  CG  GLN A 187      14.379  17.633 -27.362  1.00 87.19           C
ATOM   1260  CD  GLN A 187      15.376  16.694 -28.023  1.00 87.19           C
ATOM   1261  NE2 GLN A 187      16.630  17.057 -28.095  1.00 87.19           N
ATOM   1262  OE1 GLN A 187      15.036  15.598 -28.457  1.00 87.19           O
ATOM   1263  N   ALA A 188      12.019  20.056 -27.072  1.00 83.44           N
ATOM   1264  CA  ALA A 188      11.779  21.079 -28.077  1.00 83.44           C
ATOM   1265  C   ALA A 188      12.816  20.915 -29.195  1.00 83.44           C
ATOM   1266  CB  ALA A 188      11.844  22.457 -27.409  1.00 83.44           C
ATOM   1267  O   ALA A 188      14.002  20.862 -28.908  1.00 83.44           O
ATOM   1268  N   ASP A 189      12.370  20.841 -30.444  1.00 79.44           N
ATOM   1269  CA  ASP A 189      13.215  20.852 -31.641  1.00 79.44           C
ATOM   1270  C   ASP A 189      12.753  22.020 -32.520  1.00 79.44           C
ATOM   1271  CB  ASP A 189      13.147  19.490 -32.344  1.00 79.44           C
ATOM   1272  O   ASP A 189      11.735  21.963 -33.222  1.00 79.44           O
ATOM   1273  CG  ASP A 189      13.991  19.417 -33.625  1.00 79.44           C
ATOM   1274  OD1 ASP A 189      14.865  20.289 -33.848  1.00 79.44           O
ATOM   1275  OD2 ASP A 189      13.734  18.473 -34.404  1.00 79.44           O
ATOM   1276  N   GLY A 190      13.430  23.160 -32.362  1.00 82.19           N
ATOM   1277  CA  GLY A 190      12.998  24.432 -32.933  1.00 82.19           C
ATOM   1278  C   GLY A 190      11.621  24.866 -32.412  1.00 82.19           C
ATOM   1279  O   GLY A 190      11.479  25.269 -31.261  1.00 82.19           O
ATOM   1280  N   SER A 191      10.607  24.826 -33.280  1.00 80.94           N
ATOM   1281  CA  SER A 191       9.215  25.189 -32.960  1.00 80.94           C
ATOM   1282  C   SER A 191       8.309  23.987 -32.674  1.00 80.94           C
ATOM   1283  CB  SER A 191       8.633  26.040 -34.092  1.00 80.94           C
ATOM   1284  O   SER A 191       7.129  24.172 -32.371  1.00 80.94           O
ATOM   1285  OG  SER A 191       8.696  25.342 -35.324  1.00 80.94           O
ATOM   1286  N   ILE A 192       8.836  22.763 -32.774  1.00 82.06           N
ATOM   1287  CA  ILE A 192       8.081  21.522 -32.594  1.00 82.06           C
ATOM   1288  C   ILE A 192       8.397  20.939 -31.216  1.00 82.06           C
ATOM   1289  CB  ILE A 192       8.374  20.537 -33.752  1.00 82.06           C
ATOM   1290  O   ILE A 192       9.547  20.916 -30.786  1.00 82.06           O
ATOM   1291  CG1 ILE A 192       7.989  21.180 -35.109  1.00 82.06           C
ATOM   1292  CG2 ILE A 192       7.611  19.211 -33.547  1.00 82.06           C
ATOM   1293  CD1 ILE A 192       8.354  20.340 -36.339  1.00 82.06           C
ATOM   1294  N   ILE A 193       7.372  20.438 -30.525  1.00 85.38           N
ATOM   1295  CA  ILE A 193       7.537  19.645 -29.304  1.00 85.38           C
ATOM   1296  C   ILE A 193       7.393  18.173 -29.676  1.00 85.38           C
ATOM   1297  CB  ILE A 193       6.557  20.081 -28.195  1.00 85.38           C
ATOM   1298  O   ILE A 193       6.357  17.743 -30.184  1.00 85.38           O
ATOM   1299  CG1 ILE A 193       6.801  21.563 -27.825  1.00 85.38           C
ATOM   1300  CG2 ILE A 193       6.724  19.175 -26.958  1.00 85.38           C
ATOM   1301  CD1 ILE A 193       5.810  22.129 -26.801  1.00 85.38           C
ATOM   1302  N   ILE A 194       8.435  17.399 -29.405  1.00 84.75           N
ATOM   1303  CA  ILE A 194       8.466  15.954 -29.602  1.00 84.75           C
ATOM   1304  C   ILE A 194       8.104  15.300 -28.277  1.00 84.75           C
ATOM   1305  CB  ILE A 194       9.854  15.523 -30.116  1.00 84.75           C
ATOM   1306  O   ILE A 194       8.778  15.537 -27.278  1.00 84.75           O
ATOM   1307  CG1 ILE A 194      10.119  16.216 -31.473  1.00 84.75           C
ATOM   1308  CG2 ILE A 194       9.928  13.991 -30.237  1.00 84.75           C
ATOM   1309  CD1 ILE A 194      11.501  15.926 -32.046  1.00 84.75           C
ATOM   1310  N   THR A 195       7.053  14.480 -28.256  1.00 89.50           N
ATOM   1311  CA  THR A 195       6.634  13.741 -27.057  1.00 89.50           C
ATOM   1312  C   THR A 195       6.958  12.266 -27.217  1.00 89.50           C
ATOM   1313  CB  THR A 195       5.141  13.922 -26.761  1.00 89.50           C
ATOM   1314  O   THR A 195       6.446  11.602 -28.118  1.00 89.50           O
ATOM   1315  CG2 THR A 195       4.745  13.295 -25.424  1.00 89.50           C
ATOM   1316  OG1 THR A 195       4.821  15.290 -26.682  1.00 89.50           O
ATOM   1317  N   TYR A 196       7.786  11.746 -26.318  1.00 90.62           N
ATOM   1318  CA  TYR A 196       8.215  10.353 -26.312  1.00 90.62           C
ATOM   1319  C   TYR A 196       7.218   9.480 -25.550  1.00 90.62           C
ATOM   1320  CB  TYR A 196       9.616  10.268 -25.706  1.00 90.62           C
ATOM   1321  O   TYR A 196       6.672   9.903 -24.533  1.00 90.62           O
ATOM   1322  CG  TYR A 196      10.647  11.071 -26.477  1.00 90.62           C
ATOM   1323  CD1 TYR A 196      11.221  10.524 -27.637  1.00 90.62           C
ATOM   1324  CD2 TYR A 196      11.016  12.366 -26.060  1.00 90.62           C
ATOM   1325  CE1 TYR A 196      12.175  11.256 -28.368  1.00 90.62           C
ATOM   1326  CE2 TYR A 196      11.974  13.101 -26.787  1.00 90.62           C
ATOM   1327  OH  TYR A 196      13.508  13.204 -28.665  1.00 90.62           O
ATOM   1328  CZ  TYR A 196      12.565  12.543 -27.942  1.00 90.62           C
ATOM   1329  N   SER A 197       7.003   8.257 -26.041  1.00 92.56           N
ATOM   1330  CA  SER A 197       6.025   7.316 -25.470  1.00 92.56           C
ATOM   1331  C   SER A 197       6.579   5.913 -25.228  1.00 92.56           C
ATOM   1332  CB  SER A 197       4.793   7.241 -26.377  1.00 92.56           C
ATOM   1333  O   SER A 197       6.158   5.245 -24.284  1.00 92.56           O
ATOM   1334  OG  SER A 197       5.148   6.787 -27.672  1.00 92.56           O
ATOM   1335  N   LYS A 198       7.537   5.450 -26.046  1.00 93.69           N
ATOM   1336  CA  LYS A 198       8.104   4.102 -25.917  1.00 93.69           C
ATOM   1337  C   LYS A 198       9.533   4.011 -26.443  1.00 93.69           C
ATOM   1338  CB  LYS A 198       7.175   3.098 -26.627  1.00 93.69           C
ATOM   1339  O   LYS A 198       9.845   4.620 -27.462  1.00 93.69           O
ATOM   1340  CG  LYS A 198       7.500   1.649 -26.239  1.00 93.69           C
ATOM   1341  CD  LYS A 198       6.470   0.638 -26.752  1.00 93.69           C
ATOM   1342  CE  LYS A 198       6.538   0.410 -28.266  1.00 93.69           C
ATOM   1343  NZ  LYS A 198       5.836  -0.851 -28.612  1.00 93.69           N
ATOM   1344  N   ILE A 199      10.363   3.202 -25.796  1.00 92.88           N
ATOM   1345  CA  ILE A 199      11.676   2.752 -26.265  1.00 92.88           C
ATOM   1346  C   ILE A 199      11.639   1.222 -26.327  1.00 92.88           C
ATOM   1347  CB  ILE A 199      12.808   3.241 -25.332  1.00 92.88           C
ATOM   1348  O   ILE A 199      11.224   0.578 -25.368  1.00 92.88           O
ATOM   1349  CG1 ILE A 199      12.767   4.767 -25.088  1.00 92.88           C
ATOM   1350  CG2 ILE A 199      14.180   2.805 -25.888  1.00 92.88           C
ATOM   1351  CD1 ILE A 199      13.720   5.221 -23.977  1.00 92.88           C
ATOM   1352  N   THR A 200      12.076   0.629 -27.433  1.00 93.75           N
ATOM   1353  CA  THR A 200      12.120  -0.825 -27.622  1.00 93.75           C
ATOM   1354  C   THR A 200      13.535  -1.263 -27.977  1.00 93.75           C
ATOM   1355  CB  THR A 200      11.120  -1.279 -28.698  1.00 93.75           C
ATOM   1356  O   THR A 200      14.073  -0.828 -28.991  1.00 93.75           O
ATOM   1357  CG2 THR A 200      11.119  -2.797 -28.881  1.00 93.75           C
ATOM   1358  OG1 THR A 200       9.800  -0.917 -28.346  1.00 93.75           O
ATOM   1359  N   TYR A 201      14.126  -2.143 -27.174  1.00 92.62           N
ATOM   1360  CA  TYR A 201      15.382  -2.829 -27.469  1.00 92.62           C
ATOM   1361  C   TYR A 201      15.111  -4.146 -28.200  1.00 92.62           C
ATOM   1362  CB  TYR A 201      16.120  -3.117 -26.161  1.00 92.62           C
ATOM   1363  O   TYR A 201      14.324  -4.962 -27.721  1.00 92.62           O
ATOM   1364  CG  TYR A 201      17.360  -3.961 -26.347  1.00 92.62           C
ATOM   1365  CD1 TYR A 201      17.378  -5.303 -25.913  1.00 92.62           C
ATOM   1366  CD2 TYR A 201      18.468  -3.419 -27.021  1.00 92.62           C
ATOM   1367  CE1 TYR A 201      18.512  -6.099 -26.149  1.00 92.62           C
ATOM   1368  CE2 TYR A 201      19.604  -4.209 -27.256  1.00 92.62           C
ATOM   1369  OH  TYR A 201      20.707  -6.312 -27.092  1.00 92.62           O
ATOM   1370  CZ  TYR A 201      19.621  -5.550 -26.823  1.00 92.62           C
ATOM   1371  N   ASN A 202      15.784  -4.371 -29.330  1.00 91.69           N
ATOM   1372  CA  ASN A 202      15.722  -5.625 -30.074  1.00 91.69           C
ATOM   1373  C   ASN A 202      17.029  -6.425 -29.896  1.00 91.69           C
ATOM   1374  CB  ASN A 202      15.401  -5.323 -31.543  1.00 91.69           C
ATOM   1375  O   ASN A 202      18.076  -5.979 -30.378  1.00 91.69           O
ATOM   1376  CG  ASN A 202      15.180  -6.574 -32.384  1.00 91.69           C
ATOM   1377  ND2 ASN A 202      14.397  -6.465 -33.430  1.00 91.69           N
ATOM   1378  OD1 ASN A 202      15.670  -7.664 -32.130  1.00 91.69           O
ATOM   1379  N   PRO A 203      16.983  -7.618 -29.276  1.00 91.50           N
ATOM   1380  CA  PRO A 203      18.172  -8.427 -29.006  1.00 91.50           C
ATOM   1381  C   PRO A 203      18.831  -8.965 -30.284  1.00 91.50           C
ATOM   1382  CB  PRO A 203      17.675  -9.560 -28.102  1.00 91.50           C
ATOM   1383  O   PRO A 203      20.052  -9.074 -30.345  1.00 91.50           O
ATOM   1384  CG  PRO A 203      16.212  -9.723 -28.501  1.00 91.50           C
ATOM   1385  CD  PRO A 203      15.795  -8.284 -28.758  1.00 91.50           C
ATOM   1386  N   ASN A 204      18.055  -9.230 -31.343  1.00 90.88           N
ATOM   1387  CA  ASN A 204      18.572  -9.814 -32.588  1.00 90.88           C
ATOM   1388  C   ASN A 204      19.471  -8.846 -33.365  1.00 90.88           C
ATOM   1389  CB  ASN A 204      17.396 -10.237 -33.481  1.00 90.88           C
ATOM   1390  O   ASN A 204      20.379  -9.267 -34.079  1.00 90.88           O
ATOM   1391  CG  ASN A 204      16.548 -11.321 -32.855  1.00 90.88           C
ATOM   1392  ND2 ASN A 204      15.250 -11.141 -32.798  1.00 90.88           N
ATOM   1393  OD1 ASN A 204      17.032 -12.344 -32.416  1.00 90.88           O
ATOM   1394  N   THR A 205      19.191  -7.548 -33.263  1.00 89.19           N
ATOM   1395  CA  THR A 205      19.932  -6.492 -33.965  1.00 89.19           C
ATOM   1396  C   THR A 205      20.809  -5.668 -33.030  1.00 89.19           C
ATOM   1397  CB  THR A 205      18.967  -5.569 -34.721  1.00 89.19           C
ATOM   1398  O   THR A 205      21.602  -4.860 -33.507  1.00 89.19           O
ATOM   1399  CG2 THR A 205      18.218  -6.304 -35.834  1.00 89.19           C
ATOM   1400  OG1 THR A 205      17.986  -5.071 -33.845  1.00 89.19           O
ATOM   1401  N   GLY A 206      20.650  -5.818 -31.711  1.00 85.88           N
ATOM   1402  CA  GLY A 206      21.285  -4.961 -30.710  1.00 85.88           C
ATOM   1403  C   GLY A 206      20.870  -3.490 -30.816  1.00 85.88           C
ATOM   1404  O   GLY A 206      21.586  -2.621 -30.324  1.00 85.88           O
ATOM   1405  N   SER A 207      19.753  -3.199 -31.489  1.00 87.94           N
ATOM   1406  CA  SER A 207      19.314  -1.839 -31.802  1.00 87.94           C
ATOM   1407  C   SER A 207      18.135  -1.410 -30.943  1.00 87.94           C
ATOM   1408  CB  SER A 207      18.970  -1.695 -33.289  1.00 87.94           C
ATOM   1409  O   SER A 207      17.334  -2.238 -30.509  1.00 87.94           O
ATOM   1410  OG  SER A 207      17.786  -2.403 -33.618  1.00 87.94           O
ATOM   1411  N   TYR A 208      17.969  -0.099 -30.810  1.00 88.94           N
ATOM   1412  CA  TYR A 208      16.821   0.506 -30.152  1.00 88.94           C
ATOM   1413  C   TYR A 208      15.910   1.186 -31.179  1.00 88.94           C
ATOM   1414  CB  TYR A 208      17.301   1.457 -29.059  1.00 88.94           C
ATOM   1415  O   TYR A 208      16.371   1.652 -32.221  1.00 88.94           O
ATOM   1416  CG  TYR A 208      18.103   0.773 -27.963  1.00 88.94           C
ATOM   1417  CD1 TYR A 208      17.487   0.446 -26.739  1.00 88.94           C
ATOM   1418  CD2 TYR A 208      19.482   0.527 -28.138  1.00 88.94           C
ATOM   1419  CE1 TYR A 208      18.250  -0.105 -25.690  1.00 88.94           C
ATOM   1420  CE2 TYR A 208      20.247  -0.021 -27.092  1.00 88.94           C
ATOM   1421  OH  TYR A 208      20.364  -0.848 -24.843  1.00 88.94           O
ATOM   1422  CZ  TYR A 208      19.630  -0.333 -25.862  1.00 88.94           C
ATOM   1423  N   ALA A 209      14.614   1.207 -30.890  1.00 88.94           N
ATOM   1424  CA  ALA A 209      13.608   1.968 -31.618  1.00 88.94           C
ATOM   1425  C   ALA A 209      12.847   2.855 -30.632  1.00 88.94           C
ATOM   1426  CB  ALA A 209      12.679   1.003 -32.363  1.00 88.94           C
ATOM   1427  O   ALA A 209      12.508   2.408 -29.536  1.00 88.94           O
ATOM   1428  N   VAL A 210      12.560   4.095 -31.020  1.00 88.44           N
ATOM   1429  CA  VAL A 210      11.865   5.067 -30.171  1.00 88.44           C
ATOM   1430  C   VAL A 210      10.561   5.471 -30.850  1.00 88.44           C
ATOM   1431  CB  VAL A 210      12.761   6.275 -29.831  1.00 88.44           C
ATOM   1432  O   VAL A 210      10.519   5.730 -32.050  1.00 88.44           O
ATOM   1433  CG1 VAL A 210      12.037   7.252 -28.897  1.00 88.44           C
ATOM   1434  CG2 VAL A 210      14.048   5.834 -29.118  1.00 88.44           C
ATOM   1435  N   THR A 211       9.476   5.497 -30.079  1.00 88.12           N
ATOM   1436  CA  THR A 211       8.162   5.963 -30.528  1.00 88.12           C
ATOM   1437  C   THR A 211       7.876   7.334 -29.933  1.00 88.12           C
ATOM   1438  CB  THR A 211       7.054   4.964 -30.175  1.00 88.12           C
ATOM   1439  O   THR A 211       7.797   7.480 -28.707  1.00 88.12           O
ATOM   1440  CG2 THR A 211       5.705   5.339 -30.786  1.00 88.12           C
ATOM   1441  OG1 THR A 211       7.405   3.692 -30.681  1.00 88.12           O
ATOM   1442  N   TYR A 212       7.683   8.326 -30.798  1.00 84.94           N
ATOM   1443  CA  TYR A 212       7.346   9.698 -30.434  1.00 84.94           C
ATOM   1444  C   TYR A 212       6.215  10.227 -31.320  1.00 84.94           C
ATOM   1445  CB  TYR A 212       8.591  10.591 -30.498  1.00 84.94           C
ATOM   1446  O   TYR A 212       6.154   9.928 -32.510  1.00 84.94           O
ATOM   1447  CG  TYR A 212       9.234  10.693 -31.870  1.00 84.94           C
ATOM   1448  CD1 TYR A 212      10.280   9.819 -32.227  1.00 84.94           C
ATOM   1449  CD2 TYR A 212       8.784  11.659 -32.793  1.00 84.94           C
ATOM   1450  CE1 TYR A 212      10.875   9.912 -33.499  1.00 84.94           C
ATOM   1451  CE2 TYR A 212       9.380  11.759 -34.064  1.00 84.94           C
ATOM   1452  OH  TYR A 212      11.006  10.974 -35.643  1.00 84.94           O
ATOM   1453  CZ  TYR A 212      10.428  10.883 -34.418  1.00 84.94           C
ATOM   1454  N   SER A 213       5.279  10.979 -30.736  1.00 78.44           N
ATOM   1455  CA  SER A 213       4.142  11.587 -31.453  1.00 78.44           C
ATOM   1456  C   SER A 213       3.394  10.622 -32.402  1.00 78.44           C
ATOM   1457  CB  SER A 213       4.594  12.874 -32.161  1.00 78.44           C
ATOM   1458  O   SER A 213       2.991  10.999 -33.499  1.00 78.44           O
ATOM   1459  OG  SER A 213       5.202  13.758 -31.229  1.00 78.44           O
ATOM   1460  N   GLY A 214       3.242   9.350 -32.005  1.00 72.31           N
ATOM   1461  CA  GLY A 214       2.569   8.304 -32.793  1.00 72.31           C
ATOM   1462  C   GLY A 214       3.386   7.697 -33.943  1.00 72.31           C
ATOM   1463  O   GLY A 214       2.894   6.797 -34.617  1.00 72.31           O
ATOM   1464  N   THR A 215       4.626   8.143 -34.157  1.00 77.94           N
ATOM   1465  CA  THR A 215       5.551   7.596 -35.161  1.00 77.94           C
ATOM   1466  C   THR A 215       6.650   6.791 -34.473  1.00 77.94           C
ATOM   1467  CB  THR A 215       6.151   8.717 -36.022  1.00 77.94           C
ATOM   1468  O   THR A 215       7.192   7.214 -33.453  1.00 77.94           O
ATOM   1469  CG2 THR A 215       6.973   8.186 -37.198  1.00 77.94           C
ATOM   1470  OG1 THR A 215       5.106   9.484 -36.578  1.00 77.94           O
ATOM   1471  N   THR A 216       6.990   5.623 -35.020  1.00 74.38           N
ATOM   1472  CA  THR A 216       8.133   4.823 -34.562  1.00 74.38           C
ATOM   1473  C   THR A 216       9.279   4.996 -35.541  1.00 74.38           C
ATOM   1474  CB  THR A 216       7.775   3.338 -34.416  1.00 74.38           C
ATOM   1475  O   THR A 216       9.144   4.639 -36.711  1.00 74.38           O
ATOM   1476  CG2 THR A 216       8.932   2.515 -33.846  1.00 74.38           C
ATOM   1477  OG1 THR A 216       6.684   3.170 -33.538  1.00 74.38           O
ATOM   1478  N   ASP A 217      10.408   5.503 -35.056  1.00 74.50           N
ATOM   1479  CA  ASP A 217      11.626   5.626 -35.849  1.00 74.50           C
ATOM   1480  C   ASP A 217      12.741   4.747 -35.258  1.00 74.50           C
ATOM   1481  CB  ASP A 217      11.998   7.110 -36.029  1.00 74.50           C
ATOM   1482  O   ASP A 217      12.806   4.494 -34.047  1.00 74.50           O
ATOM   1483  CG  ASP A 217      12.930   7.354 -37.227  1.00 74.50           C
ATOM   1484  OD1 ASP A 217      13.336   6.359 -37.872  1.00 74.50           O
ATOM   1485  OD2 ASP A 217      13.266   8.532 -37.478  1.00 74.50           O
ATOM   1486  N   LYS A 218      13.619   4.236 -36.127  1.00 60.72           N
ATOM   1487  CA  LYS A 218      14.792   3.433 -35.754  1.00 60.72           C
ATOM   1488  C   LYS A 218      15.891   4.363 -35.244  1.00 60.72           C
ATOM   1489  CB  LYS A 218      15.287   2.590 -36.941  1.00 60.72           C
ATOM   1490  O   LYS A 218      16.934   4.497 -35.876  1.00 60.72           O
ATOM   1491  CG  LYS A 218      14.350   1.444 -37.331  1.00 60.72           C
ATOM   1492  CD  LYS A 218      15.025   0.617 -38.431  1.00 60.72           C
ATOM   1493  CE  LYS A 218      14.141  -0.562 -38.838  1.00 60.72           C
ATOM   1494  NZ  LYS A 218      14.796  -1.372 -39.893  1.00 60.72           N
ATOM   1495  N   GLN A 219      15.633   5.048 -34.136  1.00 61.75           N
ATOM   1496  CA  GLN A 219      16.566   6.024 -33.588  1.00 61.75           C
ATOM   1497  C   GLN A 219      17.247   5.565 -32.304  1.00 61.75           C
ATOM   1498  CB  GLN A 219      15.921   7.396 -33.462  1.00 61.75           C
ATOM   1499  O   GLN A 219      16.719   4.780 -31.514  1.00 61.75           O
ATOM   1500  CG  GLN A 219      15.618   7.964 -34.859  1.00 61.75           C
ATOM   1501  CD  GLN A 219      15.405   9.462 -34.808  1.00 61.75           C
ATOM   1502  NE2 GLN A 219      14.859  10.089 -35.806  1.00 61.75           N
ATOM   1503  OE1 GLN A 219      15.720  10.122 -33.847  1.00 61.75           O
ATOM   1504  N   VAL A 220      18.481   6.051 -32.178  1.00 57.28           N
ATOM   1505  CA  VAL A 220      19.534   5.610 -31.270  1.00 57.28           C
ATOM   1506  C   VAL A 220      19.174   5.951 -29.825  1.00 57.28           C
ATOM   1507  CB  VAL A 220      20.875   6.249 -31.701  1.00 57.28           C
ATOM   1508  O   VAL A 220      19.012   7.105 -29.440  1.00 57.28           O
ATOM   1509  CG1 VAL A 220      22.044   5.845 -30.797  1.00 57.28           C
ATOM   1510  CG2 VAL A 220      21.242   5.832 -33.137  1.00 57.28           C
ATOM   1511  N   TYR A 221      19.084   4.916 -29.000  1.00 60.41           N
ATOM   1512  CA  TYR A 221      19.148   5.052 -27.554  1.00 60.41           C
ATOM   1513  C   TYR A 221      20.573   5.450 -27.160  1.00 60.41           C
ATOM   1514  CB  TYR A 221      18.756   3.709 -26.962  1.00 60.41           C
ATOM   1515  O   TYR A 221      21.535   4.754 -27.498  1.00 60.41           O
ATOM   1516  CG  TYR A 221      18.908   3.587 -25.475  1.00 60.41           C
ATOM   1517  CD1 TYR A 221      20.006   2.880 -24.950  1.00 60.41           C
ATOM   1518  CD2 TYR A 221      17.955   4.179 -24.628  1.00 60.41           C
ATOM   1519  CE1 TYR A 221      20.167   2.773 -23.564  1.00 60.41           C
ATOM   1520  CE2 TYR A 221      18.133   4.094 -23.239  1.00 60.41           C
ATOM   1521  OH  TYR A 221      19.498   3.434 -21.408  1.00 60.41           O
ATOM   1522  CZ  TYR A 221      19.251   3.418 -22.723  1.00 60.41           C
ATOM   1523  N   ALA A 222      20.713   6.566 -26.449  1.00 54.00           N
ATOM   1524  CA  ALA A 222      22.004   7.100 -26.041  1.00 54.00           C
ATOM   1525  C   ALA A 222      22.480   6.419 -24.748  1.00 54.00           C
ATOM   1526  CB  ALA A 222      21.891   8.625 -25.953  1.00 54.00           C
ATOM   1527  O   ALA A 222      22.623   7.075 -23.732  1.00 54.00           O
ATOM   1528  N   ASN A 223      22.654   5.090 -24.779  1.00 63.31           N
ATOM   1529  CA  ASN A 223      23.361   4.230 -23.808  1.00 63.31           C
ATOM   1530  C   ASN A 223      23.403   4.676 -22.326  1.00 63.31           C
ATOM   1531  CB  ASN A 223      24.752   3.877 -24.378  1.00 63.31           C
ATOM   1532  O   ASN A 223      24.421   4.492 -21.661  1.00 63.31           O
ATOM   1533  CG  ASN A 223      24.717   2.802 -25.445  1.00 63.31           C
ATOM   1534  ND2 ASN A 223      25.824   2.596 -26.118  1.00 63.31           N
ATOM   1535  OD1 ASN A 223      23.738   2.109 -25.676  1.00 63.31           O
ATOM   1536  N   SER A 224      22.319   5.232 -21.785  1.00 82.00           N
ATOM   1537  CA  SER A 224      22.317   5.758 -20.422  1.00 82.00           C
ATOM   1538  C   SER A 224      20.930   5.649 -19.805  1.00 82.00           C
ATOM   1539  CB  SER A 224      22.840   7.197 -20.423  1.00 82.00           C
ATOM   1540  O   SER A 224      20.020   6.420 -20.124  1.00 82.00           O
ATOM   1541  OG  SER A 224      23.236   7.547 -19.112  1.00 82.00           O
ATOM   1542  N   ILE A 225      20.776   4.646 -18.936  1.00 92.06           N
ATOM   1543  CA  ILE A 225      19.693   4.569 -17.959  1.00 92.06           C
ATOM   1544  C   ILE A 225      20.292   5.023 -16.634  1.00 92.06           C
ATOM   1545  CB  ILE A 225      19.067   3.157 -17.881  1.00 92.06           C
ATOM   1546  O   ILE A 225      21.300   4.471 -16.184  1.00 92.06           O
ATOM   1547  CG1 ILE A 225      17.960   2.921 -18.925  1.00 92.06           C
ATOM   1548  CG2 ILE A 225      18.387   2.887 -16.534  1.00 92.06           C
ATOM   1549  CD1 ILE A 225      18.072   1.510 -19.512  1.00 92.06           C
ATOM   1550  N   ILE A 226      19.679   6.033 -16.028  1.00 95.31           N
ATOM   1551  CA  ILE A 226      20.117   6.592 -14.753  1.00 95.31           C
ATOM   1552  C   ILE A 226      18.981   6.597 -13.744  1.00 95.31           C
ATOM   1553  CB  ILE A 226      20.736   8.001 -14.905  1.00 95.31           C
ATOM   1554  O   ILE A 226      17.799   6.693 -14.089  1.00 95.31           O
ATOM   1555  CG1 ILE A 226      19.683   9.061 -15.303  1.00 95.31           C
ATOM   1556  CG2 ILE A 226      21.927   7.950 -15.878  1.00 95.31           C
ATOM   1557  CD1 ILE A 226      20.208  10.501 -15.313  1.00 95.31           C
ATOM   1558  N   LEU A 227      19.373   6.616 -12.477  1.00 95.38           N
ATOM   1559  CA  LEU A 227      18.494   6.990 -11.389  1.00 95.38           C
ATOM   1560  C   LEU A 227      18.483   8.518 -11.265  1.00 95.38           C
ATOM   1561  CB  LEU A 227      18.962   6.275 -10.114  1.00 95.38           C
ATOM   1562  O   LEU A 227      19.527   9.169 -11.248  1.00 95.38           O
ATOM   1563  CG  LEU A 227      17.857   6.100  -9.061  1.00 95.38           C
ATOM   1564  CD1 LEU A 227      16.769   5.136  -9.549  1.00 95.38           C
ATOM   1565  CD2 LEU A 227      18.482   5.519  -7.794  1.00 95.38           C
ATOM   1566  N   SER A 228      17.295   9.099 -11.197  1.00 96.19           N
ATOM   1567  CA  SER A 228      17.065  10.526 -10.981  1.00 96.19           C
ATOM   1568  C   SER A 228      16.002  10.693  -9.902  1.00 96.19           C
ATOM   1569  CB  SER A 228      16.642  11.158 -12.311  1.00 96.19           C
ATOM   1570  O   SER A 228      15.421   9.711  -9.451  1.00 96.19           O
ATOM   1571  OG  SER A 228      16.638  12.581 -12.283  1.00 96.19           O
ATOM   1572  N   THR A 229      15.715  11.924  -9.497  1.00 95.31           N
ATOM   1573  CA  THR A 229      14.625  12.215  -8.566  1.00 95.31           C
ATOM   1574  C   THR A 229      13.461  12.890  -9.285  1.00 95.31           C
ATOM   1575  CB  THR A 229      15.110  13.017  -7.353  1.00 95.31           C
ATOM   1576  O   THR A 229      13.632  13.628 -10.262  1.00 95.31           O
ATOM   1577  CG2 THR A 229      16.111  12.220  -6.515  1.00 95.31           C
ATOM   1578  OG1 THR A 229      15.761  14.198  -7.763  1.00 95.31           O
ATOM   1579  N   ALA A 230      12.255  12.608  -8.808  1.00 94.75           N
ATOM   1580  CA  ALA A 230      11.031  13.322  -9.129  1.00 94.75           C
ATOM   1581  C   ALA A 230      10.381  13.807  -7.831  1.00 94.75           C
ATOM   1582  CB  ALA A 230      10.102  12.407  -9.933  1.00 94.75           C
ATOM   1583  O   ALA A 230      10.690  13.311  -6.747  1.00 94.75           O
ATOM   1584  N   THR A 231       9.482  14.780  -7.948  1.00 94.31           N
ATOM   1585  CA  THR A 231       8.702  15.288  -6.819  1.00 94.31           C
ATOM   1586  C   THR A 231       7.263  14.805  -6.890  1.00 94.31           C
ATOM   1587  CB  THR A 231       8.745  16.815  -6.725  1.00 94.31           C
ATOM   1588  O   THR A 231       6.689  14.703  -7.975  1.00 94.31           O
ATOM   1589  CG2 THR A 231      10.152  17.314  -6.397  1.00 94.31           C
ATOM   1590  OG1 THR A 231       8.356  17.387  -7.955  1.00 94.31           O
ATOM   1591  N   VAL A 232       6.674  14.558  -5.729  1.00 92.50           N
ATOM   1592  CA  VAL A 232       5.251  14.277  -5.541  1.00 92.50           C
ATOM   1593  C   VAL A 232       4.731  15.153  -4.409  1.00 92.50           C
ATOM   1594  CB  VAL A 232       5.019  12.775  -5.291  1.00 92.50           C
ATOM   1595  O   VAL A 232       5.418  15.345  -3.407  1.00 92.50           O
ATOM   1596  CG1 VAL A 232       5.701  12.265  -4.014  1.00 92.50           C
ATOM   1597  CG2 VAL A 232       3.527  12.428  -5.272  1.00 92.50           C
ATOM   1598  N   SER A 233       3.542  15.721  -4.586  1.00 91.31           N
ATOM   1599  CA  SER A 233       2.877  16.484  -3.534  1.00 91.31           C
ATOM   1600  C   SER A 233       1.983  15.559  -2.719  1.00 91.31           C
ATOM   1601  CB  SER A 233       2.078  17.651  -4.115  1.00 91.31           C
ATOM   1602  O   SER A 233       1.184  14.832  -3.300  1.00 91.31           O
ATOM   1603  OG  SER A 233       2.970  18.583  -4.702  1.00 91.31           O
ATOM   1604  N   ALA A 234       2.136  15.589  -1.399  1.00 90.62           N
ATOM   1605  CA  ALA A 234       1.267  14.894  -0.455  1.00 90.62           C
ATOM   1606  C   ALA A 234       1.240  15.665   0.870  1.00 90.62           C
ATOM   1607  CB  ALA A 234       1.750  13.446  -0.273  1.00 90.62           C
ATOM   1608  O   ALA A 234       2.223  16.308   1.238  1.00 90.62           O
ATOM   1609  N   LEU A 235       0.123  15.632   1.590  1.00 91.06           N
ATOM   1610  CA  LEU A 235      -0.055  16.248   2.908  1.00 91.06           C
ATOM   1611  C   LEU A 235       0.328  17.740   2.929  1.00 91.06           C
ATOM   1612  CB  LEU A 235       0.678  15.417   3.983  1.00 91.06           C
ATOM   1613  O   LEU A 235       0.914  18.228   3.894  1.00 91.06           O
ATOM   1614  CG  LEU A 235       0.572  13.891   3.832  1.00 91.06           C
ATOM   1615  CD1 LEU A 235       1.400  13.216   4.915  1.00 91.06           C
ATOM   1616  CD2 LEU A 235      -0.860  13.382   3.927  1.00 91.06           C
ATOM   1617  N   GLY A 236       0.090  18.456   1.822  1.00 88.38           N
ATOM   1618  CA  GLY A 236       0.496  19.859   1.637  1.00 88.38           C
ATOM   1619  C   GLY A 236       2.007  20.105   1.474  1.00 88.38           C
ATOM   1620  O   GLY A 236       2.429  21.257   1.380  1.00 88.38           O
ATOM   1621  N   ASN A 237       2.825  19.053   1.412  1.00 92.56           N
ATOM   1622  CA  ASN A 237       4.279  19.104   1.266  1.00 92.56           C
ATOM   1623  C   ASN A 237       4.737  18.527  -0.083  1.00 92.56           C
ATOM   1624  CB  ASN A 237       4.918  18.369   2.453  1.00 92.56           C
ATOM   1625  O   ASN A 237       3.982  17.860  -0.788  1.00 92.56           O
ATOM   1626  CG  ASN A 237       4.692  19.105   3.757  1.00 92.56           C
ATOM   1627  ND2 ASN A 237       3.796  18.636   4.585  1.00 92.56           N
ATOM   1628  OD1 ASN A 237       5.323  20.113   4.032  1.00 92.56           O
ATOM   1629  N   SER A 238       5.995  18.788  -0.452  1.00 94.12           N
ATOM   1630  CA  SER A 238       6.650  18.182  -1.619  1.00 94.12           C
ATOM   1631  C   SER A 238       7.676  17.156  -1.154  1.00 94.12           C
ATOM   1632  CB  SER A 238       7.315  19.258  -2.480  1.00 94.12           C
ATOM   1633  O   SER A 238       8.586  17.493  -0.395  1.00 94.12           O
ATOM   1634  OG  SER A 238       7.845  18.696  -3.667  1.00 94.12           O
ATOM   1635  N   TYR A 239       7.545  15.920  -1.624  1.00 93.88           N
ATOM   1636  CA  TYR A 239       8.471  14.831  -1.338  1.00 93.88           C
ATOM   1637  C   TYR A 239       9.232  14.421  -2.591  1.00 93.88           C
ATOM   1638  CB  TYR A 239       7.734  13.628  -0.758  1.00 93.88           C
ATOM   1639  O   TYR A 239       8.694  14.450  -3.698  1.00 93.88           O
ATOM   1640  CG  TYR A 239       6.980  13.918   0.516  1.00 93.88           C
ATOM   1641  CD1 TYR A 239       7.629  13.819   1.763  1.00 93.88           C
ATOM   1642  CD2 TYR A 239       5.628  14.294   0.449  1.00 93.88           C
ATOM   1643  CE1 TYR A 239       6.933  14.125   2.950  1.00 93.88           C
ATOM   1644  CE2 TYR A 239       4.937  14.577   1.635  1.00 93.88           C
ATOM   1645  OH  TYR A 239       4.879  14.857   3.989  1.00 93.88           O
ATOM   1646  CZ  TYR A 239       5.580  14.519   2.879  1.00 93.88           C
ATOM   1647  N   THR A 240      10.483  14.004  -2.416  1.00 94.94           N
ATOM   1648  CA  THR A 240      11.311  13.461  -3.495  1.00 94.94           C
ATOM   1649  C   THR A 240      11.328  11.943  -3.462  1.00 94.94           C
ATOM   1650  CB  THR A 240      12.750  13.976  -3.427  1.00 94.94           C
ATOM   1651  O   THR A 240      11.485  11.355  -2.394  1.00 94.94           O
ATOM   1652  CG2 THR A 240      12.823  15.482  -3.676  1.00 94.94           C
ATOM   1653  OG1 THR A 240      13.310  13.720  -2.160  1.00 94.94           O
ATOM   1654  N   TYR A 241      11.262  11.323  -4.634  1.00 94.88           N
ATOM   1655  CA  TYR A 241      11.455   9.886  -4.805  1.00 94.88           C
ATOM   1656  C   TYR A 241      12.238   9.600  -6.087  1.00 94.88           C
ATOM   1657  CB  TYR A 241      10.105   9.160  -4.786  1.00 94.88           C
ATOM   1658  O   TYR A 241      12.332  10.446  -6.983  1.00 94.88           O
ATOM   1659  CG  TYR A 241       9.265   9.362  -6.029  1.00 94.88           C
ATOM   1660  CD1 TYR A 241       8.577  10.576  -6.218  1.00 94.88           C
ATOM   1661  CD2 TYR A 241       9.161   8.331  -6.982  1.00 94.88           C
ATOM   1662  CE1 TYR A 241       7.764  10.753  -7.348  1.00 94.88           C
ATOM   1663  CE2 TYR A 241       8.348   8.501  -8.117  1.00 94.88           C
ATOM   1664  OH  TYR A 241       6.780   9.870  -9.318  1.00 94.88           O
ATOM   1665  CZ  TYR A 241       7.639   9.707  -8.283  1.00 94.88           C
ATOM   1666  N   ASN A 242      12.825   8.415  -6.163  1.00 95.81           N
ATOM   1667  CA  ASN A 242      13.655   7.978  -7.264  1.00 95.81           C
ATOM   1668  C   ASN A 242      12.796   7.564  -8.458  1.00 95.81           C
ATOM   1669  CB  ASN A 242      14.579   6.838  -6.824  1.00 95.81           C
ATOM   1670  O   ASN A 242      11.779   6.886  -8.335  1.00 95.81           O
ATOM   1671  CG  ASN A 242      15.594   7.231  -5.769  1.00 95.81           C
ATOM   1672  ND2 ASN A 242      16.053   6.282  -4.986  1.00 95.81           N
ATOM   1673  OD1 ASN A 242      16.024   8.369  -5.667  1.00 95.81           O
ATOM   1674  N   VAL A 243      13.254   7.945  -9.642  1.00 96.81           N
ATOM   1675  CA  VAL A 243      12.687   7.538 -10.923  1.00 96.81           C
ATOM   1676  C   VAL A 243      13.803   7.100 -11.849  1.00 96.81           C
ATOM   1677  CB  VAL A 243      11.840   8.647 -11.572  1.00 96.81           C
ATOM   1678  O   VAL A 243      14.901   7.662 -11.836  1.00 96.81           O
ATOM   1679  CG1 VAL A 243      10.612   8.971 -10.720  1.00 96.81           C
ATOM   1680  CG2 VAL A 243      12.612   9.947 -11.847  1.00 96.81           C
ATOM   1681  N   VAL A 244      13.509   6.121 -12.694  1.00 96.88           N
ATOM   1682  CA  VAL A 244      14.445   5.684 -13.725  1.00 96.88           C
ATOM   1683  C   VAL A 244      14.252   6.557 -14.959  1.00 96.88           C
ATOM   1684  CB  VAL A 244      14.304   4.182 -14.013  1.00 96.88           C
ATOM   1685  O   VAL A 244      13.126   6.759 -15.419  1.00 96.88           O
ATOM   1686  CG1 VAL A 244      15.472   3.707 -14.874  1.00 96.88           C
ATOM   1687  CG2 VAL A 244      14.334   3.382 -12.705  1.00 96.88           C
ATOM   1688  N   LYS A 245      15.343   7.108 -15.490  1.00 96.06           N
ATOM   1689  CA  LYS A 245      15.337   7.898 -16.722  1.00 96.06           C
ATOM   1690  C   LYS A 245      16.216   7.253 -17.775  1.00 96.06           C
ATOM   1691  CB  LYS A 245      15.761   9.351 -16.471  1.00 96.06           C
ATOM   1692  O   LYS A 245      17.282   6.739 -17.464  1.00 96.06           O
ATOM   1693  CG  LYS A 245      14.735  10.114 -15.628  1.00 96.06           C
ATOM   1694  CD  LYS A 245      15.111  11.595 -15.532  1.00 96.06           C
ATOM   1695  CE  LYS A 245      14.050  12.338 -14.717  1.00 96.06           C
ATOM   1696  NZ  LYS A 245      14.558  13.642 -14.232  1.00 96.06           N
ATOM   1697  N   ALA A 246      15.770   7.339 -19.017  1.00 93.88           N
ATOM   1698  CA  ALA A 246      16.514   6.945 -20.200  1.00 93.88           C
ATOM   1699  C   ALA A 246      16.910   8.191 -20.995  1.00 93.88           C
ATOM   1700  CB  ALA A 246      15.632   6.000 -21.023  1.00 93.88           C
ATOM   1701  O   ALA A 246      16.108   9.121 -21.125  1.00 93.88           O
ATOM   1702  N   GLN A 247      18.119   8.200 -21.551  1.00 92.06           N
ATOM   1703  CA  GLN A 247      18.513   9.203 -22.534  1.00 92.06           C
ATOM   1704  C   GLN A 247      18.132   8.728 -23.939  1.00 92.06           C
ATOM   1705  CB  GLN A 247      20.006   9.523 -22.415  1.00 92.06           C
ATOM   1706  O   GLN A 247      18.566   7.670 -24.403  1.00 92.06           O
ATOM   1707  CG  GLN A 247      20.335  10.861 -23.095  1.00 92.06           C
ATOM   1708  CD  GLN A 247      21.813  11.224 -22.984  1.00 92.06           C
ATOM   1709  NE2 GLN A 247      22.147  12.494 -22.913  1.00 92.06           N
ATOM   1710  OE1 GLN A 247      22.702  10.392 -22.973  1.00 92.06           O
ATOM   1711  N   VAL A 248      17.327   9.522 -24.636  1.00 88.56           N
ATOM   1712  CA  VAL A 248      16.998   9.310 -26.049  1.00 88.56           C
ATOM   1713  C   VAL A 248      17.711  10.352 -26.893  1.00 88.56           C
ATOM   1714  CB  VAL A 248      15.481   9.297 -26.306  1.00 88.56           C
ATOM   1715  O   VAL A 248      17.864  11.490 -26.457  1.00 88.56           O
ATOM   1716  CG1 VAL A 248      14.827   8.128 -25.562  1.00 88.56           C
ATOM   1717  CG2 VAL A 248      14.770  10.589 -25.898  1.00 88.56           C
ATOM   1718  N   GLN A 249      18.152   9.962 -28.086  1.00 85.50           N
ATOM   1719  CA  GLN A 249      18.705  10.879 -29.072  1.00 85.50           C
ATOM   1720  C   GLN A 249      17.762  10.957 -30.269  1.00 85.50           C
ATOM   1721  CB  GLN A 249      20.099  10.398 -29.487  1.00 85.50           C
ATOM   1722  O   GLN A 249      17.474   9.932 -30.889  1.00 85.50           O
ATOM   1723  CG  GLN A 249      20.800  11.417 -30.392  1.00 85.50           C
ATOM   1724  CD  GLN A 249      22.174  10.948 -30.856  1.00 85.50           C
ATOM   1725  NE2 GLN A 249      22.949  11.824 -31.455  1.00 85.50           N
ATOM   1726  OE1 GLN A 249      22.578   9.803 -30.720  1.00 85.50           O
ATOM   1727  N   ASN A 250      17.326  12.165 -30.623  1.00 78.25           N
ATOM   1728  CA  ASN A 250      16.629  12.401 -31.878  1.00 78.25           C
ATOM   1729  C   ASN A 250      17.642  12.674 -33.003  1.00 78.25           C
ATOM   1730  CB  ASN A 250      15.576  13.502 -31.716  1.00 78.25           C
ATOM   1731  O   ASN A 250      18.103  13.797 -33.187  1.00 78.25           O
ATOM   1732  CG  ASN A 250      14.852  13.796 -33.025  1.00 78.25           C
ATOM   1733  ND2 ASN A 250      14.144  14.892 -33.078  1.00 78.25           N
ATOM   1734  OD1 ASN A 250      14.938  13.087 -34.021  1.00 78.25           O
ATOM   1735  N   THR A 251      17.994  11.655 -33.784  1.00 76.88           N
ATOM   1736  CA  THR A 251      18.950  11.772 -34.898  1.00 76.88           C
ATOM   1737  C   THR A 251      18.428  12.596 -36.074  1.00 76.88           C
ATOM   1738  CB  THR A 251      19.390  10.395 -35.415  1.00 76.88           C
ATOM   1739  O   THR A 251      19.220  12.984 -36.928  1.00 76.88           O
ATOM   1740  CG2 THR A 251      20.093   9.577 -34.330  1.00 76.88           C
ATOM   1741  OG1 THR A 251      18.295   9.629 -35.862  1.00 76.88           O
ATOM   1742  N   ASN A 252      17.120  12.862 -36.126  1.00 74.31           N
ATOM   1743  CA  ASN A 252      16.503  13.734 -37.128  1.00 74.31           C
ATOM   1744  C   ASN A 252      16.309  15.173 -36.616  1.00 74.31           C
ATOM   1745  CB  ASN A 252      15.176  13.111 -37.599  1.00 74.31           C
ATOM   1746  O   ASN A 252      15.732  15.988 -37.333  1.00 74.31           O
ATOM   1747  CG  ASN A 252      15.332  11.802 -38.355  1.00 74.31           C
ATOM   1748  ND2 ASN A 252      14.259  11.054 -38.469  1.00 74.31           N
ATOM   1749  OD1 ASN A 252      16.385  11.436 -38.852  1.00 74.31           O
ATOM   1750  N   SER A 253      16.758  15.472 -35.392  1.00 74.00           N
ATOM   1751  CA  SER A 253      16.664  16.806 -34.801  1.00 74.00           C
ATOM   1752  C   SER A 253      17.599  17.785 -35.501  1.00 74.00           C
ATOM   1753  CB  SER A 253      17.032  16.760 -33.319  1.00 74.00           C
ATOM   1754  O   SER A 253      18.738  17.435 -35.824  1.00 74.00           O
ATOM   1755  OG  SER A 253      16.595  17.927 -32.666  1.00 74.00           O
ATOM   1756  N   TYR A 254      17.150  19.027 -35.681  1.00 77.31           N
ATOM   1757  CA  TYR A 254      18.044  20.128 -36.058  1.00 77.31           C
ATOM   1758  C   TYR A 254      18.697  20.782 -34.828  1.00 77.31           C
ATOM   1759  CB  TYR A 254      17.295  21.138 -36.934  1.00 77.31           C
ATOM   1760  O   TYR A 254      19.551  21.659 -34.984  1.00 77.31           O
ATOM   1761  CG  TYR A 254      16.850  20.587 -38.279  1.00 77.31           C
ATOM   1762  CD1 TYR A 254      17.784  20.431 -39.323  1.00 77.31           C
ATOM   1763  CD2 TYR A 254      15.507  20.218 -38.479  1.00 77.31           C
ATOM   1764  CE1 TYR A 254      17.376  19.916 -40.569  1.00 77.31           C
ATOM   1765  CE2 TYR A 254      15.090  19.715 -39.727  1.00 77.31           C
ATOM   1766  OH  TYR A 254      15.626  19.068 -41.975  1.00 77.31           O
ATOM   1767  CZ  TYR A 254      16.023  19.560 -40.772  1.00 77.31           C
ATOM   1768  N   ASP A 255      18.314  20.358 -33.618  1.00 77.75           N
ATOM   1769  CA  ASP A 255      18.915  20.785 -32.356  1.00 77.75           C
ATOM   1770  C   ASP A 255      20.392  20.334 -32.254  1.00 77.75           C
ATOM   1771  CB  ASP A 255      18.084  20.247 -31.174  1.00 77.75           C
ATOM   1772  O   ASP A 255      20.679  19.144 -32.435  1.00 77.75           O
ATOM   1773  CG  ASP A 255      18.378  20.949 -29.843  1.00 77.75           C
ATOM   1774  OD1 ASP A 255      19.532  21.390 -29.647  1.00 77.75           O
ATOM   1775  OD2 ASP A 255      17.434  21.072 -29.039  1.00 77.75           O
ATOM   1776  N   PRO A 256      21.346  21.241 -31.956  1.00 76.56           N
ATOM   1777  CA  PRO A 256      22.734  20.873 -31.667  1.00 76.56           C
ATOM   1778  C   PRO A 256      22.903  19.956 -30.441  1.00 76.56           C
ATOM   1779  CB  PRO A 256      23.467  22.205 -31.468  1.00 76.56           C
ATOM   1780  O   PRO A 256      23.941  19.300 -30.337  1.00 76.56           O
ATOM   1781  CG  PRO A 256      22.365  23.156 -31.003  1.00 76.56           C
ATOM   1782  CD  PRO A 256      21.171  22.683 -31.819  1.00 76.56           C
ATOM   1783  N   ASP A 257      21.917  19.888 -29.540  1.00 80.38           N
ATOM   1784  CA  ASP A 257      21.850  18.963 -28.404  1.00 80.38           C
ATOM   1785  C   ASP A 257      20.623  18.034 -28.544  1.00 80.38           C
ATOM   1786  CB  ASP A 257      21.875  19.759 -27.085  1.00 80.38           C
ATOM   1787  O   ASP A 257      19.606  18.198 -27.867  1.00 80.38           O
ATOM   1788  CG  ASP A 257      22.120  18.879 -25.850  1.00 80.38           C
ATOM   1789  OD1 ASP A 257      22.423  17.678 -26.027  1.00 80.38           O
ATOM   1790  OD2 ASP A 257      22.099  19.422 -24.723  1.00 80.38           O
ATOM   1791  N   PRO A 258      20.671  17.032 -29.447  1.00 83.56           N
ATOM   1792  CA  PRO A 258      19.516  16.210 -29.809  1.00 83.56           C
ATOM   1793  C   PRO A 258      19.109  15.205 -28.721  1.00 83.56           C
ATOM   1794  CB  PRO A 258      19.928  15.517 -31.111  1.00 83.56           C
ATOM   1795  O   PRO A 258      18.388  14.251 -29.014  1.00 83.56           O
ATOM   1796  CG  PRO A 258      21.431  15.344 -30.942  1.00 83.56           C
ATOM   1797  CD  PRO A 258      21.826  16.641 -30.243  1.00 83.56           C
ATOM   1798  N   TYR A 259      19.549  15.384 -27.477  1.00 86.94           N
ATOM   1799  CA  TYR A 259      19.297  14.455 -26.387  1.00 86.94           C
ATOM   1800  C   TYR A 259      18.147  14.912 -25.490  1.00 86.94           C
ATOM   1801  CB  TYR A 259      20.576  14.209 -25.586  1.00 86.94           C
ATOM   1802  O   TYR A 259      18.030  16.077 -25.121  1.00 86.94           O
ATOM   1803  CG  TYR A 259      21.716  13.642 -26.412  1.00 86.94           C
ATOM   1804  CD1 TYR A 259      21.807  12.262 -26.675  1.00 86.94           C
ATOM   1805  CD2 TYR A 259      22.683  14.512 -26.941  1.00 86.94           C
ATOM   1806  CE1 TYR A 259      22.882  11.766 -27.443  1.00 86.94           C
ATOM   1807  CE2 TYR A 259      23.754  14.028 -27.705  1.00 86.94           C
ATOM   1808  OH  TYR A 259      24.899  12.175 -28.683  1.00 86.94           O
ATOM   1809  CZ  TYR A 259      23.858  12.647 -27.951  1.00 86.94           C
ATOM   1810  N   ALA A 260      17.329  13.956 -25.062  1.00 89.06           N
ATOM   1811  CA  ALA A 260      16.286  14.184 -24.076  1.00 89.06           C
ATOM   1812  C   ALA A 260      16.324  13.115 -22.989  1.00 89.06           C
ATOM   1813  CB  ALA A 260      14.933  14.256 -24.782  1.00 89.06           C
ATOM   1814  O   ALA A 260      16.506  11.928 -23.260  1.00 89.06           O
ATOM   1815  N   TRP A 261      16.111  13.540 -21.747  1.00 92.38           N
ATOM   1816  CA  TRP A 261      15.872  12.626 -20.640  1.00 92.38           C
ATOM   1817  C   TRP A 261      14.381  12.350 -20.528  1.00 92.38           C
ATOM   1818  CB  TRP A 261      16.445  13.200 -19.348  1.00 92.38           C
ATOM   1819  O   TRP A 261      13.587  13.260 -20.288  1.00 92.38           O
ATOM   1820  CG  TRP A 261      17.933  13.134 -19.284  1.00 92.38           C
ATOM   1821  CD1 TRP A 261      18.789  14.167 -19.448  1.00 92.38           C
ATOM   1822  CD2 TRP A 261      18.762  11.949 -19.095  1.00 92.38           C
ATOM   1823  CE2 TRP A 261      20.129  12.351 -19.120  1.00 92.38           C
ATOM   1824  CE3 TRP A 261      18.490  10.574 -18.927  1.00 92.38           C
ATOM   1825  NE1 TRP A 261      20.088  13.709 -19.347  1.00 92.38           N
ATOM   1826  CH2 TRP A 261      20.871  10.084 -18.760  1.00 92.38           C
ATOM   1827  CZ2 TRP A 261      21.178  11.440 -18.952  1.00 92.38           C
ATOM   1828  CZ3 TRP A 261      19.535   9.650 -18.762  1.00 92.38           C
ATOM   1829  N   VAL A 262      14.008  11.085 -20.673  1.00 93.38           N
ATOM   1830  CA  VAL A 262      12.624  10.631 -20.552  1.00 93.38           C
ATOM   1831  C   VAL A 262      12.490   9.736 -19.329  1.00 93.38           C
ATOM   1832  CB  VAL A 262      12.125   9.966 -21.846  1.00 93.38           C
ATOM   1833  O   VAL A 262      13.350   8.900 -19.057  1.00 93.38           O
ATOM   1834  CG1 VAL A 262      12.202  10.936 -23.031  1.00 93.38           C
ATOM   1835  CG2 VAL A 262      12.902   8.703 -22.229  1.00 93.38           C
ATOM   1836  N   THR A 263      11.421   9.921 -18.565  1.00 96.06           N
ATOM   1837  CA  THR A 263      11.140   9.101 -17.384  1.00 96.06           C
ATOM   1838  C   THR A 263      10.513   7.789 -17.818  1.00 96.06           C
ATOM   1839  CB  THR A 263      10.220   9.834 -16.404  1.00 96.06           C
ATOM   1840  O   THR A 263       9.529   7.801 -18.554  1.00 96.06           O
ATOM   1841  CG2 THR A 263       9.981   9.024 -15.132  1.00 96.06           C
ATOM   1842  OG1 THR A 263      10.803  11.059 -16.007  1.00 96.06           O
ATOM   1843  N   ILE A 264      11.056   6.669 -17.350  1.00 96.50           N
ATOM   1844  CA  ILE A 264      10.502   5.334 -17.562  1.00 96.50           C
ATOM   1845  C   ILE A 264       9.345   5.134 -16.586  1.00 96.50           C
ATOM   1846  CB  ILE A 264      11.593   4.255 -17.404  1.00 96.50           C
ATOM   1847  O   ILE A 264       9.523   5.206 -15.372  1.00 96.50           O
ATOM   1848  CG1 ILE A 264      12.772   4.511 -18.375  1.00 96.50           C
ATOM   1849  CG2 ILE A 264      10.980   2.861 -17.622  1.00 96.50           C
ATOM   1850  CD1 ILE A 264      13.888   3.467 -18.289  1.00 96.50           C
ATOM   1851  N   ASN A 265       8.155   4.889 -17.125  1.00 96.56           N
ATOM   1852  CA  ASN A 265       6.956   4.634 -16.333  1.00 96.56           C
ATOM   1853  C   ASN A 265       6.622   3.155 -16.249  1.00 96.56           C
ATOM   1854  CB  ASN A 265       5.772   5.401 -16.921  1.00 96.56           C
ATOM   1855  O   ASN A 265       6.054   2.736 -15.255  1.00 96.56           O
ATOM   1856  CG  ASN A 265       6.010   6.890 -16.898  1.00 96.56           C
ATOM   1857  ND2 ASN A 265       5.795   7.530 -18.014  1.00 96.56           N
ATOM   1858  OD1 ASN A 265       6.405   7.488 -15.905  1.00 96.56           O
ATOM   1859  N   LYS A 266       6.949   2.370 -17.276  1.00 97.69           N
ATOM   1860  CA  LYS A 266       6.609   0.949 -17.324  1.00 97.69           C
ATOM   1861  C   LYS A 266       7.667   0.182 -18.097  1.00 97.69           C
ATOM   1862  CB  LYS A 266       5.212   0.802 -17.943  1.00 97.69           C
ATOM   1863  O   LYS A 266       8.148   0.697 -19.107  1.00 97.69           O
ATOM   1864  CG  LYS A 266       4.634  -0.603 -17.847  1.00 97.69           C
ATOM   1865  CD  LYS A 266       3.265  -0.643 -18.532  1.00 97.69           C
ATOM   1866  CE  LYS A 266       2.693  -2.052 -18.417  1.00 97.69           C
ATOM   1867  NZ  LYS A 266       1.248  -2.086 -18.720  1.00 97.69           N
ATOM   1868  N   VAL A 267       8.012  -1.025 -17.658  1.00 97.75           N
ATOM   1869  CA  VAL A 267       8.991  -1.880 -18.349  1.00 97.75           C
ATOM   1870  C   VAL A 267       8.429  -3.274 -18.573  1.00 97.75           C
ATOM   1871  CB  VAL A 267      10.348  -1.939 -17.621  1.00 97.75           C
ATOM   1872  O   VAL A 267       7.858  -3.869 -17.660  1.00 97.75           O
ATOM   1873  CG1 VAL A 267      11.384  -2.764 -18.399  1.00 97.75           C
ATOM   1874  CG2 VAL A 267      10.921  -0.529 -17.461  1.00 97.75           C
ATOM   1875  N   LEU A 268       8.608  -3.783 -19.793  1.00 98.06           N
ATOM   1876  CA  LEU A 268       8.348  -5.167 -20.156  1.00 98.06           C
ATOM   1877  C   LEU A 268       9.636  -5.827 -20.651  1.00 98.06           C
ATOM   1878  CB  LEU A 268       7.233  -5.320 -21.208  1.00 98.06           C
ATOM   1879  O   LEU A 268      10.338  -5.247 -21.481  1.00 98.06           O
ATOM   1880  CG  LEU A 268       5.803  -4.951 -20.772  1.00 98.06           C
ATOM   1881  CD1 LEU A 268       5.639  -3.466 -20.441  1.00 98.06           C
ATOM   1882  CD2 LEU A 268       4.833  -5.303 -21.900  1.00 98.06           C
ATOM   1883  N   ILE A 269       9.919  -7.049 -20.201  1.00 96.00           N
ATOM   1884  CA  ILE A 269      11.045  -7.863 -20.685  1.00 96.00           C
ATOM   1885  C   ILE A 269      10.486  -9.179 -21.220  1.00 96.00           C
ATOM   1886  CB  ILE A 269      12.109  -8.095 -19.588  1.00 96.00           C
ATOM   1887  O   ILE A 269       9.832  -9.924 -20.503  1.00 96.00           O
ATOM   1888  CG1 ILE A 269      12.628  -6.759 -19.010  1.00 96.00           C
ATOM   1889  CG2 ILE A 269      13.277  -8.919 -20.173  1.00 96.00           C
ATOM   1890  CD1 ILE A 269      13.646  -6.920 -17.873  1.00 96.00           C
ATOM   1891  N   GLY A 270      10.686  -9.457 -22.509  1.00 94.06           N
ATOM   1892  CA  GLY A 270      10.098 -10.637 -23.154  1.00 94.06           C
ATOM   1893  C   GLY A 270       8.562 -10.637 -23.174  1.00 94.06           C
ATOM   1894  O   GLY A 270       7.966 -11.689 -23.372  1.00 94.06           O
ATOM   1895  N   GLY A 271       7.932  -9.473 -22.975  1.00 95.19           N
ATOM   1896  CA  GLY A 271       6.480  -9.317 -22.830  1.00 95.19           C
ATOM   1897  C   GLY A 271       5.982  -9.318 -21.380  1.00 95.19           C
ATOM   1898  O   GLY A 271       4.837  -8.941 -21.145  1.00 95.19           O
ATOM   1899  N   ASP A 272       6.833  -9.660 -20.414  1.00 93.56           N
ATOM   1900  CA  ASP A 272       6.471  -9.686 -18.998  1.00 93.56           C
ATOM   1901  C   ASP A 272       6.553  -8.303 -18.373  1.00 93.56           C
ATOM   1902  CB  ASP A 272       7.425 -10.592 -18.232  1.00 93.56           C
ATOM   1903  O   ASP A 272       7.594  -7.655 -18.462  1.00 93.56           O
ATOM   1904  CG  ASP A 272       7.273 -12.062 -18.596  1.00 93.56           C
ATOM   1905  OD1 ASP A 272       6.160 -12.502 -18.955  1.00 93.56           O
ATOM   1906  OD2 ASP A 272       8.310 -12.754 -18.548  1.00 93.56           O
ATOM   1907  N   LEU A 273       5.491  -7.869 -17.695  1.00 95.81           N
ATOM   1908  CA  LEU A 273       5.497  -6.634 -16.919  1.00 95.81           C
ATOM   1909  C   LEU A 273       6.351  -6.798 -15.655  1.00 95.81           C
ATOM   1910  CB  LEU A 273       4.043  -6.250 -16.600  1.00 95.81           C
ATOM   1911  O   LEU A 273       6.047  -7.633 -14.810  1.00 95.81           O
ATOM   1912  CG  LEU A 273       3.894  -4.959 -15.779  1.00 95.81           C
ATOM   1913  CD1 LEU A 273       4.636  -3.790 -16.420  1.00 95.81           C
ATOM   1914  CD2 LEU A 273       2.412  -4.595 -15.698  1.00 95.81           C
ATOM   1915  N   VAL A 274       7.400  -5.981 -15.541  1.00 94.88           N
ATOM   1916  CA  VAL A 274       8.389  -6.048 -14.447  1.00 94.88           C
ATOM   1917  C   VAL A 274       8.513  -4.750 -13.645  1.00 94.88           C
ATOM   1918  CB  VAL A 274       9.771  -6.450 -14.992  1.00 94.88           C
ATOM   1919  O   VAL A 274       9.273  -4.678 -12.688  1.00 94.88           O
ATOM   1920  CG1 VAL A 274       9.787  -7.870 -15.555  1.00 94.88           C
ATOM   1921  CG2 VAL A 274      10.325  -5.487 -16.047  1.00 94.88           C
ATOM   1922  N   TYR A 275       7.824  -3.687 -14.064  1.00 96.44           N
ATOM   1923  CA  TYR A 275       7.814  -2.403 -13.367  1.00 96.44           C
ATOM   1924  C   TYR A 275       6.664  -1.530 -13.860  1.00 96.44           C
ATOM   1925  CB  TYR A 275       9.135  -1.666 -13.624  1.00 96.44           C
ATOM   1926  O   TYR A 275       6.480  -1.398 -15.074  1.00 96.44           O
ATOM   1927  CG  TYR A 275       9.210  -0.295 -12.987  1.00 96.44           C
ATOM   1928  CD1 TYR A 275       9.094   0.864 -13.782  1.00 96.44           C
ATOM   1929  CD2 TYR A 275       9.467  -0.182 -11.607  1.00 96.44           C
ATOM   1930  CE1 TYR A 275       9.265   2.136 -13.200  1.00 96.44           C
ATOM   1931  CE2 TYR A 275       9.622   1.088 -11.020  1.00 96.44           C
ATOM   1932  OH  TYR A 275       9.693   3.475 -11.252  1.00 96.44           O
ATOM   1933  CZ  TYR A 275       9.527   2.248 -11.817  1.00 96.44           C
ATOM   1934  N   ASP A 276       5.962  -0.872 -12.935  1.00 96.75           N
ATOM   1935  CA  ASP A 276       4.996   0.187 -13.232  1.00 96.75           C
ATOM   1936  C   ASP A 276       5.048   1.295 -12.165  1.00 96.75           C
ATOM   1937  CB  ASP A 276       3.581  -0.394 -13.384  1.00 96.75           C
ATOM   1938  O   ASP A 276       4.661   1.111 -11.012  1.00 96.75           O
ATOM   1939  CG  ASP A 276       2.674   0.561 -14.166  1.00 96.75           C
ATOM   1940  OD1 ASP A 276       2.793   1.797 -13.964  1.00 96.75           O
ATOM   1941  OD2 ASP A 276       1.927   0.071 -15.043  1.00 96.75           O
ATOM   1942  N   ARG A 277       5.537   2.474 -12.558  1.00 95.00           N
ATOM   1943  CA  ARG A 277       5.639   3.671 -11.717  1.00 95.00           C
ATOM   1944  C   ARG A 277       4.268   4.236 -11.346  1.00 95.00           C
ATOM   1945  CB  ARG A 277       6.477   4.725 -12.457  1.00 95.00           C
ATOM   1946  O   ARG A 277       4.144   4.882 -10.305  1.00 95.00           O
ATOM   1947  CG  ARG A 277       6.657   6.026 -11.660  1.00 95.00           C
ATOM   1948  CD  ARG A 277       7.560   7.001 -12.416  1.00 95.00           C
ATOM   1949  NE  ARG A 277       7.393   8.376 -11.906  1.00 95.00           N
ATOM   1950  NH1 ARG A 277       6.828   9.431 -13.885  1.00 95.00           N
ATOM   1951  NH2 ARG A 277       6.974  10.600 -12.005  1.00 95.00           N
ATOM   1952  CZ  ARG A 277       7.068   9.449 -12.603  1.00 95.00           C
ATOM   1953  N   SER A 278       3.262   4.059 -12.205  1.00 93.38           N
ATOM   1954  CA  SER A 278       1.963   4.716 -12.029  1.00 93.38           C
ATOM   1955  C   SER A 278       1.270   4.268 -10.742  1.00 93.38           C
ATOM   1956  CB  SER A 278       1.070   4.516 -13.256  1.00 93.38           C
ATOM   1957  O   SER A 278       0.711   5.113 -10.040  1.00 93.38           O
ATOM   1958  OG  SER A 278       0.670   3.177 -13.423  1.00 93.38           O
ATOM   1959  N   ASN A 279       1.440   2.995 -10.370  1.00 90.25           N
ATOM   1960  CA  ASN A 279       0.945   2.403  -9.129  1.00 90.25           C
ATOM   1961  C   ASN A 279       1.300   3.256  -7.899  1.00 90.25           C
ATOM   1962  CB  ASN A 279       1.517   0.976  -9.017  1.00 90.25           C
ATOM   1963  O   ASN A 279       0.413   3.631  -7.136  1.00 90.25           O
ATOM   1964  CG  ASN A 279       0.903  -0.013  -9.993  1.00 90.25           C
ATOM   1965  ND2 ASN A 279       1.348  -1.245  -9.945  1.00 90.25           N
ATOM   1966  OD1 ASN A 279       0.016   0.299 -10.769  1.00 90.25           O
ATOM   1967  N   TYR A 280       2.570   3.652  -7.763  1.00 93.00           N
ATOM   1968  CA  TYR A 280       3.063   4.465  -6.645  1.00 93.00           C
ATOM   1969  C   TYR A 280       2.462   5.871  -6.622  1.00 93.00           C
ATOM   1970  CB  TYR A 280       4.585   4.589  -6.743  1.00 93.00           C
ATOM   1971  O   TYR A 280       2.063   6.378  -5.577  1.00 93.00           O
ATOM   1972  CG  TYR A 280       5.294   3.263  -6.711  1.00 93.00           C
ATOM   1973  CD1 TYR A 280       5.548   2.656  -5.472  1.00 93.00           C
ATOM   1974  CD2 TYR A 280       5.682   2.632  -7.910  1.00 93.00           C
ATOM   1975  CE1 TYR A 280       6.225   1.434  -5.436  1.00 93.00           C
ATOM   1976  CE2 TYR A 280       6.343   1.391  -7.877  1.00 93.00           C
ATOM   1977  OH  TYR A 280       7.235  -0.386  -6.514  1.00 93.00           O
ATOM   1978  CZ  TYR A 280       6.611   0.798  -6.627  1.00 93.00           C
ATOM   1979  N   THR A 281       2.387   6.525  -7.783  1.00 91.06           N
ATOM   1980  CA  THR A 281       1.844   7.888  -7.857  1.00 91.06           C
ATOM   1981  C   THR A 281       0.346   7.938  -7.575  1.00 91.06           C
ATOM   1982  CB  THR A 281       2.142   8.552  -9.205  1.00 91.06           C
ATOM   1983  O   THR A 281      -0.119   8.900  -6.969  1.00 91.06           O
ATOM   1984  CG2 THR A 281       3.637   8.831  -9.364  1.00 91.06           C
ATOM   1985  OG1 THR A 281       1.766   7.756 -10.308  1.00 91.06           O
ATOM   1986  N   VAL A 282      -0.401   6.902  -7.974  1.00 92.25           N
ATOM   1987  CA  VAL A 282      -1.842   6.802  -7.713  1.00 92.25           C
ATOM   1988  C   VAL A 282      -2.097   6.654  -6.217  1.00 92.25           C
ATOM   1989  CB  VAL A 282      -2.469   5.644  -8.516  1.00 92.25           C
ATOM   1990  O   VAL A 282      -2.859   7.443  -5.663  1.00 92.25           O
ATOM   1991  CG1 VAL A 282      -3.920   5.361  -8.108  1.00 92.25           C
ATOM   1992  CG2 VAL A 282      -2.487   5.981 -10.014  1.00 92.25           C
ATOM   1993  N   ILE A 283      -1.420   5.718  -5.545  1.00 91.69           N
ATOM   1994  CA  ILE A 283      -1.636   5.500  -4.110  1.00 91.69           C
ATOM   1995  C   ILE A 283      -1.187   6.694  -3.255  1.00 91.69           C
ATOM   1996  CB  ILE A 283      -1.025   4.160  -3.665  1.00 91.69           C
ATOM   1997  O   ILE A 283      -1.879   7.053  -2.308  1.00 91.69           O
ATOM   1998  CG1 ILE A 283      -1.332   3.794  -2.207  1.00 91.69           C
ATOM   1999  CG2 ILE A 283       0.502   4.147  -3.801  1.00 91.69           C
ATOM   2000  CD1 ILE A 283      -2.812   3.690  -1.828  1.00 91.69           C
ATOM   2001  N   LEU A 284      -0.102   7.389  -3.621  1.00 93.50           N
ATOM   2002  CA  LEU A 284       0.305   8.628  -2.942  1.00 93.50           C
ATOM   2003  C   LEU A 284      -0.744   9.738  -3.085  1.00 93.50           C
ATOM   2004  CB  LEU A 284       1.656   9.104  -3.501  1.00 93.50           C
ATOM   2005  O   LEU A 284      -1.024  10.449  -2.123  1.00 93.50           O
ATOM   2006  CG  LEU A 284       2.850   8.256  -3.035  1.00 93.50           C
ATOM   2007  CD1 LEU A 284       4.095   8.662  -3.819  1.00 93.50           C
ATOM   2008  CD2 LEU A 284       3.147   8.456  -1.549  1.00 93.50           C
ATOM   2009  N   SER A 285      -1.356   9.868  -4.266  1.00 92.12           N
ATOM   2010  CA  SER A 285      -2.451  10.820  -4.479  1.00 92.12           C
ATOM   2011  C   SER A 285      -3.703  10.451  -3.680  1.00 92.12           C
ATOM   2012  CB  SER A 285      -2.810  10.885  -5.963  1.00 92.12           C
ATOM   2013  O   SER A 285      -4.425  11.345  -3.244  1.00 92.12           O
ATOM   2014  OG  SER A 285      -3.788  11.883  -6.187  1.00 92.12           O
ATOM   2015  N   GLN A 286      -3.985   9.159  -3.501  1.00 92.62           N
ATOM   2016  CA  GLN A 286      -5.109   8.702  -2.686  1.00 92.62           C
ATOM   2017  C   GLN A 286      -4.847   8.960  -1.197  1.00 92.62           C
ATOM   2018  CB  GLN A 286      -5.386   7.221  -2.968  1.00 92.62           C
ATOM   2019  O   GLN A 286      -5.718   9.506  -0.528  1.00 92.62           O
ATOM   2020  CG  GLN A 286      -5.964   6.980  -4.369  1.00 92.62           C
ATOM   2021  CD  GLN A 286      -5.965   5.502  -4.731  1.00 92.62           C
ATOM   2022  NE2 GLN A 286      -7.025   4.973  -5.298  1.00 92.62           N
ATOM   2023  OE1 GLN A 286      -4.992   4.796  -4.553  1.00 92.62           O
ATOM   2024  N   ILE A 287      -3.637   8.671  -0.701  1.00 92.12           N
ATOM   2025  CA  ILE A 287      -3.200   9.002   0.667  1.00 92.12           C
ATOM   2026  C   ILE A 287      -3.399  10.497   0.962  1.00 92.12           C
ATOM   2027  CB  ILE A 287      -1.726   8.560   0.864  1.00 92.12           C
ATOM   2028  O   ILE A 287      -3.957  10.850   2.000  1.00 92.12           O
ATOM   2029  CG1 ILE A 287      -1.648   7.028   1.056  1.00 92.12           C
ATOM   2030  CG2 ILE A 287      -1.052   9.291   2.041  1.00 92.12           C
ATOM   2031  CD1 ILE A 287      -0.234   6.449   0.896  1.00 92.12           C
ATOM   2032  N   ASP A 288      -2.986  11.375   0.042  1.00 93.56           N
ATOM   2033  CA  ASP A 288      -3.183  12.823   0.178  1.00 93.56           C
ATOM   2034  C   ASP A 288      -4.671  13.206   0.230  1.00 93.56           C
ATOM   2035  CB  ASP A 288      -2.480  13.538  -0.985  1.00 93.56           C
ATOM   2036  O   ASP A 288      -5.084  14.002   1.075  1.00 93.56           O
ATOM   2037  CG  ASP A 288      -2.604  15.060  -0.875  1.00 93.56           C
ATOM   2038  OD1 ASP A 288      -2.131  15.616   0.140  1.00 93.56           O
ATOM   2039  OD2 ASP A 288      -3.147  15.694  -1.803  1.00 93.56           O
ATOM   2040  N   SER A 289      -5.493  12.615  -0.641  1.00 92.00           N
ATOM   2041  CA  SER A 289      -6.940  12.855  -0.669  1.00 92.00           C
ATOM   2042  C   SER A 289      -7.616  12.475   0.653  1.00 92.00           C
ATOM   2043  CB  SER A 289      -7.569  12.082  -1.832  1.00 92.00           C
ATOM   2044  O   SER A 289      -8.406  13.259   1.180  1.00 92.00           O
ATOM   2045  OG  SER A 289      -8.941  12.405  -1.962  1.00 92.00           O
ATOM   2046  N   GLU A 290      -7.291  11.304   1.203  1.00 90.75           N
ATOM   2047  CA  GLU A 290      -7.857  10.806   2.463  1.00 90.75           C
ATOM   2048  C   GLU A 290      -7.429  11.662   3.658  1.00 90.75           C
ATOM   2049  CB  GLU A 290      -7.428   9.348   2.668  1.00 90.75           C
ATOM   2050  O   GLU A 290      -8.269  12.104   4.445  1.00 90.75           O
ATOM   2051  CG  GLU A 290      -8.095   8.406   1.655  1.00 90.75           C
ATOM   2052  CD  GLU A 290      -9.617   8.316   1.783  1.00 90.75           C
ATOM   2053  OE1 GLU A 290     -10.259   8.018   0.749  1.00 90.75           O
ATOM   2054  OE2 GLU A 290     -10.118   8.564   2.898  1.00 90.75           O
ATOM   2055  N   TYR A 291      -6.140  12.008   3.744  1.00 93.56           N
ATOM   2056  CA  TYR A 291      -5.657  12.952   4.750  1.00 93.56           C
ATOM   2057  C   TYR A 291      -6.418  14.279   4.689  1.00 93.56           C
ATOM   2058  CB  TYR A 291      -4.163  13.212   4.551  1.00 93.56           C
ATOM   2059  O   TYR A 291      -6.903  14.755   5.715  1.00 93.56           O
ATOM   2060  CG  TYR A 291      -3.669  14.432   5.311  1.00 93.56           C
ATOM   2061  CD1 TYR A 291      -3.424  15.636   4.621  1.00 93.56           C
ATOM   2062  CD2 TYR A 291      -3.512  14.380   6.708  1.00 93.56           C
ATOM   2063  CE1 TYR A 291      -3.004  16.780   5.323  1.00 93.56           C
ATOM   2064  CE2 TYR A 291      -3.101  15.524   7.417  1.00 93.56           C
ATOM   2065  OH  TYR A 291      -2.423  17.822   7.401  1.00 93.56           O
ATOM   2066  CZ  TYR A 291      -2.840  16.722   6.723  1.00 93.56           C
ATOM   2067  N   ASN A 292      -6.551  14.875   3.500  1.00 92.88           N
ATOM   2068  CA  ASN A 292      -7.219  16.165   3.337  1.00 92.88           C
ATOM   2069  C   ASN A 292      -8.698  16.097   3.742  1.00 92.88           C
ATOM   2070  CB  ASN A 292      -7.045  16.644   1.885  1.00 92.88           C
ATOM   2071  O   ASN A 292      -9.205  17.040   4.354  1.00 92.88           O
ATOM   2072  CG  ASN A 292      -5.637  17.139   1.594  1.00 92.88           C
ATOM   2073  ND2 ASN A 292      -5.126  16.878   0.415  1.00 92.88           N
ATOM   2074  OD1 ASN A 292      -5.007  17.803   2.405  1.00 92.88           O
ATOM   2075  N   MET A 293      -9.376  14.981   3.454  1.00 90.94           N
ATOM   2076  CA  MET A 293     -10.757  14.749   3.873  1.00 90.94           C
ATOM   2077  C   MET A 293     -10.886  14.707   5.399  1.00 90.94           C
ATOM   2078  CB  MET A 293     -11.270  13.450   3.239  1.00 90.94           C
ATOM   2079  O   MET A 293     -11.722  15.417   5.958  1.00 90.94           O
ATOM   2080  CG  MET A 293     -12.737  13.189   3.599  1.00 90.94           C
ATOM   2081  SD  MET A 293     -13.409  11.651   2.929  1.00 90.94           S
ATOM   2082  CE  MET A 293     -12.452  10.450   3.907  1.00 90.94           C
ATOM   2083  N   ILE A 294     -10.055  13.925   6.091  1.00 90.06           N
ATOM   2084  CA  ILE A 294     -10.104  13.831   7.558  1.00 90.06           C
ATOM   2085  C   ILE A 294      -9.716  15.171   8.179  1.00 90.06           C
ATOM   2086  CB  ILE A 294      -9.213  12.676   8.056  1.00 90.06           C
ATOM   2087  O   ILE A 294     -10.454  15.717   8.999  1.00 90.06           O
ATOM   2088  CG1 ILE A 294      -9.782  11.355   7.503  1.00 90.06           C
ATOM   2089  CG2 ILE A 294      -9.140  12.647   9.596  1.00 90.06           C
ATOM   2090  CD1 ILE A 294      -8.976  10.134   7.920  1.00 90.06           C
ATOM   2091  N   ASN A 295      -8.605  15.754   7.728  1.00 92.56           N
ATOM   2092  CA  ASN A 295      -8.070  17.014   8.227  1.00 92.56           C
ATOM   2093  C   ASN A 295      -9.082  18.167   8.115  1.00 92.56           C
ATOM   2094  CB  ASN A 295      -6.766  17.294   7.464  1.00 92.56           C
ATOM   2095  O   ASN A 295      -9.176  18.986   9.023  1.00 92.56           O
ATOM   2096  CG  ASN A 295      -5.979  18.427   8.074  1.00 92.56           C
ATOM   2097  ND2 ASN A 295      -5.995  19.603   7.495  1.00 92.56           N
ATOM   2098  OD1 ASN A 295      -5.349  18.274   9.101  1.00 92.56           O
ATOM   2099  N   ALA A 296      -9.890  18.212   7.052  1.00 91.19           N
ATOM   2100  CA  ALA A 296     -10.945  19.215   6.901  1.00 91.19           C
ATOM   2101  C   ALA A 296     -12.097  19.069   7.917  1.00 91.19           C
ATOM   2102  CB  ALA A 296     -11.471  19.135   5.463  1.00 91.19           C
ATOM   2103  O   ALA A 296     -12.805  20.041   8.180  1.00 91.19           O
ATOM   2104  N   ASN A 297     -12.292  17.876   8.488  1.00 90.44           N
ATOM   2105  CA  ASN A 297     -13.420  17.549   9.362  1.00 90.44           C
ATOM   2106  C   ASN A 297     -13.049  17.437  10.853  1.00 90.44           C
ATOM   2107  CB  ASN A 297     -14.069  16.260   8.835  1.00 90.44           C
ATOM   2108  O   ASN A 297     -13.950  17.506  11.695  1.00 90.44           O
ATOM   2109  CG  ASN A 297     -14.812  16.478   7.529  1.00 90.44           C
ATOM   2110  ND2 ASN A 297     -14.414  15.831   6.463  1.00 90.44           N
ATOM   2111  OD1 ASN A 297     -15.764  17.235   7.446  1.00 90.44           O
ATOM   2112  N   ILE A 298     -11.760  17.286  11.197  1.00 92.69           N
ATOM   2113  CA  ILE A 298     -11.279  17.116  12.585  1.00 92.69           C
ATOM   2114  C   ILE A 298     -11.858  18.191  13.502  1.00 92.69           C
ATOM   2115  CB  ILE A 298      -9.727  17.105  12.642  1.00 92.69           C
ATOM   2116  O   ILE A 298     -12.467  17.871  14.519  1.00 92.69           O
ATOM   2117  CG1 ILE A 298      -9.201  15.729  12.184  1.00 92.69           C
ATOM   2118  CG2 ILE A 298      -9.167  17.407  14.049  1.00 92.69           C
ATOM   2119  CD1 ILE A 298      -7.681  15.692  11.974  1.00 92.69           C
ATOM   2120  N   ASP A 299     -11.730  19.460  13.129  1.00 92.06           N
ATOM   2121  CA  ASP A 299     -12.131  20.577  13.980  1.00 92.06           C
ATOM   2122  C   ASP A 299     -13.606  20.540  14.383  1.00 92.06           C
ATOM   2123  CB  ASP A 299     -11.829  21.887  13.235  1.00 92.06           C
ATOM   2124  O   ASP A 299     -13.928  20.734  15.560  1.00 92.06           O
ATOM   2125  CG  ASP A 299     -10.497  22.512  13.629  1.00 92.06           C
ATOM   2126  OD1 ASP A 299      -9.722  21.855  14.350  1.00 92.06           O
ATOM   2127  OD2 ASP A 299     -10.389  23.738  13.413  1.00 92.06           O
ATOM   2128  N   ALA A 300     -14.490  20.273  13.419  1.00 88.50           N
ATOM   2129  CA  ALA A 300     -15.926  20.185  13.652  1.00 88.50           C
ATOM   2130  C   ALA A 300     -16.266  18.994  14.558  1.00 88.50           C
ATOM   2131  CB  ALA A 300     -16.632  20.082  12.295  1.00 88.50           C
ATOM   2132  O   ALA A 300     -17.089  19.119  15.468  1.00 88.50           O
ATOM   2133  N   TYR A 301     -15.592  17.861  14.350  1.00 87.88           N
ATOM   2134  CA  TYR A 301     -15.769  16.681  15.186  1.00 87.88           C
ATOM   2135  C   TYR A 301     -15.295  16.936  16.626  1.00 87.88           C
ATOM   2136  CB  TYR A 301     -15.052  15.486  14.542  1.00 87.88           C
ATOM   2137  O   TYR A 301     -16.031  16.662  17.574  1.00 87.88           O
ATOM   2138  CG  TYR A 301     -15.395  14.178  15.223  1.00 87.88           C
ATOM   2139  CD1 TYR A 301     -14.769  13.839  16.436  1.00 87.88           C
ATOM   2140  CD2 TYR A 301     -16.403  13.346  14.700  1.00 87.88           C
ATOM   2141  CE1 TYR A 301     -15.185  12.708  17.158  1.00 87.88           C
ATOM   2142  CE2 TYR A 301     -16.789  12.184  15.397  1.00 87.88           C
ATOM   2143  OH  TYR A 301     -16.589  10.782  17.334  1.00 87.88           O
ATOM   2144  CZ  TYR A 301     -16.195  11.878  16.637  1.00 87.88           C
ATOM   2145  N   ILE A 302     -14.099  17.511  16.812  1.00 88.94           N
ATOM   2146  CA  ILE A 302     -13.547  17.811  18.143  1.00 88.94           C
ATOM   2147  C   ILE A 302     -14.393  18.857  18.880  1.00 88.94           C
ATOM   2148  CB  ILE A 302     -12.058  18.230  18.064  1.00 88.94           C
ATOM   2149  O   ILE A 302     -14.539  18.776  20.100  1.00 88.94           O
ATOM   2150  CG1 ILE A 302     -11.130  17.140  17.474  1.00 88.94           C
ATOM   2151  CG2 ILE A 302     -11.515  18.623  19.455  1.00 88.94           C
ATOM   2152  CD1 ILE A 302     -11.315  15.733  18.047  1.00 88.94           C
ATOM   2153  N   ASP A 303     -14.997  19.815  18.170  1.00 87.94           N
ATOM   2154  CA  ASP A 303     -15.937  20.760  18.778  1.00 87.94           C
ATOM   2155  C   ASP A 303     -17.161  20.053  19.380  1.00 87.94           C
ATOM   2156  CB  ASP A 303     -16.372  21.833  17.762  1.00 87.94           C
ATOM   2157  O   ASP A 303     -17.554  20.391  20.499  1.00 87.94           O
ATOM   2158  CG  ASP A 303     -15.360  22.972  17.596  1.00 87.94           C
ATOM   2159  OD1 ASP A 303     -14.720  23.387  18.594  1.00 87.94           O
ATOM   2160  OD2 ASP A 303     -15.249  23.565  16.504  1.00 87.94           O
ATOM   2161  N   GLY A 304     -17.734  19.067  18.681  1.00 83.62           N
ATOM   2162  CA  GLY A 304     -18.828  18.245  19.210  1.00 83.62           C
ATOM   2163  C   GLY A 304     -18.373  17.345  20.360  1.00 83.62           C
ATOM   2164  O   GLY A 304     -19.022  17.286  21.403  1.00 83.62           O
ATOM   2165  N   LEU A 305     -17.209  16.714  20.207  1.00 81.31           N
ATOM   2166  CA  LEU A 305     -16.607  15.841  21.212  1.00 81.31           C
ATOM   2167  C   LEU A 305     -16.355  16.543  22.545  1.00 81.31           C
ATOM   2168  CB  LEU A 305     -15.302  15.294  20.623  1.00 81.31           C
ATOM   2169  O   LEU A 305     -16.698  16.026  23.605  1.00 81.31           O
ATOM   2170  CG  LEU A 305     -14.529  14.392  21.586  1.00 81.31           C
ATOM   2171  CD1 LEU A 305     -15.389  13.221  22.016  1.00 81.31           C
ATOM   2172  CD2 LEU A 305     -13.265  13.894  20.891  1.00 81.31           C
ATOM   2173  N   ALA A 306     -15.766  17.734  22.502  1.00 82.69           N
ATOM   2174  CA  ALA A 306     -15.467  18.489  23.706  1.00 82.69           C
ATOM   2175  C   ALA A 306     -16.753  18.888  24.454  1.00 82.69           C
ATOM   2176  CB  ALA A 306     -14.608  19.691  23.298  1.00 82.69           C
ATOM   2177  O   ALA A 306     -16.768  18.897  25.684  1.00 82.69           O
ATOM   2178  N   GLN A 307     -17.834  19.202  23.729  1.00 81.62           N
ATOM   2179  CA  GLN A 307     -19.131  19.515  24.339  1.00 81.62           C
ATOM   2180  C   GLN A 307     -19.726  18.302  25.061  1.00 81.62           C
ATOM   2181  CB  GLN A 307     -20.115  20.022  23.275  1.00 81.62           C
ATOM   2182  O   GLN A 307     -20.195  18.441  26.191  1.00 81.62           O
ATOM   2183  CG  GLN A 307     -19.755  21.423  22.769  1.00 81.62           C
ATOM   2184  CD  GLN A 307     -20.644  21.877  21.614  1.00 81.62           C
ATOM   2185  NE2 GLN A 307     -20.231  22.874  20.866  1.00 81.62           N
ATOM   2186  OE1 GLN A 307     -21.733  21.393  21.366  1.00 81.62           O
ATOM   2187  N   ASP A 308     -19.668  17.125  24.437  1.00 78.25           N
ATOM   2188  CA  ASP A 308     -20.174  15.887  25.028  1.00 78.25           C
ATOM   2189  C   ASP A 308     -19.345  15.441  26.244  1.00 78.25           C
ATOM   2190  CB  ASP A 308     -20.218  14.805  23.946  1.00 78.25           C
ATOM   2191  O   ASP A 308     -19.902  15.083  27.281  1.00 78.25           O
ATOM   2192  CG  ASP A 308     -20.900  13.543  24.470  1.00 78.25           C
ATOM   2193  OD1 ASP A 308     -22.022  13.667  25.013  1.00 78.25           O
ATOM   2194  OD2 ASP A 308     -20.293  12.465  24.341  1.00 78.25           O
ATOM   2195  N   TYR A 309     -18.017  15.579  26.184  1.00 77.19           N
ATOM   2196  CA  TYR A 309     -17.120  15.235  27.291  1.00 77.19           C
ATOM   2197  C   TYR A 309     -17.466  15.969  28.596  1.00 77.19           C
ATOM   2198  CB  TYR A 309     -15.680  15.559  26.881  1.00 77.19           C
ATOM   2199  O   TYR A 309     -17.484  15.374  29.674  1.00 77.19           O
ATOM   2200  CG  TYR A 309     -14.675  15.142  27.930  1.00 77.19           C
ATOM   2201  CD1 TYR A 309     -14.198  16.063  28.884  1.00 77.19           C
ATOM   2202  CD2 TYR A 309     -14.253  13.804  27.970  1.00 77.19           C
ATOM   2203  CE1 TYR A 309     -13.295  15.638  29.877  1.00 77.19           C
ATOM   2204  CE2 TYR A 309     -13.369  13.384  28.976  1.00 77.19           C
ATOM   2205  OH  TYR A 309     -12.112  13.791  30.919  1.00 77.19           O
ATOM   2206  CZ  TYR A 309     -12.910  14.286  29.945  1.00 77.19           C
ATOM   2207  N   VAL A 310     -17.777  17.267  28.507  1.00 72.75           N
ATOM   2208  CA  VAL A 310     -18.188  18.070  29.671  1.00 72.75           C
ATOM   2209  C   VAL A 310     -19.543  17.613  30.218  1.00 72.75           C
ATOM   2210  CB  VAL A 310     -18.212  19.568  29.308  1.00 72.75           C
ATOM   2211  O   VAL A 310     -19.769  17.694  31.426  1.00 72.75           O
ATOM   2212  CG1 VAL A 310     -18.762  20.461  30.431  1.00 72.75           C
ATOM   2213  CG2 VAL A 310     -16.792  20.061  29.012  1.00 72.75           C
ATOM   2214  N   ALA A 311     -20.437  17.124  29.356  1.00 72.06           N
ATOM   2215  CA  ALA A 311     -21.754  16.640  29.753  1.00 72.06           C
ATOM   2216  C   ALA A 311     -21.708  15.238  30.388  1.00 72.06           C
ATOM   2217  CB  ALA A 311     -22.667  16.680  28.520  1.00 72.06           C
ATOM   2218  O   ALA A 311     -22.444  14.979  31.340  1.00 72.06           O
ATOM   2219  N   ASN A 312     -20.830  14.358  29.897  1.00 68.06           N
ATOM   2220  CA  ASN A 312     -20.835  12.919  30.182  1.00 68.06           C
ATOM   2221  C   ASN A 312     -19.498  12.408  30.747  1.00 68.06           C
ATOM   2222  CB  ASN A 312     -21.298  12.184  28.910  1.00 68.06           C
ATOM   2223  O   ASN A 312     -19.038  11.323  30.401  1.00 68.06           O
ATOM   2224  CG  ASN A 312     -22.765  12.431  28.614  1.00 68.06           C
ATOM   2225  ND2 ASN A 312     -23.128  12.708  27.386  1.00 68.06           N
ATOM   2226  OD1 ASN A 312     -23.617  12.369  29.490  1.00 68.06           O
ATOM   2227  N   TRP A 313     -18.877  13.188  31.639  1.00 58.75           N
ATOM   2228  CA  TRP A 313     -17.539  12.973  32.207  1.00 58.75           C
ATOM   2229  C   TRP A 313     -17.289  11.561  32.770  1.00 58.75           C
ATOM   2230  CB  TRP A 313     -17.295  14.026  33.297  1.00 58.75           C
ATOM   2231  O   TRP A 313     -17.417  11.316  33.973  1.00 58.75           O
ATOM   2232  CG  TRP A 313     -15.854  14.193  33.653  1.00 58.75           C
ATOM   2233  CD1 TRP A 313     -15.045  13.293  34.266  1.00 58.75           C
ATOM   2234  CD2 TRP A 313     -15.019  15.333  33.329  1.00 58.75           C
ATOM   2235  CE2 TRP A 313     -13.690  15.007  33.695  1.00 58.75           C
ATOM   2236  CE3 TRP A 313     -15.242  16.585  32.718  1.00 58.75           C
ATOM   2237  NE1 TRP A 313     -13.749  13.759  34.258  1.00 58.75           N
ATOM   2238  CH2 TRP A 313     -12.882  17.136  32.913  1.00 58.75           C
ATOM   2239  CZ2 TRP A 313     -12.633  15.853  33.409  1.00 58.75           C
ATOM   2240  CZ3 TRP A 313     -14.189  17.503  32.555  1.00 58.75           C
ATOM   2241  N   ASN A 314     -16.899  10.613  31.920  1.00 58.12           N
ATOM   2242  CA  ASN A 314     -16.422   9.305  32.352  1.00 58.12           C
ATOM   2243  C   ASN A 314     -15.570   8.627  31.275  1.00 58.12           C
ATOM   2244  CB  ASN A 314     -17.603   8.429  32.808  1.00 58.12           C
ATOM   2245  O   ASN A 314     -15.941   7.601  30.714  1.00 58.12           O
ATOM   2246  CG  ASN A 314     -17.151   7.311  33.728  1.00 58.12           C
ATOM   2247  ND2 ASN A 314     -18.075   6.489  34.164  1.00 58.12           N
ATOM   2248  OD1 ASN A 314     -15.992   7.161  34.097  1.00 58.12           O
ATOM   2249  N   VAL A 315     -14.405   9.199  30.978  1.00 56.00           N
ATOM   2250  CA  VAL A 315     -13.407   8.528  30.142  1.00 56.00           C
ATOM   2251  C   VAL A 315     -12.397   7.851  31.064  1.00 56.00           C
ATOM   2252  CB  VAL A 315     -12.808   9.485  29.105  1.00 56.00           C
ATOM   2253  O   VAL A 315     -11.287   8.324  31.287  1.00 56.00           O
ATOM   2254  CG1 VAL A 315     -11.864   8.730  28.183  1.00 56.00           C
ATOM   2255  CG2 VAL A 315     -13.888  10.080  28.193  1.00 56.00           C
ATOM   2256  N   THR A 316     -12.813   6.749  31.685  1.00 51.97           N
ATOM   2257  CA  THR A 316     -11.886   5.892  32.424  1.00 51.97           C
ATOM   2258  C   THR A 316     -11.277   4.878  31.455  1.00 51.97           C
ATOM   2259  CB  THR A 316     -12.528   5.250  33.671  1.00 51.97           C
ATOM   2260  O   THR A 316     -11.983   4.058  30.884  1.00 51.97           O
ATOM   2261  CG2 THR A 316     -12.536   6.228  34.847  1.00 51.97           C
ATOM   2262  OG1 THR A 316     -13.870   4.865  33.488  1.00 51.97           O
ATOM   2263  N   GLN A 317      -9.947   4.930  31.304  1.00 56.59           N
ATOM   2264  CA  GLN A 317      -9.112   3.962  30.568  1.00 56.59           C
ATOM   2265  C   GLN A 317      -9.241   4.010  29.035  1.00 56.59           C
ATOM   2266  CB  GLN A 317      -9.316   2.535  31.114  1.00 56.59           C
ATOM   2267  O   GLN A 317      -9.831   3.131  28.413  1.00 56.59           O
ATOM   2268  CG  GLN A 317      -9.190   2.432  32.639  1.00 56.59           C
ATOM   2269  CD  GLN A 317      -9.509   1.031  33.140  1.00 56.59           C
ATOM   2270  NE2 GLN A 317      -8.782   0.554  34.118  1.00 56.59           N
ATOM   2271  OE1 GLN A 317     -10.413   0.337  32.703  1.00 56.59           O
ATOM   2272  N   LEU A 318      -8.618   5.014  28.414  1.00 60.47           N
ATOM   2273  CA  LEU A 318      -8.380   5.006  26.970  1.00 60.47           C
ATOM   2274  C   LEU A 318      -7.178   4.110  26.640  1.00 60.47           C
ATOM   2275  CB  LEU A 318      -8.115   6.434  26.481  1.00 60.47           C
ATOM   2276  O   LEU A 318      -6.096   4.312  27.193  1.00 60.47           O
ATOM   2277  CG  LEU A 318      -9.301   7.391  26.523  1.00 60.47           C
ATOM   2278  CD1 LEU A 318      -8.794   8.828  26.384  1.00 60.47           C
ATOM   2279  CD2 LEU A 318     -10.290   7.106  25.394  1.00 60.47           C
ATOM   2280  N   ILE A 319      -7.353   3.158  25.723  1.00 62.62           N
ATOM   2281  CA  ILE A 319      -6.250   2.385  25.136  1.00 62.62           C
ATOM   2282  C   ILE A 319      -5.790   3.098  23.867  1.00 62.62           C
ATOM   2283  CB  ILE A 319      -6.665   0.918  24.885  1.00 62.62           C
ATOM   2284  O   ILE A 319      -6.618   3.502  23.055  1.00 62.62           O
ATOM   2285  CG1 ILE A 319      -6.886   0.221  26.248  1.00 62.62           C
ATOM   2286  CG2 ILE A 319      -5.598   0.158  24.068  1.00 62.62           C
ATOM   2287  CD1 ILE A 319      -7.637  -1.105  26.137  1.00 62.62           C
ATOM   2288  N   ASP A 320      -4.475   3.252  23.719  1.00 63.56           N
ATOM   2289  CA  ASP A 320      -3.852   3.858  22.544  1.00 63.56           C
ATOM   2290  C   ASP A 320      -3.844   2.866  21.363  1.00 63.56           C
ATOM   2291  CB  ASP A 320      -2.423   4.280  22.905  1.00 63.56           C
ATOM   2292  O   ASP A 320      -3.150   1.842  21.445  1.00 63.56           O
ATOM   2293  CG  ASP A 320      -1.839   5.275  21.904  1.00 63.56           C
ATOM   2294  OD1 ASP A 320      -2.042   5.070  20.688  1.00 63.56           O
ATOM   2295  OD2 ASP A 320      -1.209   6.244  22.394  1.00 63.56           O
ATOM   2296  N   PRO A 321      -4.564   3.142  20.258  1.00 60.88           N
ATOM   2297  CA  PRO A 321      -4.573   2.262  19.092  1.00 60.88           C
ATOM   2298  C   PRO A 321      -3.186   2.094  18.456  1.00 60.88           C
ATOM   2299  CB  PRO A 321      -5.571   2.888  18.108  1.00 60.88           C
ATOM   2300  O   PRO A 321      -2.902   1.026  17.920  1.00 60.88           O
ATOM   2301  CG  PRO A 321      -6.462   3.759  18.991  1.00 60.88           C
ATOM   2302  CD  PRO A 321      -5.488   4.249  20.055  1.00 60.88           C
ATOM   2303  N   TYR A 322      -2.303   3.100  18.558  1.00 61.66           N
ATOM   2304  CA  TYR A 322      -0.949   3.048  17.997  1.00 61.66           C
ATOM   2305  C   TYR A 322      -0.030   2.130  18.794  1.00 61.66           C
ATOM   2306  CB  TYR A 322      -0.350   4.459  17.935  1.00 61.66           C
ATOM   2307  O   TYR A 322       0.768   1.395  18.219  1.00 61.66           O
ATOM   2308  CG  TYR A 322       0.937   4.537  17.135  1.00 61.66           C
ATOM   2309  CD1 TYR A 322       2.186   4.371  17.767  1.00 61.66           C
ATOM   2310  CD2 TYR A 322       0.875   4.752  15.746  1.00 61.66           C
ATOM   2311  CE1 TYR A 322       3.373   4.417  17.009  1.00 61.66           C
ATOM   2312  CE2 TYR A 322       2.058   4.803  14.986  1.00 61.66           C
ATOM   2313  OH  TYR A 322       4.443   4.695  14.871  1.00 61.66           O
ATOM   2314  CZ  TYR A 322       3.308   4.636  15.615  1.00 61.66           C
ATOM   2315  N   ILE A 323      -0.149   2.141  20.123  1.00 65.12           N
ATOM   2316  CA  ILE A 323       0.618   1.220  20.969  1.00 65.12           C
ATOM   2317  C   ILE A 323       0.159  -0.212  20.710  1.00 65.12           C
ATOM   2318  CB  ILE A 323       0.519   1.598  22.461  1.00 65.12           C
ATOM   2319  O   ILE A 323       1.002  -1.095  20.592  1.00 65.12           O
ATOM   2320  CG1 ILE A 323       1.127   3.005  22.679  1.00 65.12           C
ATOM   2321  CG2 ILE A 323       1.232   0.555  23.343  1.00 65.12           C
ATOM   2322  CD1 ILE A 323       1.049   3.520  24.122  1.00 65.12           C
ATOM   2323  N   LEU A 324      -1.151  -0.440  20.568  1.00 66.00           N
ATOM   2324  CA  LEU A 324      -1.670  -1.759  20.220  1.00 66.00           C
ATOM   2325  C   LEU A 324      -1.148  -2.218  18.852  1.00 66.00           C
ATOM   2326  CB  LEU A 324      -3.205  -1.743  20.314  1.00 66.00           C
ATOM   2327  O   LEU A 324      -0.543  -3.280  18.776  1.00 66.00           O
ATOM   2328  CG  LEU A 324      -3.870  -3.094  19.992  1.00 66.00           C
ATOM   2329  CD1 LEU A 324      -3.246  -4.251  20.779  1.00 66.00           C
ATOM   2330  CD2 LEU A 324      -5.363  -3.002  20.313  1.00 66.00           C
ATOM   2331  N   ALA A 325      -1.280  -1.395  17.809  1.00 61.34           N
ATOM   2332  CA  ALA A 325      -0.732  -1.680  16.481  1.00 61.34           C
ATOM   2333  C   ALA A 325       0.787  -1.949  16.510  1.00 61.34           C
ATOM   2334  CB  ALA A 325      -1.061  -0.487  15.578  1.00 61.34           C
ATOM   2335  O   ALA A 325       1.266  -2.911  15.920  1.00 61.34           O
ATOM   2336  N   GLY A 326       1.552  -1.137  17.246  1.00 58.75           N
ATOM   2337  CA  GLY A 326       3.000  -1.290  17.395  1.00 58.75           C
ATOM   2338  C   GLY A 326       3.416  -2.560  18.132  1.00 58.75           C
ATOM   2339  O   GLY A 326       4.412  -3.178  17.763  1.00 58.75           O
ATOM   2340  N   LEU A 327       2.663  -2.973  19.154  1.00 63.62           N
ATOM   2341  CA  LEU A 327       2.883  -4.249  19.836  1.00 63.62           C
ATOM   2342  C   LEU A 327       2.594  -5.423  18.895  1.00 63.62           C
ATOM   2343  CB  LEU A 327       2.021  -4.317  21.109  1.00 63.62           C
ATOM   2344  O   LEU A 327       3.438  -6.303  18.768  1.00 63.62           O
ATOM   2345  CG  LEU A 327       2.512  -3.413  22.255  1.00 63.62           C
ATOM   2346  CD1 LEU A 327       1.450  -3.353  23.356  1.00 63.62           C
ATOM   2347  CD2 LEU A 327       3.814  -3.920  22.881  1.00 63.62           C
ATOM   2348  N   LEU A 328       1.467  -5.380  18.177  1.00 64.62           N
ATOM   2349  CA  LEU A 328       1.079  -6.410  17.209  1.00 64.62           C
ATOM   2350  C   LEU A 328       2.134  -6.582  16.111  1.00 64.62           C
ATOM   2351  CB  LEU A 328      -0.284  -6.046  16.593  1.00 64.62           C
ATOM   2352  O   LEU A 328       2.584  -7.698  15.871  1.00 64.62           O
ATOM   2353  CG  LEU A 328      -1.460  -6.078  17.581  1.00 64.62           C
ATOM   2354  CD1 LEU A 328      -2.684  -5.407  16.962  1.00 64.62           C
ATOM   2355  CD2 LEU A 328      -1.805  -7.495  17.995  1.00 64.62           C
ATOM   2356  N   ASN A 329       2.592  -5.485  15.503  1.00 57.41           N
ATOM   2357  CA  ASN A 329       3.600  -5.542  14.447  1.00 57.41           C
ATOM   2358  C   ASN A 329       4.963  -6.045  14.962  1.00 57.41           C
ATOM   2359  CB  ASN A 329       3.729  -4.150  13.814  1.00 57.41           C
ATOM   2360  O   ASN A 329       5.646  -6.820  14.292  1.00 57.41           O
ATOM   2361  CG  ASN A 329       4.666  -4.180  12.619  1.00 57.41           C
ATOM   2362  ND2 ASN A 329       5.672  -3.341  12.590  1.00 57.41           N
ATOM   2363  OD1 ASN A 329       4.583  -4.989  11.716  1.00 57.41           O
ATOM   2364  N   ASN A 330       5.386  -5.623  16.160  1.00 59.00           N
ATOM   2365  CA  ASN A 330       6.633  -6.114  16.755  1.00 59.00           C
ATOM   2366  C   ASN A 330       6.563  -7.616  17.049  1.00 59.00           C
ATOM   2367  CB  ASN A 330       6.949  -5.327  18.034  1.00 59.00           C
ATOM   2368  O   ASN A 330       7.508  -8.341  16.736  1.00 59.00           O
ATOM   2369  CG  ASN A 330       7.552  -3.966  17.756  1.00 59.00           C
ATOM   2370  ND2 ASN A 330       7.291  -2.997  18.597  1.00 59.00           N
ATOM   2371  OD1 ASN A 330       8.300  -3.749  16.819  1.00 59.00           O
ATOM   2372  N   ASP A 331       5.448  -8.084  17.607  1.00 58.22           N
ATOM   2373  CA  ASP A 331       5.255  -9.496  17.914  1.00 58.22           C
ATOM   2374  C   ASP A 331       5.150 -10.333  16.624  1.00 58.22           C
ATOM   2375  CB  ASP A 331       4.026  -9.675  18.819  1.00 58.22           C
ATOM   2376  O   ASP A 331       5.727 -11.420  16.544  1.00 58.22           O
ATOM   2377  CG  ASP A 331       4.145  -9.113  20.247  1.00 58.22           C
ATOM   2378  OD1 ASP A 331       5.289  -8.901  20.716  1.00 58.22           O
ATOM   2379  OD2 ASP A 331       3.089  -8.983  20.917  1.00 58.22           O
ATOM   2380  N   LEU A 332       4.525  -9.803  15.566  1.00 55.22           N
ATOM   2381  CA  LEU A 332       4.469 -10.424  14.238  1.00 55.22           C
ATOM   2382  C   LEU A 332       5.847 -10.636  13.632  1.00 55.22           C
ATOM   2383  CB  LEU A 332       3.611  -9.550  13.312  1.00 55.22           C
ATOM   2384  O   LEU A 332       6.183 -11.753  13.243  1.00 55.22           O
ATOM   2385  CG  LEU A 332       3.339 -10.131  11.917  1.00 55.22           C
ATOM   2386  CD1 LEU A 332       2.779 -11.553  11.847  1.00 55.22           C
ATOM   2387  CD2 LEU A 332       2.344  -9.223  11.200  1.00 55.22           C
ATOM   2388  N   ASN A 333       6.661  -9.583  13.592  1.00 53.09           N
ATOM   2389  CA  ASN A 333       8.003  -9.654  13.020  1.00 53.09           C
ATOM   2390  C   ASN A 333       8.934 -10.576  13.823  1.00 53.09           C
ATOM   2391  CB  ASN A 333       8.551  -8.223  12.895  1.00 53.09           C
ATOM   2392  O   ASN A 333       9.874 -11.137  13.266  1.00 53.09           O
ATOM   2393  CG  ASN A 333       7.836  -7.456  11.795  1.00 53.09           C
ATOM   2394  ND2 ASN A 333       7.380  -6.258  12.057  1.00 53.09           N
ATOM   2395  OD1 ASN A 333       7.655  -7.945  10.693  1.00 53.09           O
ATOM   2396  N   GLN A 334       8.673 -10.766  15.121  1.00 54.41           N
ATOM   2397  CA  GLN A 334       9.466 -11.656  15.973  1.00 54.41           C
ATOM   2398  C   GLN A 334       9.037 -13.125  15.905  1.00 54.41           C
ATOM   2399  CB  GLN A 334       9.398 -11.159  17.421  1.00 54.41           C
ATOM   2400  O   GLN A 334       9.875 -14.011  16.066  1.00 54.41           O
ATOM   2401  CG  GLN A 334      10.223  -9.881  17.607  1.00 54.41           C
ATOM   2402  CD  GLN A 334      10.135  -9.328  19.023  1.00 54.41           C
ATOM   2403  NE2 GLN A 334      10.412  -8.057  19.207  1.00 54.41           N
ATOM   2404  OE1 GLN A 334       9.877 -10.016  19.999  1.00 54.41           O
ATOM   2405  N   THR A 335       7.749 -13.399  15.705  1.00 53.69           N
ATOM   2406  CA  THR A 335       7.187 -14.755  15.841  1.00 53.69           C
ATOM   2407  C   THR A 335       6.734 -15.373  14.520  1.00 53.69           C
ATOM   2408  CB  THR A 335       5.985 -14.745  16.783  1.00 53.69           C
ATOM   2409  O   THR A 335       6.614 -16.593  14.437  1.00 53.69           O
ATOM   2410  CG2 THR A 335       6.275 -14.212  18.189  1.00 53.69           C
ATOM   2411  OG1 THR A 335       5.016 -13.946  16.172  1.00 53.69           O
ATOM   2412  N   GLY A 336       6.456 -14.554  13.501  1.00 50.91           N
ATOM   2413  CA  GLY A 336       5.826 -14.978  12.250  1.00 50.91           C
ATOM   2414  C   GLY A 336       4.355 -15.390  12.389  1.00 50.91           C
ATOM   2415  O   GLY A 336       3.812 -15.985  11.464  1.00 50.91           O
ATOM   2416  N   TYR A 337       3.702 -15.121  13.525  1.00 58.62           N
ATOM   2417  CA  TYR A 337       2.333 -15.576  13.777  1.00 58.62           C
ATOM   2418  C   TYR A 337       1.282 -14.660  13.133  1.00 58.62           C
ATOM   2419  CB  TYR A 337       2.119 -15.713  15.284  1.00 58.62           C
ATOM   2420  O   TYR A 337       1.067 -13.526  13.550  1.00 58.62           O
ATOM   2421  CG  TYR A 337       0.735 -16.175  15.685  1.00 58.62           C
ATOM   2422  CD1 TYR A 337      -0.127 -15.321  16.402  1.00 58.62           C
ATOM   2423  CD2 TYR A 337       0.316 -17.473  15.340  1.00 58.62           C
ATOM   2424  CE1 TYR A 337      -1.395 -15.781  16.808  1.00 58.62           C
ATOM   2425  CE2 TYR A 337      -0.957 -17.927  15.725  1.00 58.62           C
ATOM   2426  OH  TYR A 337      -3.012 -17.555  16.892  1.00 58.62           O
ATOM   2427  CZ  TYR A 337      -1.807 -17.090  16.474  1.00 58.62           C
ATOM   2428  N   TYR A 338       0.548 -15.168  12.147  1.00 60.81           N
ATOM   2429  CA  TYR A 338      -0.405 -14.385  11.352  1.00 60.81           C
ATOM   2430  C   TYR A 338      -1.613 -13.830  12.128  1.00 60.81           C
ATOM   2431  CB  TYR A 338      -0.837 -15.237  10.158  1.00 60.81           C
ATOM   2432  O   TYR A 338      -2.289 -12.922  11.641  1.00 60.81           O
ATOM   2433  CG  TYR A 338       0.272 -15.389   9.140  1.00 60.81           C
ATOM   2434  CD1 TYR A 338       0.377 -14.453   8.099  1.00 60.81           C
ATOM   2435  CD2 TYR A 338       1.198 -16.443   9.229  1.00 60.81           C
ATOM   2436  CE1 TYR A 338       1.404 -14.579   7.147  1.00 60.81           C
ATOM   2437  CE2 TYR A 338       2.228 -16.564   8.278  1.00 60.81           C
ATOM   2438  OH  TYR A 338       3.288 -15.759   6.276  1.00 60.81           O
ATOM   2439  CZ  TYR A 338       2.327 -15.634   7.227  1.00 60.81           C
ATOM   2440  N   GLY A 339      -1.847 -14.276  13.368  1.00 57.50           N
ATOM   2441  CA  GLY A 339      -2.847 -13.671  14.253  1.00 57.50           C
ATOM   2442  C   GLY A 339      -2.595 -12.186  14.553  1.00 57.50           C
ATOM   2443  O   GLY A 339      -3.536 -11.452  14.854  1.00 57.50           O
ATOM   2444  N   TYR A 340      -1.358 -11.702  14.411  1.00 61.22           N
ATOM   2445  CA  TYR A 340      -1.063 -10.275  14.542  1.00 61.22           C
ATOM   2446  C   TYR A 340      -1.549  -9.466  13.332  1.00 61.22           C
ATOM   2447  CB  TYR A 340       0.429 -10.094  14.773  1.00 61.22           C
ATOM   2448  O   TYR A 340      -2.195  -8.441  13.523  1.00 61.22           O
ATOM   2449  CG  TYR A 340       0.966 -10.784  16.011  1.00 61.22           C
ATOM   2450  CD1 TYR A 340       0.486 -10.429  17.281  1.00 61.22           C
ATOM   2451  CD2 TYR A 340       1.898 -11.829  15.908  1.00 61.22           C
ATOM   2452  CE1 TYR A 340       0.925 -11.126  18.419  1.00 61.22           C
ATOM   2453  CE2 TYR A 340       2.348 -12.494  17.060  1.00 61.22           C
ATOM   2454  OH  TYR A 340       2.348 -12.758  19.434  1.00 61.22           O
ATOM   2455  CZ  TYR A 340       1.877 -12.141  18.320  1.00 61.22           C
ATOM   2456  N   ALA A 341      -1.376  -9.977  12.107  1.00 62.28           N
ATOM   2457  CA  ALA A 341      -1.945  -9.363  10.902  1.00 62.28           C
ATOM   2458  C   ALA A 341      -3.487  -9.343  10.945  1.00 62.28           C
ATOM   2459  CB  ALA A 341      -1.435 -10.131   9.678  1.00 62.28           C
ATOM   2460  O   ALA A 341      -4.127  -8.393  10.493  1.00 62.28           O
ATOM   2461  N   ALA A 342      -4.101 -10.364  11.556  1.00 66.00           N
ATOM   2462  CA  ALA A 342      -5.539 -10.391  11.817  1.00 66.00           C
ATOM   2463  C   ALA A 342      -5.974  -9.247  12.758  1.00 66.00           C
ATOM   2464  CB  ALA A 342      -5.895 -11.781  12.371  1.00 66.00           C
ATOM   2465  O   ALA A 342      -6.977  -8.573  12.517  1.00 66.00           O
ATOM   2466  N   ALA A 343      -5.209  -8.972  13.814  1.00 65.69           N
ATOM   2467  CA  ALA A 343      -5.499  -7.855  14.707  1.00 65.69           C
ATOM   2468  C   ALA A 343      -5.287  -6.490  14.021  1.00 65.69           C
ATOM   2469  CB  ALA A 343      -4.656  -8.034  15.964  1.00 65.69           C
ATOM   2470  O   ALA A 343      -6.080  -5.574  14.226  1.00 65.69           O
ATOM   2471  N   GLU A 344      -4.290  -6.360  13.148  1.00 67.69           N
ATOM   2472  CA  GLU A 344      -4.068  -5.157  12.336  1.00 67.69           C
ATOM   2473  C   GLU A 344      -5.228  -4.894  11.359  1.00 67.69           C
ATOM   2474  CB  GLU A 344      -2.735  -5.299  11.594  1.00 67.69           C
ATOM   2475  O   GLU A 344      -5.741  -3.777  11.292  1.00 67.69           O
ATOM   2476  CG  GLU A 344      -1.546  -5.281  12.575  1.00 67.69           C
ATOM   2477  CD  GLU A 344      -0.200  -5.466  11.868  1.00 67.69           C
ATOM   2478  OE1 GLU A 344       0.794  -4.879  12.348  1.00 67.69           O
ATOM   2479  OE2 GLU A 344      -0.172  -6.209  10.867  1.00 67.69           O
ATOM   2480  N   LEU A 345      -5.737  -5.926  10.678  1.00 71.19           N
ATOM   2481  CA  LEU A 345      -6.946  -5.830   9.847  1.00 71.19           C
ATOM   2482  C   LEU A 345      -8.195  -5.462  10.662  1.00 71.19           C
ATOM   2483  CB  LEU A 345      -7.167  -7.172   9.133  1.00 71.19           C
ATOM   2484  O   LEU A 345      -9.051  -4.709  10.186  1.00 71.19           O
ATOM   2485  CG  LEU A 345      -6.265  -7.385   7.910  1.00 71.19           C
ATOM   2486  CD1 LEU A 345      -6.304  -8.855   7.509  1.00 71.19           C
ATOM   2487  CD2 LEU A 345      -6.766  -6.586   6.705  1.00 71.19           C
ATOM   2488  N   ALA A 346      -8.298  -5.952  11.901  1.00 74.31           N
ATOM   2489  CA  ALA A 346      -9.367  -5.555  12.812  1.00 74.31           C
ATOM   2490  C   ALA A 346      -9.272  -4.064  13.188  1.00 74.31           C
ATOM   2491  CB  ALA A 346      -9.345  -6.458  14.052  1.00 74.31           C
ATOM   2492  O   ALA A 346     -10.304  -3.390  13.260  1.00 74.31           O
ATOM   2493  N   LEU A 347      -8.054  -3.529  13.363  1.00 74.31           N
ATOM   2494  CA  LEU A 347      -7.811  -2.101  13.617  1.00 74.31           C
ATOM   2495  C   LEU A 347      -8.149  -1.209  12.412  1.00 74.31           C
ATOM   2496  CB  LEU A 347      -6.350  -1.866  14.046  1.00 74.31           C
ATOM   2497  O   LEU A 347      -8.521  -0.050  12.581  1.00 74.31           O
ATOM   2498  CG  LEU A 347      -5.960  -2.414  15.429  1.00 74.31           C
ATOM   2499  CD1 LEU A 347      -4.466  -2.201  15.658  1.00 74.31           C
ATOM   2500  CD2 LEU A 347      -6.700  -1.709  16.562  1.00 74.31           C
ATOM   2501  N   LEU A 348      -8.095  -1.738  11.193  1.00 74.69           N
ATOM   2502  CA  LEU A 348      -8.575  -1.013  10.012  1.00 74.69           C
ATOM   2503  C   LEU A 348     -10.119  -0.926   9.981  1.00 74.69           C
ATOM   2504  CB  LEU A 348      -7.933  -1.641   8.761  1.00 74.69           C
ATOM   2505  O   LEU A 348     -10.704  -0.109   9.272  1.00 74.69           O
ATOM   2506  CG  LEU A 348      -6.394  -1.500   8.731  1.00 74.69           C
ATOM   2507  CD1 LEU A 348      -5.827  -2.279   7.551  1.00 74.69           C
ATOM   2508  CD2 LEU A 348      -5.941  -0.045   8.584  1.00 74.69           C
ATOM   2509  N   GLY A 349     -10.823  -1.695  10.812  1.00 76.75           N
ATOM   2510  CA  GLY A 349     -12.280  -1.608  10.916  1.00 76.75           C
ATOM   2511  C   GLY A 349     -13.025  -2.485   9.915  1.00 76.75           C
ATOM   2512  O   GLY A 349     -14.181  -2.216   9.580  1.00 76.75           O
ATOM   2513  N   LEU A 350     -12.380  -3.550   9.441  1.00 84.25           N
ATOM   2514  CA  LEU A 350     -13.072  -4.641   8.764  1.00 84.25           C
ATOM   2515  C   LEU A 350     -13.862  -5.471   9.782  1.00 84.25           C
ATOM   2516  CB  LEU A 350     -12.060  -5.483   7.974  1.00 84.25           C
ATOM   2517  O   LEU A 350     -13.464  -5.620  10.940  1.00 84.25           O
ATOM   2518  CG  LEU A 350     -11.477  -4.738   6.758  1.00 84.25           C
ATOM   2519  CD1 LEU A 350     -10.305  -5.531   6.196  1.00 84.25           C
ATOM   2520  CD2 LEU A 350     -12.512  -4.574   5.644  1.00 84.25           C
ATOM   2521  N   ASN A 351     -15.001  -6.013   9.353  1.00 88.69           N
ATOM   2522  CA  ASN A 351     -15.734  -6.979  10.160  1.00 88.69           C
ATOM   2523  C   ASN A 351     -14.958  -8.292  10.159  1.00 88.69           C
ATOM   2524  CB  ASN A 351     -17.162  -7.212   9.642  1.00 88.69           C
ATOM   2525  O   ASN A 351     -14.426  -8.688   9.127  1.00 88.69           O
ATOM   2526  CG  ASN A 351     -17.930  -5.951   9.329  1.00 88.69           C
ATOM   2527  ND2 ASN A 351     -18.702  -5.936   8.276  1.00 88.69           N
ATOM   2528  OD1 ASN A 351     -17.864  -4.949  10.010  1.00 88.69           O
ATOM   2529  N   THR A 352     -14.941  -8.997  11.281  1.00 89.56           N
ATOM   2530  CA  THR A 352     -14.270 -10.293  11.397  1.00 89.56           C
ATOM   2531  C   THR A 352     -15.106 -11.283  12.193  1.00 89.56           C
ATOM   2532  CB  THR A 352     -12.856 -10.115  11.973  1.00 89.56           C
ATOM   2533  O   THR A 352     -15.995 -10.889  12.946  1.00 89.56           O
ATOM   2534  CG2 THR A 352     -12.847  -9.369  13.298  1.00 89.56           C
ATOM   2535  OG1 THR A 352     -12.224 -11.352  12.200  1.00 89.56           O
ATOM   2536  N   THR A 353     -14.814 -12.579  12.071  1.00 84.44           N
ATOM   2537  CA  THR A 353     -15.354 -13.640  12.948  1.00 84.44           C
ATOM   2538  C   THR A 353     -15.052 -13.393  14.436  1.00 84.44           C
ATOM   2539  CB  THR A 353     -14.799 -15.005  12.504  1.00 84.44           C
ATOM   2540  O   THR A 353     -15.672 -13.975  15.332  1.00 84.44           O
ATOM   2541  CG2 THR A 353     -15.369 -15.378  11.135  1.00 84.44           C
ATOM   2542  OG1 THR A 353     -13.395 -14.971  12.349  1.00 84.44           O
ATOM   2543  N   GLY A 354     -14.139 -12.466  14.708  1.00 80.50           N
ATOM   2544  CA  GLY A 354     -13.643 -12.114  16.021  1.00 80.50           C
ATOM   2545  C   GLY A 354     -12.288 -12.762  16.209  1.00 80.50           C
ATOM   2546  O   GLY A 354     -12.106 -13.934  15.886  1.00 80.50           O
ATOM   2547  N   ILE A 355     -11.331 -12.001  16.727  1.00 75.94           N
ATOM   2548  CA  ILE A 355      -9.947 -12.473  16.846  1.00 75.94           C
ATOM   2549  C   ILE A 355      -9.823 -13.662  17.812  1.00 75.94           C
ATOM   2550  CB  ILE A 355      -9.013 -11.314  17.234  1.00 75.94           C
ATOM   2551  O   ILE A 355      -8.880 -14.438  17.729  1.00 75.94           O
ATOM   2552  CG1 ILE A 355      -9.462 -10.647  18.550  1.00 75.94           C
ATOM   2553  CG2 ILE A 355      -8.933 -10.289  16.085  1.00 75.94           C
ATOM   2554  CD1 ILE A 355      -8.343  -9.828  19.184  1.00 75.94           C
ATOM   2555  N   ASN A 356     -10.801 -13.850  18.701  1.00 73.06           N
ATOM   2556  CA  ASN A 356     -10.926 -14.980  19.626  1.00 73.06           C
ATOM   2557  C   ASN A 356     -11.638 -16.214  19.056  1.00 73.06           C
ATOM   2558  CB  ASN A 356     -11.594 -14.475  20.910  1.00 73.06           C
ATOM   2559  O   ASN A 356     -12.019 -17.098  19.825  1.00 73.06           O
ATOM   2560  CG  ASN A 356     -13.058 -14.081  20.753  1.00 73.06           C
ATOM   2561  ND2 ASN A 356     -13.694 -13.782  21.859  1.00 73.06           N
ATOM   2562  OD1 ASN A 356     -13.655 -14.002  19.682  1.00 73.06           O
ATOM   2563  N   LYS A 357     -11.876 -16.262  17.743  1.00 82.94           N
ATOM   2564  CA  LYS A 357     -12.488 -17.409  17.071  1.00 82.94           C
ATOM   2565  C   LYS A 357     -11.709 -17.761  15.819  1.00 82.94           C
ATOM   2566  CB  LYS A 357     -13.949 -17.125  16.699  1.00 82.94           C
ATOM   2567  O   LYS A 357     -11.362 -16.866  15.055  1.00 82.94           O
ATOM   2568  CG  LYS A 357     -14.819 -16.831  17.924  1.00 82.94           C
ATOM   2569  CD  LYS A 357     -16.262 -16.526  17.513  1.00 82.94           C
ATOM   2570  CE  LYS A 357     -16.944 -15.574  18.495  1.00 82.94           C
ATOM   2571  NZ  LYS A 357     -16.337 -14.224  18.387  1.00 82.94           N
ATOM   2572  N   THR A 358     -11.521 -19.049  15.576  1.00 86.69           N
ATOM   2573  CA  THR A 358     -11.014 -19.558  14.301  1.00 86.69           C
ATOM   2574  C   THR A 358     -12.158 -20.159  13.496  1.00 86.69           C
ATOM   2575  CB  THR A 358      -9.857 -20.552  14.473  1.00 86.69           C
ATOM   2576  O   THR A 358     -13.133 -20.696  14.030  1.00 86.69           O
ATOM   2577  CG2 THR A 358      -8.656 -19.897  15.155  1.00 86.69           C
ATOM   2578  OG1 THR A 358     -10.250 -21.655  15.252  1.00 86.69           O
ATOM   2579  N   ILE A 359     -12.065 -20.026  12.181  1.00 93.00           N
ATOM   2580  CA  ILE A 359     -12.998 -20.598  11.221  1.00 93.00           C
ATOM   2581  C   ILE A 359     -12.209 -21.435  10.221  1.00 93.00           C
ATOM   2582  CB  ILE A 359     -13.873 -19.494  10.580  1.00 93.00           C
ATOM   2583  O   ILE A 359     -11.148 -21.030   9.754  1.00 93.00           O
ATOM   2584  CG1 ILE A 359     -14.918 -20.101   9.620  1.00 93.00           C
ATOM   2585  CG2 ILE A 359     -13.028 -18.397   9.904  1.00 93.00           C
ATOM   2586  CD1 ILE A 359     -15.963 -19.078   9.148  1.00 93.00           C
ATOM   2587  N   THR A 360     -12.741 -22.597   9.868  1.00 95.50           N
ATOM   2588  CA  THR A 360     -12.264 -23.383   8.734  1.00 95.50           C
ATOM   2589  C   THR A 360     -13.201 -23.136   7.565  1.00 95.50           C
ATOM   2590  CB  THR A 360     -12.188 -24.875   9.062  1.00 95.50           C
ATOM   2591  O   THR A 360     -14.416 -23.273   7.711  1.00 95.50           O
ATOM   2592  CG2 THR A 360     -11.492 -25.682   7.971  1.00 95.50           C
ATOM   2593  OG1 THR A 360     -11.502 -25.093  10.271  1.00 95.50           O
ATOM   2594  N   ILE A 361     -12.665 -22.798   6.398  1.00 96.31           N
ATOM   2595  CA  ILE A 361     -13.439 -22.651   5.165  1.00 96.31           C
ATOM   2596  C   ILE A 361     -12.880 -23.549   4.070  1.00 96.31           C
ATOM   2597  CB  ILE A 361     -13.539 -21.181   4.705  1.00 96.31           C
ATOM   2598  O   ILE A 361     -11.682 -23.801   4.016  1.00 96.31           O
ATOM   2599  CG1 ILE A 361     -12.163 -20.601   4.322  1.00 96.31           C
ATOM   2600  CG2 ILE A 361     -14.240 -20.327   5.776  1.00 96.31           C
ATOM   2601  CD1 ILE A 361     -12.258 -19.235   3.646  1.00 96.31           C
ATOM   2602  N   THR A 362     -13.741 -23.999   3.164  1.00 96.38           N
ATOM   2603  CA  THR A 362     -13.329 -24.630   1.907  1.00 96.38           C
ATOM   2604  C   THR A 362     -13.661 -23.683   0.767  1.00 96.38           C
ATOM   2605  CB  THR A 362     -13.992 -25.999   1.717  1.00 96.38           C
ATOM   2606  O   THR A 362     -14.835 -23.459   0.486  1.00 96.38           O
ATOM   2607  CG2 THR A 362     -13.527 -26.689   0.435  1.00 96.38           C
ATOM   2608  OG1 THR A 362     -13.646 -26.852   2.786  1.00 96.38           O
ATOM   2609  N   VAL A 363     -12.636 -23.110   0.141  1.00 94.12           N
ATOM   2610  CA  VAL A 363     -12.742 -22.185  -0.993  1.00 94.12           C
ATOM   2611  C   VAL A 363     -12.772 -22.980  -2.296  1.00 94.12           C
ATOM   2612  CB  VAL A 363     -11.578 -21.173  -0.999  1.00 94.12           C
ATOM   2613  O   VAL A 363     -12.007 -23.932  -2.457  1.00 94.12           O
ATOM   2614  CG1 VAL A 363     -11.782 -20.103  -2.079  1.00 94.12           C
ATOM   2615  CG2 VAL A 363     -11.451 -20.445   0.345  1.00 94.12           C
ATOM   2616  N   TYR A 364     -13.645 -22.589  -3.224  1.00 91.94           N
ATOM   2617  CA  TYR A 364     -13.820 -23.240  -4.523  1.00 91.94           C
ATOM   2618  C   TYR A 364     -13.334 -22.336  -5.656  1.00 91.94           C
ATOM   2619  CB  TYR A 364     -15.293 -23.613  -4.747  1.00 91.94           C
ATOM   2620  O   TYR A 364     -13.922 -21.281  -5.896  1.00 91.94           O
ATOM   2621  CG  TYR A 364     -15.888 -24.503  -3.679  1.00 91.94           C
ATOM   2622  CD1 TYR A 364     -15.855 -25.904  -3.810  1.00 91.94           C
ATOM   2623  CD2 TYR A 364     -16.464 -23.920  -2.541  1.00 91.94           C
ATOM   2624  CE1 TYR A 364     -16.369 -26.721  -2.783  1.00 91.94           C
ATOM   2625  CE2 TYR A 364     -16.985 -24.728  -1.524  1.00 91.94           C
ATOM   2626  OH  TYR A 364     -17.456 -26.911  -0.652  1.00 91.94           O
ATOM   2627  CZ  TYR A 364     -16.935 -26.132  -1.634  1.00 91.94           C
ATOM   2628  N   ASP A 365     -12.326 -22.798  -6.392  1.00 86.81           N
ATOM   2629  CA  ASP A 365     -11.813 -22.170  -7.613  1.00 86.81           C
ATOM   2630  C   ASP A 365     -12.002 -23.117  -8.803  1.00 86.81           C
ATOM   2631  CB  ASP A 365     -10.348 -21.770  -7.434  1.00 86.81           C
ATOM   2632  O   ASP A 365     -11.200 -24.021  -9.068  1.00 86.81           O
ATOM   2633  CG  ASP A 365      -9.782 -21.069  -8.678  1.00 86.81           C
ATOM   2634  OD1 ASP A 365     -10.595 -20.626  -9.525  1.00 86.81           O
ATOM   2635  OD2 ASP A 365      -8.537 -21.027  -8.796  1.00 86.81           O
ATOM   2636  N   GLY A 366     -13.140 -22.973  -9.481  1.00 85.12           N
ATOM   2637  CA  GLY A 366     -13.560 -23.905 -10.521  1.00 85.12           C
ATOM   2638  C   GLY A 366     -13.695 -25.331  -9.977  1.00 85.12           C
ATOM   2639  O   GLY A 366     -14.624 -25.628  -9.230  1.00 85.12           O
ATOM   2640  N   ASN A 367     -12.773 -26.215 -10.370  1.00 84.25           N
ATOM   2641  CA  ASN A 367     -12.733 -27.613  -9.917  1.00 84.25           C
ATOM   2642  C   ASN A 367     -11.764 -27.849  -8.747  1.00 84.25           C
ATOM   2643  CB  ASN A 367     -12.369 -28.516 -11.107  1.00 84.25           C
ATOM   2644  O   ASN A 367     -11.685 -28.972  -8.248  1.00 84.25           O
ATOM   2645  CG  ASN A 367     -13.423 -28.551 -12.195  1.00 84.25           C
ATOM   2646  ND2 ASN A 367     -13.022 -28.835 -13.412  1.00 84.25           N
ATOM   2647  OD1 ASN A 367     -14.609 -28.358 -11.998  1.00 84.25           O
ATOM   2648  N   ASN A 368     -11.004 -26.830  -8.343  1.00 87.06           N
ATOM   2649  CA  ASN A 368     -10.049 -26.924  -7.249  1.00 87.06           C
ATOM   2650  C   ASN A 368     -10.712 -26.500  -5.940  1.00 87.06           C
ATOM   2651  CB  ASN A 368      -8.812 -26.075  -7.568  1.00 87.06           C
ATOM   2652  O   ASN A 368     -11.520 -25.570  -5.905  1.00 87.06           O
ATOM   2653  CG  ASN A 368      -8.078 -26.548  -8.807  1.00 87.06           C
ATOM   2654  ND2 ASN A 368      -7.622 -25.630  -9.626  1.00 87.06           N
ATOM   2655  OD1 ASN A 368      -7.904 -27.732  -9.061  1.00 87.06           O
ATOM   2656  N   THR A 369     -10.345 -27.181  -4.858  1.00 91.06           N
ATOM   2657  CA  THR A 369     -10.802 -26.855  -3.508  1.00 91.06           C
ATOM   2658  C   THR A 369      -9.612 -26.699  -2.585  1.00 91.06           C
ATOM   2659  CB  THR A 369     -11.746 -27.918  -2.933  1.00 91.06           C
ATOM   2660  O   THR A 369      -8.774 -27.601  -2.522  1.00 91.06           O
ATOM   2661  CG2 THR A 369     -13.017 -28.049  -3.763  1.00 91.06           C
ATOM   2662  OG1 THR A 369     -11.115 -29.181  -2.898  1.00 91.06           O
ATOM   2663  N   THR A 370      -9.590 -25.610  -1.827  1.00 90.56           N
ATOM   2664  CA  THR A 370      -8.564 -25.345  -0.817  1.00 90.56           C
ATOM   2665  C   THR A 370      -9.243 -25.155   0.527  1.00 90.56           C
ATOM   2666  CB  THR A 370      -7.722 -24.117  -1.187  1.00 90.56           C
ATOM   2667  O   THR A 370     -10.170 -24.355   0.640  1.00 90.56           O
ATOM   2668  CG2 THR A 370      -6.557 -23.904  -0.223  1.00 90.56           C
ATOM   2669  OG1 THR A 370      -7.153 -24.303  -2.463  1.00 90.56           O
ATOM   2670  N   THR A 371      -8.804 -25.896   1.542  1.00 92.81           N
ATOM   2671  CA  THR A 371      -9.287 -25.710   2.912  1.00 92.81           C
ATOM   2672  C   THR A 371      -8.317 -24.817   3.664  1.00 92.81           C
ATOM   2673  CB  THR A 371      -9.512 -27.037   3.640  1.00 92.81           C
ATOM   2674  O   THR A 371      -7.128 -25.119   3.710  1.00 92.81           O
ATOM   2675  CG2 THR A 371     -10.038 -26.850   5.061  1.00 92.81           C
ATOM   2676  OG1 THR A 371     -10.506 -27.780   2.962  1.00 92.81           O
ATOM   2677  N   LEU A 372      -8.838 -23.742   4.245  1.00 91.00           N
ATOM   2678  CA  LEU A 372      -8.089 -22.762   5.020  1.00 91.00           C
ATOM   2679  C   LEU A 372      -8.642 -22.728   6.443  1.00 91.00           C
ATOM   2680  CB  LEU A 372      -8.194 -21.378   4.354  1.00 91.00           C
ATOM   2681  O   LEU A 372      -9.855 -22.825   6.632  1.00 91.00           O
ATOM   2682  CG  LEU A 372      -7.741 -21.299   2.886  1.00 91.00           C
ATOM   2683  CD1 LEU A 372      -8.032 -19.904   2.334  1.00 91.00           C
ATOM   2684  CD2 LEU A 372      -6.246 -21.580   2.741  1.00 91.00           C
ATOM   2685  N   GLU A 373      -7.771 -22.571   7.431  1.00 89.50           N
ATOM   2686  CA  GLU A 373      -8.139 -22.342   8.827  1.00 89.50           C
ATOM   2687  C   GLU A 373      -7.531 -21.021   9.292  1.00 89.50           C
ATOM   2688  CB  GLU A 373      -7.703 -23.529   9.697  1.00 89.50           C
ATOM   2689  O   GLU A 373      -6.367 -20.745   9.011  1.00 89.50           O
ATOM   2690  CG  GLU A 373      -8.142 -23.349  11.160  1.00 89.50           C
ATOM   2691  CD  GLU A 373      -7.860 -24.571  12.048  1.00 89.50           C
ATOM   2692  OE1 GLU A 373      -8.178 -24.467  13.255  1.00 89.50           O
ATOM   2693  OE2 GLU A 373      -7.438 -25.622  11.512  1.00 89.50           O
ATOM   2694  N   GLY A 374      -8.334 -20.186   9.951  1.00 89.06           N
ATOM   2695  CA  GLY A 374      -7.885 -18.876  10.408  1.00 89.06           C
ATOM   2696  C   GLY A 374      -9.032 -17.901  10.647  1.00 89.06           C
ATOM   2697  O   GLY A 374     -10.051 -18.274  11.229  1.00 89.06           O
ATOM   2698  N   TRP A 375      -8.873 -16.652  10.210  1.00 88.62           N
ATOM   2699  CA  TRP A 375      -9.826 -15.561  10.433  1.00 88.62           C
ATOM   2700  C   TRP A 375     -10.312 -14.968   9.115  1.00 88.62           C
ATOM   2701  CB  TRP A 375      -9.191 -14.462  11.288  1.00 88.62           C
ATOM   2702  O   TRP A 375      -9.519 -14.639   8.235  1.00 88.62           O
ATOM   2703  CG  TRP A 375      -8.708 -14.889  12.633  1.00 88.62           C
ATOM   2704  CD1 TRP A 375      -9.425 -14.889  13.780  1.00 88.62           C
ATOM   2705  CD2 TRP A 375      -7.394 -15.419  12.979  1.00 88.62           C
ATOM   2706  CE2 TRP A 375      -7.393 -15.741  14.368  1.00 88.62           C
ATOM   2707  CE3 TRP A 375      -6.214 -15.685  12.251  1.00 88.62           C
ATOM   2708  NE1 TRP A 375      -8.645 -15.379  14.809  1.00 88.62           N
ATOM   2709  CH2 TRP A 375      -5.130 -16.580  14.247  1.00 88.62           C
ATOM   2710  CZ2 TRP A 375      -6.283 -16.312  15.005  1.00 88.62           C
ATOM   2711  CZ3 TRP A 375      -5.095 -16.261  12.879  1.00 88.62           C
ATOM   2712  N   LEU A 376     -11.622 -14.751   9.006  1.00 91.94           N
ATOM   2713  CA  LEU A 376     -12.211 -14.039   7.875  1.00 91.94           C
ATOM   2714  C   LEU A 376     -12.385 -12.557   8.219  1.00 91.94           C
ATOM   2715  CB  LEU A 376     -13.538 -14.708   7.495  1.00 91.94           C
ATOM   2716  O   LEU A 376     -12.864 -12.232   9.306  1.00 91.94           O
ATOM   2717  CG  LEU A 376     -14.176 -14.132   6.218  1.00 91.94           C
ATOM   2718  CD1 LEU A 376     -13.484 -14.613   4.946  1.00 91.94           C
ATOM   2719  CD2 LEU A 376     -15.630 -14.571   6.151  1.00 91.94           C
ATOM   2720  N   PHE A 377     -12.061 -11.685   7.268  1.00 90.56           N
ATOM   2721  CA  PHE A 377     -12.271 -10.243   7.307  1.00 90.56           C
ATOM   2722  C   PHE A 377     -13.089  -9.792   6.103  1.00 90.56           C
ATOM   2723  CB  PHE A 377     -10.936  -9.498   7.336  1.00 90.56           C
ATOM   2724  O   PHE A 377     -12.820 -10.193   4.975  1.00 90.56           O
ATOM   2725  CG  PHE A 377     -10.175  -9.726   8.612  1.00 90.56           C
ATOM   2726  CD1 PHE A 377     -10.322  -8.825   9.680  1.00 90.56           C
ATOM   2727  CD2 PHE A 377      -9.375 -10.873   8.752  1.00 90.56           C
ATOM   2728  CE1 PHE A 377      -9.701  -9.098  10.905  1.00 90.56           C
ATOM   2729  CE2 PHE A 377      -8.751 -11.139   9.978  1.00 90.56           C
ATOM   2730  CZ  PHE A 377      -8.946 -10.269  11.061  1.00 90.56           C
ATOM   2731  N   THR A 378     -14.087  -8.944   6.317  1.00 91.62           N
ATOM   2732  CA  THR A 378     -14.897  -8.391   5.229  1.00 91.62           C
ATOM   2733  C   THR A 378     -15.596  -7.107   5.649  1.00 91.62           C
ATOM   2734  CB  THR A 378     -15.902  -9.438   4.708  1.00 91.62           C
ATOM   2735  O   THR A 378     -15.807  -6.858   6.833  1.00 91.62           O
ATOM   2736  CG2 THR A 378     -16.848  -9.953   5.789  1.00 91.62           C
ATOM   2737  OG1 THR A 378     -16.690  -8.909   3.670  1.00 91.62           O
ATOM   2738  N   ASP A 379     -15.984  -6.263   4.702  1.00 88.31           N
ATOM   2739  CA  ASP A 379     -16.901  -5.156   4.970  1.00 88.31           C
ATOM   2740  C   ASP A 379     -18.383  -5.545   4.878  1.00 88.31           C
ATOM   2741  CB  ASP A 379     -16.537  -3.956   4.106  1.00 88.31           C
ATOM   2742  O   ASP A 379     -19.242  -4.741   5.255  1.00 88.31           O
ATOM   2743  CG  ASP A 379     -16.717  -4.171   2.605  1.00 88.31           C
ATOM   2744  OD1 ASP A 379     -16.732  -5.335   2.166  1.00 88.31           O
ATOM   2745  OD2 ASP A 379     -16.813  -3.135   1.915  1.00 88.31           O
ATOM   2746  N   TRP A 380     -18.685  -6.788   4.488  1.00 92.94           N
ATOM   2747  CA  TRP A 380     -20.017  -7.374   4.583  1.00 92.94           C
ATOM   2748  C   TRP A 380     -20.429  -7.620   6.039  1.00 92.94           C
ATOM   2749  CB  TRP A 380     -20.078  -8.682   3.792  1.00 92.94           C
ATOM   2750  O   TRP A 380     -19.639  -8.086   6.862  1.00 92.94           O
ATOM   2751  CG  TRP A 380     -21.401  -9.378   3.885  1.00 92.94           C
ATOM   2752  CD1 TRP A 380     -22.517  -9.038   3.206  1.00 92.94           C
ATOM   2753  CD2 TRP A 380     -21.782 -10.498   4.741  1.00 92.94           C
ATOM   2754  CE2 TRP A 380     -23.157 -10.796   4.517  1.00 92.94           C
ATOM   2755  CE3 TRP A 380     -21.098 -11.301   5.674  1.00 92.94           C
ATOM   2756  NE1 TRP A 380     -23.556  -9.869   3.577  1.00 92.94           N
ATOM   2757  CH2 TRP A 380     -23.098 -12.640   6.088  1.00 92.94           C
ATOM   2758  CZ2 TRP A 380     -23.816 -11.847   5.175  1.00 92.94           C
ATOM   2759  CZ3 TRP A 380     -21.745 -12.358   6.346  1.00 92.94           C
ATOM   2760  N   THR A 381     -21.685  -7.325   6.371  1.00 90.50           N
ATOM   2761  CA  THR A 381     -22.256  -7.556   7.702  1.00 90.50           C
ATOM   2762  C   THR A 381     -23.203  -8.750   7.689  1.00 90.50           C
ATOM   2763  CB  THR A 381     -22.976  -6.309   8.239  1.00 90.50           C
ATOM   2764  O   THR A 381     -24.104  -8.842   6.856  1.00 90.50           O
ATOM   2765  CG2 THR A 381     -22.009  -5.159   8.516  1.00 90.50           C
ATOM   2766  OG1 THR A 381     -23.928  -5.813   7.327  1.00 90.50           O
ATOM   2767  N   GLY A 382     -23.043  -9.654   8.656  1.00 92.75           N
ATOM   2768  CA  GLY A 382     -23.966 -10.768   8.836  1.00 92.75           C
ATOM   2769  C   GLY A 382     -23.400 -11.903   9.677  1.00 92.75           C
ATOM   2770  O   GLY A 382     -22.423 -11.735  10.409  1.00 92.75           O
ATOM   2771  N   THR A 383     -24.054 -13.058   9.579  1.00 95.50           N
ATOM   2772  CA  THR A 383     -23.731 -14.263  10.345  1.00 95.50           C
ATOM   2773  C   THR A 383     -23.312 -15.385   9.403  1.00 95.50           C
ATOM   2774  CB  THR A 383     -24.914 -14.676  11.236  1.00 95.50           C
ATOM   2775  O   THR A 383     -23.984 -15.669   8.408  1.00 95.50           O
ATOM   2776  CG2 THR A 383     -24.636 -15.903  12.096  1.00 95.50           C
ATOM   2777  OG1 THR A 383     -25.256 -13.625  12.117  1.00 95.50           O
ATOM   2778  N   LEU A 384     -22.194 -16.025   9.734  1.00 96.00           N
ATOM   2779  CA  LEU A 384     -21.685 -17.213   9.066  1.00 96.00           C
ATOM   2780  C   LEU A 384     -22.130 -18.455   9.833  1.00 96.00           C
ATOM   2781  CB  LEU A 384     -20.160 -17.133   8.962  1.00 96.00           C
ATOM   2782  O   LEU A 384     -21.950 -18.525  11.044  1.00 96.00           O
ATOM   2783  CG  LEU A 384     -19.648 -15.960   8.118  1.00 96.00           C
ATOM   2784  CD1 LEU A 384     -18.132 -15.925   8.219  1.00 96.00           C
ATOM   2785  CD2 LEU A 384     -20.036 -16.069   6.642  1.00 96.00           C
ATOM   2786  N   GLU A 385     -22.706 -19.431   9.142  1.00 97.75           N
ATOM   2787  CA  GLU A 385     -23.221 -20.674   9.721  1.00 97.75           C
ATOM   2788  C   GLU A 385     -22.427 -21.879   9.210  1.00 97.75           C
ATOM   2789  CB  GLU A 385     -24.698 -20.856   9.352  1.00 97.75           C
ATOM   2790  O   GLU A 385     -22.144 -21.988   8.014  1.00 97.75           O
ATOM   2791  CG  GLU A 385     -25.684 -19.869   9.989  1.00 97.75           C
ATOM   2792  CD  GLU A 385     -27.125 -20.065   9.472  1.00 97.75           C
ATOM   2793  OE1 GLU A 385     -27.929 -19.122   9.639  1.00 97.75           O
ATOM   2794  OE2 GLU A 385     -27.450 -21.149   8.918  1.00 97.75           O
ATOM   2795  N   VAL A 386     -22.130 -22.819  10.108  1.00 97.31           N
ATOM   2796  CA  VAL A 386     -21.467 -24.088   9.776  1.00 97.31           C
ATOM   2797  C   VAL A 386     -22.254 -24.858   8.711  1.00 97.31           C
ATOM   2798  CB  VAL A 386     -21.253 -24.927  11.051  1.00 97.31           C
ATOM   2799  O   VAL A 386     -23.473 -25.019   8.793  1.00 97.31           O
ATOM   2800  CG1 VAL A 386     -20.893 -26.392  10.767  1.00 97.31           C
ATOM   2801  CG2 VAL A 386     -20.171 -24.283  11.924  1.00 97.31           C
ATOM   2802  N   GLY A 387     -21.545 -25.351   7.696  1.00 96.50           N
ATOM   2803  CA  GLY A 387     -22.093 -26.125   6.584  1.00 96.50           C
ATOM   2804  C   GLY A 387     -22.810 -25.301   5.511  1.00 96.50           C
ATOM   2805  O   GLY A 387     -23.370 -25.886   4.581  1.00 96.50           O
ATOM   2806  N   LYS A 388     -22.828 -23.964   5.609  1.00 97.88           N
ATOM   2807  CA  LYS A 388     -23.402 -23.094   4.571  1.00 97.88           C
ATOM   2808  C   LYS A 388     -22.365 -22.676   3.536  1.00 97.88           C
ATOM   2809  CB  LYS A 388     -24.069 -21.859   5.186  1.00 97.88           C
ATOM   2810  O   LYS A 388     -21.192 -22.475   3.847  1.00 97.88           O
ATOM   2811  CG  LYS A 388     -25.266 -22.156   6.086  1.00 97.88           C
ATOM   2812  CD  LYS A 388     -26.415 -22.898   5.408  1.00 97.88           C
ATOM   2813  CE  LYS A 388     -27.542 -22.922   6.438  1.00 97.88           C
ATOM   2814  NZ  LYS A 388     -28.781 -23.501   5.888  1.00 97.88           N
ATOM   2815  N   ASN A 389     -22.848 -22.512   2.306  1.00 96.31           N
ATOM   2816  CA  ASN A 389     -22.089 -21.967   1.188  1.00 96.31           C
ATOM   2817  C   ASN A 389     -22.362 -20.472   1.061  1.00 96.31           C
ATOM   2818  CB  ASN A 389     -22.459 -22.698  -0.114  1.00 96.31           C
ATOM   2819  O   ASN A 389     -23.521 -20.053   1.080  1.00 96.31           O
ATOM   2820  CG  ASN A 389     -22.086 -24.164  -0.095  1.00 96.31           C
ATOM   2821  ND2 ASN A 389     -22.680 -24.972  -0.938  1.00 96.31           N
ATOM   2822  OD1 ASN A 389     -21.267 -24.618   0.676  1.00 96.31           O
ATOM   2823  N   TYR A 390     -21.300 -19.706   0.868  1.00 96.06           N
ATOM   2824  CA  TYR A 390     -21.329 -18.271   0.652  1.00 96.06           C
ATOM   2825  C   TYR A 390     -20.650 -17.945  -0.674  1.00 96.06           C
ATOM   2826  CB  TYR A 390     -20.653 -17.563   1.831  1.00 96.06           C
ATOM   2827  O   TYR A 390     -19.671 -18.586  -1.059  1.00 96.06           O
ATOM   2828  CG  TYR A 390     -21.401 -17.738   3.139  1.00 96.06           C
ATOM   2829  CD1 TYR A 390     -22.389 -16.808   3.515  1.00 96.06           C
ATOM   2830  CD2 TYR A 390     -21.135 -18.851   3.959  1.00 96.06           C
ATOM   2831  CE1 TYR A 390     -23.131 -17.002   4.695  1.00 96.06           C
ATOM   2832  CE2 TYR A 390     -21.875 -19.050   5.140  1.00 96.06           C
ATOM   2833  OH  TYR A 390     -23.635 -18.346   6.611  1.00 96.06           O
ATOM   2834  CZ  TYR A 390     -22.888 -18.135   5.497  1.00 96.06           C
ATOM   2835  N   THR A 391     -21.182 -16.938  -1.359  1.00 94.25           N
ATOM   2836  CA  THR A 391     -20.559 -16.312  -2.526  1.00 94.25           C
ATOM   2837  C   THR A 391     -20.066 -14.947  -2.088  1.00 94.25           C
ATOM   2838  CB  THR A 391     -21.560 -16.175  -3.681  1.00 94.25           C
ATOM   2839  O   THR A 391     -20.859 -14.147  -1.587  1.00 94.25           O
ATOM   2840  CG2 THR A 391     -20.938 -15.538  -4.923  1.00 94.25           C
ATOM   2841  OG1 THR A 391     -22.039 -17.447  -4.053  1.00 94.25           O
ATOM   2842  N   THR A 392     -18.775 -14.679  -2.250  1.00 91.81           N
ATOM   2843  CA  THR A 392     -18.205 -13.373  -1.932  1.00 91.81           C
ATOM   2844  C   THR A 392     -18.599 -12.383  -3.024  1.00 91.81           C
ATOM   2845  CB  THR A 392     -16.689 -13.442  -1.739  1.00 91.81           C
ATOM   2846  O   THR A 392     -18.094 -12.391  -4.148  1.00 91.81           O
ATOM   2847  CG2 THR A 392     -16.288 -14.354  -0.585  1.00 91.81           C
ATOM   2848  OG1 THR A 392     -16.088 -13.962  -2.873  1.00 91.81           O
ATOM   2849  N   ASP A 393     -19.579 -11.540  -2.710  1.00 89.00           N
ATOM   2850  CA  ASP A 393     -20.011 -10.467  -3.601  1.00 89.00           C
ATOM   2851  C   ASP A 393     -18.847  -9.494  -3.826  1.00 89.00           C
ATOM   2852  CB  ASP A 393     -21.272  -9.819  -3.012  1.00 89.00           C
ATOM   2853  O   ASP A 393     -18.261  -8.986  -2.870  1.00 89.00           O
ATOM   2854  CG  ASP A 393     -21.819  -8.581  -3.740  1.00 89.00           C
ATOM   2855  OD1 ASP A 393     -21.177  -8.066  -4.688  1.00 89.00           O
ATOM   2856  OD2 ASP A 393     -22.919  -8.143  -3.351  1.00 89.00           O
ATOM   2857  N   SER A 394     -18.532  -9.238  -5.098  1.00 85.12           N
ATOM   2858  CA  SER A 394     -17.459  -8.344  -5.546  1.00 85.12           C
ATOM   2859  C   SER A 394     -17.632  -6.885  -5.114  1.00 85.12           C
ATOM   2860  CB  SER A 394     -17.357  -8.409  -7.074  1.00 85.12           C
ATOM   2861  O   SER A 394     -16.710  -6.087  -5.259  1.00 85.12           O
ATOM   2862  OG  SER A 394     -18.613  -8.149  -7.686  1.00 85.12           O
ATOM   2863  N   SER A 395     -18.819  -6.520  -4.626  1.00 86.50           N
ATOM   2864  CA  SER A 395     -19.113  -5.211  -4.034  1.00 86.50           C
ATOM   2865  C   SER A 395     -18.505  -5.046  -2.638  1.00 86.50           C
ATOM   2866  CB  SER A 395     -20.629  -5.010  -3.927  1.00 86.50           C
ATOM   2867  O   SER A 395     -18.401  -3.919  -2.155  1.00 86.50           O
ATOM   2868  OG  SER A 395     -21.283  -5.363  -5.132  1.00 86.50           O
ATOM   2869  N   TYR A 396     -18.123  -6.155  -2.003  1.00 88.50           N
ATOM   2870  CA  TYR A 396     -17.481  -6.219  -0.698  1.00 88.50           C
ATOM   2871  C   TYR A 396     -16.053  -6.744  -0.845  1.00 88.50           C
ATOM   2872  CB  TYR A 396     -18.306  -7.129   0.223  1.00 88.50           C
ATOM   2873  O   TYR A 396     -15.732  -7.486  -1.775  1.00 88.50           O
ATOM   2874  CG  TYR A 396     -19.715  -6.645   0.494  1.00 88.50           C
ATOM   2875  CD1 TYR A 396     -19.953  -5.427   1.155  1.00 88.50           C
ATOM   2876  CD2 TYR A 396     -20.796  -7.416   0.046  1.00 88.50           C
ATOM   2877  CE1 TYR A 396     -21.273  -4.983   1.358  1.00 88.50           C
ATOM   2878  CE2 TYR A 396     -22.117  -6.967   0.207  1.00 88.50           C
ATOM   2879  OH  TYR A 396     -23.630  -5.321   1.066  1.00 88.50           O
ATOM   2880  CZ  TYR A 396     -22.355  -5.750   0.873  1.00 88.50           C
ATOM   2881  N   LYS A 397     -15.195  -6.385   0.103  1.00 87.25           N
ATOM   2882  CA  LYS A 397     -13.854  -6.955   0.235  1.00 87.25           C
ATOM   2883  C   LYS A 397     -13.905  -8.161   1.149  1.00 87.25           C
ATOM   2884  CB  LYS A 397     -12.868  -5.884   0.722  1.00 87.25           C
ATOM   2885  O   LYS A 397     -14.606  -8.138   2.159  1.00 87.25           O
ATOM   2886  CG  LYS A 397     -12.684  -4.740  -0.290  1.00 87.25           C
ATOM   2887  CD  LYS A 397     -12.099  -5.244  -1.618  1.00 87.25           C
ATOM   2888  CE  LYS A 397     -11.856  -4.089  -2.583  1.00 87.25           C
ATOM   2889  NZ  LYS A 397     -10.996  -4.527  -3.705  1.00 87.25           N
ATOM   2890  N   TRP A 398     -13.170  -9.210   0.800  1.00 89.12           N
ATOM   2891  CA  TRP A 398     -13.103 -10.439   1.582  1.00 89.12           C
ATOM   2892  C   TRP A 398     -11.656 -10.889   1.681  1.00 89.12           C
ATOM   2893  CB  TRP A 398     -13.972 -11.522   0.938  1.00 89.12           C
ATOM   2894  O   TRP A 398     -11.062 -11.270   0.682  1.00 89.12           O
ATOM   2895  CG  TRP A 398     -15.433 -11.217   0.878  1.00 89.12           C
ATOM   2896  CD1 TRP A 398     -16.031 -10.438  -0.050  1.00 89.12           C
ATOM   2897  CD2 TRP A 398     -16.498 -11.674   1.766  1.00 89.12           C
ATOM   2898  CE2 TRP A 398     -17.735 -11.145   1.289  1.00 89.12           C
ATOM   2899  CE3 TRP A 398     -16.547 -12.494   2.914  1.00 89.12           C
ATOM   2900  NE1 TRP A 398     -17.389 -10.414   0.172  1.00 89.12           N
ATOM   2901  CH2 TRP A 398     -18.972 -12.245   3.052  1.00 89.12           C
ATOM   2902  CZ2 TRP A 398     -18.957 -11.420   1.917  1.00 89.12           C
ATOM   2903  CZ3 TRP A 398     -17.771 -12.777   3.551  1.00 89.12           C
ATOM   2904  N   PHE A 399     -11.106 -10.877   2.886  1.00 88.44           N
ATOM   2905  CA  PHE A 399      -9.764 -11.363   3.166  1.00 88.44           C
ATOM   2906  C   PHE A 399      -9.832 -12.537   4.131  1.00 88.44           C
ATOM   2907  CB  PHE A 399      -8.874 -10.237   3.698  1.00 88.44           C
ATOM   2908  O   PHE A 399     -10.644 -12.543   5.056  1.00 88.44           O
ATOM   2909  CG  PHE A 399      -8.815  -9.027   2.791  1.00 88.44           C
ATOM   2910  CD1 PHE A 399      -8.061  -9.081   1.606  1.00 88.44           C
ATOM   2911  CD2 PHE A 399      -9.533  -7.860   3.115  1.00 88.44           C
ATOM   2912  CE1 PHE A 399      -8.020  -7.967   0.750  1.00 88.44           C
ATOM   2913  CE2 PHE A 399      -9.476  -6.739   2.268  1.00 88.44           C
ATOM   2914  CZ  PHE A 399      -8.720  -6.794   1.083  1.00 88.44           C
ATOM   2915  N   PHE A 400      -8.967 -13.522   3.944  1.00 88.06           N
ATOM   2916  CA  PHE A 400      -8.802 -14.625   4.878  1.00 88.06           C
ATOM   2917  C   PHE A 400      -7.361 -14.678   5.346  1.00 88.06           C
ATOM   2918  CB  PHE A 400      -9.250 -15.925   4.224  1.00 88.06           C
ATOM   2919  O   PHE A 400      -6.455 -14.739   4.523  1.00 88.06           O
ATOM   2920  CG  PHE A 400      -9.519 -17.022   5.224  1.00 88.06           C
ATOM   2921  CD1 PHE A 400      -8.490 -17.884   5.642  1.00 88.06           C
ATOM   2922  CD2 PHE A 400     -10.805 -17.150   5.770  1.00 88.06           C
ATOM   2923  CE1 PHE A 400      -8.761 -18.877   6.598  1.00 88.06           C
ATOM   2924  CE2 PHE A 400     -11.082 -18.159   6.702  1.00 88.06           C
ATOM   2925  CZ  PHE A 400     -10.059 -19.028   7.112  1.00 88.06           C
ATOM   2926  N   VAL A 401      -7.159 -14.634   6.656  1.00 83.19           N
ATOM   2927  CA  VAL A 401      -5.843 -14.718   7.288  1.00 83.19           C
ATOM   2928  C   VAL A 401      -5.680 -16.131   7.817  1.00 83.19           C
ATOM   2929  CB  VAL A 401      -5.706 -13.696   8.431  1.00 83.19           C
ATOM   2930  O   VAL A 401      -6.445 -16.529   8.691  1.00 83.19           O
ATOM   2931  CG1 VAL A 401      -4.283 -13.704   8.995  1.00 83.19           C
ATOM   2932  CG2 VAL A 401      -6.045 -12.265   8.002  1.00 83.19           C
ATOM   2933  N   ALA A 402      -4.704 -16.868   7.298  1.00 82.44           N
ATOM   2934  CA  ALA A 402      -4.332 -18.206   7.743  1.00 82.44           C
ATOM   2935  C   ALA A 402      -2.846 -18.244   8.135  1.00 82.44           C
ATOM   2936  CB  ALA A 402      -4.657 -19.199   6.621  1.00 82.44           C
ATOM   2937  O   ALA A 402      -2.110 -17.281   7.921  1.00 82.44           O
ATOM   2938  N   ASP A 403      -2.398 -19.372   8.684  1.00 70.00           N
ATOM   2939  CA  ASP A 403      -1.009 -19.571   9.128  1.00 70.00           C
ATOM   2940  C   ASP A 403       0.035 -19.487   8.004  1.00 70.00           C
ATOM   2941  CB  ASP A 403      -0.881 -20.952   9.790  1.00 70.00           C
ATOM   2942  O   ASP A 403       1.225 -19.339   8.274  1.00 70.00           O
ATOM   2943  CG  ASP A 403      -1.502 -21.046  11.184  1.00 70.00           C
ATOM   2944  OD1 ASP A 403      -1.786 -19.987  11.790  1.00 70.00           O
ATOM   2945  OD2 ASP A 403      -1.638 -22.199  11.650  1.00 70.00           O
ATOM   2946  N   ASP A 404      -0.382 -19.619   6.747  1.00 68.62           N
ATOM   2947  CA  ASP A 404       0.491 -19.567   5.577  1.00 68.62           C
ATOM   2948  C   ASP A 404       0.362 -18.267   4.771  1.00 68.62           C
ATOM   2949  CB  ASP A 404       0.285 -20.832   4.733  1.00 68.62           C
ATOM   2950  O   ASP A 404       1.097 -18.083   3.800  1.00 68.62           O
ATOM   2951  CG  ASP A 404      -1.118 -20.999   4.147  1.00 68.62           C
ATOM   2952  OD1 ASP A 404      -2.020 -20.174   4.425  1.00 68.62           O
ATOM   2953  OD2 ASP A 404      -1.296 -21.964   3.376  1.00 68.62           O
ATOM   2954  N   GLY A 405      -0.514 -17.345   5.184  1.00 70.31           N
ATOM   2955  CA  GLY A 405      -0.617 -16.021   4.586  1.00 70.31           C
ATOM   2956  C   GLY A 405      -2.022 -15.439   4.568  1.00 70.31           C
ATOM   2957  O   GLY A 405      -2.926 -15.855   5.293  1.00 70.31           O
ATOM   2958  N   ILE A 406      -2.194 -14.428   3.718  1.00 75.88           N
ATOM   2959  CA  ILE A 406      -3.478 -13.758   3.509  1.00 75.88           C
ATOM   2960  C   ILE A 406      -3.969 -13.978   2.094  1.00 75.88           C
ATOM   2961  CB  ILE A 406      -3.411 -12.270   3.868  1.00 75.88           C
ATOM   2962  O   ILE A 406      -3.209 -13.850   1.136  1.00 75.88           O
ATOM   2963  CG1 ILE A 406      -3.100 -12.217   5.371  1.00 75.88           C
ATOM   2964  CG2 ILE A 406      -4.722 -11.516   3.539  1.00 75.88           C
ATOM   2965  CD1 ILE A 406      -3.035 -10.791   5.847  1.00 75.88           C
ATOM   2966  N   TYR A 407      -5.261 -14.256   1.989  1.00 81.25           N
ATOM   2967  CA  TYR A 407      -5.956 -14.579   0.756  1.00 81.25           C
ATOM   2968  C   TYR A 407      -7.036 -13.541   0.481  1.00 81.25           C
ATOM   2969  CB  TYR A 407      -6.560 -15.981   0.891  1.00 81.25           C
ATOM   2970  O   TYR A 407      -7.862 -13.273   1.352  1.00 81.25           O
ATOM   2971  CG  TYR A 407      -5.525 -17.050   1.168  1.00 81.25           C
ATOM   2972  CD1 TYR A 407      -4.927 -17.716   0.084  1.00 81.25           C
ATOM   2973  CD2 TYR A 407      -5.109 -17.329   2.488  1.00 81.25           C
ATOM   2974  CE1 TYR A 407      -3.917 -18.663   0.317  1.00 81.25           C
ATOM   2975  CE2 TYR A 407      -4.088 -18.270   2.717  1.00 81.25           C
ATOM   2976  OH  TYR A 407      -2.524 -19.858   1.808  1.00 81.25           O
ATOM   2977  CZ  TYR A 407      -3.500 -18.943   1.629  1.00 81.25           C
ATOM   2978  N   ASP A 408      -7.060 -12.989  -0.731  1.00 84.50           N
ATOM   2979  CA  ASP A 408      -8.217 -12.248  -1.232  1.00 84.50           C
ATOM   2980  C   ASP A 408      -9.245 -13.255  -1.760  1.00 84.50           C
ATOM   2981  CB  ASP A 408      -7.794 -11.227  -2.299  1.00 84.50           C
ATOM   2982  O   ASP A 408      -9.010 -13.971  -2.733  1.00 84.50           O
ATOM   2983  CG  ASP A 408      -8.962 -10.368  -2.810  1.00 84.50           C
ATOM   2984  OD1 ASP A 408     -10.112 -10.549  -2.341  1.00 84.50           O
ATOM   2985  OD2 ASP A 408      -8.719  -9.513  -3.685  1.00 84.50           O
ATOM   2986  N   LEU A 409     -10.385 -13.331  -1.083  1.00 88.44           N
ATOM   2987  CA  LEU A 409     -11.484 -14.218  -1.436  1.00 88.44           C
ATOM   2988  C   LEU A 409     -12.530 -13.533  -2.317  1.00 88.44           C
ATOM   2989  CB  LEU A 409     -12.120 -14.807  -0.168  1.00 88.44           C
ATOM   2990  O   LEU A 409     -13.570 -14.134  -2.568  1.00 88.44           O
ATOM   2991  CG  LEU A 409     -11.185 -15.611   0.745  1.00 88.44           C
ATOM   2992  CD1 LEU A 409     -12.061 -16.252   1.822  1.00 88.44           C
ATOM   2993  CD2 LEU A 409     -10.436 -16.726   0.013  1.00 88.44           C
ATOM   2994  N   THR A 410     -12.318 -12.304  -2.783  1.00 85.56           N
ATOM   2995  CA  THR A 410     -13.302 -11.557  -3.581  1.00 85.56           C
ATOM   2996  C   THR A 410     -13.637 -12.287  -4.891  1.00 85.56           C
ATOM   2997  CB  THR A 410     -12.799 -10.131  -3.862  1.00 85.56           C
ATOM   2998  O   THR A 410     -12.760 -12.588  -5.696  1.00 85.56           O
ATOM   2999  CG2 THR A 410     -13.875  -9.268  -4.520  1.00 85.56           C
ATOM   3000  OG1 THR A 410     -12.461  -9.491  -2.650  1.00 85.56           O
ATOM   3001  N   GLY A 411     -14.925 -12.570  -5.128  1.00 86.88           N
ATOM   3002  CA  GLY A 411     -15.415 -13.290  -6.312  1.00 86.88           C
ATOM   3003  C   GLY A 411     -15.403 -14.824  -6.214  1.00 86.88           C
ATOM   3004  O   GLY A 411     -15.805 -15.493  -7.168  1.00 86.88           O
ATOM   3005  N   TYR A 412     -14.984 -15.387  -5.081  1.00 90.62           N
ATOM   3006  CA  TYR A 412     -14.982 -16.822  -4.804  1.00 90.62           C
ATOM   3007  C   TYR A 412     -16.234 -17.323  -4.085  1.00 90.62           C
ATOM   3008  CB  TYR A 412     -13.716 -17.205  -4.031  1.00 90.62           C
ATOM   3009  O   TYR A 412     -16.974 -16.597  -3.424  1.00 90.62           O
ATOM   3010  CG  TYR A 412     -12.507 -17.128  -4.921  1.00 90.62           C
ATOM   3011  CD1 TYR A 412     -12.258 -18.197  -5.797  1.00 90.62           C
ATOM   3012  CD2 TYR A 412     -11.718 -15.964  -4.967  1.00 90.62           C
ATOM   3013  CE1 TYR A 412     -11.223 -18.102  -6.733  1.00 90.62           C
ATOM   3014  CE2 TYR A 412     -10.660 -15.874  -5.883  1.00 90.62           C
ATOM   3015  OH  TYR A 412      -9.466 -16.887  -7.699  1.00 90.62           O
ATOM   3016  CZ  TYR A 412     -10.427 -16.951  -6.765  1.00 90.62           C
ATOM   3017  N   ASN A 413     -16.448 -18.633  -4.171  1.00 94.06           N
ATOM   3018  CA  ASN A 413     -17.383 -19.322  -3.294  1.00 94.06           C
ATOM   3019  C   ASN A 413     -16.609 -20.022  -2.183  1.00 94.06           C
ATOM   3020  CB  ASN A 413     -18.238 -20.297  -4.109  1.00 94.06           C
ATOM   3021  O   ASN A 413     -15.532 -20.566  -2.431  1.00 94.06           O
ATOM   3022  CG  ASN A 413     -19.090 -19.577  -5.133  1.00 94.06           C
ATOM   3023  ND2 ASN A 413     -19.092 -20.022  -6.366  1.00 94.06           N
ATOM   3024  OD1 ASN A 413     -19.791 -18.624  -4.848  1.00 94.06           O
ATOM   3025  N   PHE A 414     -17.179 -20.079  -0.983  1.00 96.69           N
ATOM   3026  CA  PHE A 414     -16.631 -20.890   0.097  1.00 96.69           C
ATOM   3027  C   PHE A 414     -17.724 -21.564   0.926  1.00 96.69           C
ATOM   3028  CB  PHE A 414     -15.663 -20.067   0.959  1.00 96.69           C
ATOM   3029  O   PHE A 414     -18.839 -21.058   1.050  1.00 96.69           O
ATOM   3030  CG  PHE A 414     -16.314 -18.986   1.799  1.00 96.69           C
ATOM   3031  CD1 PHE A 414     -16.498 -17.694   1.272  1.00 96.69           C
ATOM   3032  CD2 PHE A 414     -16.728 -19.267   3.116  1.00 96.69           C
ATOM   3033  CE1 PHE A 414     -17.089 -16.690   2.060  1.00 96.69           C
ATOM   3034  CE2 PHE A 414     -17.318 -18.260   3.901  1.00 96.69           C
ATOM   3035  CZ  PHE A 414     -17.495 -16.971   3.375  1.00 96.69           C
ATOM   3036  N   THR A 415     -17.402 -22.719   1.504  1.00 97.69           N
ATOM   3037  CA  THR A 415     -18.224 -23.386   2.521  1.00 97.69           C
ATOM   3038  C   THR A 415     -17.606 -23.145   3.881  1.00 97.69           C
ATOM   3039  CB  THR A 415     -18.328 -24.902   2.304  1.00 97.69           C
ATOM   3040  O   THR A 415     -16.405 -23.345   4.046  1.00 97.69           O
ATOM   3041  CG2 THR A 415     -19.308 -25.577   3.262  1.00 97.69           C
ATOM   3042  OG1 THR A 415     -18.792 -25.208   1.018  1.00 97.69           O
ATOM   3043  N   VAL A 416     -18.417 -22.778   4.868  1.00 97.38           N
ATOM   3044  CA  VAL A 416     -17.972 -22.759   6.264  1.00 97.38           C
ATOM   3045  C   VAL A 416     -17.923 -24.194   6.782  1.00 97.38           C
ATOM   3046  CB  VAL A 416     -18.888 -21.885   7.126  1.00 97.38           C
ATOM   3047  O   VAL A 416     -18.944 -24.879   6.823  1.00 97.38           O
ATOM   3048  CG1 VAL A 416     -18.439 -21.892   8.592  1.00 97.38           C
ATOM   3049  CG2 VAL A 416     -18.892 -20.440   6.615  1.00 97.38           C
ATOM   3050  N   GLY A 417     -16.733 -24.647   7.157  1.00 96.38           N
ATOM   3051  CA  GLY A 417     -16.491 -25.905   7.849  1.00 96.38           C
ATOM   3052  C   GLY A 417     -16.792 -25.751   9.335  1.00 96.38           C
ATOM   3053  O   GLY A 417     -17.949 -25.654   9.724  1.00 96.38           O
ATOM   3054  N   THR A 418     -15.761 -25.727  10.172  1.00 95.81           N
ATOM   3055  CA  THR A 418     -15.884 -25.564  11.627  1.00 95.81           C
ATOM   3056  C   THR A 418     -15.693 -24.118  12.066  1.00 95.81           C
ATOM   3057  CB  THR A 418     -14.895 -26.482  12.362  1.00 95.81           C
ATOM   3058  O   THR A 418     -14.953 -23.367  11.439  1.00 95.81           O
ATOM   3059  CG2 THR A 418     -15.379 -27.930  12.296  1.00 95.81           C
ATOM   3060  OG1 THR A 418     -13.625 -26.496  11.753  1.00 95.81           O
ATOM   3061  N   ILE A 419     -16.336 -23.738  13.169  1.00 95.19           N
ATOM   3062  CA  ILE A 419     -16.073 -22.488  13.888  1.00 95.19           C
ATOM   3063  C   ILE A 419     -15.727 -22.878  15.322  1.00 95.19           C
ATOM   3064  CB  ILE A 419     -17.296 -21.546  13.847  1.00 95.19           C
ATOM   3065  O   ILE A 419     -16.498 -23.609  15.944  1.00 95.19           O
ATOM   3066  CG1 ILE A 419     -17.727 -21.199  12.402  1.00 95.19           C
ATOM   3067  CG2 ILE A 419     -16.986 -20.253  14.628  1.00 95.19           C
ATOM   3068  CD1 ILE A 419     -19.113 -20.549  12.338  1.00 95.19           C
ATOM   3069  N   ARG A 420     -14.595 -22.404  15.841  1.00 90.56           N
ATOM   3070  CA  ARG A 420     -14.129 -22.675  17.206  1.00 90.56           C
ATOM   3071  C   ARG A 420     -13.874 -21.368  17.941  1.00 90.56           C
ATOM   3072  CB  ARG A 420     -12.866 -23.551  17.173  1.00 90.56           C
ATOM   3073  O   ARG A 420     -13.413 -20.402  17.337  1.00 90.56           O
ATOM   3074  CG  ARG A 420     -13.147 -24.971  16.659  1.00 90.56           C
ATOM   3075  CD  ARG A 420     -11.839 -25.747  16.452  1.00 90.56           C
ATOM   3076  NE  ARG A 420     -12.094 -27.115  15.957  1.00 90.56           N
ATOM   3077  NH1 ARG A 420     -12.377 -28.197  17.974  1.00 90.56           N
ATOM   3078  NH2 ARG A 420     -12.951 -29.200  16.072  1.00 90.56           N
ATOM   3079  CZ  ARG A 420     -12.454 -28.162  16.680  1.00 90.56           C
ATOM   3080  N   ASP A 421     -14.196 -21.319  19.227  1.00 85.56           N
ATOM   3081  CA  ASP A 421     -13.743 -20.232  20.097  1.00 85.56           C
ATOM   3082  C   ASP A 421     -12.336 -20.503  20.659  1.00 85.56           C
ATOM   3083  CB  ASP A 421     -14.804 -19.916  21.171  1.00 85.56           C
ATOM   3084  O   ASP A 421     -11.745 -21.562  20.449  1.00 85.56           O
ATOM   3085  CG  ASP A 421     -14.983 -20.972  22.268  1.00 85.56           C
ATOM   3086  OD1 ASP A 421     -14.114 -21.852  22.420  1.00 85.56           O
ATOM   3087  OD2 ASP A 421     -15.981 -20.870  23.014  1.00 85.56           O
ATOM   3088  N   TRP A 422     -11.789 -19.537  21.394  1.00 76.56           N
ATOM   3089  CA  TRP A 422     -10.476 -19.636  22.038  1.00 76.56           C
ATOM   3090  C   TRP A 422     -10.355 -20.776  23.069  1.00 76.56           C
ATOM   3091  CB  TRP A 422     -10.168 -18.286  22.698  1.00 76.56           C
ATOM   3092  O   TRP A 422      -9.245 -21.102  23.487  1.00 76.56           O
ATOM   3093  CG  TRP A 422     -11.004 -17.956  23.900  1.00 76.56           C
ATOM   3094  CD1 TRP A 422     -12.197 -17.319  23.895  1.00 76.56           C
ATOM   3095  CD2 TRP A 422     -10.733 -18.278  25.297  1.00 76.56           C
ATOM   3096  CE2 TRP A 422     -11.787 -17.752  26.099  1.00 76.56           C
ATOM   3097  CE3 TRP A 422      -9.716 -18.986  25.965  1.00 76.56           C
ATOM   3098  NE1 TRP A 422     -12.667 -17.202  25.190  1.00 76.56           N
ATOM   3099  CH2 TRP A 422     -10.743 -18.554  28.135  1.00 76.56           C
ATOM   3100  CZ2 TRP A 422     -11.800 -17.879  27.498  1.00 76.56           C
ATOM   3101  CZ3 TRP A 422      -9.711 -19.121  27.366  1.00 76.56           C
ATOM   3102  N   GLN A 423     -11.475 -21.367  23.501  1.00 79.62           N
ATOM   3103  CA  GLN A 423     -11.531 -22.514  24.412  1.00 79.62           C
ATOM   3104  C   GLN A 423     -11.704 -23.845  23.669  1.00 79.62           C
ATOM   3105  CB  GLN A 423     -12.668 -22.342  25.430  1.00 79.62           C
ATOM   3106  O   GLN A 423     -11.902 -24.869  24.321  1.00 79.62           O
ATOM   3107  CG  GLN A 423     -12.568 -21.051  26.231  1.00 79.62           C
ATOM   3108  CD  GLN A 423     -13.638 -20.942  27.306  1.00 79.62           C
ATOM   3109  NE2 GLN A 423     -13.283 -20.504  28.492  1.00 79.62           N
ATOM   3110  OE1 GLN A 423     -14.810 -21.227  27.131  1.00 79.62           O
ATOM   3111  N   ASP A 424     -11.629 -23.834  22.335  1.00 81.81           N
ATOM   3112  CA  ASP A 424     -11.859 -24.983  21.457  1.00 81.81           C
ATOM   3113  C   ASP A 424     -13.319 -25.489  21.441  1.00 81.81           C
ATOM   3114  CB  ASP A 424     -10.796 -26.068  21.735  1.00 81.81           C
ATOM   3115  O   ASP A 424     -13.602 -26.601  20.989  1.00 81.81           O
ATOM   3116  CG  ASP A 424     -10.641 -27.070  20.595  1.00 81.81           C
ATOM   3117  OD1 ASP A 424     -10.709 -26.637  19.424  1.00 81.81           O
ATOM   3118  OD2 ASP A 424     -10.441 -28.276  20.869  1.00 81.81           O
ATOM   3119  N   ASN A 425     -14.286 -24.679  21.896  1.00 89.50           N
ATOM   3120  CA  ASN A 425     -15.699 -25.034  21.772  1.00 89.50           C
ATOM   3121  C   ASN A 425     -16.169 -24.822  20.328  1.00 89.50           C
ATOM   3122  CB  ASN A 425     -16.596 -24.227  22.720  1.00 89.50           C
ATOM   3123  O   ASN A 425     -16.022 -23.734  19.767  1.00 89.50           O
ATOM   3124  CG  ASN A 425     -16.203 -24.289  24.180  1.00 89.50           C
ATOM   3125  ND2 ASN A 425     -16.036 -23.140  24.789  1.00 89.50           N
ATOM   3126  OD1 ASN A 425     -16.142 -25.345  24.795  1.00 89.50           O
ATOM   3127  N   GLU A 426     -16.810 -25.836  19.746  1.00 93.56           N
ATOM   3128  CA  GLU A 426     -17.427 -25.714  18.426  1.00 93.56           C
ATOM   3129  C   GLU A 426     -18.710 -24.873  18.483  1.00 93.56           C
ATOM   3130  CB  GLU A 426     -17.699 -27.088  17.797  1.00 93.56           C
ATOM   3131  O   GLU A 426     -19.621 -25.123  19.278  1.00 93.56           O
ATOM   3132  CG  GLU A 426     -16.396 -27.807  17.409  1.00 93.56           C
ATOM   3133  CD  GLU A 426     -16.617 -29.139  16.671  1.00 93.56           C
ATOM   3134  OE1 GLU A 426     -15.592 -29.821  16.422  1.00 93.56           O
ATOM   3135  OE2 GLU A 426     -17.778 -29.478  16.345  1.00 93.56           O
ATOM   3136  N   LEU A 427     -18.797 -23.886  17.594  1.00 95.31           N
ATOM   3137  CA  LEU A 427     -19.939 -22.993  17.446  1.00 95.31           C
ATOM   3138  C   LEU A 427     -20.713 -23.331  16.171  1.00 95.31           C
ATOM   3139  CB  LEU A 427     -19.463 -21.531  17.438  1.00 95.31           C
ATOM   3140  O   LEU A 427     -20.139 -23.645  15.132  1.00 95.31           O
ATOM   3141  CG  LEU A 427     -18.629 -21.100  18.660  1.00 95.31           C
ATOM   3142  CD1 LEU A 427     -18.200 -19.647  18.466  1.00 95.31           C
ATOM   3143  CD2 LEU A 427     -19.414 -21.199  19.970  1.00 95.31           C
ATOM   3144  N   THR A 428     -22.039 -23.206  16.217  1.00 96.62           N
ATOM   3145  CA  THR A 428     -22.898 -23.428  15.040  1.00 96.62           C
ATOM   3146  C   THR A 428     -22.879 -22.252  14.065  1.00 96.62           C
ATOM   3147  CB  THR A 428     -24.346 -23.689  15.475  1.00 96.62           C
ATOM   3148  O   THR A 428     -23.211 -22.415  12.891  1.00 96.62           O
ATOM   3149  CG2 THR A 428     -24.497 -25.031  16.198  1.00 96.62           C
ATOM   3150  OG1 THR A 428     -24.804 -22.671  16.346  1.00 96.62           O
ATOM   3151  N   ASN A 429     -22.554 -21.055  14.556  1.00 95.88           N
ATOM   3152  CA  ASN A 429     -22.477 -19.835  13.767  1.00 95.88           C
ATOM   3153  C   ASN A 429     -21.575 -18.783  14.429  1.00 95.88           C
ATOM   3154  CB  ASN A 429     -23.897 -19.294  13.510  1.00 95.88           C
ATOM   3155  O   ASN A 429     -21.220 -18.899  15.602  1.00 95.88           O
ATOM   3156  CG  ASN A 429     -24.650 -18.891  14.763  1.00 95.88           C
ATOM   3157  ND2 ASN A 429     -25.764 -19.529  15.039  1.00 95.88           N
ATOM   3158  OD1 ASN A 429     -24.273 -18.006  15.508  1.00 95.88           O
ATOM   3159  N   VAL A 430     -21.231 -17.748  13.665  1.00 94.12           N
ATOM   3160  CA  VAL A 430     -20.509 -16.567  14.132  1.00 94.12           C
ATOM   3161  C   VAL A 430     -21.048 -15.316  13.449  1.00 94.12           C
ATOM   3162  CB  VAL A 430     -18.994 -16.735  13.926  1.00 94.12           C
ATOM   3163  O   VAL A 430     -21.133 -15.247  12.225  1.00 94.12           O
ATOM   3164  CG1 VAL A 430     -18.545 -16.888  12.469  1.00 94.12           C
ATOM   3165  CG2 VAL A 430     -18.223 -15.571  14.537  1.00 94.12           C
ATOM   3166  N   THR A 431     -21.423 -14.314  14.239  1.00 93.94           N
ATOM   3167  CA  THR A 431     -21.754 -12.982  13.722  1.00 93.94           C
ATOM   3168  C   THR A 431     -20.473 -12.187  13.551  1.00 93.94           C
ATOM   3169  CB  THR A 431     -22.746 -12.253  14.629  1.00 93.94           C
ATOM   3170  O   THR A 431     -19.656 -12.133  14.468  1.00 93.94           O
ATOM   3171  CG2 THR A 431     -23.154 -10.884  14.088  1.00 93.94           C
ATOM   3172  OG1 THR A 431     -23.927 -13.023  14.700  1.00 93.94           O
ATOM   3173  N   LEU A 432     -20.304 -11.584  12.377  1.00 91.88           N
ATOM   3174  CA  LEU A 432     -19.146 -10.755  12.087  1.00 91.88           C
ATOM   3175  C   LEU A 432     -19.211  -9.448  12.882  1.00 91.88           C
ATOM   3176  CB  LEU A 432     -19.053 -10.484  10.582  1.00 91.88           C
ATOM   3177  O   LEU A 432     -20.229  -8.752  12.867  1.00 91.88           O
ATOM   3178  CG  LEU A 432     -18.868 -11.730   9.704  1.00 91.88           C
ATOM   3179  CD1 LEU A 432     -18.938 -11.280   8.256  1.00 91.88           C
ATOM   3180  CD2 LEU A 432     -17.514 -12.401   9.926  1.00 91.88           C
ATOM   3181  N   THR A 433     -18.106  -9.106  13.536  1.00 85.38           N
ATOM   3182  CA  THR A 433     -17.988  -7.945  14.422  1.00 85.38           C
ATOM   3183  C   THR A 433     -16.968  -6.964  13.871  1.00 85.38           C
ATOM   3184  CB  THR A 433     -17.590  -8.372  15.841  1.00 85.38           C
ATOM   3185  O   THR A 433     -15.877  -7.359  13.463  1.00 85.38           O
ATOM   3186  CG2 THR A 433     -17.601  -7.212  16.837  1.00 85.38           C
ATOM   3187  OG1 THR A 433     -18.514  -9.314  16.333  1.00 85.38           O
ATOM   3188  N   ARG A 434     -17.318  -5.677  13.886  1.00 83.81           N
ATOM   3189  CA  ARG A 434     -16.398  -4.569  13.620  1.00 83.81           C
ATOM   3190  C   ARG A 434     -15.859  -4.039  14.942  1.00 83.81           C
ATOM   3191  CB  ARG A 434     -17.148  -3.462  12.870  1.00 83.81           C
ATOM   3192  O   ARG A 434     -16.661  -3.737  15.819  1.00 83.81           O
ATOM   3193  CG  ARG A 434     -16.166  -2.453  12.267  1.00 83.81           C
ATOM   3194  CD  ARG A 434     -16.840  -1.497  11.279  1.00 83.81           C
ATOM   3195  NE  ARG A 434     -17.243  -2.202  10.053  1.00 83.81           N
ATOM   3196  NH1 ARG A 434     -17.975  -0.409   8.839  1.00 83.81           N
ATOM   3197  NH2 ARG A 434     -17.892  -2.451   7.904  1.00 83.81           N
ATOM   3198  CZ  ARG A 434     -17.698  -1.680   8.937  1.00 83.81           C
ATOM   3199  N   TYR A 435     -14.539  -3.907  15.066  1.00 72.62           N
ATOM   3200  CA  TYR A 435     -13.916  -3.369  16.284  1.00 72.62           C
ATOM   3201  C   TYR A 435     -13.585  -1.880  16.194  1.00 72.62           C
ATOM   3202  CB  TYR A 435     -12.658  -4.162  16.625  1.00 72.62           C
ATOM   3203  O   TYR A 435     -13.528  -1.205  17.216  1.00 72.62           O
ATOM   3204  CG  TYR A 435     -12.940  -5.596  17.013  1.00 72.62           C
ATOM   3205  CD1 TYR A 435     -13.269  -5.925  18.345  1.00 72.62           C
ATOM   3206  CD2 TYR A 435     -12.837  -6.609  16.045  1.00 72.62           C
ATOM   3207  CE1 TYR A 435     -13.432  -7.272  18.729  1.00 72.62           C
ATOM   3208  CE2 TYR A 435     -13.020  -7.947  16.429  1.00 72.62           C
ATOM   3209  OH  TYR A 435     -13.425  -9.606  18.062  1.00 72.62           O
ATOM   3210  CZ  TYR A 435     -13.303  -8.288  17.760  1.00 72.62           C
ATOM   3211  N   ILE A 436     -13.362  -1.369  14.980  1.00 70.75           N
ATOM   3212  CA  ILE A 436     -13.145   0.056  14.738  1.00 70.75           C
ATOM   3213  C   ILE A 436     -14.135   0.526  13.681  1.00 70.75           C
ATOM   3214  CB  ILE A 436     -11.669   0.371  14.389  1.00 70.75           C
ATOM   3215  O   ILE A 436     -14.160   0.033  12.557  1.00 70.75           O
ATOM   3216  CG1 ILE A 436     -10.742  -0.243  15.468  1.00 70.75           C
ATOM   3217  CG2 ILE A 436     -11.492   1.898  14.299  1.00 70.75           C
ATOM   3218  CD1 ILE A 436      -9.391   0.434  15.732  1.00 70.75           C
ATOM   3219  N   SER A 437     -14.968   1.495  14.034  1.00 74.62           N
ATOM   3220  CA  SER A 437     -15.816   2.204  13.083  1.00 74.62           C
ATOM   3221  C   SER A 437     -15.702   3.688  13.344  1.00 74.62           C
ATOM   3222  CB  SER A 437     -17.275   1.744  13.188  1.00 74.62           C
ATOM   3223  O   SER A 437     -15.776   4.087  14.500  1.00 74.62           O
ATOM   3224  OG  SER A 437     -17.881   2.067  14.425  1.00 74.62           O
ATOM   3225  N   HIS A 438     -15.575   4.506  12.304  1.00 69.75           N
ATOM   3226  CA  HIS A 438     -15.877   5.919  12.443  1.00 69.75           C
ATOM   3227  C   HIS A 438     -17.365   6.150  12.187  1.00 69.75           C
ATOM   3228  CB  HIS A 438     -14.999   6.769  11.521  1.00 69.75           C
ATOM   3229  O   HIS A 438     -17.872   5.937  11.085  1.00 69.75           O
ATOM   3230  CG  HIS A 438     -15.329   8.233  11.666  1.00 69.75           C
ATOM   3231  CD2 HIS A 438     -16.097   8.988  10.823  1.00 69.75           C
ATOM   3232  ND1 HIS A 438     -14.942   9.049  12.701  1.00 69.75           N
ATOM   3233  CE1 HIS A 438     -15.465  10.269  12.488  1.00 69.75           C
ATOM   3234  NE2 HIS A 438     -16.203  10.271  11.371  1.00 69.75           N
ATOM   3235  N   THR A 439     -18.066   6.641  13.199  1.00 70.31           N
ATOM   3236  CA  THR A 439     -19.318   7.358  13.001  1.00 70.31           C
ATOM   3237  C   THR A 439     -19.055   8.853  13.176  1.00 70.31           C
ATOM   3238  CB  THR A 439     -20.428   6.813  13.908  1.00 70.31           C
ATOM   3239  O   THR A 439     -18.352   9.272  14.097  1.00 70.31           O
ATOM   3240  CG2 THR A 439     -20.619   5.300  13.778  1.00 70.31           C
ATOM   3241  OG1 THR A 439     -20.178   7.076  15.254  1.00 70.31           O
ATOM   3242  N   GLY A 440     -19.639   9.681  12.304  1.00 65.44           N
ATOM   3243  CA  GLY A 440     -19.670  11.138  12.500  1.00 65.44           C
ATOM   3244  C   GLY A 440     -20.543  11.564  13.692  1.00 65.44           C
ATOM   3245  O   GLY A 440     -20.707  12.753  13.949  1.00 65.44           O
ATOM   3246  N   ASP A 441     -21.129  10.594  14.399  1.00 73.44           N
ATOM   3247  CA  ASP A 441     -21.954  10.772  15.581  1.00 73.44           C
ATOM   3248  C   ASP A 441     -21.080  10.680  16.835  1.00 73.44           C
ATOM   3249  CB  ASP A 441     -23.068   9.716  15.565  1.00 73.44           C
ATOM   3250  O   ASP A 441     -20.668   9.601  17.261  1.00 73.44           O
ATOM   3251  CG  ASP A 441     -24.075   9.866  16.707  1.00 73.44           C
ATOM   3252  OD1 ASP A 441     -23.896  10.771  17.557  1.00 73.44           O
ATOM   3253  OD2 ASP A 441     -25.044   9.068  16.685  1.00 73.44           O
ATOM   3254  N   VAL A 442     -20.811  11.835  17.440  1.00 69.38           N
ATOM   3255  CA  VAL A 442     -19.984  11.958  18.647  1.00 69.38           C
ATOM   3256  C   VAL A 442     -20.498  11.076  19.792  1.00 69.38           C
ATOM   3257  CB  VAL A 442     -19.930  13.436  19.069  1.00 69.38           C
ATOM   3258  O   VAL A 442     -19.688  10.542  20.548  1.00 69.38           O
ATOM   3259  CG1 VAL A 442     -19.236  13.649  20.413  1.00 69.38           C
ATOM   3260  CG2 VAL A 442     -19.184  14.272  18.015  1.00 69.38           C
ATOM   3261  N   LEU A 443     -21.814  10.853  19.889  1.00 70.56           N
ATOM   3262  CA  LEU A 443     -22.420  10.090  20.986  1.00 70.56           C
ATOM   3263  C   LEU A 443     -22.072   8.596  20.942  1.00 70.56           C
ATOM   3264  CB  LEU A 443     -23.947  10.275  20.950  1.00 70.56           C
ATOM   3265  O   LEU A 443     -22.131   7.921  21.967  1.00 70.56           O
ATOM   3266  CG  LEU A 443     -24.425  11.723  21.150  1.00 70.56           C
ATOM   3267  CD1 LEU A 443     -25.947  11.784  21.002  1.00 70.56           C
ATOM   3268  CD2 LEU A 443     -24.061  12.263  22.534  1.00 70.56           C
ATOM   3269  N   LYS A 444     -21.685   8.075  19.774  1.00 72.12           N
ATOM   3270  CA  LYS A 444     -21.288   6.670  19.594  1.00 72.12           C
ATOM   3271  C   LYS A 444     -19.812   6.418  19.864  1.00 72.12           C
ATOM   3272  CB  LYS A 444     -21.635   6.227  18.180  1.00 72.12           C
ATOM   3273  O   LYS A 444     -19.376   5.272  19.871  1.00 72.12           O
ATOM   3274  CG  LYS A 444     -23.146   6.160  17.984  1.00 72.12           C
ATOM   3275  CD  LYS A 444     -23.425   5.631  16.585  1.00 72.12           C
ATOM   3276  CE  LYS A 444     -24.932   5.608  16.384  1.00 72.12           C
ATOM   3277  NZ  LYS A 444     -25.249   5.067  15.048  1.00 72.12           N
ATOM   3278  N   MET A 445     -19.030   7.460  20.123  1.00 70.69           N
ATOM   3279  CA  MET A 445     -17.601   7.313  20.373  1.00 70.69           C
ATOM   3280  C   MET A 445     -17.305   6.410  21.579  1.00 70.69           C
ATOM   3281  CB  MET A 445     -17.028   8.704  20.601  1.00 70.69           C
ATOM   3282  O   MET A 445     -16.336   5.658  21.553  1.00 70.69           O
ATOM   3283  CG  MET A 445     -15.528   8.642  20.899  1.00 70.69           C
ATOM   3284  SD  MET A 445     -14.895  10.123  21.671  1.00 70.69           S
ATOM   3285  CE  MET A 445     -15.870  10.107  23.221  1.00 70.69           C
ATOM   3286  N   TYR A 446     -18.116   6.461  22.639  1.00 68.25           N
ATOM   3287  CA  TYR A 446     -17.916   5.581  23.794  1.00 68.25           C
ATOM   3288  C   TYR A 446     -18.076   4.102  23.424  1.00 68.25           C
ATOM   3289  CB  TYR A 446     -18.876   5.973  24.918  1.00 68.25           C
ATOM   3290  O   TYR A 446     -17.303   3.275  23.909  1.00 68.25           O
ATOM   3291  CG  TYR A 446     -18.546   7.311  25.548  1.00 68.25           C
ATOM   3292  CD1 TYR A 446     -17.486   7.403  26.470  1.00 68.25           C
ATOM   3293  CD2 TYR A 446     -19.302   8.455  25.229  1.00 68.25           C
ATOM   3294  CE1 TYR A 446     -17.194   8.633  27.089  1.00 68.25           C
ATOM   3295  CE2 TYR A 446     -18.992   9.689  25.828  1.00 68.25           C
ATOM   3296  OH  TYR A 446     -17.648  10.977  27.343  1.00 68.25           O
ATOM   3297  CZ  TYR A 446     -17.938   9.786  26.757  1.00 68.25           C
ATOM   3298  N   ASP A 447     -19.006   3.784  22.520  1.00 72.38           N
ATOM   3299  CA  ASP A 447     -19.172   2.431  21.986  1.00 72.38           C
ATOM   3300  C   ASP A 447     -17.960   2.033  21.128  1.00 72.38           C
ATOM   3301  CB  ASP A 447     -20.471   2.321  21.164  1.00 72.38           C
ATOM   3302  O   ASP A 447     -17.441   0.929  21.271  1.00 72.38           O
ATOM   3303  CG  ASP A 447     -21.762   2.571  21.954  1.00 72.38           C
ATOM   3304  OD1 ASP A 447     -21.762   2.362  23.188  1.00 72.38           O
ATOM   3305  OD2 ASP A 447     -22.768   2.931  21.297  1.00 72.38           O
ATOM   3306  N   GLU A 448     -17.450   2.945  20.291  1.00 70.19           N
ATOM   3307  CA  GLU A 448     -16.243   2.723  19.478  1.00 70.19           C
ATOM   3308  C   GLU A 448     -15.001   2.458  20.357  1.00 70.19           C
ATOM   3309  CB  GLU A 448     -15.989   3.939  18.561  1.00 70.19           C
ATOM   3310  O   GLU A 448     -14.235   1.527  20.108  1.00 70.19           O
ATOM   3311  CG  GLU A 448     -17.075   4.205  17.496  1.00 70.19           C
ATOM   3312  CD  GLU A 448     -16.879   5.544  16.750  1.00 70.19           C
ATOM   3313  OE1 GLU A 448     -17.742   5.930  15.918  1.00 70.19           O
ATOM   3314  OE2 GLU A 448     -15.871   6.251  16.997  1.00 70.19           O
ATOM   3315  N   LEU A 449     -14.813   3.226  21.436  1.00 68.38           N
ATOM   3316  CA  LEU A 449     -13.721   3.018  22.397  1.00 68.38           C
ATOM   3317  C   LEU A 449     -13.873   1.699  23.165  1.00 68.38           C
ATOM   3318  CB  LEU A 449     -13.676   4.197  23.383  1.00 68.38           C
ATOM   3319  O   LEU A 449     -12.879   1.013  23.417  1.00 68.38           O
ATOM   3320  CG  LEU A 449     -13.177   5.520  22.778  1.00 68.38           C
ATOM   3321  CD1 LEU A 449     -13.404   6.636  23.798  1.00 68.38           C
ATOM   3322  CD2 LEU A 449     -11.690   5.464  22.417  1.00 68.38           C
ATOM   3323  N   ALA A 450     -15.104   1.326  23.522  1.00 73.69           N
ATOM   3324  CA  ALA A 450     -15.389   0.046  24.158  1.00 73.69           C
ATOM   3325  C   ALA A 450     -15.067  -1.135  23.227  1.00 73.69           C
ATOM   3326  CB  ALA A 450     -16.850   0.031  24.620  1.00 73.69           C
ATOM   3327  O   ALA A 450     -14.523  -2.135  23.690  1.00 73.69           O
ATOM   3328  N   GLN A 451     -15.324  -1.008  21.923  1.00 74.38           N
ATOM   3329  CA  GLN A 451     -14.970  -2.023  20.927  1.00 74.38           C
ATOM   3330  C   GLN A 451     -13.451  -2.172  20.752  1.00 74.38           C
ATOM   3331  CB  GLN A 451     -15.623  -1.680  19.585  1.00 74.38           C
ATOM   3332  O   GLN A 451     -12.952  -3.296  20.731  1.00 74.38           O
ATOM   3333  CG  GLN A 451     -17.138  -1.901  19.572  1.00 74.38           C
ATOM   3334  CD  GLN A 451     -17.797  -1.366  18.303  1.00 74.38           C
ATOM   3335  NE2 GLN A 451     -19.106  -1.447  18.211  1.00 74.38           N
ATOM   3336  OE1 GLN A 451     -17.187  -0.858  17.376  1.00 74.38           O
ATOM   3337  N   ILE A 452     -12.691  -1.070  20.717  1.00 70.19           N
ATOM   3338  CA  ILE A 452     -11.214  -1.116  20.691  1.00 70.19           C
ATOM   3339  C   ILE A 452     -10.673  -1.804  21.949  1.00 70.19           C
ATOM   3340  CB  ILE A 452     -10.628   0.308  20.547  1.00 70.19           C
ATOM   3341  O   ILE A 452      -9.753  -2.622  21.887  1.00 70.19           O
ATOM   3342  CG1 ILE A 452     -10.971   0.867  19.151  1.00 70.19           C
ATOM   3343  CG2 ILE A 452      -9.097   0.318  20.751  1.00 70.19           C
ATOM   3344  CD1 ILE A 452     -10.683   2.363  18.977  1.00 70.19           C
ATOM   3345  N   ARG A 453     -11.265  -1.510  23.109  1.00 72.62           N
ATOM   3346  CA  ARG A 453     -10.914  -2.181  24.360  1.00 72.62           C
ATOM   3347  C   ARG A 453     -11.250  -3.668  24.327  1.00 72.62           C
ATOM   3348  CB  ARG A 453     -11.600  -1.455  25.516  1.00 72.62           C
ATOM   3349  O   ARG A 453     -10.435  -4.470  24.771  1.00 72.62           O
ATOM   3350  CG  ARG A 453     -11.338  -2.164  26.842  1.00 72.62           C
ATOM   3351  CD  ARG A 453     -12.020  -1.414  27.974  1.00 72.62           C
ATOM   3352  NE  ARG A 453     -11.899  -2.215  29.187  1.00 72.62           N
ATOM   3353  NH1 ARG A 453     -12.264  -0.598  30.762  1.00 72.62           N
ATOM   3354  NH2 ARG A 453     -11.626  -2.679  31.339  1.00 72.62           N
ATOM   3355  CZ  ARG A 453     -11.945  -1.815  30.427  1.00 72.62           C
ATOM   3356  N   GLN A 454     -12.409  -4.036  23.793  1.00 77.00           N
ATOM   3357  CA  GLN A 454     -12.787  -5.434  23.628  1.00 77.00           C
ATOM   3358  C   GLN A 454     -11.781  -6.170  22.735  1.00 77.00           C
ATOM   3359  CB  GLN A 454     -14.211  -5.514  23.067  1.00 77.00           C
ATOM   3360  O   GLN A 454     -11.356  -7.262  23.098  1.00 77.00           O
ATOM   3361  CG  GLN A 454     -14.671  -6.972  22.949  1.00 77.00           C
ATOM   3362  CD  GLN A 454     -16.056  -7.120  22.340  1.00 77.00           C
ATOM   3363  NE2 GLN A 454     -16.418  -8.323  21.960  1.00 77.00           N
ATOM   3364  OE1 GLN A 454     -16.830  -6.189  22.186  1.00 77.00           O
ATOM   3365  N   LEU A 455     -11.343  -5.564  21.624  1.00 73.81           N
ATOM   3366  CA  LEU A 455     -10.284  -6.121  20.776  1.00 73.81           C
ATOM   3367  C   LEU A 455      -9.003  -6.371  21.584  1.00 73.81           C
ATOM   3368  CB  LEU A 455     -10.007  -5.153  19.608  1.00 73.81           C
ATOM   3369  O   LEU A 455      -8.418  -7.445  21.507  1.00 73.81           O
ATOM   3370  CG  LEU A 455      -8.973  -5.663  18.588  1.00 73.81           C
ATOM   3371  CD1 LEU A 455      -9.510  -6.826  17.759  1.00 73.81           C
ATOM   3372  CD2 LEU A 455      -8.603  -4.537  17.625  1.00 73.81           C
ATOM   3373  N   TYR A 456      -8.584  -5.401  22.397  1.00 69.94           N
ATOM   3374  CA  TYR A 456      -7.397  -5.540  23.240  1.00 69.94           C
ATOM   3375  C   TYR A 456      -7.528  -6.659  24.285  1.00 69.94           C
ATOM   3376  CB  TYR A 456      -7.131  -4.205  23.937  1.00 69.94           C
ATOM   3377  O   TYR A 456      -6.608  -7.456  24.471  1.00 69.94           O
ATOM   3378  CG  TYR A 456      -5.871  -4.217  24.772  1.00 69.94           C
ATOM   3379  CD1 TYR A 456      -5.925  -4.248  26.178  1.00 69.94           C
ATOM   3380  CD2 TYR A 456      -4.633  -4.212  24.117  1.00 69.94           C
ATOM   3381  CE1 TYR A 456      -4.730  -4.226  26.923  1.00 69.94           C
ATOM   3382  CE2 TYR A 456      -3.434  -4.207  24.850  1.00 69.94           C
ATOM   3383  OH  TYR A 456      -2.319  -4.228  26.961  1.00 69.94           O
ATOM   3384  CZ  TYR A 456      -3.482  -4.206  26.256  1.00 69.94           C
ATOM   3385  N   GLU A 457      -8.667  -6.734  24.972  1.00 72.25           N
ATOM   3386  CA  GLU A 457      -8.925  -7.761  25.984  1.00 72.25           C
ATOM   3387  C   GLU A 457      -9.007  -9.158  25.353  1.00 72.25           C
ATOM   3388  CB  GLU A 457     -10.210  -7.427  26.766  1.00 72.25           C
ATOM   3389  O   GLU A 457      -8.405 -10.098  25.870  1.00 72.25           O
ATOM   3390  CG  GLU A 457     -10.027  -6.235  27.728  1.00 72.25           C
ATOM   3391  CD  GLU A 457     -11.297  -5.850  28.516  1.00 72.25           C
ATOM   3392  OE1 GLU A 457     -11.217  -4.890  29.334  1.00 72.25           O
ATOM   3393  OE2 GLU A 457     -12.351  -6.494  28.335  1.00 72.25           O
ATOM   3394  N   GLU A 458      -9.689  -9.302  24.214  1.00 71.38           N
ATOM   3395  CA  GLU A 458      -9.733 -10.555  23.453  1.00 71.38           C
ATOM   3396  C   GLU A 458      -8.338 -10.980  22.985  1.00 71.38           C
ATOM   3397  CB  GLU A 458     -10.691 -10.425  22.257  1.00 71.38           C
ATOM   3398  O   GLU A 458      -7.982 -12.152  23.108  1.00 71.38           O
ATOM   3399  CG  GLU A 458     -12.167 -10.465  22.691  1.00 71.38           C
ATOM   3400  CD  GLU A 458     -13.154 -10.380  21.516  1.00 71.38           C
ATOM   3401  OE1 GLU A 458     -14.377 -10.265  21.773  1.00 71.38           O
ATOM   3402  OE2 GLU A 458     -12.728 -10.494  20.347  1.00 71.38           O
ATOM   3403  N   TYR A 459      -7.517 -10.031  22.536  1.00 67.19           N
ATOM   3404  CA  TYR A 459      -6.132 -10.278  22.151  1.00 67.19           C
ATOM   3405  C   TYR A 459      -5.282 -10.791  23.324  1.00 67.19           C
ATOM   3406  CB  TYR A 459      -5.561  -8.990  21.552  1.00 67.19           C
ATOM   3407  O   TYR A 459      -4.634 -11.833  23.208  1.00 67.19           O
ATOM   3408  CG  TYR A 459      -4.074  -9.051  21.318  1.00 67.19           C
ATOM   3409  CD1 TYR A 459      -3.202  -8.370  22.189  1.00 67.19           C
ATOM   3410  CD2 TYR A 459      -3.570  -9.811  20.248  1.00 67.19           C
ATOM   3411  CE1 TYR A 459      -1.816  -8.406  21.963  1.00 67.19           C
ATOM   3412  CE2 TYR A 459      -2.183  -9.867  20.035  1.00 67.19           C
ATOM   3413  OH  TYR A 459       0.019  -9.118  20.606  1.00 67.19           O
ATOM   3414  CZ  TYR A 459      -1.309  -9.136  20.872  1.00 67.19           C
ATOM   3415  N   ILE A 460      -5.324 -10.121  24.482  1.00 64.88           N
ATOM   3416  CA  ILE A 460      -4.606 -10.577  25.683  1.00 64.88           C
ATOM   3417  C   ILE A 460      -5.083 -11.962  26.116  1.00 64.88           C
ATOM   3418  CB  ILE A 460      -4.758  -9.565  26.840  1.00 64.88           C
ATOM   3419  O   ILE A 460      -4.262 -12.818  26.451  1.00 64.88           O
ATOM   3420  CG1 ILE A 460      -3.893  -8.331  26.524  1.00 64.88           C
ATOM   3421  CG2 ILE A 460      -4.345 -10.175  28.201  1.00 64.88           C
ATOM   3422  CD1 ILE A 460      -3.923  -7.269  27.623  1.00 64.88           C
ATOM   3423  N   ASN A 461      -6.396 -12.189  26.132  1.00 66.69           N
ATOM   3424  CA  ASN A 461      -6.963 -13.460  26.566  1.00 66.69           C
ATOM   3425  C   ASN A 461      -6.538 -14.605  25.639  1.00 66.69           C
ATOM   3426  CB  ASN A 461      -8.488 -13.329  26.657  1.00 66.69           C
ATOM   3427  O   ASN A 461      -6.183 -15.672  26.134  1.00 66.69           O
ATOM   3428  CG  ASN A 461      -8.941 -12.471  27.826  1.00 66.69           C
ATOM   3429  ND2 ASN A 461     -10.109 -11.882  27.731  1.00 66.69           N
ATOM   3430  OD1 ASN A 461      -8.288 -12.338  28.849  1.00 66.69           O
ATOM   3431  N   ASN A 462      -6.483 -14.371  24.325  1.00 64.06           N
ATOM   3432  CA  ASN A 462      -5.948 -15.338  23.368  1.00 64.06           C
ATOM   3433  C   ASN A 462      -4.476 -15.663  23.648  1.00 64.06           C
ATOM   3434  CB  ASN A 462      -6.096 -14.783  21.950  1.00 64.06           C
ATOM   3435  O   ASN A 462      -4.119 -16.837  23.739  1.00 64.06           O
ATOM   3436  CG  ASN A 462      -7.497 -14.862  21.389  1.00 64.06           C
ATOM   3437  ND2 ASN A 462      -7.668 -14.218  20.262  1.00 64.06           N
ATOM   3438  OD1 ASN A 462      -8.395 -15.523  21.891  1.00 64.06           O
ATOM   3439  N   LEU A 463      -3.629 -14.647  23.859  1.00 58.25           N
ATOM   3440  CA  LEU A 463      -2.218 -14.861  24.204  1.00 58.25           C
ATOM   3441  C   LEU A 463      -2.060 -15.685  25.493  1.00 58.25           C
ATOM   3442  CB  LEU A 463      -1.510 -13.505  24.368  1.00 58.25           C
ATOM   3443  O   LEU A 463      -1.209 -16.573  25.577  1.00 58.25           O
ATOM   3444  CG  LEU A 463      -1.261 -12.712  23.074  1.00 58.25           C
ATOM   3445  CD1 LEU A 463      -0.620 -11.381  23.466  1.00 58.25           C
ATOM   3446  CD2 LEU A 463      -0.312 -13.440  22.120  1.00 58.25           C
ATOM   3447  N   GLN A 464      -2.895 -15.420  26.500  1.00 55.88           N
ATOM   3448  CA  GLN A 464      -2.877 -16.150  27.769  1.00 55.88           C
ATOM   3449  C   GLN A 464      -3.396 -17.588  27.633  1.00 55.88           C
ATOM   3450  CB  GLN A 464      -3.692 -15.383  28.817  1.00 55.88           C
ATOM   3451  O   GLN A 464      -2.825 -18.501  28.231  1.00 55.88           O
ATOM   3452  CG  GLN A 464      -2.987 -14.097  29.269  1.00 55.88           C
ATOM   3453  CD  GLN A 464      -3.786 -13.319  30.309  1.00 55.88           C
ATOM   3454  NE2 GLN A 464      -3.330 -12.148  30.693  1.00 55.88           N
ATOM   3455  OE1 GLN A 464      -4.801 -13.741  30.837  1.00 55.88           O
ATOM   3456  N   ALA A 465      -4.445 -17.814  26.841  1.00 56.28           N
ATOM   3457  CA  ALA A 465      -5.000 -19.141  26.590  1.00 56.28           C
ATOM   3458  C   ALA A 465      -4.021 -20.036  25.817  1.00 56.28           C
ATOM   3459  CB  ALA A 465      -6.315 -18.973  25.833  1.00 56.28           C
ATOM   3460  O   ALA A 465      -3.813 -21.193  26.188  1.00 56.28           O
ATOM   3461  N   MET A 466      -3.336 -19.478  24.816  1.00 48.09           N
ATOM   3462  CA  MET A 466      -2.266 -20.166  24.088  1.00 48.09           C
ATOM   3463  C   MET A 466      -1.100 -20.552  25.013  1.00 48.09           C
ATOM   3464  CB  MET A 466      -1.774 -19.272  22.943  1.00 48.09           C
ATOM   3465  O   MET A 466      -0.529 -21.633  24.874  1.00 48.09           O
ATOM   3466  CG  MET A 466      -2.820 -19.130  21.830  1.00 48.09           C
ATOM   3467  SD  MET A 466      -2.341 -17.972  20.520  1.00 48.09           S
ATOM   3468  CE  MET A 466      -1.065 -18.946  19.674  1.00 48.09           C
ATOM   3469  N   ALA A 467      -0.787 -19.725  26.017  1.00 44.75           N
ATOM   3470  CA  ALA A 467       0.223 -20.048  27.027  1.00 44.75           C
ATOM   3471  C   ALA A 467      -0.218 -21.156  28.005  1.00 44.75           C
ATOM   3472  CB  ALA A 467       0.599 -18.758  27.766  1.00 44.75           C
ATOM   3473  O   ALA A 467       0.632 -21.839  28.578  1.00 44.75           O
ATOM   3474  N   ALA A 468      -1.526 -21.345  28.201  1.00 40.03           N
ATOM   3475  CA  ALA A 468      -2.088 -22.323  29.132  1.00 40.03           C
ATOM   3476  C   ALA A 468      -2.364 -23.706  28.502  1.00 40.03           C
ATOM   3477  CB  ALA A 468      -3.347 -21.704  29.753  1.00 40.03           C
ATOM   3478  O   ALA A 468      -2.425 -24.695  29.231  1.00 40.03           O
ATOM   3479  N   GLY A 469      -2.516 -23.796  27.173  1.00 36.44           N
ATOM   3480  CA  GLY A 469      -2.906 -25.025  26.459  1.00 36.44           C
ATOM   3481  C   GLY A 469      -1.768 -25.906  25.909  1.00 36.44           C
ATOM   3482  O   GLY A 469      -2.020 -27.018  25.445  1.00 36.44           O
ATOM   3483  N   GLY A 470      -0.510 -25.456  25.949  1.00 36.25           N
ATOM   3484  CA  GLY A 470       0.613 -26.116  25.267  1.00 36.25           C
ATOM   3485  C   GLY A 470       1.251 -27.299  26.009  1.00 36.25           C
ATOM   3486  O   GLY A 470       2.330 -27.167  26.579  1.00 36.25           O
ATOM   3487  N   SER A 471       0.639 -28.486  25.937  1.00 31.16           N
ATOM   3488  CA  SER A 471       1.298 -29.782  26.193  1.00 31.16           C
ATOM   3489  C   SER A 471       1.679 -30.450  24.861  1.00 31.16           C
ATOM   3490  CB  SER A 471       0.425 -30.676  27.089  1.00 31.16           C
ATOM   3491  O   SER A 471       1.145 -31.495  24.493  1.00 31.16           O
ATOM   3492  OG  SER A 471       0.918 -32.005  27.120  1.00 31.16           O
ATOM   3493  N   GLY A 472       2.597 -29.849  24.108  1.00 31.97           N
ATOM   3494  CA  GLY A 472       3.103 -30.401  22.851  1.00 31.97           C
ATOM   3495  C   GLY A 472       4.350 -29.639  22.426  1.00 31.97           C
ATOM   3496  O   GLY A 472       4.317 -28.421  22.331  1.00 31.97           O
ATOM   3497  N   GLY A 473       5.476 -30.338  22.287  1.00 36.00           N
ATOM   3498  CA  GLY A 473       6.806 -29.736  22.189  1.00 36.00           C
ATOM   3499  C   GLY A 473       6.989 -28.775  21.013  1.00 36.00           C
ATOM   3500  O   GLY A 473       6.832 -29.167  19.861  1.00 36.00           O
ATOM   3501  N   GLY A 474       7.424 -27.556  21.334  1.00 35.41           N
ATOM   3502  CA  GLY A 474       7.871 -26.541  20.381  1.00 35.41           C
ATOM   3503  C   GLY A 474       7.343 -25.162  20.762  1.00 35.41           C
ATOM   3504  O   GLY A 474       6.255 -24.807  20.344  1.00 35.41           O
ATOM   3505  N   PHE A 475       8.141 -24.403  21.521  1.00 37.97           N
ATOM   3506  CA  PHE A 475       7.881 -23.052  22.053  1.00 37.97           C
ATOM   3507  C   PHE A 475       7.102 -22.981  23.383  1.00 37.97           C
ATOM   3508  CB  PHE A 475       7.324 -22.116  20.969  1.00 37.97           C
ATOM   3509  O   PHE A 475       5.913 -23.266  23.472  1.00 37.97           O
ATOM   3510  CG  PHE A 475       7.541 -20.652  21.271  1.00 37.97           C
ATOM   3511  CD1 PHE A 475       6.486 -19.861  21.761  1.00 37.97           C
ATOM   3512  CD2 PHE A 475       8.804 -20.075  21.041  1.00 37.97           C
ATOM   3513  CE1 PHE A 475       6.693 -18.492  22.008  1.00 37.97           C
ATOM   3514  CE2 PHE A 475       9.011 -18.709  21.296  1.00 37.97           C
ATOM   3515  CZ  PHE A 475       7.954 -17.917  21.776  1.00 37.97           C
ATOM   3516  N   SER A 476       7.804 -22.570  24.445  1.00 40.56           N
ATOM   3517  CA  SER A 476       7.244 -22.318  25.777  1.00 40.56           C
ATOM   3518  C   SER A 476       7.022 -20.815  25.963  1.00 40.56           C
ATOM   3519  CB  SER A 476       8.191 -22.880  26.843  1.00 40.56           C
ATOM   3520  O   SER A 476       7.953 -20.059  26.236  1.00 40.56           O
ATOM   3521  OG  SER A 476       7.778 -22.530  28.152  1.00 40.56           O
ATOM   3522  N   LEU A 477       5.767 -20.372  25.872  1.00 39.44           N
ATOM   3523  CA  LEU A 477       5.354 -18.993  26.181  1.00 39.44           C
ATOM   3524  C   LEU A 477       5.706 -18.574  27.618  1.00 39.44           C
ATOM   3525  CB  LEU A 477       3.838 -18.874  25.938  1.00 39.44           C
ATOM   3526  O   LEU A 477       5.924 -17.395  27.881  1.00 39.44           O
ATOM   3527  CG  LEU A 477       3.513 -18.391  24.512  1.00 39.44           C
ATOM   3528  CD1 LEU A 477       2.177 -18.946  24.031  1.00 39.44           C
ATOM   3529  CD2 LEU A 477       3.444 -16.864  24.470  1.00 39.44           C
ATOM   3530  N   SER A 478       5.822 -19.530  28.545  1.00 40.75           N
ATOM   3531  CA  SER A 478       6.299 -19.262  29.906  1.00 40.75           C
ATOM   3532  C   SER A 478       7.781 -18.865  29.946  1.00 40.75           C
ATOM   3533  CB  SER A 478       6.013 -20.458  30.819  1.00 40.75           C
ATOM   3534  O   SER A 478       8.163 -18.023  30.757  1.00 40.75           O
ATOM   3535  OG  SER A 478       6.866 -21.561  30.580  1.00 40.75           O
ATOM   3536  N   GLU A 479       8.599 -19.398  29.034  1.00 42.72           N
ATOM   3537  CA  GLU A 479      10.003 -19.011  28.866  1.00 42.72           C
ATOM   3538  C   GLU A 479      10.122 -17.670  28.141  1.00 42.72           C
ATOM   3539  CB  GLU A 479      10.788 -20.097  28.114  1.00 42.72           C
ATOM   3540  O   GLU A 479      10.919 -16.837  28.563  1.00 42.72           O
ATOM   3541  CG  GLU A 479      10.995 -21.355  28.971  1.00 42.72           C
ATOM   3542  CD  GLU A 479      11.684 -22.505  28.218  1.00 42.72           C
ATOM   3543  OE1 GLU A 479      12.129 -23.444  28.915  1.00 42.72           O
ATOM   3544  OE2 GLU A 479      11.708 -22.486  26.968  1.00 42.72           O
ATOM   3545  N   TRP A 480       9.287 -17.407  27.129  1.00 50.25           N
ATOM   3546  CA  TRP A 480       9.210 -16.094  26.476  1.00 50.25           C
ATOM   3547  C   TRP A 480       8.766 -14.998  27.454  1.00 50.25           C
ATOM   3548  CB  TRP A 480       8.276 -16.159  25.267  1.00 50.25           C
ATOM   3549  O   TRP A 480       9.474 -14.005  27.628  1.00 50.25           O
ATOM   3550  CG  TRP A 480       7.996 -14.829  24.636  1.00 50.25           C
ATOM   3551  CD1 TRP A 480       8.779 -14.192  23.734  1.00 50.25           C
ATOM   3552  CD2 TRP A 480       6.853 -13.946  24.863  1.00 50.25           C
ATOM   3553  CE2 TRP A 480       7.002 -12.794  24.035  1.00 50.25           C
ATOM   3554  CE3 TRP A 480       5.696 -14.015  25.673  1.00 50.25           C
ATOM   3555  NE1 TRP A 480       8.191 -12.994  23.372  1.00 50.25           N
ATOM   3556  CH2 TRP A 480       4.897 -11.878  24.794  1.00 50.25           C
ATOM   3557  CZ2 TRP A 480       6.044 -11.773  23.991  1.00 50.25           C
ATOM   3558  CZ3 TRP A 480       4.728 -12.992  25.638  1.00 50.25           C
ATOM   3559  N   TRP A 481       7.669 -15.212  28.190  1.00 42.78           N
ATOM   3560  CA  TRP A 481       7.210 -14.290  29.230  1.00 42.78           C
ATOM   3561  C   TRP A 481       8.275 -14.114  30.308  1.00 42.78           C
ATOM   3562  CB  TRP A 481       5.901 -14.783  29.860  1.00 42.78           C
ATOM   3563  O   TRP A 481       8.516 -12.998  30.746  1.00 42.78           O
ATOM   3564  CG  TRP A 481       5.323 -13.848  30.885  1.00 42.78           C
ATOM   3565  CD1 TRP A 481       5.280 -14.047  32.223  1.00 42.78           C
ATOM   3566  CD2 TRP A 481       4.693 -12.551  30.656  1.00 42.78           C
ATOM   3567  CE2 TRP A 481       4.276 -12.020  31.913  1.00 42.78           C
ATOM   3568  CE3 TRP A 481       4.422 -11.778  29.510  1.00 42.78           C
ATOM   3569  NE1 TRP A 481       4.659 -12.972  32.834  1.00 42.78           N
ATOM   3570  CH2 TRP A 481       3.363 -10.039  30.864  1.00 42.78           C
ATOM   3571  CZ2 TRP A 481       3.611 -10.790  32.027  1.00 42.78           C
ATOM   3572  CZ3 TRP A 481       3.773 -10.534  29.613  1.00 42.78           C
ATOM   3573  N   ALA A 482       8.975 -15.176  30.716  1.00 47.72           N
ATOM   3574  CA  ALA A 482      10.099 -15.061  31.641  1.00 47.72           C
ATOM   3575  C   ALA A 482      11.290 -14.287  31.043  1.00 47.72           C
ATOM   3576  CB  ALA A 482      10.512 -16.455  32.119  1.00 47.72           C
ATOM   3577  O   ALA A 482      11.950 -13.576  31.804  1.00 47.72           O
ATOM   3578  N   SER A 483      11.519 -14.371  29.728  1.00 44.16           N
ATOM   3579  CA  SER A 483      12.623 -13.720  29.006  1.00 44.16           C
ATOM   3580  C   SER A 483      12.446 -12.217  28.797  1.00 44.16           C
ATOM   3581  CB  SER A 483      12.867 -14.395  27.649  1.00 44.16           C
ATOM   3582  O   SER A 483      13.444 -11.507  28.684  1.00 44.16           O
ATOM   3583  OG  SER A 483      11.941 -13.992  26.661  1.00 44.16           O
ATOM   3584  N   LEU A 484      11.205 -11.717  28.803  1.00 40.16           N
ATOM   3585  CA  LEU A 484      10.942 -10.281  28.776  1.00 40.16           C
ATOM   3586  C   LEU A 484      11.569  -9.621  30.008  1.00 40.16           C
ATOM   3587  CB  LEU A 484       9.428 -10.015  28.699  1.00 40.16           C
ATOM   3588  O   LEU A 484      11.423 -10.107  31.139  1.00 40.16           O
ATOM   3589  CG  LEU A 484       8.754 -10.442  27.381  1.00 40.16           C
ATOM   3590  CD1 LEU A 484       7.251 -10.195  27.495  1.00 40.16           C
ATOM   3591  CD2 LEU A 484       9.285  -9.670  26.173  1.00 40.16           C
ATOM   3592  N   ASP A 485      12.265  -8.502  29.814  1.00 42.69           N
ATOM   3593  CA  ASP A 485      12.789  -7.751  30.947  1.00 42.69           C
ATOM   3594  C   ASP A 485      11.637  -7.169  31.790  1.00 42.69           C
ATOM   3595  CB  ASP A 485      13.913  -6.774  30.528  1.00 42.69           C
ATOM   3596  O   ASP A 485      10.461  -7.163  31.407  1.00 42.69           O
ATOM   3597  CG  ASP A 485      13.523  -5.314  30.266  1.00 42.69           C
ATOM   3598  OD1 ASP A 485      12.350  -4.958  30.477  1.00 42.69           O
ATOM   3599  OD2 ASP A 485      14.428  -4.520  29.958  1.00 42.69           O
ATOM   3600  N   GLN A 486      11.961  -6.701  32.991  1.00 37.44           N
ATOM   3601  CA  GLN A 486      10.951  -6.203  33.916  1.00 37.44           C
ATOM   3602  C   GLN A 486      10.246  -4.933  33.402  1.00 37.44           C
ATOM   3603  CB  GLN A 486      11.613  -6.032  35.288  1.00 37.44           C
ATOM   3604  O   GLN A 486       9.082  -4.744  33.729  1.00 37.44           O
ATOM   3605  CG  GLN A 486      10.613  -6.136  36.447  1.00 37.44           C
ATOM   3606  CD  GLN A 486      11.303  -6.270  37.804  1.00 37.44           C
ATOM   3607  NE2 GLN A 486      10.553  -6.448  38.869  1.00 37.44           N
ATOM   3608  OE1 GLN A 486      12.512  -6.239  37.952  1.00 37.44           O
CONECT 3600 3601 3594
CONECT 3601 3600 3603 3602
CONECT 3602 3601 3604
CONECT 3603 3601 3605
CONECT 3604 3602
CONECT 3605 3603 3606
CONECT 3606 3605 3608 3607
CONECT 3607 3606
CONECT 3608 3606
END
