# Supplementary material for: Pleomorphic viruses establish stable relationship with marine hyperthermophilic archaea
Source: ISME J. 2024 Jan 23;18(1):wrae008. doi: 10.1093/ismejo/wrae008 (PMC10919331; doi:10.1093/ismejo/wrae008)
Supplement: SI_Data_3_wrae008 [file si_data_3_wrae008.zip › GahPV1.pdb]

HEADER                                            01-JUN-22                     
TITLE     ALPHAFOLD MONOMER V2.0 PREDICTION FOR UNCHARACTERIZED PROTEIN         
TITLE    2 (A0A0F7DC84)                                                         
COMPND    MOL_ID: 1;                                                            
COMPND   2 MOLECULE: UNCHARACTERIZED PROTEIN;                                   
COMPND   3 CHAIN: A                                                             
SOURCE    MOL_ID: 1;                                                            
SOURCE   2 ORGANISM_SCIENTIFIC: GEOGLOBUS AHANGARI;                             
SOURCE   3 ORGANISM_TAXID: 113653                                               
REMARK   1                                                                      
REMARK   1 REFERENCE 1                                                          
REMARK   1  AUTH   JOHN JUMPER, RICHARD EVANS, ALEXANDER PRITZEL, TIM GREEN,    
REMARK   1  AUTH 2 MICHAEL FIGURNOV, OLAF RONNEBERGER, KATHRYN TUNYASUVUNAKOOL, 
REMARK   1  AUTH 3 RUSS BATES, AUGUSTIN ZIDEK, ANNA POTAPENKO, ALEX BRIDGLAND,  
REMARK   1  AUTH 4 CLEMENS MEYER, SIMON A A KOHL, ANDREW J BALLARD,             
REMARK   1  AUTH 5 ANDREW COWIE, BERNARDINO ROMERA-PAREDES, STANISLAV NIKOLOV,  
REMARK   1  AUTH 6 RISHUB JAIN, JONAS ADLER, TREVOR BACK, STIG PETERSEN,        
REMARK   1  AUTH 7 DAVID REIMAN, ELLEN CLANCY, MICHAL ZIELINSKI,                
REMARK   1  AUTH 8 MARTIN STEINEGGER, MICHALINA PACHOLSKA, TAMAS BERGHAMMER,    
REMARK   1  AUTH 9 DAVID SILVER, ORIOL VINYALS, ANDREW W SENIOR,                
REMARK   1  AUTH10 KORAY KAVUKCUOGLU, PUSHMEET KOHLI, DEMIS HASSABIS            
REMARK   1  TITL   HIGHLY ACCURATE PROTEIN STRUCTURE PREDICTION WITH ALPHAFOLD  
REMARK   1  REF    NATURE                        V. 596   583 2021              
REMARK   1  REFN                   ISSN 0028-0836                               
REMARK   1  PMID   34265844                                                     
REMARK   1  DOI    10.1038/s41586-021-03819-2                                   
REMARK   1                                                                      
REMARK   1 DISCLAIMERS                                                          
REMARK   1 ALPHAFOLD DATA, COPYRIGHT (2021) DEEPMIND TECHNOLOGIES LIMITED. THE  
REMARK   1 INFORMATION PROVIDED IS THEORETICAL MODELLING ONLY AND CAUTION SHOULD
REMARK   1 BE EXERCISED IN ITS USE. IT IS PROVIDED "AS-IS" WITHOUT ANY WARRANTY 
REMARK   1 OF ANY KIND, WHETHER EXPRESSED OR IMPLIED. NO WARRANTY IS GIVEN THAT 
REMARK   1 USE OF THE INFORMATION SHALL NOT INFRINGE THE RIGHTS OF ANY THIRD    
REMARK   1 PARTY. THE INFORMATION IS NOT INTENDED TO BE A SUBSTITUTE FOR        
REMARK   1 PROFESSIONAL MEDICAL ADVICE, DIAGNOSIS, OR TREATMENT, AND DOES NOT   
REMARK   1 CONSTITUTE MEDICAL OR OTHER PROFESSIONAL ADVICE. IT IS AVAILABLE FOR 
REMARK   1 ACADEMIC AND COMMERCIAL PURPOSES, UNDER CC-BY 4.0 LICENCE.           
DBREF  XXXX A    1   515  UNP    A0A0F7DC84 A0A0F7DC84_9EURY     1    515       
SEQRES   1 A  515  MET SER ASP LYS ARG LYS ALA VAL MET ALA ALA LEU MET
SEQRES   2 A  515  LEU THR MET LEU ILE GLY GLN THR VAL ALA VAL PRO LEU
SEQRES   3 A  515  VAL LEU PRO LEU ILE ALA ALA GLY PHE VAL ALA SER THR
SEQRES   4 A  515  VAL PHE GLY TYR TRP LEU GLY ILE LEU ASP SER GLU ASN
SEQRES   5 A  515  TYR GLN GLU LEU ILE ASP ASP LEU GLN ALA GLN LEU THR
SEQRES   6 A  515  SER ASN THR ILE GLN ASN ASP ILE ASP THR ARG LEU TYR
SEQRES   7 A  515  LEU GLN GLU ILE TYR ALA ARG ASP ASN ASN ILE ILE SER
SEQRES   8 A  515  LEU GLY GLN ASP LEU LEU LYS TYR SER GLU ASN TYR ALA
SEQRES   9 A  515  TRP ALA LEU ALA LYS TYR ASN ALA LEU LYS VAL ILE ASP
SEQRES  10 A  515  TYR GLU LEU THR GLN ASN GLY SER ASP PHE VAL THR ALA
SEQRES  11 A  515  LYS THR LEU ALA LYS GLN LYS ALA HIS GLU ALA VAL TYR
SEQRES  12 A  515  ASN TYR TYR LEU ASN LEU THR LYS ASN ILE ILE ALA LEU
SEQRES  13 A  515  ALA ASN GLU SER ALA GLU LEU VAL ASN TYR SER VAL GLY
SEQRES  14 A  515  TYR TYR VAL GLN ASN ILE GLY VAL SER ASP ILE VAL ILE
SEQRES  15 A  515  ASP VAL VAL ASP THR GLN ILE GLY GLN VAL SER THR GLU
SEQRES  16 A  515  THR VAL ASP LYS VAL GLU TYR HIS PRO SER TRP ASN GLN
SEQRES  17 A  515  LYS VAL LEU ALA PHE ARG TRP VAL ASN GLY ASN LEU ASN
SEQRES  18 A  515  LEU ASN GLN GLU ASN TRP VAL LYS ASP TYR LEU VAL ILE
SEQRES  19 A  515  ARG THR SER THR VAL THR VAL LEU GLY ASP THR TYR SER
SEQRES  20 A  515  ILE LYS ARG PRO PHE ALA TRP PHE THR TYR ASN GLY TYR
SEQRES  21 A  515  ASN ASN GLY ASN TRP TYR LEU ALA THR ILE THR VAL VAL
SEQRES  22 A  515  PHE ASN GLY THR GLU THR VAL TYR ASP PHE ASN GLN TYR
SEQRES  23 A  515  GLN THR ILE LEU ASN GLN ILE ASP SER GLU TYR ASN MET
SEQRES  24 A  515  VAL ASN ALA ASN ILE ASP ALA TYR ILE ASP GLY LEU ALA
SEQRES  25 A  515  GLN ASP TYR VAL ASN GLN TRP ASN ILE THR ALA LEU ILE
SEQRES  26 A  515  ASP PRO TYR ILE LEU ALA SER MET LEU ASN ASN ASP LEU
SEQRES  27 A  515  ASN GLN THR GLY TYR TYR GLY TYR ALA SER ALA GLU LEU
SEQRES  28 A  515  ALA LEU MET GLY LEU ASN THR THR GLY ILE ASN LYS THR
SEQRES  29 A  515  ILE ASN ILE THR VAL TYR ASP ALA ASN GLY ASN ALA THR
SEQRES  30 A  515  THR LEU GLU GLY TRP LEU PHE THR ASP TRP THR GLY THR
SEQRES  31 A  515  LEU GLU SER GLY GLN ASN TYR THR ALA ASP SER ASN TYR
SEQRES  32 A  515  LEU TRP PHE PHE VAL SER ASP GLY GLY LEU TYR ASP LEU
SEQRES  33 A  515  LYS GLY TYR ASN PHE THR VAL GLY ALA ILE LYS ASP TRP
SEQRES  34 A  515  GLN GLY ASN GLU LEU THR ASN VAL THR LEU THR ARG TYR
SEQRES  35 A  515  VAL SER HIS SER GLY ASP VAL LEU LYS MET TYR ASP GLU
SEQRES  36 A  515  LEU ALA GLN ILE ARG GLN LEU TYR GLU GLU TYR ILE ASN
SEQRES  37 A  515  ASN LEU GLN ALA MET ALA ALA GLY GLY SER GLY GLY GLY
SEQRES  38 A  515  SER SER LEU SER GLU TRP TRP ALA SER LEU ASP GLN ALA
SEQRES  39 A  515  ALA LYS ILE GLY ILE ILE ALA ILE GLY ALA VAL GLY VAL
SEQRES  40 A  515  TYR ALA ILE LEU GLY ARG ARG ARG
HELIX    1   1 TRP A   44  LEU A   45  1                                   2
HELIX    2   2 TYR A   53  GLN A   63  1                                  11
HELIX    3   3 THR A   68  LEU A   96  1                                  29
HELIX    4   4 LEU A   97  TYR A   99  1                                   3
HELIX    5   5 SER A  100  ASN A  123  1                                  24
HELIX    6   6 PHE A  127  ILE A  175  1                                  49
HELIX    7   7 PHE A  283  VAL A  300  1                                  18
HELIX    8   8 ASN A  301  ASN A  303  1                                   3
HELIX    9   9 ILE A  304  ASP A  309  1                                   6
HELIX   10  10 GLN A  313  TYR A  315  1                                   3
HELIX   11  11 VAL A  316  GLN A  318  1                                   3
HELIX   12  12 ILE A  321  ALA A  323  1                                   3
HELIX   13  13 PRO A  327  THR A  341  1                                  15
HELIX   14  14 GLY A  345  LEU A  353  1                                   9
HELIX   15  15 VAL A  449  LYS A  451  1                                   3
HELIX   16  16 MET A  452  ALA A  475  1                                  24
HELIX   17  17 LEU A  484  SER A  490  1                                   7
HELIX   18  18 GLN A  493  ALA A  494  1                                   2
SHEET    1   1 1 ILE A 180  ASP A 186  0
SHEET    2   2 1 GLN A 191  HIS A 203  0
SHEET    3   3 1 GLN A 208  TRP A 215  0
SHEET    4   4 1 TYR A 231  VAL A 241  0
SHEET    5   5 1 ASP A 244  THR A 256  0
SHEET    6   6 1 TRP A 265  ASN A 275  0
SHEET    7   7 1 GLU A 278  ASP A 282  0
SHEET    8   8 1 LYS A 363  TYR A 370  0
SHEET    9   9 1 ALA A 376  THR A 385  0
SHEET   10  10 1 THR A 390  GLU A 392  0
SHEET   11  11 1 ASN A 396  THR A 398  0
SHEET   12  12 1 TRP A 405  SER A 409  0
SHEET   13  13 1 GLY A 412  ASP A 415  0
SHEET   14  14 1 ASN A 420  VAL A 423  0
SHEET   15  15 1 ILE A 426  ASP A 428  0
SHEET   16  16 1 ASN A 436  THR A 438  0
CRYST1    1.000    1.000    1.000  90.00  90.00  90.00 P 1           1          
ORIGX1      1.000000  0.000000  0.000000        0.00000                         
ORIGX2      0.000000  1.000000  0.000000        0.00000                         
ORIGX3      0.000000  0.000000  1.000000        0.00000                         
SCALE1      1.000000  0.000000  0.000000        0.00000                         
SCALE2      0.000000  1.000000  0.000000        0.00000                         
SCALE3      0.000000  0.000000  1.000000        0.00000                         
ATOM      1  N   TRP A  44       4.158   1.476   1.076  1.00 65.94           N
ATOM      2  CA  TRP A  44       2.755   1.894   1.110  1.00 65.94           C
ATOM      3  C   TRP A  44       2.423   2.916   2.211  1.00 65.94           C
ATOM      4  CB  TRP A  44       1.857   0.661   1.214  1.00 65.94           C
ATOM      5  O   TRP A  44       1.356   3.511   2.213  1.00 65.94           O
ATOM      6  CG  TRP A  44       0.424   0.974   0.935  1.00 65.94           C
ATOM      7  CD1 TRP A  44      -0.564   1.066   1.850  1.00 65.94           C
ATOM      8  CD2 TRP A  44      -0.161   1.383  -0.331  1.00 65.94           C
ATOM      9  CE2 TRP A  44      -1.532   1.705  -0.111  1.00 65.94           C
ATOM     10  CE3 TRP A  44       0.358   1.577  -1.628  1.00 65.94           C
ATOM     11  NE1 TRP A  44      -1.738   1.455   1.230  1.00 65.94           N
ATOM     12  CH2 TRP A  44      -1.802   2.372  -2.418  1.00 65.94           C
ATOM     13  CZ2 TRP A  44      -2.350   2.194  -1.135  1.00 65.94           C
ATOM     14  CZ3 TRP A  44      -0.452   2.080  -2.657  1.00 65.94           C
ATOM     15  N   LEU A  45       3.301   3.179   3.171  1.00 58.62           N
ATOM     16  CA  LEU A  45       2.971   4.105   4.262  1.00 58.62           C
ATOM     17  C   LEU A  45       3.814   5.362   4.307  1.00 58.62           C
ATOM     18  CB  LEU A  45       2.921   3.324   5.565  1.00 58.62           C
ATOM     19  O   LEU A  45       3.626   6.194   5.198  1.00 58.62           O
ATOM     20  CG  LEU A  45       1.688   2.414   5.587  1.00 58.62           C
ATOM     21  CD1 LEU A  45       1.746   1.637   6.857  1.00 58.62           C
ATOM     22  CD2 LEU A  45       0.344   3.149   5.616  1.00 58.62           C
ATOM     23  N   GLY A  46       4.702   5.550   3.332  1.00 55.06           N
ATOM     24  CA  GLY A  46       5.606   6.693   3.366  1.00 55.06           C
ATOM     25  C   GLY A  46       6.709   6.560   4.404  1.00 55.06           C
ATOM     26  O   GLY A  46       7.280   7.581   4.769  1.00 55.06           O
ATOM     27  N   ILE A  47       6.934   5.360   4.957  1.00 55.28           N
ATOM     28  CA  ILE A  47       7.848   5.168   6.094  1.00 55.28           C
ATOM     29  C   ILE A  47       9.209   4.649   5.640  1.00 55.28           C
ATOM     30  CB  ILE A  47       7.217   4.285   7.198  1.00 55.28           C
ATOM     31  O   ILE A  47      10.221   4.997   6.245  1.00 55.28           O
ATOM     32  CG1 ILE A  47       5.837   4.854   7.607  1.00 55.28           C
ATOM     33  CG2 ILE A  47       8.177   4.202   8.398  1.00 55.28           C
ATOM     34  CD1 ILE A  47       5.288   4.464   8.988  1.00 55.28           C
ATOM     35  N   LEU A  48       9.250   3.845   4.577  1.00 54.94           N
ATOM     36  CA  LEU A  48      10.521   3.509   3.952  1.00 54.94           C
ATOM     37  C   LEU A  48      10.915   4.626   2.995  1.00 54.94           C
ATOM     38  CB  LEU A  48      10.466   2.130   3.284  1.00 54.94           C
ATOM     39  O   LEU A  48      10.181   4.930   2.051  1.00 54.94           O
ATOM     40  CG  LEU A  48      10.471   0.996   4.322  1.00 54.94           C
ATOM     41  CD1 LEU A  48      10.157  -0.326   3.642  1.00 54.94           C
ATOM     42  CD2 LEU A  48      11.811   0.817   5.036  1.00 54.94           C
ATOM     43  N   ASP A  49      12.081   5.212   3.270  1.00 53.88           N
ATOM     44  CA  ASP A  49      12.857   5.879   2.238  1.00 53.88           C
ATOM     45  C   ASP A  49      13.170   4.826   1.179  1.00 53.88           C
ATOM     46  CB  ASP A  49      14.143   6.503   2.809  1.00 53.88           C
ATOM     47  O   ASP A  49      13.520   3.685   1.497  1.00 53.88           O
ATOM     48  CG  ASP A  49      13.913   7.835   3.538  1.00 53.88           C
ATOM     49  OD1 ASP A  49      12.981   8.580   3.153  1.00 53.88           O
ATOM     50  OD2 ASP A  49      14.713   8.147   4.452  1.00 53.88           O
ATOM     51  N   SER A  50      12.957   5.194  -0.075  1.00 56.38           N
ATOM     52  CA  SER A  50      13.199   4.292  -1.180  1.00 56.38           C
ATOM     53  C   SER A  50      14.672   3.869  -1.200  1.00 56.38           C
ATOM     54  CB  SER A  50      12.690   4.959  -2.449  1.00 56.38           C
ATOM     55  O   SER A  50      15.544   4.626  -0.756  1.00 56.38           O
ATOM     56  OG  SER A  50      13.565   5.961  -2.925  1.00 56.38           O
ATOM     57  N   GLU A  51      14.949   2.633  -1.627  1.00 57.78           N
ATOM     58  CA  GLU A  51      16.326   2.136  -1.698  1.00 57.78           C
ATOM     59  C   GLU A  51      17.136   3.122  -2.532  1.00 57.78           C
ATOM     60  CB  GLU A  51      16.398   0.721  -2.293  1.00 57.78           C
ATOM     61  O   GLU A  51      16.737   3.511  -3.633  1.00 57.78           O
ATOM     62  CG  GLU A  51      16.002  -0.345  -1.257  1.00 57.78           C
ATOM     63  CD  GLU A  51      15.893  -1.767  -1.834  1.00 57.78           C
ATOM     64  OE1 GLU A  51      15.540  -2.682  -1.056  1.00 57.78           O
ATOM     65  OE2 GLU A  51      16.004  -1.934  -3.071  1.00 57.78           O
ATOM     66  N   ASN A  52      18.258   3.595  -1.989  1.00 68.50           N
ATOM     67  CA  ASN A  52      19.051   4.581  -2.697  1.00 68.50           C
ATOM     68  C   ASN A  52      19.439   3.958  -4.041  1.00 68.50           C
ATOM     69  CB  ASN A  52      20.248   4.966  -1.819  1.00 68.50           C
ATOM     70  O   ASN A  52      20.107   2.933  -4.064  1.00 68.50           O
ATOM     71  CG  ASN A  52      21.148   6.035  -2.407  1.00 68.50           C
ATOM     72  ND2 ASN A  52      22.143   6.433  -1.651  1.00 68.50           N
ATOM     73  OD1 ASN A  52      21.004   6.523  -3.521  1.00 68.50           O
ATOM     74  N   TYR A  53      19.026   4.556  -5.160  1.00 71.75           N
ATOM     75  CA  TYR A  53      19.318   4.046  -6.506  1.00 71.75           C
ATOM     76  C   TYR A  53      20.794   3.643  -6.688  1.00 71.75           C
ATOM     77  CB  TYR A  53      18.933   5.142  -7.508  1.00 71.75           C
ATOM     78  O   TYR A  53      21.108   2.709  -7.425  1.00 71.75           O
ATOM     79  CG  TYR A  53      19.467   4.920  -8.908  1.00 71.75           C
ATOM     80  CD1 TYR A  53      20.468   5.767  -9.422  1.00 71.75           C
ATOM     81  CD2 TYR A  53      18.998   3.835  -9.670  1.00 71.75           C
ATOM     82  CE1 TYR A  53      20.961   5.563 -10.723  1.00 71.75           C
ATOM     83  CE2 TYR A  53      19.520   3.601 -10.954  1.00 71.75           C
ATOM     84  OH  TYR A  53      20.930   4.312 -12.766  1.00 71.75           O
ATOM     85  CZ  TYR A  53      20.475   4.484 -11.493  1.00 71.75           C
ATOM     86  N   GLN A  54      21.706   4.321  -5.985  1.00 74.00           N
ATOM     87  CA  GLN A  54      23.116   3.955  -5.971  1.00 74.00           C
ATOM     88  C   GLN A  54      23.384   2.568  -5.359  1.00 74.00           C
ATOM     89  CB  GLN A  54      23.902   5.055  -5.244  1.00 74.00           C
ATOM     90  O   GLN A  54      24.198   1.840  -5.909  1.00 74.00           O
ATOM     91  CG  GLN A  54      25.416   4.912  -5.451  1.00 74.00           C
ATOM     92  CD  GLN A  54      25.802   4.947  -6.926  1.00 74.00           C
ATOM     93  NE2 GLN A  54      26.459   3.927  -7.430  1.00 74.00           N
ATOM     94  OE1 GLN A  54      25.515   5.895  -7.650  1.00 74.00           O
ATOM     95  N   GLU A  55      22.690   2.177  -4.290  1.00 76.88           N
ATOM     96  CA  GLU A  55      22.774   0.837  -3.690  1.00 76.88           C
ATOM     97  C   GLU A  55      22.303  -0.235  -4.680  1.00 76.88           C
ATOM     98  CB  GLU A  55      21.958   0.773  -2.381  1.00 76.88           C
ATOM     99  O   GLU A  55      23.003  -1.220  -4.883  1.00 76.88           O
ATOM    100  CG  GLU A  55      22.559   1.671  -1.284  1.00 76.88           C
ATOM    101  CD  GLU A  55      21.719   1.783   0.001  1.00 76.88           C
ATOM    102  OE1 GLU A  55      22.175   2.536   0.897  1.00 76.88           O
ATOM    103  OE2 GLU A  55      20.618   1.200   0.081  1.00 76.88           O
ATOM    104  N   LEU A  56      21.205   0.007  -5.409  1.00 77.62           N
ATOM    105  CA  LEU A  56      20.731  -0.908  -6.458  1.00 77.62           C
ATOM    106  C   LEU A  56      21.741  -1.087  -7.602  1.00 77.62           C
ATOM    107  CB  LEU A  56      19.402  -0.391  -7.039  1.00 77.62           C
ATOM    108  O   LEU A  56      21.849  -2.180  -8.167  1.00 77.62           O
ATOM    109  CG  LEU A  56      18.194  -0.519  -6.100  1.00 77.62           C
ATOM    110  CD1 LEU A  56      16.982   0.153  -6.752  1.00 77.62           C
ATOM    111  CD2 LEU A  56      17.856  -1.987  -5.858  1.00 77.62           C
ATOM    112  N   ILE A  57      22.463  -0.022  -7.973  1.00 78.25           N
ATOM    113  CA  ILE A  57      23.579  -0.123  -8.925  1.00 78.25           C
ATOM    114  C   ILE A  57      24.726  -0.917  -8.310  1.00 78.25           C
ATOM    115  CB  ILE A  57      24.098   1.261  -9.378  1.00 78.25           C
ATOM    116  O   ILE A  57      25.285  -1.775  -8.990  1.00 78.25           O
ATOM    117  CG1 ILE A  57      23.077   1.956 -10.300  1.00 78.25           C
ATOM    118  CG2 ILE A  57      25.467   1.140 -10.099  1.00 78.25           C
ATOM    119  CD1 ILE A  57      23.597   3.325 -10.758  1.00 78.25           C
ATOM    120  N   ASP A  58      25.122  -0.589  -7.083  1.00 80.38           N
ATOM    121  CA  ASP A  58      26.284  -1.179  -6.426  1.00 80.38           C
ATOM    122  C   ASP A  58      26.081  -2.694  -6.239  1.00 80.38           C
ATOM    123  CB  ASP A  58      26.564  -0.453  -5.094  1.00 80.38           C
ATOM    124  O   ASP A  58      26.995  -3.472  -6.523  1.00 80.38           O
ATOM    125  CG  ASP A  58      27.075   0.999  -5.226  1.00 80.38           C
ATOM    126  OD1 ASP A  58      27.381   1.468  -6.352  1.00 80.38           O
ATOM    127  OD2 ASP A  58      27.235   1.664  -4.176  1.00 80.38           O
ATOM    128  N   ASP A  59      24.863  -3.121  -5.894  1.00 76.00           N
ATOM    129  CA  ASP A  59      24.460  -4.527  -5.795  1.00 76.00           C
ATOM    130  C   ASP A  59      24.535  -5.241  -7.146  1.00 76.00           C
ATOM    131  CB  ASP A  59      23.033  -4.625  -5.227  1.00 76.00           C
ATOM    132  O   ASP A  59      25.136  -6.315  -7.248  1.00 76.00           O
ATOM    133  CG  ASP A  59      22.960  -4.454  -3.705  1.00 76.00           C
ATOM    134  OD1 ASP A  59      24.032  -4.434  -3.053  1.00 76.00           O
ATOM    135  OD2 ASP A  59      21.822  -4.454  -3.192  1.00 76.00           O
ATOM    136  N   LEU A  60      24.007  -4.628  -8.213  1.00 77.75           N
ATOM    137  CA  LEU A  60      24.158  -5.169  -9.564  1.00 77.75           C
ATOM    138  C   LEU A  60      25.641  -5.283  -9.931  1.00 77.75           C
ATOM    139  CB  LEU A  60      23.385  -4.293 -10.565  1.00 77.75           C
ATOM    140  O   LEU A  60      26.085  -6.326 -10.402  1.00 77.75           O
ATOM    141  CG  LEU A  60      23.550  -4.713 -12.039  1.00 77.75           C
ATOM    142  CD1 LEU A  60      23.132  -6.158 -12.321  1.00 77.75           C
ATOM    143  CD2 LEU A  60      22.710  -3.798 -12.928  1.00 77.75           C
ATOM    144  N   GLN A  61      26.433  -4.237  -9.686  1.00 80.06           N
ATOM    145  CA  GLN A  61      27.862  -4.220  -9.989  1.00 80.06           C
ATOM    146  C   GLN A  61      28.650  -5.279  -9.220  1.00 80.06           C
ATOM    147  CB  GLN A  61      28.453  -2.830  -9.726  1.00 80.06           C
ATOM    148  O   GLN A  61      29.584  -5.853  -9.783  1.00 80.06           O
ATOM    149  CG  GLN A  61      28.072  -1.833 -10.823  1.00 80.06           C
ATOM    150  CD  GLN A  61      28.742  -0.476 -10.637  1.00 80.06           C
ATOM    151  NE2 GLN A  61      28.992   0.251 -11.705  1.00 80.06           N
ATOM    152  OE1 GLN A  61      29.149  -0.045  -9.578  1.00 80.06           O
ATOM    153  N   ALA A  62      28.271  -5.568  -7.977  1.00 78.19           N
ATOM    154  CA  ALA A  62      28.877  -6.615  -7.167  1.00 78.19           C
ATOM    155  C   ALA A  62      28.611  -8.027  -7.720  1.00 78.19           C
ATOM    156  CB  ALA A  62      28.359  -6.465  -5.733  1.00 78.19           C
ATOM    157  O   ALA A  62      29.439  -8.921  -7.526  1.00 78.19           O
ATOM    158  N   GLN A  63      27.498  -8.229  -8.435  1.00 75.88           N
ATOM    159  CA  GLN A  63      27.173  -9.500  -9.093  1.00 75.88           C
ATOM    160  C   GLN A  63      27.936  -9.695 -10.414  1.00 75.88           C
ATOM    161  CB  GLN A  63      25.656  -9.592  -9.318  1.00 75.88           C
ATOM    162  O   GLN A  63      28.146 -10.827 -10.850  1.00 75.88           O
ATOM    163  CG  GLN A  63      24.866  -9.635  -7.999  1.00 75.88           C
ATOM    164  CD  GLN A  63      23.356  -9.642  -8.218  1.00 75.88           C
ATOM    165  NE2 GLN A  63      22.576  -9.253  -7.235  1.00 75.88           N
ATOM    166  OE1 GLN A  63      22.855 -10.031  -9.259  1.00 75.88           O
ATOM    167  N   LEU A  64      28.407  -8.614 -11.043  1.00 77.19           N
ATOM    168  CA  LEU A  64      29.098  -8.687 -12.329  1.00 77.19           C
ATOM    169  C   LEU A  64      30.506  -9.295 -12.207  1.00 77.19           C
ATOM    170  CB  LEU A  64      29.139  -7.304 -12.995  1.00 77.19           C
ATOM    171  O   LEU A  64      31.351  -8.879 -11.417  1.00 77.19           O
ATOM    172  CG  LEU A  64      27.760  -6.706 -13.332  1.00 77.19           C
ATOM    173  CD1 LEU A  64      27.964  -5.294 -13.882  1.00 77.19           C
ATOM    174  CD2 LEU A  64      26.974  -7.565 -14.322  1.00 77.19           C
ATOM    175  N   THR A  65      30.799 -10.251 -13.085  1.00 78.38           N
ATOM    176  CA  THR A  65      32.087 -10.950 -13.193  1.00 78.38           C
ATOM    177  C   THR A  65      32.855 -10.548 -14.463  1.00 78.38           C
ATOM    178  CB  THR A  65      31.881 -12.473 -13.118  1.00 78.38           C
ATOM    179  O   THR A  65      32.460  -9.649 -15.203  1.00 78.38           O
ATOM    180  CG2 THR A  65      31.000 -12.932 -11.958  1.00 78.38           C
ATOM    181  OG1 THR A  65      31.352 -12.971 -14.326  1.00 78.38           O
ATOM    182  N   SER A  66      33.977 -11.212 -14.765  1.00 76.12           N
ATOM    183  CA  SER A  66      34.660 -11.068 -16.063  1.00 76.12           C
ATOM    184  C   SER A  66      34.052 -11.930 -17.181  1.00 76.12           C
ATOM    185  CB  SER A  66      36.151 -11.369 -15.907  1.00 76.12           C
ATOM    186  O   SER A  66      34.471 -11.818 -18.334  1.00 76.12           O
ATOM    187  OG  SER A  66      36.356 -12.687 -15.427  1.00 76.12           O
ATOM    188  N   ASN A  67      33.090 -12.804 -16.864  1.00 80.38           N
ATOM    189  CA  ASN A  67      32.453 -13.706 -17.818  1.00 80.38           C
ATOM    190  C   ASN A  67      31.178 -13.069 -18.381  1.00 80.38           C
ATOM    191  CB  ASN A  67      32.198 -15.051 -17.118  1.00 80.38           C
ATOM    192  O   ASN A  67      30.174 -12.961 -17.687  1.00 80.38           O
ATOM    193  CG  ASN A  67      31.543 -16.093 -18.010  1.00 80.38           C
ATOM    194  ND2 ASN A  67      31.558 -17.335 -17.594  1.00 80.38           N
ATOM    195  OD1 ASN A  67      31.021 -15.839 -19.083  1.00 80.38           O
ATOM    196  N   THR A  68      31.201 -12.703 -19.662  1.00 72.56           N
ATOM    197  CA  THR A  68      30.084 -12.012 -20.319  1.00 72.56           C
ATOM    198  C   THR A  68      28.787 -12.820 -20.315  1.00 72.56           C
ATOM    199  CB  THR A  68      30.443 -11.635 -21.762  1.00 72.56           C
ATOM    200  O   THR A  68      27.737 -12.245 -20.077  1.00 72.56           O
ATOM    201  CG2 THR A  68      31.582 -10.617 -21.817  1.00 72.56           C
ATOM    202  OG1 THR A  68      30.874 -12.769 -22.486  1.00 72.56           O
ATOM    203  N   ILE A  69      28.836 -14.143 -20.501  1.00 73.81           N
ATOM    204  CA  ILE A  69      27.632 -14.996 -20.468  1.00 73.81           C
ATOM    205  C   ILE A  69      27.034 -15.031 -19.060  1.00 73.81           C
ATOM    206  CB  ILE A  69      27.955 -16.429 -20.954  1.00 73.81           C
ATOM    207  O   ILE A  69      25.820 -14.991 -18.903  1.00 73.81           O
ATOM    208  CG1 ILE A  69      28.434 -16.404 -22.424  1.00 73.81           C
ATOM    209  CG2 ILE A  69      26.735 -17.361 -20.799  1.00 73.81           C
ATOM    210  CD1 ILE A  69      28.931 -17.758 -22.946  1.00 73.81           C
ATOM    211  N   GLN A  70      27.884 -15.103 -18.034  1.00 75.19           N
ATOM    212  CA  GLN A  70      27.415 -15.085 -16.651  1.00 75.19           C
ATOM    213  C   GLN A  70      26.779 -13.730 -16.323  1.00 75.19           C
ATOM    214  CB  GLN A  70      28.582 -15.439 -15.718  1.00 75.19           C
ATOM    215  O   GLN A  70      25.669 -13.694 -15.814  1.00 75.19           O
ATOM    216  CG  GLN A  70      28.140 -15.635 -14.263  1.00 75.19           C
ATOM    217  CD  GLN A  70      27.090 -16.730 -14.105  1.00 75.19           C
ATOM    218  NE2 GLN A  70      25.961 -16.450 -13.503  1.00 75.19           N
ATOM    219  OE1 GLN A  70      27.285 -17.861 -14.541  1.00 75.19           O
ATOM    220  N   ASN A  71      27.416 -12.633 -16.734  1.00 74.56           N
ATOM    221  CA  ASN A  71      26.879 -11.288 -16.547  1.00 74.56           C
ATOM    222  C   ASN A  71      25.557 -11.064 -17.299  1.00 74.56           C
ATOM    223  CB  ASN A  71      27.912 -10.259 -17.021  1.00 74.56           C
ATOM    224  O   ASN A  71      24.724 -10.305 -16.809  1.00 74.56           O
ATOM    225  CG  ASN A  71      29.209 -10.260 -16.245  1.00 74.56           C
ATOM    226  ND2 ASN A  71      30.087  -9.353 -16.584  1.00 74.56           N
ATOM    227  OD1 ASN A  71      29.475 -11.055 -15.360  1.00 74.56           O
ATOM    228  N   ASP A  72      25.366 -11.696 -18.470  1.00 74.12           N
ATOM    229  CA  ASP A  72      24.074 -11.709 -19.172  1.00 74.12           C
ATOM    230  C   ASP A  72      23.001 -12.308 -18.268  1.00 74.12           C
ATOM    231  CB  ASP A  72      24.136 -12.503 -20.498  1.00 74.12           C
ATOM    232  O   ASP A  72      22.017 -11.656 -17.946  1.00 74.12           O
ATOM    233  CG  ASP A  72      22.838 -12.446 -21.332  1.00 74.12           C
ATOM    234  OD1 ASP A  72      22.245 -11.365 -21.507  1.00 74.12           O
ATOM    235  OD2 ASP A  72      22.411 -13.492 -21.864  1.00 74.12           O
ATOM    236  N   ILE A  73      23.237 -13.534 -17.801  1.00 75.75           N
ATOM    237  CA  ILE A  73      22.303 -14.268 -16.948  1.00 75.75           C
ATOM    238  C   ILE A  73      22.011 -13.489 -15.659  1.00 75.75           C
ATOM    239  CB  ILE A  73      22.855 -15.684 -16.673  1.00 75.75           C
ATOM    240  O   ILE A  73      20.844 -13.313 -15.320  1.00 75.75           O
ATOM    241  CG1 ILE A  73      22.902 -16.501 -17.987  1.00 75.75           C
ATOM    242  CG2 ILE A  73      22.002 -16.415 -15.620  1.00 75.75           C
ATOM    243  CD1 ILE A  73      23.726 -17.791 -17.884  1.00 75.75           C
ATOM    244  N   ASP A  74      23.040 -12.987 -14.978  1.00 77.62           N
ATOM    245  CA  ASP A  74      22.893 -12.295 -13.694  1.00 77.62           C
ATOM    246  C   ASP A  74      22.108 -10.990 -13.849  1.00 77.62           C
ATOM    247  CB  ASP A  74      24.276 -12.038 -13.069  1.00 77.62           C
ATOM    248  O   ASP A  74      21.157 -10.746 -13.112  1.00 77.62           O
ATOM    249  CG  ASP A  74      25.023 -13.327 -12.700  1.00 77.62           C
ATOM    250  OD1 ASP A  74      24.388 -14.394 -12.528  1.00 77.62           O
ATOM    251  OD2 ASP A  74      26.272 -13.301 -12.656  1.00 77.62           O
ATOM    252  N   THR A  75      22.409 -10.191 -14.876  1.00 76.06           N
ATOM    253  CA  THR A  75      21.660  -8.952 -15.131  1.00 76.06           C
ATOM    254  C   THR A  75      20.202  -9.258 -15.516  1.00 76.06           C
ATOM    255  CB  THR A  75      22.349  -8.106 -16.217  1.00 76.06           C
ATOM    256  O   THR A  75      19.301  -8.475 -15.208  1.00 76.06           O
ATOM    257  CG2 THR A  75      21.741  -6.706 -16.346  1.00 76.06           C
ATOM    258  OG1 THR A  75      23.718  -7.907 -15.961  1.00 76.06           O
ATOM    259  N   ARG A  76      19.937 -10.384 -16.201  1.00 75.56           N
ATOM    260  CA  ARG A  76      18.587 -10.775 -16.652  1.00 75.56           C
ATOM    261  C   ARG A  76      17.740 -11.159 -15.448  1.00 75.56           C
ATOM    262  CB  ARG A  76      18.663 -11.934 -17.669  1.00 75.56           C
ATOM    263  O   ARG A  76      16.624 -10.660 -15.316  1.00 75.56           O
ATOM    264  CG  ARG A  76      19.015 -11.511 -19.112  1.00 75.56           C
ATOM    265  CD  ARG A  76      18.840 -12.669 -20.091  1.00 75.56           C
ATOM    266  NE  ARG A  76      19.409 -12.366 -21.419  1.00 75.56           N
ATOM    267  NH1 ARG A  76      17.606 -12.941 -22.735  1.00 75.56           N
ATOM    268  NH2 ARG A  76      19.616 -12.784 -23.640  1.00 75.56           N
ATOM    269  CZ  ARG A  76      18.871 -12.686 -22.582  1.00 75.56           C
ATOM    270  N   LEU A  77      18.311 -11.988 -14.577  1.00 79.75           N
ATOM    271  CA  LEU A  77      17.708 -12.400 -13.316  1.00 79.75           C
ATOM    272  C   LEU A  77      17.476 -11.201 -12.395  1.00 79.75           C
ATOM    273  CB  LEU A  77      18.612 -13.448 -12.646  1.00 79.75           C
ATOM    274  O   LEU A  77      16.390 -11.077 -11.843  1.00 79.75           O
ATOM    275  CG  LEU A  77      18.658 -14.807 -13.369  1.00 79.75           C
ATOM    276  CD1 LEU A  77      19.726 -15.694 -12.725  1.00 79.75           C
ATOM    277  CD2 LEU A  77      17.327 -15.558 -13.295  1.00 79.75           C
ATOM    278  N   TYR A  78      18.435 -10.278 -12.299  1.00 81.06           N
ATOM    279  CA  TYR A  78      18.299  -9.089 -11.458  1.00 81.06           C
ATOM    280  C   TYR A  78      17.168  -8.160 -11.923  1.00 81.06           C
ATOM    281  CB  TYR A  78      19.637  -8.347 -11.423  1.00 81.06           C
ATOM    282  O   TYR A  78      16.351  -7.715 -11.124  1.00 81.06           O
ATOM    283  CG  TYR A  78      19.649  -7.211 -10.425  1.00 81.06           C
ATOM    284  CD1 TYR A  78      19.711  -5.870 -10.854  1.00 81.06           C
ATOM    285  CD2 TYR A  78      19.588  -7.512  -9.051  1.00 81.06           C
ATOM    286  CE1 TYR A  78      19.779  -4.837  -9.898  1.00 81.06           C
ATOM    287  CE2 TYR A  78      19.626  -6.476  -8.101  1.00 81.06           C
ATOM    288  OH  TYR A  78      19.880  -4.155  -7.604  1.00 81.06           O
ATOM    289  CZ  TYR A  78      19.749  -5.140  -8.523  1.00 81.06           C
ATOM    290  N   LEU A  79      17.052  -7.903 -13.232  1.00 81.06           N
ATOM    291  CA  LEU A  79      15.939  -7.114 -13.773  1.00 81.06           C
ATOM    292  C   LEU A  79      14.575  -7.786 -13.547  1.00 81.06           C
ATOM    293  CB  LEU A  79      16.160  -6.878 -15.274  1.00 81.06           C
ATOM    294  O   LEU A  79      13.594  -7.100 -13.265  1.00 81.06           O
ATOM    295  CG  LEU A  79      17.180  -5.790 -15.639  1.00 81.06           C
ATOM    296  CD1 LEU A  79      17.265  -5.733 -17.168  1.00 81.06           C
ATOM    297  CD2 LEU A  79      16.763  -4.406 -15.127  1.00 81.06           C
ATOM    298  N   GLN A  80      14.507  -9.114 -13.663  1.00 83.88           N
ATOM    299  CA  GLN A  80      13.295  -9.882 -13.357  1.00 83.88           C
ATOM    300  C   GLN A  80      12.947  -9.818 -11.866  1.00 83.88           C
ATOM    301  CB  GLN A  80      13.495 -11.344 -13.777  1.00 83.88           C
ATOM    302  O   GLN A  80      11.778  -9.671 -11.524  1.00 83.88           O
ATOM    303  CG  GLN A  80      13.470 -11.536 -15.299  1.00 83.88           C
ATOM    304  CD  GLN A  80      14.116 -12.844 -15.750  1.00 83.88           C
ATOM    305  NE2 GLN A  80      13.958 -13.219 -16.991  1.00 83.88           N
ATOM    306  OE1 GLN A  80      14.820 -13.546 -15.044  1.00 83.88           O
ATOM    307  N   GLU A  81      13.944  -9.897 -10.984  1.00 80.56           N
ATOM    308  CA  GLU A  81      13.778  -9.799  -9.532  1.00 80.56           C
ATOM    309  C   GLU A  81      13.233  -8.428  -9.122  1.00 80.56           C
ATOM    310  CB  GLU A  81      15.128 -10.114  -8.868  1.00 80.56           C
ATOM    311  O   GLU A  81      12.248  -8.354  -8.387  1.00 80.56           O
ATOM    312  CG  GLU A  81      15.099 -10.102  -7.331  1.00 80.56           C
ATOM    313  CD  GLU A  81      16.423 -10.599  -6.714  1.00 80.56           C
ATOM    314  OE1 GLU A  81      16.427 -10.896  -5.497  1.00 80.56           O
ATOM    315  OE2 GLU A  81      17.419 -10.759  -7.456  1.00 80.56           O
ATOM    316  N   ILE A  82      13.797  -7.346  -9.665  1.00 81.50           N
ATOM    317  CA  ILE A  82      13.322  -5.982  -9.402  1.00 81.50           C
ATOM    318  C   ILE A  82      11.919  -5.764  -9.968  1.00 81.50           C
ATOM    319  CB  ILE A  82      14.336  -4.948  -9.931  1.00 81.50           C
ATOM    320  O   ILE A  82      11.056  -5.235  -9.271  1.00 81.50           O
ATOM    321  CG1 ILE A  82      15.677  -5.054  -9.165  1.00 81.50           C
ATOM    322  CG2 ILE A  82      13.761  -3.520  -9.857  1.00 81.50           C
ATOM    323  CD1 ILE A  82      15.649  -4.627  -7.693  1.00 81.50           C
ATOM    324  N   TYR A  83      11.636  -6.231 -11.186  1.00 86.19           N
ATOM    325  CA  TYR A  83      10.279  -6.153 -11.725  1.00 86.19           C
ATOM    326  C   TYR A  83       9.274  -6.947 -10.885  1.00 86.19           C
ATOM    327  CB  TYR A  83      10.263  -6.648 -13.167  1.00 86.19           C
ATOM    328  O   TYR A  83       8.181  -6.458 -10.615  1.00 86.19           O
ATOM    329  CG  TYR A  83       8.870  -6.649 -13.768  1.00 86.19           C
ATOM    330  CD1 TYR A  83       8.175  -7.864 -13.915  1.00 86.19           C
ATOM    331  CD2 TYR A  83       8.242  -5.434 -14.103  1.00 86.19           C
ATOM    332  CE1 TYR A  83       6.864  -7.874 -14.421  1.00 86.19           C
ATOM    333  CE2 TYR A  83       6.926  -5.437 -14.607  1.00 86.19           C
ATOM    334  OH  TYR A  83       4.985  -6.672 -15.288  1.00 86.19           O
ATOM    335  CZ  TYR A  83       6.240  -6.658 -14.770  1.00 86.19           C
ATOM    336  N   ALA A  84       9.631  -8.152 -10.433  1.00 82.25           N
ATOM    337  CA  ALA A  84       8.777  -8.950  -9.562  1.00 82.25           C
ATOM    338  C   ALA A  84       8.530  -8.246  -8.219  1.00 82.25           C
ATOM    339  CB  ALA A  84       9.408 -10.334  -9.373  1.00 82.25           C
ATOM    340  O   ALA A  84       7.388  -8.205  -7.761  1.00 82.25           O
ATOM    341  N   ARG A  85       9.566  -7.645  -7.619  1.00 83.38           N
ATOM    342  CA  ARG A  85       9.453  -6.805  -6.418  1.00 83.38           C
ATOM    343  C   ARG A  85       8.465  -5.664  -6.646  1.00 83.38           C
ATOM    344  CB  ARG A  85      10.847  -6.270  -6.043  1.00 83.38           C
ATOM    345  O   ARG A  85       7.511  -5.531  -5.884  1.00 83.38           O
ATOM    346  CG  ARG A  85      10.844  -5.356  -4.806  1.00 83.38           C
ATOM    347  CD  ARG A  85      12.129  -4.523  -4.733  1.00 83.38           C
ATOM    348  NE  ARG A  85      12.154  -3.452  -5.744  1.00 83.38           N
ATOM    349  NH1 ARG A  85      14.173  -2.509  -5.152  1.00 83.38           N
ATOM    350  NH2 ARG A  85      12.894  -1.593  -6.753  1.00 83.38           N
ATOM    351  CZ  ARG A  85      13.088  -2.532  -5.877  1.00 83.38           C
ATOM    352  N   ASP A  86       8.663  -4.875  -7.695  1.00 84.88           N
ATOM    353  CA  ASP A  86       7.848  -3.693  -7.968  1.00 84.88           C
ATOM    354  C   ASP A  86       6.404  -4.069  -8.302  1.00 84.88           C
ATOM    355  CB  ASP A  86       8.450  -2.891  -9.122  1.00 84.88           C
ATOM    356  O   ASP A  86       5.473  -3.469  -7.771  1.00 84.88           O
ATOM    357  CG  ASP A  86       9.850  -2.346  -8.847  1.00 84.88           C
ATOM    358  OD1 ASP A  86      10.342  -2.381  -7.694  1.00 84.88           O
ATOM    359  OD2 ASP A  86      10.435  -1.833  -9.820  1.00 84.88           O
ATOM    360  N   ASN A  87       6.200  -5.108  -9.115  1.00 84.50           N
ATOM    361  CA  ASN A  87       4.876  -5.627  -9.440  1.00 84.50           C
ATOM    362  C   ASN A  87       4.161  -6.160  -8.189  1.00 84.50           C
ATOM    363  CB  ASN A  87       5.023  -6.698 -10.530  1.00 84.50           C
ATOM    364  O   ASN A  87       2.964  -5.938  -8.040  1.00 84.50           O
ATOM    365  CG  ASN A  87       3.686  -7.280 -10.946  1.00 84.50           C
ATOM    366  ND2 ASN A  87       3.305  -8.413 -10.405  1.00 84.50           N
ATOM    367  OD1 ASN A  87       2.961  -6.746 -11.767  1.00 84.50           O
ATOM    368  N   ASN A  88       4.873  -6.810  -7.263  1.00 80.81           N
ATOM    369  CA  ASN A  88       4.303  -7.218  -5.977  1.00 80.81           C
ATOM    370  C   ASN A  88       3.926  -6.002  -5.119  1.00 80.81           C
ATOM    371  CB  ASN A  88       5.282  -8.142  -5.234  1.00 80.81           C
ATOM    372  O   ASN A  88       2.847  -6.000  -4.530  1.00 80.81           O
ATOM    373  CG  ASN A  88       5.406  -9.524  -5.851  1.00 80.81           C
ATOM    374  ND2 ASN A  88       6.442 -10.250  -5.502  1.00 80.81           N
ATOM    375  OD1 ASN A  88       4.574  -9.992  -6.613  1.00 80.81           O
ATOM    376  N   ILE A  89       4.765  -4.956  -5.082  1.00 82.25           N
ATOM    377  CA  ILE A  89       4.457  -3.708  -4.367  1.00 82.25           C
ATOM    378  C   ILE A  89       3.219  -3.037  -4.950  1.00 82.25           C
ATOM    379  CB  ILE A  89       5.659  -2.724  -4.337  1.00 82.25           C
ATOM    380  O   ILE A  89       2.308  -2.672  -4.211  1.00 82.25           O
ATOM    381  CG1 ILE A  89       6.832  -3.279  -3.504  1.00 82.25           C
ATOM    382  CG2 ILE A  89       5.240  -1.355  -3.756  1.00 82.25           C
ATOM    383  CD1 ILE A  89       8.172  -2.567  -3.726  1.00 82.25           C
ATOM    384  N   ILE A  90       3.172  -2.889  -6.273  1.00 86.94           N
ATOM    385  CA  ILE A  90       2.064  -2.241  -6.964  1.00 86.94           C
ATOM    386  C   ILE A  90       0.800  -3.077  -6.812  1.00 86.94           C
ATOM    387  CB  ILE A  90       2.412  -1.972  -8.441  1.00 86.94           C
ATOM    388  O   ILE A  90      -0.213  -2.536  -6.394  1.00 86.94           O
ATOM    389  CG1 ILE A  90       3.552  -0.936  -8.543  1.00 86.94           C
ATOM    390  CG2 ILE A  90       1.168  -1.460  -9.193  1.00 86.94           C
ATOM    391  CD1 ILE A  90       4.169  -0.882  -9.944  1.00 86.94           C
ATOM    392  N   SER A  91       0.839  -4.381  -7.090  1.00 84.94           N
ATOM    393  CA  SER A  91      -0.334  -5.253  -6.973  1.00 84.94           C
ATOM    394  C   SER A  91      -0.886  -5.265  -5.549  1.00 84.94           C
ATOM    395  CB  SER A  91       0.013  -6.682  -7.397  1.00 84.94           C
ATOM    396  O   SER A  91      -2.095  -5.130  -5.370  1.00 84.94           O
ATOM    397  OG  SER A  91      -1.150  -7.490  -7.428  1.00 84.94           O
ATOM    398  N   LEU A  92      -0.020  -5.373  -4.533  1.00 82.56           N
ATOM    399  CA  LEU A  92      -0.458  -5.282  -3.143  1.00 82.56           C
ATOM    400  C   LEU A  92      -1.035  -3.897  -2.846  1.00 82.56           C
ATOM    401  CB  LEU A  92       0.707  -5.600  -2.188  1.00 82.56           C
ATOM    402  O   LEU A  92      -2.100  -3.792  -2.248  1.00 82.56           O
ATOM    403  CG  LEU A  92       0.249  -5.631  -0.716  1.00 82.56           C
ATOM    404  CD1 LEU A  92      -0.631  -6.839  -0.425  1.00 82.56           C
ATOM    405  CD2 LEU A  92       1.421  -5.657   0.258  1.00 82.56           C
ATOM    406  N   GLY A  93      -0.360  -2.836  -3.288  1.00 84.44           N
ATOM    407  CA  GLY A  93      -0.831  -1.466  -3.134  1.00 84.44           C
ATOM    408  C   GLY A  93      -2.218  -1.268  -3.741  1.00 84.44           C
ATOM    409  O   GLY A  93      -3.078  -0.701  -3.087  1.00 84.44           O
ATOM    410  N   GLN A  94      -2.486  -1.805  -4.933  1.00 88.31           N
ATOM    411  CA  GLN A  94      -3.803  -1.755  -5.576  1.00 88.31           C
ATOM    412  C   GLN A  94      -4.881  -2.475  -4.753  1.00 88.31           C
ATOM    413  CB  GLN A  94      -3.722  -2.375  -6.980  1.00 88.31           C
ATOM    414  O   GLN A  94      -5.974  -1.936  -4.571  1.00 88.31           O
ATOM    415  CG  GLN A  94      -2.882  -1.533  -7.950  1.00 88.31           C
ATOM    416  CD  GLN A  94      -2.807  -2.108  -9.357  1.00 88.31           C
ATOM    417  NE2 GLN A  94      -2.347  -1.335 -10.316  1.00 88.31           N
ATOM    418  OE1 GLN A  94      -3.145  -3.243  -9.647  1.00 88.31           O
ATOM    419  N   ASP A  95      -4.569  -3.660  -4.222  1.00 85.25           N
ATOM    420  CA  ASP A  95      -5.479  -4.422  -3.362  1.00 85.25           C
ATOM    421  C   ASP A  95      -5.765  -3.684  -2.038  1.00 85.25           C
ATOM    422  CB  ASP A  95      -4.886  -5.826  -3.109  1.00 85.25           C
ATOM    423  O   ASP A  95      -6.913  -3.619  -1.588  1.00 85.25           O
ATOM    424  CG  ASP A  95      -5.178  -6.860  -4.215  1.00 85.25           C
ATOM    425  OD1 ASP A  95      -6.047  -6.610  -5.083  1.00 85.25           O
ATOM    426  OD2 ASP A  95      -4.632  -7.984  -4.130  1.00 85.25           O
ATOM    427  N   LEU A  96      -4.740  -3.079  -1.430  1.00 84.38           N
ATOM    428  CA  LEU A  96      -4.839  -2.347  -0.164  1.00 84.38           C
ATOM    429  C   LEU A  96      -5.428  -0.943  -0.311  1.00 84.38           C
ATOM    430  CB  LEU A  96      -3.452  -2.254   0.484  1.00 84.38           C
ATOM    431  O   LEU A  96      -6.009  -0.426   0.640  1.00 84.38           O
ATOM    432  CG  LEU A  96      -2.853  -3.597   0.932  1.00 84.38           C
ATOM    433  CD1 LEU A  96      -1.476  -3.310   1.522  1.00 84.38           C
ATOM    434  CD2 LEU A  96      -3.703  -4.333   1.971  1.00 84.38           C
ATOM    435  N   LEU A  97      -5.323  -0.320  -1.482  1.00 87.25           N
ATOM    436  CA  LEU A  97      -5.814   1.032  -1.740  1.00 87.25           C
ATOM    437  C   LEU A  97      -7.336   1.132  -1.607  1.00 87.25           C
ATOM    438  CB  LEU A  97      -5.305   1.439  -3.125  1.00 87.25           C
ATOM    439  O   LEU A  97      -7.845   2.101  -1.060  1.00 87.25           O
ATOM    440  CG  LEU A  97      -5.647   2.855  -3.572  1.00 87.25           C
ATOM    441  CD1 LEU A  97      -5.035   3.987  -2.741  1.00 87.25           C
ATOM    442  CD2 LEU A  97      -5.112   3.024  -4.979  1.00 87.25           C
ATOM    443  N   LYS A  98      -8.073   0.071  -1.946  1.00 83.25           N
ATOM    444  CA  LYS A  98      -9.510  -0.024  -1.630  1.00 83.25           C
ATOM    445  C   LYS A  98      -9.800   0.141  -0.128  1.00 83.25           C
ATOM    446  CB  LYS A  98      -9.995  -1.384  -2.138  1.00 83.25           C
ATOM    447  O   LYS A  98     -10.882   0.562   0.268  1.00 83.25           O
ATOM    448  CG  LYS A  98     -11.494  -1.601  -1.900  1.00 83.25           C
ATOM    449  CD  LYS A  98     -11.872  -3.012  -2.337  1.00 83.25           C
ATOM    450  CE  LYS A  98     -13.314  -3.306  -1.928  1.00 83.25           C
ATOM    451  NZ  LYS A  98     -13.511  -4.770  -1.814  1.00 83.25           N
ATOM    452  N   TYR A  99      -8.846  -0.234   0.715  1.00 85.88           N
ATOM    453  CA  TYR A  99      -8.942  -0.189   2.168  1.00 85.88           C
ATOM    454  C   TYR A  99      -8.232   1.035   2.773  1.00 85.88           C
ATOM    455  CB  TYR A  99      -8.432  -1.533   2.705  1.00 85.88           C
ATOM    456  O   TYR A  99      -8.458   1.358   3.942  1.00 85.88           O
ATOM    457  CG  TYR A  99      -9.292  -2.708   2.290  1.00 85.88           C
ATOM    458  CD1 TYR A  99     -10.528  -2.916   2.929  1.00 85.88           C
ATOM    459  CD2 TYR A  99      -8.904  -3.535   1.219  1.00 85.88           C
ATOM    460  CE1 TYR A  99     -11.405  -3.908   2.454  1.00 85.88           C
ATOM    461  CE2 TYR A  99      -9.777  -4.537   0.750  1.00 85.88           C
ATOM    462  OH  TYR A  99     -11.968  -5.546   0.828  1.00 85.88           O
ATOM    463  CZ  TYR A  99     -11.035  -4.710   1.357  1.00 85.88           C
ATOM    464  N   SER A 100      -7.443   1.778   1.985  1.00 85.50           N
ATOM    465  CA  SER A 100      -6.786   3.013   2.429  1.00 85.50           C
ATOM    466  C   SER A 100      -7.785   4.111   2.773  1.00 85.50           C
ATOM    467  CB  SER A 100      -5.811   3.539   1.375  1.00 85.50           C
ATOM    468  O   SER A 100      -7.488   4.957   3.615  1.00 85.50           O
ATOM    469  OG  SER A 100      -6.473   4.131   0.281  1.00 85.50           O
ATOM    470  N   GLU A 101      -8.985   4.086   2.182  1.00 89.44           N
ATOM    471  CA  GLU A 101     -10.085   4.978   2.549  1.00 89.44           C
ATOM    472  C   GLU A 101     -10.375   4.912   4.060  1.00 89.44           C
ATOM    473  CB  GLU A 101     -11.341   4.646   1.711  1.00 89.44           C
ATOM    474  O   GLU A 101     -10.505   5.949   4.713  1.00 89.44           O
ATOM    475  CG  GLU A 101     -12.551   5.381   2.303  1.00 89.44           C
ATOM    476  CD  GLU A 101     -13.855   5.364   1.511  1.00 89.44           C
ATOM    477  OE1 GLU A 101     -14.615   6.348   1.706  1.00 89.44           O
ATOM    478  OE2 GLU A 101     -14.145   4.351   0.842  1.00 89.44           O
ATOM    479  N   ASN A 102     -10.432   3.709   4.645  1.00 88.62           N
ATOM    480  CA  ASN A 102     -10.697   3.548   6.078  1.00 88.62           C
ATOM    481  C   ASN A 102      -9.606   4.215   6.923  1.00 88.62           C
ATOM    482  CB  ASN A 102     -10.788   2.057   6.424  1.00 88.62           C
ATOM    483  O   ASN A 102      -9.914   4.897   7.904  1.00 88.62           O
ATOM    484  CG  ASN A 102     -12.028   1.383   5.880  1.00 88.62           C
ATOM    485  ND2 ASN A 102     -11.872   0.192   5.356  1.00 88.62           N
ATOM    486  OD1 ASN A 102     -13.142   1.882   5.971  1.00 88.62           O
ATOM    487  N   TYR A 103      -8.346   4.065   6.506  1.00 85.94           N
ATOM    488  CA  TYR A 103      -7.202   4.692   7.157  1.00 85.94           C
ATOM    489  C   TYR A 103      -7.262   6.223   7.046  1.00 85.94           C
ATOM    490  CB  TYR A 103      -5.908   4.140   6.547  1.00 85.94           C
ATOM    491  O   TYR A 103      -7.173   6.930   8.051  1.00 85.94           O
ATOM    492  CG  TYR A 103      -4.680   4.550   7.329  1.00 85.94           C
ATOM    493  CD1 TYR A 103      -3.945   5.697   6.980  1.00 85.94           C
ATOM    494  CD2 TYR A 103      -4.274   3.765   8.417  1.00 85.94           C
ATOM    495  CE1 TYR A 103      -2.811   6.058   7.733  1.00 85.94           C
ATOM    496  CE2 TYR A 103      -3.173   4.152   9.204  1.00 85.94           C
ATOM    497  OH  TYR A 103      -1.398   5.705   9.642  1.00 85.94           O
ATOM    498  CZ  TYR A 103      -2.449   5.315   8.874  1.00 85.94           C
ATOM    499  N   ALA A 104      -7.502   6.747   5.841  1.00 90.38           N
ATOM    500  CA  ALA A 104      -7.643   8.178   5.589  1.00 90.38           C
ATOM    501  C   ALA A 104      -8.784   8.792   6.418  1.00 90.38           C
ATOM    502  CB  ALA A 104      -7.866   8.376   4.086  1.00 90.38           C
ATOM    503  O   ALA A 104      -8.618   9.849   7.030  1.00 90.38           O
ATOM    504  N   TRP A 105      -9.924   8.107   6.527  1.00 90.44           N
ATOM    505  CA  TRP A 105     -11.022   8.542   7.386  1.00 90.44           C
ATOM    506  C   TRP A 105     -10.685   8.490   8.869  1.00 90.44           C
ATOM    507  CB  TRP A 105     -12.264   7.701   7.119  1.00 90.44           C
ATOM    508  O   TRP A 105     -11.090   9.392   9.603  1.00 90.44           O
ATOM    509  CG  TRP A 105     -13.067   8.189   5.967  1.00 90.44           C
ATOM    510  CD1 TRP A 105     -13.315   7.497   4.841  1.00 90.44           C
ATOM    511  CD2 TRP A 105     -13.773   9.454   5.821  1.00 90.44           C
ATOM    512  CE2 TRP A 105     -14.451   9.444   4.564  1.00 90.44           C
ATOM    513  CE3 TRP A 105     -13.945  10.581   6.658  1.00 90.44           C
ATOM    514  NE1 TRP A 105     -14.121   8.229   3.995  1.00 90.44           N
ATOM    515  CH2 TRP A 105     -15.434  11.609   5.022  1.00 90.44           C
ATOM    516  CZ2 TRP A 105     -15.271  10.505   4.167  1.00 90.44           C
ATOM    517  CZ3 TRP A 105     -14.769  11.650   6.262  1.00 90.44           C
ATOM    518  N   ALA A 106      -9.964   7.467   9.330  1.00 86.06           N
ATOM    519  CA  ALA A 106      -9.497   7.405  10.711  1.00 86.06           C
ATOM    520  C   ALA A 106      -8.607   8.617  11.038  1.00 86.06           C
ATOM    521  CB  ALA A 106      -8.782   6.068  10.941  1.00 86.06           C
ATOM    522  O   ALA A 106      -8.824   9.281  12.055  1.00 86.06           O
ATOM    523  N   LEU A 107      -7.687   8.977  10.135  1.00 87.69           N
ATOM    524  CA  LEU A 107      -6.846  10.171  10.257  1.00 87.69           C
ATOM    525  C   LEU A 107      -7.654  11.472  10.251  1.00 87.69           C
ATOM    526  CB  LEU A 107      -5.843  10.217   9.098  1.00 87.69           C
ATOM    527  O   LEU A 107      -7.418  12.340  11.096  1.00 87.69           O
ATOM    528  CG  LEU A 107      -4.746   9.148   9.129  1.00 87.69           C
ATOM    529  CD1 LEU A 107      -3.940   9.326   7.845  1.00 87.69           C
ATOM    530  CD2 LEU A 107      -3.842   9.313  10.349  1.00 87.69           C
ATOM    531  N   ALA A 108      -8.605  11.608   9.324  1.00 91.94           N
ATOM    532  CA  ALA A 108      -9.469  12.779   9.217  1.00 91.94           C
ATOM    533  C   ALA A 108     -10.265  12.998  10.510  1.00 91.94           C
ATOM    534  CB  ALA A 108     -10.409  12.591   8.019  1.00 91.94           C
ATOM    535  O   ALA A 108     -10.247  14.091  11.077  1.00 91.94           O
ATOM    536  N   LYS A 109     -10.915  11.939  11.015  1.00 89.31           N
ATOM    537  CA  LYS A 109     -11.708  11.959  12.254  1.00 89.31           C
ATOM    538  C   LYS A 109     -10.841  12.310  13.455  1.00 89.31           C
ATOM    539  CB  LYS A 109     -12.372  10.591  12.471  1.00 89.31           C
ATOM    540  O   LYS A 109     -11.190  13.212  14.211  1.00 89.31           O
ATOM    541  CG  LYS A 109     -13.479  10.307  11.446  1.00 89.31           C
ATOM    542  CD  LYS A 109     -13.846   8.820  11.456  1.00 89.31           C
ATOM    543  CE  LYS A 109     -14.776   8.511  10.285  1.00 89.31           C
ATOM    544  NZ  LYS A 109     -15.099   7.070  10.232  1.00 89.31           N
ATOM    545  N   TYR A 110      -9.700  11.638  13.606  1.00 88.06           N
ATOM    546  CA  TYR A 110      -8.770  11.892  14.702  1.00 88.06           C
ATOM    547  C   TYR A 110      -8.320  13.360  14.733  1.00 88.06           C
ATOM    548  CB  TYR A 110      -7.567  10.947  14.577  1.00 88.06           C
ATOM    549  O   TYR A 110      -8.455  14.029  15.760  1.00 88.06           O
ATOM    550  CG  TYR A 110      -6.496  11.246  15.603  1.00 88.06           C
ATOM    551  CD1 TYR A 110      -5.351  11.983  15.242  1.00 88.06           C
ATOM    552  CD2 TYR A 110      -6.682  10.847  16.938  1.00 88.06           C
ATOM    553  CE1 TYR A 110      -4.400  12.336  16.216  1.00 88.06           C
ATOM    554  CE2 TYR A 110      -5.735  11.201  17.915  1.00 88.06           C
ATOM    555  OH  TYR A 110      -3.696  12.299  18.521  1.00 88.06           O
ATOM    556  CZ  TYR A 110      -4.594  11.948  17.559  1.00 88.06           C
ATOM    557  N   ASN A 111      -7.845  13.888  13.601  1.00 89.44           N
ATOM    558  CA  ASN A 111      -7.340  15.259  13.524  1.00 89.44           C
ATOM    559  C   ASN A 111      -8.448  16.301  13.700  1.00 89.44           C
ATOM    560  CB  ASN A 111      -6.567  15.458  12.212  1.00 89.44           C
ATOM    561  O   ASN A 111      -8.240  17.286  14.409  1.00 89.44           O
ATOM    562  CG  ASN A 111      -5.173  14.880  12.328  1.00 89.44           C
ATOM    563  ND2 ASN A 111      -4.959  13.673  11.862  1.00 89.44           N
ATOM    564  OD1 ASN A 111      -4.288  15.493  12.901  1.00 89.44           O
ATOM    565  N   ALA A 112      -9.634  16.071  13.128  1.00 92.12           N
ATOM    566  CA  ALA A 112     -10.781  16.948  13.334  1.00 92.12           C
ATOM    567  C   ALA A 112     -11.142  17.047  14.822  1.00 92.12           C
ATOM    568  CB  ALA A 112     -11.970  16.425  12.517  1.00 92.12           C
ATOM    569  O   ALA A 112     -11.265  18.142  15.366  1.00 92.12           O
ATOM    570  N   LEU A 113     -11.258  15.906  15.502  1.00 89.31           N
ATOM    571  CA  LEU A 113     -11.621  15.858  16.915  1.00 89.31           C
ATOM    572  C   LEU A 113     -10.579  16.484  17.821  1.00 89.31           C
ATOM    573  CB  LEU A 113     -11.830  14.402  17.319  1.00 89.31           C
ATOM    574  O   LEU A 113     -10.931  17.268  18.697  1.00 89.31           O
ATOM    575  CG  LEU A 113     -13.118  13.829  16.741  1.00 89.31           C
ATOM    576  CD1 LEU A 113     -13.250  12.404  17.241  1.00 89.31           C
ATOM    577  CD2 LEU A 113     -14.327  14.629  17.191  1.00 89.31           C
ATOM    578  N   LYS A 114      -9.305  16.179  17.587  1.00 89.00           N
ATOM    579  CA  LYS A 114      -8.191  16.765  18.331  1.00 89.00           C
ATOM    580  C   LYS A 114      -8.220  18.293  18.282  1.00 89.00           C
ATOM    581  CB  LYS A 114      -6.908  16.192  17.732  1.00 89.00           C
ATOM    582  O   LYS A 114      -7.997  18.945  19.298  1.00 89.00           O
ATOM    583  CG  LYS A 114      -5.641  16.679  18.441  1.00 89.00           C
ATOM    584  CD  LYS A 114      -4.450  15.992  17.774  1.00 89.00           C
ATOM    585  CE  LYS A 114      -3.122  16.390  18.413  1.00 89.00           C
ATOM    586  NZ  LYS A 114      -2.029  15.591  17.806  1.00 89.00           N
ATOM    587  N   VAL A 115      -8.519  18.860  17.114  1.00 92.94           N
ATOM    588  CA  VAL A 115      -8.638  20.313  16.935  1.00 92.94           C
ATOM    589  C   VAL A 115      -9.875  20.852  17.636  1.00 92.94           C
ATOM    590  CB  VAL A 115      -8.655  20.670  15.446  1.00 92.94           C
ATOM    591  O   VAL A 115      -9.769  21.850  18.339  1.00 92.94           O
ATOM    592  CG1 VAL A 115      -8.947  22.151  15.178  1.00 92.94           C
ATOM    593  CG2 VAL A 115      -7.294  20.346  14.829  1.00 92.94           C
ATOM    594  N   ILE A 116     -11.028  20.190  17.499  1.00 91.81           N
ATOM    595  CA  ILE A 116     -12.251  20.630  18.178  1.00 91.81           C
ATOM    596  C   ILE A 116     -12.051  20.650  19.698  1.00 91.81           C
ATOM    597  CB  ILE A 116     -13.472  19.779  17.765  1.00 91.81           C
ATOM    598  O   ILE A 116     -12.378  21.648  20.335  1.00 91.81           O
ATOM    599  CG1 ILE A 116     -13.831  20.007  16.282  1.00 91.81           C
ATOM    600  CG2 ILE A 116     -14.695  20.145  18.617  1.00 91.81           C
ATOM    601  CD1 ILE A 116     -14.859  19.023  15.706  1.00 91.81           C
ATOM    602  N   ASP A 117     -11.495  19.583  20.272  1.00 89.75           N
ATOM    603  CA  ASP A 117     -11.213  19.486  21.706  1.00 89.75           C
ATOM    604  C   ASP A 117     -10.297  20.618  22.174  1.00 89.75           C
ATOM    605  CB  ASP A 117     -10.558  18.133  22.000  1.00 89.75           C
ATOM    606  O   ASP A 117     -10.620  21.333  23.123  1.00 89.75           O
ATOM    607  CG  ASP A 117     -10.347  17.906  23.499  1.00 89.75           C
ATOM    608  OD1 ASP A 117     -11.364  17.847  24.224  1.00 89.75           O
ATOM    609  OD2 ASP A 117      -9.173  17.755  23.903  1.00 89.75           O
ATOM    610  N   TYR A 118      -9.186  20.836  21.466  1.00 90.75           N
ATOM    611  CA  TYR A 118      -8.236  21.898  21.779  1.00 90.75           C
ATOM    612  C   TYR A 118      -8.883  23.289  21.723  1.00 90.75           C
ATOM    613  CB  TYR A 118      -7.057  21.801  20.805  1.00 90.75           C
ATOM    614  O   TYR A 118      -8.759  24.079  22.659  1.00 90.75           O
ATOM    615  CG  TYR A 118      -6.033  22.897  21.006  1.00 90.75           C
ATOM    616  CD1 TYR A 118      -6.080  24.063  20.218  1.00 90.75           C
ATOM    617  CD2 TYR A 118      -5.068  22.769  22.021  1.00 90.75           C
ATOM    618  CE1 TYR A 118      -5.160  25.102  20.443  1.00 90.75           C
ATOM    619  CE2 TYR A 118      -4.148  23.809  22.255  1.00 90.75           C
ATOM    620  OH  TYR A 118      -3.303  25.979  21.686  1.00 90.75           O
ATOM    621  CZ  TYR A 118      -4.194  24.977  21.461  1.00 90.75           C
ATOM    622  N   GLU A 119      -9.614  23.588  20.651  1.00 94.06           N
ATOM    623  CA  GLU A 119     -10.240  24.893  20.454  1.00 94.06           C
ATOM    624  C   GLU A 119     -11.308  25.184  21.516  1.00 94.06           C
ATOM    625  CB  GLU A 119     -10.817  24.959  19.030  1.00 94.06           C
ATOM    626  O   GLU A 119     -11.347  26.290  22.057  1.00 94.06           O
ATOM    627  CG  GLU A 119      -9.735  25.115  17.949  1.00 94.06           C
ATOM    628  CD  GLU A 119      -8.882  26.375  18.141  1.00 94.06           C
ATOM    629  OE1 GLU A 119      -7.649  26.291  17.968  1.00 94.06           O
ATOM    630  OE2 GLU A 119      -9.450  27.434  18.502  1.00 94.06           O
ATOM    631  N   LEU A 120     -12.121  24.188  21.879  1.00 90.94           N
ATOM    632  CA  LEU A 120     -13.166  24.342  22.892  1.00 90.94           C
ATOM    633  C   LEU A 120     -12.613  24.408  24.323  1.00 90.94           C
ATOM    634  CB  LEU A 120     -14.163  23.177  22.778  1.00 90.94           C
ATOM    635  O   LEU A 120     -13.125  25.173  25.140  1.00 90.94           O
ATOM    636  CG  LEU A 120     -15.025  23.149  21.502  1.00 90.94           C
ATOM    637  CD1 LEU A 120     -15.948  21.930  21.578  1.00 90.94           C
ATOM    638  CD2 LEU A 120     -15.892  24.399  21.346  1.00 90.94           C
ATOM    639  N   THR A 121     -11.604  23.596  24.653  1.00 89.06           N
ATOM    640  CA  THR A 121     -11.152  23.418  26.046  1.00 89.06           C
ATOM    641  C   THR A 121      -9.950  24.280  26.421  1.00 89.06           C
ATOM    642  CB  THR A 121     -10.835  21.950  26.370  1.00 89.06           C
ATOM    643  O   THR A 121      -9.845  24.698  27.574  1.00 89.06           O
ATOM    644  CG2 THR A 121     -12.015  21.008  26.128  1.00 89.06           C
ATOM    645  OG1 THR A 121      -9.737  21.492  25.626  1.00 89.06           O
ATOM    646  N   GLN A 122      -9.050  24.553  25.473  1.00 90.81           N
ATOM    647  CA  GLN A 122      -7.781  25.247  25.719  1.00 90.81           C
ATOM    648  C   GLN A 122      -7.798  26.673  25.163  1.00 90.81           C
ATOM    649  CB  GLN A 122      -6.612  24.457  25.101  1.00 90.81           C
ATOM    650  O   GLN A 122      -7.324  27.589  25.832  1.00 90.81           O
ATOM    651  CG  GLN A 122      -6.459  23.011  25.608  1.00 90.81           C
ATOM    652  CD  GLN A 122      -5.465  22.818  26.748  1.00 90.81           C
ATOM    653  NE2 GLN A 122      -5.258  21.588  27.163  1.00 90.81           N
ATOM    654  OE1 GLN A 122      -4.832  23.723  27.269  1.00 90.81           O
ATOM    655  N   ASN A 123      -8.347  26.874  23.959  1.00 93.31           N
ATOM    656  CA  ASN A 123      -8.341  28.183  23.294  1.00 93.31           C
ATOM    657  C   ASN A 123      -9.587  29.035  23.614  1.00 93.31           C
ATOM    658  CB  ASN A 123      -8.152  27.959  21.784  1.00 93.31           C
ATOM    659  O   ASN A 123      -9.555  30.259  23.501  1.00 93.31           O
ATOM    660  CG  ASN A 123      -7.543  29.154  21.068  1.00 93.31           C
ATOM    661  ND2 ASN A 123      -7.693  29.219  19.770  1.00 93.31           N
ATOM    662  OD1 ASN A 123      -6.878  30.007  21.639  1.00 93.31           O
ATOM    663  N   GLY A 124     -10.683  28.402  24.050  1.00 92.25           N
ATOM    664  CA  GLY A 124     -11.946  29.079  24.364  1.00 92.25           C
ATOM    665  C   GLY A 124     -12.717  29.563  23.129  1.00 92.25           C
ATOM    666  O   GLY A 124     -13.551  30.463  23.242  1.00 92.25           O
ATOM    667  N   SER A 125     -12.430  28.988  21.961  1.00 94.75           N
ATOM    668  CA  SER A 125     -13.125  29.262  20.703  1.00 94.75           C
ATOM    669  C   SER A 125     -14.554  28.713  20.725  1.00 94.75           C
ATOM    670  CB  SER A 125     -12.353  28.629  19.544  1.00 94.75           C
ATOM    671  O   SER A 125     -14.869  27.759  21.439  1.00 94.75           O
ATOM    672  OG  SER A 125     -11.091  29.243  19.391  1.00 94.75           O
ATOM    673  N   ASP A 126     -15.438  29.287  19.905  1.00 94.12           N
ATOM    674  CA  ASP A 126     -16.759  28.699  19.676  1.00 94.12           C
ATOM    675  C   ASP A 126     -16.688  27.449  18.777  1.00 94.12           C
ATOM    676  CB  ASP A 126     -17.763  29.754  19.180  1.00 94.12           C
ATOM    677  O   ASP A 126     -15.716  27.206  18.055  1.00 94.12           O
ATOM    678  CG  ASP A 126     -17.470  30.289  17.777  1.00 94.12           C
ATOM    679  OD1 ASP A 126     -17.311  29.465  16.850  1.00 94.12           O
ATOM    680  OD2 ASP A 126     -17.440  31.523  17.613  1.00 94.12           O
ATOM    681  N   PHE A 127     -17.751  26.640  18.808  1.00 93.56           N
ATOM    682  CA  PHE A 127     -17.810  25.380  18.064  1.00 93.56           C
ATOM    683  C   PHE A 127     -17.768  25.561  16.539  1.00 93.56           C
ATOM    684  CB  PHE A 127     -19.073  24.620  18.494  1.00 93.56           C
ATOM    685  O   PHE A 127     -17.289  24.681  15.828  1.00 93.56           O
ATOM    686  CG  PHE A 127     -19.191  23.223  17.916  1.00 93.56           C
ATOM    687  CD1 PHE A 127     -20.300  22.860  17.128  1.00 93.56           C
ATOM    688  CD2 PHE A 127     -18.188  22.274  18.179  1.00 93.56           C
ATOM    689  CE1 PHE A 127     -20.422  21.545  16.644  1.00 93.56           C
ATOM    690  CE2 PHE A 127     -18.301  20.970  17.676  1.00 93.56           C
ATOM    691  CZ  PHE A 127     -19.419  20.597  16.915  1.00 93.56           C
ATOM    692  N   VAL A 128     -18.240  26.696  16.015  1.00 95.19           N
ATOM    693  CA  VAL A 128     -18.239  26.975  14.569  1.00 95.19           C
ATOM    694  C   VAL A 128     -16.813  27.241  14.081  1.00 95.19           C
ATOM    695  CB  VAL A 128     -19.167  28.166  14.251  1.00 95.19           C
ATOM    696  O   VAL A 128     -16.381  26.697  13.061  1.00 95.19           O
ATOM    697  CG1 VAL A 128     -19.131  28.542  12.766  1.00 95.19           C
ATOM    698  CG2 VAL A 128     -20.622  27.835  14.616  1.00 95.19           C
ATOM    699  N   THR A 129     -16.061  28.025  14.847  1.00 95.88           N
ATOM    700  CA  THR A 129     -14.641  28.301  14.626  1.00 95.88           C
ATOM    701  C   THR A 129     -13.830  27.012  14.736  1.00 95.88           C
ATOM    702  CB  THR A 129     -14.148  29.346  15.637  1.00 95.88           C
ATOM    703  O   THR A 129     -13.071  26.682  13.823  1.00 95.88           O
ATOM    704  CG2 THR A 129     -12.689  29.732  15.391  1.00 95.88           C
ATOM    705  OG1 THR A 129     -14.921  30.520  15.515  1.00 95.88           O
ATOM    706  N   ALA A 130     -14.074  26.224  15.788  1.00 95.25           N
ATOM    707  CA  ALA A 130     -13.446  24.922  15.986  1.00 95.25           C
ATOM    708  C   ALA A 130     -13.695  23.969  14.801  1.00 95.25           C
ATOM    709  CB  ALA A 130     -13.970  24.345  17.304  1.00 95.25           C
ATOM    710  O   ALA A 130     -12.753  23.368  14.290  1.00 95.25           O
ATOM    711  N   LYS A 131     -14.936  23.880  14.295  1.00 95.06           N
ATOM    712  CA  LYS A 131     -15.273  23.072  13.107  1.00 95.06           C
ATOM    713  C   LYS A 131     -14.558  23.538  11.846  1.00 95.06           C
ATOM    714  CB  LYS A 131     -16.788  23.074  12.859  1.00 95.06           C
ATOM    715  O   LYS A 131     -14.108  22.706  11.065  1.00 95.06           O
ATOM    716  CG  LYS A 131     -17.480  22.060  13.770  1.00 95.06           C
ATOM    717  CD  LYS A 131     -18.997  22.034  13.581  1.00 95.06           C
ATOM    718  CE  LYS A 131     -19.451  21.514  12.216  1.00 95.06           C
ATOM    719  NZ  LYS A 131     -20.866  21.078  12.296  1.00 95.06           N
ATOM    720  N   THR A 132     -14.438  24.847  11.647  1.00 96.75           N
ATOM    721  CA  THR A 132     -13.740  25.404  10.478  1.00 96.75           C
ATOM    722  C   THR A 132     -12.268  24.981  10.467  1.00 96.75           C
ATOM    723  CB  THR A 132     -13.873  26.932  10.450  1.00 96.75           C
ATOM    724  O   THR A 132     -11.767  24.505   9.451  1.00 96.75           O
ATOM    725  CG2 THR A 132     -13.227  27.545   9.208  1.00 96.75           C
ATOM    726  OG1 THR A 132     -15.240  27.286  10.430  1.00 96.75           O
ATOM    727  N   LEU A 133     -11.592  25.072  11.616  1.00 96.81           N
ATOM    728  CA  LEU A 133     -10.205  24.621  11.766  1.00 96.81           C
ATOM    729  C   LEU A 133     -10.077  23.093  11.662  1.00 96.81           C
ATOM    730  CB  LEU A 133      -9.669  25.128  13.116  1.00 96.81           C
ATOM    731  O   LEU A 133      -9.127  22.585  11.065  1.00 96.81           O
ATOM    732  CG  LEU A 133      -9.516  26.658  13.196  1.00 96.81           C
ATOM    733  CD1 LEU A 133      -9.185  27.064  14.630  1.00 96.81           C
ATOM    734  CD2 LEU A 133      -8.407  27.168  12.273  1.00 96.81           C
ATOM    735  N   ALA A 134     -11.049  22.357  12.202  1.00 95.25           N
ATOM    736  CA  ALA A 134     -11.093  20.901  12.143  1.00 95.25           C
ATOM    737  C   ALA A 134     -11.179  20.377  10.705  1.00 95.25           C
ATOM    738  CB  ALA A 134     -12.282  20.434  12.977  1.00 95.25           C
ATOM    739  O   ALA A 134     -10.463  19.439  10.365  1.00 95.25           O
ATOM    740  N   LYS A 135     -11.989  21.016   9.848  1.00 97.50           N
ATOM    741  CA  LYS A 135     -12.052  20.718   8.409  1.00 97.50           C
ATOM    742  C   LYS A 135     -10.689  20.862   7.753  1.00 97.50           C
ATOM    743  CB  LYS A 135     -13.061  21.638   7.716  1.00 97.50           C
ATOM    744  O   LYS A 135     -10.192  19.910   7.159  1.00 97.50           O
ATOM    745  CG  LYS A 135     -14.507  21.264   8.041  1.00 97.50           C
ATOM    746  CD  LYS A 135     -15.436  22.331   7.467  1.00 97.50           C
ATOM    747  CE  LYS A 135     -16.879  21.846   7.523  1.00 97.50           C
ATOM    748  NZ  LYS A 135     -17.724  22.657   6.625  1.00 97.50           N
ATOM    749  N   GLN A 136     -10.042  22.014   7.939  1.00 97.19           N
ATOM    750  CA  GLN A 136      -8.713  22.265   7.381  1.00 97.19           C
ATOM    751  C   GLN A 136      -7.706  21.187   7.807  1.00 97.19           C
ATOM    752  CB  GLN A 136      -8.248  23.664   7.811  1.00 97.19           C
ATOM    753  O   GLN A 136      -6.956  20.680   6.976  1.00 97.19           O
ATOM    754  CG  GLN A 136      -6.889  24.023   7.191  1.00 97.19           C
ATOM    755  CD  GLN A 136      -6.367  25.387   7.624  1.00 97.19           C
ATOM    756  NE2 GLN A 136      -5.157  25.727   7.238  1.00 97.19           N
ATOM    757  OE1 GLN A 136      -7.003  26.167   8.313  1.00 97.19           O
ATOM    758  N   LYS A 137      -7.703  20.808   9.090  1.00 95.75           N
ATOM    759  CA  LYS A 137      -6.763  19.814   9.623  1.00 95.75           C
ATOM    760  C   LYS A 137      -7.077  18.383   9.197  1.00 95.75           C
ATOM    761  CB  LYS A 137      -6.688  19.966  11.150  1.00 95.75           C
ATOM    762  O   LYS A 137      -6.149  17.604   9.000  1.00 95.75           O
ATOM    763  CG  LYS A 137      -5.904  21.233  11.547  1.00 95.75           C
ATOM    764  CD  LYS A 137      -4.402  21.033  11.327  1.00 95.75           C
ATOM    765  CE  LYS A 137      -3.624  22.332  11.518  1.00 95.75           C
ATOM    766  NZ  LYS A 137      -2.312  22.218  10.834  1.00 95.75           N
ATOM    767  N   ALA A 138      -8.347  18.045   9.003  1.00 95.25           N
ATOM    768  CA  ALA A 138      -8.742  16.772   8.415  1.00 95.25           C
ATOM    769  C   ALA A 138      -8.290  16.662   6.950  1.00 95.25           C
ATOM    770  CB  ALA A 138     -10.255  16.627   8.561  1.00 95.25           C
ATOM    771  O   ALA A 138      -7.679  15.660   6.583  1.00 95.25           O
ATOM    772  N   HIS A 139      -8.513  17.708   6.146  1.00 96.94           N
ATOM    773  CA  HIS A 139      -8.025  17.788   4.767  1.00 96.94           C
ATOM    774  C   HIS A 139      -6.499  17.654   4.688  1.00 96.94           C
ATOM    775  CB  HIS A 139      -8.479  19.114   4.139  1.00 96.94           C
ATOM    776  O   HIS A 139      -5.991  16.857   3.906  1.00 96.94           O
ATOM    777  CG  HIS A 139      -9.899  19.079   3.647  1.00 96.94           C
ATOM    778  CD2 HIS A 139     -10.986  19.756   4.130  1.00 96.94           C
ATOM    779  ND1 HIS A 139     -10.325  18.403   2.538  1.00 96.94           N
ATOM    780  CE1 HIS A 139     -11.623  18.662   2.344  1.00 96.94           C
ATOM    781  NE2 HIS A 139     -12.072  19.474   3.302  1.00 96.94           N
ATOM    782  N   GLU A 140      -5.763  18.384   5.533  1.00 94.44           N
ATOM    783  CA  GLU A 140      -4.297  18.322   5.592  1.00 94.44           C
ATOM    784  C   GLU A 140      -3.793  16.913   5.939  1.00 94.44           C
ATOM    785  CB  GLU A 140      -3.811  19.365   6.614  1.00 94.44           C
ATOM    786  O   GLU A 140      -2.867  16.415   5.300  1.00 94.44           O
ATOM    787  CG  GLU A 140      -2.282  19.510   6.696  1.00 94.44           C
ATOM    788  CD  GLU A 140      -1.830  20.525   7.764  1.00 94.44           C
ATOM    789  OE1 GLU A 140      -0.630  20.551   8.109  1.00 94.44           O
ATOM    790  OE2 GLU A 140      -2.666  21.281   8.323  1.00 94.44           O
ATOM    791  N   ALA A 141      -4.415  16.241   6.913  1.00 90.25           N
ATOM    792  CA  ALA A 141      -4.037  14.884   7.304  1.00 90.25           C
ATOM    793  C   ALA A 141      -4.251  13.868   6.169  1.00 90.25           C
ATOM    794  CB  ALA A 141      -4.824  14.501   8.561  1.00 90.25           C
ATOM    795  O   ALA A 141      -3.373  13.046   5.908  1.00 90.25           O
ATOM    796  N   VAL A 142      -5.389  13.949   5.472  1.00 93.62           N
ATOM    797  CA  VAL A 142      -5.702  13.073   4.332  1.00 93.62           C
ATOM    798  C   VAL A 142      -4.786  13.360   3.143  1.00 93.62           C
ATOM    799  CB  VAL A 142      -7.190  13.194   3.954  1.00 93.62           C
ATOM    800  O   VAL A 142      -4.244  12.424   2.558  1.00 93.62           O
ATOM    801  CG1 VAL A 142      -7.534  12.474   2.647  1.00 93.62           C
ATOM    802  CG2 VAL A 142      -8.032  12.564   5.067  1.00 93.62           C
ATOM    803  N   TYR A 143      -4.553  14.633   2.814  1.00 95.12           N
ATOM    804  CA  TYR A 143      -3.627  15.020   1.749  1.00 95.12           C
ATOM    805  C   TYR A 143      -2.209  14.512   2.030  1.00 95.12           C
ATOM    806  CB  TYR A 143      -3.650  16.543   1.572  1.00 95.12           C
ATOM    807  O   TYR A 143      -1.607  13.888   1.164  1.00 95.12           O
ATOM    808  CG  TYR A 143      -2.610  17.055   0.594  1.00 95.12           C
ATOM    809  CD1 TYR A 143      -1.358  17.474   1.080  1.00 95.12           C
ATOM    810  CD2 TYR A 143      -2.872  17.086  -0.792  1.00 95.12           C
ATOM    811  CE1 TYR A 143      -0.371  17.915   0.183  1.00 95.12           C
ATOM    812  CE2 TYR A 143      -1.884  17.540  -1.694  1.00 95.12           C
ATOM    813  OH  TYR A 143       0.380  18.368  -2.012  1.00 95.12           O
ATOM    814  CZ  TYR A 143      -0.624  17.944  -1.202  1.00 95.12           C
ATOM    815  N   ASN A 144      -1.690  14.698   3.249  1.00 88.62           N
ATOM    816  CA  ASN A 144      -0.350  14.231   3.614  1.00 88.62           C
ATOM    817  C   ASN A 144      -0.211  12.704   3.512  1.00 88.62           C
ATOM    818  CB  ASN A 144      -0.013  14.720   5.031  1.00 88.62           C
ATOM    819  O   ASN A 144       0.834  12.215   3.081  1.00 88.62           O
ATOM    820  CG  ASN A 144       0.299  16.205   5.095  1.00 88.62           C
ATOM    821  ND2 ASN A 144       0.158  16.803   6.254  1.00 88.62           N
ATOM    822  OD1 ASN A 144       0.715  16.839   4.139  1.00 88.62           O
ATOM    823  N   TYR A 145      -1.262  11.955   3.855  1.00 88.25           N
ATOM    824  CA  TYR A 145      -1.276  10.502   3.697  1.00 88.25           C
ATOM    825  C   TYR A 145      -1.123  10.072   2.238  1.00 88.25           C
ATOM    826  CB  TYR A 145      -2.548   9.926   4.336  1.00 88.25           C
ATOM    827  O   TYR A 145      -0.187   9.343   1.901  1.00 88.25           O
ATOM    828  CG  TYR A 145      -2.762   8.447   4.073  1.00 88.25           C
ATOM    829  CD1 TYR A 145      -3.940   8.004   3.442  1.00 88.25           C
ATOM    830  CD2 TYR A 145      -1.765   7.513   4.413  1.00 88.25           C
ATOM    831  CE1 TYR A 145      -4.129   6.632   3.185  1.00 88.25           C
ATOM    832  CE2 TYR A 145      -1.943   6.148   4.151  1.00 88.25           C
ATOM    833  OH  TYR A 145      -3.282   4.374   3.302  1.00 88.25           O
ATOM    834  CZ  TYR A 145      -3.128   5.701   3.540  1.00 88.25           C
ATOM    835  N   TYR A 146      -1.980  10.583   1.356  1.00 91.56           N
ATOM    836  CA  TYR A 146      -1.910  10.246  -0.064  1.00 91.56           C
ATOM    837  C   TYR A 146      -0.689  10.859  -0.767  1.00 91.56           C
ATOM    838  CB  TYR A 146      -3.229  10.617  -0.740  1.00 91.56           C
ATOM    839  O   TYR A 146      -0.182  10.287  -1.735  1.00 91.56           O
ATOM    840  CG  TYR A 146      -4.378   9.690  -0.379  1.00 91.56           C
ATOM    841  CD1 TYR A 146      -4.386   8.371  -0.871  1.00 91.56           C
ATOM    842  CD2 TYR A 146      -5.448  10.136   0.419  1.00 91.56           C
ATOM    843  CE1 TYR A 146      -5.460   7.509  -0.589  1.00 91.56           C
ATOM    844  CE2 TYR A 146      -6.542   9.286   0.683  1.00 91.56           C
ATOM    845  OH  TYR A 146      -7.577   7.126   0.448  1.00 91.56           O
ATOM    846  CZ  TYR A 146      -6.546   7.968   0.179  1.00 91.56           C
ATOM    847  N   LEU A 147      -0.153  11.979  -0.272  1.00 91.62           N
ATOM    848  CA  LEU A 147       1.091  12.573  -0.766  1.00 91.62           C
ATOM    849  C   LEU A 147       2.277  11.636  -0.534  1.00 91.62           C
ATOM    850  CB  LEU A 147       1.323  13.922  -0.062  1.00 91.62           C
ATOM    851  O   LEU A 147       3.118  11.474  -1.418  1.00 91.62           O
ATOM    852  CG  LEU A 147       2.659  14.597  -0.418  1.00 91.62           C
ATOM    853  CD1 LEU A 147       2.705  15.004  -1.886  1.00 91.62           C
ATOM    854  CD2 LEU A 147       2.864  15.859   0.416  1.00 91.62           C
ATOM    855  N   ASN A 148       2.351  11.025   0.645  1.00 84.50           N
ATOM    856  CA  ASN A 148       3.411  10.082   0.977  1.00 84.50           C
ATOM    857  C   ASN A 148       3.326   8.817   0.110  1.00 84.50           C
ATOM    858  CB  ASN A 148       3.325   9.782   2.474  1.00 84.50           C
ATOM    859  O   ASN A 148       4.334   8.412  -0.466  1.00 84.50           O
ATOM    860  CG  ASN A 148       3.832  10.914   3.353  1.00 84.50           C
ATOM    861  ND2 ASN A 148       3.638  10.790   4.644  1.00 84.50           N
ATOM    862  OD1 ASN A 148       4.429  11.892   2.916  1.00 84.50           O
ATOM    863  N   LEU A 149       2.118   8.276  -0.081  1.00 87.81           N
ATOM    864  CA  LEU A 149       1.855   7.203  -1.047  1.00 87.81           C
ATOM    865  C   LEU A 149       2.350   7.562  -2.454  1.00 87.81           C
ATOM    866  CB  LEU A 149       0.336   6.939  -1.087  1.00 87.81           C
ATOM    867  O   LEU A 149       3.106   6.817  -3.075  1.00 87.81           O
ATOM    868  CG  LEU A 149      -0.195   6.098   0.078  1.00 87.81           C
ATOM    869  CD1 LEU A 149      -1.722   6.034   0.063  1.00 87.81           C
ATOM    870  CD2 LEU A 149       0.304   4.684  -0.122  1.00 87.81           C
ATOM    871  N   THR A 150       1.966   8.746  -2.934  1.00 92.06           N
ATOM    872  CA  THR A 150       2.333   9.259  -4.260  1.00 92.06           C
ATOM    873  C   THR A 150       3.848   9.349  -4.427  1.00 92.06           C
ATOM    874  CB  THR A 150       1.705  10.644  -4.479  1.00 92.06           C
ATOM    875  O   THR A 150       4.392   8.876  -5.425  1.00 92.06           O
ATOM    876  CG2 THR A 150       2.051  11.270  -5.827  1.00 92.06           C
ATOM    877  OG1 THR A 150       0.306  10.540  -4.427  1.00 92.06           O
ATOM    878  N   LYS A 151       4.550   9.927  -3.446  1.00 89.06           N
ATOM    879  CA  LYS A 151       6.012  10.056  -3.474  1.00 89.06           C
ATOM    880  C   LYS A 151       6.701   8.700  -3.540  1.00 89.06           C
ATOM    881  CB  LYS A 151       6.497  10.812  -2.238  1.00 89.06           C
ATOM    882  O   LYS A 151       7.632   8.558  -4.326  1.00 89.06           O
ATOM    883  CG  LYS A 151       6.240  12.317  -2.355  1.00 89.06           C
ATOM    884  CD  LYS A 151       6.613  12.963  -1.023  1.00 89.06           C
ATOM    885  CE  LYS A 151       6.416  14.474  -1.077  1.00 89.06           C
ATOM    886  NZ  LYS A 151       6.617  15.044   0.274  1.00 89.06           N
ATOM    887  N   ASN A 152       6.221   7.720  -2.782  1.00 85.44           N
ATOM    888  CA  ASN A 152       6.824   6.394  -2.738  1.00 85.44           C
ATOM    889  C   ASN A 152       6.648   5.632  -4.053  1.00 85.44           C
ATOM    890  CB  ASN A 152       6.258   5.644  -1.527  1.00 85.44           C
ATOM    891  O   ASN A 152       7.612   5.063  -4.557  1.00 85.44           O
ATOM    892  CG  ASN A 152       6.919   6.108  -0.242  1.00 85.44           C
ATOM    893  ND2 ASN A 152       6.832   5.329   0.798  1.00 85.44           N
ATOM    894  OD1 ASN A 152       7.563   7.138  -0.160  1.00 85.44           O
ATOM    895  N   ILE A 153       5.466   5.698  -4.671  1.00 90.44           N
ATOM    896  CA  ILE A 153       5.253   5.113  -6.003  1.00 90.44           C
ATOM    897  C   ILE A 153       6.108   5.811  -7.068  1.00 90.44           C
ATOM    898  CB  ILE A 153       3.755   5.152  -6.366  1.00 90.44           C
ATOM    899  O   ILE A 153       6.646   5.152  -7.957  1.00 90.44           O
ATOM    900  CG1 ILE A 153       2.881   4.296  -5.420  1.00 90.44           C
ATOM    901  CG2 ILE A 153       3.531   4.721  -7.825  1.00 90.44           C
ATOM    902  CD1 ILE A 153       3.275   2.817  -5.291  1.00 90.44           C
ATOM    903  N   ILE A 154       6.260   7.137  -6.995  1.00 92.31           N
ATOM    904  CA  ILE A 154       7.120   7.883  -7.924  1.00 92.31           C
ATOM    905  C   ILE A 154       8.594   7.522  -7.723  1.00 92.31           C
ATOM    906  CB  ILE A 154       6.874   9.401  -7.791  1.00 92.31           C
ATOM    907  O   ILE A 154       9.315   7.383  -8.709  1.00 92.31           O
ATOM    908  CG1 ILE A 154       5.480   9.734  -8.368  1.00 92.31           C
ATOM    909  CG2 ILE A 154       7.969  10.223  -8.505  1.00 92.31           C
ATOM    910  CD1 ILE A 154       5.051  11.181  -8.131  1.00 92.31           C
ATOM    911  N   ALA A 155       9.047   7.378  -6.478  1.00 88.88           N
ATOM    912  CA  ALA A 155      10.407   6.955  -6.165  1.00 88.88           C
ATOM    913  C   ALA A 155      10.690   5.559  -6.736  1.00 88.88           C
ATOM    914  CB  ALA A 155      10.613   7.024  -4.651  1.00 88.88           C
ATOM    915  O   ALA A 155      11.633   5.413  -7.511  1.00 88.88           O
ATOM    916  N   LEU A 156       9.782   4.606  -6.492  1.00 88.19           N
ATOM    917  CA  LEU A 156       9.845   3.261  -7.060  1.00 88.19           C
ATOM    918  C   LEU A 156       9.927   3.309  -8.592  1.00 88.19           C
ATOM    919  CB  LEU A 156       8.610   2.474  -6.580  1.00 88.19           C
ATOM    920  O   LEU A 156      10.847   2.762  -9.184  1.00 88.19           O
ATOM    921  CG  LEU A 156       8.696   0.960  -6.840  1.00 88.19           C
ATOM    922  CD1 LEU A 156       9.745   0.317  -5.935  1.00 88.19           C
ATOM    923  CD2 LEU A 156       7.335   0.321  -6.545  1.00 88.19           C
ATOM    924  N   ALA A 157       9.029   4.051  -9.250  1.00 91.88           N
ATOM    925  CA  ALA A 157       9.038   4.189 -10.707  1.00 91.88           C
ATOM    926  C   ALA A 157      10.345   4.791 -11.249  1.00 91.88           C
ATOM    927  CB  ALA A 157       7.858   5.073 -11.115  1.00 91.88           C
ATOM    928  O   ALA A 157      10.808   4.412 -12.331  1.00 91.88           O
ATOM    929  N   ASN A 158      10.927   5.748 -10.518  1.00 91.56           N
ATOM    930  CA  ASN A 158      12.189   6.379 -10.883  1.00 91.56           C
ATOM    931  C   ASN A 158      13.350   5.386 -10.803  1.00 91.56           C
ATOM    932  CB  ASN A 158      12.460   7.595  -9.978  1.00 91.56           C
ATOM    933  O   ASN A 158      14.138   5.325 -11.745  1.00 91.56           O
ATOM    934  CG  ASN A 158      11.537   8.772 -10.206  1.00 91.56           C
ATOM    935  ND2 ASN A 158      11.474   9.689  -9.272  1.00 91.56           N
ATOM    936  OD1 ASN A 158      10.928   8.955 -11.243  1.00 91.56           O
ATOM    937  N   GLU A 159      13.433   4.611  -9.724  1.00 88.12           N
ATOM    938  CA  GLU A 159      14.453   3.577  -9.528  1.00 88.12           C
ATOM    939  C   GLU A 159      14.402   2.527 -10.630  1.00 88.12           C
ATOM    940  CB  GLU A 159      14.238   2.896  -8.174  1.00 88.12           C
ATOM    941  O   GLU A 159      15.420   2.267 -11.272  1.00 88.12           O
ATOM    942  CG  GLU A 159      14.755   3.782  -7.043  1.00 88.12           C
ATOM    943  CD  GLU A 159      14.088   3.470  -5.708  1.00 88.12           C
ATOM    944  OE1 GLU A 159      14.050   4.439  -4.922  1.00 88.12           O
ATOM    945  OE2 GLU A 159      13.562   2.347  -5.520  1.00 88.12           O
ATOM    946  N   SER A 160      13.218   1.986 -10.926  1.00 89.75           N
ATOM    947  CA  SER A 160      13.051   0.965 -11.965  1.00 89.75           C
ATOM    948  C   SER A 160      13.402   1.517 -13.341  1.00 89.75           C
ATOM    949  CB  SER A 160      11.617   0.429 -11.992  1.00 89.75           C
ATOM    950  O   SER A 160      14.088   0.857 -14.119  1.00 89.75           O
ATOM    951  OG  SER A 160      11.108   0.390 -10.690  1.00 89.75           O
ATOM    952  N   ALA A 161      12.984   2.751 -13.649  1.00 89.50           N
ATOM    953  CA  ALA A 161      13.340   3.403 -14.905  1.00 89.50           C
ATOM    954  C   ALA A 161      14.861   3.557 -15.040  1.00 89.50           C
ATOM    955  CB  ALA A 161      12.633   4.762 -14.991  1.00 89.50           C
ATOM    956  O   ALA A 161      15.433   3.195 -16.072  1.00 89.50           O
ATOM    957  N   GLU A 162      15.525   4.085 -14.011  1.00 87.25           N
ATOM    958  CA  GLU A 162      16.968   4.298 -14.032  1.00 87.25           C
ATOM    959  C   GLU A 162      17.751   2.988 -14.093  1.00 87.25           C
ATOM    960  CB  GLU A 162      17.407   5.136 -12.831  1.00 87.25           C
ATOM    961  O   GLU A 162      18.694   2.894 -14.884  1.00 87.25           O
ATOM    962  CG  GLU A 162      16.954   6.584 -12.943  1.00 87.25           C
ATOM    963  CD  GLU A 162      17.583   7.475 -11.872  1.00 87.25           C
ATOM    964  OE1 GLU A 162      18.199   8.489 -12.281  1.00 87.25           O
ATOM    965  OE2 GLU A 162      17.229   7.411 -10.678  1.00 87.25           O
ATOM    966  N   LEU A 163      17.320   1.962 -13.354  1.00 84.31           N
ATOM    967  CA  LEU A 163      17.935   0.643 -13.387  1.00 84.31           C
ATOM    968  C   LEU A 163      17.787  -0.006 -14.762  1.00 84.31           C
ATOM    969  CB  LEU A 163      17.325  -0.244 -12.292  1.00 84.31           C
ATOM    970  O   LEU A 163      18.761  -0.523 -15.298  1.00 84.31           O
ATOM    971  CG  LEU A 163      17.957  -1.647 -12.270  1.00 84.31           C
ATOM    972  CD1 LEU A 163      19.437  -1.617 -11.886  1.00 84.31           C
ATOM    973  CD2 LEU A 163      17.208  -2.540 -11.299  1.00 84.31           C
ATOM    974  N   VAL A 164      16.609   0.064 -15.381  1.00 83.00           N
ATOM    975  CA  VAL A 164      16.403  -0.422 -16.753  1.00 83.00           C
ATOM    976  C   VAL A 164      17.354   0.282 -17.715  1.00 83.00           C
ATOM    977  CB  VAL A 164      14.940  -0.217 -17.170  1.00 83.00           C
ATOM    978  O   VAL A 164      18.011  -0.373 -18.520  1.00 83.00           O
ATOM    979  CG1 VAL A 164      14.691  -0.398 -18.673  1.00 83.00           C
ATOM    980  CG2 VAL A 164      14.043  -1.210 -16.431  1.00 83.00           C
ATOM    981  N   ASN A 165      17.492   1.605 -17.615  1.00 82.44           N
ATOM    982  CA  ASN A 165      18.429   2.348 -18.455  1.00 82.44           C
ATOM    983  C   ASN A 165      19.890   1.960 -18.197  1.00 82.44           C
ATOM    984  CB  ASN A 165      18.167   3.842 -18.258  1.00 82.44           C
ATOM    985  O   ASN A 165      20.649   1.798 -19.155  1.00 82.44           O
ATOM    986  CG  ASN A 165      19.221   4.736 -18.882  1.00 82.44           C
ATOM    987  ND2 ASN A 165      20.165   5.206 -18.105  1.00 82.44           N
ATOM    988  OD1 ASN A 165      19.200   5.066 -20.053  1.00 82.44           O
ATOM    989  N   TYR A 166      20.281   1.788 -16.934  1.00 82.06           N
ATOM    990  CA  TYR A 166      21.614   1.322 -16.568  1.00 82.06           C
ATOM    991  C   TYR A 166      21.884  -0.071 -17.137  1.00 82.06           C
ATOM    992  CB  TYR A 166      21.779   1.322 -15.045  1.00 82.06           C
ATOM    993  O   TYR A 166      22.868  -0.257 -17.848  1.00 82.06           O
ATOM    994  CG  TYR A 166      23.152   0.843 -14.625  1.00 82.06           C
ATOM    995  CD1 TYR A 166      23.397  -0.533 -14.443  1.00 82.06           C
ATOM    996  CD2 TYR A 166      24.193   1.775 -14.460  1.00 82.06           C
ATOM    997  CE1 TYR A 166      24.689  -0.982 -14.114  1.00 82.06           C
ATOM    998  CE2 TYR A 166      25.474   1.335 -14.088  1.00 82.06           C
ATOM    999  OH  TYR A 166      26.944  -0.444 -13.515  1.00 82.06           O
ATOM   1000  CZ  TYR A 166      25.719  -0.043 -13.923  1.00 82.06           C
ATOM   1001  N   SER A 167      20.992  -1.027 -16.882  1.00 77.19           N
ATOM   1002  CA  SER A 167      21.130  -2.422 -17.289  1.00 77.19           C
ATOM   1003  C   SER A 167      21.140  -2.555 -18.804  1.00 77.19           C
ATOM   1004  CB  SER A 167      20.005  -3.257 -16.683  1.00 77.19           C
ATOM   1005  O   SER A 167      22.052  -3.172 -19.349  1.00 77.19           O
ATOM   1006  OG  SER A 167      20.143  -3.250 -15.279  1.00 77.19           O
ATOM   1007  N   VAL A 168      20.212  -1.902 -19.516  1.00 72.19           N
ATOM   1008  CA  VAL A 168      20.233  -1.843 -20.987  1.00 72.19           C
ATOM   1009  C   VAL A 168      21.558  -1.249 -21.466  1.00 72.19           C
ATOM   1010  CB  VAL A 168      19.026  -1.065 -21.552  1.00 72.19           C
ATOM   1011  O   VAL A 168      22.219  -1.847 -22.313  1.00 72.19           O
ATOM   1012  CG1 VAL A 168      19.142  -0.858 -23.071  1.00 72.19           C
ATOM   1013  CG2 VAL A 168      17.715  -1.825 -21.308  1.00 72.19           C
ATOM   1014  N   GLY A 169      22.011  -0.135 -20.882  1.00 70.38           N
ATOM   1015  CA  GLY A 169      23.316   0.458 -21.177  1.00 70.38           C
ATOM   1016  C   GLY A 169      24.495  -0.490 -20.919  1.00 70.38           C
ATOM   1017  O   GLY A 169      25.430  -0.541 -21.720  1.00 70.38           O
ATOM   1018  N   TYR A 170      24.444  -1.281 -19.849  1.00 70.19           N
ATOM   1019  CA  TYR A 170      25.456  -2.268 -19.489  1.00 70.19           C
ATOM   1020  C   TYR A 170      25.494  -3.441 -20.482  1.00 70.19           C
ATOM   1021  CB  TYR A 170      25.223  -2.744 -18.048  1.00 70.19           C
ATOM   1022  O   TYR A 170      26.575  -3.763 -20.989  1.00 70.19           O
ATOM   1023  CG  TYR A 170      26.251  -3.768 -17.628  1.00 70.19           C
ATOM   1024  CD1 TYR A 170      25.961  -5.140 -17.731  1.00 70.19           C
ATOM   1025  CD2 TYR A 170      27.521  -3.344 -17.197  1.00 70.19           C
ATOM   1026  CE1 TYR A 170      26.960  -6.085 -17.448  1.00 70.19           C
ATOM   1027  CE2 TYR A 170      28.528  -4.292 -16.938  1.00 70.19           C
ATOM   1028  OH  TYR A 170      29.228  -6.584 -16.850  1.00 70.19           O
ATOM   1029  CZ  TYR A 170      28.252  -5.668 -17.085  1.00 70.19           C
ATOM   1030  N   TYR A 171      24.341  -4.019 -20.845  1.00 66.38           N
ATOM   1031  CA  TYR A 171      24.226  -5.062 -21.879  1.00 66.38           C
ATOM   1032  C   TYR A 171      24.805  -4.607 -23.216  1.00 66.38           C
ATOM   1033  CB  TYR A 171      22.755  -5.413 -22.126  1.00 66.38           C
ATOM   1034  O   TYR A 171      25.616  -5.303 -23.837  1.00 66.38           O
ATOM   1035  CG  TYR A 171      22.161  -6.329 -21.099  1.00 66.38           C
ATOM   1036  CD1 TYR A 171      22.596  -7.664 -21.029  1.00 66.38           C
ATOM   1037  CD2 TYR A 171      21.120  -5.869 -20.276  1.00 66.38           C
ATOM   1038  CE1 TYR A 171      21.984  -8.527 -20.113  1.00 66.38           C
ATOM   1039  CE2 TYR A 171      20.517  -6.730 -19.358  1.00 66.38           C
ATOM   1040  OH  TYR A 171      20.315  -8.900 -18.478  1.00 66.38           O
ATOM   1041  CZ  TYR A 171      20.948  -8.059 -19.298  1.00 66.38           C
ATOM   1042  N   VAL A 172      24.416  -3.398 -23.620  1.00 58.84           N
ATOM   1043  CA  VAL A 172      24.889  -2.678 -24.807  1.00 58.84           C
ATOM   1044  C   VAL A 172      26.414  -2.518 -24.764  1.00 58.84           C
ATOM   1045  CB  VAL A 172      24.151  -1.314 -24.815  1.00 58.84           C
ATOM   1046  O   VAL A 172      27.105  -2.661 -25.780  1.00 58.84           O
ATOM   1047  CG1 VAL A 172      24.723  -0.162 -25.650  1.00 58.84           C
ATOM   1048  CG2 VAL A 172      22.667  -1.443 -25.179  1.00 58.84           C
ATOM   1049  N   GLN A 173      26.979  -2.214 -23.594  1.00 63.12           N
ATOM   1050  CA  GLN A 173      28.399  -1.913 -23.448  1.00 63.12           C
ATOM   1051  C   GLN A 173      29.303  -3.143 -23.355  1.00 63.12           C
ATOM   1052  CB  GLN A 173      28.635  -0.933 -22.302  1.00 63.12           C
ATOM   1053  O   GLN A 173      30.351  -3.140 -24.006  1.00 63.12           O
ATOM   1054  CG  GLN A 173      28.252   0.488 -22.748  1.00 63.12           C
ATOM   1055  CD  GLN A 173      28.421   1.508 -21.635  1.00 63.12           C
ATOM   1056  NE2 GLN A 173      27.722   2.619 -21.689  1.00 63.12           N
ATOM   1057  OE1 GLN A 173      29.223   1.358 -20.732  1.00 63.12           O
ATOM   1058  N   ASN A 174      28.906  -4.173 -22.613  1.00 63.53           N
ATOM   1059  CA  ASN A 174      29.842  -5.190 -22.130  1.00 63.53           C
ATOM   1060  C   ASN A 174      29.517  -6.616 -22.581  1.00 63.53           C
ATOM   1061  CB  ASN A 174      29.894  -5.079 -20.599  1.00 63.53           C
ATOM   1062  O   ASN A 174      30.426  -7.441 -22.648  1.00 63.53           O
ATOM   1063  CG  ASN A 174      30.389  -3.710 -20.174  1.00 63.53           C
ATOM   1064  ND2 ASN A 174      29.564  -2.925 -19.527  1.00 63.53           N
ATOM   1065  OD1 ASN A 174      31.499  -3.308 -20.478  1.00 63.53           O
ATOM   1066  N   ILE A 175      28.253  -6.910 -22.896  1.00 60.34           N
ATOM   1067  CA  ILE A 175      27.791  -8.292 -23.071  1.00 60.34           C
ATOM   1068  C   ILE A 175      27.487  -8.611 -24.544  1.00 60.34           C
ATOM   1069  CB  ILE A 175      26.609  -8.565 -22.119  1.00 60.34           C
ATOM   1070  O   ILE A 175      27.823  -9.698 -25.007  1.00 60.34           O
ATOM   1071  CG1 ILE A 175      26.946  -8.239 -20.640  1.00 60.34           C
ATOM   1072  CG2 ILE A 175      26.236 -10.049 -22.202  1.00 60.34           C
ATOM   1073  CD1 ILE A 175      25.736  -8.321 -19.701  1.00 60.34           C
ATOM   1074  N   GLY A 176      26.949  -7.652 -25.312  1.00 54.38           N
ATOM   1075  CA  GLY A 176      26.703  -7.817 -26.752  1.00 54.38           C
ATOM   1076  C   GLY A 176      25.567  -8.798 -27.067  1.00 54.38           C
ATOM   1077  O   GLY A 176      25.800  -9.821 -27.705  1.00 54.38           O
ATOM   1078  N   VAL A 177      24.346  -8.479 -26.621  1.00 52.84           N
ATOM   1079  CA  VAL A 177      23.169  -9.376 -26.652  1.00 52.84           C
ATOM   1080  C   VAL A 177      22.022  -8.807 -27.503  1.00 52.84           C
ATOM   1081  CB  VAL A 177      22.688  -9.692 -25.222  1.00 52.84           C
ATOM   1082  O   VAL A 177      21.939  -7.593 -27.693  1.00 52.84           O
ATOM   1083  CG1 VAL A 177      21.709 -10.866 -25.163  1.00 52.84           C
ATOM   1084  CG2 VAL A 177      23.864 -10.068 -24.326  1.00 52.84           C
ATOM   1085  N   SER A 178      21.164  -9.709 -28.005  1.00 48.75           N
ATOM   1086  CA  SER A 178      20.180  -9.567 -29.097  1.00 48.75           C
ATOM   1087  C   SER A 178      18.690  -9.717 -28.718  1.00 48.75           C
ATOM   1088  CB  SER A 178      20.508 -10.647 -30.144  1.00 48.75           C
ATOM   1089  O   SER A 178      17.859  -9.742 -29.619  1.00 48.75           O
ATOM   1090  OG  SER A 178      20.551 -11.936 -29.539  1.00 48.75           O
ATOM   1091  N   ASP A 179      18.327  -9.866 -27.432  1.00 59.53           N
ATOM   1092  CA  ASP A 179      16.994 -10.397 -27.045  1.00 59.53           C
ATOM   1093  C   ASP A 179      16.135  -9.473 -26.148  1.00 59.53           C
ATOM   1094  CB  ASP A 179      17.128 -11.777 -26.380  1.00 59.53           C
ATOM   1095  O   ASP A 179      15.193  -9.938 -25.498  1.00 59.53           O
ATOM   1096  CG  ASP A 179      17.909 -12.840 -27.152  1.00 59.53           C
ATOM   1097  OD1 ASP A 179      18.037 -12.765 -28.397  1.00 59.53           O
ATOM   1098  OD2 ASP A 179      18.423 -13.725 -26.430  1.00 59.53           O
ATOM   1099  N   ILE A 180      16.446  -8.175 -26.066  1.00 62.22           N
ATOM   1100  CA  ILE A 180      15.611  -7.206 -25.330  1.00 62.22           C
ATOM   1101  C   ILE A 180      14.515  -6.693 -26.273  1.00 62.22           C
ATOM   1102  CB  ILE A 180      16.459  -6.076 -24.697  1.00 62.22           C
ATOM   1103  O   ILE A 180      14.807  -6.119 -27.320  1.00 62.22           O
ATOM   1104  CG1 ILE A 180      17.460  -6.674 -23.677  1.00 62.22           C
ATOM   1105  CG2 ILE A 180      15.553  -5.031 -24.014  1.00 62.22           C
ATOM   1106  CD1 ILE A 180      18.413  -5.660 -23.030  1.00 62.22           C
ATOM   1107  N   VAL A 181      13.246  -6.873 -25.911  1.00 63.38           N
ATOM   1108  CA  VAL A 181      12.102  -6.330 -26.667  1.00 63.38           C
ATOM   1109  C   VAL A 181      11.557  -5.130 -25.905  1.00 63.38           C
ATOM   1110  CB  VAL A 181      11.019  -7.391 -26.941  1.00 63.38           C
ATOM   1111  O   VAL A 181      11.478  -5.157 -24.682  1.00 63.38           O
ATOM   1112  CG1 VAL A 181       9.876  -6.839 -27.802  1.00 63.38           C
ATOM   1113  CG2 VAL A 181      11.575  -8.639 -27.638  1.00 63.38           C
ATOM   1114  N   ILE A 182      11.209  -4.053 -26.599  1.00 65.12           N
ATOM   1115  CA  ILE A 182      10.737  -2.816 -25.981  1.00 65.12           C
ATOM   1116  C   ILE A 182       9.429  -2.403 -26.653  1.00 65.12           C
ATOM   1117  CB  ILE A 182      11.827  -1.721 -26.058  1.00 65.12           C
ATOM   1118  O   ILE A 182       9.396  -2.147 -27.855  1.00 65.12           O
ATOM   1119  CG1 ILE A 182      13.152  -2.200 -25.413  1.00 65.12           C
ATOM   1120  CG2 ILE A 182      11.321  -0.463 -25.350  1.00 65.12           C
ATOM   1121  CD1 ILE A 182      14.248  -1.140 -25.227  1.00 65.12           C
ATOM   1122  N   ASP A 183       8.355  -2.280 -25.877  1.00 61.97           N
ATOM   1123  CA  ASP A 183       7.150  -1.625 -26.380  1.00 61.97           C
ATOM   1124  C   ASP A 183       7.331  -0.114 -26.327  1.00 61.97           C
ATOM   1125  CB  ASP A 183       5.878  -2.031 -25.640  1.00 61.97           C
ATOM   1126  O   ASP A 183       7.611   0.489 -25.278  1.00 61.97           O
ATOM   1127  CG  ASP A 183       5.315  -3.392 -26.061  1.00 61.97           C
ATOM   1128  OD1 ASP A 183       5.621  -3.859 -27.185  1.00 61.97           O
ATOM   1129  OD2 ASP A 183       4.511  -3.927 -25.271  1.00 61.97           O
ATOM   1130  N   VAL A 184       7.143   0.491 -27.495  1.00 58.75           N
ATOM   1131  CA  VAL A 184       7.386   1.899 -27.730  1.00 58.75           C
ATOM   1132  C   VAL A 184       6.078   2.577 -28.124  1.00 58.75           C
ATOM   1133  CB  VAL A 184       8.486   2.071 -28.789  1.00 58.75           C
ATOM   1134  O   VAL A 184       5.394   2.198 -29.074  1.00 58.75           O
ATOM   1135  CG1 VAL A 184       8.726   3.554 -28.998  1.00 58.75           C
ATOM   1136  CG2 VAL A 184       9.823   1.457 -28.347  1.00 58.75           C
ATOM   1137  N   VAL A 185       5.730   3.634 -27.396  1.00 56.91           N
ATOM   1138  CA  VAL A 185       4.598   4.495 -27.737  1.00 56.91           C
ATOM   1139  C   VAL A 185       5.132   5.769 -28.376  1.00 56.91           C
ATOM   1140  CB  VAL A 185       3.693   4.757 -26.523  1.00 56.91           C
ATOM   1141  O   VAL A 185       5.740   6.619 -27.710  1.00 56.91           O
ATOM   1142  CG1 VAL A 185       2.471   5.591 -26.933  1.00 56.91           C
ATOM   1143  CG2 VAL A 185       3.187   3.438 -25.928  1.00 56.91           C
ATOM   1144  N   ASP A 186       4.887   5.917 -29.679  1.00 55.12           N
ATOM   1145  CA  ASP A 186       5.189   7.148 -30.400  1.00 55.12           C
ATOM   1146  C   ASP A 186       4.108   8.198 -30.103  1.00 55.12           C
ATOM   1147  CB  ASP A 186       5.373   6.896 -31.903  1.00 55.12           C
ATOM   1148  O   ASP A 186       2.961   8.125 -30.554  1.00 55.12           O
ATOM   1149  CG  ASP A 186       5.908   8.142 -32.625  1.00 55.12           C
ATOM   1150  OD1 ASP A 186       5.538   9.274 -32.226  1.00 55.12           O
ATOM   1151  OD2 ASP A 186       6.672   7.985 -33.595  1.00 55.12           O
ATOM   1152  N   THR A 187       4.500   9.210 -29.333  1.00 50.84           N
ATOM   1153  CA  THR A 187       3.619  10.311 -28.918  1.00 50.84           C
ATOM   1154  C   THR A 187       3.301  11.312 -30.035  1.00 50.84           C
ATOM   1155  CB  THR A 187       4.202  11.055 -27.708  1.00 50.84           C
ATOM   1156  O   THR A 187       2.335  12.061 -29.908  1.00 50.84           O
ATOM   1157  CG2 THR A 187       4.325  10.153 -26.479  1.00 50.84           C
ATOM   1158  OG1 THR A 187       5.487  11.579 -27.982  1.00 50.84           O
ATOM   1159  N   GLN A 188       4.071  11.341 -31.128  1.00 46.97           N
ATOM   1160  CA  GLN A 188       3.863  12.247 -32.264  1.00 46.97           C
ATOM   1161  C   GLN A 188       2.994  11.628 -33.362  1.00 46.97           C
ATOM   1162  CB  GLN A 188       5.215  12.673 -32.858  1.00 46.97           C
ATOM   1163  O   GLN A 188       2.280  12.353 -34.056  1.00 46.97           O
ATOM   1164  CG  GLN A 188       6.061  13.476 -31.863  1.00 46.97           C
ATOM   1165  CD  GLN A 188       7.302  14.102 -32.494  1.00 46.97           C
ATOM   1166  NE2 GLN A 188       8.071  14.843 -31.727  1.00 46.97           N
ATOM   1167  OE1 GLN A 188       7.612  13.976 -33.667  1.00 46.97           O
ATOM   1168  N   ILE A 189       3.043  10.305 -33.518  1.00 45.16           N
ATOM   1169  CA  ILE A 189       2.279   9.569 -34.539  1.00 45.16           C
ATOM   1170  C   ILE A 189       1.022   8.915 -33.934  1.00 45.16           C
ATOM   1171  CB  ILE A 189       3.223   8.602 -35.302  1.00 45.16           C
ATOM   1172  O   ILE A 189       0.101   8.546 -34.663  1.00 45.16           O
ATOM   1173  CG1 ILE A 189       4.447   9.382 -35.854  1.00 45.16           C
ATOM   1174  CG2 ILE A 189       2.495   7.892 -36.461  1.00 45.16           C
ATOM   1175  CD1 ILE A 189       5.467   8.535 -36.623  1.00 45.16           C
ATOM   1176  N   GLY A 190       0.930   8.824 -32.600  1.00 45.47           N
ATOM   1177  CA  GLY A 190      -0.231   8.264 -31.902  1.00 45.47           C
ATOM   1178  C   GLY A 190      -0.422   6.767 -32.158  1.00 45.47           C
ATOM   1179  O   GLY A 190      -1.534   6.258 -32.030  1.00 45.47           O
ATOM   1180  N   GLN A 191       0.645   6.071 -32.559  1.00 52.75           N
ATOM   1181  CA  GLN A 191       0.661   4.630 -32.784  1.00 52.75           C
ATOM   1182  C   GLN A 191       1.545   3.960 -31.731  1.00 52.75           C
ATOM   1183  CB  GLN A 191       1.101   4.298 -34.223  1.00 52.75           C
ATOM   1184  O   GLN A 191       2.634   4.441 -31.417  1.00 52.75           O
ATOM   1185  CG  GLN A 191       0.028   4.713 -35.243  1.00 52.75           C
ATOM   1186  CD  GLN A 191       0.282   4.209 -36.663  1.00 52.75           C
ATOM   1187  NE2 GLN A 191      -0.710   4.274 -37.525  1.00 52.75           N
ATOM   1188  OE1 GLN A 191       1.341   3.747 -37.049  1.00 52.75           O
ATOM   1189  N   VAL A 192       1.053   2.850 -31.184  1.00 51.59           N
ATOM   1190  CA  VAL A 192       1.858   1.920 -30.390  1.00 51.59           C
ATOM   1191  C   VAL A 192       2.511   0.959 -31.375  1.00 51.59           C
ATOM   1192  CB  VAL A 192       0.999   1.159 -29.360  1.00 51.59           C
ATOM   1193  O   VAL A 192       1.798   0.322 -32.157  1.00 51.59           O
ATOM   1194  CG1 VAL A 192       1.866   0.254 -28.478  1.00 51.59           C
ATOM   1195  CG2 VAL A 192       0.214   2.125 -28.459  1.00 51.59           C
ATOM   1196  N   SER A 193       3.837   0.866 -31.359  1.00 56.91           N
ATOM   1197  CA  SER A 193       4.567  -0.167 -32.086  1.00 56.91           C
ATOM   1198  C   SER A 193       5.416  -0.980 -31.116  1.00 56.91           C
ATOM   1199  CB  SER A 193       5.379   0.402 -33.255  1.00 56.91           C
ATOM   1200  O   SER A 193       6.019  -0.457 -30.179  1.00 56.91           O
ATOM   1201  OG  SER A 193       6.398   1.291 -32.859  1.00 56.91           O
ATOM   1202  N   THR A 194       5.429  -2.294 -31.316  1.00 51.81           N
ATOM   1203  CA  THR A 194       6.353  -3.176 -30.606  1.00 51.81           C
ATOM   1204  C   THR A 194       7.664  -3.191 -31.378  1.00 51.81           C
ATOM   1205  CB  THR A 194       5.765  -4.580 -30.439  1.00 51.81           C
ATOM   1206  O   THR A 194       7.713  -3.633 -32.531  1.00 51.81           O
ATOM   1207  CG2 THR A 194       6.719  -5.544 -29.738  1.00 51.81           C
ATOM   1208  OG1 THR A 194       4.590  -4.507 -29.667  1.00 51.81           O
ATOM   1209  N   GLU A 195       8.726  -2.711 -30.740  1.00 58.50           N
ATOM   1210  CA  GLU A 195      10.070  -2.689 -31.305  1.00 58.50           C
ATOM   1211  C   GLU A 195      10.911  -3.777 -30.641  1.00 58.50           C
ATOM   1212  CB  GLU A 195      10.717  -1.306 -31.125  1.00 58.50           C
ATOM   1213  O   GLU A 195      10.965  -3.902 -29.421  1.00 58.50           O
ATOM   1214  CG  GLU A 195       9.955  -0.152 -31.790  1.00 58.50           C
ATOM   1215  CD  GLU A 195       9.679  -0.387 -33.277  1.00 58.50           C
ATOM   1216  OE1 GLU A 195       8.560  -0.021 -33.697  1.00 58.50           O
ATOM   1217  OE2 GLU A 195      10.555  -0.953 -33.974  1.00 58.50           O
ATOM   1218  N   THR A 196      11.609  -4.594 -31.424  1.00 49.78           N
ATOM   1219  CA  THR A 196      12.623  -5.493 -30.854  1.00 49.78           C
ATOM   1220  C   THR A 196      13.980  -4.829 -30.978  1.00 49.78           C
ATOM   1221  CB  THR A 196      12.578  -6.867 -31.519  1.00 49.78           C
ATOM   1222  O   THR A 196      14.322  -4.355 -32.061  1.00 49.78           O
ATOM   1223  CG2 THR A 196      13.591  -7.847 -30.929  1.00 49.78           C
ATOM   1224  OG1 THR A 196      11.291  -7.400 -31.319  1.00 49.78           O
ATOM   1225  N   VAL A 197      14.772  -4.778 -29.903  1.00 50.28           N
ATOM   1226  CA  VAL A 197      16.185  -4.405 -30.034  1.00 50.28           C
ATOM   1227  C   VAL A 197      16.852  -5.519 -30.834  1.00 50.28           C
ATOM   1228  CB  VAL A 197      16.893  -4.231 -28.675  1.00 50.28           C
ATOM   1229  O   VAL A 197      16.963  -6.642 -30.360  1.00 50.28           O
ATOM   1230  CG1 VAL A 197      18.345  -3.780 -28.882  1.00 50.28           C
ATOM   1231  CG2 VAL A 197      16.228  -3.184 -27.777  1.00 50.28           C
ATOM   1232  N   ASP A 198      17.262  -5.226 -32.064  1.00 43.09           N
ATOM   1233  CA  ASP A 198      17.822  -6.223 -32.983  1.00 43.09           C
ATOM   1234  C   ASP A 198      19.322  -6.401 -32.748  1.00 43.09           C
ATOM   1235  CB  ASP A 198      17.536  -5.756 -34.416  1.00 43.09           C
ATOM   1236  O   ASP A 198      19.851  -7.511 -32.719  1.00 43.09           O
ATOM   1237  CG  ASP A 198      17.728  -6.828 -35.497  1.00 43.09           C
ATOM   1238  OD1 ASP A 198      17.728  -8.039 -35.205  1.00 43.09           O
ATOM   1239  OD2 ASP A 198      17.774  -6.480 -36.703  1.00 43.09           O
ATOM   1240  N   LYS A 199      20.031  -5.285 -32.550  1.00 43.09           N
ATOM   1241  CA  LYS A 199      21.432  -5.284 -32.122  1.00 43.09           C
ATOM   1242  C   LYS A 199      21.856  -3.927 -31.584  1.00 43.09           C
ATOM   1243  CB  LYS A 199      22.361  -5.731 -33.268  1.00 43.09           C
ATOM   1244  O   LYS A 199      21.155  -2.927 -31.689  1.00 43.09           O
ATOM   1245  CG  LYS A 199      22.318  -4.797 -34.475  1.00 43.09           C
ATOM   1246  CD  LYS A 199      23.415  -5.192 -35.469  1.00 43.09           C
ATOM   1247  CE  LYS A 199      23.044  -4.439 -36.717  1.00 43.09           C
ATOM   1248  NZ  LYS A 199      23.906  -4.653 -37.894  1.00 43.09           N
ATOM   1249  N   VAL A 200      23.072  -3.902 -31.064  1.00 45.50           N
ATOM   1250  CA  VAL A 200      23.762  -2.704 -30.605  1.00 45.50           C
ATOM   1251  C   VAL A 200      25.004  -2.504 -31.456  1.00 45.50           C
ATOM   1252  CB  VAL A 200      24.141  -2.880 -29.134  1.00 45.50           C
ATOM   1253  O   VAL A 200      25.856  -3.390 -31.523  1.00 45.50           O
ATOM   1254  CG1 VAL A 200      24.952  -1.681 -28.644  1.00 45.50           C
ATOM   1255  CG2 VAL A 200      22.884  -3.053 -28.281  1.00 45.50           C
ATOM   1256  N   GLU A 201      25.152  -1.329 -32.059  1.00 43.50           N
ATOM   1257  CA  GLU A 201      26.337  -0.967 -32.834  1.00 43.50           C
ATOM   1258  C   GLU A 201      27.112   0.172 -32.166  1.00 43.50           C
ATOM   1259  CB  GLU A 201      25.970  -0.627 -34.281  1.00 43.50           C
ATOM   1260  O   GLU A 201      26.575   1.231 -31.847  1.00 43.50           O
ATOM   1261  CG  GLU A 201      25.389  -1.841 -35.020  1.00 43.50           C
ATOM   1262  CD  GLU A 201      25.403  -1.658 -36.541  1.00 43.50           C
ATOM   1263  OE1 GLU A 201      25.491  -2.701 -37.228  1.00 43.50           O
ATOM   1264  OE2 GLU A 201      25.365  -0.511 -37.027  1.00 43.50           O
ATOM   1265  N   TYR A 202      28.415  -0.019 -31.948  1.00 40.41           N
ATOM   1266  CA  TYR A 202      29.289   1.068 -31.507  1.00 40.41           C
ATOM   1267  C   TYR A 202      29.665   1.962 -32.691  1.00 40.41           C
ATOM   1268  CB  TYR A 202      30.526   0.507 -30.801  1.00 40.41           C
ATOM   1269  O   TYR A 202      30.250   1.486 -33.664  1.00 40.41           O
ATOM   1270  CG  TYR A 202      31.526   1.568 -30.368  1.00 40.41           C
ATOM   1271  CD1 TYR A 202      32.800   1.610 -30.966  1.00 40.41           C
ATOM   1272  CD2 TYR A 202      31.191   2.525 -29.388  1.00 40.41           C
ATOM   1273  CE1 TYR A 202      33.736   2.581 -30.562  1.00 40.41           C
ATOM   1274  CE2 TYR A 202      32.131   3.485 -28.966  1.00 40.41           C
ATOM   1275  OH  TYR A 202      34.333   4.442 -29.183  1.00 40.41           O
ATOM   1276  CZ  TYR A 202      33.411   3.514 -29.555  1.00 40.41           C
ATOM   1277  N   HIS A 203      29.383   3.264 -32.585  1.00 38.94           N
ATOM   1278  CA  HIS A 203      29.734   4.262 -33.592  1.00 38.94           C
ATOM   1279  C   HIS A 203      30.971   5.076 -33.150  1.00 38.94           C
ATOM   1280  CB  HIS A 203      28.513   5.138 -33.929  1.00 38.94           C
ATOM   1281  O   HIS A 203      30.851   6.038 -32.381  1.00 38.94           O
ATOM   1282  CG  HIS A 203      27.955   4.852 -35.302  1.00 38.94           C
ATOM   1283  CD2 HIS A 203      26.744   4.284 -35.601  1.00 38.94           C
ATOM   1284  ND1 HIS A 203      28.585   5.121 -36.499  1.00 38.94           N
ATOM   1285  CE1 HIS A 203      27.781   4.711 -37.493  1.00 38.94           C
ATOM   1286  NE2 HIS A 203      26.624   4.261 -36.996  1.00 38.94           N
ATOM   1287  N   PRO A 204      32.179   4.756 -33.660  1.00 30.72           N
ATOM   1288  CA  PRO A 204      33.432   5.366 -33.199  1.00 30.72           C
ATOM   1289  C   PRO A 204      33.546   6.868 -33.501  1.00 30.72           C
ATOM   1290  CB  PRO A 204      34.551   4.559 -33.868  1.00 30.72           C
ATOM   1291  O   PRO A 204      34.262   7.579 -32.805  1.00 30.72           O
ATOM   1292  CG  PRO A 204      33.887   3.915 -35.083  1.00 30.72           C
ATOM   1293  CD  PRO A 204      32.456   3.693 -34.614  1.00 30.72           C
ATOM   1294  N   SER A 205      32.810   7.387 -34.489  1.00 37.53           N
ATOM   1295  CA  SER A 205      32.788   8.820 -34.822  1.00 37.53           C
ATOM   1296  C   SER A 205      32.143   9.695 -33.746  1.00 37.53           C
ATOM   1297  CB  SER A 205      32.039   9.026 -36.143  1.00 37.53           C
ATOM   1298  O   SER A 205      32.377  10.900 -33.719  1.00 37.53           O
ATOM   1299  OG  SER A 205      30.741   8.449 -36.089  1.00 37.53           O
ATOM   1300  N   TRP A 206      31.303   9.105 -32.896  1.00 40.41           N
ATOM   1301  CA  TRP A 206      30.533   9.810 -31.868  1.00 40.41           C
ATOM   1302  C   TRP A 206      30.883   9.358 -30.457  1.00 40.41           C
ATOM   1303  CB  TRP A 206      29.049   9.609 -32.163  1.00 40.41           C
ATOM   1304  O   TRP A 206      30.375   9.919 -29.494  1.00 40.41           O
ATOM   1305  CG  TRP A 206      28.612  10.046 -33.527  1.00 40.41           C
ATOM   1306  CD1 TRP A 206      29.172  11.023 -34.278  1.00 40.41           C
ATOM   1307  CD2 TRP A 206      27.425   9.626 -34.247  1.00 40.41           C
ATOM   1308  CE2 TRP A 206      27.302  10.436 -35.415  1.00 40.41           C
ATOM   1309  CE3 TRP A 206      26.381   8.729 -33.959  1.00 40.41           C
ATOM   1310  NE1 TRP A 206      28.444  11.201 -35.434  1.00 40.41           N
ATOM   1311  CH2 TRP A 206      25.059   9.672 -35.778  1.00 40.41           C
ATOM   1312  CZ2 TRP A 206      26.150  10.440 -36.205  1.00 40.41           C
ATOM   1313  CZ3 TRP A 206      25.197   8.765 -34.707  1.00 40.41           C
ATOM   1314  N   ASN A 207      31.749   8.348 -30.340  1.00 40.38           N
ATOM   1315  CA  ASN A 207      32.051   7.666 -29.090  1.00 40.38           C
ATOM   1316  C   ASN A 207      30.781   7.223 -28.333  1.00 40.38           C
ATOM   1317  CB  ASN A 207      33.015   8.531 -28.264  1.00 40.38           C
ATOM   1318  O   ASN A 207      30.710   7.299 -27.109  1.00 40.38           O
ATOM   1319  CG  ASN A 207      33.660   7.723 -27.158  1.00 40.38           C
ATOM   1320  ND2 ASN A 207      33.891   8.319 -26.013  1.00 40.38           N
ATOM   1321  OD1 ASN A 207      33.981   6.555 -27.325  1.00 40.38           O
ATOM   1322  N   GLN A 208      29.761   6.794 -29.077  1.00 39.31           N
ATOM   1323  CA  GLN A 208      28.456   6.393 -28.554  1.00 39.31           C
ATOM   1324  C   GLN A 208      28.071   5.032 -29.133  1.00 39.31           C
ATOM   1325  CB  GLN A 208      27.401   7.468 -28.868  1.00 39.31           C
ATOM   1326  O   GLN A 208      28.384   4.719 -30.285  1.00 39.31           O
ATOM   1327  CG  GLN A 208      27.552   8.707 -27.967  1.00 39.31           C
ATOM   1328  CD  GLN A 208      26.612   9.851 -28.337  1.00 39.31           C
ATOM   1329  NE2 GLN A 208      26.634  10.940 -27.600  1.00 39.31           N
ATOM   1330  OE1 GLN A 208      25.849   9.806 -29.286  1.00 39.31           O
ATOM   1331  N   LYS A 209      27.406   4.210 -28.320  1.00 43.53           N
ATOM   1332  CA  LYS A 209      26.749   2.982 -28.775  1.00 43.53           C
ATOM   1333  C   LYS A 209      25.308   3.307 -29.136  1.00 43.53           C
ATOM   1334  CB  LYS A 209      26.841   1.869 -27.724  1.00 43.53           C
ATOM   1335  O   LYS A 209      24.650   4.054 -28.421  1.00 43.53           O
ATOM   1336  CG  LYS A 209      28.284   1.373 -27.573  1.00 43.53           C
ATOM   1337  CD  LYS A 209      28.376   0.102 -26.735  1.00 43.53           C
ATOM   1338  CE  LYS A 209      29.810  -0.444 -26.717  1.00 43.53           C
ATOM   1339  NZ  LYS A 209      29.827  -1.885 -26.365  1.00 43.53           N
ATOM   1340  N   VAL A 210      24.872   2.766 -30.258  1.00 50.06           N
ATOM   1341  CA  VAL A 210      23.594   3.034 -30.895  1.00 50.06           C
ATOM   1342  C   VAL A 210      22.813   1.722 -30.883  1.00 50.06           C
ATOM   1343  CB  VAL A 210      23.859   3.581 -32.309  1.00 50.06           C
ATOM   1344  O   VAL A 210      23.293   0.708 -31.387  1.00 50.06           O
ATOM   1345  CG1 VAL A 210      22.579   3.930 -33.031  1.00 50.06           C
ATOM   1346  CG2 VAL A 210      24.693   4.877 -32.284  1.00 50.06           C
ATOM   1347  N   LEU A 211      21.656   1.717 -30.231  1.00 52.53           N
ATOM   1348  CA  LEU A 211      20.658   0.660 -30.338  1.00 52.53           C
ATOM   1349  C   LEU A 211      20.118   0.681 -31.774  1.00 52.53           C
ATOM   1350  CB  LEU A 211      19.546   0.921 -29.300  1.00 52.53           C
ATOM   1351  O   LEU A 211      19.892   1.751 -32.330  1.00 52.53           O
ATOM   1352  CG  LEU A 211      19.988   0.696 -27.841  1.00 52.53           C
ATOM   1353  CD1 LEU A 211      19.121   1.499 -26.875  1.00 52.53           C
ATOM   1354  CD2 LEU A 211      19.844  -0.771 -27.450  1.00 52.53           C
ATOM   1355  N   ALA A 212      19.969  -0.485 -32.385  1.00 52.00           N
ATOM   1356  CA  ALA A 212      19.261  -0.646 -33.642  1.00 52.00           C
ATOM   1357  C   ALA A 212      17.999  -1.456 -33.351  1.00 52.00           C
ATOM   1358  CB  ALA A 212      20.182  -1.320 -34.668  1.00 52.00           C
ATOM   1359  O   ALA A 212      18.085  -2.630 -32.975  1.00 52.00           O
ATOM   1360  N   PHE A 213      16.836  -0.831 -33.504  1.00 55.12           N
ATOM   1361  CA  PHE A 213      15.557  -1.526 -33.400  1.00 55.12           C
ATOM   1362  C   PHE A 213      15.166  -2.177 -34.734  1.00 55.12           C
ATOM   1363  CB  PHE A 213      14.479  -0.569 -32.880  1.00 55.12           C
ATOM   1364  O   PHE A 213      15.352  -1.604 -35.812  1.00 55.12           O
ATOM   1365  CG  PHE A 213      14.746  -0.060 -31.473  1.00 55.12           C
ATOM   1366  CD1 PHE A 213      14.546  -0.894 -30.362  1.00 55.12           C
ATOM   1367  CD2 PHE A 213      15.144   1.269 -31.256  1.00 55.12           C
ATOM   1368  CE1 PHE A 213      14.782  -0.409 -29.065  1.00 55.12           C
ATOM   1369  CE2 PHE A 213      15.450   1.732 -29.964  1.00 55.12           C
ATOM   1370  CZ  PHE A 213      15.284   0.885 -28.862  1.00 55.12           C
ATOM   1371  N   ARG A 214      14.586  -3.378 -34.667  1.00 53.38           N
ATOM   1372  CA  ARG A 214      13.840  -3.986 -35.769  1.00 53.38           C
ATOM   1373  C   ARG A 214      12.352  -3.841 -35.481  1.00 53.38           C
ATOM   1374  CB  ARG A 214      14.273  -5.443 -35.986  1.00 53.38           C
ATOM   1375  O   ARG A 214      11.841  -4.406 -34.513  1.00 53.38           O
ATOM   1376  CG  ARG A 214      13.553  -6.119 -37.162  1.00 53.38           C
ATOM   1377  CD  ARG A 214      13.926  -7.602 -37.280  1.00 53.38           C
ATOM   1378  NE  ARG A 214      15.359  -7.812 -37.561  1.00 53.38           N
ATOM   1379  NH1 ARG A 214      15.339 -10.108 -37.600  1.00 53.38           N
ATOM   1380  NH2 ARG A 214      17.264  -8.994 -37.803  1.00 53.38           N
ATOM   1381  CZ  ARG A 214      15.977  -8.971 -37.665  1.00 53.38           C
ATOM   1382  N   TRP A 215      11.671  -3.165 -36.402  1.00 53.88           N
ATOM   1383  CA  TRP A 215      10.217  -3.058 -36.429  1.00 53.88           C
ATOM   1384  C   TRP A 215       9.602  -4.441 -36.626  1.00 53.88           C
ATOM   1385  CB  TRP A 215       9.791  -2.102 -37.555  1.00 53.88           C
ATOM   1386  O   TRP A 215       9.741  -5.045 -37.695  1.00 53.88           O
ATOM   1387  CG  TRP A 215      10.094  -0.658 -37.301  1.00 53.88           C
ATOM   1388  CD1 TRP A 215      11.308  -0.068 -37.398  1.00 53.88           C
ATOM   1389  CD2 TRP A 215       9.196   0.370 -36.777  1.00 53.88           C
ATOM   1390  CE2 TRP A 215       9.959   1.549 -36.526  1.00 53.88           C
ATOM   1391  CE3 TRP A 215       7.822   0.413 -36.452  1.00 53.88           C
ATOM   1392  NE1 TRP A 215      11.234   1.232 -36.938  1.00 53.88           N
ATOM   1393  CH2 TRP A 215       8.044   2.698 -35.606  1.00 53.88           C
ATOM   1394  CZ2 TRP A 215       9.408   2.697 -35.939  1.00 53.88           C
ATOM   1395  CZ3 TRP A 215       7.252   1.572 -35.888  1.00 53.88           C
ATOM   1396  N   VAL A 216       8.877  -4.938 -35.624  1.00 50.97           N
ATOM   1397  CA  VAL A 216       8.086  -6.169 -35.753  1.00 50.97           C
ATOM   1398  C   VAL A 216       6.682  -5.787 -36.205  1.00 50.97           C
ATOM   1399  CB  VAL A 216       8.113  -7.039 -34.482  1.00 50.97           C
ATOM   1400  O   VAL A 216       5.712  -5.870 -35.464  1.00 50.97           O
ATOM   1401  CG1 VAL A 216       7.467  -8.410 -34.752  1.00 50.97           C
ATOM   1402  CG2 VAL A 216       9.555  -7.311 -34.041  1.00 50.97           C
ATOM   1403  N   ASN A 217       6.558  -5.341 -37.455  1.00 47.47           N
ATOM   1404  CA  ASN A 217       5.252  -5.138 -38.075  1.00 47.47           C
ATOM   1405  C   ASN A 217       4.963  -6.302 -39.019  1.00 47.47           C
ATOM   1406  CB  ASN A 217       5.184  -3.748 -38.738  1.00 47.47           C
ATOM   1407  O   ASN A 217       5.638  -6.463 -40.036  1.00 47.47           O
ATOM   1408  CG  ASN A 217       4.245  -2.800 -38.007  1.00 47.47           C
ATOM   1409  ND2 ASN A 217       4.481  -1.512 -38.066  1.00 47.47           N
ATOM   1410  OD1 ASN A 217       3.250  -3.196 -37.430  1.00 47.47           O
ATOM   1411  N   GLY A 218       3.927  -7.088 -38.710  1.00 39.38           N
ATOM   1412  CA  GLY A 218       3.549  -8.326 -39.404  1.00 39.38           C
ATOM   1413  C   GLY A 218       3.174  -8.215 -40.890  1.00 39.38           C
ATOM   1414  O   GLY A 218       2.582  -9.153 -41.405  1.00 39.38           O
ATOM   1415  N   ASN A 219       3.478  -7.109 -41.581  1.00 37.72           N
ATOM   1416  CA  ASN A 219       3.295  -6.941 -43.030  1.00 37.72           C
ATOM   1417  C   ASN A 219       4.176  -5.851 -43.687  1.00 37.72           C
ATOM   1418  CB  ASN A 219       1.795  -6.703 -43.315  1.00 37.72           C
ATOM   1419  O   ASN A 219       3.962  -5.526 -44.857  1.00 37.72           O
ATOM   1420  CG  ASN A 219       1.035  -7.998 -43.539  1.00 37.72           C
ATOM   1421  ND2 ASN A 219      -0.181  -8.090 -43.055  1.00 37.72           N
ATOM   1422  OD1 ASN A 219       1.487  -8.924 -44.191  1.00 37.72           O
ATOM   1423  N   LEU A 220       5.170  -5.273 -43.000  1.00 37.53           N
ATOM   1424  CA  LEU A 220       6.129  -4.380 -43.665  1.00 37.53           C
ATOM   1425  C   LEU A 220       7.272  -5.227 -44.232  1.00 37.53           C
ATOM   1426  CB  LEU A 220       6.584  -3.257 -42.713  1.00 37.53           C
ATOM   1427  O   LEU A 220       7.995  -5.880 -43.491  1.00 37.53           O
ATOM   1428  CG  LEU A 220       5.616  -2.053 -42.719  1.00 37.53           C
ATOM   1429  CD1 LEU A 220       5.847  -1.165 -41.500  1.00 37.53           C
ATOM   1430  CD2 LEU A 220       5.804  -1.173 -43.962  1.00 37.53           C
ATOM   1431  N   ASN A 221       7.407  -5.251 -45.560  1.00 37.06           N
ATOM   1432  CA  ASN A 221       8.497  -5.930 -46.266  1.00 37.06           C
ATOM   1433  C   ASN A 221       9.866  -5.450 -45.738  1.00 37.06           C
ATOM   1434  CB  ASN A 221       8.359  -5.664 -47.784  1.00 37.06           C
ATOM   1435  O   ASN A 221      10.367  -4.409 -46.161  1.00 37.06           O
ATOM   1436  CG  ASN A 221       7.632  -6.762 -48.535  1.00 37.06           C
ATOM   1437  ND2 ASN A 221       6.656  -6.430 -49.348  1.00 37.06           N
ATOM   1438  OD1 ASN A 221       7.961  -7.929 -48.445  1.00 37.06           O
ATOM   1439  N   LEU A 222      10.487  -6.244 -44.861  1.00 38.62           N
ATOM   1440  CA  LEU A 222      11.797  -6.032 -44.224  1.00 38.62           C
ATOM   1441  C   LEU A 222      12.999  -6.188 -45.184  1.00 38.62           C
ATOM   1442  CB  LEU A 222      11.905  -6.980 -43.004  1.00 38.62           C
ATOM   1443  O   LEU A 222      14.088  -6.561 -44.769  1.00 38.62           O
ATOM   1444  CG  LEU A 222      11.086  -6.563 -41.769  1.00 38.62           C
ATOM   1445  CD1 LEU A 222      11.012  -7.732 -40.786  1.00 38.62           C
ATOM   1446  CD2 LEU A 222      11.722  -5.373 -41.046  1.00 38.62           C
ATOM   1447  N   ASN A 223      12.837  -5.878 -46.472  1.00 40.38           N
ATOM   1448  CA  ASN A 223      13.944  -5.890 -47.440  1.00 40.38           C
ATOM   1449  C   ASN A 223      14.633  -4.520 -47.586  1.00 40.38           C
ATOM   1450  CB  ASN A 223      13.465  -6.485 -48.774  1.00 40.38           C
ATOM   1451  O   ASN A 223      15.443  -4.331 -48.492  1.00 40.38           O
ATOM   1452  CG  ASN A 223      13.242  -7.986 -48.715  1.00 40.38           C
ATOM   1453  ND2 ASN A 223      12.565  -8.538 -49.693  1.00 40.38           N
ATOM   1454  OD1 ASN A 223      13.667  -8.700 -47.828  1.00 40.38           O
ATOM   1455  N   GLN A 224      14.324  -3.557 -46.714  1.00 44.06           N
ATOM   1456  CA  GLN A 224      15.112  -2.337 -46.558  1.00 44.06           C
ATOM   1457  C   GLN A 224      15.645  -2.279 -45.128  1.00 44.06           C
ATOM   1458  CB  GLN A 224      14.297  -1.092 -46.949  1.00 44.06           C
ATOM   1459  O   GLN A 224      14.939  -1.869 -44.211  1.00 44.06           O
ATOM   1460  CG  GLN A 224      14.134  -0.985 -48.473  1.00 44.06           C
ATOM   1461  CD  GLN A 224      13.491   0.323 -48.927  1.00 44.06           C
ATOM   1462  NE2 GLN A 224      13.484   0.598 -50.214  1.00 44.06           N
ATOM   1463  OE1 GLN A 224      12.985   1.128 -48.164  1.00 44.06           O
ATOM   1464  N   GLU A 225      16.898  -2.707 -44.958  1.00 42.03           N
ATOM   1465  CA  GLU A 225      17.724  -2.480 -43.769  1.00 42.03           C
ATOM   1466  C   GLU A 225      17.967  -0.971 -43.584  1.00 42.03           C
ATOM   1467  CB  GLU A 225      19.075  -3.199 -43.912  1.00 42.03           C
ATOM   1468  O   GLU A 225      19.044  -0.438 -43.852  1.00 42.03           O
ATOM   1469  CG  GLU A 225      19.033  -4.732 -43.912  1.00 42.03           C
ATOM   1470  CD  GLU A 225      20.448  -5.339 -44.008  1.00 42.03           C
ATOM   1471  OE1 GLU A 225      20.560  -6.575 -43.852  1.00 42.03           O
ATOM   1472  OE2 GLU A 225      21.418  -4.578 -44.247  1.00 42.03           O
ATOM   1473  N   ASN A 226      16.939  -0.238 -43.174  1.00 46.94           N
ATOM   1474  CA  ASN A 226      17.088   1.145 -42.761  1.00 46.94           C
ATOM   1475  C   ASN A 226      17.526   1.137 -41.300  1.00 46.94           C
ATOM   1476  CB  ASN A 226      15.790   1.912 -43.047  1.00 46.94           C
ATOM   1477  O   ASN A 226      16.696   1.209 -40.403  1.00 46.94           O
ATOM   1478  CG  ASN A 226      15.635   2.255 -44.520  1.00 46.94           C
ATOM   1479  ND2 ASN A 226      14.419   2.400 -44.988  1.00 46.94           N
ATOM   1480  OD1 ASN A 226      16.589   2.434 -45.259  1.00 46.94           O
ATOM   1481  N   TRP A 227      18.836   1.011 -41.088  1.00 44.50           N
ATOM   1482  CA  TRP A 227      19.489   1.177 -39.792  1.00 44.50           C
ATOM   1483  C   TRP A 227      19.087   2.522 -39.184  1.00 44.50           C
ATOM   1484  CB  TRP A 227      21.010   1.072 -39.982  1.00 44.50           C
ATOM   1485  O   TRP A 227      19.470   3.588 -39.675  1.00 44.50           O
ATOM   1486  CG  TRP A 227      21.464  -0.259 -40.496  1.00 44.50           C
ATOM   1487  CD1 TRP A 227      21.704  -0.598 -41.785  1.00 44.50           C
ATOM   1488  CD2 TRP A 227      21.536  -1.502 -39.749  1.00 44.50           C
ATOM   1489  CE2 TRP A 227      21.819  -2.564 -40.658  1.00 44.50           C
ATOM   1490  CE3 TRP A 227      21.213  -1.837 -38.424  1.00 44.50           C
ATOM   1491  NE1 TRP A 227      21.966  -1.953 -41.878  1.00 44.50           N
ATOM   1492  CH2 TRP A 227      21.255  -4.211 -39.019  1.00 44.50           C
ATOM   1493  CZ2 TRP A 227      21.763  -3.910 -40.288  1.00 44.50           C
ATOM   1494  CZ3 TRP A 227      20.984  -3.178 -38.096  1.00 44.50           C
ATOM   1495  N   VAL A 228      18.265   2.456 -38.147  1.00 51.09           N
ATOM   1496  CA  VAL A 228      17.820   3.593 -37.352  1.00 51.09           C
ATOM   1497  C   VAL A 228      18.876   3.799 -36.263  1.00 51.09           C
ATOM   1498  CB  VAL A 228      16.415   3.303 -36.793  1.00 51.09           C
ATOM   1499  O   VAL A 228      19.420   2.830 -35.732  1.00 51.09           O
ATOM   1500  CG1 VAL A 228      15.712   4.550 -36.304  1.00 51.09           C
ATOM   1501  CG2 VAL A 228      15.447   2.726 -37.839  1.00 51.09           C
ATOM   1502  N   LYS A 229      19.291   5.048 -36.029  1.00 51.78           N
ATOM   1503  CA  LYS A 229      20.259   5.346 -34.976  1.00 51.78           C
ATOM   1504  C   LYS A 229      19.511   5.633 -33.698  1.00 51.78           C
ATOM   1505  CB  LYS A 229      21.156   6.520 -35.362  1.00 51.78           C
ATOM   1506  O   LYS A 229      18.957   6.724 -33.583  1.00 51.78           O
ATOM   1507  CG  LYS A 229      22.195   6.064 -36.385  1.00 51.78           C
ATOM   1508  CD  LYS A 229      22.999   7.254 -36.884  1.00 51.78           C
ATOM   1509  CE  LYS A 229      24.329   6.714 -37.413  1.00 51.78           C
ATOM   1510  NZ  LYS A 229      25.245   7.770 -37.888  1.00 51.78           N
ATOM   1511  N   ASP A 230      19.568   4.704 -32.753  1.00 62.69           N
ATOM   1512  CA  ASP A 230      18.763   4.802 -31.554  1.00 62.69           C
ATOM   1513  C   ASP A 230      19.603   4.861 -30.284  1.00 62.69           C
ATOM   1514  CB  ASP A 230      17.664   3.728 -31.550  1.00 62.69           C
ATOM   1515  O   ASP A 230      20.661   4.247 -30.174  1.00 62.69           O
ATOM   1516  CG  ASP A 230      17.078   3.493 -32.948  1.00 62.69           C
ATOM   1517  OD1 ASP A 230      16.761   4.512 -33.592  1.00 62.69           O
ATOM   1518  OD2 ASP A 230      16.979   2.331 -33.403  1.00 62.69           O
ATOM   1519  N   TYR A 231      19.182   5.643 -29.300  1.00 64.50           N
ATOM   1520  CA  TYR A 231      19.788   5.596 -27.972  1.00 64.50           C
ATOM   1521  C   TYR A 231      18.711   5.753 -26.910  1.00 64.50           C
ATOM   1522  CB  TYR A 231      20.959   6.586 -27.824  1.00 64.50           C
ATOM   1523  O   TYR A 231      17.757   6.521 -27.071  1.00 64.50           O
ATOM   1524  CG  TYR A 231      20.626   8.050 -28.040  1.00 64.50           C
ATOM   1525  CD1 TYR A 231      20.606   8.588 -29.340  1.00 64.50           C
ATOM   1526  CD2 TYR A 231      20.363   8.882 -26.938  1.00 64.50           C
ATOM   1527  CE1 TYR A 231      20.280   9.943 -29.540  1.00 64.50           C
ATOM   1528  CE2 TYR A 231      20.024  10.236 -27.136  1.00 64.50           C
ATOM   1529  OH  TYR A 231      19.603  12.059 -28.633  1.00 64.50           O
ATOM   1530  CZ  TYR A 231      19.962  10.762 -28.439  1.00 64.50           C
ATOM   1531  N   LEU A 232      18.867   4.982 -25.835  1.00 68.06           N
ATOM   1532  CA  LEU A 232      17.977   5.022 -24.688  1.00 68.06           C
ATOM   1533  C   LEU A 232      18.433   6.154 -23.771  1.00 68.06           C
ATOM   1534  CB  LEU A 232      17.910   3.629 -24.035  1.00 68.06           C
ATOM   1535  O   LEU A 232      19.624   6.314 -23.498  1.00 68.06           O
ATOM   1536  CG  LEU A 232      16.702   3.432 -23.095  1.00 68.06           C
ATOM   1537  CD1 LEU A 232      16.254   1.973 -23.092  1.00 68.06           C
ATOM   1538  CD2 LEU A 232      17.028   3.790 -21.654  1.00 68.06           C
ATOM   1539  N   VAL A 233      17.484   6.977 -23.345  1.00 72.00           N
ATOM   1540  CA  VAL A 233      17.718   8.040 -22.373  1.00 72.00           C
ATOM   1541  C   VAL A 233      16.671   7.991 -21.286  1.00 72.00           C
ATOM   1542  CB  VAL A 233      17.740   9.445 -23.002  1.00 72.00           C
ATOM   1543  O   VAL A 233      15.504   7.714 -21.548  1.00 72.00           O
ATOM   1544  CG1 VAL A 233      18.879   9.590 -23.998  1.00 72.00           C
ATOM   1545  CG2 VAL A 233      16.443   9.838 -23.722  1.00 72.00           C
ATOM   1546  N   ILE A 234      17.067   8.372 -20.078  1.00 77.12           N
ATOM   1547  CA  ILE A 234      16.108   8.773 -19.058  1.00 77.12           C
ATOM   1548  C   ILE A 234      15.717  10.221 -19.293  1.00 77.12           C
ATOM   1549  CB  ILE A 234      16.655   8.530 -17.641  1.00 77.12           C
ATOM   1550  O   ILE A 234      16.571  11.101 -19.436  1.00 77.12           O
ATOM   1551  CG1 ILE A 234      16.932   7.036 -17.408  1.00 77.12           C
ATOM   1552  CG2 ILE A 234      15.680   9.053 -16.575  1.00 77.12           C
ATOM   1553  CD1 ILE A 234      15.727   6.127 -17.681  1.00 77.12           C
ATOM   1554  N   ARG A 235      14.412  10.483 -19.308  1.00 82.31           N
ATOM   1555  CA  ARG A 235      13.892  11.843 -19.186  1.00 82.31           C
ATOM   1556  C   ARG A 235      12.868  11.918 -18.080  1.00 82.31           C
ATOM   1557  CB  ARG A 235      13.304  12.365 -20.501  1.00 82.31           C
ATOM   1558  O   ARG A 235      12.155  10.961 -17.789  1.00 82.31           O
ATOM   1559  CG  ARG A 235      14.361  12.540 -21.587  1.00 82.31           C
ATOM   1560  CD  ARG A 235      13.711  13.067 -22.868  1.00 82.31           C
ATOM   1561  NE  ARG A 235      14.702  13.816 -23.660  1.00 82.31           N
ATOM   1562  NH1 ARG A 235      13.269  15.343 -24.606  1.00 82.31           N
ATOM   1563  NH2 ARG A 235      15.477  15.606 -24.819  1.00 82.31           N
ATOM   1564  CZ  ARG A 235      14.474  14.911 -24.360  1.00 82.31           C
ATOM   1565  N   THR A 236      12.780  13.108 -17.516  1.00 86.56           N
ATOM   1566  CA  THR A 236      11.703  13.475 -16.615  1.00 86.56           C
ATOM   1567  C   THR A 236      10.466  13.810 -17.436  1.00 86.56           C
ATOM   1568  CB  THR A 236      12.120  14.649 -15.732  1.00 86.56           C
ATOM   1569  O   THR A 236      10.495  14.670 -18.316  1.00 86.56           O
ATOM   1570  CG2 THR A 236      11.112  14.899 -14.622  1.00 86.56           C
ATOM   1571  OG1 THR A 236      13.353  14.355 -15.117  1.00 86.56           O
ATOM   1572  N   SER A 237       9.384  13.114 -17.134  1.00 87.44           N
ATOM   1573  CA  SER A 237       8.022  13.456 -17.522  1.00 87.44           C
ATOM   1574  C   SER A 237       7.260  13.957 -16.297  1.00 87.44           C
ATOM   1575  CB  SER A 237       7.357  12.243 -18.173  1.00 87.44           C
ATOM   1576  O   SER A 237       7.802  13.985 -15.189  1.00 87.44           O
ATOM   1577  OG  SER A 237       7.194  11.190 -17.250  1.00 87.44           O
ATOM   1578  N   THR A 238       6.015  14.374 -16.491  1.00 92.12           N
ATOM   1579  CA  THR A 238       5.169  14.859 -15.403  1.00 92.12           C
ATOM   1580  C   THR A 238       3.923  14.008 -15.249  1.00 92.12           C
ATOM   1581  CB  THR A 238       4.789  16.329 -15.588  1.00 92.12           C
ATOM   1582  O   THR A 238       3.305  13.637 -16.247  1.00 92.12           O
ATOM   1583  CG2 THR A 238       6.007  17.250 -15.505  1.00 92.12           C
ATOM   1584  OG1 THR A 238       4.177  16.522 -16.843  1.00 92.12           O
ATOM   1585  N   VAL A 239       3.530  13.760 -14.004  1.00 93.50           N
ATOM   1586  CA  VAL A 239       2.238  13.166 -13.632  1.00 93.50           C
ATOM   1587  C   VAL A 239       1.504  14.122 -12.702  1.00 93.50           C
ATOM   1588  CB  VAL A 239       2.394  11.769 -12.996  1.00 93.50           C
ATOM   1589  O   VAL A 239       2.143  14.806 -11.903  1.00 93.50           O
ATOM   1590  CG1 VAL A 239       2.794  10.757 -14.076  1.00 93.50           C
ATOM   1591  CG2 VAL A 239       3.400  11.736 -11.837  1.00 93.50           C
ATOM   1592  N   THR A 240       0.181  14.194 -12.823  1.00 96.19           N
ATOM   1593  CA  THR A 240      -0.659  15.020 -11.949  1.00 96.19           C
ATOM   1594  C   THR A 240      -1.433  14.113 -11.007  1.00 96.19           C
ATOM   1595  CB  THR A 240      -1.598  15.937 -12.743  1.00 96.19           C
ATOM   1596  O   THR A 240      -2.158  13.243 -11.479  1.00 96.19           O
ATOM   1597  CG2 THR A 240      -2.437  16.848 -11.846  1.00 96.19           C
ATOM   1598  OG1 THR A 240      -0.838  16.780 -13.586  1.00 96.19           O
ATOM   1599  N   VAL A 241      -1.244  14.297  -9.702  1.00 95.44           N
ATOM   1600  CA  VAL A 241      -1.837  13.483  -8.629  1.00 95.44           C
ATOM   1601  C   VAL A 241      -2.160  14.428  -7.468  1.00 95.44           C
ATOM   1602  CB  VAL A 241      -0.879  12.340  -8.198  1.00 95.44           C
ATOM   1603  O   VAL A 241      -1.397  15.352  -7.204  1.00 95.44           O
ATOM   1604  CG1 VAL A 241      -1.523  11.359  -7.208  1.00 95.44           C
ATOM   1605  CG2 VAL A 241      -0.383  11.506  -9.391  1.00 95.44           C
ATOM   1606  N   LEU A 242      -3.306  14.275  -6.809  1.00 95.19           N
ATOM   1607  CA  LEU A 242      -3.785  15.148  -5.721  1.00 95.19           C
ATOM   1608  C   LEU A 242      -3.917  16.633  -6.115  1.00 95.19           C
ATOM   1609  CB  LEU A 242      -2.945  14.966  -4.437  1.00 95.19           C
ATOM   1610  O   LEU A 242      -3.883  17.516  -5.260  1.00 95.19           O
ATOM   1611  CG  LEU A 242      -2.496  13.534  -4.131  1.00 95.19           C
ATOM   1612  CD1 LEU A 242      -1.622  13.498  -2.888  1.00 95.19           C
ATOM   1613  CD2 LEU A 242      -3.650  12.556  -3.937  1.00 95.19           C
ATOM   1614  N   GLY A 243      -4.046  16.924  -7.414  1.00 94.19           N
ATOM   1615  CA  GLY A 243      -4.048  18.286  -7.963  1.00 94.19           C
ATOM   1616  C   GLY A 243      -2.662  18.917  -8.166  1.00 94.19           C
ATOM   1617  O   GLY A 243      -2.576  19.991  -8.761  1.00 94.19           O
ATOM   1618  N   ASP A 244      -1.586  18.242  -7.756  1.00 95.75           N
ATOM   1619  CA  ASP A 244      -0.205  18.696  -7.917  1.00 95.75           C
ATOM   1620  C   ASP A 244       0.506  17.972  -9.061  1.00 95.75           C
ATOM   1621  CB  ASP A 244       0.563  18.522  -6.604  1.00 95.75           C
ATOM   1622  O   ASP A 244       0.144  16.866  -9.455  1.00 95.75           O
ATOM   1623  CG  ASP A 244       0.150  19.556  -5.561  1.00 95.75           C
ATOM   1624  OD1 ASP A 244       0.082  20.753  -5.923  1.00 95.75           O
ATOM   1625  OD2 ASP A 244      -0.010  19.157  -4.389  1.00 95.75           O
ATOM   1626  N   THR A 245       1.535  18.607  -9.627  1.00 96.25           N
ATOM   1627  CA  THR A 245       2.338  18.028 -10.714  1.00 96.25           C
ATOM   1628  C   THR A 245       3.695  17.570 -10.198  1.00 96.25           C
ATOM   1629  CB  THR A 245       2.495  19.015 -11.873  1.00 96.25           C
ATOM   1630  O   THR A 245       4.477  18.376  -9.693  1.00 96.25           O
ATOM   1631  CG2 THR A 245       3.249  18.414 -13.056  1.00 96.25           C
ATOM   1632  OG1 THR A 245       1.216  19.364 -12.352  1.00 96.25           O
ATOM   1633  N   TYR A 246       4.007  16.292 -10.396  1.00 94.44           N
ATOM   1634  CA  TYR A 246       5.249  15.666  -9.956  1.00 94.44           C
ATOM   1635  C   TYR A 246       6.129  15.263 -11.131  1.00 94.44           C
ATOM   1636  CB  TYR A 246       4.963  14.450  -9.080  1.00 94.44           C
ATOM   1637  O   TYR A 246       5.650  14.927 -12.213  1.00 94.44           O
ATOM   1638  CG  TYR A 246       4.128  14.759  -7.864  1.00 94.44           C
ATOM   1639  CD1 TYR A 246       4.743  15.138  -6.653  1.00 94.44           C
ATOM   1640  CD2 TYR A 246       2.728  14.702  -7.962  1.00 94.44           C
ATOM   1641  CE1 TYR A 246       3.951  15.489  -5.541  1.00 94.44           C
ATOM   1642  CE2 TYR A 246       1.946  15.040  -6.852  1.00 94.44           C
ATOM   1643  OH  TYR A 246       1.737  15.803  -4.623  1.00 94.44           O
ATOM   1644  CZ  TYR A 246       2.543  15.445  -5.649  1.00 94.44           C
ATOM   1645  N   SER A 247       7.438  15.274 -10.888  1.00 93.94           N
ATOM   1646  CA  SER A 247       8.450  14.777 -11.817  1.00 93.94           C
ATOM   1647  C   SER A 247       8.614  13.267 -11.678  1.00 93.94           C
ATOM   1648  CB  SER A 247       9.779  15.461 -11.510  1.00 93.94           C
ATOM   1649  O   SER A 247       8.877  12.785 -10.580  1.00 93.94           O
ATOM   1650  OG  SER A 247       9.705  16.813 -11.915  1.00 93.94           O
ATOM   1651  N   ILE A 248       8.522  12.542 -12.791  1.00 93.19           N
ATOM   1652  CA  ILE A 248       8.734  11.091 -12.848  1.00 93.19           C
ATOM   1653  C   ILE A 248       9.640  10.731 -14.027  1.00 93.19           C
ATOM   1654  CB  ILE A 248       7.385  10.343 -12.843  1.00 93.19           C
ATOM   1655  O   ILE A 248       9.424  11.161 -15.165  1.00 93.19           O
ATOM   1656  CG1 ILE A 248       7.588   8.821 -12.696  1.00 93.19           C
ATOM   1657  CG2 ILE A 248       6.542  10.649 -14.091  1.00 93.19           C
ATOM   1658  CD1 ILE A 248       6.291   8.080 -12.341  1.00 93.19           C
ATOM   1659  N   LYS A 249      10.696   9.976 -13.744  1.00 90.50           N
ATOM   1660  CA  LYS A 249      11.686   9.486 -14.698  1.00 90.50           C
ATOM   1661  C   LYS A 249      11.094   8.328 -15.487  1.00 90.50           C
ATOM   1662  CB  LYS A 249      12.961   9.032 -13.972  1.00 90.50           C
ATOM   1663  O   LYS A 249      10.418   7.461 -14.943  1.00 90.50           O
ATOM   1664  CG  LYS A 249      13.690  10.168 -13.238  1.00 90.50           C
ATOM   1665  CD  LYS A 249      14.964   9.636 -12.567  1.00 90.50           C
ATOM   1666  CE  LYS A 249      15.573  10.670 -11.613  1.00 90.50           C
ATOM   1667  NZ  LYS A 249      16.701  10.086 -10.845  1.00 90.50           N
ATOM   1668  N   ARG A 250      11.350   8.328 -16.791  1.00 87.56           N
ATOM   1669  CA  ARG A 250      10.942   7.259 -17.702  1.00 87.56           C
ATOM   1670  C   ARG A 250      12.042   6.997 -18.723  1.00 87.56           C
ATOM   1671  CB  ARG A 250       9.631   7.619 -18.412  1.00 87.56           C
ATOM   1672  O   ARG A 250      12.745   7.945 -19.097  1.00 87.56           O
ATOM   1673  CG  ARG A 250       8.469   7.839 -17.437  1.00 87.56           C
ATOM   1674  CD  ARG A 250       7.209   8.275 -18.178  1.00 87.56           C
ATOM   1675  NE  ARG A 250       6.655   7.200 -19.009  1.00 87.56           N
ATOM   1676  NH1 ARG A 250       4.787   8.337 -19.690  1.00 87.56           N
ATOM   1677  NH2 ARG A 250       5.086   6.205 -20.309  1.00 87.56           N
ATOM   1678  CZ  ARG A 250       5.515   7.253 -19.667  1.00 87.56           C
ATOM   1679  N   PRO A 251      12.176   5.753 -19.199  1.00 83.25           N
ATOM   1680  CA  PRO A 251      12.997   5.458 -20.354  1.00 83.25           C
ATOM   1681  C   PRO A 251      12.332   5.999 -21.629  1.00 83.25           C
ATOM   1682  CB  PRO A 251      13.194   3.939 -20.318  1.00 83.25           C
ATOM   1683  O   PRO A 251      11.119   5.923 -21.826  1.00 83.25           O
ATOM   1684  CG  PRO A 251      11.957   3.400 -19.598  1.00 83.25           C
ATOM   1685  CD  PRO A 251      11.507   4.553 -18.710  1.00 83.25           C
ATOM   1686  N   PHE A 252      13.146   6.576 -22.504  1.00 80.31           N
ATOM   1687  CA  PHE A 252      12.761   7.043 -23.829  1.00 80.31           C
ATOM   1688  C   PHE A 252      13.748   6.513 -24.859  1.00 80.31           C
ATOM   1689  CB  PHE A 252      12.742   8.574 -23.896  1.00 80.31           C
ATOM   1690  O   PHE A 252      14.945   6.423 -24.586  1.00 80.31           O
ATOM   1691  CG  PHE A 252      11.617   9.255 -23.150  1.00 80.31           C
ATOM   1692  CD1 PHE A 252      10.485   9.725 -23.839  1.00 80.31           C
ATOM   1693  CD2 PHE A 252      11.705   9.429 -21.762  1.00 80.31           C
ATOM   1694  CE1 PHE A 252       9.443  10.355 -23.139  1.00 80.31           C
ATOM   1695  CE2 PHE A 252      10.662  10.055 -21.059  1.00 80.31           C
ATOM   1696  CZ  PHE A 252       9.529  10.519 -21.746  1.00 80.31           C
ATOM   1697  N   ALA A 253      13.253   6.240 -26.060  1.00 74.38           N
ATOM   1698  CA  ALA A 253      14.077   5.926 -27.215  1.00 74.38           C
ATOM   1699  C   ALA A 253      14.126   7.140 -28.145  1.00 74.38           C
ATOM   1700  CB  ALA A 253      13.524   4.677 -27.910  1.00 74.38           C
ATOM   1701  O   ALA A 253      13.093   7.667 -28.560  1.00 74.38           O
ATOM   1702  N   TRP A 254      15.329   7.592 -28.477  1.00 73.62           N
ATOM   1703  CA  TRP A 254      15.531   8.454 -29.637  1.00 73.62           C
ATOM   1704  C   TRP A 254      15.710   7.591 -30.863  1.00 73.62           C
ATOM   1705  CB  TRP A 254      16.761   9.323 -29.428  1.00 73.62           C
ATOM   1706  O   TRP A 254      16.431   6.611 -30.758  1.00 73.62           O
ATOM   1707  CG  TRP A 254      16.479  10.495 -28.565  1.00 73.62           C
ATOM   1708  CD1 TRP A 254      16.540  10.514 -27.221  1.00 73.62           C
ATOM   1709  CD2 TRP A 254      16.029  11.812 -28.974  1.00 73.62           C
ATOM   1710  CE2 TRP A 254      15.885  12.620 -27.813  1.00 73.62           C
ATOM   1711  CE3 TRP A 254      15.688  12.386 -30.209  1.00 73.62           C
ATOM   1712  NE1 TRP A 254      16.196  11.772 -26.767  1.00 73.62           N
ATOM   1713  CH2 TRP A 254      15.169  14.517 -29.148  1.00 73.62           C
ATOM   1714  CZ2 TRP A 254      15.454  13.952 -27.894  1.00 73.62           C
ATOM   1715  CZ3 TRP A 254      15.277  13.729 -30.304  1.00 73.62           C
ATOM   1716  N   PHE A 255      15.110   7.960 -31.991  1.00 68.31           N
ATOM   1717  CA  PHE A 255      15.265   7.199 -33.224  1.00 68.31           C
ATOM   1718  C   PHE A 255      15.166   8.073 -34.478  1.00 68.31           C
ATOM   1719  CB  PHE A 255      14.260   6.038 -33.206  1.00 68.31           C
ATOM   1720  O   PHE A 255      14.511   9.114 -34.481  1.00 68.31           O
ATOM   1721  CG  PHE A 255      12.805   6.380 -33.392  1.00 68.31           C
ATOM   1722  CD1 PHE A 255      11.996   6.636 -32.273  1.00 68.31           C
ATOM   1723  CD2 PHE A 255      12.246   6.375 -34.684  1.00 68.31           C
ATOM   1724  CE1 PHE A 255      10.627   6.898 -32.456  1.00 68.31           C
ATOM   1725  CE2 PHE A 255      10.875   6.627 -34.857  1.00 68.31           C
ATOM   1726  CZ  PHE A 255      10.066   6.883 -33.740  1.00 68.31           C
ATOM   1727  N   THR A 256      15.830   7.682 -35.565  1.00 66.38           N
ATOM   1728  CA  THR A 256      15.833   8.408 -36.850  1.00 66.38           C
ATOM   1729  C   THR A 256      15.096   7.642 -37.946  1.00 66.38           C
ATOM   1730  CB  THR A 256      17.260   8.727 -37.327  1.00 66.38           C
ATOM   1731  O   THR A 256      15.660   6.747 -38.574  1.00 66.38           O
ATOM   1732  CG2 THR A 256      18.005   9.633 -36.356  1.00 66.38           C
ATOM   1733  OG1 THR A 256      18.021   7.549 -37.503  1.00 66.38           O
ATOM   1734  N   TYR A 257      13.852   8.006 -38.249  1.00 62.50           N
ATOM   1735  CA  TYR A 257      13.092   7.329 -39.300  1.00 62.50           C
ATOM   1736  C   TYR A 257      13.629   7.652 -40.708  1.00 62.50           C
ATOM   1737  CB  TYR A 257      11.609   7.669 -39.154  1.00 62.50           C
ATOM   1738  O   TYR A 257      13.517   8.779 -41.190  1.00 62.50           O
ATOM   1739  CG  TYR A 257      10.732   6.907 -40.122  1.00 62.50           C
ATOM   1740  CD1 TYR A 257      10.185   7.560 -41.242  1.00 62.50           C
ATOM   1741  CD2 TYR A 257      10.463   5.544 -39.895  1.00 62.50           C
ATOM   1742  CE1 TYR A 257       9.348   6.851 -42.125  1.00 62.50           C
ATOM   1743  CE2 TYR A 257       9.637   4.830 -40.782  1.00 62.50           C
ATOM   1744  OH  TYR A 257       8.269   4.812 -42.754  1.00 62.50           O
ATOM   1745  CZ  TYR A 257       9.074   5.488 -41.895  1.00 62.50           C
ATOM   1746  N   ASN A 258      14.185   6.645 -41.393  1.00 59.31           N
ATOM   1747  CA  ASN A 258      14.828   6.797 -42.708  1.00 59.31           C
ATOM   1748  C   ASN A 258      13.843   6.768 -43.900  1.00 59.31           C
ATOM   1749  CB  ASN A 258      15.952   5.741 -42.835  1.00 59.31           C
ATOM   1750  O   ASN A 258      14.258   6.873 -45.052  1.00 59.31           O
ATOM   1751  CG  ASN A 258      17.304   6.295 -43.262  1.00 59.31           C
ATOM   1752  ND2 ASN A 258      18.312   5.455 -43.286  1.00 59.31           N
ATOM   1753  OD1 ASN A 258      17.499   7.466 -43.542  1.00 59.31           O
ATOM   1754  N   GLY A 259      12.532   6.626 -43.655  1.00 57.59           N
ATOM   1755  CA  GLY A 259      11.514   6.564 -44.718  1.00 57.59           C
ATOM   1756  C   GLY A 259      11.207   7.912 -45.386  1.00 57.59           C
ATOM   1757  O   GLY A 259      10.593   7.951 -46.449  1.00 57.59           O
ATOM   1758  N   TYR A 260      11.684   9.016 -44.808  1.00 53.94           N
ATOM   1759  CA  TYR A 260      11.691  10.340 -45.421  1.00 53.94           C
ATOM   1760  C   TYR A 260      13.114  10.887 -45.297  1.00 53.94           C
ATOM   1761  CB  TYR A 260      10.649  11.242 -44.735  1.00 53.94           C
ATOM   1762  O   TYR A 260      13.656  10.893 -44.199  1.00 53.94           O
ATOM   1763  CG  TYR A 260       9.207  10.831 -44.988  1.00 53.94           C
ATOM   1764  CD1 TYR A 260       8.528  11.309 -46.126  1.00 53.94           C
ATOM   1765  CD2 TYR A 260       8.550   9.956 -44.101  1.00 53.94           C
ATOM   1766  CE1 TYR A 260       7.204  10.901 -46.387  1.00 53.94           C
ATOM   1767  CE2 TYR A 260       7.231   9.534 -44.364  1.00 53.94           C
ATOM   1768  OH  TYR A 260       5.285   9.598 -45.762  1.00 53.94           O
ATOM   1769  CZ  TYR A 260       6.557  10.003 -45.509  1.00 53.94           C
ATOM   1770  N   ASN A 261      13.717  11.354 -46.395  1.00 54.03           N
ATOM   1771  CA  ASN A 261      15.103  11.859 -46.519  1.00 54.03           C
ATOM   1772  C   ASN A 261      15.496  13.045 -45.591  1.00 54.03           C
ATOM   1773  CB  ASN A 261      15.322  12.247 -48.001  1.00 54.03           C
ATOM   1774  O   ASN A 261      16.422  13.789 -45.902  1.00 54.03           O
ATOM   1775  CG  ASN A 261      15.495  11.072 -48.940  1.00 54.03           C
ATOM   1776  ND2 ASN A 261      15.024  11.181 -50.160  1.00 54.03           N
ATOM   1777  OD1 ASN A 261      16.082  10.059 -48.622  1.00 54.03           O
ATOM   1778  N   ASN A 262      14.803  13.270 -44.476  1.00 60.00           N
ATOM   1779  CA  ASN A 262      14.969  14.432 -43.614  1.00 60.00           C
ATOM   1780  C   ASN A 262      15.881  14.204 -42.403  1.00 60.00           C
ATOM   1781  CB  ASN A 262      13.577  14.952 -43.218  1.00 60.00           C
ATOM   1782  O   ASN A 262      16.209  15.182 -41.744  1.00 60.00           O
ATOM   1783  CG  ASN A 262      12.904  15.739 -44.330  1.00 60.00           C
ATOM   1784  ND2 ASN A 262      11.675  16.147 -44.124  1.00 60.00           N
ATOM   1785  OD1 ASN A 262      13.447  16.018 -45.385  1.00 60.00           O
ATOM   1786  N   GLY A 263      16.305  12.971 -42.089  1.00 64.62           N
ATOM   1787  CA  GLY A 263      17.207  12.724 -40.949  1.00 64.62           C
ATOM   1788  C   GLY A 263      16.677  13.259 -39.609  1.00 64.62           C
ATOM   1789  O   GLY A 263      17.462  13.588 -38.720  1.00 64.62           O
ATOM   1790  N   ASN A 264      15.353  13.401 -39.485  1.00 71.62           N
ATOM   1791  CA  ASN A 264      14.718  13.925 -38.286  1.00 71.62           C
ATOM   1792  C   ASN A 264      14.824  12.901 -37.157  1.00 71.62           C
ATOM   1793  CB  ASN A 264      13.255  14.303 -38.566  1.00 71.62           C
ATOM   1794  O   ASN A 264      14.615  11.704 -37.358  1.00 71.62           O
ATOM   1795  CG  ASN A 264      13.090  15.591 -39.352  1.00 71.62           C
ATOM   1796  ND2 ASN A 264      11.929  15.799 -39.926  1.00 71.62           N
ATOM   1797  OD1 ASN A 264      13.955  16.444 -39.439  1.00 71.62           O
ATOM   1798  N   TRP A 265      15.128  13.409 -35.969  1.00 72.19           N
ATOM   1799  CA  TRP A 265      15.136  12.641 -34.739  1.00 72.19           C
ATOM   1800  C   TRP A 265      13.746  12.662 -34.109  1.00 72.19           C
ATOM   1801  CB  TRP A 265      16.181  13.231 -33.798  1.00 72.19           C
ATOM   1802  O   TRP A 265      13.175  13.730 -33.881  1.00 72.19           O
ATOM   1803  CG  TRP A 265      17.599  12.937 -34.152  1.00 72.19           C
ATOM   1804  CD1 TRP A 265      18.389  13.676 -34.961  1.00 72.19           C
ATOM   1805  CD2 TRP A 265      18.404  11.795 -33.736  1.00 72.19           C
ATOM   1806  CE2 TRP A 265      19.702  11.924 -34.314  1.00 72.19           C
ATOM   1807  CE3 TRP A 265      18.154  10.646 -32.960  1.00 72.19           C
ATOM   1808  NE1 TRP A 265      19.634  13.087 -35.051  1.00 72.19           N
ATOM   1809  CH2 TRP A 265      20.436   9.846 -33.323  1.00 72.19           C
ATOM   1810  CZ2 TRP A 265      20.716  10.977 -34.110  1.00 72.19           C
ATOM   1811  CZ3 TRP A 265      19.158   9.682 -32.760  1.00 72.19           C
ATOM   1812  N   TYR A 266      13.237  11.479 -33.811  1.00 71.38           N
ATOM   1813  CA  TYR A 266      11.981  11.242 -33.123  1.00 71.38           C
ATOM   1814  C   TYR A 266      12.269  10.795 -31.698  1.00 71.38           C
ATOM   1815  CB  TYR A 266      11.151  10.216 -33.897  1.00 71.38           C
ATOM   1816  O   TYR A 266      13.302  10.184 -31.417  1.00 71.38           O
ATOM   1817  CG  TYR A 266      10.777  10.705 -35.280  1.00 71.38           C
ATOM   1818  CD1 TYR A 266       9.583  11.426 -35.471  1.00 71.38           C
ATOM   1819  CD2 TYR A 266      11.654  10.494 -36.360  1.00 71.38           C
ATOM   1820  CE1 TYR A 266       9.260  11.926 -36.744  1.00 71.38           C
ATOM   1821  CE2 TYR A 266      11.345  11.009 -37.633  1.00 71.38           C
ATOM   1822  OH  TYR A 266       9.823  12.209 -39.054  1.00 71.38           O
ATOM   1823  CZ  TYR A 266      10.141  11.716 -37.827  1.00 71.38           C
ATOM   1824  N   LEU A 267      11.351  11.141 -30.801  1.00 73.69           N
ATOM   1825  CA  LEU A 267      11.399  10.749 -29.405  1.00 73.69           C
ATOM   1826  C   LEU A 267      10.182   9.888 -29.099  1.00 73.69           C
ATOM   1827  CB  LEU A 267      11.464  11.996 -28.512  1.00 73.69           C
ATOM   1828  O   LEU A 267       9.041  10.326 -29.244  1.00 73.69           O
ATOM   1829  CG  LEU A 267      11.557  11.646 -27.016  1.00 73.69           C
ATOM   1830  CD1 LEU A 267      12.855  10.909 -26.703  1.00 73.69           C
ATOM   1831  CD2 LEU A 267      11.526  12.930 -26.189  1.00 73.69           C
ATOM   1832  N   ALA A 268      10.458   8.687 -28.629  1.00 72.75           N
ATOM   1833  CA  ALA A 268       9.486   7.672 -28.301  1.00 72.75           C
ATOM   1834  C   ALA A 268       9.497   7.411 -26.799  1.00 72.75           C
ATOM   1835  CB  ALA A 268       9.869   6.420 -29.076  1.00 72.75           C
ATOM   1836  O   ALA A 268      10.564   7.352 -26.182  1.00 72.75           O
ATOM   1837  N   THR A 269       8.319   7.228 -26.215  1.00 77.56           N
ATOM   1838  CA  THR A 269       8.214   6.850 -24.807  1.00 77.56           C
ATOM   1839  C   THR A 269       8.259   5.335 -24.702  1.00 77.56           C
ATOM   1840  CB  THR A 269       6.924   7.381 -24.184  1.00 77.56           C
ATOM   1841  O   THR A 269       7.508   4.658 -25.400  1.00 77.56           O
ATOM   1842  CG2 THR A 269       6.928   7.194 -22.676  1.00 77.56           C
ATOM   1843  OG1 THR A 269       6.772   8.767 -24.404  1.00 77.56           O
ATOM   1844  N   ILE A 270       9.099   4.799 -23.820  1.00 79.31           N
ATOM   1845  CA  ILE A 270       9.114   3.365 -23.536  1.00 79.31           C
ATOM   1846  C   ILE A 270       8.096   3.092 -22.430  1.00 79.31           C
ATOM   1847  CB  ILE A 270      10.542   2.896 -23.202  1.00 79.31           C
ATOM   1848  O   ILE A 270       8.150   3.704 -21.358  1.00 79.31           O
ATOM   1849  CG1 ILE A 270      11.449   3.066 -24.444  1.00 79.31           C
ATOM   1850  CG2 ILE A 270      10.496   1.453 -22.673  1.00 79.31           C
ATOM   1851  CD1 ILE A 270      12.946   2.868 -24.176  1.00 79.31           C
ATOM   1852  N   THR A 271       7.136   2.210 -22.703  1.00 81.12           N
ATOM   1853  CA  THR A 271       6.099   1.836 -21.730  1.00 81.12           C
ATOM   1854  C   THR A 271       6.361   0.487 -21.103  1.00 81.12           C
ATOM   1855  CB  THR A 271       4.692   1.851 -22.335  1.00 81.12           C
ATOM   1856  O   THR A 271       6.151   0.360 -19.904  1.00 81.12           O
ATOM   1857  CG2 THR A 271       4.228   3.291 -22.549  1.00 81.12           C
ATOM   1858  OG1 THR A 271       4.656   1.203 -23.584  1.00 81.12           O
ATOM   1859  N   VAL A 272       6.843  -0.486 -21.876  1.00 83.06           N
ATOM   1860  CA  VAL A 272       7.117  -1.839 -21.385  1.00 83.06           C
ATOM   1861  C   VAL A 272       8.469  -2.297 -21.918  1.00 83.06           C
ATOM   1862  CB  VAL A 272       5.989  -2.838 -21.742  1.00 83.06           C
ATOM   1863  O   VAL A 272       8.810  -2.019 -23.068  1.00 83.06           O
ATOM   1864  CG1 VAL A 272       6.125  -4.157 -20.982  1.00 83.06           C
ATOM   1865  CG2 VAL A 272       4.593  -2.277 -21.429  1.00 83.06           C
ATOM   1866  N   VAL A 273       9.254  -2.978 -21.089  1.00 81.56           N
ATOM   1867  CA  VAL A 273      10.486  -3.657 -21.511  1.00 81.56           C
ATOM   1868  C   VAL A 273      10.343  -5.134 -21.200  1.00 81.56           C
ATOM   1869  CB  VAL A 273      11.754  -3.071 -20.861  1.00 81.56           C
ATOM   1870  O   VAL A 273       9.940  -5.507 -20.098  1.00 81.56           O
ATOM   1871  CG1 VAL A 273      13.034  -3.742 -21.378  1.00 81.56           C
ATOM   1872  CG2 VAL A 273      11.871  -1.569 -21.149  1.00 81.56           C
ATOM   1873  N   PHE A 274      10.706  -5.968 -22.165  1.00 79.06           N
ATOM   1874  CA  PHE A 274      10.765  -7.410 -22.034  1.00 79.06           C
ATOM   1875  C   PHE A 274      12.193  -7.913 -22.202  1.00 79.06           C
ATOM   1876  CB  PHE A 274       9.855  -8.115 -23.040  1.00 79.06           C
ATOM   1877  O   PHE A 274      12.984  -7.422 -23.011  1.00 79.06           O
ATOM   1878  CG  PHE A 274       8.428  -7.622 -23.104  1.00 79.06           C
ATOM   1879  CD1 PHE A 274       7.431  -8.263 -22.346  1.00 79.06           C
ATOM   1880  CD2 PHE A 274       8.090  -6.547 -23.946  1.00 79.06           C
ATOM   1881  CE1 PHE A 274       6.097  -7.831 -22.431  1.00 79.06           C
ATOM   1882  CE2 PHE A 274       6.758  -6.116 -24.025  1.00 79.06           C
ATOM   1883  CZ  PHE A 274       5.760  -6.756 -23.272  1.00 79.06           C
ATOM   1884  N   ASN A 275      12.483  -8.968 -21.463  1.00 74.94           N
ATOM   1885  CA  ASN A 275      13.656  -9.800 -21.601  1.00 74.94           C
ATOM   1886  C   ASN A 275      13.194 -11.168 -22.122  1.00 74.94           C
ATOM   1887  CB  ASN A 275      14.299  -9.839 -20.217  1.00 74.94           C
ATOM   1888  O   ASN A 275      12.631 -11.974 -21.378  1.00 74.94           O
ATOM   1889  CG  ASN A 275      15.488 -10.758 -20.140  1.00 74.94           C
ATOM   1890  ND2 ASN A 275      15.899 -11.037 -18.933  1.00 74.94           N
ATOM   1891  OD1 ASN A 275      16.046 -11.232 -21.123  1.00 74.94           O
ATOM   1892  N   GLY A 276      13.352 -11.413 -23.426  1.00 75.44           N
ATOM   1893  CA  GLY A 276      12.689 -12.540 -24.084  1.00 75.44           C
ATOM   1894  C   GLY A 276      11.163 -12.392 -24.047  1.00 75.44           C
ATOM   1895  O   GLY A 276      10.614 -11.483 -24.663  1.00 75.44           O
ATOM   1896  N   THR A 277      10.472 -13.292 -23.344  1.00 77.06           N
ATOM   1897  CA  THR A 277       9.006 -13.248 -23.161  1.00 77.06           C
ATOM   1898  C   THR A 277       8.574 -12.648 -21.826  1.00 77.06           C
ATOM   1899  CB  THR A 277       8.388 -14.649 -23.287  1.00 77.06           C
ATOM   1900  O   THR A 277       7.379 -12.540 -21.569  1.00 77.06           O
ATOM   1901  CG2 THR A 277       8.573 -15.225 -24.691  1.00 77.06           C
ATOM   1902  OG1 THR A 277       8.994 -15.555 -22.389  1.00 77.06           O
ATOM   1903  N   GLU A 278       9.521 -12.323 -20.950  1.00 81.12           N
ATOM   1904  CA  GLU A 278       9.231 -11.889 -19.587  1.00 81.12           C
ATOM   1905  C   GLU A 278       9.308 -10.373 -19.481  1.00 81.12           C
ATOM   1906  CB  GLU A 278      10.189 -12.560 -18.604  1.00 81.12           C
ATOM   1907  O   GLU A 278      10.263  -9.759 -19.955  1.00 81.12           O
ATOM   1908  CG  GLU A 278       9.996 -14.087 -18.591  1.00 81.12           C
ATOM   1909  CD  GLU A 278      10.897 -14.782 -17.568  1.00 81.12           C
ATOM   1910  OE1 GLU A 278      11.003 -16.026 -17.628  1.00 81.12           O
ATOM   1911  OE2 GLU A 278      11.496 -14.060 -16.750  1.00 81.12           O
ATOM   1912  N   THR A 279       8.306  -9.759 -18.860  1.00 85.69           N
ATOM   1913  CA  THR A 279       8.313  -8.323 -18.583  1.00 85.69           C
ATOM   1914  C   THR A 279       9.322  -8.015 -17.482  1.00 85.69           C
ATOM   1915  CB  THR A 279       6.913  -7.835 -18.192  1.00 85.69           C
ATOM   1916  O   THR A 279       9.385  -8.723 -16.483  1.00 85.69           O
ATOM   1917  CG2 THR A 279       6.841  -6.315 -18.121  1.00 85.69           C
ATOM   1918  OG1 THR A 279       5.982  -8.237 -19.171  1.00 85.69           O
ATOM   1919  N   VAL A 280      10.112  -6.960 -17.675  1.00 84.19           N
ATOM   1920  CA  VAL A 280      11.093  -6.456 -16.698  1.00 84.19           C
ATOM   1921  C   VAL A 280      10.888  -4.975 -16.357  1.00 84.19           C
ATOM   1922  CB  VAL A 280      12.537  -6.718 -17.155  1.00 84.19           C
ATOM   1923  O   VAL A 280      11.612  -4.408 -15.547  1.00 84.19           O
ATOM   1924  CG1 VAL A 280      12.830  -8.218 -17.264  1.00 84.19           C
ATOM   1925  CG2 VAL A 280      12.884  -6.052 -18.493  1.00 84.19           C
ATOM   1926  N   TYR A 281       9.916  -4.326 -16.997  1.00 89.25           N
ATOM   1927  CA  TYR A 281       9.484  -2.962 -16.709  1.00 89.25           C
ATOM   1928  C   TYR A 281       8.110  -2.737 -17.326  1.00 89.25           C
ATOM   1929  CB  TYR A 281      10.469  -1.980 -17.346  1.00 89.25           C
ATOM   1930  O   TYR A 281       7.932  -3.051 -18.500  1.00 89.25           O
ATOM   1931  CG  TYR A 281      10.119  -0.516 -17.178  1.00 89.25           C
ATOM   1932  CD1 TYR A 281       9.576   0.207 -18.260  1.00 89.25           C
ATOM   1933  CD2 TYR A 281      10.329   0.118 -15.939  1.00 89.25           C
ATOM   1934  CE1 TYR A 281       9.271   1.574 -18.113  1.00 89.25           C
ATOM   1935  CE2 TYR A 281      10.013   1.479 -15.783  1.00 89.25           C
ATOM   1936  OH  TYR A 281       9.227   3.532 -16.718  1.00 89.25           O
ATOM   1937  CZ  TYR A 281       9.494   2.209 -16.873  1.00 89.25           C
ATOM   1938  N   ASP A 282       7.178  -2.142 -16.584  1.00 91.19           N
ATOM   1939  CA  ASP A 282       5.894  -1.683 -17.118  1.00 91.19           C
ATOM   1940  C   ASP A 282       5.473  -0.370 -16.447  1.00 91.19           C
ATOM   1941  CB  ASP A 282       4.823  -2.774 -16.967  1.00 91.19           C
ATOM   1942  O   ASP A 282       4.993  -0.338 -15.313  1.00 91.19           O
ATOM   1943  CG  ASP A 282       3.476  -2.386 -17.601  1.00 91.19           C
ATOM   1944  OD1 ASP A 282       3.338  -1.252 -18.132  1.00 91.19           O
ATOM   1945  OD2 ASP A 282       2.548  -3.219 -17.551  1.00 91.19           O
ATOM   1946  N   PHE A 283       5.629   0.742 -17.166  1.00 91.19           N
ATOM   1947  CA  PHE A 283       5.248   2.060 -16.667  1.00 91.19           C
ATOM   1948  C   PHE A 283       3.737   2.183 -16.403  1.00 91.19           C
ATOM   1949  CB  PHE A 283       5.703   3.154 -17.635  1.00 91.19           C
ATOM   1950  O   PHE A 283       3.316   2.973 -15.553  1.00 91.19           O
ATOM   1951  CG  PHE A 283       5.465   4.540 -17.061  1.00 91.19           C
ATOM   1952  CD1 PHE A 283       4.332   5.284 -17.441  1.00 91.19           C
ATOM   1953  CD2 PHE A 283       6.308   5.036 -16.052  1.00 91.19           C
ATOM   1954  CE1 PHE A 283       4.076   6.537 -16.855  1.00 91.19           C
ATOM   1955  CE2 PHE A 283       6.056   6.287 -15.466  1.00 91.19           C
ATOM   1956  CZ  PHE A 283       4.943   7.043 -15.871  1.00 91.19           C
ATOM   1957  N   ASN A 284       2.904   1.424 -17.125  1.00 91.69           N
ATOM   1958  CA  ASN A 284       1.450   1.536 -17.010  1.00 91.69           C
ATOM   1959  C   ASN A 284       0.958   1.106 -15.626  1.00 91.69           C
ATOM   1960  CB  ASN A 284       0.762   0.696 -18.090  1.00 91.69           C
ATOM   1961  O   ASN A 284      -0.051   1.630 -15.149  1.00 91.69           O
ATOM   1962  CG  ASN A 284       1.181   1.072 -19.493  1.00 91.69           C
ATOM   1963  ND2 ASN A 284       1.727   0.130 -20.219  1.00 91.69           N
ATOM   1964  OD1 ASN A 284       1.042   2.203 -19.938  1.00 91.69           O
ATOM   1965  N   GLN A 285       1.678   0.203 -14.958  1.00 93.25           N
ATOM   1966  CA  GLN A 285       1.357  -0.227 -13.600  1.00 93.25           C
ATOM   1967  C   GLN A 285       1.471   0.933 -12.603  1.00 93.25           C
ATOM   1968  CB  GLN A 285       2.276  -1.383 -13.200  1.00 93.25           C
ATOM   1969  O   GLN A 285       0.522   1.199 -11.861  1.00 93.25           O
ATOM   1970  CG  GLN A 285       2.081  -2.625 -14.076  1.00 93.25           C
ATOM   1971  CD  GLN A 285       2.837  -3.826 -13.528  1.00 93.25           C
ATOM   1972  NE2 GLN A 285       2.624  -4.993 -14.082  1.00 93.25           N
ATOM   1973  OE1 GLN A 285       3.596  -3.742 -12.578  1.00 93.25           O
ATOM   1974  N   TYR A 286       2.569   1.697 -12.658  1.00 94.19           N
ATOM   1975  CA  TYR A 286       2.762   2.889 -11.823  1.00 94.19           C
ATOM   1976  C   TYR A 286       1.720   3.966 -12.131  1.00 94.19           C
ATOM   1977  CB  TYR A 286       4.162   3.481 -12.010  1.00 94.19           C
ATOM   1978  O   TYR A 286       1.150   4.562 -11.221  1.00 94.19           O
ATOM   1979  CG  TYR A 286       5.289   2.501 -11.785  1.00 94.19           C
ATOM   1980  CD1 TYR A 286       5.854   2.310 -10.509  1.00 94.19           C
ATOM   1981  CD2 TYR A 286       5.769   1.769 -12.880  1.00 94.19           C
ATOM   1982  CE1 TYR A 286       6.926   1.406 -10.348  1.00 94.19           C
ATOM   1983  CE2 TYR A 286       6.822   0.859 -12.721  1.00 94.19           C
ATOM   1984  OH  TYR A 286       8.405  -0.232 -11.358  1.00 94.19           O
ATOM   1985  CZ  TYR A 286       7.403   0.671 -11.455  1.00 94.19           C
ATOM   1986  N   GLN A 287       1.420   4.205 -13.411  1.00 93.56           N
ATOM   1987  CA  GLN A 287       0.388   5.175 -13.778  1.00 93.56           C
ATOM   1988  C   GLN A 287      -0.998   4.758 -13.264  1.00 93.56           C
ATOM   1989  CB  GLN A 287       0.388   5.384 -15.297  1.00 93.56           C
ATOM   1990  O   GLN A 287      -1.756   5.600 -12.787  1.00 93.56           O
ATOM   1991  CG  GLN A 287      -0.562   6.530 -15.674  1.00 93.56           C
ATOM   1992  CD  GLN A 287      -0.445   6.959 -17.130  1.00 93.56           C
ATOM   1993  NE2 GLN A 287      -0.708   8.214 -17.424  1.00 93.56           N
ATOM   1994  OE1 GLN A 287      -0.125   6.209 -18.034  1.00 93.56           O
ATOM   1995  N   THR A 288      -1.322   3.465 -13.333  1.00 94.69           N
ATOM   1996  CA  THR A 288      -2.598   2.927 -12.848  1.00 94.69           C
ATOM   1997  C   THR A 288      -2.754   3.157 -11.351  1.00 94.69           C
ATOM   1998  CB  THR A 288      -2.734   1.436 -13.182  1.00 94.69           C
ATOM   1999  O   THR A 288      -3.759   3.733 -10.938  1.00 94.69           O
ATOM   2000  CG2 THR A 288      -4.046   0.833 -12.680  1.00 94.69           C
ATOM   2001  OG1 THR A 288      -2.717   1.284 -14.583  1.00 94.69           O
ATOM   2002  N   ILE A 289      -1.757   2.783 -10.545  1.00 93.88           N
ATOM   2003  CA  ILE A 289      -1.841   2.962  -9.091  1.00 93.88           C
ATOM   2004  C   ILE A 289      -1.823   4.444  -8.683  1.00 93.88           C
ATOM   2005  CB  ILE A 289      -0.786   2.099  -8.373  1.00 93.88           C
ATOM   2006  O   ILE A 289      -2.565   4.825  -7.784  1.00 93.88           O
ATOM   2007  CG1 ILE A 289      -1.079   2.023  -6.864  1.00 93.88           C
ATOM   2008  CG2 ILE A 289       0.636   2.600  -8.633  1.00 93.88           C
ATOM   2009  CD1 ILE A 289      -0.204   0.994  -6.144  1.00 93.88           C
ATOM   2010  N   LEU A 290      -1.079   5.316  -9.381  1.00 95.69           N
ATOM   2011  CA  LEU A 290      -1.121   6.769  -9.141  1.00 95.69           C
ATOM   2012  C   LEU A 290      -2.506   7.368  -9.430  1.00 95.69           C
ATOM   2013  CB  LEU A 290      -0.059   7.480  -9.999  1.00 95.69           C
ATOM   2014  O   LEU A 290      -2.999   8.181  -8.652  1.00 95.69           O
ATOM   2015  CG  LEU A 290       1.394   7.282  -9.536  1.00 95.69           C
ATOM   2016  CD1 LEU A 290       2.342   7.896 -10.569  1.00 95.69           C
ATOM   2017  CD2 LEU A 290       1.680   7.929  -8.180  1.00 95.69           C
ATOM   2018  N   ASN A 291      -3.157   6.945 -10.518  1.00 95.88           N
ATOM   2019  CA  ASN A 291      -4.519   7.379 -10.836  1.00 95.88           C
ATOM   2020  C   ASN A 291      -5.533   6.881  -9.797  1.00 95.88           C
ATOM   2021  CB  ASN A 291      -4.911   6.854 -12.224  1.00 95.88           C
ATOM   2022  O   ASN A 291      -6.478   7.593  -9.464  1.00 95.88           O
ATOM   2023  CG  ASN A 291      -4.196   7.519 -13.383  1.00 95.88           C
ATOM   2024  ND2 ASN A 291      -4.234   6.893 -14.537  1.00 95.88           N
ATOM   2025  OD1 ASN A 291      -3.642   8.602 -13.319  1.00 95.88           O
ATOM   2026  N   GLN A 292      -5.357   5.662  -9.283  1.00 95.25           N
ATOM   2027  CA  GLN A 292      -6.216   5.148  -8.221  1.00 95.25           C
ATOM   2028  C   GLN A 292      -5.987   5.911  -6.907  1.00 95.25           C
ATOM   2029  CB  GLN A 292      -5.994   3.648  -8.037  1.00 95.25           C
ATOM   2030  O   GLN A 292      -6.962   6.268  -6.256  1.00 95.25           O
ATOM   2031  CG  GLN A 292      -6.440   2.770  -9.213  1.00 95.25           C
ATOM   2032  CD  GLN A 292      -5.926   1.342  -9.063  1.00 95.25           C
ATOM   2033  NE2 GLN A 292      -6.632   0.344  -9.547  1.00 95.25           N
ATOM   2034  OE1 GLN A 292      -4.864   1.088  -8.533  1.00 95.25           O
ATOM   2035  N   ILE A 293      -4.732   6.226  -6.548  1.00 94.56           N
ATOM   2036  CA  ILE A 293      -4.396   7.063  -5.381  1.00 94.56           C
ATOM   2037  C   ILE A 293      -5.115   8.415  -5.476  1.00 94.56           C
ATOM   2038  CB  ILE A 293      -2.857   7.229  -5.259  1.00 94.56           C
ATOM   2039  O   ILE A 293      -5.744   8.846  -4.510  1.00 94.56           O
ATOM   2040  CG1 ILE A 293      -2.216   5.949  -4.677  1.00 94.56           C
ATOM   2041  CG2 ILE A 293      -2.472   8.451  -4.402  1.00 94.56           C
ATOM   2042  CD1 ILE A 293      -0.697   5.857  -4.894  1.00 94.56           C
ATOM   2043  N   ASP A 294      -5.071   9.059  -6.647  1.00 96.44           N
ATOM   2044  CA  ASP A 294      -5.786  10.315  -6.895  1.00 96.44           C
ATOM   2045  C   ASP A 294      -7.306  10.158  -6.729  1.00 96.44           C
ATOM   2046  CB  ASP A 294      -5.463  10.819  -8.311  1.00 96.44           C
ATOM   2047  O   ASP A 294      -7.961  10.985  -6.094  1.00 96.44           O
ATOM   2048  CG  ASP A 294      -5.987  12.240  -8.525  1.00 96.44           C
ATOM   2049  OD1 ASP A 294      -5.590  13.131  -7.744  1.00 96.44           O
ATOM   2050  OD2 ASP A 294      -6.785  12.453  -9.461  1.00 96.44           O
ATOM   2051  N   SER A 295      -7.874   9.076  -7.267  1.00 95.69           N
ATOM   2052  CA  SER A 295      -9.305   8.778  -7.164  1.00 95.69           C
ATOM   2053  C   SER A 295      -9.757   8.596  -5.710  1.00 95.69           C
ATOM   2054  CB  SER A 295      -9.631   7.532  -7.991  1.00 95.69           C
ATOM   2055  O   SER A 295     -10.732   9.225  -5.294  1.00 95.69           O
ATOM   2056  OG  SER A 295     -11.022   7.270  -7.985  1.00 95.69           O
ATOM   2057  N   GLU A 296      -9.047   7.779  -4.928  1.00 93.94           N
ATOM   2058  CA  GLU A 296      -9.365   7.533  -3.515  1.00 93.94           C
ATOM   2059  C   GLU A 296      -9.210   8.800  -2.667  1.00 93.94           C
ATOM   2060  CB  GLU A 296      -8.454   6.437  -2.945  1.00 93.94           C
ATOM   2061  O   GLU A 296     -10.085   9.127  -1.859  1.00 93.94           O
ATOM   2062  CG  GLU A 296      -8.699   5.027  -3.499  1.00 93.94           C
ATOM   2063  CD  GLU A 296     -10.150   4.556  -3.374  1.00 93.94           C
ATOM   2064  OE1 GLU A 296     -10.638   3.897  -4.323  1.00 93.94           O
ATOM   2065  OE2 GLU A 296     -10.775   4.897  -2.348  1.00 93.94           O
ATOM   2066  N   TYR A 297      -8.141   9.573  -2.892  1.00 95.69           N
ATOM   2067  CA  TYR A 297      -7.972  10.878  -2.258  1.00 95.69           C
ATOM   2068  C   TYR A 297      -9.162  11.790  -2.543  1.00 95.69           C
ATOM   2069  CB  TYR A 297      -6.687  11.552  -2.745  1.00 95.69           C
ATOM   2070  O   TYR A 297      -9.765  12.314  -1.607  1.00 95.69           O
ATOM   2071  CG  TYR A 297      -6.631  13.037  -2.420  1.00 95.69           C
ATOM   2072  CD1 TYR A 297      -6.773  13.985  -3.451  1.00 95.69           C
ATOM   2073  CD2 TYR A 297      -6.470  13.468  -1.090  1.00 95.69           C
ATOM   2074  CE1 TYR A 297      -6.723  15.359  -3.157  1.00 95.69           C
ATOM   2075  CE2 TYR A 297      -6.439  14.842  -0.786  1.00 95.69           C
ATOM   2076  OH  TYR A 297      -6.483  17.116  -1.546  1.00 95.69           O
ATOM   2077  CZ  TYR A 297      -6.552  15.789  -1.825  1.00 95.69           C
ATOM   2078  N   ASN A 298      -9.526  11.965  -3.816  1.00 96.00           N
ATOM   2079  CA  ASN A 298     -10.608  12.862  -4.208  1.00 96.00           C
ATOM   2080  C   ASN A 298     -11.953  12.423  -3.612  1.00 96.00           C
ATOM   2081  CB  ASN A 298     -10.655  12.949  -5.742  1.00 96.00           C
ATOM   2082  O   ASN A 298     -12.737  13.278  -3.197  1.00 96.00           O
ATOM   2083  CG  ASN A 298      -9.545  13.822  -6.307  1.00 96.00           C
ATOM   2084  ND2 ASN A 298      -8.927  13.413  -7.388  1.00 96.00           N
ATOM   2085  OD1 ASN A 298      -9.265  14.900  -5.804  1.00 96.00           O
ATOM   2086  N   MET A 299     -12.203  11.114  -3.511  1.00 94.38           N
ATOM   2087  CA  MET A 299     -13.406  10.574  -2.880  1.00 94.38           C
ATOM   2088  C   MET A 299     -13.472  10.910  -1.386  1.00 94.38           C
ATOM   2089  CB  MET A 299     -13.467   9.060  -3.112  1.00 94.38           C
ATOM   2090  O   MET A 299     -14.480  11.456  -0.934  1.00 94.38           O
ATOM   2091  CG  MET A 299     -14.770   8.469  -2.562  1.00 94.38           C
ATOM   2092  SD  MET A 299     -14.961   6.692  -2.825  1.00 94.38           S
ATOM   2093  CE  MET A 299     -13.584   6.108  -1.796  1.00 94.38           C
ATOM   2094  N   VAL A 300     -12.410  10.646  -0.619  1.00 94.44           N
ATOM   2095  CA  VAL A 300     -12.372  10.986   0.814  1.00 94.44           C
ATOM   2096  C   VAL A 300     -12.469  12.500   0.991  1.00 94.44           C
ATOM   2097  CB  VAL A 300     -11.099  10.431   1.484  1.00 94.44           C
ATOM   2098  O   VAL A 300     -13.343  13.000   1.700  1.00 94.44           O
ATOM   2099  CG1 VAL A 300     -11.006  10.840   2.962  1.00 94.44           C
ATOM   2100  CG2 VAL A 300     -11.077   8.902   1.440  1.00 94.44           C
ATOM   2101  N   ASN A 301     -11.614  13.242   0.288  1.00 95.88           N
ATOM   2102  CA  ASN A 301     -11.471  14.688   0.395  1.00 95.88           C
ATOM   2103  C   ASN A 301     -12.784  15.427   0.093  1.00 95.88           C
ATOM   2104  CB  ASN A 301     -10.325  15.104  -0.540  1.00 95.88           C
ATOM   2105  O   ASN A 301     -13.144  16.346   0.821  1.00 95.88           O
ATOM   2106  CG  ASN A 301      -9.885  16.529  -0.325  1.00 95.88           C
ATOM   2107  ND2 ASN A 301     -10.240  17.446  -1.193  1.00 95.88           N
ATOM   2108  OD1 ASN A 301      -9.230  16.840   0.651  1.00 95.88           O
ATOM   2109  N   ALA A 302     -13.548  14.997  -0.915  1.00 95.44           N
ATOM   2110  CA  ALA A 302     -14.835  15.609  -1.252  1.00 95.44           C
ATOM   2111  C   ALA A 302     -15.907  15.461  -0.153  1.00 95.44           C
ATOM   2112  CB  ALA A 302     -15.322  15.000  -2.571  1.00 95.44           C
ATOM   2113  O   ALA A 302     -16.863  16.236  -0.127  1.00 95.44           O
ATOM   2114  N   ASN A 303     -15.763  14.486   0.751  1.00 95.00           N
ATOM   2115  CA  ASN A 303     -16.769  14.157   1.762  1.00 95.00           C
ATOM   2116  C   ASN A 303     -16.414  14.638   3.182  1.00 95.00           C
ATOM   2117  CB  ASN A 303     -17.023  12.644   1.699  1.00 95.00           C
ATOM   2118  O   ASN A 303     -17.298  14.673   4.042  1.00 95.00           O
ATOM   2119  CG  ASN A 303     -17.804  12.248   0.459  1.00 95.00           C
ATOM   2120  ND2 ASN A 303     -17.203  11.543  -0.466  1.00 95.00           N
ATOM   2121  OD1 ASN A 303     -18.968  12.576   0.300  1.00 95.00           O
ATOM   2122  N   ILE A 304     -15.159  15.034   3.443  1.00 95.88           N
ATOM   2123  CA  ILE A 304     -14.682  15.466   4.774  1.00 95.88           C
ATOM   2124  C   ILE A 304     -15.547  16.590   5.349  1.00 95.88           C
ATOM   2125  CB  ILE A 304     -13.196  15.898   4.698  1.00 95.88           C
ATOM   2126  O   ILE A 304     -15.989  16.511   6.498  1.00 95.88           O
ATOM   2127  CG1 ILE A 304     -12.298  14.651   4.563  1.00 95.88           C
ATOM   2128  CG2 ILE A 304     -12.744  16.719   5.921  1.00 95.88           C
ATOM   2129  CD1 ILE A 304     -10.833  14.984   4.257  1.00 95.88           C
ATOM   2130  N   ASP A 305     -15.821  17.619   4.549  1.00 95.56           N
ATOM   2131  CA  ASP A 305     -16.574  18.789   4.994  1.00 95.56           C
ATOM   2132  C   ASP A 305     -17.992  18.434   5.431  1.00 95.56           C
ATOM   2133  CB  ASP A 305     -16.625  19.829   3.864  1.00 95.56           C
ATOM   2134  O   ASP A 305     -18.413  18.828   6.519  1.00 95.56           O
ATOM   2135  CG  ASP A 305     -15.456  20.811   3.875  1.00 95.56           C
ATOM   2136  OD1 ASP A 305     -14.625  20.725   4.803  1.00 95.56           O
ATOM   2137  OD2 ASP A 305     -15.526  21.765   3.071  1.00 95.56           O
ATOM   2138  N   ALA A 306     -18.705  17.659   4.609  1.00 93.19           N
ATOM   2139  CA  ALA A 306     -20.066  17.221   4.902  1.00 93.19           C
ATOM   2140  C   ALA A 306     -20.112  16.355   6.168  1.00 93.19           C
ATOM   2141  CB  ALA A 306     -20.602  16.462   3.682  1.00 93.19           C
ATOM   2142  O   ALA A 306     -21.002  16.516   7.007  1.00 93.19           O
ATOM   2143  N   TYR A 307     -19.121  15.477   6.335  1.00 92.81           N
ATOM   2144  CA  TYR A 307     -18.996  14.634   7.516  1.00 92.81           C
ATOM   2145  C   TYR A 307     -18.768  15.465   8.790  1.00 92.81           C
ATOM   2146  CB  TYR A 307     -17.871  13.624   7.267  1.00 92.81           C
ATOM   2147  O   TYR A 307     -19.492  15.313   9.775  1.00 92.81           O
ATOM   2148  CG  TYR A 307     -17.715  12.640   8.400  1.00 92.81           C
ATOM   2149  CD1 TYR A 307     -16.862  12.950   9.475  1.00 92.81           C
ATOM   2150  CD2 TYR A 307     -18.466  11.449   8.403  1.00 92.81           C
ATOM   2151  CE1 TYR A 307     -16.770  12.074  10.569  1.00 92.81           C
ATOM   2152  CE2 TYR A 307     -18.359  10.558   9.486  1.00 92.81           C
ATOM   2153  OH  TYR A 307     -17.405  10.020  11.607  1.00 92.81           O
ATOM   2154  CZ  TYR A 307     -17.516  10.878  10.568  1.00 92.81           C
ATOM   2155  N   ILE A 308     -17.812  16.402   8.772  1.00 93.31           N
ATOM   2156  CA  ILE A 308     -17.528  17.280   9.919  1.00 93.31           C
ATOM   2157  C   ILE A 308     -18.701  18.229  10.186  1.00 93.31           C
ATOM   2158  CB  ILE A 308     -16.194  18.031   9.706  1.00 93.31           C
ATOM   2159  O   ILE A 308     -19.008  18.529  11.342  1.00 93.31           O
ATOM   2160  CG1 ILE A 308     -15.037  17.009   9.762  1.00 93.31           C
ATOM   2161  CG2 ILE A 308     -15.978  19.141  10.759  1.00 93.31           C
ATOM   2162  CD1 ILE A 308     -13.685  17.580   9.339  1.00 93.31           C
ATOM   2163  N   ASP A 309     -19.415  18.671   9.152  1.00 92.38           N
ATOM   2164  CA  ASP A 309     -20.616  19.485   9.312  1.00 92.38           C
ATOM   2165  C   ASP A 309     -21.741  18.751  10.038  1.00 92.38           C
ATOM   2166  CB  ASP A 309     -21.099  20.058   7.976  1.00 92.38           C
ATOM   2167  O   ASP A 309     -22.455  19.389  10.817  1.00 92.38           O
ATOM   2168  CG  ASP A 309     -20.299  21.295   7.572  1.00 92.38           C
ATOM   2169  OD1 ASP A 309     -19.718  21.968   8.459  1.00 92.38           O
ATOM   2170  OD2 ASP A 309     -20.259  21.636   6.373  1.00 92.38           O
ATOM   2171  N   GLY A 310     -21.832  17.429   9.886  1.00 88.69           N
ATOM   2172  CA  GLY A 310     -22.757  16.591  10.646  1.00 88.69           C
ATOM   2173  C   GLY A 310     -22.442  16.491  12.144  1.00 88.69           C
ATOM   2174  O   GLY A 310     -23.308  16.073  12.913  1.00 88.69           O
ATOM   2175  N   LEU A 311     -21.248  16.900  12.599  1.00 88.38           N
ATOM   2176  CA  LEU A 311     -20.904  16.890  14.023  1.00 88.38           C
ATOM   2177  C   LEU A 311     -21.711  17.939  14.791  1.00 88.38           C
ATOM   2178  CB  LEU A 311     -19.394  17.104  14.251  1.00 88.38           C
ATOM   2179  O   LEU A 311     -21.623  19.142  14.511  1.00 88.38           O
ATOM   2180  CG  LEU A 311     -18.507  15.978  13.701  1.00 88.38           C
ATOM   2181  CD1 LEU A 311     -17.031  16.371  13.772  1.00 88.38           C
ATOM   2182  CD2 LEU A 311     -18.652  14.721  14.546  1.00 88.38           C
ATOM   2183  N   ALA A 312     -22.442  17.474  15.806  1.00 82.62           N
ATOM   2184  CA  ALA A 312     -23.125  18.317  16.780  1.00 82.62           C
ATOM   2185  C   ALA A 312     -22.283  18.482  18.055  1.00 82.62           C
ATOM   2186  CB  ALA A 312     -24.524  17.762  17.072  1.00 82.62           C
ATOM   2187  O   ALA A 312     -21.653  17.534  18.526  1.00 82.62           O
ATOM   2188  N   GLN A 313     -22.309  19.686  18.633  1.00 77.75           N
ATOM   2189  CA  GLN A 313     -21.495  20.058  19.796  1.00 77.75           C
ATOM   2190  C   GLN A 313     -21.737  19.145  21.005  1.00 77.75           C
ATOM   2191  CB  GLN A 313     -21.819  21.515  20.154  1.00 77.75           C
ATOM   2192  O   GLN A 313     -20.794  18.769  21.700  1.00 77.75           O
ATOM   2193  CG  GLN A 313     -20.843  22.079  21.194  1.00 77.75           C
ATOM   2194  CD  GLN A 313     -21.087  23.549  21.513  1.00 77.75           C
ATOM   2195  NE2 GLN A 313     -20.318  24.113  22.417  1.00 77.75           N
ATOM   2196  OE1 GLN A 313     -21.943  24.223  20.961  1.00 77.75           O
ATOM   2197  N   ASP A 314     -22.991  18.745  21.224  1.00 73.19           N
ATOM   2198  CA  ASP A 314     -23.377  17.878  22.338  1.00 73.19           C
ATOM   2199  C   ASP A 314     -22.715  16.496  22.281  1.00 73.19           C
ATOM   2200  CB  ASP A 314     -24.906  17.725  22.369  1.00 73.19           C
ATOM   2201  O   ASP A 314     -22.475  15.903  23.333  1.00 73.19           O
ATOM   2202  CG  ASP A 314     -25.642  19.001  22.791  1.00 73.19           C
ATOM   2203  OD1 ASP A 314     -24.994  19.889  23.391  1.00 73.19           O
ATOM   2204  OD2 ASP A 314     -26.860  19.067  22.518  1.00 73.19           O
ATOM   2205  N   TYR A 315     -22.377  16.002  21.085  1.00 70.50           N
ATOM   2206  CA  TYR A 315     -21.624  14.757  20.932  1.00 70.50           C
ATOM   2207  C   TYR A 315     -20.160  14.947  21.324  1.00 70.50           C
ATOM   2208  CB  TYR A 315     -21.753  14.221  19.498  1.00 70.50           C
ATOM   2209  O   TYR A 315     -19.624  14.162  22.102  1.00 70.50           O
ATOM   2210  CG  TYR A 315     -23.164  13.852  19.082  1.00 70.50           C
ATOM   2211  CD1 TYR A 315     -23.910  12.953  19.868  1.00 70.50           C
ATOM   2212  CD2 TYR A 315     -23.722  14.375  17.900  1.00 70.50           C
ATOM   2213  CE1 TYR A 315     -25.224  12.613  19.502  1.00 70.50           C
ATOM   2214  CE2 TYR A 315     -25.045  14.052  17.537  1.00 70.50           C
ATOM   2215  OH  TYR A 315     -27.081  12.872  18.010  1.00 70.50           O
ATOM   2216  CZ  TYR A 315     -25.801  13.179  18.346  1.00 70.50           C
ATOM   2217  N   VAL A 316     -19.538  16.036  20.867  1.00 69.88           N
ATOM   2218  CA  VAL A 316     -18.121  16.319  21.139  1.00 69.88           C
ATOM   2219  C   VAL A 316     -17.864  16.562  22.625  1.00 69.88           C
ATOM   2220  CB  VAL A 316     -17.607  17.507  20.308  1.00 69.88           C
ATOM   2221  O   VAL A 316     -16.901  16.038  23.173  1.00 69.88           O
ATOM   2222  CG1 VAL A 316     -16.081  17.640  20.438  1.00 69.88           C
ATOM   2223  CG2 VAL A 316     -17.977  17.370  18.823  1.00 69.88           C
ATOM   2224  N   ASN A 317     -18.767  17.265  23.312  1.00 73.50           N
ATOM   2225  CA  ASN A 317     -18.651  17.529  24.751  1.00 73.50           C
ATOM   2226  C   ASN A 317     -18.650  16.253  25.616  1.00 73.50           C
ATOM   2227  CB  ASN A 317     -19.822  18.433  25.168  1.00 73.50           C
ATOM   2228  O   ASN A 317     -18.255  16.295  26.782  1.00 73.50           O
ATOM   2229  CG  ASN A 317     -19.712  19.862  24.671  1.00 73.50           C
ATOM   2230  ND2 ASN A 317     -20.802  20.593  24.706  1.00 73.50           N
ATOM   2231  OD1 ASN A 317     -18.670  20.366  24.289  1.00 73.50           O
ATOM   2232  N   GLN A 318     -19.129  15.129  25.078  1.00 72.69           N
ATOM   2233  CA  GLN A 318     -19.163  13.839  25.770  1.00 72.69           C
ATOM   2234  C   GLN A 318     -17.940  12.967  25.452  1.00 72.69           C
ATOM   2235  CB  GLN A 318     -20.478  13.120  25.436  1.00 72.69           C
ATOM   2236  O   GLN A 318     -17.767  11.911  26.065  1.00 72.69           O
ATOM   2237  CG  GLN A 318     -21.694  13.899  25.960  1.00 72.69           C
ATOM   2238  CD  GLN A 318     -23.021  13.255  25.578  1.00 72.69           C
ATOM   2239  NE2 GLN A 318     -24.067  14.035  25.431  1.00 72.69           N
ATOM   2240  OE1 GLN A 318     -23.165  12.053  25.437  1.00 72.69           O
ATOM   2241  N   TRP A 319     -17.082  13.384  24.518  1.00 72.38           N
ATOM   2242  CA  TRP A 319     -15.949  12.591  24.059  1.00 72.38           C
ATOM   2243  C   TRP A 319     -14.677  12.899  24.843  1.00 72.38           C
ATOM   2244  CB  TRP A 319     -15.769  12.766  22.548  1.00 72.38           C
ATOM   2245  O   TRP A 319     -14.281  14.047  25.007  1.00 72.38           O
ATOM   2246  CG  TRP A 319     -16.906  12.265  21.707  1.00 72.38           C
ATOM   2247  CD1 TRP A 319     -17.871  11.398  22.099  1.00 72.38           C
ATOM   2248  CD2 TRP A 319     -17.245  12.624  20.335  1.00 72.38           C
ATOM   2249  CE2 TRP A 319     -18.407  11.891  19.950  1.00 72.38           C
ATOM   2250  CE3 TRP A 319     -16.727  13.536  19.395  1.00 72.38           C
ATOM   2251  NE1 TRP A 319     -18.739  11.155  21.058  1.00 72.38           N
ATOM   2252  CH2 TRP A 319     -18.535  13.008  17.830  1.00 72.38           C
ATOM   2253  CZ2 TRP A 319     -19.013  12.026  18.699  1.00 72.38           C
ATOM   2254  CZ3 TRP A 319     -17.405  13.762  18.183  1.00 72.38           C
ATOM   2255  N   ASN A 320     -13.998  11.847  25.306  1.00 70.19           N
ATOM   2256  CA  ASN A 320     -12.669  11.968  25.896  1.00 70.19           C
ATOM   2257  C   ASN A 320     -11.599  11.763  24.814  1.00 70.19           C
ATOM   2258  CB  ASN A 320     -12.528  11.011  27.090  1.00 70.19           C
ATOM   2259  O   ASN A 320     -11.090  10.657  24.629  1.00 70.19           O
ATOM   2260  CG  ASN A 320     -11.213  11.239  27.817  1.00 70.19           C
ATOM   2261  ND2 ASN A 320     -10.954  10.507  28.875  1.00 70.19           N
ATOM   2262  OD1 ASN A 320     -10.406  12.083  27.466  1.00 70.19           O
ATOM   2263  N   ILE A 321     -11.285  12.837  24.091  1.00 68.00           N
ATOM   2264  CA  ILE A 321     -10.381  12.815  22.931  1.00 68.00           C
ATOM   2265  C   ILE A 321      -8.912  12.666  23.357  1.00 68.00           C
ATOM   2266  CB  ILE A 321     -10.667  14.062  22.061  1.00 68.00           C
ATOM   2267  O   ILE A 321      -8.111  12.114  22.609  1.00 68.00           O
ATOM   2268  CG1 ILE A 321     -12.092  13.934  21.463  1.00 68.00           C
ATOM   2269  CG2 ILE A 321      -9.643  14.253  20.928  1.00 68.00           C
ATOM   2270  CD1 ILE A 321     -12.725  15.253  21.019  1.00 68.00           C
ATOM   2271  N   THR A 322      -8.562  13.035  24.595  1.00 66.56           N
ATOM   2272  CA  THR A 322      -7.196  12.864  25.134  1.00 66.56           C
ATOM   2273  C   THR A 322      -6.740  11.406  25.250  1.00 66.56           C
ATOM   2274  CB  THR A 322      -7.020  13.548  26.499  1.00 66.56           C
ATOM   2275  O   THR A 322      -5.546  11.156  25.374  1.00 66.56           O
ATOM   2276  CG2 THR A 322      -7.283  15.050  26.437  1.00 66.56           C
ATOM   2277  OG1 THR A 322      -7.841  12.993  27.507  1.00 66.56           O
ATOM   2278  N   ALA A 323      -7.669  10.446  25.189  1.00 65.75           N
ATOM   2279  CA  ALA A 323      -7.373   9.014  25.192  1.00 65.75           C
ATOM   2280  C   ALA A 323      -7.264   8.405  23.779  1.00 65.75           C
ATOM   2281  CB  ALA A 323      -8.444   8.315  26.040  1.00 65.75           C
ATOM   2282  O   ALA A 323      -7.066   7.197  23.657  1.00 65.75           O
ATOM   2283  N   LEU A 324      -7.445   9.204  22.721  1.00 67.50           N
ATOM   2284  CA  LEU A 324      -7.300   8.744  21.343  1.00 67.50           C
ATOM   2285  C   LEU A 324      -5.846   8.863  20.905  1.00 67.50           C
ATOM   2286  CB  LEU A 324      -8.236   9.513  20.397  1.00 67.50           C
ATOM   2287  O   LEU A 324      -5.200   9.898  21.077  1.00 67.50           O
ATOM   2288  CG  LEU A 324      -9.728   9.259  20.660  1.00 67.50           C
ATOM   2289  CD1 LEU A 324     -10.574  10.221  19.828  1.00 67.50           C
ATOM   2290  CD2 LEU A 324     -10.138   7.828  20.305  1.00 67.50           C
ATOM   2291  N   ILE A 325      -5.353   7.798  20.291  1.00 68.12           N
ATOM   2292  CA  ILE A 325      -3.999   7.735  19.758  1.00 68.12           C
ATOM   2293  C   ILE A 325      -4.054   8.020  18.273  1.00 68.12           C
ATOM   2294  CB  ILE A 325      -3.354   6.390  20.112  1.00 68.12           C
ATOM   2295  O   ILE A 325      -4.953   7.557  17.573  1.00 68.12           O
ATOM   2296  CG1 ILE A 325      -3.174   6.422  21.640  1.00 68.12           C
ATOM   2297  CG2 ILE A 325      -2.012   6.161  19.389  1.00 68.12           C
ATOM   2298  CD1 ILE A 325      -2.778   5.075  22.182  1.00 68.12           C
ATOM   2299  N   ASP A 326      -3.085   8.804  17.818  1.00 68.56           N
ATOM   2300  CA  ASP A 326      -2.894   9.076  16.404  1.00 68.56           C
ATOM   2301  C   ASP A 326      -2.574   7.756  15.674  1.00 68.56           C
ATOM   2302  CB  ASP A 326      -1.754  10.088  16.267  1.00 68.56           C
ATOM   2303  O   ASP A 326      -1.587   7.103  16.037  1.00 68.56           O
ATOM   2304  CG  ASP A 326      -1.596  10.643  14.855  1.00 68.56           C
ATOM   2305  OD1 ASP A 326      -1.889   9.901  13.891  1.00 68.56           O
ATOM   2306  OD2 ASP A 326      -1.184  11.821  14.768  1.00 68.56           O
ATOM   2307  N   PRO A 327      -3.361   7.351  14.659  1.00 66.81           N
ATOM   2308  CA  PRO A 327      -3.079   6.158  13.865  1.00 66.81           C
ATOM   2309  C   PRO A 327      -1.654   6.125  13.292  1.00 66.81           C
ATOM   2310  CB  PRO A 327      -4.134   6.157  12.753  1.00 66.81           C
ATOM   2311  O   PRO A 327      -1.050   5.055  13.256  1.00 66.81           O
ATOM   2312  CG  PRO A 327      -5.308   6.913  13.374  1.00 66.81           C
ATOM   2313  CD  PRO A 327      -4.615   7.962  14.237  1.00 66.81           C
ATOM   2314  N   TYR A 328      -1.070   7.281  12.939  1.00 66.31           N
ATOM   2315  CA  TYR A 328       0.329   7.353  12.503  1.00 66.31           C
ATOM   2316  C   TYR A 328       1.318   7.087  13.623  1.00 66.31           C
ATOM   2317  CB  TYR A 328       0.667   8.737  11.947  1.00 66.31           C
ATOM   2318  O   TYR A 328       2.337   6.445  13.388  1.00 66.31           O
ATOM   2319  CG  TYR A 328       0.386   8.881  10.483  1.00 66.31           C
ATOM   2320  CD1 TYR A 328       1.150   8.137   9.565  1.00 66.31           C
ATOM   2321  CD2 TYR A 328      -0.578   9.801  10.044  1.00 66.31           C
ATOM   2322  CE1 TYR A 328       0.956   8.316   8.190  1.00 66.31           C
ATOM   2323  CE2 TYR A 328      -0.767   9.994   8.668  1.00 66.31           C
ATOM   2324  OH  TYR A 328      -0.120   9.490   6.436  1.00 66.31           O
ATOM   2325  CZ  TYR A 328       0.006   9.256   7.752  1.00 66.31           C
ATOM   2326  N   ILE A 329       1.054   7.591  14.830  1.00 68.69           N
ATOM   2327  CA  ILE A 329       1.923   7.321  15.979  1.00 68.69           C
ATOM   2328  C   ILE A 329       1.855   5.836  16.307  1.00 68.69           C
ATOM   2329  CB  ILE A 329       1.570   8.201  17.196  1.00 68.69           C
ATOM   2330  O   ILE A 329       2.899   5.234  16.530  1.00 68.69           O
ATOM   2331  CG1 ILE A 329       1.887   9.679  16.866  1.00 68.69           C
ATOM   2332  CG2 ILE A 329       2.342   7.752  18.451  1.00 68.69           C
ATOM   2333  CD1 ILE A 329       1.497  10.671  17.971  1.00 68.69           C
ATOM   2334  N   LEU A 330       0.662   5.236  16.276  1.00 67.06           N
ATOM   2335  CA  LEU A 330       0.515   3.796  16.444  1.00 67.06           C
ATOM   2336  C   LEU A 330       1.348   3.046  15.400  1.00 67.06           C
ATOM   2337  CB  LEU A 330      -0.976   3.418  16.412  1.00 67.06           C
ATOM   2338  O   LEU A 330       2.236   2.294  15.778  1.00 67.06           O
ATOM   2339  CG  LEU A 330      -1.238   1.905  16.536  1.00 67.06           C
ATOM   2340  CD1 LEU A 330      -0.497   1.306  17.732  1.00 67.06           C
ATOM   2341  CD2 LEU A 330      -2.740   1.659  16.684  1.00 67.06           C
ATOM   2342  N   ALA A 331       1.147   3.315  14.111  1.00 63.31           N
ATOM   2343  CA  ALA A 331       1.920   2.690  13.040  1.00 63.31           C
ATOM   2344  C   ALA A 331       3.444   2.911  13.213  1.00 63.31           C
ATOM   2345  CB  ALA A 331       1.370   3.238  11.715  1.00 63.31           C
ATOM   2346  O   ALA A 331       4.228   1.969  13.181  1.00 63.31           O
ATOM   2347  N   SER A 332       3.886   4.136  13.503  1.00 61.78           N
ATOM   2348  CA  SER A 332       5.307   4.472  13.672  1.00 61.78           C
ATOM   2349  C   SER A 332       5.954   3.804  14.890  1.00 61.78           C
ATOM   2350  CB  SER A 332       5.457   5.991  13.776  1.00 61.78           C
ATOM   2351  O   SER A 332       7.094   3.343  14.802  1.00 61.78           O
ATOM   2352  OG  SER A 332       6.816   6.355  13.936  1.00 61.78           O
ATOM   2353  N   MET A 333       5.242   3.717  16.019  1.00 63.91           N
ATOM   2354  CA  MET A 333       5.722   3.005  17.206  1.00 63.91           C
ATOM   2355  C   MET A 333       5.989   1.534  16.881  1.00 63.91           C
ATOM   2356  CB  MET A 333       4.710   3.132  18.355  1.00 63.91           C
ATOM   2357  O   MET A 333       7.031   1.010  17.253  1.00 63.91           O
ATOM   2358  CG  MET A 333       4.758   4.524  19.000  1.00 63.91           C
ATOM   2359  SD  MET A 333       3.557   4.795  20.335  1.00 63.91           S
ATOM   2360  CE  MET A 333       4.259   3.701  21.590  1.00 63.91           C
ATOM   2361  N   LEU A 334       5.102   0.912  16.108  1.00 62.88           N
ATOM   2362  CA  LEU A 334       5.222  -0.486  15.704  1.00 62.88           C
ATOM   2363  C   LEU A 334       6.328  -0.721  14.670  1.00 62.88           C
ATOM   2364  CB  LEU A 334       3.879  -0.914  15.119  1.00 62.88           C
ATOM   2365  O   LEU A 334       6.971  -1.768  14.679  1.00 62.88           O
ATOM   2366  CG  LEU A 334       2.705  -0.764  16.083  1.00 62.88           C
ATOM   2367  CD1 LEU A 334       1.414  -0.966  15.332  1.00 62.88           C
ATOM   2368  CD2 LEU A 334       2.754  -1.805  17.148  1.00 62.88           C
ATOM   2369  N   ASN A 335       6.573   0.246  13.784  1.00 57.09           N
ATOM   2370  CA  ASN A 335       7.649   0.152  12.797  1.00 57.09           C
ATOM   2371  C   ASN A 335       9.042   0.198  13.443  1.00 57.09           C
ATOM   2372  CB  ASN A 335       7.497   1.290  11.784  1.00 57.09           C
ATOM   2373  O   ASN A 335       9.949  -0.535  13.049  1.00 57.09           O
ATOM   2374  CG  ASN A 335       8.523   1.137  10.680  1.00 57.09           C
ATOM   2375  ND2 ASN A 335       9.400   2.096  10.503  1.00 57.09           N
ATOM   2376  OD1 ASN A 335       8.585   0.140   9.988  1.00 57.09           O
ATOM   2377  N   ASN A 336       9.224   1.046  14.460  1.00 55.56           N
ATOM   2378  CA  ASN A 336      10.481   1.080  15.211  1.00 55.56           C
ATOM   2379  C   ASN A 336      10.764  -0.266  15.900  1.00 55.56           C
ATOM   2380  CB  ASN A 336      10.441   2.240  16.212  1.00 55.56           C
ATOM   2381  O   ASN A 336      11.928  -0.660  15.993  1.00 55.56           O
ATOM   2382  CG  ASN A 336      10.569   3.592  15.535  1.00 55.56           C
ATOM   2383  ND2 ASN A 336       9.867   4.588  16.017  1.00 55.56           N
ATOM   2384  OD1 ASN A 336      11.312   3.788  14.588  1.00 55.56           O
ATOM   2385  N   ASP A 337       9.714  -0.989  16.299  1.00 53.53           N
ATOM   2386  CA  ASP A 337       9.828  -2.337  16.852  1.00 53.53           C
ATOM   2387  C   ASP A 337      10.241  -3.356  15.776  1.00 53.53           C
ATOM   2388  CB  ASP A 337       8.523  -2.762  17.557  1.00 53.53           C
ATOM   2389  O   ASP A 337      11.106  -4.187  16.049  1.00 53.53           O
ATOM   2390  CG  ASP A 337       8.150  -1.921  18.788  1.00 53.53           C
ATOM   2391  OD1 ASP A 337       9.033  -1.188  19.289  1.00 53.53           O
ATOM   2392  OD2 ASP A 337       6.982  -2.043  19.238  1.00 53.53           O
ATOM   2393  N   LEU A 338       9.723  -3.278  14.540  1.00 52.25           N
ATOM   2394  CA  LEU A 338      10.115  -4.166  13.427  1.00 52.25           C
ATOM   2395  C   LEU A 338      11.630  -4.131  13.180  1.00 52.25           C
ATOM   2396  CB  LEU A 338       9.343  -3.779  12.146  1.00 52.25           C
ATOM   2397  O   LEU A 338      12.277  -5.178  13.164  1.00 52.25           O
ATOM   2398  CG  LEU A 338       9.758  -4.555  10.875  1.00 52.25           C
ATOM   2399  CD1 LEU A 338       9.360  -6.029  10.931  1.00 52.25           C
ATOM   2400  CD2 LEU A 338       9.101  -3.936   9.643  1.00 52.25           C
ATOM   2401  N   ASN A 339      12.205  -2.933  13.053  1.00 46.78           N
ATOM   2402  CA  ASN A 339      13.637  -2.754  12.783  1.00 46.78           C
ATOM   2403  C   ASN A 339      14.538  -3.284  13.910  1.00 46.78           C
ATOM   2404  CB  ASN A 339      13.899  -1.260  12.533  1.00 46.78           C
ATOM   2405  O   ASN A 339      15.706  -3.591  13.678  1.00 46.78           O
ATOM   2406  CG  ASN A 339      13.387  -0.798  11.181  1.00 46.78           C
ATOM   2407  ND2 ASN A 339      13.067   0.465  11.037  1.00 46.78           N
ATOM   2408  OD1 ASN A 339      13.294  -1.550  10.230  1.00 46.78           O
ATOM   2409  N   GLN A 340      14.014  -3.386  15.133  1.00 50.69           N
ATOM   2410  CA  GLN A 340      14.766  -3.853  16.299  1.00 50.69           C
ATOM   2411  C   GLN A 340      14.522  -5.330  16.612  1.00 50.69           C
ATOM   2412  CB  GLN A 340      14.418  -2.966  17.502  1.00 50.69           C
ATOM   2413  O   GLN A 340      15.378  -5.982  17.208  1.00 50.69           O
ATOM   2414  CG  GLN A 340      14.934  -1.538  17.276  1.00 50.69           C
ATOM   2415  CD  GLN A 340      14.652  -0.597  18.437  1.00 50.69           C
ATOM   2416  NE2 GLN A 340      14.695   0.696  18.207  1.00 50.69           N
ATOM   2417  OE1 GLN A 340      14.452  -0.969  19.577  1.00 50.69           O
ATOM   2418  N   THR A 341      13.363  -5.864  16.229  1.00 50.91           N
ATOM   2419  CA  THR A 341      12.895  -7.161  16.726  1.00 50.91           C
ATOM   2420  C   THR A 341      12.620  -8.190  15.643  1.00 50.91           C
ATOM   2421  CB  THR A 341      11.669  -7.001  17.628  1.00 50.91           C
ATOM   2422  O   THR A 341      12.556  -9.375  15.969  1.00 50.91           O
ATOM   2423  CG2 THR A 341      11.916  -6.000  18.765  1.00 50.91           C
ATOM   2424  OG1 THR A 341      10.544  -6.596  16.892  1.00 50.91           O
ATOM   2425  N   GLY A 342      12.496  -7.763  14.382  1.00 50.78           N
ATOM   2426  CA  GLY A 342      12.057  -8.600  13.264  1.00 50.78           C
ATOM   2427  C   GLY A 342      10.559  -8.915  13.291  1.00 50.78           C
ATOM   2428  O   GLY A 342      10.086  -9.698  12.474  1.00 50.78           O
ATOM   2429  N   TYR A 343       9.807  -8.327  14.226  1.00 56.41           N
ATOM   2430  CA  TYR A 343       8.401  -8.634  14.423  1.00 56.41           C
ATOM   2431  C   TYR A 343       7.501  -7.822  13.496  1.00 56.41           C
ATOM   2432  CB  TYR A 343       8.042  -8.395  15.885  1.00 56.41           C
ATOM   2433  O   TYR A 343       7.506  -6.592  13.514  1.00 56.41           O
ATOM   2434  CG  TYR A 343       6.754  -9.057  16.309  1.00 56.41           C
ATOM   2435  CD1 TYR A 343       5.659  -8.289  16.746  1.00 56.41           C
ATOM   2436  CD2 TYR A 343       6.705 -10.461  16.365  1.00 56.41           C
ATOM   2437  CE1 TYR A 343       4.546  -8.937  17.313  1.00 56.41           C
ATOM   2438  CE2 TYR A 343       5.583 -11.110  16.896  1.00 56.41           C
ATOM   2439  OH  TYR A 343       3.525 -11.002  18.056  1.00 56.41           O
ATOM   2440  CZ  TYR A 343       4.521 -10.350  17.408  1.00 56.41           C
ATOM   2441  N   TYR A 344       6.647  -8.510  12.742  1.00 65.94           N
ATOM   2442  CA  TYR A 344       5.721  -7.909  11.776  1.00 65.94           C
ATOM   2443  C   TYR A 344       4.458  -7.310  12.439  1.00 65.94           C
ATOM   2444  CB  TYR A 344       5.428  -8.927  10.665  1.00 65.94           C
ATOM   2445  O   TYR A 344       3.398  -7.193  11.820  1.00 65.94           O
ATOM   2446  CG  TYR A 344       6.617  -9.278   9.788  1.00 65.94           C
ATOM   2447  CD1 TYR A 344       6.724  -8.730   8.494  1.00 65.94           C
ATOM   2448  CD2 TYR A 344       7.593 -10.192  10.236  1.00 65.94           C
ATOM   2449  CE1 TYR A 344       7.797  -9.105   7.662  1.00 65.94           C
ATOM   2450  CE2 TYR A 344       8.702 -10.509   9.430  1.00 65.94           C
ATOM   2451  OH  TYR A 344       9.810 -10.337   7.303  1.00 65.94           O
ATOM   2452  CZ  TYR A 344       8.810  -9.959   8.137  1.00 65.94           C
ATOM   2453  N   GLY A 345       4.559  -6.891  13.706  1.00 65.75           N
ATOM   2454  CA  GLY A 345       3.476  -6.224  14.440  1.00 65.75           C
ATOM   2455  C   GLY A 345       3.012  -4.925  13.770  1.00 65.75           C
ATOM   2456  O   GLY A 345       1.827  -4.601  13.814  1.00 65.75           O
ATOM   2457  N   TYR A 346       3.922  -4.239  13.074  1.00 69.25           N
ATOM   2458  CA  TYR A 346       3.630  -3.080  12.226  1.00 69.25           C
ATOM   2459  C   TYR A 346       2.607  -3.404  11.128  1.00 69.25           C
ATOM   2460  CB  TYR A 346       4.966  -2.568  11.679  1.00 69.25           C
ATOM   2461  O   TYR A 346       1.486  -2.900  11.187  1.00 69.25           O
ATOM   2462  CG  TYR A 346       4.879  -1.409  10.714  1.00 69.25           C
ATOM   2463  CD1 TYR A 346       5.460  -1.533   9.439  1.00 69.25           C
ATOM   2464  CD2 TYR A 346       4.235  -0.213  11.081  1.00 69.25           C
ATOM   2465  CE1 TYR A 346       5.373  -0.476   8.517  1.00 69.25           C
ATOM   2466  CE2 TYR A 346       4.163   0.858  10.169  1.00 69.25           C
ATOM   2467  OH  TYR A 346       4.529   1.674   7.947  1.00 69.25           O
ATOM   2468  CZ  TYR A 346       4.696   0.706   8.875  1.00 69.25           C
ATOM   2469  N   ALA A 347       2.918  -4.362  10.245  1.00 71.88           N
ATOM   2470  CA  ALA A 347       2.009  -4.808   9.186  1.00 71.88           C
ATOM   2471  C   ALA A 347       0.649  -5.276   9.742  1.00 71.88           C
ATOM   2472  CB  ALA A 347       2.698  -5.935   8.403  1.00 71.88           C
ATOM   2473  O   ALA A 347      -0.398  -5.014   9.154  1.00 71.88           O
ATOM   2474  N   SER A 348       0.643  -5.922  10.914  1.00 78.69           N
ATOM   2475  CA  SER A 348      -0.593  -6.352  11.585  1.00 78.69           C
ATOM   2476  C   SER A 348      -1.500  -5.181  11.967  1.00 78.69           C
ATOM   2477  CB  SER A 348      -0.264  -7.144  12.854  1.00 78.69           C
ATOM   2478  O   SER A 348      -2.706  -5.207  11.713  1.00 78.69           O
ATOM   2479  OG  SER A 348       0.406  -8.338  12.527  1.00 78.69           O
ATOM   2480  N   ALA A 349      -0.948  -4.135  12.581  1.00 74.69           N
ATOM   2481  CA  ALA A 349      -1.752  -2.980  12.953  1.00 74.69           C
ATOM   2482  C   ALA A 349      -2.197  -2.177  11.739  1.00 74.69           C
ATOM   2483  CB  ALA A 349      -0.957  -2.093  13.880  1.00 74.69           C
ATOM   2484  O   ALA A 349      -3.307  -1.664  11.737  1.00 74.69           O
ATOM   2485  N   GLU A 350      -1.379  -2.085  10.700  1.00 75.75           N
ATOM   2486  CA  GLU A 350      -1.781  -1.413   9.470  1.00 75.75           C
ATOM   2487  C   GLU A 350      -2.942  -2.107   8.791  1.00 75.75           C
ATOM   2488  CB  GLU A 350      -0.666  -1.455   8.467  1.00 75.75           C
ATOM   2489  O   GLU A 350      -3.923  -1.452   8.462  1.00 75.75           O
ATOM   2490  CG  GLU A 350       0.535  -0.655   8.906  1.00 75.75           C
ATOM   2491  CD  GLU A 350       1.641  -1.077   7.956  1.00 75.75           C
ATOM   2492  OE1 GLU A 350       2.758  -1.214   8.445  1.00 75.75           O
ATOM   2493  OE2 GLU A 350       1.380  -1.299   6.754  1.00 75.75           O
ATOM   2494  N   LEU A 351      -2.869  -3.427   8.624  1.00 84.56           N
ATOM   2495  CA  LEU A 351      -3.949  -4.200   8.024  1.00 84.56           C
ATOM   2496  C   LEU A 351      -5.232  -4.072   8.855  1.00 84.56           C
ATOM   2497  CB  LEU A 351      -3.483  -5.657   7.880  1.00 84.56           C
ATOM   2498  O   LEU A 351      -6.325  -3.949   8.296  1.00 84.56           O
ATOM   2499  CG  LEU A 351      -2.411  -5.846   6.791  1.00 84.56           C
ATOM   2500  CD1 LEU A 351      -1.785  -7.233   6.927  1.00 84.56           C
ATOM   2501  CD2 LEU A 351      -3.005  -5.728   5.384  1.00 84.56           C
ATOM   2502  N   ALA A 352      -5.109  -4.002  10.185  1.00 85.25           N
ATOM   2503  CA  ALA A 352      -6.231  -3.673  11.059  1.00 85.25           C
ATOM   2504  C   ALA A 352      -6.745  -2.233  10.860  1.00 85.25           C
ATOM   2505  CB  ALA A 352      -5.823  -3.907  12.517  1.00 85.25           C
ATOM   2506  O   ALA A 352      -7.960  -2.027  10.823  1.00 85.25           O
ATOM   2507  N   LEU A 353      -5.855  -1.244  10.713  1.00 81.50           N
ATOM   2508  CA  LEU A 353      -6.198   0.169  10.507  1.00 81.50           C
ATOM   2509  C   LEU A 353      -6.772   0.448   9.106  1.00 81.50           C
ATOM   2510  CB  LEU A 353      -4.983   1.072  10.796  1.00 81.50           C
ATOM   2511  O   LEU A 353      -7.594   1.346   8.946  1.00 81.50           O
ATOM   2512  CG  LEU A 353      -4.560   1.202  12.271  1.00 81.50           C
ATOM   2513  CD1 LEU A 353      -3.204   1.905  12.377  1.00 81.50           C
ATOM   2514  CD2 LEU A 353      -5.573   2.021  13.078  1.00 81.50           C
ATOM   2515  N   MET A 354      -6.409  -0.361   8.112  1.00 85.00           N
ATOM   2516  CA  MET A 354      -7.044  -0.430   6.792  1.00 85.00           C
ATOM   2517  C   MET A 354      -8.453  -1.049   6.869  1.00 85.00           C
ATOM   2518  CB  MET A 354      -6.123  -1.225   5.853  1.00 85.00           C
ATOM   2519  O   MET A 354      -9.241  -0.979   5.927  1.00 85.00           O
ATOM   2520  CG  MET A 354      -4.858  -0.449   5.483  1.00 85.00           C
ATOM   2521  SD  MET A 354      -3.773  -1.385   4.382  1.00 85.00           S
ATOM   2522  CE  MET A 354      -2.312  -0.323   4.408  1.00 85.00           C
ATOM   2523  N   GLY A 355      -8.829  -1.616   8.015  1.00 88.19           N
ATOM   2524  CA  GLY A 355     -10.162  -2.159   8.240  1.00 88.19           C
ATOM   2525  C   GLY A 355     -10.338  -3.583   7.728  1.00 88.19           C
ATOM   2526  O   GLY A 355     -11.473  -4.006   7.487  1.00 88.19           O
ATOM   2527  N   LEU A 356      -9.251  -4.344   7.577  1.00 91.62           N
ATOM   2528  CA  LEU A 356      -9.366  -5.786   7.391  1.00 91.62           C
ATOM   2529  C   LEU A 356      -9.826  -6.441   8.695  1.00 91.62           C
ATOM   2530  CB  LEU A 356      -8.066  -6.399   6.852  1.00 91.62           C
ATOM   2531  O   LEU A 356      -9.483  -6.018   9.803  1.00 91.62           O
ATOM   2532  CG  LEU A 356      -7.597  -5.817   5.505  1.00 91.62           C
ATOM   2533  CD1 LEU A 356      -6.394  -6.617   5.023  1.00 91.62           C
ATOM   2534  CD2 LEU A 356      -8.664  -5.895   4.410  1.00 91.62           C
ATOM   2535  N   ASN A 357     -10.635  -7.486   8.558  1.00 94.62           N
ATOM   2536  CA  ASN A 357     -11.015  -8.324   9.681  1.00 94.62           C
ATOM   2537  C   ASN A 357      -9.797  -9.143  10.100  1.00 94.62           C
ATOM   2538  CB  ASN A 357     -12.189  -9.250   9.321  1.00 94.62           C
ATOM   2539  O   ASN A 357      -9.043  -9.609   9.253  1.00 94.62           O
ATOM   2540  CG  ASN A 357     -13.322  -8.571   8.582  1.00 94.62           C
ATOM   2541  ND2 ASN A 357     -13.891  -9.221   7.603  1.00 94.62           N
ATOM   2542  OD1 ASN A 357     -13.728  -7.456   8.858  1.00 94.62           O
ATOM   2543  N   THR A 358      -9.628  -9.373  11.393  1.00 93.94           N
ATOM   2544  CA  THR A 358      -8.525 -10.178  11.916  1.00 93.94           C
ATOM   2545  C   THR A 358      -8.996 -11.131  12.999  1.00 93.94           C
ATOM   2546  CB  THR A 358      -7.371  -9.276  12.382  1.00 93.94           C
ATOM   2547  O   THR A 358     -10.044 -10.927  13.609  1.00 93.94           O
ATOM   2548  CG2 THR A 358      -7.821  -8.226  13.383  1.00 93.94           C
ATOM   2549  OG1 THR A 358      -6.347 -10.010  13.011  1.00 93.94           O
ATOM   2550  N   THR A 359      -8.211 -12.167  13.283  1.00 90.62           N
ATOM   2551  CA  THR A 359      -8.388 -13.050  14.452  1.00 90.62           C
ATOM   2552  C   THR A 359      -8.372 -12.279  15.783  1.00 90.62           C
ATOM   2553  CB  THR A 359      -7.302 -14.139  14.431  1.00 90.62           C
ATOM   2554  O   THR A 359      -8.814 -12.777  16.822  1.00 90.62           O
ATOM   2555  CG2 THR A 359      -7.524 -15.067  13.234  1.00 90.62           C
ATOM   2556  OG1 THR A 359      -6.012 -13.585  14.282  1.00 90.62           O
ATOM   2557  N   GLY A 360      -7.933 -11.023  15.737  1.00 86.25           N
ATOM   2558  CA  GLY A 360      -7.795 -10.117  16.860  1.00 86.25           C
ATOM   2559  C   GLY A 360      -6.338 -10.071  17.272  1.00 86.25           C
ATOM   2560  O   GLY A 360      -5.698 -11.114  17.399  1.00 86.25           O
ATOM   2561  N   ILE A 361      -5.801  -8.870  17.477  1.00 82.19           N
ATOM   2562  CA  ILE A 361      -4.361  -8.696  17.726  1.00 82.19           C
ATOM   2563  C   ILE A 361      -3.932  -9.360  19.045  1.00 82.19           C
ATOM   2564  CB  ILE A 361      -3.981  -7.201  17.617  1.00 82.19           C
ATOM   2565  O   ILE A 361      -2.777  -9.743  19.207  1.00 82.19           O
ATOM   2566  CG1 ILE A 361      -4.243  -6.735  16.159  1.00 82.19           C
ATOM   2567  CG2 ILE A 361      -2.526  -6.957  18.051  1.00 82.19           C
ATOM   2568  CD1 ILE A 361      -3.451  -5.505  15.697  1.00 82.19           C
ATOM   2569  N   ASN A 362      -4.872  -9.600  19.960  1.00 81.62           N
ATOM   2570  CA  ASN A 362      -4.654 -10.347  21.198  1.00 81.62           C
ATOM   2571  C   ASN A 362      -4.759 -11.882  21.079  1.00 81.62           C
ATOM   2572  CB  ASN A 362      -5.616  -9.799  22.259  1.00 81.62           C
ATOM   2573  O   ASN A 362      -4.811 -12.550  22.113  1.00 81.62           O
ATOM   2574  CG  ASN A 362      -7.093 -10.070  21.987  1.00 81.62           C
ATOM   2575  ND2 ASN A 362      -7.933  -9.661  22.905  1.00 81.62           N
ATOM   2576  OD1 ASN A 362      -7.538 -10.622  20.987  1.00 81.62           O
ATOM   2577  N   LYS A 363      -4.856 -12.448  19.870  1.00 88.50           N
ATOM   2578  CA  LYS A 363      -4.931 -13.900  19.650  1.00 88.50           C
ATOM   2579  C   LYS A 363      -3.988 -14.330  18.541  1.00 88.50           C
ATOM   2580  CB  LYS A 363      -6.352 -14.334  19.265  1.00 88.50           C
ATOM   2581  O   LYS A 363      -4.028 -13.744  17.466  1.00 88.50           O
ATOM   2582  CG  LYS A 363      -7.379 -14.081  20.370  1.00 88.50           C
ATOM   2583  CD  LYS A 363      -8.788 -14.455  19.896  1.00 88.50           C
ATOM   2584  CE  LYS A 363      -9.858 -13.618  20.598  1.00 88.50           C
ATOM   2585  NZ  LYS A 363      -9.804 -12.220  20.100  1.00 88.50           N
ATOM   2586  N   THR A 364      -3.225 -15.393  18.760  1.00 90.06           N
ATOM   2587  CA  THR A 364      -2.445 -16.037  17.699  1.00 90.06           C
ATOM   2588  C   THR A 364      -3.176 -17.268  17.182  1.00 90.06           C
ATOM   2589  CB  THR A 364      -1.011 -16.381  18.128  1.00 90.06           C
ATOM   2590  O   THR A 364      -3.918 -17.935  17.909  1.00 90.06           O
ATOM   2591  CG2 THR A 364      -0.241 -15.134  18.560  1.00 90.06           C
ATOM   2592  OG1 THR A 364      -0.989 -17.297  19.198  1.00 90.06           O
ATOM   2593  N   ILE A 365      -2.992 -17.567  15.902  1.00 94.31           N
ATOM   2594  CA  ILE A 365      -3.473 -18.799  15.288  1.00 94.31           C
ATOM   2595  C   ILE A 365      -2.301 -19.524  14.646  1.00 94.31           C
ATOM   2596  CB  ILE A 365      -4.671 -18.581  14.329  1.00 94.31           C
ATOM   2597  O   ILE A 365      -1.421 -18.899  14.055  1.00 94.31           O
ATOM   2598  CG1 ILE A 365      -4.296 -18.183  12.887  1.00 94.31           C
ATOM   2599  CG2 ILE A 365      -5.659 -17.551  14.906  1.00 94.31           C
ATOM   2600  CD1 ILE A 365      -5.457 -18.353  11.892  1.00 94.31           C
ATOM   2601  N   ASN A 366      -2.332 -20.848  14.708  1.00 95.19           N
ATOM   2602  CA  ASN A 366      -1.442 -21.697  13.937  1.00 95.19           C
ATOM   2603  C   ASN A 366      -2.214 -22.149  12.706  1.00 95.19           C
ATOM   2604  CB  ASN A 366      -0.912 -22.860  14.801  1.00 95.19           C
ATOM   2605  O   ASN A 366      -3.313 -22.678  12.847  1.00 95.19           O
ATOM   2606  CG  ASN A 366      -0.004 -22.369  15.918  1.00 95.19           C
ATOM   2607  ND2 ASN A 366       0.808 -23.204  16.519  1.00 95.19           N
ATOM   2608  OD1 ASN A 366       0.014 -21.219  16.281  1.00 95.19           O
ATOM   2609  N   ILE A 367      -1.665 -21.973  11.511  1.00 96.69           N
ATOM   2610  CA  ILE A 367      -2.235 -22.522  10.281  1.00 96.69           C
ATOM   2611  C   ILE A 367      -1.236 -23.436   9.596  1.00 96.69           C
ATOM   2612  CB  ILE A 367      -2.761 -21.444   9.314  1.00 96.69           C
ATOM   2613  O   ILE A 367      -0.034 -23.201   9.651  1.00 96.69           O
ATOM   2614  CG1 ILE A 367      -1.646 -20.499   8.818  1.00 96.69           C
ATOM   2615  CG2 ILE A 367      -3.912 -20.677   9.975  1.00 96.69           C
ATOM   2616  CD1 ILE A 367      -2.116 -19.563   7.704  1.00 96.69           C
ATOM   2617  N   THR A 368      -1.734 -24.457   8.912  1.00 96.81           N
ATOM   2618  CA  THR A 368      -0.947 -25.267   7.984  1.00 96.81           C
ATOM   2619  C   THR A 368      -1.446 -25.001   6.573  1.00 96.81           C
ATOM   2620  CB  THR A 368      -1.009 -26.753   8.352  1.00 96.81           C
ATOM   2621  O   THR A 368      -2.563 -25.382   6.242  1.00 96.81           O
ATOM   2622  CG2 THR A 368      -0.139 -27.596   7.426  1.00 96.81           C
ATOM   2623  OG1 THR A 368      -0.498 -26.951   9.654  1.00 96.81           O
ATOM   2624  N   VAL A 369      -0.637 -24.325   5.759  1.00 94.50           N
ATOM   2625  CA  VAL A 369      -0.936 -23.975   4.364  1.00 94.50           C
ATOM   2626  C   VAL A 369      -0.392 -25.055   3.436  1.00 94.50           C
ATOM   2627  CB  VAL A 369      -0.352 -22.599   3.982  1.00 94.50           C
ATOM   2628  O   VAL A 369       0.713 -25.557   3.660  1.00 94.50           O
ATOM   2629  CG1 VAL A 369      -0.850 -22.168   2.596  1.00 94.50           C
ATOM   2630  CG2 VAL A 369      -0.755 -21.510   4.984  1.00 94.50           C
ATOM   2631  N   TYR A 370      -1.149 -25.399   2.395  1.00 89.75           N
ATOM   2632  CA  TYR A 370      -0.779 -26.417   1.413  1.00 89.75           C
ATOM   2633  C   TYR A 370      -0.583 -25.797   0.029  1.00 89.75           C
ATOM   2634  CB  TYR A 370      -1.847 -27.516   1.371  1.00 89.75           C
ATOM   2635  O   TYR A 370      -1.491 -25.133  -0.472  1.00 89.75           O
ATOM   2636  CG  TYR A 370      -2.087 -28.196   2.704  1.00 89.75           C
ATOM   2637  CD1 TYR A 370      -1.345 -29.338   3.063  1.00 89.75           C
ATOM   2638  CD2 TYR A 370      -3.034 -27.663   3.597  1.00 89.75           C
ATOM   2639  CE1 TYR A 370      -1.559 -29.953   4.312  1.00 89.75           C
ATOM   2640  CE2 TYR A 370      -3.240 -28.267   4.848  1.00 89.75           C
ATOM   2641  OH  TYR A 370      -2.697 -29.996   6.421  1.00 89.75           O
ATOM   2642  CZ  TYR A 370      -2.508 -29.414   5.208  1.00 89.75           C
ATOM   2643  N   ASP A 371       0.566 -26.047  -0.605  1.00 85.00           N
ATOM   2644  CA  ASP A 371       0.785 -25.644  -2.001  1.00 85.00           C
ATOM   2645  C   ASP A 371       0.044 -26.560  -2.993  1.00 85.00           C
ATOM   2646  CB  ASP A 371       2.287 -25.502  -2.350  1.00 85.00           C
ATOM   2647  O   ASP A 371      -0.556 -27.578  -2.633  1.00 85.00           O
ATOM   2648  CG  ASP A 371       3.099 -26.797  -2.448  1.00 85.00           C
ATOM   2649  OD1 ASP A 371       2.506 -27.893  -2.468  1.00 85.00           O
ATOM   2650  OD2 ASP A 371       4.337 -26.737  -2.607  1.00 85.00           O
ATOM   2651  N   ALA A 372       0.135 -26.227  -4.283  1.00 82.00           N
ATOM   2652  CA  ALA A 372      -0.442 -27.021  -5.369  1.00 82.00           C
ATOM   2653  C   ALA A 372       0.108 -28.463  -5.458  1.00 82.00           C
ATOM   2654  CB  ALA A 372      -0.199 -26.261  -6.679  1.00 82.00           C
ATOM   2655  O   ALA A 372      -0.533 -29.326  -6.057  1.00 82.00           O
ATOM   2656  N   ASN A 373       1.274 -28.737  -4.863  1.00 84.38           N
ATOM   2657  CA  ASN A 373       1.901 -30.058  -4.813  1.00 84.38           C
ATOM   2658  C   ASN A 373       1.572 -30.822  -3.515  1.00 84.38           C
ATOM   2659  CB  ASN A 373       3.418 -29.894  -4.995  1.00 84.38           C
ATOM   2660  O   ASN A 373       2.015 -31.960  -3.347  1.00 84.38           O
ATOM   2661  CG  ASN A 373       3.793 -29.194  -6.284  1.00 84.38           C
ATOM   2662  ND2 ASN A 373       4.584 -28.150  -6.200  1.00 84.38           N
ATOM   2663  OD1 ASN A 373       3.404 -29.581  -7.374  1.00 84.38           O
ATOM   2664  N   GLY A 374       0.803 -30.220  -2.602  1.00 83.88           N
ATOM   2665  CA  GLY A 374       0.459 -30.780  -1.298  1.00 83.88           C
ATOM   2666  C   GLY A 374       1.552 -30.640  -0.234  1.00 83.88           C
ATOM   2667  O   GLY A 374       1.449 -31.280   0.814  1.00 83.88           O
ATOM   2668  N   ASN A 375       2.592 -29.831  -0.462  1.00 88.12           N
ATOM   2669  CA  ASN A 375       3.590 -29.537   0.563  1.00 88.12           C
ATOM   2670  C   ASN A 375       2.979 -28.630   1.632  1.00 88.12           C
ATOM   2671  CB  ASN A 375       4.843 -28.883  -0.027  1.00 88.12           C
ATOM   2672  O   ASN A 375       2.383 -27.600   1.320  1.00 88.12           O
ATOM   2673  CG  ASN A 375       5.508 -29.712  -1.103  1.00 88.12           C
ATOM   2674  ND2 ASN A 375       5.744 -29.129  -2.251  1.00 88.12           N
ATOM   2675  OD1 ASN A 375       5.852 -30.870  -0.914  1.00 88.12           O
ATOM   2676  N   ALA A 376       3.160 -29.013   2.893  1.00 92.56           N
ATOM   2677  CA  ALA A 376       2.609 -28.311   4.041  1.00 92.56           C
ATOM   2678  C   ALA A 376       3.636 -27.350   4.656  1.00 92.56           C
ATOM   2679  CB  ALA A 376       2.127 -29.359   5.048  1.00 92.56           C
ATOM   2680  O   ALA A 376       4.768 -27.746   4.935  1.00 92.56           O
ATOM   2681  N   THR A 377       3.221 -26.114   4.929  1.00 92.00           N
ATOM   2682  CA  THR A 377       3.970 -25.142   5.740  1.00 92.00           C
ATOM   2683  C   THR A 377       3.117 -24.727   6.929  1.00 92.00           C
ATOM   2684  CB  THR A 377       4.341 -23.893   4.931  1.00 92.00           C
ATOM   2685  O   THR A 377       1.992 -24.275   6.740  1.00 92.00           O
ATOM   2686  CG2 THR A 377       5.206 -22.927   5.747  1.00 92.00           C
ATOM   2687  OG1 THR A 377       5.070 -24.282   3.786  1.00 92.00           O
ATOM   2688  N   THR A 378       3.647 -24.850   8.147  1.00 93.50           N
ATOM   2689  CA  THR A 378       2.967 -24.356   9.351  1.00 93.50           C
ATOM   2690  C   THR A 378       3.465 -22.964   9.716  1.00 93.50           C
ATOM   2691  CB  THR A 378       3.092 -25.324  10.529  1.00 93.50           C
ATOM   2692  O   THR A 378       4.671 -22.755   9.820  1.00 93.50           O
ATOM   2693  CG2 THR A 378       2.337 -24.858  11.776  1.00 93.50           C
ATOM   2694  OG1 THR A 378       2.517 -26.564  10.170  1.00 93.50           O
ATOM   2695  N   LEU A 379       2.532 -22.042   9.934  1.00 91.94           N
ATOM   2696  CA  LEU A 379       2.766 -20.656  10.327  1.00 91.94           C
ATOM   2697  C   LEU A 379       2.018 -20.380  11.640  1.00 91.94           C
ATOM   2698  CB  LEU A 379       2.290 -19.717   9.199  1.00 91.94           C
ATOM   2699  O   LEU A 379       0.902 -20.862  11.815  1.00 91.94           O
ATOM   2700  CG  LEU A 379       2.875 -19.980   7.797  1.00 91.94           C
ATOM   2701  CD1 LEU A 379       2.190 -19.080   6.768  1.00 91.94           C
ATOM   2702  CD2 LEU A 379       4.379 -19.708   7.752  1.00 91.94           C
ATOM   2703  N   GLU A 380       2.613 -19.612  12.550  1.00 91.25           N
ATOM   2704  CA  GLU A 380       1.965 -19.090  13.766  1.00 91.25           C
ATOM   2705  C   GLU A 380       1.951 -17.563  13.680  1.00 91.25           C
ATOM   2706  CB  GLU A 380       2.658 -19.632  15.035  1.00 91.25           C
ATOM   2707  O   GLU A 380       2.959 -16.957  13.316  1.00 91.25           O
ATOM   2708  CG  GLU A 380       2.131 -19.053  16.374  1.00 91.25           C
ATOM   2709  CD  GLU A 380       2.400 -19.955  17.612  1.00 91.25           C
ATOM   2710  OE1 GLU A 380       1.805 -19.725  18.701  1.00 91.25           O
ATOM   2711  OE2 GLU A 380       3.145 -20.961  17.500  1.00 91.25           O
ATOM   2712  N   GLY A 381       0.797 -16.945  13.936  1.00 91.19           N
ATOM   2713  CA  GLY A 381       0.637 -15.507  13.747  1.00 91.19           C
ATOM   2714  C   GLY A 381      -0.816 -15.045  13.700  1.00 91.19           C
ATOM   2715  O   GLY A 381      -1.681 -15.631  14.352  1.00 91.19           O
ATOM   2716  N   TRP A 382      -1.090 -13.996  12.928  1.00 91.88           N
ATOM   2717  CA  TRP A 382      -2.422 -13.415  12.767  1.00 91.88           C
ATOM   2718  C   TRP A 382      -2.888 -13.481  11.329  1.00 91.88           C
ATOM   2719  CB  TRP A 382      -2.444 -11.960  13.208  1.00 91.88           C
ATOM   2720  O   TRP A 382      -2.132 -13.224  10.394  1.00 91.88           O
ATOM   2721  CG  TRP A 382      -2.026 -11.730  14.609  1.00 91.88           C
ATOM   2722  CD1 TRP A 382      -2.819 -11.765  15.699  1.00 91.88           C
ATOM   2723  CD2 TRP A 382      -0.708 -11.346  15.072  1.00 91.88           C
ATOM   2724  CE2 TRP A 382      -0.799 -11.093  16.470  1.00 91.88           C
ATOM   2725  CE3 TRP A 382       0.521 -11.101  14.426  1.00 91.88           C
ATOM   2726  NE1 TRP A 382      -2.079 -11.443  16.816  1.00 91.88           N
ATOM   2727  CH2 TRP A 382       1.377 -10.112  16.461  1.00 91.88           C
ATOM   2728  CZ2 TRP A 382       0.238 -10.493  17.175  1.00 91.88           C
ATOM   2729  CZ3 TRP A 382       1.568 -10.482  15.122  1.00 91.88           C
ATOM   2730  N   LEU A 383      -4.177 -13.744  11.163  1.00 94.88           N
ATOM   2731  CA  LEU A 383      -4.826 -13.665   9.868  1.00 94.88           C
ATOM   2732  C   LEU A 383      -5.543 -12.320   9.723  1.00 94.88           C
ATOM   2733  CB  LEU A 383      -5.769 -14.862   9.738  1.00 94.88           C
ATOM   2734  O   LEU A 383      -6.212 -11.880  10.659  1.00 94.88           O
ATOM   2735  CG  LEU A 383      -6.446 -14.917   8.365  1.00 94.88           C
ATOM   2736  CD1 LEU A 383      -5.507 -15.445   7.284  1.00 94.88           C
ATOM   2737  CD2 LEU A 383      -7.667 -15.807   8.460  1.00 94.88           C
ATOM   2738  N   PHE A 384      -5.451 -11.727   8.537  1.00 94.62           N
ATOM   2739  CA  PHE A 384      -6.165 -10.538   8.090  1.00 94.62           C
ATOM   2740  C   PHE A 384      -6.913 -10.839   6.793  1.00 94.62           C
ATOM   2741  CB  PHE A 384      -5.194  -9.374   7.886  1.00 94.62           C
ATOM   2742  O   PHE A 384      -6.348 -11.393   5.855  1.00 94.62           O
ATOM   2743  CG  PHE A 384      -4.532  -8.940   9.168  1.00 94.62           C
ATOM   2744  CD1 PHE A 384      -5.118  -7.927   9.944  1.00 94.62           C
ATOM   2745  CD2 PHE A 384      -3.366  -9.590   9.612  1.00 94.62           C
ATOM   2746  CE1 PHE A 384      -4.566  -7.604  11.191  1.00 94.62           C
ATOM   2747  CE2 PHE A 384      -2.808  -9.250  10.854  1.00 94.62           C
ATOM   2748  CZ  PHE A 384      -3.429  -8.280  11.656  1.00 94.62           C
ATOM   2749  N   THR A 385      -8.189 -10.486   6.718  1.00 95.69           N
ATOM   2750  CA  THR A 385      -9.013 -10.725   5.532  1.00 95.69           C
ATOM   2751  C   THR A 385     -10.206  -9.782   5.492  1.00 95.69           C
ATOM   2752  CB  THR A 385      -9.454 -12.202   5.461  1.00 95.69           C
ATOM   2753  O   THR A 385     -10.700  -9.335   6.523  1.00 95.69           O
ATOM   2754  CG2 THR A 385     -10.227 -12.674   6.688  1.00 95.69           C
ATOM   2755  OG1 THR A 385     -10.283 -12.427   4.351  1.00 95.69           O
ATOM   2756  N   ASP A 386     -10.711  -9.466   4.307  1.00 94.00           N
ATOM   2757  CA  ASP A 386     -12.004  -8.796   4.154  1.00 94.00           C
ATOM   2758  C   ASP A 386     -13.196  -9.773   4.231  1.00 94.00           C
ATOM   2759  CB  ASP A 386     -11.999  -7.930   2.887  1.00 94.00           C
ATOM   2760  O   ASP A 386     -14.346  -9.328   4.305  1.00 94.00           O
ATOM   2761  CG  ASP A 386     -11.777  -8.707   1.589  1.00 94.00           C
ATOM   2762  OD1 ASP A 386     -11.441  -9.900   1.672  1.00 94.00           O
ATOM   2763  OD2 ASP A 386     -11.911  -8.097   0.506  1.00 94.00           O
ATOM   2764  N   TRP A 387     -12.942 -11.086   4.319  1.00 95.88           N
ATOM   2765  CA  TRP A 387     -13.946 -12.109   4.604  1.00 95.88           C
ATOM   2766  C   TRP A 387     -14.435 -12.043   6.056  1.00 95.88           C
ATOM   2767  CB  TRP A 387     -13.396 -13.506   4.298  1.00 95.88           C
ATOM   2768  O   TRP A 387     -13.659 -11.887   7.000  1.00 95.88           O
ATOM   2769  CG  TRP A 387     -14.356 -14.616   4.604  1.00 95.88           C
ATOM   2770  CD1 TRP A 387     -15.367 -15.026   3.809  1.00 95.88           C
ATOM   2771  CD2 TRP A 387     -14.421 -15.458   5.795  1.00 95.88           C
ATOM   2772  CE2 TRP A 387     -15.519 -16.355   5.663  1.00 95.88           C
ATOM   2773  CE3 TRP A 387     -13.644 -15.568   6.963  1.00 95.88           C
ATOM   2774  NE1 TRP A 387     -16.063 -16.044   4.434  1.00 95.88           N
ATOM   2775  CH2 TRP A 387     -15.026 -17.402   7.793  1.00 95.88           C
ATOM   2776  CZ2 TRP A 387     -15.830 -17.314   6.642  1.00 95.88           C
ATOM   2777  CZ3 TRP A 387     -13.944 -16.520   7.959  1.00 95.88           C
ATOM   2778  N   THR A 388     -15.745 -12.186   6.256  1.00 94.50           N
ATOM   2779  CA  THR A 388     -16.374 -12.187   7.584  1.00 94.50           C
ATOM   2780  C   THR A 388     -16.774 -13.598   7.994  1.00 94.50           C
ATOM   2781  CB  THR A 388     -17.619 -11.291   7.618  1.00 94.50           C
ATOM   2782  O   THR A 388     -17.539 -14.248   7.280  1.00 94.50           O
ATOM   2783  CG2 THR A 388     -17.294  -9.816   7.381  1.00 94.50           C
ATOM   2784  OG1 THR A 388     -18.544 -11.701   6.635  1.00 94.50           O
ATOM   2785  N   GLY A 389     -16.363 -14.032   9.183  1.00 95.06           N
ATOM   2786  CA  GLY A 389     -16.840 -15.283   9.761  1.00 95.06           C
ATOM   2787  C   GLY A 389     -16.024 -15.751  10.959  1.00 95.06           C
ATOM   2788  O   GLY A 389     -15.302 -14.973  11.585  1.00 95.06           O
ATOM   2789  N   THR A 390     -16.175 -17.032  11.281  1.00 97.25           N
ATOM   2790  CA  THR A 390     -15.523 -17.690  12.416  1.00 97.25           C
ATOM   2791  C   THR A 390     -14.627 -18.813  11.909  1.00 97.25           C
ATOM   2792  CB  THR A 390     -16.567 -18.204  13.421  1.00 97.25           C
ATOM   2793  O   THR A 390     -15.039 -19.616  11.070  1.00 97.25           O
ATOM   2794  CG2 THR A 390     -15.961 -18.879  14.647  1.00 97.25           C
ATOM   2795  OG1 THR A 390     -17.356 -17.133  13.898  1.00 97.25           O
ATOM   2796  N   LEU A 391     -13.404 -18.860  12.429  1.00 97.44           N
ATOM   2797  CA  LEU A 391     -12.444 -19.932  12.200  1.00 97.44           C
ATOM   2798  C   LEU A 391     -12.456 -20.887  13.390  1.00 97.44           C
ATOM   2799  CB  LEU A 391     -11.048 -19.342  11.974  1.00 97.44           C
ATOM   2800  O   LEU A 391     -12.427 -20.443  14.536  1.00 97.44           O
ATOM   2801  CG  LEU A 391     -10.931 -18.446  10.732  1.00 97.44           C
ATOM   2802  CD1 LEU A 391      -9.523 -17.869  10.683  1.00 97.44           C
ATOM   2803  CD2 LEU A 391     -11.187 -19.198   9.425  1.00 97.44           C
ATOM   2804  N   GLU A 392     -12.487 -22.186  13.128  1.00 98.19           N
ATOM   2805  CA  GLU A 392     -12.531 -23.240  14.140  1.00 98.19           C
ATOM   2806  C   GLU A 392     -11.245 -24.067  14.109  1.00 98.19           C
ATOM   2807  CB  GLU A 392     -13.747 -24.145  13.915  1.00 98.19           C
ATOM   2808  O   GLU A 392     -10.744 -24.425  13.042  1.00 98.19           O
ATOM   2809  CG  GLU A 392     -15.099 -23.439  14.092  1.00 98.19           C
ATOM   2810  CD  GLU A 392     -16.304 -24.383  13.935  1.00 98.19           C
ATOM   2811  OE1 GLU A 392     -17.440 -23.860  14.000  1.00 98.19           O
ATOM   2812  OE2 GLU A 392     -16.107 -25.614  13.797  1.00 98.19           O
ATOM   2813  N   SER A 393     -10.724 -24.401  15.289  1.00 97.56           N
ATOM   2814  CA  SER A 393      -9.547 -25.258  15.418  1.00 97.56           C
ATOM   2815  C   SER A 393      -9.814 -26.651  14.829  1.00 97.56           C
ATOM   2816  CB  SER A 393      -9.123 -25.350  16.884  1.00 97.56           C
ATOM   2817  O   SER A 393     -10.858 -27.262  15.062  1.00 97.56           O
ATOM   2818  OG  SER A 393      -7.936 -26.103  16.999  1.00 97.56           O
ATOM   2819  N   GLY A 394      -8.862 -27.156  14.048  1.00 97.12           N
ATOM   2820  CA  GLY A 394      -8.923 -28.438  13.348  1.00 97.12           C
ATOM   2821  C   GLY A 394      -9.681 -28.424  12.017  1.00 97.12           C
ATOM   2822  O   GLY A 394      -9.730 -29.464  11.359  1.00 97.12           O
ATOM   2823  N   GLN A 395     -10.267 -27.294  11.603  1.00 98.25           N
ATOM   2824  CA  GLN A 395     -11.018 -27.202  10.347  1.00 98.25           C
ATOM   2825  C   GLN A 395     -10.147 -26.768   9.163  1.00 98.25           C
ATOM   2826  CB  GLN A 395     -12.249 -26.293  10.498  1.00 98.25           C
ATOM   2827  O   GLN A 395      -9.167 -26.035   9.310  1.00 98.25           O
ATOM   2828  CG  GLN A 395     -13.274 -26.796  11.520  1.00 98.25           C
ATOM   2829  CD  GLN A 395     -13.793 -28.201  11.253  1.00 98.25           C
ATOM   2830  NE2 GLN A 395     -14.113 -28.938  12.291  1.00 98.25           N
ATOM   2831  OE1 GLN A 395     -13.928 -28.665  10.129  1.00 98.25           O
ATOM   2832  N   ASN A 396     -10.540 -27.223   7.971  1.00 96.94           N
ATOM   2833  CA  ASN A 396      -9.924 -26.853   6.699  1.00 96.94           C
ATOM   2834  C   ASN A 396     -10.713 -25.727   6.035  1.00 96.94           C
ATOM   2835  CB  ASN A 396      -9.860 -28.074   5.769  1.00 96.94           C
ATOM   2836  O   ASN A 396     -11.938 -25.800   5.938  1.00 96.94           O
ATOM   2837  CG  ASN A 396      -8.970 -29.169   6.308  1.00 96.94           C
ATOM   2838  ND2 ASN A 396      -9.348 -30.415   6.156  1.00 96.94           N
ATOM   2839  OD1 ASN A 396      -7.920 -28.936   6.869  1.00 96.94           O
ATOM   2840  N   TYR A 397      -9.995 -24.744   5.512  1.00 96.94           N
ATOM   2841  CA  TYR A 397     -10.541 -23.599   4.805  1.00 96.94           C
ATOM   2842  C   TYR A 397      -9.841 -23.421   3.460  1.00 96.94           C
ATOM   2843  CB  TYR A 397     -10.395 -22.347   5.677  1.00 96.94           C
ATOM   2844  O   TYR A 397      -8.690 -23.822   3.273  1.00 96.94           O
ATOM   2845  CG  TYR A 397     -11.201 -22.399   6.960  1.00 96.94           C
ATOM   2846  CD1 TYR A 397     -12.523 -21.915   6.986  1.00 96.94           C
ATOM   2847  CD2 TYR A 397     -10.633 -22.958   8.120  1.00 96.94           C
ATOM   2848  CE1 TYR A 397     -13.285 -22.008   8.165  1.00 96.94           C
ATOM   2849  CE2 TYR A 397     -11.384 -23.036   9.307  1.00 96.94           C
ATOM   2850  OH  TYR A 397     -13.461 -22.689  10.454  1.00 96.94           O
ATOM   2851  CZ  TYR A 397     -12.719 -22.581   9.323  1.00 96.94           C
ATOM   2852  N   THR A 398     -10.547 -22.783   2.534  1.00 95.69           N
ATOM   2853  CA  THR A 398      -9.986 -22.271   1.286  1.00 95.69           C
ATOM   2854  C   THR A 398     -10.036 -20.754   1.359  1.00 95.69           C
ATOM   2855  CB  THR A 398     -10.765 -22.783   0.068  1.00 95.69           C
ATOM   2856  O   THR A 398     -11.112 -20.183   1.539  1.00 95.69           O
ATOM   2857  CG2 THR A 398     -10.136 -22.336  -1.251  1.00 95.69           C
ATOM   2858  OG1 THR A 398     -10.805 -24.193   0.061  1.00 95.69           O
ATOM   2859  N   ALA A 399      -8.883 -20.107   1.228  1.00 95.06           N
ATOM   2860  CA  ALA A 399      -8.791 -18.662   1.102  1.00 95.06           C
ATOM   2861  C   ALA A 399      -9.314 -18.252  -0.283  1.00 95.06           C
ATOM   2862  CB  ALA A 399      -7.336 -18.272   1.345  1.00 95.06           C
ATOM   2863  O   ALA A 399      -8.581 -18.252  -1.271  1.00 95.06           O
ATOM   2864  N   ASP A 400     -10.619 -17.990  -0.373  1.00 94.31           N
ATOM   2865  CA  ASP A 400     -11.297 -17.635  -1.623  1.00 94.31           C
ATOM   2866  C   ASP A 400     -10.625 -16.419  -2.282  1.00 94.31           C
ATOM   2867  CB  ASP A 400     -12.798 -17.439  -1.336  1.00 94.31           C
ATOM   2868  O   ASP A 400     -10.426 -15.379  -1.653  1.00 94.31           O
ATOM   2869  CG  ASP A 400     -13.663 -16.949  -2.514  1.00 94.31           C
ATOM   2870  OD1 ASP A 400     -13.129 -16.565  -3.576  1.00 94.31           O
ATOM   2871  OD2 ASP A 400     -14.903 -16.956  -2.372  1.00 94.31           O
ATOM   2872  N   SER A 401     -10.298 -16.562  -3.570  1.00 90.12           N
ATOM   2873  CA  SER A 401      -9.609 -15.555  -4.373  1.00 90.12           C
ATOM   2874  C   SER A 401     -10.400 -14.265  -4.608  1.00 90.12           C
ATOM   2875  CB  SER A 401      -9.180 -16.164  -5.711  1.00 90.12           C
ATOM   2876  O   SER A 401      -9.859 -13.318  -5.169  1.00 90.12           O
ATOM   2877  OG  SER A 401     -10.300 -16.670  -6.418  1.00 90.12           O
ATOM   2878  N   ASN A 402     -11.675 -14.208  -4.227  1.00 91.81           N
ATOM   2879  CA  ASN A 402     -12.472 -12.979  -4.262  1.00 91.81           C
ATOM   2880  C   ASN A 402     -12.235 -12.067  -3.049  1.00 91.81           C
ATOM   2881  CB  ASN A 402     -13.951 -13.362  -4.361  1.00 91.81           C
ATOM   2882  O   ASN A 402     -12.673 -10.918  -3.063  1.00 91.81           O
ATOM   2883  CG  ASN A 402     -14.255 -14.130  -5.628  1.00 91.81           C
ATOM   2884  ND2 ASN A 402     -14.850 -15.289  -5.507  1.00 91.81           N
ATOM   2885  OD1 ASN A 402     -13.959 -13.714  -6.737  1.00 91.81           O
ATOM   2886  N   TYR A 403     -11.569 -12.581  -2.019  1.00 93.12           N
ATOM   2887  CA  TYR A 403     -11.244 -11.878  -0.785  1.00 93.12           C
ATOM   2888  C   TYR A 403      -9.727 -11.691  -0.676  1.00 93.12           C
ATOM   2889  CB  TYR A 403     -11.818 -12.685   0.386  1.00 93.12           C
ATOM   2890  O   TYR A 403      -8.943 -12.428  -1.283  1.00 93.12           O
ATOM   2891  CG  TYR A 403     -13.332 -12.776   0.419  1.00 93.12           C
ATOM   2892  CD1 TYR A 403     -14.118 -11.701   0.871  1.00 93.12           C
ATOM   2893  CD2 TYR A 403     -13.958 -13.951  -0.029  1.00 93.12           C
ATOM   2894  CE1 TYR A 403     -15.521 -11.807   0.892  1.00 93.12           C
ATOM   2895  CE2 TYR A 403     -15.357 -14.075  -0.005  1.00 93.12           C
ATOM   2896  OH  TYR A 403     -17.495 -13.103   0.487  1.00 93.12           O
ATOM   2897  CZ  TYR A 403     -16.141 -12.998   0.456  1.00 93.12           C
ATOM   2898  N   LEU A 404      -9.309 -10.709   0.114  1.00 92.19           N
ATOM   2899  CA  LEU A 404      -7.926 -10.577   0.557  1.00 92.19           C
ATOM   2900  C   LEU A 404      -7.681 -11.552   1.702  1.00 92.19           C
ATOM   2901  CB  LEU A 404      -7.632  -9.131   0.987  1.00 92.19           C
ATOM   2902  O   LEU A 404      -8.518 -11.670   2.594  1.00 92.19           O
ATOM   2903  CG  LEU A 404      -7.826  -8.082  -0.122  1.00 92.19           C
ATOM   2904  CD1 LEU A 404      -7.350  -6.722   0.380  1.00 92.19           C
ATOM   2905  CD2 LEU A 404      -7.043  -8.408  -1.394  1.00 92.19           C
ATOM   2906  N   TRP A 405      -6.537 -12.229   1.705  1.00 93.94           N
ATOM   2907  CA  TRP A 405      -6.138 -13.112   2.798  1.00 93.94           C
ATOM   2908  C   TRP A 405      -4.656 -12.935   3.070  1.00 93.94           C
ATOM   2909  CB  TRP A 405      -6.444 -14.575   2.465  1.00 93.94           C
ATOM   2910  O   TRP A 405      -3.824 -13.511   2.382  1.00 93.94           O
ATOM   2911  CG  TRP A 405      -7.887 -14.940   2.385  1.00 93.94           C
ATOM   2912  CD1 TRP A 405      -8.674 -14.772   1.303  1.00 93.94           C
ATOM   2913  CD2 TRP A 405      -8.728 -15.561   3.404  1.00 93.94           C
ATOM   2914  CE2 TRP A 405     -10.049 -15.679   2.881  1.00 93.94           C
ATOM   2915  CE3 TRP A 405      -8.510 -16.070   4.702  1.00 93.94           C
ATOM   2916  NE1 TRP A 405      -9.941 -15.229   1.585  1.00 93.94           N
ATOM   2917  CH2 TRP A 405     -10.867 -16.677   4.925  1.00 93.94           C
ATOM   2918  CZ2 TRP A 405     -11.111 -16.208   3.626  1.00 93.94           C
ATOM   2919  CZ3 TRP A 405      -9.566 -16.631   5.449  1.00 93.94           C
ATOM   2920  N   PHE A 406      -4.329 -12.174   4.104  1.00 92.50           N
ATOM   2921  CA  PHE A 406      -2.959 -11.996   4.547  1.00 92.50           C
ATOM   2922  C   PHE A 406      -2.719 -12.709   5.865  1.00 92.50           C
ATOM   2923  CB  PHE A 406      -2.612 -10.518   4.641  1.00 92.50           C
ATOM   2924  O   PHE A 406      -3.534 -12.639   6.782  1.00 92.50           O
ATOM   2925  CG  PHE A 406      -2.778  -9.779   3.337  1.00 92.50           C
ATOM   2926  CD1 PHE A 406      -1.940 -10.082   2.248  1.00 92.50           C
ATOM   2927  CD2 PHE A 406      -3.798  -8.822   3.198  1.00 92.50           C
ATOM   2928  CE1 PHE A 406      -2.142  -9.446   1.013  1.00 92.50           C
ATOM   2929  CE2 PHE A 406      -3.974  -8.163   1.973  1.00 92.50           C
ATOM   2930  CZ  PHE A 406      -3.163  -8.489   0.874  1.00 92.50           C
ATOM   2931  N   PHE A 407      -1.578 -13.369   5.983  1.00 92.25           N
ATOM   2932  CA  PHE A 407      -1.125 -13.964   7.226  1.00 92.25           C
ATOM   2933  C   PHE A 407       0.173 -13.310   7.660  1.00 92.25           C
ATOM   2934  CB  PHE A 407      -0.988 -15.471   7.055  1.00 92.25           C
ATOM   2935  O   PHE A 407       1.167 -13.362   6.943  1.00 92.25           O
ATOM   2936  CG  PHE A 407      -0.935 -16.188   8.379  1.00 92.25           C
ATOM   2937  CD1 PHE A 407       0.293 -16.491   8.994  1.00 92.25           C
ATOM   2938  CD2 PHE A 407      -2.140 -16.498   9.026  1.00 92.25           C
ATOM   2939  CE1 PHE A 407       0.306 -17.120  10.252  1.00 92.25           C
ATOM   2940  CE2 PHE A 407      -2.121 -17.138  10.269  1.00 92.25           C
ATOM   2941  CZ  PHE A 407      -0.901 -17.457  10.882  1.00 92.25           C
ATOM   2942  N   VAL A 408       0.161 -12.689   8.831  1.00 87.75           N
ATOM   2943  CA  VAL A 408       1.345 -12.084   9.430  1.00 87.75           C
ATOM   2944  C   VAL A 408       1.926 -13.070  10.432  1.00 87.75           C
ATOM   2945  CB  VAL A 408       1.010 -10.754  10.122  1.00 87.75           C
ATOM   2946  O   VAL A 408       1.248 -13.435  11.386  1.00 87.75           O
ATOM   2947  CG1 VAL A 408       2.318 -10.156  10.633  1.00 87.75           C
ATOM   2948  CG2 VAL A 408       0.368  -9.710   9.200  1.00 87.75           C
ATOM   2949  N   SER A 409       3.176 -13.478  10.238  1.00 86.31           N
ATOM   2950  CA  SER A 409       3.929 -14.328  11.171  1.00 86.31           C
ATOM   2951  C   SER A 409       5.325 -13.759  11.418  1.00 86.31           C
ATOM   2952  CB  SER A 409       4.034 -15.750  10.613  1.00 86.31           C
ATOM   2953  O   SER A 409       5.738 -12.819  10.740  1.00 86.31           O
ATOM   2954  OG  SER A 409       4.884 -15.761   9.490  1.00 86.31           O
ATOM   2955  N   ASP A 410       6.093 -14.378  12.314  1.00 74.75           N
ATOM   2956  CA  ASP A 410       7.505 -14.030  12.542  1.00 74.75           C
ATOM   2957  C   ASP A 410       8.362 -14.154  11.271  1.00 74.75           C
ATOM   2958  CB  ASP A 410       8.093 -14.963  13.610  1.00 74.75           C
ATOM   2959  O   ASP A 410       9.356 -13.452  11.107  1.00 74.75           O
ATOM   2960  CG  ASP A 410       7.463 -14.814  14.997  1.00 74.75           C
ATOM   2961  OD1 ASP A 410       6.805 -13.781  15.250  1.00 74.75           O
ATOM   2962  OD2 ASP A 410       7.654 -15.754  15.798  1.00 74.75           O
ATOM   2963  N   GLY A 411       7.975 -15.047  10.353  1.00 73.38           N
ATOM   2964  CA  GLY A 411       8.661 -15.222   9.074  1.00 73.38           C
ATOM   2965  C   GLY A 411       8.314 -14.151   8.040  1.00 73.38           C
ATOM   2966  O   GLY A 411       9.041 -14.022   7.064  1.00 73.38           O
ATOM   2967  N   GLY A 412       7.223 -13.410   8.244  1.00 77.19           N
ATOM   2968  CA  GLY A 412       6.771 -12.312   7.396  1.00 77.19           C
ATOM   2969  C   GLY A 412       5.296 -12.318   7.051  1.00 77.19           C
ATOM   2970  O   GLY A 412       4.497 -12.995   7.706  1.00 77.19           O
ATOM   2971  N   LEU A 413       4.941 -11.507   6.052  1.00 81.00           N
ATOM   2972  CA  LEU A 413       3.595 -11.456   5.499  1.00 81.00           C
ATOM   2973  C   LEU A 413       3.456 -12.485   4.375  1.00 81.00           C
ATOM   2974  CB  LEU A 413       3.276 -10.047   4.976  1.00 81.00           C
ATOM   2975  O   LEU A 413       4.304 -12.583   3.492  1.00 81.00           O
ATOM   2976  CG  LEU A 413       1.780  -9.914   4.614  1.00 81.00           C
ATOM   2977  CD1 LEU A 413       1.016  -9.462   5.847  1.00 81.00           C
ATOM   2978  CD2 LEU A 413       1.506  -9.034   3.397  1.00 81.00           C
ATOM   2979  N   TYR A 414       2.350 -13.214   4.380  1.00 86.12           N
ATOM   2980  CA  TYR A 414       1.999 -14.179   3.351  1.00 86.12           C
ATOM   2981  C   TYR A 414       0.643 -13.824   2.758  1.00 86.12           C
ATOM   2982  CB  TYR A 414       1.988 -15.586   3.958  1.00 86.12           C
ATOM   2983  O   TYR A 414      -0.321 -13.658   3.501  1.00 86.12           O
ATOM   2984  CG  TYR A 414       3.318 -16.006   4.551  1.00 86.12           C
ATOM   2985  CD1 TYR A 414       4.212 -16.777   3.786  1.00 86.12           C
ATOM   2986  CD2 TYR A 414       3.699 -15.558   5.831  1.00 86.12           C
ATOM   2987  CE1 TYR A 414       5.464 -17.141   4.315  1.00 86.12           C
ATOM   2988  CE2 TYR A 414       4.979 -15.863   6.323  1.00 86.12           C
ATOM   2989  OH  TYR A 414       7.060 -17.016   6.101  1.00 86.12           O
ATOM   2990  CZ  TYR A 414       5.846 -16.689   5.591  1.00 86.12           C
ATOM   2991  N   ASP A 415       0.556 -13.753   1.435  1.00 88.38           N
ATOM   2992  CA  ASP A 415      -0.715 -13.781   0.721  1.00 88.38           C
ATOM   2993  C   ASP A 415      -1.176 -15.241   0.579  1.00 88.38           C
ATOM   2994  CB  ASP A 415      -0.596 -13.057  -0.628  1.00 88.38           C
ATOM   2995  O   ASP A 415      -0.498 -16.090  -0.011  1.00 88.38           O
ATOM   2996  CG  ASP A 415      -1.941 -12.961  -1.361  1.00 88.38           C
ATOM   2997  OD1 ASP A 415      -2.964 -13.404  -0.789  1.00 88.38           O
ATOM   2998  OD2 ASP A 415      -1.949 -12.470  -2.508  1.00 88.38           O
ATOM   2999  N   LEU A 416      -2.326 -15.542   1.180  1.00 92.12           N
ATOM   3000  CA  LEU A 416      -2.954 -16.858   1.173  1.00 92.12           C
ATOM   3001  C   LEU A 416      -4.028 -16.993   0.090  1.00 92.12           C
ATOM   3002  CB  LEU A 416      -3.544 -17.180   2.556  1.00 92.12           C
ATOM   3003  O   LEU A 416      -4.648 -18.050  -0.002  1.00 92.12           O
ATOM   3004  CG  LEU A 416      -2.585 -17.112   3.753  1.00 92.12           C
ATOM   3005  CD1 LEU A 416      -3.347 -17.636   4.973  1.00 92.12           C
ATOM   3006  CD2 LEU A 416      -1.335 -17.967   3.555  1.00 92.12           C
ATOM   3007  N   LYS A 417      -4.273 -15.975  -0.737  1.00 90.19           N
ATOM   3008  CA  LYS A 417      -5.308 -15.993  -1.776  1.00 90.19           C
ATOM   3009  C   LYS A 417      -5.183 -17.217  -2.693  1.00 90.19           C
ATOM   3010  CB  LYS A 417      -5.173 -14.676  -2.543  1.00 90.19           C
ATOM   3011  O   LYS A 417      -4.156 -17.453  -3.323  1.00 90.19           O
ATOM   3012  CG  LYS A 417      -6.344 -14.342  -3.459  1.00 90.19           C
ATOM   3013  CD  LYS A 417      -6.031 -13.009  -4.145  1.00 90.19           C
ATOM   3014  CE  LYS A 417      -7.251 -12.408  -4.833  1.00 90.19           C
ATOM   3015  NZ  LYS A 417      -6.972 -11.023  -5.288  1.00 90.19           N
ATOM   3016  N   GLY A 418      -6.251 -18.008  -2.776  1.00 90.25           N
ATOM   3017  CA  GLY A 418      -6.321 -19.237  -3.572  1.00 90.25           C
ATOM   3018  C   GLY A 418      -5.734 -20.489  -2.906  1.00 90.25           C
ATOM   3019  O   GLY A 418      -5.835 -21.572  -3.484  1.00 90.25           O
ATOM   3020  N   TYR A 419      -5.162 -20.382  -1.703  1.00 92.62           N
ATOM   3021  CA  TYR A 419      -4.583 -21.517  -0.985  1.00 92.62           C
ATOM   3022  C   TYR A 419      -5.588 -22.199  -0.053  1.00 92.62           C
ATOM   3023  CB  TYR A 419      -3.306 -21.101  -0.241  1.00 92.62           C
ATOM   3024  O   TYR A 419      -6.517 -21.590   0.483  1.00 92.62           O
ATOM   3025  CG  TYR A 419      -2.164 -20.751  -1.174  1.00 92.62           C
ATOM   3026  CD1 TYR A 419      -1.273 -21.755  -1.592  1.00 92.62           C
ATOM   3027  CD2 TYR A 419      -2.009 -19.442  -1.665  1.00 92.62           C
ATOM   3028  CE1 TYR A 419      -0.243 -21.446  -2.499  1.00 92.62           C
ATOM   3029  CE2 TYR A 419      -0.954 -19.118  -2.533  1.00 92.62           C
ATOM   3030  OH  TYR A 419       0.981 -19.821  -3.765  1.00 92.62           O
ATOM   3031  CZ  TYR A 419      -0.056 -20.123  -2.942  1.00 92.62           C
ATOM   3032  N   ASN A 420      -5.366 -23.494   0.179  1.00 94.69           N
ATOM   3033  CA  ASN A 420      -6.038 -24.228   1.245  1.00 94.69           C
ATOM   3034  C   ASN A 420      -5.186 -24.178   2.511  1.00 94.69           C
ATOM   3035  CB  ASN A 420      -6.307 -25.672   0.809  1.00 94.69           C
ATOM   3036  O   ASN A 420      -3.963 -24.335   2.448  1.00 94.69           O
ATOM   3037  CG  ASN A 420      -7.290 -25.749  -0.341  1.00 94.69           C
ATOM   3038  ND2 ASN A 420      -7.017 -26.564  -1.331  1.00 94.69           N
ATOM   3039  OD1 ASN A 420      -8.322 -25.102  -0.367  1.00 94.69           O
ATOM   3040  N   PHE A 421      -5.832 -24.023   3.662  1.00 97.06           N
ATOM   3041  CA  PHE A 421      -5.157 -24.065   4.950  1.00 97.06           C
ATOM   3042  C   PHE A 421      -5.997 -24.772   6.014  1.00 97.06           C
ATOM   3043  CB  PHE A 421      -4.730 -22.652   5.376  1.00 97.06           C
ATOM   3044  O   PHE A 421      -7.225 -24.707   6.016  1.00 97.06           O
ATOM   3045  CG  PHE A 421      -5.871 -21.705   5.701  1.00 97.06           C
ATOM   3046  CD1 PHE A 421      -6.509 -20.981   4.674  1.00 97.06           C
ATOM   3047  CD2 PHE A 421      -6.290 -21.541   7.036  1.00 97.06           C
ATOM   3048  CE1 PHE A 421      -7.562 -20.101   4.981  1.00 97.06           C
ATOM   3049  CE2 PHE A 421      -7.339 -20.655   7.341  1.00 97.06           C
ATOM   3050  CZ  PHE A 421      -7.973 -19.936   6.314  1.00 97.06           C
ATOM   3051  N   THR A 422      -5.325 -25.450   6.939  1.00 97.81           N
ATOM   3052  CA  THR A 422      -5.935 -26.014   8.146  1.00 97.81           C
ATOM   3053  C   THR A 422      -5.664 -25.084   9.312  1.00 97.81           C
ATOM   3054  CB  THR A 422      -5.376 -27.403   8.474  1.00 97.81           C
ATOM   3055  O   THR A 422      -4.515 -24.713   9.541  1.00 97.81           O
ATOM   3056  CG2 THR A 422      -6.119 -28.080   9.625  1.00 97.81           C
ATOM   3057  OG1 THR A 422      -5.476 -28.257   7.368  1.00 97.81           O
ATOM   3058  N   VAL A 423      -6.693 -24.737  10.079  1.00 97.88           N
ATOM   3059  CA  VAL A 423      -6.520 -24.021  11.345  1.00 97.88           C
ATOM   3060  C   VAL A 423      -6.098 -25.035  12.405  1.00 97.88           C
ATOM   3061  CB  VAL A 423      -7.798 -23.262  11.731  1.00 97.88           C
ATOM   3062  O   VAL A 423      -6.807 -25.995  12.683  1.00 97.88           O
ATOM   3063  CG1 VAL A 423      -7.652 -22.524  13.068  1.00 97.88           C
ATOM   3064  CG2 VAL A 423      -8.134 -22.205  10.671  1.00 97.88           C
ATOM   3065  N   GLY A 424      -4.915 -24.848  12.972  1.00 96.81           N
ATOM   3066  CA  GLY A 424      -4.386 -25.598  14.104  1.00 96.81           C
ATOM   3067  C   GLY A 424      -4.884 -25.026  15.430  1.00 96.81           C
ATOM   3068  O   GLY A 424      -6.084 -24.829  15.623  1.00 96.81           O
ATOM   3069  N   ALA A 425      -3.967 -24.779  16.366  1.00 96.12           N
ATOM   3070  CA  ALA A 425      -4.296 -24.158  17.646  1.00 96.12           C
ATOM   3071  C   ALA A 425      -4.643 -22.671  17.473  1.00 96.12           C
ATOM   3072  CB  ALA A 425      -3.128 -24.355  18.620  1.00 96.12           C
ATOM   3073  O   ALA A 425      -3.995 -21.961  16.709  1.00 96.12           O
ATOM   3074  N   ILE A 426      -5.637 -22.204  18.221  1.00 96.69           N
ATOM   3075  CA  ILE A 426      -5.956 -20.784  18.391  1.00 96.69           C
ATOM   3076  C   ILE A 426      -5.644 -20.469  19.848  1.00 96.69           C
ATOM   3077  CB  ILE A 426      -7.442 -20.523  18.066  1.00 96.69           C
ATOM   3078  O   ILE A 426      -6.136 -21.180  20.721  1.00 96.69           O
ATOM   3079  CG1 ILE A 426      -7.805 -20.935  16.619  1.00 96.69           C
ATOM   3080  CG2 ILE A 426      -7.801 -19.044  18.307  1.00 96.69           C
ATOM   3081  CD1 ILE A 426      -9.317 -21.049  16.396  1.00 96.69           C
ATOM   3082  N   LYS A 427      -4.844 -19.443  20.131  1.00 92.88           N
ATOM   3083  CA  LYS A 427      -4.449 -19.080  21.496  1.00 92.88           C
ATOM   3084  C   LYS A 427      -4.805 -17.633  21.797  1.00 92.88           C
ATOM   3085  CB  LYS A 427      -2.952 -19.321  21.707  1.00 92.88           C
ATOM   3086  O   LYS A 427      -4.653 -16.767  20.939  1.00 92.88           O
ATOM   3087  CG  LYS A 427      -2.536 -20.792  21.537  1.00 92.88           C
ATOM   3088  CD  LYS A 427      -1.013 -20.873  21.658  1.00 92.88           C
ATOM   3089  CE  LYS A 427      -0.467 -22.237  21.240  1.00 92.88           C
ATOM   3090  NZ  LYS A 427       0.963 -22.091  20.862  1.00 92.88           N
ATOM   3091  N   ASP A 428      -5.274 -17.368  23.011  1.00 90.06           N
ATOM   3092  CA  ASP A 428      -5.361 -16.002  23.531  1.00 90.06           C
ATOM   3093  C   ASP A 428      -3.997 -15.491  24.030  1.00 90.06           C
ATOM   3094  CB  ASP A 428      -6.491 -15.886  24.575  1.00 90.06           C
ATOM   3095  O   ASP A 428      -3.004 -16.221  24.058  1.00 90.06           O
ATOM   3096  CG  ASP A 428      -6.261 -16.619  25.904  1.00 90.06           C
ATOM   3097  OD1 ASP A 428      -5.111 -16.993  26.214  1.00 90.06           O
ATOM   3098  OD2 ASP A 428      -7.249 -16.807  26.652  1.00 90.06           O
ATOM   3099  N   TRP A 429      -3.942 -14.221  24.433  1.00 80.62           N
ATOM   3100  CA  TRP A 429      -2.729 -13.581  24.949  1.00 80.62           C
ATOM   3101  C   TRP A 429      -2.204 -14.208  26.253  1.00 80.62           C
ATOM   3102  CB  TRP A 429      -2.999 -12.081  25.126  1.00 80.62           C
ATOM   3103  O   TRP A 429      -1.048 -13.991  26.612  1.00 80.62           O
ATOM   3104  CG  TRP A 429      -4.020 -11.714  26.165  1.00 80.62           C
ATOM   3105  CD1 TRP A 429      -5.345 -11.539  25.957  1.00 80.62           C
ATOM   3106  CD2 TRP A 429      -3.816 -11.494  27.593  1.00 80.62           C
ATOM   3107  CE2 TRP A 429      -5.058 -11.123  28.185  1.00 80.62           C
ATOM   3108  CE3 TRP A 429      -2.707 -11.596  28.455  1.00 80.62           C
ATOM   3109  NE1 TRP A 429      -5.960 -11.177  27.142  1.00 80.62           N
ATOM   3110  CH2 TRP A 429      -4.045 -10.930  30.381  1.00 80.62           C
ATOM   3111  CZ2 TRP A 429      -5.181 -10.842  29.557  1.00 80.62           C
ATOM   3112  CZ3 TRP A 429      -2.808 -11.302  29.828  1.00 80.62           C
ATOM   3113  N   GLN A 430      -3.019 -14.990  26.970  1.00 84.31           N
ATOM   3114  CA  GLN A 430      -2.599 -15.774  28.137  1.00 84.31           C
ATOM   3115  C   GLN A 430      -2.090 -17.176  27.766  1.00 84.31           C
ATOM   3116  CB  GLN A 430      -3.747 -15.904  29.148  1.00 84.31           C
ATOM   3117  O   GLN A 430      -1.635 -17.909  28.646  1.00 84.31           O
ATOM   3118  CG  GLN A 430      -4.290 -14.579  29.692  1.00 84.31           C
ATOM   3119  CD  GLN A 430      -5.537 -14.092  28.958  1.00 84.31           C
ATOM   3120  NE2 GLN A 430      -6.537 -13.625  29.673  1.00 84.31           N
ATOM   3121  OE1 GLN A 430      -5.677 -14.130  27.750  1.00 84.31           O
ATOM   3122  N   GLY A 431      -2.170 -17.563  26.491  1.00 85.50           N
ATOM   3123  CA  GLY A 431      -1.800 -18.885  25.999  1.00 85.50           C
ATOM   3124  C   GLY A 431      -2.879 -19.954  26.185  1.00 85.50           C
ATOM   3125  O   GLY A 431      -2.585 -21.133  25.986  1.00 85.50           O
ATOM   3126  N   ASN A 432      -4.113 -19.589  26.556  1.00 92.19           N
ATOM   3127  CA  ASN A 432      -5.213 -20.549  26.607  1.00 92.19           C
ATOM   3128  C   ASN A 432      -5.646 -20.908  25.186  1.00 92.19           C
ATOM   3129  CB  ASN A 432      -6.427 -20.017  27.380  1.00 92.19           C
ATOM   3130  O   ASN A 432      -5.863 -20.027  24.353  1.00 92.19           O
ATOM   3131  CG  ASN A 432      -6.102 -19.476  28.752  1.00 92.19           C
ATOM   3132  ND2 ASN A 432      -6.414 -18.226  28.987  1.00 92.19           N
ATOM   3133  OD1 ASN A 432      -5.617 -20.171  29.632  1.00 92.19           O
ATOM   3134  N   GLU A 433      -5.829 -22.201  24.929  1.00 95.31           N
ATOM   3135  CA  GLU A 433      -6.361 -22.665  23.652  1.00 95.31           C
ATOM   3136  C   GLU A 433      -7.866 -22.384  23.540  1.00 95.31           C
ATOM   3137  CB  GLU A 433      -6.050 -24.147  23.410  1.00 95.31           C
ATOM   3138  O   GLU A 433      -8.652 -22.667  24.449  1.00 95.31           O
ATOM   3139  CG  GLU A 433      -4.545 -24.393  23.211  1.00 95.31           C
ATOM   3140  CD  GLU A 433      -4.207 -25.834  22.792  1.00 95.31           C
ATOM   3141  OE1 GLU A 433      -3.019 -26.066  22.469  1.00 95.31           O
ATOM   3142  OE2 GLU A 433      -5.113 -26.700  22.801  1.00 95.31           O
ATOM   3143  N   LEU A 434      -8.266 -21.846  22.393  1.00 96.69           N
ATOM   3144  CA  LEU A 434      -9.641 -21.546  22.024  1.00 96.69           C
ATOM   3145  C   LEU A 434     -10.113 -22.534  20.955  1.00 96.69           C
ATOM   3146  CB  LEU A 434      -9.744 -20.092  21.529  1.00 96.69           C
ATOM   3147  O   LEU A 434      -9.362 -22.927  20.064  1.00 96.69           O
ATOM   3148  CG  LEU A 434      -9.215 -19.018  22.501  1.00 96.69           C
ATOM   3149  CD1 LEU A 434      -9.344 -17.648  21.837  1.00 96.69           C
ATOM   3150  CD2 LEU A 434      -9.993 -18.990  23.818  1.00 96.69           C
ATOM   3151  N   THR A 435     -11.389 -22.911  21.007  1.00 97.38           N
ATOM   3152  CA  THR A 435     -11.989 -23.791  19.992  1.00 97.38           C
ATOM   3153  C   THR A 435     -12.287 -23.058  18.689  1.00 97.38           C
ATOM   3154  CB  THR A 435     -13.280 -24.430  20.512  1.00 97.38           C
ATOM   3155  O   THR A 435     -12.307 -23.680  17.628  1.00 97.38           O
ATOM   3156  CG2 THR A 435     -13.008 -25.412  21.651  1.00 97.38           C
ATOM   3157  OG1 THR A 435     -14.156 -23.446  21.019  1.00 97.38           O
ATOM   3158  N   ASN A 436     -12.522 -21.746  18.754  1.00 97.19           N
ATOM   3159  CA  ASN A 436     -12.795 -20.907  17.599  1.00 97.19           C
ATOM   3160  C   ASN A 436     -12.391 -19.443  17.825  1.00 97.19           C
ATOM   3161  CB  ASN A 436     -14.277 -21.063  17.210  1.00 97.19           C
ATOM   3162  O   ASN A 436     -12.121 -19.015  18.949  1.00 97.19           O
ATOM   3163  CG  ASN A 436     -15.274 -20.581  18.249  1.00 97.19           C
ATOM   3164  ND2 ASN A 436     -16.300 -21.358  18.507  1.00 97.19           N
ATOM   3165  OD1 ASN A 436     -15.190 -19.506  18.817  1.00 97.19           O
ATOM   3166  N   VAL A 437     -12.356 -18.681  16.734  1.00 96.12           N
ATOM   3167  CA  VAL A 437     -12.137 -17.237  16.723  1.00 96.12           C
ATOM   3168  C   VAL A 437     -13.020 -16.576  15.672  1.00 96.12           C
ATOM   3169  CB  VAL A 437     -10.646 -16.909  16.526  1.00 96.12           C
ATOM   3170  O   VAL A 437     -13.005 -16.947  14.500  1.00 96.12           O
ATOM   3171  CG1 VAL A 437     -10.032 -17.402  15.210  1.00 96.12           C
ATOM   3172  CG2 VAL A 437     -10.399 -15.408  16.639  1.00 96.12           C
ATOM   3173  N   THR A 438     -13.803 -15.583  16.088  1.00 96.50           N
ATOM   3174  CA  THR A 438     -14.578 -14.743  15.168  1.00 96.50           C
ATOM   3175  C   THR A 438     -13.717 -13.585  14.697  1.00 96.50           C
ATOM   3176  CB  THR A 438     -15.872 -14.239  15.809  1.00 96.50           C
ATOM   3177  O   THR A 438     -13.152 -12.852  15.513  1.00 96.50           O
ATOM   3178  CG2 THR A 438     -16.719 -13.398  14.856  1.00 96.50           C
ATOM   3179  OG1 THR A 438     -16.658 -15.356  16.162  1.00 96.50           O
ATOM   3180  N   LEU A 439     -13.632 -13.415  13.381  1.00 95.62           N
ATOM   3181  CA  LEU A 439     -12.864 -12.334  12.790  1.00 95.62           C
ATOM   3182  C   LEU A 439     -13.514 -10.987  13.109  1.00 95.62           C
ATOM   3183  CB  LEU A 439     -12.712 -12.543  11.283  1.00 95.62           C
ATOM   3184  O   LEU A 439     -14.720 -10.805  12.940  1.00 95.62           O
ATOM   3185  CG  LEU A 439     -11.999 -13.843  10.884  1.00 95.62           C
ATOM   3186  CD1 LEU A 439     -12.033 -13.922   9.372  1.00 95.62           C
ATOM   3187  CD2 LEU A 439     -10.539 -13.883  11.329  1.00 95.62           C
ATOM   3188  N   THR A 440     -12.701 -10.046  13.576  1.00 91.25           N
ATOM   3189  CA  THR A 440     -13.136  -8.740  14.072  1.00 91.25           C
ATOM   3190  C   THR A 440     -12.493  -7.630  13.256  1.00 91.25           C
ATOM   3191  CB  THR A 440     -12.800  -8.588  15.561  1.00 91.25           C
ATOM   3192  O   THR A 440     -11.300  -7.675  12.967  1.00 91.25           O
ATOM   3193  CG2 THR A 440     -13.364  -7.296  16.155  1.00 91.25           C
ATOM   3194  OG1 THR A 440     -13.379  -9.657  16.280  1.00 91.25           O
ATOM   3195  N   ARG A 441     -13.293  -6.627  12.892  1.00 90.75           N
ATOM   3196  CA  ARG A 441     -12.840  -5.397  12.240  1.00 90.75           C
ATOM   3197  C   ARG A 441     -12.691  -4.295  13.280  1.00 90.75           C
ATOM   3198  CB  ARG A 441     -13.867  -4.998  11.177  1.00 90.75           C
ATOM   3199  O   ARG A 441     -13.634  -4.066  14.033  1.00 90.75           O
ATOM   3200  CG  ARG A 441     -13.341  -3.866  10.288  1.00 90.75           C
ATOM   3201  CD  ARG A 441     -14.271  -3.582   9.106  1.00 90.75           C
ATOM   3202  NE  ARG A 441     -14.326  -4.728   8.186  1.00 90.75           N
ATOM   3203  NH1 ARG A 441     -15.596  -3.787   6.530  1.00 90.75           N
ATOM   3204  NH2 ARG A 441     -14.669  -5.812   6.237  1.00 90.75           N
ATOM   3205  CZ  ARG A 441     -14.864  -4.766   6.988  1.00 90.75           C
ATOM   3206  N   TYR A 442     -11.553  -3.604  13.286  1.00 84.94           N
ATOM   3207  CA  TYR A 442     -11.306  -2.492  14.216  1.00 84.94           C
ATOM   3208  C   TYR A 442     -11.493  -1.112  13.592  1.00 84.94           C
ATOM   3209  CB  TYR A 442      -9.899  -2.594  14.797  1.00 84.94           C
ATOM   3210  O   TYR A 442     -11.688  -0.138  14.310  1.00 84.94           O
ATOM   3211  CG  TYR A 442      -9.687  -3.828  15.641  1.00 84.94           C
ATOM   3212  CD1 TYR A 442      -9.973  -3.813  17.023  1.00 84.94           C
ATOM   3213  CD2 TYR A 442      -9.165  -4.987  15.042  1.00 84.94           C
ATOM   3214  CE1 TYR A 442      -9.700  -4.945  17.821  1.00 84.94           C
ATOM   3215  CE2 TYR A 442      -8.908  -6.110  15.840  1.00 84.94           C
ATOM   3216  OH  TYR A 442      -8.864  -7.230  17.904  1.00 84.94           O
ATOM   3217  CZ  TYR A 442      -9.163  -6.099  17.217  1.00 84.94           C
ATOM   3218  N   VAL A 443     -11.423  -1.011  12.265  1.00 81.88           N
ATOM   3219  CA  VAL A 443     -11.652   0.250  11.562  1.00 81.88           C
ATOM   3220  C   VAL A 443     -12.689   0.038  10.483  1.00 81.88           C
ATOM   3221  CB  VAL A 443     -10.351   0.860  11.011  1.00 81.88           C
ATOM   3222  O   VAL A 443     -12.566  -0.833   9.627  1.00 81.88           O
ATOM   3223  CG1 VAL A 443     -10.618   2.264  10.451  1.00 81.88           C
ATOM   3224  CG2 VAL A 443      -9.336   1.006  12.145  1.00 81.88           C
ATOM   3225  N   SER A 444     -13.739   0.845  10.531  1.00 83.88           N
ATOM   3226  CA  SER A 444     -14.694   0.972   9.442  1.00 83.88           C
ATOM   3227  C   SER A 444     -15.106   2.430   9.316  1.00 83.88           C
ATOM   3228  CB  SER A 444     -15.890   0.033   9.644  1.00 83.88           C
ATOM   3229  O   SER A 444     -15.163   3.153  10.311  1.00 83.88           O
ATOM   3230  OG  SER A 444     -16.634   0.311  10.815  1.00 83.88           O
ATOM   3231  N   HIS A 445     -15.362   2.876   8.091  1.00 84.12           N
ATOM   3232  CA  HIS A 445     -16.053   4.131   7.853  1.00 84.12           C
ATOM   3233  C   HIS A 445     -17.493   3.839   7.433  1.00 84.12           C
ATOM   3234  CB  HIS A 445     -15.289   4.969   6.822  1.00 84.12           C
ATOM   3235  O   HIS A 445     -17.740   3.221   6.402  1.00 84.12           O
ATOM   3236  CG  HIS A 445     -15.984   6.280   6.574  1.00 84.12           C
ATOM   3237  CD2 HIS A 445     -16.901   6.534   5.592  1.00 84.12           C
ATOM   3238  ND1 HIS A 445     -15.836   7.434   7.309  1.00 84.12           N
ATOM   3239  CE1 HIS A 445     -16.680   8.350   6.808  1.00 84.12           C
ATOM   3240  NE2 HIS A 445     -17.358   7.840   5.777  1.00 84.12           N
ATOM   3241  N   SER A 446     -18.454   4.280   8.241  1.00 82.50           N
ATOM   3242  CA  SER A 446     -19.880   4.092   7.956  1.00 82.50           C
ATOM   3243  C   SER A 446     -20.560   5.294   7.288  1.00 82.50           C
ATOM   3244  CB  SER A 446     -20.593   3.713   9.251  1.00 82.50           C
ATOM   3245  O   SER A 446     -21.734   5.195   6.934  1.00 82.50           O
ATOM   3246  OG  SER A 446     -20.467   4.737  10.213  1.00 82.50           O
ATOM   3247  N   GLY A 447     -19.875   6.438   7.170  1.00 81.31           N
ATOM   3248  CA  GLY A 447     -20.469   7.727   6.782  1.00 81.31           C
ATOM   3249  C   GLY A 447     -21.430   8.316   7.823  1.00 81.31           C
ATOM   3250  O   GLY A 447     -21.828   9.474   7.715  1.00 81.31           O
ATOM   3251  N   ASP A 448     -21.786   7.543   8.849  1.00 83.81           N
ATOM   3252  CA  ASP A 448     -22.695   7.935   9.912  1.00 83.81           C
ATOM   3253  C   ASP A 448     -21.909   8.589  11.047  1.00 83.81           C
ATOM   3254  CB  ASP A 448     -23.495   6.711  10.376  1.00 83.81           C
ATOM   3255  O   ASP A 448     -21.209   7.935  11.822  1.00 83.81           O
ATOM   3256  CG  ASP A 448     -24.559   7.034  11.429  1.00 83.81           C
ATOM   3257  OD1 ASP A 448     -24.656   8.210  11.856  1.00 83.81           O
ATOM   3258  OD2 ASP A 448     -25.275   6.074  11.803  1.00 83.81           O
ATOM   3259  N   VAL A 449     -22.059   9.905  11.166  1.00 81.19           N
ATOM   3260  CA  VAL A 449     -21.397  10.709  12.196  1.00 81.19           C
ATOM   3261  C   VAL A 449     -21.737  10.225  13.613  1.00 81.19           C
ATOM   3262  CB  VAL A 449     -21.779  12.187  12.002  1.00 81.19           C
ATOM   3263  O   VAL A 449     -20.918  10.368  14.523  1.00 81.19           O
ATOM   3264  CG1 VAL A 449     -21.119  13.067  13.056  1.00 81.19           C
ATOM   3265  CG2 VAL A 449     -21.321  12.697  10.628  1.00 81.19           C
ATOM   3266  N   LEU A 450     -22.904   9.599  13.815  1.00 80.56           N
ATOM   3267  CA  LEU A 450     -23.306   9.061  15.117  1.00 80.56           C
ATOM   3268  C   LEU A 450     -22.489   7.833  15.527  1.00 80.56           C
ATOM   3269  CB  LEU A 450     -24.804   8.715  15.100  1.00 80.56           C
ATOM   3270  O   LEU A 450     -22.345   7.573  16.720  1.00 80.56           O
ATOM   3271  CG  LEU A 450     -25.733   9.893  14.766  1.00 80.56           C
ATOM   3272  CD1 LEU A 450     -27.189   9.425  14.796  1.00 80.56           C
ATOM   3273  CD2 LEU A 450     -25.579  11.033  15.773  1.00 80.56           C
ATOM   3274  N   LYS A 451     -21.921   7.105  14.561  1.00 83.56           N
ATOM   3275  CA  LYS A 451     -21.072   5.930  14.805  1.00 83.56           C
ATOM   3276  C   LYS A 451     -19.607   6.275  15.008  1.00 83.56           C
ATOM   3277  CB  LYS A 451     -21.210   4.939  13.654  1.00 83.56           C
ATOM   3278  O   LYS A 451     -18.826   5.395  15.355  1.00 83.56           O
ATOM   3279  CG  LYS A 451     -22.615   4.342  13.626  1.00 83.56           C
ATOM   3280  CD  LYS A 451     -22.674   3.301  12.517  1.00 83.56           C
ATOM   3281  CE  LYS A 451     -24.088   2.752  12.426  1.00 83.56           C
ATOM   3282  NZ  LYS A 451     -24.172   1.812  11.290  1.00 83.56           N
ATOM   3283  N   MET A 452     -19.224   7.541  14.854  1.00 80.50           N
ATOM   3284  CA  MET A 452     -17.828   7.946  14.985  1.00 80.50           C
ATOM   3285  C   MET A 452     -17.225   7.559  16.339  1.00 80.50           C
ATOM   3286  CB  MET A 452     -17.729   9.458  14.806  1.00 80.50           C
ATOM   3287  O   MET A 452     -16.058   7.186  16.410  1.00 80.50           O
ATOM   3288  CG  MET A 452     -16.253   9.841  14.656  1.00 80.50           C
ATOM   3289  SD  MET A 452     -15.934  11.539  14.146  1.00 80.50           S
ATOM   3290  CE  MET A 452     -16.699  12.331  15.553  1.00 80.50           C
ATOM   3291  N   TYR A 453     -18.016   7.633  17.412  1.00 73.44           N
ATOM   3292  CA  TYR A 453     -17.559   7.216  18.734  1.00 73.44           C
ATOM   3293  C   TYR A 453     -17.233   5.722  18.779  1.00 73.44           C
ATOM   3294  CB  TYR A 453     -18.616   7.560  19.784  1.00 73.44           C
ATOM   3295  O   TYR A 453     -16.176   5.352  19.282  1.00 73.44           O
ATOM   3296  CG  TYR A 453     -18.168   7.192  21.183  1.00 73.44           C
ATOM   3297  CD1 TYR A 453     -18.593   5.984  21.771  1.00 73.44           C
ATOM   3298  CD2 TYR A 453     -17.266   8.030  21.865  1.00 73.44           C
ATOM   3299  CE1 TYR A 453     -18.136   5.629  23.055  1.00 73.44           C
ATOM   3300  CE2 TYR A 453     -16.810   7.682  23.150  1.00 73.44           C
ATOM   3301  OH  TYR A 453     -16.810   6.148  24.990  1.00 73.44           O
ATOM   3302  CZ  TYR A 453     -17.250   6.480  23.747  1.00 73.44           C
ATOM   3303  N   ASP A 454     -18.104   4.882  18.220  1.00 80.50           N
ATOM   3304  CA  ASP A 454     -17.902   3.434  18.175  1.00 80.50           C
ATOM   3305  C   ASP A 454     -16.679   3.083  17.319  1.00 80.50           C
ATOM   3306  CB  ASP A 454     -19.161   2.735  17.631  1.00 80.50           C
ATOM   3307  O   ASP A 454     -15.848   2.276  17.726  1.00 80.50           O
ATOM   3308  CG  ASP A 454     -20.403   2.877  18.520  1.00 80.50           C
ATOM   3309  OD1 ASP A 454     -20.252   3.172  19.729  1.00 80.50           O
ATOM   3310  OD2 ASP A 454     -21.512   2.668  17.977  1.00 80.50           O
ATOM   3311  N   GLU A 455     -16.515   3.743  16.171  1.00 82.62           N
ATOM   3312  CA  GLU A 455     -15.366   3.554  15.276  1.00 82.62           C
ATOM   3313  C   GLU A 455     -14.040   3.948  15.961  1.00 82.62           C
ATOM   3314  CB  GLU A 455     -15.593   4.384  14.000  1.00 82.62           C
ATOM   3315  O   GLU A 455     -13.040   3.239  15.861  1.00 82.62           O
ATOM   3316  CG  GLU A 455     -16.779   3.903  13.126  1.00 82.62           C
ATOM   3317  CD  GLU A 455     -17.147   4.904  12.012  1.00 82.62           C
ATOM   3318  OE1 GLU A 455     -17.943   4.584  11.090  1.00 82.62           O
ATOM   3319  OE2 GLU A 455     -16.636   6.045  12.056  1.00 82.62           O
ATOM   3320  N   LEU A 456     -14.023   5.044  16.725  1.00 77.06           N
ATOM   3321  CA  LEU A 456     -12.848   5.462  17.498  1.00 77.06           C
ATOM   3322  C   LEU A 456     -12.595   4.570  18.717  1.00 77.06           C
ATOM   3323  CB  LEU A 456     -13.040   6.914  17.939  1.00 77.06           C
ATOM   3324  O   LEU A 456     -11.442   4.316  19.070  1.00 77.06           O
ATOM   3325  CG  LEU A 456     -12.938   7.909  16.779  1.00 77.06           C
ATOM   3326  CD1 LEU A 456     -13.450   9.257  17.252  1.00 77.06           C
ATOM   3327  CD2 LEU A 456     -11.506   8.103  16.273  1.00 77.06           C
ATOM   3328  N   ALA A 457     -13.656   4.075  19.355  1.00 79.75           N
ATOM   3329  CA  ALA A 457     -13.550   3.109  20.439  1.00 79.75           C
ATOM   3330  C   ALA A 457     -12.940   1.789  19.947  1.00 79.75           C
ATOM   3331  CB  ALA A 457     -14.932   2.904  21.069  1.00 79.75           C
ATOM   3332  O   ALA A 457     -12.125   1.206  20.657  1.00 79.75           O
ATOM   3333  N   GLN A 458     -13.257   1.353  18.725  1.00 83.75           N
ATOM   3334  CA  GLN A 458     -12.637   0.179  18.106  1.00 83.75           C
ATOM   3335  C   GLN A 458     -11.144   0.397  17.805  1.00 83.75           C
ATOM   3336  CB  GLN A 458     -13.391  -0.192  16.827  1.00 83.75           C
ATOM   3337  O   GLN A 458     -10.336  -0.480  18.107  1.00 83.75           O
ATOM   3338  CG  GLN A 458     -14.789  -0.770  17.061  1.00 83.75           C
ATOM   3339  CD  GLN A 458     -15.586  -0.939  15.768  1.00 83.75           C
ATOM   3340  NE2 GLN A 458     -16.768  -1.506  15.852  1.00 83.75           N
ATOM   3341  OE1 GLN A 458     -15.202  -0.579  14.665  1.00 83.75           O
ATOM   3342  N   ILE A 459     -10.742   1.578  17.314  1.00 80.00           N
ATOM   3343  CA  ILE A 459      -9.314   1.934  17.151  1.00 80.00           C
ATOM   3344  C   ILE A 459      -8.591   1.922  18.503  1.00 80.00           C
ATOM   3345  CB  ILE A 459      -9.164   3.315  16.469  1.00 80.00           C
ATOM   3346  O   ILE A 459      -7.469   1.431  18.626  1.00 80.00           O
ATOM   3347  CG1 ILE A 459      -9.631   3.229  15.004  1.00 80.00           C
ATOM   3348  CG2 ILE A 459      -7.701   3.806  16.502  1.00 80.00           C
ATOM   3349  CD1 ILE A 459      -9.883   4.584  14.335  1.00 80.00           C
ATOM   3350  N   ARG A 460      -9.235   2.435  19.552  1.00 80.31           N
ATOM   3351  CA  ARG A 460      -8.678   2.377  20.904  1.00 80.31           C
ATOM   3352  C   ARG A 460      -8.561   0.936  21.408  1.00 80.31           C
ATOM   3353  CB  ARG A 460      -9.527   3.256  21.822  1.00 80.31           C
ATOM   3354  O   ARG A 460      -7.549   0.592  22.010  1.00 80.31           O
ATOM   3355  CG  ARG A 460      -8.949   3.235  23.232  1.00 80.31           C
ATOM   3356  CD  ARG A 460      -9.770   4.101  24.173  1.00 80.31           C
ATOM   3357  NE  ARG A 460      -9.352   3.777  25.533  1.00 80.31           N
ATOM   3358  NH1 ARG A 460     -10.830   5.038  26.752  1.00 80.31           N
ATOM   3359  NH2 ARG A 460      -9.335   3.697  27.744  1.00 80.31           N
ATOM   3360  CZ  ARG A 460      -9.849   4.188  26.663  1.00 80.31           C
ATOM   3361  N   GLN A 461      -9.562   0.098  21.157  1.00 84.00           N
ATOM   3362  CA  GLN A 461      -9.529  -1.315  21.528  1.00 84.00           C
ATOM   3363  C   GLN A 461      -8.373  -2.043  20.834  1.00 84.00           C
ATOM   3364  CB  GLN A 461     -10.878  -1.963  21.191  1.00 84.00           C
ATOM   3365  O   GLN A 461      -7.658  -2.790  21.495  1.00 84.00           O
ATOM   3366  CG  GLN A 461     -10.914  -3.435  21.626  1.00 84.00           C
ATOM   3367  CD  GLN A 461     -12.198  -4.147  21.231  1.00 84.00           C
ATOM   3368  NE2 GLN A 461     -12.200  -5.459  21.277  1.00 84.00           N
ATOM   3369  OE1 GLN A 461     -13.211  -3.561  20.879  1.00 84.00           O
ATOM   3370  N   LEU A 462      -8.151  -1.787  19.540  1.00 82.81           N
ATOM   3371  CA  LEU A 462      -7.007  -2.313  18.789  1.00 82.81           C
ATOM   3372  C   LEU A 462      -5.686  -2.024  19.512  1.00 82.81           C
ATOM   3373  CB  LEU A 462      -7.013  -1.658  17.395  1.00 82.81           C
ATOM   3374  O   LEU A 462      -4.859  -2.914  19.702  1.00 82.81           O
ATOM   3375  CG  LEU A 462      -5.865  -2.081  16.472  1.00 82.81           C
ATOM   3376  CD1 LEU A 462      -6.007  -3.551  16.124  1.00 82.81           C
ATOM   3377  CD2 LEU A 462      -5.901  -1.260  15.183  1.00 82.81           C
ATOM   3378  N   TYR A 463      -5.518  -0.779  19.959  1.00 75.44           N
ATOM   3379  CA  TYR A 463      -4.334  -0.353  20.692  1.00 75.44           C
ATOM   3380  C   TYR A 463      -4.193  -1.025  22.060  1.00 75.44           C
ATOM   3381  CB  TYR A 463      -4.386   1.160  20.881  1.00 75.44           C
ATOM   3382  O   TYR A 463      -3.117  -1.510  22.408  1.00 75.44           O
ATOM   3383  CG  TYR A 463      -3.170   1.660  21.616  1.00 75.44           C
ATOM   3384  CD1 TYR A 463      -3.218   1.995  22.981  1.00 75.44           C
ATOM   3385  CD2 TYR A 463      -1.967   1.751  20.907  1.00 75.44           C
ATOM   3386  CE1 TYR A 463      -2.066   2.525  23.593  1.00 75.44           C
ATOM   3387  CE2 TYR A 463      -0.812   2.271  21.512  1.00 75.44           C
ATOM   3388  OH  TYR A 463       0.180   3.359  23.394  1.00 75.44           O
ATOM   3389  CZ  TYR A 463      -0.876   2.701  22.851  1.00 75.44           C
ATOM   3390  N   GLU A 464      -5.268  -1.050  22.850  1.00 78.81           N
ATOM   3391  CA  GLU A 464      -5.261  -1.677  24.173  1.00 78.81           C
ATOM   3392  C   GLU A 464      -4.940  -3.173  24.066  1.00 78.81           C
ATOM   3393  CB  GLU A 464      -6.614  -1.457  24.877  1.00 78.81           C
ATOM   3394  O   GLU A 464      -4.135  -3.692  24.839  1.00 78.81           O
ATOM   3395  CG  GLU A 464      -6.807  -0.006  25.362  1.00 78.81           C
ATOM   3396  CD  GLU A 464      -8.155   0.254  26.067  1.00 78.81           C
ATOM   3397  OE1 GLU A 464      -8.369   1.412  26.525  1.00 78.81           O
ATOM   3398  OE2 GLU A 464      -8.984  -0.671  26.185  1.00 78.81           O
ATOM   3399  N   GLU A 465      -5.510  -3.863  23.078  1.00 79.62           N
ATOM   3400  CA  GLU A 465      -5.206  -5.264  22.795  1.00 79.62           C
ATOM   3401  C   GLU A 465      -3.747  -5.473  22.389  1.00 79.62           C
ATOM   3402  CB  GLU A 465      -6.154  -5.798  21.714  1.00 79.62           C
ATOM   3403  O   GLU A 465      -3.120  -6.416  22.873  1.00 79.62           O
ATOM   3404  CG  GLU A 465      -7.550  -6.067  22.299  1.00 79.62           C
ATOM   3405  CD  GLU A 465      -8.501  -6.732  21.300  1.00 79.62           C
ATOM   3406  OE1 GLU A 465      -9.725  -6.761  21.567  1.00 79.62           O
ATOM   3407  OE2 GLU A 465      -8.020  -7.303  20.300  1.00 79.62           O
ATOM   3408  N   TYR A 466      -3.184  -4.576  21.577  1.00 73.50           N
ATOM   3409  CA  TYR A 466      -1.771  -4.623  21.213  1.00 73.50           C
ATOM   3410  C   TYR A 466      -0.847  -4.426  22.426  1.00 73.50           C
ATOM   3411  CB  TYR A 466      -1.482  -3.591  20.118  1.00 73.50           C
ATOM   3412  O   TYR A 466       0.040  -5.247  22.660  1.00 73.50           O
ATOM   3413  CG  TYR A 466      -0.025  -3.619  19.716  1.00 73.50           C
ATOM   3414  CD1 TYR A 466       0.875  -2.678  20.251  1.00 73.50           C
ATOM   3415  CD2 TYR A 466       0.447  -4.654  18.889  1.00 73.50           C
ATOM   3416  CE1 TYR A 466       2.251  -2.792  19.975  1.00 73.50           C
ATOM   3417  CE2 TYR A 466       1.819  -4.771  18.616  1.00 73.50           C
ATOM   3418  OH  TYR A 466       4.050  -3.966  18.838  1.00 73.50           O
ATOM   3419  CZ  TYR A 466       2.733  -3.856  19.173  1.00 73.50           C
ATOM   3420  N   ILE A 467      -1.076  -3.392  23.250  1.00 70.31           N
ATOM   3421  CA  ILE A 467      -0.294  -3.169  24.480  1.00 70.31           C
ATOM   3422  C   ILE A 467      -0.377  -4.377  25.407  1.00 70.31           C
ATOM   3423  CB  ILE A 467      -0.757  -1.898  25.235  1.00 70.31           C
ATOM   3424  O   ILE A 467       0.637  -4.795  25.966  1.00 70.31           O
ATOM   3425  CG1 ILE A 467      -0.203  -0.658  24.505  1.00 70.31           C
ATOM   3426  CG2 ILE A 467      -0.312  -1.907  26.722  1.00 70.31           C
ATOM   3427  CD1 ILE A 467      -0.279   0.624  25.342  1.00 70.31           C
ATOM   3428  N   ASN A 468      -1.577  -4.918  25.609  1.00 72.25           N
ATOM   3429  CA  ASN A 468      -1.762  -6.061  26.494  1.00 72.25           C
ATOM   3430  C   ASN A 468      -1.001  -7.282  25.972  1.00 72.25           C
ATOM   3431  CB  ASN A 468      -3.262  -6.343  26.646  1.00 72.25           C
ATOM   3432  O   ASN A 468      -0.388  -7.991  26.768  1.00 72.25           O
ATOM   3433  CG  ASN A 468      -3.978  -5.295  27.480  1.00 72.25           C
ATOM   3434  ND2 ASN A 468      -5.261  -5.122  27.266  1.00 72.25           N
ATOM   3435  OD1 ASN A 468      -3.427  -4.643  28.352  1.00 72.25           O
ATOM   3436  N   ASN A 469      -0.975  -7.485  24.651  1.00 67.88           N
ATOM   3437  CA  ASN A 469      -0.180  -8.541  24.040  1.00 67.88           C
ATOM   3438  C   ASN A 469       1.327  -8.319  24.275  1.00 67.88           C
ATOM   3439  CB  ASN A 469      -0.564  -8.667  22.554  1.00 67.88           C
ATOM   3440  O   ASN A 469       2.004  -9.211  24.783  1.00 67.88           O
ATOM   3441  CG  ASN A 469      -0.130 -10.001  21.973  1.00 67.88           C
ATOM   3442  ND2 ASN A 469      -0.485 -10.300  20.751  1.00 67.88           N
ATOM   3443  OD1 ASN A 469       0.480 -10.828  22.622  1.00 67.88           O
ATOM   3444  N   LEU A 470       1.838  -7.099  24.064  1.00 63.09           N
ATOM   3445  CA  LEU A 470       3.234  -6.762  24.380  1.00 63.09           C
ATOM   3446  C   LEU A 470       3.596  -7.032  25.848  1.00 63.09           C
ATOM   3447  CB  LEU A 470       3.504  -5.278  24.079  1.00 63.09           C
ATOM   3448  O   LEU A 470       4.650  -7.594  26.151  1.00 63.09           O
ATOM   3449  CG  LEU A 470       3.636  -4.886  22.601  1.00 63.09           C
ATOM   3450  CD1 LEU A 470       4.009  -3.400  22.575  1.00 63.09           C
ATOM   3451  CD2 LEU A 470       4.735  -5.686  21.901  1.00 63.09           C
ATOM   3452  N   GLN A 471       2.723  -6.645  26.779  1.00 63.00           N
ATOM   3453  CA  GLN A 471       2.945  -6.866  28.208  1.00 63.00           C
ATOM   3454  C   GLN A 471       2.919  -8.355  28.571  1.00 63.00           C
ATOM   3455  CB  GLN A 471       1.893  -6.106  29.024  1.00 63.00           C
ATOM   3456  O   GLN A 471       3.727  -8.797  29.390  1.00 63.00           O
ATOM   3457  CG  GLN A 471       2.118  -4.590  28.983  1.00 63.00           C
ATOM   3458  CD  GLN A 471       1.083  -3.820  29.795  1.00 63.00           C
ATOM   3459  NE2 GLN A 471       1.095  -2.508  29.726  1.00 63.00           N
ATOM   3460  OE1 GLN A 471       0.278  -4.350  30.542  1.00 63.00           O
ATOM   3461  N   ALA A 472       2.024  -9.130  27.959  1.00 62.84           N
ATOM   3462  CA  ALA A 472       1.921 -10.568  28.167  1.00 62.84           C
ATOM   3463  C   ALA A 472       3.148 -11.314  27.633  1.00 62.84           C
ATOM   3464  CB  ALA A 472       0.640 -11.050  27.494  1.00 62.84           C
ATOM   3465  O   ALA A 472       3.717 -12.142  28.347  1.00 62.84           O
ATOM   3466  N   MET A 473       3.619 -10.955  26.437  1.00 56.16           N
ATOM   3467  CA  MET A 473       4.855 -11.486  25.856  1.00 56.16           C
ATOM   3468  C   MET A 473       6.077 -11.173  26.731  1.00 56.16           C
ATOM   3469  CB  MET A 473       5.051 -10.908  24.448  1.00 56.16           C
ATOM   3470  O   MET A 473       6.947 -12.023  26.909  1.00 56.16           O
ATOM   3471  CG  MET A 473       4.030 -11.447  23.439  1.00 56.16           C
ATOM   3472  SD  MET A 473       4.200 -10.731  21.782  1.00 56.16           S
ATOM   3473  CE  MET A 473       5.708 -11.554  21.204  1.00 56.16           C
ATOM   3474  N   ALA A 474       6.127  -9.988  27.347  1.00 54.88           N
ATOM   3475  CA  ALA A 474       7.189  -9.630  28.288  1.00 54.88           C
ATOM   3476  C   ALA A 474       7.095 -10.367  29.641  1.00 54.88           C
ATOM   3477  CB  ALA A 474       7.167  -8.110  28.473  1.00 54.88           C
ATOM   3478  O   ALA A 474       8.113 -10.555  30.308  1.00 54.88           O
ATOM   3479  N   ALA A 475       5.895 -10.778  30.065  1.00 50.62           N
ATOM   3480  CA  ALA A 475       5.662 -11.471  31.334  1.00 50.62           C
ATOM   3481  C   ALA A 475       5.789 -13.007  31.231  1.00 50.62           C
ATOM   3482  CB  ALA A 475       4.285 -11.043  31.858  1.00 50.62           C
ATOM   3483  O   ALA A 475       6.156 -13.659  32.210  1.00 50.62           O
ATOM   3484  N   GLY A 476       5.520 -13.590  30.059  1.00 47.03           N
ATOM   3485  CA  GLY A 476       5.518 -15.033  29.784  1.00 47.03           C
ATOM   3486  C   GLY A 476       6.887 -15.636  29.452  1.00 47.03           C
ATOM   3487  O   GLY A 476       6.987 -16.497  28.581  1.00 47.03           O
ATOM   3488  N   GLY A 477       7.955 -15.182  30.111  1.00 45.94           N
ATOM   3489  CA  GLY A 477       9.326 -15.607  29.823  1.00 45.94           C
ATOM   3490  C   GLY A 477       9.562 -17.110  30.016  1.00 45.94           C
ATOM   3491  O   GLY A 477       9.813 -17.551  31.132  1.00 45.94           O
ATOM   3492  N   SER A 478       9.525 -17.887  28.927  1.00 35.38           N
ATOM   3493  CA  SER A 478      10.223 -19.174  28.757  1.00 35.38           C
ATOM   3494  C   SER A 478       9.943 -19.754  27.359  1.00 35.38           C
ATOM   3495  CB  SER A 478       9.824 -20.195  29.843  1.00 35.38           C
ATOM   3496  O   SER A 478       9.210 -20.732  27.223  1.00 35.38           O
ATOM   3497  OG  SER A 478      10.375 -21.467  29.556  1.00 35.38           O
ATOM   3498  N   GLY A 479      10.535 -19.188  26.305  1.00 36.81           N
ATOM   3499  CA  GLY A 479      10.483 -19.827  24.985  1.00 36.81           C
ATOM   3500  C   GLY A 479      10.835 -18.922  23.811  1.00 36.81           C
ATOM   3501  O   GLY A 479       9.952 -18.365  23.186  1.00 36.81           O
ATOM   3502  N   GLY A 480      12.123 -18.821  23.481  1.00 36.16           N
ATOM   3503  CA  GLY A 480      12.556 -18.698  22.082  1.00 36.16           C
ATOM   3504  C   GLY A 480      12.244 -17.427  21.277  1.00 36.16           C
ATOM   3505  O   GLY A 480      12.281 -17.525  20.059  1.00 36.16           O
ATOM   3506  N   GLY A 481      11.999 -16.265  21.890  1.00 40.62           N
ATOM   3507  CA  GLY A 481      11.859 -14.983  21.173  1.00 40.62           C
ATOM   3508  C   GLY A 481      12.584 -13.849  21.901  1.00 40.62           C
ATOM   3509  O   GLY A 481      11.996 -13.168  22.732  1.00 40.62           O
ATOM   3510  N   SER A 482      13.886 -13.690  21.656  1.00 41.41           N
ATOM   3511  CA  SER A 482      14.813 -12.930  22.514  1.00 41.41           C
ATOM   3512  C   SER A 482      14.991 -11.437  22.188  1.00 41.41           C
ATOM   3513  CB  SER A 482      16.161 -13.666  22.579  1.00 41.41           C
ATOM   3514  O   SER A 482      15.895 -10.829  22.735  1.00 41.41           O
ATOM   3515  OG  SER A 482      16.627 -13.983  21.278  1.00 41.41           O
ATOM   3516  N   SER A 483      14.176 -10.801  21.341  1.00 49.31           N
ATOM   3517  CA  SER A 483      14.367  -9.374  20.989  1.00 49.31           C
ATOM   3518  C   SER A 483      13.339  -8.428  21.632  1.00 49.31           C
ATOM   3519  CB  SER A 483      14.410  -9.222  19.467  1.00 49.31           C
ATOM   3520  O   SER A 483      13.707  -7.396  22.192  1.00 49.31           O
ATOM   3521  OG  SER A 483      13.209  -9.729  18.911  1.00 49.31           O
ATOM   3522  N   LEU A 484      12.053  -8.792  21.637  1.00 44.84           N
ATOM   3523  CA  LEU A 484      10.956  -7.941  22.133  1.00 44.84           C
ATOM   3524  C   LEU A 484      10.902  -7.816  23.658  1.00 44.84           C
ATOM   3525  CB  LEU A 484       9.620  -8.507  21.622  1.00 44.84           C
ATOM   3526  O   LEU A 484      10.734  -6.716  24.188  1.00 44.84           O
ATOM   3527  CG  LEU A 484       9.267  -8.003  20.220  1.00 44.84           C
ATOM   3528  CD1 LEU A 484       8.302  -8.963  19.547  1.00 44.84           C
ATOM   3529  CD2 LEU A 484       8.627  -6.613  20.264  1.00 44.84           C
ATOM   3530  N   SER A 485      11.054  -8.928  24.384  1.00 47.50           N
ATOM   3531  CA  SER A 485      11.060  -8.906  25.852  1.00 47.50           C
ATOM   3532  C   SER A 485      12.270  -8.146  26.391  1.00 47.50           C
ATOM   3533  CB  SER A 485      11.040 -10.328  26.421  1.00 47.50           C
ATOM   3534  O   SER A 485      12.166  -7.472  27.413  1.00 47.50           O
ATOM   3535  OG  SER A 485      12.189 -11.060  26.032  1.00 47.50           O
ATOM   3536  N   GLU A 486      13.407  -8.232  25.695  1.00 49.19           N
ATOM   3537  CA  GLU A 486      14.630  -7.499  26.025  1.00 49.19           C
ATOM   3538  C   GLU A 486      14.478  -6.007  25.733  1.00 49.19           C
ATOM   3539  CB  GLU A 486      15.838  -8.088  25.280  1.00 49.19           C
ATOM   3540  O   GLU A 486      14.802  -5.197  26.599  1.00 49.19           O
ATOM   3541  CG  GLU A 486      16.195  -9.486  25.812  1.00 49.19           C
ATOM   3542  CD  GLU A 486      17.497 -10.067  25.231  1.00 49.19           C
ATOM   3543  OE1 GLU A 486      17.815 -11.217  25.620  1.00 49.19           O
ATOM   3544  OE2 GLU A 486      18.210  -9.349  24.494  1.00 49.19           O
ATOM   3545  N   TRP A 487      13.895  -5.629  24.592  1.00 53.84           N
ATOM   3546  CA  TRP A 487      13.582  -4.236  24.279  1.00 53.84           C
ATOM   3547  C   TRP A 487      12.606  -3.614  25.285  1.00 53.84           C
ATOM   3548  CB  TRP A 487      13.019  -4.131  22.865  1.00 53.84           C
ATOM   3549  O   TRP A 487      12.926  -2.598  25.906  1.00 53.84           O
ATOM   3550  CG  TRP A 487      12.522  -2.760  22.550  1.00 53.84           C
ATOM   3551  CD1 TRP A 487      13.288  -1.725  22.150  1.00 53.84           C
ATOM   3552  CD2 TRP A 487      11.156  -2.248  22.612  1.00 53.84           C
ATOM   3553  CE2 TRP A 487      11.171  -0.883  22.196  1.00 53.84           C
ATOM   3554  CE3 TRP A 487       9.904  -2.813  22.937  1.00 53.84           C
ATOM   3555  NE1 TRP A 487      12.492  -0.626  21.908  1.00 53.84           N
ATOM   3556  CH2 TRP A 487       8.769  -0.719  22.394  1.00 53.84           C
ATOM   3557  CZ2 TRP A 487      10.003  -0.118  22.093  1.00 53.84           C
ATOM   3558  CZ3 TRP A 487       8.722  -2.057  22.823  1.00 53.84           C
ATOM   3559  N   TRP A 488      11.454  -4.248  25.535  1.00 49.03           N
ATOM   3560  CA  TRP A 488      10.478  -3.735  26.499  1.00 49.03           C
ATOM   3561  C   TRP A 488      11.060  -3.690  27.911  1.00 49.03           C
ATOM   3562  CB  TRP A 488       9.208  -4.588  26.498  1.00 49.03           C
ATOM   3563  O   TRP A 488      10.774  -2.767  28.672  1.00 49.03           O
ATOM   3564  CG  TRP A 488       8.146  -4.081  27.431  1.00 49.03           C
ATOM   3565  CD1 TRP A 488       7.786  -4.637  28.610  1.00 49.03           C
ATOM   3566  CD2 TRP A 488       7.298  -2.904  27.273  1.00 49.03           C
ATOM   3567  CE2 TRP A 488       6.423  -2.820  28.397  1.00 49.03           C
ATOM   3568  CE3 TRP A 488       7.172  -1.908  26.285  1.00 49.03           C
ATOM   3569  NE1 TRP A 488       6.758  -3.908  29.177  1.00 49.03           N
ATOM   3570  CH2 TRP A 488       5.363  -0.827  27.524  1.00 49.03           C
ATOM   3571  CZ2 TRP A 488       5.465  -1.804  28.530  1.00 49.03           C
ATOM   3572  CZ3 TRP A 488       6.216  -0.882  26.407  1.00 49.03           C
ATOM   3573  N   ALA A 489      11.904  -4.657  28.286  1.00 54.72           N
ATOM   3574  CA  ALA A 489      12.657  -4.604  29.534  1.00 54.72           C
ATOM   3575  C   ALA A 489      13.671  -3.445  29.556  1.00 54.72           C
ATOM   3576  CB  ALA A 489      13.327  -5.954  29.799  1.00 54.72           C
ATOM   3577  O   ALA A 489      13.795  -2.817  30.610  1.00 54.72           O
ATOM   3578  N   SER A 490      14.317  -3.143  28.422  1.00 49.12           N
ATOM   3579  CA  SER A 490      15.354  -2.111  28.254  1.00 49.12           C
ATOM   3580  C   SER A 490      14.836  -0.675  28.279  1.00 49.12           C
ATOM   3581  CB  SER A 490      16.142  -2.323  26.951  1.00 49.12           C
ATOM   3582  O   SER A 490      15.586   0.223  28.663  1.00 49.12           O
ATOM   3583  OG  SER A 490      15.453  -1.843  25.811  1.00 49.12           O
ATOM   3584  N   LEU A 491      13.568  -0.446  27.917  1.00 45.59           N
ATOM   3585  CA  LEU A 491      12.950   0.867  28.081  1.00 45.59           C
ATOM   3586  C   LEU A 491      13.019   1.265  29.559  1.00 45.59           C
ATOM   3587  CB  LEU A 491      11.503   0.861  27.557  1.00 45.59           C
ATOM   3588  O   LEU A 491      12.764   0.450  30.449  1.00 45.59           O
ATOM   3589  CG  LEU A 491      11.365   0.634  26.042  1.00 45.59           C
ATOM   3590  CD1 LEU A 491       9.885   0.558  25.672  1.00 45.59           C
ATOM   3591  CD2 LEU A 491      12.023   1.746  25.221  1.00 45.59           C
ATOM   3592  N   ASP A 492      13.356   2.518  29.850  1.00 51.47           N
ATOM   3593  CA  ASP A 492      13.278   2.982  31.229  1.00 51.47           C
ATOM   3594  C   ASP A 492      11.807   3.082  31.676  1.00 51.47           C
ATOM   3595  CB  ASP A 492      14.148   4.229  31.481  1.00 51.47           C
ATOM   3596  O   ASP A 492      10.859   3.054  30.881  1.00 51.47           O
ATOM   3597  CG  ASP A 492      13.558   5.565  31.030  1.00 51.47           C
ATOM   3598  OD1 ASP A 492      12.320   5.686  31.052  1.00 51.47           O
ATOM   3599  OD2 ASP A 492      14.340   6.500  30.781  1.00 51.47           O
ATOM   3600  N   GLN A 493      11.593   3.171  32.986  1.00 43.50           N
ATOM   3601  CA  GLN A 493      10.246   3.221  33.539  1.00 43.50           C
ATOM   3602  C   GLN A 493       9.474   4.476  33.093  1.00 43.50           C
ATOM   3603  CB  GLN A 493      10.350   3.085  35.064  1.00 43.50           C
ATOM   3604  O   GLN A 493       8.255   4.410  33.016  1.00 43.50           O
ATOM   3605  CG  GLN A 493       9.010   2.732  35.723  1.00 43.50           C
ATOM   3606  CD  GLN A 493       9.152   2.348  37.195  1.00 43.50           C
ATOM   3607  NE2 GLN A 493       8.069   2.002  37.855  1.00 43.50           N
ATOM   3608  OE1 GLN A 493      10.219   2.336  37.786  1.00 43.50           O
ATOM   3609  N   ALA A 494      10.141   5.583  32.750  1.00 41.53           N
ATOM   3610  CA  ALA A 494       9.511   6.798  32.238  1.00 41.53           C
ATOM   3611  C   ALA A 494       9.088   6.665  30.765  1.00 41.53           C
ATOM   3612  CB  ALA A 494      10.461   7.983  32.452  1.00 41.53           C
ATOM   3613  O   ALA A 494       8.024   7.158  30.412  1.00 41.53           O
CONECT 3609 3610 3602
CONECT 3610 3609 3612 3611
CONECT 3611 3610 3613
CONECT 3612 3610
CONECT 3613 3611
END
