# Supplementary material for: Pleomorphic viruses establish stable relationship with marine hyperthermophilic archaea
Source: ISME J. 2024 Jan 23;18(1):wrae008. doi: 10.1093/ismejo/wrae008 (PMC10919331; doi:10.1093/ismejo/wrae008)
Supplement: SI_Data_3_wrae008 [file si_data_3_wrae008.zip › Hardyhisp-2_16._ranked_0.pdb]

ATOM      1  N   MET A   1      69.276  13.366   0.061  1.00 30.38           N  
ATOM      2  H   MET A   1      68.855  13.248   0.972  1.00 30.38           H  
ATOM      3  H2  MET A   1      70.115  12.809  -0.016  1.00 30.38           H  
ATOM      4  H3  MET A   1      69.543  14.335  -0.038  1.00 30.38           H  
ATOM      5  CA  MET A   1      68.323  13.012  -1.020  1.00 30.38           C  
ATOM      6  HA  MET A   1      67.446  13.653  -0.932  1.00 30.38           H  
ATOM      7  C   MET A   1      67.774  11.569  -0.961  1.00 30.38           C  
ATOM      8  CB  MET A   1      68.945  13.331  -2.391  1.00 30.38           C  
ATOM      9  HB2 MET A   1      68.351  12.875  -3.184  1.00 30.38           H  
ATOM     10  HB3 MET A   1      69.955  12.926  -2.444  1.00 30.38           H  
ATOM     11  O   MET A   1      66.979  11.217  -1.814  1.00 30.38           O  
ATOM     12  CG  MET A   1      68.974  14.843  -2.647  1.00 30.38           C  
ATOM     13  HG2 MET A   1      67.952  15.217  -2.706  1.00 30.38           H  
ATOM     14  HG3 MET A   1      69.481  15.345  -1.823  1.00 30.38           H  
ATOM     15  SD  MET A   1      69.843  15.280  -4.166  1.00 30.38           S  
ATOM     16  CE  MET A   1      69.812  17.091  -4.064  1.00 30.38           C  
ATOM     17  HE1 MET A   1      70.306  17.509  -4.941  1.00 30.38           H  
ATOM     18  HE2 MET A   1      68.779  17.439  -4.041  1.00 30.38           H  
ATOM     19  HE3 MET A   1      70.334  17.429  -3.168  1.00 30.38           H  
ATOM     20  N   LYS A   2      68.082  10.741   0.057  1.00 26.74           N  
ATOM     21  H   LYS A   2      68.694  11.053   0.798  1.00 26.74           H  
ATOM     22  CA  LYS A   2      67.716   9.302   0.120  1.00 26.74           C  
ATOM     23  HA  LYS A   2      67.475   8.960  -0.886  1.00 26.74           H  
ATOM     24  C   LYS A   2      66.450   8.947   0.949  1.00 26.74           C  
ATOM     25  CB  LYS A   2      68.943   8.476   0.589  1.00 26.74           C  
ATOM     26  HB2 LYS A   2      69.316   8.877   1.531  1.00 26.74           H  
ATOM     27  HB3 LYS A   2      68.624   7.450   0.771  1.00 26.74           H  
ATOM     28  O   LYS A   2      66.458   7.939   1.640  1.00 26.74           O  
ATOM     29  CG  LYS A   2      70.093   8.374  -0.425  1.00 26.74           C  
ATOM     30  HG2 LYS A   2      70.539   9.356  -0.585  1.00 26.74           H  
ATOM     31  HG3 LYS A   2      69.697   8.005  -1.371  1.00 26.74           H  
ATOM     32  CD  LYS A   2      71.165   7.392   0.089  1.00 26.74           C  
ATOM     33  HD2 LYS A   2      71.637   7.806   0.980  1.00 26.74           H  
ATOM     34  HD3 LYS A   2      70.684   6.451   0.356  1.00 26.74           H  
ATOM     35  CE  LYS A   2      72.232   7.107  -0.979  1.00 26.74           C  
ATOM     36  HE2 LYS A   2      72.738   8.038  -1.235  1.00 26.74           H  
ATOM     37  HE3 LYS A   2      71.731   6.748  -1.878  1.00 26.74           H  
ATOM     38  NZ  LYS A   2      73.225   6.095  -0.527  1.00 26.74           N  
ATOM     39  HZ1 LYS A   2      72.773   5.218  -0.313  1.00 26.74           H  
ATOM     40  HZ2 LYS A   2      73.899   5.909  -1.256  1.00 26.74           H  
ATOM     41  HZ3 LYS A   2      73.729   6.404   0.292  1.00 26.74           H  
ATOM     42  N   LYS A   3      65.376   9.753   0.956  1.00 25.93           N  
ATOM     43  H   LYS A   3      65.366  10.546   0.331  1.00 25.93           H  
ATOM     44  CA  LYS A   3      64.198   9.481   1.830  1.00 25.93           C  
ATOM     45  HA  LYS A   3      64.187   8.414   2.056  1.00 25.93           H  
ATOM     46  C   LYS A   3      62.796   9.651   1.207  1.00 25.93           C  
ATOM     47  CB  LYS A   3      64.348  10.206   3.198  1.00 25.93           C  
ATOM     48  HB2 LYS A   3      64.762  11.203   3.049  1.00 25.93           H  
ATOM     49  HB3 LYS A   3      63.370  10.333   3.663  1.00 25.93           H  
ATOM     50  O   LYS A   3      61.840   9.775   1.956  1.00 25.93           O  
ATOM     51  CG  LYS A   3      65.209   9.424   4.211  1.00 25.93           C  
ATOM     52  HG2 LYS A   3      66.259   9.489   3.923  1.00 25.93           H  
ATOM     53  HG3 LYS A   3      64.907   8.377   4.202  1.00 25.93           H  
ATOM     54  CD  LYS A   3      65.034   9.963   5.643  1.00 25.93           C  
ATOM     55  HD2 LYS A   3      63.976   9.925   5.903  1.00 25.93           H  
ATOM     56  HD3 LYS A   3      65.370  10.999   5.685  1.00 25.93           H  
ATOM     57  CE  LYS A   3      65.825   9.116   6.653  1.00 25.93           C  
ATOM     58  HE2 LYS A   3      65.537   8.073   6.522  1.00 25.93           H  
ATOM     59  HE3 LYS A   3      66.889   9.193   6.425  1.00 25.93           H  
ATOM     60  NZ  LYS A   3      65.567   9.529   8.059  1.00 25.93           N  
ATOM     61  HZ1 LYS A   3      65.829  10.491   8.221  1.00 25.93           H  
ATOM     62  HZ2 LYS A   3      66.082   8.945   8.703  1.00 25.93           H  
ATOM     63  HZ3 LYS A   3      64.588   9.424   8.284  1.00 25.93           H  
ATOM     64  N   LYS A   4      62.624   9.655  -0.124  1.00 28.73           N  
ATOM     65  H   LYS A   4      63.419   9.510  -0.730  1.00 28.73           H  
ATOM     66  CA  LYS A   4      61.297   9.943  -0.732  1.00 28.73           C  
ATOM     67  HA  LYS A   4      60.537   9.899   0.048  1.00 28.73           H  
ATOM     68  C   LYS A   4      60.728   8.916  -1.726  1.00 28.73           C  
ATOM     69  CB  LYS A   4      61.253  11.391  -1.265  1.00 28.73           C  
ATOM     70  HB2 LYS A   4      60.349  11.521  -1.861  1.00 28.73           H  
ATOM     71  HB3 LYS A   4      62.107  11.577  -1.916  1.00 28.73           H  
ATOM     72  O   LYS A   4      59.697   9.193  -2.314  1.00 28.73           O  
ATOM     73  CG  LYS A   4      61.212  12.433  -0.130  1.00 28.73           C  
ATOM     74  HG2 LYS A   4      60.467  12.130   0.606  1.00 28.73           H  
ATOM     75  HG3 LYS A   4      62.186  12.489   0.356  1.00 28.73           H  
ATOM     76  CD  LYS A   4      60.823  13.817  -0.672  1.00 28.73           C  
ATOM     77  HD2 LYS A   4      59.876  13.724  -1.205  1.00 28.73           H  
ATOM     78  HD3 LYS A   4      61.583  14.159  -1.375  1.00 28.73           H  
ATOM     79  CE  LYS A   4      60.655  14.840   0.460  1.00 28.73           C  
ATOM     80  HE2 LYS A   4      61.621  15.010   0.936  1.00 28.73           H  
ATOM     81  HE3 LYS A   4      59.983  14.415   1.205  1.00 28.73           H  
ATOM     82  NZ  LYS A   4      60.087  16.120  -0.042  1.00 28.73           N  
ATOM     83  HZ1 LYS A   4      59.183  15.959  -0.462  1.00 28.73           H  
ATOM     84  HZ2 LYS A   4      59.950  16.782   0.709  1.00 28.73           H  
ATOM     85  HZ3 LYS A   4      60.676  16.543  -0.746  1.00 28.73           H  
ATOM     86  N   ILE A   5      61.324   7.732  -1.884  1.00 27.47           N  
ATOM     87  H   ILE A   5      62.151   7.516  -1.345  1.00 27.47           H  
ATOM     88  CA  ILE A   5      60.845   6.730  -2.869  1.00 27.47           C  
ATOM     89  HA  ILE A   5      60.204   7.233  -3.593  1.00 27.47           H  
ATOM     90  C   ILE A   5      59.914   5.659  -2.248  1.00 27.47           C  
ATOM     91  CB  ILE A   5      62.049   6.193  -3.696  1.00 27.47           C  
ATOM     92  HB  ILE A   5      62.809   5.832  -3.003  1.00 27.47           H  
ATOM     93  O   ILE A   5      59.311   4.871  -2.960  1.00 27.47           O  
ATOM     94  CG1 ILE A   5      62.646   7.363  -4.525  1.00 27.47           C  
ATOM     95 HG12 ILE A   5      61.900   7.711  -5.240  1.00 27.47           H  
ATOM     96 HG13 ILE A   5      62.882   8.196  -3.863  1.00 27.47           H  
ATOM     97  CG2 ILE A   5      61.685   5.032  -4.639  1.00 27.47           C  
ATOM     98 HG21 ILE A   5      62.539   4.724  -5.242  1.00 27.47           H  
ATOM     99 HG22 ILE A   5      60.869   5.320  -5.301  1.00 27.47           H  
ATOM    100 HG23 ILE A   5      61.385   4.153  -4.069  1.00 27.47           H  
ATOM    101  CD1 ILE A   5      63.935   7.036  -5.290  1.00 27.47           C  
ATOM    102 HD11 ILE A   5      64.352   7.956  -5.699  1.00 27.47           H  
ATOM    103 HD12 ILE A   5      64.664   6.583  -4.618  1.00 27.47           H  
ATOM    104 HD13 ILE A   5      63.730   6.360  -6.121  1.00 27.47           H  
ATOM    105  N   ALA A   6      59.713   5.636  -0.927  1.00 24.68           N  
ATOM    106  H   ALA A   6      60.129   6.348  -0.344  1.00 24.68           H  
ATOM    107  CA  ALA A   6      59.125   4.462  -0.269  1.00 24.68           C  
ATOM    108  HA  ALA A   6      59.472   3.579  -0.805  1.00 24.68           H  
ATOM    109  C   ALA A   6      57.581   4.333  -0.275  1.00 24.68           C  
ATOM    110  CB  ALA A   6      59.713   4.360   1.143  1.00 24.68           C  
ATOM    111  HB1 ALA A   6      60.803   4.352   1.100  1.00 24.68           H  
ATOM    112  HB2 ALA A   6      59.368   5.196   1.751  1.00 24.68           H  
ATOM    113  HB3 ALA A   6      59.376   3.433   1.607  1.00 24.68           H  
ATOM    114  O   ALA A   6      57.101   3.280   0.123  1.00 24.68           O  
ATOM    115  N   ASN A   7      56.790   5.316  -0.733  1.00 24.83           N  
ATOM    116  H   ASN A   7      57.211   6.149  -1.119  1.00 24.83           H  
ATOM    117  CA  ASN A   7      55.327   5.282  -0.510  1.00 24.83           C  
ATOM    118  HA  ASN A   7      55.083   4.393   0.072  1.00 24.83           H  
ATOM    119  C   ASN A   7      54.437   5.096  -1.752  1.00 24.83           C  
ATOM    120  CB  ASN A   7      54.897   6.465   0.378  1.00 24.83           C  
ATOM    121  HB2 ASN A   7      55.355   7.391   0.028  1.00 24.83           H  
ATOM    122  HB3 ASN A   7      53.816   6.583   0.313  1.00 24.83           H  
ATOM    123  O   ASN A   7      53.222   5.064  -1.602  1.00 24.83           O  
ATOM    124  CG  ASN A   7      55.225   6.256   1.849  1.00 24.83           C  
ATOM    125  ND2 ASN A   7      54.699   7.088   2.713  1.00 24.83           N  
ATOM    126 HD21 ASN A   7      53.980   7.731   2.413  1.00 24.83           H  
ATOM    127 HD22 ASN A   7      54.834   6.841   3.683  1.00 24.83           H  
ATOM    128  OD1 ASN A   7      55.971   5.386   2.257  1.00 24.83           O  
ATOM    129  N   VAL A   8      54.989   4.906  -2.955  1.00 25.86           N  
ATOM    130  H   VAL A   8      55.994   4.920  -3.050  1.00 25.86           H  
ATOM    131  CA  VAL A   8      54.160   4.576  -4.140  1.00 25.86           C  
ATOM    132  HA  VAL A   8      53.195   5.074  -4.040  1.00 25.86           H  
ATOM    133  C   VAL A   8      53.823   3.076  -4.210  1.00 25.86           C  
ATOM    134  CB  VAL A   8      54.792   5.135  -5.434  1.00 25.86           C  
ATOM    135  HB  VAL A   8      55.793   4.718  -5.548  1.00 25.86           H  
ATOM    136  O   VAL A   8      52.877   2.681  -4.875  1.00 25.86           O  
ATOM    137  CG1 VAL A   8      53.986   4.826  -6.700  1.00 25.86           C  
ATOM    138 HG11 VAL A   8      53.995   3.756  -6.906  1.00 25.86           H  
ATOM    139 HG12 VAL A   8      52.953   5.153  -6.582  1.00 25.86           H  
ATOM    140 HG13 VAL A   8      54.423   5.330  -7.563  1.00 25.86           H  
ATOM    141  CG2 VAL A   8      54.905   6.667  -5.339  1.00 25.86           C  
ATOM    142 HG21 VAL A   8      53.917   7.102  -5.191  1.00 25.86           H  
ATOM    143 HG22 VAL A   8      55.328   7.062  -6.262  1.00 25.86           H  
ATOM    144 HG23 VAL A   8      55.557   6.956  -4.514  1.00 25.86           H  
ATOM    145  N   VAL A   9      54.519   2.224  -3.449  1.00 26.20           N  
ATOM    146  H   VAL A   9      55.263   2.590  -2.872  1.00 26.20           H  
ATOM    147  CA  VAL A   9      54.344   0.760  -3.521  1.00 26.20           C  
ATOM    148  HA  VAL A   9      54.200   0.489  -4.566  1.00 26.20           H  
ATOM    149  C   VAL A   9      53.080   0.256  -2.800  1.00 26.20           C  
ATOM    150  CB  VAL A   9      55.639   0.055  -3.051  1.00 26.20           C  
ATOM    151  HB  VAL A   9      55.860   0.371  -2.031  1.00 26.20           H  
ATOM    152  O   VAL A   9      52.643  -0.856  -3.061  1.00 26.20           O  
ATOM    153  CG1 VAL A   9      55.571  -1.476  -3.076  1.00 26.20           C  
ATOM    154 HG11 VAL A   9      55.237  -1.821  -4.055  1.00 26.20           H  
ATOM    155 HG12 VAL A   9      56.548  -1.907  -2.857  1.00 26.20           H  
ATOM    156 HG13 VAL A   9      54.873  -1.835  -2.319  1.00 26.20           H  
ATOM    157  CG2 VAL A   9      56.820   0.460  -3.952  1.00 26.20           C  
ATOM    158 HG21 VAL A   9      57.728  -0.044  -3.621  1.00 26.20           H  
ATOM    159 HG22 VAL A   9      56.612   0.173  -4.983  1.00 26.20           H  
ATOM    160 HG23 VAL A   9      56.994   1.535  -3.908  1.00 26.20           H  
ATOM    161  N   PHE A  10      52.437   1.045  -1.933  1.00 24.37           N  
ATOM    162  H   PHE A  10      52.752   1.995  -1.798  1.00 24.37           H  
ATOM    163  CA  PHE A  10      51.379   0.507  -1.059  1.00 24.37           C  
ATOM    164  HA  PHE A  10      51.506  -0.574  -1.017  1.00 24.37           H  
ATOM    165  C   PHE A  10      49.933   0.679  -1.555  1.00 24.37           C  
ATOM    166  CB  PHE A  10      51.581   1.002   0.382  1.00 24.37           C  
ATOM    167  HB2 PHE A  10      50.748   1.643   0.671  1.00 24.37           H  
ATOM    168  HB3 PHE A  10      52.487   1.604   0.451  1.00 24.37           H  
ATOM    169  O   PHE A  10      49.036   0.087  -0.967  1.00 24.37           O  
ATOM    170  CG  PHE A  10      51.694  -0.147   1.366  1.00 24.37           C  
ATOM    171  CD1 PHE A  10      50.538  -0.697   1.950  1.00 24.37           C  
ATOM    172  HD1 PHE A  10      49.565  -0.294   1.709  1.00 24.37           H  
ATOM    173  CD2 PHE A  10      52.953  -0.715   1.642  1.00 24.37           C  
ATOM    174  HD2 PHE A  10      53.840  -0.318   1.171  1.00 24.37           H  
ATOM    175  CE1 PHE A  10      50.642  -1.796   2.822  1.00 24.37           C  
ATOM    176  HE1 PHE A  10      49.750  -2.225   3.252  1.00 24.37           H  
ATOM    177  CE2 PHE A  10      53.057  -1.816   2.512  1.00 24.37           C  
ATOM    178  HE2 PHE A  10      54.020  -2.261   2.712  1.00 24.37           H  
ATOM    179  CZ  PHE A  10      51.901  -2.354   3.104  1.00 24.37           C  
ATOM    180  HZ  PHE A  10      51.973  -3.211   3.757  1.00 24.37           H  
ATOM    181  N   ALA A  11      49.678   1.446  -2.621  1.00 25.01           N  
ATOM    182  H   ALA A  11      50.441   1.884  -3.117  1.00 25.01           H  
ATOM    183  CA  ALA A  11      48.301   1.736  -3.044  1.00 25.01           C  
ATOM    184  HA  ALA A  11      47.667   1.752  -2.157  1.00 25.01           H  
ATOM    185  C   ALA A  11      47.669   0.676  -3.971  1.00 25.01           C  
ATOM    186  CB  ALA A  11      48.248   3.148  -3.634  1.00 25.01           C  
ATOM    187  HB1 ALA A  11      47.216   3.397  -3.881  1.00 25.01           H  
ATOM    188  HB2 ALA A  11      48.847   3.195  -4.544  1.00 25.01           H  
ATOM    189  HB3 ALA A  11      48.622   3.872  -2.910  1.00 25.01           H  
ATOM    190  O   ALA A  11      46.459   0.692  -4.143  1.00 25.01           O  
ATOM    191  N   LEU A  12      48.442  -0.264  -4.529  1.00 25.14           N  
ATOM    192  H   LEU A  12      49.439  -0.223  -4.372  1.00 25.14           H  
ATOM    193  CA  LEU A  12      47.921  -1.287  -5.457  1.00 25.14           C  
ATOM    194  HA  LEU A  12      46.833  -1.234  -5.465  1.00 25.14           H  
ATOM    195  C   LEU A  12      48.179  -2.739  -5.028  1.00 25.14           C  
ATOM    196  CB  LEU A  12      48.420  -0.986  -6.886  1.00 25.14           C  
ATOM    197  HB2 LEU A  12      48.714  -1.918  -7.368  1.00 25.14           H  
ATOM    198  HB3 LEU A  12      49.324  -0.377  -6.842  1.00 25.14           H  
ATOM    199  O   LEU A  12      47.823  -3.669  -5.743  1.00 25.14           O  
ATOM    200  CG  LEU A  12      47.345  -0.294  -7.756  1.00 25.14           C  
ATOM    201  HG  LEU A  12      46.429  -0.133  -7.188  1.00 25.14           H  
ATOM    202  CD1 LEU A  12      47.836   1.072  -8.235  1.00 25.14           C  
ATOM    203 HD11 LEU A  12      47.075   1.524  -8.871  1.00 25.14           H  
ATOM    204 HD12 LEU A  12      48.761   0.960  -8.801  1.00 25.14           H  
ATOM    205 HD13 LEU A  12      48.003   1.720  -7.375  1.00 25.14           H  
ATOM    206  CD2 LEU A  12      47.004  -1.155  -8.971  1.00 25.14           C  
ATOM    207 HD21 LEU A  12      46.630  -2.124  -8.641  1.00 25.14           H  
ATOM    208 HD22 LEU A  12      47.881  -1.298  -9.602  1.00 25.14           H  
ATOM    209 HD23 LEU A  12      46.217  -0.675  -9.553  1.00 25.14           H  
ATOM    210  N   LEU A  13      48.736  -2.963  -3.837  1.00 23.90           N  
ATOM    211  H   LEU A  13      48.938  -2.171  -3.244  1.00 23.90           H  
ATOM    212  CA  LEU A  13      49.033  -4.313  -3.340  1.00 23.90           C  
ATOM    213  HA  LEU A  13      49.345  -4.907  -4.199  1.00 23.90           H  
ATOM    214  C   LEU A  13      47.807  -5.074  -2.791  1.00 23.90           C  
ATOM    215  CB  LEU A  13      50.229  -4.240  -2.361  1.00 23.90           C  
ATOM    216  HB2 LEU A  13      50.452  -3.195  -2.145  1.00 23.90           H  
ATOM    217  HB3 LEU A  13      49.974  -4.709  -1.411  1.00 23.90           H  
ATOM    218  O   LEU A  13      47.982  -6.137  -2.208  1.00 23.90           O  
ATOM    219  CG  LEU A  13      51.494  -4.907  -2.934  1.00 23.90           C  
ATOM    220  HG  LEU A  13      51.595  -4.652  -3.989  1.00 23.90           H  
ATOM    221  CD1 LEU A  13      52.742  -4.398  -2.212  1.00 23.90           C  
ATOM    222 HD11 LEU A  13      52.673  -4.627  -1.149  1.00 23.90           H  
ATOM    223 HD12 LEU A  13      52.822  -3.320  -2.347  1.00 23.90           H  
ATOM    224 HD13 LEU A  13      53.627  -4.873  -2.635  1.00 23.90           H  
ATOM    225  CD2 LEU A  13      51.453  -6.430  -2.786  1.00 23.90           C  
ATOM    226 HD21 LEU A  13      51.381  -6.706  -1.735  1.00 23.90           H  
ATOM    227 HD22 LEU A  13      50.580  -6.824  -3.306  1.00 23.90           H  
ATOM    228 HD23 LEU A  13      52.347  -6.873  -3.225  1.00 23.90           H  
ATOM    229  N   ILE A  14      46.579  -4.565  -2.963  1.00 25.54           N  
ATOM    230  H   ILE A  14      46.482  -3.717  -3.503  1.00 25.54           H  
ATOM    231  CA  ILE A  14      45.362  -5.191  -2.404  1.00 25.54           C  
ATOM    232  HA  ILE A  14      45.674  -5.993  -1.736  1.00 25.54           H  
ATOM    233  C   ILE A  14      44.508  -5.942  -3.449  1.00 25.54           C  
ATOM    234  CB  ILE A  14      44.601  -4.190  -1.487  1.00 25.54           C  
ATOM    235  HB  ILE A  14      44.401  -3.280  -2.054  1.00 25.54           H  
ATOM    236  O   ILE A  14      43.677  -6.746  -3.050  1.00 25.54           O  
ATOM    237  CG1 ILE A  14      45.518  -3.840  -0.283  1.00 25.54           C  
ATOM    238 HG12 ILE A  14      46.421  -3.359  -0.657  1.00 25.54           H  
ATOM    239 HG13 ILE A  14      45.816  -4.761   0.219  1.00 25.54           H  
ATOM    240  CG2 ILE A  14      43.253  -4.733  -0.976  1.00 25.54           C  
ATOM    241 HG21 ILE A  14      42.572  -4.898  -1.812  1.00 25.54           H  
ATOM    242 HG22 ILE A  14      42.758  -4.013  -0.324  1.00 25.54           H  
ATOM    243 HG23 ILE A  14      43.397  -5.674  -0.445  1.00 25.54           H  
ATOM    244  CD1 ILE A  14      44.917  -2.899   0.770  1.00 25.54           C  
ATOM    245 HD11 ILE A  14      44.139  -3.407   1.340  1.00 25.54           H  
ATOM    246 HD12 ILE A  14      45.701  -2.590   1.462  1.00 25.54           H  
ATOM    247 HD13 ILE A  14      44.504  -2.015   0.285  1.00 25.54           H  
ATOM    248  N   VAL A  15      44.753  -5.828  -4.761  1.00 26.97           N  
ATOM    249  H   VAL A  15      45.463  -5.186  -5.083  1.00 26.97           H  
ATOM    250  CA  VAL A  15      43.899  -6.510  -5.774  1.00 26.97           C  
ATOM    251  HA  VAL A  15      42.957  -6.767  -5.289  1.00 26.97           H  
ATOM    252  C   VAL A  15      44.447  -7.872  -6.242  1.00 26.97           C  
ATOM    253  CB  VAL A  15      43.480  -5.558  -6.921  1.00 26.97           C  
ATOM    254  HB  VAL A  15      44.349  -5.342  -7.543  1.00 26.97           H  
ATOM    255  O   VAL A  15      43.896  -8.522  -7.122  1.00 26.97           O  
ATOM    256  CG1 VAL A  15      42.352  -6.118  -7.801  1.00 26.97           C  
ATOM    257 HG11 VAL A  15      41.974  -5.346  -8.472  1.00 26.97           H  
ATOM    258 HG12 VAL A  15      42.709  -6.925  -8.440  1.00 26.97           H  
ATOM    259 HG13 VAL A  15      41.526  -6.478  -7.188  1.00 26.97           H  
ATOM    260  CG2 VAL A  15      42.948  -4.234  -6.345  1.00 26.97           C  
ATOM    261 HG21 VAL A  15      42.596  -3.598  -7.157  1.00 26.97           H  
ATOM    262 HG22 VAL A  15      42.113  -4.430  -5.672  1.00 26.97           H  
ATOM    263 HG23 VAL A  15      43.733  -3.691  -5.818  1.00 26.97           H  
ATOM    264  N   THR A  16      45.504  -8.409  -5.627  1.00 24.55           N  
ATOM    265  H   THR A  16      45.941  -7.909  -4.867  1.00 24.55           H  
ATOM    266  CA  THR A  16      45.978  -9.769  -5.950  1.00 24.55           C  
ATOM    267  HA  THR A  16      45.778  -9.963  -7.004  1.00 24.55           H  
ATOM    268  C   THR A  16      45.195 -10.838  -5.184  1.00 24.55           C  
ATOM    269  CB  THR A  16      47.491  -9.928  -5.767  1.00 24.55           C  
ATOM    270  HB  THR A  16      47.768 -10.957  -5.993  1.00 24.55           H  
ATOM    271  O   THR A  16      45.774 -11.634  -4.445  1.00 24.55           O  
ATOM    272  CG2 THR A  16      48.300  -9.005  -6.675  1.00 24.55           C  
ATOM    273 HG21 THR A  16      48.067  -9.203  -7.721  1.00 24.55           H  
ATOM    274 HG22 THR A  16      49.361  -9.184  -6.501  1.00 24.55           H  
ATOM    275 HG23 THR A  16      48.074  -7.964  -6.445  1.00 24.55           H  
ATOM    276  OG1 THR A  16      47.852  -9.640  -4.439  1.00 24.55           O  
ATOM    277  HG1 THR A  16      47.341 -10.242  -3.893  1.00 24.55           H  
ATOM    278  N   SER A  17      43.878 -10.877  -5.354  1.00 28.40           N  
ATOM    279  H   SER A  17      43.444 -10.151  -5.907  1.00 28.40           H  
ATOM    280  CA  SER A  17      43.075 -12.066  -5.082  1.00 28.40           C  
ATOM    281  HA  SER A  17      43.697 -12.850  -4.650  1.00 28.40           H  
ATOM    282  C   SER A  17      42.550 -12.570  -6.420  1.00 28.40           C  
ATOM    283  CB  SER A  17      41.955 -11.783  -4.073  1.00 28.40           C  
ATOM    284  HB2 SER A  17      41.295 -12.648  -4.008  1.00 28.40           H  
ATOM    285  HB3 SER A  17      42.399 -11.610  -3.093  1.00 28.40           H  
ATOM    286  O   SER A  17      41.577 -12.043  -6.938  1.00 28.40           O  
ATOM    287  OG  SER A  17      41.202 -10.646  -4.430  1.00 28.40           O  
ATOM    288  HG  SER A  17      40.865 -10.764  -5.321  1.00 28.40           H  
ATOM    289  N   GLY A  18      43.219 -13.575  -6.993  1.00 28.36           N  
ATOM    290  H   GLY A  18      44.043 -13.929  -6.528  1.00 28.36           H  
ATOM    291  CA  GLY A  18      42.613 -14.387  -8.050  1.00 28.36           C  
ATOM    292  HA2 GLY A  18      42.722 -15.436  -7.774  1.00 28.36           H  
ATOM    293  HA3 GLY A  18      41.542 -14.186  -8.098  1.00 28.36           H  
ATOM    294  C   GLY A  18      43.149 -14.247  -9.473  1.00 28.36           C  
ATOM    295  O   GLY A  18      42.482 -14.737 -10.375  1.00 28.36           O  
ATOM    296  N   VAL A  19      44.344 -13.685  -9.716  1.00 26.91           N  
ATOM    297  H   VAL A  19      44.847 -13.228  -8.970  1.00 26.91           H  
ATOM    298  CA  VAL A  19      44.996 -13.896 -11.026  1.00 26.91           C  
ATOM    299  HA  VAL A  19      44.263 -13.687 -11.806  1.00 26.91           H  
ATOM    300  C   VAL A  19      45.374 -15.374 -11.123  1.00 26.91           C  
ATOM    301  CB  VAL A  19      46.201 -12.974 -11.295  1.00 26.91           C  
ATOM    302  HB  VAL A  19      46.997 -13.192 -10.583  1.00 26.91           H  
ATOM    303  O   VAL A  19      46.426 -15.807 -10.652  1.00 26.91           O  
ATOM    304  CG1 VAL A  19      46.735 -13.173 -12.724  1.00 26.91           C  
ATOM    305 HG11 VAL A  19      45.952 -12.953 -13.450  1.00 26.91           H  
ATOM    306 HG12 VAL A  19      47.072 -14.200 -12.865  1.00 26.91           H  
ATOM    307 HG13 VAL A  19      47.582 -12.508 -12.892  1.00 26.91           H  
ATOM    308  CG2 VAL A  19      45.819 -11.497 -11.152  1.00 26.91           C  
ATOM    309 HG21 VAL A  19      45.007 -11.253 -11.836  1.00 26.91           H  
ATOM    310 HG22 VAL A  19      46.676 -10.862 -11.375  1.00 26.91           H  
ATOM    311 HG23 VAL A  19      45.490 -11.286 -10.134  1.00 26.91           H  
ATOM    312  N   THR A  20      44.474 -16.171 -11.688  1.00 25.90           N  
ATOM    313  H   THR A  20      43.580 -15.777 -11.943  1.00 25.90           H  
ATOM    314  CA  THR A  20      44.742 -17.543 -12.094  1.00 25.90           C  
ATOM    315  HA  THR A  20      45.001 -18.139 -11.219  1.00 25.90           H  
ATOM    316  C   THR A  20      45.924 -17.508 -13.053  1.00 25.90           C  
ATOM    317  CB  THR A  20      43.509 -18.159 -12.774  1.00 25.90           C  
ATOM    318  HB  THR A  20      43.788 -19.107 -13.233  1.00 25.90           H  
ATOM    319  O   THR A  20      45.865 -16.853 -14.093  1.00 25.90           O  
ATOM    320  CG2 THR A  20      42.383 -18.409 -11.770  1.00 25.90           C  
ATOM    321 HG21 THR A  20      42.724 -19.082 -10.983  1.00 25.90           H  
ATOM    322 HG22 THR A  20      42.056 -17.468 -11.327  1.00 25.90           H  
ATOM    323 HG23 THR A  20      41.536 -18.862 -12.285  1.00 25.90           H  
ATOM    324  OG1 THR A  20      42.999 -17.294 -13.760  1.00 25.90           O  
ATOM    325  HG1 THR A  20      43.710 -17.049 -14.357  1.00 25.90           H  
ATOM    326  N   ALA A  21      47.022 -18.174 -12.694  1.00 24.88           N  
ATOM    327  H   ALA A  21      47.046 -18.629 -11.793  1.00 24.88           H  
ATOM    328  CA  ALA A  21      48.152 -18.347 -13.593  1.00 24.88           C  
ATOM    329  HA  ALA A  21      48.543 -17.368 -13.869  1.00 24.88           H  
ATOM    330  C   ALA A  21      47.657 -19.061 -14.861  1.00 24.88           C  
ATOM    331  CB  ALA A  21      49.250 -19.131 -12.861  1.00 24.88           C  
ATOM    332  HB1 ALA A  21      49.576 -18.575 -11.981  1.00 24.88           H  
ATOM    333  HB2 ALA A  21      48.875 -20.108 -12.556  1.00 24.88           H  
ATOM    334  HB3 ALA A  21      50.101 -19.270 -13.527  1.00 24.88           H  
ATOM    335  O   ALA A  21      47.322 -20.246 -14.822  1.00 24.88           O  
ATOM    336  N   PHE A  22      47.566 -18.336 -15.976  1.00 28.47           N  
ATOM    337  H   PHE A  22      47.730 -17.340 -15.935  1.00 28.47           H  
ATOM    338  CA  PHE A  22      47.200 -18.933 -17.253  1.00 28.47           C  
ATOM    339  HA  PHE A  22      46.310 -19.545 -17.102  1.00 28.47           H  
ATOM    340  C   PHE A  22      48.327 -19.851 -17.727  1.00 28.47           C  
ATOM    341  CB  PHE A  22      46.847 -17.859 -18.292  1.00 28.47           C  
ATOM    342  HB2 PHE A  22      47.466 -16.975 -18.142  1.00 28.47           H  
ATOM    343  HB3 PHE A  22      47.078 -18.245 -19.286  1.00 28.47           H  
ATOM    344  O   PHE A  22      49.468 -19.431 -17.910  1.00 28.47           O  
ATOM    345  CG  PHE A  22      45.380 -17.477 -18.281  1.00 28.47           C  
ATOM    346  CD1 PHE A  22      44.456 -18.234 -19.030  1.00 28.47           C  
ATOM    347  HD1 PHE A  22      44.790 -19.075 -19.619  1.00 28.47           H  
ATOM    348  CD2 PHE A  22      44.930 -16.379 -17.524  1.00 28.47           C  
ATOM    349  HD2 PHE A  22      45.626 -15.793 -16.942  1.00 28.47           H  
ATOM    350  CE1 PHE A  22      43.093 -17.889 -19.028  1.00 28.47           C  
ATOM    351  HE1 PHE A  22      42.383 -18.458 -19.611  1.00 28.47           H  
ATOM    352  CE2 PHE A  22      43.566 -16.033 -17.527  1.00 28.47           C  
ATOM    353  HE2 PHE A  22      43.219 -15.180 -16.962  1.00 28.47           H  
ATOM    354  CZ  PHE A  22      42.649 -16.786 -18.279  1.00 28.47           C  
ATOM    355  HZ  PHE A  22      41.605 -16.508 -18.288  1.00 28.47           H  
ATOM    356  N   SER A  23      47.979 -21.112 -17.977  1.00 26.37           N  
ATOM    357  H   SER A  23      47.020 -21.374 -17.801  1.00 26.37           H  
ATOM    358  CA  SER A  23      48.791 -22.054 -18.749  1.00 26.37           C  
ATOM    359  HA  SER A  23      49.844 -21.861 -18.544  1.00 26.37           H  
ATOM    360  C   SER A  23      48.576 -21.789 -20.244  1.00 26.37           C  
ATOM    361  CB  SER A  23      48.508 -23.502 -18.325  1.00 26.37           C  
ATOM    362  HB2 SER A  23      48.956 -24.181 -19.050  1.00 26.37           H  
ATOM    363  HB3 SER A  23      48.973 -23.681 -17.355  1.00 26.37           H  
ATOM    364  O   SER A  23      47.998 -22.586 -20.973  1.00 26.37           O  
ATOM    365  OG  SER A  23      47.123 -23.778 -18.217  1.00 26.37           O  
ATOM    366  HG  SER A  23      46.811 -23.502 -17.352  1.00 26.37           H  
ATOM    367  N   GLY A  24      48.999 -20.610 -20.698  1.00 24.98           N  
ATOM    368  H   GLY A  24      49.447 -19.985 -20.043  1.00 24.98           H  
ATOM    369  CA  GLY A  24      48.991 -20.226 -22.106  1.00 24.98           C  
ATOM    370  HA2 GLY A  24      48.845 -19.149 -22.185  1.00 24.98           H  
ATOM    371  HA3 GLY A  24      48.172 -20.718 -22.630  1.00 24.98           H  
ATOM    372  C   GLY A  24      50.322 -20.571 -22.768  1.00 24.98           C  
ATOM    373  O   GLY A  24      51.360 -20.071 -22.354  1.00 24.98           O  
ATOM    374  N   ASN A  25      50.259 -21.457 -23.763  1.00 24.34           N  
ATOM    375  H   ASN A  25      49.354 -21.889 -23.883  1.00 24.34           H  
ATOM    376  CA  ASN A  25      51.236 -21.798 -24.803  1.00 24.34           C  
ATOM    377  HA  ASN A  25      51.315 -22.885 -24.805  1.00 24.34           H  
ATOM    378  C   ASN A  25      52.670 -21.259 -24.654  1.00 24.34           C  
ATOM    379  CB  ASN A  25      50.625 -21.384 -26.153  1.00 24.34           C  
ATOM    380  HB2 ASN A  25      51.345 -21.555 -26.953  1.00 24.34           H  
ATOM    381  HB3 ASN A  25      50.387 -20.320 -26.131  1.00 24.34           H  
ATOM    382  O   ASN A  25      52.928 -20.065 -24.771  1.00 24.34           O  
ATOM    383  CG  ASN A  25      49.371 -22.178 -26.476  1.00 24.34           C  
ATOM    384  ND2 ASN A  25      48.549 -21.705 -27.379  1.00 24.34           N  
ATOM    385 HD21 ASN A  25      47.697 -22.230 -27.522  1.00 24.34           H  
ATOM    386 HD22 ASN A  25      48.706 -20.800 -27.799  1.00 24.34           H  
ATOM    387  OD1 ASN A  25      49.117 -23.234 -25.924  1.00 24.34           O  
ATOM    388  N   ALA A  26      53.615 -22.196 -24.538  1.00 25.00           N  
ATOM    389  H   ALA A  26      53.302 -23.152 -24.448  1.00 25.00           H  
ATOM    390  CA  ALA A  26      55.057 -21.986 -24.590  1.00 25.00           C  
ATOM    391  HA  ALA A  26      55.347 -21.372 -23.738  1.00 25.00           H  
ATOM    392  C   ALA A  26      55.502 -21.255 -25.877  1.00 25.00           C  
ATOM    393  CB  ALA A  26      55.718 -23.367 -24.451  1.00 25.00           C  
ATOM    394  HB1 ALA A  26      55.425 -23.825 -23.506  1.00 25.00           H  
ATOM    395  HB2 ALA A  26      56.802 -23.254 -24.466  1.00 25.00           H  
ATOM    396  HB3 ALA A  26      55.417 -24.014 -25.275  1.00 25.00           H  
ATOM    397  O   ALA A  26      55.923 -21.872 -26.854  1.00 25.00           O  
ATOM    398  N   ALA A  27      55.432 -19.929 -25.866  1.00 30.27           N  
ATOM    399  H   ALA A  27      54.912 -19.497 -25.115  1.00 30.27           H  
ATOM    400  CA  ALA A  27      55.998 -19.045 -26.867  1.00 30.27           C  
ATOM    401  HA  ALA A  27      56.495 -19.626 -27.644  1.00 30.27           H  
ATOM    402  C   ALA A  27      57.037 -18.167 -26.166  1.00 30.27           C  
ATOM    403  CB  ALA A  27      54.870 -18.244 -27.530  1.00 30.27           C  
ATOM    404  HB1 ALA A  27      55.286 -17.558 -28.267  1.00 30.27           H  
ATOM    405  HB2 ALA A  27      54.331 -17.669 -26.776  1.00 30.27           H  
ATOM    406  HB3 ALA A  27      54.173 -18.923 -28.021  1.00 30.27           H  
ATOM    407  O   ALA A  27      56.676 -17.281 -25.409  1.00 30.27           O  
ATOM    408  N   ALA A  28      58.318 -18.465 -26.412  1.00 36.56           N  
ATOM    409  H   ALA A  28      58.474 -19.256 -27.020  1.00 36.56           H  
ATOM    410  CA  ALA A  28      59.505 -17.710 -25.995  1.00 36.56           C  
ATOM    411  HA  ALA A  28      60.364 -18.351 -26.189  1.00 36.56           H  
ATOM    412  C   ALA A  28      59.571 -17.327 -24.499  1.00 36.56           C  
ATOM    413  CB  ALA A  28      59.659 -16.501 -26.926  1.00 36.56           C  
ATOM    414  HB1 ALA A  28      58.816 -15.823 -26.790  1.00 36.56           H  
ATOM    415  HB2 ALA A  28      59.695 -16.827 -27.966  1.00 36.56           H  
ATOM    416  HB3 ALA A  28      60.578 -15.967 -26.685  1.00 36.56           H  
ATOM    417  O   ALA A  28      58.891 -16.426 -24.039  1.00 36.56           O  
ATOM    418  N   VAL A  29      60.471 -17.992 -23.768  1.00 39.14           N  
ATOM    419  H   VAL A  29      60.978 -18.719 -24.250  1.00 39.14           H  
ATOM    420  CA  VAL A  29      60.814 -17.823 -22.340  1.00 39.14           C  
ATOM    421  HA  VAL A  29      59.992 -18.217 -21.743  1.00 39.14           H  
ATOM    422  C   VAL A  29      61.022 -16.353 -21.922  1.00 39.14           C  
ATOM    423  CB  VAL A  29      62.086 -18.656 -22.028  1.00 39.14           C  
ATOM    424  HB  VAL A  29      62.947 -18.200 -22.518  1.00 39.14           H  
ATOM    425  O   VAL A  29      62.147 -15.891 -21.755  1.00 39.14           O  
ATOM    426  CG1 VAL A  29      62.376 -18.754 -20.523  1.00 39.14           C  
ATOM    427 HG11 VAL A  29      63.280 -19.338 -20.352  1.00 39.14           H  
ATOM    428 HG12 VAL A  29      61.539 -19.227 -20.010  1.00 39.14           H  
ATOM    429 HG13 VAL A  29      62.533 -17.764 -20.095  1.00 39.14           H  
ATOM    430  CG2 VAL A  29      61.985 -20.097 -22.557  1.00 39.14           C  
ATOM    431 HG21 VAL A  29      62.846 -20.675 -22.221  1.00 39.14           H  
ATOM    432 HG22 VAL A  29      61.983 -20.114 -23.647  1.00 39.14           H  
ATOM    433 HG23 VAL A  29      61.076 -20.565 -22.180  1.00 39.14           H  
ATOM    434  N   HIS A  30      59.936 -15.618 -21.725  1.00 52.08           N  
ATOM    435  H   HIS A  30      59.054 -15.977 -22.063  1.00 52.08           H  
ATOM    436  CA  HIS A  30      59.904 -14.350 -21.018  1.00 52.08           C  
ATOM    437  HA  HIS A  30      60.894 -14.130 -20.620  1.00 52.08           H  
ATOM    438  C   HIS A  30      58.984 -14.546 -19.818  1.00 52.08           C  
ATOM    439  CB  HIS A  30      59.523 -13.194 -21.959  1.00 52.08           C  
ATOM    440  HB2 HIS A  30      58.828 -12.529 -21.448  1.00 52.08           H  
ATOM    441  HB3 HIS A  30      59.024 -13.574 -22.850  1.00 52.08           H  
ATOM    442  O   HIS A  30      57.764 -14.471 -19.911  1.00 52.08           O  
ATOM    443  CG  HIS A  30      60.737 -12.384 -22.345  1.00 52.08           C  
ATOM    444  CD2 HIS A  30      61.446 -12.429 -23.514  1.00 52.08           C  
ATOM    445  HD2 HIS A  30      61.219 -13.058 -24.362  1.00 52.08           H  
ATOM    446  ND1 HIS A  30      61.378 -11.491 -21.525  1.00 52.08           N  
ATOM    447  HD1 HIS A  30      61.023 -11.173 -20.635  1.00 52.08           H  
ATOM    448  CE1 HIS A  30      62.449 -11.007 -22.172  1.00 52.08           C  
ATOM    449  HE1 HIS A  30      63.131 -10.270 -21.774  1.00 52.08           H  
ATOM    450  NE2 HIS A  30      62.525 -11.539 -23.403  1.00 52.08           N  
ATOM    451  N   ASP A  31      59.605 -14.882 -18.689  1.00 60.81           N  
ATOM    452  H   ASP A  31      60.611 -14.968 -18.712  1.00 60.81           H  
ATOM    453  CA  ASP A  31      58.957 -15.133 -17.403  1.00 60.81           C  
ATOM    454  HA  ASP A  31      58.047 -15.707 -17.576  1.00 60.81           H  
ATOM    455  C   ASP A  31      58.560 -13.783 -16.774  1.00 60.81           C  
ATOM    456  CB  ASP A  31      59.924 -15.989 -16.558  1.00 60.81           C  
ATOM    457  HB2 ASP A  31      60.403 -16.713 -17.217  1.00 60.81           H  
ATOM    458  HB3 ASP A  31      60.715 -15.360 -16.152  1.00 60.81           H  
ATOM    459  O   ASP A  31      59.217 -13.265 -15.868  1.00 60.81           O  
ATOM    460  CG  ASP A  31      59.270 -16.796 -15.432  1.00 60.81           C  
ATOM    461  OD1 ASP A  31      58.032 -16.955 -15.452  1.00 60.81           O  
ATOM    462  OD2 ASP A  31      60.049 -17.301 -14.590  1.00 60.81           O  
ATOM    463  N   CYS A  32      57.556 -13.132 -17.367  1.00 61.61           N  
ATOM    464  H   CYS A  32      57.121 -13.573 -18.164  1.00 61.61           H  
ATOM    465  CA  CYS A  32      56.979 -11.886 -16.877  1.00 61.61           C  
ATOM    466  HA  CYS A  32      57.617 -11.456 -16.104  1.00 61.61           H  
ATOM    467  C   CYS A  32      55.612 -12.185 -16.260  1.00 61.61           C  
ATOM    468  CB  CYS A  32      56.882 -10.866 -18.016  1.00 61.61           C  
ATOM    469  HB2 CYS A  32      57.871 -10.707 -18.444  1.00 61.61           H  
ATOM    470  HB3 CYS A  32      56.246 -11.293 -18.792  1.00 61.61           H  
ATOM    471  O   CYS A  32      54.635 -12.414 -16.971  1.00 61.61           O  
ATOM    472  SG  CYS A  32      56.175  -9.272 -17.511  1.00 61.61           S  
ATOM    473  N   SER A  33      55.539 -12.178 -14.928  1.00 70.96           N  
ATOM    474  H   SER A  33      56.375 -11.989 -14.393  1.00 70.96           H  
ATOM    475  CA  SER A  33      54.259 -12.274 -14.223  1.00 70.96           C  
ATOM    476  HA  SER A  33      53.711 -13.124 -14.630  1.00 70.96           H  
ATOM    477  C   SER A  33      53.408 -11.014 -14.446  1.00 70.96           C  
ATOM    478  CB  SER A  33      54.496 -12.537 -12.730  1.00 70.96           C  
ATOM    479  HB2 SER A  33      55.167 -13.388 -12.610  1.00 70.96           H  
ATOM    480  HB3 SER A  33      53.541 -12.786 -12.267  1.00 70.96           H  
ATOM    481  O   SER A  33      53.945  -9.936 -14.708  1.00 70.96           O  
ATOM    482  OG  SER A  33      55.036 -11.407 -12.068  1.00 70.96           O  
ATOM    483  HG  SER A  33      55.995 -11.431 -12.115  1.00 70.96           H  
ATOM    484  N   SER A  34      52.082 -11.106 -14.284  1.00 60.90           N  
ATOM    485  H   SER A  34      51.646 -12.013 -14.202  1.00 60.90           H  
ATOM    486  CA  SER A  34      51.187  -9.936 -14.374  1.00 60.90           C  
ATOM    487  HA  SER A  34      51.241  -9.532 -15.384  1.00 60.90           H  
ATOM    488  C   SER A  34      51.597  -8.827 -13.395  1.00 60.90           C  
ATOM    489  CB  SER A  34      49.733 -10.342 -14.095  1.00 60.90           C  
ATOM    490  HB2 SER A  34      49.603 -10.534 -13.029  1.00 60.90           H  
ATOM    491  HB3 SER A  34      49.071  -9.528 -14.389  1.00 60.90           H  
ATOM    492  O   SER A  34      51.579  -7.645 -13.737  1.00 60.90           O  
ATOM    493  OG  SER A  34      49.400 -11.516 -14.813  1.00 60.90           O  
ATOM    494  HG  SER A  34      48.448 -11.637 -14.793  1.00 60.90           H  
ATOM    495  N   THR A  35      52.052  -9.207 -12.196  1.00 58.10           N  
ATOM    496  H   THR A  35      52.017 -10.187 -11.953  1.00 58.10           H  
ATOM    497  CA  THR A  35      52.597  -8.282 -11.194  1.00 58.10           C  
ATOM    498  HA  THR A  35      51.859  -7.505 -10.997  1.00 58.10           H  
ATOM    499  C   THR A  35      53.875  -7.610 -11.691  1.00 58.10           C  
ATOM    500  CB  THR A  35      52.898  -9.020  -9.881  1.00 58.10           C  
ATOM    501  HB  THR A  35      53.772  -9.657 -10.012  1.00 58.10           H  
ATOM    502  O   THR A  35      54.019  -6.394 -11.568  1.00 58.10           O  
ATOM    503  CG2 THR A  35      53.143  -8.058  -8.719  1.00 58.10           C  
ATOM    504 HG21 THR A  35      54.014  -7.437  -8.927  1.00 58.10           H  
ATOM    505 HG22 THR A  35      53.328  -8.624  -7.805  1.00 58.10           H  
ATOM    506 HG23 THR A  35      52.271  -7.419  -8.578  1.00 58.10           H  
ATOM    507  OG1 THR A  35      51.804  -9.833  -9.521  1.00 58.10           O  
ATOM    508  HG1 THR A  35      52.008 -10.252  -8.681  1.00 58.10           H  
ATOM    509  N   ASP A  36      54.793  -8.371 -12.292  1.00 59.05           N  
ATOM    510  H   ASP A  36      54.619  -9.359 -12.410  1.00 59.05           H  
ATOM    511  CA  ASP A  36      56.037  -7.820 -12.830  1.00 59.05           C  
ATOM    512  HA  ASP A  36      56.508  -7.243 -12.034  1.00 59.05           H  
ATOM    513  C   ASP A  36      55.792  -6.862 -13.998  1.00 59.05           C  
ATOM    514  CB  ASP A  36      56.994  -8.937 -13.272  1.00 59.05           C  
ATOM    515  HB2 ASP A  36      56.468  -9.639 -13.919  1.00 59.05           H  
ATOM    516  HB3 ASP A  36      57.803  -8.497 -13.856  1.00 59.05           H  
ATOM    517  O   ASP A  36      56.479  -5.840 -14.097  1.00 59.05           O  
ATOM    518  CG  ASP A  36      57.629  -9.672 -12.097  1.00 59.05           C  
ATOM    519  OD1 ASP A  36      58.048  -8.986 -11.136  1.00 59.05           O  
ATOM    520  OD2 ASP A  36      57.719 -10.917 -12.188  1.00 59.05           O  
ATOM    521  N   ALA A  37      54.798  -7.163 -14.839  1.00 60.50           N  
ATOM    522  H   ALA A  37      54.329  -8.048 -14.713  1.00 60.50           H  
ATOM    523  CA  ALA A  37      54.354  -6.310 -15.932  1.00 60.50           C  
ATOM    524  HA  ALA A  37      55.210  -6.080 -16.567  1.00 60.50           H  
ATOM    525  C   ALA A  37      53.775  -4.984 -15.418  1.00 60.50           C  
ATOM    526  CB  ALA A  37      53.323  -7.077 -16.764  1.00 60.50           C  
ATOM    527  HB1 ALA A  37      53.732  -8.026 -17.110  1.00 60.50           H  
ATOM    528  HB2 ALA A  37      52.435  -7.283 -16.166  1.00 60.50           H  
ATOM    529  HB3 ALA A  37      53.035  -6.472 -17.624  1.00 60.50           H  
ATOM    530  O   ALA A  37      54.203  -3.918 -15.860  1.00 60.50           O  
ATOM    531  N   LEU A  38      52.868  -5.021 -14.435  1.00 57.55           N  
ATOM    532  H   LEU A  38      52.530  -5.920 -14.123  1.00 57.55           H  
ATOM    533  CA  LEU A  38      52.311  -3.807 -13.826  1.00 57.55           C  
ATOM    534  HA  LEU A  38      51.855  -3.197 -14.605  1.00 57.55           H  
ATOM    535  C   LEU A  38      53.410  -2.950 -13.188  1.00 57.55           C  
ATOM    536  CB  LEU A  38      51.242  -4.188 -12.788  1.00 57.55           C  
ATOM    537  HB2 LEU A  38      51.033  -3.324 -12.157  1.00 57.55           H  
ATOM    538  HB3 LEU A  38      51.644  -4.974 -12.149  1.00 57.55           H  
ATOM    539  O   LEU A  38      53.470  -1.745 -13.429  1.00 57.55           O  
ATOM    540  CG  LEU A  38      49.914  -4.665 -13.404  1.00 57.55           C  
ATOM    541  HG  LEU A  38      50.115  -5.413 -14.171  1.00 57.55           H  
ATOM    542  CD1 LEU A  38      49.053  -5.307 -12.318  1.00 57.55           C  
ATOM    543 HD11 LEU A  38      48.801  -4.577 -11.549  1.00 57.55           H  
ATOM    544 HD12 LEU A  38      49.585  -6.147 -11.872  1.00 57.55           H  
ATOM    545 HD13 LEU A  38      48.133  -5.684 -12.765  1.00 57.55           H  
ATOM    546  CD2 LEU A  38      49.126  -3.512 -14.032  1.00 57.55           C  
ATOM    547 HD21 LEU A  38      48.917  -2.741 -13.290  1.00 57.55           H  
ATOM    548 HD22 LEU A  38      48.180  -3.891 -14.418  1.00 57.55           H  
ATOM    549 HD23 LEU A  38      49.677  -3.080 -14.868  1.00 57.55           H  
ATOM    550  N   VAL A  39      54.335  -3.561 -12.439  1.00 56.07           N  
ATOM    551  H   VAL A  39      54.231  -4.552 -12.273  1.00 56.07           H  
ATOM    552  CA  VAL A  39      55.490  -2.856 -11.856  1.00 56.07           C  
ATOM    553  HA  VAL A  39      55.118  -2.040 -11.236  1.00 56.07           H  
ATOM    554  C   VAL A  39      56.363  -2.222 -12.945  1.00 56.07           C  
ATOM    555  CB  VAL A  39      56.309  -3.806 -10.960  1.00 56.07           C  
ATOM    556  HB  VAL A  39      56.532  -4.719 -11.513  1.00 56.07           H  
ATOM    557  O   VAL A  39      56.815  -1.085 -12.780  1.00 56.07           O  
ATOM    558  CG1 VAL A  39      57.634  -3.184 -10.497  1.00 56.07           C  
ATOM    559 HG11 VAL A  39      57.452  -2.223 -10.017  1.00 56.07           H  
ATOM    560 HG12 VAL A  39      58.291  -3.050 -11.356  1.00 56.07           H  
ATOM    561 HG13 VAL A  39      58.128  -3.858  -9.797  1.00 56.07           H  
ATOM    562  CG2 VAL A  39      55.527  -4.170  -9.691  1.00 56.07           C  
ATOM    563 HG21 VAL A  39      54.545  -4.568  -9.947  1.00 56.07           H  
ATOM    564 HG22 VAL A  39      55.388  -3.289  -9.066  1.00 56.07           H  
ATOM    565 HG23 VAL A  39      56.068  -4.935  -9.133  1.00 56.07           H  
ATOM    566  N   MET A  40      56.581  -2.904 -14.074  1.00 52.63           N  
ATOM    567  H   MET A  40      56.197  -3.833 -14.165  1.00 52.63           H  
ATOM    568  CA  MET A  40      57.301  -2.328 -15.214  1.00 52.63           C  
ATOM    569  HA  MET A  40      58.277  -1.997 -14.859  1.00 52.63           H  
ATOM    570  C   MET A  40      56.577  -1.090 -15.758  1.00 52.63           C  
ATOM    571  CB  MET A  40      57.529  -3.397 -16.297  1.00 52.63           C  
ATOM    572  HB2 MET A  40      57.963  -4.281 -15.828  1.00 52.63           H  
ATOM    573  HB3 MET A  40      56.586  -3.691 -16.759  1.00 52.63           H  
ATOM    574  O   MET A  40      57.203  -0.037 -15.897  1.00 52.63           O  
ATOM    575  CG  MET A  40      58.499  -2.917 -17.381  1.00 52.63           C  
ATOM    576  HG2 MET A  40      58.969  -3.788 -17.837  1.00 52.63           H  
ATOM    577  HG3 MET A  40      59.290  -2.334 -16.910  1.00 52.63           H  
ATOM    578  SD  MET A  40      57.757  -1.915 -18.694  1.00 52.63           S  
ATOM    579  CE  MET A  40      57.430  -3.222 -19.891  1.00 52.63           C  
ATOM    580  HE1 MET A  40      56.873  -2.794 -20.724  1.00 52.63           H  
ATOM    581  HE2 MET A  40      58.375  -3.628 -20.252  1.00 52.63           H  
ATOM    582  HE3 MET A  40      56.846  -4.015 -19.423  1.00 52.63           H  
ATOM    583  N   GLY A  41      55.260  -1.177 -15.969  1.00 54.81           N  
ATOM    584  H   GLY A  41      54.813  -2.070 -15.818  1.00 54.81           H  
ATOM    585  CA  GLY A  41      54.427  -0.056 -16.410  1.00 54.81           C  
ATOM    586  HA2 GLY A  41      54.746   0.267 -17.401  1.00 54.81           H  
ATOM    587  HA3 GLY A  41      53.391  -0.391 -16.466  1.00 54.81           H  
ATOM    588  C   GLY A  41      54.488   1.144 -15.459  1.00 54.81           C  
ATOM    589  O   GLY A  41      54.841   2.246 -15.876  1.00 54.81           O  
ATOM    590  N   PHE A  42      54.242   0.928 -14.161  1.00 50.08           N  
ATOM    591  H   PHE A  42      53.947   0.002 -13.885  1.00 50.08           H  
ATOM    592  CA  PHE A  42      54.260   1.985 -13.137  1.00 50.08           C  
ATOM    593  HA  PHE A  42      53.574   2.776 -13.438  1.00 50.08           H  
ATOM    594  C   PHE A  42      55.628   2.642 -12.951  1.00 50.08           C  
ATOM    595  CB  PHE A  42      53.809   1.406 -11.788  1.00 50.08           C  
ATOM    596  HB2 PHE A  42      54.138   2.070 -10.988  1.00 50.08           H  
ATOM    597  HB3 PHE A  42      54.288   0.441 -11.625  1.00 50.08           H  
ATOM    598  O   PHE A  42      55.724   3.800 -12.544  1.00 50.08           O  
ATOM    599  CG  PHE A  42      52.309   1.276 -11.657  1.00 50.08           C  
ATOM    600  CD1 PHE A  42      51.510   2.435 -11.662  1.00 50.08           C  
ATOM    601  HD1 PHE A  42      51.966   3.410 -11.752  1.00 50.08           H  
ATOM    602  CD2 PHE A  42      51.704   0.013 -11.525  1.00 50.08           C  
ATOM    603  HD2 PHE A  42      52.307  -0.882 -11.480  1.00 50.08           H  
ATOM    604  CE1 PHE A  42      50.112   2.328 -11.571  1.00 50.08           C  
ATOM    605  HE1 PHE A  42      49.494   3.213 -11.594  1.00 50.08           H  
ATOM    606  CE2 PHE A  42      50.306  -0.096 -11.451  1.00 50.08           C  
ATOM    607  HE2 PHE A  42      49.837  -1.066 -11.374  1.00 50.08           H  
ATOM    608  CZ  PHE A  42      49.510   1.062 -11.481  1.00 50.08           C  
ATOM    609  HZ  PHE A  42      48.434   0.976 -11.433  1.00 50.08           H  
ATOM    610  N   THR A  43      56.701   1.907 -13.232  1.00 50.21           N  
ATOM    611  H   THR A  43      56.557   0.959 -13.548  1.00 50.21           H  
ATOM    612  CA  THR A  43      58.067   2.430 -13.157  1.00 50.21           C  
ATOM    613  HA  THR A  43      58.069   3.293 -12.491  1.00 50.21           H  
ATOM    614  C   THR A  43      58.565   2.961 -14.497  1.00 50.21           C  
ATOM    615  CB  THR A  43      59.035   1.413 -12.544  1.00 50.21           C  
ATOM    616  HB  THR A  43      60.023   1.868 -12.476  1.00 50.21           H  
ATOM    617  O   THR A  43      59.752   3.257 -14.612  1.00 50.21           O  
ATOM    618  CG2 THR A  43      58.618   1.022 -11.124  1.00 50.21           C  
ATOM    619 HG21 THR A  43      59.273   0.238 -10.743  1.00 50.21           H  
ATOM    620 HG22 THR A  43      58.687   1.893 -10.473  1.00 50.21           H  
ATOM    621 HG23 THR A  43      57.593   0.653 -11.102  1.00 50.21           H  
ATOM    622  OG1 THR A  43      59.140   0.258 -13.339  1.00 50.21           O  
ATOM    623  HG1 THR A  43      58.315  -0.224 -13.238  1.00 50.21           H  
ATOM    624  N   PHE A  44      57.690   3.096 -15.502  1.00 55.79           N  
ATOM    625  H   PHE A  44      56.729   2.831 -15.342  1.00 55.79           H  
ATOM    626  CA  PHE A  44      58.023   3.565 -16.851  1.00 55.79           C  
ATOM    627  HA  PHE A  44      57.155   3.356 -17.476  1.00 55.79           H  
ATOM    628  C   PHE A  44      59.191   2.784 -17.482  1.00 55.79           C  
ATOM    629  CB  PHE A  44      58.226   5.089 -16.849  1.00 55.79           C  
ATOM    630  HB2 PHE A  44      59.097   5.337 -16.243  1.00 55.79           H  
ATOM    631  HB3 PHE A  44      58.439   5.413 -17.867  1.00 55.79           H  
ATOM    632  O   PHE A  44      60.070   3.350 -18.132  1.00 55.79           O  
ATOM    633  CG  PHE A  44      57.029   5.875 -16.349  1.00 55.79           C  
ATOM    634  CD1 PHE A  44      55.977   6.183 -17.230  1.00 55.79           C  
ATOM    635  HD1 PHE A  44      56.016   5.854 -18.258  1.00 55.79           H  
ATOM    636  CD2 PHE A  44      56.957   6.285 -15.004  1.00 55.79           C  
ATOM    637  HD2 PHE A  44      57.750   6.027 -14.318  1.00 55.79           H  
ATOM    638  CE1 PHE A  44      54.861   6.905 -16.772  1.00 55.79           C  
ATOM    639  HE1 PHE A  44      54.045   7.123 -17.446  1.00 55.79           H  
ATOM    640  CE2 PHE A  44      55.838   7.003 -14.544  1.00 55.79           C  
ATOM    641  HE2 PHE A  44      55.768   7.288 -13.505  1.00 55.79           H  
ATOM    642  CZ  PHE A  44      54.791   7.315 -15.430  1.00 55.79           C  
ATOM    643  HZ  PHE A  44      53.921   7.847 -15.074  1.00 55.79           H  
ATOM    644  N   GLY A  45      59.236   1.470 -17.246  1.00 55.63           N  
ATOM    645  H   GLY A  45      58.471   1.050 -16.737  1.00 55.63           H  
ATOM    646  CA  GLY A  45      60.294   0.592 -17.742  1.00 55.63           C  
ATOM    647  HA2 GLY A  45      60.510   0.839 -18.781  1.00 55.63           H  
ATOM    648  HA3 GLY A  45      59.933  -0.436 -17.707  1.00 55.63           H  
ATOM    649  C   GLY A  45      61.604   0.646 -16.949  1.00 55.63           C  
ATOM    650  O   GLY A  45      62.628   0.157 -17.428  1.00 55.63           O  
ATOM    651  N   HIS A  46      61.631   1.239 -15.751  1.00 59.28           N  
ATOM    652  H   HIS A  46      60.805   1.724 -15.430  1.00 59.28           H  
ATOM    653  CA  HIS A  46      62.833   1.236 -14.907  1.00 59.28           C  
ATOM    654  HA  HIS A  46      63.706   1.317 -15.554  1.00 59.28           H  
ATOM    655  C   HIS A  46      63.026  -0.066 -14.120  1.00 59.28           C  
ATOM    656  CB  HIS A  46      62.838   2.457 -13.981  1.00 59.28           C  
ATOM    657  HB2 HIS A  46      61.924   2.472 -13.388  1.00 59.28           H  
ATOM    658  HB3 HIS A  46      63.678   2.368 -13.291  1.00 59.28           H  
ATOM    659  O   HIS A  46      64.169  -0.421 -13.824  1.00 59.28           O  
ATOM    660  CG  HIS A  46      62.989   3.766 -14.715  1.00 59.28           C  
ATOM    661  CD2 HIS A  46      62.275   4.915 -14.509  1.00 59.28           C  
ATOM    662  HD2 HIS A  46      61.473   5.045 -13.797  1.00 59.28           H  
ATOM    663  ND1 HIS A  46      63.888   4.027 -15.724  1.00 59.28           N  
ATOM    664  HD1 HIS A  46      64.440   3.335 -16.210  1.00 59.28           H  
ATOM    665  CE1 HIS A  46      63.716   5.300 -16.115  1.00 59.28           C  
ATOM    666  HE1 HIS A  46      64.232   5.776 -16.936  1.00 59.28           H  
ATOM    667  NE2 HIS A  46      62.768   5.893 -15.380  1.00 59.28           N  
ATOM    668  N   VAL A  47      61.946  -0.785 -13.809  1.00 58.28           N  
ATOM    669  H   VAL A  47      61.040  -0.431 -14.081  1.00 58.28           H  
ATOM    670  CA  VAL A  47      61.962  -2.088 -13.127  1.00 58.28           C  
ATOM    671  HA  VAL A  47      62.989  -2.348 -12.872  1.00 58.28           H  
ATOM    672  C   VAL A  47      61.442  -3.167 -14.080  1.00 58.28           C  
ATOM    673  CB  VAL A  47      61.160  -2.022 -11.811  1.00 58.28           C  
ATOM    674  HB  VAL A  47      60.120  -1.779 -12.029  1.00 58.28           H  
ATOM    675  O   VAL A  47      60.605  -2.884 -14.928  1.00 58.28           O  
ATOM    676  CG1 VAL A  47      61.192  -3.344 -11.037  1.00 58.28           C  
ATOM    677 HG11 VAL A  47      62.219  -3.673 -10.876  1.00 58.28           H  
ATOM    678 HG12 VAL A  47      60.644  -4.111 -11.584  1.00 58.28           H  
ATOM    679 HG13 VAL A  47      60.699  -3.224 -10.072  1.00 58.28           H  
ATOM    680  CG2 VAL A  47      61.741  -0.945 -10.880  1.00 58.28           C  
ATOM    681 HG21 VAL A  47      61.198  -0.943  -9.934  1.00 58.28           H  
ATOM    682 HG22 VAL A  47      61.640   0.040 -11.335  1.00 58.28           H  
ATOM    683 HG23 VAL A  47      62.795  -1.148 -10.689  1.00 58.28           H  
ATOM    684  N   ASN A  48      61.963  -4.393 -13.973  1.00 62.84           N  
ATOM    685  H   ASN A  48      62.613  -4.574 -13.221  1.00 62.84           H  
ATOM    686  CA  ASN A  48      61.554  -5.567 -14.760  1.00 62.84           C  
ATOM    687  HA  ASN A  48      62.237  -6.375 -14.497  1.00 62.84           H  
ATOM    688  C   ASN A  48      61.693  -5.449 -16.291  1.00 62.84           C  
ATOM    689  CB  ASN A  48      60.143  -6.008 -14.321  1.00 62.84           C  
ATOM    690  HB2 ASN A  48      59.438  -5.189 -14.458  1.00 62.84           H  
ATOM    691  HB3 ASN A  48      59.807  -6.841 -14.939  1.00 62.84           H  
ATOM    692  O   ASN A  48      61.190  -6.307 -17.010  1.00 62.84           O  
ATOM    693  CG  ASN A  48      60.071  -6.479 -12.885  1.00 62.84           C  
ATOM    694  ND2 ASN A  48      58.901  -6.427 -12.302  1.00 62.84           N  
ATOM    695 HD21 ASN A  48      58.773  -7.077 -11.540  1.00 62.84           H  
ATOM    696 HD22 ASN A  48      58.100  -6.149 -12.850  1.00 62.84           H  
ATOM    697  OD1 ASN A  48      61.055  -6.891 -12.289  1.00 62.84           O  
ATOM    698  N   LYS A  49      62.394  -4.442 -16.828  1.00 66.90           N  
ATOM    699  H   LYS A  49      62.726  -3.725 -16.198  1.00 66.90           H  
ATOM    700  CA  LYS A  49      62.598  -4.272 -18.285  1.00 66.90           C  
ATOM    701  HA  LYS A  49      61.620  -4.243 -18.767  1.00 66.90           H  
ATOM    702  C   LYS A  49      63.359  -5.415 -18.968  1.00 66.90           C  
ATOM    703  CB  LYS A  49      63.314  -2.945 -18.554  1.00 66.90           C  
ATOM    704  HB2 LYS A  49      62.750  -2.154 -18.060  1.00 66.90           H  
ATOM    705  HB3 LYS A  49      63.297  -2.755 -19.627  1.00 66.90           H  
ATOM    706  O   LYS A  49      63.346  -5.525 -20.186  1.00 66.90           O  
ATOM    707  CG  LYS A  49      64.772  -2.942 -18.060  1.00 66.90           C  
ATOM    708  HG2 LYS A  49      65.321  -3.761 -18.525  1.00 66.90           H  
ATOM    709  HG3 LYS A  49      64.796  -3.070 -16.978  1.00 66.90           H  
ATOM    710  CD  LYS A  49      65.480  -1.641 -18.430  1.00 66.90           C  
ATOM    711  HD2 LYS A  49      65.012  -0.813 -17.898  1.00 66.90           H  
ATOM    712  HD3 LYS A  49      65.388  -1.479 -19.504  1.00 66.90           H  
ATOM    713  CE  LYS A  49      66.953  -1.760 -18.040  1.00 66.90           C  
ATOM    714  HE2 LYS A  49      67.013  -1.907 -16.962  1.00 66.90           H  
ATOM    715  HE3 LYS A  49      67.367  -2.645 -18.523  1.00 66.90           H  
ATOM    716  NZ  LYS A  49      67.697  -0.549 -18.449  1.00 66.90           N  
ATOM    717  HZ1 LYS A  49      67.621  -0.431 -19.449  1.00 66.90           H  
ATOM    718  HZ2 LYS A  49      68.671  -0.630 -18.194  1.00 66.90           H  
ATOM    719  HZ3 LYS A  49      67.292   0.260 -18.000  1.00 66.90           H  
ATOM    720  N   ASP A  50      64.094  -6.202 -18.192  1.00 74.62           N  
ATOM    721  H   ASP A  50      64.063  -6.055 -17.194  1.00 74.62           H  
ATOM    722  CA  ASP A  50      64.814  -7.400 -18.622  1.00 74.62           C  
ATOM    723  HA  ASP A  50      65.264  -7.218 -19.598  1.00 74.62           H  
ATOM    724  C   ASP A  50      63.883  -8.610 -18.783  1.00 74.62           C  
ATOM    725  CB  ASP A  50      65.944  -7.686 -17.613  1.00 74.62           C  
ATOM    726  HB2 ASP A  50      66.476  -8.582 -17.930  1.00 74.62           H  
ATOM    727  HB3 ASP A  50      66.651  -6.857 -17.644  1.00 74.62           H  
ATOM    728  O   ASP A  50      64.196  -9.525 -19.541  1.00 74.62           O  
ATOM    729  CG  ASP A  50      65.466  -7.858 -16.158  1.00 74.62           C  
ATOM    730  OD1 ASP A  50      64.733  -6.959 -15.674  1.00 74.62           O  
ATOM    731  OD2 ASP A  50      65.871  -8.853 -15.520  1.00 74.62           O  
ATOM    732  N   LYS A  51      62.727  -8.594 -18.109  1.00 69.05           N  
ATOM    733  H   LYS A  51      62.542  -7.794 -17.521  1.00 69.05           H  
ATOM    734  CA  LYS A  51      61.736  -9.677 -18.124  1.00 69.05           C  
ATOM    735  HA  LYS A  51      62.164 -10.561 -18.597  1.00 69.05           H  
ATOM    736  C   LYS A  51      60.477  -9.326 -18.902  1.00 69.05           C  
ATOM    737  CB  LYS A  51      61.350 -10.042 -16.690  1.00 69.05           C  
ATOM    738  HB2 LYS A  51      60.612 -10.843 -16.727  1.00 69.05           H  
ATOM    739  HB3 LYS A  51      60.891  -9.179 -16.207  1.00 69.05           H  
ATOM    740  O   LYS A  51      59.907 -10.201 -19.540  1.00 69.05           O  
ATOM    741  CG  LYS A  51      62.551 -10.508 -15.861  1.00 69.05           C  
ATOM    742  HG2 LYS A  51      63.251  -9.685 -15.720  1.00 69.05           H  
ATOM    743  HG3 LYS A  51      63.051 -11.335 -16.365  1.00 69.05           H  
ATOM    744  CD  LYS A  51      62.035 -10.967 -14.502  1.00 69.05           C  
ATOM    745  HD2 LYS A  51      61.495 -10.147 -14.029  1.00 69.05           H  
ATOM    746  HD3 LYS A  51      61.348 -11.799 -14.650  1.00 69.05           H  
ATOM    747  CE  LYS A  51      63.185 -11.403 -13.603  1.00 69.05           C  
ATOM    748  HE2 LYS A  51      63.844 -10.551 -13.440  1.00 69.05           H  
ATOM    749  HE3 LYS A  51      63.748 -12.185 -14.111  1.00 69.05           H  
ATOM    750  NZ  LYS A  51      62.617 -11.902 -12.331  1.00 69.05           N  
ATOM    751  HZ1 LYS A  51      62.056 -11.180 -11.901  1.00 69.05           H  
ATOM    752  HZ2 LYS A  51      63.338 -12.209 -11.694  1.00 69.05           H  
ATOM    753  HZ3 LYS A  51      61.988 -12.668 -12.524  1.00 69.05           H  
ATOM    754  N   CYS A  52      60.060  -8.068 -18.865  1.00 71.67           N  
ATOM    755  H   CYS A  52      60.609  -7.413 -18.327  1.00 71.67           H  
ATOM    756  CA  CYS A  52      58.772  -7.600 -19.353  1.00 71.67           C  
ATOM    757  HA  CYS A  52      58.188  -8.450 -19.705  1.00 71.67           H  
ATOM    758  C   CYS A  52      58.930  -6.621 -20.520  1.00 71.67           C  
ATOM    759  CB  CYS A  52      58.017  -6.970 -18.179  1.00 71.67           C  
ATOM    760  HB2 CYS A  52      58.606  -6.138 -17.794  1.00 71.67           H  
ATOM    761  HB3 CYS A  52      57.064  -6.576 -18.530  1.00 71.67           H  
ATOM    762  O   CYS A  52      59.887  -5.854 -20.606  1.00 71.67           O  
ATOM    763  SG  CYS A  52      57.686  -8.107 -16.807  1.00 71.67           S  
ATOM    764  N   THR A  53      57.932  -6.612 -21.400  1.00 76.43           N  
ATOM    765  H   THR A  53      57.135  -7.193 -21.183  1.00 76.43           H  
ATOM    766  CA  THR A  53      57.811  -5.694 -22.546  1.00 76.43           C  
ATOM    767  HA  THR A  53      58.628  -4.974 -22.518  1.00 76.43           H  
ATOM    768  C   THR A  53      56.503  -4.916 -22.440  1.00 76.43           C  
ATOM    769  CB  THR A  53      57.877  -6.426 -23.900  1.00 76.43           C  
ATOM    770  HB  THR A  53      57.946  -5.681 -24.692  1.00 76.43           H  
ATOM    771  O   THR A  53      55.621  -5.301 -21.674  1.00 76.43           O  
ATOM    772  CG2 THR A  53      59.070  -7.371 -24.027  1.00 76.43           C  
ATOM    773 HG21 THR A  53      58.986  -8.198 -23.322  1.00 76.43           H  
ATOM    774 HG22 THR A  53      59.121  -7.772 -25.040  1.00 76.43           H  
ATOM    775 HG23 THR A  53      59.990  -6.826 -23.818  1.00 76.43           H  
ATOM    776  OG1 THR A  53      56.709  -7.184 -24.108  1.00 76.43           O  
ATOM    777  HG1 THR A  53      56.857  -7.743 -24.874  1.00 76.43           H  
ATOM    778  N   ASN A  54      56.340  -3.842 -23.216  1.00 69.06           N  
ATOM    779  H   ASN A  54      57.112  -3.511 -23.777  1.00 69.06           H  
ATOM    780  CA  ASN A  54      55.101  -3.051 -23.202  1.00 69.06           C  
ATOM    781  HA  ASN A  54      54.944  -2.657 -22.198  1.00 69.06           H  
ATOM    782  C   ASN A  54      53.853  -3.892 -23.531  1.00 69.06           C  
ATOM    783  CB  ASN A  54      55.246  -1.865 -24.168  1.00 69.06           C  
ATOM    784  HB2 ASN A  54      54.281  -1.364 -24.251  1.00 69.06           H  
ATOM    785  HB3 ASN A  54      55.523  -2.225 -25.159  1.00 69.06           H  
ATOM    786  O   ASN A  54      52.788  -3.616 -22.992  1.00 69.06           O  
ATOM    787  CG  ASN A  54      56.251  -0.826 -23.700  1.00 69.06           C  
ATOM    788  ND2 ASN A  54      56.687   0.043 -24.578  1.00 69.06           N  
ATOM    789 HD21 ASN A  54      57.299   0.759 -24.212  1.00 69.06           H  
ATOM    790 HD22 ASN A  54      56.281   0.082 -25.502  1.00 69.06           H  
ATOM    791  OD1 ASN A  54      56.681  -0.788 -22.563  1.00 69.06           O  
ATOM    792  N   ASN A  55      53.990  -4.960 -24.328  1.00 67.78           N  
ATOM    793  H   ASN A  55      54.883  -5.137 -24.764  1.00 67.78           H  
ATOM    794  CA  ASN A  55      52.889  -5.892 -24.593  1.00 67.78           C  
ATOM    795  HA  ASN A  55      52.020  -5.330 -24.934  1.00 67.78           H  
ATOM    796  C   ASN A  55      52.454  -6.648 -23.328  1.00 67.78           C  
ATOM    797  CB  ASN A  55      53.287  -6.887 -25.697  1.00 67.78           C  
ATOM    798  HB2 ASN A  55      52.518  -7.658 -25.751  1.00 67.78           H  
ATOM    799  HB3 ASN A  55      54.230  -7.372 -25.446  1.00 67.78           H  
ATOM    800  O   ASN A  55      51.262  -6.827 -23.117  1.00 67.78           O  
ATOM    801  CG  ASN A  55      53.388  -6.269 -27.079  1.00 67.78           C  
ATOM    802  ND2 ASN A  55      53.730  -7.053 -28.072  1.00 67.78           N  
ATOM    803 HD21 ASN A  55      53.739  -8.054 -27.937  1.00 67.78           H  
ATOM    804 HD22 ASN A  55      53.673  -6.634 -28.989  1.00 67.78           H  
ATOM    805  OD1 ASN A  55      53.208  -5.085 -27.292  1.00 67.78           O  
ATOM    806  N   HIS A  56      53.393  -7.041 -22.459  1.00 71.91           N  
ATOM    807  H   HIS A  56      54.360  -6.808 -22.639  1.00 71.91           H  
ATOM    808  CA  HIS A  56      53.053  -7.668 -21.177  1.00 71.91           C  
ATOM    809  HA  HIS A  56      52.403  -8.524 -21.361  1.00 71.91           H  
ATOM    810  C   HIS A  56      52.286  -6.698 -20.270  1.00 71.91           C  
ATOM    811  CB  HIS A  56      54.312  -8.159 -20.451  1.00 71.91           C  
ATOM    812  HB2 HIS A  56      54.000  -8.582 -19.497  1.00 71.91           H  
ATOM    813  HB3 HIS A  56      54.968  -7.317 -20.230  1.00 71.91           H  
ATOM    814  O   HIS A  56      51.342  -7.108 -19.605  1.00 71.91           O  
ATOM    815  CG  HIS A  56      55.095  -9.219 -21.180  1.00 71.91           C  
ATOM    816  CD2 HIS A  56      54.904 -10.572 -21.089  1.00 71.91           C  
ATOM    817  HD2 HIS A  56      54.150 -11.073 -20.500  1.00 71.91           H  
ATOM    818  ND1 HIS A  56      56.181  -9.022 -22.002  1.00 71.91           N  
ATOM    819  HD1 HIS A  56      56.423  -8.162 -22.473  1.00 71.91           H  
ATOM    820  CE1 HIS A  56      56.654 -10.223 -22.369  1.00 71.91           C  
ATOM    821  HE1 HIS A  56      57.476 -10.397 -23.047  1.00 71.91           H  
ATOM    822  NE2 HIS A  56      55.897 -11.192 -21.851  1.00 71.91           N  
ATOM    823  N   VAL A  57      52.663  -5.411 -20.263  1.00 55.91           N  
ATOM    824  H   VAL A  57      53.451  -5.140 -20.835  1.00 55.91           H  
ATOM    825  CA  VAL A  57      51.929  -4.369 -19.522  1.00 55.91           C  
ATOM    826  HA  VAL A  57      51.834  -4.677 -18.481  1.00 55.91           H  
ATOM    827  C   VAL A  57      50.520  -4.221 -20.079  1.00 55.91           C  
ATOM    828  CB  VAL A  57      52.634  -2.999 -19.559  1.00 55.91           C  
ATOM    829  HB  VAL A  57      52.589  -2.591 -20.569  1.00 55.91           H  
ATOM    830  O   VAL A  57      49.572  -4.222 -19.306  1.00 55.91           O  
ATOM    831  CG1 VAL A  57      51.963  -1.998 -18.612  1.00 55.91           C  
ATOM    832 HG11 VAL A  57      52.474  -1.036 -18.667  1.00 55.91           H  
ATOM    833 HG12 VAL A  57      50.922  -1.843 -18.898  1.00 55.91           H  
ATOM    834 HG13 VAL A  57      51.997  -2.371 -17.589  1.00 55.91           H  
ATOM    835  CG2 VAL A  57      54.109  -3.117 -19.170  1.00 55.91           C  
ATOM    836 HG21 VAL A  57      54.550  -2.128 -19.051  1.00 55.91           H  
ATOM    837 HG22 VAL A  57      54.208  -3.680 -18.243  1.00 55.91           H  
ATOM    838 HG23 VAL A  57      54.645  -3.643 -19.960  1.00 55.91           H  
ATOM    839  N   SER A  58      50.381  -4.154 -21.407  1.00 58.44           N  
ATOM    840  H   SER A  58      51.212  -4.140 -21.981  1.00 58.44           H  
ATOM    841  CA  SER A  58      49.079  -4.062 -22.071  1.00 58.44           C  
ATOM    842  HA  SER A  58      48.587  -3.144 -21.751  1.00 58.44           H  
ATOM    843  C   SER A  58      48.172  -5.233 -21.693  1.00 58.44           C  
ATOM    844  CB  SER A  58      49.260  -4.007 -23.589  1.00 58.44           C  
ATOM    845  HB2 SER A  58      50.043  -3.287 -23.829  1.00 58.44           H  
ATOM    846  HB3 SER A  58      49.555  -4.985 -23.970  1.00 58.44           H  
ATOM    847  O   SER A  58      47.051  -4.997 -21.265  1.00 58.44           O  
ATOM    848  OG  SER A  58      48.067  -3.590 -24.216  1.00 58.44           O  
ATOM    849  HG  SER A  58      47.359  -4.212 -24.034  1.00 58.44           H  
ATOM    850  N   HIS A  59      48.672  -6.471 -21.762  1.00 56.94           N  
ATOM    851  H   HIS A  59      49.589  -6.611 -22.160  1.00 56.94           H  
ATOM    852  CA  HIS A  59      47.903  -7.655 -21.369  1.00 56.94           C  
ATOM    853  HA  HIS A  59      46.945  -7.646 -21.889  1.00 56.94           H  
ATOM    854  C   HIS A  59      47.586  -7.699 -19.872  1.00 56.94           C  
ATOM    855  CB  HIS A  59      48.668  -8.923 -21.761  1.00 56.94           C  
ATOM    856  HB2 HIS A  59      48.270  -9.763 -21.191  1.00 56.94           H  
ATOM    857  HB3 HIS A  59      49.722  -8.817 -21.506  1.00 56.94           H  
ATOM    858  O   HIS A  59      46.501  -8.116 -19.490  1.00 56.94           O  
ATOM    859  CG  HIS A  59      48.521  -9.276 -23.214  1.00 56.94           C  
ATOM    860  CD2 HIS A  59      49.531  -9.568 -24.088  1.00 56.94           C  
ATOM    861  HD2 HIS A  59      50.586  -9.561 -23.857  1.00 56.94           H  
ATOM    862  ND1 HIS A  59      47.333  -9.425 -23.896  1.00 56.94           N  
ATOM    863  HD1 HIS A  59      46.409  -9.161 -23.585  1.00 56.94           H  
ATOM    864  CE1 HIS A  59      47.626  -9.811 -25.147  1.00 56.94           C  
ATOM    865  HE1 HIS A  59      46.891  -9.965 -25.922  1.00 56.94           H  
ATOM    866  NE2 HIS A  59      48.959  -9.908 -25.318  1.00 56.94           N  
ATOM    867  N   ALA A  60      48.505  -7.278 -19.001  1.00 51.57           N  
ATOM    868  H   ALA A  60      49.409  -6.976 -19.338  1.00 51.57           H  
ATOM    869  CA  ALA A  60      48.233  -7.234 -17.567  1.00 51.57           C  
ATOM    870  HA  ALA A  60      47.830  -8.199 -17.259  1.00 51.57           H  
ATOM    871  C   ALA A  60      47.174  -6.175 -17.222  1.00 51.57           C  
ATOM    872  CB  ALA A  60      49.546  -7.004 -16.816  1.00 51.57           C  
ATOM    873  HB1 ALA A  60      50.253  -7.794 -17.070  1.00 51.57           H  
ATOM    874  HB2 ALA A  60      49.969  -6.036 -17.087  1.00 51.57           H  
ATOM    875  HB3 ALA A  60      49.357  -7.027 -15.743  1.00 51.57           H  
ATOM    876  O   ALA A  60      46.316  -6.436 -16.387  1.00 51.57           O  
ATOM    877  N   VAL A  61      47.216  -5.011 -17.876  1.00 48.64           N  
ATOM    878  H   VAL A  61      47.952  -4.869 -18.553  1.00 48.64           H  
ATOM    879  CA  VAL A  61      46.202  -3.954 -17.735  1.00 48.64           C  
ATOM    880  HA  VAL A  61      46.056  -3.736 -16.677  1.00 48.64           H  
ATOM    881  C   VAL A  61      44.851  -4.423 -18.272  1.00 48.64           C  
ATOM    882  CB  VAL A  61      46.665  -2.664 -18.440  1.00 48.64           C  
ATOM    883  HB  VAL A  61      46.997  -2.902 -19.451  1.00 48.64           H  
ATOM    884  O   VAL A  61      43.842  -4.216 -17.610  1.00 48.64           O  
ATOM    885  CG1 VAL A  61      45.563  -1.600 -18.537  1.00 48.64           C  
ATOM    886 HG11 VAL A  61      45.966  -0.678 -18.956  1.00 48.64           H  
ATOM    887 HG12 VAL A  61      45.146  -1.401 -17.550  1.00 48.64           H  
ATOM    888 HG13 VAL A  61      44.763  -1.946 -19.192  1.00 48.64           H  
ATOM    889  CG2 VAL A  61      47.837  -2.025 -17.678  1.00 48.64           C  
ATOM    890 HG21 VAL A  61      47.493  -1.678 -16.703  1.00 48.64           H  
ATOM    891 HG22 VAL A  61      48.227  -1.181 -18.247  1.00 48.64           H  
ATOM    892 HG23 VAL A  61      48.637  -2.749 -17.523  1.00 48.64           H  
ATOM    893  N   GLU A  62      44.835  -5.085 -19.429  1.00 50.63           N  
ATOM    894  H   GLU A  62      45.695  -5.189 -19.947  1.00 50.63           H  
ATOM    895  CA  GLU A  62      43.631  -5.679 -20.016  1.00 50.63           C  
ATOM    896  HA  GLU A  62      42.876  -4.905 -20.154  1.00 50.63           H  
ATOM    897  C   GLU A  62      43.015  -6.731 -19.085  1.00 50.63           C  
ATOM    898  CB  GLU A  62      44.005  -6.237 -21.394  1.00 50.63           C  
ATOM    899  HB2 GLU A  62      44.789  -6.984 -21.275  1.00 50.63           H  
ATOM    900  HB3 GLU A  62      44.404  -5.413 -21.986  1.00 50.63           H  
ATOM    901  O   GLU A  62      41.860  -6.594 -18.713  1.00 50.63           O  
ATOM    902  CG  GLU A  62      42.841  -6.859 -22.170  1.00 50.63           C  
ATOM    903  HG2 GLU A  62      42.559  -7.799 -21.696  1.00 50.63           H  
ATOM    904  HG3 GLU A  62      41.992  -6.176 -22.130  1.00 50.63           H  
ATOM    905  CD  GLU A  62      43.238  -7.115 -23.633  1.00 50.63           C  
ATOM    906  OE1 GLU A  62      42.398  -6.833 -24.518  1.00 50.63           O  
ATOM    907  OE2 GLU A  62      44.416  -7.494 -23.878  1.00 50.63           O  
ATOM    908  N   ASN A  63      43.806  -7.683 -18.579  1.00 53.94           N  
ATOM    909  H   ASN A  63      44.739  -7.773 -18.954  1.00 53.94           H  
ATOM    910  CA  ASN A  63      43.328  -8.694 -17.631  1.00 53.94           C  
ATOM    911  HA  ASN A  63      42.519  -9.259 -18.095  1.00 53.94           H  
ATOM    912  C   ASN A  63      42.773  -8.091 -16.330  1.00 53.94           C  
ATOM    913  CB  ASN A  63      44.488  -9.639 -17.277  1.00 53.94           C  
ATOM    914  HB2 ASN A  63      44.185 -10.257 -16.431  1.00 53.94           H  
ATOM    915  HB3 ASN A  63      45.352  -9.046 -16.977  1.00 53.94           H  
ATOM    916  O   ASN A  63      41.807  -8.614 -15.781  1.00 53.94           O  
ATOM    917  CG  ASN A  63      44.885 -10.587 -18.390  1.00 53.94           C  
ATOM    918  ND2 ASN A  63      46.096 -11.094 -18.357  1.00 53.94           N  
ATOM    919 HD21 ASN A  63      46.775 -10.730 -17.704  1.00 53.94           H  
ATOM    920 HD22 ASN A  63      46.309 -11.678 -19.153  1.00 53.94           H  
ATOM    921  OD1 ASN A  63      44.138 -10.944 -19.276  1.00 53.94           O  
ATOM    922  N   VAL A  64      43.397  -7.027 -15.804  1.00 48.24           N  
ATOM    923  H   VAL A  64      44.191  -6.643 -16.295  1.00 48.24           H  
ATOM    924  CA  VAL A  64      42.885  -6.325 -14.613  1.00 48.24           C  
ATOM    925  HA  VAL A  64      42.675  -7.056 -13.832  1.00 48.24           H  
ATOM    926  C   VAL A  64      41.555  -5.654 -14.932  1.00 48.24           C  
ATOM    927  CB  VAL A  64      43.903  -5.310 -14.059  1.00 48.24           C  
ATOM    928  HB  VAL A  64      44.293  -4.703 -14.876  1.00 48.24           H  
ATOM    929  O   VAL A  64      40.601  -5.849 -14.189  1.00 48.24           O  
ATOM    930  CG1 VAL A  64      43.308  -4.373 -12.998  1.00 48.24           C  
ATOM    931 HG11 VAL A  64      42.828  -4.948 -12.206  1.00 48.24           H  
ATOM    932 HG12 VAL A  64      42.558  -3.718 -13.441  1.00 48.24           H  
ATOM    933 HG13 VAL A  64      44.083  -3.740 -12.566  1.00 48.24           H  
ATOM    934  CG2 VAL A  64      45.072  -6.043 -13.386  1.00 48.24           C  
ATOM    935 HG21 VAL A  64      45.832  -5.317 -13.099  1.00 48.24           H  
ATOM    936 HG22 VAL A  64      44.712  -6.565 -12.500  1.00 48.24           H  
ATOM    937 HG23 VAL A  64      45.507  -6.773 -14.068  1.00 48.24           H  
ATOM    938  N   ARG A  65      41.468  -4.935 -16.056  1.00 51.37           N  
ATOM    939  H   ARG A  65      42.285  -4.862 -16.646  1.00 51.37           H  
ATOM    940  CA  ARG A  65      40.231  -4.286 -16.501  1.00 51.37           C  
ATOM    941  HA  ARG A  65      39.889  -3.601 -15.725  1.00 51.37           H  
ATOM    942  C   ARG A  65      39.108  -5.300 -16.717  1.00 51.37           C  
ATOM    943  CB  ARG A  65      40.530  -3.509 -17.788  1.00 51.37           C  
ATOM    944  HB2 ARG A  65      41.341  -2.806 -17.603  1.00 51.37           H  
ATOM    945  HB3 ARG A  65      40.859  -4.217 -18.548  1.00 51.37           H  
ATOM    946  O   ARG A  65      37.974  -5.041 -16.327  1.00 51.37           O  
ATOM    947  CG  ARG A  65      39.308  -2.727 -18.295  1.00 51.37           C  
ATOM    948  HG2 ARG A  65      39.109  -1.897 -17.617  1.00 51.37           H  
ATOM    949  HG3 ARG A  65      38.423  -3.362 -18.329  1.00 51.37           H  
ATOM    950  CD  ARG A  65      39.550  -2.188 -19.706  1.00 51.37           C  
ATOM    951  HD2 ARG A  65      40.458  -1.584 -19.703  1.00 51.37           H  
ATOM    952  HD3 ARG A  65      38.701  -1.563 -19.979  1.00 51.37           H  
ATOM    953  NE  ARG A  65      39.675  -3.296 -20.671  1.00 51.37           N  
ATOM    954  HE  ARG A  65      39.498  -4.228 -20.324  1.00 51.37           H  
ATOM    955  NH1 ARG A  65      40.150  -2.070 -22.547  1.00 51.37           N  
ATOM    956 HH11 ARG A  65      40.303  -2.065 -23.546  1.00 51.37           H  
ATOM    957 HH12 ARG A  65      39.926  -1.237 -22.023  1.00 51.37           H  
ATOM    958  NH2 ARG A  65      40.108  -4.325 -22.621  1.00 51.37           N  
ATOM    959 HH21 ARG A  65      40.413  -4.380 -23.583  1.00 51.37           H  
ATOM    960 HH22 ARG A  65      39.932  -5.199 -22.147  1.00 51.37           H  
ATOM    961  CZ  ARG A  65      39.979  -3.220 -21.947  1.00 51.37           C  
ATOM    962  N   ASP A  66      39.408  -6.443 -17.321  1.00 61.70           N  
ATOM    963  H   ASP A  66      40.331  -6.549 -17.718  1.00 61.70           H  
ATOM    964  CA  ASP A  66      38.420  -7.484 -17.596  1.00 61.70           C  
ATOM    965  HA  ASP A  66      37.547  -7.031 -18.065  1.00 61.70           H  
ATOM    966  C   ASP A  66      37.952  -8.146 -16.286  1.00 61.70           C  
ATOM    967  CB  ASP A  66      39.004  -8.508 -18.582  1.00 61.70           C  
ATOM    968  HB2 ASP A  66      39.908  -8.936 -18.149  1.00 61.70           H  
ATOM    969  HB3 ASP A  66      38.281  -9.315 -18.701  1.00 61.70           H  
ATOM    970  O   ASP A  66      36.756  -8.352 -16.095  1.00 61.70           O  
ATOM    971  CG  ASP A  66      39.337  -7.955 -19.984  1.00 61.70           C  
ATOM    972  OD1 ASP A  66      39.019  -6.776 -20.304  1.00 61.70           O  
ATOM    973  OD2 ASP A  66      39.940  -8.737 -20.749  1.00 61.70           O  
ATOM    974  N   ALA A  67      38.861  -8.395 -15.335  1.00 54.97           N  
ATOM    975  H   ALA A  67      39.833  -8.202 -15.533  1.00 54.97           H  
ATOM    976  CA  ALA A  67      38.506  -8.896 -14.006  1.00 54.97           C  
ATOM    977  HA  ALA A  67      37.905  -9.797 -14.130  1.00 54.97           H  
ATOM    978  C   ALA A  67      37.655  -7.896 -13.201  1.00 54.97           C  
ATOM    979  CB  ALA A  67      39.789  -9.271 -13.254  1.00 54.97           C  
ATOM    980  HB1 ALA A  67      40.423  -8.391 -13.142  1.00 54.97           H  
ATOM    981  HB2 ALA A  67      39.531  -9.654 -12.267  1.00 54.97           H  
ATOM    982  HB3 ALA A  67      40.328 -10.038 -13.810  1.00 54.97           H  
ATOM    983  O   ALA A  67      36.670  -8.304 -12.586  1.00 54.97           O  
ATOM    984  N   GLU A  68      37.999  -6.603 -13.228  1.00 57.29           N  
ATOM    985  H   GLU A  68      38.840  -6.335 -13.719  1.00 57.29           H  
ATOM    986  CA  GLU A  68      37.202  -5.529 -12.613  1.00 57.29           C  
ATOM    987  HA  GLU A  68      37.044  -5.750 -11.557  1.00 57.29           H  
ATOM    988  C   GLU A  68      35.811  -5.452 -13.256  1.00 57.29           C  
ATOM    989  CB  GLU A  68      37.944  -4.180 -12.724  1.00 57.29           C  
ATOM    990  HB2 GLU A  68      37.246  -3.375 -12.495  1.00 57.29           H  
ATOM    991  HB3 GLU A  68      38.300  -4.049 -13.746  1.00 57.29           H  
ATOM    992  O   GLU A  68      34.805  -5.474 -12.554  1.00 57.29           O  
ATOM    993  CG  GLU A  68      39.126  -4.084 -11.739  1.00 57.29           C  
ATOM    994  HG2 GLU A  68      39.797  -4.928 -11.895  1.00 57.29           H  
ATOM    995  HG3 GLU A  68      38.730  -4.177 -10.727  1.00 57.29           H  
ATOM    996  CD  GLU A  68      39.945  -2.780 -11.834  1.00 57.29           C  
ATOM    997  OE1 GLU A  68      40.710  -2.512 -10.872  1.00 57.29           O  
ATOM    998  OE2 GLU A  68      39.888  -2.079 -12.871  1.00 57.29           O  
ATOM    999  N   THR A  69      35.743  -5.514 -14.589  1.00 65.39           N  
ATOM   1000  H   THR A  69      36.614  -5.508 -15.100  1.00 65.39           H  
ATOM   1001  CA  THR A  69      34.481  -5.541 -15.342  1.00 65.39           C  
ATOM   1002  HA  THR A  69      33.933  -4.622 -15.139  1.00 65.39           H  
ATOM   1003  C   THR A  69      33.597  -6.715 -14.916  1.00 65.39           C  
ATOM   1004  CB  THR A  69      34.759  -5.626 -16.852  1.00 65.39           C  
ATOM   1005  HB  THR A  69      35.358  -6.512 -17.062  1.00 65.39           H  
ATOM   1006  O   THR A  69      32.408  -6.534 -14.664  1.00 65.39           O  
ATOM   1007  CG2 THR A  69      33.488  -5.706 -17.698  1.00 65.39           C  
ATOM   1008 HG21 THR A  69      32.792  -4.924 -17.394  1.00 65.39           H  
ATOM   1009 HG22 THR A  69      33.744  -5.578 -18.749  1.00 65.39           H  
ATOM   1010 HG23 THR A  69      33.027  -6.684 -17.562  1.00 65.39           H  
ATOM   1011  OG1 THR A  69      35.477  -4.499 -17.294  1.00 65.39           O  
ATOM   1012  HG1 THR A  69      36.340  -4.542 -16.875  1.00 65.39           H  
ATOM   1013  N   ILE A  70      34.151  -7.928 -14.809  1.00 65.29           N  
ATOM   1014  H   ILE A  70      35.128  -8.032 -15.043  1.00 65.29           H  
ATOM   1015  CA  ILE A  70      33.403  -9.114 -14.361  1.00 65.29           C  
ATOM   1016  HA  ILE A  70      32.512  -9.223 -14.979  1.00 65.29           H  
ATOM   1017  C   ILE A  70      32.925  -8.946 -12.916  1.00 65.29           C  
ATOM   1018  CB  ILE A  70      34.263 -10.387 -14.526  1.00 65.29           C  
ATOM   1019  HB  ILE A  70      35.235 -10.215 -14.065  1.00 65.29           H  
ATOM   1020  O   ILE A  70      31.799  -9.334 -12.593  1.00 65.29           O  
ATOM   1021  CG1 ILE A  70      34.462 -10.679 -16.027  1.00 65.29           C  
ATOM   1022 HG12 ILE A  70      33.508 -10.994 -16.450  1.00 65.29           H  
ATOM   1023 HG13 ILE A  70      34.751  -9.770 -16.553  1.00 65.29           H  
ATOM   1024  CG2 ILE A  70      33.606 -11.606 -13.841  1.00 65.29           C  
ATOM   1025 HG21 ILE A  70      32.603 -11.756 -14.238  1.00 65.29           H  
ATOM   1026 HG22 ILE A  70      34.194 -12.507 -14.018  1.00 65.29           H  
ATOM   1027 HG23 ILE A  70      33.550 -11.460 -12.762  1.00 65.29           H  
ATOM   1028  CD1 ILE A  70      35.534 -11.738 -16.322  1.00 65.29           C  
ATOM   1029 HD11 ILE A  70      35.215 -12.720 -15.974  1.00 65.29           H  
ATOM   1030 HD12 ILE A  70      35.690 -11.792 -17.399  1.00 65.29           H  
ATOM   1031 HD13 ILE A  70      36.472 -11.460 -15.842  1.00 65.29           H  
ATOM   1032  N   GLN A  71      33.754  -8.367 -12.046  1.00 63.30           N  
ATOM   1033  H   GLN A  71      34.656  -8.045 -12.369  1.00 63.30           H  
ATOM   1034  CA  GLN A  71      33.393  -8.118 -10.655  1.00 63.30           C  
ATOM   1035  HA  GLN A  71      33.055  -9.058 -10.219  1.00 63.30           H  
ATOM   1036  C   GLN A  71      32.226  -7.127 -10.552  1.00 63.30           C  
ATOM   1037  CB  GLN A  71      34.632  -7.654  -9.879  1.00 63.30           C  
ATOM   1038  HB2 GLN A  71      34.970  -6.688 -10.254  1.00 63.30           H  
ATOM   1039  HB3 GLN A  71      35.431  -8.383 -10.015  1.00 63.30           H  
ATOM   1040  O   GLN A  71      31.217  -7.452  -9.932  1.00 63.30           O  
ATOM   1041  CG  GLN A  71      34.314  -7.534  -8.385  1.00 63.30           C  
ATOM   1042  HG2 GLN A  71      33.976  -8.496  -8.002  1.00 63.30           H  
ATOM   1043  HG3 GLN A  71      33.506  -6.815  -8.247  1.00 63.30           H  
ATOM   1044  CD  GLN A  71      35.504  -7.074  -7.555  1.00 63.30           C  
ATOM   1045  NE2 GLN A  71      35.242  -6.393  -6.463  1.00 63.30           N  
ATOM   1046 HE21 GLN A  71      34.286  -6.105  -6.311  1.00 63.30           H  
ATOM   1047 HE22 GLN A  71      36.038  -5.966  -6.012  1.00 63.30           H  
ATOM   1048  OE1 GLN A  71      36.667  -7.329  -7.827  1.00 63.30           O  
ATOM   1049  N   ASP A  72      32.305  -5.978 -11.222  1.00 69.69           N  
ATOM   1050  H   ASP A  72      33.163  -5.753 -11.705  1.00 69.69           H  
ATOM   1051  CA  ASP A  72      31.242  -4.968 -11.216  1.00 69.69           C  
ATOM   1052  HA  ASP A  72      31.025  -4.685 -10.186  1.00 69.69           H  
ATOM   1053  C   ASP A  72      29.932  -5.506 -11.821  1.00 69.69           C  
ATOM   1054  CB  ASP A  72      31.728  -3.728 -11.977  1.00 69.69           C  
ATOM   1055  HB2 ASP A  72      32.292  -4.051 -12.852  1.00 69.69           H  
ATOM   1056  HB3 ASP A  72      30.864  -3.153 -12.309  1.00 69.69           H  
ATOM   1057  O   ASP A  72      28.847  -5.280 -11.279  1.00 69.69           O  
ATOM   1058  CG  ASP A  72      32.604  -2.803 -11.131  1.00 69.69           C  
ATOM   1059  OD1 ASP A  72      32.180  -2.467  -9.996  1.00 69.69           O  
ATOM   1060  OD2 ASP A  72      33.653  -2.365 -11.636  1.00 69.69           O  
ATOM   1061  N   LYS A  73      30.013  -6.299 -12.899  1.00 67.75           N  
ATOM   1062  H   LYS A  73      30.921  -6.419 -13.325  1.00 67.75           H  
ATOM   1063  CA  LYS A  73      28.854  -7.022 -13.453  1.00 67.75           C  
ATOM   1064  HA  LYS A  73      28.074  -6.307 -13.715  1.00 67.75           H  
ATOM   1065  C   LYS A  73      28.240  -7.986 -12.443  1.00 67.75           C  
ATOM   1066  CB  LYS A  73      29.273  -7.811 -14.698  1.00 67.75           C  
ATOM   1067  HB2 LYS A  73      30.179  -8.381 -14.493  1.00 67.75           H  
ATOM   1068  HB3 LYS A  73      28.474  -8.510 -14.946  1.00 67.75           H  
ATOM   1069  O   LYS A  73      27.019  -8.054 -12.313  1.00 67.75           O  
ATOM   1070  CG  LYS A  73      29.488  -6.906 -15.907  1.00 67.75           C  
ATOM   1071  HG2 LYS A  73      30.284  -6.184 -15.726  1.00 67.75           H  
ATOM   1072  HG3 LYS A  73      28.562  -6.348 -16.040  1.00 67.75           H  
ATOM   1073  CD  LYS A  73      29.824  -7.769 -17.135  1.00 67.75           C  
ATOM   1074  HD2 LYS A  73      30.683  -8.393 -16.888  1.00 67.75           H  
ATOM   1075  HD3 LYS A  73      28.979  -8.423 -17.353  1.00 67.75           H  
ATOM   1076  CE  LYS A  73      30.167  -6.941 -18.378  1.00 67.75           C  
ATOM   1077  HE2 LYS A  73      29.308  -6.331 -18.659  1.00 67.75           H  
ATOM   1078  HE3 LYS A  73      30.987  -6.266 -18.135  1.00 67.75           H  
ATOM   1079  NZ  LYS A  73      30.529  -7.824 -19.514  1.00 67.75           N  
ATOM   1080  HZ1 LYS A  73      30.737  -7.288 -20.344  1.00 67.75           H  
ATOM   1081  HZ2 LYS A  73      29.773  -8.462 -19.720  1.00 67.75           H  
ATOM   1082  HZ3 LYS A  73      31.334  -8.386 -19.278  1.00 67.75           H  
ATOM   1083  N   THR A  74      29.080  -8.738 -11.735  1.00 68.42           N  
ATOM   1084  H   THR A  74      30.070  -8.599 -11.879  1.00 68.42           H  
ATOM   1085  CA  THR A  74      28.642  -9.698 -10.713  1.00 68.42           C  
ATOM   1086  HA  THR A  74      27.907 -10.369 -11.156  1.00 68.42           H  
ATOM   1087  C   THR A  74      27.963  -8.985  -9.546  1.00 68.42           C  
ATOM   1088  CB  THR A  74      29.821 -10.548 -10.219  1.00 68.42           C  
ATOM   1089  HB  THR A  74      30.585  -9.911  -9.774  1.00 68.42           H  
ATOM   1090  O   THR A  74      26.944  -9.469  -9.054  1.00 68.42           O  
ATOM   1091  CG2 THR A  74      29.399 -11.603  -9.195  1.00 68.42           C  
ATOM   1092 HG21 THR A  74      29.076 -11.118  -8.274  1.00 68.42           H  
ATOM   1093 HG22 THR A  74      30.251 -12.244  -8.969  1.00 68.42           H  
ATOM   1094 HG23 THR A  74      28.585 -12.206  -9.598  1.00 68.42           H  
ATOM   1095  OG1 THR A  74      30.382 -11.255 -11.303  1.00 68.42           O  
ATOM   1096  HG1 THR A  74      30.883 -10.617 -11.817  1.00 68.42           H  
ATOM   1097  N   ASP A  75      28.459  -7.814  -9.148  1.00 71.43           N  
ATOM   1098  H   ASP A  75      29.339  -7.506  -9.536  1.00 71.43           H  
ATOM   1099  CA  ASP A  75      27.885  -7.012  -8.066  1.00 71.43           C  
ATOM   1100  HA  ASP A  75      27.750  -7.647  -7.190  1.00 71.43           H  
ATOM   1101  C   ASP A  75      26.499  -6.460  -8.438  1.00 71.43           C  
ATOM   1102  CB  ASP A  75      28.861  -5.881  -7.689  1.00 71.43           C  
ATOM   1103  HB2 ASP A  75      29.161  -5.341  -8.587  1.00 71.43           H  
ATOM   1104  HB3 ASP A  75      28.336  -5.181  -7.041  1.00 71.43           H  
ATOM   1105  O   ASP A  75      25.556  -6.564  -7.648  1.00 71.43           O  
ATOM   1106  CG  ASP A  75      30.115  -6.362  -6.938  1.00 71.43           C  
ATOM   1107  OD1 ASP A  75      30.162  -7.550  -6.544  1.00 71.43           O  
ATOM   1108  OD2 ASP A  75      30.989  -5.510  -6.655  1.00 71.43           O  
ATOM   1109  N   LEU A  76      26.334  -5.944  -9.663  1.00 73.75           N  
ATOM   1110  H   LEU A  76      27.149  -5.862 -10.254  1.00 73.75           H  
ATOM   1111  CA  LEU A  76      25.025  -5.529 -10.190  1.00 73.75           C  
ATOM   1112  HA  LEU A  76      24.589  -4.780  -9.530  1.00 73.75           H  
ATOM   1113  C   LEU A  76      24.043  -6.704 -10.250  1.00 73.75           C  
ATOM   1114  CB  LEU A  76      25.202  -4.944 -11.600  1.00 73.75           C  
ATOM   1115  HB2 LEU A  76      24.218  -4.823 -12.054  1.00 73.75           H  
ATOM   1116  HB3 LEU A  76      25.756  -5.660 -12.206  1.00 73.75           H  
ATOM   1117  O   LEU A  76      22.890  -6.585  -9.830  1.00 73.75           O  
ATOM   1118  CG  LEU A  76      25.927  -3.592 -11.651  1.00 73.75           C  
ATOM   1119  HG  LEU A  76      26.888  -3.650 -11.141  1.00 73.75           H  
ATOM   1120  CD1 LEU A  76      26.163  -3.228 -13.114  1.00 73.75           C  
ATOM   1121 HD11 LEU A  76      26.792  -3.990 -13.575  1.00 73.75           H  
ATOM   1122 HD12 LEU A  76      26.674  -2.268 -13.176  1.00 73.75           H  
ATOM   1123 HD13 LEU A  76      25.213  -3.183 -13.647  1.00 73.75           H  
ATOM   1124  CD2 LEU A  76      25.102  -2.479 -11.010  1.00 73.75           C  
ATOM   1125 HD21 LEU A  76      25.578  -1.523 -11.228  1.00 73.75           H  
ATOM   1126 HD22 LEU A  76      24.104  -2.459 -11.446  1.00 73.75           H  
ATOM   1127 HD23 LEU A  76      25.044  -2.621  -9.930  1.00 73.75           H  
ATOM   1128  N   HIS A  77      24.514  -7.854 -10.734  1.00 70.09           N  
ATOM   1129  H   HIS A  77      25.461  -7.868 -11.085  1.00 70.09           H  
ATOM   1130  CA  HIS A  77      23.723  -9.072 -10.838  1.00 70.09           C  
ATOM   1131  HA  HIS A  77      22.831  -8.863 -11.429  1.00 70.09           H  
ATOM   1132  C   HIS A  77      23.267  -9.588  -9.464  1.00 70.09           C  
ATOM   1133  CB  HIS A  77      24.565 -10.112 -11.577  1.00 70.09           C  
ATOM   1134  HB2 HIS A  77      24.964  -9.666 -12.488  1.00 70.09           H  
ATOM   1135  HB3 HIS A  77      25.404 -10.430 -10.958  1.00 70.09           H  
ATOM   1136  O   HIS A  77      22.101  -9.936  -9.280  1.00 70.09           O  
ATOM   1137  CG  HIS A  77      23.760 -11.306 -11.974  1.00 70.09           C  
ATOM   1138  CD2 HIS A  77      23.607 -12.473 -11.277  1.00 70.09           C  
ATOM   1139  HD2 HIS A  77      24.043 -12.702 -10.316  1.00 70.09           H  
ATOM   1140  ND1 HIS A  77      23.054 -11.416 -13.143  1.00 70.09           N  
ATOM   1141  HD1 HIS A  77      23.014 -10.742 -13.894  1.00 70.09           H  
ATOM   1142  CE1 HIS A  77      22.499 -12.629 -13.157  1.00 70.09           C  
ATOM   1143  HE1 HIS A  77      21.872 -12.973 -13.966  1.00 70.09           H  
ATOM   1144  NE2 HIS A  77      22.803 -13.320 -12.043  1.00 70.09           N  
ATOM   1145  N   ALA A  78      24.159  -9.592  -8.471  1.00 68.83           N  
ATOM   1146  H   ALA A  78      25.106  -9.306  -8.676  1.00 68.83           H  
ATOM   1147  CA  ALA A  78      23.846  -9.986  -7.100  1.00 68.83           C  
ATOM   1148  HA  ALA A  78      23.378 -10.971  -7.119  1.00 68.83           H  
ATOM   1149  C   ALA A  78      22.858  -9.016  -6.431  1.00 68.83           C  
ATOM   1150  CB  ALA A  78      25.155 -10.084  -6.310  1.00 68.83           C  
ATOM   1151  HB1 ALA A  78      25.658  -9.117  -6.299  1.00 68.83           H  
ATOM   1152  HB2 ALA A  78      24.943 -10.382  -5.284  1.00 68.83           H  
ATOM   1153  HB3 ALA A  78      25.814 -10.818  -6.773  1.00 68.83           H  
ATOM   1154  O   ALA A  78      21.912  -9.459  -5.771  1.00 68.83           O  
ATOM   1155  N   ALA A  79      23.026  -7.706  -6.639  1.00 74.85           N  
ATOM   1156  H   ALA A  79      23.842  -7.394  -7.146  1.00 74.85           H  
ATOM   1157  CA  ALA A  79      22.083  -6.701  -6.159  1.00 74.85           C  
ATOM   1158  HA  ALA A  79      22.000  -6.796  -5.076  1.00 74.85           H  
ATOM   1159  C   ALA A  79      20.682  -6.917  -6.755  1.00 74.85           C  
ATOM   1160  CB  ALA A  79      22.635  -5.308  -6.483  1.00 74.85           C  
ATOM   1161  HB1 ALA A  79      23.612  -5.182  -6.016  1.00 74.85           H  
ATOM   1162  HB2 ALA A  79      22.743  -5.186  -7.560  1.00 74.85           H  
ATOM   1163  HB3 ALA A  79      21.955  -4.544  -6.106  1.00 74.85           H  
ATOM   1164  O   ALA A  79      19.690  -6.905  -6.019  1.00 74.85           O  
ATOM   1165  N   ALA A  80      20.604  -7.195  -8.060  1.00 74.22           N  
ATOM   1166  H   ALA A  80      21.448  -7.160  -8.614  1.00 74.22           H  
ATOM   1167  CA  ALA A  80      19.350  -7.483  -8.746  1.00 74.22           C  
ATOM   1168  HA  ALA A  80      18.661  -6.667  -8.529  1.00 74.22           H  
ATOM   1169  C   ALA A  80      18.698  -8.784  -8.262  1.00 74.22           C  
ATOM   1170  CB  ALA A  80      19.616  -7.514 -10.252  1.00 74.22           C  
ATOM   1171  HB1 ALA A  80      18.678  -7.635 -10.795  1.00 74.22           H  
ATOM   1172  HB2 ALA A  80      20.284  -8.337 -10.506  1.00 74.22           H  
ATOM   1173  HB3 ALA A  80      20.085  -6.575 -10.547  1.00 74.22           H  
ATOM   1174  O   ALA A  80      17.496  -8.805  -7.997  1.00 74.22           O  
ATOM   1175  N   ALA A  81      19.481  -9.849  -8.073  1.00 71.74           N  
ATOM   1176  H   ALA A  81      20.447  -9.794  -8.365  1.00 71.74           H  
ATOM   1177  CA  ALA A  81      18.993 -11.115  -7.529  1.00 71.74           C  
ATOM   1178  HA  ALA A  81      18.185 -11.487  -8.159  1.00 71.74           H  
ATOM   1179  C   ALA A  81      18.430 -10.937  -6.109  1.00 71.74           C  
ATOM   1180  CB  ALA A  81      20.141 -12.131  -7.558  1.00 71.74           C  
ATOM   1181  HB1 ALA A  81      20.502 -12.250  -8.580  1.00 71.74           H  
ATOM   1182  HB2 ALA A  81      20.963 -11.791  -6.930  1.00 71.74           H  
ATOM   1183  HB3 ALA A  81      19.784 -13.096  -7.197  1.00 71.74           H  
ATOM   1184  O   ALA A  81      17.357 -11.452  -5.786  1.00 71.74           O  
ATOM   1185  N   GLY A  82      19.116 -10.155  -5.270  1.00 72.15           N  
ATOM   1186  H   GLY A  82      19.999  -9.780  -5.585  1.00 72.15           H  
ATOM   1187  CA  GLY A  82      18.647  -9.814  -3.930  1.00 72.15           C  
ATOM   1188  HA2 GLY A  82      18.496 -10.729  -3.357  1.00 72.15           H  
ATOM   1189  HA3 GLY A  82      19.411  -9.209  -3.442  1.00 72.15           H  
ATOM   1190  C   GLY A  82      17.339  -9.019  -3.940  1.00 72.15           C  
ATOM   1191  O   GLY A  82      16.454  -9.292  -3.129  1.00 72.15           O  
ATOM   1192  N   ALA A  83      17.193  -8.053  -4.847  1.00 78.09           N  
ATOM   1193  H   ALA A  83      17.955  -7.856  -5.479  1.00 78.09           H  
ATOM   1194  CA  ALA A  83      15.969  -7.268  -4.993  1.00 78.09           C  
ATOM   1195  HA  ALA A  83      15.675  -6.870  -4.021  1.00 78.09           H  
ATOM   1196  C   ALA A  83      14.795  -8.109  -5.517  1.00 78.09           C  
ATOM   1197  CB  ALA A  83      16.274  -6.086  -5.904  1.00 78.09           C  
ATOM   1198  HB1 ALA A  83      15.380  -5.472  -6.018  1.00 78.09           H  
ATOM   1199  HB2 ALA A  83      16.593  -6.448  -6.882  1.00 78.09           H  
ATOM   1200  HB3 ALA A  83      17.064  -5.474  -5.470  1.00 78.09           H  
ATOM   1201  O   ALA A  83      13.709  -8.063  -4.939  1.00 78.09           O  
ATOM   1202  N   SER A  84      15.034  -8.948  -6.526  1.00 75.47           N  
ATOM   1203  H   SER A  84      15.937  -8.906  -6.977  1.00 75.47           H  
ATOM   1204  CA  SER A  84      14.038  -9.867  -7.087  1.00 75.47           C  
ATOM   1205  HA  SER A  84      13.192  -9.286  -7.455  1.00 75.47           H  
ATOM   1206  C   SER A  84      13.508 -10.844  -6.029  1.00 75.47           C  
ATOM   1207  CB  SER A  84      14.666 -10.589  -8.283  1.00 75.47           C  
ATOM   1208  HB2 SER A  84      15.006  -9.840  -8.998  1.00 75.47           H  
ATOM   1209  HB3 SER A  84      15.525 -11.174  -7.956  1.00 75.47           H  
ATOM   1210  O   SER A  84      12.300 -10.922  -5.798  1.00 75.47           O  
ATOM   1211  OG  SER A  84      13.734 -11.435  -8.914  1.00 75.47           O  
ATOM   1212  HG  SER A  84      13.632 -11.135  -9.820  1.00 75.47           H  
ATOM   1213  N   ALA A  85      14.398 -11.471  -5.249  1.00 68.60           N  
ATOM   1214  H   ALA A  85      15.378 -11.395  -5.482  1.00 68.60           H  
ATOM   1215  CA  ALA A  85      14.005 -12.353  -4.147  1.00 68.60           C  
ATOM   1216  HA  ALA A  85      13.362 -13.138  -4.545  1.00 68.60           H  
ATOM   1217  C   ALA A  85      13.218 -11.624  -3.039  1.00 68.60           C  
ATOM   1218  CB  ALA A  85      15.273 -12.999  -3.578  1.00 68.60           C  
ATOM   1219  HB1 ALA A  85      15.940 -12.231  -3.185  1.00 68.60           H  
ATOM   1220  HB2 ALA A  85      15.004 -13.692  -2.781  1.00 68.60           H  
ATOM   1221  HB3 ALA A  85      15.787 -13.548  -4.366  1.00 68.60           H  
ATOM   1222  O   ALA A  85      12.283 -12.182  -2.457  1.00 68.60           O  
ATOM   1223  N   LYS A  86      13.573 -10.371  -2.712  1.00 74.14           N  
ATOM   1224  H   LYS A  86      14.345  -9.952  -3.210  1.00 74.14           H  
ATOM   1225  CA  LYS A  86      12.784  -9.551  -1.771  1.00 74.14           C  
ATOM   1226  HA  LYS A  86      12.629 -10.102  -0.844  1.00 74.14           H  
ATOM   1227  C   LYS A  86      11.398  -9.243  -2.337  1.00 74.14           C  
ATOM   1228  CB  LYS A  86      13.490  -8.226  -1.466  1.00 74.14           C  
ATOM   1229  HB2 LYS A  86      12.783  -7.561  -0.971  1.00 74.14           H  
ATOM   1230  HB3 LYS A  86      13.764  -7.762  -2.414  1.00 74.14           H  
ATOM   1231  O   LYS A  86      10.422  -9.327  -1.590  1.00 74.14           O  
ATOM   1232  CG  LYS A  86      14.729  -8.342  -0.568  1.00 74.14           C  
ATOM   1233  HG2 LYS A  86      14.431  -8.602   0.448  1.00 74.14           H  
ATOM   1234  HG3 LYS A  86      15.402  -9.114  -0.941  1.00 74.14           H  
ATOM   1235  CD  LYS A  86      15.426  -6.974  -0.579  1.00 74.14           C  
ATOM   1236  HD2 LYS A  86      14.837  -6.266   0.005  1.00 74.14           H  
ATOM   1237  HD3 LYS A  86      15.461  -6.610  -1.606  1.00 74.14           H  
ATOM   1238  CE  LYS A  86      16.862  -7.009  -0.063  1.00 74.14           C  
ATOM   1239  HE2 LYS A  86      17.398  -7.788  -0.605  1.00 74.14           H  
ATOM   1240  HE3 LYS A  86      16.866  -7.254   0.999  1.00 74.14           H  
ATOM   1241  NZ  LYS A  86      17.497  -5.688  -0.316  1.00 74.14           N  
ATOM   1242  HZ1 LYS A  86      17.455  -5.477  -1.303  1.00 74.14           H  
ATOM   1243  HZ2 LYS A  86      16.988  -4.934   0.122  1.00 74.14           H  
ATOM   1244  HZ3 LYS A  86      18.468  -5.668  -0.040  1.00 74.14           H  
ATOM   1245  N   GLY A  87      11.322  -8.902  -3.623  1.00 73.27           N  
ATOM   1246  H   GLY A  87      12.181  -8.849  -4.153  1.00 73.27           H  
ATOM   1247  CA  GLY A  87      10.080  -8.637  -4.343  1.00 73.27           C  
ATOM   1248  HA2 GLY A  87       9.573  -7.777  -3.904  1.00 73.27           H  
ATOM   1249  HA3 GLY A  87      10.317  -8.418  -5.384  1.00 73.27           H  
ATOM   1250  C   GLY A  87       9.138  -9.836  -4.312  1.00 73.27           C  
ATOM   1251  O   GLY A  87       7.986  -9.690  -3.915  1.00 73.27           O  
ATOM   1252  N   GLU A  88       9.642 -11.035  -4.608  1.00 68.83           N  
ATOM   1253  H   GLU A  88      10.579 -11.083  -4.981  1.00 68.83           H  
ATOM   1254  CA  GLU A  88       8.861 -12.277  -4.568  1.00 68.83           C  
ATOM   1255  HA  GLU A  88       8.010 -12.178  -5.242  1.00 68.83           H  
ATOM   1256  C   GLU A  88       8.311 -12.569  -3.163  1.00 68.83           C  
ATOM   1257  CB  GLU A  88       9.738 -13.429  -5.077  1.00 68.83           C  
ATOM   1258  HB2 GLU A  88      10.148 -13.151  -6.047  1.00 68.83           H  
ATOM   1259  HB3 GLU A  88      10.561 -13.588  -4.380  1.00 68.83           H  
ATOM   1260  O   GLU A  88       7.110 -12.791  -2.990  1.00 68.83           O  
ATOM   1261  CG  GLU A  88       8.933 -14.729  -5.236  1.00 68.83           C  
ATOM   1262  HG2 GLU A  88       8.521 -15.011  -4.267  1.00 68.83           H  
ATOM   1263  HG3 GLU A  88       8.100 -14.540  -5.913  1.00 68.83           H  
ATOM   1264  CD  GLU A  88       9.767 -15.905  -5.771  1.00 68.83           C  
ATOM   1265  OE1 GLU A  88       9.158 -16.980  -5.978  1.00 68.83           O  
ATOM   1266  OE2 GLU A  88      11.001 -15.753  -5.914  1.00 68.83           O  
ATOM   1267  N   ASN A  89       9.159 -12.486  -2.131  1.00 67.27           N  
ATOM   1268  H   ASN A  89      10.132 -12.309  -2.334  1.00 67.27           H  
ATOM   1269  CA  ASN A  89       8.725 -12.687  -0.745  1.00 67.27           C  
ATOM   1270  HA  ASN A  89       8.273 -13.674  -0.655  1.00 67.27           H  
ATOM   1271  C   ASN A  89       7.661 -11.669  -0.322  1.00 67.27           C  
ATOM   1272  CB  ASN A  89       9.937 -12.594   0.192  1.00 67.27           C  
ATOM   1273  HB2 ASN A  89      10.567 -11.752  -0.091  1.00 67.27           H  
ATOM   1274  HB3 ASN A  89       9.588 -12.433   1.212  1.00 67.27           H  
ATOM   1275  O   ASN A  89       6.681 -12.026   0.335  1.00 67.27           O  
ATOM   1276  CG  ASN A  89      10.741 -13.874   0.207  1.00 67.27           C  
ATOM   1277  ND2 ASN A  89      11.981 -13.841  -0.205  1.00 67.27           N  
ATOM   1278 HD21 ASN A  89      12.403 -14.752  -0.312  1.00 67.27           H  
ATOM   1279 HD22 ASN A  89      12.242 -13.093  -0.832  1.00 67.27           H  
ATOM   1280  OD1 ASN A  89      10.274 -14.918   0.621  1.00 67.27           O  
ATOM   1281  N   TYR A  90       7.844 -10.399  -0.693  1.00 75.16           N  
ATOM   1282  H   TYR A  90       8.654 -10.162  -1.249  1.00 75.16           H  
ATOM   1283  CA  TYR A  90       6.853  -9.366  -0.425  1.00 75.16           C  
ATOM   1284  HA  TYR A  90       6.646  -9.350   0.646  1.00 75.16           H  
ATOM   1285  C   TYR A  90       5.536  -9.676  -1.137  1.00 75.16           C  
ATOM   1286  CB  TYR A  90       7.393  -7.993  -0.831  1.00 75.16           C  
ATOM   1287  HB2 TYR A  90       7.624  -7.991  -1.896  1.00 75.16           H  
ATOM   1288  HB3 TYR A  90       8.322  -7.803  -0.294  1.00 75.16           H  
ATOM   1289  O   TYR A  90       4.489  -9.639  -0.496  1.00 75.16           O  
ATOM   1290  CG  TYR A  90       6.412  -6.876  -0.538  1.00 75.16           C  
ATOM   1291  CD1 TYR A  90       5.472  -6.488  -1.513  1.00 75.16           C  
ATOM   1292  HD1 TYR A  90       5.460  -6.972  -2.478  1.00 75.16           H  
ATOM   1293  CD2 TYR A  90       6.419  -6.251   0.723  1.00 75.16           C  
ATOM   1294  HD2 TYR A  90       7.142  -6.560   1.464  1.00 75.16           H  
ATOM   1295  CE1 TYR A  90       4.543  -5.470  -1.230  1.00 75.16           C  
ATOM   1296  HE1 TYR A  90       3.822  -5.176  -1.978  1.00 75.16           H  
ATOM   1297  CE2 TYR A  90       5.514  -5.208   0.999  1.00 75.16           C  
ATOM   1298  HE2 TYR A  90       5.547  -4.707   1.955  1.00 75.16           H  
ATOM   1299  OH  TYR A  90       3.745  -3.769   0.269  1.00 75.16           O  
ATOM   1300  HH  TYR A  90       4.089  -3.240   0.993  1.00 75.16           H  
ATOM   1301  CZ  TYR A  90       4.580  -4.813   0.016  1.00 75.16           C  
ATOM   1302  N   ASN A  91       5.589 -10.035  -2.422  1.00 71.44           N  
ATOM   1303  H   ASN A  91       6.489 -10.055  -2.880  1.00 71.44           H  
ATOM   1304  CA  ASN A  91       4.414 -10.342  -3.231  1.00 71.44           C  
ATOM   1305  HA  ASN A  91       3.766  -9.466  -3.238  1.00 71.44           H  
ATOM   1306  C   ASN A  91       3.586 -11.475  -2.619  1.00 71.44           C  
ATOM   1307  CB  ASN A  91       4.857 -10.654  -4.675  1.00 71.44           C  
ATOM   1308  HB2 ASN A  91       4.048 -11.160  -5.202  1.00 71.44           H  
ATOM   1309  HB3 ASN A  91       5.717 -11.324  -4.667  1.00 71.44           H  
ATOM   1310  O   ASN A  91       2.394 -11.286  -2.387  1.00 71.44           O  
ATOM   1311  CG  ASN A  91       5.200  -9.406  -5.471  1.00 71.44           C  
ATOM   1312  ND2 ASN A  91       5.962  -9.535  -6.531  1.00 71.44           N  
ATOM   1313 HD21 ASN A  91       6.251 -10.439  -6.877  1.00 71.44           H  
ATOM   1314 HD22 ASN A  91       6.087  -8.728  -7.125  1.00 71.44           H  
ATOM   1315  OD1 ASN A  91       4.726  -8.317  -5.179  1.00 71.44           O  
ATOM   1316  N   VAL A  92       4.219 -12.594  -2.257  1.00 68.32           N  
ATOM   1317  H   VAL A  92       5.200 -12.677  -2.484  1.00 68.32           H  
ATOM   1318  CA  VAL A  92       3.537 -13.747  -1.644  1.00 68.32           C  
ATOM   1319  HA  VAL A  92       2.718 -14.052  -2.296  1.00 68.32           H  
ATOM   1320  C   VAL A  92       2.923 -13.394  -0.285  1.00 68.32           C  
ATOM   1321  CB  VAL A  92       4.519 -14.927  -1.508  1.00 68.32           C  
ATOM   1322  HB  VAL A  92       5.409 -14.592  -0.976  1.00 68.32           H  
ATOM   1323  O   VAL A  92       1.782 -13.761   0.005  1.00 68.32           O  
ATOM   1324  CG1 VAL A  92       3.914 -16.107  -0.732  1.00 68.32           C  
ATOM   1325 HG11 VAL A  92       4.604 -16.950  -0.753  1.00 68.32           H  
ATOM   1326 HG12 VAL A  92       3.746 -15.832   0.309  1.00 68.32           H  
ATOM   1327 HG13 VAL A  92       2.971 -16.405  -1.190  1.00 68.32           H  
ATOM   1328  CG2 VAL A  92       4.939 -15.452  -2.886  1.00 68.32           C  
ATOM   1329 HG21 VAL A  92       5.669 -16.254  -2.776  1.00 68.32           H  
ATOM   1330 HG22 VAL A  92       4.071 -15.826  -3.429  1.00 68.32           H  
ATOM   1331 HG23 VAL A  92       5.402 -14.661  -3.476  1.00 68.32           H  
ATOM   1332  N   LEU A  93       3.653 -12.668   0.570  1.00 68.51           N  
ATOM   1333  H   LEU A  93       4.579 -12.379   0.290  1.00 68.51           H  
ATOM   1334  CA  LEU A  93       3.123 -12.224   1.865  1.00 68.51           C  
ATOM   1335  HA  LEU A  93       2.760 -13.088   2.421  1.00 68.51           H  
ATOM   1336  C   LEU A  93       1.928 -11.286   1.690  1.00 68.51           C  
ATOM   1337  CB  LEU A  93       4.226 -11.509   2.661  1.00 68.51           C  
ATOM   1338  HB2 LEU A  93       4.699 -10.774   2.011  1.00 68.51           H  
ATOM   1339  HB3 LEU A  93       3.768 -10.970   3.490  1.00 68.51           H  
ATOM   1340  O   LEU A  93       0.972 -11.353   2.463  1.00 68.51           O  
ATOM   1341  CG  LEU A  93       5.305 -12.443   3.232  1.00 68.51           C  
ATOM   1342  HG  LEU A  93       5.717 -13.074   2.444  1.00 68.51           H  
ATOM   1343  CD1 LEU A  93       6.428 -11.595   3.832  1.00 68.51           C  
ATOM   1344 HD11 LEU A  93       7.211 -12.249   4.217  1.00 68.51           H  
ATOM   1345 HD12 LEU A  93       6.860 -10.973   3.047  1.00 68.51           H  
ATOM   1346 HD13 LEU A  93       6.043 -10.964   4.632  1.00 68.51           H  
ATOM   1347  CD2 LEU A  93       4.754 -13.351   4.335  1.00 68.51           C  
ATOM   1348 HD21 LEU A  93       5.568 -13.939   4.760  1.00 68.51           H  
ATOM   1349 HD22 LEU A  93       4.024 -14.044   3.917  1.00 68.51           H  
ATOM   1350 HD23 LEU A  93       4.285 -12.755   5.117  1.00 68.51           H  
ATOM   1351  N   TYR A  94       1.988 -10.419   0.684  1.00 74.68           N  
ATOM   1352  H   TYR A  94       2.803 -10.421   0.087  1.00 74.68           H  
ATOM   1353  CA  TYR A  94       0.936  -9.463   0.399  1.00 74.68           C  
ATOM   1354  HA  TYR A  94       0.646  -8.998   1.341  1.00 74.68           H  
ATOM   1355  C   TYR A  94      -0.314 -10.137  -0.181  1.00 74.68           C  
ATOM   1356  CB  TYR A  94       1.490  -8.366  -0.511  1.00 74.68           C  
ATOM   1357  HB2 TYR A  94       2.541  -8.191  -0.280  1.00 74.68           H  
ATOM   1358  HB3 TYR A  94       1.427  -8.675  -1.554  1.00 74.68           H  
ATOM   1359  O   TYR A  94      -1.418  -9.775   0.217  1.00 74.68           O  
ATOM   1360  CG  TYR A  94       0.779  -7.057  -0.307  1.00 74.68           C  
ATOM   1361  CD1 TYR A  94      -0.418  -6.805  -0.990  1.00 74.68           C  
ATOM   1362  HD1 TYR A  94      -0.823  -7.543  -1.666  1.00 74.68           H  
ATOM   1363  CD2 TYR A  94       1.308  -6.109   0.591  1.00 74.68           C  
ATOM   1364  HD2 TYR A  94       2.241  -6.319   1.092  1.00 74.68           H  
ATOM   1365  CE1 TYR A  94      -1.088  -5.595  -0.777  1.00 74.68           C  
ATOM   1366  HE1 TYR A  94      -2.002  -5.396  -1.317  1.00 74.68           H  
ATOM   1367  CE2 TYR A  94       0.650  -4.883   0.788  1.00 74.68           C  
ATOM   1368  HE2 TYR A  94       1.080  -4.137   1.440  1.00 74.68           H  
ATOM   1369  OH  TYR A  94      -1.196  -3.460   0.257  1.00 74.68           O  
ATOM   1370  HH  TYR A  94      -0.600  -2.745   0.492  1.00 74.68           H  
ATOM   1371  CZ  TYR A  94      -0.553  -4.635   0.099  1.00 74.68           C  
ATOM   1372  N   ASP A  95      -0.154 -11.152  -1.032  1.00 72.44           N  
ATOM   1373  H   ASP A  95       0.775 -11.364  -1.367  1.00 72.44           H  
ATOM   1374  CA  ASP A  95      -1.266 -11.938  -1.584  1.00 72.44           C  
ATOM   1375  HA  ASP A  95      -1.977 -11.264  -2.061  1.00 72.44           H  
ATOM   1376  C   ASP A  95      -2.035 -12.672  -0.481  1.00 72.44           C  
ATOM   1377  CB  ASP A  95      -0.741 -12.924  -2.646  1.00 72.44           C  
ATOM   1378  HB2 ASP A  95       0.106 -13.480  -2.245  1.00 72.44           H  
ATOM   1379  HB3 ASP A  95      -1.532 -13.636  -2.884  1.00 72.44           H  
ATOM   1380  O   ASP A  95      -3.251 -12.513  -0.359  1.00 72.44           O  
ATOM   1381  CG  ASP A  95      -0.336 -12.216  -3.942  1.00 72.44           C  
ATOM   1382  OD1 ASP A  95      -0.919 -11.152  -4.244  1.00 72.44           O  
ATOM   1383  OD2 ASP A  95       0.585 -12.680  -4.651  1.00 72.44           O  
ATOM   1384  N   ASN A  96      -1.325 -13.385   0.401  1.00 63.45           N  
ATOM   1385  H   ASN A  96      -0.335 -13.495   0.237  1.00 63.45           H  
ATOM   1386  CA  ASN A  96      -1.941 -14.017   1.576  1.00 63.45           C  
ATOM   1387  HA  ASN A  96      -2.693 -14.736   1.253  1.00 63.45           H  
ATOM   1388  C   ASN A  96      -2.647 -12.973   2.452  1.00 63.45           C  
ATOM   1389  CB  ASN A  96      -0.851 -14.739   2.383  1.00 63.45           C  
ATOM   1390  HB2 ASN A  96      -0.041 -14.044   2.604  1.00 63.45           H  
ATOM   1391  HB3 ASN A  96      -1.278 -15.084   3.324  1.00 63.45           H  
ATOM   1392  O   ASN A  96      -3.778 -13.156   2.900  1.00 63.45           O  
ATOM   1393  CG  ASN A  96      -0.299 -15.958   1.670  1.00 63.45           C  
ATOM   1394  ND2 ASN A  96       0.981 -16.215   1.787  1.00 63.45           N  
ATOM   1395 HD21 ASN A  96       1.304 -16.968   1.197  1.00 63.45           H  
ATOM   1396 HD22 ASN A  96       1.596 -15.491   2.130  1.00 63.45           H  
ATOM   1397  OD1 ASN A  96      -0.993 -16.710   1.013  1.00 63.45           O  
ATOM   1398  N   TYR A  97      -1.996 -11.827   2.653  1.00 71.76           N  
ATOM   1399  H   TYR A  97      -1.079 -11.711   2.247  1.00 71.76           H  
ATOM   1400  CA  TYR A  97      -2.555 -10.759   3.460  1.00 71.76           C  
ATOM   1401  HA  TYR A  97      -2.825 -11.183   4.427  1.00 71.76           H  
ATOM   1402  C   TYR A  97      -3.839 -10.160   2.868  1.00 71.76           C  
ATOM   1403  CB  TYR A  97      -1.485  -9.689   3.678  1.00 71.76           C  
ATOM   1404  HB2 TYR A  97      -0.622 -10.144   4.165  1.00 71.76           H  
ATOM   1405  HB3 TYR A  97      -1.163  -9.292   2.715  1.00 71.76           H  
ATOM   1406  O   TYR A  97      -4.742  -9.830   3.636  1.00 71.76           O  
ATOM   1407  CG  TYR A  97      -1.978  -8.561   4.544  1.00 71.76           C  
ATOM   1408  CD1 TYR A  97      -2.255  -7.305   3.980  1.00 71.76           C  
ATOM   1409  HD1 TYR A  97      -2.080  -7.143   2.927  1.00 71.76           H  
ATOM   1410  CD2 TYR A  97      -2.246  -8.815   5.899  1.00 71.76           C  
ATOM   1411  HD2 TYR A  97      -2.062  -9.801   6.298  1.00 71.76           H  
ATOM   1412  CE1 TYR A  97      -2.800  -6.295   4.788  1.00 71.76           C  
ATOM   1413  HE1 TYR A  97      -3.047  -5.350   4.326  1.00 71.76           H  
ATOM   1414  CE2 TYR A  97      -2.792  -7.811   6.709  1.00 71.76           C  
ATOM   1415  HE2 TYR A  97      -3.014  -8.033   7.742  1.00 71.76           H  
ATOM   1416  OH  TYR A  97      -3.623  -5.618   6.965  1.00 71.76           O  
ATOM   1417  HH  TYR A  97      -3.874  -6.051   7.784  1.00 71.76           H  
ATOM   1418  CZ  TYR A  97      -3.065  -6.549   6.153  1.00 71.76           C  
ATOM   1419  N   LEU A  98      -3.948 -10.004   1.542  1.00 73.47           N  
ATOM   1420  H   LEU A  98      -3.172 -10.294   0.964  1.00 73.47           H  
ATOM   1421  CA  LEU A  98      -5.147  -9.480   0.873  1.00 73.47           C  
ATOM   1422  HA  LEU A  98      -5.488  -8.595   1.409  1.00 73.47           H  
ATOM   1423  C   LEU A  98      -6.330 -10.453   0.900  1.00 73.47           C  
ATOM   1424  CB  LEU A  98      -4.825  -9.109  -0.588  1.00 73.47           C  
ATOM   1425  HB2 LEU A  98      -4.292  -9.939  -1.052  1.00 73.47           H  
ATOM   1426  HB3 LEU A  98      -5.766  -8.998  -1.127  1.00 73.47           H  
ATOM   1427  O   LEU A  98      -7.480  -9.997   0.906  1.00 73.47           O  
ATOM   1428  CG  LEU A  98      -4.016  -7.819  -0.798  1.00 73.47           C  
ATOM   1429  HG  LEU A  98      -3.034  -7.915  -0.335  1.00 73.47           H  
ATOM   1430  CD1 LEU A  98      -3.842  -7.595  -2.302  1.00 73.47           C  
ATOM   1431 HD11 LEU A  98      -3.308  -8.441  -2.735  1.00 73.47           H  
ATOM   1432 HD12 LEU A  98      -4.813  -7.532  -2.794  1.00 73.47           H  
ATOM   1433 HD13 LEU A  98      -3.279  -6.687  -2.515  1.00 73.47           H  
ATOM   1434  CD2 LEU A  98      -4.704  -6.587  -0.193  1.00 73.47           C  
ATOM   1435 HD21 LEU A  98      -4.108  -5.705  -0.426  1.00 73.47           H  
ATOM   1436 HD22 LEU A  98      -4.756  -6.682   0.891  1.00 73.47           H  
ATOM   1437 HD23 LEU A  98      -5.703  -6.484  -0.617  1.00 73.47           H  
ATOM   1438  N   GLN A  99      -6.073 -11.760   0.957  1.00 68.25           N  
ATOM   1439  H   GLN A  99      -5.114 -12.071   0.897  1.00 68.25           H  
ATOM   1440  CA  GLN A  99      -7.120 -12.772   1.112  1.00 68.25           C  
ATOM   1441  HA  GLN A  99      -7.899 -12.588   0.372  1.00 68.25           H  
ATOM   1442  C   GLN A  99      -7.793 -12.672   2.489  1.00 68.25           C  
ATOM   1443  CB  GLN A  99      -6.543 -14.171   0.847  1.00 68.25           C  
ATOM   1444  HB2 GLN A  99      -5.658 -14.331   1.462  1.00 68.25           H  
ATOM   1445  HB3 GLN A  99      -7.290 -14.916   1.120  1.00 68.25           H  
ATOM   1446  O   GLN A  99      -9.015 -12.562   2.563  1.00 68.25           O  
ATOM   1447  CG  GLN A  99      -6.187 -14.354  -0.638  1.00 68.25           C  
ATOM   1448  HG2 GLN A  99      -5.462 -13.600  -0.942  1.00 68.25           H  
ATOM   1449  HG3 GLN A  99      -7.085 -14.213  -1.240  1.00 68.25           H  
ATOM   1450  CD  GLN A  99      -5.611 -15.728  -0.965  1.00 68.25           C  
ATOM   1451  NE2 GLN A  99      -5.190 -15.943  -2.191  1.00 68.25           N  
ATOM   1452 HE21 GLN A  99      -4.731 -16.830  -2.339  1.00 68.25           H  
ATOM   1453 HE22 GLN A  99      -5.128 -15.176  -2.845  1.00 68.25           H  
ATOM   1454  OE1 GLN A  99      -5.550 -16.642  -0.161  1.00 68.25           O  
ATOM   1455  N   ASP A 100      -7.011 -12.574   3.566  1.00 66.01           N  
ATOM   1456  H   ASP A 100      -6.027 -12.761   3.437  1.00 66.01           H  
ATOM   1457  CA  ASP A 100      -7.532 -12.589   4.945  1.00 66.01           C  
ATOM   1458  HA  ASP A 100      -8.324 -13.334   5.015  1.00 66.01           H  
ATOM   1459  C   ASP A 100      -8.119 -11.240   5.411  1.00 66.01           C  
ATOM   1460  CB  ASP A 100      -6.394 -13.010   5.886  1.00 66.01           C  
ATOM   1461  HB2 ASP A 100      -5.570 -12.304   5.780  1.00 66.01           H  
ATOM   1462  HB3 ASP A 100      -6.750 -12.951   6.914  1.00 66.01           H  
ATOM   1463  O   ASP A 100      -8.790 -11.131   6.441  1.00 66.01           O  
ATOM   1464  CG  ASP A 100      -5.878 -14.433   5.649  1.00 66.01           C  
ATOM   1465  OD1 ASP A 100      -6.645 -15.256   5.104  1.00 66.01           O  
ATOM   1466  OD2 ASP A 100      -4.731 -14.682   6.086  1.00 66.01           O  
ATOM   1467  N   THR A 101      -7.842 -10.161   4.676  1.00 77.02           N  
ATOM   1468  H   THR A 101      -7.278 -10.322   3.854  1.00 77.02           H  
ATOM   1469  CA  THR A 101      -8.096  -8.782   5.125  1.00 77.02           C  
ATOM   1470  HA  THR A 101      -7.768  -8.715   6.163  1.00 77.02           H  
ATOM   1471  C   THR A 101      -9.568  -8.367   5.098  1.00 77.02           C  
ATOM   1472  CB  THR A 101      -7.239  -7.831   4.280  1.00 77.02           C  
ATOM   1473  HB  THR A 101      -6.435  -8.419   3.838  1.00 77.02           H  
ATOM   1474  O   THR A 101      -9.950  -7.386   5.743  1.00 77.02           O  
ATOM   1475  CG2 THR A 101      -7.894  -7.156   3.081  1.00 77.02           C  
ATOM   1476 HG21 THR A 101      -8.271  -7.925   2.406  1.00 77.02           H  
ATOM   1477 HG22 THR A 101      -7.151  -6.563   2.548  1.00 77.02           H  
ATOM   1478 HG23 THR A 101      -8.723  -6.517   3.386  1.00 77.02           H  
ATOM   1479  OG1 THR A 101      -6.587  -6.878   5.079  1.00 77.02           O  
ATOM   1480  HG1 THR A 101      -5.694  -7.230   5.106  1.00 77.02           H  
ATOM   1481  N   GLU A 102     -10.389  -9.081   4.332  1.00 77.69           N  
ATOM   1482  H   GLU A 102     -10.022  -9.911   3.889  1.00 77.69           H  
ATOM   1483  CA  GLU A 102     -11.774  -8.712   4.040  1.00 77.69           C  
ATOM   1484  HA  GLU A 102     -11.796  -7.697   3.645  1.00 77.69           H  
ATOM   1485  C   GLU A 102     -12.655  -8.736   5.295  1.00 77.69           C  
ATOM   1486  CB  GLU A 102     -12.281  -9.657   2.950  1.00 77.69           C  
ATOM   1487  HB2 GLU A 102     -11.537  -9.661   2.153  1.00 77.69           H  
ATOM   1488  HB3 GLU A 102     -12.373 -10.668   3.347  1.00 77.69           H  
ATOM   1489  O   GLU A 102     -13.355  -7.762   5.576  1.00 77.69           O  
ATOM   1490  CG  GLU A 102     -13.625  -9.200   2.378  1.00 77.69           C  
ATOM   1491  HG2 GLU A 102     -14.385  -9.271   3.157  1.00 77.69           H  
ATOM   1492  HG3 GLU A 102     -13.539  -8.156   2.078  1.00 77.69           H  
ATOM   1493  CD  GLU A 102     -14.033 -10.036   1.159  1.00 77.69           C  
ATOM   1494  OE1 GLU A 102     -15.254 -10.233   0.996  1.00 77.69           O  
ATOM   1495  OE2 GLU A 102     -13.123 -10.419   0.377  1.00 77.69           O  
ATOM   1496  N   THR A 103     -12.524  -9.773   6.128  1.00 74.43           N  
ATOM   1497  H   THR A 103     -11.987 -10.571   5.820  1.00 74.43           H  
ATOM   1498  CA  THR A 103     -13.249  -9.908   7.405  1.00 74.43           C  
ATOM   1499  HA  THR A 103     -14.319  -9.947   7.200  1.00 74.43           H  
ATOM   1500  C   THR A 103     -12.977  -8.729   8.339  1.00 74.43           C  
ATOM   1501  CB  THR A 103     -12.837 -11.216   8.102  1.00 74.43           C  
ATOM   1502  HB  THR A 103     -11.786 -11.164   8.384  1.00 74.43           H  
ATOM   1503  O   THR A 103     -13.881  -8.198   8.991  1.00 74.43           O  
ATOM   1504  CG2 THR A 103     -13.679 -11.521   9.340  1.00 74.43           C  
ATOM   1505 HG21 THR A 103     -13.391 -12.490   9.747  1.00 74.43           H  
ATOM   1506 HG22 THR A 103     -13.513 -10.765  10.107  1.00 74.43           H  
ATOM   1507 HG23 THR A 103     -14.735 -11.548   9.073  1.00 74.43           H  
ATOM   1508  OG1 THR A 103     -13.013 -12.280   7.202  1.00 74.43           O  
ATOM   1509  HG1 THR A 103     -12.667 -13.083   7.600  1.00 74.43           H  
ATOM   1510  N   VAL A 104     -11.732  -8.244   8.361  1.00 78.00           N  
ATOM   1511  H   VAL A 104     -11.048  -8.680   7.760  1.00 78.00           H  
ATOM   1512  CA  VAL A 104     -11.361  -7.069   9.153  1.00 78.00           C  
ATOM   1513  HA  VAL A 104     -11.697  -7.220  10.179  1.00 78.00           H  
ATOM   1514  C   VAL A 104     -12.036  -5.816   8.604  1.00 78.00           C  
ATOM   1515  CB  VAL A 104      -9.843  -6.866   9.162  1.00 78.00           C  
ATOM   1516  HB  VAL A 104      -9.497  -6.723   8.138  1.00 78.00           H  
ATOM   1517  O   VAL A 104     -12.604  -5.043   9.380  1.00 78.00           O  
ATOM   1518  CG1 VAL A 104      -9.473  -5.610   9.959  1.00 78.00           C  
ATOM   1519 HG11 VAL A 104      -9.655  -5.767  11.022  1.00 78.00           H  
ATOM   1520 HG12 VAL A 104      -8.419  -5.409   9.767  1.00 78.00           H  
ATOM   1521 HG13 VAL A 104     -10.021  -4.737   9.605  1.00 78.00           H  
ATOM   1522  CG2 VAL A 104      -9.100  -8.069   9.753  1.00 78.00           C  
ATOM   1523 HG21 VAL A 104      -9.431  -8.254  10.775  1.00 78.00           H  
ATOM   1524 HG22 VAL A 104      -8.025  -7.888   9.734  1.00 78.00           H  
ATOM   1525 HG23 VAL A 104      -9.295  -8.960   9.157  1.00 78.00           H  
ATOM   1526  N   ALA A 105     -11.965  -5.589   7.291  1.00 83.14           N  
ATOM   1527  H   ALA A 105     -11.535  -6.286   6.701  1.00 83.14           H  
ATOM   1528  CA  ALA A 105     -12.593  -4.437   6.650  1.00 83.14           C  
ATOM   1529  HA  ALA A 105     -12.174  -3.522   7.067  1.00 83.14           H  
ATOM   1530  C   ALA A 105     -14.109  -4.425   6.901  1.00 83.14           C  
ATOM   1531  CB  ALA A 105     -12.267  -4.487   5.155  1.00 83.14           C  
ATOM   1532  HB1 ALA A 105     -12.638  -3.590   4.660  1.00 83.14           H  
ATOM   1533  HB2 ALA A 105     -11.191  -4.573   5.003  1.00 83.14           H  
ATOM   1534  HB3 ALA A 105     -12.723  -5.368   4.703  1.00 83.14           H  
ATOM   1535  O   ALA A 105     -14.669  -3.387   7.268  1.00 83.14           O  
ATOM   1536  N   TRP A 106     -14.747  -5.592   6.811  1.00 82.33           N  
ATOM   1537  H   TRP A 106     -14.241  -6.397   6.471  1.00 82.33           H  
ATOM   1538  CA  TRP A 106     -16.165  -5.755   7.092  1.00 82.33           C  
ATOM   1539  HA  TRP A 106     -16.732  -5.076   6.455  1.00 82.33           H  
ATOM   1540  C   TRP A 106     -16.519  -5.428   8.542  1.00 82.33           C  
ATOM   1541  CB  TRP A 106     -16.601  -7.176   6.768  1.00 82.33           C  
ATOM   1542  HB2 TRP A 106     -16.321  -7.420   5.743  1.00 82.33           H  
ATOM   1543  HB3 TRP A 106     -16.113  -7.888   7.433  1.00 82.33           H  
ATOM   1544  O   TRP A 106     -17.410  -4.619   8.787  1.00 82.33           O  
ATOM   1545  CG  TRP A 106     -18.078  -7.298   6.901  1.00 82.33           C  
ATOM   1546  CD1 TRP A 106     -18.764  -7.573   8.029  1.00 82.33           C  
ATOM   1547  HD1 TRP A 106     -18.327  -7.780   8.995  1.00 82.33           H  
ATOM   1548  CD2 TRP A 106     -19.087  -6.971   5.913  1.00 82.33           C  
ATOM   1549  CE2 TRP A 106     -20.372  -7.262   6.449  1.00 82.33           C  
ATOM   1550  CE3 TRP A 106     -19.038  -6.407   4.628  1.00 82.33           C  
ATOM   1551  HE3 TRP A 106     -18.080  -6.121   4.219  1.00 82.33           H  
ATOM   1552  NE1 TRP A 106     -20.118  -7.589   7.758  1.00 82.33           N  
ATOM   1553  HE1 TRP A 106     -20.810  -7.788   8.466  1.00 82.33           H  
ATOM   1554  CH2 TRP A 106     -21.453  -6.628   4.386  1.00 82.33           C  
ATOM   1555  HH2 TRP A 106     -22.334  -6.548   3.767  1.00 82.33           H  
ATOM   1556  CZ2 TRP A 106     -21.545  -7.123   5.699  1.00 82.33           C  
ATOM   1557  HZ2 TRP A 106     -22.495  -7.399   6.131  1.00 82.33           H  
ATOM   1558  CZ3 TRP A 106     -20.204  -6.242   3.869  1.00 82.33           C  
ATOM   1559  HZ3 TRP A 106     -20.121  -5.860   2.862  1.00 82.33           H  
ATOM   1560  N   SER A 107     -15.772  -5.963   9.512  1.00 78.40           N  
ATOM   1561  H   SER A 107     -15.107  -6.680   9.261  1.00 78.40           H  
ATOM   1562  CA  SER A 107     -16.016  -5.678  10.934  1.00 78.40           C  
ATOM   1563  HA  SER A 107     -17.008  -6.050  11.193  1.00 78.40           H  
ATOM   1564  C   SER A 107     -15.985  -4.166  11.233  1.00 78.40           C  
ATOM   1565  CB  SER A 107     -14.990  -6.436  11.788  1.00 78.40           C  
ATOM   1566  HB2 SER A 107     -15.353  -6.483  12.815  1.00 78.40           H  
ATOM   1567  HB3 SER A 107     -14.897  -7.459  11.424  1.00 78.40           H  
ATOM   1568  O   SER A 107     -16.760  -3.638  12.038  1.00 78.40           O  
ATOM   1569  OG  SER A 107     -13.718  -5.799  11.764  1.00 78.40           O  
ATOM   1570  HG  SER A 107     -13.395  -5.832  10.861  1.00 78.40           H  
ATOM   1571  N   LYS A 108     -15.123  -3.412  10.533  1.00 83.70           N  
ATOM   1572  H   LYS A 108     -14.542  -3.885   9.856  1.00 83.70           H  
ATOM   1573  CA  LYS A 108     -15.073  -1.946  10.636  1.00 83.70           C  
ATOM   1574  HA  LYS A 108     -15.069  -1.676  11.692  1.00 83.70           H  
ATOM   1575  C   LYS A 108     -16.319  -1.286  10.045  1.00 83.70           C  
ATOM   1576  CB  LYS A 108     -13.804  -1.400   9.971  1.00 83.70           C  
ATOM   1577  HB2 LYS A 108     -13.749  -1.735   8.935  1.00 83.70           H  
ATOM   1578  HB3 LYS A 108     -13.847  -0.311   9.976  1.00 83.70           H  
ATOM   1579  O   LYS A 108     -16.795  -0.304  10.618  1.00 83.70           O  
ATOM   1580  CG  LYS A 108     -12.547  -1.840  10.726  1.00 83.70           C  
ATOM   1581  HG2 LYS A 108     -12.467  -2.927  10.716  1.00 83.70           H  
ATOM   1582  HG3 LYS A 108     -12.630  -1.507  11.760  1.00 83.70           H  
ATOM   1583  CD  LYS A 108     -11.292  -1.234  10.088  1.00 83.70           C  
ATOM   1584  HD2 LYS A 108     -11.314  -0.151  10.213  1.00 83.70           H  
ATOM   1585  HD3 LYS A 108     -11.299  -1.454   9.020  1.00 83.70           H  
ATOM   1586  CE  LYS A 108     -10.001  -1.803  10.689  1.00 83.70           C  
ATOM   1587  HE2 LYS A 108      -9.165  -1.189  10.354  1.00 83.70           H  
ATOM   1588  HE3 LYS A 108      -9.860  -2.807  10.290  1.00 83.70           H  
ATOM   1589  NZ  LYS A 108     -10.030  -1.879  12.169  1.00 83.70           N  
ATOM   1590  HZ1 LYS A 108      -9.135  -2.156  12.547  1.00 83.70           H  
ATOM   1591  HZ2 LYS A 108     -10.368  -1.029  12.598  1.00 83.70           H  
ATOM   1592  HZ3 LYS A 108     -10.636  -2.642  12.437  1.00 83.70           H  
ATOM   1593  N   ALA A 109     -16.852  -1.821   8.950  1.00 87.40           N  
ATOM   1594  H   ALA A 109     -16.427  -2.651   8.562  1.00 87.40           H  
ATOM   1595  CA  ALA A 109     -18.108  -1.372   8.362  1.00 87.40           C  
ATOM   1596  HA  ALA A 109     -18.038  -0.300   8.178  1.00 87.40           H  
ATOM   1597  C   ALA A 109     -19.293  -1.612   9.314  1.00 87.40           C  
ATOM   1598  CB  ALA A 109     -18.303  -2.073   7.012  1.00 87.40           C  
ATOM   1599  HB1 ALA A 109     -18.576  -3.119   7.152  1.00 87.40           H  
ATOM   1600  HB2 ALA A 109     -19.102  -1.586   6.452  1.00 87.40           H  
ATOM   1601  HB3 ALA A 109     -17.381  -2.028   6.434  1.00 87.40           H  
ATOM   1602  O   ALA A 109     -20.060  -0.685   9.572  1.00 87.40           O  
ATOM   1603  N   GLU A 110     -19.402  -2.797   9.917  1.00 84.51           N  
ATOM   1604  H   GLU A 110     -18.773  -3.535   9.633  1.00 84.51           H  
ATOM   1605  CA  GLU A 110     -20.459  -3.136  10.884  1.00 84.51           C  
ATOM   1606  HA  GLU A 110     -21.438  -3.066  10.409  1.00 84.51           H  
ATOM   1607  C   GLU A 110     -20.456  -2.211  12.091  1.00 84.51           C  
ATOM   1608  CB  GLU A 110     -20.265  -4.556  11.405  1.00 84.51           C  
ATOM   1609  HB2 GLU A 110     -19.250  -4.675  11.784  1.00 84.51           H  
ATOM   1610  HB3 GLU A 110     -20.969  -4.738  12.217  1.00 84.51           H  
ATOM   1611  O   GLU A 110     -21.486  -1.645  12.465  1.00 84.51           O  
ATOM   1612  CG  GLU A 110     -20.529  -5.551  10.291  1.00 84.51           C  
ATOM   1613  HG2 GLU A 110     -21.535  -5.386   9.904  1.00 84.51           H  
ATOM   1614  HG3 GLU A 110     -19.823  -5.386   9.477  1.00 84.51           H  
ATOM   1615  CD  GLU A 110     -20.388  -6.974  10.805  1.00 84.51           C  
ATOM   1616  OE1 GLU A 110     -21.303  -7.756  10.485  1.00 84.51           O  
ATOM   1617  OE2 GLU A 110     -19.344  -7.292  11.416  1.00 84.51           O  
ATOM   1618  N   LYS A 111     -19.270  -1.984  12.661  1.00 83.52           N  
ATOM   1619  H   LYS A 111     -18.485  -2.535  12.342  1.00 83.52           H  
ATOM   1620  CA  LYS A 111     -19.085  -1.010  13.734  1.00 83.52           C  
ATOM   1621  HA  LYS A 111     -19.676  -1.326  14.594  1.00 83.52           H  
ATOM   1622  C   LYS A 111     -19.574   0.373  13.325  1.00 83.52           C  
ATOM   1623  CB  LYS A 111     -17.607  -0.986  14.106  1.00 83.52           C  
ATOM   1624  HB2 LYS A 111     -17.013  -0.759  13.221  1.00 83.52           H  
ATOM   1625  HB3 LYS A 111     -17.330  -1.984  14.448  1.00 83.52           H  
ATOM   1626  O   LYS A 111     -20.256   1.030  14.110  1.00 83.52           O  
ATOM   1627  CG  LYS A 111     -17.284   0.035  15.203  1.00 83.52           C  
ATOM   1628  HG2 LYS A 111     -17.946  -0.102  16.058  1.00 83.52           H  
ATOM   1629  HG3 LYS A 111     -17.398   1.044  14.808  1.00 83.52           H  
ATOM   1630  CD  LYS A 111     -15.836  -0.186  15.632  1.00 83.52           C  
ATOM   1631  HD2 LYS A 111     -15.792  -1.099  16.226  1.00 83.52           H  
ATOM   1632  HD3 LYS A 111     -15.217  -0.315  14.744  1.00 83.52           H  
ATOM   1633  CE  LYS A 111     -15.290   0.980  16.446  1.00 83.52           C  
ATOM   1634  HE2 LYS A 111     -15.881   1.092  17.355  1.00 83.52           H  
ATOM   1635  HE3 LYS A 111     -15.394   1.886  15.848  1.00 83.52           H  
ATOM   1636  NZ  LYS A 111     -13.863   0.721  16.767  1.00 83.52           N  
ATOM   1637  HZ1 LYS A 111     -13.785  -0.093  17.359  1.00 83.52           H  
ATOM   1638  HZ2 LYS A 111     -13.430   1.495  17.250  1.00 83.52           H  
ATOM   1639  HZ3 LYS A 111     -13.337   0.492  15.936  1.00 83.52           H  
ATOM   1640  N   ALA A 112     -19.236   0.821  12.118  1.00 88.87           N  
ATOM   1641  H   ALA A 112     -18.695   0.220  11.512  1.00 88.87           H  
ATOM   1642  CA  ALA A 112     -19.653   2.124  11.619  1.00 88.87           C  
ATOM   1643  HA  ALA A 112     -19.361   2.879  12.349  1.00 88.87           H  
ATOM   1644  C   ALA A 112     -21.180   2.217  11.452  1.00 88.87           C  
ATOM   1645  CB  ALA A 112     -18.902   2.409  10.315  1.00 88.87           C  
ATOM   1646  HB1 ALA A 112     -19.132   3.417   9.970  1.00 88.87           H  
ATOM   1647  HB2 ALA A 112     -17.828   2.330  10.480  1.00 88.87           H  
ATOM   1648  HB3 ALA A 112     -19.195   1.696   9.545  1.00 88.87           H  
ATOM   1649  O   ALA A 112     -21.763   3.243  11.808  1.00 88.87           O  
ATOM   1650  N   ILE A 113     -21.834   1.148  10.983  1.00 87.95           N  
ATOM   1651  H   ILE A 113     -21.288   0.351  10.691  1.00 87.95           H  
ATOM   1652  CA  ILE A 113     -23.298   1.059  10.853  1.00 87.95           C  
ATOM   1653  HA  ILE A 113     -23.651   1.919  10.284  1.00 87.95           H  
ATOM   1654  C   ILE A 113     -23.963   1.115  12.230  1.00 87.95           C  
ATOM   1655  CB  ILE A 113     -23.708  -0.224  10.092  1.00 87.95           C  
ATOM   1656  HB  ILE A 113     -23.266  -1.086  10.592  1.00 87.95           H  
ATOM   1657  O   ILE A 113     -24.827   1.964  12.461  1.00 87.95           O  
ATOM   1658  CG1 ILE A 113     -23.197  -0.184   8.637  1.00 87.95           C  
ATOM   1659 HG12 ILE A 113     -22.183   0.216   8.621  1.00 87.95           H  
ATOM   1660 HG13 ILE A 113     -23.825   0.482   8.044  1.00 87.95           H  
ATOM   1661  CG2 ILE A 113     -25.239  -0.395  10.092  1.00 87.95           C  
ATOM   1662 HG21 ILE A 113     -25.723   0.505   9.713  1.00 87.95           H  
ATOM   1663 HG22 ILE A 113     -25.605  -0.612  11.096  1.00 87.95           H  
ATOM   1664 HG23 ILE A 113     -25.523  -1.233   9.455  1.00 87.95           H  
ATOM   1665  CD1 ILE A 113     -23.143  -1.564   7.971  1.00 87.95           C  
ATOM   1666 HD11 ILE A 113     -22.735  -1.465   6.965  1.00 87.95           H  
ATOM   1667 HD12 ILE A 113     -24.140  -2.001   7.903  1.00 87.95           H  
ATOM   1668 HD13 ILE A 113     -22.498  -2.230   8.543  1.00 87.95           H  
ATOM   1669  N   ALA A 114     -23.521   0.270  13.164  1.00 85.46           N  
ATOM   1670  H   ALA A 114     -22.823  -0.410  12.902  1.00 85.46           H  
ATOM   1671  CA  ALA A 114     -24.048   0.219  14.524  1.00 85.46           C  
ATOM   1672  HA  ALA A 114     -25.106  -0.041  14.489  1.00 85.46           H  
ATOM   1673  C   ALA A 114     -23.913   1.577  15.233  1.00 85.46           C  
ATOM   1674  CB  ALA A 114     -23.293  -0.883  15.273  1.00 85.46           C  
ATOM   1675  HB1 ALA A 114     -22.224  -0.670  15.264  1.00 85.46           H  
ATOM   1676  HB2 ALA A 114     -23.465  -1.842  14.784  1.00 85.46           H  
ATOM   1677  HB3 ALA A 114     -23.644  -0.946  16.303  1.00 85.46           H  
ATOM   1678  O   ALA A 114     -24.870   2.084  15.818  1.00 85.46           O  
ATOM   1679  N   GLN A 115     -22.746   2.218  15.117  1.00 85.70           N  
ATOM   1680  H   GLN A 115     -21.995   1.755  14.623  1.00 85.70           H  
ATOM   1681  CA  GLN A 115     -22.510   3.551  15.672  1.00 85.70           C  
ATOM   1682  HA  GLN A 115     -22.790   3.551  16.725  1.00 85.70           H  
ATOM   1683  C   GLN A 115     -23.350   4.632  14.990  1.00 85.70           C  
ATOM   1684  CB  GLN A 115     -21.023   3.907  15.539  1.00 85.70           C  
ATOM   1685  HB2 GLN A 115     -20.888   4.969  15.744  1.00 85.70           H  
ATOM   1686  HB3 GLN A 115     -20.676   3.701  14.527  1.00 85.70           H  
ATOM   1687  O   GLN A 115     -23.760   5.594  15.638  1.00 85.70           O  
ATOM   1688  CG  GLN A 115     -20.200   3.116  16.556  1.00 85.70           C  
ATOM   1689  HG2 GLN A 115     -20.320   2.044  16.401  1.00 85.70           H  
ATOM   1690  HG3 GLN A 115     -20.590   3.348  17.547  1.00 85.70           H  
ATOM   1691  CD  GLN A 115     -18.714   3.443  16.544  1.00 85.70           C  
ATOM   1692  NE2 GLN A 115     -18.052   3.124  17.634  1.00 85.70           N  
ATOM   1693 HE21 GLN A 115     -17.089   3.415  17.729  1.00 85.70           H  
ATOM   1694 HE22 GLN A 115     -18.565   2.696  18.392  1.00 85.70           H  
ATOM   1695  OE1 GLN A 115     -18.132   3.991  15.620  1.00 85.70           O  
ATOM   1696  N   ALA A 116     -23.594   4.529  13.685  1.00 90.10           N  
ATOM   1697  H   ALA A 116     -23.226   3.740  13.173  1.00 90.10           H  
ATOM   1698  CA  ALA A 116     -24.451   5.474  12.985  1.00 90.10           C  
ATOM   1699  HA  ALA A 116     -24.093   6.485  13.180  1.00 90.10           H  
ATOM   1700  C   ALA A 116     -25.894   5.392  13.498  1.00 90.10           C  
ATOM   1701  CB  ALA A 116     -24.356   5.212  11.482  1.00 90.10           C  
ATOM   1702  HB1 ALA A 116     -23.312   5.216  11.167  1.00 90.10           H  
ATOM   1703  HB2 ALA A 116     -24.904   5.977  10.933  1.00 90.10           H  
ATOM   1704  HB3 ALA A 116     -24.779   4.236  11.248  1.00 90.10           H  
ATOM   1705  O   ALA A 116     -26.459   6.427  13.854  1.00 90.10           O  
ATOM   1706  N   TYR A 117     -26.448   4.181  13.587  1.00 88.28           N  
ATOM   1707  H   TYR A 117     -25.910   3.378  13.294  1.00 88.28           H  
ATOM   1708  CA  TYR A 117     -27.797   3.946  14.099  1.00 88.28           C  
ATOM   1709  HA  TYR A 117     -28.517   4.471  13.471  1.00 88.28           H  
ATOM   1710  C   TYR A 117     -27.967   4.491  15.526  1.00 88.28           C  
ATOM   1711  CB  TYR A 117     -28.098   2.444  14.018  1.00 88.28           C  
ATOM   1712  HB2 TYR A 117     -27.296   1.887  14.503  1.00 88.28           H  
ATOM   1713  HB3 TYR A 117     -28.120   2.140  12.971  1.00 88.28           H  
ATOM   1714  O   TYR A 117     -28.887   5.259  15.793  1.00 88.28           O  
ATOM   1715  CG  TYR A 117     -29.413   2.071  14.666  1.00 88.28           C  
ATOM   1716  CD1 TYR A 117     -29.418   1.609  15.996  1.00 88.28           C  
ATOM   1717  HD1 TYR A 117     -28.489   1.490  16.534  1.00 88.28           H  
ATOM   1718  CD2 TYR A 117     -30.628   2.244  13.972  1.00 88.28           C  
ATOM   1719  HD2 TYR A 117     -30.624   2.588  12.948  1.00 88.28           H  
ATOM   1720  CE1 TYR A 117     -30.637   1.342  16.641  1.00 88.28           C  
ATOM   1721  HE1 TYR A 117     -30.659   0.999  17.665  1.00 88.28           H  
ATOM   1722  CE2 TYR A 117     -31.851   1.958  14.613  1.00 88.28           C  
ATOM   1723  HE2 TYR A 117     -32.790   2.074  14.093  1.00 88.28           H  
ATOM   1724  OH  TYR A 117     -33.006   1.258  16.619  1.00 88.28           O  
ATOM   1725  HH  TYR A 117     -33.612   0.721  16.104  1.00 88.28           H  
ATOM   1726  CZ  TYR A 117     -31.853   1.514  15.954  1.00 88.28           C  
ATOM   1727  N   GLU A 118     -27.025   4.199  16.423  1.00 82.84           N  
ATOM   1728  H   GLU A 118     -26.302   3.542  16.167  1.00 82.84           H  
ATOM   1729  CA  GLU A 118     -27.077   4.671  17.816  1.00 82.84           C  
ATOM   1730  HA  GLU A 118     -27.997   4.334  18.292  1.00 82.84           H  
ATOM   1731  C   GLU A 118     -27.012   6.183  17.968  1.00 82.84           C  
ATOM   1732  CB  GLU A 118     -25.873   4.124  18.558  1.00 82.84           C  
ATOM   1733  HB2 GLU A 118     -24.980   4.270  17.951  1.00 82.84           H  
ATOM   1734  HB3 GLU A 118     -25.750   4.648  19.506  1.00 82.84           H  
ATOM   1735  O   GLU A 118     -27.649   6.754  18.849  1.00 82.84           O  
ATOM   1736  CG  GLU A 118     -26.092   2.654  18.848  1.00 82.84           C  
ATOM   1737  HG2 GLU A 118     -26.367   2.118  17.939  1.00 82.84           H  
ATOM   1738  HG3 GLU A 118     -26.910   2.550  19.561  1.00 82.84           H  
ATOM   1739  CD  GLU A 118     -24.840   2.037  19.422  1.00 82.84           C  
ATOM   1740  OE1 GLU A 118     -24.914   0.828  19.714  1.00 82.84           O  
ATOM   1741  OE2 GLU A 118     -23.775   2.688  19.571  1.00 82.84           O  
ATOM   1742  N   ASN A 119     -26.253   6.841  17.095  1.00 86.11           N  
ATOM   1743  H   ASN A 119     -25.756   6.302  16.400  1.00 86.11           H  
ATOM   1744  CA  ASN A 119     -26.179   8.295  17.058  1.00 86.11           C  
ATOM   1745  HA  ASN A 119     -26.178   8.668  18.082  1.00 86.11           H  
ATOM   1746  C   ASN A 119     -27.414   8.927  16.386  1.00 86.11           C  
ATOM   1747  CB  ASN A 119     -24.852   8.697  16.397  1.00 86.11           C  
ATOM   1748  HB2 ASN A 119     -24.849   9.772  16.217  1.00 86.11           H  
ATOM   1749  HB3 ASN A 119     -24.755   8.187  15.439  1.00 86.11           H  
ATOM   1750  O   ASN A 119     -27.383  10.112  16.061  1.00 86.11           O  
ATOM   1751  CG  ASN A 119     -23.651   8.400  17.277  1.00 86.11           C  
ATOM   1752  ND2 ASN A 119     -22.592   7.870  16.724  1.00 86.11           N  
ATOM   1753 HD21 ASN A 119     -22.814   7.201  16.001  1.00 86.11           H  
ATOM   1754 HD22 ASN A 119     -21.884   7.647  17.409  1.00 86.11           H  
ATOM   1755  OD1 ASN A 119     -23.619   8.652  18.465  1.00 86.11           O  
ATOM   1756  N   GLY A 120     -28.471   8.152  16.112  1.00 89.63           N  
ATOM   1757  H   GLY A 120     -28.447   7.181  16.389  1.00 89.63           H  
ATOM   1758  CA  GLY A 120     -29.680   8.619  15.434  1.00 89.63           C  
ATOM   1759  HA2 GLY A 120     -30.097   9.468  15.976  1.00 89.63           H  
ATOM   1760  HA3 GLY A 120     -30.411   7.811  15.429  1.00 89.63           H  
ATOM   1761  C   GLY A 120     -29.434   9.045  13.985  1.00 89.63           C  
ATOM   1762  O   GLY A 120     -30.172   9.870  13.449  1.00 89.63           O  
ATOM   1763  N   SER A 121     -28.372   8.538  13.349  1.00 93.45           N  
ATOM   1764  H   SER A 121     -27.875   7.780  13.795  1.00 93.45           H  
ATOM   1765  CA  SER A 121     -28.073   8.860  11.951  1.00 93.45           C  
ATOM   1766  HA  SER A 121     -28.151   9.940  11.825  1.00 93.45           H  
ATOM   1767  C   SER A 121     -29.088   8.196  11.018  1.00 93.45           C  
ATOM   1768  CB  SER A 121     -26.654   8.437  11.551  1.00 93.45           C  
ATOM   1769  HB2 SER A 121     -26.598   7.349  11.555  1.00 93.45           H  
ATOM   1770  HB3 SER A 121     -26.448   8.782  10.537  1.00 93.45           H  
ATOM   1771  O   SER A 121     -29.619   7.125  11.305  1.00 93.45           O  
ATOM   1772  OG  SER A 121     -25.675   8.977  12.426  1.00 93.45           O  
ATOM   1773  HG  SER A 121     -26.059   8.897  13.303  1.00 93.45           H  
ATOM   1774  N   SER A 122     -29.323   8.801   9.855  1.00 95.82           N  
ATOM   1775  H   SER A 122     -28.863   9.677   9.650  1.00 95.82           H  
ATOM   1776  CA  SER A 122     -30.161   8.192   8.819  1.00 95.82           C  
ATOM   1777  HA  SER A 122     -31.099   7.885   9.282  1.00 95.82           H  
ATOM   1778  C   SER A 122     -29.504   6.945   8.210  1.00 95.82           C  
ATOM   1779  CB  SER A 122     -30.482   9.224   7.733  1.00 95.82           C  
ATOM   1780  HB2 SER A 122     -31.253   8.825   7.073  1.00 95.82           H  
ATOM   1781  HB3 SER A 122     -30.865  10.130   8.202  1.00 95.82           H  
ATOM   1782  O   SER A 122     -28.278   6.804   8.228  1.00 95.82           O  
ATOM   1783  OG  SER A 122     -29.331   9.533   6.966  1.00 95.82           O  
ATOM   1784  HG  SER A 122     -29.491  10.359   6.503  1.00 95.82           H  
ATOM   1785  N   LYS A 123     -30.309   6.086   7.568  1.00 94.79           N  
ATOM   1786  H   LYS A 123     -31.307   6.191   7.685  1.00 94.79           H  
ATOM   1787  CA  LYS A 123     -29.817   4.923   6.805  1.00 94.79           C  
ATOM   1788  HA  LYS A 123     -29.355   4.221   7.499  1.00 94.79           H  
ATOM   1789  C   LYS A 123     -28.756   5.311   5.775  1.00 94.79           C  
ATOM   1790  CB  LYS A 123     -30.996   4.230   6.099  1.00 94.79           C  
ATOM   1791  HB2 LYS A 123     -31.782   4.018   6.825  1.00 94.79           H  
ATOM   1792  HB3 LYS A 123     -31.413   4.885   5.334  1.00 94.79           H  
ATOM   1793  O   LYS A 123     -27.725   4.656   5.649  1.00 94.79           O  
ATOM   1794  CG  LYS A 123     -30.536   2.913   5.457  1.00 94.79           C  
ATOM   1795  HG2 LYS A 123     -29.981   2.341   6.200  1.00 94.79           H  
ATOM   1796  HG3 LYS A 123     -29.867   3.123   4.623  1.00 94.79           H  
ATOM   1797  CD  LYS A 123     -31.678   2.029   4.952  1.00 94.79           C  
ATOM   1798  HD2 LYS A 123     -31.225   1.094   4.621  1.00 94.79           H  
ATOM   1799  HD3 LYS A 123     -32.355   1.794   5.773  1.00 94.79           H  
ATOM   1800  CE  LYS A 123     -32.498   2.629   3.809  1.00 94.79           C  
ATOM   1801  HE2 LYS A 123     -31.825   3.150   3.128  1.00 94.79           H  
ATOM   1802  HE3 LYS A 123     -33.220   3.337   4.216  1.00 94.79           H  
ATOM   1803  NZ  LYS A 123     -33.180   1.534   3.078  1.00 94.79           N  
ATOM   1804  HZ1 LYS A 123     -33.715   0.947   3.701  1.00 94.79           H  
ATOM   1805  HZ2 LYS A 123     -32.471   0.942   2.669  1.00 94.79           H  
ATOM   1806  HZ3 LYS A 123     -33.770   1.867   2.329  1.00 94.79           H  
ATOM   1807  N   ALA A 124     -29.001   6.403   5.050  1.00 97.06           N  
ATOM   1808  H   ALA A 124     -29.854   6.913   5.229  1.00 97.06           H  
ATOM   1809  CA  ALA A 124     -28.066   6.925   4.058  1.00 97.06           C  
ATOM   1810  HA  ALA A 124     -27.868   6.152   3.315  1.00 97.06           H  
ATOM   1811  C   ALA A 124     -26.721   7.304   4.697  1.00 97.06           C  
ATOM   1812  CB  ALA A 124     -28.720   8.121   3.357  1.00 97.06           C  
ATOM   1813  HB1 ALA A 124     -28.044   8.510   2.596  1.00 97.06           H  
ATOM   1814  HB2 ALA A 124     -29.647   7.811   2.874  1.00 97.06           H  
ATOM   1815  HB3 ALA A 124     -28.932   8.912   4.076  1.00 97.06           H  
ATOM   1816  O   ALA A 124     -25.665   6.981   4.152  1.00 97.06           O  
ATOM   1817  N   MET A 125     -26.747   7.910   5.888  1.00 96.59           N  
ATOM   1818  H   MET A 125     -27.633   8.123   6.324  1.00 96.59           H  
ATOM   1819  CA  MET A 125     -25.519   8.229   6.608  1.00 96.59           C  
ATOM   1820  HA  MET A 125     -24.826   8.648   5.879  1.00 96.59           H  
ATOM   1821  C   MET A 125     -24.810   7.001   7.174  1.00 96.59           C  
ATOM   1822  CB  MET A 125     -25.779   9.252   7.723  1.00 96.59           C  
ATOM   1823  HB2 MET A 125     -24.913   9.275   8.384  1.00 96.59           H  
ATOM   1824  HB3 MET A 125     -26.643   8.945   8.312  1.00 96.59           H  
ATOM   1825  O   MET A 125     -23.581   6.970   7.163  1.00 96.59           O  
ATOM   1826  CG  MET A 125     -26.005  10.675   7.204  1.00 96.59           C  
ATOM   1827  HG2 MET A 125     -27.012  10.738   6.792  1.00 96.59           H  
ATOM   1828  HG3 MET A 125     -25.953  11.358   8.052  1.00 96.59           H  
ATOM   1829  SD  MET A 125     -24.859  11.265   5.921  1.00 96.59           S  
ATOM   1830  CE  MET A 125     -23.233  10.715   6.521  1.00 96.59           C  
ATOM   1831  HE1 MET A 125     -23.016  11.201   7.472  1.00 96.59           H  
ATOM   1832  HE2 MET A 125     -23.188   9.634   6.650  1.00 96.59           H  
ATOM   1833  HE3 MET A 125     -22.473  11.008   5.797  1.00 96.59           H  
ATOM   1834  N   ALA A 126     -25.544   5.983   7.628  1.00 94.09           N  
ATOM   1835  H   ALA A 126     -26.549   6.078   7.659  1.00 94.09           H  
ATOM   1836  CA  ALA A 126     -24.953   4.717   8.055  1.00 94.09           C  
ATOM   1837  HA  ALA A 126     -24.221   4.914   8.838  1.00 94.09           H  
ATOM   1838  C   ALA A 126     -24.197   4.034   6.908  1.00 94.09           C  
ATOM   1839  CB  ALA A 126     -26.054   3.827   8.636  1.00 94.09           C  
ATOM   1840  HB1 ALA A 126     -25.614   2.906   9.019  1.00 94.09           H  
ATOM   1841  HB2 ALA A 126     -26.788   3.572   7.871  1.00 94.09           H  
ATOM   1842  HB3 ALA A 126     -26.557   4.345   9.453  1.00 94.09           H  
ATOM   1843  O   ALA A 126     -23.027   3.691   7.069  1.00 94.09           O  
ATOM   1844  N   LYS A 127     -24.809   3.965   5.718  1.00 95.70           N  
ATOM   1845  H   LYS A 127     -25.780   4.240   5.673  1.00 95.70           H  
ATOM   1846  CA  LYS A 127     -24.152   3.479   4.494  1.00 95.70           C  
ATOM   1847  HA  LYS A 127     -23.846   2.443   4.636  1.00 95.70           H  
ATOM   1848  C   LYS A 127     -22.890   4.266   4.160  1.00 95.70           C  
ATOM   1849  CB  LYS A 127     -25.120   3.573   3.311  1.00 95.70           C  
ATOM   1850  HB2 LYS A 127     -24.553   3.440   2.390  1.00 95.70           H  
ATOM   1851  HB3 LYS A 127     -25.589   4.556   3.288  1.00 95.70           H  
ATOM   1852  O   LYS A 127     -21.858   3.675   3.859  1.00 95.70           O  
ATOM   1853  CG  LYS A 127     -26.196   2.491   3.368  1.00 95.70           C  
ATOM   1854  HG2 LYS A 127     -25.703   1.520   3.330  1.00 95.70           H  
ATOM   1855  HG3 LYS A 127     -26.769   2.564   4.293  1.00 95.70           H  
ATOM   1856  CD  LYS A 127     -27.144   2.648   2.178  1.00 95.70           C  
ATOM   1857  HD2 LYS A 127     -27.916   3.381   2.416  1.00 95.70           H  
ATOM   1858  HD3 LYS A 127     -26.586   2.979   1.302  1.00 95.70           H  
ATOM   1859  CE  LYS A 127     -27.764   1.293   1.871  1.00 95.70           C  
ATOM   1860  HE2 LYS A 127     -28.343   0.931   2.721  1.00 95.70           H  
ATOM   1861  HE3 LYS A 127     -26.954   0.582   1.707  1.00 95.70           H  
ATOM   1862  NZ  LYS A 127     -28.610   1.337   0.664  1.00 95.70           N  
ATOM   1863  HZ1 LYS A 127     -28.225   1.849  -0.117  1.00 95.70           H  
ATOM   1864  HZ2 LYS A 127     -28.789   0.391   0.362  1.00 95.70           H  
ATOM   1865  HZ3 LYS A 127     -29.557   1.597   0.900  1.00 95.70           H  
ATOM   1866  N   SER A 128     -22.957   5.596   4.224  1.00 97.47           N  
ATOM   1867  H   SER A 128     -23.850   6.024   4.422  1.00 97.47           H  
ATOM   1868  CA  SER A 128     -21.792   6.444   3.965  1.00 97.47           C  
ATOM   1869  HA  SER A 128     -21.425   6.243   2.958  1.00 97.47           H  
ATOM   1870  C   SER A 128     -20.655   6.155   4.946  1.00 97.47           C  
ATOM   1871  CB  SER A 128     -22.180   7.918   4.046  1.00 97.47           C  
ATOM   1872  HB2 SER A 128     -22.446   8.170   5.072  1.00 97.47           H  
ATOM   1873  HB3 SER A 128     -23.043   8.104   3.406  1.00 97.47           H  
ATOM   1874  O   SER A 128     -19.521   5.985   4.516  1.00 97.47           O  
ATOM   1875  OG  SER A 128     -21.112   8.737   3.622  1.00 97.47           O  
ATOM   1876  HG  SER A 128     -20.264   8.362   3.870  1.00 97.47           H  
ATOM   1877  N   LYS A 129     -20.948   6.051   6.248  1.00 95.87           N  
ATOM   1878  H   LYS A 129     -21.908   6.179   6.535  1.00 95.87           H  
ATOM   1879  CA  LYS A 129     -19.942   5.751   7.279  1.00 95.87           C  
ATOM   1880  HA  LYS A 129     -19.107   6.443   7.173  1.00 95.87           H  
ATOM   1881  C   LYS A 129     -19.336   4.356   7.111  1.00 95.87           C  
ATOM   1882  CB  LYS A 129     -20.562   5.912   8.674  1.00 95.87           C  
ATOM   1883  HB2 LYS A 129     -21.514   5.384   8.718  1.00 95.87           H  
ATOM   1884  HB3 LYS A 129     -19.890   5.463   9.406  1.00 95.87           H  
ATOM   1885  O   LYS A 129     -18.134   4.203   7.304  1.00 95.87           O  
ATOM   1886  CG  LYS A 129     -20.754   7.385   9.060  1.00 95.87           C  
ATOM   1887  HG2 LYS A 129     -19.781   7.874   9.073  1.00 95.87           H  
ATOM   1888  HG3 LYS A 129     -21.390   7.888   8.331  1.00 95.87           H  
ATOM   1889  CD  LYS A 129     -21.392   7.488  10.451  1.00 95.87           C  
ATOM   1890  HD2 LYS A 129     -20.827   6.877  11.154  1.00 95.87           H  
ATOM   1891  HD3 LYS A 129     -22.414   7.115  10.387  1.00 95.87           H  
ATOM   1892  CE  LYS A 129     -21.414   8.941  10.935  1.00 95.87           C  
ATOM   1893  HE2 LYS A 129     -20.388   9.309  10.962  1.00 95.87           H  
ATOM   1894  HE3 LYS A 129     -21.964   9.541  10.210  1.00 95.87           H  
ATOM   1895  NZ  LYS A 129     -22.037   9.061  12.278  1.00 95.87           N  
ATOM   1896  HZ1 LYS A 129     -21.998  10.015  12.606  1.00 95.87           H  
ATOM   1897  HZ2 LYS A 129     -21.563   8.470  12.946  1.00 95.87           H  
ATOM   1898  HZ3 LYS A 129     -23.010   8.793  12.242  1.00 95.87           H  
ATOM   1899  N   ALA A 130     -20.142   3.368   6.720  1.00 92.00           N  
ATOM   1900  H   ALA A 130     -21.133   3.552   6.644  1.00 92.00           H  
ATOM   1901  CA  ALA A 130     -19.672   2.023   6.399  1.00 92.00           C  
ATOM   1902  HA  ALA A 130     -19.172   1.600   7.271  1.00 92.00           H  
ATOM   1903  C   ALA A 130     -18.664   2.045   5.242  1.00 92.00           C  
ATOM   1904  CB  ALA A 130     -20.887   1.153   6.062  1.00 92.00           C  
ATOM   1905  HB1 ALA A 130     -21.668   1.298   6.809  1.00 92.00           H  
ATOM   1906  HB2 ALA A 130     -21.293   1.416   5.085  1.00 92.00           H  
ATOM   1907  HB3 ALA A 130     -20.597   0.103   6.048  1.00 92.00           H  
ATOM   1908  O   ALA A 130     -17.571   1.496   5.364  1.00 92.00           O  
ATOM   1909  N   ARG A 131     -18.995   2.757   4.156  1.00 96.88           N  
ATOM   1910  H   ARG A 131     -19.912   3.181   4.128  1.00 96.88           H  
ATOM   1911  CA  ARG A 131     -18.106   2.914   2.997  1.00 96.88           C  
ATOM   1912  HA  ARG A 131     -17.824   1.920   2.650  1.00 96.88           H  
ATOM   1913  C   ARG A 131     -16.793   3.591   3.367  1.00 96.88           C  
ATOM   1914  CB  ARG A 131     -18.805   3.683   1.872  1.00 96.88           C  
ATOM   1915  HB2 ARG A 131     -19.209   4.616   2.265  1.00 96.88           H  
ATOM   1916  HB3 ARG A 131     -18.070   3.927   1.105  1.00 96.88           H  
ATOM   1917  O   ARG A 131     -15.739   3.051   3.065  1.00 96.88           O  
ATOM   1918  CG  ARG A 131     -19.929   2.864   1.229  1.00 96.88           C  
ATOM   1919  HG2 ARG A 131     -20.653   2.549   1.981  1.00 96.88           H  
ATOM   1920  HG3 ARG A 131     -19.510   1.971   0.765  1.00 96.88           H  
ATOM   1921  CD  ARG A 131     -20.629   3.713   0.169  1.00 96.88           C  
ATOM   1922  HD2 ARG A 131     -19.895   4.006  -0.581  1.00 96.88           H  
ATOM   1923  HD3 ARG A 131     -21.028   4.608   0.646  1.00 96.88           H  
ATOM   1924  NE  ARG A 131     -21.721   2.964  -0.471  1.00 96.88           N  
ATOM   1925  HE  ARG A 131     -21.800   1.989  -0.220  1.00 96.88           H  
ATOM   1926  NH1 ARG A 131     -22.390   4.623  -1.912  1.00 96.88           N  
ATOM   1927 HH11 ARG A 131     -22.927   4.916  -2.715  1.00 96.88           H  
ATOM   1928 HH12 ARG A 131     -21.639   5.204  -1.568  1.00 96.88           H  
ATOM   1929  NH2 ARG A 131     -23.415   2.636  -1.946  1.00 96.88           N  
ATOM   1930 HH21 ARG A 131     -23.907   2.922  -2.781  1.00 96.88           H  
ATOM   1931 HH22 ARG A 131     -23.407   1.657  -1.697  1.00 96.88           H  
ATOM   1932  CZ  ARG A 131     -22.505   3.413  -1.433  1.00 96.88           C  
ATOM   1933  N   THR A 132     -16.856   4.697   4.108  1.00 97.23           N  
ATOM   1934  H   THR A 132     -17.758   5.115   4.285  1.00 97.23           H  
ATOM   1935  CA  THR A 132     -15.656   5.388   4.598  1.00 97.23           C  
ATOM   1936  HA  THR A 132     -15.057   5.698   3.742  1.00 97.23           H  
ATOM   1937  C   THR A 132     -14.777   4.474   5.456  1.00 97.23           C  
ATOM   1938  CB  THR A 132     -16.048   6.632   5.406  1.00 97.23           C  
ATOM   1939  HB  THR A 132     -16.632   6.327   6.274  1.00 97.23           H  
ATOM   1940  O   THR A 132     -13.560   4.503   5.322  1.00 97.23           O  
ATOM   1941  CG2 THR A 132     -14.847   7.446   5.881  1.00 97.23           C  
ATOM   1942 HG21 THR A 132     -15.188   8.374   6.341  1.00 97.23           H  
ATOM   1943 HG22 THR A 132     -14.195   7.681   5.040  1.00 97.23           H  
ATOM   1944 HG23 THR A 132     -14.276   6.883   6.619  1.00 97.23           H  
ATOM   1945  OG1 THR A 132     -16.836   7.499   4.621  1.00 97.23           O  
ATOM   1946  HG1 THR A 132     -16.307   7.740   3.857  1.00 97.23           H  
ATOM   1947  N   ALA A 133     -15.359   3.635   6.319  1.00 90.94           N  
ATOM   1948  H   ALA A 133     -16.366   3.626   6.402  1.00 90.94           H  
ATOM   1949  CA  ALA A 133     -14.584   2.711   7.149  1.00 90.94           C  
ATOM   1950  HA  ALA A 133     -13.835   3.287   7.694  1.00 90.94           H  
ATOM   1951  C   ALA A 133     -13.824   1.654   6.322  1.00 90.94           C  
ATOM   1952  CB  ALA A 133     -15.530   2.061   8.166  1.00 90.94           C  
ATOM   1953  HB1 ALA A 133     -14.958   1.428   8.845  1.00 90.94           H  
ATOM   1954  HB2 ALA A 133     -16.040   2.832   8.743  1.00 90.94           H  
ATOM   1955  HB3 ALA A 133     -16.269   1.447   7.653  1.00 90.94           H  
ATOM   1956  O   ALA A 133     -12.695   1.302   6.676  1.00 90.94           O  
ATOM   1957  N   ILE A 134     -14.427   1.179   5.228  1.00 92.40           N  
ATOM   1958  H   ILE A 134     -15.358   1.509   5.018  1.00 92.40           H  
ATOM   1959  CA  ILE A 134     -13.802   0.260   4.263  1.00 92.40           C  
ATOM   1960  HA  ILE A 134     -13.337  -0.564   4.804  1.00 92.40           H  
ATOM   1961  C   ILE A 134     -12.692   0.980   3.493  1.00 92.40           C  
ATOM   1962  CB  ILE A 134     -14.878  -0.325   3.318  1.00 92.40           C  
ATOM   1963  HB  ILE A 134     -15.453   0.495   2.888  1.00 92.40           H  
ATOM   1964  O   ILE A 134     -11.566   0.482   3.431  1.00 92.40           O  
ATOM   1965  CG1 ILE A 134     -15.836  -1.230   4.124  1.00 92.40           C  
ATOM   1966 HG12 ILE A 134     -16.142  -0.717   5.035  1.00 92.40           H  
ATOM   1967 HG13 ILE A 134     -15.318  -2.142   4.419  1.00 92.40           H  
ATOM   1968  CG2 ILE A 134     -14.241  -1.111   2.159  1.00 92.40           C  
ATOM   1969 HG21 ILE A 134     -13.610  -1.909   2.551  1.00 92.40           H  
ATOM   1970 HG22 ILE A 134     -13.646  -0.452   1.527  1.00 92.40           H  
ATOM   1971 HG23 ILE A 134     -15.005  -1.547   1.515  1.00 92.40           H  
ATOM   1972  CD1 ILE A 134     -17.116  -1.597   3.368  1.00 92.40           C  
ATOM   1973 HD11 ILE A 134     -17.653  -0.693   3.080  1.00 92.40           H  
ATOM   1974 HD12 ILE A 134     -17.752  -2.201   4.015  1.00 92.40           H  
ATOM   1975 HD13 ILE A 134     -16.876  -2.184   2.481  1.00 92.40           H  
ATOM   1976  N   ASP A 135     -12.980   2.178   2.981  1.00 95.37           N  
ATOM   1977  H   ASP A 135     -13.931   2.513   3.035  1.00 95.37           H  
ATOM   1978  CA  ASP A 135     -12.023   2.972   2.213  1.00 95.37           C  
ATOM   1979  HA  ASP A 135     -11.711   2.384   1.350  1.00 95.37           H  
ATOM   1980  C   ASP A 135     -10.765   3.291   3.033  1.00 95.37           C  
ATOM   1981  CB  ASP A 135     -12.687   4.271   1.725  1.00 95.37           C  
ATOM   1982  HB2 ASP A 135     -11.892   4.936   1.387  1.00 95.37           H  
ATOM   1983  HB3 ASP A 135     -13.205   4.757   2.551  1.00 95.37           H  
ATOM   1984  O   ASP A 135      -9.643   3.040   2.599  1.00 95.37           O  
ATOM   1985  CG  ASP A 135     -13.644   4.065   0.550  1.00 95.37           C  
ATOM   1986  OD1 ASP A 135     -13.382   3.153  -0.261  1.00 95.37           O  
ATOM   1987  OD2 ASP A 135     -14.668   4.782   0.447  1.00 95.37           O  
ATOM   1988  N   GLU A 136     -10.929   3.754   4.273  1.00 91.32           N  
ATOM   1989  H   GLU A 136     -11.869   3.962   4.577  1.00 91.32           H  
ATOM   1990  CA  GLU A 136      -9.816   4.029   5.192  1.00 91.32           C  
ATOM   1991  HA  GLU A 136      -9.146   4.764   4.745  1.00 91.32           H  
ATOM   1992  C   GLU A 136      -8.972   2.784   5.503  1.00 91.32           C  
ATOM   1993  CB  GLU A 136     -10.394   4.577   6.508  1.00 91.32           C  
ATOM   1994  HB2 GLU A 136     -11.239   3.963   6.818  1.00 91.32           H  
ATOM   1995  HB3 GLU A 136      -9.642   4.500   7.294  1.00 91.32           H  
ATOM   1996  O   GLU A 136      -7.765   2.863   5.763  1.00 91.32           O  
ATOM   1997  CG  GLU A 136     -10.845   6.040   6.400  1.00 91.32           C  
ATOM   1998  HG2 GLU A 136     -11.273   6.343   7.355  1.00 91.32           H  
ATOM   1999  HG3 GLU A 136     -11.620   6.130   5.639  1.00 91.32           H  
ATOM   2000  CD  GLU A 136      -9.676   6.968   6.052  1.00 91.32           C  
ATOM   2001  OE1 GLU A 136      -9.885   7.912   5.264  1.00 91.32           O  
ATOM   2002  OE2 GLU A 136      -8.554   6.706   6.544  1.00 91.32           O  
ATOM   2003  N   TYR A 137      -9.595   1.606   5.499  1.00 88.68           N  
ATOM   2004  H   TYR A 137     -10.566   1.578   5.220  1.00 88.68           H  
ATOM   2005  CA  TYR A 137      -8.890   0.358   5.737  1.00 88.68           C  
ATOM   2006  HA  TYR A 137      -8.222   0.503   6.586  1.00 88.68           H  
ATOM   2007  C   TYR A 137      -8.021  -0.055   4.546  1.00 88.68           C  
ATOM   2008  CB  TYR A 137      -9.885  -0.740   6.106  1.00 88.68           C  
ATOM   2009  HB2 TYR A 137     -10.591  -0.898   5.291  1.00 88.68           H  
ATOM   2010  HB3 TYR A 137     -10.454  -0.430   6.983  1.00 88.68           H  
ATOM   2011  O   TYR A 137      -6.852  -0.413   4.750  1.00 88.68           O  
ATOM   2012  CG  TYR A 137      -9.179  -2.038   6.403  1.00 88.68           C  
ATOM   2013  CD1 TYR A 137      -9.117  -3.051   5.430  1.00 88.68           C  
ATOM   2014  HD1 TYR A 137      -9.600  -2.924   4.472  1.00 88.68           H  
ATOM   2015  CD2 TYR A 137      -8.521  -2.194   7.633  1.00 88.68           C  
ATOM   2016  HD2 TYR A 137      -8.536  -1.386   8.350  1.00 88.68           H  
ATOM   2017  CE1 TYR A 137      -8.458  -4.258   5.720  1.00 88.68           C  
ATOM   2018  HE1 TYR A 137      -8.449  -5.058   4.996  1.00 88.68           H  
ATOM   2019  CE2 TYR A 137      -7.853  -3.394   7.916  1.00 88.68           C  
ATOM   2020  HE2 TYR A 137      -7.352  -3.549   8.860  1.00 88.68           H  
ATOM   2021  OH  TYR A 137      -7.132  -5.545   7.266  1.00 88.68           O  
ATOM   2022  HH  TYR A 137      -7.148  -6.160   6.529  1.00 88.68           H  
ATOM   2023  CZ  TYR A 137      -7.844  -4.437   6.974  1.00 88.68           C  
ATOM   2024  N   TYR A 138      -8.569  -0.003   3.330  1.00 91.33           N  
ATOM   2025  H   TYR A 138      -9.530   0.296   3.248  1.00 91.33           H  
ATOM   2026  CA  TYR A 138      -7.870  -0.383   2.101  1.00 91.33           C  
ATOM   2027  HA  TYR A 138      -7.285  -1.282   2.296  1.00 91.33           H  
ATOM   2028  C   TYR A 138      -6.872   0.682   1.629  1.00 91.33           C  
ATOM   2029  CB  TYR A 138      -8.889  -0.743   1.016  1.00 91.33           C  
ATOM   2030  HB2 TYR A 138      -9.711  -0.028   1.044  1.00 91.33           H  
ATOM   2031  HB3 TYR A 138      -8.415  -0.659   0.038  1.00 91.33           H  
ATOM   2032  O   TYR A 138      -5.798   0.321   1.147  1.00 91.33           O  
ATOM   2033  CG  TYR A 138      -9.441  -2.150   1.143  1.00 91.33           C  
ATOM   2034  CD1 TYR A 138      -8.615  -3.263   0.881  1.00 91.33           C  
ATOM   2035  HD1 TYR A 138      -7.583  -3.122   0.597  1.00 91.33           H  
ATOM   2036  CD2 TYR A 138     -10.787  -2.349   1.499  1.00 91.33           C  
ATOM   2037  HD2 TYR A 138     -11.427  -1.497   1.672  1.00 91.33           H  
ATOM   2038  CE1 TYR A 138      -9.135  -4.570   0.957  1.00 91.33           C  
ATOM   2039  HE1 TYR A 138      -8.509  -5.418   0.725  1.00 91.33           H  
ATOM   2040  CE2 TYR A 138     -11.306  -3.655   1.594  1.00 91.33           C  
ATOM   2041  HE2 TYR A 138     -12.342  -3.825   1.845  1.00 91.33           H  
ATOM   2042  OH  TYR A 138     -10.993  -6.018   1.451  1.00 91.33           O  
ATOM   2043  HH  TYR A 138     -10.381  -6.713   1.199  1.00 91.33           H  
ATOM   2044  CZ  TYR A 138     -10.483  -4.767   1.326  1.00 91.33           C  
ATOM   2045  N   ALA A 139      -7.120   1.971   1.886  1.00 92.09           N  
ATOM   2046  H   ALA A 139      -8.038   2.232   2.215  1.00 92.09           H  
ATOM   2047  CA  ALA A 139      -6.178   3.052   1.577  1.00 92.09           C  
ATOM   2048  HA  ALA A 139      -6.016   3.082   0.500  1.00 92.09           H  
ATOM   2049  C   ALA A 139      -4.811   2.834   2.249  1.00 92.09           C  
ATOM   2050  CB  ALA A 139      -6.799   4.385   2.011  1.00 92.09           C  
ATOM   2051  HB1 ALA A 139      -7.723   4.555   1.459  1.00 92.09           H  
ATOM   2052  HB2 ALA A 139      -7.019   4.377   3.079  1.00 92.09           H  
ATOM   2053  HB3 ALA A 139      -6.114   5.203   1.792  1.00 92.09           H  
ATOM   2054  O   ALA A 139      -3.762   3.007   1.632  1.00 92.09           O  
ATOM   2055  N   LYS A 140      -4.790   2.341   3.496  1.00 86.40           N  
ATOM   2056  H   LYS A 140      -5.678   2.231   3.964  1.00 86.40           H  
ATOM   2057  CA  LYS A 140      -3.534   1.978   4.184  1.00 86.40           C  
ATOM   2058  HA  LYS A 140      -2.874   2.846   4.189  1.00 86.40           H  
ATOM   2059  C   LYS A 140      -2.760   0.870   3.469  1.00 86.40           C  
ATOM   2060  CB  LYS A 140      -3.828   1.550   5.626  1.00 86.40           C  
ATOM   2061  HB2 LYS A 140      -2.917   1.155   6.076  1.00 86.40           H  
ATOM   2062  HB3 LYS A 140      -4.587   0.768   5.624  1.00 86.40           H  
ATOM   2063  O   LYS A 140      -1.542   0.791   3.613  1.00 86.40           O  
ATOM   2064  CG  LYS A 140      -4.306   2.741   6.458  1.00 86.40           C  
ATOM   2065  HG2 LYS A 140      -3.513   3.488   6.503  1.00 86.40           H  
ATOM   2066  HG3 LYS A 140      -5.179   3.191   5.987  1.00 86.40           H  
ATOM   2067  CD  LYS A 140      -4.674   2.307   7.876  1.00 86.40           C  
ATOM   2068  HD2 LYS A 140      -5.436   1.528   7.831  1.00 86.40           H  
ATOM   2069  HD3 LYS A 140      -3.786   1.937   8.388  1.00 86.40           H  
ATOM   2070  CE  LYS A 140      -5.234   3.537   8.588  1.00 86.40           C  
ATOM   2071  HE2 LYS A 140      -6.120   3.873   8.049  1.00 86.40           H  
ATOM   2072  HE3 LYS A 140      -4.499   4.339   8.525  1.00 86.40           H  
ATOM   2073  NZ  LYS A 140      -5.563   3.251  10.001  1.00 86.40           N  
ATOM   2074  HZ1 LYS A 140      -5.893   4.101  10.435  1.00 86.40           H  
ATOM   2075  HZ2 LYS A 140      -4.740   2.922  10.486  1.00 86.40           H  
ATOM   2076  HZ3 LYS A 140      -6.302   2.564  10.042  1.00 86.40           H  
ATOM   2077  N   LYS A 141      -3.456  -0.004   2.740  1.00 85.91           N  
ATOM   2078  H   LYS A 141      -4.430   0.195   2.564  1.00 85.91           H  
ATOM   2079  CA  LYS A 141      -2.849  -1.121   2.008  1.00 85.91           C  
ATOM   2080  HA  LYS A 141      -2.009  -1.520   2.577  1.00 85.91           H  
ATOM   2081  C   LYS A 141      -2.238  -0.600   0.720  1.00 85.91           C  
ATOM   2082  CB  LYS A 141      -3.865  -2.259   1.792  1.00 85.91           C  
ATOM   2083  HB2 LYS A 141      -4.617  -1.964   1.060  1.00 85.91           H  
ATOM   2084  HB3 LYS A 141      -3.352  -3.129   1.384  1.00 85.91           H  
ATOM   2085  O   LYS A 141      -1.042  -0.802   0.520  1.00 85.91           O  
ATOM   2086  CG  LYS A 141      -4.570  -2.703   3.080  1.00 85.91           C  
ATOM   2087  HG2 LYS A 141      -4.984  -3.699   2.921  1.00 85.91           H  
ATOM   2088  HG3 LYS A 141      -5.398  -2.020   3.271  1.00 85.91           H  
ATOM   2089  CD  LYS A 141      -3.649  -2.717   4.312  1.00 85.91           C  
ATOM   2090  HD2 LYS A 141      -3.352  -1.710   4.603  1.00 85.91           H  
ATOM   2091  HD3 LYS A 141      -2.742  -3.275   4.076  1.00 85.91           H  
ATOM   2092  CE  LYS A 141      -4.349  -3.352   5.502  1.00 85.91           C  
ATOM   2093  HE2 LYS A 141      -4.691  -4.347   5.215  1.00 85.91           H  
ATOM   2094  HE3 LYS A 141      -3.620  -3.468   6.304  1.00 85.91           H  
ATOM   2095  NZ  LYS A 141      -5.497  -2.560   5.976  1.00 85.91           N  
ATOM   2096  HZ1 LYS A 141      -5.230  -1.634   6.281  1.00 85.91           H  
ATOM   2097  HZ2 LYS A 141      -6.152  -2.415   5.221  1.00 85.91           H  
ATOM   2098  HZ3 LYS A 141      -6.002  -3.060   6.694  1.00 85.91           H  
ATOM   2099  N   GLN A 142      -2.985   0.218  -0.021  1.00 90.93           N  
ATOM   2100  H   GLN A 142      -3.959   0.336   0.220  1.00 90.93           H  
ATOM   2101  CA  GLN A 142      -2.458   0.953  -1.172  1.00 90.93           C  
ATOM   2102  HA  GLN A 142      -2.190   0.242  -1.954  1.00 90.93           H  
ATOM   2103  C   GLN A 142      -1.189   1.735  -0.806  1.00 90.93           C  
ATOM   2104  CB  GLN A 142      -3.522   1.905  -1.727  1.00 90.93           C  
ATOM   2105  HB2 GLN A 142      -3.850   2.574  -0.932  1.00 90.93           H  
ATOM   2106  HB3 GLN A 142      -3.068   2.499  -2.519  1.00 90.93           H  
ATOM   2107  O   GLN A 142      -0.185   1.596  -1.489  1.00 90.93           O  
ATOM   2108  CG  GLN A 142      -4.744   1.185  -2.311  1.00 90.93           C  
ATOM   2109  HG2 GLN A 142      -4.430   0.526  -3.121  1.00 90.93           H  
ATOM   2110  HG3 GLN A 142      -5.217   0.590  -1.530  1.00 90.93           H  
ATOM   2111  CD  GLN A 142      -5.781   2.177  -2.819  1.00 90.93           C  
ATOM   2112  NE2 GLN A 142      -6.110   2.164  -4.091  1.00 90.93           N  
ATOM   2113 HE21 GLN A 142      -6.719   2.868  -4.484  1.00 90.93           H  
ATOM   2114 HE22 GLN A 142      -5.691   1.520  -4.747  1.00 90.93           H  
ATOM   2115  OE1 GLN A 142      -6.293   2.981  -2.051  1.00 90.93           O  
ATOM   2116  N   VAL A 143      -1.164   2.459   0.322  1.00 89.19           N  
ATOM   2117  H   VAL A 143      -2.035   2.602   0.813  1.00 89.19           H  
ATOM   2118  CA  VAL A 143       0.050   3.167   0.782  1.00 89.19           C  
ATOM   2119  HA  VAL A 143       0.354   3.863   0.000  1.00 89.19           H  
ATOM   2120  C   VAL A 143       1.233   2.220   1.004  1.00 89.19           C  
ATOM   2121  CB  VAL A 143      -0.226   3.975   2.065  1.00 89.19           C  
ATOM   2122  HB  VAL A 143      -0.705   3.330   2.801  1.00 89.19           H  
ATOM   2123  O   VAL A 143       2.354   2.550   0.626  1.00 89.19           O  
ATOM   2124  CG1 VAL A 143       1.044   4.564   2.698  1.00 89.19           C  
ATOM   2125 HG11 VAL A 143       1.678   3.765   3.080  1.00 89.19           H  
ATOM   2126 HG12 VAL A 143       0.774   5.216   3.529  1.00 89.19           H  
ATOM   2127 HG13 VAL A 143       1.594   5.136   1.950  1.00 89.19           H  
ATOM   2128  CG2 VAL A 143      -1.152   5.155   1.767  1.00 89.19           C  
ATOM   2129 HG21 VAL A 143      -2.068   4.798   1.296  1.00 89.19           H  
ATOM   2130 HG22 VAL A 143      -0.666   5.851   1.084  1.00 89.19           H  
ATOM   2131 HG23 VAL A 143      -1.418   5.674   2.688  1.00 89.19           H  
ATOM   2132  N   ASN A 144       1.019   1.053   1.616  1.00 85.29           N  
ATOM   2133  H   ASN A 144       0.072   0.797   1.855  1.00 85.29           H  
ATOM   2134  CA  ASN A 144       2.094   0.075   1.818  1.00 85.29           C  
ATOM   2135  HA  ASN A 144       2.947   0.575   2.277  1.00 85.29           H  
ATOM   2136  C   ASN A 144       2.622  -0.493   0.502  1.00 85.29           C  
ATOM   2137  CB  ASN A 144       1.603  -1.050   2.746  1.00 85.29           C  
ATOM   2138  HB2 ASN A 144       0.610  -1.380   2.442  1.00 85.29           H  
ATOM   2139  HB3 ASN A 144       2.282  -1.899   2.666  1.00 85.29           H  
ATOM   2140  O   ASN A 144       3.834  -0.652   0.368  1.00 85.29           O  
ATOM   2141  CG  ASN A 144       1.584  -0.623   4.193  1.00 85.29           C  
ATOM   2142  ND2 ASN A 144       0.859  -1.321   5.040  1.00 85.29           N  
ATOM   2143 HD21 ASN A 144       0.376  -2.142   4.705  1.00 85.29           H  
ATOM   2144 HD22 ASN A 144       0.873  -1.065   6.017  1.00 85.29           H  
ATOM   2145  OD1 ASN A 144       2.259   0.314   4.588  1.00 85.29           O  
ATOM   2146  N   LEU A 145       1.729  -0.755  -0.452  1.00 89.28           N  
ATOM   2147  H   LEU A 145       0.752  -0.572  -0.272  1.00 89.28           H  
ATOM   2148  CA  LEU A 145       2.086  -1.264  -1.770  1.00 89.28           C  
ATOM   2149  HA  LEU A 145       2.747  -2.122  -1.641  1.00 89.28           H  
ATOM   2150  C   LEU A 145       2.850  -0.207  -2.581  1.00 89.28           C  
ATOM   2151  CB  LEU A 145       0.798  -1.729  -2.465  1.00 89.28           C  
ATOM   2152  HB2 LEU A 145       0.166  -0.861  -2.650  1.00 89.28           H  
ATOM   2153  HB3 LEU A 145       0.259  -2.406  -1.803  1.00 89.28           H  
ATOM   2154  O   LEU A 145       3.925  -0.497  -3.093  1.00 89.28           O  
ATOM   2155  CG  LEU A 145       1.041  -2.456  -3.795  1.00 89.28           C  
ATOM   2156  HG  LEU A 145       1.638  -1.823  -4.452  1.00 89.28           H  
ATOM   2157  CD1 LEU A 145       1.783  -3.778  -3.624  1.00 89.28           C  
ATOM   2158 HD11 LEU A 145       1.275  -4.414  -2.899  1.00 89.28           H  
ATOM   2159 HD12 LEU A 145       2.808  -3.593  -3.304  1.00 89.28           H  
ATOM   2160 HD13 LEU A 145       1.823  -4.300  -4.580  1.00 89.28           H  
ATOM   2161  CD2 LEU A 145      -0.313  -2.730  -4.440  1.00 89.28           C  
ATOM   2162 HD21 LEU A 145      -0.896  -3.412  -3.821  1.00 89.28           H  
ATOM   2163 HD22 LEU A 145      -0.154  -3.192  -5.414  1.00 89.28           H  
ATOM   2164 HD23 LEU A 145      -0.861  -1.800  -4.586  1.00 89.28           H  
ATOM   2165  N   ILE A 146       2.366   1.041  -2.596  1.00 91.42           N  
ATOM   2166  H   ILE A 146       1.458   1.194  -2.181  1.00 91.42           H  
ATOM   2167  CA  ILE A 146       3.034   2.196  -3.223  1.00 91.42           C  
ATOM   2168  HA  ILE A 146       3.164   2.004  -4.288  1.00 91.42           H  
ATOM   2169  C   ILE A 146       4.429   2.406  -2.632  1.00 91.42           C  
ATOM   2170  CB  ILE A 146       2.173   3.472  -3.052  1.00 91.42           C  
ATOM   2171  HB  ILE A 146       1.881   3.548  -2.005  1.00 91.42           H  
ATOM   2172  O   ILE A 146       5.380   2.675  -3.354  1.00 91.42           O  
ATOM   2173  CG1 ILE A 146       0.895   3.379  -3.916  1.00 91.42           C  
ATOM   2174 HG12 ILE A 146       0.449   2.388  -3.827  1.00 91.42           H  
ATOM   2175 HG13 ILE A 146       1.156   3.527  -4.964  1.00 91.42           H  
ATOM   2176  CG2 ILE A 146       2.962   4.746  -3.418  1.00 91.42           C  
ATOM   2177 HG21 ILE A 146       3.778   4.918  -2.717  1.00 91.42           H  
ATOM   2178 HG22 ILE A 146       3.379   4.640  -4.420  1.00 91.42           H  
ATOM   2179 HG23 ILE A 146       2.323   5.628  -3.395  1.00 91.42           H  
ATOM   2180  CD1 ILE A 146      -0.175   4.409  -3.541  1.00 91.42           C  
ATOM   2181 HD11 ILE A 146      -1.097   4.187  -4.078  1.00 91.42           H  
ATOM   2182 HD12 ILE A 146      -0.371   4.373  -2.469  1.00 91.42           H  
ATOM   2183 HD13 ILE A 146       0.150   5.409  -3.830  1.00 91.42           H  
ATOM   2184  N   ARG A 147       4.588   2.268  -1.314  1.00 87.10           N  
ATOM   2185  H   ARG A 147       3.773   2.068  -0.751  1.00 87.10           H  
ATOM   2186  CA  ARG A 147       5.903   2.409  -0.677  1.00 87.10           C  
ATOM   2187  HA  ARG A 147       6.373   3.323  -1.040  1.00 87.10           H  
ATOM   2188  C   ARG A 147       6.865   1.299  -1.072  1.00 87.10           C  
ATOM   2189  CB  ARG A 147       5.745   2.487   0.838  1.00 87.10           C  
ATOM   2190  HB2 ARG A 147       6.708   2.305   1.315  1.00 87.10           H  
ATOM   2191  HB3 ARG A 147       5.040   1.728   1.179  1.00 87.10           H  
ATOM   2192  O   ARG A 147       8.038   1.599  -1.268  1.00 87.10           O  
ATOM   2193  CG  ARG A 147       5.256   3.885   1.217  1.00 87.10           C  
ATOM   2194  HG2 ARG A 147       5.992   4.624   0.902  1.00 87.10           H  
ATOM   2195  HG3 ARG A 147       4.308   4.106   0.726  1.00 87.10           H  
ATOM   2196  CD  ARG A 147       5.085   3.963   2.726  1.00 87.10           C  
ATOM   2197  HD2 ARG A 147       6.075   3.848   3.166  1.00 87.10           H  
ATOM   2198  HD3 ARG A 147       4.436   3.149   3.048  1.00 87.10           H  
ATOM   2199  NE  ARG A 147       4.514   5.260   3.126  1.00 87.10           N  
ATOM   2200  HE  ARG A 147       4.522   5.977   2.415  1.00 87.10           H  
ATOM   2201  NH1 ARG A 147       3.838   4.701   5.241  1.00 87.10           N  
ATOM   2202 HH11 ARG A 147       4.400   3.867   5.150  1.00 87.10           H  
ATOM   2203 HH12 ARG A 147       3.245   4.871   6.041  1.00 87.10           H  
ATOM   2204  NH2 ARG A 147       3.333   6.687   4.456  1.00 87.10           N  
ATOM   2205 HH21 ARG A 147       3.340   7.374   3.716  1.00 87.10           H  
ATOM   2206 HH22 ARG A 147       2.867   6.882   5.331  1.00 87.10           H  
ATOM   2207  CZ  ARG A 147       3.906   5.539   4.263  1.00 87.10           C  
ATOM   2208  N   SER A 148       6.374   0.067  -1.202  1.00 86.56           N  
ATOM   2209  H   SER A 148       5.391  -0.087  -1.031  1.00 86.56           H  
ATOM   2210  CA  SER A 148       7.175  -1.043  -1.718  1.00 86.56           C  
ATOM   2211  HA  SER A 148       8.091  -1.119  -1.132  1.00 86.56           H  
ATOM   2212  C   SER A 148       7.576  -0.796  -3.171  1.00 86.56           C  
ATOM   2213  CB  SER A 148       6.414  -2.358  -1.576  1.00 86.56           C  
ATOM   2214  HB2 SER A 148       6.018  -2.426  -0.562  1.00 86.56           H  
ATOM   2215  HB3 SER A 148       5.579  -2.401  -2.276  1.00 86.56           H  
ATOM   2216  O   SER A 148       8.756  -0.887  -3.482  1.00 86.56           O  
ATOM   2217  OG  SER A 148       7.294  -3.440  -1.779  1.00 86.56           O  
ATOM   2218  HG  SER A 148       7.661  -3.427  -2.665  1.00 86.56           H  
ATOM   2219  N   TRP A 149       6.631  -0.381  -4.020  1.00 91.64           N  
ATOM   2220  H   TRP A 149       5.673  -0.346  -3.703  1.00 91.64           H  
ATOM   2221  CA  TRP A 149       6.893   0.012  -5.406  1.00 91.64           C  
ATOM   2222  HA  TRP A 149       7.263  -0.848  -5.965  1.00 91.64           H  
ATOM   2223  C   TRP A 149       7.958   1.107  -5.504  1.00 91.64           C  
ATOM   2224  CB  TRP A 149       5.584   0.484  -6.045  1.00 91.64           C  
ATOM   2225  HB2 TRP A 149       4.940  -0.384  -6.179  1.00 91.64           H  
ATOM   2226  HB3 TRP A 149       5.074   1.175  -5.374  1.00 91.64           H  
ATOM   2227  O   TRP A 149       8.939   0.950  -6.222  1.00 91.64           O  
ATOM   2228  CG  TRP A 149       5.750   1.165  -7.364  1.00 91.64           C  
ATOM   2229  CD1 TRP A 149       5.895   2.492  -7.564  1.00 91.64           C  
ATOM   2230  HD1 TRP A 149       5.901   3.241  -6.786  1.00 91.64           H  
ATOM   2231  CD2 TRP A 149       5.821   0.559  -8.684  1.00 91.64           C  
ATOM   2232  CE2 TRP A 149       6.002   1.589  -9.653  1.00 91.64           C  
ATOM   2233  CE3 TRP A 149       5.740  -0.765  -9.154  1.00 91.64           C  
ATOM   2234  HE3 TRP A 149       5.637  -1.570  -8.443  1.00 91.64           H  
ATOM   2235  NE1 TRP A 149       6.055   2.745  -8.910  1.00 91.64           N  
ATOM   2236  HE1 TRP A 149       6.185   3.675  -9.283  1.00 91.64           H  
ATOM   2237  CH2 TRP A 149       5.939  -0.007 -11.467  1.00 91.64           C  
ATOM   2238  HH2 TRP A 149       5.974  -0.233 -12.523  1.00 91.64           H  
ATOM   2239  CZ2 TRP A 149       6.074   1.321 -11.026  1.00 91.64           C  
ATOM   2240  HZ2 TRP A 149       6.234   2.117 -11.737  1.00 91.64           H  
ATOM   2241  CZ3 TRP A 149       5.782  -1.044 -10.531  1.00 91.64           C  
ATOM   2242  HZ3 TRP A 149       5.686  -2.064 -10.873  1.00 91.64           H  
ATOM   2243  N   ASN A 150       7.812   2.191  -4.734  1.00 91.26           N  
ATOM   2244  H   ASN A 150       6.949   2.297  -4.220  1.00 91.26           H  
ATOM   2245  CA  ASN A 150       8.776   3.288  -4.736  1.00 91.26           C  
ATOM   2246  HA  ASN A 150       8.857   3.683  -5.749  1.00 91.26           H  
ATOM   2247  C   ASN A 150      10.171   2.787  -4.330  1.00 91.26           C  
ATOM   2248  CB  ASN A 150       8.317   4.414  -3.790  1.00 91.26           C  
ATOM   2249  HB2 ASN A 150       9.128   5.139  -3.723  1.00 91.26           H  
ATOM   2250  HB3 ASN A 150       8.141   3.999  -2.798  1.00 91.26           H  
ATOM   2251  O   ASN A 150      11.153   3.155  -4.960  1.00 91.26           O  
ATOM   2252  CG  ASN A 150       7.076   5.191  -4.215  1.00 91.26           C  
ATOM   2253  ND2 ASN A 150       6.715   6.193  -3.445  1.00 91.26           N  
ATOM   2254 HD21 ASN A 150       5.934   6.751  -3.758  1.00 91.26           H  
ATOM   2255 HD22 ASN A 150       7.350   6.525  -2.733  1.00 91.26           H  
ATOM   2256  OD1 ASN A 150       6.404   4.944  -5.205  1.00 91.26           O  
ATOM   2257  N   THR A 151      10.278   1.949  -3.293  1.00 86.03           N  
ATOM   2258  H   THR A 151       9.443   1.637  -2.818  1.00 86.03           H  
ATOM   2259  CA  THR A 151      11.570   1.380  -2.878  1.00 86.03           C  
ATOM   2260  HA  THR A 151      12.276   2.195  -2.719  1.00 86.03           H  
ATOM   2261  C   THR A 151      12.184   0.505  -3.968  1.00 86.03           C  
ATOM   2262  CB  THR A 151      11.433   0.612  -1.558  1.00 86.03           C  
ATOM   2263  HB  THR A 151      10.644  -0.136  -1.642  1.00 86.03           H  
ATOM   2264  O   THR A 151      13.362   0.676  -4.259  1.00 86.03           O  
ATOM   2265  CG2 THR A 151      12.725  -0.070  -1.114  1.00 86.03           C  
ATOM   2266 HG21 THR A 151      13.000  -0.857  -1.817  1.00 86.03           H  
ATOM   2267 HG22 THR A 151      12.575  -0.532  -0.138  1.00 86.03           H  
ATOM   2268 HG23 THR A 151      13.537   0.656  -1.062  1.00 86.03           H  
ATOM   2269  OG1 THR A 151      11.103   1.538  -0.542  1.00 86.03           O  
ATOM   2270  HG1 THR A 151      11.742   2.251  -0.619  1.00 86.03           H  
ATOM   2271  N   THR A 152      11.400  -0.357  -4.621  1.00 88.46           N  
ATOM   2272  H   THR A 152      10.442  -0.487  -4.328  1.00 88.46           H  
ATOM   2273  CA  THR A 152      11.864  -1.142  -5.776  1.00 88.46           C  
ATOM   2274  HA  THR A 152      12.717  -1.747  -5.472  1.00 88.46           H  
ATOM   2275  C   THR A 152      12.334  -0.239  -6.921  1.00 88.46           C  
ATOM   2276  CB  THR A 152      10.749  -2.083  -6.254  1.00 88.46           C  
ATOM   2277  HB  THR A 152       9.878  -1.500  -6.554  1.00 88.46           H  
ATOM   2278  O   THR A 152      13.356  -0.521  -7.538  1.00 88.46           O  
ATOM   2279  CG2 THR A 152      11.173  -2.978  -7.413  1.00 88.46           C  
ATOM   2280 HG21 THR A 152      12.126  -3.460  -7.193  1.00 88.46           H  
ATOM   2281 HG22 THR A 152      10.415  -3.743  -7.579  1.00 88.46           H  
ATOM   2282 HG23 THR A 152      11.276  -2.385  -8.322  1.00 88.46           H  
ATOM   2283  OG1 THR A 152      10.377  -2.950  -5.205  1.00 88.46           O  
ATOM   2284  HG1 THR A 152      11.097  -3.578  -5.105  1.00 88.46           H  
ATOM   2285  N   ALA A 153      11.657   0.887  -7.155  1.00 91.86           N  
ATOM   2286  H   ALA A 153      10.789   1.047  -6.663  1.00 91.86           H  
ATOM   2287  CA  ALA A 153      12.058   1.848  -8.175  1.00 91.86           C  
ATOM   2288  HA  ALA A 153      12.251   1.291  -9.091  1.00 91.86           H  
ATOM   2289  C   ALA A 153      13.383   2.552  -7.855  1.00 91.86           C  
ATOM   2290  CB  ALA A 153      10.902   2.826  -8.418  1.00 91.86           C  
ATOM   2291  HB1 ALA A 153      11.146   3.466  -9.266  1.00 91.86           H  
ATOM   2292  HB2 ALA A 153      10.736   3.442  -7.534  1.00 91.86           H  
ATOM   2293  HB3 ALA A 153       9.992   2.273  -8.651  1.00 91.86           H  
ATOM   2294  O   ALA A 153      14.240   2.662  -8.726  1.00 91.86           O  
ATOM   2295  N   HIS A 154      13.596   2.964  -6.603  1.00 88.22           N  
ATOM   2296  H   HIS A 154      12.853   2.852  -5.928  1.00 88.22           H  
ATOM   2297  CA  HIS A 154      14.884   3.519  -6.170  1.00 88.22           C  
ATOM   2298  HA  HIS A 154      15.191   4.300  -6.865  1.00 88.22           H  
ATOM   2299  C   HIS A 154      16.016   2.478  -6.188  1.00 88.22           C  
ATOM   2300  CB  HIS A 154      14.741   4.149  -4.779  1.00 88.22           C  
ATOM   2301  HB2 HIS A 154      14.214   3.462  -4.116  1.00 88.22           H  
ATOM   2302  HB3 HIS A 154      15.739   4.302  -4.370  1.00 88.22           H  
ATOM   2303  O   HIS A 154      17.158   2.831  -6.471  1.00 88.22           O  
ATOM   2304  CG  HIS A 154      14.048   5.490  -4.785  1.00 88.22           C  
ATOM   2305  CD2 HIS A 154      12.764   5.754  -4.396  1.00 88.22           C  
ATOM   2306  HD2 HIS A 154      12.060   5.025  -4.021  1.00 88.22           H  
ATOM   2307  ND1 HIS A 154      14.621   6.705  -5.087  1.00 88.22           N  
ATOM   2308  HD1 HIS A 154      15.579   6.889  -5.350  1.00 88.22           H  
ATOM   2309  CE1 HIS A 154      13.704   7.663  -4.893  1.00 88.22           C  
ATOM   2310  HE1 HIS A 154      13.899   8.717  -5.023  1.00 88.22           H  
ATOM   2311  NE2 HIS A 154      12.544   7.134  -4.453  1.00 88.22           N  
ATOM   2312  N   GLU A 155      15.715   1.205  -5.913  1.00 85.13           N  
ATOM   2313  H   GLU A 155      14.772   0.976  -5.633  1.00 85.13           H  
ATOM   2314  CA  GLU A 155      16.678   0.106  -6.062  1.00 85.13           C  
ATOM   2315  HA  GLU A 155      17.586   0.357  -5.515  1.00 85.13           H  
ATOM   2316  C   GLU A 155      17.107  -0.070  -7.519  1.00 85.13           C  
ATOM   2317  CB  GLU A 155      16.096  -1.208  -5.495  1.00 85.13           C  
ATOM   2318  HB2 GLU A 155      16.640  -2.056  -5.911  1.00 85.13           H  
ATOM   2319  HB3 GLU A 155      15.039  -1.305  -5.744  1.00 85.13           H  
ATOM   2320  O   GLU A 155      18.304  -0.164  -7.790  1.00 85.13           O  
ATOM   2321  CG  GLU A 155      16.279  -1.211  -3.979  1.00 85.13           C  
ATOM   2322  HG2 GLU A 155      15.794  -0.331  -3.557  1.00 85.13           H  
ATOM   2323  HG3 GLU A 155      17.358  -1.127  -3.844  1.00 85.13           H  
ATOM   2324  CD  GLU A 155      15.825  -2.455  -3.196  1.00 85.13           C  
ATOM   2325  OE1 GLU A 155      15.940  -2.406  -1.939  1.00 85.13           O  
ATOM   2326  OE2 GLU A 155      15.445  -3.481  -3.796  1.00 85.13           O  
ATOM   2327  N   TRP A 156      16.154  -0.044  -8.453  1.00 89.01           N  
ATOM   2328  H   TRP A 156      15.187   0.020  -8.167  1.00 89.01           H  
ATOM   2329  CA  TRP A 156      16.455  -0.081  -9.881  1.00 89.01           C  
ATOM   2330  HA  TRP A 156      17.016  -0.988 -10.109  1.00 89.01           H  
ATOM   2331  C   TRP A 156      17.310   1.105 -10.319  1.00 89.01           C  
ATOM   2332  CB  TRP A 156      15.163  -0.083 -10.694  1.00 89.01           C  
ATOM   2333  HB2 TRP A 156      14.559   0.783 -10.422  1.00 89.01           H  
ATOM   2334  HB3 TRP A 156      14.585  -0.978 -10.464  1.00 89.01           H  
ATOM   2335  O   TRP A 156      18.343   0.908 -10.946  1.00 89.01           O  
ATOM   2336  CG  TRP A 156      15.420  -0.047 -12.161  1.00 89.01           C  
ATOM   2337  CD1 TRP A 156      15.226   1.013 -12.977  1.00 89.01           C  
ATOM   2338  HD1 TRP A 156      14.841   1.974 -12.671  1.00 89.01           H  
ATOM   2339  CD2 TRP A 156      16.040  -1.081 -12.978  1.00 89.01           C  
ATOM   2340  CE2 TRP A 156      16.134  -0.592 -14.314  1.00 89.01           C  
ATOM   2341  CE3 TRP A 156      16.536  -2.376 -12.712  1.00 89.01           C  
ATOM   2342  HE3 TRP A 156      16.498  -2.762 -11.704  1.00 89.01           H  
ATOM   2343  NE1 TRP A 156      15.646   0.696 -14.252  1.00 89.01           N  
ATOM   2344  HE1 TRP A 156      15.630   1.355 -15.017  1.00 89.01           H  
ATOM   2345  CH2 TRP A 156      17.054  -2.686 -15.069  1.00 89.01           C  
ATOM   2346  HH2 TRP A 156      17.368  -3.340 -15.869  1.00 89.01           H  
ATOM   2347  CZ2 TRP A 156      16.625  -1.381 -15.357  1.00 89.01           C  
ATOM   2348  HZ2 TRP A 156      16.643  -0.998 -16.367  1.00 89.01           H  
ATOM   2349  CZ3 TRP A 156      17.050  -3.171 -13.750  1.00 89.01           C  
ATOM   2350  HZ3 TRP A 156      17.397  -4.173 -13.547  1.00 89.01           H  
ATOM   2351  N   ASP A 157      16.913   2.325  -9.953  1.00 89.32           N  
ATOM   2352  H   ASP A 157      16.035   2.418  -9.461  1.00 89.32           H  
ATOM   2353  CA  ASP A 157      17.620   3.548 -10.341  1.00 89.32           C  
ATOM   2354  HA  ASP A 157      17.624   3.624 -11.429  1.00 89.32           H  
ATOM   2355  C   ASP A 157      19.075   3.550  -9.858  1.00 89.32           C  
ATOM   2356  CB  ASP A 157      16.858   4.741  -9.762  1.00 89.32           C  
ATOM   2357  HB2 ASP A 157      16.956   4.748  -8.677  1.00 89.32           H  
ATOM   2358  HB3 ASP A 157      15.802   4.625 -10.006  1.00 89.32           H  
ATOM   2359  O   ASP A 157      19.983   3.971 -10.576  1.00 89.32           O  
ATOM   2360  CG  ASP A 157      17.338   6.069 -10.345  1.00 89.32           C  
ATOM   2361  OD1 ASP A 157      17.304   6.180 -11.591  1.00 89.32           O  
ATOM   2362  OD2 ASP A 157      17.645   6.978  -9.543  1.00 89.32           O  
ATOM   2363  N   TYR A 158      19.316   2.996  -8.665  1.00 82.87           N  
ATOM   2364  H   TYR A 158      18.526   2.678  -8.124  1.00 82.87           H  
ATOM   2365  CA  TYR A 158      20.660   2.779  -8.144  1.00 82.87           C  
ATOM   2366  HA  TYR A 158      21.201   3.725  -8.178  1.00 82.87           H  
ATOM   2367  C   TYR A 158      21.474   1.788  -8.988  1.00 82.87           C  
ATOM   2368  CB  TYR A 158      20.578   2.351  -6.676  1.00 82.87           C  
ATOM   2369  HB2 TYR A 158      19.924   1.483  -6.586  1.00 82.87           H  
ATOM   2370  HB3 TYR A 158      20.132   3.160  -6.097  1.00 82.87           H  
ATOM   2371  O   TYR A 158      22.612   2.094  -9.351  1.00 82.87           O  
ATOM   2372  CG  TYR A 158      21.934   2.013  -6.093  1.00 82.87           C  
ATOM   2373  CD1 TYR A 158      22.320   0.667  -5.951  1.00 82.87           C  
ATOM   2374  HD1 TYR A 158      21.635  -0.119  -6.233  1.00 82.87           H  
ATOM   2375  CD2 TYR A 158      22.840   3.045  -5.782  1.00 82.87           C  
ATOM   2376  HD2 TYR A 158      22.552   4.074  -5.936  1.00 82.87           H  
ATOM   2377  CE1 TYR A 158      23.611   0.346  -5.490  1.00 82.87           C  
ATOM   2378  HE1 TYR A 158      23.910  -0.688  -5.405  1.00 82.87           H  
ATOM   2379  CE2 TYR A 158      24.135   2.729  -5.329  1.00 82.87           C  
ATOM   2380  HE2 TYR A 158      24.859   3.507  -5.139  1.00 82.87           H  
ATOM   2381  OH  TYR A 158      25.769   1.085  -4.736  1.00 82.87           O  
ATOM   2382  HH  TYR A 158      25.944   0.144  -4.797  1.00 82.87           H  
ATOM   2383  CZ  TYR A 158      24.518   1.381  -5.176  1.00 82.87           C  
ATOM   2384  N   ILE A 159      20.906   0.620  -9.311  1.00 81.26           N  
ATOM   2385  H   ILE A 159      19.950   0.463  -9.028  1.00 81.26           H  
ATOM   2386  CA  ILE A 159      21.571  -0.411 -10.126  1.00 81.26           C  
ATOM   2387  HA  ILE A 159      22.541  -0.639  -9.685  1.00 81.26           H  
ATOM   2388  C   ILE A 159      21.840   0.125 -11.543  1.00 81.26           C  
ATOM   2389  CB  ILE A 159      20.724  -1.711 -10.133  1.00 81.26           C  
ATOM   2390  HB  ILE A 159      19.721  -1.456 -10.477  1.00 81.26           H  
ATOM   2391  O   ILE A 159      22.960   0.010 -12.037  1.00 81.26           O  
ATOM   2392  CG1 ILE A 159      20.632  -2.330  -8.717  1.00 81.26           C  
ATOM   2393 HG12 ILE A 159      20.341  -1.567  -7.995  1.00 81.26           H  
ATOM   2394 HG13 ILE A 159      21.612  -2.698  -8.414  1.00 81.26           H  
ATOM   2395  CG2 ILE A 159      21.289  -2.797 -11.065  1.00 81.26           C  
ATOM   2396 HG21 ILE A 159      20.512  -3.523 -11.307  1.00 81.26           H  
ATOM   2397 HG22 ILE A 159      22.126  -3.315 -10.596  1.00 81.26           H  
ATOM   2398 HG23 ILE A 159      21.640  -2.364 -12.001  1.00 81.26           H  
ATOM   2399  CD1 ILE A 159      19.616  -3.476  -8.621  1.00 81.26           C  
ATOM   2400 HD11 ILE A 159      18.644  -3.130  -8.973  1.00 81.26           H  
ATOM   2401 HD12 ILE A 159      19.527  -3.796  -7.583  1.00 81.26           H  
ATOM   2402 HD13 ILE A 159      19.938  -4.329  -9.219  1.00 81.26           H  
ATOM   2403  N   TYR A 160      20.848   0.768 -12.165  1.00 84.00           N  
ATOM   2404  H   TYR A 160      19.956   0.833 -11.695  1.00 84.00           H  
ATOM   2405  CA  TYR A 160      20.952   1.373 -13.492  1.00 84.00           C  
ATOM   2406  HA  TYR A 160      21.229   0.607 -14.216  1.00 84.00           H  
ATOM   2407  C   TYR A 160      22.043   2.449 -13.538  1.00 84.00           C  
ATOM   2408  CB  TYR A 160      19.583   1.931 -13.904  1.00 84.00           C  
ATOM   2409  HB2 TYR A 160      19.251   2.665 -13.169  1.00 84.00           H  
ATOM   2410  HB3 TYR A 160      18.855   1.119 -13.911  1.00 84.00           H  
ATOM   2411  O   TYR A 160      22.969   2.362 -14.343  1.00 84.00           O  
ATOM   2412  CG  TYR A 160      19.609   2.581 -15.271  1.00 84.00           C  
ATOM   2413  CD1 TYR A 160      19.915   3.949 -15.386  1.00 84.00           C  
ATOM   2414  HD1 TYR A 160      20.092   4.557 -14.511  1.00 84.00           H  
ATOM   2415  CD2 TYR A 160      19.353   1.821 -16.431  1.00 84.00           C  
ATOM   2416  HD2 TYR A 160      19.057   0.786 -16.348  1.00 84.00           H  
ATOM   2417  CE1 TYR A 160      20.013   4.540 -16.656  1.00 84.00           C  
ATOM   2418  HE1 TYR A 160      20.241   5.592 -16.741  1.00 84.00           H  
ATOM   2419  CE2 TYR A 160      19.474   2.409 -17.706  1.00 84.00           C  
ATOM   2420  HE2 TYR A 160      19.319   1.834 -18.606  1.00 84.00           H  
ATOM   2421  OH  TYR A 160      20.101   4.307 -19.035  1.00 84.00           O  
ATOM   2422  HH  TYR A 160      20.684   5.062 -18.922  1.00 84.00           H  
ATOM   2423  CZ  TYR A 160      19.847   3.764 -17.820  1.00 84.00           C  
ATOM   2424  N   SER A 161      22.010   3.404 -12.605  1.00 82.93           N  
ATOM   2425  H   SER A 161      21.227   3.433 -11.969  1.00 82.93           H  
ATOM   2426  CA  SER A 161      23.019   4.465 -12.531  1.00 82.93           C  
ATOM   2427  HA  SER A 161      23.026   5.029 -13.464  1.00 82.93           H  
ATOM   2428  C   SER A 161      24.422   3.916 -12.278  1.00 82.93           C  
ATOM   2429  CB  SER A 161      22.712   5.408 -11.377  1.00 82.93           C  
ATOM   2430  HB2 SER A 161      23.514   6.143 -11.303  1.00 82.93           H  
ATOM   2431  HB3 SER A 161      22.688   4.820 -10.460  1.00 82.93           H  
ATOM   2432  O   SER A 161      25.398   4.469 -12.778  1.00 82.93           O  
ATOM   2433  OG  SER A 161      21.494   6.098 -11.532  1.00 82.93           O  
ATOM   2434  HG  SER A 161      20.767   5.489 -11.379  1.00 82.93           H  
ATOM   2435  N   ARG A 162      24.557   2.840 -11.487  1.00 76.86           N  
ATOM   2436  H   ARG A 162      23.723   2.432 -11.089  1.00 76.86           H  
ATOM   2437  CA  ARG A 162      25.850   2.186 -11.246  1.00 76.86           C  
ATOM   2438  HA  ARG A 162      26.568   2.954 -10.956  1.00 76.86           H  
ATOM   2439  C   ARG A 162      26.399   1.564 -12.532  1.00 76.86           C  
ATOM   2440  CB  ARG A 162      25.704   1.164 -10.103  1.00 76.86           C  
ATOM   2441  HB2 ARG A 162      25.386   1.687  -9.201  1.00 76.86           H  
ATOM   2442  HB3 ARG A 162      24.910   0.463 -10.362  1.00 76.86           H  
ATOM   2443  O   ARG A 162      27.596   1.680 -12.764  1.00 76.86           O  
ATOM   2444  CG  ARG A 162      26.977   0.356  -9.782  1.00 76.86           C  
ATOM   2445  HG2 ARG A 162      26.720  -0.429  -9.071  1.00 76.86           H  
ATOM   2446  HG3 ARG A 162      27.356  -0.120 -10.686  1.00 76.86           H  
ATOM   2447  CD  ARG A 162      28.075   1.225  -9.169  1.00 76.86           C  
ATOM   2448  HD2 ARG A 162      28.228   2.075  -9.835  1.00 76.86           H  
ATOM   2449  HD3 ARG A 162      27.740   1.598  -8.201  1.00 76.86           H  
ATOM   2450  NE  ARG A 162      29.335   0.468  -9.002  1.00 76.86           N  
ATOM   2451  HE  ARG A 162      29.290  -0.529  -8.844  1.00 76.86           H  
ATOM   2452  NH1 ARG A 162      30.706   2.164  -9.648  1.00 76.86           N  
ATOM   2453 HH11 ARG A 162      31.525   2.264 -10.230  1.00 76.86           H  
ATOM   2454 HH12 ARG A 162      29.894   2.707  -9.907  1.00 76.86           H  
ATOM   2455  NH2 ARG A 162      31.594   0.163  -9.313  1.00 76.86           N  
ATOM   2456 HH21 ARG A 162      32.337   0.504  -9.906  1.00 76.86           H  
ATOM   2457 HH22 ARG A 162      31.563  -0.846  -9.336  1.00 76.86           H  
ATOM   2458  CZ  ARG A 162      30.535   0.921  -9.304  1.00 76.86           C  
ATOM   2459  N   ALA A 163      25.551   0.960 -13.363  1.00 75.78           N  
ATOM   2460  H   ALA A 163      24.573   0.909 -13.117  1.00 75.78           H  
ATOM   2461  CA  ALA A 163      25.971   0.425 -14.657  1.00 75.78           C  
ATOM   2462  HA  ALA A 163      26.845  -0.209 -14.507  1.00 75.78           H  
ATOM   2463  C   ALA A 163      26.373   1.524 -15.646  1.00 75.78           C  
ATOM   2464  CB  ALA A 163      24.848  -0.429 -15.229  1.00 75.78           C  
ATOM   2465  HB1 ALA A 163      25.179  -0.913 -16.148  1.00 75.78           H  
ATOM   2466  HB2 ALA A 163      24.580  -1.190 -14.495  1.00 75.78           H  
ATOM   2467  HB3 ALA A 163      23.986   0.199 -15.455  1.00 75.78           H  
ATOM   2468  O   ALA A 163      27.436   1.421 -16.253  1.00 75.78           O  
ATOM   2469  N   GLU A 164      25.587   2.602 -15.756  1.00 75.96           N  
ATOM   2470  H   GLU A 164      24.691   2.609 -15.290  1.00 75.96           H  
ATOM   2471  CA  GLU A 164      25.963   3.767 -16.575  1.00 75.96           C  
ATOM   2472  HA  GLU A 164      26.057   3.469 -17.619  1.00 75.96           H  
ATOM   2473  C   GLU A 164      27.314   4.345 -16.142  1.00 75.96           C  
ATOM   2474  CB  GLU A 164      24.909   4.879 -16.453  1.00 75.96           C  
ATOM   2475  HB2 GLU A 164      25.355   5.811 -16.799  1.00 75.96           H  
ATOM   2476  HB3 GLU A 164      24.621   5.004 -15.409  1.00 75.96           H  
ATOM   2477  O   GLU A 164      28.162   4.677 -16.968  1.00 75.96           O  
ATOM   2478  CG  GLU A 164      23.672   4.611 -17.310  1.00 75.96           C  
ATOM   2479  HG2 GLU A 164      23.123   3.760 -16.906  1.00 75.96           H  
ATOM   2480  HG3 GLU A 164      24.028   4.365 -18.311  1.00 75.96           H  
ATOM   2481  CD  GLU A 164      22.749   5.836 -17.401  1.00 75.96           C  
ATOM   2482  OE1 GLU A 164      22.102   6.017 -18.464  1.00 75.96           O  
ATOM   2483  OE2 GLU A 164      22.670   6.593 -16.406  1.00 75.96           O  
ATOM   2484  N   GLN A 165      27.539   4.425 -14.830  1.00 72.80           N  
ATOM   2485  H   GLN A 165      26.788   4.161 -14.210  1.00 72.80           H  
ATOM   2486  CA  GLN A 165      28.783   4.920 -14.247  1.00 72.80           C  
ATOM   2487  HA  GLN A 165      29.016   5.892 -14.682  1.00 72.80           H  
ATOM   2488  C   GLN A 165      29.987   4.017 -14.528  1.00 72.80           C  
ATOM   2489  CB  GLN A 165      28.568   5.082 -12.742  1.00 72.80           C  
ATOM   2490  HB2 GLN A 165      29.525   5.112 -12.221  1.00 72.80           H  
ATOM   2491  HB3 GLN A 165      28.018   4.226 -12.353  1.00 72.80           H  
ATOM   2492  O   GLN A 165      31.091   4.536 -14.675  1.00 72.80           O  
ATOM   2493  CG  GLN A 165      27.807   6.375 -12.437  1.00 72.80           C  
ATOM   2494  HG2 GLN A 165      26.919   6.441 -13.066  1.00 72.80           H  
ATOM   2495  HG3 GLN A 165      28.434   7.236 -12.670  1.00 72.80           H  
ATOM   2496  CD  GLN A 165      27.396   6.449 -10.978  1.00 72.80           C  
ATOM   2497  NE2 GLN A 165      26.245   7.006 -10.677  1.00 72.80           N  
ATOM   2498 HE21 GLN A 165      25.618   7.229 -11.437  1.00 72.80           H  
ATOM   2499 HE22 GLN A 165      25.950   6.961  -9.712  1.00 72.80           H  
ATOM   2500  OE1 GLN A 165      28.086   6.025 -10.068  1.00 72.80           O  
ATOM   2501  N   GLU A 166      29.795   2.702 -14.620  1.00 71.20           N  
ATOM   2502  H   GLU A 166      28.867   2.335 -14.468  1.00 71.20           H  
ATOM   2503  CA  GLU A 166      30.831   1.754 -15.060  1.00 71.20           C  
ATOM   2504  HA  GLU A 166      31.803   2.138 -14.749  1.00 71.20           H  
ATOM   2505  C   GLU A 166      30.953   1.669 -16.590  1.00 71.20           C  
ATOM   2506  CB  GLU A 166      30.619   0.383 -14.387  1.00 71.20           C  
ATOM   2507  HB2 GLU A 166      29.594   0.052 -14.556  1.00 71.20           H  
ATOM   2508  HB3 GLU A 166      31.289  -0.349 -14.838  1.00 71.20           H  
ATOM   2509  O   GLU A 166      31.666   0.823 -17.130  1.00 71.20           O  
ATOM   2510  CG  GLU A 166      30.899   0.413 -12.872  1.00 71.20           C  
ATOM   2511  HG2 GLU A 166      30.781  -0.593 -12.471  1.00 71.20           H  
ATOM   2512  HG3 GLU A 166      30.155   1.042 -12.384  1.00 71.20           H  
ATOM   2513  CD  GLU A 166      32.308   0.943 -12.529  1.00 71.20           C  
ATOM   2514  OE1 GLU A 166      32.460   1.582 -11.456  1.00 71.20           O  
ATOM   2515  OE2 GLU A 166      33.228   0.846 -13.357  1.00 71.20           O  
ATOM   2516  N   ASN A 167      30.283   2.581 -17.307  1.00 73.06           N  
ATOM   2517  H   ASN A 167      29.691   3.230 -16.809  1.00 73.06           H  
ATOM   2518  CA  ASN A 167      30.275   2.667 -18.764  1.00 73.06           C  
ATOM   2519  HA  ASN A 167      29.488   3.376 -19.022  1.00 73.06           H  
ATOM   2520  C   ASN A 167      29.868   1.333 -19.416  1.00 73.06           C  
ATOM   2521  CB  ASN A 167      31.616   3.266 -19.220  1.00 73.06           C  
ATOM   2522  HB2 ASN A 167      32.383   2.492 -19.216  1.00 73.06           H  
ATOM   2523  HB3 ASN A 167      31.915   4.046 -18.519  1.00 73.06           H  
ATOM   2524  O   ASN A 167      30.351   0.965 -20.493  1.00 73.06           O  
ATOM   2525  CG  ASN A 167      31.531   3.907 -20.586  1.00 73.06           C  
ATOM   2526  ND2 ASN A 167      31.792   3.166 -21.632  1.00 73.06           N  
ATOM   2527 HD21 ASN A 167      31.542   3.581 -22.518  1.00 73.06           H  
ATOM   2528 HD22 ASN A 167      31.718   2.170 -21.481  1.00 73.06           H  
ATOM   2529  OD1 ASN A 167      31.236   5.079 -20.740  1.00 73.06           O  
ATOM   2530  N   PHE A 168      28.998   0.597 -18.723  1.00 74.19           N  
ATOM   2531  H   PHE A 168      28.651   0.970 -17.851  1.00 74.19           H  
ATOM   2532  CA  PHE A 168      28.370  -0.604 -19.230  1.00 74.19           C  
ATOM   2533  HA  PHE A 168      29.104  -1.194 -19.780  1.00 74.19           H  
ATOM   2534  C   PHE A 168      27.277  -0.246 -20.220  1.00 74.19           C  
ATOM   2535  CB  PHE A 168      27.817  -1.429 -18.066  1.00 74.19           C  
ATOM   2536  HB2 PHE A 168      27.139  -0.800 -17.489  1.00 74.19           H  
ATOM   2537  HB3 PHE A 168      27.211  -2.230 -18.490  1.00 74.19           H  
ATOM   2538  O   PHE A 168      26.661   0.815 -20.131  1.00 74.19           O  
ATOM   2539  CG  PHE A 168      28.847  -2.039 -17.125  1.00 74.19           C  
ATOM   2540  CD1 PHE A 168      30.198  -2.187 -17.503  1.00 74.19           C  
ATOM   2541  HD1 PHE A 168      30.571  -1.798 -18.440  1.00 74.19           H  
ATOM   2542  CD2 PHE A 168      28.436  -2.488 -15.854  1.00 74.19           C  
ATOM   2543  HD2 PHE A 168      27.407  -2.364 -15.551  1.00 74.19           H  
ATOM   2544  CE1 PHE A 168      31.117  -2.785 -16.632  1.00 74.19           C  
ATOM   2545  HE1 PHE A 168      32.162  -2.828 -16.898  1.00 74.19           H  
ATOM   2546  CE2 PHE A 168      29.354  -3.111 -14.990  1.00 74.19           C  
ATOM   2547  HE2 PHE A 168      29.045  -3.454 -14.014  1.00 74.19           H  
ATOM   2548  CZ  PHE A 168      30.691  -3.267 -15.389  1.00 74.19           C  
ATOM   2549  HZ  PHE A 168      31.412  -3.729 -14.731  1.00 74.19           H  
ATOM   2550  N   ASP A 169      27.031  -1.156 -21.158  1.00 69.33           N  
ATOM   2551  H   ASP A 169      27.557  -2.019 -21.189  1.00 69.33           H  
ATOM   2552  CA  ASP A 169      25.936  -0.974 -22.093  1.00 69.33           C  
ATOM   2553  HA  ASP A 169      26.002   0.047 -22.470  1.00 69.33           H  
ATOM   2554  C   ASP A 169      24.596  -1.124 -21.359  1.00 69.33           C  
ATOM   2555  CB  ASP A 169      26.085  -1.917 -23.291  1.00 69.33           C  
ATOM   2556  HB2 ASP A 169      25.832  -2.935 -22.995  1.00 69.33           H  
ATOM   2557  HB3 ASP A 169      27.125  -1.909 -23.619  1.00 69.33           H  
ATOM   2558  O   ASP A 169      24.337  -2.139 -20.695  1.00 69.33           O  
ATOM   2559  CG  ASP A 169      25.213  -1.475 -24.469  1.00 69.33           C  
ATOM   2560  OD1 ASP A 169      24.586  -0.395 -24.365  1.00 69.33           O  
ATOM   2561  OD2 ASP A 169      25.226  -2.196 -25.483  1.00 69.33           O  
ATOM   2562  N   VAL A 170      23.773  -0.084 -21.451  1.00 69.52           N  
ATOM   2563  H   VAL A 170      24.022   0.637 -22.114  1.00 69.52           H  
ATOM   2564  CA  VAL A 170      22.462   0.028 -20.816  1.00 69.52           C  
ATOM   2565  HA  VAL A 170      22.218  -0.922 -20.340  1.00 69.52           H  
ATOM   2566  C   VAL A 170      21.415   0.283 -21.892  1.00 69.52           C  
ATOM   2567  CB  VAL A 170      22.412   1.113 -19.719  1.00 69.52           C  
ATOM   2568  HB  VAL A 170      21.388   1.139 -19.347  1.00 69.52           H  
ATOM   2569  O   VAL A 170      21.574   1.143 -22.752  1.00 69.52           O  
ATOM   2570  CG1 VAL A 170      23.319   0.767 -18.531  1.00 69.52           C  
ATOM   2571 HG11 VAL A 170      24.366   0.818 -18.832  1.00 69.52           H  
ATOM   2572 HG12 VAL A 170      23.100  -0.240 -18.176  1.00 69.52           H  
ATOM   2573 HG13 VAL A 170      23.147   1.477 -17.722  1.00 69.52           H  
ATOM   2574  CG2 VAL A 170      22.772   2.520 -20.207  1.00 69.52           C  
ATOM   2575 HG21 VAL A 170      22.563   3.233 -19.409  1.00 69.52           H  
ATOM   2576 HG22 VAL A 170      22.156   2.815 -21.056  1.00 69.52           H  
ATOM   2577 HG23 VAL A 170      23.825   2.573 -20.484  1.00 69.52           H  
ATOM   2578  N   GLY A 171      20.327  -0.479 -21.858  1.00 62.36           N  
ATOM   2579  H   GLY A 171      20.262  -1.188 -21.142  1.00 62.36           H  
ATOM   2580  CA  GLY A 171      19.189  -0.298 -22.756  1.00 62.36           C  
ATOM   2581  HA2 GLY A 171      18.948   0.765 -22.773  1.00 62.36           H  
ATOM   2582  HA3 GLY A 171      18.332  -0.837 -22.351  1.00 62.36           H  
ATOM   2583  C   GLY A 171      19.383  -0.750 -24.211  1.00 62.36           C  
ATOM   2584  O   GLY A 171      18.388  -1.136 -24.820  1.00 62.36           O  
ATOM   2585  N   ASN A 172      20.606  -0.793 -24.748  1.00 50.65           N  
ATOM   2586  H   ASN A 172      21.382  -0.404 -24.232  1.00 50.65           H  
ATOM   2587  CA  ASN A 172      20.837  -1.195 -26.137  1.00 50.65           C  
ATOM   2588  HA  ASN A 172      19.967  -0.900 -26.725  1.00 50.65           H  
ATOM   2589  C   ASN A 172      20.993  -2.713 -26.294  1.00 50.65           C  
ATOM   2590  CB  ASN A 172      22.036  -0.442 -26.723  1.00 50.65           C  
ATOM   2591  HB2 ASN A 172      22.255  -0.830 -27.718  1.00 50.65           H  
ATOM   2592  HB3 ASN A 172      22.913  -0.622 -26.101  1.00 50.65           H  
ATOM   2593  O   ASN A 172      21.770  -3.378 -25.612  1.00 50.65           O  
ATOM   2594  CG  ASN A 172      21.798   1.047 -26.864  1.00 50.65           C  
ATOM   2595  ND2 ASN A 172      22.853   1.820 -26.931  1.00 50.65           N  
ATOM   2596 HD21 ASN A 172      23.747   1.410 -26.702  1.00 50.65           H  
ATOM   2597 HD22 ASN A 172      22.661   2.812 -26.960  1.00 50.65           H  
ATOM   2598  OD1 ASN A 172      20.686   1.537 -26.928  1.00 50.65           O  
ATOM   2599  N   TYR A 173      20.268  -3.286 -27.247  1.00 44.17           N  
ATOM   2600  H   TYR A 173      19.682  -2.696 -27.820  1.00 44.17           H  
ATOM   2601  CA  TYR A 173      20.585  -4.610 -27.765  1.00 44.17           C  
ATOM   2602  HA  TYR A 173      21.352  -5.093 -27.159  1.00 44.17           H  
ATOM   2603  C   TYR A 173      21.153  -4.400 -29.156  1.00 44.17           C  
ATOM   2604  CB  TYR A 173      19.336  -5.489 -27.720  1.00 44.17           C  
ATOM   2605  HB2 TYR A 173      18.571  -5.065 -28.371  1.00 44.17           H  
ATOM   2606  HB3 TYR A 173      18.976  -5.452 -26.692  1.00 44.17           H  
ATOM   2607  O   TYR A 173      20.412  -4.037 -30.069  1.00 44.17           O  
ATOM   2608  CG  TYR A 173      19.552  -6.948 -28.071  1.00 44.17           C  
ATOM   2609  CD1 TYR A 173      19.335  -7.408 -29.383  1.00 44.17           C  
ATOM   2610  HD1 TYR A 173      19.038  -6.705 -30.148  1.00 44.17           H  
ATOM   2611  CD2 TYR A 173      19.968  -7.848 -27.070  1.00 44.17           C  
ATOM   2612  HD2 TYR A 173      20.150  -7.480 -26.071  1.00 44.17           H  
ATOM   2613  CE1 TYR A 173      19.533  -8.766 -29.698  1.00 44.17           C  
ATOM   2614  HE1 TYR A 173      19.399  -9.119 -30.710  1.00 44.17           H  
ATOM   2615  CE2 TYR A 173      20.171  -9.206 -27.379  1.00 44.17           C  
ATOM   2616  HE2 TYR A 173      20.510  -9.891 -26.616  1.00 44.17           H  
ATOM   2617  OH  TYR A 173      20.155 -10.977 -28.998  1.00 44.17           O  
ATOM   2618  HH  TYR A 173      20.559 -11.440 -28.261  1.00 44.17           H  
ATOM   2619  CZ  TYR A 173      19.953  -9.666 -28.697  1.00 44.17           C  
ATOM   2620  N   GLU A 174      22.464  -4.594 -29.325  1.00 38.21           N  
ATOM   2621  H   GLU A 174      23.055  -4.806 -28.534  1.00 38.21           H  
ATOM   2622  CA  GLU A 174      23.038  -4.634 -30.668  1.00 38.21           C  
ATOM   2623  HA  GLU A 174      22.936  -3.639 -31.101  1.00 38.21           H  
ATOM   2624  C   GLU A 174      22.215  -5.606 -31.524  1.00 38.21           C  
ATOM   2625  CB  GLU A 174      24.531  -4.996 -30.673  1.00 38.21           C  
ATOM   2626  HB2 GLU A 174      24.786  -5.341 -31.675  1.00 38.21           H  
ATOM   2627  HB3 GLU A 174      24.718  -5.807 -29.969  1.00 38.21           H  
ATOM   2628  O   GLU A 174      21.989  -6.767 -31.181  1.00 38.21           O  
ATOM   2629  CG  GLU A 174      25.426  -3.787 -30.348  1.00 38.21           C  
ATOM   2630  HG2 GLU A 174      25.294  -3.522 -29.299  1.00 38.21           H  
ATOM   2631  HG3 GLU A 174      25.099  -2.943 -30.955  1.00 38.21           H  
ATOM   2632  CD  GLU A 174      26.918  -4.051 -30.633  1.00 38.21           C  
ATOM   2633  OE1 GLU A 174      27.653  -3.061 -30.862  1.00 38.21           O  
ATOM   2634  OE2 GLU A 174      27.331  -5.236 -30.640  1.00 38.21           O  
ATOM   2635  N   SER A 175      21.675  -5.049 -32.604  1.00 35.65           N  
ATOM   2636  H   SER A 175      21.920  -4.084 -32.777  1.00 35.65           H  
ATOM   2637  CA  SER A 175      20.704  -5.652 -33.505  1.00 35.65           C  
ATOM   2638  HA  SER A 175      19.727  -5.648 -33.021  1.00 35.65           H  
ATOM   2639  C   SER A 175      21.071  -7.075 -33.920  1.00 35.65           C  
ATOM   2640  CB  SER A 175      20.657  -4.787 -34.767  1.00 35.65           C  
ATOM   2641  HB2 SER A 175      19.960  -5.224 -35.482  1.00 35.65           H  
ATOM   2642  HB3 SER A 175      20.312  -3.785 -34.512  1.00 35.65           H  
ATOM   2643  O   SER A 175      22.229  -7.309 -34.228  1.00 35.65           O  
ATOM   2644  OG  SER A 175      21.947  -4.705 -35.351  1.00 35.65           O  
ATOM   2645  HG  SER A 175      22.480  -5.423 -35.002  1.00 35.65           H  
ATOM   2646  N   SER A 176      20.046  -7.932 -34.036  1.00 36.02           N  
ATOM   2647  H   SER A 176      19.210  -7.582 -33.591  1.00 36.02           H  
ATOM   2648  CA  SER A 176      19.821  -9.197 -34.785  1.00 36.02           C  
ATOM   2649  HA  SER A 176      19.478  -9.920 -34.046  1.00 36.02           H  
ATOM   2650  C   SER A 176      20.916  -9.941 -35.579  1.00 36.02           C  
ATOM   2651  CB  SER A 176      18.658  -8.962 -35.753  1.00 36.02           C  
ATOM   2652  HB2 SER A 176      17.815  -8.536 -35.209  1.00 36.02           H  
ATOM   2653  HB3 SER A 176      18.339  -9.914 -36.179  1.00 36.02           H  
ATOM   2654  O   SER A 176      20.673 -11.081 -35.976  1.00 36.02           O  
ATOM   2655  OG  SER A 176      19.025  -8.085 -36.801  1.00 36.02           O  
ATOM   2656  HG  SER A 176      19.942  -7.824 -36.687  1.00 36.02           H  
ATOM   2657  N   GLU A 177      22.093  -9.385 -35.841  1.00 35.99           N  
ATOM   2658  H   GLU A 177      22.296  -8.478 -35.448  1.00 35.99           H  
ATOM   2659  CA  GLU A 177      23.258 -10.207 -36.111  1.00 35.99           C  
ATOM   2660  HA  GLU A 177      22.999 -10.986 -36.828  1.00 35.99           H  
ATOM   2661  C   GLU A 177      23.618 -10.885 -34.795  1.00 35.99           C  
ATOM   2662  CB  GLU A 177      24.416  -9.396 -36.714  1.00 35.99           C  
ATOM   2663  HB2 GLU A 177      25.307 -10.024 -36.710  1.00 35.99           H  
ATOM   2664  HB3 GLU A 177      24.603  -8.501 -36.121  1.00 35.99           H  
ATOM   2665  O   GLU A 177      24.224 -10.301 -33.907  1.00 35.99           O  
ATOM   2666  CG  GLU A 177      24.091  -9.015 -38.169  1.00 35.99           C  
ATOM   2667  HG2 GLU A 177      23.269  -8.299 -38.171  1.00 35.99           H  
ATOM   2668  HG3 GLU A 177      23.749  -9.910 -38.689  1.00 35.99           H  
ATOM   2669  CD  GLU A 177      25.273  -8.425 -38.959  1.00 35.99           C  
ATOM   2670  OE1 GLU A 177      25.123  -8.321 -40.201  1.00 35.99           O  
ATOM   2671  OE2 GLU A 177      26.325  -8.117 -38.358  1.00 35.99           O  
ATOM   2672  N   THR A 178      23.190 -12.139 -34.667  1.00 33.67           N  
ATOM   2673  H   THR A 178      22.534 -12.478 -35.356  1.00 33.67           H  
ATOM   2674  CA  THR A 178      23.780 -13.141 -33.782  1.00 33.67           C  
ATOM   2675  HA  THR A 178      23.600 -12.865 -32.743  1.00 33.67           H  
ATOM   2676  C   THR A 178      25.292 -13.184 -34.007  1.00 33.67           C  
ATOM   2677  CB  THR A 178      23.173 -14.530 -34.070  1.00 33.67           C  
ATOM   2678  HB  THR A 178      23.880 -15.306 -33.778  1.00 33.67           H  
ATOM   2679  O   THR A 178      25.812 -14.073 -34.678  1.00 33.67           O  
ATOM   2680  CG2 THR A 178      21.889 -14.792 -33.298  1.00 33.67           C  
ATOM   2681 HG21 THR A 178      22.090 -14.745 -32.228  1.00 33.67           H  
ATOM   2682 HG22 THR A 178      21.145 -14.039 -33.557  1.00 33.67           H  
ATOM   2683 HG23 THR A 178      21.507 -15.782 -33.549  1.00 33.67           H  
ATOM   2684  OG1 THR A 178      22.874 -14.668 -35.446  1.00 33.67           O  
ATOM   2685  HG1 THR A 178      23.717 -14.565 -35.893  1.00 33.67           H  
ATOM   2686  N   VAL A 179      26.010 -12.202 -33.480  1.00 32.37           N  
ATOM   2687  H   VAL A 179      25.515 -11.405 -33.105  1.00 32.37           H  
ATOM   2688  CA  VAL A 179      27.416 -12.321 -33.170  1.00 32.37           C  
ATOM   2689  HA  VAL A 179      27.898 -12.998 -33.876  1.00 32.37           H  
ATOM   2690  C   VAL A 179      27.413 -12.947 -31.791  1.00 32.37           C  
ATOM   2691  CB  VAL A 179      28.151 -10.970 -33.235  1.00 32.37           C  
ATOM   2692  HB  VAL A 179      27.745 -10.291 -32.485  1.00 32.37           H  
ATOM   2693  O   VAL A 179      27.029 -12.329 -30.802  1.00 32.37           O  
ATOM   2694  CG1 VAL A 179      29.648 -11.172 -32.971  1.00 32.37           C  
ATOM   2695 HG11 VAL A 179      29.797 -11.566 -31.965  1.00 32.37           H  
ATOM   2696 HG12 VAL A 179      30.075 -11.862 -33.699  1.00 32.37           H  
ATOM   2697 HG13 VAL A 179      30.160 -10.212 -33.035  1.00 32.37           H  
ATOM   2698  CG2 VAL A 179      28.002 -10.323 -34.619  1.00 32.37           C  
ATOM   2699 HG21 VAL A 179      28.572  -9.395 -34.656  1.00 32.37           H  
ATOM   2700 HG22 VAL A 179      28.350 -10.999 -35.400  1.00 32.37           H  
ATOM   2701 HG23 VAL A 179      26.957 -10.071 -34.799  1.00 32.37           H  
ATOM   2702  N   GLU A 180      27.766 -14.226 -31.734  1.00 34.31           N  
ATOM   2703  H   GLU A 180      27.995 -14.692 -32.600  1.00 34.31           H  
ATOM   2704  CA  GLU A 180      28.223 -14.851 -30.497  1.00 34.31           C  
ATOM   2705  HA  GLU A 180      27.376 -15.031 -29.835  1.00 34.31           H  
ATOM   2706  C   GLU A 180      29.205 -13.880 -29.812  1.00 34.31           C  
ATOM   2707  CB  GLU A 180      28.913 -16.187 -30.855  1.00 34.31           C  
ATOM   2708  HB2 GLU A 180      29.921 -16.206 -30.440  1.00 34.31           H  
ATOM   2709  HB3 GLU A 180      29.004 -16.270 -31.938  1.00 34.31           H  
ATOM   2710  O   GLU A 180      30.305 -13.657 -30.312  1.00 34.31           O  
ATOM   2711  CG  GLU A 180      28.173 -17.421 -30.323  1.00 34.31           C  
ATOM   2712  HG2 GLU A 180      27.150 -17.408 -30.697  1.00 34.31           H  
ATOM   2713  HG3 GLU A 180      28.137 -17.356 -29.236  1.00 34.31           H  
ATOM   2714  CD  GLU A 180      28.849 -18.746 -30.737  1.00 34.31           C  
ATOM   2715  OE1 GLU A 180      28.520 -19.779 -30.110  1.00 34.31           O  
ATOM   2716  OE2 GLU A 180      29.667 -18.746 -31.686  1.00 34.31           O  
ATOM   2717  N   GLY A 181      28.781 -13.236 -28.720  1.00 33.15           N  
ATOM   2718  H   GLY A 181      27.812 -13.336 -28.452  1.00 33.15           H  
ATOM   2719  CA  GLY A 181      29.600 -12.265 -27.990  1.00 33.15           C  
ATOM   2720  HA2 GLY A 181      30.654 -12.430 -28.214  1.00 33.15           H  
ATOM   2721  HA3 GLY A 181      29.464 -12.442 -26.924  1.00 33.15           H  
ATOM   2722  C   GLY A 181      29.310 -10.777 -28.234  1.00 33.15           C  
ATOM   2723  O   GLY A 181      30.052  -9.965 -27.687  1.00 33.15           O  
ATOM   2724  N   SER A 182      28.262 -10.385 -28.976  1.00 37.45           N  
ATOM   2725  H   SER A 182      27.690 -11.065 -29.456  1.00 37.45           H  
ATOM   2726  CA  SER A 182      27.772  -8.997 -28.916  1.00 37.45           C  
ATOM   2727  HA  SER A 182      28.596  -8.325 -29.158  1.00 37.45           H  
ATOM   2728  C   SER A 182      27.311  -8.706 -27.487  1.00 37.45           C  
ATOM   2729  CB  SER A 182      26.647  -8.712 -29.922  1.00 37.45           C  
ATOM   2730  HB2 SER A 182      26.344  -7.669 -29.839  1.00 37.45           H  
ATOM   2731  HB3 SER A 182      27.013  -8.879 -30.935  1.00 37.45           H  
ATOM   2732  O   SER A 182      26.526  -9.471 -26.916  1.00 37.45           O  
ATOM   2733  OG  SER A 182      25.529  -9.546 -29.683  1.00 37.45           O  
ATOM   2734  HG  SER A 182      25.201  -9.351 -28.802  1.00 37.45           H  
ATOM   2735  N   ASN A 183      27.834  -7.634 -26.894  1.00 41.17           N  
ATOM   2736  H   ASN A 183      28.434  -7.041 -27.449  1.00 41.17           H  
ATOM   2737  CA  ASN A 183      27.532  -7.209 -25.532  1.00 41.17           C  
ATOM   2738  HA  ASN A 183      27.767  -8.010 -24.831  1.00 41.17           H  
ATOM   2739  C   ASN A 183      26.037  -6.889 -25.421  1.00 41.17           C  
ATOM   2740  CB  ASN A 183      28.379  -5.964 -25.200  1.00 41.17           C  
ATOM   2741  HB2 ASN A 183      27.963  -5.483 -24.315  1.00 41.17           H  
ATOM   2742  HB3 ASN A 183      28.295  -5.249 -26.018  1.00 41.17           H  
ATOM   2743  O   ASN A 183      25.628  -5.758 -25.641  1.00 41.17           O  
ATOM   2744  CG  ASN A 183      29.839  -6.235 -24.902  1.00 41.17           C  
ATOM   2745  ND2 ASN A 183      30.675  -5.237 -25.058  1.00 41.17           N  
ATOM   2746 HD21 ASN A 183      31.651  -5.436 -24.894  1.00 41.17           H  
ATOM   2747 HD22 ASN A 183      30.332  -4.363 -25.432  1.00 41.17           H  
ATOM   2748  OD1 ASN A 183      30.247  -7.298 -24.465  1.00 41.17           O  
ATOM   2749  N   ALA A 184      25.199  -7.874 -25.100  1.00 53.58           N  
ATOM   2750  H   ALA A 184      25.544  -8.823 -25.086  1.00 53.58           H  
ATOM   2751  CA  ALA A 184      23.821  -7.589 -24.732  1.00 53.58           C  
ATOM   2752  HA  ALA A 184      23.317  -7.115 -25.574  1.00 53.58           H  
ATOM   2753  C   ALA A 184      23.850  -6.608 -23.552  1.00 53.58           C  
ATOM   2754  CB  ALA A 184      23.111  -8.903 -24.379  1.00 53.58           C  
ATOM   2755  HB1 ALA A 184      23.126  -9.570 -25.241  1.00 53.58           H  
ATOM   2756  HB2 ALA A 184      23.615  -9.381 -23.539  1.00 53.58           H  
ATOM   2757  HB3 ALA A 184      22.078  -8.692 -24.104  1.00 53.58           H  
ATOM   2758  O   ALA A 184      24.596  -6.861 -22.596  1.00 53.58           O  
ATOM   2759  N   ALA A 185      23.061  -5.523 -23.607  1.00 59.93           N  
ATOM   2760  H   ALA A 185      22.647  -5.237 -24.482  1.00 59.93           H  
ATOM   2761  CA  ALA A 185      22.977  -4.585 -22.493  1.00 59.93           C  
ATOM   2762  HA  ALA A 185      23.907  -4.016 -22.469  1.00 59.93           H  
ATOM   2763  C   ALA A 185      22.841  -5.334 -21.171  1.00 59.93           C  
ATOM   2764  CB  ALA A 185      21.826  -3.588 -22.654  1.00 59.93           C  
ATOM   2765  HB1 ALA A 185      22.145  -2.781 -23.313  1.00 59.93           H  
ATOM   2766  HB2 ALA A 185      21.592  -3.138 -21.690  1.00 59.93           H  
ATOM   2767  HB3 ALA A 185      20.937  -4.080 -23.050  1.00 59.93           H  
ATOM   2768  O   ALA A 185      22.066  -6.290 -21.019  1.00 59.93           O  
ATOM   2769  N   ILE A 186      23.629  -4.890 -20.202  1.00 65.61           N  
ATOM   2770  H   ILE A 186      24.179  -4.064 -20.385  1.00 65.61           H  
ATOM   2771  CA  ILE A 186      23.680  -5.509 -18.881  1.00 65.61           C  
ATOM   2772  HA  ILE A 186      23.813  -6.584 -19.007  1.00 65.61           H  
ATOM   2773  C   ILE A 186      22.362  -5.277 -18.162  1.00 65.61           C  
ATOM   2774  CB  ILE A 186      24.872  -4.959 -18.083  1.00 65.61           C  
ATOM   2775  HB  ILE A 186      24.744  -3.886 -17.941  1.00 65.61           H  
ATOM   2776  O   ILE A 186      21.935  -6.103 -17.366  1.00 65.61           O  
ATOM   2777  CG1 ILE A 186      26.129  -5.185 -18.951  1.00 65.61           C  
ATOM   2778 HG12 ILE A 186      26.147  -6.208 -19.325  1.00 65.61           H  
ATOM   2779 HG13 ILE A 186      26.106  -4.508 -19.805  1.00 65.61           H  
ATOM   2780  CG2 ILE A 186      24.951  -5.622 -16.689  1.00 65.61           C  
ATOM   2781 HG21 ILE A 186      25.029  -6.704 -16.791  1.00 65.61           H  
ATOM   2782 HG22 ILE A 186      24.065  -5.384 -16.100  1.00 65.61           H  
ATOM   2783 HG23 ILE A 186      25.808  -5.252 -16.125  1.00 65.61           H  
ATOM   2784  CD1 ILE A 186      27.421  -4.925 -18.215  1.00 65.61           C  
ATOM   2785 HD11 ILE A 186      28.198  -4.611 -18.913  1.00 65.61           H  
ATOM   2786 HD12 ILE A 186      27.684  -5.878 -17.756  1.00 65.61           H  
ATOM   2787 HD13 ILE A 186      27.273  -4.170 -17.443  1.00 65.61           H  
ATOM   2788  N   ILE A 187      21.717  -4.161 -18.479  1.00 74.37           N  
ATOM   2789  H   ILE A 187      22.132  -3.572 -19.186  1.00 74.37           H  
ATOM   2790  CA  ILE A 187      20.511  -3.674 -17.842  1.00 74.37           C  
ATOM   2791  HA  ILE A 187      20.045  -4.465 -17.254  1.00 74.37           H  
ATOM   2792  C   ILE A 187      19.548  -3.239 -18.941  1.00 74.37           C  
ATOM   2793  CB  ILE A 187      20.919  -2.521 -16.909  1.00 74.37           C  
ATOM   2794  HB  ILE A 187      21.411  -1.740 -17.489  1.00 74.37           H  
ATOM   2795  O   ILE A 187      19.894  -2.378 -19.751  1.00 74.37           O  
ATOM   2796  CG1 ILE A 187      21.890  -3.040 -15.823  1.00 74.37           C  
ATOM   2797 HG12 ILE A 187      22.877  -3.169 -16.268  1.00 74.37           H  
ATOM   2798 HG13 ILE A 187      21.549  -4.009 -15.458  1.00 74.37           H  
ATOM   2799  CG2 ILE A 187      19.697  -1.920 -16.245  1.00 74.37           C  
ATOM   2800 HG21 ILE A 187      19.389  -2.636 -15.483  1.00 74.37           H  
ATOM   2801 HG22 ILE A 187      18.907  -1.704 -16.965  1.00 74.37           H  
ATOM   2802 HG23 ILE A 187      19.971  -0.993 -15.742  1.00 74.37           H  
ATOM   2803  CD1 ILE A 187      22.044  -2.120 -14.616  1.00 74.37           C  
ATOM   2804 HD11 ILE A 187      21.115  -2.090 -14.046  1.00 74.37           H  
ATOM   2805 HD12 ILE A 187      22.837  -2.502 -13.973  1.00 74.37           H  
ATOM   2806 HD13 ILE A 187      22.282  -1.112 -14.956  1.00 74.37           H  
ATOM   2807  N   LYS A 188      18.348  -3.827 -18.987  1.00 73.65           N  
ATOM   2808  H   LYS A 188      18.130  -4.540 -18.306  1.00 73.65           H  
ATOM   2809  CA  LYS A 188      17.377  -3.550 -20.057  1.00 73.65           C  
ATOM   2810  HA  LYS A 188      17.541  -2.525 -20.389  1.00 73.65           H  
ATOM   2811  C   LYS A 188      15.923  -3.661 -19.594  1.00 73.65           C  
ATOM   2812  CB  LYS A 188      17.658  -4.469 -21.262  1.00 73.65           C  
ATOM   2813  HB2 LYS A 188      17.019  -4.182 -22.097  1.00 73.65           H  
ATOM   2814  HB3 LYS A 188      18.693  -4.320 -21.570  1.00 73.65           H  
ATOM   2815  O   LYS A 188      15.621  -4.477 -18.719  1.00 73.65           O  
ATOM   2816  CG  LYS A 188      17.428  -5.956 -20.951  1.00 73.65           C  
ATOM   2817  HG2 LYS A 188      16.358  -6.159 -20.906  1.00 73.65           H  
ATOM   2818  HG3 LYS A 188      17.870  -6.200 -19.985  1.00 73.65           H  
ATOM   2819  CD  LYS A 188      18.076  -6.850 -22.010  1.00 73.65           C  
ATOM   2820  HD2 LYS A 188      17.614  -6.688 -22.984  1.00 73.65           H  
ATOM   2821  HD3 LYS A 188      19.137  -6.608 -22.063  1.00 73.65           H  
ATOM   2822  CE  LYS A 188      17.891  -8.299 -21.558  1.00 73.65           C  
ATOM   2823  HE2 LYS A 188      16.948  -8.699 -21.933  1.00 73.65           H  
ATOM   2824  HE3 LYS A 188      17.816  -8.316 -20.471  1.00 73.65           H  
ATOM   2825  NZ  LYS A 188      19.037  -9.152 -21.933  1.00 73.65           N  
ATOM   2826  HZ1 LYS A 188      19.105  -9.326 -22.925  1.00 73.65           H  
ATOM   2827  HZ2 LYS A 188      19.891  -8.766 -21.556  1.00 73.65           H  
ATOM   2828  HZ3 LYS A 188      18.926 -10.007 -21.407  1.00 73.65           H  
ATOM   2829  N   PRO A 189      15.003  -2.874 -20.178  1.00 72.18           N  
ATOM   2830  CA  PRO A 189      13.585  -3.180 -20.087  1.00 72.18           C  
ATOM   2831  HA  PRO A 189      13.288  -3.343 -19.051  1.00 72.18           H  
ATOM   2832  C   PRO A 189      13.267  -4.441 -20.897  1.00 72.18           C  
ATOM   2833  CB  PRO A 189      12.873  -1.943 -20.633  1.00 72.18           C  
ATOM   2834  HB2 PRO A 189      12.734  -1.232 -19.818  1.00 72.18           H  
ATOM   2835  HB3 PRO A 189      11.916  -2.186 -21.094  1.00 72.18           H  
ATOM   2836  O   PRO A 189      13.786  -4.620 -22.000  1.00 72.18           O  
ATOM   2837  CG  PRO A 189      13.861  -1.374 -21.654  1.00 72.18           C  
ATOM   2838  HG2 PRO A 189      13.754  -0.295 -21.764  1.00 72.18           H  
ATOM   2839  HG3 PRO A 189      13.717  -1.866 -22.616  1.00 72.18           H  
ATOM   2840  CD  PRO A 189      15.231  -1.753 -21.087  1.00 72.18           C  
ATOM   2841  HD2 PRO A 189      15.643  -0.912 -20.530  1.00 72.18           H  
ATOM   2842  HD3 PRO A 189      15.901  -2.027 -21.902  1.00 72.18           H  
ATOM   2843  N   TYR A 190      12.370  -5.279 -20.382  1.00 73.90           N  
ATOM   2844  H   TYR A 190      11.973  -5.072 -19.477  1.00 73.90           H  
ATOM   2845  CA  TYR A 190      11.733  -6.330 -21.177  1.00 73.90           C  
ATOM   2846  HA  TYR A 190      12.208  -6.370 -22.157  1.00 73.90           H  
ATOM   2847  C   TYR A 190      10.267  -5.985 -21.410  1.00 73.90           C  
ATOM   2848  CB  TYR A 190      11.919  -7.722 -20.572  1.00 73.90           C  
ATOM   2849  HB2 TYR A 190      12.986  -7.887 -20.422  1.00 73.90           H  
ATOM   2850  HB3 TYR A 190      11.587  -8.463 -21.299  1.00 73.90           H  
ATOM   2851  O   TYR A 190       9.593  -5.371 -20.571  1.00 73.90           O  
ATOM   2852  CG  TYR A 190      11.182  -7.955 -19.272  1.00 73.90           C  
ATOM   2853  CD1 TYR A 190      11.804  -7.605 -18.067  1.00 73.90           C  
ATOM   2854  HD1 TYR A 190      12.811  -7.217 -18.085  1.00 73.90           H  
ATOM   2855  CD2 TYR A 190       9.914  -8.571 -19.255  1.00 73.90           C  
ATOM   2856  HD2 TYR A 190       9.467  -8.893 -20.184  1.00 73.90           H  
ATOM   2857  CE1 TYR A 190      11.172  -7.860 -16.844  1.00 73.90           C  
ATOM   2858  HE1 TYR A 190      11.705  -7.685 -15.921  1.00 73.90           H  
ATOM   2859  CE2 TYR A 190       9.254  -8.789 -18.026  1.00 73.90           C  
ATOM   2860  HE2 TYR A 190       8.289  -9.273 -17.996  1.00 73.90           H  
ATOM   2861  OH  TYR A 190       9.296  -8.585 -15.617  1.00 73.90           O  
ATOM   2862  HH  TYR A 190       9.831  -8.193 -14.923  1.00 73.90           H  
ATOM   2863  CZ  TYR A 190       9.886  -8.412 -16.821  1.00 73.90           C  
ATOM   2864  N   PHE A 191       9.777  -6.352 -22.587  1.00 66.97           N  
ATOM   2865  H   PHE A 191      10.364  -6.870 -23.224  1.00 66.97           H  
ATOM   2866  CA  PHE A 191       8.465  -5.950 -23.066  1.00 66.97           C  
ATOM   2867  HA  PHE A 191       7.825  -5.746 -22.207  1.00 66.97           H  
ATOM   2868  C   PHE A 191       7.785  -7.068 -23.846  1.00 66.97           C  
ATOM   2869  CB  PHE A 191       8.588  -4.655 -23.890  1.00 66.97           C  
ATOM   2870  HB2 PHE A 191       8.781  -3.832 -23.202  1.00 66.97           H  
ATOM   2871  HB3 PHE A 191       7.637  -4.443 -24.379  1.00 66.97           H  
ATOM   2872  O   PHE A 191       8.414  -7.979 -24.391  1.00 66.97           O  
ATOM   2873  CG  PHE A 191       9.687  -4.653 -24.934  1.00 66.97           C  
ATOM   2874  CD1 PHE A 191      10.952  -4.123 -24.615  1.00 66.97           C  
ATOM   2875  HD1 PHE A 191      11.149  -3.735 -23.626  1.00 66.97           H  
ATOM   2876  CD2 PHE A 191       9.449  -5.166 -26.222  1.00 66.97           C  
ATOM   2877  HD2 PHE A 191       8.489  -5.597 -26.467  1.00 66.97           H  
ATOM   2878  CE1 PHE A 191      11.974  -4.099 -25.578  1.00 66.97           C  
ATOM   2879  HE1 PHE A 191      12.940  -3.686 -25.328  1.00 66.97           H  
ATOM   2880  CE2 PHE A 191      10.463  -5.109 -27.196  1.00 66.97           C  
ATOM   2881  HE2 PHE A 191      10.280  -5.467 -28.198  1.00 66.97           H  
ATOM   2882  CZ  PHE A 191      11.727  -4.592 -26.870  1.00 66.97           C  
ATOM   2883  HZ  PHE A 191      12.506  -4.568 -27.618  1.00 66.97           H  
ATOM   2884  N   LEU A 192       6.464  -6.960 -23.913  1.00 64.52           N  
ATOM   2885  H   LEU A 192       6.039  -6.172 -23.446  1.00 64.52           H  
ATOM   2886  CA  LEU A 192       5.619  -7.811 -24.730  1.00 64.52           C  
ATOM   2887  HA  LEU A 192       6.122  -8.761 -24.908  1.00 64.52           H  
ATOM   2888  C   LEU A 192       5.400  -7.150 -26.096  1.00 64.52           C  
ATOM   2889  CB  LEU A 192       4.308  -8.082 -23.974  1.00 64.52           C  
ATOM   2890  HB2 LEU A 192       3.650  -8.663 -24.619  1.00 64.52           H  
ATOM   2891  HB3 LEU A 192       3.818  -7.127 -23.785  1.00 64.52           H  
ATOM   2892  O   LEU A 192       5.022  -5.978 -26.187  1.00 64.52           O  
ATOM   2893  CG  LEU A 192       4.481  -8.816 -22.628  1.00 64.52           C  
ATOM   2894  HG  LEU A 192       5.119  -8.206 -21.989  1.00 64.52           H  
ATOM   2895  CD1 LEU A 192       3.119  -8.961 -21.943  1.00 64.52           C  
ATOM   2896 HD11 LEU A 192       2.431  -9.524 -22.575  1.00 64.52           H  
ATOM   2897 HD12 LEU A 192       2.705  -7.972 -21.749  1.00 64.52           H  
ATOM   2898 HD13 LEU A 192       3.242  -9.483 -20.994  1.00 64.52           H  
ATOM   2899  CD2 LEU A 192       5.122 -10.201 -22.732  1.00 64.52           C  
ATOM   2900 HD21 LEU A 192       6.086 -10.133 -23.237  1.00 64.52           H  
ATOM   2901 HD22 LEU A 192       5.303 -10.590 -21.730  1.00 64.52           H  
ATOM   2902 HD23 LEU A 192       4.474 -10.900 -23.260  1.00 64.52           H  
ATOM   2903  N   HIS A 193       5.624  -7.913 -27.164  1.00 54.12           N  
ATOM   2904  H   HIS A 193       5.993  -8.842 -27.022  1.00 54.12           H  
ATOM   2905  CA  HIS A 193       5.252  -7.540 -28.525  1.00 54.12           C  
ATOM   2906  HA  HIS A 193       5.283  -6.455 -28.622  1.00 54.12           H  
ATOM   2907  C   HIS A 193       3.823  -8.020 -28.802  1.00 54.12           C  
ATOM   2908  CB  HIS A 193       6.267  -8.137 -29.517  1.00 54.12           C  
ATOM   2909  HB2 HIS A 193       6.187  -9.224 -29.508  1.00 54.12           H  
ATOM   2910  HB3 HIS A 193       7.273  -7.879 -29.185  1.00 54.12           H  
ATOM   2911  O   HIS A 193       3.532  -9.204 -28.632  1.00 54.12           O  
ATOM   2912  CG  HIS A 193       6.097  -7.648 -30.937  1.00 54.12           C  
ATOM   2913  CD2 HIS A 193       5.079  -7.933 -31.798  1.00 54.12           C  
ATOM   2914  HD2 HIS A 193       4.266  -8.617 -31.601  1.00 54.12           H  
ATOM   2915  ND1 HIS A 193       6.964  -6.845 -31.632  1.00 54.12           N  
ATOM   2916  HD1 HIS A 193       7.887  -6.579 -31.319  1.00 54.12           H  
ATOM   2917  CE1 HIS A 193       6.437  -6.575 -32.835  1.00 54.12           C  
ATOM   2918  HE1 HIS A 193       6.905  -5.996 -33.617  1.00 54.12           H  
ATOM   2919  NE2 HIS A 193       5.256  -7.172 -32.955  1.00 54.12           N  
ATOM   2920  N   LYS A 194       2.940  -7.125 -29.259  1.00 51.42           N  
ATOM   2921  H   LYS A 194       3.244  -6.171 -29.390  1.00 51.42           H  
ATOM   2922  CA  LYS A 194       1.653  -7.502 -29.852  1.00 51.42           C  
ATOM   2923  HA  LYS A 194       1.428  -8.542 -29.616  1.00 51.42           H  
ATOM   2924  C   LYS A 194       1.795  -7.386 -31.367  1.00 51.42           C  
ATOM   2925  CB  LYS A 194       0.542  -6.614 -29.270  1.00 51.42           C  
ATOM   2926  HB2 LYS A 194       0.647  -6.595 -28.186  1.00 51.42           H  
ATOM   2927  HB3 LYS A 194       0.653  -5.596 -29.643  1.00 51.42           H  
ATOM   2928  O   LYS A 194       1.912  -6.278 -31.874  1.00 51.42           O  
ATOM   2929  CG  LYS A 194      -0.854  -7.149 -29.616  1.00 51.42           C  
ATOM   2930  HG2 LYS A 194      -0.960  -8.159 -29.220  1.00 51.42           H  
ATOM   2931  HG3 LYS A 194      -0.982  -7.174 -30.698  1.00 51.42           H  
ATOM   2932  CD  LYS A 194      -1.922  -6.243 -28.997  1.00 51.42           C  
ATOM   2933  HD2 LYS A 194      -1.749  -6.169 -27.923  1.00 51.42           H  
ATOM   2934  HD3 LYS A 194      -1.835  -5.251 -29.440  1.00 51.42           H  
ATOM   2935  CE  LYS A 194      -3.318  -6.808 -29.257  1.00 51.42           C  
ATOM   2936  HE2 LYS A 194      -3.447  -6.914 -30.334  1.00 51.42           H  
ATOM   2937  HE3 LYS A 194      -3.383  -7.799 -28.808  1.00 51.42           H  
ATOM   2938  NZ  LYS A 194      -4.348  -5.905 -28.695  1.00 51.42           N  
ATOM   2939  HZ1 LYS A 194      -4.265  -4.997 -29.130  1.00 51.42           H  
ATOM   2940  HZ2 LYS A 194      -4.199  -5.790 -27.702  1.00 51.42           H  
ATOM   2941  HZ3 LYS A 194      -5.274  -6.271 -28.861  1.00 51.42           H  
ATOM   2942  N   ASP A 195       1.842  -8.515 -32.070  1.00 48.70           N  
ATOM   2943  H   ASP A 195       1.802  -9.406 -31.595  1.00 48.70           H  
ATOM   2944  CA  ASP A 195       1.898  -8.503 -33.534  1.00 48.70           C  
ATOM   2945  HA  ASP A 195       2.704  -7.853 -33.872  1.00 48.70           H  
ATOM   2946  C   ASP A 195       0.560  -7.950 -34.051  1.00 48.70           C  
ATOM   2947  CB  ASP A 195       2.131  -9.925 -34.092  1.00 48.70           C  
ATOM   2948  HB2 ASP A 195       1.554 -10.640 -33.506  1.00 48.70           H  
ATOM   2949  HB3 ASP A 195       1.739  -9.957 -35.108  1.00 48.70           H  
ATOM   2950  O   ASP A 195      -0.487  -8.565 -33.825  1.00 48.70           O  
ATOM   2951  CG  ASP A 195       3.595 -10.380 -34.170  1.00 48.70           C  
ATOM   2952  OD1 ASP A 195       4.433  -9.571 -34.612  1.00 48.70           O  
ATOM   2953  OD2 ASP A 195       3.838 -11.583 -33.913  1.00 48.70           O  
ATOM   2954  N   ASP A 196       0.573  -6.829 -34.782  1.00 50.89           N  
ATOM   2955  H   ASP A 196       1.428  -6.293 -34.817  1.00 50.89           H  
ATOM   2956  CA  ASP A 196      -0.646  -6.208 -35.342  1.00 50.89           C  
ATOM   2957  HA  ASP A 196      -1.297  -5.908 -34.521  1.00 50.89           H  
ATOM   2958  C   ASP A 196      -1.466  -7.170 -36.221  1.00 50.89           C  
ATOM   2959  CB  ASP A 196      -0.276  -4.960 -36.167  1.00 50.89           C  
ATOM   2960  HB2 ASP A 196      -1.099  -4.730 -36.844  1.00 50.89           H  
ATOM   2961  HB3 ASP A 196       0.599  -5.178 -36.779  1.00 50.89           H  
ATOM   2962  O   ASP A 196      -2.672  -6.998 -36.398  1.00 50.89           O  
ATOM   2963  CG  ASP A 196      -0.029  -3.711 -35.318  1.00 50.89           C  
ATOM   2964  OD1 ASP A 196      -0.669  -3.598 -34.247  1.00 50.89           O  
ATOM   2965  OD2 ASP A 196       0.776  -2.877 -35.782  1.00 50.89           O  
ATOM   2966  N   ASN A 197      -0.841  -8.231 -36.741  1.00 48.17           N  
ATOM   2967  H   ASN A 197       0.137  -8.340 -36.510  1.00 48.17           H  
ATOM   2968  CA  ASN A 197      -1.486  -9.173 -37.654  1.00 48.17           C  
ATOM   2969  HA  ASN A 197      -2.363  -8.686 -38.079  1.00 48.17           H  
ATOM   2970  C   ASN A 197      -2.054 -10.436 -37.000  1.00 48.17           C  
ATOM   2971  CB  ASN A 197      -0.522  -9.468 -38.808  1.00 48.17           C  
ATOM   2972  HB2 ASN A 197      -0.871 -10.338 -39.363  1.00 48.17           H  
ATOM   2973  HB3 ASN A 197       0.472  -9.682 -38.416  1.00 48.17           H  
ATOM   2974  O   ASN A 197      -2.776 -11.182 -37.663  1.00 48.17           O  
ATOM   2975  CG  ASN A 197      -0.467  -8.308 -39.785  1.00 48.17           C  
ATOM   2976  ND2 ASN A 197       0.655  -8.097 -40.427  1.00 48.17           N  
ATOM   2977 HD21 ASN A 197       0.676  -7.243 -40.966  1.00 48.17           H  
ATOM   2978 HD22 ASN A 197       1.496  -8.580 -40.147  1.00 48.17           H  
ATOM   2979  OD1 ASN A 197      -1.430  -7.605 -40.032  1.00 48.17           O  
ATOM   2980  N   THR A 198      -1.801 -10.681 -35.716  1.00 43.93           N  
ATOM   2981  H   THR A 198      -1.240 -10.018 -35.200  1.00 43.93           H  
ATOM   2982  CA  THR A 198      -2.478 -11.750 -34.976  1.00 43.93           C  
ATOM   2983  HA  THR A 198      -3.478 -11.891 -35.385  1.00 43.93           H  
ATOM   2984  C   THR A 198      -2.620 -11.323 -33.528  1.00 43.93           C  
ATOM   2985  CB  THR A 198      -1.747 -13.108 -35.051  1.00 43.93           C  
ATOM   2986  HB  THR A 198      -2.243 -13.789 -34.359  1.00 43.93           H  
ATOM   2987  O   THR A 198      -1.649 -11.360 -32.781  1.00 43.93           O  
ATOM   2988  CG2 THR A 198      -1.771 -13.757 -36.435  1.00 43.93           C  
ATOM   2989 HG21 THR A 198      -1.367 -14.767 -36.366  1.00 43.93           H  
ATOM   2990 HG22 THR A 198      -1.158 -13.180 -37.127  1.00 43.93           H  
ATOM   2991 HG23 THR A 198      -2.795 -13.804 -36.806  1.00 43.93           H  
ATOM   2992  OG1 THR A 198      -0.391 -13.022 -34.686  1.00 43.93           O  
ATOM   2993  HG1 THR A 198      -0.303 -12.331 -34.026  1.00 43.93           H  
ATOM   2994  N   ALA A 199      -3.841 -11.008 -33.095  1.00 44.33           N  
ATOM   2995  H   ALA A 199      -4.591 -10.950 -33.769  1.00 44.33           H  
ATOM   2996  CA  ALA A 199      -4.155 -10.688 -31.698  1.00 44.33           C  
ATOM   2997  HA  ALA A 199      -3.607  -9.785 -31.428  1.00 44.33           H  
ATOM   2998  C   ALA A 199      -3.748 -11.781 -30.675  1.00 44.33           C  
ATOM   2999  CB  ALA A 199      -5.661 -10.398 -31.626  1.00 44.33           C  
ATOM   3000  HB1 ALA A 199      -5.920  -9.592 -32.312  1.00 44.33           H  
ATOM   3001  HB2 ALA A 199      -5.926 -10.098 -30.612  1.00 44.33           H  
ATOM   3002  HB3 ALA A 199      -6.225 -11.295 -31.883  1.00 44.33           H  
ATOM   3003  O   ALA A 199      -3.915 -11.575 -29.479  1.00 44.33           O  
ATOM   3004  N   ASP A 200      -3.230 -12.920 -31.143  1.00 45.79           N  
ATOM   3005  H   ASP A 200      -3.022 -12.951 -32.131  1.00 45.79           H  
ATOM   3006  CA  ASP A 200      -3.022 -14.158 -30.396  1.00 45.79           C  
ATOM   3007  HA  ASP A 200      -3.452 -14.027 -29.402  1.00 45.79           H  
ATOM   3008  C   ASP A 200      -1.544 -14.528 -30.173  1.00 45.79           C  
ATOM   3009  CB  ASP A 200      -3.775 -15.278 -31.147  1.00 45.79           C  
ATOM   3010  HB2 ASP A 200      -3.055 -15.936 -31.633  1.00 45.79           H  
ATOM   3011  HB3 ASP A 200      -4.382 -14.846 -31.943  1.00 45.79           H  
ATOM   3012  O   ASP A 200      -1.252 -15.557 -29.567  1.00 45.79           O  
ATOM   3013  CG  ASP A 200      -4.716 -16.116 -30.276  1.00 45.79           C  
ATOM   3014  OD1 ASP A 200      -4.984 -15.736 -29.117  1.00 45.79           O  
ATOM   3015  OD2 ASP A 200      -5.228 -17.116 -30.830  1.00 45.79           O  
ATOM   3016  N   LYS A 201      -0.586 -13.723 -30.658  1.00 40.21           N  
ATOM   3017  H   LYS A 201      -0.858 -12.870 -31.123  1.00 40.21           H  
ATOM   3018  CA  LYS A 201       0.841 -13.960 -30.396  1.00 40.21           C  
ATOM   3019  HA  LYS A 201       0.955 -14.827 -29.745  1.00 40.21           H  
ATOM   3020  C   LYS A 201       1.441 -12.799 -29.628  1.00 40.21           C  
ATOM   3021  CB  LYS A 201       1.607 -14.288 -31.680  1.00 40.21           C  
ATOM   3022  HB2 LYS A 201       2.672 -14.307 -31.448  1.00 40.21           H  
ATOM   3023  HB3 LYS A 201       1.433 -13.517 -32.431  1.00 40.21           H  
ATOM   3024  O   LYS A 201       1.793 -11.769 -30.190  1.00 40.21           O  
ATOM   3025  CG  LYS A 201       1.179 -15.662 -32.213  1.00 40.21           C  
ATOM   3026  HG2 LYS A 201       0.166 -15.603 -32.612  1.00 40.21           H  
ATOM   3027  HG3 LYS A 201       1.203 -16.392 -31.404  1.00 40.21           H  
ATOM   3028  CD  LYS A 201       2.141 -16.107 -33.310  1.00 40.21           C  
ATOM   3029  HD2 LYS A 201       3.150 -16.145 -32.900  1.00 40.21           H  
ATOM   3030  HD3 LYS A 201       2.115 -15.377 -34.119  1.00 40.21           H  
ATOM   3031  CE  LYS A 201       1.734 -17.484 -33.827  1.00 40.21           C  
ATOM   3032  HE2 LYS A 201       0.741 -17.406 -34.271  1.00 40.21           H  
ATOM   3033  HE3 LYS A 201       1.678 -18.168 -32.980  1.00 40.21           H  
ATOM   3034  NZ  LYS A 201       2.726 -17.955 -34.818  1.00 40.21           N  
ATOM   3035  HZ1 LYS A 201       2.472 -18.862 -35.184  1.00 40.21           H  
ATOM   3036  HZ2 LYS A 201       2.786 -17.284 -35.570  1.00 40.21           H  
ATOM   3037  HZ3 LYS A 201       3.636 -18.003 -34.383  1.00 40.21           H  
ATOM   3038  N   VAL A 202       1.537 -13.001 -28.321  1.00 45.19           N  
ATOM   3039  H   VAL A 202       1.177 -13.868 -27.949  1.00 45.19           H  
ATOM   3040  CA  VAL A 202       2.375 -12.195 -27.445  1.00 45.19           C  
ATOM   3041  HA  VAL A 202       2.500 -11.200 -27.871  1.00 45.19           H  
ATOM   3042  C   VAL A 202       3.734 -12.885 -27.384  1.00 45.19           C  
ATOM   3043  CB  VAL A 202       1.727 -12.044 -26.060  1.00 45.19           C  
ATOM   3044  HB  VAL A 202       1.647 -13.016 -25.574  1.00 45.19           H  
ATOM   3045  O   VAL A 202       3.837 -13.974 -26.822  1.00 45.19           O  
ATOM   3046  CG1 VAL A 202       2.585 -11.122 -25.210  1.00 45.19           C  
ATOM   3047 HG11 VAL A 202       2.626 -10.147 -25.695  1.00 45.19           H  
ATOM   3048 HG12 VAL A 202       2.152 -11.035 -24.213  1.00 45.19           H  
ATOM   3049 HG13 VAL A 202       3.592 -11.529 -25.127  1.00 45.19           H  
ATOM   3050  CG2 VAL A 202       0.328 -11.416 -26.145  1.00 45.19           C  
ATOM   3051 HG21 VAL A 202      -0.352 -12.084 -26.675  1.00 45.19           H  
ATOM   3052 HG22 VAL A 202      -0.065 -11.253 -25.141  1.00 45.19           H  
ATOM   3053 HG23 VAL A 202       0.378 -10.464 -26.673  1.00 45.19           H  
ATOM   3054  N   SER A 203       4.758 -12.299 -28.003  1.00 49.59           N  
ATOM   3055  H   SER A 203       4.603 -11.403 -28.443  1.00 49.59           H  
ATOM   3056  CA  SER A 203       6.143 -12.748 -27.812  1.00 49.59           C  
ATOM   3057  HA  SER A 203       6.147 -13.763 -27.414  1.00 49.59           H  
ATOM   3058  C   SER A 203       6.822 -11.835 -26.800  1.00 49.59           C  
ATOM   3059  CB  SER A 203       6.923 -12.782 -29.130  1.00 49.59           C  
ATOM   3060  HB2 SER A 203       7.104 -11.767 -29.482  1.00 49.59           H  
ATOM   3061  HB3 SER A 203       6.335 -13.314 -29.878  1.00 49.59           H  
ATOM   3062  O   SER A 203       6.745 -10.613 -26.929  1.00 49.59           O  
ATOM   3063  OG  SER A 203       8.157 -13.462 -28.955  1.00 49.59           O  
ATOM   3064  HG  SER A 203       8.749 -12.944 -28.404  1.00 49.59           H  
ATOM   3065  N   GLU A 204       7.503 -12.418 -25.814  1.00 47.12           N  
ATOM   3066  H   GLU A 204       7.507 -13.426 -25.753  1.00 47.12           H  
ATOM   3067  CA  GLU A 204       8.532 -11.705 -25.054  1.00 47.12           C  
ATOM   3068  HA  GLU A 204       8.136 -10.755 -24.693  1.00 47.12           H  
ATOM   3069  C   GLU A 204       9.684 -11.402 -26.024  1.00 47.12           C  
ATOM   3070  CB  GLU A 204       9.000 -12.535 -23.832  1.00 47.12           C  
ATOM   3071  HB2 GLU A 204       9.904 -12.078 -23.429  1.00 47.12           H  
ATOM   3072  HB3 GLU A 204       9.237 -13.550 -24.152  1.00 47.12           H  
ATOM   3073  O   GLU A 204      10.123 -12.283 -26.770  1.00 47.12           O  
ATOM   3074  CG  GLU A 204       7.938 -12.582 -22.714  1.00 47.12           C  
ATOM   3075  HG2 GLU A 204       7.750 -11.559 -22.390  1.00 47.12           H  
ATOM   3076  HG3 GLU A 204       7.012 -12.971 -23.137  1.00 47.12           H  
ATOM   3077  CD  GLU A 204       8.304 -13.420 -21.463  1.00 47.12           C  
ATOM   3078  OE1 GLU A 204       7.358 -13.867 -20.777  1.00 47.12           O  
ATOM   3079  OE2 GLU A 204       9.500 -13.588 -21.116  1.00 47.12           O  
ATOM   3080  N   SER A 205      10.134 -10.151 -26.073  1.00 50.05           N  
ATOM   3081  H   SER A 205       9.706  -9.450 -25.486  1.00 50.05           H  
ATOM   3082  CA  SER A 205      11.333  -9.763 -26.818  1.00 50.05           C  
ATOM   3083  HA  SER A 205      11.925 -10.654 -27.027  1.00 50.05           H  
ATOM   3084  C   SER A 205      12.178  -8.838 -25.958  1.00 50.05           C  
ATOM   3085  CB  SER A 205      10.996  -9.110 -28.164  1.00 50.05           C  
ATOM   3086  HB2 SER A 205      10.462  -9.826 -28.789  1.00 50.05           H  
ATOM   3087  HB3 SER A 205      11.921  -8.830 -28.666  1.00 50.05           H  
ATOM   3088  O   SER A 205      11.663  -7.867 -25.404  1.00 50.05           O  
ATOM   3089  OG  SER A 205      10.197  -7.960 -27.987  1.00 50.05           O  
ATOM   3090  HG  SER A 205      10.467  -7.544 -27.166  1.00 50.05           H  
ATOM   3091  N   ASN A 206      13.472  -9.132 -25.880  1.00 49.76           N  
ATOM   3092  H   ASN A 206      13.825  -9.923 -26.398  1.00 49.76           H  
ATOM   3093  CA  ASN A 206      14.445  -8.316 -25.171  1.00 49.76           C  
ATOM   3094  HA  ASN A 206      13.943  -7.698 -24.426  1.00 49.76           H  
ATOM   3095  C   ASN A 206      15.130  -7.395 -26.180  1.00 49.76           C  
ATOM   3096  CB  ASN A 206      15.441  -9.245 -24.446  1.00 49.76           C  
ATOM   3097  HB2 ASN A 206      15.845  -9.974 -25.149  1.00 49.76           H  
ATOM   3098  HB3 ASN A 206      16.267  -8.643 -24.067  1.00 49.76           H  
ATOM   3099  O   ASN A 206      15.714  -7.896 -27.134  1.00 49.76           O  
ATOM   3100  CG  ASN A 206      14.817  -9.977 -23.266  1.00 49.76           C  
ATOM   3101  ND2 ASN A 206      15.519 -10.908 -22.662  1.00 49.76           N  
ATOM   3102 HD21 ASN A 206      16.455 -11.169 -22.938  1.00 49.76           H  
ATOM   3103 HD22 ASN A 206      15.163 -11.209 -21.766  1.00 49.76           H  
ATOM   3104  OD1 ASN A 206      13.703  -9.704 -22.865  1.00 49.76           O  
ATOM   3105  N   GLY A 207      15.078  -6.083 -25.944  1.00 48.38           N  
ATOM   3106  H   GLY A 207      14.530  -5.759 -25.159  1.00 48.38           H  
ATOM   3107  CA  GLY A 207      15.916  -5.107 -26.639  1.00 48.38           C  
ATOM   3108  HA2 GLY A 207      16.942  -5.473 -26.603  1.00 48.38           H  
ATOM   3109  HA3 GLY A 207      15.888  -4.157 -26.104  1.00 48.38           H  
ATOM   3110  C   GLY A 207      15.573  -4.861 -28.111  1.00 48.38           C  
ATOM   3111  O   GLY A 207      15.957  -5.609 -29.005  1.00 48.38           O  
ATOM   3112  N   LEU A 208      14.898  -3.746 -28.367  1.00 48.89           N  
ATOM   3113  H   LEU A 208      14.674  -3.141 -27.589  1.00 48.89           H  
ATOM   3114  CA  LEU A 208      14.906  -3.075 -29.663  1.00 48.89           C  
ATOM   3115  HA  LEU A 208      15.686  -3.507 -30.290  1.00 48.89           H  
ATOM   3116  C   LEU A 208      15.304  -1.620 -29.410  1.00 48.89           C  
ATOM   3117  CB  LEU A 208      13.549  -3.209 -30.380  1.00 48.89           C  
ATOM   3118  HB2 LEU A 208      13.527  -2.502 -31.210  1.00 48.89           H  
ATOM   3119  HB3 LEU A 208      12.762  -2.916 -29.685  1.00 48.89           H  
ATOM   3120  O   LEU A 208      14.933  -1.060 -28.376  1.00 48.89           O  
ATOM   3121  CG  LEU A 208      13.254  -4.617 -30.933  1.00 48.89           C  
ATOM   3122  HG  LEU A 208      13.327  -5.350 -30.129  1.00 48.89           H  
ATOM   3123  CD1 LEU A 208      11.824  -4.662 -31.480  1.00 48.89           C  
ATOM   3124 HD11 LEU A 208      11.613  -5.657 -31.873  1.00 48.89           H  
ATOM   3125 HD12 LEU A 208      11.128  -4.440 -30.670  1.00 48.89           H  
ATOM   3126 HD13 LEU A 208      11.717  -3.920 -32.271  1.00 48.89           H  
ATOM   3127  CD2 LEU A 208      14.203  -5.019 -32.067  1.00 48.89           C  
ATOM   3128 HD21 LEU A 208      13.902  -5.982 -32.479  1.00 48.89           H  
ATOM   3129 HD22 LEU A 208      14.191  -4.261 -32.850  1.00 48.89           H  
ATOM   3130 HD23 LEU A 208      15.216  -5.123 -31.678  1.00 48.89           H  
ATOM   3131  N   ASN A 209      16.090  -1.082 -30.340  1.00 52.20           N  
ATOM   3132  H   ASN A 209      16.273  -1.650 -31.155  1.00 52.20           H  
ATOM   3133  CA  ASN A 209      16.785   0.211 -30.321  1.00 52.20           C  
ATOM   3134  HA  ASN A 209      17.350   0.319 -29.395  1.00 52.20           H  
ATOM   3135  C   ASN A 209      15.833   1.405 -30.421  1.00 52.20           C  
ATOM   3136  CB  ASN A 209      17.753   0.247 -31.518  1.00 52.20           C  
ATOM   3137  HB2 ASN A 209      18.303   1.188 -31.492  1.00 52.20           H  
ATOM   3138  HB3 ASN A 209      17.173   0.226 -32.441  1.00 52.20           H  
ATOM   3139  O   ASN A 209      15.952   2.217 -31.331  1.00 52.20           O  
ATOM   3140  CG  ASN A 209      18.766  -0.862 -31.538  1.00 52.20           C  
ATOM   3141  ND2 ASN A 209      19.181  -1.282 -32.710  1.00 52.20           N  
ATOM   3142 HD21 ASN A 209      18.888  -0.787 -33.541  1.00 52.20           H  
ATOM   3143 HD22 ASN A 209      19.900  -1.989 -32.664  1.00 52.20           H  
ATOM   3144  OD1 ASN A 209      19.189  -1.390 -30.530  1.00 52.20           O  
ATOM   3145  N   ASP A 210      14.816   1.462 -29.575  1.00 68.06           N  
ATOM   3146  H   ASP A 210      14.727   0.741 -28.873  1.00 68.06           H  
ATOM   3147  CA  ASP A 210      13.805   2.493 -29.748  1.00 68.06           C  
ATOM   3148  HA  ASP A 210      14.149   3.268 -30.433  1.00 68.06           H  
ATOM   3149  C   ASP A 210      13.448   3.217 -28.454  1.00 68.06           C  
ATOM   3150  CB  ASP A 210      12.562   1.876 -30.358  1.00 68.06           C  
ATOM   3151  HB2 ASP A 210      11.927   2.725 -30.614  1.00 68.06           H  
ATOM   3152  HB3 ASP A 210      12.103   1.300 -29.555  1.00 68.06           H  
ATOM   3153  O   ASP A 210      12.994   4.359 -28.507  1.00 68.06           O  
ATOM   3154  CG  ASP A 210      12.716   0.969 -31.601  1.00 68.06           C  
ATOM   3155  OD1 ASP A 210      13.421   1.318 -32.566  1.00 68.06           O  
ATOM   3156  OD2 ASP A 210      12.082  -0.122 -31.583  1.00 68.06           O  
ATOM   3157  N   PHE A 211      13.623   2.577 -27.290  1.00 73.28           N  
ATOM   3158  H   PHE A 211      14.081   1.677 -27.305  1.00 73.28           H  
ATOM   3159  CA  PHE A 211      13.484   3.247 -26.001  1.00 73.28           C  
ATOM   3160  HA  PHE A 211      13.897   4.246 -26.143  1.00 73.28           H  
ATOM   3161  C   PHE A 211      14.303   2.587 -24.888  1.00 73.28           C  
ATOM   3162  CB  PHE A 211      12.004   3.379 -25.593  1.00 73.28           C  
ATOM   3163  HB2 PHE A 211      11.941   4.008 -24.705  1.00 73.28           H  
ATOM   3164  HB3 PHE A 211      11.459   3.898 -26.381  1.00 73.28           H  
ATOM   3165  O   PHE A 211      14.475   1.370 -24.828  1.00 73.28           O  
ATOM   3166  CG  PHE A 211      11.311   2.063 -25.300  1.00 73.28           C  
ATOM   3167  CD1 PHE A 211      10.728   1.328 -26.346  1.00 73.28           C  
ATOM   3168  HD1 PHE A 211      10.781   1.711 -27.354  1.00 73.28           H  
ATOM   3169  CD2 PHE A 211      11.293   1.550 -23.991  1.00 73.28           C  
ATOM   3170  HD2 PHE A 211      11.767   2.104 -23.194  1.00 73.28           H  
ATOM   3171  CE1 PHE A 211      10.132   0.081 -26.083  1.00 73.28           C  
ATOM   3172  HE1 PHE A 211       9.724  -0.504 -26.893  1.00 73.28           H  
ATOM   3173  CE2 PHE A 211      10.701   0.303 -23.727  1.00 73.28           C  
ATOM   3174  HE2 PHE A 211      10.719  -0.096 -22.723  1.00 73.28           H  
ATOM   3175  CZ  PHE A 211      10.117  -0.431 -24.774  1.00 73.28           C  
ATOM   3176  HZ  PHE A 211       9.682  -1.400 -24.578  1.00 73.28           H  
ATOM   3177  N   THR A 212      14.741   3.408 -23.937  1.00 80.19           N  
ATOM   3178  H   THR A 212      14.532   4.390 -24.044  1.00 80.19           H  
ATOM   3179  CA  THR A 212      15.539   3.017 -22.771  1.00 80.19           C  
ATOM   3180  HA  THR A 212      15.505   1.933 -22.665  1.00 80.19           H  
ATOM   3181  C   THR A 212      14.956   3.621 -21.497  1.00 80.19           C  
ATOM   3182  CB  THR A 212      17.014   3.415 -22.950  1.00 80.19           C  
ATOM   3183  HB  THR A 212      17.564   3.155 -22.045  1.00 80.19           H  
ATOM   3184  O   THR A 212      14.238   4.625 -21.534  1.00 80.19           O  
ATOM   3185  CG2 THR A 212      17.642   2.694 -24.142  1.00 80.19           C  
ATOM   3186 HG21 THR A 212      17.396   1.632 -24.114  1.00 80.19           H  
ATOM   3187 HG22 THR A 212      17.271   3.095 -25.085  1.00 80.19           H  
ATOM   3188 HG23 THR A 212      18.726   2.810 -24.115  1.00 80.19           H  
ATOM   3189  OG1 THR A 212      17.140   4.796 -23.198  1.00 80.19           O  
ATOM   3190  HG1 THR A 212      17.095   4.889 -24.152  1.00 80.19           H  
ATOM   3191  N   TYR A 213      15.224   2.991 -20.350  1.00 88.14           N  
ATOM   3192  H   TYR A 213      15.888   2.230 -20.365  1.00 88.14           H  
ATOM   3193  CA  TYR A 213      14.970   3.641 -19.065  1.00 88.14           C  
ATOM   3194  HA  TYR A 213      13.929   3.960 -19.020  1.00 88.14           H  
ATOM   3195  C   TYR A 213      15.856   4.886 -18.960  1.00 88.14           C  
ATOM   3196  CB  TYR A 213      15.235   2.667 -17.913  1.00 88.14           C  
ATOM   3197  HB2 TYR A 213      16.207   2.196 -18.062  1.00 88.14           H  
ATOM   3198  HB3 TYR A 213      14.478   1.883 -17.936  1.00 88.14           H  
ATOM   3199  O   TYR A 213      17.024   4.841 -19.328  1.00 88.14           O  
ATOM   3200  CG  TYR A 213      15.220   3.325 -16.547  1.00 88.14           C  
ATOM   3201  CD1 TYR A 213      16.435   3.652 -15.918  1.00 88.14           C  
ATOM   3202  HD1 TYR A 213      17.365   3.467 -16.434  1.00 88.14           H  
ATOM   3203  CD2 TYR A 213      14.005   3.696 -15.945  1.00 88.14           C  
ATOM   3204  HD2 TYR A 213      13.074   3.518 -16.462  1.00 88.14           H  
ATOM   3205  CE1 TYR A 213      16.453   4.289 -14.664  1.00 88.14           C  
ATOM   3206  HE1 TYR A 213      17.390   4.557 -14.198  1.00 88.14           H  
ATOM   3207  CE2 TYR A 213      14.020   4.360 -14.702  1.00 88.14           C  
ATOM   3208  HE2 TYR A 213      13.102   4.714 -14.258  1.00 88.14           H  
ATOM   3209  OH  TYR A 213      15.217   5.266 -12.850  1.00 88.14           O  
ATOM   3210  HH  TYR A 213      16.083   5.527 -12.528  1.00 88.14           H  
ATOM   3211  CZ  TYR A 213      15.239   4.637 -14.050  1.00 88.14           C  
ATOM   3212  N   ASP A 214      15.297   5.991 -18.481  1.00 89.38           N  
ATOM   3213  H   ASP A 214      14.323   5.962 -18.213  1.00 89.38           H  
ATOM   3214  CA  ASP A 214      16.027   7.250 -18.339  1.00 89.38           C  
ATOM   3215  HA  ASP A 214      17.010   7.170 -18.802  1.00 89.38           H  
ATOM   3216  C   ASP A 214      16.266   7.613 -16.876  1.00 89.38           C  
ATOM   3217  CB  ASP A 214      15.257   8.360 -19.066  1.00 89.38           C  
ATOM   3218  HB2 ASP A 214      14.244   8.425 -18.669  1.00 89.38           H  
ATOM   3219  HB3 ASP A 214      15.187   8.114 -20.125  1.00 89.38           H  
ATOM   3220  O   ASP A 214      17.394   7.863 -16.462  1.00 89.38           O  
ATOM   3221  CG  ASP A 214      15.960   9.707 -18.902  1.00 89.38           C  
ATOM   3222  OD1 ASP A 214      17.093   9.834 -19.430  1.00 89.38           O  
ATOM   3223  OD2 ASP A 214      15.358  10.590 -18.242  1.00 89.38           O  
ATOM   3224  N   SER A 215      15.190   7.698 -16.097  1.00 92.36           N  
ATOM   3225  H   SER A 215      14.293   7.427 -16.473  1.00 92.36           H  
ATOM   3226  CA  SER A 215      15.239   8.234 -14.740  1.00 92.36           C  
ATOM   3227  HA  SER A 215      16.067   7.768 -14.206  1.00 92.36           H  
ATOM   3228  C   SER A 215      13.955   7.936 -13.968  1.00 92.36           C  
ATOM   3229  CB  SER A 215      15.493   9.754 -14.797  1.00 92.36           C  
ATOM   3230  HB2 SER A 215      15.477  10.158 -13.785  1.00 92.36           H  
ATOM   3231  HB3 SER A 215      16.487   9.934 -15.205  1.00 92.36           H  
ATOM   3232  O   SER A 215      12.954   7.463 -14.520  1.00 92.36           O  
ATOM   3233  OG  SER A 215      14.546  10.453 -15.594  1.00 92.36           O  
ATOM   3234  HG  SER A 215      14.866  10.437 -16.499  1.00 92.36           H  
ATOM   3235  N   LEU A 216      13.950   8.254 -12.673  1.00 95.39           N  
ATOM   3236  H   LEU A 216      14.820   8.534 -12.243  1.00 95.39           H  
ATOM   3237  CA  LEU A 216      12.729   8.256 -11.877  1.00 95.39           C  
ATOM   3238  HA  LEU A 216      12.114   7.419 -12.206  1.00 95.39           H  
ATOM   3239  C   LEU A 216      11.903   9.527 -12.109  1.00 95.39           C  
ATOM   3240  CB  LEU A 216      13.042   8.044 -10.391  1.00 95.39           C  
ATOM   3241  HB2 LEU A 216      13.700   8.844 -10.052  1.00 95.39           H  
ATOM   3242  HB3 LEU A 216      12.109   8.113  -9.832  1.00 95.39           H  
ATOM   3243  O   LEU A 216      12.398  10.654 -12.106  1.00 95.39           O  
ATOM   3244  CG  LEU A 216      13.705   6.693 -10.077  1.00 95.39           C  
ATOM   3245  HG  LEU A 216      14.684   6.663 -10.555  1.00 95.39           H  
ATOM   3246  CD1 LEU A 216      13.901   6.586  -8.565  1.00 95.39           C  
ATOM   3247 HD11 LEU A 216      14.345   5.616  -8.337  1.00 95.39           H  
ATOM   3248 HD12 LEU A 216      12.952   6.687  -8.039  1.00 95.39           H  
ATOM   3249 HD13 LEU A 216      14.596   7.361  -8.240  1.00 95.39           H  
ATOM   3250  CD2 LEU A 216      12.884   5.491 -10.556  1.00 95.39           C  
ATOM   3251 HD21 LEU A 216      12.869   5.465 -11.646  1.00 95.39           H  
ATOM   3252 HD22 LEU A 216      11.860   5.547 -10.185  1.00 95.39           H  
ATOM   3253 HD23 LEU A 216      13.356   4.568 -10.221  1.00 95.39           H  
ATOM   3254  N   GLY A 217      10.600   9.329 -12.254  1.00 94.75           N  
ATOM   3255  H   GLY A 217      10.291   8.368 -12.229  1.00 94.75           H  
ATOM   3256  CA  GLY A 217       9.575  10.360 -12.301  1.00 94.75           C  
ATOM   3257  HA2 GLY A 217       8.986  10.236 -13.210  1.00 94.75           H  
ATOM   3258  HA3 GLY A 217      10.031  11.349 -12.323  1.00 94.75           H  
ATOM   3259  C   GLY A 217       8.642  10.284 -11.096  1.00 94.75           C  
ATOM   3260  O   GLY A 217       8.851   9.519 -10.150  1.00 94.75           O  
ATOM   3261  N   LYS A 218       7.597  11.108 -11.134  1.00 93.81           N  
ATOM   3262  H   LYS A 218       7.420  11.612 -11.991  1.00 93.81           H  
ATOM   3263  CA  LYS A 218       6.595  11.229 -10.075  1.00 93.81           C  
ATOM   3264  HA  LYS A 218       6.673  10.389  -9.385  1.00 93.81           H  
ATOM   3265  C   LYS A 218       5.204  11.216 -10.685  1.00 93.81           C  
ATOM   3266  CB  LYS A 218       6.798  12.538  -9.308  1.00 93.81           C  
ATOM   3267  HB2 LYS A 218       6.827  13.361 -10.022  1.00 93.81           H  
ATOM   3268  HB3 LYS A 218       5.947  12.696  -8.645  1.00 93.81           H  
ATOM   3269  O   LYS A 218       4.945  11.970 -11.618  1.00 93.81           O  
ATOM   3270  CG  LYS A 218       8.075  12.546  -8.463  1.00 93.81           C  
ATOM   3271  HG2 LYS A 218       8.935  12.228  -9.052  1.00 93.81           H  
ATOM   3272  HG3 LYS A 218       7.945  11.865  -7.622  1.00 93.81           H  
ATOM   3273  CD  LYS A 218       8.322  13.968  -7.963  1.00 93.81           C  
ATOM   3274  HD2 LYS A 218       7.384  14.384  -7.596  1.00 93.81           H  
ATOM   3275  HD3 LYS A 218       8.660  14.587  -8.794  1.00 93.81           H  
ATOM   3276  CE  LYS A 218       9.386  13.965  -6.866  1.00 93.81           C  
ATOM   3277  HE2 LYS A 218       9.632  12.930  -6.626  1.00 93.81           H  
ATOM   3278  HE3 LYS A 218      10.287  14.457  -7.232  1.00 93.81           H  
ATOM   3279  NZ  LYS A 218       8.856  14.628  -5.659  1.00 93.81           N  
ATOM   3280  HZ1 LYS A 218       8.488  15.548  -5.854  1.00 93.81           H  
ATOM   3281  HZ2 LYS A 218       9.506  14.607  -4.886  1.00 93.81           H  
ATOM   3282  HZ3 LYS A 218       8.050  14.103  -5.350  1.00 93.81           H  
ATOM   3283  N   ASN A 219       4.320  10.437 -10.080  1.00 92.84           N  
ATOM   3284  H   ASN A 219       4.648   9.869  -9.312  1.00 92.84           H  
ATOM   3285  CA  ASN A 219       2.903  10.363 -10.395  1.00 92.84           C  
ATOM   3286  HA  ASN A 219       2.650  11.128 -11.129  1.00 92.84           H  
ATOM   3287  C   ASN A 219       2.070  10.632  -9.138  1.00 92.84           C  
ATOM   3288  CB  ASN A 219       2.594   8.980 -10.997  1.00 92.84           C  
ATOM   3289  HB2 ASN A 219       1.514   8.833 -11.019  1.00 92.84           H  
ATOM   3290  HB3 ASN A 219       3.031   8.203 -10.370  1.00 92.84           H  
ATOM   3291  O   ASN A 219       2.448  10.250  -8.030  1.00 92.84           O  
ATOM   3292  CG  ASN A 219       3.099   8.814 -12.421  1.00 92.84           C  
ATOM   3293  ND2 ASN A 219       3.059   7.615 -12.952  1.00 92.84           N  
ATOM   3294 HD21 ASN A 219       2.667   6.832 -12.448  1.00 92.84           H  
ATOM   3295 HD22 ASN A 219       3.347   7.551 -13.918  1.00 92.84           H  
ATOM   3296  OD1 ASN A 219       3.495   9.743 -13.097  1.00 92.84           O  
ATOM   3297  N   GLU A 220       0.904  11.246  -9.311  1.00 94.90           N  
ATOM   3298  H   GLU A 220       0.626  11.522 -10.242  1.00 94.90           H  
ATOM   3299  CA  GLU A 220      -0.103  11.348  -8.257  1.00 94.90           C  
ATOM   3300  HA  GLU A 220       0.382  11.307  -7.281  1.00 94.90           H  
ATOM   3301  C   GLU A 220      -1.068  10.165  -8.346  1.00 94.90           C  
ATOM   3302  CB  GLU A 220      -0.850  12.683  -8.339  1.00 94.90           C  
ATOM   3303  HB2 GLU A 220      -1.223  12.833  -9.352  1.00 94.90           H  
ATOM   3304  HB3 GLU A 220      -1.704  12.636  -7.663  1.00 94.90           H  
ATOM   3305  O   GLU A 220      -1.630   9.876  -9.400  1.00 94.90           O  
ATOM   3306  CG  GLU A 220       0.040  13.866  -7.929  1.00 94.90           C  
ATOM   3307  HG2 GLU A 220       0.539  13.612  -6.993  1.00 94.90           H  
ATOM   3308  HG3 GLU A 220       0.806  14.020  -8.689  1.00 94.90           H  
ATOM   3309  CD  GLU A 220      -0.759  15.165  -7.733  1.00 94.90           C  
ATOM   3310  OE1 GLU A 220      -0.345  15.970  -6.866  1.00 94.90           O  
ATOM   3311  OE2 GLU A 220      -1.786  15.348  -8.424  1.00 94.90           O  
ATOM   3312  N   VAL A 221      -1.271   9.479  -7.225  1.00 95.18           N  
ATOM   3313  H   VAL A 221      -0.751   9.749  -6.403  1.00 95.18           H  
ATOM   3314  CA  VAL A 221      -2.158   8.321  -7.114  1.00 95.18           C  
ATOM   3315  HA  VAL A 221      -2.605   8.111  -8.086  1.00 95.18           H  
ATOM   3316  C   VAL A 221      -3.276   8.659  -6.138  1.00 95.18           C  
ATOM   3317  CB  VAL A 221      -1.368   7.070  -6.693  1.00 95.18           C  
ATOM   3318  HB  VAL A 221      -0.892   7.245  -5.728  1.00 95.18           H  
ATOM   3319  O   VAL A 221      -3.023   8.987  -4.977  1.00 95.18           O  
ATOM   3320  CG1 VAL A 221      -2.295   5.862  -6.563  1.00 95.18           C  
ATOM   3321 HG11 VAL A 221      -2.835   5.703  -7.497  1.00 95.18           H  
ATOM   3322 HG12 VAL A 221      -1.710   4.969  -6.342  1.00 95.18           H  
ATOM   3323 HG13 VAL A 221      -3.006   6.029  -5.755  1.00 95.18           H  
ATOM   3324  CG2 VAL A 221      -0.280   6.718  -7.716  1.00 95.18           C  
ATOM   3325 HG21 VAL A 221      -0.726   6.572  -8.699  1.00 95.18           H  
ATOM   3326 HG22 VAL A 221       0.449   7.526  -7.778  1.00 95.18           H  
ATOM   3327 HG23 VAL A 221       0.238   5.807  -7.416  1.00 95.18           H  
ATOM   3328  N   THR A 222      -4.525   8.567  -6.595  1.00 96.11           N  
ATOM   3329  H   THR A 222      -4.669   8.220  -7.533  1.00 96.11           H  
ATOM   3330  CA  THR A 222      -5.698   8.758  -5.733  1.00 96.11           C  
ATOM   3331  HA  THR A 222      -5.457   9.485  -4.957  1.00 96.11           H  
ATOM   3332  C   THR A 222      -6.049   7.438  -5.061  1.00 96.11           C  
ATOM   3333  CB  THR A 222      -6.899   9.313  -6.506  1.00 96.11           C  
ATOM   3334  HB  THR A 222      -7.200   8.613  -7.285  1.00 96.11           H  
ATOM   3335  O   THR A 222      -6.355   6.454  -5.721  1.00 96.11           O  
ATOM   3336  CG2 THR A 222      -8.087   9.606  -5.589  1.00 96.11           C  
ATOM   3337 HG21 THR A 222      -8.870  10.102  -6.163  1.00 96.11           H  
ATOM   3338 HG22 THR A 222      -8.488   8.675  -5.190  1.00 96.11           H  
ATOM   3339 HG23 THR A 222      -7.776  10.256  -4.770  1.00 96.11           H  
ATOM   3340  OG1 THR A 222      -6.547  10.543  -7.094  1.00 96.11           O  
ATOM   3341  HG1 THR A 222      -5.826  10.389  -7.710  1.00 96.11           H  
ATOM   3342  N   LEU A 223      -5.998   7.410  -3.735  1.00 96.70           N  
ATOM   3343  H   LEU A 223      -5.741   8.259  -3.253  1.00 96.70           H  
ATOM   3344  CA  LEU A 223      -6.357   6.245  -2.938  1.00 96.70           C  
ATOM   3345  HA  LEU A 223      -5.932   5.356  -3.403  1.00 96.70           H  
ATOM   3346  C   LEU A 223      -7.876   6.055  -2.890  1.00 96.70           C  
ATOM   3347  CB  LEU A 223      -5.777   6.404  -1.524  1.00 96.70           C  
ATOM   3348  HB2 LEU A 223      -6.275   7.247  -1.046  1.00 96.70           H  
ATOM   3349  HB3 LEU A 223      -6.013   5.505  -0.954  1.00 96.70           H  
ATOM   3350  O   LEU A 223      -8.654   6.974  -3.135  1.00 96.70           O  
ATOM   3351  CG  LEU A 223      -4.259   6.649  -1.456  1.00 96.70           C  
ATOM   3352  HG  LEU A 223      -4.008   7.629  -1.862  1.00 96.70           H  
ATOM   3353  CD1 LEU A 223      -3.836   6.616   0.011  1.00 96.70           C  
ATOM   3354 HD11 LEU A 223      -4.401   7.363   0.569  1.00 96.70           H  
ATOM   3355 HD12 LEU A 223      -2.774   6.852   0.083  1.00 96.70           H  
ATOM   3356 HD13 LEU A 223      -4.031   5.628   0.428  1.00 96.70           H  
ATOM   3357  CD2 LEU A 223      -3.463   5.594  -2.219  1.00 96.70           C  
ATOM   3358 HD21 LEU A 223      -2.402   5.684  -1.987  1.00 96.70           H  
ATOM   3359 HD22 LEU A 223      -3.826   4.604  -1.943  1.00 96.70           H  
ATOM   3360 HD23 LEU A 223      -3.597   5.744  -3.290  1.00 96.70           H  
ATOM   3361  N   THR A 224      -8.314   4.877  -2.456  1.00 94.40           N  
ATOM   3362  H   THR A 224      -7.624   4.159  -2.286  1.00 94.40           H  
ATOM   3363  CA  THR A 224      -9.736   4.521  -2.351  1.00 94.40           C  
ATOM   3364  HA  THR A 224     -10.180   4.660  -3.337  1.00 94.40           H  
ATOM   3365  C   THR A 224     -10.520   5.428  -1.383  1.00 94.40           C  
ATOM   3366  CB  THR A 224      -9.842   3.029  -1.996  1.00 94.40           C  
ATOM   3367  HB  THR A 224      -9.116   2.485  -2.601  1.00 94.40           H  
ATOM   3368  O   THR A 224     -11.716   5.630  -1.563  1.00 94.40           O  
ATOM   3369  CG2 THR A 224      -9.533   2.740  -0.535  1.00 94.40           C  
ATOM   3370 HG21 THR A 224     -10.227   3.289   0.102  1.00 94.40           H  
ATOM   3371 HG22 THR A 224      -9.645   1.670  -0.359  1.00 94.40           H  
ATOM   3372 HG23 THR A 224      -8.509   3.037  -0.312  1.00 94.40           H  
ATOM   3373  OG1 THR A 224     -11.107   2.495  -2.308  1.00 94.40           O  
ATOM   3374  HG1 THR A 224     -11.167   2.504  -3.266  1.00 94.40           H  
ATOM   3375  N   ASN A 225      -9.846   6.055  -0.406  1.00 93.44           N  
ATOM   3376  H   ASN A 225      -8.848   5.909  -0.355  1.00 93.44           H  
ATOM   3377  CA  ASN A 225     -10.437   7.064   0.486  1.00 93.44           C  
ATOM   3378  HA  ASN A 225     -11.497   6.837   0.596  1.00 93.44           H  
ATOM   3379  C   ASN A 225     -10.416   8.498  -0.081  1.00 93.44           C  
ATOM   3380  CB  ASN A 225      -9.794   6.964   1.885  1.00 93.44           C  
ATOM   3381  HB2 ASN A 225     -10.424   7.507   2.590  1.00 93.44           H  
ATOM   3382  HB3 ASN A 225      -9.756   5.924   2.208  1.00 93.44           H  
ATOM   3383  O   ASN A 225     -10.764   9.441   0.628  1.00 93.44           O  
ATOM   3384  CG  ASN A 225      -8.398   7.553   1.971  1.00 93.44           C  
ATOM   3385  ND2 ASN A 225      -7.902   7.775   3.162  1.00 93.44           N  
ATOM   3386 HD21 ASN A 225      -8.519   7.732   3.961  1.00 93.44           H  
ATOM   3387 HD22 ASN A 225      -7.031   8.283   3.216  1.00 93.44           H  
ATOM   3388  OD1 ASN A 225      -7.739   7.837   0.982  1.00 93.44           O  
ATOM   3389  N   GLY A 226      -9.985   8.678  -1.331  1.00 95.20           N  
ATOM   3390  H   GLY A 226      -9.703   7.868  -1.864  1.00 95.20           H  
ATOM   3391  CA  GLY A 226      -9.878   9.969  -2.009  1.00 95.20           C  
ATOM   3392  HA2 GLY A 226      -9.867   9.794  -3.085  1.00 95.20           H  
ATOM   3393  HA3 GLY A 226     -10.751  10.576  -1.769  1.00 95.20           H  
ATOM   3394  C   GLY A 226      -8.627  10.780  -1.660  1.00 95.20           C  
ATOM   3395  O   GLY A 226      -8.447  11.867  -2.201  1.00 95.20           O  
ATOM   3396  N   THR A 227      -7.753  10.288  -0.775  1.00 95.64           N  
ATOM   3397  H   THR A 227      -7.913   9.363  -0.404  1.00 95.64           H  
ATOM   3398  CA  THR A 227      -6.467  10.951  -0.502  1.00 95.64           C  
ATOM   3399  HA  THR A 227      -6.646  12.013  -0.333  1.00 95.64           H  
ATOM   3400  C   THR A 227      -5.548  10.793  -1.708  1.00 95.64           C  
ATOM   3401  CB  THR A 227      -5.778  10.372   0.740  1.00 95.64           C  
ATOM   3402  HB  THR A 227      -5.545   9.322   0.566  1.00 95.64           H  
ATOM   3403  O   THR A 227      -5.420   9.692  -2.231  1.00 95.64           O  
ATOM   3404  CG2 THR A 227      -4.491  11.109   1.116  1.00 95.64           C  
ATOM   3405 HG21 THR A 227      -3.733  10.962   0.347  1.00 95.64           H  
ATOM   3406 HG22 THR A 227      -4.690  12.175   1.231  1.00 95.64           H  
ATOM   3407 HG23 THR A 227      -4.108  10.712   2.056  1.00 95.64           H  
ATOM   3408  OG1 THR A 227      -6.637  10.465   1.852  1.00 95.64           O  
ATOM   3409  HG1 THR A 227      -7.424   9.966   1.618  1.00 95.64           H  
ATOM   3410  N   VAL A 228      -4.867  11.860  -2.118  1.00 96.42           N  
ATOM   3411  H   VAL A 228      -5.011  12.747  -1.656  1.00 96.42           H  
ATOM   3412  CA  VAL A 228      -3.858  11.808  -3.185  1.00 96.42           C  
ATOM   3413  HA  VAL A 228      -4.050  10.941  -3.817  1.00 96.42           H  
ATOM   3414  C   VAL A 228      -2.473  11.641  -2.566  1.00 96.42           C  
ATOM   3415  CB  VAL A 228      -3.941  13.046  -4.095  1.00 96.42           C  
ATOM   3416  HB  VAL A 228      -3.720  13.940  -3.511  1.00 96.42           H  
ATOM   3417  O   VAL A 228      -2.129  12.340  -1.611  1.00 96.42           O  
ATOM   3418  CG1 VAL A 228      -2.942  12.949  -5.251  1.00 96.42           C  
ATOM   3419 HG11 VAL A 228      -3.117  12.039  -5.825  1.00 96.42           H  
ATOM   3420 HG12 VAL A 228      -3.054  13.810  -5.910  1.00 96.42           H  
ATOM   3421 HG13 VAL A 228      -1.918  12.955  -4.879  1.00 96.42           H  
ATOM   3422  CG2 VAL A 228      -5.348  13.187  -4.693  1.00 96.42           C  
ATOM   3423 HG21 VAL A 228      -6.088  13.355  -3.910  1.00 96.42           H  
ATOM   3424 HG22 VAL A 228      -5.373  14.035  -5.376  1.00 96.42           H  
ATOM   3425 HG23 VAL A 228      -5.611  12.285  -5.245  1.00 96.42           H  
ATOM   3426  N   VAL A 229      -1.684  10.701  -3.085  1.00 93.13           N  
ATOM   3427  H   VAL A 229      -2.035  10.157  -3.861  1.00 93.13           H  
ATOM   3428  CA  VAL A 229      -0.302  10.453  -2.656  1.00 93.13           C  
ATOM   3429  HA  VAL A 229       0.013  11.272  -2.010  1.00 93.13           H  
ATOM   3430  C   VAL A 229       0.648  10.456  -3.849  1.00 93.13           C  
ATOM   3431  CB  VAL A 229      -0.167   9.150  -1.843  1.00 93.13           C  
ATOM   3432  HB  VAL A 229       0.872   9.063  -1.524  1.00 93.13           H  
ATOM   3433  O   VAL A 229       0.283  10.023  -4.938  1.00 93.13           O  
ATOM   3434  CG1 VAL A 229      -1.030   9.184  -0.574  1.00 93.13           C  
ATOM   3435 HG11 VAL A 229      -0.819  10.095  -0.014  1.00 93.13           H  
ATOM   3436 HG12 VAL A 229      -0.804   8.318   0.049  1.00 93.13           H  
ATOM   3437 HG13 VAL A 229      -2.087   9.172  -0.841  1.00 93.13           H  
ATOM   3438  CG2 VAL A 229      -0.520   7.884  -2.629  1.00 93.13           C  
ATOM   3439 HG21 VAL A 229       0.138   7.790  -3.493  1.00 93.13           H  
ATOM   3440 HG22 VAL A 229      -1.552   7.929  -2.976  1.00 93.13           H  
ATOM   3441 HG23 VAL A 229      -0.385   7.008  -1.995  1.00 93.13           H  
ATOM   3442  N   GLU A 230       1.880  10.914  -3.639  1.00 94.06           N  
ATOM   3443  H   GLU A 230       2.131  11.274  -2.730  1.00 94.06           H  
ATOM   3444  CA  GLU A 230       2.940  10.820  -4.647  1.00 94.06           C  
ATOM   3445  HA  GLU A 230       2.516  11.064  -5.621  1.00 94.06           H  
ATOM   3446  C   GLU A 230       3.489   9.383  -4.705  1.00 94.06           C  
ATOM   3447  CB  GLU A 230       4.041  11.858  -4.350  1.00 94.06           C  
ATOM   3448  HB2 GLU A 230       4.548  11.585  -3.424  1.00 94.06           H  
ATOM   3449  HB3 GLU A 230       3.574  12.833  -4.206  1.00 94.06           H  
ATOM   3450  O   GLU A 230       3.802   8.773  -3.676  1.00 94.06           O  
ATOM   3451  CG  GLU A 230       5.079  11.985  -5.477  1.00 94.06           C  
ATOM   3452  HG2 GLU A 230       4.571  12.284  -6.394  1.00 94.06           H  
ATOM   3453  HG3 GLU A 230       5.539  11.013  -5.652  1.00 94.06           H  
ATOM   3454  CD  GLU A 230       6.180  13.006  -5.139  1.00 94.06           C  
ATOM   3455  OE1 GLU A 230       7.238  12.633  -4.583  1.00 94.06           O  
ATOM   3456  OE2 GLU A 230       6.072  14.206  -5.472  1.00 94.06           O  
ATOM   3457  N   SER A 231       3.621   8.850  -5.915  1.00 95.81           N  
ATOM   3458  H   SER A 231       3.334   9.407  -6.708  1.00 95.81           H  
ATOM   3459  CA  SER A 231       4.271   7.580  -6.224  1.00 95.81           C  
ATOM   3460  HA  SER A 231       4.732   7.180  -5.321  1.00 95.81           H  
ATOM   3461  C   SER A 231       5.366   7.800  -7.263  1.00 95.81           C  
ATOM   3462  CB  SER A 231       3.240   6.565  -6.719  1.00 95.81           C  
ATOM   3463  HB2 SER A 231       2.802   6.919  -7.653  1.00 95.81           H  
ATOM   3464  HB3 SER A 231       2.448   6.473  -5.976  1.00 95.81           H  
ATOM   3465  O   SER A 231       5.262   8.674  -8.120  1.00 95.81           O  
ATOM   3466  OG  SER A 231       3.820   5.290  -6.932  1.00 95.81           O  
ATOM   3467  HG  SER A 231       4.571   5.156  -6.350  1.00 95.81           H  
ATOM   3468  N   THR A 232       6.425   7.006  -7.182  1.00 96.18           N  
ATOM   3469  H   THR A 232       6.471   6.307  -6.454  1.00 96.18           H  
ATOM   3470  CA  THR A 232       7.507   7.002  -8.161  1.00 96.18           C  
ATOM   3471  HA  THR A 232       7.826   8.029  -8.342  1.00 96.18           H  
ATOM   3472  C   THR A 232       7.024   6.399  -9.481  1.00 96.18           C  
ATOM   3473  CB  THR A 232       8.701   6.214  -7.606  1.00 96.18           C  
ATOM   3474  HB  THR A 232       8.429   5.163  -7.508  1.00 96.18           H  
ATOM   3475  O   THR A 232       6.221   5.465  -9.487  1.00 96.18           O  
ATOM   3476  CG2 THR A 232       9.934   6.329  -8.487  1.00 96.18           C  
ATOM   3477 HG21 THR A 232      10.780   5.841  -8.002  1.00 96.18           H  
ATOM   3478 HG22 THR A 232      10.171   7.377  -8.671  1.00 96.18           H  
ATOM   3479 HG23 THR A 232       9.753   5.827  -9.437  1.00 96.18           H  
ATOM   3480  OG1 THR A 232       9.078   6.706  -6.334  1.00 96.18           O  
ATOM   3481  HG1 THR A 232      10.033   6.807  -6.356  1.00 96.18           H  
ATOM   3482  N   SER A 233       7.533   6.897 -10.603  1.00 96.10           N  
ATOM   3483  H   SER A 233       8.168   7.680 -10.544  1.00 96.10           H  
ATOM   3484  CA  SER A 233       7.360   6.281 -11.920  1.00 96.10           C  
ATOM   3485  HA  SER A 233       6.858   5.320 -11.806  1.00 96.10           H  
ATOM   3486  C   SER A 233       8.711   6.011 -12.574  1.00 96.10           C  
ATOM   3487  CB  SER A 233       6.478   7.163 -12.809  1.00 96.10           C  
ATOM   3488  HB2 SER A 233       5.552   7.372 -12.271  1.00 96.10           H  
ATOM   3489  HB3 SER A 233       6.238   6.633 -13.730  1.00 96.10           H  
ATOM   3490  O   SER A 233       9.675   6.719 -12.302  1.00 96.10           O  
ATOM   3491  OG  SER A 233       7.112   8.389 -13.125  1.00 96.10           O  
ATOM   3492  HG  SER A 233       7.762   8.220 -13.811  1.00 96.10           H  
ATOM   3493  N   TYR A 234       8.782   5.033 -13.467  1.00 94.60           N  
ATOM   3494  H   TYR A 234       7.961   4.472 -13.640  1.00 94.60           H  
ATOM   3495  CA  TYR A 234       9.924   4.840 -14.355  1.00 94.60           C  
ATOM   3496  HA  TYR A 234      10.839   5.170 -13.863  1.00 94.60           H  
ATOM   3497  C   TYR A 234       9.710   5.669 -15.613  1.00 94.60           C  
ATOM   3498  CB  TYR A 234      10.066   3.358 -14.696  1.00 94.60           C  
ATOM   3499  HB2 TYR A 234      10.937   3.226 -15.338  1.00 94.60           H  
ATOM   3500  HB3 TYR A 234       9.190   3.034 -15.258  1.00 94.60           H  
ATOM   3501  O   TYR A 234       8.687   5.500 -16.278  1.00 94.60           O  
ATOM   3502  CG  TYR A 234      10.220   2.481 -13.477  1.00 94.60           C  
ATOM   3503  CD1 TYR A 234      11.430   2.477 -12.759  1.00 94.60           C  
ATOM   3504  HD1 TYR A 234      12.260   3.092 -13.075  1.00 94.60           H  
ATOM   3505  CD2 TYR A 234       9.149   1.669 -13.060  1.00 94.60           C  
ATOM   3506  HD2 TYR A 234       8.222   1.665 -13.613  1.00 94.60           H  
ATOM   3507  CE1 TYR A 234      11.589   1.629 -11.651  1.00 94.60           C  
ATOM   3508  HE1 TYR A 234      12.542   1.586 -11.144  1.00 94.60           H  
ATOM   3509  CE2 TYR A 234       9.305   0.827 -11.947  1.00 94.60           C  
ATOM   3510  HE2 TYR A 234       8.503   0.167 -11.651  1.00 94.60           H  
ATOM   3511  OH  TYR A 234      10.665  -0.086 -10.224  1.00 94.60           O  
ATOM   3512  HH  TYR A 234       9.854  -0.579 -10.081  1.00 94.60           H  
ATOM   3513  CZ  TYR A 234      10.528   0.790 -11.252  1.00 94.60           C  
ATOM   3514  N   ARG A 235      10.635   6.580 -15.914  1.00 92.83           N  
ATOM   3515  H   ARG A 235      11.463   6.656 -15.341  1.00 92.83           H  
ATOM   3516  CA  ARG A 235      10.610   7.367 -17.146  1.00 92.83           C  
ATOM   3517  HA  ARG A 235       9.584   7.478 -17.495  1.00 92.83           H  
ATOM   3518  C   ARG A 235      11.386   6.643 -18.227  1.00 92.83           C  
ATOM   3519  CB  ARG A 235      11.199   8.765 -16.945  1.00 92.83           C  
ATOM   3520  HB2 ARG A 235      11.026   9.315 -17.870  1.00 92.83           H  
ATOM   3521  HB3 ARG A 235      12.277   8.695 -16.800  1.00 92.83           H  
ATOM   3522  O   ARG A 235      12.469   6.121 -17.963  1.00 92.83           O  
ATOM   3523  CG  ARG A 235      10.591   9.510 -15.747  1.00 92.83           C  
ATOM   3524  HG2 ARG A 235      10.987   9.065 -14.834  1.00 92.83           H  
ATOM   3525  HG3 ARG A 235       9.507   9.398 -15.708  1.00 92.83           H  
ATOM   3526  CD  ARG A 235      10.956  10.992 -15.748  1.00 92.83           C  
ATOM   3527  HD2 ARG A 235      12.035  11.071 -15.618  1.00 92.83           H  
ATOM   3528  HD3 ARG A 235      10.464  11.476 -14.905  1.00 92.83           H  
ATOM   3529  NE  ARG A 235      10.564  11.646 -17.008  1.00 92.83           N  
ATOM   3530  HE  ARG A 235      10.150  11.059 -17.718  1.00 92.83           H  
ATOM   3531  NH1 ARG A 235      11.383  13.710 -16.524  1.00 92.83           N  
ATOM   3532 HH11 ARG A 235      11.779  14.571 -16.875  1.00 92.83           H  
ATOM   3533 HH12 ARG A 235      11.687  13.311 -15.647  1.00 92.83           H  
ATOM   3534  NH2 ARG A 235      10.692  13.233 -18.614  1.00 92.83           N  
ATOM   3535 HH21 ARG A 235      10.339  12.561 -19.279  1.00 92.83           H  
ATOM   3536 HH22 ARG A 235      11.031  14.113 -18.976  1.00 92.83           H  
ATOM   3537  CZ  ARG A 235      10.877  12.864 -17.379  1.00 92.83           C  
ATOM   3538  N   PHE A 236      10.846   6.658 -19.434  1.00 88.88           N  
ATOM   3539  H   PHE A 236       9.954   7.111 -19.567  1.00 88.88           H  
ATOM   3540  CA  PHE A 236      11.486   6.093 -20.610  1.00 88.88           C  
ATOM   3541  HA  PHE A 236      12.455   5.679 -20.329  1.00 88.88           H  
ATOM   3542  C   PHE A 236      11.736   7.191 -21.633  1.00 88.88           C  
ATOM   3543  CB  PHE A 236      10.636   4.948 -21.169  1.00 88.88           C  
ATOM   3544  HB2 PHE A 236       9.635   5.316 -21.393  1.00 88.88           H  
ATOM   3545  HB3 PHE A 236      11.079   4.606 -22.104  1.00 88.88           H  
ATOM   3546  O   PHE A 236      10.901   8.078 -21.823  1.00 88.88           O  
ATOM   3547  CG  PHE A 236      10.536   3.771 -20.219  1.00 88.88           C  
ATOM   3548  CD1 PHE A 236      11.472   2.726 -20.299  1.00 88.88           C  
ATOM   3549  HD1 PHE A 236      12.253   2.759 -21.044  1.00 88.88           H  
ATOM   3550  CD2 PHE A 236       9.539   3.739 -19.227  1.00 88.88           C  
ATOM   3551  HD2 PHE A 236       8.826   4.547 -19.154  1.00 88.88           H  
ATOM   3552  CE1 PHE A 236      11.403   1.647 -19.404  1.00 88.88           C  
ATOM   3553  HE1 PHE A 236      12.128   0.850 -19.476  1.00 88.88           H  
ATOM   3554  CE2 PHE A 236       9.477   2.663 -18.325  1.00 88.88           C  
ATOM   3555  HE2 PHE A 236       8.709   2.646 -17.565  1.00 88.88           H  
ATOM   3556  CZ  PHE A 236      10.405   1.612 -18.415  1.00 88.88           C  
ATOM   3557  HZ  PHE A 236      10.354   0.782 -17.726  1.00 88.88           H  
ATOM   3558  N   LYS A 237      12.878   7.113 -22.308  1.00 86.22           N  
ATOM   3559  H   LYS A 237      13.481   6.324 -22.125  1.00 86.22           H  
ATOM   3560  CA  LYS A 237      13.233   7.976 -23.436  1.00 86.22           C  
ATOM   3561  HA  LYS A 237      12.419   8.676 -23.626  1.00 86.22           H  
ATOM   3562  C   LYS A 237      13.410   7.142 -24.689  1.00 86.22           C  
ATOM   3563  CB  LYS A 237      14.494   8.797 -23.133  1.00 86.22           C  
ATOM   3564  HB2 LYS A 237      14.332   9.360 -22.214  1.00 86.22           H  
ATOM   3565  HB3 LYS A 237      14.660   9.508 -23.942  1.00 86.22           H  
ATOM   3566  O   LYS A 237      13.749   5.968 -24.590  1.00 86.22           O  
ATOM   3567  CG  LYS A 237      15.743   7.912 -22.987  1.00 86.22           C  
ATOM   3568  HG2 LYS A 237      15.561   7.164 -22.215  1.00 86.22           H  
ATOM   3569  HG3 LYS A 237      15.959   7.400 -23.925  1.00 86.22           H  
ATOM   3570  CD  LYS A 237      16.962   8.748 -22.603  1.00 86.22           C  
ATOM   3571  HD2 LYS A 237      17.325   9.299 -23.470  1.00 86.22           H  
ATOM   3572  HD3 LYS A 237      16.664   9.460 -21.833  1.00 86.22           H  
ATOM   3573  CE  LYS A 237      18.054   7.817 -22.065  1.00 86.22           C  
ATOM   3574  HE2 LYS A 237      18.625   7.396 -22.892  1.00 86.22           H  
ATOM   3575  HE3 LYS A 237      17.572   6.983 -21.556  1.00 86.22           H  
ATOM   3576  NZ  LYS A 237      18.925   8.519 -21.095  1.00 86.22           N  
ATOM   3577  HZ1 LYS A 237      19.497   9.223 -21.540  1.00 86.22           H  
ATOM   3578  HZ2 LYS A 237      18.347   8.970 -20.401  1.00 86.22           H  
ATOM   3579  HZ3 LYS A 237      19.505   7.855 -20.602  1.00 86.22           H  
ATOM   3580  N   ARG A 238      13.212   7.759 -25.844  1.00 81.35           N  
ATOM   3581  H   ARG A 238      12.972   8.740 -25.811  1.00 81.35           H  
ATOM   3582  CA  ARG A 238      13.535   7.183 -27.144  1.00 81.35           C  
ATOM   3583  HA  ARG A 238      13.325   6.114 -27.115  1.00 81.35           H  
ATOM   3584  C   ARG A 238      15.016   7.332 -27.459  1.00 81.35           C  
ATOM   3585  CB  ARG A 238      12.677   7.828 -28.234  1.00 81.35           C  
ATOM   3586  HB2 ARG A 238      12.959   7.425 -29.206  1.00 81.35           H  
ATOM   3587  HB3 ARG A 238      12.856   8.903 -28.223  1.00 81.35           H  
ATOM   3588  O   ARG A 238      15.718   8.114 -26.815  1.00 81.35           O  
ATOM   3589  CG  ARG A 238      11.188   7.588 -28.016  1.00 81.35           C  
ATOM   3590  HG2 ARG A 238      10.874   8.114 -27.114  1.00 81.35           H  
ATOM   3591  HG3 ARG A 238      10.998   6.521 -27.903  1.00 81.35           H  
ATOM   3592  CD  ARG A 238      10.389   8.120 -29.204  1.00 81.35           C  
ATOM   3593  HD2 ARG A 238      10.682   9.146 -29.427  1.00 81.35           H  
ATOM   3594  HD3 ARG A 238      10.616   7.514 -30.081  1.00 81.35           H  
ATOM   3595  NE  ARG A 238       8.956   8.033 -28.896  1.00 81.35           N  
ATOM   3596  HE  ARG A 238       8.533   7.131 -29.061  1.00 81.35           H  
ATOM   3597  NH1 ARG A 238       8.774  10.070 -27.871  1.00 81.35           N  
ATOM   3598 HH11 ARG A 238       8.424  10.520 -27.037  1.00 81.35           H  
ATOM   3599 HH12 ARG A 238       9.708  10.292 -28.186  1.00 81.35           H  
ATOM   3600  NH2 ARG A 238       7.080   8.622 -27.781  1.00 81.35           N  
ATOM   3601 HH21 ARG A 238       6.518   9.302 -27.290  1.00 81.35           H  
ATOM   3602 HH22 ARG A 238       6.788   7.659 -27.868  1.00 81.35           H  
ATOM   3603  CZ  ARG A 238       8.273   8.914 -28.198  1.00 81.35           C  
ATOM   3604  N   ASP A 239      15.462   6.638 -28.495  1.00 74.76           N  
ATOM   3605  H   ASP A 239      14.869   5.912 -28.870  1.00 74.76           H  
ATOM   3606  CA  ASP A 239      16.836   6.708 -29.004  1.00 74.76           C  
ATOM   3607  HA  ASP A 239      17.528   6.410 -28.216  1.00 74.76           H  
ATOM   3608  C   ASP A 239      17.248   8.114 -29.462  1.00 74.76           C  
ATOM   3609  CB  ASP A 239      16.965   5.713 -30.162  1.00 74.76           C  
ATOM   3610  HB2 ASP A 239      17.793   6.022 -30.799  1.00 74.76           H  
ATOM   3611  HB3 ASP A 239      16.058   5.716 -30.768  1.00 74.76           H  
ATOM   3612  O   ASP A 239      18.402   8.516 -29.316  1.00 74.76           O  
ATOM   3613  CG  ASP A 239      17.249   4.302 -29.649  1.00 74.76           C  
ATOM   3614  OD1 ASP A 239      16.729   3.950 -28.563  1.00 74.76           O  
ATOM   3615  OD2 ASP A 239      18.062   3.630 -30.314  1.00 74.76           O  
ATOM   3616  N   ASP A 240      16.295   8.915 -29.947  1.00 79.00           N  
ATOM   3617  H   ASP A 240      15.354   8.552 -30.005  1.00 79.00           H  
ATOM   3618  CA  ASP A 240      16.516  10.327 -30.277  1.00 79.00           C  
ATOM   3619  HA  ASP A 240      17.485  10.395 -30.773  1.00 79.00           H  
ATOM   3620  C   ASP A 240      16.604  11.246 -29.036  1.00 79.00           C  
ATOM   3621  CB  ASP A 240      15.458  10.795 -31.292  1.00 79.00           C  
ATOM   3622  HB2 ASP A 240      15.798  11.737 -31.723  1.00 79.00           H  
ATOM   3623  HB3 ASP A 240      15.396  10.069 -32.103  1.00 79.00           H  
ATOM   3624  O   ASP A 240      16.805  12.457 -29.160  1.00 79.00           O  
ATOM   3625  CG  ASP A 240      14.057  11.013 -30.710  1.00 79.00           C  
ATOM   3626  OD1 ASP A 240      13.813  10.667 -29.531  1.00 79.00           O  
ATOM   3627  OD2 ASP A 240      13.212  11.587 -31.427  1.00 79.00           O  
ATOM   3628  N   GLY A 241      16.463  10.676 -27.834  1.00 79.89           N  
ATOM   3629  H   GLY A 241      16.314   9.678 -27.818  1.00 79.89           H  
ATOM   3630  CA  GLY A 241      16.488  11.362 -26.545  1.00 79.89           C  
ATOM   3631  HA2 GLY A 241      16.761  10.635 -25.781  1.00 79.89           H  
ATOM   3632  HA3 GLY A 241      17.247  12.144 -26.572  1.00 79.89           H  
ATOM   3633  C   GLY A 241      15.158  11.998 -26.130  1.00 79.89           C  
ATOM   3634  O   GLY A 241      15.108  12.661 -25.092  1.00 79.89           O  
ATOM   3635  N   THR A 242      14.083  11.837 -26.908  1.00 85.45           N  
ATOM   3636  H   THR A 242      14.174  11.293 -27.754  1.00 85.45           H  
ATOM   3637  CA  THR A 242      12.754  12.375 -26.567  1.00 85.45           C  
ATOM   3638  HA  THR A 242      12.903  13.348 -26.098  1.00 85.45           H  
ATOM   3639  C   THR A 242      12.014  11.506 -25.544  1.00 85.45           C  
ATOM   3640  CB  THR A 242      11.879  12.610 -27.807  1.00 85.45           C  
ATOM   3641  HB  THR A 242      10.944  13.054 -27.467  1.00 85.45           H  
ATOM   3642  O   THR A 242      12.304  10.328 -25.381  1.00 85.45           O  
ATOM   3643  CG2 THR A 242      12.507  13.597 -28.794  1.00 85.45           C  
ATOM   3644 HG21 THR A 242      13.497  13.259 -29.099  1.00 85.45           H  
ATOM   3645 HG22 THR A 242      11.879  13.667 -29.682  1.00 85.45           H  
ATOM   3646 HG23 THR A 242      12.596  14.579 -28.330  1.00 85.45           H  
ATOM   3647  OG1 THR A 242      11.549  11.410 -28.461  1.00 85.45           O  
ATOM   3648  HG1 THR A 242      12.330  11.138 -28.949  1.00 85.45           H  
ATOM   3649  N   ASP A 243      11.039  12.073 -24.827  1.00 87.75           N  
ATOM   3650  H   ASP A 243      10.797  13.035 -25.014  1.00 87.75           H  
ATOM   3651  CA  ASP A 243      10.264  11.365 -23.791  1.00 87.75           C  
ATOM   3652  HA  ASP A 243      10.955  10.851 -23.124  1.00 87.75           H  
ATOM   3653  C   ASP A 243       9.317  10.323 -24.416  1.00 87.75           C  
ATOM   3654  CB  ASP A 243       9.496  12.416 -22.967  1.00 87.75           C  
ATOM   3655  HB2 ASP A 243      10.186  13.217 -22.702  1.00 87.75           H  
ATOM   3656  HB3 ASP A 243       8.717  12.859 -23.588  1.00 87.75           H  
ATOM   3657  O   ASP A 243       8.476  10.672 -25.248  1.00 87.75           O  
ATOM   3658  CG  ASP A 243       8.878  11.895 -21.660  1.00 87.75           C  
ATOM   3659  OD1 ASP A 243       9.657  11.583 -20.727  1.00 87.75           O  
ATOM   3660  OD2 ASP A 243       7.641  11.981 -21.514  1.00 87.75           O  
ATOM   3661  N   ALA A 244       9.446   9.055 -24.021  1.00 85.99           N  
ATOM   3662  H   ALA A 244      10.145   8.839 -23.325  1.00 85.99           H  
ATOM   3663  CA  ALA A 244       8.633   7.938 -24.516  1.00 85.99           C  
ATOM   3664  HA  ALA A 244       8.254   8.189 -25.507  1.00 85.99           H  
ATOM   3665  C   ALA A 244       7.410   7.642 -23.628  1.00 85.99           C  
ATOM   3666  CB  ALA A 244       9.535   6.707 -24.671  1.00 85.99           C  
ATOM   3667  HB1 ALA A 244      10.456   6.973 -25.190  1.00 85.99           H  
ATOM   3668  HB2 ALA A 244       9.786   6.297 -23.692  1.00 85.99           H  
ATOM   3669  HB3 ALA A 244       9.018   5.949 -25.259  1.00 85.99           H  
ATOM   3670  O   ALA A 244       6.443   7.024 -24.079  1.00 85.99           O  
ATOM   3671  N   GLY A 245       7.441   8.096 -22.372  1.00 88.46           N  
ATOM   3672  H   GLY A 245       8.287   8.550 -22.057  1.00 88.46           H  
ATOM   3673  CA  GLY A 245       6.358   7.944 -21.405  1.00 88.46           C  
ATOM   3674  HA2 GLY A 245       5.626   7.222 -21.768  1.00 88.46           H  
ATOM   3675  HA3 GLY A 245       5.859   8.907 -21.291  1.00 88.46           H  
ATOM   3676  C   GLY A 245       6.839   7.484 -20.031  1.00 88.46           C  
ATOM   3677  O   GLY A 245       8.029   7.269 -19.798  1.00 88.46           O  
ATOM   3678  N   ASN A 246       5.886   7.332 -19.107  1.00 92.49           N  
ATOM   3679  H   ASN A 246       4.920   7.410 -19.392  1.00 92.49           H  
ATOM   3680  CA  ASN A 246       6.156   6.997 -17.710  1.00 92.49           C  
ATOM   3681  HA  ASN A 246       7.203   6.709 -17.617  1.00 92.49           H  
ATOM   3682  C   ASN A 246       5.288   5.828 -17.244  1.00 92.49           C  
ATOM   3683  CB  ASN A 246       5.911   8.228 -16.819  1.00 92.49           C  
ATOM   3684  HB2 ASN A 246       4.850   8.478 -16.843  1.00 92.49           H  
ATOM   3685  HB3 ASN A 246       6.182   7.990 -15.790  1.00 92.49           H  
ATOM   3686  O   ASN A 246       4.078   5.843 -17.459  1.00 92.49           O  
ATOM   3687  CG  ASN A 246       6.721   9.435 -17.247  1.00 92.49           C  
ATOM   3688  ND2 ASN A 246       6.100  10.573 -17.433  1.00 92.49           N  
ATOM   3689 HD21 ASN A 246       5.094  10.620 -17.358  1.00 92.49           H  
ATOM   3690 HD22 ASN A 246       6.644  11.276 -17.912  1.00 92.49           H  
ATOM   3691  OD1 ASN A 246       7.920   9.385 -17.418  1.00 92.49           O  
ATOM   3692  N   ILE A 247       5.884   4.883 -16.516  1.00 94.07           N  
ATOM   3693  H   ILE A 247       6.886   4.938 -16.399  1.00 94.07           H  
ATOM   3694  CA  ILE A 247       5.175   3.751 -15.908  1.00 94.07           C  
ATOM   3695  HA  ILE A 247       4.137   3.758 -16.242  1.00 94.07           H  
ATOM   3696  C   ILE A 247       5.165   3.891 -14.391  1.00 94.07           C  
ATOM   3697  CB  ILE A 247       5.774   2.406 -16.360  1.00 94.07           C  
ATOM   3698  HB  ILE A 247       6.845   2.403 -16.156  1.00 94.07           H  
ATOM   3699  O   ILE A 247       6.213   3.977 -13.754  1.00 94.07           O  
ATOM   3700  CG1 ILE A 247       5.553   2.265 -17.878  1.00 94.07           C  
ATOM   3701 HG12 ILE A 247       4.487   2.310 -18.102  1.00 94.07           H  
ATOM   3702 HG13 ILE A 247       6.039   3.102 -18.379  1.00 94.07           H  
ATOM   3703  CG2 ILE A 247       5.128   1.253 -15.573  1.00 94.07           C  
ATOM   3704 HG21 ILE A 247       4.043   1.306 -15.667  1.00 94.07           H  
ATOM   3705 HG22 ILE A 247       5.403   1.298 -14.520  1.00 94.07           H  
ATOM   3706 HG23 ILE A 247       5.466   0.287 -15.948  1.00 94.07           H  
ATOM   3707  CD1 ILE A 247       6.132   0.991 -18.479  1.00 94.07           C  
ATOM   3708 HD11 ILE A 247       6.053   1.051 -19.564  1.00 94.07           H  
ATOM   3709 HD12 ILE A 247       5.571   0.118 -18.147  1.00 94.07           H  
ATOM   3710 HD13 ILE A 247       7.180   0.887 -18.199  1.00 94.07           H  
ATOM   3711  N   GLY A 248       3.977   3.893 -13.797  1.00 94.87           N  
ATOM   3712  H   GLY A 248       3.168   3.767 -14.388  1.00 94.87           H  
ATOM   3713  CA  GLY A 248       3.752   3.872 -12.358  1.00 94.87           C  
ATOM   3714  HA2 GLY A 248       3.293   4.814 -12.055  1.00 94.87           H  
ATOM   3715  HA3 GLY A 248       4.697   3.774 -11.824  1.00 94.87           H  
ATOM   3716  C   GLY A 248       2.833   2.729 -11.933  1.00 94.87           C  
ATOM   3717  O   GLY A 248       2.234   2.029 -12.743  1.00 94.87           O  
ATOM   3718  N   ILE A 249       2.660   2.579 -10.622  1.00 94.59           N  
ATOM   3719  H   ILE A 249       3.227   3.139 -10.001  1.00 94.59           H  
ATOM   3720  CA  ILE A 249       1.823   1.529 -10.019  1.00 94.59           C  
ATOM   3721  HA  ILE A 249       2.203   0.566 -10.359  1.00 94.59           H  
ATOM   3722  C   ILE A 249       0.330   1.582 -10.400  1.00 94.59           C  
ATOM   3723  CB  ILE A 249       1.990   1.601  -8.490  1.00 94.59           C  
ATOM   3724  HB  ILE A 249       3.057   1.553  -8.275  1.00 94.59           H  
ATOM   3725  O   ILE A 249      -0.376   0.590 -10.259  1.00 94.59           O  
ATOM   3726  CG1 ILE A 249       1.313   0.395  -7.811  1.00 94.59           C  
ATOM   3727 HG12 ILE A 249       0.231   0.520  -7.851  1.00 94.59           H  
ATOM   3728 HG13 ILE A 249       1.568  -0.520  -8.345  1.00 94.59           H  
ATOM   3729  CG2 ILE A 249       1.441   2.931  -7.929  1.00 94.59           C  
ATOM   3730 HG21 ILE A 249       0.353   2.911  -7.879  1.00 94.59           H  
ATOM   3731 HG22 ILE A 249       1.859   3.094  -6.935  1.00 94.59           H  
ATOM   3732 HG23 ILE A 249       1.755   3.779  -8.536  1.00 94.59           H  
ATOM   3733  CD1 ILE A 249       1.681   0.212  -6.343  1.00 94.59           C  
ATOM   3734 HD11 ILE A 249       1.662   1.163  -5.810  1.00 94.59           H  
ATOM   3735 HD12 ILE A 249       0.932  -0.443  -5.898  1.00 94.59           H  
ATOM   3736 HD13 ILE A 249       2.669  -0.242  -6.259  1.00 94.59           H  
ATOM   3737  N   ALA A 250      -0.167   2.733 -10.849  1.00 92.13           N  
ATOM   3738  H   ALA A 250       0.474   3.503 -10.980  1.00 92.13           H  
ATOM   3739  CA  ALA A 250      -1.571   2.940 -11.210  1.00 92.13           C  
ATOM   3740  HA  ALA A 250      -2.082   1.978 -11.226  1.00 92.13           H  
ATOM   3741  C   ALA A 250      -1.720   3.511 -12.632  1.00 92.13           C  
ATOM   3742  CB  ALA A 250      -2.236   3.797 -10.122  1.00 92.13           C  
ATOM   3743  HB1 ALA A 250      -2.110   3.321  -9.149  1.00 92.13           H  
ATOM   3744  HB2 ALA A 250      -1.792   4.792 -10.106  1.00 92.13           H  
ATOM   3745  HB3 ALA A 250      -3.302   3.885 -10.328  1.00 92.13           H  
ATOM   3746  O   ALA A 250      -2.661   4.251 -12.911  1.00 92.13           O  
ATOM   3747  N   THR A 251      -0.762   3.224 -13.518  1.00 90.57           N  
ATOM   3748  H   THR A 251      -0.039   2.563 -13.270  1.00 90.57           H  
ATOM   3749  CA  THR A 251      -0.803   3.638 -14.927  1.00 90.57           C  
ATOM   3750  HA  THR A 251      -1.732   4.175 -15.119  1.00 90.57           H  
ATOM   3751  C   THR A 251      -0.801   2.428 -15.845  1.00 90.57           C  
ATOM   3752  CB  THR A 251       0.349   4.582 -15.309  1.00 90.57           C  
ATOM   3753  HB  THR A 251       0.167   4.963 -16.314  1.00 90.57           H  
ATOM   3754  O   THR A 251      -0.477   1.318 -15.430  1.00 90.57           O  
ATOM   3755  CG2 THR A 251       0.460   5.778 -14.362  1.00 90.57           C  
ATOM   3756 HG21 THR A 251       1.190   6.479 -14.768  1.00 90.57           H  
ATOM   3757 HG22 THR A 251       0.781   5.448 -13.374  1.00 90.57           H  
ATOM   3758 HG23 THR A 251      -0.506   6.276 -14.286  1.00 90.57           H  
ATOM   3759  OG1 THR A 251       1.585   3.912 -15.310  1.00 90.57           O  
ATOM   3760  HG1 THR A 251       1.623   3.388 -16.114  1.00 90.57           H  
ATOM   3761  N   ASP A 252      -1.139   2.663 -17.108  1.00 87.02           N  
ATOM   3762  H   ASP A 252      -1.365   3.603 -17.400  1.00 87.02           H  
ATOM   3763  CA  ASP A 252      -0.891   1.693 -18.164  1.00 87.02           C  
ATOM   3764  HA  ASP A 252      -1.290   0.728 -17.853  1.00 87.02           H  
ATOM   3765  C   ASP A 252       0.623   1.516 -18.407  1.00 87.02           C  
ATOM   3766  CB  ASP A 252      -1.661   2.141 -19.408  1.00 87.02           C  
ATOM   3767  HB2 ASP A 252      -2.722   2.216 -19.170  1.00 87.02           H  
ATOM   3768  HB3 ASP A 252      -1.307   3.124 -19.718  1.00 87.02           H  
ATOM   3769  O   ASP A 252       1.418   2.419 -18.125  1.00 87.02           O  
ATOM   3770  CG  ASP A 252      -1.477   1.140 -20.537  1.00 87.02           C  
ATOM   3771  OD1 ASP A 252      -1.837  -0.040 -20.345  1.00 87.02           O  
ATOM   3772  OD2 ASP A 252      -0.884   1.543 -21.548  1.00 87.02           O  
ATOM   3773  N   ASN A 253       1.004   0.336 -18.900  1.00 88.16           N  
ATOM   3774  H   ASN A 253       0.271  -0.311 -19.155  1.00 88.16           H  
ATOM   3775  CA  ASN A 253       2.394  -0.052 -19.170  1.00 88.16           C  
ATOM   3776  HA  ASN A 253       3.062   0.567 -18.572  1.00 88.16           H  
ATOM   3777  C   ASN A 253       2.818   0.181 -20.623  1.00 88.16           C  
ATOM   3778  CB  ASN A 253       2.585  -1.525 -18.767  1.00 88.16           C  
ATOM   3779  HB2 ASN A 253       1.733  -2.111 -19.112  1.00 88.16           H  
ATOM   3780  HB3 ASN A 253       3.486  -1.924 -19.233  1.00 88.16           H  
ATOM   3781  O   ASN A 253       3.895  -0.265 -21.029  1.00 88.16           O  
ATOM   3782  CG  ASN A 253       2.739  -1.713 -17.281  1.00 88.16           C  
ATOM   3783  ND2 ASN A 253       2.612  -2.925 -16.803  1.00 88.16           N  
ATOM   3784 HD21 ASN A 253       2.372  -2.964 -15.823  1.00 88.16           H  
ATOM   3785 HD22 ASN A 253       2.371  -3.696 -17.410  1.00 88.16           H  
ATOM   3786  OD1 ASN A 253       2.943  -0.776 -16.534  1.00 88.16           O  
ATOM   3787  N   SER A 254       1.964   0.800 -21.436  1.00 86.03           N  
ATOM   3788  H   SER A 254       1.079   1.141 -21.090  1.00 86.03           H  
ATOM   3789  CA  SER A 254       2.268   1.056 -22.832  1.00 86.03           C  
ATOM   3790  HA  SER A 254       2.794   0.184 -23.222  1.00 86.03           H  
ATOM   3791  C   SER A 254       3.174   2.275 -22.987  1.00 86.03           C  
ATOM   3792  CB  SER A 254       0.985   1.190 -23.640  1.00 86.03           C  
ATOM   3793  HB2 SER A 254       0.582   2.200 -23.560  1.00 86.03           H  
ATOM   3794  HB3 SER A 254       0.255   0.462 -23.287  1.00 86.03           H  
ATOM   3795  O   SER A 254       2.881   3.363 -22.495  1.00 86.03           O  
ATOM   3796  OG  SER A 254       1.268   0.866 -24.973  1.00 86.03           O  
ATOM   3797  HG  SER A 254       0.760   0.084 -25.200  1.00 86.03           H  
ATOM   3798  N   ILE A 255       4.283   2.077 -23.691  1.00 82.85           N  
ATOM   3799  H   ILE A 255       4.453   1.142 -24.033  1.00 82.85           H  
ATOM   3800  CA  ILE A 255       5.256   3.099 -24.062  1.00 82.85           C  
ATOM   3801  HA  ILE A 255       4.964   4.058 -23.633  1.00 82.85           H  
ATOM   3802  C   ILE A 255       5.228   3.258 -25.576  1.00 82.85           C  
ATOM   3803  CB  ILE A 255       6.653   2.724 -23.523  1.00 82.85           C  
ATOM   3804  HB  ILE A 255       6.878   1.706 -23.842  1.00 82.85           H  
ATOM   3805  O   ILE A 255       5.301   2.270 -26.314  1.00 82.85           O  
ATOM   3806  CG1 ILE A 255       6.690   2.748 -21.979  1.00 82.85           C  
ATOM   3807 HG12 ILE A 255       7.681   2.432 -21.651  1.00 82.85           H  
ATOM   3808 HG13 ILE A 255       5.973   2.020 -21.598  1.00 82.85           H  
ATOM   3809  CG2 ILE A 255       7.758   3.628 -24.092  1.00 82.85           C  
ATOM   3810 HG21 ILE A 255       8.707   3.413 -23.601  1.00 82.85           H  
ATOM   3811 HG22 ILE A 255       7.504   4.678 -23.943  1.00 82.85           H  
ATOM   3812 HG23 ILE A 255       7.888   3.443 -25.158  1.00 82.85           H  
ATOM   3813  CD1 ILE A 255       6.386   4.108 -21.333  1.00 82.85           C  
ATOM   3814 HD11 ILE A 255       7.045   4.880 -21.732  1.00 82.85           H  
ATOM   3815 HD12 ILE A 255       6.563   4.047 -20.259  1.00 82.85           H  
ATOM   3816 HD13 ILE A 255       5.347   4.391 -21.498  1.00 82.85           H  
ATOM   3817  N   GLN A 256       5.118   4.505 -26.033  1.00 76.90           N  
ATOM   3818  H   GLN A 256       5.105   5.271 -25.374  1.00 76.90           H  
ATOM   3819  CA  GLN A 256       5.138   4.818 -27.454  1.00 76.90           C  
ATOM   3820  HA  GLN A 256       4.602   4.038 -27.995  1.00 76.90           H  
ATOM   3821  C   GLN A 256       6.586   4.845 -27.920  1.00 76.90           C  
ATOM   3822  CB  GLN A 256       4.432   6.142 -27.734  1.00 76.90           C  
ATOM   3823  HB2 GLN A 256       3.461   6.142 -27.239  1.00 76.90           H  
ATOM   3824  HB3 GLN A 256       5.012   6.966 -27.319  1.00 76.90           H  
ATOM   3825  O   GLN A 256       7.331   5.787 -27.645  1.00 76.90           O  
ATOM   3826  CG  GLN A 256       4.207   6.337 -29.242  1.00 76.90           C  
ATOM   3827  HG2 GLN A 256       5.154   6.286 -29.779  1.00 76.90           H  
ATOM   3828  HG3 GLN A 256       3.562   5.541 -29.614  1.00 76.90           H  
ATOM   3829  CD  GLN A 256       3.567   7.685 -29.544  1.00 76.90           C  
ATOM   3830  NE2 GLN A 256       2.648   7.771 -30.478  1.00 76.90           N  
ATOM   3831 HE21 GLN A 256       2.216   6.957 -30.891  1.00 76.90           H  
ATOM   3832 HE22 GLN A 256       2.255   8.683 -30.664  1.00 76.90           H  
ATOM   3833  OE1 GLN A 256       3.884   8.702 -28.940  1.00 76.90           O  
ATOM   3834  N   ASN A 257       6.962   3.797 -28.626  1.00 69.27           N  
ATOM   3835  H   ASN A 257       6.243   3.144 -28.904  1.00 69.27           H  
ATOM   3836  CA  ASN A 257       8.299   3.571 -29.131  1.00 69.27           C  
ATOM   3837  HA  ASN A 257       9.036   3.846 -28.377  1.00 69.27           H  
ATOM   3838  C   ASN A 257       8.569   4.482 -30.345  1.00 69.27           C  
ATOM   3839  CB  ASN A 257       8.361   2.047 -29.335  1.00 69.27           C  
ATOM   3840  HB2 ASN A 257       8.489   1.580 -28.358  1.00 69.27           H  
ATOM   3841  HB3 ASN A 257       7.418   1.697 -29.753  1.00 69.27           H  
ATOM   3842  O   ASN A 257       9.517   5.258 -30.305  1.00 69.27           O  
ATOM   3843  CG  ASN A 257       9.421   1.548 -30.275  1.00 69.27           C  
ATOM   3844  ND2 ASN A 257       9.885   0.341 -30.064  1.00 69.27           N  
ATOM   3845 HD21 ASN A 257      10.632   0.124 -30.708  1.00 69.27           H  
ATOM   3846 HD22 ASN A 257       9.918  -0.010 -29.117  1.00 69.27           H  
ATOM   3847  OD1 ASN A 257       9.739   2.163 -31.261  1.00 69.27           O  
ATOM   3848  N   ASP A 258       7.669   4.510 -31.333  1.00 67.16           N  
ATOM   3849  H   ASP A 258       6.875   3.888 -31.286  1.00 67.16           H  
ATOM   3850  CA  ASP A 258       7.825   5.320 -32.546  1.00 67.16           C  
ATOM   3851  HA  ASP A 258       8.714   5.943 -32.453  1.00 67.16           H  
ATOM   3852  C   ASP A 258       6.616   6.248 -32.735  1.00 67.16           C  
ATOM   3853  CB  ASP A 258       8.068   4.403 -33.753  1.00 67.16           C  
ATOM   3854  HB2 ASP A 258       7.171   3.816 -33.951  1.00 67.16           H  
ATOM   3855  HB3 ASP A 258       8.884   3.718 -33.525  1.00 67.16           H  
ATOM   3856  O   ASP A 258       5.463   5.807 -32.715  1.00 67.16           O  
ATOM   3857  CG  ASP A 258       8.420   5.208 -35.002  1.00 67.16           C  
ATOM   3858  OD1 ASP A 258       7.546   5.993 -35.427  1.00 67.16           O  
ATOM   3859  OD2 ASP A 258       9.525   5.043 -35.549  1.00 67.16           O  
ATOM   3860  N   VAL A 259       6.879   7.550 -32.886  1.00 63.33           N  
ATOM   3861  H   VAL A 259       7.849   7.822 -32.962  1.00 63.33           H  
ATOM   3862  CA  VAL A 259       5.838   8.582 -33.041  1.00 63.33           C  
ATOM   3863  HA  VAL A 259       4.992   8.321 -32.406  1.00 63.33           H  
ATOM   3864  C   VAL A 259       5.313   8.653 -34.479  1.00 63.33           C  
ATOM   3865  CB  VAL A 259       6.365   9.966 -32.603  1.00 63.33           C  
ATOM   3866  HB  VAL A 259       7.186  10.258 -33.258  1.00 63.33           H  
ATOM   3867  O   VAL A 259       4.148   8.987 -34.683  1.00 63.33           O  
ATOM   3868  CG1 VAL A 259       5.287  11.059 -32.665  1.00 63.33           C  
ATOM   3869 HG11 VAL A 259       4.982  11.225 -33.698  1.00 63.33           H  
ATOM   3870 HG12 VAL A 259       5.683  11.996 -32.272  1.00 63.33           H  
ATOM   3871 HG13 VAL A 259       4.421  10.754 -32.078  1.00 63.33           H  
ATOM   3872  CG2 VAL A 259       6.891   9.942 -31.161  1.00 63.33           C  
ATOM   3873 HG21 VAL A 259       6.106   9.607 -30.484  1.00 63.33           H  
ATOM   3874 HG22 VAL A 259       7.741   9.264 -31.092  1.00 63.33           H  
ATOM   3875 HG23 VAL A 259       7.230  10.935 -30.866  1.00 63.33           H  
ATOM   3876  N   GLU A 260       6.150   8.359 -35.476  1.00 68.46           N  
ATOM   3877  H   GLU A 260       6.988   7.839 -35.257  1.00 68.46           H  
ATOM   3878  CA  GLU A 260       5.786   8.407 -36.896  1.00 68.46           C  
ATOM   3879  HA  GLU A 260       5.259   9.341 -37.092  1.00 68.46           H  
ATOM   3880  C   GLU A 260       4.822   7.270 -37.262  1.00 68.46           C  
ATOM   3881  CB  GLU A 260       7.068   8.387 -37.759  1.00 68.46           C  
ATOM   3882  HB2 GLU A 260       7.691   9.229 -37.457  1.00 68.46           H  
ATOM   3883  HB3 GLU A 260       7.620   7.463 -37.587  1.00 68.46           H  
ATOM   3884  O   GLU A 260       3.836   7.499 -37.965  1.00 68.46           O  
ATOM   3885  CG  GLU A 260       6.762   8.511 -39.263  1.00 68.46           C  
ATOM   3886  HG2 GLU A 260       6.238   7.614 -39.592  1.00 68.46           H  
ATOM   3887  HG3 GLU A 260       6.089   9.357 -39.402  1.00 68.46           H  
ATOM   3888  CD  GLU A 260       7.994   8.719 -40.168  1.00 68.46           C  
ATOM   3889  OE1 GLU A 260       7.772   8.953 -41.382  1.00 68.46           O  
ATOM   3890  OE2 GLU A 260       9.145   8.705 -39.680  1.00 68.46           O  
ATOM   3891  N   TYR A 261       5.068   6.070 -36.735  1.00 65.54           N  
ATOM   3892  H   TYR A 261       5.928   5.967 -36.216  1.00 65.54           H  
ATOM   3893  CA  TYR A 261       4.253   4.875 -36.967  1.00 65.54           C  
ATOM   3894  HA  TYR A 261       3.668   5.033 -37.873  1.00 65.54           H  
ATOM   3895  C   TYR A 261       3.227   4.598 -35.859  1.00 65.54           C  
ATOM   3896  CB  TYR A 261       5.178   3.678 -37.226  1.00 65.54           C  
ATOM   3897  HB2 TYR A 261       5.818   3.528 -36.357  1.00 65.54           H  
ATOM   3898  HB3 TYR A 261       4.574   2.779 -37.350  1.00 65.54           H  
ATOM   3899  O   TYR A 261       2.485   3.623 -35.965  1.00 65.54           O  
ATOM   3900  CG  TYR A 261       6.033   3.850 -38.468  1.00 65.54           C  
ATOM   3901  CD1 TYR A 261       5.457   3.713 -39.747  1.00 65.54           C  
ATOM   3902  HD1 TYR A 261       4.410   3.462 -39.833  1.00 65.54           H  
ATOM   3903  CD2 TYR A 261       7.389   4.201 -38.348  1.00 65.54           C  
ATOM   3904  HD2 TYR A 261       7.835   4.332 -37.374  1.00 65.54           H  
ATOM   3905  CE1 TYR A 261       6.238   3.929 -40.900  1.00 65.54           C  
ATOM   3906  HE1 TYR A 261       5.805   3.847 -41.886  1.00 65.54           H  
ATOM   3907  CE2 TYR A 261       8.167   4.442 -39.491  1.00 65.54           C  
ATOM   3908  HE2 TYR A 261       9.193   4.758 -39.370  1.00 65.54           H  
ATOM   3909  OH  TYR A 261       8.342   4.558 -41.875  1.00 65.54           O  
ATOM   3910  HH  TYR A 261       9.148   5.001 -41.598  1.00 65.54           H  
ATOM   3911  CZ  TYR A 261       7.592   4.306 -40.770  1.00 65.54           C  
ATOM   3912  N   ASP A 262       3.165   5.448 -34.827  1.00 69.34           N  
ATOM   3913  H   ASP A 262       3.823   6.214 -34.826  1.00 69.34           H  
ATOM   3914  CA  ASP A 262       2.310   5.289 -33.640  1.00 69.34           C  
ATOM   3915  HA  ASP A 262       2.706   5.978 -32.894  1.00 69.34           H  
ATOM   3916  C   ASP A 262       2.426   3.889 -33.020  1.00 69.34           C  
ATOM   3917  CB  ASP A 262       0.865   5.724 -33.937  1.00 69.34           C  
ATOM   3918  HB2 ASP A 262       0.396   5.001 -34.604  1.00 69.34           H  
ATOM   3919  HB3 ASP A 262       0.886   6.688 -34.444  1.00 69.34           H  
ATOM   3920  O   ASP A 262       1.445   3.195 -32.744  1.00 69.34           O  
ATOM   3921  CG  ASP A 262       0.019   5.877 -32.665  1.00 69.34           C  
ATOM   3922  OD1 ASP A 262       0.599   6.181 -31.591  1.00 69.34           O  
ATOM   3923  OD2 ASP A 262      -1.227   5.783 -32.769  1.00 69.34           O  
ATOM   3924  N   TYR A 263       3.668   3.443 -32.855  1.00 72.06           N  
ATOM   3925  H   TYR A 263       4.428   4.081 -33.046  1.00 72.06           H  
ATOM   3926  CA  TYR A 263       3.965   2.084 -32.453  1.00 72.06           C  
ATOM   3927  HA  TYR A 263       3.115   1.457 -32.720  1.00 72.06           H  
ATOM   3928  C   TYR A 263       4.157   1.994 -30.935  1.00 72.06           C  
ATOM   3929  CB  TYR A 263       5.156   1.567 -33.259  1.00 72.06           C  
ATOM   3930  HB2 TYR A 263       5.019   1.817 -34.311  1.00 72.06           H  
ATOM   3931  HB3 TYR A 263       6.072   2.043 -32.911  1.00 72.06           H  
ATOM   3932  O   TYR A 263       4.987   2.697 -30.353  1.00 72.06           O  
ATOM   3933  CG  TYR A 263       5.270   0.075 -33.127  1.00 72.06           C  
ATOM   3934  CD1 TYR A 263       5.978  -0.446 -32.041  1.00 72.06           C  
ATOM   3935  HD1 TYR A 263       6.499   0.217 -31.367  1.00 72.06           H  
ATOM   3936  CD2 TYR A 263       4.531  -0.774 -33.973  1.00 72.06           C  
ATOM   3937  HD2 TYR A 263       3.946  -0.352 -34.777  1.00 72.06           H  
ATOM   3938  CE1 TYR A 263       5.901  -1.813 -31.783  1.00 72.06           C  
ATOM   3939  HE1 TYR A 263       6.285  -2.146 -30.830  1.00 72.06           H  
ATOM   3940  CE2 TYR A 263       4.521  -2.162 -33.756  1.00 72.06           C  
ATOM   3941  HE2 TYR A 263       3.937  -2.800 -34.404  1.00 72.06           H  
ATOM   3942  OH  TYR A 263       5.176  -4.025 -32.425  1.00 72.06           O  
ATOM   3943  HH  TYR A 263       4.537  -4.453 -32.999  1.00 72.06           H  
ATOM   3944  CZ  TYR A 263       5.214  -2.688 -32.654  1.00 72.06           C  
ATOM   3945  N   TRP A 264       3.412   1.096 -30.286  1.00 75.50           N  
ATOM   3946  H   TRP A 264       2.781   0.524 -30.830  1.00 75.50           H  
ATOM   3947  CA  TRP A 264       3.375   0.968 -28.828  1.00 75.50           C  
ATOM   3948  HA  TRP A 264       4.012   1.735 -28.387  1.00 75.50           H  
ATOM   3949  C   TRP A 264       3.892  -0.383 -28.338  1.00 75.50           C  
ATOM   3950  CB  TRP A 264       1.960   1.231 -28.315  1.00 75.50           C  
ATOM   3951  HB2 TRP A 264       1.262   0.571 -28.831  1.00 75.50           H  
ATOM   3952  HB3 TRP A 264       1.942   0.964 -27.259  1.00 75.50           H  
ATOM   3953  O   TRP A 264       3.691  -1.429 -28.960  1.00 75.50           O  
ATOM   3954  CG  TRP A 264       1.481   2.643 -28.439  1.00 75.50           C  
ATOM   3955  CD1 TRP A 264       0.958   3.184 -29.559  1.00 75.50           C  
ATOM   3956  HD1 TRP A 264       0.834   2.671 -30.501  1.00 75.50           H  
ATOM   3957  CD2 TRP A 264       1.479   3.719 -27.446  1.00 75.50           C  
ATOM   3958  CE2 TRP A 264       0.920   4.886 -28.049  1.00 75.50           C  
ATOM   3959  CE3 TRP A 264       1.897   3.839 -26.103  1.00 75.50           C  
ATOM   3960  HE3 TRP A 264       2.353   2.987 -25.622  1.00 75.50           H  
ATOM   3961  NE1 TRP A 264       0.659   4.512 -29.348  1.00 75.50           N  
ATOM   3962  HE1 TRP A 264       0.396   5.130 -30.102  1.00 75.50           H  
ATOM   3963  CH2 TRP A 264       1.159   6.165 -26.005  1.00 75.50           C  
ATOM   3964  HH2 TRP A 264       1.051   7.088 -25.455  1.00 75.50           H  
ATOM   3965  CZ2 TRP A 264       0.761   6.093 -27.352  1.00 75.50           C  
ATOM   3966  HZ2 TRP A 264       0.352   6.953 -27.861  1.00 75.50           H  
ATOM   3967  CZ3 TRP A 264       1.734   5.040 -25.385  1.00 75.50           C  
ATOM   3968  HZ3 TRP A 264       2.055   5.095 -24.356  1.00 75.50           H  
ATOM   3969  N   ARG A 265       4.541  -0.368 -27.173  1.00 77.09           N  
ATOM   3970  H   ARG A 265       4.680   0.530 -26.733  1.00 77.09           H  
ATOM   3971  CA  ARG A 265       5.128  -1.543 -26.518  1.00 77.09           C  
ATOM   3972  HA  ARG A 265       4.793  -2.456 -27.009  1.00 77.09           H  
ATOM   3973  C   ARG A 265       4.690  -1.602 -25.065  1.00 77.09           C  
ATOM   3974  CB  ARG A 265       6.657  -1.441 -26.605  1.00 77.09           C  
ATOM   3975  HB2 ARG A 265       7.111  -2.182 -25.948  1.00 77.09           H  
ATOM   3976  HB3 ARG A 265       6.962  -0.459 -26.241  1.00 77.09           H  
ATOM   3977  O   ARG A 265       4.771  -0.602 -24.364  1.00 77.09           O  
ATOM   3978  CG  ARG A 265       7.179  -1.613 -28.041  1.00 77.09           C  
ATOM   3979  HG2 ARG A 265       7.888  -0.816 -28.262  1.00 77.09           H  
ATOM   3980  HG3 ARG A 265       6.361  -1.544 -28.759  1.00 77.09           H  
ATOM   3981  CD  ARG A 265       7.885  -2.959 -28.190  1.00 77.09           C  
ATOM   3982  HD2 ARG A 265       8.744  -2.952 -27.520  1.00 77.09           H  
ATOM   3983  HD3 ARG A 265       7.223  -3.759 -27.860  1.00 77.09           H  
ATOM   3984  NE  ARG A 265       8.380  -3.186 -29.563  1.00 77.09           N  
ATOM   3985  HE  ARG A 265       9.208  -2.681 -29.843  1.00 77.09           H  
ATOM   3986  NH1 ARG A 265       6.677  -4.528 -30.186  1.00 77.09           N  
ATOM   3987 HH11 ARG A 265       6.264  -4.365 -29.279  1.00 77.09           H  
ATOM   3988 HH12 ARG A 265       6.101  -4.867 -30.944  1.00 77.09           H  
ATOM   3989  NH2 ARG A 265       8.238  -3.962 -31.701  1.00 77.09           N  
ATOM   3990 HH21 ARG A 265       9.039  -3.399 -31.948  1.00 77.09           H  
ATOM   3991 HH22 ARG A 265       7.584  -4.221 -32.426  1.00 77.09           H  
ATOM   3992  CZ  ARG A 265       7.790  -3.922 -30.477  1.00 77.09           C  
ATOM   3993  N   THR A 266       4.278  -2.774 -24.590  1.00 83.05           N  
ATOM   3994  H   THR A 266       4.247  -3.577 -25.201  1.00 83.05           H  
ATOM   3995  CA  THR A 266       3.961  -2.960 -23.168  1.00 83.05           C  
ATOM   3996  HA  THR A 266       3.608  -2.019 -22.747  1.00 83.05           H  
ATOM   3997  C   THR A 266       5.220  -3.371 -22.424  1.00 83.05           C  
ATOM   3998  CB  THR A 266       2.850  -3.994 -22.968  1.00 83.05           C  
ATOM   3999  HB  THR A 266       3.169  -4.959 -23.364  1.00 83.05           H  
ATOM   4000  O   THR A 266       5.670  -4.507 -22.566  1.00 83.05           O  
ATOM   4001  CG2 THR A 266       2.457  -4.149 -21.500  1.00 83.05           C  
ATOM   4002 HG21 THR A 266       2.146  -3.184 -21.100  1.00 83.05           H  
ATOM   4003 HG22 THR A 266       1.633  -4.858 -21.419  1.00 83.05           H  
ATOM   4004 HG23 THR A 266       3.299  -4.529 -20.920  1.00 83.05           H  
ATOM   4005  OG1 THR A 266       1.687  -3.582 -23.650  1.00 83.05           O  
ATOM   4006  HG1 THR A 266       1.359  -2.795 -23.209  1.00 83.05           H  
ATOM   4007  N   VAL A 267       5.781  -2.466 -21.625  1.00 85.04           N  
ATOM   4008  H   VAL A 267       5.341  -1.562 -21.523  1.00 85.04           H  
ATOM   4009  CA  VAL A 267       6.943  -2.775 -20.786  1.00 85.04           C  
ATOM   4010  HA  VAL A 267       7.610  -3.437 -21.337  1.00 85.04           H  
ATOM   4011  C   VAL A 267       6.467  -3.507 -19.541  1.00 85.04           C  
ATOM   4012  CB  VAL A 267       7.748  -1.528 -20.404  1.00 85.04           C  
ATOM   4013  HB  VAL A 267       7.165  -0.948 -19.689  1.00 85.04           H  
ATOM   4014  O   VAL A 267       5.618  -3.020 -18.800  1.00 85.04           O  
ATOM   4015  CG1 VAL A 267       9.072  -1.915 -19.735  1.00 85.04           C  
ATOM   4016 HG11 VAL A 267       9.664  -2.532 -20.411  1.00 85.04           H  
ATOM   4017 HG12 VAL A 267       8.890  -2.476 -18.818  1.00 85.04           H  
ATOM   4018 HG13 VAL A 267       9.637  -1.017 -19.484  1.00 85.04           H  
ATOM   4019  CG2 VAL A 267       8.056  -0.647 -21.618  1.00 85.04           C  
ATOM   4020 HG21 VAL A 267       7.134  -0.248 -22.041  1.00 85.04           H  
ATOM   4021 HG22 VAL A 267       8.679   0.195 -21.315  1.00 85.04           H  
ATOM   4022 HG23 VAL A 267       8.575  -1.233 -22.377  1.00 85.04           H  
ATOM   4023  N   THR A 268       7.002  -4.697 -19.309  1.00 84.82           N  
ATOM   4024  H   THR A 268       7.694  -5.059 -19.949  1.00 84.82           H  
ATOM   4025  CA  THR A 268       6.563  -5.572 -18.214  1.00 84.82           C  
ATOM   4026  HA  THR A 268       5.609  -5.216 -17.825  1.00 84.82           H  
ATOM   4027  C   THR A 268       7.506  -5.554 -17.027  1.00 84.82           C  
ATOM   4028  CB  THR A 268       6.345  -6.999 -18.722  1.00 84.82           C  
ATOM   4029  HB  THR A 268       6.351  -7.702 -17.889  1.00 84.82           H  
ATOM   4030  O   THR A 268       7.098  -5.923 -15.927  1.00 84.82           O  
ATOM   4031  CG2 THR A 268       5.005  -7.094 -19.442  1.00 84.82           C  
ATOM   4032 HG21 THR A 268       4.830  -8.136 -19.709  1.00 84.82           H  
ATOM   4033 HG22 THR A 268       5.014  -6.473 -20.338  1.00 84.82           H  
ATOM   4034 HG23 THR A 268       4.204  -6.767 -18.779  1.00 84.82           H  
ATOM   4035  OG1 THR A 268       7.312  -7.359 -19.678  1.00 84.82           O  
ATOM   4036  HG1 THR A 268       8.166  -7.449 -19.249  1.00 84.82           H  
ATOM   4037  N   GLY A 269       8.736  -5.085 -17.215  1.00 87.32           N  
ATOM   4038  H   GLY A 269       9.038  -4.827 -18.144  1.00 87.32           H  
ATOM   4039  CA  GLY A 269       9.682  -4.921 -16.130  1.00 87.32           C  
ATOM   4040  HA2 GLY A 269       9.392  -4.074 -15.508  1.00 87.32           H  
ATOM   4041  HA3 GLY A 269       9.655  -5.822 -15.516  1.00 87.32           H  
ATOM   4042  C   GLY A 269      11.102  -4.706 -16.616  1.00 87.32           C  
ATOM   4043  O   GLY A 269      11.335  -4.226 -17.728  1.00 87.32           O  
ATOM   4044  N   PHE A 270      12.040  -5.091 -15.759  1.00 87.24           N  
ATOM   4045  H   PHE A 270      11.758  -5.562 -14.911  1.00 87.24           H  
ATOM   4046  CA  PHE A 270      13.462  -4.945 -16.003  1.00 87.24           C  
ATOM   4047  HA  PHE A 270      13.638  -4.631 -17.032  1.00 87.24           H  
ATOM   4048  C   PHE A 270      14.252  -6.228 -15.771  1.00 87.24           C  
ATOM   4049  CB  PHE A 270      13.991  -3.881 -15.065  1.00 87.24           C  
ATOM   4050  HB2 PHE A 270      15.066  -3.886 -15.246  1.00 87.24           H  
ATOM   4051  HB3 PHE A 270      13.826  -4.185 -14.032  1.00 87.24           H  
ATOM   4052  O   PHE A 270      13.978  -6.950 -14.809  1.00 87.24           O  
ATOM   4053  CG  PHE A 270      13.462  -2.483 -15.285  1.00 87.24           C  
ATOM   4054  CD1 PHE A 270      13.625  -1.850 -16.529  1.00 87.24           C  
ATOM   4055  HD1 PHE A 270      14.150  -2.359 -17.324  1.00 87.24           H  
ATOM   4056  CD2 PHE A 270      12.835  -1.801 -14.231  1.00 87.24           C  
ATOM   4057  HD2 PHE A 270      12.743  -2.264 -13.260  1.00 87.24           H  
ATOM   4058  CE1 PHE A 270      13.140  -0.547 -16.730  1.00 87.24           C  
ATOM   4059  HE1 PHE A 270      13.275  -0.065 -17.686  1.00 87.24           H  
ATOM   4060  CE2 PHE A 270      12.363  -0.496 -14.429  1.00 87.24           C  
ATOM   4061  HE2 PHE A 270      11.885   0.024 -13.612  1.00 87.24           H  
ATOM   4062  CZ  PHE A 270      12.508   0.133 -15.676  1.00 87.24           C  
ATOM   4063  HZ  PHE A 270      12.152   1.143 -15.818  1.00 87.24           H  
ATOM   4064  N   ASP A 271      15.281  -6.423 -16.593  1.00 80.28           N  
ATOM   4065  H   ASP A 271      15.449  -5.754 -17.331  1.00 80.28           H  
ATOM   4066  CA  ASP A 271      16.208  -7.544 -16.513  1.00 80.28           C  
ATOM   4067  HA  ASP A 271      15.939  -8.162 -15.656  1.00 80.28           H  
ATOM   4068  C   ASP A 271      17.649  -7.071 -16.313  1.00 80.28           C  
ATOM   4069  CB  ASP A 271      16.107  -8.428 -17.764  1.00 80.28           C  
ATOM   4070  HB2 ASP A 271      16.291  -7.816 -18.647  1.00 80.28           H  
ATOM   4071  HB3 ASP A 271      16.885  -9.190 -17.716  1.00 80.28           H  
ATOM   4072  O   ASP A 271      18.065  -6.024 -16.824  1.00 80.28           O  
ATOM   4073  CG  ASP A 271      14.759  -9.138 -17.904  1.00 80.28           C  
ATOM   4074  OD1 ASP A 271      14.085  -9.356 -16.873  1.00 80.28           O  
ATOM   4075  OD2 ASP A 271      14.402  -9.458 -19.055  1.00 80.28           O  
ATOM   4076  N   VAL A 272      18.414  -7.887 -15.586  1.00 74.62           N  
ATOM   4077  H   VAL A 272      17.976  -8.715 -15.207  1.00 74.62           H  
ATOM   4078  CA  VAL A 272      19.865  -7.762 -15.446  1.00 74.62           C  
ATOM   4079  HA  VAL A 272      20.188  -6.917 -16.054  1.00 74.62           H  
ATOM   4080  C   VAL A 272      20.528  -9.018 -15.996  1.00 74.62           C  
ATOM   4081  CB  VAL A 272      20.293  -7.453 -14.001  1.00 74.62           C  
ATOM   4082  HB  VAL A 272      19.978  -8.260 -13.340  1.00 74.62           H  
ATOM   4083  O   VAL A 272      20.331 -10.125 -15.484  1.00 74.62           O  
ATOM   4084  CG1 VAL A 272      21.815  -7.286 -13.883  1.00 74.62           C  
ATOM   4085 HG11 VAL A 272      22.082  -7.019 -12.861  1.00 74.62           H  
ATOM   4086 HG12 VAL A 272      22.157  -6.501 -14.558  1.00 74.62           H  
ATOM   4087 HG13 VAL A 272      22.319  -8.219 -14.137  1.00 74.62           H  
ATOM   4088  CG2 VAL A 272      19.636  -6.145 -13.536  1.00 74.62           C  
ATOM   4089 HG21 VAL A 272      18.567  -6.302 -13.391  1.00 74.62           H  
ATOM   4090 HG22 VAL A 272      19.782  -5.370 -14.288  1.00 74.62           H  
ATOM   4091 HG23 VAL A 272      20.078  -5.802 -12.600  1.00 74.62           H  
ATOM   4092  N   SER A 273      21.319  -8.835 -17.050  1.00 71.79           N  
ATOM   4093  H   SER A 273      21.434  -7.889 -17.387  1.00 71.79           H  
ATOM   4094  CA  SER A 273      22.014  -9.904 -17.761  1.00 71.79           C  
ATOM   4095  HA  SER A 273      21.265 -10.610 -18.118  1.00 71.79           H  
ATOM   4096  C   SER A 273      22.981 -10.660 -16.839  1.00 71.79           C  
ATOM   4097  CB  SER A 273      22.748  -9.344 -18.989  1.00 71.79           C  
ATOM   4098  HB2 SER A 273      23.327 -10.140 -19.458  1.00 71.79           H  
ATOM   4099  HB3 SER A 273      23.439  -8.565 -18.667  1.00 71.79           H  
ATOM   4100  O   SER A 273      23.457 -10.157 -15.816  1.00 71.79           O  
ATOM   4101  OG  SER A 273      21.827  -8.830 -19.944  1.00 71.79           O  
ATOM   4102  HG  SER A 273      22.095  -7.949 -20.213  1.00 71.79           H  
ATOM   4103  N   ALA A 274      23.273 -11.905 -17.208  1.00 66.94           N  
ATOM   4104  H   ALA A 274      22.871 -12.257 -18.065  1.00 66.94           H  
ATOM   4105  CA  ALA A 274      24.294 -12.714 -16.554  1.00 66.94           C  
ATOM   4106  HA  ALA A 274      24.035 -12.813 -15.500  1.00 66.94           H  
ATOM   4107  C   ALA A 274      25.687 -12.059 -16.685  1.00 66.94           C  
ATOM   4108  CB  ALA A 274      24.262 -14.099 -17.201  1.00 66.94           C  
ATOM   4109  HB1 ALA A 274      23.339 -14.613 -16.931  1.00 66.94           H  
ATOM   4110  HB2 ALA A 274      25.123 -14.685 -16.879  1.00 66.94           H  
ATOM   4111  HB3 ALA A 274      24.320 -14.006 -18.285  1.00 66.94           H  
ATOM   4112  O   ALA A 274      26.012 -11.561 -17.765  1.00 66.94           O  
ATOM   4113  N   PRO A 275      26.529 -12.074 -15.632  1.00 66.45           N  
ATOM   4114  CA  PRO A 275      27.855 -11.462 -15.694  1.00 66.45           C  
ATOM   4115  HA  PRO A 275      27.776 -10.443 -16.073  1.00 66.45           H  
ATOM   4116  C   PRO A 275      28.819 -12.235 -16.604  1.00 66.45           C  
ATOM   4117  CB  PRO A 275      28.343 -11.429 -14.241  1.00 66.45           C  
ATOM   4118  HB2 PRO A 275      28.000 -10.508 -13.768  1.00 66.45           H  
ATOM   4119  HB3 PRO A 275      29.426 -11.513 -14.162  1.00 66.45           H  
ATOM   4120  O   PRO A 275      29.674 -11.621 -17.230  1.00 66.45           O  
ATOM   4121  CG  PRO A 275      27.626 -12.610 -13.588  1.00 66.45           C  
ATOM   4122  HG2 PRO A 275      28.161 -13.535 -13.805  1.00 66.45           H  
ATOM   4123  HG3 PRO A 275      27.515 -12.474 -12.513  1.00 66.45           H  
ATOM   4124  CD  PRO A 275      26.276 -12.610 -14.302  1.00 66.45           C  
ATOM   4125  HD2 PRO A 275      25.866 -13.620 -14.340  1.00 66.45           H  
ATOM   4126  HD3 PRO A 275      25.592 -11.942 -13.778  1.00 66.45           H  
ATOM   4127  N   GLU A 276      28.656 -13.559 -16.683  1.00 61.65           N  
ATOM   4128  H   GLU A 276      27.874 -13.963 -16.188  1.00 61.65           H  
ATOM   4129  CA  GLU A 276      29.493 -14.501 -17.433  1.00 61.65           C  
ATOM   4130  HA  GLU A 276      29.932 -13.992 -18.291  1.00 61.65           H  
ATOM   4131  C   GLU A 276      28.648 -15.697 -17.926  1.00 61.65           C  
ATOM   4132  CB  GLU A 276      30.619 -15.022 -16.516  1.00 61.65           C  
ATOM   4133  HB2 GLU A 276      30.206 -15.215 -15.526  1.00 61.65           H  
ATOM   4134  HB3 GLU A 276      30.985 -15.979 -16.890  1.00 61.65           H  
ATOM   4135  O   GLU A 276      27.583 -15.982 -17.356  1.00 61.65           O  
ATOM   4136  CG  GLU A 276      31.816 -14.066 -16.373  1.00 61.65           C  
ATOM   4137  HG2 GLU A 276      31.473 -13.101 -16.001  1.00 61.65           H  
ATOM   4138  HG3 GLU A 276      32.486 -14.479 -15.618  1.00 61.65           H  
ATOM   4139  CD  GLU A 276      32.598 -13.905 -17.686  1.00 61.65           C  
ATOM   4140  OE1 GLU A 276      32.913 -12.757 -18.058  1.00 61.65           O  
ATOM   4141  OE2 GLU A 276      32.877 -14.951 -18.318  1.00 61.65           O  
ATOM   4142  N   PRO A 277      29.111 -16.454 -18.940  1.00 60.55           N  
ATOM   4143  CA  PRO A 277      28.470 -17.698 -19.357  1.00 60.55           C  
ATOM   4144  HA  PRO A 277      27.499 -17.447 -19.783  1.00 60.55           H  
ATOM   4145  C   PRO A 277      28.284 -18.690 -18.197  1.00 60.55           C  
ATOM   4146  CB  PRO A 277      29.367 -18.274 -20.460  1.00 60.55           C  
ATOM   4147  HB2 PRO A 277      30.113 -18.942 -20.028  1.00 60.55           H  
ATOM   4148  HB3 PRO A 277      28.787 -18.793 -21.223  1.00 60.55           H  
ATOM   4149  O   PRO A 277      29.185 -18.922 -17.392  1.00 60.55           O  
ATOM   4150  CG  PRO A 277      30.070 -17.041 -21.026  1.00 60.55           C  
ATOM   4151  HG2 PRO A 277      29.413 -16.530 -21.730  1.00 60.55           H  
ATOM   4152  HG3 PRO A 277      31.021 -17.292 -21.496  1.00 60.55           H  
ATOM   4153  CD  PRO A 277      30.265 -16.176 -19.785  1.00 60.55           C  
ATOM   4154  HD2 PRO A 277      31.173 -16.486 -19.267  1.00 60.55           H  
ATOM   4155  HD3 PRO A 277      30.330 -15.125 -20.066  1.00 60.55           H  
ATOM   4156  N   GLY A 278      27.109 -19.322 -18.133  1.00 59.52           N  
ATOM   4157  H   GLY A 278      26.396 -19.050 -18.795  1.00 59.52           H  
ATOM   4158  CA  GLY A 278      26.748 -20.290 -17.087  1.00 59.52           C  
ATOM   4159  HA2 GLY A 278      27.653 -20.710 -16.648  1.00 59.52           H  
ATOM   4160  HA3 GLY A 278      26.183 -21.102 -17.543  1.00 59.52           H  
ATOM   4161  C   GLY A 278      25.901 -19.719 -15.944  1.00 59.52           C  
ATOM   4162  O   GLY A 278      25.370 -20.500 -15.154  1.00 59.52           O  
ATOM   4163  N   TYR A 279      25.717 -18.398 -15.886  1.00 58.71           N  
ATOM   4164  H   TYR A 279      26.203 -17.811 -16.549  1.00 58.71           H  
ATOM   4165  CA  TYR A 279      24.725 -17.745 -15.028  1.00 58.71           C  
ATOM   4166  HA  TYR A 279      24.465 -18.414 -14.208  1.00 58.71           H  
ATOM   4167  C   TYR A 279      23.439 -17.463 -15.813  1.00 58.71           C  
ATOM   4168  CB  TYR A 279      25.316 -16.474 -14.404  1.00 58.71           C  
ATOM   4169  HB2 TYR A 279      24.532 -15.939 -13.868  1.00 58.71           H  
ATOM   4170  HB3 TYR A 279      25.682 -15.823 -15.198  1.00 58.71           H  
ATOM   4171  O   TYR A 279      23.458 -17.312 -17.035  1.00 58.71           O  
ATOM   4172  CG  TYR A 279      26.466 -16.743 -13.460  1.00 58.71           C  
ATOM   4173  CD1 TYR A 279      26.245 -16.818 -12.071  1.00 58.71           C  
ATOM   4174  HD1 TYR A 279      25.255 -16.650 -11.673  1.00 58.71           H  
ATOM   4175  CD2 TYR A 279      27.761 -16.928 -13.980  1.00 58.71           C  
ATOM   4176  HD2 TYR A 279      27.936 -16.856 -15.043  1.00 58.71           H  
ATOM   4177  CE1 TYR A 279      27.319 -17.102 -11.205  1.00 58.71           C  
ATOM   4178  HE1 TYR A 279      27.167 -17.154 -10.137  1.00 58.71           H  
ATOM   4179  CE2 TYR A 279      28.836 -17.205 -13.122  1.00 58.71           C  
ATOM   4180  HE2 TYR A 279      29.825 -17.337 -13.533  1.00 58.71           H  
ATOM   4181  OH  TYR A 279      29.655 -17.581 -10.915  1.00 58.71           O  
ATOM   4182  HH  TYR A 279      30.477 -17.567 -11.411  1.00 58.71           H  
ATOM   4183  CZ  TYR A 279      28.612 -17.298 -11.734  1.00 58.71           C  
ATOM   4184  N   SER A 280      22.309 -17.413 -15.110  1.00 69.39           N  
ATOM   4185  H   SER A 280      22.348 -17.498 -14.105  1.00 69.39           H  
ATOM   4186  CA  SER A 280      21.014 -17.036 -15.682  1.00 69.39           C  
ATOM   4187  HA  SER A 280      20.990 -17.289 -16.742  1.00 69.39           H  
ATOM   4188  C   SER A 280      20.780 -15.542 -15.535  1.00 69.39           C  
ATOM   4189  CB  SER A 280      19.882 -17.791 -14.983  1.00 69.39           C  
ATOM   4190  HB2 SER A 280      18.921 -17.440 -15.360  1.00 69.39           H  
ATOM   4191  HB3 SER A 280      19.975 -18.856 -15.196  1.00 69.39           H  
ATOM   4192  O   SER A 280      21.120 -14.984 -14.502  1.00 69.39           O  
ATOM   4193  OG  SER A 280      19.940 -17.593 -13.582  1.00 69.39           O  
ATOM   4194  HG  SER A 280      19.906 -16.647 -13.421  1.00 69.39           H  
ATOM   4195  N   GLU A 281      20.136 -14.920 -16.517  1.00 72.04           N  
ATOM   4196  H   GLU A 281      19.867 -15.446 -17.336  1.00 72.04           H  
ATOM   4197  CA  GLU A 281      19.587 -13.566 -16.395  1.00 72.04           C  
ATOM   4198  HA  GLU A 281      20.399 -12.858 -16.226  1.00 72.04           H  
ATOM   4199  C   GLU A 281      18.604 -13.450 -15.215  1.00 72.04           C  
ATOM   4200  CB  GLU A 281      18.921 -13.230 -17.735  1.00 72.04           C  
ATOM   4201  HB2 GLU A 281      19.690 -13.275 -18.506  1.00 72.04           H  
ATOM   4202  HB3 GLU A 281      18.175 -13.993 -17.960  1.00 72.04           H  
ATOM   4203  O   GLU A 281      17.897 -14.408 -14.886  1.00 72.04           O  
ATOM   4204  CG  GLU A 281      18.251 -11.856 -17.803  1.00 72.04           C  
ATOM   4205  HG2 GLU A 281      18.940 -11.101 -17.426  1.00 72.04           H  
ATOM   4206  HG3 GLU A 281      17.352 -11.850 -17.186  1.00 72.04           H  
ATOM   4207  CD  GLU A 281      17.896 -11.547 -19.259  1.00 72.04           C  
ATOM   4208  OE1 GLU A 281      17.008 -12.218 -19.825  1.00 72.04           O  
ATOM   4209  OE2 GLU A 281      18.614 -10.722 -19.868  1.00 72.04           O  
ATOM   4210  N   ILE A 282      18.566 -12.278 -14.576  1.00 73.17           N  
ATOM   4211  H   ILE A 282      19.138 -11.520 -14.920  1.00 73.17           H  
ATOM   4212  CA  ILE A 282      17.671 -11.986 -13.453  1.00 73.17           C  
ATOM   4213  HA  ILE A 282      17.196 -12.909 -13.117  1.00 73.17           H  
ATOM   4214  C   ILE A 282      16.568 -11.043 -13.907  1.00 73.17           C  
ATOM   4215  CB  ILE A 282      18.446 -11.389 -12.258  1.00 73.17           C  
ATOM   4216  HB  ILE A 282      19.003 -10.523 -12.617  1.00 73.17           H  
ATOM   4217  O   ILE A 282      16.847  -9.909 -14.289  1.00 73.17           O  
ATOM   4218  CG1 ILE A 282      19.472 -12.386 -11.687  1.00 73.17           C  
ATOM   4219 HG12 ILE A 282      20.112 -11.864 -10.975  1.00 73.17           H  
ATOM   4220 HG13 ILE A 282      20.098 -12.727 -12.511  1.00 73.17           H  
ATOM   4221  CG2 ILE A 282      17.500 -10.899 -11.145  1.00 73.17           C  
ATOM   4222 HG21 ILE A 282      16.800 -11.683 -10.856  1.00 73.17           H  
ATOM   4223 HG22 ILE A 282      16.943 -10.025 -11.481  1.00 73.17           H  
ATOM   4224 HG23 ILE A 282      18.090 -10.600 -10.279  1.00 73.17           H  
ATOM   4225  CD1 ILE A 282      18.909 -13.644 -11.014  1.00 73.17           C  
ATOM   4226 HD11 ILE A 282      18.304 -13.377 -10.147  1.00 73.17           H  
ATOM   4227 HD12 ILE A 282      19.739 -14.266 -10.679  1.00 73.17           H  
ATOM   4228 HD13 ILE A 282      18.310 -14.218 -11.720  1.00 73.17           H  
ATOM   4229  N   LYS A 283      15.316 -11.477 -13.739  1.00 79.56           N  
ATOM   4230  H   LYS A 283      15.178 -12.432 -13.439  1.00 79.56           H  
ATOM   4231  CA  LYS A 283      14.153 -10.589 -13.796  1.00 79.56           C  
ATOM   4232  HA  LYS A 283      14.303  -9.868 -14.600  1.00 79.56           H  
ATOM   4233  C   LYS A 283      14.087  -9.801 -12.487  1.00 79.56           C  
ATOM   4234  CB  LYS A 283      12.863 -11.372 -14.118  1.00 79.56           C  
ATOM   4235  HB2 LYS A 283      12.610 -12.033 -13.290  1.00 79.56           H  
ATOM   4236  HB3 LYS A 283      12.059 -10.645 -14.233  1.00 79.56           H  
ATOM   4237  O   LYS A 283      13.738 -10.355 -11.443  1.00 79.56           O  
ATOM   4238  CG  LYS A 283      12.969 -12.206 -15.414  1.00 79.56           C  
ATOM   4239  HG2 LYS A 283      13.561 -13.101 -15.221  1.00 79.56           H  
ATOM   4240  HG3 LYS A 283      13.489 -11.624 -16.175  1.00 79.56           H  
ATOM   4241  CD  LYS A 283      11.598 -12.620 -15.984  1.00 79.56           C  
ATOM   4242  HD2 LYS A 283      10.984 -11.725 -16.078  1.00 79.56           H  
ATOM   4243  HD3 LYS A 283      11.112 -13.322 -15.307  1.00 79.56           H  
ATOM   4244  CE  LYS A 283      11.771 -13.248 -17.383  1.00 79.56           C  
ATOM   4245  HE2 LYS A 283      12.299 -14.197 -17.291  1.00 79.56           H  
ATOM   4246  HE3 LYS A 283      12.409 -12.579 -17.959  1.00 79.56           H  
ATOM   4247  NZ  LYS A 283      10.483 -13.427 -18.121  1.00 79.56           N  
ATOM   4248  HZ1 LYS A 283      10.005 -12.541 -18.207  1.00 79.56           H  
ATOM   4249  HZ2 LYS A 283      10.619 -13.700 -19.083  1.00 79.56           H  
ATOM   4250  HZ3 LYS A 283       9.858 -14.093 -17.690  1.00 79.56           H  
ATOM   4251  N   PHE A 284      14.491  -8.533 -12.520  1.00 81.47           N  
ATOM   4252  H   PHE A 284      14.721  -8.144 -13.424  1.00 81.47           H  
ATOM   4253  CA  PHE A 284      14.592  -7.671 -11.337  1.00 81.47           C  
ATOM   4254  HA  PHE A 284      15.177  -8.175 -10.567  1.00 81.47           H  
ATOM   4255  C   PHE A 284      13.213  -7.377 -10.740  1.00 81.47           C  
ATOM   4256  CB  PHE A 284      15.311  -6.363 -11.714  1.00 81.47           C  
ATOM   4257  HB2 PHE A 284      14.870  -5.957 -12.624  1.00 81.47           H  
ATOM   4258  HB3 PHE A 284      16.356  -6.584 -11.930  1.00 81.47           H  
ATOM   4259  O   PHE A 284      12.995  -7.526  -9.539  1.00 81.47           O  
ATOM   4260  CG  PHE A 284      15.235  -5.293 -10.640  1.00 81.47           C  
ATOM   4261  CD1 PHE A 284      14.226  -4.316 -10.683  1.00 81.47           C  
ATOM   4262  HD1 PHE A 284      13.551  -4.287 -11.526  1.00 81.47           H  
ATOM   4263  CD2 PHE A 284      16.154  -5.284  -9.580  1.00 81.47           C  
ATOM   4264  HD2 PHE A 284      16.940  -6.024  -9.553  1.00 81.47           H  
ATOM   4265  CE1 PHE A 284      14.086  -3.385  -9.642  1.00 81.47           C  
ATOM   4266  HE1 PHE A 284      13.292  -2.654  -9.671  1.00 81.47           H  
ATOM   4267  CE2 PHE A 284      16.061  -4.304  -8.575  1.00 81.47           C  
ATOM   4268  HE2 PHE A 284      16.797  -4.263  -7.785  1.00 81.47           H  
ATOM   4269  CZ  PHE A 284      15.011  -3.374  -8.588  1.00 81.47           C  
ATOM   4270  HZ  PHE A 284      14.928  -2.637  -7.803  1.00 81.47           H  
ATOM   4271  N   VAL A 285      12.278  -6.964 -11.595  1.00 83.79           N  
ATOM   4272  H   VAL A 285      12.525  -6.915 -12.573  1.00 83.79           H  
ATOM   4273  CA  VAL A 285      10.903  -6.641 -11.214  1.00 83.79           C  
ATOM   4274  HA  VAL A 285      10.636  -7.258 -10.356  1.00 83.79           H  
ATOM   4275  C   VAL A 285       9.959  -6.986 -12.353  1.00 83.79           C  
ATOM   4276  CB  VAL A 285      10.774  -5.158 -10.801  1.00 83.79           C  
ATOM   4277  HB  VAL A 285      11.571  -4.936 -10.091  1.00 83.79           H  
ATOM   4278  O   VAL A 285      10.318  -6.875 -13.526  1.00 83.79           O  
ATOM   4279  CG1 VAL A 285      10.892  -4.187 -11.982  1.00 83.79           C  
ATOM   4280 HG11 VAL A 285      11.042  -3.174 -11.608  1.00 83.79           H  
ATOM   4281 HG12 VAL A 285      11.728  -4.461 -12.625  1.00 83.79           H  
ATOM   4282 HG13 VAL A 285       9.988  -4.221 -12.590  1.00 83.79           H  
ATOM   4283  CG2 VAL A 285       9.449  -4.866 -10.087  1.00 83.79           C  
ATOM   4284 HG21 VAL A 285       8.601  -5.001 -10.758  1.00 83.79           H  
ATOM   4285 HG22 VAL A 285       9.348  -5.534  -9.231  1.00 83.79           H  
ATOM   4286 HG23 VAL A 285       9.446  -3.834  -9.736  1.00 83.79           H  
ATOM   4287  N   HIS A 286       8.734  -7.357 -12.001  1.00 85.59           N  
ATOM   4288  H   HIS A 286       8.525  -7.492 -11.022  1.00 85.59           H  
ATOM   4289  CA  HIS A 286       7.613  -7.443 -12.923  1.00 85.59           C  
ATOM   4290  HA  HIS A 286       7.932  -7.162 -13.926  1.00 85.59           H  
ATOM   4291  C   HIS A 286       6.539  -6.447 -12.470  1.00 85.59           C  
ATOM   4292  CB  HIS A 286       7.150  -8.899 -12.974  1.00 85.59           C  
ATOM   4293  HB2 HIS A 286       8.006  -9.531 -13.211  1.00 85.59           H  
ATOM   4294  HB3 HIS A 286       6.786  -9.194 -11.990  1.00 85.59           H  
ATOM   4295  O   HIS A 286       6.003  -6.539 -11.365  1.00 85.59           O  
ATOM   4296  CG  HIS A 286       6.083  -9.174 -13.995  1.00 85.59           C  
ATOM   4297  CD2 HIS A 286       6.221  -9.267 -15.356  1.00 85.59           C  
ATOM   4298  HD2 HIS A 286       7.113  -9.093 -15.939  1.00 85.59           H  
ATOM   4299  ND1 HIS A 286       4.799  -9.545 -13.701  1.00 85.59           N  
ATOM   4300  HD1 HIS A 286       4.465  -9.771 -12.775  1.00 85.59           H  
ATOM   4301  CE1 HIS A 286       4.199  -9.880 -14.855  1.00 85.59           C  
ATOM   4302  HE1 HIS A 286       3.209 -10.306 -14.924  1.00 85.59           H  
ATOM   4303  NE2 HIS A 286       5.005  -9.678 -15.902  1.00 85.59           N  
ATOM   4304  N   PHE A 287       6.259  -5.436 -13.293  1.00 91.41           N  
ATOM   4305  H   PHE A 287       6.696  -5.421 -14.204  1.00 91.41           H  
ATOM   4306  CA  PHE A 287       5.400  -4.312 -12.909  1.00 91.41           C  
ATOM   4307  HA  PHE A 287       5.789  -3.877 -11.989  1.00 91.41           H  
ATOM   4308  C   PHE A 287       3.967  -4.751 -12.612  1.00 91.41           C  
ATOM   4309  CB  PHE A 287       5.397  -3.250 -14.015  1.00 91.41           C  
ATOM   4310  HB2 PHE A 287       4.732  -2.441 -13.713  1.00 91.41           H  
ATOM   4311  HB3 PHE A 287       4.971  -3.696 -14.914  1.00 91.41           H  
ATOM   4312  O   PHE A 287       3.345  -4.253 -11.668  1.00 91.41           O  
ATOM   4313  CG  PHE A 287       6.734  -2.631 -14.379  1.00 91.41           C  
ATOM   4314  CD1 PHE A 287       7.788  -2.519 -13.447  1.00 91.41           C  
ATOM   4315  HD1 PHE A 287       7.685  -2.898 -12.441  1.00 91.41           H  
ATOM   4316  CD2 PHE A 287       6.895  -2.108 -15.674  1.00 91.41           C  
ATOM   4317  HD2 PHE A 287       6.087  -2.171 -16.388  1.00 91.41           H  
ATOM   4318  CE1 PHE A 287       8.993  -1.899 -13.821  1.00 91.41           C  
ATOM   4319  HE1 PHE A 287       9.807  -1.802 -13.118  1.00 91.41           H  
ATOM   4320  CE2 PHE A 287       8.095  -1.482 -16.042  1.00 91.41           C  
ATOM   4321  HE2 PHE A 287       8.208  -1.074 -17.035  1.00 91.41           H  
ATOM   4322  CZ  PHE A 287       9.143  -1.383 -15.118  1.00 91.41           C  
ATOM   4323  HZ  PHE A 287      10.063  -0.905 -15.419  1.00 91.41           H  
ATOM   4324  N   ASN A 288       3.474  -5.738 -13.366  1.00 88.34           N  
ATOM   4325  H   ASN A 288       4.053  -6.099 -14.111  1.00 88.34           H  
ATOM   4326  CA  ASN A 288       2.133  -6.283 -13.185  1.00 88.34           C  
ATOM   4327  HA  ASN A 288       1.409  -5.476 -13.300  1.00 88.34           H  
ATOM   4328  C   ASN A 288       1.929  -6.889 -11.794  1.00 88.34           C  
ATOM   4329  CB  ASN A 288       1.851  -7.346 -14.251  1.00 88.34           C  
ATOM   4330  HB2 ASN A 288       2.699  -8.031 -14.283  1.00 88.34           H  
ATOM   4331  HB3 ASN A 288       0.966  -7.916 -13.968  1.00 88.34           H  
ATOM   4332  O   ASN A 288       0.796  -6.908 -11.323  1.00 88.34           O  
ATOM   4333  CG  ASN A 288       1.592  -6.793 -15.635  1.00 88.34           C  
ATOM   4334  ND2 ASN A 288       1.918  -7.536 -16.665  1.00 88.34           N  
ATOM   4335 HD21 ASN A 288       1.735  -7.136 -17.574  1.00 88.34           H  
ATOM   4336 HD22 ASN A 288       2.462  -8.379 -16.547  1.00 88.34           H  
ATOM   4337  OD1 ASN A 288       1.071  -5.711 -15.818  1.00 88.34           O  
ATOM   4338  N   ASP A 289       2.978  -7.345 -11.106  1.00 87.37           N  
ATOM   4339  H   ASP A 289       3.900  -7.333 -11.518  1.00 87.37           H  
ATOM   4340  CA  ASP A 289       2.830  -7.910  -9.761  1.00 87.37           C  
ATOM   4341  HA  ASP A 289       2.102  -8.721  -9.792  1.00 87.37           H  
ATOM   4342  C   ASP A 289       2.325  -6.853  -8.775  1.00 87.37           C  
ATOM   4343  CB  ASP A 289       4.159  -8.477  -9.254  1.00 87.37           C  
ATOM   4344  HB2 ASP A 289       4.910  -7.687  -9.238  1.00 87.37           H  
ATOM   4345  HB3 ASP A 289       4.000  -8.804  -8.226  1.00 87.37           H  
ATOM   4346  O   ASP A 289       1.470  -7.137  -7.938  1.00 87.37           O  
ATOM   4347  CG  ASP A 289       4.690  -9.672 -10.048  1.00 87.37           C  
ATOM   4348  OD1 ASP A 289       4.021 -10.104 -11.018  1.00 87.37           O  
ATOM   4349  OD2 ASP A 289       5.784 -10.134  -9.665  1.00 87.37           O  
ATOM   4350  N   PHE A 290       2.795  -5.611  -8.918  1.00 91.05           N  
ATOM   4351  H   PHE A 290       3.448  -5.443  -9.670  1.00 91.05           H  
ATOM   4352  CA  PHE A 290       2.336  -4.477  -8.121  1.00 91.05           C  
ATOM   4353  HA  PHE A 290       2.182  -4.803  -7.092  1.00 91.05           H  
ATOM   4354  C   PHE A 290       1.004  -3.928  -8.629  1.00 91.05           C  
ATOM   4355  CB  PHE A 290       3.400  -3.377  -8.129  1.00 91.05           C  
ATOM   4356  HB2 PHE A 290       2.964  -2.470  -7.709  1.00 91.05           H  
ATOM   4357  HB3 PHE A 290       3.687  -3.150  -9.156  1.00 91.05           H  
ATOM   4358  O   PHE A 290       0.101  -3.671  -7.834  1.00 91.05           O  
ATOM   4359  CG  PHE A 290       4.633  -3.721  -7.325  1.00 91.05           C  
ATOM   4360  CD1 PHE A 290       4.703  -3.351  -5.970  1.00 91.05           C  
ATOM   4361  HD1 PHE A 290       3.877  -2.831  -5.507  1.00 91.05           H  
ATOM   4362  CD2 PHE A 290       5.710  -4.400  -7.924  1.00 91.05           C  
ATOM   4363  HD2 PHE A 290       5.661  -4.698  -8.961  1.00 91.05           H  
ATOM   4364  CE1 PHE A 290       5.845  -3.665  -5.214  1.00 91.05           C  
ATOM   4365  HE1 PHE A 290       5.887  -3.406  -4.167  1.00 91.05           H  
ATOM   4366  CE2 PHE A 290       6.855  -4.703  -7.167  1.00 91.05           C  
ATOM   4367  HE2 PHE A 290       7.678  -5.233  -7.623  1.00 91.05           H  
ATOM   4368  CZ  PHE A 290       6.926  -4.333  -5.814  1.00 91.05           C  
ATOM   4369  HZ  PHE A 290       7.808  -4.574  -5.239  1.00 91.05           H  
ATOM   4370  N   GLN A 291       0.866  -3.752  -9.943  1.00 92.40           N  
ATOM   4371  H   GLN A 291       1.644  -3.975 -10.547  1.00 92.40           H  
ATOM   4372  CA  GLN A 291      -0.328  -3.144 -10.535  1.00 92.40           C  
ATOM   4373  HA  GLN A 291      -0.528  -2.189 -10.050  1.00 92.40           H  
ATOM   4374  C   GLN A 291      -1.570  -4.020 -10.353  1.00 92.40           C  
ATOM   4375  CB  GLN A 291      -0.074  -2.888 -12.018  1.00 92.40           C  
ATOM   4376  HB2 GLN A 291      -1.005  -2.594 -12.501  1.00 92.40           H  
ATOM   4377  HB3 GLN A 291       0.275  -3.814 -12.476  1.00 92.40           H  
ATOM   4378  O   GLN A 291      -2.616  -3.522  -9.943  1.00 92.40           O  
ATOM   4379  CG  GLN A 291       0.955  -1.768 -12.222  1.00 92.40           C  
ATOM   4380  HG2 GLN A 291       0.498  -0.819 -11.940  1.00 92.40           H  
ATOM   4381  HG3 GLN A 291       1.842  -1.931 -11.610  1.00 92.40           H  
ATOM   4382  CD  GLN A 291       1.393  -1.645 -13.660  1.00 92.40           C  
ATOM   4383  NE2 GLN A 291       1.924  -0.511 -14.042  1.00 92.40           N  
ATOM   4384 HE21 GLN A 291       2.198  -0.453 -15.012  1.00 92.40           H  
ATOM   4385 HE22 GLN A 291       1.938   0.318 -13.465  1.00 92.40           H  
ATOM   4386  OE1 GLN A 291       1.302  -2.583 -14.432  1.00 92.40           O  
ATOM   4387  N   SER A 292      -1.455  -5.336 -10.557  1.00 90.29           N  
ATOM   4388  H   SER A 292      -0.567  -5.705 -10.867  1.00 90.29           H  
ATOM   4389  CA  SER A 292      -2.564  -6.272 -10.337  1.00 90.29           C  
ATOM   4390  HA  SER A 292      -3.407  -5.952 -10.949  1.00 90.29           H  
ATOM   4391  C   SER A 292      -3.034  -6.268  -8.882  1.00 90.29           C  
ATOM   4392  CB  SER A 292      -2.192  -7.695 -10.760  1.00 90.29           C  
ATOM   4393  HB2 SER A 292      -3.052  -8.347 -10.608  1.00 90.29           H  
ATOM   4394  HB3 SER A 292      -1.930  -7.705 -11.818  1.00 90.29           H  
ATOM   4395  O   SER A 292      -4.237  -6.194  -8.639  1.00 90.29           O  
ATOM   4396  OG  SER A 292      -1.104  -8.183 -10.003  1.00 90.29           O  
ATOM   4397  HG  SER A 292      -0.301  -7.845 -10.407  1.00 90.29           H  
ATOM   4398  N   LYS A 293      -2.111  -6.243  -7.910  1.00 88.78           N  
ATOM   4399  H   LYS A 293      -1.148  -6.381  -8.183  1.00 88.78           H  
ATOM   4400  CA  LYS A 293      -2.436  -6.110  -6.479  1.00 88.78           C  
ATOM   4401  HA  LYS A 293      -3.147  -6.888  -6.200  1.00 88.78           H  
ATOM   4402  C   LYS A 293      -3.097  -4.772  -6.168  1.00 88.78           C  
ATOM   4403  CB  LYS A 293      -1.165  -6.263  -5.632  1.00 88.78           C  
ATOM   4404  HB2 LYS A 293      -0.379  -5.629  -6.042  1.00 88.78           H  
ATOM   4405  HB3 LYS A 293      -1.372  -5.940  -4.612  1.00 88.78           H  
ATOM   4406  O   LYS A 293      -4.024  -4.716  -5.360  1.00 88.78           O  
ATOM   4407  CG  LYS A 293      -0.682  -7.715  -5.583  1.00 88.78           C  
ATOM   4408  HG2 LYS A 293      -0.616  -8.098  -6.602  1.00 88.78           H  
ATOM   4409  HG3 LYS A 293      -1.400  -8.318  -5.027  1.00 88.78           H  
ATOM   4410  CD  LYS A 293       0.698  -7.797  -4.906  1.00 88.78           C  
ATOM   4411  HD2 LYS A 293       1.397  -7.163  -5.451  1.00 88.78           H  
ATOM   4412  HD3 LYS A 293       0.625  -7.400  -3.894  1.00 88.78           H  
ATOM   4413  CE  LYS A 293       1.308  -9.206  -4.825  1.00 88.78           C  
ATOM   4414  HE2 LYS A 293       2.394  -9.112  -4.833  1.00 88.78           H  
ATOM   4415  HE3 LYS A 293       1.013  -9.656  -3.877  1.00 88.78           H  
ATOM   4416  NZ  LYS A 293       0.869 -10.119  -5.906  1.00 88.78           N  
ATOM   4417  HZ1 LYS A 293      -0.108 -10.319  -5.745  1.00 88.78           H  
ATOM   4418  HZ2 LYS A 293       1.254 -11.043  -5.771  1.00 88.78           H  
ATOM   4419  HZ3 LYS A 293       1.025  -9.754  -6.835  1.00 88.78           H  
ATOM   4420  N   TYR A 294      -2.640  -3.692  -6.799  1.00 93.67           N  
ATOM   4421  H   TYR A 294      -1.864  -3.795  -7.438  1.00 93.67           H  
ATOM   4422  CA  TYR A 294      -3.260  -2.381  -6.647  1.00 93.67           C  
ATOM   4423  HA  TYR A 294      -3.274  -2.129  -5.586  1.00 93.67           H  
ATOM   4424  C   TYR A 294      -4.721  -2.417  -7.120  1.00 93.67           C  
ATOM   4425  CB  TYR A 294      -2.428  -1.317  -7.373  1.00 93.67           C  
ATOM   4426  HB2 TYR A 294      -1.388  -1.394  -7.055  1.00 93.67           H  
ATOM   4427  HB3 TYR A 294      -2.454  -1.489  -8.449  1.00 93.67           H  
ATOM   4428  O   TYR A 294      -5.619  -2.056  -6.357  1.00 93.67           O  
ATOM   4429  CG  TYR A 294      -2.921   0.084  -7.092  1.00 93.67           C  
ATOM   4430  CD1 TYR A 294      -3.926   0.644  -7.903  1.00 93.67           C  
ATOM   4431  HD1 TYR A 294      -4.320   0.098  -8.747  1.00 93.67           H  
ATOM   4432  CD2 TYR A 294      -2.417   0.802  -5.990  1.00 93.67           C  
ATOM   4433  HD2 TYR A 294      -1.631   0.371  -5.387  1.00 93.67           H  
ATOM   4434  CE1 TYR A 294      -4.442   1.915  -7.604  1.00 93.67           C  
ATOM   4435  HE1 TYR A 294      -5.231   2.340  -8.206  1.00 93.67           H  
ATOM   4436  CE2 TYR A 294      -2.926   2.080  -5.694  1.00 93.67           C  
ATOM   4437  HE2 TYR A 294      -2.539   2.640  -4.856  1.00 93.67           H  
ATOM   4438  OH  TYR A 294      -4.480   3.838  -6.195  1.00 93.67           O  
ATOM   4439  HH  TYR A 294      -4.021   4.297  -5.488  1.00 93.67           H  
ATOM   4440  CZ  TYR A 294      -3.946   2.631  -6.501  1.00 93.67           C  
ATOM   4441  N   THR A 295      -4.971  -2.956  -8.316  1.00 92.19           N  
ATOM   4442  H   THR A 295      -4.190  -3.203  -8.906  1.00 92.19           H  
ATOM   4443  CA  THR A 295      -6.321  -3.163  -8.859  1.00 92.19           C  
ATOM   4444  HA  THR A 295      -6.844  -2.206  -8.873  1.00 92.19           H  
ATOM   4445  C   THR A 295      -7.154  -4.128  -8.008  1.00 92.19           C  
ATOM   4446  CB  THR A 295      -6.221  -3.685 -10.300  1.00 92.19           C  
ATOM   4447  HB  THR A 295      -5.674  -4.628 -10.308  1.00 92.19           H  
ATOM   4448  O   THR A 295      -8.343  -3.894  -7.791  1.00 92.19           O  
ATOM   4449  CG2 THR A 295      -7.577  -3.903 -10.965  1.00 92.19           C  
ATOM   4450 HG21 THR A 295      -8.065  -4.768 -10.516  1.00 92.19           H  
ATOM   4451 HG22 THR A 295      -7.433  -4.099 -12.027  1.00 92.19           H  
ATOM   4452 HG23 THR A 295      -8.203  -3.019 -10.840  1.00 92.19           H  
ATOM   4453  OG1 THR A 295      -5.528  -2.762 -11.103  1.00 92.19           O  
ATOM   4454  HG1 THR A 295      -5.903  -1.890 -10.959  1.00 92.19           H  
ATOM   4455  N   GLU A 296      -6.564  -5.196  -7.465  1.00 89.89           N  
ATOM   4456  H   GLU A 296      -5.609  -5.403  -7.718  1.00 89.89           H  
ATOM   4457  CA  GLU A 296      -7.259  -6.124  -6.568  1.00 89.89           C  
ATOM   4458  HA  GLU A 296      -8.138  -6.510  -7.084  1.00 89.89           H  
ATOM   4459  C   GLU A 296      -7.743  -5.419  -5.294  1.00 89.89           C  
ATOM   4460  CB  GLU A 296      -6.356  -7.316  -6.215  1.00 89.89           C  
ATOM   4461  HB2 GLU A 296      -5.974  -7.760  -7.134  1.00 89.89           H  
ATOM   4462  HB3 GLU A 296      -5.520  -6.973  -5.606  1.00 89.89           H  
ATOM   4463  O   GLU A 296      -8.892  -5.605  -4.886  1.00 89.89           O  
ATOM   4464  CG  GLU A 296      -7.157  -8.377  -5.441  1.00 89.89           C  
ATOM   4465  HG2 GLU A 296      -7.631  -7.912  -4.577  1.00 89.89           H  
ATOM   4466  HG3 GLU A 296      -7.949  -8.758  -6.085  1.00 89.89           H  
ATOM   4467  CD  GLU A 296      -6.315  -9.548  -4.928  1.00 89.89           C  
ATOM   4468  OE1 GLU A 296      -6.827 -10.212  -3.992  1.00 89.89           O  
ATOM   4469  OE2 GLU A 296      -5.200  -9.753  -5.447  1.00 89.89           O  
ATOM   4470  N   ILE A 297      -6.908  -4.565  -4.690  1.00 91.39           N  
ATOM   4471  H   ILE A 297      -5.980  -4.462  -5.074  1.00 91.39           H  
ATOM   4472  CA  ILE A 297      -7.299  -3.753  -3.531  1.00 91.39           C  
ATOM   4473  HA  ILE A 297      -7.617  -4.423  -2.732  1.00 91.39           H  
ATOM   4474  C   ILE A 297      -8.495  -2.855  -3.870  1.00 91.39           C  
ATOM   4475  CB  ILE A 297      -6.110  -2.907  -3.025  1.00 91.39           C  
ATOM   4476  HB  ILE A 297      -5.663  -2.382  -3.869  1.00 91.39           H  
ATOM   4477  O   ILE A 297      -9.441  -2.765  -3.081  1.00 91.39           O  
ATOM   4478  CG1 ILE A 297      -5.027  -3.774  -2.360  1.00 91.39           C  
ATOM   4479 HG12 ILE A 297      -5.345  -4.017  -1.346  1.00 91.39           H  
ATOM   4480 HG13 ILE A 297      -4.895  -4.708  -2.907  1.00 91.39           H  
ATOM   4481  CG2 ILE A 297      -6.602  -1.856  -2.009  1.00 91.39           C  
ATOM   4482 HG21 ILE A 297      -7.393  -2.286  -1.395  1.00 91.39           H  
ATOM   4483 HG22 ILE A 297      -5.800  -1.519  -1.352  1.00 91.39           H  
ATOM   4484 HG23 ILE A 297      -7.008  -0.999  -2.545  1.00 91.39           H  
ATOM   4485  CD1 ILE A 297      -3.676  -3.045  -2.314  1.00 91.39           C  
ATOM   4486 HD11 ILE A 297      -3.272  -2.961  -3.323  1.00 91.39           H  
ATOM   4487 HD12 ILE A 297      -3.772  -2.046  -1.889  1.00 91.39           H  
ATOM   4488 HD13 ILE A 297      -2.977  -3.607  -1.695  1.00 91.39           H  
ATOM   4489  N   GLU A 298      -8.474  -2.193  -5.027  1.00 94.04           N  
ATOM   4490  H   GLU A 298      -7.676  -2.300  -5.636  1.00 94.04           H  
ATOM   4491  CA  GLU A 298      -9.572  -1.326  -5.466  1.00 94.04           C  
ATOM   4492  HA  GLU A 298      -9.773  -0.582  -4.695  1.00 94.04           H  
ATOM   4493  C   GLU A 298     -10.870  -2.105  -5.690  1.00 94.04           C  
ATOM   4494  CB  GLU A 298      -9.191  -0.596  -6.755  1.00 94.04           C  
ATOM   4495  HB2 GLU A 298      -8.863  -1.315  -7.506  1.00 94.04           H  
ATOM   4496  HB3 GLU A 298     -10.074  -0.078  -7.131  1.00 94.04           H  
ATOM   4497  O   GLU A 298     -11.938  -1.679  -5.233  1.00 94.04           O  
ATOM   4498  CG  GLU A 298      -8.095   0.441  -6.506  1.00 94.04           C  
ATOM   4499  HG2 GLU A 298      -8.414   1.086  -5.687  1.00 94.04           H  
ATOM   4500  HG3 GLU A 298      -7.171  -0.048  -6.198  1.00 94.04           H  
ATOM   4501  CD  GLU A 298      -7.845   1.280  -7.757  1.00 94.04           C  
ATOM   4502  OE1 GLU A 298      -7.794   2.517  -7.580  1.00 94.04           O  
ATOM   4503  OE2 GLU A 298      -7.729   0.689  -8.853  1.00 94.04           O  
ATOM   4504  N   ASN A 299     -10.775  -3.271  -6.328  1.00 90.74           N  
ATOM   4505  H   ASN A 299      -9.877  -3.523  -6.715  1.00 90.74           H  
ATOM   4506  CA  ASN A 299     -11.906  -4.161  -6.566  1.00 90.74           C  
ATOM   4507  HA  ASN A 299     -12.698  -3.603  -7.067  1.00 90.74           H  
ATOM   4508  C   ASN A 299     -12.492  -4.680  -5.249  1.00 90.74           C  
ATOM   4509  CB  ASN A 299     -11.453  -5.307  -7.484  1.00 90.74           C  
ATOM   4510  HB2 ASN A 299     -10.527  -5.738  -7.104  1.00 90.74           H  
ATOM   4511  HB3 ASN A 299     -12.216  -6.086  -7.494  1.00 90.74           H  
ATOM   4512  O   ASN A 299     -13.702  -4.586  -5.042  1.00 90.74           O  
ATOM   4513  CG  ASN A 299     -11.248  -4.862  -8.921  1.00 90.74           C  
ATOM   4514  ND2 ASN A 299     -10.491  -5.605  -9.691  1.00 90.74           N  
ATOM   4515 HD21 ASN A 299     -10.318  -5.231 -10.613  1.00 90.74           H  
ATOM   4516 HD22 ASN A 299      -9.947  -6.362  -9.302  1.00 90.74           H  
ATOM   4517  OD1 ASN A 299     -11.806  -3.884  -9.387  1.00 90.74           O  
ATOM   4518  N   LYS A 300     -11.653  -5.152  -4.318  1.00 86.76           N  
ATOM   4519  H   LYS A 300     -10.671  -5.202  -4.550  1.00 86.76           H  
ATOM   4520  CA  LYS A 300     -12.088  -5.595  -2.983  1.00 86.76           C  
ATOM   4521  HA  LYS A 300     -12.842  -6.374  -3.093  1.00 86.76           H  
ATOM   4522  C   LYS A 300     -12.766  -4.467  -2.207  1.00 86.76           C  
ATOM   4523  CB  LYS A 300     -10.899  -6.168  -2.196  1.00 86.76           C  
ATOM   4524  HB2 LYS A 300     -10.030  -5.519  -2.310  1.00 86.76           H  
ATOM   4525  HB3 LYS A 300     -11.171  -6.198  -1.141  1.00 86.76           H  
ATOM   4526  O   LYS A 300     -13.855  -4.670  -1.675  1.00 86.76           O  
ATOM   4527  CG  LYS A 300     -10.550  -7.601  -2.625  1.00 86.76           C  
ATOM   4528  HG2 LYS A 300     -10.331  -7.625  -3.692  1.00 86.76           H  
ATOM   4529  HG3 LYS A 300     -11.412  -8.240  -2.432  1.00 86.76           H  
ATOM   4530  CD  LYS A 300      -9.336  -8.138  -1.850  1.00 86.76           C  
ATOM   4531  HD2 LYS A 300      -8.454  -7.581  -2.168  1.00 86.76           H  
ATOM   4532  HD3 LYS A 300      -9.470  -7.993  -0.778  1.00 86.76           H  
ATOM   4533  CE  LYS A 300      -9.094  -9.625  -2.140  1.00 86.76           C  
ATOM   4534  HE2 LYS A 300      -8.056  -9.863  -1.907  1.00 86.76           H  
ATOM   4535  HE3 LYS A 300      -9.200  -9.799  -3.211  1.00 86.76           H  
ATOM   4536  NZ  LYS A 300      -9.994 -10.520  -1.360  1.00 86.76           N  
ATOM   4537  HZ1 LYS A 300      -9.740 -10.506  -0.382  1.00 86.76           H  
ATOM   4538  HZ2 LYS A 300     -10.969 -10.263  -1.423  1.00 86.76           H  
ATOM   4539  HZ3 LYS A 300      -9.893 -11.473  -1.676  1.00 86.76           H  
ATOM   4540  N   SER A 301     -12.185  -3.265  -2.198  1.00 92.81           N  
ATOM   4541  H   SER A 301     -11.289  -3.166  -2.653  1.00 92.81           H  
ATOM   4542  CA  SER A 301     -12.812  -2.086  -1.581  1.00 92.81           C  
ATOM   4543  HA  SER A 301     -12.962  -2.282  -0.520  1.00 92.81           H  
ATOM   4544  C   SER A 301     -14.185  -1.792  -2.201  1.00 92.81           C  
ATOM   4545  CB  SER A 301     -11.896  -0.863  -1.721  1.00 92.81           C  
ATOM   4546  HB2 SER A 301     -10.935  -1.074  -1.253  1.00 92.81           H  
ATOM   4547  HB3 SER A 301     -11.734  -0.642  -2.776  1.00 92.81           H  
ATOM   4548  O   SER A 301     -15.175  -1.601  -1.493  1.00 92.81           O  
ATOM   4549  OG  SER A 301     -12.498   0.255  -1.090  1.00 92.81           O  
ATOM   4550  HG  SER A 301     -12.010   1.055  -1.296  1.00 92.81           H  
ATOM   4551  N   THR A 302     -14.280  -1.800  -3.532  1.00 92.59           N  
ATOM   4552  H   THR A 302     -13.444  -1.983  -4.068  1.00 92.59           H  
ATOM   4553  CA  THR A 302     -15.517  -1.493  -4.267  1.00 92.59           C  
ATOM   4554  HA  THR A 302     -15.900  -0.534  -3.919  1.00 92.59           H  
ATOM   4555  C   THR A 302     -16.619  -2.525  -4.027  1.00 92.59           C  
ATOM   4556  CB  THR A 302     -15.215  -1.352  -5.764  1.00 92.59           C  
ATOM   4557  HB  THR A 302     -14.759  -2.265  -6.146  1.00 92.59           H  
ATOM   4558  O   THR A 302     -17.763  -2.147  -3.743  1.00 92.59           O  
ATOM   4559  CG2 THR A 302     -16.457  -1.021  -6.591  1.00 92.59           C  
ATOM   4560 HG21 THR A 302     -17.137  -1.874  -6.603  1.00 92.59           H  
ATOM   4561 HG22 THR A 302     -16.156  -0.811  -7.617  1.00 92.59           H  
ATOM   4562 HG23 THR A 302     -16.964  -0.149  -6.177  1.00 92.59           H  
ATOM   4563  OG1 THR A 302     -14.316  -0.277  -5.917  1.00 92.59           O  
ATOM   4564  HG1 THR A 302     -13.434  -0.654  -5.899  1.00 92.59           H  
ATOM   4565  N   ASN A 303     -16.280  -3.813  -4.080  1.00 87.21           N  
ATOM   4566  H   ASN A 303     -15.336  -4.056  -4.346  1.00 87.21           H  
ATOM   4567  CA  ASN A 303     -17.214  -4.909  -3.827  1.00 87.21           C  
ATOM   4568  HA  ASN A 303     -18.079  -4.808  -4.482  1.00 87.21           H  
ATOM   4569  C   ASN A 303     -17.730  -4.845  -2.387  1.00 87.21           C  
ATOM   4570  CB  ASN A 303     -16.520  -6.244  -4.141  1.00 87.21           C  
ATOM   4571  HB2 ASN A 303     -15.580  -6.311  -3.594  1.00 87.21           H  
ATOM   4572  HB3 ASN A 303     -17.161  -7.063  -3.814  1.00 87.21           H  
ATOM   4573  O   ASN A 303     -18.936  -4.744  -2.165  1.00 87.21           O  
ATOM   4574  CG  ASN A 303     -16.247  -6.434  -5.624  1.00 87.21           C  
ATOM   4575  ND2 ASN A 303     -15.449  -7.414  -5.976  1.00 87.21           N  
ATOM   4576 HD21 ASN A 303     -15.284  -7.523  -6.966  1.00 87.21           H  
ATOM   4577 HD22 ASN A 303     -15.057  -8.026  -5.274  1.00 87.21           H  
ATOM   4578  OD1 ASN A 303     -16.748  -5.726  -6.484  1.00 87.21           O  
ATOM   4579  N   LEU A 304     -16.825  -4.724  -1.414  1.00 86.67           N  
ATOM   4580  H   LEU A 304     -15.844  -4.787  -1.646  1.00 86.67           H  
ATOM   4581  CA  LEU A 304     -17.199  -4.699  -0.004  1.00 86.67           C  
ATOM   4582  HA  LEU A 304     -17.801  -5.589   0.182  1.00 86.67           H  
ATOM   4583  C   LEU A 304     -18.054  -3.473   0.357  1.00 86.67           C  
ATOM   4584  CB  LEU A 304     -15.912  -4.766   0.829  1.00 86.67           C  
ATOM   4585  HB2 LEU A 304     -15.451  -3.778   0.854  1.00 86.67           H  
ATOM   4586  HB3 LEU A 304     -15.209  -5.449   0.351  1.00 86.67           H  
ATOM   4587  O   LEU A 304     -18.970  -3.559   1.172  1.00 86.67           O  
ATOM   4588  CG  LEU A 304     -16.149  -5.277   2.254  1.00 86.67           C  
ATOM   4589  HG  LEU A 304     -16.940  -4.700   2.735  1.00 86.67           H  
ATOM   4590  CD1 LEU A 304     -16.520  -6.761   2.249  1.00 86.67           C  
ATOM   4591 HD11 LEU A 304     -17.542  -6.906   1.902  1.00 86.67           H  
ATOM   4592 HD12 LEU A 304     -16.425  -7.198   3.243  1.00 86.67           H  
ATOM   4593 HD13 LEU A 304     -15.859  -7.320   1.586  1.00 86.67           H  
ATOM   4594  CD2 LEU A 304     -14.872  -5.104   3.066  1.00 86.67           C  
ATOM   4595 HD21 LEU A 304     -14.601  -4.049   3.109  1.00 86.67           H  
ATOM   4596 HD22 LEU A 304     -15.039  -5.482   4.074  1.00 86.67           H  
ATOM   4597 HD23 LEU A 304     -14.067  -5.676   2.603  1.00 86.67           H  
ATOM   4598  N   LYS A 305     -17.810  -2.315  -0.273  1.00 92.03           N  
ATOM   4599  H   LYS A 305     -17.009  -2.284  -0.888  1.00 92.03           H  
ATOM   4600  CA  LYS A 305     -18.666  -1.120  -0.137  1.00 92.03           C  
ATOM   4601  HA  LYS A 305     -18.769  -0.877   0.921  1.00 92.03           H  
ATOM   4602  C   LYS A 305     -20.080  -1.331  -0.670  1.00 92.03           C  
ATOM   4603  CB  LYS A 305     -18.031   0.052  -0.894  1.00 92.03           C  
ATOM   4604  HB2 LYS A 305     -17.635  -0.294  -1.849  1.00 92.03           H  
ATOM   4605  HB3 LYS A 305     -18.795   0.801  -1.101  1.00 92.03           H  
ATOM   4606  O   LYS A 305     -21.028  -0.726  -0.149  1.00 92.03           O  
ATOM   4607  CG  LYS A 305     -16.924   0.708  -0.071  1.00 92.03           C  
ATOM   4608  HG2 LYS A 305     -17.324   0.956   0.912  1.00 92.03           H  
ATOM   4609  HG3 LYS A 305     -16.094   0.020   0.085  1.00 92.03           H  
ATOM   4610  CD  LYS A 305     -16.411   1.992  -0.721  1.00 92.03           C  
ATOM   4611  HD2 LYS A 305     -17.232   2.691  -0.882  1.00 92.03           H  
ATOM   4612  HD3 LYS A 305     -15.722   2.439  -0.004  1.00 92.03           H  
ATOM   4613  CE  LYS A 305     -15.684   1.729  -2.045  1.00 92.03           C  
ATOM   4614  HE2 LYS A 305     -15.009   0.887  -1.893  1.00 92.03           H  
ATOM   4615  HE3 LYS A 305     -16.401   1.456  -2.818  1.00 92.03           H  
ATOM   4616  NZ  LYS A 305     -14.881   2.906  -2.451  1.00 92.03           N  
ATOM   4617  HZ1 LYS A 305     -14.184   3.054  -1.736  1.00 92.03           H  
ATOM   4618  HZ2 LYS A 305     -15.405   3.770  -2.475  1.00 92.03           H  
ATOM   4619  HZ3 LYS A 305     -14.370   2.746  -3.307  1.00 92.03           H  
ATOM   4620  N   THR A 306     -20.216  -2.123  -1.729  1.00 86.14           N  
ATOM   4621  H   THR A 306     -19.394  -2.598  -2.075  1.00 86.14           H  
ATOM   4622  CA  THR A 306     -21.510  -2.502  -2.302  1.00 86.14           C  
ATOM   4623  HA  THR A 306     -22.123  -1.608  -2.420  1.00 86.14           H  
ATOM   4624  C   THR A 306     -22.241  -3.432  -1.342  1.00 86.14           C  
ATOM   4625  CB  THR A 306     -21.336  -3.126  -3.694  1.00 86.14           C  
ATOM   4626  HB  THR A 306     -20.724  -4.026  -3.646  1.00 86.14           H  
ATOM   4627  O   THR A 306     -23.367  -3.122  -0.944  1.00 86.14           O  
ATOM   4628  CG2 THR A 306     -22.675  -3.476  -4.340  1.00 86.14           C  
ATOM   4629 HG21 THR A 306     -23.157  -4.280  -3.783  1.00 86.14           H  
ATOM   4630 HG22 THR A 306     -23.325  -2.601  -4.366  1.00 86.14           H  
ATOM   4631 HG23 THR A 306     -22.498  -3.826  -5.357  1.00 86.14           H  
ATOM   4632  OG1 THR A 306     -20.706  -2.165  -4.516  1.00 86.14           O  
ATOM   4633  HG1 THR A 306     -19.759  -2.302  -4.429  1.00 86.14           H  
ATOM   4634  N   ASP A 307     -21.557  -4.469  -0.864  1.00 83.43           N  
ATOM   4635  H   ASP A 307     -20.664  -4.693  -1.280  1.00 83.43           H  
ATOM   4636  CA  ASP A 307     -22.094  -5.456   0.074  1.00 83.43           C  
ATOM   4637  HA  ASP A 307     -22.985  -5.912  -0.358  1.00 83.43           H  
ATOM   4638  C   ASP A 307     -22.499  -4.818   1.401  1.00 83.43           C  
ATOM   4639  CB  ASP A 307     -21.053  -6.560   0.298  1.00 83.43           C  
ATOM   4640  HB2 ASP A 307     -20.121  -6.109   0.639  1.00 83.43           H  
ATOM   4641  HB3 ASP A 307     -21.415  -7.237   1.071  1.00 83.43           H  
ATOM   4642  O   ASP A 307     -23.606  -5.041   1.886  1.00 83.43           O  
ATOM   4643  CG  ASP A 307     -20.776  -7.373  -0.967  1.00 83.43           C  
ATOM   4644  OD1 ASP A 307     -21.639  -7.346  -1.876  1.00 83.43           O  
ATOM   4645  OD2 ASP A 307     -19.693  -7.986  -1.012  1.00 83.43           O  
ATOM   4646  N   ALA A 308     -21.677  -3.918   1.948  1.00 85.86           N  
ATOM   4647  H   ALA A 308     -20.751  -3.823   1.555  1.00 85.86           H  
ATOM   4648  CA  ALA A 308     -22.012  -3.172   3.157  1.00 85.86           C  
ATOM   4649  HA  ALA A 308     -22.212  -3.882   3.961  1.00 85.86           H  
ATOM   4650  C   ALA A 308     -23.269  -2.310   2.958  1.00 85.86           C  
ATOM   4651  CB  ALA A 308     -20.807  -2.316   3.554  1.00 85.86           C  
ATOM   4652  HB1 ALA A 308     -19.955  -2.971   3.741  1.00 85.86           H  
ATOM   4653  HB2 ALA A 308     -21.032  -1.766   4.467  1.00 85.86           H  
ATOM   4654  HB3 ALA A 308     -20.555  -1.620   2.754  1.00 85.86           H  
ATOM   4655  O   ALA A 308     -24.066  -2.122   3.880  1.00 85.86           O  
ATOM   4656  N   GLY A 309     -23.481  -1.796   1.742  1.00 84.18           N  
ATOM   4657  H   GLY A 309     -22.830  -2.056   1.015  1.00 84.18           H  
ATOM   4658  CA  GLY A 309     -24.698  -1.086   1.365  1.00 84.18           C  
ATOM   4659  HA2 GLY A 309     -24.572  -0.706   0.352  1.00 84.18           H  
ATOM   4660  HA3 GLY A 309     -24.855  -0.253   2.051  1.00 84.18           H  
ATOM   4661  C   GLY A 309     -25.936  -1.984   1.384  1.00 84.18           C  
ATOM   4662  O   GLY A 309     -26.947  -1.598   1.974  1.00 84.18           O  
ATOM   4663  N   VAL A 310     -25.849  -3.166   0.771  1.00 80.10           N  
ATOM   4664  H   VAL A 310     -24.972  -3.415   0.335  1.00 80.10           H  
ATOM   4665  CA  VAL A 310     -26.930  -4.166   0.741  1.00 80.10           C  
ATOM   4666  HA  VAL A 310     -27.840  -3.702   0.363  1.00 80.10           H  
ATOM   4667  C   VAL A 310     -27.234  -4.677   2.148  1.00 80.10           C  
ATOM   4668  CB  VAL A 310     -26.557  -5.336  -0.194  1.00 80.10           C  
ATOM   4669  HB  VAL A 310     -25.595  -5.750   0.109  1.00 80.10           H  
ATOM   4670  O   VAL A 310     -28.391  -4.684   2.562  1.00 80.10           O  
ATOM   4671  CG1 VAL A 310     -27.601  -6.460  -0.156  1.00 80.10           C  
ATOM   4672 HG11 VAL A 310     -28.590  -6.068  -0.393  1.00 80.10           H  
ATOM   4673 HG12 VAL A 310     -27.335  -7.229  -0.882  1.00 80.10           H  
ATOM   4674 HG13 VAL A 310     -27.622  -6.929   0.827  1.00 80.10           H  
ATOM   4675  CG2 VAL A 310     -26.447  -4.852  -1.646  1.00 80.10           C  
ATOM   4676 HG21 VAL A 310     -25.668  -4.095  -1.737  1.00 80.10           H  
ATOM   4677 HG22 VAL A 310     -26.170  -5.689  -2.287  1.00 80.10           H  
ATOM   4678 HG23 VAL A 310     -27.398  -4.441  -1.983  1.00 80.10           H  
ATOM   4679  N   PHE A 311     -26.201  -5.014   2.917  1.00 84.73           N  
ATOM   4680  H   PHE A 311     -25.279  -5.026   2.504  1.00 84.73           H  
ATOM   4681  CA  PHE A 311     -26.323  -5.435   4.308  1.00 84.73           C  
ATOM   4682  HA  PHE A 311     -26.921  -6.344   4.358  1.00 84.73           H  
ATOM   4683  C   PHE A 311     -27.022  -4.372   5.153  1.00 84.73           C  
ATOM   4684  CB  PHE A 311     -24.929  -5.737   4.856  1.00 84.73           C  
ATOM   4685  HB2 PHE A 311     -24.270  -4.889   4.666  1.00 84.73           H  
ATOM   4686  HB3 PHE A 311     -24.532  -6.597   4.317  1.00 84.73           H  
ATOM   4687  O   PHE A 311     -28.000  -4.677   5.832  1.00 84.73           O  
ATOM   4688  CG  PHE A 311     -24.913  -6.050   6.335  1.00 84.73           C  
ATOM   4689  CD1 PHE A 311     -24.399  -5.116   7.253  1.00 84.73           C  
ATOM   4690  HD1 PHE A 311     -24.007  -4.173   6.903  1.00 84.73           H  
ATOM   4691  CD2 PHE A 311     -25.389  -7.293   6.790  1.00 84.73           C  
ATOM   4692  HD2 PHE A 311     -25.766  -8.020   6.086  1.00 84.73           H  
ATOM   4693  CE1 PHE A 311     -24.338  -5.435   8.619  1.00 84.73           C  
ATOM   4694  HE1 PHE A 311     -23.893  -4.742   9.318  1.00 84.73           H  
ATOM   4695  CE2 PHE A 311     -25.332  -7.609   8.158  1.00 84.73           C  
ATOM   4696  HE2 PHE A 311     -25.661  -8.579   8.502  1.00 84.73           H  
ATOM   4697  CZ  PHE A 311     -24.796  -6.686   9.071  1.00 84.73           C  
ATOM   4698  HZ  PHE A 311     -24.694  -6.952  10.113  1.00 84.73           H  
ATOM   4699  N   THR A 312     -26.593  -3.108   5.040  1.00 86.63           N  
ATOM   4700  H   THR A 312     -25.780  -2.931   4.467  1.00 86.63           H  
ATOM   4701  CA  THR A 312     -27.244  -1.999   5.749  1.00 86.63           C  
ATOM   4702  HA  THR A 312     -27.186  -2.199   6.819  1.00 86.63           H  
ATOM   4703  C   THR A 312     -28.722  -1.899   5.376  1.00 86.63           C  
ATOM   4704  CB  THR A 312     -26.583  -0.639   5.479  1.00 86.63           C  
ATOM   4705  HB  THR A 312     -26.715  -0.373   4.430  1.00 86.63           H  
ATOM   4706  O   THR A 312     -29.538  -1.689   6.263  1.00 86.63           O  
ATOM   4707  CG2 THR A 312     -27.170   0.469   6.358  1.00 86.63           C  
ATOM   4708 HG21 THR A 312     -27.170   0.146   7.400  1.00 86.63           H  
ATOM   4709 HG22 THR A 312     -28.192   0.693   6.052  1.00 86.63           H  
ATOM   4710 HG23 THR A 312     -26.566   1.372   6.274  1.00 86.63           H  
ATOM   4711  OG1 THR A 312     -25.210  -0.636   5.768  1.00 86.63           O  
ATOM   4712  HG1 THR A 312     -24.775  -1.257   5.180  1.00 86.63           H  
ATOM   4713  N   ASP A 313     -29.099  -2.045   4.098  1.00 85.67           N  
ATOM   4714  H   ASP A 313     -28.409  -2.310   3.410  1.00 85.67           H  
ATOM   4715  CA  ASP A 313     -30.518  -2.045   3.710  1.00 85.67           C  
ATOM   4716  HA  ASP A 313     -30.986  -1.136   4.086  1.00 85.67           H  
ATOM   4717  C   ASP A 313     -31.297  -3.205   4.329  1.00 85.67           C  
ATOM   4718  CB  ASP A 313     -30.695  -2.106   2.186  1.00 85.67           C  
ATOM   4719  HB2 ASP A 313     -29.999  -2.830   1.761  1.00 85.67           H  
ATOM   4720  HB3 ASP A 313     -31.705  -2.450   1.964  1.00 85.67           H  
ATOM   4721  O   ASP A 313     -32.414  -2.980   4.796  1.00 85.67           O  
ATOM   4722  CG  ASP A 313     -30.526  -0.766   1.489  1.00 85.67           C  
ATOM   4723  OD1 ASP A 313     -30.837   0.314   2.070  1.00 85.67           O  
ATOM   4724  OD2 ASP A 313     -30.080  -0.756   0.324  1.00 85.67           O  
ATOM   4725  N   GLY A 314     -30.708  -4.403   4.342  1.00 77.73           N  
ATOM   4726  H   GLY A 314     -29.792  -4.493   3.927  1.00 77.73           H  
ATOM   4727  CA  GLY A 314     -31.335  -5.612   4.867  1.00 77.73           C  
ATOM   4728  HA2 GLY A 314     -30.659  -6.454   4.720  1.00 77.73           H  
ATOM   4729  HA3 GLY A 314     -32.262  -5.807   4.328  1.00 77.73           H  
ATOM   4730  C   GLY A 314     -31.654  -5.516   6.356  1.00 77.73           C  
ATOM   4731  O   GLY A 314     -32.747  -5.888   6.764  1.00 77.73           O  
ATOM   4732  N   ILE A 315     -30.743  -4.958   7.158  1.00 81.18           N  
ATOM   4733  H   ILE A 315     -29.850  -4.709   6.758  1.00 81.18           H  
ATOM   4734  CA  ILE A 315     -30.902  -4.912   8.620  1.00 81.18           C  
ATOM   4735  HA  ILE A 315     -31.536  -5.746   8.920  1.00 81.18           H  
ATOM   4736  C   ILE A 315     -31.607  -3.651   9.141  1.00 81.18           C  
ATOM   4737  CB  ILE A 315     -29.541  -5.115   9.319  1.00 81.18           C  
ATOM   4738  HB  ILE A 315     -29.740  -5.202  10.387  1.00 81.18           H  
ATOM   4739  O   ILE A 315     -31.948  -3.577  10.320  1.00 81.18           O  
ATOM   4740  CG1 ILE A 315     -28.601  -3.904   9.127  1.00 81.18           C  
ATOM   4741 HG12 ILE A 315     -29.127  -2.979   9.362  1.00 81.18           H  
ATOM   4742 HG13 ILE A 315     -28.270  -3.845   8.090  1.00 81.18           H  
ATOM   4743  CG2 ILE A 315     -28.896  -6.443   8.878  1.00 81.18           C  
ATOM   4744 HG21 ILE A 315     -28.064  -6.695   9.536  1.00 81.18           H  
ATOM   4745 HG22 ILE A 315     -29.631  -7.246   8.935  1.00 81.18           H  
ATOM   4746 HG23 ILE A 315     -28.523  -6.372   7.857  1.00 81.18           H  
ATOM   4747  CD1 ILE A 315     -27.373  -3.957  10.033  1.00 81.18           C  
ATOM   4748 HD11 ILE A 315     -27.697  -3.982  11.073  1.00 81.18           H  
ATOM   4749 HD12 ILE A 315     -26.762  -3.069   9.869  1.00 81.18           H  
ATOM   4750 HD13 ILE A 315     -26.776  -4.842   9.813  1.00 81.18           H  
ATOM   4751  N   TRP A 316     -31.779  -2.611   8.315  1.00 87.02           N  
ATOM   4752  H   TRP A 316     -31.453  -2.696   7.363  1.00 87.02           H  
ATOM   4753  CA  TRP A 316     -32.187  -1.298   8.831  1.00 87.02           C  
ATOM   4754  HA  TRP A 316     -31.528  -1.044   9.661  1.00 87.02           H  
ATOM   4755  C   TRP A 316     -33.613  -1.270   9.380  1.00 87.02           C  
ATOM   4756  CB  TRP A 316     -32.043  -0.215   7.762  1.00 87.02           C  
ATOM   4757  HB2 TRP A 316     -31.070  -0.309   7.279  1.00 87.02           H  
ATOM   4758  HB3 TRP A 316     -32.813  -0.342   7.001  1.00 87.02           H  
ATOM   4759  O   TRP A 316     -33.861  -0.599  10.378  1.00 87.02           O  
ATOM   4760  CG  TRP A 316     -32.078   1.171   8.308  1.00 87.02           C  
ATOM   4761  CD1 TRP A 316     -33.163   1.971   8.388  1.00 87.02           C  
ATOM   4762  HD1 TRP A 316     -34.160   1.683   8.089  1.00 87.02           H  
ATOM   4763  CD2 TRP A 316     -30.995   1.890   8.966  1.00 87.02           C  
ATOM   4764  CE2 TRP A 316     -31.497   3.149   9.411  1.00 87.02           C  
ATOM   4765  CE3 TRP A 316     -29.653   1.579   9.272  1.00 87.02           C  
ATOM   4766  HE3 TRP A 316     -29.261   0.614   8.986  1.00 87.02           H  
ATOM   4767  NE1 TRP A 316     -32.826   3.144   9.033  1.00 87.02           N  
ATOM   4768  HE1 TRP A 316     -33.529   3.793   9.357  1.00 87.02           H  
ATOM   4769  CH2 TRP A 316     -29.360   3.734  10.384  1.00 87.02           C  
ATOM   4770  HH2 TRP A 316     -28.742   4.421  10.944  1.00 87.02           H  
ATOM   4771  CZ2 TRP A 316     -30.696   4.067  10.105  1.00 87.02           C  
ATOM   4772  HZ2 TRP A 316     -31.108   4.999  10.463  1.00 87.02           H  
ATOM   4773  CZ3 TRP A 316     -28.846   2.487   9.981  1.00 87.02           C  
ATOM   4774  HZ3 TRP A 316     -27.835   2.211  10.240  1.00 87.02           H  
ATOM   4775  N   SER A 317     -34.543  -1.971   8.728  1.00 84.88           N  
ATOM   4776  H   SER A 317     -34.242  -2.601   7.998  1.00 84.88           H  
ATOM   4777  CA  SER A 317     -35.934  -2.056   9.193  1.00 84.88           C  
ATOM   4778  HA  SER A 317     -36.325  -1.049   9.336  1.00 84.88           H  
ATOM   4779  C   SER A 317     -36.009  -2.757  10.549  1.00 84.88           C  
ATOM   4780  CB  SER A 317     -36.818  -2.760   8.160  1.00 84.88           C  
ATOM   4781  HB2 SER A 317     -36.897  -2.141   7.266  1.00 84.88           H  
ATOM   4782  HB3 SER A 317     -37.814  -2.892   8.582  1.00 84.88           H  
ATOM   4783  O   SER A 317     -36.541  -2.186  11.493  1.00 84.88           O  
ATOM   4784  OG  SER A 317     -36.289  -4.026   7.810  1.00 84.88           O  
ATOM   4785  HG  SER A 317     -35.735  -3.986   7.027  1.00 84.88           H  
ATOM   4786  N   ASP A 318     -35.340  -3.902  10.690  1.00 80.16           N  
ATOM   4787  H   ASP A 318     -35.027  -4.372   9.852  1.00 80.16           H  
ATOM   4788  CA  ASP A 318     -35.261  -4.640  11.952  1.00 80.16           C  
ATOM   4789  HA  ASP A 318     -36.273  -4.883  12.277  1.00 80.16           H  
ATOM   4790  C   ASP A 318     -34.612  -3.834  13.084  1.00 80.16           C  
ATOM   4791  CB  ASP A 318     -34.474  -5.940  11.732  1.00 80.16           C  
ATOM   4792  HB2 ASP A 318     -33.538  -5.720  11.219  1.00 80.16           H  
ATOM   4793  HB3 ASP A 318     -34.232  -6.371  12.703  1.00 80.16           H  
ATOM   4794  O   ASP A 318     -35.046  -3.923  14.233  1.00 80.16           O  
ATOM   4795  CG  ASP A 318     -35.257  -7.001  10.964  1.00 80.16           C  
ATOM   4796  OD1 ASP A 318     -36.495  -7.051  11.154  1.00 80.16           O  
ATOM   4797  OD2 ASP A 318     -34.591  -7.801  10.272  1.00 80.16           O  
ATOM   4798  N   LEU A 319     -33.595  -3.018  12.780  1.00 82.99           N  
ATOM   4799  H   LEU A 319     -33.234  -3.043  11.837  1.00 82.99           H  
ATOM   4800  CA  LEU A 319     -33.029  -2.078  13.749  1.00 82.99           C  
ATOM   4801  HA  LEU A 319     -32.756  -2.623  14.652  1.00 82.99           H  
ATOM   4802  C   LEU A 319     -34.063  -1.024  14.169  1.00 82.99           C  
ATOM   4803  CB  LEU A 319     -31.784  -1.389  13.156  1.00 82.99           C  
ATOM   4804  HB2 LEU A 319     -31.995  -1.121  12.121  1.00 82.99           H  
ATOM   4805  HB3 LEU A 319     -31.605  -0.464  13.703  1.00 82.99           H  
ATOM   4806  O   LEU A 319     -34.173  -0.708  15.351  1.00 82.99           O  
ATOM   4807  CG  LEU A 319     -30.485  -2.204  13.212  1.00 82.99           C  
ATOM   4808  HG  LEU A 319     -30.666  -3.205  12.821  1.00 82.99           H  
ATOM   4809  CD1 LEU A 319     -29.422  -1.528  12.342  1.00 82.99           C  
ATOM   4810 HD11 LEU A 319     -28.496  -2.102  12.388  1.00 82.99           H  
ATOM   4811 HD12 LEU A 319     -29.243  -0.511  12.690  1.00 82.99           H  
ATOM   4812 HD13 LEU A 319     -29.767  -1.506  11.308  1.00 82.99           H  
ATOM   4813  CD2 LEU A 319     -29.922  -2.300  14.634  1.00 82.99           C  
ATOM   4814 HD21 LEU A 319     -30.668  -2.725  15.306  1.00 82.99           H  
ATOM   4815 HD22 LEU A 319     -29.650  -1.310  14.999  1.00 82.99           H  
ATOM   4816 HD23 LEU A 319     -29.049  -2.952  14.637  1.00 82.99           H  
ATOM   4817  N   GLN A 320     -34.814  -0.447  13.230  1.00 86.89           N  
ATOM   4818  H   GLN A 320     -34.748  -0.793  12.283  1.00 86.89           H  
ATOM   4819  CA  GLN A 320     -35.815   0.586  13.530  1.00 86.89           C  
ATOM   4820  HA  GLN A 320     -35.357   1.353  14.155  1.00 86.89           H  
ATOM   4821  C   GLN A 320     -37.006   0.047  14.323  1.00 86.89           C  
ATOM   4822  CB  GLN A 320     -36.306   1.236  12.231  1.00 86.89           C  
ATOM   4823  HB2 GLN A 320     -36.570   0.470  11.502  1.00 86.89           H  
ATOM   4824  HB3 GLN A 320     -37.198   1.825  12.447  1.00 86.89           H  
ATOM   4825  O   GLN A 320     -37.468   0.717  15.247  1.00 86.89           O  
ATOM   4826  CG  GLN A 320     -35.245   2.171  11.649  1.00 86.89           C  
ATOM   4827  HG2 GLN A 320     -34.348   1.614  11.380  1.00 86.89           H  
ATOM   4828  HG3 GLN A 320     -34.965   2.898  12.412  1.00 86.89           H  
ATOM   4829  CD  GLN A 320     -35.750   2.910  10.417  1.00 86.89           C  
ATOM   4830  NE2 GLN A 320     -35.639   4.221  10.388  1.00 86.89           N  
ATOM   4831 HE21 GLN A 320     -35.412   4.695  11.251  1.00 86.89           H  
ATOM   4832 HE22 GLN A 320     -36.172   4.654   9.648  1.00 86.89           H  
ATOM   4833  OE1 GLN A 320     -36.212   2.368   9.429  1.00 86.89           O  
ATOM   4834  N   ASP A 321     -37.450  -1.162  13.995  1.00 86.09           N  
ATOM   4835  H   ASP A 321     -37.078  -1.602  13.165  1.00 86.09           H  
ATOM   4836  CA  ASP A 321     -38.557  -1.842  14.665  1.00 86.09           C  
ATOM   4837  HA  ASP A 321     -39.358  -1.125  14.841  1.00 86.09           H  
ATOM   4838  C   ASP A 321     -38.143  -2.397  16.041  1.00 86.09           C  
ATOM   4839  CB  ASP A 321     -39.098  -2.938  13.730  1.00 86.09           C  
ATOM   4840  HB2 ASP A 321     -39.843  -3.521  14.271  1.00 86.09           H  
ATOM   4841  HB3 ASP A 321     -38.281  -3.608  13.460  1.00 86.09           H  
ATOM   4842  O   ASP A 321     -38.990  -2.773  16.850  1.00 86.09           O  
ATOM   4843  CG  ASP A 321     -39.758  -2.392  12.451  1.00 86.09           C  
ATOM   4844  OD1 ASP A 321     -40.082  -1.180  12.402  1.00 86.09           O  
ATOM   4845  OD2 ASP A 321     -39.988  -3.207  11.530  1.00 86.09           O  
ATOM   4846  N   GLY A 322     -36.837  -2.414  16.338  1.00 81.21           N  
ATOM   4847  H   GLY A 322     -36.195  -2.094  15.626  1.00 81.21           H  
ATOM   4848  CA  GLY A 322     -36.279  -2.938  17.583  1.00 81.21           C  
ATOM   4849  HA2 GLY A 322     -35.265  -2.554  17.695  1.00 81.21           H  
ATOM   4850  HA3 GLY A 322     -36.884  -2.596  18.423  1.00 81.21           H  
ATOM   4851  C   GLY A 322     -36.210  -4.467  17.631  1.00 81.21           C  
ATOM   4852  O   GLY A 322     -35.990  -5.027  18.706  1.00 81.21           O  
ATOM   4853  N   ASN A 323     -36.374  -5.137  16.485  1.00 77.97           N  
ATOM   4854  H   ASN A 323     -36.501  -4.590  15.645  1.00 77.97           H  
ATOM   4855  CA  ASN A 323     -36.255  -6.590  16.342  1.00 77.97           C  
ATOM   4856  HA  ASN A 323     -36.895  -7.080  17.076  1.00 77.97           H  
ATOM   4857  C   ASN A 323     -34.816  -7.066  16.576  1.00 77.97           C  
ATOM   4858  CB  ASN A 323     -36.697  -6.999  14.925  1.00 77.97           C  
ATOM   4859  HB2 ASN A 323     -36.084  -6.473  14.194  1.00 77.97           H  
ATOM   4860  HB3 ASN A 323     -36.532  -8.068  14.786  1.00 77.97           H  
ATOM   4861  O   ASN A 323     -34.600  -8.168  17.081  1.00 77.97           O  
ATOM   4862  CG  ASN A 323     -38.155  -6.726  14.616  1.00 77.97           C  
ATOM   4863  ND2 ASN A 323     -38.479  -6.587  13.350  1.00 77.97           N  
ATOM   4864 HD21 ASN A 323     -37.797  -6.706  12.615  1.00 77.97           H  
ATOM   4865 HD22 ASN A 323     -39.407  -6.251  13.133  1.00 77.97           H  
ATOM   4866  OD1 ASN A 323     -39.003  -6.662  15.493  1.00 77.97           O  
ATOM   4867  N   ILE A 324     -33.835  -6.234  16.217  1.00 77.38           N  
ATOM   4868  H   ILE A 324     -34.101  -5.351  15.805  1.00 77.38           H  
ATOM   4869  CA  ILE A 324     -32.415  -6.448  16.510  1.00 77.38           C  
ATOM   4870  HA  ILE A 324     -32.327  -7.257  17.235  1.00 77.38           H  
ATOM   4871  C   ILE A 324     -31.823  -5.210  17.175  1.00 77.38           C  
ATOM   4872  CB  ILE A 324     -31.613  -6.870  15.259  1.00 77.38           C  
ATOM   4873  HB  ILE A 324     -30.588  -7.058  15.580  1.00 77.38           H  
ATOM   4874  O   ILE A 324     -32.267  -4.082  16.954  1.00 77.38           O  
ATOM   4875  CG1 ILE A 324     -31.573  -5.752  14.199  1.00 77.38           C  
ATOM   4876 HG12 ILE A 324     -32.592  -5.476  13.925  1.00 77.38           H  
ATOM   4877 HG13 ILE A 324     -31.093  -4.875  14.632  1.00 77.38           H  
ATOM   4878  CG2 ILE A 324     -32.162  -8.193  14.696  1.00 77.38           C  
ATOM   4879 HG21 ILE A 324     -32.296  -8.909  15.507  1.00 77.38           H  
ATOM   4880 HG22 ILE A 324     -33.124  -8.026  14.212  1.00 77.38           H  
ATOM   4881 HG23 ILE A 324     -31.464  -8.614  13.971  1.00 77.38           H  
ATOM   4882  CD1 ILE A 324     -30.803  -6.110  12.925  1.00 77.38           C  
ATOM   4883 HD11 ILE A 324     -31.261  -6.961  12.422  1.00 77.38           H  
ATOM   4884 HD12 ILE A 324     -29.764  -6.333  13.165  1.00 77.38           H  
ATOM   4885 HD13 ILE A 324     -30.849  -5.263  12.241  1.00 77.38           H  
ATOM   4886  N   GLN A 325     -30.793  -5.416  17.986  1.00 75.50           N  
ATOM   4887  H   GLN A 325     -30.454  -6.359  18.112  1.00 75.50           H  
ATOM   4888  CA  GLN A 325     -30.055  -4.339  18.631  1.00 75.50           C  
ATOM   4889  HA  GLN A 325     -30.651  -3.427  18.583  1.00 75.50           H  
ATOM   4890  C   GLN A 325     -28.757  -4.052  17.869  1.00 75.50           C  
ATOM   4891  CB  GLN A 325     -29.851  -4.659  20.120  1.00 75.50           C  
ATOM   4892  HB2 GLN A 325     -29.195  -5.523  20.222  1.00 75.50           H  
ATOM   4893  HB3 GLN A 325     -29.399  -3.787  20.592  1.00 75.50           H  
ATOM   4894  O   GLN A 325     -28.226  -4.892  17.144  1.00 75.50           O  
ATOM   4895  CG  GLN A 325     -31.186  -4.944  20.828  1.00 75.50           C  
ATOM   4896  HG2 GLN A 325     -31.904  -4.182  20.525  1.00 75.50           H  
ATOM   4897  HG3 GLN A 325     -31.572  -5.910  20.502  1.00 75.50           H  
ATOM   4898  CD  GLN A 325     -31.123  -4.955  22.354  1.00 75.50           C  
ATOM   4899  NE2 GLN A 325     -32.215  -4.656  23.014  1.00 75.50           N  
ATOM   4900 HE21 GLN A 325     -33.069  -4.493  22.499  1.00 75.50           H  
ATOM   4901 HE22 GLN A 325     -32.179  -4.711  24.022  1.00 75.50           H  
ATOM   4902  OE1 GLN A 325     -30.130  -5.218  23.012  1.00 75.50           O  
ATOM   4903  N   SER A 326     -28.205  -2.852  18.040  1.00 74.16           N  
ATOM   4904  H   SER A 326     -28.621  -2.210  18.699  1.00 74.16           H  
ATOM   4905  CA  SER A 326     -26.978  -2.423  17.355  1.00 74.16           C  
ATOM   4906  HA  SER A 326     -27.156  -2.419  16.279  1.00 74.16           H  
ATOM   4907  C   SER A 326     -25.774  -3.333  17.625  1.00 74.16           C  
ATOM   4908  CB  SER A 326     -26.637  -1.005  17.796  1.00 74.16           C  
ATOM   4909  HB2 SER A 326     -27.408  -0.319  17.445  1.00 74.16           H  
ATOM   4910  HB3 SER A 326     -25.677  -0.705  17.377  1.00 74.16           H  
ATOM   4911  O   SER A 326     -24.895  -3.446  16.774  1.00 74.16           O  
ATOM   4912  OG  SER A 326     -26.587  -0.971  19.208  1.00 74.16           O  
ATOM   4913  HG  SER A 326     -25.994  -0.259  19.458  1.00 74.16           H  
ATOM   4914  N   GLN A 327     -25.717  -4.008  18.778  1.00 70.09           N  
ATOM   4915  H   GLN A 327     -26.435  -3.847  19.469  1.00 70.09           H  
ATOM   4916  CA  GLN A 327     -24.667  -4.991  19.058  1.00 70.09           C  
ATOM   4917  HA  GLN A 327     -23.717  -4.556  18.748  1.00 70.09           H  
ATOM   4918  C   GLN A 327     -24.810  -6.294  18.266  1.00 70.09           C  
ATOM   4919  CB  GLN A 327     -24.560  -5.284  20.556  1.00 70.09           C  
ATOM   4920  HB2 GLN A 327     -23.648  -5.862  20.709  1.00 70.09           H  
ATOM   4921  HB3 GLN A 327     -24.444  -4.341  21.090  1.00 70.09           H  
ATOM   4922  O   GLN A 327     -23.802  -6.954  18.032  1.00 70.09           O  
ATOM   4923  CG  GLN A 327     -25.721  -6.078  21.170  1.00 70.09           C  
ATOM   4924  HG2 GLN A 327     -26.139  -6.804  20.472  1.00 70.09           H  
ATOM   4925  HG3 GLN A 327     -25.313  -6.651  22.002  1.00 70.09           H  
ATOM   4926  CD  GLN A 327     -26.835  -5.205  21.713  1.00 70.09           C  
ATOM   4927  NE2 GLN A 327     -27.540  -5.733  22.677  1.00 70.09           N  
ATOM   4928 HE21 GLN A 327     -27.536  -6.743  22.706  1.00 70.09           H  
ATOM   4929 HE22 GLN A 327     -28.413  -5.261  22.861  1.00 70.09           H  
ATOM   4930  OE1 GLN A 327     -27.047  -4.063  21.335  1.00 70.09           O  
ATOM   4931  N   ASP A 328     -26.021  -6.637  17.820  1.00 71.04           N  
ATOM   4932  H   ASP A 328     -26.812  -6.032  17.987  1.00 71.04           H  
ATOM   4933  CA  ASP A 328     -26.264  -7.846  17.026  1.00 71.04           C  
ATOM   4934  HA  ASP A 328     -25.744  -8.683  17.491  1.00 71.04           H  
ATOM   4935  C   ASP A 328     -25.710  -7.684  15.604  1.00 71.04           C  
ATOM   4936  CB  ASP A 328     -27.766  -8.178  16.986  1.00 71.04           C  
ATOM   4937  HB2 ASP A 328     -27.899  -9.121  16.456  1.00 71.04           H  
ATOM   4938  HB3 ASP A 328     -28.285  -7.407  16.415  1.00 71.04           H
[truncated: 240,903 more chars]
