# Supplementary material for: Pleomorphic viruses establish stable relationship with marine hyperthermophilic archaea
Source: ISME J. 2024 Jan 23;18(1):wrae008. doi: 10.1093/ismejo/wrae008 (PMC10919331; doi:10.1093/ismejo/wrae008)
Supplement: SI_Data_3_wrae008 [file si_data_3_wrae008.zip › HFPV-1_4._ranked_0.pdb]

ATOM      1  N   MET A   1      -9.616  50.297 -14.854  1.00 30.22           N  
ATOM      2  H   MET A   1      -9.908  49.534 -14.261  1.00 30.22           H  
ATOM      3  H2  MET A   1      -8.951  50.857 -14.340  1.00 30.22           H  
ATOM      4  H3  MET A   1     -10.414  50.867 -15.099  1.00 30.22           H  
ATOM      5  CA  MET A   1      -8.952  49.777 -16.070  1.00 30.22           C  
ATOM      6  HA  MET A   1      -9.592  49.093 -16.627  1.00 30.22           H  
ATOM      7  C   MET A   1      -7.725  49.025 -15.586  1.00 30.22           C  
ATOM      8  CB  MET A   1      -8.495  50.942 -16.976  1.00 30.22           C  
ATOM      9  HB2 MET A   1      -8.125  51.759 -16.356  1.00 30.22           H  
ATOM     10  HB3 MET A   1      -7.667  50.601 -17.598  1.00 30.22           H  
ATOM     11  O   MET A   1      -6.849  49.687 -15.068  1.00 30.22           O  
ATOM     12  CG  MET A   1      -9.570  51.482 -17.920  1.00 30.22           C  
ATOM     13  HG2 MET A   1      -9.814  50.711 -18.651  1.00 30.22           H  
ATOM     14  HG3 MET A   1     -10.470  51.718 -17.352  1.00 30.22           H  
ATOM     15  SD  MET A   1      -9.032  52.983 -18.786  1.00 30.22           S  
ATOM     16  CE  MET A   1      -9.318  52.522 -20.518  1.00 30.22           C  
ATOM     17  HE1 MET A   1      -8.717  51.650 -20.774  1.00 30.22           H  
ATOM     18  HE2 MET A   1      -9.035  53.353 -21.164  1.00 30.22           H  
ATOM     19  HE3 MET A   1     -10.374  52.296 -20.670  1.00 30.22           H  
ATOM     20  N   VAL A   2      -7.607  47.702 -15.564  1.00 28.84           N  
ATOM     21  H   VAL A   2      -6.758  47.404 -15.106  1.00 28.84           H  
ATOM     22  CA  VAL A   2      -8.362  46.566 -16.112  1.00 28.84           C  
ATOM     23  HA  VAL A   2      -9.387  46.830 -16.372  1.00 28.84           H  
ATOM     24  C   VAL A   2      -8.365  45.496 -15.005  1.00 28.84           C  
ATOM     25  CB  VAL A   2      -7.607  46.056 -17.369  1.00 28.84           C  
ATOM     26  HB  VAL A   2      -6.540  46.025 -17.151  1.00 28.84           H  
ATOM     27  O   VAL A   2      -7.313  45.214 -14.445  1.00 28.84           O  
ATOM     28  CG1 VAL A   2      -8.015  44.654 -17.831  1.00 28.84           C  
ATOM     29 HG11 VAL A   2      -7.483  44.393 -18.746  1.00 28.84           H  
ATOM     30 HG12 VAL A   2      -9.088  44.606 -18.017  1.00 28.84           H  
ATOM     31 HG13 VAL A   2      -7.749  43.913 -17.078  1.00 28.84           H  
ATOM     32  CG2 VAL A   2      -7.824  47.030 -18.538  1.00 28.84           C  
ATOM     33 HG21 VAL A   2      -8.884  47.096 -18.785  1.00 28.84           H  
ATOM     34 HG22 VAL A   2      -7.430  48.016 -18.293  1.00 28.84           H  
ATOM     35 HG23 VAL A   2      -7.284  46.667 -19.413  1.00 28.84           H  
ATOM     36  N   MET A   3      -9.538  44.957 -14.654  1.00 23.47           N  
ATOM     37  H   MET A   3     -10.349  45.195 -15.205  1.00 23.47           H  
ATOM     38  CA  MET A   3      -9.671  43.712 -13.882  1.00 23.47           C  
ATOM     39  HA  MET A   3      -8.833  43.585 -13.196  1.00 23.47           H  
ATOM     40  C   MET A   3      -9.687  42.551 -14.877  1.00 23.47           C  
ATOM     41  CB  MET A   3     -10.999  43.666 -13.100  1.00 23.47           C  
ATOM     42  HB2 MET A   3     -11.806  44.016 -13.744  1.00 23.47           H  
ATOM     43  HB3 MET A   3     -11.211  42.626 -12.852  1.00 23.47           H  
ATOM     44  O   MET A   3     -10.394  42.643 -15.881  1.00 23.47           O  
ATOM     45  CG  MET A   3     -11.037  44.445 -11.786  1.00 23.47           C  
ATOM     46  HG2 MET A   3     -10.267  44.063 -11.116  1.00 23.47           H  
ATOM     47  HG3 MET A   3     -10.838  45.497 -11.990  1.00 23.47           H  
ATOM     48  SD  MET A   3     -12.657  44.292 -10.979  1.00 23.47           S  
ATOM     49  CE  MET A   3     -12.482  45.477  -9.623  1.00 23.47           C  
ATOM     50  HE1 MET A   3     -12.297  46.474 -10.023  1.00 23.47           H  
ATOM     51  HE2 MET A   3     -11.651  45.179  -8.984  1.00 23.47           H  
ATOM     52  HE3 MET A   3     -13.399  45.488  -9.033  1.00 23.47           H  
ATOM     53  N   LEU A   4      -8.973  41.466 -14.583  1.00 28.56           N  
ATOM     54  H   LEU A   4      -8.407  41.457 -13.746  1.00 28.56           H  
ATOM     55  CA  LEU A   4      -9.091  40.196 -15.296  1.00 28.56           C  
ATOM     56  HA  LEU A   4      -9.882  40.285 -16.041  1.00 28.56           H  
ATOM     57  C   LEU A   4      -9.549  39.130 -14.296  1.00 28.56           C  
ATOM     58  CB  LEU A   4      -7.777  39.881 -16.047  1.00 28.56           C  
ATOM     59  HB2 LEU A   4      -7.330  38.965 -15.660  1.00 28.56           H  
ATOM     60  HB3 LEU A   4      -7.062  40.683 -15.860  1.00 28.56           H  
ATOM     61  O   LEU A   4      -8.818  38.735 -13.395  1.00 28.56           O  
ATOM     62  CG  LEU A   4      -7.985  39.753 -17.571  1.00 28.56           C  
ATOM     63  HG  LEU A   4      -8.768  40.439 -17.893  1.00 28.56           H  
ATOM     64  CD1 LEU A   4      -6.715  40.137 -18.328  1.00 28.56           C  
ATOM     65 HD11 LEU A   4      -6.880  40.035 -19.400  1.00 28.56           H  
ATOM     66 HD12 LEU A   4      -6.449  41.171 -18.107  1.00 28.56           H  
ATOM     67 HD13 LEU A   4      -5.896  39.483 -18.030  1.00 28.56           H  
ATOM     68  CD2 LEU A   4      -8.380  38.329 -17.964  1.00 28.56           C  
ATOM     69 HD21 LEU A   4      -8.554  38.273 -19.039  1.00 28.56           H  
ATOM     70 HD22 LEU A   4      -7.588  37.630 -17.697  1.00 28.56           H  
ATOM     71 HD23 LEU A   4      -9.294  38.037 -17.447  1.00 28.56           H  
ATOM     72  N   LEU A   5     -10.820  38.763 -14.448  1.00 23.49           N  
ATOM     73  H   LEU A   5     -11.305  39.180 -15.230  1.00 23.49           H  
ATOM     74  CA  LEU A   5     -11.495  37.609 -13.867  1.00 23.49           C  
ATOM     75  HA  LEU A   5     -11.161  37.443 -12.842  1.00 23.49           H  
ATOM     76  C   LEU A   5     -11.148  36.384 -14.727  1.00 23.49           C  
ATOM     77  CB  LEU A   5     -13.025  37.869 -13.936  1.00 23.49           C  
ATOM     78  HB2 LEU A   5     -13.223  38.746 -14.552  1.00 23.49           H  
ATOM     79  HB3 LEU A   5     -13.486  37.045 -14.480  1.00 23.49           H  
ATOM     80  O   LEU A   5     -11.297  36.457 -15.947  1.00 23.49           O  
ATOM     81  CG  LEU A   5     -13.755  38.021 -12.586  1.00 23.49           C  
ATOM     82  HG  LEU A   5     -13.051  37.896 -11.763  1.00 23.49           H  
ATOM     83  CD1 LEU A   5     -14.414  39.398 -12.463  1.00 23.49           C  
ATOM     84 HD11 LEU A   5     -15.151  39.534 -13.255  1.00 23.49           H  
ATOM     85 HD12 LEU A   5     -13.650  40.172 -12.536  1.00 23.49           H  
ATOM     86 HD13 LEU A   5     -14.906  39.481 -11.494  1.00 23.49           H  
ATOM     87  CD2 LEU A   5     -14.854  36.963 -12.457  1.00 23.49           C  
ATOM     88 HD21 LEU A   5     -14.410  35.969 -12.512  1.00 23.49           H  
ATOM     89 HD22 LEU A   5     -15.350  37.063 -11.492  1.00 23.49           H  
ATOM     90 HD23 LEU A   5     -15.588  37.075 -13.255  1.00 23.49           H  
ATOM     91  N   VAL A   6     -10.780  35.259 -14.116  1.00 26.24           N  
ATOM     92  H   VAL A   6     -10.641  35.266 -13.115  1.00 26.24           H  
ATOM     93  CA  VAL A   6     -10.830  33.938 -14.764  1.00 26.24           C  
ATOM     94  HA  VAL A   6     -11.198  34.051 -15.784  1.00 26.24           H  
ATOM     95  C   VAL A   6     -11.851  33.105 -13.998  1.00 26.24           C  
ATOM     96  CB  VAL A   6      -9.447  33.271 -14.873  1.00 26.24           C  
ATOM     97  HB  VAL A   6      -9.005  33.181 -13.881  1.00 26.24           H  
ATOM     98  O   VAL A   6     -11.739  32.923 -12.788  1.00 26.24           O  
ATOM     99  CG1 VAL A   6      -9.551  31.877 -15.504  1.00 26.24           C  
ATOM    100 HG11 VAL A   6     -10.136  31.213 -14.868  1.00 26.24           H  
ATOM    101 HG12 VAL A   6     -10.013  31.934 -16.490  1.00 26.24           H  
ATOM    102 HG13 VAL A   6      -8.555  31.445 -15.605  1.00 26.24           H  
ATOM    103  CG2 VAL A   6      -8.522  34.118 -15.760  1.00 26.24           C  
ATOM    104 HG21 VAL A   6      -8.361  35.097 -15.308  1.00 26.24           H  
ATOM    105 HG22 VAL A   6      -7.555  33.625 -15.857  1.00 26.24           H  
ATOM    106 HG23 VAL A   6      -8.960  34.247 -16.750  1.00 26.24           H  
ATOM    107  N   GLY A   7     -12.917  32.726 -14.703  1.00 23.81           N  
ATOM    108  H   GLY A   7     -12.884  32.854 -15.704  1.00 23.81           H  
ATOM    109  CA  GLY A   7     -14.109  32.090 -14.158  1.00 23.81           C  
ATOM    110  HA2 GLY A   7     -14.980  32.393 -14.739  1.00 23.81           H  
ATOM    111  HA3 GLY A   7     -14.255  32.429 -13.133  1.00 23.81           H  
ATOM    112  C   GLY A   7     -14.046  30.564 -14.171  1.00 23.81           C  
ATOM    113  O   GLY A   7     -13.532  29.954 -15.103  1.00 23.81           O  
ATOM    114  N   PHE A   8     -14.650  29.981 -13.138  1.00 19.92           N  
ATOM    115  H   PHE A   8     -14.998  30.586 -12.408  1.00 19.92           H  
ATOM    116  CA  PHE A   8     -15.073  28.586 -13.059  1.00 19.92           C  
ATOM    117  HA  PHE A   8     -14.237  27.931 -13.307  1.00 19.92           H  
ATOM    118  C   PHE A   8     -16.229  28.323 -14.036  1.00 19.92           C  
ATOM    119  CB  PHE A   8     -15.543  28.307 -11.616  1.00 19.92           C  
ATOM    120  HB2 PHE A   8     -15.752  29.242 -11.096  1.00 19.92           H  
ATOM    121  HB3 PHE A   8     -16.491  27.770 -11.652  1.00 19.92           H  
ATOM    122  O   PHE A   8     -17.231  29.042 -14.016  1.00 19.92           O  
ATOM    123  CG  PHE A   8     -14.590  27.485 -10.777  1.00 19.92           C  
ATOM    124  CD1 PHE A   8     -14.848  26.115 -10.584  1.00 19.92           C  
ATOM    125  HD1 PHE A   8     -15.705  25.647 -11.046  1.00 19.92           H  
ATOM    126  CD2 PHE A   8     -13.460  28.077 -10.180  1.00 19.92           C  
ATOM    127  HD2 PHE A   8     -13.248  29.125 -10.332  1.00 19.92           H  
ATOM    128  CE1 PHE A   8     -13.982  25.338  -9.798  1.00 19.92           C  
ATOM    129  HE1 PHE A   8     -14.166  24.282  -9.666  1.00 19.92           H  
ATOM    130  CE2 PHE A   8     -12.593  27.297  -9.393  1.00 19.92           C  
ATOM    131  HE2 PHE A   8     -11.715  27.740  -8.948  1.00 19.92           H  
ATOM    132  CZ  PHE A   8     -12.854  25.928  -9.204  1.00 19.92           C  
ATOM    133  HZ  PHE A   8     -12.176  25.325  -8.619  1.00 19.92           H  
ATOM    134  N   VAL A   9     -16.133  27.259 -14.835  1.00 21.31           N  
ATOM    135  H   VAL A   9     -15.280  26.719 -14.815  1.00 21.31           H  
ATOM    136  CA  VAL A   9     -17.272  26.684 -15.564  1.00 21.31           C  
ATOM    137  HA  VAL A   9     -18.104  27.389 -15.560  1.00 21.31           H  
ATOM    138  C   VAL A   9     -17.717  25.428 -14.821  1.00 21.31           C  
ATOM    139  CB  VAL A   9     -16.932  26.400 -17.043  1.00 21.31           C  
ATOM    140  HB  VAL A   9     -16.056  25.754 -17.098  1.00 21.31           H  
ATOM    141  O   VAL A   9     -17.040  24.408 -14.850  1.00 21.31           O  
ATOM    142  CG1 VAL A   9     -18.097  25.716 -17.775  1.00 21.31           C  
ATOM    143 HG11 VAL A   9     -19.001  26.320 -17.696  1.00 21.31           H  
ATOM    144 HG12 VAL A   9     -18.278  24.729 -17.348  1.00 21.31           H  
ATOM    145 HG13 VAL A   9     -17.842  25.582 -18.826  1.00 21.31           H  
ATOM    146  CG2 VAL A   9     -16.625  27.708 -17.787  1.00 21.31           C  
ATOM    147 HG21 VAL A   9     -17.483  28.379 -17.741  1.00 21.31           H  
ATOM    148 HG22 VAL A   9     -16.387  27.492 -18.829  1.00 21.31           H  
ATOM    149 HG23 VAL A   9     -15.762  28.198 -17.337  1.00 21.31           H  
ATOM    150  N   ILE A  10     -18.871  25.509 -14.161  1.00 20.77           N  
ATOM    151  H   ILE A  10     -19.345  26.400 -14.159  1.00 20.77           H  
ATOM    152  CA  ILE A  10     -19.642  24.354 -13.692  1.00 20.77           C  
ATOM    153  HA  ILE A  10     -19.023  23.458 -13.704  1.00 20.77           H  
ATOM    154  C   ILE A  10     -20.783  24.191 -14.694  1.00 20.77           C  
ATOM    155  CB  ILE A  10     -20.165  24.574 -12.249  1.00 20.77           C  
ATOM    156  HB  ILE A  10     -20.776  25.476 -12.242  1.00 20.77           H  
ATOM    157  O   ILE A  10     -21.582  25.113 -14.863  1.00 20.77           O  
ATOM    158  CG1 ILE A  10     -18.991  24.782 -11.261  1.00 20.77           C  
ATOM    159 HG12 ILE A  10     -18.353  25.587 -11.624  1.00 20.77           H  
ATOM    160 HG13 ILE A  10     -18.389  23.874 -11.215  1.00 20.77           H  
ATOM    161  CG2 ILE A  10     -21.052  23.392 -11.805  1.00 20.77           C  
ATOM    162 HG21 ILE A  10     -21.890  23.259 -12.488  1.00 20.77           H  
ATOM    163 HG22 ILE A  10     -20.465  22.474 -11.776  1.00 20.77           H  
ATOM    164 HG23 ILE A  10     -21.467  23.579 -10.814  1.00 20.77           H  
ATOM    165  CD1 ILE A  10     -19.427  25.165  -9.841  1.00 20.77           C  
ATOM    166 HD11 ILE A  10     -20.112  26.013  -9.876  1.00 20.77           H  
ATOM    167 HD12 ILE A  10     -19.911  24.321  -9.348  1.00 20.77           H  
ATOM    168 HD13 ILE A  10     -18.548  25.444  -9.260  1.00 20.77           H  
ATOM    169  N   THR A  11     -20.875  23.042 -15.362  1.00 22.81           N  
ATOM    170  H   THR A  11     -20.205  22.310 -15.176  1.00 22.81           H  
ATOM    171  CA  THR A  11     -22.072  22.682 -16.134  1.00 22.81           C  
ATOM    172  HA  THR A  11     -22.777  23.512 -16.102  1.00 22.81           H  
ATOM    173  C   THR A  11     -22.774  21.510 -15.467  1.00 22.81           C  
ATOM    174  CB  THR A  11     -21.805  22.437 -17.628  1.00 22.81           C  
ATOM    175  HB  THR A  11     -22.657  21.908 -18.056  1.00 22.81           H  
ATOM    176  O   THR A  11     -22.221  20.432 -15.286  1.00 22.81           O  
ATOM    177  CG2 THR A  11     -21.637  23.756 -18.382  1.00 22.81           C  
ATOM    178 HG21 THR A  11     -20.816  24.332 -17.955  1.00 22.81           H  
ATOM    179 HG22 THR A  11     -21.427  23.549 -19.431  1.00 22.81           H  
ATOM    180 HG23 THR A  11     -22.557  24.337 -18.314  1.00 22.81           H  
ATOM    181  OG1 THR A  11     -20.643  21.682 -17.855  1.00 22.81           O  
ATOM    182  HG1 THR A  11     -19.889  22.160 -17.503  1.00 22.81           H  
ATOM    183  N   THR A  12     -24.012  21.764 -15.060  1.00 22.56           N  
ATOM    184  H   THR A  12     -24.381  22.694 -15.196  1.00 22.56           H  
ATOM    185  CA  THR A  12     -24.996  20.787 -14.608  1.00 22.56           C  
ATOM    186  HA  THR A  12     -24.492  19.923 -14.175  1.00 22.56           H  
ATOM    187  C   THR A  12     -25.832  20.330 -15.801  1.00 22.56           C  
ATOM    188  CB  THR A  12     -25.926  21.423 -13.556  1.00 22.56           C  
ATOM    189  HB  THR A  12     -26.836  20.830 -13.471  1.00 22.56           H  
ATOM    190  O   THR A  12     -26.266  21.148 -16.611  1.00 22.56           O  
ATOM    191  CG2 THR A  12     -25.273  21.501 -12.178  1.00 22.56           C  
ATOM    192 HG21 THR A  12     -24.375  22.117 -12.224  1.00 22.56           H  
ATOM    193 HG22 THR A  12     -25.971  21.927 -11.457  1.00 22.56           H  
ATOM    194 HG23 THR A  12     -24.997  20.500 -11.848  1.00 22.56           H  
ATOM    195  OG1 THR A  12     -26.260  22.753 -13.903  1.00 22.56           O  
ATOM    196  HG1 THR A  12     -26.737  23.137 -13.163  1.00 22.56           H  
ATOM    197  N   ALA A  13     -26.137  19.035 -15.882  1.00 22.92           N  
ATOM    198  H   ALA A  13     -25.660  18.372 -15.287  1.00 22.92           H  
ATOM    199  CA  ALA A  13     -27.274  18.550 -16.656  1.00 22.92           C  
ATOM    200  HA  ALA A  13     -28.040  19.326 -16.674  1.00 22.92           H  
ATOM    201  C   ALA A  13     -27.871  17.307 -15.989  1.00 22.92           C  
ATOM    202  CB  ALA A  13     -26.861  18.288 -18.110  1.00 22.92           C  
ATOM    203  HB1 ALA A  13     -26.077  17.531 -18.142  1.00 22.92           H  
ATOM    204  HB2 ALA A  13     -26.488  19.206 -18.563  1.00 22.92           H  
ATOM    205  HB3 ALA A  13     -27.720  17.934 -18.680  1.00 22.92           H  
ATOM    206  O   ALA A  13     -27.243  16.256 -15.913  1.00 22.92           O  
ATOM    207  N   ALA A  14     -29.107  17.445 -15.518  1.00 20.34           N  
ATOM    208  H   ALA A  14     -29.551  18.345 -15.631  1.00 20.34           H  
ATOM    209  CA  ALA A  14     -29.991  16.344 -15.169  1.00 20.34           C  
ATOM    210  HA  ALA A  14     -29.425  15.418 -15.067  1.00 20.34           H  
ATOM    211  C   ALA A  14     -31.025  16.190 -16.292  1.00 20.34           C  
ATOM    212  CB  ALA A  14     -30.668  16.675 -13.830  1.00 20.34           C  
ATOM    213  HB1 ALA A  14     -31.341  15.865 -13.549  1.00 20.34           H  
ATOM    214  HB2 ALA A  14     -29.910  16.787 -13.054  1.00 20.34           H  
ATOM    215  HB3 ALA A  14     -31.238  17.600 -13.913  1.00 20.34           H  
ATOM    216  O   ALA A  14     -31.611  17.192 -16.686  1.00 20.34           O  
ATOM    217  N   THR A  15     -31.283  14.970 -16.773  1.00 24.01           N  
ATOM    218  H   THR A  15     -30.604  14.245 -16.587  1.00 24.01           H  
ATOM    219  CA  THR A  15     -32.635  14.471 -17.111  1.00 24.01           C  
ATOM    220  HA  THR A  15     -33.277  14.704 -16.261  1.00 24.01           H  
ATOM    221  C   THR A  15     -32.636  12.940 -17.242  1.00 24.01           C  
ATOM    222  CB  THR A  15     -33.308  15.083 -18.359  1.00 24.01           C  
ATOM    223  HB  THR A  15     -34.080  14.388 -18.690  1.00 24.01           H  
ATOM    224  O   THR A  15     -31.651  12.312 -17.608  1.00 24.01           O  
ATOM    225  CG2 THR A  15     -34.013  16.423 -18.119  1.00 24.01           C  
ATOM    226 HG21 THR A  15     -33.358  17.260 -18.360  1.00 24.01           H  
ATOM    227 HG22 THR A  15     -34.354  16.504 -17.087  1.00 24.01           H  
ATOM    228 HG23 THR A  15     -34.878  16.483 -18.780  1.00 24.01           H  
ATOM    229  OG1 THR A  15     -32.401  15.252 -19.410  1.00 24.01           O  
ATOM    230  HG1 THR A  15     -31.669  15.768 -19.065  1.00 24.01           H  
ATOM    231  N   SER A  16     -33.772  12.370 -16.853  1.00 21.72           N  
ATOM    232  H   SER A  16     -34.536  13.007 -16.679  1.00 21.72           H  
ATOM    233  CA  SER A  16     -34.119  10.983 -16.528  1.00 21.72           C  
ATOM    234  HA  SER A  16     -33.362  10.556 -15.870  1.00 21.72           H  
ATOM    235  C   SER A  16     -34.365  10.032 -17.711  1.00 21.72           C  
ATOM    236  CB  SER A  16     -35.456  11.102 -15.782  1.00 21.72           C  
ATOM    237  HB2 SER A  16     -35.292  11.572 -14.812  1.00 21.72           H  
ATOM    238  HB3 SER A  16     -35.888  10.114 -15.625  1.00 21.72           H  
ATOM    239  O   SER A  16     -34.977  10.437 -18.696  1.00 21.72           O  
ATOM    240  OG  SER A  16     -36.344  11.912 -16.548  1.00 21.72           O  
ATOM    241  HG  SER A  16     -36.312  11.594 -17.454  1.00 21.72           H  
ATOM    242  N   GLY A  17     -34.086   8.733 -17.525  1.00 22.37           N  
ATOM    243  H   GLY A  17     -33.491   8.471 -16.752  1.00 22.37           H  
ATOM    244  CA  GLY A  17     -34.618   7.637 -18.351  1.00 22.37           C  
ATOM    245  HA2 GLY A  17     -34.235   7.736 -19.366  1.00 22.37           H  
ATOM    246  HA3 GLY A  17     -35.704   7.710 -18.389  1.00 22.37           H  
ATOM    247  C   GLY A  17     -34.213   6.251 -17.825  1.00 22.37           C  
ATOM    248  O   GLY A  17     -33.036   5.972 -17.655  1.00 22.37           O  
ATOM    249  N   VAL A  18     -35.196   5.401 -17.529  1.00 20.38           N  
ATOM    250  H   VAL A  18     -36.134   5.688 -17.772  1.00 20.38           H  
ATOM    251  CA  VAL A  18     -35.076   4.096 -16.854  1.00 20.38           C  
ATOM    252  HA  VAL A  18     -34.352   4.169 -16.043  1.00 20.38           H  
ATOM    253  C   VAL A  18     -34.629   2.989 -17.823  1.00 20.38           C  
ATOM    254  CB  VAL A  18     -36.466   3.735 -16.265  1.00 20.38           C  
ATOM    255  HB  VAL A  18     -37.184   3.649 -17.081  1.00 20.38           H  
ATOM    256  O   VAL A  18     -35.402   2.658 -18.715  1.00 20.38           O  
ATOM    257  CG1 VAL A  18     -36.474   2.409 -15.495  1.00 20.38           C  
ATOM    258 HG11 VAL A  18     -37.470   2.215 -15.097  1.00 20.38           H  
ATOM    259 HG12 VAL A  18     -35.760   2.451 -14.672  1.00 20.38           H  
ATOM    260 HG13 VAL A  18     -36.209   1.586 -16.159  1.00 20.38           H  
ATOM    261  CG2 VAL A  18     -36.992   4.828 -15.321  1.00 20.38           C  
ATOM    262 HG21 VAL A  18     -37.946   4.520 -14.894  1.00 20.38           H  
ATOM    263 HG22 VAL A  18     -37.152   5.764 -15.857  1.00 20.38           H  
ATOM    264 HG23 VAL A  18     -36.279   4.993 -14.513  1.00 20.38           H  
ATOM    265  N   VAL A  19     -33.460   2.365 -17.599  1.00 23.27           N  
ATOM    266  H   VAL A  19     -32.812   2.806 -16.962  1.00 23.27           H  
ATOM    267  CA  VAL A  19     -33.100   0.981 -18.010  1.00 23.27           C  
ATOM    268  HA  VAL A  19     -34.004   0.373 -17.974  1.00 23.27           H  
ATOM    269  C   VAL A  19     -32.056   0.434 -17.006  1.00 23.27           C  
ATOM    270  CB  VAL A  19     -32.519   0.882 -19.444  1.00 23.27           C  
ATOM    271  HB  VAL A  19     -31.576   1.428 -19.485  1.00 23.27           H  
ATOM    272  O   VAL A  19     -31.112   1.157 -16.692  1.00 23.27           O  
ATOM    273  CG1 VAL A  19     -32.254  -0.578 -19.848  1.00 23.27           C  
ATOM    274 HG11 VAL A  19     -33.180  -1.152 -19.834  1.00 23.27           H  
ATOM    275 HG12 VAL A  19     -31.523  -1.036 -19.181  1.00 23.27           H  
ATOM    276 HG13 VAL A  19     -31.831  -0.612 -20.852  1.00 23.27           H  
ATOM    277  CG2 VAL A  19     -33.441   1.443 -20.534  1.00 23.27           C  
ATOM    278 HG21 VAL A  19     -33.012   1.261 -21.519  1.00 23.27           H  
ATOM    279 HG22 VAL A  19     -33.534   2.523 -20.416  1.00 23.27           H  
ATOM    280 HG23 VAL A  19     -34.425   0.977 -20.477  1.00 23.27           H  
ATOM    281  N   PRO A  20     -32.196  -0.793 -16.461  1.00 22.45           N  
ATOM    282  CA  PRO A  20     -31.275  -1.339 -15.462  1.00 22.45           C  
ATOM    283  HA  PRO A  20     -30.943  -0.557 -14.779  1.00 22.45           H  
ATOM    284  C   PRO A  20     -30.047  -1.984 -16.128  1.00 22.45           C  
ATOM    285  CB  PRO A  20     -32.116  -2.364 -14.693  1.00 22.45           C  
ATOM    286  HB2 PRO A  20     -31.504  -3.147 -14.245  1.00 22.45           H  
ATOM    287  HB3 PRO A  20     -32.698  -1.852 -13.927  1.00 22.45           H  
ATOM    288  O   PRO A  20     -30.198  -2.710 -17.107  1.00 22.45           O  
ATOM    289  CG  PRO A  20     -33.059  -2.920 -15.763  1.00 22.45           C  
ATOM    290  HG2 PRO A  20     -32.572  -3.741 -16.290  1.00 22.45           H  
ATOM    291  HG3 PRO A  20     -34.001  -3.256 -15.330  1.00 22.45           H  
ATOM    292  CD  PRO A  20     -33.266  -1.747 -16.722  1.00 22.45           C  
ATOM    293  HD2 PRO A  20     -33.233  -2.105 -17.751  1.00 22.45           H  
ATOM    294  HD3 PRO A  20     -34.229  -1.282 -16.514  1.00 22.45           H  
ATOM    295  N   GLY A  21     -28.848  -1.785 -15.567  1.00 22.17           N  
ATOM    296  H   GLY A  21     -28.782  -1.146 -14.787  1.00 22.17           H  
ATOM    297  CA  GLY A  21     -27.705  -2.675 -15.835  1.00 22.17           C  
ATOM    298  HA2 GLY A  21     -28.021  -3.511 -16.458  1.00 22.17           H  
ATOM    299  HA3 GLY A  21     -27.388  -3.100 -14.882  1.00 22.17           H  
ATOM    300  C   GLY A  21     -26.449  -2.088 -16.487  1.00 22.17           C  
ATOM    301  O   GLY A  21     -25.685  -2.851 -17.066  1.00 22.17           O  
ATOM    302  N   SER A  22     -26.174  -0.789 -16.372  1.00 21.32           N  
ATOM    303  H   SER A  22     -26.862  -0.160 -15.983  1.00 21.32           H  
ATOM    304  CA  SER A  22     -24.851  -0.243 -16.714  1.00 21.32           C  
ATOM    305  HA  SER A  22     -24.127  -1.056 -16.767  1.00 21.32           H  
ATOM    306  C   SER A  22     -24.371   0.707 -15.620  1.00 21.32           C  
ATOM    307  CB  SER A  22     -24.860   0.407 -18.102  1.00 21.32           C  
ATOM    308  HB2 SER A  22     -25.010  -0.366 -18.856  1.00 21.32           H  
ATOM    309  HB3 SER A  22     -23.900   0.891 -18.284  1.00 21.32           H  
ATOM    310  O   SER A  22     -24.912   1.800 -15.457  1.00 21.32           O  
ATOM    311  OG  SER A  22     -25.901   1.355 -18.207  1.00 21.32           O  
ATOM    312  HG  SER A  22     -25.771   1.995 -17.503  1.00 21.32           H  
ATOM    313  N   SER A  23     -23.377   0.251 -14.853  1.00 22.67           N  
ATOM    314  H   SER A  23     -23.008  -0.665 -15.064  1.00 22.67           H  
ATOM    315  CA  SER A  23     -22.611   1.067 -13.908  1.00 22.67           C  
ATOM    316  HA  SER A  23     -23.261   1.374 -13.088  1.00 22.67           H  
ATOM    317  C   SER A  23     -22.031   2.289 -14.635  1.00 22.67           C  
ATOM    318  CB  SER A  23     -21.462   0.229 -13.335  1.00 22.67           C  
ATOM    319  HB2 SER A  23     -20.810  -0.100 -14.145  1.00 22.67           H  
ATOM    320  HB3 SER A  23     -21.866  -0.646 -12.825  1.00 22.67           H  
ATOM    321  O   SER A  23     -21.413   2.114 -15.689  1.00 22.67           O  
ATOM    322  OG  SER A  23     -20.715   0.998 -12.422  1.00 22.67           O  
ATOM    323  HG  SER A  23     -19.940   0.504 -12.143  1.00 22.67           H  
ATOM    324  N   PRO A  24     -22.218   3.520 -14.128  1.00 22.71           N  
ATOM    325  CA  PRO A  24     -21.628   4.702 -14.720  1.00 22.71           C  
ATOM    326  HA  PRO A  24     -21.635   4.641 -15.809  1.00 22.71           H  
ATOM    327  C   PRO A  24     -20.181   4.815 -14.235  1.00 22.71           C  
ATOM    328  CB  PRO A  24     -22.531   5.853 -14.268  1.00 22.71           C  
ATOM    329  HB2 PRO A  24     -23.408   5.897 -14.915  1.00 22.71           H  
ATOM    330  HB3 PRO A  24     -22.018   6.815 -14.264  1.00 22.71           H  
ATOM    331  O   PRO A  24     -19.876   5.613 -13.357  1.00 22.71           O  
ATOM    332  CG  PRO A  24     -22.958   5.419 -12.864  1.00 22.71           C  
ATOM    333  HG2 PRO A  24     -23.943   5.810 -12.609  1.00 22.71           H  
ATOM    334  HG3 PRO A  24     -22.222   5.750 -12.132  1.00 22.71           H  
ATOM    335  CD  PRO A  24     -22.962   3.887 -12.932  1.00 22.71           C  
ATOM    336  HD2 PRO A  24     -23.989   3.533 -13.020  1.00 22.71           H  
ATOM    337  HD3 PRO A  24     -22.494   3.470 -12.041  1.00 22.71           H  
ATOM    338  N   VAL A  25     -19.262   4.062 -14.838  1.00 25.59           N  
ATOM    339  H   VAL A  25     -19.569   3.354 -15.490  1.00 25.59           H  
ATOM    340  CA  VAL A  25     -17.860   4.503 -14.895  1.00 25.59           C  
ATOM    341  HA  VAL A  25     -17.628   5.063 -13.989  1.00 25.59           H  
ATOM    342  C   VAL A  25     -17.737   5.513 -16.031  1.00 25.59           C  
ATOM    343  CB  VAL A  25     -16.835   3.355 -14.933  1.00 25.59           C  
ATOM    344  HB  VAL A  25     -15.859   3.771 -15.185  1.00 25.59           H  
ATOM    345  O   VAL A  25     -17.163   5.269 -17.085  1.00 25.59           O  
ATOM    346  CG1 VAL A  25     -16.723   2.726 -13.538  1.00 25.59           C  
ATOM    347 HG11 VAL A  25     -16.414   3.482 -12.815  1.00 25.59           H  
ATOM    348 HG12 VAL A  25     -17.682   2.308 -13.233  1.00 25.59           H  
ATOM    349 HG13 VAL A  25     -15.972   1.936 -13.552  1.00 25.59           H  
ATOM    350  CG2 VAL A  25     -17.175   2.256 -15.945  1.00 25.59           C  
ATOM    351 HG21 VAL A  25     -18.103   1.754 -15.675  1.00 25.59           H  
ATOM    352 HG22 VAL A  25     -16.368   1.523 -15.965  1.00 25.59           H  
ATOM    353 HG23 VAL A  25     -17.268   2.684 -16.944  1.00 25.59           H  
ATOM    354  N   GLY A  26     -18.357   6.674 -15.822  1.00 21.18           N  
ATOM    355  H   GLY A  26     -18.815   6.783 -14.928  1.00 21.18           H  
ATOM    356  CA  GLY A  26     -17.883   7.881 -16.470  1.00 21.18           C  
ATOM    357  HA2 GLY A  26     -18.557   8.715 -16.268  1.00 21.18           H  
ATOM    358  HA3 GLY A  26     -17.789   7.732 -17.546  1.00 21.18           H  
ATOM    359  C   GLY A  26     -16.529   8.175 -15.850  1.00 21.18           C  
ATOM    360  O   GLY A  26     -16.460   8.404 -14.645  1.00 21.18           O  
ATOM    361  N   HIS A  27     -15.472   8.108 -16.656  1.00 23.84           N  
ATOM    362  H   HIS A  27     -15.607   7.764 -17.596  1.00 23.84           H  
ATOM    363  CA  HIS A  27     -14.159   8.634 -16.318  1.00 23.84           C  
ATOM    364  HA  HIS A  27     -13.747   8.094 -15.466  1.00 23.84           H  
ATOM    365  C   HIS A  27     -14.323  10.112 -15.936  1.00 23.84           C  
ATOM    366  CB  HIS A  27     -13.218   8.462 -17.526  1.00 23.84           C  
ATOM    367  HB2 HIS A  27     -13.661   8.930 -18.405  1.00 23.84           H  
ATOM    368  HB3 HIS A  27     -12.287   8.988 -17.312  1.00 23.84           H  
ATOM    369  O   HIS A  27     -14.256  11.000 -16.784  1.00 23.84           O  
ATOM    370  CG  HIS A  27     -12.874   7.031 -17.857  1.00 23.84           C  
ATOM    371  CD2 HIS A  27     -13.513   6.214 -18.753  1.00 23.84           C  
ATOM    372  HD2 HIS A  27     -14.380   6.470 -19.344  1.00 23.84           H  
ATOM    373  ND1 HIS A  27     -11.808   6.319 -17.355  1.00 23.84           N  
ATOM    374  HD1 HIS A  27     -11.104   6.659 -16.715  1.00 23.84           H  
ATOM    375  CE1 HIS A  27     -11.806   5.105 -17.932  1.00 23.84           C  
ATOM    376  HE1 HIS A  27     -11.074   4.332 -17.754  1.00 23.84           H  
ATOM    377  NE2 HIS A  27     -12.834   4.995 -18.788  1.00 23.84           N  
ATOM    378  N   ALA A  28     -14.597  10.385 -14.660  1.00 22.97           N  
ATOM    379  H   ALA A  28     -14.791   9.613 -14.038  1.00 22.97           H  
ATOM    380  CA  ALA A  28     -14.232  11.656 -14.074  1.00 22.97           C  
ATOM    381  HA  ALA A  28     -14.739  12.466 -14.598  1.00 22.97           H  
ATOM    382  C   ALA A  28     -12.726  11.755 -14.300  1.00 22.97           C  
ATOM    383  CB  ALA A  28     -14.623  11.678 -12.591  1.00 22.97           C  
ATOM    384  HB1 ALA A  28     -14.316  12.626 -12.148  1.00 22.97           H  
ATOM    385  HB2 ALA A  28     -15.702  11.566 -12.489  1.00 22.97           H  
ATOM    386  HB3 ALA A  28     -14.123  10.867 -12.062  1.00 22.97           H  
ATOM    387  O   ALA A  28     -11.995  10.833 -13.937  1.00 22.97           O  
ATOM    388  N   SER A  29     -12.295  12.803 -14.997  1.00 25.27           N  
ATOM    389  H   SER A  29     -12.960  13.501 -15.296  1.00 25.27           H  
ATOM    390  CA  SER A  29     -10.887  13.134 -15.155  1.00 25.27           C  
ATOM    391  HA  SER A  29     -10.386  12.376 -15.757  1.00 25.27           H  
ATOM    392  C   SER A  29     -10.271  13.169 -13.762  1.00 25.27           C  
ATOM    393  CB  SER A  29     -10.761  14.495 -15.850  1.00 25.27           C  
ATOM    394  HB2 SER A  29      -9.717  14.811 -15.843  1.00 25.27           H  
ATOM    395  HB3 SER A  29     -11.098  14.408 -16.882  1.00 25.27           H  
ATOM    396  O   SER A  29     -10.487  14.122 -13.014  1.00 25.27           O  
ATOM    397  OG  SER A  29     -11.557  15.458 -15.179  1.00 25.27           O  
ATOM    398  HG  SER A  29     -11.261  15.448 -14.266  1.00 25.27           H  
ATOM    399  N   ALA A  30      -9.593  12.085 -13.400  1.00 25.36           N  
ATOM    400  H   ALA A  30      -9.596  11.285 -14.017  1.00 25.36           H  
ATOM    401  CA  ALA A  30      -8.752  12.015 -12.231  1.00 25.36           C  
ATOM    402  HA  ALA A  30      -9.342  12.122 -11.321  1.00 25.36           H  
ATOM    403  C   ALA A  30      -7.767  13.176 -12.348  1.00 25.36           C  
ATOM    404  CB  ALA A  30      -8.061  10.651 -12.253  1.00 25.36           C  
ATOM    405  HB1 ALA A  30      -8.764   9.874 -11.953  1.00 25.36           H  
ATOM    406  HB2 ALA A  30      -7.682  10.434 -13.252  1.00 25.36           H  
ATOM    407  HB3 ALA A  30      -7.201  10.674 -11.583  1.00 25.36           H  
ATOM    408  O   ALA A  30      -7.004  13.244 -13.312  1.00 25.36           O  
ATOM    409  N   GLU A  31      -7.857  14.129 -11.428  1.00 26.31           N  
ATOM    410  H   GLU A  31      -8.527  14.032 -10.678  1.00 26.31           H  
ATOM    411  CA  GLU A  31      -6.882  15.202 -11.311  1.00 26.31           C  
ATOM    412  HA  GLU A  31      -6.790  15.714 -12.269  1.00 26.31           H  
ATOM    413  C   GLU A  31      -5.552  14.513 -10.975  1.00 26.31           C  
ATOM    414  CB  GLU A  31      -7.394  16.202 -10.253  1.00 26.31           C  
ATOM    415  HB2 GLU A  31      -8.467  16.329 -10.402  1.00 26.31           H  
ATOM    416  HB3 GLU A  31      -7.242  15.794  -9.254  1.00 26.31           H  
ATOM    417  O   GLU A  31      -5.353  14.040  -9.856  1.00 26.31           O  
ATOM    418  CG  GLU A  31      -6.760  17.598 -10.352  1.00 26.31           C  
ATOM    419  HG2 GLU A  31      -6.854  17.945 -11.381  1.00 26.31           H  
ATOM    420  HG3 GLU A  31      -5.698  17.518 -10.119  1.00 26.31           H  
ATOM    421  CD  GLU A  31      -7.416  18.629  -9.406  1.00 26.31           C  
ATOM    422  OE1 GLU A  31      -7.357  19.839  -9.729  1.00 26.31           O  
ATOM    423  OE2 GLU A  31      -7.966  18.235  -8.351  1.00 26.31           O  
ATOM    424  N   MET A  32      -4.697  14.311 -11.984  1.00 28.06           N  
ATOM    425  H   MET A  32      -4.962  14.594 -12.917  1.00 28.06           H  
ATOM    426  CA  MET A  32      -3.434  13.609 -11.792  1.00 28.06           C  
ATOM    427  HA  MET A  32      -3.651  12.649 -11.325  1.00 28.06           H  
ATOM    428  C   MET A  32      -2.573  14.429 -10.829  1.00 28.06           C  
ATOM    429  CB  MET A  32      -2.708  13.339 -13.121  1.00 28.06           C  
ATOM    430  HB2 MET A  32      -2.513  14.277 -13.641  1.00 28.06           H  
ATOM    431  HB3 MET A  32      -1.755  12.867 -12.881  1.00 28.06           H  
ATOM    432  O   MET A  32      -2.317  15.610 -11.059  1.00 28.06           O  
ATOM    433  CG  MET A  32      -3.474  12.390 -14.050  1.00 28.06           C  
ATOM    434  HG2 MET A  32      -4.009  11.667 -13.435  1.00 28.06           H  
ATOM    435  HG3 MET A  32      -4.211  12.957 -14.619  1.00 28.06           H  
ATOM    436  SD  MET A  32      -2.420  11.444 -15.188  1.00 28.06           S  
ATOM    437  CE  MET A  32      -1.800  12.745 -16.295  1.00 28.06           C  
ATOM    438  HE1 MET A  32      -1.037  12.328 -16.953  1.00 28.06           H  
ATOM    439  HE2 MET A  32      -2.620  13.131 -16.900  1.00 28.06           H  
ATOM    440  HE3 MET A  32      -1.369  13.562 -15.718  1.00 28.06           H  
ATOM    441  N   VAL A  33      -2.126  13.820  -9.733  1.00 38.61           N  
ATOM    442  H   VAL A  33      -2.404  12.861  -9.579  1.00 38.61           H  
ATOM    443  CA  VAL A  33      -1.229  14.470  -8.769  1.00 38.61           C  
ATOM    444  HA  VAL A  33      -1.627  15.459  -8.542  1.00 38.61           H  
ATOM    445  C   VAL A  33       0.135  14.646  -9.435  1.00 38.61           C  
ATOM    446  CB  VAL A  33      -1.153  13.662  -7.458  1.00 38.61           C  
ATOM    447  HB  VAL A  33      -0.750  12.670  -7.665  1.00 38.61           H  
ATOM    448  O   VAL A  33       0.605  13.722 -10.092  1.00 38.61           O  
ATOM    449  CG1 VAL A  33      -0.262  14.345  -6.412  1.00 38.61           C  
ATOM    450 HG11 VAL A  33       0.767  14.389  -6.769  1.00 38.61           H  
ATOM    451 HG12 VAL A  33      -0.612  15.357  -6.211  1.00 38.61           H  
ATOM    452 HG13 VAL A  33      -0.265  13.769  -5.487  1.00 38.61           H  
ATOM    453  CG2 VAL A  33      -2.550  13.505  -6.837  1.00 38.61           C  
ATOM    454 HG21 VAL A  33      -3.190  12.918  -7.496  1.00 38.61           H  
ATOM    455 HG22 VAL A  33      -3.007  14.484  -6.690  1.00 38.61           H  
ATOM    456 HG23 VAL A  33      -2.479  12.976  -5.886  1.00 38.61           H  
ATOM    457  N   ASN A  34       0.761  15.819  -9.323  1.00 37.28           N  
ATOM    458  H   ASN A  34       0.355  16.562  -8.772  1.00 37.28           H  
ATOM    459  CA  ASN A  34       2.123  15.984  -9.823  1.00 37.28           C  
ATOM    460  HA  ASN A  34       2.170  15.520 -10.808  1.00 37.28           H  
ATOM    461  C   ASN A  34       3.073  15.242  -8.874  1.00 37.28           C  
ATOM    462  CB  ASN A  34       2.475  17.467 -10.027  1.00 37.28           C  
ATOM    463  HB2 ASN A  34       1.644  17.973 -10.519  1.00 37.28           H  
ATOM    464  HB3 ASN A  34       2.665  17.937  -9.062  1.00 37.28           H  
ATOM    465  O   ASN A  34       3.092  15.528  -7.677  1.00 37.28           O  
ATOM    466  CG  ASN A  34       3.701  17.647 -10.912  1.00 37.28           C  
ATOM    467  ND2 ASN A  34       4.130  18.868 -11.115  1.00 37.28           N  
ATOM    468 HD21 ASN A  34       5.094  18.922 -11.411  1.00 37.28           H  
ATOM    469 HD22 ASN A  34       3.741  19.646 -10.602  1.00 37.28           H  
ATOM    470  OD1 ASN A  34       4.285  16.700 -11.414  1.00 37.28           O  
ATOM    471  N   CYS A  35       3.780  14.248  -9.393  1.00 43.11           N  
ATOM    472  H   CYS A  35       3.673  14.052 -10.378  1.00 43.11           H  
ATOM    473  CA  CYS A  35       4.760  13.493  -8.631  1.00 43.11           C  
ATOM    474  HA  CYS A  35       4.413  13.359  -7.607  1.00 43.11           H  
ATOM    475  C   CYS A  35       6.109  14.218  -8.546  1.00 43.11           C  
ATOM    476  CB  CYS A  35       4.919  12.120  -9.268  1.00 43.11           C  
ATOM    477  HB2 CYS A  35       5.967  11.874  -9.096  1.00 43.11           H  
ATOM    478  HB3 CYS A  35       4.759  12.153 -10.345  1.00 43.11           H  
ATOM    479  O   CYS A  35       6.904  13.903  -7.667  1.00 43.11           O  
ATOM    480  SG  CYS A  35       3.998  10.761  -8.519  1.00 43.11           S  
ATOM    481  N   ASP A  36       6.355  15.194  -9.426  1.00 35.51           N  
ATOM    482  H   ASP A  36       5.636  15.472 -10.078  1.00 35.51           H  
ATOM    483  CA  ASP A  36       7.628  15.896  -9.476  1.00 35.51           C  
ATOM    484  HA  ASP A  36       8.401  15.133  -9.568  1.00 35.51           H  
ATOM    485  C   ASP A  36       7.906  16.615  -8.137  1.00 35.51           C  
ATOM    486  CB  ASP A  36       7.728  16.715 -10.784  1.00 35.51           C  
ATOM    487  HB2 ASP A  36       6.932  16.431 -11.472  1.00 35.51           H  
ATOM    488  HB3 ASP A  36       8.666  16.448 -11.271  1.00 35.51           H  
ATOM    489  O   ASP A  36       7.109  17.421  -7.647  1.00 35.51           O  
ATOM    490  CG  ASP A  36       7.731  18.224 -10.594  1.00 35.51           C  
ATOM    491  OD1 ASP A  36       8.597  18.677  -9.830  1.00 35.51           O  
ATOM    492  OD2 ASP A  36       6.926  18.946 -11.222  1.00 35.51           O  
ATOM    493  N   GLY A  37       9.046  16.285  -7.522  1.00 32.31           N  
ATOM    494  H   GLY A  37       9.623  15.579  -7.956  1.00 32.31           H  
ATOM    495  CA  GLY A  37       9.467  16.802  -6.218  1.00 32.31           C  
ATOM    496  HA2 GLY A  37       8.683  16.586  -5.493  1.00 32.31           H  
ATOM    497  HA3 GLY A  37      10.376  16.287  -5.909  1.00 32.31           H  
ATOM    498  C   GLY A  37       9.736  18.314  -6.173  1.00 32.31           C  
ATOM    499  O   GLY A  37      10.192  18.810  -5.143  1.00 32.31           O  
ATOM    500  N   SER A  38       9.480  19.071  -7.250  1.00 30.05           N  
ATOM    501  H   SER A  38       9.098  18.630  -8.074  1.00 30.05           H  
ATOM    502  CA  SER A  38       9.549  20.541  -7.258  1.00 30.05           C  
ATOM    503  HA  SER A  38      10.473  20.831  -6.757  1.00 30.05           H  
ATOM    504  C   SER A  38       8.404  21.194  -6.490  1.00 30.05           C  
ATOM    505  CB  SER A  38       9.596  21.125  -8.675  1.00 30.05           C  
ATOM    506  HB2 SER A  38       9.938  22.158  -8.608  1.00 30.05           H  
ATOM    507  HB3 SER A  38      10.310  20.567  -9.281  1.00 30.05           H  
ATOM    508  O   SER A  38       8.533  22.340  -6.050  1.00 30.05           O  
ATOM    509  OG  SER A  38       8.327  21.122  -9.296  1.00 30.05           O  
ATOM    510  HG  SER A  38       8.228  20.228  -9.633  1.00 30.05           H  
ATOM    511  N   ALA A  39       7.312  20.467  -6.246  1.00 30.30           N  
ATOM    512  H   ALA A  39       7.256  19.540  -6.645  1.00 30.30           H  
ATOM    513  CA  ALA A  39       6.433  20.804  -5.147  1.00 30.30           C  
ATOM    514  HA  ALA A  39       6.396  21.887  -5.027  1.00 30.30           H  
ATOM    515  C   ALA A  39       7.028  20.193  -3.877  1.00 30.30           C  
ATOM    516  CB  ALA A  39       5.009  20.330  -5.456  1.00 30.30           C  
ATOM    517  HB1 ALA A  39       4.651  20.811  -6.367  1.00 30.30           H  
ATOM    518  HB2 ALA A  39       5.007  19.250  -5.603  1.00 30.30           H  
ATOM    519  HB3 ALA A  39       4.347  20.577  -4.626  1.00 30.30           H  
ATOM    520  O   ALA A  39       7.054  18.979  -3.709  1.00 30.30           O  
ATOM    521  N   SER A  40       7.409  21.036  -2.922  1.00 31.54           N  
ATOM    522  H   SER A  40       7.406  22.023  -3.133  1.00 31.54           H  
ATOM    523  CA  SER A  40       7.710  20.675  -1.528  1.00 31.54           C  
ATOM    524  HA  SER A  40       8.550  19.980  -1.529  1.00 31.54           H  
ATOM    525  C   SER A  40       6.552  19.970  -0.784  1.00 31.54           C  
ATOM    526  CB  SER A  40       8.140  21.951  -0.796  1.00 31.54           C  
ATOM    527  HB2 SER A  40       9.132  22.238  -1.147  1.00 31.54           H  
ATOM    528  HB3 SER A  40       8.200  21.765   0.276  1.00 31.54           H  
ATOM    529  O   SER A  40       6.557  19.856   0.435  1.00 31.54           O  
ATOM    530  OG  SER A  40       7.241  23.022  -1.058  1.00 31.54           O  
ATOM    531  HG  SER A  40       7.079  23.438  -0.208  1.00 31.54           H  
ATOM    532  N   ASN A  41       5.549  19.480  -1.508  1.00 31.91           N  
ATOM    533  H   ASN A  41       5.717  19.418  -2.502  1.00 31.91           H  
ATOM    534  CA  ASN A  41       4.369  18.785  -1.051  1.00 31.91           C  
ATOM    535  HA  ASN A  41       4.501  18.435  -0.027  1.00 31.91           H  
ATOM    536  C   ASN A  41       4.147  17.604  -2.001  1.00 31.91           C  
ATOM    537  CB  ASN A  41       3.177  19.756  -1.140  1.00 31.91           C  
ATOM    538  HB2 ASN A  41       2.259  19.209  -0.923  1.00 31.91           H  
ATOM    539  HB3 ASN A  41       3.111  20.141  -2.157  1.00 31.91           H  
ATOM    540  O   ASN A  41       4.092  17.835  -3.200  1.00 31.91           O  
ATOM    541  CG  ASN A  41       3.245  20.919  -0.168  1.00 31.91           C  
ATOM    542  ND2 ASN A  41       2.767  22.076  -0.564  1.00 31.91           N  
ATOM    543 HD21 ASN A  41       2.791  22.818   0.121  1.00 31.91           H  
ATOM    544 HD22 ASN A  41       2.470  22.202  -1.521  1.00 31.91           H  
ATOM    545  OD1 ASN A  41       3.636  20.805   0.974  1.00 31.91           O  
ATOM    546  N   TYR A  42       3.901  16.409  -1.455  1.00 44.89           N  
ATOM    547  H   TYR A  42       3.979  16.368  -0.449  1.00 44.89           H  
ATOM    548  CA  TYR A  42       3.407  15.191  -2.132  1.00 44.89           C  
ATOM    549  HA  TYR A  42       2.667  14.845  -1.410  1.00 44.89           H  
ATOM    550  C   TYR A  42       4.285  13.940  -2.171  1.00 44.89           C  
ATOM    551  CB  TYR A  42       2.536  15.410  -3.395  1.00 44.89           C  
ATOM    552  HB2 TYR A  42       3.011  16.033  -4.153  1.00 44.89           H  
ATOM    553  HB3 TYR A  42       2.368  14.462  -3.906  1.00 44.89           H  
ATOM    554  O   TYR A  42       3.920  12.980  -2.850  1.00 44.89           O  
ATOM    555  CG  TYR A  42       1.178  15.930  -3.007  1.00 44.89           C  
ATOM    556  CD1 TYR A  42       0.236  14.985  -2.583  1.00 44.89           C  
ATOM    557  HD1 TYR A  42       0.494  13.938  -2.645  1.00 44.89           H  
ATOM    558  CD2 TYR A  42       0.908  17.305  -2.907  1.00 44.89           C  
ATOM    559  HD2 TYR A  42       1.633  18.022  -3.263  1.00 44.89           H  
ATOM    560  CE1 TYR A  42      -0.961  15.387  -1.994  1.00 44.89           C  
ATOM    561  HE1 TYR A  42      -1.654  14.662  -1.591  1.00 44.89           H  
ATOM    562  CE2 TYR A  42      -0.273  17.728  -2.274  1.00 44.89           C  
ATOM    563  HE2 TYR A  42      -0.452  18.780  -2.112  1.00 44.89           H  
ATOM    564  OH  TYR A  42      -2.187  17.100  -0.985  1.00 44.89           O  
ATOM    565  HH  TYR A  42      -2.109  18.011  -0.693  1.00 44.89           H  
ATOM    566  CZ  TYR A  42      -1.168  16.754  -1.783  1.00 44.89           C  
ATOM    567  N   LEU A  43       5.232  13.811  -1.233  1.00 39.96           N  
ATOM    568  H   LEU A  43       5.601  14.627  -0.766  1.00 39.96           H  
ATOM    569  CA  LEU A  43       5.539  12.473  -0.706  1.00 39.96           C  
ATOM    570  HA  LEU A  43       6.013  11.887  -1.493  1.00 39.96           H  
ATOM    571  C   LEU A  43       4.248  11.723  -0.339  1.00 39.96           C  
ATOM    572  CB  LEU A  43       6.470  12.560   0.519  1.00 39.96           C  
ATOM    573  HB2 LEU A  43       6.383  11.636   1.091  1.00 39.96           H  
ATOM    574  HB3 LEU A  43       6.142  13.374   1.165  1.00 39.96           H  
ATOM    575  O   LEU A  43       4.145  10.546  -0.610  1.00 39.96           O  
ATOM    576  CG  LEU A  43       7.954  12.753   0.166  1.00 39.96           C  
ATOM    577  HG  LEU A  43       8.074  13.646  -0.448  1.00 39.96           H  
ATOM    578  CD1 LEU A  43       8.774  12.919   1.445  1.00 39.96           C  
ATOM    579 HD11 LEU A  43       8.698  12.022   2.060  1.00 39.96           H  
ATOM    580 HD12 LEU A  43       9.821  13.088   1.191  1.00 39.96           H  
ATOM    581 HD13 LEU A  43       8.411  13.777   2.011  1.00 39.96           H  
ATOM    582  CD2 LEU A  43       8.500  11.544  -0.574  1.00 39.96           C  
ATOM    583 HD21 LEU A  43       8.252  10.640  -0.018  1.00 39.96           H  
ATOM    584 HD22 LEU A  43       8.090  11.476  -1.581  1.00 39.96           H  
ATOM    585 HD23 LEU A  43       9.582  11.629  -0.671  1.00 39.96           H  
ATOM    586  N   GLY A  44       3.218  12.395   0.188  1.00 48.72           N  
ATOM    587  H   GLY A  44       3.378  13.369   0.401  1.00 48.72           H  
ATOM    588  CA  GLY A  44       1.987  11.771   0.690  1.00 48.72           C  
ATOM    589  HA2 GLY A  44       2.251  10.896   1.285  1.00 48.72           H  
ATOM    590  HA3 GLY A  44       1.513  12.478   1.371  1.00 48.72           H  
ATOM    591  C   GLY A  44       0.910  11.342  -0.318  1.00 48.72           C  
ATOM    592  O   GLY A  44      -0.105  10.830   0.131  1.00 48.72           O  
ATOM    593  N   GLY A  45       1.030  11.587  -1.630  1.00 62.24           N  
ATOM    594  H   GLY A  45       1.908  11.947  -1.976  1.00 62.24           H  
ATOM    595  CA  GLY A  45      -0.106  11.382  -2.558  1.00 62.24           C  
ATOM    596  HA2 GLY A  45      -1.055  11.453  -2.027  1.00 62.24           H  
ATOM    597  HA3 GLY A  45      -0.098  12.155  -3.328  1.00 62.24           H  
ATOM    598  C   GLY A  45      -0.082  10.067  -3.317  1.00 62.24           C  
ATOM    599  O   GLY A  45      -1.054   9.316  -3.313  1.00 62.24           O  
ATOM    600  N   ALA A  46       1.036   9.800  -3.989  1.00 69.15           N  
ATOM    601  H   ALA A  46       1.806  10.451  -3.929  1.00 69.15           H  
ATOM    602  CA  ALA A  46       1.155   8.702  -4.939  1.00 69.15           C  
ATOM    603  HA  ALA A  46       0.351   8.781  -5.671  1.00 69.15           H  
ATOM    604  C   ALA A  46       1.032   7.326  -4.270  1.00 69.15           C  
ATOM    605  CB  ALA A  46       2.490   8.874  -5.668  1.00 69.15           C  
ATOM    606  HB1 ALA A  46       3.301   9.012  -4.953  1.00 69.15           H  
ATOM    607  HB2 ALA A  46       2.445   9.750  -6.315  1.00 69.15           H  
ATOM    608  HB3 ALA A  46       2.726   7.993  -6.264  1.00 69.15           H  
ATOM    609  O   ALA A  46       0.180   6.527  -4.671  1.00 69.15           O  
ATOM    610  N   TRP A  47       1.841   7.051  -3.241  1.00 77.29           N  
ATOM    611  H   TRP A  47       2.539   7.727  -2.965  1.00 77.29           H  
ATOM    612  CA  TRP A  47       1.759   5.795  -2.481  1.00 77.29           C  
ATOM    613  HA  TRP A  47       1.839   4.947  -3.161  1.00 77.29           H  
ATOM    614  C   TRP A  47       0.423   5.692  -1.740  1.00 77.29           C  
ATOM    615  CB  TRP A  47       2.918   5.692  -1.485  1.00 77.29           C  
ATOM    616  HB2 TRP A  47       2.921   4.686  -1.065  1.00 77.29           H  
ATOM    617  HB3 TRP A  47       3.862   5.826  -2.012  1.00 77.29           H  
ATOM    618  O   TRP A  47      -0.179   4.629  -1.693  1.00 77.29           O  
ATOM    619  CG  TRP A  47       2.833   6.658  -0.351  1.00 77.29           C  
ATOM    620  CD1 TRP A  47       3.451   7.847  -0.307  1.00 77.29           C  
ATOM    621  HD1 TRP A  47       4.126   8.219  -1.063  1.00 77.29           H  
ATOM    622  CD2 TRP A  47       2.099   6.549   0.909  1.00 77.29           C  
ATOM    623  CE2 TRP A  47       2.266   7.760   1.643  1.00 77.29           C  
ATOM    624  CE3 TRP A  47       1.328   5.535   1.510  1.00 77.29           C  
ATOM    625  HE3 TRP A  47       1.224   4.585   1.007  1.00 77.29           H  
ATOM    626  NE1 TRP A  47       3.117   8.498   0.860  1.00 77.29           N  
ATOM    627  HE1 TRP A  47       3.530   9.392   1.087  1.00 77.29           H  
ATOM    628  CH2 TRP A  47       0.893   6.952   3.454  1.00 77.29           C  
ATOM    629  HH2 TRP A  47       0.443   7.082   4.427  1.00 77.29           H  
ATOM    630  CZ2 TRP A  47       1.664   7.981   2.889  1.00 77.29           C  
ATOM    631  HZ2 TRP A  47       1.821   8.911   3.416  1.00 77.29           H  
ATOM    632  CZ3 TRP A  47       0.745   5.730   2.773  1.00 77.29           C  
ATOM    633  HZ3 TRP A  47       0.218   4.912   3.242  1.00 77.29           H  
ATOM    634  N   PHE A  48      -0.100   6.805  -1.221  1.00 77.14           N  
ATOM    635  H   PHE A  48       0.459   7.646  -1.237  1.00 77.14           H  
ATOM    636  CA  PHE A  48      -1.359   6.822  -0.482  1.00 77.14           C  
ATOM    637  HA  PHE A  48      -1.302   6.120   0.351  1.00 77.14           H  
ATOM    638  C   PHE A  48      -2.538   6.415  -1.365  1.00 77.14           C  
ATOM    639  CB  PHE A  48      -1.555   8.226   0.066  1.00 77.14           C  
ATOM    640  HB2 PHE A  48      -0.743   8.440   0.761  1.00 77.14           H  
ATOM    641  HB3 PHE A  48      -1.503   8.939  -0.757  1.00 77.14           H  
ATOM    642  O   PHE A  48      -3.321   5.534  -1.004  1.00 77.14           O  
ATOM    643  CG  PHE A  48      -2.862   8.419   0.783  1.00 77.14           C  
ATOM    644  CD1 PHE A  48      -3.936   9.079   0.154  1.00 77.14           C  
ATOM    645  HD1 PHE A  48      -3.840   9.427  -0.864  1.00 77.14           H  
ATOM    646  CD2 PHE A  48      -2.991   7.928   2.088  1.00 77.14           C  
ATOM    647  HD2 PHE A  48      -2.172   7.398   2.552  1.00 77.14           H  
ATOM    648  CE1 PHE A  48      -5.119   9.321   0.870  1.00 77.14           C  
ATOM    649  HE1 PHE A  48      -5.935   9.859   0.410  1.00 77.14           H  
ATOM    650  CE2 PHE A  48      -4.181   8.141   2.786  1.00 77.14           C  
ATOM    651  HE2 PHE A  48      -4.300   7.743   3.783  1.00 77.14           H  
ATOM    652  CZ  PHE A  48      -5.214   8.881   2.199  1.00 77.14           C  
ATOM    653  HZ  PHE A  48      -6.094   9.091   2.789  1.00 77.14           H  
ATOM    654  N   ASN A  49      -2.620   6.995  -2.565  1.00 77.27           N  
ATOM    655  H   ASN A  49      -1.972   7.737  -2.790  1.00 77.27           H  
ATOM    656  CA  ASN A  49      -3.612   6.608  -3.561  1.00 77.27           C  
ATOM    657  HA  ASN A  49      -4.600   6.657  -3.104  1.00 77.27           H  
ATOM    658  C   ASN A  49      -3.422   5.156  -4.014  1.00 77.27           C  
ATOM    659  CB  ASN A  49      -3.556   7.589  -4.746  1.00 77.27           C  
ATOM    660  HB2 ASN A  49      -4.111   7.171  -5.586  1.00 77.27           H  
ATOM    661  HB3 ASN A  49      -2.523   7.731  -5.066  1.00 77.27           H  
ATOM    662  O   ASN A  49      -4.418   4.475  -4.254  1.00 77.27           O  
ATOM    663  CG  ASN A  49      -4.173   8.941  -4.429  1.00 77.27           C  
ATOM    664  ND2 ASN A  49      -4.002   9.906  -5.298  1.00 77.27           N  
ATOM    665 HD21 ASN A  49      -4.540  10.747  -5.145  1.00 77.27           H  
ATOM    666 HD22 ASN A  49      -3.694   9.664  -6.229  1.00 77.27           H  
ATOM    667  OD1 ASN A  49      -4.874   9.125  -3.442  1.00 77.27           O  
ATOM    668  N   THR A  50      -2.173   4.671  -4.061  1.00 84.73           N  
ATOM    669  H   THR A  50      -1.416   5.298  -3.829  1.00 84.73           H  
ATOM    670  CA  THR A  50      -1.856   3.257  -4.327  1.00 84.73           C  
ATOM    671  HA  THR A  50      -2.313   2.963  -5.272  1.00 84.73           H  
ATOM    672  C   THR A  50      -2.465   2.361  -3.258  1.00 84.73           C  
ATOM    673  CB  THR A  50      -0.339   2.991  -4.424  1.00 84.73           C  
ATOM    674  HB  THR A  50       0.130   3.094  -3.446  1.00 84.73           H  
ATOM    675  O   THR A  50      -3.308   1.531  -3.574  1.00 84.73           O  
ATOM    676  CG2 THR A  50      -0.029   1.586  -4.927  1.00 84.73           C  
ATOM    677 HG21 THR A  50       1.036   1.495  -5.138  1.00 84.73           H  
ATOM    678 HG22 THR A  50      -0.272   0.859  -4.151  1.00 84.73           H  
ATOM    679 HG23 THR A  50      -0.592   1.364  -5.834  1.00 84.73           H  
ATOM    680  OG1 THR A  50       0.283   3.901  -5.300  1.00 84.73           O  
ATOM    681  HG1 THR A  50       0.207   4.780  -4.923  1.00 84.73           H  
ATOM    682  N   ILE A  51      -2.119   2.572  -1.987  1.00 85.68           N  
ATOM    683  H   ILE A  51      -1.447   3.301  -1.794  1.00 85.68           H  
ATOM    684  CA  ILE A  51      -2.541   1.716  -0.871  1.00 85.68           C  
ATOM    685  HA  ILE A  51      -2.318   0.680  -1.127  1.00 85.68           H  
ATOM    686  C   ILE A  51      -4.053   1.770  -0.640  1.00 85.68           C  
ATOM    687  CB  ILE A  51      -1.741   2.095   0.395  1.00 85.68           C  
ATOM    688  HB  ILE A  51      -1.862   3.166   0.562  1.00 85.68           H  
ATOM    689  O   ILE A  51      -4.653   0.773  -0.248  1.00 85.68           O  
ATOM    690  CG1 ILE A  51      -0.229   1.825   0.208  1.00 85.68           C  
ATOM    691 HG12 ILE A  51       0.150   2.401  -0.637  1.00 85.68           H  
ATOM    692 HG13 ILE A  51       0.294   2.195   1.089  1.00 85.68           H  
ATOM    693  CG2 ILE A  51      -2.259   1.379   1.658  1.00 85.68           C  
ATOM    694 HG21 ILE A  51      -2.320   0.304   1.488  1.00 85.68           H  
ATOM    695 HG22 ILE A  51      -1.585   1.564   2.494  1.00 85.68           H  
ATOM    696 HG23 ILE A  51      -3.246   1.751   1.929  1.00 85.68           H  
ATOM    697  CD1 ILE A  51       0.166   0.361  -0.027  1.00 85.68           C  
ATOM    698 HD11 ILE A  51      -0.176  -0.267   0.795  1.00 85.68           H  
ATOM    699 HD12 ILE A  51       1.252   0.292  -0.085  1.00 85.68           H  
ATOM    700 HD13 ILE A  51      -0.248  -0.006  -0.966  1.00 85.68           H  
ATOM    701  N   LEU A  52      -4.714   2.893  -0.914  1.00 82.98           N  
ATOM    702  H   LEU A  52      -4.187   3.714  -1.177  1.00 82.98           H  
ATOM    703  CA  LEU A  52      -6.172   2.986  -0.790  1.00 82.98           C  
ATOM    704  HA  LEU A  52      -6.503   2.301  -0.010  1.00 82.98           H  
ATOM    705  C   LEU A  52      -6.934   2.532  -2.044  1.00 82.98           C  
ATOM    706  CB  LEU A  52      -6.539   4.404  -0.347  1.00 82.98           C  
ATOM    707  HB2 LEU A  52      -6.114   5.116  -1.055  1.00 82.98           H  
ATOM    708  HB3 LEU A  52      -7.623   4.510  -0.377  1.00 82.98           H  
ATOM    709  O   LEU A  52      -8.155   2.353  -1.980  1.00 82.98           O  
ATOM    710  CG  LEU A  52      -6.051   4.742   1.073  1.00 82.98           C  
ATOM    711  HG  LEU A  52      -4.962   4.694   1.116  1.00 82.98           H  
ATOM    712  CD1 LEU A  52      -6.477   6.166   1.378  1.00 82.98           C  
ATOM    713 HD11 LEU A  52      -7.549   6.311   1.242  1.00 82.98           H  
ATOM    714 HD12 LEU A  52      -6.213   6.406   2.408  1.00 82.98           H  
ATOM    715 HD13 LEU A  52      -5.944   6.824   0.693  1.00 82.98           H  
ATOM    716  CD2 LEU A  52      -6.618   3.821   2.157  1.00 82.98           C  
ATOM    717 HD21 LEU A  52      -7.704   3.766   2.083  1.00 82.98           H  
ATOM    718 HD22 LEU A  52      -6.351   4.206   3.141  1.00 82.98           H  
ATOM    719 HD23 LEU A  52      -6.186   2.824   2.065  1.00 82.98           H  
ATOM    720  N   GLY A  53      -6.236   2.295  -3.159  1.00 76.53           N  
ATOM    721  H   GLY A  53      -5.231   2.397  -3.134  1.00 76.53           H  
ATOM    722  CA  GLY A  53      -6.844   1.953  -4.444  1.00 76.53           C  
ATOM    723  HA2 GLY A  53      -6.049   1.804  -5.174  1.00 76.53           H  
ATOM    724  HA3 GLY A  53      -7.412   1.028  -4.348  1.00 76.53           H  
ATOM    725  C   GLY A  53      -7.764   3.064  -4.959  1.00 76.53           C  
ATOM    726  O   GLY A  53      -8.854   2.768  -5.460  1.00 76.53           O  
ATOM    727  N   ASN A  54      -7.364   4.326  -4.770  1.00 72.43           N  
ATOM    728  H   ASN A  54      -6.424   4.456  -4.423  1.00 72.43           H  
ATOM    729  CA  ASN A  54      -8.095   5.506  -5.236  1.00 72.43           C  
ATOM    730  HA  ASN A  54      -9.159   5.348  -5.058  1.00 72.43           H  
ATOM    731  C   ASN A  54      -7.907   5.706  -6.747  1.00 72.43           C  
ATOM    732  CB  ASN A  54      -7.644   6.751  -4.445  1.00 72.43           C  
ATOM    733  HB2 ASN A  54      -8.014   7.652  -4.934  1.00 72.43           H  
ATOM    734  HB3 ASN A  54      -6.556   6.800  -4.443  1.00 72.43           H  
ATOM    735  O   ASN A  54      -6.915   5.278  -7.329  1.00 72.43           O  
ATOM    736  CG  ASN A  54      -8.153   6.787  -3.015  1.00 72.43           C  
ATOM    737  ND2 ASN A  54      -7.539   7.584  -2.172  1.00 72.43           N  
ATOM    738 HD21 ASN A  54      -7.897   7.609  -1.228  1.00 72.43           H  
ATOM    739 HD22 ASN A  54      -6.748   8.136  -2.470  1.00 72.43           H  
ATOM    740  OD1 ASN A  54      -9.115   6.135  -2.650  1.00 72.43           O  
ATOM    741  N   THR A  55      -8.854   6.388  -7.393  1.00 52.60           N  
ATOM    742  H   THR A  55      -9.652   6.735  -6.880  1.00 52.60           H  
ATOM    743  CA  THR A  55      -8.852   6.603  -8.852  1.00 52.60           C  
ATOM    744  HA  THR A  55      -8.451   5.712  -9.334  1.00 52.60           H  
ATOM    745  C   THR A  55      -7.965   7.760  -9.322  1.00 52.60           C  
ATOM    746  CB  THR A  55     -10.286   6.810  -9.364  1.00 52.60           C  
ATOM    747  HB  THR A  55     -10.267   7.111 -10.412  1.00 52.60           H  
ATOM    748  O   THR A  55      -7.809   7.941 -10.524  1.00 52.60           O  
ATOM    749  CG2 THR A  55     -11.117   5.531  -9.242  1.00 52.60           C  
ATOM    750 HG21 THR A  55     -11.203   5.232  -8.197  1.00 52.60           H  
ATOM    751 HG22 THR A  55     -12.113   5.712  -9.646  1.00 52.60           H  
ATOM    752 HG23 THR A  55     -10.642   4.732  -9.812  1.00 52.60           H  
ATOM    753  OG1 THR A  55     -10.943   7.799  -8.600  1.00 52.60           O  
ATOM    754  HG1 THR A  55     -10.581   8.655  -8.843  1.00 52.60           H  
ATOM    755  N   GLU A  56      -7.401   8.560  -8.413  1.00 51.08           N  
ATOM    756  H   GLU A  56      -7.512   8.337  -7.434  1.00 51.08           H  
ATOM    757  CA  GLU A  56      -6.507   9.671  -8.756  1.00 51.08           C  
ATOM    758  HA  GLU A  56      -6.813  10.089  -9.715  1.00 51.08           H  
ATOM    759  C   GLU A  56      -5.063   9.175  -8.930  1.00 51.08           C  
ATOM    760  CB  GLU A  56      -6.633  10.819  -7.740  1.00 51.08           C  
ATOM    761  HB2 GLU A  56      -5.831  11.535  -7.924  1.00 51.08           H  
ATOM    762  HB3 GLU A  56      -6.526  10.422  -6.730  1.00 51.08           H  
ATOM    763  O   GLU A  56      -4.373   8.867  -7.955  1.00 51.08           O  
ATOM    764  CG  GLU A  56      -7.983  11.547  -7.872  1.00 51.08           C  
ATOM    765  HG2 GLU A  56      -8.069  11.938  -8.886  1.00 51.08           H  
ATOM    766  HG3 GLU A  56      -8.785  10.822  -7.729  1.00 51.08           H  
ATOM    767  CD  GLU A  56      -8.175  12.702  -6.870  1.00 51.08           C  
ATOM    768  OE1 GLU A  56      -9.320  13.207  -6.826  1.00 51.08           O  
ATOM    769  OE2 GLU A  56      -7.218  13.051  -6.133  1.00 51.08           O  
ATOM    770  N   GLY A  57      -4.611   9.069 -10.184  1.00 39.52           N  
ATOM    771  H   GLY A  57      -5.243   9.282 -10.943  1.00 39.52           H  
ATOM    772  CA  GLY A  57      -3.218   8.764 -10.514  1.00 39.52           C  
ATOM    773  HA2 GLY A  57      -2.905   7.872  -9.971  1.00 39.52           H  
ATOM    774  HA3 GLY A  57      -3.130   8.562 -11.582  1.00 39.52           H  
ATOM    775  C   GLY A  57      -2.267   9.912 -10.157  1.00 39.52           C  
ATOM    776  O   GLY A  57      -2.690  11.009  -9.799  1.00 39.52           O  
ATOM    777  N   CYS A  58      -0.969   9.668 -10.278  1.00 45.64           N  
ATOM    778  H   CYS A  58      -0.699   8.762 -10.634  1.00 45.64           H  
ATOM    779  CA  CYS A  58       0.032  10.715 -10.408  1.00 45.64           C  
ATOM    780  HA  CYS A  58      -0.478  11.668 -10.271  1.00 45.64           H  
ATOM    781  C   CYS A  58       0.598  10.720 -11.821  1.00 45.64           C  
ATOM    782  CB  CYS A  58       1.146  10.652  -9.353  1.00 45.64           C  
ATOM    783  HB2 CYS A  58       1.318  11.672  -9.009  1.00 45.64           H  
ATOM    784  HB3 CYS A  58       0.812  10.097  -8.477  1.00 45.64           H  
ATOM    785  O   CYS A  58       0.672   9.678 -12.470  1.00 45.64           O  
ATOM    786  SG  CYS A  58       2.762  10.064  -9.934  1.00 45.64           S  
ATOM    787  N   HIS A  59       1.037  11.898 -12.229  1.00 41.95           N  
ATOM    788  H   HIS A  59       1.018  12.651 -11.556  1.00 41.95           H  
ATOM    789  CA  HIS A  59       1.903  12.117 -13.368  1.00 41.95           C  
ATOM    790  HA  HIS A  59       2.228  11.161 -13.777  1.00 41.95           H  
ATOM    791  C   HIS A  59       3.121  12.871 -12.859  1.00 41.95           C  
ATOM    792  CB  HIS A  59       1.168  12.889 -14.467  1.00 41.95           C  
ATOM    793  HB2 HIS A  59       1.799  12.891 -15.356  1.00 41.95           H  
ATOM    794  HB3 HIS A  59       0.264  12.331 -14.709  1.00 41.95           H  
ATOM    795  O   HIS A  59       2.994  13.777 -12.041  1.00 41.95           O  
ATOM    796  CG  HIS A  59       0.804  14.326 -14.144  1.00 41.95           C  
ATOM    797  CD2 HIS A  59       1.051  15.416 -14.935  1.00 41.95           C  
ATOM    798  HD2 HIS A  59       1.541  15.395 -15.897  1.00 41.95           H  
ATOM    799  ND1 HIS A  59       0.183  14.797 -13.008  1.00 41.95           N  
ATOM    800  HD1 HIS A  59       0.022  14.272 -12.160  1.00 41.95           H  
ATOM    801  CE1 HIS A  59       0.037  16.125 -13.124  1.00 41.95           C  
ATOM    802  HE1 HIS A  59      -0.393  16.767 -12.370  1.00 41.95           H  
ATOM    803  NE2 HIS A  59       0.550  16.553 -14.286  1.00 41.95           N  
ATOM    804  N   TRP A  60       4.304  12.501 -13.310  1.00 44.32           N  
ATOM    805  H   TRP A  60       4.352  11.782 -14.018  1.00 44.32           H  
ATOM    806  CA  TRP A  60       5.443  13.400 -13.227  1.00 44.32           C  
ATOM    807  HA  TRP A  60       5.488  13.892 -12.255  1.00 44.32           H  
ATOM    808  C   TRP A  60       5.207  14.442 -14.317  1.00 44.32           C  
ATOM    809  CB  TRP A  60       6.710  12.572 -13.423  1.00 44.32           C  
ATOM    810  HB2 TRP A  60       7.570  13.241 -13.427  1.00 44.32           H  
ATOM    811  HB3 TRP A  60       6.662  12.090 -14.400  1.00 44.32           H  
ATOM    812  O   TRP A  60       4.909  14.059 -15.442  1.00 44.32           O  
ATOM    813  CG  TRP A  60       6.916  11.523 -12.365  1.00 44.32           C  
ATOM    814  CD1 TRP A  60       6.342  10.297 -12.313  1.00 44.32           C  
ATOM    815  HD1 TRP A  60       5.663   9.902 -13.054  1.00 44.32           H  
ATOM    816  CD2 TRP A  60       7.682  11.636 -11.136  1.00 44.32           C  
ATOM    817  CE2 TRP A  60       7.457  10.462 -10.354  1.00 44.32           C  
ATOM    818  CE3 TRP A  60       8.475  12.653 -10.578  1.00 44.32           C  
ATOM    819  HE3 TRP A  60       8.731  13.515 -11.176  1.00 44.32           H  
ATOM    820  NE1 TRP A  60       6.715   9.636 -11.160  1.00 44.32           N  
ATOM    821  HE1 TRP A  60       6.420   8.704 -10.909  1.00 44.32           H  
ATOM    822  CH2 TRP A  60       8.433  11.504  -8.428  1.00 44.32           C  
ATOM    823  HH2 TRP A  60       8.648  11.509  -7.370  1.00 44.32           H  
ATOM    824  CZ2 TRP A  60       7.830  10.380  -9.011  1.00 44.32           C  
ATOM    825  HZ2 TRP A  60       7.575   9.510  -8.424  1.00 44.32           H  
ATOM    826  CZ3 TRP A  60       8.864  12.576  -9.232  1.00 44.32           C  
ATOM    827  HZ3 TRP A  60       9.431  13.375  -8.779  1.00 44.32           H  
ATOM    828  N   SER A  61       5.197  15.731 -13.978  1.00 41.94           N  
ATOM    829  H   SER A  61       5.310  15.983 -13.006  1.00 41.94           H  
ATOM    830  CA  SER A  61       4.910  16.803 -14.933  1.00 41.94           C  
ATOM    831  HA  SER A  61       3.844  16.786 -15.160  1.00 41.94           H  
ATOM    832  C   SER A  61       5.685  16.594 -16.245  1.00 41.94           C  
ATOM    833  CB  SER A  61       5.233  18.158 -14.271  1.00 41.94           C  
ATOM    834  HB2 SER A  61       5.913  17.998 -13.435  1.00 41.94           H  
ATOM    835  HB3 SER A  61       4.311  18.590 -13.883  1.00 41.94           H  
ATOM    836  O   SER A  61       6.906  16.744 -16.277  1.00 41.94           O  
ATOM    837  OG  SER A  61       5.850  19.076 -15.153  1.00 41.94           O  
ATOM    838  HG  SER A  61       6.715  18.706 -15.344  1.00 41.94           H  
ATOM    839  N   ASP A  62       4.957  16.354 -17.341  1.00 39.90           N  
ATOM    840  H   ASP A  62       4.015  16.015 -17.212  1.00 39.90           H  
ATOM    841  CA  ASP A  62       5.484  16.334 -18.719  1.00 39.90           C  
ATOM    842  HA  ASP A  62       6.300  15.614 -18.785  1.00 39.90           H  
ATOM    843  C   ASP A  62       6.022  17.707 -19.160  1.00 39.90           C  
ATOM    844  CB  ASP A  62       4.367  15.922 -19.697  1.00 39.90           C  
ATOM    845  HB2 ASP A  62       3.502  16.564 -19.532  1.00 39.90           H  
ATOM    846  HB3 ASP A  62       4.709  16.089 -20.718  1.00 39.90           H  
ATOM    847  O   ASP A  62       6.537  17.870 -20.262  1.00 39.90           O  
ATOM    848  CG  ASP A  62       3.941  14.456 -19.608  1.00 39.90           C  
ATOM    849  OD1 ASP A  62       4.794  13.611 -19.271  1.00 39.90           O  
ATOM    850  OD2 ASP A  62       2.749  14.208 -19.902  1.00 39.90           O  
ATOM    851  N   ASN A  63       5.871  18.734 -18.321  1.00 38.85           N  
ATOM    852  H   ASN A  63       5.513  18.534 -17.398  1.00 38.85           H  
ATOM    853  CA  ASN A  63       6.127  20.119 -18.680  1.00 38.85           C  
ATOM    854  HA  ASN A  63       5.884  20.218 -19.738  1.00 38.85           H  
ATOM    855  C   ASN A  63       7.600  20.527 -18.552  1.00 38.85           C  
ATOM    856  CB  ASN A  63       5.175  21.007 -17.872  1.00 38.85           C  
ATOM    857  HB2 ASN A  63       4.249  20.469 -17.668  1.00 38.85           H  
ATOM    858  HB3 ASN A  63       5.641  21.256 -16.918  1.00 38.85           H  
ATOM    859  O   ASN A  63       7.913  21.721 -18.582  1.00 38.85           O  
ATOM    860  CG  ASN A  63       4.789  22.272 -18.610  1.00 38.85           C  
ATOM    861  ND2 ASN A  63       4.447  23.308 -17.882  1.00 38.85           N  
ATOM    862 HD21 ASN A  63       4.255  24.152 -18.403  1.00 38.85           H  
ATOM    863 HD22 ASN A  63       4.567  23.256 -16.880  1.00 38.85           H  
ATOM    864  OD1 ASN A  63       4.702  22.357 -19.822  1.00 38.85           O  
ATOM    865  N   THR A  64       8.512  19.565 -18.406  1.00 45.26           N  
ATOM    866  H   THR A  64       8.206  18.603 -18.402  1.00 45.26           H  
ATOM    867  CA  THR A  64       9.916  19.843 -18.692  1.00 45.26           C  
ATOM    868  HA  THR A  64      10.170  20.815 -18.271  1.00 45.26           H  
ATOM    869  C   THR A  64      10.022  19.928 -20.206  1.00 45.26           C  
ATOM    870  CB  THR A  64      10.896  18.811 -18.101  1.00 45.26           C  
ATOM    871  HB  THR A  64      11.147  18.055 -18.845  1.00 45.26           H  
ATOM    872  O   THR A  64       9.997  18.911 -20.890  1.00 45.26           O  
ATOM    873  CG2 THR A  64      12.174  19.516 -17.642  1.00 45.26           C  
ATOM    874 HG21 THR A  64      11.943  20.234 -16.856  1.00 45.26           H  
ATOM    875 HG22 THR A  64      12.871  18.772 -17.256  1.00 45.26           H  
ATOM    876 HG23 THR A  64      12.634  20.024 -18.490  1.00 45.26           H  
ATOM    877  OG1 THR A  64      10.379  18.171 -16.957  1.00 45.26           O  
ATOM    878  HG1 THR A  64      10.030  17.317 -17.224  1.00 45.26           H  
ATOM    879  N   ASP A  65      10.060  21.151 -20.744  1.00 44.13           N  
ATOM    880  H   ASP A  65       9.932  21.956 -20.148  1.00 44.13           H  
ATOM    881  CA  ASP A  65      10.377  21.353 -22.153  1.00 44.13           C  
ATOM    882  HA  ASP A  65       9.701  20.728 -22.737  1.00 44.13           H  
ATOM    883  C   ASP A  65      11.807  20.867 -22.364  1.00 44.13           C  
ATOM    884  CB  ASP A  65      10.155  22.799 -22.608  1.00 44.13           C  
ATOM    885  HB2 ASP A  65      10.939  23.440 -22.207  1.00 44.13           H  
ATOM    886  HB3 ASP A  65       9.201  23.144 -22.209  1.00 44.13           H  
ATOM    887  O   ASP A  65      12.803  21.488 -21.986  1.00 44.13           O  
ATOM    888  CG  ASP A  65      10.104  22.932 -24.139  1.00 44.13           C  
ATOM    889  OD1 ASP A  65      10.319  21.911 -24.836  1.00 44.13           O  
ATOM    890  OD2 ASP A  65       9.810  24.067 -24.585  1.00 44.13           O  
ATOM    891  N   TYR A  66      11.846  19.638 -22.839  1.00 50.25           N  
ATOM    892  H   TYR A  66      10.948  19.190 -22.951  1.00 50.25           H  
ATOM    893  CA  TYR A  66      13.006  18.791 -22.910  1.00 50.25           C  
ATOM    894  HA  TYR A  66      13.565  18.966 -21.991  1.00 50.25           H  
ATOM    895  C   TYR A  66      13.892  19.253 -24.112  1.00 50.25           C  
ATOM    896  CB  TYR A  66      12.395  17.363 -22.814  1.00 50.25           C  
ATOM    897  HB2 TYR A  66      11.384  17.411 -23.218  1.00 50.25           H  
ATOM    898  HB3 TYR A  66      12.803  16.600 -23.478  1.00 50.25           H  
ATOM    899  O   TYR A  66      15.087  18.971 -24.212  1.00 50.25           O  
ATOM    900  CG  TYR A  66      12.302  16.701 -21.447  1.00 50.25           C  
ATOM    901  CD1 TYR A  66      13.397  16.564 -20.566  1.00 50.25           C  
ATOM    902  HD1 TYR A  66      14.380  16.877 -20.885  1.00 50.25           H  
ATOM    903  CD2 TYR A  66      11.062  16.145 -21.093  1.00 50.25           C  
ATOM    904  HD2 TYR A  66      10.217  16.218 -21.763  1.00 50.25           H  
ATOM    905  CE1 TYR A  66      13.213  15.991 -19.288  1.00 50.25           C  
ATOM    906  HE1 TYR A  66      14.042  15.915 -18.601  1.00 50.25           H  
ATOM    907  CE2 TYR A  66      10.878  15.547 -19.841  1.00 50.25           C  
ATOM    908  HE2 TYR A  66       9.912  15.153 -19.561  1.00 50.25           H  
ATOM    909  OH  TYR A  66      11.706  14.985 -17.690  1.00 50.25           O  
ATOM    910  HH  TYR A  66      12.479  15.003 -17.121  1.00 50.25           H  
ATOM    911  CZ  TYR A  66      11.940  15.497 -18.924  1.00 50.25           C  
ATOM    912  N   GLU A  67      13.357  20.106 -25.000  1.00 46.11           N  
ATOM    913  H   GLU A  67      12.414  20.434 -24.844  1.00 46.11           H  
ATOM    914  CA  GLU A  67      14.122  20.749 -26.070  1.00 46.11           C  
ATOM    915  HA  GLU A  67      14.556  19.960 -26.685  1.00 46.11           H  
ATOM    916  C   GLU A  67      15.291  21.604 -25.526  1.00 46.11           C  
ATOM    917  CB  GLU A  67      13.205  21.585 -26.987  1.00 46.11           C  
ATOM    918  HB2 GLU A  67      12.628  22.293 -26.390  1.00 46.11           H  
ATOM    919  HB3 GLU A  67      13.850  22.151 -27.658  1.00 46.11           H  
ATOM    920  O   GLU A  67      15.120  22.708 -25.010  1.00 46.11           O  
ATOM    921  CG  GLU A  67      12.257  20.728 -27.849  1.00 46.11           C  
ATOM    922  HG2 GLU A  67      11.503  20.272 -27.208  1.00 46.11           H  
ATOM    923  HG3 GLU A  67      12.843  19.923 -28.294  1.00 46.11           H  
ATOM    924  CD  GLU A  67      11.565  21.510 -28.989  1.00 46.11           C  
ATOM    925  OE1 GLU A  67      11.023  20.841 -29.902  1.00 46.11           O  
ATOM    926  OE2 GLU A  67      11.661  22.761 -29.037  1.00 46.11           O  
ATOM    927  N   ASN A  68      16.523  21.125 -25.747  1.00 53.27           N  
ATOM    928  H   ASN A  68      16.562  20.180 -26.103  1.00 53.27           H  
ATOM    929  CA  ASN A  68      17.797  21.738 -25.337  1.00 53.27           C  
ATOM    930  HA  ASN A  68      18.564  21.169 -25.862  1.00 53.27           H  
ATOM    931  C   ASN A  68      18.174  21.594 -23.849  1.00 53.27           C  
ATOM    932  CB  ASN A  68      17.946  23.197 -25.823  1.00 53.27           C  
ATOM    933  HB2 ASN A  68      17.352  23.850 -25.183  1.00 53.27           H  
ATOM    934  HB3 ASN A  68      18.987  23.500 -25.712  1.00 53.27           H  
ATOM    935  O   ASN A  68      18.775  22.516 -23.279  1.00 53.27           O  
ATOM    936  CG  ASN A  68      17.561  23.424 -27.263  1.00 53.27           C  
ATOM    937  ND2 ASN A  68      16.468  24.107 -27.494  1.00 53.27           N  
ATOM    938 HD21 ASN A  68      16.116  24.070 -28.440  1.00 53.27           H  
ATOM    939 HD22 ASN A  68      15.822  24.184 -26.720  1.00 53.27           H  
ATOM    940  OD1 ASN A  68      18.245  23.018 -28.187  1.00 53.27           O  
ATOM    941  N   LEU A  69      17.911  20.446 -23.209  1.00 63.16           N  
ATOM    942  H   LEU A  69      17.338  19.736 -23.641  1.00 63.16           H  
ATOM    943  CA  LEU A  69      18.566  20.174 -21.925  1.00 63.16           C  
ATOM    944  HA  LEU A  69      18.317  21.004 -21.263  1.00 63.16           H  
ATOM    945  C   LEU A  69      20.089  20.167 -22.076  1.00 63.16           C  
ATOM    946  CB  LEU A  69      18.102  18.870 -21.251  1.00 63.16           C  
ATOM    947  HB2 LEU A  69      18.953  18.436 -20.724  1.00 63.16           H  
ATOM    948  HB3 LEU A  69      17.786  18.140 -21.996  1.00 63.16           H  
ATOM    949  O   LEU A  69      20.670  19.491 -22.921  1.00 63.16           O  
ATOM    950  CG  LEU A  69      17.001  19.124 -20.211  1.00 63.16           C  
ATOM    951  HG  LEU A  69      17.209  20.041 -19.661  1.00 63.16           H  
ATOM    952  CD1 LEU A  69      15.668  19.250 -20.898  1.00 63.16           C  
ATOM    953 HD11 LEU A  69      14.854  19.231 -20.174  1.00 63.16           H  
ATOM    954 HD12 LEU A  69      15.568  18.435 -21.615  1.00 63.16           H  
ATOM    955 HD13 LEU A  69      15.617  20.189 -21.449  1.00 63.16           H  
ATOM    956  CD2 LEU A  69      16.909  17.999 -19.196  1.00 63.16           C  
ATOM    957 HD21 LEU A  69      16.107  18.194 -18.484  1.00 63.16           H  
ATOM    958 HD22 LEU A  69      16.711  17.055 -19.706  1.00 63.16           H  
ATOM    959 HD23 LEU A  69      17.852  17.925 -18.655  1.00 63.16           H  
ATOM    960  N   THR A  70      20.757  20.905 -21.195  1.00 73.85           N  
ATOM    961  H   THR A  70      20.228  21.439 -20.520  1.00 73.85           H  
ATOM    962  CA  THR A  70      22.190  20.705 -20.985  1.00 73.85           C  
ATOM    963  HA  THR A  70      22.685  20.701 -21.957  1.00 73.85           H  
ATOM    964  C   THR A  70      22.416  19.340 -20.333  1.00 73.85           C  
ATOM    965  CB  THR A  70      22.810  21.823 -20.134  1.00 73.85           C  
ATOM    966  HB  THR A  70      23.888  21.666 -20.109  1.00 73.85           H  
ATOM    967  O   THR A  70      21.560  18.866 -19.585  1.00 73.85           O  
ATOM    968  CG2 THR A  70      22.540  23.221 -20.692  1.00 73.85           C  
ATOM    969 HG21 THR A  70      23.076  23.959 -20.096  1.00 73.85           H  
ATOM    970 HG22 THR A  70      21.474  23.447 -20.670  1.00 73.85           H  
ATOM    971 HG23 THR A  70      22.890  23.274 -21.723  1.00 73.85           H  
ATOM    972  OG1 THR A  70      22.336  21.787 -18.808  1.00 73.85           O  
ATOM    973  HG1 THR A  70      21.609  22.408 -18.718  1.00 73.85           H  
ATOM    974  N   ALA A  71      23.589  18.732 -20.535  1.00 76.05           N  
ATOM    975  H   ALA A  71      24.221  19.091 -21.236  1.00 76.05           H  
ATOM    976  CA  ALA A  71      23.951  17.483 -19.853  1.00 76.05           C  
ATOM    977  HA  ALA A  71      23.286  16.689 -20.192  1.00 76.05           H  
ATOM    978  C   ALA A  71      23.799  17.592 -18.319  1.00 76.05           C  
ATOM    979  CB  ALA A  71      25.387  17.124 -20.255  1.00 76.05           C  
ATOM    980  HB1 ALA A  71      25.655  16.164 -19.812  1.00 76.05           H  
ATOM    981  HB2 ALA A  71      26.083  17.887 -19.908  1.00 76.05           H  
ATOM    982  HB3 ALA A  71      25.455  17.027 -21.338  1.00 76.05           H  
ATOM    983  O   ALA A  71      23.398  16.640 -17.659  1.00 76.05           O  
ATOM    984  N   THR A  72      24.052  18.777 -17.747  1.00 78.93           N  
ATOM    985  H   THR A  72      24.389  19.532 -18.326  1.00 78.93           H  
ATOM    986  CA  THR A  72      23.828  19.057 -16.319  1.00 78.93           C  
ATOM    987  HA  THR A  72      24.318  18.291 -15.718  1.00 78.93           H  
ATOM    988  C   THR A  72      22.353  18.996 -15.942  1.00 78.93           C  
ATOM    989  CB  THR A  72      24.413  20.424 -15.941  1.00 78.93           C  
ATOM    990  HB  THR A  72      23.872  21.209 -16.470  1.00 78.93           H  
ATOM    991  O   THR A  72      22.018  18.351 -14.954  1.00 78.93           O  
ATOM    992  CG2 THR A  72      24.356  20.700 -14.440  1.00 78.93           C  
ATOM    993 HG21 THR A  72      23.319  20.788 -14.117  1.00 78.93           H  
ATOM    994 HG22 THR A  72      24.828  19.888 -13.887  1.00 78.93           H  
ATOM    995 HG23 THR A  72      24.865  21.638 -14.219  1.00 78.93           H  
ATOM    996  OG1 THR A  72      25.774  20.483 -16.315  1.00 78.93           O  
ATOM    997  HG1 THR A  72      26.253  19.929 -15.694  1.00 78.93           H  
ATOM    998  N   ASN A  73      21.463  19.601 -16.733  1.00 78.06           N  
ATOM    999  H   ASN A  73      21.784  20.075 -17.565  1.00 78.06           H  
ATOM   1000  CA  ASN A  73      20.024  19.524 -16.475  1.00 78.06           C  
ATOM   1001  HA  ASN A  73      19.826  19.854 -15.455  1.00 78.06           H  
ATOM   1002  C   ASN A  73      19.514  18.082 -16.591  1.00 78.06           C  
ATOM   1003  CB  ASN A  73      19.257  20.429 -17.452  1.00 78.06           C  
ATOM   1004  HB2 ASN A  73      19.511  20.157 -18.476  1.00 78.06           H  
ATOM   1005  HB3 ASN A  73      18.190  20.253 -17.314  1.00 78.06           H  
ATOM   1006  O   ASN A  73      18.675  17.672 -15.791  1.00 78.06           O  
ATOM   1007  CG  ASN A  73      19.491  21.914 -17.261  1.00 78.06           C  
ATOM   1008  ND2 ASN A  73      18.963  22.721 -18.151  1.00 78.06           N  
ATOM   1009 HD21 ASN A  73      19.009  23.705 -17.925  1.00 78.06           H  
ATOM   1010 HD22 ASN A  73      18.279  22.361 -18.801  1.00 78.06           H  
ATOM   1011  OD1 ASN A  73      20.163  22.388 -16.363  1.00 78.06           O  
ATOM   1012  N   ALA A  74      20.021  17.317 -17.564  1.00 78.59           N  
ATOM   1013  H   ALA A  74      20.681  17.720 -18.214  1.00 78.59           H  
ATOM   1014  CA  ALA A  74      19.627  15.923 -17.757  1.00 78.59           C  
ATOM   1015  HA  ALA A  74      18.541  15.858 -17.820  1.00 78.59           H  
ATOM   1016  C   ALA A  74      20.063  15.074 -16.558  1.00 78.59           C  
ATOM   1017  CB  ALA A  74      20.212  15.417 -19.081  1.00 78.59           C  
ATOM   1018  HB1 ALA A  74      19.925  14.376 -19.233  1.00 78.59           H  
ATOM   1019  HB2 ALA A  74      19.821  16.009 -19.909  1.00 78.59           H  
ATOM   1020  HB3 ALA A  74      21.300  15.486 -19.073  1.00 78.59           H  
ATOM   1021  O   ALA A  74      19.263  14.314 -16.020  1.00 78.59           O  
ATOM   1022  N   TYR A  75      21.288  15.288 -16.069  1.00 81.43           N  
ATOM   1023  H   TYR A  75      21.912  15.897 -16.578  1.00 81.43           H  
ATOM   1024  CA  TYR A  75      21.808  14.593 -14.896  1.00 81.43           C  
ATOM   1025  HA  TYR A  75      21.732  13.519 -15.067  1.00 81.43           H  
ATOM   1026  C   TYR A  75      20.982  14.914 -13.648  1.00 81.43           C  
ATOM   1027  CB  TYR A  75      23.286  14.949 -14.705  1.00 81.43           C  
ATOM   1028  HB2 TYR A  75      23.828  14.691 -15.615  1.00 81.43           H  
ATOM   1029  HB3 TYR A  75      23.387  16.023 -14.552  1.00 81.43           H  
ATOM   1030  O   TYR A  75      20.515  14.004 -12.970  1.00 81.43           O  
ATOM   1031  CG  TYR A  75      23.924  14.212 -13.548  1.00 81.43           C  
ATOM   1032  CD1 TYR A  75      24.256  14.888 -12.357  1.00 81.43           C  
ATOM   1033  HD1 TYR A  75      24.074  15.949 -12.266  1.00 81.43           H  
ATOM   1034  CD2 TYR A  75      24.170  12.832 -13.663  1.00 81.43           C  
ATOM   1035  HD2 TYR A  75      23.949  12.319 -14.588  1.00 81.43           H  
ATOM   1036  CE1 TYR A  75      24.837  14.182 -11.284  1.00 81.43           C  
ATOM   1037  HE1 TYR A  75      25.115  14.699 -10.378  1.00 81.43           H  
ATOM   1038  CE2 TYR A  75      24.716  12.119 -12.581  1.00 81.43           C  
ATOM   1039  HE2 TYR A  75      24.915  11.061 -12.663  1.00 81.43           H  
ATOM   1040  OH  TYR A  75      25.584  12.080 -10.361  1.00 81.43           O  
ATOM   1041  HH  TYR A  75      25.927  12.642  -9.662  1.00 81.43           H  
ATOM   1042  CZ  TYR A  75      25.048  12.789 -11.389  1.00 81.43           C  
ATOM   1043  N   SER A  76      20.710  16.196 -13.380  1.00 79.75           N  
ATOM   1044  H   SER A  76      21.122  16.917 -13.955  1.00 79.75           H  
ATOM   1045  CA  SER A  76      19.857  16.601 -12.255  1.00 79.75           C  
ATOM   1046  HA  SER A  76      20.289  16.218 -11.330  1.00 79.75           H  
ATOM   1047  C   SER A  76      18.437  16.033 -12.350  1.00 79.75           C  
ATOM   1048  CB  SER A  76      19.778  18.126 -12.166  1.00 79.75           C  
ATOM   1049  HB2 SER A  76      19.397  18.531 -13.103  1.00 79.75           H  
ATOM   1050  HB3 SER A  76      19.098  18.402 -11.360  1.00 79.75           H  
ATOM   1051  O   SER A  76      17.883  15.621 -11.335  1.00 79.75           O  
ATOM   1052  OG  SER A  76      21.056  18.672 -11.899  1.00 79.75           O  
ATOM   1053  HG  SER A  76      21.438  18.186 -11.165  1.00 79.75           H  
ATOM   1054  N   SER A  77      17.864  15.967 -13.554  1.00 80.38           N  
ATOM   1055  H   SER A  77      18.373  16.314 -14.354  1.00 80.38           H  
ATOM   1056  CA  SER A  77      16.538  15.371 -13.776  1.00 80.38           C  
ATOM   1057  HA  SER A  77      15.819  15.823 -13.092  1.00 80.38           H  
ATOM   1058  C   SER A  77      16.547  13.863 -13.513  1.00 80.38           C  
ATOM   1059  CB  SER A  77      16.066  15.631 -15.208  1.00 80.38           C  
ATOM   1060  HB2 SER A  77      16.749  15.148 -15.905  1.00 80.38           H  
ATOM   1061  HB3 SER A  77      15.067  15.214 -15.337  1.00 80.38           H  
ATOM   1062  O   SER A  77      15.624  13.336 -12.899  1.00 80.38           O  
ATOM   1063  OG  SER A  77      16.032  17.017 -15.487  1.00 80.38           O  
ATOM   1064  HG  SER A  77      16.939  17.320 -15.565  1.00 80.38           H  
ATOM   1065  N   ALA A  78      17.614  13.171 -13.917  1.00 80.92           N  
ATOM   1066  H   ALA A  78      18.334  13.643 -14.444  1.00 80.92           H  
ATOM   1067  CA  ALA A  78      17.783  11.745 -13.666  1.00 80.92           C  
ATOM   1068  HA  ALA A  78      16.895  11.224 -14.023  1.00 80.92           H  
ATOM   1069  C   ALA A  78      17.935  11.432 -12.164  1.00 80.92           C  
ATOM   1070  CB  ALA A  78      18.985  11.272 -14.487  1.00 80.92           C  
ATOM   1071  HB1 ALA A  78      18.914  11.641 -15.510  1.00 80.92           H  
ATOM   1072  HB2 ALA A  78      19.911  11.636 -14.041  1.00 80.92           H  
ATOM   1073  HB3 ALA A  78      18.989  10.183 -14.521  1.00 80.92           H  
ATOM   1074  O   ALA A  78      17.374  10.449 -11.683  1.00 80.92           O  
ATOM   1075  N   LEU A  79      18.637  12.287 -11.409  1.00 78.63           N  
ATOM   1076  H   LEU A  79      19.117  13.048 -11.868  1.00 78.63           H  
ATOM   1077  CA  LEU A  79      18.706  12.182  -9.946  1.00 78.63           C  
ATOM   1078  HA  LEU A  79      19.013  11.173  -9.673  1.00 78.63           H  
ATOM   1079  C   LEU A  79      17.334  12.397  -9.298  1.00 78.63           C  
ATOM   1080  CB  LEU A  79      19.716  13.192  -9.375  1.00 78.63           C  
ATOM   1081  HB2 LEU A  79      19.645  13.142  -8.289  1.00 78.63           H  
ATOM   1082  HB3 LEU A  79      19.422  14.197  -9.676  1.00 78.63           H  
ATOM   1083  O   LEU A  79      16.930  11.605  -8.452  1.00 78.63           O  
ATOM   1084  CG  LEU A  79      21.186  12.972  -9.768  1.00 78.63           C  
ATOM   1085  HG  LEU A  79      21.322  13.134 -10.838  1.00 78.63           H  
ATOM   1086  CD1 LEU A  79      22.051  13.983  -9.015  1.00 78.63           C  
ATOM   1087 HD11 LEU A  79      21.908  13.864  -7.941  1.00 78.63           H  
ATOM   1088 HD12 LEU A  79      23.102  13.816  -9.250  1.00 78.63           H  
ATOM   1089 HD13 LEU A  79      21.770  14.994  -9.310  1.00 78.63           H  
ATOM   1090  CD2 LEU A  79      21.680  11.569  -9.437  1.00 78.63           C  
ATOM   1091 HD21 LEU A  79      21.485  11.352  -8.387  1.00 78.63           H  
ATOM   1092 HD22 LEU A  79      22.751  11.501  -9.629  1.00 78.63           H  
ATOM   1093 HD23 LEU A  79      21.172  10.839 -10.068  1.00 78.63           H  
ATOM   1094  N   ALA A  80      16.590  13.412  -9.743  1.00 75.43           N  
ATOM   1095  H   ALA A  80      16.975  14.042 -10.432  1.00 75.43           H  
ATOM   1096  CA  ALA A  80      15.246  13.666  -9.235  1.00 75.43           C  
ATOM   1097  HA  ALA A  80      15.308  13.809  -8.156  1.00 75.43           H  
ATOM   1098  C   ALA A  80      14.308  12.474  -9.482  1.00 75.43           C  
ATOM   1099  CB  ALA A  80      14.710  14.955  -9.868  1.00 75.43           C  
ATOM   1100  HB1 ALA A  80      14.617  14.836 -10.947  1.00 75.43           H  
ATOM   1101  HB2 ALA A  80      13.729  15.181  -9.450  1.00 75.43           H  
ATOM   1102  HB3 ALA A  80      15.388  15.781  -9.653  1.00 75.43           H  
ATOM   1103  O   ALA A  80      13.575  12.098  -8.573  1.00 75.43           O  
ATOM   1104  N   LEU A  81      14.375  11.849 -10.666  1.00 78.67           N  
ATOM   1105  H   LEU A  81      14.961  12.256 -11.381  1.00 78.67           H  
ATOM   1106  CA  LEU A  81      13.624  10.633 -11.003  1.00 78.67           C  
ATOM   1107  HA  LEU A  81      12.562  10.832 -10.858  1.00 78.67           H  
ATOM   1108  C   LEU A  81      14.001   9.432 -10.120  1.00 78.67           C  
ATOM   1109  CB  LEU A  81      13.872  10.301 -12.485  1.00 78.67           C  
ATOM   1110  HB2 LEU A  81      14.947  10.252 -12.660  1.00 78.67           H  
ATOM   1111  HB3 LEU A  81      13.467  11.107 -13.097  1.00 78.67           H  
ATOM   1112  O   LEU A  81      13.139   8.620  -9.769  1.00 78.67           O  
ATOM   1113  CG  LEU A  81      13.253   8.963 -12.937  1.00 78.67           C  
ATOM   1114  HG  LEU A  81      13.660   8.140 -12.350  1.00 78.67           H  
ATOM   1115  CD1 LEU A  81      11.731   8.954 -12.810  1.00 78.67           C  
ATOM   1116 HD11 LEU A  81      11.308   9.765 -13.404  1.00 78.67           H  
ATOM   1117 HD12 LEU A  81      11.430   9.078 -11.770  1.00 78.67           H  
ATOM   1118 HD13 LEU A  81      11.338   7.999 -13.157  1.00 78.67           H  
ATOM   1119  CD2 LEU A  81      13.624   8.698 -14.391  1.00 78.67           C  
ATOM   1120 HD21 LEU A  81      14.699   8.538 -14.476  1.00 78.67           H  
ATOM   1121 HD22 LEU A  81      13.332   9.547 -15.010  1.00 78.67           H  
ATOM   1122 HD23 LEU A  81      13.093   7.808 -14.726  1.00 78.67           H  
ATOM   1123  N   LYS A  82      15.280   9.300  -9.762  1.00 78.84           N  
ATOM   1124  H   LYS A  82      15.947   9.983 -10.090  1.00 78.84           H  
ATOM   1125  CA  LYS A  82      15.724   8.255  -8.839  1.00 78.84           C  
ATOM   1126  HA  LYS A  82      15.382   7.287  -9.206  1.00 78.84           H  
ATOM   1127  C   LYS A  82      15.094   8.445  -7.461  1.00 78.84           C  
ATOM   1128  CB  LYS A  82      17.254   8.246  -8.762  1.00 78.84           C  
ATOM   1129  HB2 LYS A  82      17.667   8.054  -9.752  1.00 78.84           H  
ATOM   1130  HB3 LYS A  82      17.615   9.212  -8.410  1.00 78.84           H  
ATOM   1131  O   LYS A  82      14.426   7.537  -6.976  1.00 78.84           O  
ATOM   1132  CG  LYS A  82      17.713   7.159  -7.791  1.00 78.84           C  
ATOM   1133  HG2 LYS A  82      17.466   6.191  -8.225  1.00 78.84           H  
ATOM   1134  HG3 LYS A  82      17.199   7.264  -6.835  1.00 78.84           H  
ATOM   1135  CD  LYS A  82      19.210   7.246  -7.496  1.00 78.84           C  
ATOM   1136  HD2 LYS A  82      19.770   7.068  -8.414  1.00 78.84           H  
ATOM   1137  HD3 LYS A  82      19.446   8.255  -7.158  1.00 78.84           H  
ATOM   1138  CE  LYS A  82      19.632   6.265  -6.388  1.00 78.84           C  
ATOM   1139  HE2 LYS A  82      19.487   6.771  -5.433  1.00 78.84           H  
ATOM   1140  HE3 LYS A  82      20.693   6.043  -6.501  1.00 78.84           H  
ATOM   1141  NZ  LYS A  82      18.829   5.013  -6.365  1.00 78.84           N  
ATOM   1142  HZ1 LYS A  82      18.757   4.581  -7.276  1.00 78.84           H  
ATOM   1143  HZ2 LYS A  82      19.131   4.358  -5.659  1.00 78.84           H  
ATOM   1144  HZ3 LYS A  82      17.890   5.235  -6.064  1.00 78.84           H  
ATOM   1145  N   ASP A  83      15.289   9.615  -6.856  1.00 73.59           N  
ATOM   1146  H   ASP A  83      15.878  10.296  -7.313  1.00 73.59           H  
ATOM   1147  CA  ASP A  83      14.848   9.899  -5.482  1.00 73.59           C  
ATOM   1148  HA  ASP A  83      15.332   9.207  -4.793  1.00 73.59           H  
ATOM   1149  C   ASP A  83      13.329   9.730  -5.339  1.00 73.59           C  
ATOM   1150  CB  ASP A  83      15.249  11.339  -5.116  1.00 73.59           C  
ATOM   1151  HB2 ASP A  83      14.787  11.591  -4.161  1.00 73.59           H  
ATOM   1152  HB3 ASP A  83      14.854  12.023  -5.867  1.00 73.59           H  
ATOM   1153  O   ASP A  83      12.817   9.121  -4.399  1.00 73.59           O  
ATOM   1154  CG  ASP A  83      16.761  11.563  -4.978  1.00 73.59           C  
ATOM   1155  OD1 ASP A  83      17.513  10.565  -4.882  1.00 73.59           O  
ATOM   1156  OD2 ASP A  83      17.154  12.751  -4.932  1.00 73.59           O  
ATOM   1157  N   ALA A  84      12.619  10.219  -6.346  1.00 73.83           N  
ATOM   1158  H   ALA A  84      13.134  10.732  -7.047  1.00 73.83           H  
ATOM   1159  CA  ALA A  84      11.215   9.997  -6.621  1.00 73.83           C  
ATOM   1160  HA  ALA A  84      10.592  10.575  -5.939  1.00 73.83           H  
ATOM   1161  C   ALA A  84      10.771   8.526  -6.573  1.00 73.83           C  
ATOM   1162  CB  ALA A  84      11.076  10.521  -8.040  1.00 73.83           C  
ATOM   1163  HB1 ALA A  84      11.972  10.301  -8.621  1.00 73.83           H  
ATOM   1164  HB2 ALA A  84      10.968  11.606  -8.028  1.00 73.83           H  
ATOM   1165  HB3 ALA A  84      10.290   9.988  -8.574  1.00 73.83           H  
ATOM   1166  O   ALA A  84       9.893   8.155  -5.788  1.00 73.83           O  
ATOM   1167  N   THR A  85      11.381   7.702  -7.429  1.00 76.25           N  
ATOM   1168  H   THR A  85      12.107   8.088  -8.015  1.00 76.25           H  
ATOM   1169  CA  THR A  85      11.052   6.280  -7.585  1.00 76.25           C  
ATOM   1170  HA  THR A  85       9.993   6.170  -7.821  1.00 76.25           H  
ATOM   1171  C   THR A  85      11.344   5.519  -6.299  1.00 76.25           C  
ATOM   1172  CB  THR A  85      11.878   5.663  -8.724  1.00 76.25           C  
ATOM   1173  HB  THR A  85      12.939   5.779  -8.506  1.00 76.25           H  
ATOM   1174  O   THR A  85      10.522   4.721  -5.843  1.00 76.25           O  
ATOM   1175  CG2 THR A  85      11.584   4.175  -8.922  1.00 76.25           C  
ATOM   1176 HG21 THR A  85      10.524   4.033  -9.133  1.00 76.25           H  
ATOM   1177 HG22 THR A  85      12.190   3.801  -9.747  1.00 76.25           H  
ATOM   1178 HG23 THR A  85      11.856   3.611  -8.030  1.00 76.25           H  
ATOM   1179  OG1 THR A  85      11.600   6.308  -9.948  1.00 76.25           O  
ATOM   1180  HG1 THR A  85      12.055   7.153  -9.932  1.00 76.25           H  
ATOM   1181  N   ASP A  86      12.502   5.783  -5.693  1.00 76.02           N  
ATOM   1182  H   ASP A  86      13.142   6.432  -6.128  1.00 76.02           H  
ATOM   1183  CA  ASP A  86      12.935   5.124  -4.465  1.00 76.02           C  
ATOM   1184  HA  ASP A  86      12.916   4.044  -4.609  1.00 76.02           H  
ATOM   1185  C   ASP A  86      11.979   5.463  -3.320  1.00 76.02           C  
ATOM   1186  CB  ASP A  86      14.374   5.544  -4.123  1.00 76.02           C  
ATOM   1187  HB2 ASP A  86      14.433   6.632  -4.095  1.00 76.02           H  
ATOM   1188  HB3 ASP A  86      14.608   5.173  -3.126  1.00 76.02           H  
ATOM   1189  O   ASP A  86      11.553   4.576  -2.576  1.00 76.02           O  
ATOM   1190  CG  ASP A  86      15.444   5.006  -5.087  1.00 76.02           C  
ATOM   1191  OD1 ASP A  86      15.147   4.187  -5.992  1.00 76.02           O  
ATOM   1192  OD2 ASP A  86      16.622   5.403  -4.930  1.00 76.02           O  
ATOM   1193  N   SER A  87      11.563   6.727  -3.216  1.00 77.12           N  
ATOM   1194  H   SER A  87      11.951   7.415  -3.845  1.00 77.12           H  
ATOM   1195  CA  SER A  87      10.623   7.156  -2.187  1.00 77.12           C  
ATOM   1196  HA  SER A  87      11.010   6.824  -1.223  1.00 77.12           H  
ATOM   1197  C   SER A  87       9.228   6.553  -2.363  1.00 77.12           C  
ATOM   1198  CB  SER A  87      10.535   8.674  -2.175  1.00 77.12           C  
ATOM   1199  HB2 SER A  87      11.533   9.110  -2.133  1.00 77.12           H  
ATOM   1200  HB3 SER A  87      10.012   9.034  -3.060  1.00 77.12           H  
ATOM   1201  O   SER A  87       8.650   6.043  -1.392  1.00 77.12           O  
ATOM   1202  OG  SER A  87       9.826   9.006  -1.010  1.00 77.12           O  
ATOM   1203  HG  SER A  87      10.411   8.866  -0.261  1.00 77.12           H  
ATOM   1204  N   TYR A  88       8.696   6.562  -3.592  1.00 81.19           N  
ATOM   1205  H   TYR A  88       9.218   6.990  -4.344  1.00 81.19           H  
ATOM   1206  CA  TYR A  88       7.416   5.928  -3.909  1.00 81.19           C  
ATOM   1207  HA  TYR A  88       6.634   6.384  -3.301  1.00 81.19           H  
ATOM   1208  C   TYR A  88       7.445   4.436  -3.582  1.00 81.19           C  
ATOM   1209  CB  TYR A  88       7.062   6.126  -5.391  1.00 81.19           C  
ATOM   1210  HB2 TYR A  88       6.848   7.180  -5.574  1.00 81.19           H  
ATOM   1211  HB3 TYR A  88       7.917   5.854  -6.009  1.00 81.19           H  
ATOM   1212  O   TYR A  88       6.574   3.949  -2.855  1.00 81.19           O  
ATOM   1213  CG  TYR A  88       5.866   5.289  -5.814  1.00 81.19           C  
ATOM   1214  CD1 TYR A  88       6.053   4.082  -6.518  1.00 81.19           C  
ATOM   1215  HD1 TYR A  88       7.037   3.790  -6.854  1.00 81.19           H  
ATOM   1216  CD2 TYR A  88       4.568   5.684  -5.442  1.00 81.19           C  
ATOM   1217  HD2 TYR A  88       4.437   6.603  -4.889  1.00 81.19           H  
ATOM   1218  CE1 TYR A  88       4.951   3.274  -6.857  1.00 81.19           C  
ATOM   1219  HE1 TYR A  88       5.101   2.372  -7.431  1.00 81.19           H  
ATOM   1220  CE2 TYR A  88       3.463   4.881  -5.783  1.00 81.19           C  
ATOM   1221  HE2 TYR A  88       2.465   5.176  -5.495  1.00 81.19           H  
ATOM   1222  OH  TYR A  88       2.574   2.900  -6.796  1.00 81.19           O  
ATOM   1223  HH  TYR A  88       1.772   3.227  -6.383  1.00 81.19           H  
ATOM   1224  CZ  TYR A  88       3.652   3.672  -6.490  1.00 81.19           C  
ATOM   1225  N   THR A  89       8.458   3.727  -4.082  1.00 78.47           N  
ATOM   1226  H   THR A  89       9.132   4.206  -4.662  1.00 78.47           H  
ATOM   1227  CA  THR A  89       8.581   2.274  -3.933  1.00 78.47           C  
ATOM   1228  HA  THR A  89       7.672   1.806  -4.310  1.00 78.47           H  
ATOM   1229  C   THR A  89       8.733   1.904  -2.464  1.00 78.47           C  
ATOM   1230  CB  THR A  89       9.766   1.722  -4.737  1.00 78.47           C  
ATOM   1231  HB  THR A  89      10.700   2.124  -4.344  1.00 78.47           H  
ATOM   1232  O   THR A  89       7.950   1.104  -1.957  1.00 78.47           O  
ATOM   1233  CG2 THR A  89       9.810   0.196  -4.681  1.00 78.47           C  
ATOM   1234 HG21 THR A  89      10.619  -0.166  -5.316  1.00 78.47           H  
ATOM   1235 HG22 THR A  89      10.006  -0.132  -3.660  1.00 78.47           H  
ATOM   1236 HG23 THR A  89       8.866  -0.218  -5.033  1.00 78.47           H  
ATOM   1237  OG1 THR A  89       9.655   2.079  -6.091  1.00 78.47           O  
ATOM   1238  HG1 THR A  89       9.888   3.007  -6.170  1.00 78.47           H  
ATOM   1239  N   THR A  90       9.668   2.541  -1.753  1.00 79.90           N  
ATOM   1240  H   THR A  90      10.265   3.205  -2.225  1.00 79.90           H  
ATOM   1241  CA  THR A  90       9.933   2.274  -0.331  1.00 79.90           C  
ATOM   1242  HA  THR A  90      10.226   1.231  -0.209  1.00 79.90           H  
ATOM   1243  C   THR A  90       8.691   2.520   0.516  1.00 79.90           C  
ATOM   1244  CB  THR A  90      11.076   3.162   0.188  1.00 79.90           C  
ATOM   1245  HB  THR A  90      10.804   4.211   0.076  1.00 79.90           H  
ATOM   1246  O   THR A  90       8.297   1.679   1.321  1.00 79.90           O  
ATOM   1247  CG2 THR A  90      11.414   2.899   1.654  1.00 79.90           C  
ATOM   1248 HG21 THR A  90      11.582   1.834   1.811  1.00 79.90           H  
ATOM   1249 HG22 THR A  90      10.602   3.244   2.294  1.00 79.90           H  
ATOM   1250 HG23 THR A  90      12.319   3.447   1.920  1.00 79.90           H  
ATOM   1251  OG1 THR A  90      12.245   2.921  -0.551  1.00 79.90           O  
ATOM   1252  HG1 THR A  90      12.191   3.457  -1.345  1.00 79.90           H  
ATOM   1253  N   THR A  91       8.012   3.652   0.313  1.00 80.99           N  
ATOM   1254  H   THR A  91       8.347   4.311  -0.376  1.00 80.99           H  
ATOM   1255  CA  THR A  91       6.814   3.972   1.097  1.00 80.99           C  
ATOM   1256  HA  THR A  91       7.052   3.834   2.152  1.00 80.99           H  
ATOM   1257  C   THR A  91       5.663   3.026   0.768  1.00 80.99           C  
ATOM   1258  CB  THR A  91       6.390   5.430   0.899  1.00 80.99           C  
ATOM   1259  HB  THR A  91       6.063   5.591  -0.129  1.00 80.99           H  
ATOM   1260  O   THR A  91       4.980   2.544   1.669  1.00 80.99           O  
ATOM   1261  CG2 THR A  91       5.265   5.811   1.855  1.00 80.99           C  
ATOM   1262 HG21 THR A  91       4.351   5.290   1.572  1.00 80.99           H  
ATOM   1263 HG22 THR A  91       5.105   6.889   1.817  1.00 80.99           H  
ATOM   1264 HG23 THR A  91       5.518   5.532   2.878  1.00 80.99           H  
ATOM   1265  OG1 THR A  91       7.468   6.292   1.178  1.00 80.99           O  
ATOM   1266  HG1 THR A  91       8.003   6.333   0.382  1.00 80.99           H  
ATOM   1267  N   THR A  92       5.466   2.698  -0.510  1.00 85.94           N  
ATOM   1268  H   THR A  92       6.069   3.092  -1.218  1.00 85.94           H  
ATOM   1269  CA  THR A  92       4.435   1.739  -0.926  1.00 85.94           C  
ATOM   1270  HA  THR A  92       3.475   2.073  -0.532  1.00 85.94           H  
ATOM   1271  C   THR A  92       4.704   0.353  -0.336  1.00 85.94           C  
ATOM   1272  CB  THR A  92       4.314   1.686  -2.456  1.00 85.94           C  
ATOM   1273  HB  THR A  92       5.252   1.345  -2.895  1.00 85.94           H  
ATOM   1274  O   THR A  92       3.778  -0.259   0.191  1.00 85.94           O  
ATOM   1275  CG2 THR A  92       3.178   0.781  -2.923  1.00 85.94           C  
ATOM   1276 HG21 THR A  92       3.403  -0.253  -2.663  1.00 85.94           H  
ATOM   1277 HG22 THR A  92       2.239   1.085  -2.461  1.00 85.94           H  
ATOM   1278 HG23 THR A  92       3.089   0.853  -4.007  1.00 85.94           H  
ATOM   1279  OG1 THR A  92       4.012   2.975  -2.938  1.00 85.94           O  
ATOM   1280  HG1 THR A  92       4.859   3.384  -3.132  1.00 85.94           H  
ATOM   1281  N   GLN A  93       5.957  -0.112  -0.322  1.00 86.34           N  
ATOM   1282  H   GLN A  93       6.683   0.436  -0.761  1.00 86.34           H  
ATOM   1283  CA  GLN A  93       6.358  -1.361   0.337  1.00 86.34           C  
ATOM   1284  HA  GLN A  93       5.784  -2.188  -0.080  1.00 86.34           H  
ATOM   1285  C   GLN A  93       6.073  -1.324   1.845  1.00 86.34           C  
ATOM   1286  CB  GLN A  93       7.852  -1.626   0.090  1.00 86.34           C  
ATOM   1287  HB2 GLN A  93       8.417  -0.722   0.316  1.00 86.34           H  
ATOM   1288  HB3 GLN A  93       8.186  -2.409   0.771  1.00 86.34           H  
ATOM   1289  O   GLN A  93       5.431  -2.237   2.367  1.00 86.34           O  
ATOM   1290  CG  GLN A  93       8.170  -2.083  -1.344  1.00 86.34           C  
ATOM   1291  HG2 GLN A  93       7.703  -3.052  -1.520  1.00 86.34           H  
ATOM   1292  HG3 GLN A  93       7.772  -1.369  -2.065  1.00 86.34           H  
ATOM   1293  CD  GLN A  93       9.666  -2.209  -1.604  1.00 86.34           C  
ATOM   1294  NE2 GLN A  93      10.069  -2.723  -2.745  1.00 86.34           N  
ATOM   1295 HE21 GLN A  93       9.415  -3.033  -3.449  1.00 86.34           H  
ATOM   1296 HE22 GLN A  93      11.073  -2.763  -2.853  1.00 86.34           H  
ATOM   1297  OE1 GLN A  93      10.505  -1.848  -0.800  1.00 86.34           O  
ATOM   1298  N   ASN A  94       6.453  -0.240   2.531  1.00 84.49           N  
ATOM   1299  H   ASN A  94       7.020   0.445   2.051  1.00 84.49           H  
ATOM   1300  CA  ASN A  94       6.255  -0.076   3.977  1.00 84.49           C  
ATOM   1301  HA  ASN A  94       6.773  -0.884   4.493  1.00 84.49           H  
ATOM   1302  C   ASN A  94       4.780  -0.152   4.403  1.00 84.49           C  
ATOM   1303  CB  ASN A  94       6.858   1.270   4.420  1.00 84.49           C  
ATOM   1304  HB2 ASN A  94       6.480   2.072   3.786  1.00 84.49           H  
ATOM   1305  HB3 ASN A  94       6.553   1.480   5.446  1.00 84.49           H  
ATOM   1306  O   ASN A  94       4.489  -0.560   5.528  1.00 84.49           O  
ATOM   1307  CG  ASN A  94       8.374   1.291   4.397  1.00 84.49           C  
ATOM   1308  ND2 ASN A  94       8.974   2.455   4.484  1.00 84.49           N  
ATOM   1309 HD21 ASN A  94       8.440   3.312   4.472  1.00 84.49           H  
ATOM   1310 HD22 ASN A  94       9.972   2.455   4.330  1.00 84.49           H  
ATOM   1311  OD1 ASN A  94       9.040   0.275   4.377  1.00 84.49           O  
ATOM   1312  N   PHE A  95       3.858   0.240   3.519  1.00 87.10           N  
ATOM   1313  H   PHE A  95       4.186   0.620   2.643  1.00 87.10           H  
ATOM   1314  CA  PHE A  95       2.414   0.199   3.761  1.00 87.10           C  
ATOM   1315  HA  PHE A  95       2.236   0.089   4.830  1.00 87.10           H  
ATOM   1316  C   PHE A  95       1.699  -0.986   3.104  1.00 87.10           C  
ATOM   1317  CB  PHE A  95       1.799   1.530   3.321  1.00 87.10           C  
ATOM   1318  HB2 PHE A  95       2.213   1.822   2.355  1.00 87.10           H  
ATOM   1319  HB3 PHE A  95       0.724   1.398   3.199  1.00 87.10           H  
ATOM   1320  O   PHE A  95       0.508  -1.189   3.357  1.00 87.10           O  
ATOM   1321  CG  PHE A  95       1.997   2.637   4.327  1.00 87.10           C  
ATOM   1322  CD1 PHE A  95       1.197   2.661   5.480  1.00 87.10           C  
ATOM   1323  HD1 PHE A  95       0.463   1.886   5.646  1.00 87.10           H  
ATOM   1324  CD2 PHE A  95       2.977   3.626   4.137  1.00 87.10           C  
ATOM   1325  HD2 PHE A  95       3.589   3.622   3.248  1.00 87.10           H  
ATOM   1326  CE1 PHE A  95       1.388   3.667   6.436  1.00 87.10           C  
ATOM   1327  HE1 PHE A  95       0.809   3.636   7.346  1.00 87.10           H  
ATOM   1328  CE2 PHE A  95       3.159   4.639   5.092  1.00 87.10           C  
ATOM   1329  HE2 PHE A  95       3.911   5.399   4.934  1.00 87.10           H  
ATOM   1330  CZ  PHE A  95       2.366   4.658   6.248  1.00 87.10           C  
ATOM   1331  HZ  PHE A  95       2.531   5.418   6.997  1.00 87.10           H  
ATOM   1332  N   MET A  96       2.383  -1.793   2.288  1.00 88.45           N  
ATOM   1333  H   MET A  96       3.351  -1.584   2.089  1.00 88.45           H  
ATOM   1334  CA  MET A  96       1.741  -2.884   1.550  1.00 88.45           C  
ATOM   1335  HA  MET A  96       0.908  -2.453   0.996  1.00 88.45           H  
ATOM   1336  C   MET A  96       1.162  -3.944   2.492  1.00 88.45           C  
ATOM   1337  CB  MET A  96       2.727  -3.500   0.545  1.00 88.45           C  
ATOM   1338  HB2 MET A  96       3.211  -2.709  -0.027  1.00 88.45           H  
ATOM   1339  HB3 MET A  96       3.500  -4.056   1.076  1.00 88.45           H  
ATOM   1340  O   MET A  96       0.084  -4.480   2.239  1.00 88.45           O  
ATOM   1341  CG  MET A  96       2.017  -4.434  -0.443  1.00 88.45           C  
ATOM   1342  HG2 MET A  96       1.643  -5.296   0.109  1.00 88.45           H  
ATOM   1343  HG3 MET A  96       2.752  -4.791  -1.164  1.00 88.45           H  
ATOM   1344  SD  MET A  96       0.625  -3.715  -1.367  1.00 88.45           S  
ATOM   1345  CE  MET A  96       1.531  -2.658  -2.520  1.00 88.45           C  
ATOM   1346  HE1 MET A  96       0.826  -2.076  -3.113  1.00 88.45           H  
ATOM   1347  HE2 MET A  96       2.179  -1.982  -1.963  1.00 88.45           H  
ATOM   1348  HE3 MET A  96       2.119  -3.287  -3.188  1.00 88.45           H  
ATOM   1349  N   ALA A  97       1.795  -4.186   3.643  1.00 83.06           N  
ATOM   1350  H   ALA A  97       2.682  -3.732   3.807  1.00 83.06           H  
ATOM   1351  CA  ALA A  97       1.235  -5.056   4.679  1.00 83.06           C  
ATOM   1352  HA  ALA A  97       1.083  -6.049   4.256  1.00 83.06           H  
ATOM   1353  C   ALA A  97      -0.128  -4.552   5.200  1.00 83.06           C  
ATOM   1354  CB  ALA A  97       2.258  -5.161   5.816  1.00 83.06           C  
ATOM   1355  HB1 ALA A  97       2.439  -4.177   6.250  1.00 83.06           H  
ATOM   1356  HB2 ALA A  97       1.881  -5.830   6.589  1.00 83.06           H  
ATOM   1357  HB3 ALA A  97       3.197  -5.559   5.432  1.00 83.06           H  
ATOM   1358  O   ALA A  97      -1.007  -5.347   5.551  1.00 83.06           O  
ATOM   1359  N   ASN A  98      -0.340  -3.233   5.218  1.00 86.34           N  
ATOM   1360  H   ASN A  98       0.393  -2.618   4.895  1.00 86.34           H  
ATOM   1361  CA  ASN A  98      -1.587  -2.624   5.664  1.00 86.34           C  
ATOM   1362  HA  ASN A  98      -1.975  -3.226   6.485  1.00 86.34           H  
ATOM   1363  C   ASN A  98      -2.676  -2.618   4.570  1.00 86.34           C  
ATOM   1364  CB  ASN A  98      -1.327  -1.217   6.219  1.00 86.34           C  
ATOM   1365  HB2 ASN A  98      -2.236  -0.930   6.749  1.00 86.34           H  
ATOM   1366  HB3 ASN A  98      -1.152  -0.520   5.400  1.00 86.34           H  
ATOM   1367  O   ASN A  98      -3.860  -2.537   4.902  1.00 86.34           O  
ATOM   1368  CG  ASN A  98      -0.172  -1.094   7.196  1.00 86.34           C  
ATOM   1369  ND2 ASN A  98      -0.410  -0.923   8.476  1.00 86.34           N  
ATOM   1370 HD21 ASN A  98      -1.326  -0.664   8.813  1.00 86.34           H  
ATOM   1371 HD22 ASN A  98       0.431  -0.779   9.017  1.00 86.34           H  
ATOM   1372  OD1 ASN A  98       0.985  -1.142   6.834  1.00 86.34           O  
ATOM   1373  N   ALA A  99      -2.334  -2.807   3.289  1.00 88.78           N  
ATOM   1374  H   ALA A  99      -1.355  -2.871   3.052  1.00 88.78           H  
ATOM   1375  CA  ALA A  99      -3.316  -2.930   2.201  1.00 88.78           C  
ATOM   1376  HA  ALA A  99      -3.842  -1.981   2.098  1.00 88.78           H  
ATOM   1377  C   ALA A  99      -4.370  -4.022   2.485  1.00 88.78           C  
ATOM   1378  CB  ALA A  99      -2.562  -3.211   0.896  1.00 88.78           C  
ATOM   1379  HB1 ALA A  99      -3.258  -3.234   0.057  1.00 88.78           H  
ATOM   1380  HB2 ALA A  99      -2.063  -4.179   0.945  1.00 88.78           H  
ATOM   1381  HB3 ALA A  99      -1.820  -2.433   0.715  1.00 88.78           H  
ATOM   1382  O   ALA A  99      -5.557  -3.869   2.187  1.00 88.78           O  
ATOM   1383  N   ARG A 100      -3.976  -5.092   3.189  1.00 89.76           N  
ATOM   1384  H   ARG A 100      -2.985  -5.185   3.355  1.00 89.76           H  
ATOM   1385  CA  ARG A 100      -4.884  -6.155   3.642  1.00 89.76           C  
ATOM   1386  HA  ARG A 100      -5.356  -6.590   2.761  1.00 89.76           H  
ATOM   1387  C   ARG A 100      -6.016  -5.657   4.544  1.00 89.76           C  
ATOM   1388  CB  ARG A 100      -4.055  -7.229   4.351  1.00 89.76           C  
ATOM   1389  HB2 ARG A 100      -3.200  -7.470   3.719  1.00 89.76           H  
ATOM   1390  HB3 ARG A 100      -3.683  -6.841   5.299  1.00 89.76           H  
ATOM   1391  O   ARG A 100      -7.157  -6.079   4.360  1.00 89.76           O  
ATOM   1392  CG  ARG A 100      -4.883  -8.500   4.594  1.00 89.76           C  
ATOM   1393  HG2 ARG A 100      -5.772  -8.267   5.181  1.00 89.76           H  
ATOM   1394  HG3 ARG A 100      -5.189  -8.901   3.628  1.00 89.76           H  
ATOM   1395  CD  ARG A 100      -4.085  -9.569   5.337  1.00 89.76           C  
ATOM   1396  HD2 ARG A 100      -4.713 -10.451   5.461  1.00 89.76           H  
ATOM   1397  HD3 ARG A 100      -3.817  -9.180   6.319  1.00 89.76           H  
ATOM   1398  NE  ARG A 100      -2.866  -9.931   4.594  1.00 89.76           N  
ATOM   1399  HE  ARG A 100      -2.738  -9.509   3.686  1.00 89.76           H  
ATOM   1400  NH1 ARG A 100      -1.884 -11.249   6.188  1.00 89.76           N  
ATOM   1401 HH11 ARG A 100      -1.037 -11.689   6.519  1.00 89.76           H  
ATOM   1402 HH12 ARG A 100      -2.710 -11.152   6.761  1.00 89.76           H  
ATOM   1403  NH2 ARG A 100      -0.757 -10.729   4.326  1.00 89.76           N  
ATOM   1404 HH21 ARG A 100      -0.034 -11.401   4.539  1.00 89.76           H  
ATOM   1405 HH22 ARG A 100      -0.671 -10.262   3.435  1.00 89.76           H  
ATOM   1406  CZ  ARG A 100      -1.847 -10.643   5.032  1.00 89.76           C  
ATOM   1407  N   THR A 101      -5.728  -4.774   5.505  1.00 88.47           N  
ATOM   1408  H   THR A 101      -4.807  -4.360   5.514  1.00 88.47           H  
ATOM   1409  CA  THR A 101      -6.770  -4.253   6.413  1.00 88.47           C  
ATOM   1410  HA  THR A 101      -7.358  -5.100   6.765  1.00 88.47           H  
ATOM   1411  C   THR A 101      -7.755  -3.362   5.657  1.00 88.47           C  
ATOM   1412  CB  THR A 101      -6.181  -3.581   7.674  1.00 88.47           C  
ATOM   1413  HB  THR A 101      -5.470  -4.275   8.123  1.00 88.47           H  
ATOM   1414  O   THR A 101      -8.964  -3.432   5.886  1.00 88.47           O  
ATOM   1415  CG2 THR A 101      -5.470  -2.239   7.505  1.00 88.47           C  
ATOM   1416 HG21 THR A 101      -5.966  -1.603   6.772  1.00 88.47           H  
ATOM   1417 HG22 THR A 101      -5.432  -1.707   8.456  1.00 88.47           H  
ATOM   1418 HG23 THR A 101      -4.435  -2.416   7.212  1.00 88.47           H  
ATOM   1419  OG1 THR A 101      -7.184  -3.355   8.632  1.00 88.47           O  
ATOM   1420  HG1 THR A 101      -6.989  -2.516   9.057  1.00 88.47           H  
ATOM   1421  N   VAL A 102      -7.268  -2.610   4.664  1.00 88.50           N  
ATOM   1422  H   VAL A 102      -6.271  -2.611   4.503  1.00 88.50           H  
ATOM   1423  CA  VAL A 102      -8.111  -1.810   3.764  1.00 88.50           C  
ATOM   1424  HA  VAL A 102      -8.758  -1.175   4.369  1.00 88.50           H  
ATOM   1425  C   VAL A 102      -9.012  -2.719   2.921  1.00 88.50           C  
ATOM   1426  CB  VAL A 102      -7.244  -0.896   2.874  1.00 88.50           C  
ATOM   1427  HB  VAL A 102      -6.594  -1.512   2.252  1.00 88.50           H  
ATOM   1428  O   VAL A 102     -10.225  -2.498   2.862  1.00 88.50           O  
ATOM   1429  CG1 VAL A 102      -8.113  -0.031   1.952  1.00 88.50           C  
ATOM   1430 HG11 VAL A 102      -8.803   0.571   2.544  1.00 88.50           H  
ATOM   1431 HG12 VAL A 102      -8.668  -0.664   1.260  1.00 88.50           H  
ATOM   1432 HG13 VAL A 102      -7.471   0.627   1.367  1.00 88.50           H  
ATOM   1433  CG2 VAL A 102      -6.359   0.040   3.710  1.00 88.50           C  
ATOM   1434 HG21 VAL A 102      -5.670  -0.533   4.332  1.00 88.50           H  
ATOM   1435 HG22 VAL A 102      -5.756   0.661   3.047  1.00 88.50           H  
ATOM   1436 HG23 VAL A 102      -6.970   0.681   4.345  1.00 88.50           H  
ATOM   1437  N   ALA A 103      -8.456  -3.784   2.333  1.00 91.64           N  
ATOM   1438  H   ALA A 103      -7.452  -3.882   2.369  1.00 91.64           H  
ATOM   1439  CA  ALA A 103      -9.212  -4.771   1.564  1.00 91.64           C  
ATOM   1440  HA  ALA A 103      -9.688  -4.266   0.723  1.00 91.64           H  
ATOM   1441  C   ALA A 103     -10.305  -5.450   2.404  1.00 91.64           C  
ATOM   1442  CB  ALA A 103      -8.244  -5.827   1.015  1.00 91.64           C  
ATOM   1443  HB1 ALA A 103      -7.846  -6.437   1.827  1.00 91.64           H  
ATOM   1444  HB2 ALA A 103      -7.402  -5.350   0.514  1.00 91.64           H  
ATOM   1445  HB3 ALA A 103      -8.763  -6.469   0.304  1.00 91.64           H  
ATOM   1446  O   ALA A 103     -11.455  -5.549   1.969  1.00 91.64           O  
ATOM   1447  N   MET A 104      -9.968  -5.895   3.620  1.00 91.08           N  
ATOM   1448  H   MET A 104      -9.007  -5.802   3.916  1.00 91.08           H  
ATOM   1449  CA  MET A 104     -10.921  -6.561   4.510  1.00 91.08           C  
ATOM   1450  HA  MET A 104     -11.432  -7.338   3.942  1.00 91.08           H  
ATOM   1451  C   MET A 104     -12.011  -5.610   5.007  1.00 91.08           C  
ATOM   1452  CB  MET A 104     -10.205  -7.238   5.685  1.00 91.08           C  
ATOM   1453  HB2 MET A 104      -9.518  -6.547   6.173  1.00 91.08           H  
ATOM   1454  HB3 MET A 104     -10.966  -7.548   6.402  1.00 91.08           H  
ATOM   1455  O   MET A 104     -13.174  -6.007   5.054  1.00 91.08           O  
ATOM   1456  CG  MET A 104      -9.456  -8.488   5.207  1.00 91.08           C  
ATOM   1457  HG2 MET A 104      -8.613  -8.173   4.592  1.00 91.08           H  
ATOM   1458  HG3 MET A 104     -10.131  -9.066   4.575  1.00 91.08           H  
ATOM   1459  SD  MET A 104      -8.835  -9.612   6.489  1.00 91.08           S  
ATOM   1460  CE  MET A 104     -10.392 -10.234   7.191  1.00 91.08           C  
ATOM   1461  HE1 MET A 104     -10.173 -11.002   7.933  1.00 91.08           H  
ATOM   1462  HE2 MET A 104     -10.932  -9.420   7.676  1.00 91.08           H  
ATOM   1463  HE3 MET A 104     -11.008 -10.663   6.401  1.00 91.08           H  
ATOM   1464  N   SER A 105     -11.684  -4.350   5.296  1.00 89.69           N  
ATOM   1465  H   SER A 105     -10.710  -4.081   5.277  1.00 89.69           H  
ATOM   1466  CA  SER A 105     -12.686  -3.330   5.626  1.00 89.69           C  
ATOM   1467  HA  SER A 105     -13.230  -3.640   6.518  1.00 89.69           H  
ATOM   1468  C   SER A 105     -13.701  -3.145   4.494  1.00 89.69           C  
ATOM   1469  CB  SER A 105     -11.988  -2.009   5.931  1.00 89.69           C  
ATOM   1470  HB2 SER A 105     -11.307  -2.153   6.771  1.00 89.69           H  
ATOM   1471  HB3 SER A 105     -11.416  -1.670   5.067  1.00 89.69           H  
ATOM   1472  O   SER A 105     -14.908  -3.298   4.699  1.00 89.69           O  
ATOM   1473  OG  SER A 105     -12.959  -1.045   6.265  1.00 89.69           O  
ATOM   1474  HG  SER A 105     -12.550  -0.378   6.821  1.00 89.69           H  
ATOM   1475  N   LYS A 106     -13.216  -2.942   3.261  1.00 89.38           N  
ATOM   1476  H   LYS A 106     -12.216  -2.840   3.164  1.00 89.38           H  
ATOM   1477  CA  LYS A 106     -14.050  -2.830   2.051  1.00 89.38           C  
ATOM   1478  HA  LYS A 106     -14.703  -1.962   2.142  1.00 89.38           H  
ATOM   1479  C   LYS A 106     -14.945  -4.047   1.846  1.00 89.38           C  
ATOM   1480  CB  LYS A 106     -13.125  -2.658   0.837  1.00 89.38           C  
ATOM   1481  HB2 LYS A 106     -13.686  -2.852  -0.078  1.00 89.38           H  
ATOM   1482  HB3 LYS A 106     -12.292  -3.359   0.890  1.00 89.38           H  
ATOM   1483  O   LYS A 106     -16.140  -3.917   1.559  1.00 89.38           O  
ATOM   1484  CG  LYS A 106     -12.601  -1.231   0.769  1.00 89.38           C  
ATOM   1485  HG2 LYS A 106     -12.170  -0.937   1.725  1.00 89.38           H  
ATOM   1486  HG3 LYS A 106     -13.471  -0.613   0.547  1.00 89.38           H  
ATOM   1487  CD  LYS A 106     -11.562  -1.036  -0.340  1.00 89.38           C  
ATOM   1488  HD2 LYS A 106     -10.716  -1.700  -0.160  1.00 89.38           H  
ATOM   1489  HD3 LYS A 106     -12.004  -1.285  -1.305  1.00 89.38           H  
ATOM   1490  CE  LYS A 106     -11.056   0.412  -0.357  1.00 89.38           C  
ATOM   1491  HE2 LYS A 106     -10.358   0.545  -1.183  1.00 89.38           H  
ATOM   1492  HE3 LYS A 106     -10.506   0.597   0.565  1.00 89.38           H  
ATOM   1493  NZ  LYS A 106     -12.174   1.378  -0.461  1.00 89.38           N  
ATOM   1494  HZ1 LYS A 106     -12.710   1.401   0.395  1.00 89.38           H  
ATOM   1495  HZ2 LYS A 106     -11.834   2.321  -0.581  1.00 89.38           H  
ATOM   1496  HZ3 LYS A 106     -12.815   1.173  -1.214  1.00 89.38           H  
ATOM   1497  N   ALA A 107     -14.372  -5.235   2.010  1.00 91.43           N  
ATOM   1498  H   ALA A 107     -13.381  -5.259   2.203  1.00 91.43           H  
ATOM   1499  CA  ALA A 107     -15.080  -6.501   1.904  1.00 91.43           C  
ATOM   1500  HA  ALA A 107     -15.535  -6.574   0.916  1.00 91.43           H  
ATOM   1501  C   ALA A 107     -16.203  -6.608   2.950  1.00 91.43           C  
ATOM   1502  CB  ALA A 107     -14.041  -7.614   2.047  1.00 91.43           C  
ATOM   1503  HB1 ALA A 107     -13.552  -7.557   3.020  1.00 91.43           H  
ATOM   1504  HB2 ALA A 107     -13.287  -7.522   1.265  1.00 91.43           H  
ATOM   1505  HB3 ALA A 107     -14.522  -8.589   1.965  1.00 91.43           H  
ATOM   1506  O   ALA A 107     -17.337  -6.940   2.610  1.00 91.43           O  
ATOM   1507  N   LYS A 108     -15.927  -6.258   4.209  1.00 89.93           N  
ATOM   1508  H   LYS A 108     -14.980  -5.983   4.429  1.00 89.93           H  
ATOM   1509  CA  LYS A 108     -16.908  -6.292   5.304  1.00 89.93           C  
ATOM   1510  HA  LYS A 108     -17.392  -7.269   5.315  1.00 89.93           H  
ATOM   1511  C   LYS A 108     -18.028  -5.274   5.123  1.00 89.93           C  
ATOM   1512  CB  LYS A 108     -16.178  -6.089   6.639  1.00 89.93           C  
ATOM   1513  HB2 LYS A 108     -15.510  -5.231   6.573  1.00 89.93           H  
ATOM   1514  HB3 LYS A 108     -16.905  -5.906   7.430  1.00 89.93           H  
ATOM   1515  O   LYS A 108     -19.192  -5.632   5.290  1.00 89.93           O  
ATOM   1516  CG  LYS A 108     -15.386  -7.352   6.984  1.00 89.93           C  
ATOM   1517  HG2 LYS A 108     -14.752  -7.649   6.148  1.00 89.93           H  
ATOM   1518  HG3 LYS A 108     -16.101  -8.154   7.163  1.00 89.93           H  
ATOM   1519  CD  LYS A 108     -14.514  -7.170   8.224  1.00 89.93           C  
ATOM   1520  HD2 LYS A 108     -13.761  -6.404   8.041  1.00 89.93           H  
ATOM   1521  HD3 LYS A 108     -15.131  -6.887   9.077  1.00 89.93           H  
ATOM   1522  CE  LYS A 108     -13.844  -8.517   8.486  1.00 89.93           C  
ATOM   1523  HE2 LYS A 108     -13.282  -8.819   7.601  1.00 89.93           H  
ATOM   1524  HE3 LYS A 108     -14.620  -9.259   8.671  1.00 89.93           H  
ATOM   1525  NZ  LYS A 108     -12.951  -8.456   9.648  1.00 89.93           N  
ATOM   1526  HZ1 LYS A 108     -13.420  -8.048  10.444  1.00 89.93           H  
ATOM   1527  HZ2 LYS A 108     -12.635  -9.372   9.933  1.00 89.93           H  
ATOM   1528  HZ3 LYS A 108     -12.150  -7.864   9.481  1.00 89.93           H  
ATOM   1529  N   ILE A 109     -17.706  -4.049   4.703  1.00 88.25           N  
ATOM   1530  H   ILE A 109     -16.726  -3.814   4.632  1.00 88.25           H  
ATOM   1531  CA  ILE A 109     -18.704  -3.028   4.346  1.00 88.25           C  
ATOM   1532  HA  ILE A 109     -19.340  -2.838   5.211  1.00 88.25           H  
ATOM   1533  C   ILE A 109     -19.616  -3.546   3.226  1.00 88.25           C  
ATOM   1534  CB  ILE A 109     -18.004  -1.704   3.955  1.00 88.25           C  
ATOM   1535  HB  ILE A 109     -17.213  -1.931   3.240  1.00 88.25           H  
ATOM   1536  O   ILE A 109     -20.840  -3.465   3.337  1.00 88.25           O  
ATOM   1537  CG1 ILE A 109     -17.363  -1.045   5.199  1.00 88.25           C  
ATOM   1538 HG12 ILE A 109     -18.144  -0.646   5.847  1.00 88.25           H  
ATOM   1539 HG13 ILE A 109     -16.812  -1.793   5.769  1.00 88.25           H  
ATOM   1540  CG2 ILE A 109     -18.993  -0.735   3.276  1.00 88.25           C  
ATOM   1541 HG21 ILE A 109     -19.885  -0.617   3.891  1.00 88.25           H  
ATOM   1542 HG22 ILE A 109     -18.533   0.241   3.122  1.00 88.25           H  
ATOM   1543 HG23 ILE A 109     -19.280  -1.113   2.295  1.00 88.25           H  
ATOM   1544  CD1 ILE A 109     -16.377   0.077   4.849  1.00 88.25           C  
ATOM   1545 HD11 ILE A 109     -16.898   0.937   4.429  1.00 88.25           H  
ATOM   1546 HD12 ILE A 109     -15.637  -0.285   4.135  1.00 88.25           H  
ATOM   1547 HD13 ILE A 109     -15.856   0.400   5.750  1.00 88.25           H  
ATOM   1548  N   THR A 110     -19.033  -4.135   2.175  1.00 90.28           N  
ATOM   1549  H   THR A 110     -18.024  -4.169   2.149  1.00 90.28           H  
ATOM   1550  CA  THR A 110     -19.796  -4.729   1.062  1.00 90.28           C  
ATOM   1551  HA  THR A 110     -20.414  -3.957   0.603  1.00 90.28           H  
ATOM   1552  C   THR A 110     -20.729  -5.827   1.564  1.00 90.28           C  
ATOM   1553  CB  THR A 110     -18.870  -5.302  -0.021  1.00 90.28           C  
ATOM   1554  HB  THR A 110     -18.247  -6.090   0.403  1.00 90.28           H  
ATOM   1555  O   THR A 110     -21.920  -5.800   1.271  1.00 90.28           O  
ATOM   1556  CG2 THR A 110     -19.646  -5.878  -1.205  1.00 90.28           C  
ATOM   1557 HG21 THR A 110     -20.294  -5.114  -1.636  1.00 90.28           H  
ATOM   1558 HG22 THR A 110     -20.253  -6.727  -0.890  1.00 90.28           H  
ATOM   1559 HG23 THR A 110     -18.951  -6.229  -1.968  1.00 90.28           H  
ATOM   1560  OG1 THR A 110     -18.030  -4.287  -0.523  1.00 90.28           O  
ATOM   1561  HG1 THR A 110     -17.436  -4.025   0.184  1.00 90.28           H  
ATOM   1562  N   MET A 111     -20.215  -6.760   2.367  1.00 90.96           N  
ATOM   1563  H   MET A 111     -19.228  -6.722   2.579  1.00 90.96           H  
ATOM   1564  CA  MET A 111     -20.998  -7.860   2.928  1.00 90.96           C  
ATOM   1565  HA  MET A 111     -21.367  -8.484   2.113  1.00 90.96           H  
ATOM   1566  C   MET A 111     -22.208  -7.355   3.722  1.00 90.96           C  
ATOM   1567  CB  MET A 111     -20.085  -8.697   3.826  1.00 90.96           C  
ATOM   1568  HB2 MET A 111     -19.222  -9.045   3.258  1.00 90.96           H  
ATOM   1569  HB3 MET A 111     -19.715  -8.056   4.627  1.00 90.96           H  
ATOM   1570  O   MET A 111     -23.323  -7.812   3.485  1.00 90.96           O  
ATOM   1571  CG  MET A 111     -20.798  -9.908   4.434  1.00 90.96           C  
ATOM   1572  HG2 MET A 111     -21.706  -9.583   4.941  1.00 90.96           H  
ATOM   1573  HG3 MET A 111     -21.082 -10.589   3.632  1.00 90.96           H  
ATOM   1574  SD  MET A 111     -19.793 -10.812   5.636  1.00 90.96           S  
ATOM   1575  CE  MET A 111     -19.509  -9.497   6.850  1.00 90.96           C  
ATOM   1576  HE1 MET A 111     -20.437  -8.953   7.029  1.00 90.96           H  
ATOM   1577  HE2 MET A 111     -19.172  -9.929   7.792  1.00 90.96           H  
ATOM   1578  HE3 MET A 111     -18.749  -8.806   6.485  1.00 90.96           H  
ATOM   1579  N   VAL A 112     -22.010  -6.404   4.641  1.00 88.62           N  
ATOM   1580  H   VAL A 112     -21.074  -6.053   4.784  1.00 88.62           H  
ATOM   1581  CA  VAL A 112     -23.103  -5.865   5.466  1.00 88.62           C  
ATOM   1582  HA  VAL A 112     -23.611  -6.694   5.959  1.00 88.62           H  
ATOM   1583  C   VAL A 112     -24.152  -5.162   4.605  1.00 88.62           C  
ATOM   1584  CB  VAL A 112     -22.558  -4.926   6.557  1.00 88.62           C  
ATOM   1585  HB  VAL A 112     -21.929  -4.159   6.104  1.00 88.62           H  
ATOM   1586  O   VAL A 112     -25.348  -5.356   4.821  1.00 88.62           O  
ATOM   1587  CG1 VAL A 112     -23.685  -4.247   7.344  1.00 88.62           C  
ATOM   1588 HG11 VAL A 112     -24.203  -3.521   6.717  1.00 88.62           H  
ATOM   1589 HG12 VAL A 112     -24.401  -4.994   7.685  1.00 88.62           H  
ATOM   1590 HG13 VAL A 112     -23.272  -3.729   8.209  1.00 88.62           H  
ATOM   1591  CG2 VAL A 112     -21.728  -5.722   7.570  1.00 88.62           C  
ATOM   1592 HG21 VAL A 112     -21.315  -5.046   8.319  1.00 88.62           H  
ATOM   1593 HG22 VAL A 112     -20.902  -6.234   7.078  1.00 88.62           H  
ATOM   1594 HG23 VAL A 112     -22.362  -6.461   8.060  1.00 88.62           H  
ATOM   1595  N   ASN A 113     -23.729  -4.401   3.593  1.00 88.65           N  
ATOM   1596  H   ASN A 113     -22.736  -4.280   3.458  1.00 88.65           H  
ATOM   1597  CA  ASN A 113     -24.649  -3.741   2.667  1.00 88.65           C  
ATOM   1598  HA  ASN A 113     -25.351  -3.136   3.240  1.00 88.65           H  
ATOM   1599  C   ASN A 113     -25.493  -4.749   1.875  1.00 88.65           C  
ATOM   1600  CB  ASN A 113     -23.847  -2.822   1.732  1.00 88.65           C  
ATOM   1601  HB2 ASN A 113     -23.007  -3.372   1.307  1.00 88.65           H  
ATOM   1602  HB3 ASN A 113     -24.487  -2.498   0.912  1.00 88.65           H  
ATOM   1603  O   ASN A 113     -26.711  -4.599   1.797  1.00 88.65           O  
ATOM   1604  CG  ASN A 113     -23.332  -1.575   2.426  1.00 88.65           C  
ATOM   1605  ND2 ASN A 113     -22.351  -0.919   1.855  1.00 88.65           N  
ATOM   1606 HD21 ASN A 113     -22.002  -0.114   2.356  1.00 88.65           H  
ATOM   1607 HD22 ASN A 113     -21.901  -1.294   1.033  1.00 88.65           H  
ATOM   1608  OD1 ASN A 113     -23.826  -1.146   3.455  1.00 88.65           O  
ATOM   1609  N   GLU A 114     -24.870  -5.794   1.332  1.00 90.80           N  
ATOM   1610  H   GLU A 114     -23.865  -5.856   1.412  1.00 90.80           H  
ATOM   1611  CA  GLU A 114     -25.571  -6.857   0.605  1.00 90.80           C  
ATOM   1612  HA  GLU A 114     -26.142  -6.424  -0.217  1.00 90.80           H  
ATOM   1613  C   GLU A 114     -26.575  -7.592   1.504  1.00 90.80           C  
ATOM   1614  CB  GLU A 114     -24.540  -7.838   0.024  1.00 90.80           C  
ATOM   1615  HB2 GLU A 114     -25.047  -8.742  -0.315  1.00 90.80           H  
ATOM   1616  HB3 GLU A 114     -23.844  -8.137   0.808  1.00 90.80           H  
ATOM   1617  O   GLU A 114     -27.738  -7.765   1.127  1.00 90.80           O  
ATOM   1618  CG  GLU A 114     -23.744  -7.256  -1.152  1.00 90.80           C  
ATOM   1619  HG2 GLU A 114     -23.191  -6.377  -0.821  1.00 90.80           H  
ATOM   1620  HG3 GLU A 114     -23.017  -8.009  -1.459  1.00 90.80           H  
ATOM   1621  CD  GLU A 114     -24.620  -6.884  -2.356  1.00 90.80           C  
ATOM   1622  OE1 GLU A 114     -24.345  -5.832  -2.973  1.00 90.80           O  
ATOM   1623  OE2 GLU A 114     -25.573  -7.643  -2.647  1.00 90.80           O  
ATOM   1624  N   LEU A 115     -26.168  -7.965   2.723  1.00 90.23           N  
ATOM   1625  H   LEU A 115     -25.212  -7.777   2.988  1.00 90.23           H  
ATOM   1626  CA  LEU A 115     -27.046  -8.649   3.677  1.00 90.23           C  
ATOM   1627  HA  LEU A 115     -27.483  -9.518   3.184  1.00 90.23           H  
ATOM   1628  C   LEU A 115     -28.232  -7.772   4.105  1.00 90.23           C  
ATOM   1629  CB  LEU A 115     -26.230  -9.114   4.896  1.00 90.23           C  
ATOM   1630  HB2 LEU A 115     -26.930  -9.473   5.650  1.00 90.23           H  
ATOM   1631  HB3 LEU A 115     -25.703  -8.255   5.312  1.00 90.23           H  
ATOM   1632  O   LEU A 115     -29.363  -8.257   4.156  1.00 90.23           O  
ATOM   1633  CG  LEU A 115     -25.215 -10.238   4.613  1.00 90.23           C  
ATOM   1634  HG  LEU A 115     -24.526  -9.935   3.824  1.00 90.23           H  
ATOM   1635  CD1 LEU A 115     -24.407 -10.535   5.878  1.00 90.23           C  
ATOM   1636 HD11 LEU A 115     -25.064 -10.887   6.673  1.00 90.23           H  
ATOM   1637 HD12 LEU A 115     -23.900  -9.628   6.209  1.00 90.23           H  
ATOM   1638 HD13 LEU A 115     -23.657 -11.297   5.665  1.00 90.23           H  
ATOM   1639  CD2 LEU A 115     -25.891 -11.533   4.161  1.00 90.23           C  
ATOM   1640 HD21 LEU A 115     -26.408 -11.381   3.214  1.00 90.23           H  
ATOM   1641 HD22 LEU A 115     -25.131 -12.299   4.006  1.00 90.23           H  
ATOM   1642 HD23 LEU A 115     -26.600 -11.871   4.917  1.00 90.23           H  
ATOM   1643  N   ASN A 116     -28.013  -6.475   4.336  1.00 88.65           N  
ATOM   1644  H   ASN A 116     -27.063  -6.134   4.309  1.00 88.65           H  
ATOM   1645  CA  ASN A 116     -29.092  -5.524   4.624  1.00 88.65           C  
ATOM   1646  HA  ASN A 116     -29.688  -5.906   5.452  1.00 88.65           H  
ATOM   1647  C   ASN A 116     -30.066  -5.352   3.456  1.00 88.65           C  
ATOM   1648  CB  ASN A 116     -28.483  -4.169   5.011  1.00 88.65           C  
ATOM   1649  HB2 ASN A 116     -29.228  -3.386   4.867  1.00 88.65           H  
ATOM   1650  HB3 ASN A 116     -27.627  -3.945   4.374  1.00 88.65           H  
ATOM   1651  O   ASN A 116     -31.261  -5.155   3.677  1.00 88.65           O  
ATOM   1652  CG  ASN A 116     -28.066  -4.115   6.462  1.00 88.65           C  
ATOM   1653  ND2 ASN A 116     -27.410  -3.054   6.850  1.00 88.65           N  
ATOM   1654 HD21 ASN A 116     -27.247  -2.291   6.209  1.00 88.65           H  
ATOM   1655 HD22 ASN A 116     -27.189  -2.981   7.833  1.00 88.65           H  
ATOM   1656  OD1 ASN A 116     -28.407  -4.961   7.270  1.00 88.65           O  
ATOM   1657  N   ASN A 117     -29.577  -5.468   2.222  1.00 89.28           N  
ATOM   1658  H   ASN A 117     -28.580  -5.591   2.113  1.00 89.28           H  
ATOM   1659  CA  ASN A 117     -30.397  -5.413   1.013  1.00 89.28           C  
ATOM   1660  HA  ASN A 117     -31.190  -4.681   1.170  1.00 89.28           H  
ATOM   1661  C   ASN A 117     -31.112  -6.742   0.704  1.00 89.28           C  
ATOM   1662  CB  ASN A 117     -29.517  -4.917  -0.145  1.00 89.28           C  
ATOM   1663  HB2 ASN A 117     -28.631  -5.546  -0.221  1.00 89.28           H  
ATOM   1664  HB3 ASN A 117     -30.068  -4.997  -1.082  1.00 89.28           H  
ATOM   1665  O   ASN A 117     -31.799  -6.851  -0.312  1.00 89.28           O  
ATOM   1666  CG  ASN A 117     -29.096  -3.466   0.010  1.00 89.28           C  
ATOM   1667  ND2 ASN A 117     -28.029  -3.073  -0.644  1.00 89.28           N  
ATOM   1668 HD21 ASN A 117     -27.453  -3.756  -1.114  1.00 89.28           H  
ATOM   1669 HD22 ASN A 117     -27.722  -2.125  -0.479  1.00 89.28           H  
ATOM   1670  OD1 ASN A 117     -29.730  -2.655   0.669  1.00 89.28           O  
ATOM   1671  N   GLY A 118     -30.982  -7.752   1.571  1.00 90.03           N  
ATOM   1672  H   GLY A 118     -30.388  -7.617   2.377  1.00 90.03           H  
ATOM   1673  CA  GLY A 118     -31.633  -9.051   1.415  1.00 90.03           C  
ATOM   1674  HA2 GLY A 118     -31.612  -9.562   2.378  1.00 90.03           H  
ATOM   1675  HA3 GLY A 118     -32.672  -8.904   1.118  1.00 90.03           H  
ATOM   1676  C   GLY A 118     -30.962  -9.964   0.389  1.00 90.03           C  
ATOM   1677  O   GLY A 118     -31.602 -10.898  -0.103  1.00 90.03           O  
ATOM   1678  N   ALA A 119     -29.694  -9.712   0.047  1.00 91.89           N  
ATOM   1679  H   ALA A 119     -29.205  -8.944   0.485  1.00 91.89           H  
ATOM   1680  CA  ALA A 119     -28.925 -10.601  -0.810  1.00 91.89           C  
ATOM   1681  HA  ALA A 119     -29.457 -10.707  -1.756  1.00 91.89           H  
ATOM   1682  C   ALA A 119     -28.784 -11.989  -0.165  1.00 91.89           C  
ATOM   1683  CB  ALA A 119     -27.557  -9.977  -1.096  1.00 91.89           C  
ATOM   1684  HB1 ALA A 119     -27.676  -8.959  -1.466  1.00 91.89           H  
ATOM   1685  HB2 ALA A 119     -27.021 -10.558  -1.846  1.00 91.89           H  
ATOM   1686  HB3 ALA A 119     -26.969  -9.963  -0.178  1.00 91.89           H  
ATOM   1687  O   ALA A 119     -28.603 -12.137   1.044  1.00 91.89           O  
ATOM   1688  N   SER A 120     -28.833 -13.037  -0.985  1.00 93.14           N  
ATOM   1689  H   SER A 120     -28.989 -12.863  -1.968  1.00 93.14           H  
ATOM   1690  CA  SER A 120     -28.487 -14.382  -0.529  1.00 93.14           C  
ATOM   1691  HA  SER A 120     -29.072 -14.596   0.365  1.00 93.14           H  
ATOM   1692  C   SER A 120     -27.004 -14.468  -0.158  1.00 93.14           C  
ATOM   1693  CB  SER A 120     -28.833 -15.430  -1.591  1.00 93.14           C  
ATOM   1694  HB2 SER A 120     -28.681 -16.426  -1.175  1.00 93.14           H  
ATOM   1695  HB3 SER A 120     -29.881 -15.326  -1.873  1.00 93.14           H  
ATOM   1696  O   SER A 120     -26.172 -13.732  -0.689  1.00 93.14           O  
ATOM   1697  OG  SER A 120     -28.018 -15.279  -2.734  1.00 93.14           O  
ATOM   1698  HG  SER A 120     -28.318 -14.473  -3.161  1.00 93.14           H  
ATOM   1699  N   ARG A 121     -26.639 -15.454   0.670  1.00 92.09           N  
ATOM   1700  H   ARG A 121     -27.371 -15.957   1.150  1.00 92.09           H  
ATOM   1701  CA  ARG A 121     -25.236 -15.752   1.019  1.00 92.09           C  
ATOM   1702  HA  ARG A 121     -24.842 -14.945   1.637  1.00 92.09           H  
ATOM   1703  C   ARG A 121     -24.324 -15.844  -0.210  1.00 92.09           C  
ATOM   1704  CB  ARG A 121     -25.208 -17.059   1.818  1.00 92.09           C  
ATOM   1705  HB2 ARG A 121     -25.607 -17.862   1.199  1.00 92.09           H  
ATOM   1706  HB3 ARG A 121     -25.859 -16.939   2.685  1.00 92.09           H  
ATOM   1707  O   ARG A 121     -23.235 -15.287  -0.216  1.00 92.09           O  
ATOM   1708  CG  ARG A 121     -23.801 -17.448   2.299  1.00 92.09           C  
ATOM   1709  HG2 ARG A 121     -23.415 -16.697   2.988  1.00 92.09           H  
ATOM   1710  HG3 ARG A 121     -23.116 -17.527   1.455  1.00 92.09           H  
ATOM   1711  CD  ARG A 121     -23.855 -18.811   2.988  1.00 92.09           C  
ATOM   1712  HD2 ARG A 121     -22.846 -19.113   3.270  1.00 92.09           H  
ATOM   1713  HD3 ARG A 121     -24.244 -19.546   2.284  1.00 92.09           H  
ATOM   1714  NE  ARG A 121     -24.668 -18.786   4.212  1.00 92.09           N  
ATOM   1715  HE  ARG A 121     -24.817 -17.883   4.638  1.00 92.09           H  
ATOM   1716  NH1 ARG A 121     -24.728 -21.051   4.506  1.00 92.09           N  
ATOM   1717 HH11 ARG A 121     -24.019 -21.109   3.789  1.00 92.09           H  
ATOM   1718 HH12 ARG A 121     -24.893 -21.840   5.114  1.00 92.09           H  
ATOM   1719  NH2 ARG A 121     -25.758 -19.704   5.976  1.00 92.09           N  
ATOM   1720 HH21 ARG A 121     -25.928 -18.771   6.324  1.00 92.09           H  
ATOM   1721 HH22 ARG A 121     -25.974 -20.504   6.553  1.00 92.09           H  
ATOM   1722  CZ  ARG A 121     -25.049 -19.846   4.891  1.00 92.09           C  
ATOM   1723  N   SER A 122     -24.784 -16.509  -1.273  1.00 94.97           N  
ATOM   1724  H   SER A 122     -25.718 -16.891  -1.227  1.00 94.97           H  
ATOM   1725  CA  SER A 122     -24.006 -16.639  -2.510  1.00 94.97           C  
ATOM   1726  HA  SER A 122     -23.021 -17.035  -2.263  1.00 94.97           H  
ATOM   1727  C   SER A 122     -23.807 -15.300  -3.225  1.00 94.97           C  
ATOM   1728  CB  SER A 122     -24.693 -17.612  -3.468  1.00 94.97           C  
ATOM   1729  HB2 SER A 122     -25.638 -17.187  -3.806  1.00 94.97           H  
ATOM   1730  HB3 SER A 122     -24.891 -18.553  -2.954  1.00 94.97           H  
ATOM   1731  O   SER A 122     -22.758 -15.096  -3.831  1.00 94.97           O  
ATOM   1732  OG  SER A 122     -23.864 -17.867  -4.583  1.00 94.97           O  
ATOM   1733  HG  SER A 122     -23.393 -17.066  -4.825  1.00 94.97           H  
ATOM   1734  N   GLN A 123     -24.795 -14.403  -3.178  1.00 95.83           N  
ATOM   1735  H   GLN A 123     -25.599 -14.589  -2.596  1.00 95.83           H  
ATOM   1736  CA  GLN A 123     -24.685 -13.064  -3.763  1.00 95.83           C  
ATOM   1737  HA  GLN A 123     -24.263 -13.137  -4.765  1.00 95.83           H  
ATOM   1738  C   GLN A 123     -23.734 -12.192  -2.942  1.00 95.83           C  
ATOM   1739  CB  GLN A 123     -26.072 -12.419  -3.864  1.00 95.83           C  
ATOM   1740  HB2 GLN A 123     -26.582 -12.530  -2.907  1.00 95.83           H  
ATOM   1741  HB3 GLN A 123     -25.960 -11.354  -4.068  1.00 95.83           H  
ATOM   1742  O   GLN A 123     -22.820 -11.612  -3.519  1.00 95.83           O  
ATOM   1743  CG  GLN A 123     -26.923 -13.038  -4.979  1.00 95.83           C  
ATOM   1744  HG2 GLN A 123     -26.540 -12.707  -5.944  1.00 95.83           H  
ATOM   1745  HG3 GLN A 123     -26.861 -14.126  -4.945  1.00 95.83           H  
ATOM   1746  CD  GLN A 123     -28.386 -12.643  -4.834  1.00 95.83           C  
ATOM   1747  NE2 GLN A 123     -28.994 -12.032  -5.823  1.00 95.83           N  
ATOM   1748 HE21 GLN A 123     -28.463 -11.704  -6.617  1.00 95.83           H  
ATOM   1749 HE22 GLN A 123     -29.932 -11.709  -5.632  1.00 95.83           H  
ATOM   1750  OE1 GLN A 123     -29.017 -12.921  -3.826  1.00 95.83           O  
ATOM   1751  N   ALA A 124     -23.870 -12.193  -1.610  1.00 94.46           N  
ATOM   1752  H   ALA A 124     -24.656 -12.674  -1.198  1.00 94.46           H  
ATOM   1753  CA  ALA A 124     -22.962 -11.476  -0.716  1.00 94.46           C  
ATOM   1754  HA  ALA A 124     -23.003 -10.414  -0.958  1.00 94.46           H  
ATOM   1755  C   ALA A 124     -21.506 -11.938  -0.902  1.00 94.46           C  
ATOM   1756  CB  ALA A 124     -23.445 -11.661   0.729  1.00 94.46           C  
ATOM   1757  HB1 ALA A 124     -24.464 -11.289   0.829  1.00 94.46           H  
ATOM   1758  HB2 ALA A 124     -23.416 -12.714   1.011  1.00 94.46           H  
ATOM   1759  HB3 ALA A 124     -22.802 -11.094   1.402  1.00 94.46           H  
ATOM   1760  O   ALA A 124     -20.615 -11.113  -1.083  1.00 94.46           O  
ATOM   1761  N   LYS A 125     -21.265 -13.254  -0.968  1.00 96.04           N  
ATOM   1762  H   LYS A 125     -22.026 -13.883  -0.757  1.00 96.04           H  
ATOM   1763  CA  LYS A 125     -19.936 -13.825  -1.243  1.00 96.04           C  
ATOM   1764  HA  LYS A 125     -19.232 -13.450  -0.501  1.00 96.04           H  
ATOM   1765  C   LYS A 125     -19.387 -13.396  -2.606  1.00 96.04           C  
ATOM   1766  CB  LYS A 125     -20.029 -15.351  -1.095  1.00 96.04           C  
ATOM   1767  HB2 LYS A 125     -20.368 -15.577  -0.084  1.00 96.04           H  
ATOM   1768  HB3 LYS A 125     -20.768 -15.738  -1.797  1.00 96.04           H  
ATOM   1769  O   LYS A 125     -18.218 -13.038  -2.713  1.00 96.04           O  
ATOM   1770  CG  LYS A 125     -18.693 -16.071  -1.332  1.00 96.04           C  
ATOM   1771  HG2 LYS A 125     -18.419 -15.981  -2.383  1.00 96.04           H  
ATOM   1772  HG3 LYS A 125     -17.913 -15.619  -0.718  1.00 96.04           H  
ATOM   1773  CD  LYS A 125     -18.830 -17.554  -0.963  1.00 96.04           C  
ATOM   1774  HD2 LYS A 125     -19.750 -17.960  -1.386  1.00 96.04           H  
ATOM   1775  HD3 LYS A 125     -18.873 -17.640   0.122  1.00 96.04           H  
ATOM   1776  CE  LYS A 125     -17.638 -18.353  -1.494  1.00 96.04           C  
ATOM   1777  HE2 LYS A 125     -16.732 -17.847  -1.160  1.00 96.04           H  
ATOM   1778  HE3 LYS A 125     -17.649 -18.364  -2.584  1.00 96.04           H  
ATOM   1779  NZ  LYS A 125     -17.623 -19.731  -0.943  1.00 96.04           N  
ATOM   1780  HZ1 LYS A 125     -18.409 -20.317  -1.182  1.00 96.04           H  
ATOM   1781  HZ2 LYS A 125     -16.715 -20.157  -1.060  1.00 96.04           H  
ATOM   1782  HZ3 LYS A 125     -17.588 -19.605   0.059  1.00 96.04           H  
ATOM   1783  N   SER A 126     -20.222 -13.390  -3.647  1.00 97.01           N  
ATOM   1784  H   SER A 126     -21.177 -13.683  -3.503  1.00 97.01           H  
ATOM   1785  CA  SER A 126     -19.812 -12.915  -4.975  1.00 97.01           C  
ATOM   1786  HA  SER A 126     -18.935 -13.480  -5.290  1.00 97.01           H  
ATOM   1787  C   SER A 126     -19.432 -11.432  -4.963  1.00 97.01           C  
ATOM   1788  CB  SER A 126     -20.925 -13.152  -5.995  1.00 97.01           C  
ATOM   1789  HB2 SER A 126     -21.759 -12.477  -5.802  1.00 97.01           H  
ATOM   1790  HB3 SER A 126     -21.278 -14.180  -5.914  1.00 97.01           H  
ATOM   1791  O   SER A 126     -18.415 -11.068  -5.547  1.00 97.01           O  
ATOM   1792  OG  SER A 126     -20.437 -12.946  -7.306  1.00 97.01           O  
ATOM   1793  HG  SER A 126     -19.993 -12.096  -7.356  1.00 97.01           H  
ATOM   1794  N   ALA A 127     -20.220 -10.589  -4.292  1.00 95.99           N  
ATOM   1795  H   ALA A 127     -21.054 -10.942  -3.845  1.00 95.99           H  
ATOM   1796  CA  ALA A 127     -19.958  -9.157  -4.182  1.00 95.99           C  
ATOM   1797  HA  ALA A 127     -19.833  -8.735  -5.179  1.00 95.99           H  
ATOM   1798  C   ALA A 127     -18.671  -8.881  -3.394  1.00 95.99           C  
ATOM   1799  CB  ALA A 127     -21.172  -8.501  -3.522  1.00 95.99           C  
ATOM   1800  HB1 ALA A 127     -22.073  -8.699  -4.103  1.00 95.99           H  
ATOM   1801  HB2 ALA A 127     -21.024  -7.422  -3.466  1.00 95.99           H  
ATOM   1802  HB3 ALA A 127     -21.298  -8.897  -2.514  1.00 95.99           H  
ATOM   1803  O   ALA A 127     -17.830  -8.108  -3.838  1.00 95.99           O  
ATOM   1804  N   VAL A 128     -18.468  -9.581  -2.274  1.00 95.76           N  
ATOM   1805  H   VAL A 128     -19.215 -10.178  -1.947  1.00 95.76           H  
ATOM   1806  CA  VAL A 128     -17.237  -9.512  -1.477  1.00 95.76           C  
ATOM   1807  HA  VAL A 128     -17.089  -8.486  -1.140  1.00 95.76           H  
ATOM   1808  C   VAL A 128     -16.014  -9.883  -2.311  1.00 95.76           C  
ATOM   1809  CB  VAL A 128     -17.366 -10.424  -0.246  1.00 95.76           C  
ATOM   1810  HB  VAL A 128     -17.794 -11.382  -0.541  1.00 95.76           H  
ATOM   1811  O   VAL A 128     -15.035  -9.137  -2.329  1.00 95.76           O  
ATOM   1812  CG1 VAL A 128     -16.023 -10.697   0.435  1.00 95.76           C  
ATOM   1813 HG11 VAL A 128     -15.451  -9.771   0.498  1.00 95.76           H  
ATOM   1814 HG12 VAL A 128     -15.454 -11.425  -0.144  1.00 95.76           H  
ATOM   1815 HG13 VAL A 128     -16.187 -11.107   1.431  1.00 95.76           H  
ATOM   1816  CG2 VAL A 128     -18.297  -9.766   0.772  1.00 95.76           C  
ATOM   1817 HG21 VAL A 128     -17.831  -8.858   1.157  1.00 95.76           H  
ATOM   1818 HG22 VAL A 128     -18.484 -10.457   1.594  1.00 95.76           H  
ATOM   1819 HG23 VAL A 128     -19.251  -9.501   0.316  1.00 95.76           H  
ATOM   1820  N   ASN A 129     -16.080 -10.997  -3.043  1.00 97.19           N  
ATOM   1821  H   ASN A 129     -16.891 -11.592  -2.953  1.00 97.19           H  
ATOM   1822  CA  ASN A 129     -14.972 -11.435  -3.886  1.00 97.19           C  
ATOM   1823  HA  ASN A 129     -14.087 -11.531  -3.256  1.00 97.19           H  
ATOM   1824  C   ASN A 129     -14.636 -10.407  -4.971  1.00 97.19           C  
ATOM   1825  CB  ASN A 129     -15.310 -12.799  -4.510  1.00 97.19           C  
ATOM   1826  HB2 ASN A 129     -16.305 -12.762  -4.954  1.00 97.19           H  
ATOM   1827  HB3 ASN A 129     -14.589 -13.008  -5.300  1.00 97.19           H  
ATOM   1828  O   ASN A 129     -13.458 -10.160  -5.235  1.00 97.19           O  
ATOM   1829  CG  ASN A 129     -15.248 -13.951  -3.525  1.00 97.19           C  
ATOM   1830  ND2 ASN A 129     -15.549 -15.148  -3.970  1.00 97.19           N  
ATOM   1831 HD21 ASN A 129     -15.453 -15.883  -3.284  1.00 97.19           H  
ATOM   1832 HD22 ASN A 129     -15.880 -15.279  -4.915  1.00 97.19           H  
ATOM   1833  OD1 ASN A 129     -14.884 -13.829  -2.372  1.00 97.19           O  
ATOM   1834  N   GLN A 130     -15.656  -9.797  -5.580  1.00 96.37           N  
ATOM   1835  H   GLN A 130     -16.602 -10.046  -5.326  1.00 96.37           H  
ATOM   1836  CA  GLN A 130     -15.462  -8.747  -6.573  1.00 96.37           C  
ATOM   1837  HA  GLN A 130     -14.759  -9.119  -7.318  1.00 96.37           H  
ATOM   1838  C   GLN A 130     -14.841  -7.494  -5.947  1.00 96.37           C  
ATOM   1839  CB  GLN A 130     -16.794  -8.437  -7.272  1.00 96.37           C  
ATOM   1840  HB2 GLN A 130     -17.470  -7.945  -6.572  1.00 96.37           H  
ATOM   1841  HB3 GLN A 130     -17.260  -9.367  -7.597  1.00 96.37           H  
ATOM   1842  O   GLN A 130     -13.855  -6.993  -6.476  1.00 96.37           O  
ATOM   1843  CG  GLN A 130     -16.591  -7.529  -8.496  1.00 96.37           C  
ATOM   1844  HG2 GLN A 130     -17.561  -7.295  -8.933  1.00 96.37           H  
ATOM   1845  HG3 GLN A 130     -16.140  -6.590  -8.176  1.00 96.37           H  
ATOM   1846  CD  GLN A 130     -15.727  -8.179  -9.575  1.00 96.37           C  
ATOM   1847  NE2 GLN A 130     -14.795  -7.480 -10.175  1.00 96.37           N  
ATOM   1848 HE21 GLN A 130     -14.247  -7.935 -10.891  1.00 96.37           H  
ATOM   1849 HE22 GLN A 130     -14.571  -6.533  -9.904  1.00 96.37           H  
ATOM   1850  OE1 GLN A 130     -15.871  -9.353  -9.887  1.00 96.37           O  
ATOM   1851  N   THR A 131     -15.329  -7.041  -4.787  1.00 94.08           N  
ATOM   1852  H   THR A 131     -16.174  -7.455  -4.420  1.00 94.08           H  
ATOM   1853  CA  THR A 131     -14.772  -5.880  -4.074  1.00 94.08           C  
ATOM   1854  HA  THR A 131     -14.880  -5.001  -4.709  1.00 94.08           H  
ATOM   1855  C   THR A 131     -13.283  -6.047  -3.776  1.00 94.08           C  
ATOM   1856  CB  THR A 131     -15.540  -5.622  -2.766  1.00 94.08           C  
ATOM   1857  HB  THR A 131     -15.611  -6.541  -2.185  1.00 94.08           H  
ATOM   1858  O   THR A 131     -12.515  -5.104  -3.969  1.00 94.08           O  
ATOM   1859  CG2 THR A 131     -14.896  -4.537  -1.904  1.00 94.08           C  
ATOM   1860 HG21 THR A 131     -14.740  -3.636  -2.497  1.00 94.08           H  
ATOM   1861 HG22 THR A 131     -13.941  -4.886  -1.510  1.00 94.08           H  
ATOM   1862 HG23 THR A 131     -15.539  -4.302  -1.056  1.00 94.08           H  
ATOM   1863  OG1 THR A 131     -16.832  -5.162  -3.073  1.00 94.08           O  
ATOM   1864  HG1 THR A 131     -17.266  -4.892  -2.260  1.00 94.08           H  
ATOM   1865  N   VAL A 132     -12.860  -7.235  -3.330  1.00 95.43           N  
ATOM   1866  H   VAL A 132     -13.547  -7.959  -3.175  1.00 95.43           H  
ATOM   1867  CA  VAL A 132     -11.445  -7.525  -3.044  1.00 95.43           C  
ATOM   1868  HA  VAL A 132     -11.053  -6.756  -2.379  1.00 95.43           H  
ATOM   1869  C   VAL A 132     -10.610  -7.474  -4.324  1.00 95.43           C  
ATOM   1870  CB  VAL A 132     -11.297  -8.888  -2.342  1.00 95.43           C  
ATOM   1871  HB  VAL A 132     -11.794  -9.650  -2.943  1.00 95.43           H  
ATOM   1872  O   VAL A 132      -9.583  -6.797  -4.354  1.00 95.43           O  
ATOM   1873  CG1 VAL A 132      -9.832  -9.300  -2.149  1.00 95.43           C  
ATOM   1874 HG11 VAL A 132      -9.346  -9.451  -3.113  1.00 95.43           H  
ATOM   1875 HG12 VAL A 132      -9.294  -8.531  -1.596  1.00 95.43           H  
ATOM   1876 HG13 VAL A 132      -9.780 -10.240  -1.600  1.00 95.43           H  
ATOM   1877  CG2 VAL A 132     -11.951  -8.858  -0.955  1.00 95.43           C  
ATOM   1878 HG21 VAL A 132     -11.402  -8.186  -0.296  1.00 95.43           H  
ATOM   1879 HG22 VAL A 132     -12.983  -8.513  -1.021  1.00 95.43           H  
ATOM   1880 HG23 VAL A 132     -11.960  -9.864  -0.534  1.00 95.43           H  
ATOM   1881  N   ARG A 133     -11.063  -8.141  -5.395  1.00 96.52           N  
ATOM   1882  H   ARG A 133     -11.944  -8.630  -5.319  1.00 96.52           H  
ATOM   1883  CA  ARG A 133     -10.362  -8.138  -6.689  1.00 96.52           C  
ATOM   1884  HA  ARG A 133      -9.332  -8.464  -6.545  1.00 96.52           H  
ATOM   1885  C   ARG A 133     -10.273  -6.739  -7.285  1.00 96.52           C  
ATOM   1886  CB  ARG A 133     -11.062  -9.074  -7.678  1.00 96.52           C  
ATOM   1887  HB2 ARG A 133     -10.647  -8.902  -8.671  1.00 96.52           H  
ATOM   1888  HB3 ARG A 133     -12.128  -8.845  -7.706  1.00 96.52           H  
ATOM   1889  O   ARG A 133      -9.212  -6.359  -7.765  1.00 96.52           O  
ATOM   1890  CG  ARG A 133     -10.850 -10.547  -7.327  1.00 96.52           C  
ATOM   1891  HG2 ARG A 133      -9.788 -10.785  -7.391  1.00 96.52           H  
ATOM   1892  HG3 ARG A 133     -11.194 -10.743  -6.312  1.00 96.52           H  
ATOM   1893  CD  ARG A 133     -11.634 -11.419  -8.311  1.00 96.52           C  
ATOM   1894  HD2 ARG A 133     -11.251 -11.268  -9.320  1.00 96.52           H  
ATOM   1895  HD3 ARG A 133     -12.678 -11.107  -8.299  1.00 96.52           H  
ATOM   1896  NE  ARG A 133     -11.555 -12.840  -7.935  1.00 96.52           N  
ATOM   1897  HE  ARG A 133     -12.280 -13.173  -7.317  1.00 96.52           H  
ATOM   1898  NH1 ARG A 133      -9.608 -13.370  -9.059  1.00 96.52           N  
ATOM   1899 HH11 ARG A 133      -8.900 -14.033  -9.341  1.00 96.52           H  
ATOM   1900 HH12 ARG A 133      -9.477 -12.418  -9.371  1.00 96.52           H  
ATOM   1901  NH2 ARG A 133     -10.670 -14.926  -7.870  1.00 96.52           N  
ATOM   1902 HH21 ARG A 133     -11.397 -15.211  -7.230  1.00 96.52           H  
ATOM   1903 HH22 ARG A 133      -9.923 -15.557  -8.125  1.00 96.52           H  
ATOM   1904  CZ  ARG A 133     -10.615 -13.694  -8.295  1.00 96.52           C  
ATOM   1905  N   ASP A 134     -11.349  -5.963  -7.229  1.00 93.48           N  
ATOM   1906  H   ASP A 134     -12.208  -6.360  -6.877  1.00 93.48           H  
ATOM   1907  CA  ASP A 134     -11.381  -4.599  -7.754  1.00 93.48           C  
ATOM   1908  HA  ASP A 134     -11.016  -4.598  -8.781  1.00 93.48           H  
ATOM   1909  C   ASP A 134     -10.486  -3.658  -6.954  1.00 93.48           C  
ATOM   1910  CB  ASP A 134     -12.816  -4.059  -7.734  1.00 93.48           C  
ATOM   1911  HB2 ASP A 134     -13.260  -4.228  -6.753  1.00 93.48           H  
ATOM   1912  HB3 ASP A 134     -12.782  -2.983  -7.904  1.00 93.48           H  
ATOM   1913  O   ASP A 134      -9.843  -2.789  -7.536  1.00 93.48           O  
ATOM   1914  CG  ASP A 134     -13.710  -4.650  -8.821  1.00 93.48           C  
ATOM   1915  OD1 ASP A 134     -13.183  -5.251  -9.784  1.00 93.48           O  
ATOM   1916  OD2 ASP A 134     -14.937  -4.459  -8.710  1.00 93.48           O  
ATOM   1917  N   TYR A 135     -10.423  -3.824  -5.630  1.00 93.53           N  
ATOM   1918  H   TYR A 135     -10.977  -4.551  -5.201  1.00 93.53           H  
ATOM   1919  CA  TYR A 135      -9.495  -3.068  -4.798  1.00 93.53           C  
ATOM   1920  HA  TYR A 135      -9.666  -2.003  -4.955  1.00 93.53           H  
ATOM   1921  C   TYR A 135      -8.047  -3.327  -5.220  1.00 93.53           C  
ATOM   1922  CB  TYR A 135      -9.738  -3.375  -3.317  1.00 93.53           C  
ATOM   1923  HB2 TYR A 135     -10.666  -2.900  -3.000  1.00 93.53           H  
ATOM   1924  HB3 TYR A 135      -9.860  -4.450  -3.188  1.00 93.53           H  
ATOM   1925  O   TYR A 135      -7.378  -2.382  -5.631  1.00 93.53           O  
ATOM   1926  CG  TYR A 135      -8.607  -2.908  -2.425  1.00 93.53           C  
ATOM   1927  CD1 TYR A 135      -7.723  -3.860  -1.884  1.00 93.53           C  
ATOM   1928  HD1 TYR A 135      -7.854  -4.914  -2.084  1.00 93.53           H  
ATOM   1929  CD2 TYR A 135      -8.380  -1.533  -2.212  1.00 93.53           C  
ATOM   1930  HD2 TYR A 135      -9.014  -0.789  -2.672  1.00 93.53           H  
ATOM   1931  CE1 TYR A 135      -6.627  -3.440  -1.114  1.00 93.53           C  
ATOM   1932  HE1 TYR A 135      -5.920  -4.152  -0.713  1.00 93.53           H  
ATOM   1933  CE2 TYR A 135      -7.283  -1.116  -1.434  1.00 93.53           C  
ATOM   1934  HE2 TYR A 135      -7.082  -0.067  -1.272  1.00 93.53           H  
ATOM   1935  OH  TYR A 135      -5.348  -1.706  -0.128  1.00 93.53           O  
ATOM   1936  HH  TYR A 135      -5.158  -0.766  -0.163  1.00 93.53           H  
ATOM   1937  CZ  TYR A 135      -6.410  -2.073  -0.879  1.00 93.53           C  
ATOM   1938  N   TYR A 136      -7.590  -4.582  -5.208  1.00 94.63           N  
ATOM   1939  H   TYR A 136      -8.186  -5.329  -4.882  1.00 94.63           H  
ATOM   1940  CA  TYR A 136      -6.207  -4.895  -5.579  1.00 94.63           C  
ATOM   1941  HA  TYR A 136      -5.543  -4.250  -5.003  1.00 94.63           H  
ATOM   1942  C   TYR A 136      -5.909  -4.601  -7.051  1.00 94.63           C  
ATOM   1943  CB  TYR A 136      -5.870  -6.341  -5.219  1.00 94.63           C  
ATOM   1944  HB2 TYR A 136      -4.984  -6.645  -5.775  1.00 94.63           H  
ATOM   1945  HB3 TYR A 136      -6.694  -6.988  -5.521  1.00 94.63           H  
ATOM   1946  O   TYR A 136      -4.812  -4.156  -7.355  1.00 94.63           O  
ATOM   1947  CG  TYR A 136      -5.569  -6.539  -3.748  1.00 94.63           C  
ATOM   1948  CD1 TYR A 136      -4.377  -6.020  -3.205  1.00 94.63           C  
ATOM   1949  HD1 TYR A 136      -3.682  -5.483  -3.834  1.00 94.63           H  
ATOM   1950  CD2 TYR A 136      -6.465  -7.251  -2.928  1.00 94.63           C  
ATOM   1951  HD2 TYR A 136      -7.361  -7.674  -3.358  1.00 94.63           H  
ATOM   1952  CE1 TYR A 136      -4.082  -6.202  -1.841  1.00 94.63           C  
ATOM   1953  HE1 TYR A 136      -3.168  -5.806  -1.424  1.00 94.63           H  
ATOM   1954  CE2 TYR A 136      -6.179  -7.427  -1.561  1.00 94.63           C  
ATOM   1955  HE2 TYR A 136      -6.853  -7.976  -0.921  1.00 94.63           H  
ATOM   1956  OH  TYR A 136      -4.741  -7.035   0.311  1.00 94.63           O  
ATOM   1957  HH  TYR A 136      -3.841  -6.771   0.517  1.00 94.63           H  
ATOM   1958  CZ  TYR A 136      -4.993  -6.893  -1.015  1.00 94.63           C  
ATOM   1959  N   SER A 137      -6.885  -4.724  -7.955  1.00 93.52           N  
ATOM   1960  H   SER A 137      -7.766  -5.124  -7.667  1.00 93.52           H  
ATOM   1961  CA  SER A 137      -6.705  -4.305  -9.353  1.00 93.52           C  
ATOM   1962  HA  SER A 137      -5.833  -4.814  -9.764  1.00 93.52           H  
ATOM   1963  C   SER A 137      -6.456  -2.799  -9.467  1.00 93.52           C  
ATOM   1964  CB  SER A 137      -7.914  -4.681 -10.208  1.00 93.52           C  
ATOM   1965  HB2 SER A 137      -7.745  -4.367 -11.238  1.00 93.52           H  
ATOM   1966  HB3 SER A 137      -8.806  -4.183  -9.828  1.00 93.52           H  
ATOM   1967  O   SER A 137      -5.630  -2.380 -10.269  1.00 93.52           O  
ATOM   1968  OG  SER A 137      -8.102  -6.077 -10.177  1.00 93.52           O  
ATOM   1969  HG  SER A 137      -8.359  -6.298  -9.279  1.00 93.52           H  
ATOM   1970  N   ARG A 138      -7.108  -1.967  -8.639  1.00 90.86           N  
ATOM   1971  H   ARG A 138      -7.764  -2.355  -7.977  1.00 90.86           H  
ATOM   1972  CA  ARG A 138      -6.802  -0.526  -8.579  1.00 90.86           C  
ATOM   1973  HA  ARG A 138      -6.758  -0.134  -9.595  1.00 90.86           H  
ATOM   1974  C   ARG A 138      -5.412  -0.253  -8.003  1.00 90.86           C  
ATOM   1975  CB  ARG A 138      -7.880   0.244  -7.801  1.00 90.86           C  
ATOM   1976  HB2 ARG A 138      -8.068  -0.238  -6.841  1.00 90.86           H  
ATOM   1977  HB3 ARG A 138      -7.510   1.251  -7.609  1.00 90.86           H  
ATOM   1978  O   ARG A 138      -4.733   0.636  -8.507  1.00 90.86           O  
ATOM   1979  CG  ARG A 138      -9.186   0.360  -8.601  1.00 90.86           C  
ATOM   1980  HG2 ARG A 138      -9.625  -0.625  -8.758  1.00 90.86           H  
ATOM   1981  HG3 ARG A 138      -8.955   0.783  -9.579  1.00 90.86           H  
ATOM   1982  CD  ARG A 138     -10.205   1.282  -7.919  1.00 90.86           C  
ATOM   1983  HD2 ARG A 138      -9.743   2.260  -7.779  1.00 90.86           H  
ATOM   1984  HD3 ARG A 138     -11.056   1.425  -8.585  1.00 90.86           H  
ATOM   1985  NE  ARG A 138     -10.655   0.771  -6.609  1.00 90.86           N  
ATOM   1986  HE  ARG A 138     -10.123   1.125  -5.827  1.00 90.86           H  
ATOM   1987  NH1 ARG A 138     -12.459  -0.440  -7.345  1.00 90.86           N  
ATOM   1988 HH11 ARG A 138     -13.184  -1.124  -7.181  1.00 90.86           H  
ATOM   1989 HH12 ARG A 138     -12.190  -0.208  -8.290  1.00 90.86           H  
ATOM   1990  NH2 ARG A 138     -11.933  -0.464  -5.180  1.00 90.86           N  
ATOM   1991 HH21 ARG A 138     -11.298  -0.197  -4.442  1.00 90.86           H  
ATOM   1992 HH22 ARG A 138     -12.649  -1.162  -5.040  1.00 90.86           H  
ATOM   1993  CZ  ARG A 138     -11.674  -0.038  -6.384  1.00 90.86           C  
ATOM   1994  N   VAL A 139      -4.973  -1.026  -7.005  1.00 90.58           N  
ATOM   1995  H   VAL A 139      -5.601  -1.720  -6.625  1.00 90.58           H  
ATOM   1996  CA  VAL A 139      -3.589  -0.961  -6.495  1.00 90.58           C  
ATOM   1997  HA  VAL A 139      -3.383   0.062  -6.179  1.00 90.58           H  
ATOM   1998  C   VAL A 139      -2.594  -1.304  -7.612  1.00 90.58           C  
ATOM   1999  CB  VAL A 139      -3.370  -1.884  -5.274  1.00 90.58           C  
ATOM   2000  HB  VAL A 139      -3.467  -2.925  -5.581  1.00 90.58           H  
ATOM   2001  O   VAL A 139      -1.664  -0.540  -7.853  1.00 90.58           O  
ATOM   2002  CG1 VAL A 139      -1.970  -1.703  -4.683  1.00 90.58           C  
ATOM   2003 HG11 VAL A 139      -1.202  -1.892  -5.433  1.00 90.58           H  
ATOM   2004 HG12 VAL A 139      -1.817  -2.402  -3.861  1.00 90.58           H  
ATOM   2005 HG13 VAL A 139      -1.864  -0.687  -4.304  1.00 90.58           H  
ATOM   2006  CG2 VAL A 139      -4.370  -1.630  -4.136  1.00 90.58           C  
ATOM   2007 HG21 VAL A 139      -4.081  -2.193  -3.249  1.00 90.58           H  
ATOM   2008 HG22 VAL A 139      -4.414  -0.570  -3.888  1.00 90.58           H  
ATOM   2009 HG23 VAL A 139      -5.368  -1.958  -4.426  1.00 90.58           H  
ATOM   2010  N   GLN A 140      -2.828  -2.396  -8.348  1.00 90.61           N  
ATOM   2011  H   GLN A 140      -3.597  -2.994  -8.083  1.00 90.61           H  
ATOM   2012  CA  GLN A 140      -1.989  -2.830  -9.470  1.00 90.61           C  
ATOM   2013  HA  GLN A 140      -0.973  -3.001  -9.115  1.00 90.61           H  
ATOM   2014  C   GLN A 140      -1.906  -1.770 -10.567  1.00 90.61           C  
ATOM   2015  CB  GLN A 140      -2.530  -4.136 -10.061  1.00 90.61           C  
ATOM   2016  HB2 GLN A 140      -3.601  -4.035 -10.233  1.00 90.61           H  
ATOM   2017  HB3 GLN A 140      -2.038  -4.316 -11.017  1.00 90.61           H  
ATOM   2018  O   GLN A 140      -0.808  -1.380 -10.940  1.00 90.61           O  
ATOM   2019  CG  GLN A 140      -2.280  -5.351  -9.167  1.00 90.61           C  
ATOM   2020  HG2 GLN A 140      -1.210  -5.428  -8.973  1.00 90.61           H  
ATOM   2021  HG3 GLN A 140      -2.780  -5.244  -8.204  1.00 90.61           H  
ATOM   2022  CD  GLN A 140      -2.759  -6.632  -9.832  1.00 90.61           C  
ATOM   2023  NE2 GLN A 140      -1.927  -7.648  -9.871  1.00 90.61           N  
ATOM   2024 HE21 GLN A 140      -2.176  -8.462 -10.415  1.00 90.61           H  
ATOM   2025 HE22 GLN A 140      -1.051  -7.591  -9.371  1.00 90.61           H  
ATOM   2026  OE1 GLN A 140      -3.872  -6.737 -10.339  1.00 90.61           O  
ATOM   2027  N   VAL A 141      -3.041  -1.231 -11.025  1.00 90.65           N  
ATOM   2028  H   VAL A 141      -3.918  -1.609 -10.696  1.00 90.65           H  
ATOM   2029  CA  VAL A 141      -3.067  -0.138 -12.017  1.00 90.65           C  
ATOM   2030  HA  VAL A 141      -2.641  -0.494 -12.955  1.00 90.65           H  
ATOM   2031  C   VAL A 141      -2.211   1.044 -11.570  1.00 90.65           C  
ATOM   2032  CB  VAL A 141      -4.515   0.323 -12.273  1.00 90.65           C  
ATOM   2033  HB  VAL A 141      -5.028   0.452 -11.320  1.00 90.65           H  
ATOM   2034  O   VAL A 141      -1.565   1.687 -12.393  1.00 90.65           O  
ATOM   2035  CG1 VAL A 141      -4.621   1.640 -13.055  1.00 90.65           C  
ATOM   2036 HG11 VAL A 141      -5.662   1.845 -13.307  1.00 90.65           H  
ATOM   2037 HG12 VAL A 141      -4.037   1.576 -13.974  1.00 90.65           H  
ATOM   2038 HG13 VAL A 141      -4.249   2.471 -12.456  1.00 90.65           H  
ATOM   2039  CG2 VAL A 141      -5.252  -0.739 -13.091  1.00 90.65           C  
ATOM   2040 HG21 VAL A 141      -4.778  -0.829 -14.069  1.00 90.65           H  
ATOM   2041 HG22 VAL A 141      -5.194  -1.710 -12.601  1.00 90.65           H  
ATOM   2042 HG23 VAL A 141      -6.299  -0.464 -13.215  1.00 90.65           H  
ATOM   2043  N   ARG A 142      -2.179   1.336 -10.269  1.00 85.04           N  
ATOM   2044  H   ARG A 142      -2.702   0.760  -9.624  1.00 85.04           H  
ATOM   2045  CA  ARG A 142      -1.396   2.451  -9.755  1.00 85.04           C  
ATOM   2046  HA  ARG A 142      -1.531   3.269 -10.462  1.00 85.04           H  
ATOM   2047  C   ARG A 142       0.110   2.173  -9.745  1.00 85.04           C  
ATOM   2048  CB  ARG A 142      -1.962   2.858  -8.392  1.00 85.04           C  
ATOM   2049  HB2 ARG A 142      -3.025   3.079  -8.490  1.00 85.04           H  
ATOM   2050  HB3 ARG A 142      -1.849   2.034  -7.689  1.00 85.04           H  
ATOM   2051  O   ARG A 142       0.857   3.085 -10.088  1.00 85.04           O  
ATOM   2052  CG  ARG A 142      -1.251   4.083  -7.828  1.00 85.04           C  
ATOM   2053  HG2 ARG A 142      -1.678   4.310  -6.851  1.00 85.04           H  
ATOM   2054  HG3 ARG A 142      -0.191   3.848  -7.724  1.00 85.04           H  
ATOM   2055  CD  ARG A 142      -1.396   5.341  -8.672  1.00 85.04           C  
ATOM   2056  HD2 ARG A 142      -1.220   5.100  -9.720  1.00 85.04           H  
ATOM   2057  HD3 ARG A 142      -2.407   5.734  -8.567  1.00 85.04           H  
ATOM   2058  NE  ARG A 142      -0.415   6.330  -8.223  1.00 85.04           N  
ATOM   2059  HE  ARG A 142      -0.184   6.325  -7.240  1.00 85.04           H  
ATOM   2060  NH1 ARG A 142       0.191   7.099 -10.309  1.00 85.04           N  
ATOM   2061 HH11 ARG A 142       0.914   7.504 -10.886  1.00 85.04           H  
ATOM   2062 HH12 ARG A 142      -0.378   6.405 -10.774  1.00 85.04           H  
ATOM   2063  NH2 ARG A 142       1.362   7.667  -8.501  1.00 85.04           N  
ATOM   2064 HH21 ARG A 142       1.724   7.348  -7.614  1.00 85.04           H  
ATOM   2065 HH22 ARG A 142       2.039   8.079  -9.127  1.00 85.04           H  
ATOM   2066  CZ  ARG A 142       0.360   7.034  -9.016  1.00 85.04           C  
ATOM   2067  N   ILE A 143       0.522   0.950  -9.412  1.00 87.87           N  
ATOM   2068  H   ILE A 143      -0.175   0.274  -9.136  1.00 87.87           H  
ATOM   2069  CA  ILE A 143       1.920   0.497  -9.525  1.00 87.87           C  
ATOM   2070  HA  ILE A 143       2.568   1.173  -8.967  1.00 87.87           H  
ATOM   2071  C   ILE A 143       2.368   0.555 -10.994  1.00 87.87           C  
ATOM   2072  CB  ILE A 143       2.069  -0.927  -8.935  1.00 87.87           C  
ATOM   2073  HB  ILE A 143       1.342  -1.578  -9.421  1.00 87.87           H  
ATOM   2074  O   ILE A 143       3.403   1.134 -11.306  1.00 87.87           O  
ATOM   2075  CG1 ILE A 143       1.798  -0.937  -7.412  1.00 87.87           C  
ATOM   2076 HG12 ILE A 143       2.685  -0.588  -6.883  1.00 87.87           H  
ATOM   2077 HG13 ILE A 143       0.982  -0.256  -7.168  1.00 87.87           H  
ATOM   2078  CG2 ILE A 143       3.474  -1.493  -9.210  1.00 87.87           C  
ATOM   2079 HG21 ILE A 143       3.621  -1.660 -10.278  1.00 87.87           H  
ATOM   2080 HG22 ILE A 143       3.625  -2.446  -8.703  1.00 87.87           H  
ATOM   2081 HG23 ILE A 143       4.235  -0.794  -8.865  1.00 87.87           H  
ATOM   2082  CD1 ILE A 143       1.402  -2.324  -6.886  1.00 87.87           C  
ATOM   2083 HD11 ILE A 143       0.442  -2.617  -7.312  1.00 87.87           H  
ATOM   2084 HD12 ILE A 143       2.146  -3.073  -7.157  1.00 87.87           H  
ATOM   2085 HD13 ILE A 143       1.309  -2.288  -5.801  1.00 87.87           H  
ATOM   2086  N   LEU A 144       1.541   0.045 -11.913  1.00 87.59           N  
ATOM   2087  H   LEU A 144       0.705  -0.425 -11.594  1.00 87.59           H  
ATOM   2088  CA  LEU A 144       1.808   0.086 -13.356  1.00 87.59           C  
ATOM   2089  HA  LEU A 144       2.762  -0.400 -13.560  1.00 87.59           H  
ATOM   2090  C   LEU A 144       1.933   1.526 -13.875  1.00 87.59           C  
ATOM   2091  CB  LEU A 144       0.688  -0.660 -14.106  1.00 87.59           C  
ATOM   2092  HB2 LEU A 144       0.860  -0.549 -15.176  1.00 87.59           H  
ATOM   2093  HB3 LEU A 144      -0.262  -0.178 -13.876  1.00 87.59           H  
ATOM   2094  O   LEU A 144       2.856   1.843 -14.611  1.00 87.59           O  
ATOM   2095  CG  LEU A 144       0.574  -2.160 -13.782  1.00 87.59           C  
ATOM   2096  HG  LEU A 144       0.487  -2.316 -12.707  1.00 87.59           H  
ATOM   2097  CD1 LEU A 144      -0.661  -2.752 -14.450  1.00 87.59           C  
ATOM   2098 HD11 LEU A 144      -0.757  -3.802 -14.172  1.00 87.59           H  
ATOM   2099 HD12 LEU A 144      -0.561  -2.668 -15.532  1.00 87.59           H  
ATOM   2100 HD13 LEU A 144      -1.548  -2.214 -14.116  1.00 87.59           H  
ATOM   2101  CD2 LEU A 144       1.782  -2.948 -14.245  1.00 87.59           C  
ATOM   2102 HD21 LEU A 144       1.623  -4.014 -14.082  1.00 87.59           H  
ATOM   2103 HD22 LEU A 144       2.646  -2.627 -13.662  1.00 87.59           H  
ATOM   2104 HD23 LEU A 144       1.956  -2.758 -15.304  1.00 87.59           H  
ATOM   2105  N   SER A 145       1.058   2.427 -13.426  1.00 84.92           N  
ATOM   2106  H   SER A 145       0.288   2.096 -12.864  1.00 84.92           H  
ATOM   2107  CA  SER A 145       1.119   3.846 -13.792  1.00 84.92           C  
ATOM   2108  HA  SER A 145       1.104   3.917 -14.880  1.00 84.92           H  
ATOM   2109  C   SER A 145       2.396   4.544 -13.307  1.00 84.92           C  
ATOM   2110  CB  SER A 145      -0.125   4.545 -13.236  1.00 84.92           C  
ATOM   2111  HB2 SER A 145      -0.255   4.260 -12.192  1.00 84.92           H  
ATOM   2112  HB3 SER A 145      -0.995   4.204 -13.796  1.00 84.92           H  
ATOM   2113  O   SER A 145       2.861   5.461 -13.984  1.00 84.92           O  
ATOM   2114  OG  SER A 145      -0.048   5.959 -13.303  1.00 84.92           O  
ATOM   2115  HG  SER A 145       0.587   6.177 -13.989  1.00 84.92           H  
ATOM   2116  N   ASP A 146       2.944   4.164 -12.149  1.00 80.97           N  
ATOM   2117  H   ASP A 146       2.550   3.381 -11.647  1.00 80.97           H  
ATOM   2118  CA  ASP A 146       4.237   4.686 -11.687  1.00 80.97           C  
ATOM   2119  HA  ASP A 146       4.239   5.772 -11.781  1.00 80.97           H  
ATOM   2120  C   ASP A 146       5.388   4.154 -12.551  1.00 80.97           C  
ATOM   2121  CB  ASP A 146       4.449   4.342 -10.208  1.00 80.97           C  
ATOM   2122  HB2 ASP A 146       3.583   4.670  -9.634  1.00 80.97           H  
ATOM   2123  HB3 ASP A 146       4.555   3.264 -10.083  1.00 80.97           H  
ATOM   2124  O   ASP A 146       6.214   4.930 -13.039  1.00 80.97           O  
ATOM   2125  CG  ASP A 146       5.695   5.058  -9.685  1.00 80.97           C  
ATOM   2126  OD1 ASP A 146       5.565   6.287  -9.453  1.00 80.97           O  
ATOM   2127  OD2 ASP A 146       6.750   4.400  -9.552  1.00 80.97           O  
ATOM   2128  N   TRP A 147       5.369   2.849 -12.837  1.00 84.70           N  
ATOM   2129  H   TRP A 147       4.676   2.269 -12.386  1.00 84.70           H  
ATOM   2130  CA  TRP A 147       6.305   2.214 -13.759  1.00 84.70           C  
ATOM   2131  HA  TRP A 147       7.311   2.310 -13.351  1.00 84.70           H  
ATOM   2132  C   TRP A 147       6.316   2.890 -15.138  1.00 84.70           C  
ATOM   2133  CB  TRP A 147       5.978   0.721 -13.875  1.00 84.70           C  
ATOM   2134  HB2 TRP A 147       6.241   0.228 -12.940  1.00 84.70           H  
ATOM   2135  HB3 TRP A 147       4.907   0.584 -14.028  1.00 84.70           H  
ATOM   2136  O   TRP A 147       7.384   3.266 -15.625  1.00 84.70           O  
ATOM   2137  CG  TRP A 147       6.692   0.056 -15.004  1.00 84.70           C  
ATOM   2138  CD1 TRP A 147       6.257   0.011 -16.279  1.00 84.70           C  
ATOM   2139  HD1 TRP A 147       5.318   0.413 -16.632  1.00 84.70           H  
ATOM   2140  CD2 TRP A 147       7.978  -0.622 -15.003  1.00 84.70           C  
ATOM   2141  CE2 TRP A 147       8.287  -1.019 -16.333  1.00 84.70           C  
ATOM   2142  CE3 TRP A 147       8.897  -0.980 -14.003  1.00 84.70           C  
ATOM   2143  HE3 TRP A 147       8.652  -0.736 -12.980  1.00 84.70           H  
ATOM   2144  NE1 TRP A 147       7.212  -0.584 -17.067  1.00 84.70           N  
ATOM   2145  HE1 TRP A 147       7.032  -0.796 -18.038  1.00 84.70           H  
ATOM   2146  CH2 TRP A 147      10.344  -2.074 -15.630  1.00 84.70           C  
ATOM   2147  HH2 TRP A 147      11.228  -2.651 -15.859  1.00 84.70           H  
ATOM   2148  CZ2 TRP A 147       9.454  -1.721 -16.658  1.00 84.70           C  
ATOM   2149  HZ2 TRP A 147       9.647  -1.999 -17.684  1.00 84.70           H  
ATOM   2150  CZ3 TRP A 147      10.060  -1.709 -14.302  1.00 84.70           C  
ATOM   2151  HZ3 TRP A 147      10.715  -2.023 -13.502  1.00 84.70           H  
ATOM   2152  N   ASP A 148       5.148   3.098 -15.747  1.00 84.41           N  
ATOM   2153  H   ASP A 148       4.319   2.702 -15.328  1.00 84.41           H  
ATOM   2154  CA  ASP A 148       5.025   3.699 -17.080  1.00 84.41           C  
ATOM   2155  HA  ASP A 148       5.562   3.088 -17.805  1.00 84.41           H  
ATOM   2156  C   ASP A 148       5.620   5.112 -17.107  1.00 84.41           C  
ATOM   2157  CB  ASP A 148       3.544   3.771 -17.491  1.00 84.41           C  
ATOM   2158  HB2 ASP A 148       3.474   4.334 -18.422  1.00 84.41           H  
ATOM   2159  HB3 ASP A 148       2.990   4.321 -16.730  1.00 84.41           H  
ATOM   2160  O   ASP A 148       6.348   5.485 -18.034  1.00 84.41           O  
ATOM   2161  CG  ASP A 148       2.869   2.415 -17.716  1.00 84.41           C  
ATOM   2162  OD1 ASP A 148       3.573   1.393 -17.867  1.00 84.41           O  
ATOM   2163  OD2 ASP A 148       1.622   2.394 -17.761  1.00 84.41           O  
ATOM   2164  N   ALA A 149       5.359   5.898 -16.060  1.00 78.32           N  
ATOM   2165  H   ALA A 149       4.784   5.531 -15.315  1.00 78.32           H  
ATOM   2166  CA  ALA A 149       5.873   7.256 -15.952  1.00 78.32           C  
ATOM   2167  HA  ALA A 149       5.657   7.776 -16.885  1.00 78.32           H  
ATOM   2168  C   ALA A 149       7.398   7.287 -15.749  1.00 78.32           C  
ATOM   2169  CB  ALA A 149       5.126   7.967 -14.827  1.00 78.32           C  
ATOM   2170  HB1 ALA A 149       5.433   7.572 -13.859  1.00 78.32           H  
ATOM   2171  HB2 ALA A 149       5.347   9.032 -14.903  1.00 78.32           H  
ATOM   2172  HB3 ALA A 149       4.052   7.828 -14.950  1.00 78.32           H  
ATOM   2173  O   ALA A 149       8.079   8.158 -16.300  1.00 78.32           O  
ATOM   2174  N   LYS A 150       7.946   6.321 -15.003  1.00 81.76           N  
ATOM   2175  H   LYS A 150       7.323   5.672 -14.544  1.00 81.76           H  
ATOM   2176  CA  LYS A 150       9.393   6.118 -14.857  1.00 81.76           C  
ATOM   2177  HA  LYS A 150       9.851   7.055 -14.539  1.00 81.76           H  
ATOM   2178  C   LYS A 150      10.041   5.746 -16.189  1.00 81.76           C  
ATOM   2179  CB  LYS A 150       9.622   5.061 -13.766  1.00 81.76           C  
ATOM   2180  HB2 LYS A 150       8.976   4.207 -13.965  1.00 81.76           H  
ATOM   2181  HB3 LYS A 150       9.315   5.488 -12.811  1.00 81.76           H  
ATOM   2182  O   LYS A 150      11.003   6.395 -16.596  1.00 81.76           O  
ATOM   2183  CG  LYS A 150      11.075   4.567 -13.652  1.00 81.76           C  
ATOM   2184  HG2 LYS A 150      11.386   4.079 -14.576  1.00 81.76           H  
ATOM   2185  HG3 LYS A 150      11.727   5.420 -13.465  1.00 81.76           H  
ATOM   2186  CD  LYS A 150      11.215   3.570 -12.494  1.00 81.76           C  
ATOM   2187  HD2 LYS A 150      12.272   3.364 -12.323  1.00 81.76           H  
ATOM   2188  HD3 LYS A 150      10.813   4.055 -11.605  1.00 81.76           H  
ATOM   2189  CE  LYS A 150      10.466   2.243 -12.727  1.00 81.76           C  
ATOM   2190  HE2 LYS A 150      11.022   1.624 -13.431  1.00 81.76           H  
ATOM   2191  HE3 LYS A 150       9.494   2.458 -13.172  1.00 81.76           H  
ATOM   2192  NZ  LYS A 150      10.243   1.521 -11.448  1.00 81.76           N  
ATOM   2193  HZ1 LYS A 150      11.101   1.240 -10.994  1.00 81.76           H  
ATOM   2194  HZ2 LYS A 150       9.660   0.702 -11.540  1.00 81.76           H  
ATOM   2195  HZ3 LYS A 150       9.707   2.085 -10.803  1.00 81.76           H  
ATOM   2196  N   VAL A 151       9.509   4.746 -16.894  1.00 81.75           N  
ATOM   2197  H   VAL A 151       8.707   4.269 -16.508  1.00 81.75           H  
ATOM   2198  CA  VAL A 151      10.039   4.298 -18.195  1.00 81.75           C  
ATOM   2199  HA  VAL A 151      11.087   4.025 -18.070  1.00 81.75           H  
ATOM   2200  C   VAL A 151      10.004   5.429 -19.224  1.00 81.75           C  
ATOM   2201  CB  VAL A 151       9.276   3.052 -18.692  1.00 81.75           C  
ATOM   2202  HB  VAL A 151       8.203   3.229 -18.631  1.00 81.75           H  
ATOM   2203  O   VAL A 151      11.001   5.671 -19.906  1.00 81.75           O  
ATOM   2204  CG1 VAL A 151       9.626   2.687 -20.140  1.00 81.75           C  
ATOM   2205 HG11 VAL A 151       9.162   1.738 -20.408  1.00 81.75           H  
ATOM   2206 HG12 VAL A 151      10.706   2.608 -20.262  1.00 81.75           H  
ATOM   2207 HG13 VAL A 151       9.231   3.446 -20.816  1.00 81.75           H  
ATOM   2208  CG2 VAL A 151       9.636   1.841 -17.825  1.00 81.75           C  
ATOM   2209 HG21 VAL A 151       9.136   0.955 -18.216  1.00 81.75           H  
ATOM   2210 HG22 VAL A 151      10.713   1.672 -17.828  1.00 81.75           H  
ATOM   2211 HG23 VAL A 151       9.299   1.994 -16.800  1.00 81.75           H  
ATOM   2212  N   THR A 152       8.901   6.178 -19.284  1.00 82.17           N  
ATOM   2213  H   THR A 152       8.109   5.904 -18.720  1.00 82.17           H  
ATOM   2214  CA  THR A 152       8.740   7.321 -20.198  1.00 82.17           C  
ATOM   2215  HA  THR A 152       8.876   6.974 -21.222  1.00 82.17           H  
ATOM   2216  C   THR A 152       9.772   8.421 -19.938  1.00 82.17           C  
ATOM   2217  CB  THR A 152       7.324   7.901 -20.078  1.00 82.17           C  
ATOM   2218  HB  THR A 152       7.148   8.235 -19.055  1.00 82.17           H  
ATOM   2219  O   THR A 152      10.346   8.974 -20.882  1.00 82.17           O  
ATOM   2220  CG2 THR A 152       7.083   9.069 -21.035  1.00 82.17           C  
ATOM   2221 HG21 THR A 152       7.308   8.765 -22.057  1.00 82.17           H  
ATOM   2222 HG22 THR A 152       6.039   9.374 -20.972  1.00 82.17           H  
ATOM   2223 HG23 THR A 152       7.703   9.922 -20.760  1.00 82.17           H  
ATOM   2224  OG1 THR A 152       6.382   6.909 -20.406  1.00 82.17           O  
ATOM   2225  HG1 THR A 152       6.272   6.332 -19.646  1.00 82.17           H  
ATOM   2226  N   GLN A 153      10.059   8.730 -18.671  1.00 78.89           N  
ATOM   2227  H   GLN A 153       9.555   8.274 -17.924  1.00 78.89           H  
ATOM   2228  CA  GLN A 153      11.082   9.719 -18.325  1.00 78.89           C  
ATOM   2229  HA  GLN A 153      10.916  10.624 -18.910  1.00 78.89           H  
ATOM   2230  C   GLN A 153      12.495   9.238 -18.646  1.00 78.89           C  
ATOM   2231  CB  GLN A 153      10.992  10.079 -16.846  1.00 78.89           C  
ATOM   2232  HB2 GLN A 153      10.831   9.179 -16.252  1.00 78.89           H  
ATOM   2233  HB3 GLN A 153      11.931  10.537 -16.537  1.00 78.89           H  
ATOM   2234  O   GLN A 153      13.278  10.012 -19.193  1.00 78.89           O  
ATOM   2235  CG  GLN A 153       9.883  11.096 -16.587  1.00 78.89           C  
ATOM   2236  HG2 GLN A 153      10.119  12.040 -17.078  1.00 78.89           H  
ATOM   2237  HG3 GLN A 153       8.933  10.727 -16.975  1.00 78.89           H  
ATOM   2238  CD  GLN A 153       9.772  11.326 -15.095  1.00 78.89           C  
ATOM   2239  NE2 GLN A 153       8.885  10.611 -14.451  1.00 78.89           N  
ATOM   2240 HE21 GLN A 153       8.363   9.908 -14.953  1.00 78.89           H  
ATOM   2241 HE22 GLN A 153       8.823  10.733 -13.450  1.00 78.89           H  
ATOM   2242  OE1 GLN A 153      10.526  12.066 -14.487  1.00 78.89           O  
ATOM   2243  N   ILE A 154      12.821   7.970 -18.370  1.00 80.86           N  
ATOM   2244  H   ILE A 154      12.143   7.385 -17.903  1.00 80.86           H  
ATOM   2245  CA  ILE A 154      14.120   7.396 -18.756  1.00 80.86           C  
ATOM   2246  HA  ILE A 154      14.911   7.990 -18.299  1.00 80.86           H  
ATOM   2247  C   ILE A 154      14.310   7.499 -20.274  1.00 80.86           C  
ATOM   2248  CB  ILE A 154      14.263   5.936 -18.260  1.00 80.86           C  
ATOM   2249  HB  ILE A 154      13.399   5.363 -18.597  1.00 80.86           H  
ATOM   2250  O   ILE A 154      15.361   7.951 -20.727  1.00 80.86           O  
ATOM   2251  CG1 ILE A 154      14.322   5.897 -16.719  1.00 80.86           C  
ATOM   2252 HG12 ILE A 154      15.233   6.386 -16.372  1.00 80.86           H  
ATOM   2253 HG13 ILE A 154      13.473   6.458 -16.327  1.00 80.86           H  
ATOM   2254  CG2 ILE A 154      15.535   5.286 -18.834  1.00 80.86           C  
ATOM   2255 HG21 ILE A 154      16.409   5.873 -18.552  1.00 80.86           H  
ATOM   2256 HG22 ILE A 154      15.486   5.237 -19.922  1.00 80.86           H  
ATOM   2257 HG23 ILE A 154      15.643   4.263 -18.474  1.00 80.86           H  
ATOM   2258  CD1 ILE A 154      14.241   4.493 -16.109  1.00 80.86           C  
ATOM   2259 HD11 ILE A 154      15.146   3.925 -16.325  1.00 80.86           H  
ATOM   2260 HD12 ILE A 154      14.137   4.581 -15.028  1.00 80.86           H  
ATOM   2261 HD13 ILE A 154      13.373   3.966 -16.504  1.00 80.86           H  
ATOM   2262  N   ALA A 155      13.289   7.145 -21.059  1.00 81.68           N  
ATOM   2263  H   ALA A 155      12.451   6.776 -20.633  1.00 81.68           H  
ATOM   2264  CA  ALA A 155      13.343   7.227 -22.518  1.00 81.68           C  
ATOM   2265  HA  ALA A 155      14.220   6.682 -22.867  1.00 81.68           H  
ATOM   2266  C   ALA A 155      13.491   8.671 -23.027  1.00 81.68           C  
ATOM   2267  CB  ALA A 155      12.084   6.556 -23.077  1.00 81.68           C  
ATOM   2268  HB1 ALA A 155      12.033   5.523 -22.731  1.00 81.68           H  
ATOM   2269  HB2 ALA A 155      12.118   6.564 -24.166  1.00 81.68           H  
ATOM   2270  HB3 ALA A 155      11.193   7.087 -22.744  1.00 81.68           H  
ATOM   2271  O   ALA A 155      14.218   8.927 -23.988  1.00 81.68           O  
ATOM   2272  N   SER A 156      12.836   9.626 -22.364  1.00 81.01           N  
ATOM   2273  H   SER A 156      12.236   9.349 -21.601  1.00 81.01           H  
ATOM   2274  CA  SER A 156      12.935  11.050 -22.702  1.00 81.01           C  
ATOM   2275  HA  SER A 156      12.777  11.169 -23.774  1.00 81.01           H  
ATOM   2276  C   SER A 156      14.323  11.620 -22.384  1.00 81.01           C  
ATOM   2277  CB  SER A 156      11.840  11.837 -21.975  1.00 81.01           C  
ATOM   2278  HB2 SER A 156      11.931  11.679 -20.900  1.00 81.01           H  
ATOM   2279  HB3 SER A 156      11.953  12.900 -22.190  1.00 81.01           H  
ATOM   2280  O   SER A 156      14.867  12.376 -23.188  1.00 81.01           O  
ATOM   2281  OG  SER A 156      10.558  11.413 -22.406  1.00 81.01           O  
ATOM   2282  HG  SER A 156      10.333  10.595 -21.957  1.00 81.01           H  
ATOM   2283  N   LEU A 157      14.927  11.216 -21.259  1.00 78.04           N  
ATOM   2284  H   LEU A 157      14.419  10.602 -20.638  1.00 78.04           H  
ATOM   2285  CA  LEU A 157      16.302  11.572 -20.900  1.00 78.04           C  
ATOM   2286  HA  LEU A 157      16.413  12.654 -20.964  1.00 78.04           H  
ATOM   2287  C   LEU A 157      17.319  10.982 -21.885  1.00 78.04           C  
ATOM   2288  CB  LEU A 157      16.597  11.110 -19.459  1.00 78.04           C  
ATOM   2289  HB2 LEU A 157      16.313  10.062 -19.365  1.00 78.04           H  
ATOM   2290  HB3 LEU A 157      17.670  11.176 -19.281  1.00 78.04           H  
ATOM   2291  O   LEU A 157      18.215  11.704 -22.324  1.00 78.04           O  
ATOM   2292  CG  LEU A 157      15.875  11.928 -18.374  1.00 78.04           C  
ATOM   2293  HG  LEU A 157      14.819  12.035 -18.625  1.00 78.04           H  
ATOM   2294  CD1 LEU A 157      15.983  11.215 -17.024  1.00 78.04           C  
ATOM   2295 HD11 LEU A 157      17.030  11.052 -16.770  1.00 78.04           H  
ATOM   2296 HD12 LEU A 157      15.500  11.810 -16.249  1.00 78.04           H  
ATOM   2297 HD13 LEU A 157      15.474  10.253 -17.087  1.00 78.04           H  
ATOM   2298  CD2 LEU A 157      16.476  13.328 -18.224  1.00 78.04           C  
ATOM   2299 HD21 LEU A 157      16.412  13.869 -19.168  1.00 78.04           H  
ATOM   2300 HD22 LEU A 157      17.518  13.258 -17.911  1.00 78.04           H  
ATOM   2301 HD23 LEU A 157      15.898  13.877 -17.480  1.00 78.04           H  
ATOM   2302  N   ASP A 158      17.169   9.711 -22.270  1.00 80.59           N  
ATOM   2303  H   ASP A 158      16.432   9.161 -21.854  1.00 80.59           H  
ATOM   2304  CA  ASP A 158      18.045   9.057 -23.254  1.00 80.59           C  
ATOM   2305  HA  ASP A 158      19.072   9.061 -22.888  1.00 80.59           H  
ATOM   2306  C   ASP A 158      18.038   9.788 -24.601  1.00 80.59           C  
ATOM   2307  CB  ASP A 158      17.609   7.599 -23.449  1.00 80.59           C  
ATOM   2308  HB2 ASP A 158      16.562   7.568 -23.751  1.00 80.59           H  
ATOM   2309  HB3 ASP A 158      17.700   7.073 -22.499  1.00 80.59           H  
ATOM   2310  O   ASP A 158      19.084  10.194 -25.102  1.00 80.59           O  
ATOM   2311  CG  ASP A 158      18.466   6.886 -24.503  1.00 80.59           C  
ATOM   2312  OD1 ASP A 158      19.711   6.896 -24.352  1.00 80.59           O  
ATOM   2313  OD2 ASP A 158      17.893   6.221 -25.393  1.00 80.59           O  
ATOM   2314  N   ASN A 159      16.848  10.053 -25.149  1.00 77.89           N  
ATOM   2315  H   ASN A 159      16.025   9.708 -24.676  1.00 77.89           H  
ATOM   2316  CA  ASN A 159      16.697  10.621 -26.491  1.00 77.89           C  
ATOM   2317  HA  ASN A 159      17.264   9.998 -27.183  1.00 77.89           H  
ATOM   2318  C   ASN A 159      17.245  12.056 -26.636  1.00 77.89           C  
ATOM   2319  CB  ASN A 159      15.208  10.533 -26.851  1.00 77.89           C  
ATOM   2320  HB2 ASN A 159      14.856   9.516 -26.681  1.00 77.89           H  
ATOM   2321  HB3 ASN A 159      14.644  11.200 -26.199  1.00 77.89           H  
ATOM   2322  O   ASN A 159      17.319  12.588 -27.743  1.00 77.89           O  
ATOM   2323  CG  ASN A 159      14.934  10.868 -28.307  1.00 77.89           C  
ATOM   2324  ND2 ASN A 159      13.954  11.702 -28.567  1.00 77.89           N  
ATOM   2325 HD21 ASN A 159      13.437  12.111 -27.801  1.00 77.89           H  
ATOM   2326 HD22 ASN A 159      13.824  11.938 -29.540  1.00 77.89           H  
ATOM   2327  OD1 ASN A 159      15.547  10.372 -29.237  1.00 77.89           O  
ATOM   2328  N   GLN A 160      17.586  12.718 -25.531  1.00 69.94           N  
ATOM   2329  H   GLN A 160      17.492  12.234 -24.650  1.00 69.94           H  
ATOM   2330  CA  GLN A 160      17.999  14.121 -25.528  1.00 69.94           C  
ATOM   2331  HA  GLN A 160      18.028  14.511 -26.546  1.00 69.94           H  
ATOM   2332  C   GLN A 160      19.374  14.383 -24.943  1.00 69.94           C  
ATOM   2333  CB  GLN A 160      16.979  14.907 -24.740  1.00 69.94           C  
ATOM   2334  HB2 GLN A 160      17.315  15.943 -24.685  1.00 69.94           H  
ATOM   2335  HB3 GLN A 160      16.892  14.505 -23.731  1.00 69.94           H  
ATOM   2336  O   GLN A 160      19.883  15.502 -25.045  1.00 69.94           O  
ATOM   2337  CG  GLN A 160      15.630  14.858 -25.451  1.00 69.94           C  
ATOM   2338  HG2 GLN A 160      15.763  15.064 -26.513  1.00 69.94           H  
ATOM   2339  HG3 GLN A 160      15.156  13.884 -25.329  1.00 69.94           H  
ATOM   2340  CD  GLN A 160      14.754  15.912 -24.856  1.00 69.94           C  
ATOM   2341  NE2 GLN A 160      13.768  16.363 -25.611  1.00 69.94           N  
ATOM   2342 HE21 GLN A 160      13.598  15.968 -26.525  1.00 69.94           H  
ATOM   2343 HE22 GLN A 160      13.197  17.091 -25.206  1.00 69.94           H  
ATOM   2344  OE1 GLN A 160      14.987  16.348 -23.739  1.00 69.94           O  
ATOM   2345  N   SER A 161      19.982  13.374 -24.332  1.00 63.47           N  
ATOM   2346  H   SER A 161      19.543  12.464 -24.334  1.00 63.47           H  
ATOM   2347  CA  SER A 161      21.278  13.508 -23.695  1.00 63.47           C  
ATOM   2348  HA  SER A 161      21.733  14.449 -24.004  1.00 63.47           H  
ATOM   2349  C   SER A 161      22.212  12.410 -24.184  1.00 63.47           C  
ATOM   2350  CB  SER A 161      21.110  13.602 -22.175  1.00 63.47           C  
ATOM   2351  HB2 SER A 161      20.416  14.412 -21.948  1.00 63.47           H  
ATOM   2352  HB3 SER A 161      22.078  13.858 -21.744  1.00 63.47           H  
ATOM   2353  O   SER A 161      22.448  11.423 -23.497  1.00 63.47           O  
ATOM   2354  OG  SER A 161      20.637  12.418 -21.571  1.00 63.47           O  
ATOM   2355  HG  SER A 161      19.803  12.161 -21.970  1.00 63.47           H  
ATOM   2356  N   ASP A 162      22.827  12.637 -25.353  1.00 63.12           N  
ATOM   2357  H   ASP A 162      22.453  13.376 -25.932  1.00 63.12           H  
ATOM   2358  CA  ASP A 162      23.803  11.730 -25.994  1.00 63.12           C  
ATOM   2359  HA  ASP A 162      23.280  10.841 -26.350  1.00 63.12           H  
ATOM   2360  C   ASP A 162      24.942  11.251 -25.060  1.00 63.12           C  
ATOM   2361  CB  ASP A 162      24.459  12.450 -27.198  1.00 63.12           C  
ATOM   2362  HB2 ASP A 162      24.758  13.451 -26.886  1.00 63.12           H  
ATOM   2363  HB3 ASP A 162      25.371  11.919 -27.469  1.00 63.12           H  
ATOM   2364  O   ASP A 162      25.722  10.373 -25.426  1.00 63.12           O  
ATOM   2365  CG  ASP A 162      23.625  12.551 -28.481  1.00 63.12           C  
ATOM   2366  OD1 ASP A 162      22.562  11.909 -28.569  1.00 63.12           O  
ATOM   2367  OD2 ASP A 162      24.098  13.270 -29.395  1.00 63.12           O  
ATOM   2368  N   GLN A 163      25.110  11.858 -23.878  1.00 65.99           N  
ATOM   2369  H   GLN A 163      24.377  12.493 -23.595  1.00 65.99           H  
ATOM   2370  CA  GLN A 163      26.200  11.576 -22.945  1.00 65.99           C  
ATOM   2371  HA  GLN A 163      26.664  10.629 -23.221  1.00 65.99           H  
ATOM   2372  C   GLN A 163      25.780  11.405 -21.482  1.00 65.99           C  
ATOM   2373  CB  GLN A 163      27.258  12.685 -23.070  1.00 65.99           C  
ATOM   2374  HB2 GLN A 163      28.076  12.473 -22.381  1.00 65.99           H  
ATOM   2375  HB3 GLN A 163      26.820  13.646 -22.804  1.00 65.99           H  
ATOM   2376  O   GLN A 163      26.661  11.230 -20.644  1.00 65.99           O  
ATOM   2377  CG  GLN A 163      27.833  12.752 -24.488  1.00 65.99           C  
ATOM   2378  HG2 GLN A 163      27.083  13.135 -25.180  1.00 65.99           H  
ATOM   2379  HG3 GLN A 163      28.106  11.744 -24.802  1.00 65.99           H  
ATOM   2380  CD  GLN A 163      29.065  13.635 -24.593  1.00 65.99           C  
ATOM   2381  NE2 GLN A 163      29.889  13.404 -25.590  1.00 65.99           N  
ATOM   2382 HE21 GLN A 163      29.668  12.666 -26.243  1.00 65.99           H  
ATOM   2383 HE22 GLN A 163      30.700  14.004 -25.640  1.00 65.99           H  
ATOM   2384  OE1 GLN A 163      29.325  14.547 -23.824  1.00 65.99           O  
ATOM   2385  N   THR A 164      24.490  11.484 -21.142  1.00 76.28           N  
ATOM   2386  H   THR A 164      23.782  11.553 -21.858  1.00 76.28           H  
ATOM   2387  CA  THR A 164      24.076  11.473 -19.726  1.00 76.28           C  
ATOM   2388  HA  THR A 164      24.957  11.586 -19.094  1.00 76.28           H  
ATOM   2389  C   THR A 164      23.459  10.153 -19.296  1.00 76.28           C  
ATOM   2390  CB  THR A 164      23.170  12.662 -19.386  1.00 76.28           C  
ATOM   2391  HB  THR A 164      22.187  12.522 -19.835  1.00 76.28           H  
ATOM   2392  O   THR A 164      23.446   9.888 -18.101  1.00 76.28           O  
ATOM   2393  CG2 THR A 164      22.981  12.882 -17.891  1.00 76.28           C  
ATOM   2394 HG21 THR A 164      22.522  13.860 -17.743  1.00 76.28           H  
ATOM   2395 HG22 THR A 164      22.316  12.121 -17.481  1.00 76.28           H  
ATOM   2396 HG23 THR A 164      23.939  12.850 -17.372  1.00 76.28           H  
ATOM   2397  OG1 THR A 164      23.755  13.857 -19.863  1.00 76.28           O  
ATOM   2398  HG1 THR A 164      24.564  13.950 -19.354  1.00 76.28           H  
ATOM   2399  N   ILE A 165      23.015   9.295 -20.215  1.00 85.32           N  
ATOM   2400  H   ILE A 165      23.054   9.545 -21.192  1.00 85.32           H  
ATOM   2401  CA  ILE A 165      22.471   7.978 -19.872  1.00 85.32           C  
ATOM   2402  HA  ILE A 165      22.411   7.897 -18.786  1.00 85.32           H  
ATOM   2403  C   ILE A 165      23.418   6.864 -20.328  1.00 85.32           C  
ATOM   2404  CB  ILE A 165      21.024   7.827 -20.385  1.00 85.32           C  
ATOM   2405  HB  ILE A 165      21.030   7.893 -21.473  1.00 85.32           H  
ATOM   2406  O   ILE A 165      23.897   6.848 -21.460  1.00 85.32           O  
ATOM   2407  CG1 ILE A 165      20.080   8.931 -19.843  1.00 85.32           C  
ATOM   2408 HG12 ILE A 165      20.425   9.903 -20.196  1.00 85.32           H  
ATOM   2409 HG13 ILE A 165      19.091   8.775 -20.275  1.00 85.32           H  
ATOM   2410  CG2 ILE A 165      20.476   6.449 -19.992  1.00 85.32           C  
ATOM   2411 HG21 ILE A 165      19.427   6.372 -20.281  1.00 85.32           H  
ATOM   2412 HG22 ILE A 165      20.580   6.300 -18.917  1.00 85.32           H  
ATOM   2413 HG23 ILE A 165      21.027   5.668 -20.515  1.00 85.32           H  
ATOM   2414  CD1 ILE A 165      19.919   8.997 -18.314  1.00 85.32           C  
ATOM   2415 HD11 ILE A 165      19.246   9.816 -18.059  1.00 85.32           H  
ATOM   2416 HD12 ILE A 165      19.490   8.069 -17.936  1.00 85.32           H  
ATOM   2417 HD13 ILE A 165      20.878   9.181 -17.829  1.00 85.32           H  
ATOM   2418  N   GLY A 166      23.709   5.933 -19.418  1.00 85.36           N  
ATOM   2419  H   GLY A 166      23.279   6.031 -18.509  1.00 85.36           H  
ATOM   2420  CA  GLY A 166      24.539   4.757 -19.657  1.00 85.36           C  
ATOM   2421  HA2 GLY A 166      25.421   4.803 -19.017  1.00 85.36           H  
ATOM   2422  HA3 GLY A 166      24.874   4.746 -20.694  1.00 85.36           H  
ATOM   2423  C   GLY A 166      23.796   3.454 -19.372  1.00 85.36           C  
ATOM   2424  O   GLY A 166      22.893   3.404 -18.533  1.00 85.36           O  
ATOM   2425  N   TYR A 167      24.220   2.384 -20.045  1.00 85.99           N  
ATOM   2426  H   TYR A 167      24.976   2.503 -20.705  1.00 85.99           H  
ATOM   2427  CA  TYR A 167      23.579   1.071 -19.985  1.00 85.99           C  
ATOM   2428  HA  TYR A 167      22.784   1.096 -19.241  1.00 85.99           H  
ATOM   2429  C   TYR A 167      24.553  -0.025 -19.603  1.00 85.99           C  
ATOM   2430  CB  TYR A 167      22.946   0.720 -21.332  1.00 85.99           C  
ATOM   2431  HB2 TYR A 167      23.729   0.561 -22.073  1.00 85.99           H  
ATOM   2432  HB3 TYR A 167      22.388  -0.210 -21.223  1.00 85.99           H  
ATOM   2433  O   TYR A 167      25.639  -0.149 -20.182  1.00 85.99           O  
ATOM   2434  CG  TYR A 167      22.009   1.789 -21.819  1.00 85.99           C  
ATOM   2435  CD1 TYR A 167      20.854   2.052 -21.064  1.00 85.99           C  
ATOM   2436  HD1 TYR A 167      20.626   1.468 -20.185  1.00 85.99           H  
ATOM   2437  CD2 TYR A 167      22.336   2.571 -22.947  1.00 85.99           C  
ATOM   2438  HD2 TYR A 167      23.232   2.376 -23.517  1.00 85.99           H  
ATOM   2439  CE1 TYR A 167      20.027   3.115 -21.430  1.00 85.99           C  
ATOM   2440  HE1 TYR A 167      19.158   3.373 -20.842  1.00 85.99           H  
ATOM   2441  CE2 TYR A 167      21.501   3.645 -23.311  1.00 85.99           C  
ATOM   2442  HE2 TYR A 167      21.733   4.286 -24.148  1.00 85.99           H  
ATOM   2443  OH  TYR A 167      19.516   4.925 -22.789  1.00 85.99           O  
ATOM   2444  HH  TYR A 167      19.782   5.546 -23.471  1.00 85.99           H  
ATOM   2445  CZ  TYR A 167      20.350   3.907 -22.541  1.00 85.99           C  
ATOM   2446  N   TYR A 168      24.110  -0.870 -18.681  1.00 83.98           N  
ATOM   2447  H   TYR A 168      23.209  -0.697 -18.259  1.00 83.98           H  
ATOM   2448  CA  TYR A 168      24.816  -2.082 -18.315  1.00 83.98           C  
ATOM   2449  HA  TYR A 168      25.611  -2.253 -19.040  1.00 83.98           H  
ATOM   2450  C   TYR A 168      23.884  -3.279 -18.369  1.00 83.98           C  
ATOM   2451  CB  TYR A 168      25.457  -1.946 -16.933  1.00 83.98           C  
ATOM   2452  HB2 TYR A 168      24.681  -1.795 -16.182  1.00 83.98           H  
ATOM   2453  HB3 TYR A 168      25.953  -2.889 -16.705  1.00 83.98           H  
ATOM   2454  O   TYR A 168      22.695  -3.172 -18.075  1.00 83.98           O  
ATOM   2455  CG  TYR A 168      26.487  -0.849 -16.811  1.00 83.98           C  
ATOM   2456  CD1 TYR A 168      27.844  -1.203 -16.885  1.00 83.98           C  
ATOM   2457  HD1 TYR A 168      28.131  -2.237 -17.004  1.00 83.98           H  
ATOM   2458  CD2 TYR A 168      26.113   0.501 -16.638  1.00 83.98           C  
ATOM   2459  HD2 TYR A 168      25.071   0.780 -16.581  1.00 83.98           H  
ATOM   2460  CE1 TYR A 168      28.832  -0.210 -16.827  1.00 83.98           C  
ATOM   2461  HE1 TYR A 168      29.879  -0.463 -16.894  1.00 83.98           H  
ATOM   2462  CE2 TYR A 168      27.111   1.496 -16.578  1.00 83.98           C  
ATOM   2463  HE2 TYR A 168      26.860   2.540 -16.461  1.00 83.98           H  
ATOM   2464  OH  TYR A 168      29.475   2.053 -16.688  1.00 83.98           O  
ATOM   2465  HH  TYR A 168      29.216   2.939 -16.425  1.00 83.98           H  
ATOM   2466  CZ  TYR A 168      28.472   1.142 -16.686  1.00 83.98           C  
ATOM   2467  N   TYR A 169      24.453  -4.435 -18.685  1.00 81.04           N  
ATOM   2468  H   TYR A 169      25.431  -4.436 -18.937  1.00 81.04           H  
ATOM   2469  CA  TYR A 169      23.780  -5.721 -18.578  1.00 81.04           C  
ATOM   2470  HA  TYR A 169      22.834  -5.585 -18.053  1.00 81.04           H  
ATOM   2471  C   TYR A 169      24.627  -6.685 -17.756  1.00 81.04           C  
ATOM   2472  CB  TYR A 169      23.452  -6.268 -19.971  1.00 81.04           C  
ATOM   2473  HB2 TYR A 169      22.817  -7.148 -19.857  1.00 81.04           H  
ATOM   2474  HB3 TYR A 169      22.868  -5.514 -20.499  1.00 81.04           H  
ATOM   2475  O   TYR A 169      25.861  -6.654 -17.806  1.00 81.04           O  
ATOM   2476  CG  TYR A 169      24.663  -6.635 -20.809  1.00 81.04           C  
ATOM   2477  CD1 TYR A 169      25.340  -5.638 -21.537  1.00 81.04           C  
ATOM   2478  HD1 TYR A 169      24.994  -4.616 -21.494  1.00 81.04           H  
ATOM   2479  CD2 TYR A 169      25.131  -7.964 -20.834  1.00 81.04           C  
ATOM   2480  HD2 TYR A 169      24.613  -8.726 -20.269  1.00 81.04           H  
ATOM   2481  CE1 TYR A 169      26.491  -5.961 -22.278  1.00 81.04           C  
ATOM   2482  HE1 TYR A 169      27.031  -5.180 -22.794  1.00 81.04           H  
ATOM   2483  CE2 TYR A 169      26.277  -8.294 -21.585  1.00 81.04           C  
ATOM   2484  HE2 TYR A 169      26.644  -9.310 -21.609  1.00 81.04           H  
ATOM   2485  OH  TYR A 169      28.086  -7.596 -23.002  1.00 81.04           O  
ATOM   2486  HH  TYR A 169      28.470  -6.797 -23.370  1.00 81.04           H  
ATOM   2487  CZ  TYR A 169      26.959  -7.292 -22.306  1.00 81.04           C  
ATOM   2488  N   GLN A 170      23.966  -7.549 -16.994  1.00 80.67           N  
ATOM   2489  H   GLN A 170      22.962  -7.466 -16.925  1.00 80.67           H  
ATOM   2490  CA  GLN A 170      24.627  -8.582 -16.218  1.00 80.67           C  
ATOM   2491  HA  GLN A 170      25.621  -8.224 -15.950  1.00 80.67           H  
ATOM   2492  C   GLN A 170      24.777  -9.854 -17.048  1.00 80.67           C  
ATOM   2493  CB  GLN A 170      23.872  -8.832 -14.912  1.00 80.67           C  
ATOM   2494  HB2 GLN A 170      23.678  -7.880 -14.417  1.00 80.67           H  
ATOM   2495  HB3 GLN A 170      22.922  -9.320 -15.128  1.00 80.67           H  
ATOM   2496  O   GLN A 170      23.817 -10.404 -17.588  1.00 80.67           O  
ATOM   2497  CG  GLN A 170      24.721  -9.710 -13.985  1.00 80.67           C  
ATOM   2498  HG2 GLN A 170      24.930 -10.669 -14.459  1.00 80.67           H  
ATOM   2499  HG3 GLN A 170      25.667  -9.204 -13.796  1.00 80.67           H  
ATOM   2500  CD  GLN A 170      24.026  -9.995 -12.664  1.00 80.67           C  
ATOM   2501  NE2 GLN A 170      24.719  -9.875 -11.554  1.00 80.67           N  
ATOM   2502 HE21 GLN A 170      24.216 -10.091 -10.706  1.00 80.67           H  
ATOM   2503 HE22 GLN A 170      25.709  -9.680 -11.597  1.00 80.67           H  
ATOM   2504  OE1 GLN A 170      22.876 -10.382 -12.602  1.00 80.67           O  
ATOM   2505  N   ASN A 171      25.997 -10.365 -17.127  1.00 77.04           N  
ATOM   2506  H   ASN A 171      26.751  -9.890 -16.652  1.00 77.04           H  
ATOM   2507  CA  ASN A 171      26.255 -11.647 -17.756  1.00 77.04           C  
ATOM   2508  HA  ASN A 171      25.671 -11.717 -18.673  1.00 77.04           H  
ATOM   2509  C   ASN A 171      25.830 -12.786 -16.821  1.00 77.04           C  
ATOM   2510  CB  ASN A 171      27.732 -11.676 -18.121  1.00 77.04           C  
ATOM   2511  HB2 ASN A 171      27.933 -10.825 -18.772  1.00 77.04           H  
ATOM   2512  HB3 ASN A 171      28.306 -11.538 -17.205  1.00 77.04           H  
ATOM   2513  O   ASN A 171      26.359 -12.938 -15.722  1.00 77.04           O  
ATOM   2514  CG  ASN A 171      28.168 -12.948 -18.819  1.00 77.04           C  
ATOM   2515  ND2 ASN A 171      28.641 -12.823 -20.035  1.00 77.04           N  
ATOM   2516 HD21 ASN A 171      28.894 -13.671 -20.523  1.00 77.04           H  
ATOM   2517 HD22 ASN A 171      28.735 -11.899 -20.430  1.00 77.04           H  
ATOM   2518  OD1 ASN A 171      28.064 -14.064 -18.334  1.00 77.04           O  
ATOM   2519  N   GLU A 172      24.915 -13.633 -17.284  1.00 72.44           N  
ATOM   2520  H   GLU A 172      24.436 -13.405 -18.143  1.00 72.44           H  
ATOM   2521  CA  GLU A 172      24.353 -14.730 -16.483  1.00 72.44           C  
ATOM   2522  HA  GLU A 172      23.865 -14.327 -15.595  1.00 72.44           H  
ATOM   2523  C   GLU A 172      25.393 -15.767 -16.032  1.00 72.44           C  
ATOM   2524  CB  GLU A 172      23.319 -15.482 -17.323  1.00 72.44           C  
ATOM   2525  HB2 GLU A 172      23.835 -15.942 -18.166  1.00 72.44           H  
ATOM   2526  HB3 GLU A 172      22.893 -16.274 -16.707  1.00 72.44           H  
ATOM   2527  O   GLU A 172      25.184 -16.499 -15.066  1.00 72.44           O  
ATOM   2528  CG  GLU A 172      22.176 -14.612 -17.855  1.00 72.44           C  
ATOM   2529  HG2 GLU A 172      22.584 -13.869 -18.540  1.00 72.44           H  
ATOM   2530  HG3 GLU A 172      21.706 -14.097 -17.018  1.00 72.44           H  
ATOM   2531  CD  GLU A 172      21.138 -15.464 -18.600  1.00 72.44           C  
ATOM   2532  OE1 GLU A 172      20.015 -14.967 -18.774  1.00 72.44           O  
ATOM   2533  OE2 GLU A 172      21.467 -16.618 -18.982  1.00 72.44           O  
ATOM   2534  N   ARG A 173      26.519 -15.881 -16.746  1.00 76.49           N  
ATOM   2535  H   ARG A 173      26.688 -15.194 -17.467  1.00 76.49           H  
ATOM   2536  CA  ARG A 173      27.511 -16.935 -16.511  1.00 76.49           C  
ATOM   2537  HA  ARG A 173      26.972 -17.833 -16.209  1.00 76.49           H  
ATOM   2538  C   ARG A 173      28.462 -16.606 -15.368  1.00 76.49           C  
ATOM   2539  CB  ARG A 173      28.274 -17.202 -17.811  1.00 76.49           C  
ATOM   2540  HB2 ARG A 173      27.569 -17.214 -18.641  1.00 76.49           H  
ATOM   2541  HB3 ARG A 173      29.001 -16.407 -17.979  1.00 76.49           H  
ATOM   2542  O   ARG A 173      28.921 -17.525 -14.692  1.00 76.49           O  
ATOM   2543  CG  ARG A 173      28.995 -18.548 -17.755  1.00 76.49           C  
ATOM   2544  HG2 ARG A 173      28.257 -19.338 -17.619  1.00 76.49           H  
ATOM   2545  HG3 ARG A 173      29.703 -18.570 -16.927  1.00 76.49           H  
ATOM   2546  CD  ARG A 173      29.756 -18.772 -19.058  1.00 76.49           C  
ATOM   2547  HD2 ARG A 173      29.079 -18.592 -19.894  1.00 76.49           H  
ATOM   2548  HD3 ARG A 173      30.579 -18.060 -19.106  1.00 76.49           H  
ATOM   2549  NE  ARG A 173      30.260 -20.153 -19.131  1.00 76.49           N  
ATOM   2550  HE  ARG A 173      29.945 -20.773 -18.399  1.00 76.49           H  
ATOM   2551  NH1 ARG A 173      31.501 -19.895 -21.036  1.00 76.49           N  
ATOM   2552 HH11 ARG A 173      32.088 -20.268 -21.768  1.00 76.49           H  
ATOM   2553 HH12 ARG A 173      31.243 -18.919 -21.033  1.00 76.49           H  
ATOM   2554  NH2 ARG A 173      31.352 -21.909 -20.072  1.00 76.49           N  
ATOM   2555 HH21 ARG A 173      31.939 -22.285 -20.803  1.00 76.49           H  
ATOM   2556 HH22 ARG A 173      30.988 -22.505 -19.342  1.00 76.49           H  
ATOM   2557  CZ  ARG A 173      31.034 -20.644 -20.076  1.00 76.49           C  
ATOM   2558  N   ASN A 174      28.817 -15.335 -15.203  1.00 81.88           N  
ATOM   2559  H   ASN A 174      28.402 -14.641 -15.809  1.00 81.88           H  
ATOM   2560  CA  ASN A 174      29.776 -14.887 -14.190  1.00 81.88           C  
ATOM   2561  HA  ASN A 174      30.027 -15.729 -13.546  1.00 81.88           H  
ATOM   2562  C   ASN A 174      29.210 -13.830 -13.228  1.00 81.88           C  
ATOM   2563  CB  ASN A 174      31.084 -14.435 -14.874  1.00 81.88           C  
ATOM   2564  HB2 ASN A 174      31.479 -15.253 -15.477  1.00 81.88           H  
ATOM   2565  HB3 ASN A 174      31.814 -14.192 -14.103  1.00 81.88           H  
ATOM   2566  O   ASN A 174      29.876 -13.516 -12.247  1.00 81.88           O  
ATOM   2567  CG  ASN A 174      30.929 -13.214 -15.759  1.00 81.88           C  
ATOM   2568  ND2 ASN A 174      31.983 -12.786 -16.406  1.00 81.88           N  
ATOM   2569 HD21 ASN A 174      31.881 -11.903 -16.885  1.00 81.88           H  
ATOM   2570 HD22 ASN A 174      32.908 -13.040 -16.089  1.00 81.88           H  
ATOM   2571  OD1 ASN A 174      29.864 -12.648 -15.892  1.00 81.88           O  
ATOM   2572  N   GLY A 175      28.006 -13.306 -13.477  1.00 78.06           N  
ATOM   2573  H   GLY A 175      27.524 -13.554 -14.330  1.00 78.06           H  
ATOM   2574  CA  GLY A 175      27.370 -12.271 -12.662  1.00 78.06           C  
ATOM   2575  HA2 GLY A 175      26.320 -12.201 -12.947  1.00 78.06           H  
ATOM   2576  HA3 GLY A 175      27.424 -12.555 -11.611  1.00 78.06           H  
ATOM   2577  C   GLY A 175      27.991 -10.879 -12.813  1.00 78.06           C  
ATOM   2578  O   GLY A 175      27.609  -9.969 -12.075  1.00 78.06           O  
ATOM   2579  N   GLU A 176      28.939 -10.693 -13.737  1.00 82.93           N  
ATOM   2580  H   GLU A 176      29.155 -11.450 -14.369  1.00 82.93           H  
ATOM   2581  CA  GLU A 176      29.600  -9.406 -13.960  1.00 82.93           C  
ATOM   2582  HA  GLU A 176      29.750  -8.925 -12.993  1.00 82.93           H  
ATOM   2583  C   GLU A 176      28.735  -8.471 -14.809  1.00 82.93           C  
ATOM   2584  CB  GLU A 176      30.980  -9.578 -14.611  1.00 82.93           C  
ATOM   2585  HB2 GLU A 176      30.869 -10.154 -15.529  1.00 82.93           H  
ATOM   2586  HB3 GLU A 176      31.362  -8.590 -14.870  1.00 82.93           H  
ATOM   2587  O   GLU A 176      28.040  -8.904 -15.732  1.00 82.93           O  
ATOM   2588  CG  GLU A 176      32.005 -10.260 -13.693  1.00 82.93           C  
ATOM   2589  HG2 GLU A 176      31.659 -11.266 -13.458  1.00 82.93           H  
ATOM   2590  HG3 GLU A 176      32.069  -9.695 -12.764  1.00 82.93           H  
ATOM   2591  CD  GLU A 176      33.404 -10.352 -14.330  1.00 82.93           C  
ATOM   2592  OE1 GLU A 176      34.362 -10.643 -13.578  1.00 82.93           O  
ATOM   2593  OE2 GLU A 176      33.518 -10.214 -15.576  1.00 82.93           O  
ATOM   2594  N   TRP A 177      28.816  -7.177 -14.505  1.00 84.40           N  
ATOM   2595  H   TRP A 177      29.458  -6.891 -13.779  1.00 84.40           H  
ATOM   2596  CA  TRP A 177      28.168  -6.115 -15.266  1.00 84.40           C  
ATOM   2597  HA  TRP A 177      27.250  -6.501 -15.712  1.00 84.40           H  
ATOM   2598  C   TRP A 177      29.082  -5.641 -16.392  1.00 84.40           C  
ATOM   2599  CB  TRP A 177      27.784  -4.968 -14.327  1.00 84.40           C  
ATOM   2600  HB2 TRP A 177      27.466  -4.118 -14.931  1.00 84.40           H  
ATOM   2601  HB3 TRP A 177      28.658  -4.655 -13.756  1.00 84.40           H  
ATOM   2602  O   TRP A 177      30.237  -5.287 -16.153  1.00 84.40           O  
ATOM   2603  CG  TRP A 177      26.668  -5.304 -13.389  1.00 84.40           C  
ATOM   2604  CD1 TRP A 177      26.783  -5.846 -12.153  1.00 84.40           C  
ATOM   2605  HD1 TRP A 177      27.718  -6.114 -11.683  1.00 84.40           H  
ATOM   2606  CD2 TRP A 177      25.238  -5.204 -13.649  1.00 84.40           C  
ATOM   2607  CE2 TRP A 177      24.535  -5.688 -12.508  1.00 84.40           C  
ATOM   2608  CE3 TRP A 177      24.467  -4.789 -14.752  1.00 84.40           C  
ATOM   2609  HE3 TRP A 177      24.963  -4.479 -15.660  1.00 84.40           H  
ATOM   2610  NE1 TRP A 177      25.523  -6.073 -11.629  1.00 84.40           N  
ATOM   2611  HE1 TRP A 177      25.343  -6.583 -10.776  1.00 84.40           H  
ATOM   2612  CH2 TRP A 177      22.396  -5.249 -13.547  1.00 84.40           C  
ATOM   2613  HH2 TRP A 177      21.317  -5.253 -13.511  1.00 84.40           H  
ATOM   2614  CZ2 TRP A 177      23.137  -5.715 -12.449  1.00 84.40           C  
ATOM   2615  HZ2 TRP A 177      22.623  -6.074 -11.569  1.00 84.40           H  
ATOM   2616  CZ3 TRP A 177      23.064  -4.806 -14.700  1.00 84.40           C  
ATOM   2617  HZ3 TRP A 177      22.494  -4.497 -15.564  1.00 84.40           H  
ATOM   2618  N   TYR A 178      28.553  -5.602 -17.610  1.00 82.82           N  
ATOM   2619  H   TYR A 178      27.600  -5.913 -17.732  1.00 82.82           H  
ATOM   2620  CA  TYR A 178      29.248  -5.103 -18.791  1.00 82.82           C  
ATOM   2621  HA  TYR A 178      30.273  -4.836 -18.536  1.00 82.82           H  
ATOM   2622  C   TYR A 178      28.544  -3.855 -19.295  1.00 82.82           C  
ATOM   2623  CB  TYR A 178      29.293  -6.190 -19.869  1.00 82.82           C  
ATOM   2624  HB2 TYR A 178      29.673  -5.759 -20.795  1.00 82.82           H  
ATOM   2625  HB3 TYR A 178      28.277  -6.539 -20.053  1.00 82.82           H  
ATOM   2626  O   TYR A 178      27.317  -3.845 -19.404  1.00 82.82           O  
ATOM   2627  CG  TYR A 178      30.160  -7.368 -19.482  1.00 82.82           C  
ATOM   2628  CD1 TYR A 178      31.543  -7.344 -19.752  1.00 82.82           C  
ATOM   2629  HD1 TYR A 178      31.972  -6.500 -20.270  1.00 82.82           H  
ATOM   2630  CD2 TYR A 178      29.599  -8.448 -18.775  1.00 82.82           C  
ATOM   2631  HD2 TYR A 178      28.549  -8.436 -18.522  1.00 82.82           H  
ATOM   2632  CE1 TYR A 178      32.369  -8.393 -19.300  1.00 82.82           C  
ATOM   2633  HE1 TYR A 178      33.435  -8.365 -19.467  1.00 82.82           H  
ATOM   2634  CE2 TYR A 178      30.426  -9.493 -18.322  1.00 82.82           C  
ATOM   2635  HE2 TYR A 178      30.024 -10.286 -17.709  1.00 82.82           H  
ATOM   2636  OH  TYR A 178      32.606 -10.453 -18.083  1.00 82.82           O  
ATOM   2637  HH  TYR A 178      33.006 -10.200 -17.248  1.00 82.82           H  
ATOM   2638  CZ  TYR A 178      31.811  -9.464 -18.573  1.00 82.82           C  
ATOM   2639  N   SER A 179      29.315  -2.816 -19.619  1.00 81.90           N  
ATOM   2640  H   SER A 179      30.320  -2.878 -19.541  1.00 81.90           H  
ATOM   2641  CA  SER A 179      28.767  -1.685 -20.357  1.00 81.90           C  
ATOM   2642  HA  SER A 179      27.859  -1.355 -19.853  1.00 81.90           H  
ATOM   2643  C   SER A 179      28.394  -2.151 -21.762  1.00 81.90           C  
ATOM   2644  CB  SER A 179      29.720  -0.487 -20.381  1.00 81.90           C  
ATOM   2645  HB2 SER A 179      29.876  -0.136 -19.361  1.00 81.90           H  
ATOM   2646  HB3 SER A 179      29.256   0.319 -20.949  1.00 81.90           H  
ATOM   2647  O   SER A 179      29.144  -2.875 -22.428  1.00 81.90           O  
ATOM   2648  OG  SER A 179      30.975  -0.806 -20.957  1.00 81.90           O  
ATOM   2649  HG  SER A 179      31.486   0.007 -20.973  1.00 81.90           H  
ATOM   2650  N   GLY A 180      27.200  -1.784 -22.204  1.00 67.50           N  
ATOM   2651  H   GLY A 180      26.588  -1.259 -21.595  1.00 67.50           H  
ATOM   2652  CA  GLY A 180      26.714  -2.166 -23.520  1.00 67.50           C  
ATOM   2653  HA2 GLY A 180      27.064  -3.164 -23.783  1.00 67.50           H  
ATOM   2654  HA3 GLY A 180      27.118  -1.462 -24.247  1.00 67.50           H  
ATOM   2655  C   GLY A 180      25.197  -2.159 -23.620  1.00 67.50           C  
ATOM   2656  O   GLY A 180      24.480  -2.395 -22.653  1.00 67.50           O  
ATOM   2657  N   GLY A 181      24.731  -1.887 -24.832  1.00 63.60           N  
ATOM   2658  H   GLY A 181      25.410  -1.639 -25.538  1.00 63.60           H  
ATOM   2659  CA  GLY A 181      23.345  -1.578 -25.154  1.00 63.60           C  
ATOM   2660  HA2 GLY A 181      22.846  -2.458 -25.560  1.00 63.60           H  
ATOM   2661  HA3 GLY A 181      22.811  -1.235 -24.268  1.00 63.60           H  
ATOM   2662  C   GLY A 181      23.363  -0.450 -26.176  1.00 63.60           C  
ATOM   2663  O   GLY A 181      23.922   0.606 -25.903  1.00 63.60           O  
ATOM   2664  N   GLU A 182      22.866  -0.703 -27.386  1.00 61.49           N  
ATOM   2665  H   GLU A 182      22.469  -1.612 -27.576  1.00 61.49           H  
ATOM   2666  CA  GLU A 182      22.952   0.285 -28.477  1.00 61.49           C  
ATOM   2667  HA  GLU A 182      23.860   0.879 -28.374  1.00 61.49           H  
ATOM   2668  C   GLU A 182      21.787   1.275 -28.464  1.00 61.49           C  
ATOM   2669  CB  GLU A 182      22.990  -0.427 -29.840  1.00 61.49           C  
ATOM   2670  HB2 GLU A 182      22.134  -1.098 -29.910  1.00 61.49           H  
ATOM   2671  HB3 GLU A 182      22.904   0.321 -30.629  1.00 61.49           H  
ATOM   2672  O   GLU A 182      21.882   2.352 -29.047  1.00 61.49           O  
ATOM   2673  CG  GLU A 182      24.286  -1.217 -30.076  1.00 61.49           C  
ATOM   2674  HG2 GLU A 182      24.372  -1.996 -29.319  1.00 61.49           H  
ATOM   2675  HG3 GLU A 182      25.132  -0.539 -29.959  1.00 61.49           H  
ATOM   2676  CD  GLU A 182      24.346  -1.872 -31.470  1.00 61.49           C  
ATOM   2677  OE1 GLU A 182      25.478  -2.171 -31.918  1.00 61.49           O  
ATOM   2678  OE2 GLU A 182      23.274  -2.131 -32.078  1.00 61.49           O  
ATOM   2679  N   THR A 183      20.649   0.883 -27.891  1.00 70.17           N  
ATOM   2680  H   THR A 183      20.628   0.007 -27.389  1.00 70.17           H  
ATOM   2681  CA  THR A 183      19.411   1.663 -27.958  1.00 70.17           C  
ATOM   2682  HA  THR A 183      19.645   2.718 -27.815  1.00 70.17           H  
ATOM   2683  C   THR A 183      18.466   1.217 -26.851  1.00 70.17           C  
ATOM   2684  CB  THR A 183      18.710   1.482 -29.322  1.00 70.17           C  
ATOM   2685  HB  THR A 183      18.189   0.524 -29.339  1.00 70.17           H  
ATOM   2686  O   THR A 183      18.237   0.008 -26.691  1.00 70.17           O  
ATOM   2687  CG2 THR A 183      17.710   2.593 -29.615  1.00 70.17           C  
ATOM   2688 HG21 THR A 183      18.191   3.567 -29.532  1.00 70.17           H  
ATOM   2689 HG22 THR A 183      16.884   2.545 -28.905  1.00 70.17           H  
ATOM   2690 HG23 THR A 183      17.307   2.475 -30.621  1.00 70.17           H  
ATOM   2691  OG1 THR A 183      19.625   1.492 -30.400  1.00 70.17           O  
ATOM   2692  HG1 THR A 183      20.353   2.048 -30.112  1.00 70.17           H  
ATOM   2693  N   LEU A 184      17.918   2.189 -26.123  1.00 80.24           N  
ATOM   2694  H   LEU A 184      18.184   3.149 -26.289  1.00 80.24           H  
ATOM   2695  CA  LEU A 184      16.746   2.004 -25.284  1.00 80.24           C  
ATOM   2696  HA  LEU A 184      16.807   1.039 -24.781  1.00 80.24           H  
ATOM   2697  C   LEU A 184      15.496   2.044 -26.172  1.00 80.24           C  
ATOM   2698  CB  LEU A 184      16.705   3.126 -24.236  1.00 80.24           C  
ATOM   2699  HB2 LEU A 184      16.392   4.048 -24.727  1.00 80.24           H  
ATOM   2700  HB3 LEU A 184      17.703   3.298 -23.833  1.00 80.24           H  
ATOM   2701  O   LEU A 184      15.332   2.947 -26.989  1.00 80.24           O  
ATOM   2702  CG  LEU A 184      15.743   2.794 -23.087  1.00 80.24           C  
ATOM   2703  HG  LEU A 184      14.929   2.167 -23.451  1.00 80.24           H  
ATOM   2704  CD1 LEU A 184      16.497   2.031 -21.999  1.00 80.24           C  
ATOM   2705 HD11 LEU A 184      15.785   1.577 -21.310  1.00 80.24           H  
ATOM   2706 HD12 LEU A 184      17.098   1.238 -22.443  1.00 80.24           H  
ATOM   2707 HD13 LEU A 184      17.143   2.719 -21.453  1.00 80.24           H  
ATOM   2708  CD2 LEU A 184      15.130   4.063 -22.508  1.00 80.24           C  
ATOM   2709 HD21 LEU A 184      14.526   4.539 -23.280  1.00 80.24           H  
ATOM   2710 HD22 LEU A 184      14.491   3.819 -21.660  1.00 80.24           H  
ATOM   2711 HD23 LEU A 184      15.919   4.750 -22.202  1.00 80.24           H  
ATOM   2712  N   GLY A 185      14.618   1.060 -26.038  1.00 81.93           N  
ATOM   2713  H   GLY A 185      14.807   0.334 -25.362  1.00 81.93           H  
ATOM   2714  CA  GLY A 185      13.310   1.069 -26.687  1.00 81.93           C  
ATOM   2715  HA2 GLY A 185      13.258   0.265 -27.421  1.00 81.93           H  
ATOM   2716  HA3 GLY A 185      13.137   2.015 -27.199  1.00 81.93           H  
ATOM   2717  C   GLY A 185      12.206   0.867 -25.667  1.00 81.93           C  
ATOM   2718  O   GLY A 185      12.403   0.134 -24.699  1.00 81.93           O  
ATOM   2719  N   THR A 186      11.041   1.453 -25.913  1.00 85.57           N  
ATOM   2720  H   THR A 186      10.933   2.065 -26.710  1.00 85.57           H  
ATOM   2721  CA  THR A 186       9.824   1.182 -25.146  1.00 85.57           C  
ATOM   2722  HA  THR A 186      10.071   0.507 -24.326  1.00 85.57           H  
ATOM   2723  C   THR A 186       8.798   0.478 -26.029  1.00 85.57           C  
ATOM   2724  CB  THR A 186       9.250   2.445 -24.490  1.00 85.57           C  
ATOM   2725  HB  THR A 186       8.395   2.163 -23.876  1.00 85.57           H  
ATOM   2726  O   THR A 186       8.705   0.758 -27.227  1.00 85.57           O  
ATOM   2727  CG2 THR A 186      10.284   3.142 -23.602  1.00 85.57           C  
ATOM   2728 HG21 THR A 186      11.105   3.532 -24.204  1.00 85.57           H  
ATOM   2729 HG22 THR A 186      10.673   2.434 -22.869  1.00 85.57           H  
ATOM   2730 HG23 THR A 186       9.805   3.971 -23.081  1.00 85.57           H  
ATOM   2731  OG1 THR A 186       8.837   3.376 -25.461  1.00 85.57           O  
ATOM   2732  HG1 THR A 186       7.915   3.548 -25.257  1.00 85.57           H  
ATOM   2733  N   ASN A 187       8.058  -0.473 -25.462  1.00 88.11           N  
ATOM   2734  H   ASN A 187       8.195  -0.664 -24.480  1.00 88.11           H  
ATOM   2735  CA  ASN A 187       6.934  -1.130 -26.126  1.00 88.11           C  
ATOM   2736  HA  ASN A 187       6.657  -0.571 -27.020  1.00 88.11           H  
ATOM   2737  C   ASN A 187       5.737  -1.160 -25.184  1.00 88.11           C  
ATOM   2738  CB  ASN A 187       7.280  -2.579 -26.521  1.00 88.11           C  
ATOM   2739  HB2 ASN A 187       6.425  -3.024 -27.030  1.00 88.11           H  
ATOM   2740  HB3 ASN A 187       7.453  -3.156 -25.613  1.00 88.11           H  
ATOM   2741  O   ASN A 187       5.886  -1.509 -24.022  1.00 88.11           O  
ATOM   2742  CG  ASN A 187       8.484  -2.720 -27.426  1.00 88.11           C  
ATOM   2743  ND2 ASN A 187       9.464  -3.489 -27.006  1.00 88.11           N  
ATOM   2744 HD21 ASN A 187      10.343  -3.423 -27.499  1.00 88.11           H  
ATOM   2745 HD22 ASN A 187       9.372  -3.969 -26.122  1.00 88.11           H  
ATOM   2746  OD1 ASN A 187       8.541  -2.209 -28.535  1.00 88.11           O  
ATOM   2747  N   THR A 188       4.536  -0.936 -25.698  1.00 91.45           N  
ATOM   2748  H   THR A 188       4.445  -0.530 -26.618  1.00 91.45           H  
ATOM   2749  CA  THR A 188       3.322  -1.174 -24.917  1.00 91.45           C  
ATOM   2750  HA  THR A 188       3.503  -0.867 -23.887  1.00 91.45           H  
ATOM   2751  C   THR A 188       2.964  -2.665 -24.931  1.00 91.45           C  
ATOM   2752  CB  THR A 188       2.176  -0.313 -25.446  1.00 91.45           C  
ATOM   2753  HB  THR A 188       1.879  -0.691 -26.424  1.00 91.45           H  
ATOM   2754  O   THR A 188       2.875  -3.285 -25.998  1.00 91.45           O  
ATOM   2755  CG2 THR A 188       0.962  -0.346 -24.530  1.00 91.45           C  
ATOM   2756 HG21 THR A 188       0.192   0.318 -24.925  1.00 91.45           H  
ATOM   2757 HG22 THR A 188       1.246  -0.007 -23.534  1.00 91.45           H  
ATOM   2758 HG23 THR A 188       0.559  -1.357 -24.465  1.00 91.45           H  
ATOM   2759  OG1 THR A 188       2.581   1.032 -25.610  1.00 91.45           O  
ATOM   2760  HG1 THR A 188       2.899   1.389 -24.777  1.00 91.45           H  
ATOM   2761  N   ILE A 189       2.736  -3.241 -23.753  1.00 89.65           N  
ATOM   2762  H   ILE A 189       2.830  -2.663 -22.930  1.00 89.65           H  
ATOM   2763  CA  ILE A 189       2.275  -4.619 -23.538  1.00 89.65           C  
ATOM   2764  HA  ILE A 189       2.065  -5.073 -24.507  1.00 89.65           H  
ATOM   2765  C   ILE A 189       0.962  -4.631 -22.746  1.00 89.65           C  
ATOM   2766  CB  ILE A 189       3.359  -5.478 -22.846  1.00 89.65           C  
ATOM   2767  HB  ILE A 189       2.974  -6.497 -22.807  1.00 89.65           H  
ATOM   2768  O   ILE A 189       0.584  -3.630 -22.147  1.00 89.65           O  
ATOM   2769  CG1 ILE A 189       3.632  -5.023 -21.396  1.00 89.65           C  
ATOM   2770 HG12 ILE A 189       2.688  -4.850 -20.879  1.00 89.65           H  
ATOM   2771 HG13 ILE A 189       4.198  -4.092 -21.392  1.00 89.65           H  
ATOM   2772  CG2 ILE A 189       4.650  -5.515 -23.683  1.00 89.65           C  
ATOM   2773 HG21 ILE A 189       4.422  -5.791 -24.712  1.00 89.65           H  
ATOM   2774 HG22 ILE A 189       5.125  -4.534 -23.680  1.00 89.65           H  
ATOM   2775 HG23 ILE A 189       5.353  -6.239 -23.270  1.00 89.65           H  
ATOM   2776  CD1 ILE A 189       4.382  -6.079 -20.585  1.00 89.65           C  
ATOM   2777 HD11 ILE A 189       3.902  -7.051 -20.695  1.00 89.65           H  
ATOM   2778 HD12 ILE A 189       4.350  -5.801 -19.532  1.00 89.65           H  
ATOM   2779 HD13 ILE A 189       5.417  -6.140 -20.922  1.00 89.65           H  
ATOM   2780  N   GLN A 190       0.278  -5.779 -22.705  1.00 93.02           N  
ATOM   2781  H   GLN A 190       0.675  -6.597 -23.144  1.00 93.02           H  
ATOM   2782  CA  GLN A 190      -0.907  -5.961 -21.861  1.00 93.02           C  
ATOM   2783  HA  GLN A 190      -1.296  -4.984 -21.576  1.00 93.02           H  
ATOM   2784  C   GLN A 190      -0.560  -6.705 -20.573  1.00 93.02           C  
ATOM   2785  CB  GLN A 190      -2.027  -6.685 -22.621  1.00 93.02           C  
ATOM   2786  HB2 GLN A 190      -2.857  -6.841 -21.933  1.00 93.02           H  
ATOM   2787  HB3 GLN A 190      -1.680  -7.656 -22.974  1.00 93.02           H  
ATOM   2788  O   GLN A 190       0.010  -7.795 -20.619  1.00 93.02           O  
ATOM   2789  CG  GLN A 190      -2.519  -5.846 -23.802  1.00 93.02           C  
ATOM   2790  HG2 GLN A 190      -2.571  -4.804 -23.488  1.00 93.02           H  
ATOM   2791  HG3 GLN A 190      -1.810  -5.909 -24.628  1.00 93.02           H  
ATOM   2792  CD  GLN A 190      -3.894  -6.274 -24.294  1.00 93.02           C  
ATOM   2793  NE2 GLN A 190      -4.780  -5.322 -24.484  1.00 93.02           N  
ATOM   2794 HE21 GLN A 190      -4.505  -4.373 -24.276  1.00 93.02           H  
ATOM   2795 HE22 GLN A 190      -5.717  -5.590 -24.750  1.00 93.02           H  
ATOM   2796  OE1 GLN A 190      -4.193  -7.439 -24.521  1.00 93.02           O  
ATOM   2797  N   PHE A 191      -0.973  -6.146 -19.437  1.00 90.36           N  
ATOM   2798  H   PHE A 191      -1.405  -5.235 -19.487  1.00 90.36           H  
ATOM   2799  CA  PHE A 191      -0.886  -6.769 -18.121  1.00 90.36           C  
ATOM   2800  HA  PHE A 191      -0.232  -7.640 -18.173  1.00 90.36           H  
ATOM   2801  C   PHE A 191      -2.274  -7.231 -17.661  1.00 90.36           C  
ATOM   2802  CB  PHE A 191      -0.255  -5.772 -17.142  1.00 90.36           C  
ATOM   2803  HB2 PHE A 191       0.679  -5.408 -17.570  1.00 90.36           H  
ATOM   2804  HB3 PHE A 191      -0.916  -4.915 -17.018  1.00 90.36           H  
ATOM   2805  O   PHE A 191      -3.227  -6.451 -17.687  1.00 90.36           O  
ATOM   2806  CG  PHE A 191       0.042  -6.375 -15.786  1.00 90.36           C  
ATOM   2807  CD1 PHE A 191      -0.971  -6.458 -14.814  1.00 90.36           C  
ATOM   2808  HD1 PHE A 191      -1.958  -6.078 -15.032  1.00 90.36           H  
ATOM   2809  CD2 PHE A 191       1.323  -6.885 -15.507  1.00 90.36           C  
ATOM   2810  HD2 PHE A 191       2.105  -6.825 -16.251  1.00 90.36           H  
ATOM   2811  CE1 PHE A 191      -0.705  -7.046 -13.565  1.00 90.36           C  
ATOM   2812  HE1 PHE A 191      -1.489  -7.126 -12.827  1.00 90.36           H  
ATOM   2813  CE2 PHE A 191       1.586  -7.480 -14.261  1.00 90.36           C  
ATOM   2814  HE2 PHE A 191       2.566  -7.876 -14.043  1.00 90.36           H  
ATOM   2815  CZ  PHE A 191       0.573  -7.560 -13.290  1.00 90.36           C  
ATOM   2816  HZ  PHE A 191       0.779  -8.023 -12.336  1.00 90.36           H  
ATOM   2817  N   GLU A 192      -2.407  -8.490 -17.234  1.00 94.09           N  
ATOM   2818  H   GLU A 192      -1.579  -9.064 -17.165  1.00 94.09           H  
ATOM   2819  CA  GLU A 192      -3.653  -9.033 -16.676  1.00 94.09           C  
ATOM   2820  HA  GLU A 192      -4.495  -8.524 -17.146  1.00 94.09           H  
ATOM   2821  C   GLU A 192      -3.739  -8.762 -15.166  1.00 94.09           C  
ATOM   2822  CB  GLU A 192      -3.791 -10.530 -17.011  1.00 94.09           C  
ATOM   2823  HB2 GLU A 192      -3.024 -11.091 -16.477  1.00 94.09           H  
ATOM   2824  HB3 GLU A 192      -3.637 -10.660 -18.082  1.00 94.09           H  
ATOM   2825  O   GLU A 192      -2.898  -9.197 -14.382  1.00 94.09           O  
ATOM   2826  CG  GLU A 192      -5.185 -11.080 -16.647  1.00 94.09           C  
ATOM   2827  HG2 GLU A 192      -5.363 -10.912 -15.585  1.00 94.09           H  
ATOM   2828  HG3 GLU A 192      -5.934 -10.515 -17.202  1.00 94.09           H  
ATOM   2829  CD  GLU A 192      -5.372 -12.583 -16.939  1.00 94.09           C  
ATOM   2830  OE1 GLU A 192      -6.432 -13.121 -16.535  1.00 94.09           O  
ATOM   2831  OE2 GLU A 192      -4.484 -13.203 -17.570  1.00 94.09           O  
ATOM   2832  N   LEU A 193      -4.780  -8.045 -14.755  1.00 94.07           N  
ATOM   2833  H   LEU A 193      -5.466  -7.774 -15.445  1.00 94.07           H  
ATOM   2834  CA  LEU A 193      -5.053  -7.686 -13.367  1.00 94.07           C  
ATOM   2835  HA  LEU A 193      -4.108  -7.480 -12.864  1.00 94.07           H  
ATOM   2836  C   LEU A 193      -5.736  -8.836 -12.612  1.00 94.07           C  
ATOM   2837  CB  LEU A 193      -5.925  -6.416 -13.344  1.00 94.07           C  
ATOM   2838  HB2 LEU A 193      -6.139  -6.157 -12.307  1.00 94.07           H  
ATOM   2839  HB3 LEU A 193      -6.869  -6.651 -13.835  1.00 94.07           H  
ATOM   2840  O   LEU A 193      -6.370  -9.715 -13.197  1.00 94.07           O  
ATOM   2841  CG  LEU A 193      -5.316  -5.186 -14.043  1.00 94.07           C  
ATOM   2842  HG  LEU A 193      -5.052  -5.425 -15.073  1.00 94.07           H  
ATOM   2843  CD1 LEU A 193      -6.341  -4.055 -14.057  1.00 94.07           C  
ATOM   2844 HD11 LEU A 193      -5.890  -3.170 -14.506  1.00 94.07           H  
ATOM   2845 HD12 LEU A 193      -7.203  -4.350 -14.657  1.00 94.07           H  
ATOM   2846 HD13 LEU A 193      -6.654  -3.812 -13.042  1.00 94.07           H  
ATOM   2847  CD2 LEU A 193      -4.081  -4.662 -13.315  1.00 94.07           C  
ATOM   2848 HD21 LEU A 193      -3.318  -5.438 -13.253  1.00 94.07           H  
ATOM   2849 HD22 LEU A 193      -4.358  -4.351 -12.307  1.00 94.07           H  
ATOM   2850 HD23 LEU A 193      -3.663  -3.812 -13.853  1.00 94.07           H  
ATOM   2851  N   VAL A 194      -5.711  -8.798 -11.277  1.00 94.96           N  
ATOM   2852  H   VAL A 194      -5.173  -8.060 -10.846  1.00 94.96           H  
ATOM   2853  CA  VAL A 194      -6.317  -9.846 -10.424  1.00 94.96           C  
ATOM   2854  HA  VAL A 194      -5.907 -10.802 -10.749  1.00 94.96           H  
ATOM   2855  C   VAL A 194      -7.845  -9.977 -10.548  1.00 94.96           C  
ATOM   2856  CB  VAL A 194      -5.947  -9.661  -8.943  1.00 94.96           C  
ATOM   2857  HB  VAL A 194      -6.473 -10.427  -8.373  1.00 94.96           H  
ATOM   2858  O   VAL A 194      -8.427 -10.978 -10.104  1.00 94.96           O  
ATOM   2859  CG1 VAL A 194      -4.458  -9.890  -8.698  1.00 94.96           C  
ATOM   2860 HG11 VAL A 194      -4.228  -9.744  -7.643  1.00 94.96           H  
ATOM   2861 HG12 VAL A 194      -4.180 -10.903  -8.992  1.00 94.96           H  
ATOM   2862 HG13 VAL A 194      -3.873  -9.182  -9.284  1.00 94.96           H  
ATOM   2863  CG2 VAL A 194      -6.372  -8.299  -8.389  1.00 94.96           C  
ATOM   2864 HG21 VAL A 194      -6.101  -8.250  -7.334  1.00 94.96           H  
ATOM   2865 HG22 VAL A 194      -7.451  -8.179  -8.478  1.00 94.96           H  
ATOM   2866 HG23 VAL A 194      -5.866  -7.489  -8.914  1.00 94.96           H  
ATOM   2867  N   ASN A 195      -8.524  -8.992 -11.140  1.00 93.92           N  
ATOM   2868  H   ASN A 195      -8.006  -8.184 -11.454  1.00 93.92           H  
ATOM   2869  CA  ASN A 195      -9.943  -9.078 -11.497  1.00 93.92           C  
ATOM   2870  HA  ASN A 195     -10.431  -9.739 -10.782  1.00 93.92           H  
ATOM   2871  C   ASN A 195     -10.204  -9.726 -12.874  1.00 93.92           C  
ATOM   2872  CB  ASN A 195     -10.611  -7.698 -11.347  1.00 93.92           C  
ATOM   2873  HB2 ASN A 195     -10.406  -7.283 -10.360  1.00 93.92           H  
ATOM   2874  HB3 ASN A 195     -11.691  -7.817 -11.435  1.00 93.92           H  
ATOM   2875  O   ASN A 195     -11.367  -9.891 -13.237  1.00 93.92           O  
ATOM   2876  CG  ASN A 195     -10.176  -6.691 -12.394  1.00 93.92           C  
ATOM   2877  ND2 ASN A 195     -10.748  -5.511 -12.375  1.00 93.92           N  
ATOM   2878 HD21 ASN A 195     -10.455  -4.855 -13.085  1.00 93.92           H  
ATOM   2879 HD22 ASN A 195     -11.444  -5.299 -11.674  1.00 93.92           H  
ATOM   2880  OD1 ASN A 195      -9.358  -6.959 -13.259  1.00 93.92           O  
ATOM   2881  N   GLY A 196      -9.159 -10.108 -13.617  1.00 94.03           N  
ATOM   2882  H   GLY A 196      -8.226  -9.920 -13.280  1.00 94.03           H  
ATOM   2883  CA  GLY A 196      -9.241 -10.716 -14.950  1.00 94.03           C  
ATOM   2884  HA2 GLY A 196     -10.066 -11.427 -14.982  1.00 94.03           H  
ATOM   2885  HA3 GLY A 196      -8.315 -11.257 -15.141  1.00 94.03           H  
ATOM   2886  C   GLY A 196      -9.427  -9.717 -16.098  1.00 94.03           C  
ATOM   2887  O   GLY A 196      -9.637 -10.129 -17.236  1.00 94.03           O  
ATOM   2888  N   THR A 197      -9.394  -8.410 -15.820  1.00 94.97           N  
ATOM   2889  H   THR A 197      -9.172  -8.141 -14.873  1.00 94.97           H  
ATOM   2890  CA  THR A 197      -9.288  -7.381 -16.867  1.00 94.97           C  
ATOM   2891  HA  THR A 197      -9.768  -7.754 -17.772  1.00 94.97           H  
ATOM   2892  C   THR A 197      -7.823  -7.142 -17.222  1.00 94.97           C  
ATOM   2893  CB  THR A 197      -9.998  -6.069 -16.494  1.00 94.97           C  
ATOM   2894  HB  THR A 197      -9.948  -5.398 -17.351  1.00 94.97           H  
ATOM   2895  O   THR A 197      -6.937  -7.518 -16.460  1.00 94.97           O  
ATOM   2896  CG2 THR A 197     -11.472  -6.283 -16.151  1.00 94.97           C  
ATOM   2897 HG21 THR A 197     -11.943  -5.315 -15.977  1.00 94.97           H  
ATOM   2898 HG22 THR A 197     -11.971  -6.781 -16.982  1.00 94.97           H  
ATOM   2899 HG23 THR A 197     -11.569  -6.894 -15.254  1.00 94.97           H  
ATOM   2900  OG1 THR A 197      -9.416  -5.413 -15.397  1.00 94.97           O  
ATOM   2901  HG1 THR A 197      -9.266  -6.059 -14.703  1.00 94.97           H  
ATOM   2902  N   SER A 198      -7.556  -6.514 -18.365  1.00 94.43           N  
ATOM   2903  H   SER A 198      -8.310  -6.187 -18.952  1.00 94.43           H  
ATOM   2904  CA  SER A 198      -6.195  -6.163 -18.776  1.00 94.43           C  
ATOM   2905  HA  SER A 198      -5.506  -6.459 -17.985  1.00 94.43           H  
ATOM   2906  C   SER A 198      -6.048  -4.662 -18.955  1.00 94.43           C  
ATOM   2907  CB  SER A 198      -5.773  -6.890 -20.055  1.00 94.43           C  
ATOM   2908  HB2 SER A 198      -4.731  -6.659 -20.276  1.00 94.43           H  
ATOM   2909  HB3 SER A 198      -6.390  -6.548 -20.885  1.00 94.43           H  
ATOM   2910  O   SER A 198      -7.000  -3.987 -19.358  1.00 94.43           O  
ATOM   2911  OG  SER A 198      -5.923  -8.290 -19.913  1.00 94.43           O  
ATOM   2912  HG  SER A 198      -5.273  -8.605 -19.281  1.00 94.43           H  
ATOM   2913  N   VAL A 199      -4.849  -4.161 -18.681  1.00 89.79           N  
ATOM   2914  H   VAL A 199      -4.123  -4.790 -18.367  1.00 89.79           H  
ATOM   2915  CA  VAL A 199      -4.449  -2.776 -18.940  1.00 89.79           C  
ATOM   2916  HA  VAL A 199      -5.210  -2.295 -19.555  1.00 89.79           H  
ATOM   2917  C   VAL A 199      -3.165  -2.749 -19.748  1.00 89.79           C  
ATOM   2918  CB  VAL A 199      -4.309  -1.951 -17.649  1.00 89.79           C  
ATOM   2919  HB  VAL A 199      -3.953  -0.955 -17.913  1.00 89.79           H  
ATOM   2920  O   VAL A 199      -2.355  -3.674 -19.668  1.00 89.79           O  
ATOM   2921  CG1 VAL A 199      -5.685  -1.786 -16.993  1.00 89.79           C  
ATOM   2922 HG11 VAL A 199      -5.602  -1.139 -16.120  1.00 89.79           H  
ATOM   2923 HG12 VAL A 199      -6.084  -2.758 -16.702  1.00 89.79           H  
ATOM   2924 HG13 VAL A 199      -6.370  -1.325 -17.705  1.00 89.79           H  
ATOM   2925  CG2 VAL A 199      -3.323  -2.559 -16.646  1.00 89.79           C  
ATOM   2926 HG21 VAL A 199      -2.336  -2.627 -17.104  1.00 89.79           H  
ATOM   2927 HG22 VAL A 199      -3.644  -3.554 -16.338  1.00 89.79           H  
ATOM   2928 HG23 VAL A 199      -3.250  -1.911 -15.772  1.00 89.79           H  
ATOM   2929  N   ASP A 200      -3.005  -1.695 -20.534  1.00 92.82           N  
ATOM   2930  H   ASP A 200      -3.688  -0.951 -20.522  1.00 92.82           H  
ATOM   2931  CA  ASP A 200      -1.764  -1.430 -21.246  1.00 92.82           C  
ATOM   2932  HA  ASP A 200      -1.388  -2.365 -21.662  1.00 92.82           H  
ATOM   2933  C   ASP A 200      -0.723  -0.881 -20.251  1.00 92.82           C  
ATOM   2934  CB  ASP A 200      -2.047  -0.477 -22.418  1.00 92.82           C  
ATOM   2935  HB2 ASP A 200      -2.507   0.431 -22.026  1.00 92.82           H  
ATOM   2936  HB3 ASP A 200      -1.096  -0.191 -22.867  1.00 92.82           H  
ATOM   2937  O   ASP A 200      -1.075  -0.116 -19.353  1.00 92.82           O  
ATOM   2938  CG  ASP A 200      -2.955  -1.061 -23.522  1.00 92.82           C  
ATOM   2939  OD1 ASP A 200      -3.153  -2.301 -23.596  1.00 92.82           O  
ATOM   2940  OD2 ASP A 200      -3.502  -0.248 -24.304  1.00 92.82           O  
ATOM   2941  N   THR A 201       0.534  -1.301 -20.389  1.00 88.51           N  
ATOM   2942  H   THR A 201       0.735  -1.959 -21.128  1.00 88.51           H  
ATOM   2943  CA  THR A 201       1.691  -0.825 -19.610  1.00 88.51           C  
ATOM   2944  HA  THR A 201       1.524   0.214 -19.324  1.00 88.51           H  
ATOM   2945  C   THR A 201       2.941  -0.877 -20.485  1.00 88.51           C  
ATOM   2946  CB  THR A 201       1.872  -1.645 -18.316  1.00 88.51           C  
ATOM   2947  HB  THR A 201       0.927  -1.623 -17.772  1.00 88.51           H  
ATOM   2948  O   THR A 201       2.976  -1.584 -21.496  1.00 88.51           O  
ATOM   2949  CG2 THR A 201       2.251  -3.108 -18.565  1.00 88.51           C  
ATOM   2950 HG21 THR A 201       2.309  -3.630 -17.610  1.00 88.51           H  
ATOM   2951 HG22 THR A 201       1.496  -3.583 -19.192  1.00 88.51           H  
ATOM   2952 HG23 THR A 201       3.225  -3.163 -19.052  1.00 88.51           H  
ATOM   2953  OG1 THR A 201       2.871  -1.145 -17.456  1.00 88.51           O  
ATOM   2954  HG1 THR A 201       2.948  -0.194 -17.564  1.00 88.51           H  
ATOM   2955  N   GLU A 202       3.972  -0.130 -20.124  1.00 87.48           N  
ATOM   2956  H   GLU A 202       3.888   0.427 -19.286  1.00 87.48           H  
ATOM   2957  CA  GLU A 202       5.211  -0.030 -20.877  1.00 87.48           C  
ATOM   2958  HA  GLU A 202       4.980  -0.132 -21.937  1.00 87.48           H  
ATOM   2959  C   GLU A 202       6.190  -1.163 -20.530  1.00 87.48           C  
ATOM   2960  CB  GLU A 202       5.824   1.366 -20.676  1.00 87.48           C  
ATOM   2961  HB2 GLU A 202       5.963   1.547 -19.610  1.00 87.48           H  
ATOM   2962  HB3 GLU A 202       6.808   1.390 -21.144  1.00 87.48           H  
ATOM   2963  O   GLU A 202       6.320  -1.623 -19.399  1.00 87.48           O  
ATOM   2964  CG  GLU A 202       4.960   2.497 -21.275  1.00 87.48           C  
ATOM   2965  HG2 GLU A 202       5.445   3.448 -21.055  1.00 87.48           H  
ATOM   2966  HG3 GLU A 202       3.985   2.508 -20.789  1.00 87.48           H  
ATOM   2967  CD  GLU A 202       4.790   2.366 -22.803  1.00 87.48           C  
ATOM   2968  OE1 GLU A 202       3.645   2.450 -23.309  1.00 87.48           O  
ATOM   2969  OE2 GLU A 202       5.816   2.138 -23.490  1.00 87.48           O  
ATOM   2970  N   GLU A 203       6.936  -1.609 -21.526  1.00 86.17           N  
ATOM   2971  H   GLU A 203       6.717  -1.261 -22.449  1.00 86.17           H  
ATOM   2972  CA  GLU A 203       8.070  -2.516 -21.425  1.00 86.17           C  
ATOM   2973  HA  GLU A 203       8.176  -2.873 -20.401  1.00 86.17           H  
ATOM   2974  C   GLU A 203       9.317  -1.731 -21.819  1.00 86.17           C  
ATOM   2975  CB  GLU A 203       7.847  -3.726 -22.348  1.00 86.17           C  
ATOM   2976  HB2 GLU A 203       7.660  -3.361 -23.358  1.00 86.17           H  
ATOM   2977  HB3 GLU A 203       6.962  -4.267 -22.013  1.00 86.17           H  
ATOM   2978  O   GLU A 203       9.376  -1.146 -22.901  1.00 86.17           O  
ATOM   2979  CG  GLU A 203       9.028  -4.704 -22.406  1.00 86.17           C  
ATOM   2980  HG2 GLU A 203       9.110  -5.230 -21.455  1.00 86.17           H  
ATOM   2981  HG3 GLU A 203       9.960  -4.163 -22.573  1.00 86.17           H  
ATOM   2982  CD  GLU A 203       8.846  -5.713 -23.546  1.00 86.17           C  
ATOM   2983  OE1 GLU A 203       9.223  -5.388 -24.703  1.00 86.17           O  
ATOM   2984  OE2 GLU A 203       8.400  -6.852 -23.271  1.00 86.17           O  
ATOM   2985  N   ILE A 204      10.335  -1.752 -20.964  1.00 83.22           N  
ATOM   2986  H   ILE A 204      10.245  -2.334 -20.143  1.00 83.22           H  
ATOM   2987  CA  ILE A 204      11.656  -1.230 -21.287  1.00 83.22           C  
ATOM   2988  HA  ILE A 204      11.521  -0.433 -22.019  1.00 83.22           H  
ATOM   2989  C   ILE A 204      12.477  -2.335 -21.950  1.00 83.22           C  
ATOM   2990  CB  ILE A 204      12.306  -0.583 -20.048  1.00 83.22           C  
ATOM   2991  HB  ILE A 204      11.543   0.048 -19.591  1.00 83.22           H  
ATOM   2992  O   ILE A 204      12.600  -3.454 -21.450  1.00 83.22           O  
ATOM   2993  CG1 ILE A 204      13.465   0.344 -20.461  1.00 83.22           C  
ATOM   2994 HG12 ILE A 204      14.285  -0.243 -20.874  1.00 83.22           H  
ATOM   2995 HG13 ILE A 204      13.108   1.030 -21.229  1.00 83.22           H  
ATOM   2996  CG2 ILE A 204      12.750  -1.601 -18.986  1.00 83.22           C  
ATOM   2997 HG21 ILE A 204      13.054  -1.089 -18.073  1.00 83.22           H  
ATOM   2998 HG22 ILE A 204      11.910  -2.247 -18.730  1.00 83.22           H  
ATOM   2999 HG23 ILE A 204      13.579  -2.206 -19.355  1.00 83.22           H  
ATOM   3000  CD1 ILE A 204      13.977   1.184 -19.278  1.00 83.22           C  
ATOM   3001 HD11 ILE A 204      13.135   1.575 -18.706  1.00 83.22           H  
ATOM   3002 HD12 ILE A 204      14.555   2.038 -19.631  1.00 83.22           H  
ATOM   3003 HD13 ILE A 204      14.605   0.577 -18.627  1.00 83.22           H  
ATOM   3004  N   SER A 205      13.054  -2.028 -23.103  1.00 80.55           N  
ATOM   3005  H   SER A 205      12.901  -1.102 -23.474  1.00 80.55           H  
ATOM   3006  CA  SER A 205      13.881  -2.952 -23.870  1.00 80.55           C  
ATOM   3007  HA  SER A 205      13.997  -3.873 -23.298  1.00 80.55           H  
ATOM   3008  C   SER A 205      15.271  -2.369 -24.067  1.00 80.55           C  
ATOM   3009  CB  SER A 205      13.194  -3.350 -25.180  1.00 80.55           C  
ATOM   3010  HB2 SER A 205      12.198  -3.732 -24.953  1.00 80.55           H  
ATOM   3011  HB3 SER A 205      13.771  -4.143 -25.656  1.00 80.55           H  
ATOM   3012  O   SER A 205      15.437  -1.224 -24.485  1.00 80.55           O  
ATOM   3013  OG  SER A 205      13.077  -2.267 -26.077  1.00 80.55           O  
ATOM   3014  HG  SER A 205      12.735  -1.526 -25.571  1.00 80.55           H  
ATOM   3015  N   LEU A 206      16.285  -3.178 -23.773  1.00 77.19           N  
ATOM   3016  H   LEU A 206      16.068  -4.098 -23.417  1.00 77.19           H  
ATOM   3017  CA  LEU A 206      17.675  -2.855 -24.040  1.00 77.19           C  
ATOM   3018  HA  LEU A 206      17.727  -1.841 -24.437  1.00 77.19           H  
ATOM   3019  C   LEU A 206      18.199  -3.809 -25.103  1.00 77.19           C  
ATOM   3020  CB  LEU A 206      18.493  -2.907 -22.742  1.00 77.19           C  
ATOM   3021  HB2 LEU A 206      18.557  -3.945 -22.415  1.00 77.19           H  
ATOM   3022  HB3 LEU A 206      17.980  -2.337 -21.967  1.00 77.19           H  
ATOM   3023  O   LEU A 206      18.260  -5.029 -24.910  1.00 77.19           O  
ATOM   3024  CG  LEU A 206      19.912  -2.336 -22.922  1.00 77.19           C  
ATOM   3025  HG  LEU A 206      20.381  -2.793 -23.793  1.00 77.19           H  
ATOM   3026  CD1 LEU A 206      19.896  -0.820 -23.119  1.00 77.19           C  
ATOM   3027 HD11 LEU A 206      19.376  -0.543 -24.036  1.00 77.19           H  
ATOM   3028 HD12 LEU A 206      19.402  -0.334 -22.278  1.00 77.19           H  
ATOM   3029 HD13 LEU A 206      20.915  -0.440 -23.189  1.00 77.19           H  
ATOM   3030  CD2 LEU A 206      20.771  -2.662 -21.703  1.00 77.19           C  
ATOM   3031 HD21 LEU A 206      20.786  -3.738 -21.533  1.00 77.19           H  
ATOM   3032 HD22 LEU A 206      21.795  -2.328 -21.872  1.00 77.19           H  
ATOM   3033 HD23 LEU A 206      20.371  -2.165 -20.819  1.00 77.19           H  
ATOM   3034  N   ARG A 207      18.610  -3.258 -26.245  1.00 74.42           N  
ATOM   3035  H   ARG A 207      18.502  -2.261 -26.361  1.00 74.42           H  
ATOM   3036  CA  ARG A 207      19.196  -4.062 -27.316  1.00 74.42           C  
ATOM   3037  HA  ARG A 207      18.626  -4.989 -27.377  1.00 74.42           H  
ATOM   3038  C   ARG A 207      20.638  -4.441 -26.960  1.00 74.42           C  
ATOM   3039  CB  ARG A 207      19.033  -3.325 -28.649  1.00 74.42           C  
ATOM   3040  HB2 ARG A 207      18.055  -2.844 -28.669  1.00 74.42           H  
ATOM   3041  HB3 ARG A 207      19.793  -2.551 -28.751  1.00 74.42           H  
ATOM   3042  O   ARG A 207      21.583  -3.733 -27.298  1.00 74.42           O  
ATOM   3043  CG  ARG A 207      19.106  -4.312 -29.816  1.00 74.42           C  
ATOM   3044  HG2 ARG A 207      18.317  -5.057 -29.709  1.00 74.42           H  
ATOM   3045  HG3 ARG A 207      20.076  -4.809 -29.825  1.00 74.42           H  
ATOM   3046  CD  ARG A 207      18.911  -3.545 -31.121  1.00 74.42           C  
ATOM   3047  HD2 ARG A 207      18.008  -2.940 -31.048  1.00 74.42           H  
ATOM   3048  HD3 ARG A 207      19.761  -2.874 -31.242  1.00 74.42           H  
ATOM   3049  NE  ARG A 207      18.783  -4.461 -32.270  1.00 74.42           N  
ATOM   3050  HE  ARG A 207      18.278  -5.320 -32.101  1.00 74.42           H  
ATOM   3051  NH1 ARG A 207      19.909  -3.158 -33.786  1.00 74.42           N  
ATOM   3052 HH11 ARG A 207      20.332  -3.009 -34.691  1.00 74.42           H  
ATOM   3053 HH12 ARG A 207      20.218  -2.562 -33.031  1.00 74.42           H  
ATOM   3054  NH2 ARG A 207      18.975  -5.078 -34.448  1.00 74.42           N  
ATOM   3055 HH21 ARG A 207      18.442  -5.911 -34.243  1.00 74.42           H  
ATOM   3056 HH22 ARG A 207      19.311  -4.874 -35.378  1.00 74.42           H  
ATOM   3057  CZ  ARG A 207      19.221  -4.225 -33.491  1.00 74.42           C  
ATOM   3058  N   THR A 208      20.791  -5.561 -26.261  1.00 67.27           N  
ATOM   3059  H   THR A 208      19.957  -5.986 -25.880  1.00 67.27           H  
ATOM   3060  CA  THR A 208      22.070  -6.193 -25.910  1.00 67.27           C  
ATOM   3061  HA  THR A 208      22.863  -5.448 -25.975  1.00 67.27           H  
ATOM   3062  C   THR A 208      22.400  -7.325 -26.886  1.00 67.27           C  
ATOM   3063  CB  THR A 208      22.050  -6.718 -24.463  1.00 67.27           C  
ATOM   3064  HB  THR A 208      22.998  -7.206 -24.240  1.00 67.27           H  
ATOM   3065  O   THR A 208      21.517  -8.030 -27.378  1.00 67.27           O  
ATOM   3066  CG2 THR A 208      21.824  -5.596 -23.455  1.00 67.27           C  
ATOM   3067 HG21 THR A 208      20.848  -5.136 -23.612  1.00 67.27           H  
ATOM   3068 HG22 THR A 208      21.850  -6.011 -22.447  1.00 67.27           H  
ATOM   3069 HG23 THR A 208      22.605  -4.842 -23.547  1.00 67.27           H  
ATOM   3070  OG1 THR A 208      20.999  -7.643 -24.305  1.00 67.27           O  
ATOM   3071  HG1 THR A 208      20.783  -7.711 -23.372  1.00 67.27           H  
ATOM   3072  N   LEU A 209      23.683  -7.527 -27.194  1.00 55.50           N  
ATOM   3073  H   LEU A 209      24.387  -6.961 -26.743  1.00 55.50           H  
ATOM   3074  CA  LEU A 209      24.118  -8.710 -27.939  1.00 55.50           C  
ATOM   3075  HA  LEU A 209      23.321  -8.985 -28.629  1.00 55.50           H  
ATOM   3076  C   LEU A 209      24.336  -9.870 -26.949  1.00 55.50           C  
ATOM   3077  CB  LEU A 209      25.383  -8.394 -28.761  1.00 55.50           C  
ATOM   3078  HB2 LEU A 209      26.101  -7.900 -28.106  1.00 55.50           H  
ATOM   3079  HB3 LEU A 209      25.831  -9.331 -29.093  1.00 55.50           H  
ATOM   3080  O   LEU A 209      25.078  -9.681 -25.986  1.00 55.50           O  
ATOM   3081  CG  LEU A 209      25.125  -7.508 -29.996  1.00 55.50           C  
ATOM   3082  HG  LEU A 209      24.552  -6.628 -29.705  1.00 55.50           H  
ATOM   3083  CD1 LEU A 209      26.458  -7.046 -30.585  1.00 55.50           C  
ATOM   3084 HD11 LEU A 209      26.272  -6.387 -31.433  1.00 55.50           H  
ATOM   3085 HD12 LEU A 209      27.053  -7.901 -30.904  1.00 55.50           H  
ATOM   3086 HD13 LEU A 209      27.008  -6.477 -29.835  1.00 55.50           H  
ATOM   3087  CD2 LEU A 209      24.368  -8.264 -31.095  1.00 55.50           C  
ATOM   3088 HD21 LEU A 209      24.909  -9.168 -31.376  1.00 55.50           H  
ATOM   3089 HD22 LEU A 209      23.368  -8.525 -30.749  1.00 55.50           H  
ATOM   3090 HD23 LEU A 209      24.262  -7.617 -31.965  1.00 55.50           H  
ATOM   3091  N   PRO A 210      23.757 -11.069 -27.176  1.00 57.99           N  
ATOM   3092  CA  PRO A 210      23.164 -11.519 -28.440  1.00 57.99           C  
ATOM   3093  HA  PRO A 210      23.572 -10.951 -29.276  1.00 57.99           H  
ATOM   3094  C   PRO A 210      21.624 -11.459 -28.561  1.00 57.99           C  
ATOM   3095  CB  PRO A 210      23.674 -12.956 -28.583  1.00 57.99           C  
ATOM   3096  HB2 PRO A 210      24.687 -12.940 -28.986  1.00 57.99           H  
ATOM   3097  HB3 PRO A 210      23.028 -13.568 -29.212  1.00 57.99           H  
ATOM   3098  O   PRO A 210      21.147 -11.573 -29.687  1.00 57.99           O  
ATOM   3099  CG  PRO A 210      23.711 -13.462 -27.142  1.00 57.99           C  
ATOM   3100  HG2 PRO A 210      22.725 -13.831 -26.861  1.00 57.99           H  
ATOM   3101  HG3 PRO A 210      24.462 -14.241 -27.007  1.00 57.99           H  
ATOM   3102  CD  PRO A 210      24.035 -12.216 -26.321  1.00 57.99           C  
ATOM   3103  HD2 PRO A 210      23.423 -12.182 -25.420  1.00 57.99           H  
ATOM   3104  HD3 PRO A 210      25.091 -12.228 -26.048  1.00 57.99           H  
ATOM   3105  N   SER A 211      20.843 -11.327 -27.481  1.00 64.24           N  
ATOM   3106  H   SER A 211      21.267 -11.242 -26.568  1.00 64.24           H  
ATOM   3107  CA  SER A 211      19.382 -11.582 -27.513  1.00 64.24           C  
ATOM   3108  HA  SER A 211      19.101 -11.913 -28.513  1.00 64.24           H  
ATOM   3109  C   SER A 211      18.469 -10.384 -27.233  1.00 64.24           C  
ATOM   3110  CB  SER A 211      19.034 -12.744 -26.573  1.00 64.24           C  
ATOM   3111  HB2 SER A 211      17.953 -12.841 -26.474  1.00 64.24           H  
ATOM   3112  HB3 SER A 211      19.425 -13.666 -27.003  1.00 64.24           H  
ATOM   3113  O   SER A 211      17.267 -10.493 -27.465  1.00 64.24           O  
ATOM   3114  OG  SER A 211      19.622 -12.562 -25.301  1.00 64.24           O  
ATOM   3115  HG  SER A 211      19.029 -12.035 -24.761  1.00 64.24           H  
ATOM   3116  N   GLY A 212      19.002  -9.243 -26.797  1.00 70.50           N  
ATOM   3117  H   GLY A 212      20.005  -9.164 -26.715  1.00 70.50           H  
ATOM   3118  CA  GLY A 212      18.197  -8.184 -26.190  1.00 70.50           C  
ATOM   3119  HA2 GLY A 212      18.821  -7.300 -26.054  1.00 70.50           H  
ATOM   3120  HA3 GLY A 212      17.359  -7.925 -26.837  1.00 70.50           H  
ATOM   3121  C   GLY A 212      17.644  -8.604 -24.825  1.00 70.50           C  
ATOM   3122  O   GLY A 212      17.394  -9.785 -24.580  1.00 70.50           O  
ATOM   3123  N   SER A 213      17.457  -7.630 -23.942  1.00 76.20           N  
ATOM   3124  H   SER A 213      17.691  -6.683 -24.201  1.00 76.20           H  
ATOM   3125  CA  SER A 213      16.766  -7.815 -22.667  1.00 76.20           C  
ATOM   3126  HA  SER A 213      16.473  -8.857 -22.544  1.00 76.20           H  
ATOM   3127  C   SER A 213      15.506  -6.961 -22.662  1.00 76.20           C  
ATOM   3128  CB  SER A 213      17.648  -7.437 -21.478  1.00 76.20           C  
ATOM   3129  HB2 SER A 213      17.915  -6.381 -21.537  1.00 76.20           H  
ATOM   3130  HB3 SER A 213      17.054  -7.608 -20.581  1.00 76.20           H  
ATOM   3131  O   SER A 213      15.537  -5.818 -23.121  1.00 76.20           O  
ATOM   3132  OG  SER A 213      18.821  -8.221 -21.371  1.00 76.20           O  
ATOM   3133  HG  SER A 213      19.026  -8.263 -20.434  1.00 76.20           H  
ATOM   3134  N   ARG A 214      14.402  -7.508 -22.160  1.00 78.94           N  
ATOM   3135  H   ARG A 214      14.437  -8.442 -21.776  1.00 78.94           H  
ATOM   3136  CA  ARG A 214      13.118  -6.817 -22.055  1.00 78.94           C  
ATOM   3137  HA  ARG A 214      13.232  -5.749 -22.242  1.00 78.94           H  
ATOM   3138  C   ARG A 214      12.577  -6.981 -20.646  1.00 78.94           C  
ATOM   3139  CB  ARG A 214      12.120  -7.391 -23.054  1.00 78.94           C  
ATOM   3140  HB2 ARG A 214      12.012  -8.458 -22.855  1.00 78.94           H  
ATOM   3141  HB3 ARG A 214      11.159  -6.903 -22.891  1.00 78.94           H  
ATOM   3142  O   ARG A 214      12.613  -8.080 -20.093  1.00 78.94           O  
ATOM   3143  CG  ARG A 214      12.524  -7.199 -24.513  1.00 78.94           C  
ATOM   3144  HG2 ARG A 214      13.495  -7.660 -24.693  1.00 78.94           H  
ATOM   3145  HG3 ARG A 214      12.569  -6.136 -24.749  1.00 78.94           H  
ATOM   3146  CD  ARG A 214      11.475  -7.883 -25.382  1.00 78.94           C  
ATOM   3147  HD2 ARG A 214      11.331  -8.901 -25.021  1.00 78.94           H  
ATOM   3148  HD3 ARG A 214      10.532  -7.346 -25.280  1.00 78.94           H  
ATOM   3149  NE  ARG A 214      11.897  -7.926 -26.791  1.00 78.94           N  
ATOM   3150  HE  ARG A 214      12.854  -7.663 -26.978  1.00 78.94           H  
ATOM   3151  NH1 ARG A 214       9.899  -8.692 -27.573  1.00 78.94           N  
ATOM   3152 HH11 ARG A 214       9.276  -9.003 -28.305  1.00 78.94           H  
ATOM   3153 HH12 ARG A 214       9.544  -8.545 -26.639  1.00 78.94           H  
ATOM   3154  NH2 ARG A 214      11.623  -8.444 -28.984  1.00 78.94           N  
ATOM   3155 HH21 ARG A 214      11.018  -8.770 -29.724  1.00 78.94           H  
ATOM   3156 HH22 ARG A 214      12.594  -8.210 -29.134  1.00 78.94           H  
ATOM   3157  CZ  ARG A 214      11.140  -8.353 -27.775  1.00 78.94           C  
ATOM   3158  N   PHE A 215      12.108  -5.881 -20.080  1.00 80.20           N  
ATOM   3159  H   PHE A 215      12.096  -5.022 -20.611  1.00 80.20           H  
ATOM   3160  CA  PHE A 215      11.600  -5.825 -18.723  1.00 80.20           C  
ATOM   3161  HA  PHE A 215      11.378  -6.833 -18.373  1.00 80.20           H  
ATOM   3162  C   PHE A 215      10.316  -5.033 -18.683  1.00 80.20           C  
ATOM   3163  CB  PHE A 215      12.635  -5.211 -17.782  1.00 80.20           C  
ATOM   3164  HB2 PHE A 215      12.930  -4.228 -18.149  1.00 80.20           H  
ATOM   3165  HB3 PHE A 215      12.186  -5.078 -16.798  1.00 80.20           H  
ATOM   3166  O   PHE A 215      10.174  -3.991 -19.316  1.00 80.20           O  
ATOM   3167  CG  PHE A 215      13.856  -6.076 -17.641  1.00 80.20           C  
ATOM   3168  CD1 PHE A 215      13.844  -7.155 -16.741  1.00 80.20           C  
ATOM   3169  HD1 PHE A 215      12.970  -7.348 -16.138  1.00 80.20           H  
ATOM   3170  CD2 PHE A 215      14.978  -5.837 -18.448  1.00 80.20           C  
ATOM   3171  HD2 PHE A 215      14.973  -5.017 -19.151  1.00 80.20           H  
ATOM   3172  CE1 PHE A 215      14.969  -7.988 -16.630  1.00 80.20           C  
ATOM   3173  HE1 PHE A 215      14.966  -8.817 -15.938  1.00 80.20           H  
ATOM   3174  CE2 PHE A 215      16.100  -6.668 -18.328  1.00 80.20           C  
ATOM   3175  HE2 PHE A 215      16.983  -6.460 -18.913  1.00 80.20           H  
ATOM   3176  CZ  PHE A 215      16.095  -7.744 -17.428  1.00 80.20           C  
ATOM   3177  HZ  PHE A 215      16.952  -8.396 -17.338  1.00 80.20           H  
ATOM   3178  N   HIS A 216       9.396  -5.530 -17.888  1.00 83.75           N  
ATOM   3179  H   HIS A 216       9.588  -6.382 -17.381  1.00 83.75           H  
ATOM   3180  CA  HIS A 216       8.120  -4.910 -17.621  1.00 83.75           C  
ATOM   3181  HA  HIS A 216       8.154  -3.847 -17.859  1.00 83.75           H  
ATOM   3182  C   HIS A 216       7.847  -5.045 -16.118  1.00 83.75           C  
ATOM   3183  CB  HIS A 216       7.108  -5.577 -18.556  1.00 83.75           C  
ATOM   3184  HB2 HIS A 216       7.457  -5.427 -19.578  1.00 83.75           H  
ATOM   3185  HB3 HIS A 216       6.148  -5.063 -18.508  1.00 83.75           H  
ATOM   3186  O   HIS A 216       8.552  -5.787 -15.428  1.00 83.75           O  
ATOM   3187  CG  HIS A 216       6.898  -7.058 -18.352  1.00 83.75           C  
ATOM   3188  CD2 HIS A 216       6.961  -8.005 -19.333  1.00 83.75           C  
ATOM   3189  HD2 HIS A 216       7.165  -7.807 -20.375  1.00 83.75           H  
ATOM   3190  ND1 HIS A 216       6.622  -7.718 -17.177  1.00 83.75           N  
ATOM   3191  HD1 HIS A 216       6.816  -7.359 -16.253  1.00 83.75           H  
ATOM   3192  CE1 HIS A 216       6.505  -9.029 -17.454  1.00 83.75           C  
ATOM   3193  HE1 HIS A 216       6.377  -9.812 -16.722  1.00 83.75           H  
ATOM   3194  NE2 HIS A 216       6.697  -9.252 -18.761  1.00 83.75           N  
ATOM   3195  N   PRO A 217       6.824  -4.386 -15.566  1.00 80.34           N  
ATOM   3196  CA  PRO A 217       6.656  -4.363 -14.120  1.00 80.34           C  
ATOM   3197  HA  PRO A 217       7.590  -4.053 -13.650  1.00 80.34           H  
ATOM   3198  C   PRO A 217       6.293  -5.745 -13.563  1.00 80.34           C  
ATOM   3199  CB  PRO A 217       5.609  -3.287 -13.858  1.00 80.34           C  
ATOM   3200  HB2 PRO A 217       4.991  -3.511 -12.988  1.00 80.34           H  
ATOM   3201  HB3 PRO A 217       6.109  -2.330 -13.711  1.00 80.34           H  
ATOM   3202  O   PRO A 217       6.587  -6.019 -12.417  1.00 80.34           O  
ATOM   3203  CG  PRO A 217       4.803  -3.245 -15.152  1.00 80.34           C  
ATOM   3204  HG2 PRO A 217       4.384  -2.256 -15.337  1.00 80.34           H  
ATOM   3205  HG3 PRO A 217       4.025  -4.008 -15.109  1.00 80.34           H  
ATOM   3206  CD  PRO A 217       5.775  -3.645 -16.241  1.00 80.34           C  
ATOM   3207  HD2 PRO A 217       5.221  -4.265 -16.946  1.00 80.34           H  
ATOM   3208  HD3 PRO A 217       6.178  -2.768 -16.747  1.00 80.34           H  
ATOM   3209  N   GLY A 218       5.734  -6.658 -14.366  1.00 78.00           N  
ATOM   3210  H   GLY A 218       5.423  -6.348 -15.275  1.00 78.00           H  
ATOM   3211  CA  GLY A 218       5.534  -8.066 -13.983  1.00 78.00           C  
ATOM   3212  HA2 GLY A 218       4.736  -8.488 -14.594  1.00 78.00           H  
ATOM   3213  HA3 GLY A 218       5.214  -8.107 -12.942  1.00 78.00           H  
ATOM   3214  C   GLY A 218       6.758  -8.990 -14.120  1.00 78.00           C  
ATOM   3215  O   GLY A 218       6.575 -10.204 -14.134  1.00 78.00           O  
ATOM   3216  N   GLY A 219       7.972  -8.463 -14.328  1.00 75.04           N  
ATOM   3217  H   GLY A 219       8.083  -7.461 -14.274  1.00 75.04           H  
ATOM   3218  CA  GLY A 219       9.197  -9.253 -14.524  1.00 75.04           C  
ATOM   3219  HA2 GLY A 219       9.001 -10.301 -14.298  1.00 75.04           H  
ATOM   3220  HA3 GLY A 219       9.944  -8.905 -13.810  1.00 75.04           H  
ATOM   3221  C   GLY A 219       9.811  -9.163 -15.929  1.00 75.04           C  
ATOM   3222  O   GLY A 219       9.661  -8.168 -16.637  1.00 75.04           O  
ATOM   3223  N   SER A 220      10.563 -10.191 -16.331  1.00 63.86           N  
ATOM   3224  H   SER A 220      10.595 -11.024 -15.761  1.00 63.86           H  
ATOM   3225  CA  SER A 220      11.171 -10.240 -17.667  1.00 63.86           C  
ATOM   3226  HA  SER A 220      11.325  -9.216 -18.009  1.00 63.86           H  
ATOM   3227  C   SER A 220      10.253 -10.906 -18.689  1.00 63.86           C  
ATOM   3228  CB  SER A 220      12.568 -10.873 -17.665  1.00 63.86           C  
ATOM   3229  HB2 SER A 220      12.955 -10.812 -18.682  1.00 63.86           H  
ATOM   3230  HB3 SER A 220      13.223 -10.296 -17.013  1.00 63.86           H  
ATOM   3231  O   SER A 220       9.631 -11.936 -18.417  1.00 63.86           O  
ATOM   3232  OG  SER A 220      12.591 -12.233 -17.267  1.00 63.86           O  
ATOM   3233  HG  SER A 220      12.588 -12.286 -16.308  1.00 63.86           H  
ATOM   3234  N   SER A 221      10.202 -10.333 -19.888  1.00 58.68           N  
ATOM   3235  H   SER A 221      10.747  -9.500 -20.060  1.00 58.68           H  
ATOM   3236  CA  SER A 221       9.587 -10.965 -21.052  1.00 58.68           C  
ATOM   3237  HA  SER A 221       8.893 -11.730 -20.705  1.00 58.68           H  
ATOM   3238  C   SER A 221      10.650 -11.661 -21.909  1.00 58.68           C  
ATOM   3239  CB  SER A 221       8.752  -9.958 -21.847  1.00 58.68           C  
ATOM   3240  HB2 SER A 221       7.903  -9.640 -21.241  1.00 58.68           H  
ATOM   3241  HB3 SER A 221       8.375 -10.423 -22.758  1.00 58.68           H  
ATOM   3242  O   SER A 221      11.821 -11.287 -21.925  1.00 58.68           O  
ATOM   3243  OG  SER A 221       9.544  -8.844 -22.176  1.00 58.68           O  
ATOM   3244  HG  SER A 221       9.004  -8.144 -22.551  1.00 58.68           H  
ATOM   3245  N   ASP A 222      10.201 -12.711 -22.601  1.00 55.17           N  
ATOM   3246  H   ASP A 222       9.218 -12.911 -22.485  1.00 55.17           H  
ATOM   3247  CA  ASP A 222      10.933 -13.619 -23.498  1.00 55.17           C  
ATOM   3248  HA  ASP A 222      11.171 -14.504 -22.908  1.00 55.17           H  
ATOM   3249  C   ASP A 222      12.224 -13.026 -24.144  1.00 55.17           C  
ATOM   3250  CB  ASP A 222       9.922 -14.077 -24.567  1.00 55.17           C  
ATOM   3251  HB2 ASP A 222       9.779 -13.276 -25.292  1.00 55.17           H  
ATOM   3252  HB3 ASP A 222       8.960 -14.248 -24.083  1.00 55.17           H  
ATOM   3253  O   ASP A 222      12.143 -12.003 -24.838  1.00 55.17           O  
ATOM   3254  CG  ASP A 222      10.269 -15.376 -25.309  1.00 55.17           C  
ATOM   3255  OD1 ASP A 222      11.063 -16.191 -24.793  1.00 55.17           O  
ATOM   3256  OD2 ASP A 222       9.678 -15.602 -26.387  1.00 55.17           O  
ATOM   3257  N   PRO A 223      13.408 -13.672 -24.004  1.00 53.45           N  
ATOM   3258  CA  PRO A 223      13.625 -14.982 -23.389  1.00 53.45           C  
ATOM   3259  HA  PRO A 223      12.995 -15.722 -23.882  1.00 53.45           H  
ATOM   3260  C   PRO A 223      13.325 -14.977 -21.884  1.00 53.45           C  
ATOM   3261  CB  PRO A 223      15.062 -15.382 -23.718  1.00 53.45           C  
ATOM   3262  HB2 PRO A 223      15.080 -15.921 -24.665  1.00 53.45           H  
ATOM   3263  HB3 PRO A 223      15.517 -15.979 -22.927  1.00 53.45           H  
ATOM   3264  O   PRO A 223      13.604 -13.979 -21.231  1.00 53.45           O  
ATOM   3265  CG  PRO A 223      15.766 -14.040 -23.886  1.00 53.45           C  
ATOM   3266  HG2 PRO A 223      16.625 -14.110 -24.553  1.00 53.45           H  
ATOM   3267  HG3 PRO A 223      16.073 -13.667 -22.909  1.00 53.45           H  
ATOM   3268  CD  PRO A 223      14.679 -13.126 -24.454  1.00 53.45           C  
ATOM   3269  HD2 PRO A 223      14.813 -12.107 -24.092  1.00 53.45           H  
ATOM   3270  HD3 PRO A 223      14.710 -13.141 -25.544  1.00 53.45           H  
ATOM   3271  N   PRO A 224      12.801 -16.080 -21.304  1.00 53.37           N  
ATOM   3272  CA  PRO A 224      12.365 -16.178 -19.897  1.00 53.37           C  
ATOM   3273  HA  PRO A 224      11.676 -15.361 -19.689  1.00 53.37           H  
ATOM   3274  C   PRO A 224      13.504 -16.065 -18.859  1.00 53.37           C  
ATOM   3275  CB  PRO A 224      11.596 -17.509 -19.815  1.00 53.37           C  
ATOM   3276  HB2 PRO A 224      11.681 -18.000 -18.846  1.00 53.37           H  
ATOM   3277  HB3 PRO A 224      10.546 -17.323 -20.041  1.00 53.37           H  
ATOM   3278  O   PRO A 224      13.368 -16.527 -17.730  1.00 53.37           O  
ATOM   3279  CG  PRO A 224      12.207 -18.351 -20.931  1.00 53.37           C  
ATOM   3280  HG2 PRO A 224      11.519 -19.120 -21.283  1.00 53.37           H  
ATOM   3281  HG3 PRO A 224      13.143 -18.791 -20.588  1.00 53.37           H  
ATOM   3282  CD  PRO A 224      12.492 -17.314 -22.007  1.00 53.37           C  
ATOM   3283  HD2 PRO A 224      13.319 -17.639 -22.638  1.00 53.37           H  
ATOM   3284  HD3 PRO A 224      11.593 -17.168 -22.606  1.00 53.37           H  
ATOM   3285  N   LYS A 225      14.647 -15.517 -19.279  1.00 56.72           N  
ATOM   3286  H   LYS A 225      14.576 -15.070 -20.182  1.00 56.72           H  
ATOM   3287  CA  LYS A 225      15.835 -15.136 -18.524  1.00 56.72           C  
ATOM   3288  HA  LYS A 225      15.558 -14.806 -17.523  1.00 56.72           H  
ATOM   3289  C   LYS A 225      16.467 -13.957 -19.257  1.00 56.72           C  
ATOM   3290  CB  LYS A 225      16.826 -16.301 -18.427  1.00 56.72           C  
ATOM   3291  HB2 LYS A 225      17.136 -16.621 -19.422  1.00 56.72           H  
ATOM   3292  HB3 LYS A 225      17.704 -15.948 -17.887  1.00 56.72           H  
ATOM   3293  O   LYS A 225      17.411 -14.120 -20.026  1.00 56.72           O  
ATOM   3294  CG  LYS A 225      16.218 -17.483 -17.681  1.00 56.72           C  
ATOM   3295  HG2 LYS A 225      15.470 -17.971 -18.306  1.00 56.72           H  
ATOM   3296  HG3 LYS A 225      15.759 -17.124 -16.760  1.00 56.72           H  
ATOM   3297  CD  LYS A 225      17.296 -18.491 -17.331  1.00 56.72           C  
ATOM   3298  HD2 LYS A 225      18.050 -17.989 -16.725  1.00 56.72           H  
ATOM   3299  HD3 LYS A 225      17.755 -18.885 -18.239  1.00 56.72           H  
ATOM   3300  CE  LYS A 225      16.611 -19.593 -16.534  1.00 56.72           C  
ATOM   3301  HE2 LYS A 225      16.023 -20.213 -17.210  1.00 56.72           H  
ATOM   3302  HE3 LYS A 225      15.929 -19.118 -15.830  1.00 56.72           H  
ATOM   3303  NZ  LYS A 225      17.625 -20.371 -15.800  1.00 56.72           N  
ATOM   3304  HZ1 LYS A 225      18.109 -19.729 -15.189  1.00 56.72           H  
ATOM   3305  HZ2 LYS A 225      18.296 -20.763 -16.446  1.00 56.72           H  
ATOM   3306  HZ3 LYS A 225      17.181 -21.081 -15.235  1.00 56.72           H  
ATOM   3307  N   ALA A 226      15.859 -12.782 -19.147  1.00 63.79           N  
ATOM   3308  H   ALA A 226      15.040 -12.693 -18.563  1.00 63.79           H  
ATOM   3309  CA  ALA A 226      16.527 -11.580 -19.615  1.00 63.79           C  
ATOM   3310  HA  ALA A 226      16.957 -11.768 -20.599  1.00 63.79           H  
ATOM   3311  C   ALA A 226      17.658 -11.263 -18.630  1.00 63.79           C  
ATOM   3312  CB  ALA A 226      15.517 -10.439 -19.762  1.00 63.79           C  
ATOM   3313  HB1 ALA A 226      16.012  -9.563 -20.180  1.00 63.79           H  
ATOM   3314  HB2 ALA A 226      14.702 -10.741 -20.419  1.00 63.79           H  
ATOM   3315  HB3 ALA A 226      15.115 -10.174 -18.783  1.00 63.79           H  
ATOM   3316  O   ALA A 226      17.416 -11.132 -17.431  1.00 63.79           O  
ATOM   3317  N   SER A 227      18.887 -11.119 -19.133  1.00 72.40           N  
ATOM   3318  H   SER A 227      19.052 -11.388 -20.092  1.00 72.40           H  
ATOM   3319  CA  SER A 227      20.002 -10.585 -18.348  1.00 72.40           C  
ATOM   3320  HA  SER A 227      20.320 -11.330 -17.619  1.00 72.40           H  
ATOM   3321  C   SER A 227      19.568  -9.286 -17.665  1.00 72.40           C  
ATOM   3322  CB  SER A 227      21.176 -10.238 -19.269  1.00 72.40           C  
ATOM   3323  HB2 SER A 227      20.801  -9.907 -20.238  1.00 72.40           H  
ATOM   3324  HB3 SER A 227      21.751  -9.421 -18.832  1.00 72.40           H  
ATOM   3325  O   SER A 227      19.175  -8.371 -18.404  1.00 72.40           O  
ATOM   3326  OG  SER A 227      22.038 -11.338 -19.441  1.00 72.40           O  
ATOM   3327  HG  SER A 227      22.630 -11.301 -18.686  1.00 72.40           H  
ATOM   3328  N   PRO A 228      19.669  -9.178 -16.322  1.00 77.45           N  
ATOM   3329  CA  PRO A 228      19.412  -7.942 -15.595  1.00 77.45           C  
ATOM   3330  HA  PRO A 228      18.335  -7.782 -15.546  1.00 77.45           H  
ATOM   3331  C   PRO A 228      20.098  -6.751 -16.259  1.00 77.45           C  
ATOM   3332  CB  PRO A 228      19.958  -8.189 -14.184  1.00 77.45           C  
ATOM   3333  HB2 PRO A 228      19.456  -7.586 -13.427  1.00 77.45           H  
ATOM   3334  HB3 PRO A 228      21.032  -8.008 -14.154  1.00 77.45           H  
ATOM   3335  O   PRO A 228      21.261  -6.846 -16.657  1.00 77.45           O  
ATOM   3336  CG  PRO A 228      19.690  -9.676 -13.991  1.00 77.45           C  
ATOM   3337  HG2 PRO A 228      18.638  -9.832 -13.753  1.00 77.45           H  
ATOM   3338  HG3 PRO A 228      20.326 -10.114 -13.221  1.00 77.45           H  
ATOM   3339  CD  PRO A 228      19.993 -10.243 -15.378  1.00 77.45           C  
ATOM   3340  HD2 PRO A 228      21.050 -10.497 -15.455  1.00 77.45           H  
ATOM   3341  HD3 PRO A 228      19.381 -11.127 -15.555  1.00 77.45           H  
ATOM   3342  N   ILE A 229      19.385  -5.638 -16.392  1.00 79.57           N  
ATOM   3343  H   ILE A 229      18.422  -5.648 -16.087  1.00 79.57           H  
ATOM   3344  CA  ILE A 229      19.900  -4.377 -16.915  1.00 79.57           C  
ATOM   3345  HA  ILE A 229      20.916  -4.549 -17.270  1.00 79.57           H  
ATOM   3346  C   ILE A 229      19.986  -3.326 -15.821  1.00 79.57           C  
ATOM   3347  CB  ILE A 229      19.095  -3.857 -18.123  1.00 79.57           C  
ATOM   3348  HB  ILE A 229      19.566  -2.931 -18.453  1.00 79.57           H  
ATOM   3349  O   ILE A 229      19.251  -3.356 -14.835  1.00 79.57           O  
ATOM   3350  CG1 ILE A 229      17.640  -3.505 -17.746  1.00 79.57           C  
ATOM   3351 HG12 ILE A 229      17.656  -2.822 -16.898  1.00 79.57           H  
ATOM   3352 HG13 ILE A 229      17.108  -4.406 -17.438  1.00 79.57           H  
ATOM   3353  CG2 ILE A 229      19.247  -4.859 -19.278  1.00 79.57           C  
ATOM   3354 HG21 ILE A 229      18.954  -5.861 -18.966  1.00 79.57           H  
ATOM   3355 HG22 ILE A 229      20.297  -4.905 -19.568  1.00 79.57           H  
ATOM   3356 HG23 ILE A 229      18.657  -4.546 -20.139  1.00 79.57           H  
ATOM   3357  CD1 ILE A 229      16.849  -2.811 -18.862  1.00 79.57           C  
ATOM   3358 HD11 ILE A 229      15.859  -2.545 -18.492  1.00 79.57           H  
ATOM   3359 HD12 ILE A 229      17.366  -1.903 -19.172  1.00 79.57           H  
ATOM   3360 HD13 ILE A 229      16.731  -3.473 -19.720  1.00 79.57           H  
ATOM   3361  N   ARG A 230      20.868  -2.359 -16.045  1.00 84.58           N  
ATOM   3362  H   ARG A 230      21.435  -2.432 -16.877  1.00 84.58           H  
ATOM   3363  CA  ARG A 230      20.991  -1.151 -15.246  1.00 84.58           C  
ATOM   3364  HA  ARG A 230      20.113  -1.055 -14.607  1.00 84.58           H  
ATOM   3365  C   ARG A 230      21.042   0.052 -16.169  1.00 84.58           C  
ATOM   3366  CB  ARG A 230      22.233  -1.260 -14.364  1.00 84.58           C  
ATOM   3367  HB2 ARG A 230      23.118  -1.254 -15.000  1.00 84.58           H  
ATOM   3368  HB3 ARG A 230      22.191  -2.203 -13.820  1.00 84.58           H  
ATOM   3369  O   ARG A 230      21.780   0.039 -17.155  1.00 84.58           O  
ATOM   3370  CG  ARG A 230      22.343  -0.107 -13.365  1.00 84.58           C  
ATOM   3371  HG2 ARG A 230      21.501  -0.176 -12.676  1.00 84.58           H  
ATOM   3372  HG3 ARG A 230      22.304   0.851 -13.884  1.00 84.58           H  
ATOM   3373  CD  ARG A 230      23.654  -0.181 -12.584  1.00 84.58           C  
ATOM   3374  HD2 ARG A 230      24.481  -0.155 -13.294  1.00 84.58           H  
ATOM   3375  HD3 ARG A 230      23.723   0.691 -11.934  1.00 84.58           H  
ATOM   3376  NE  ARG A 230      23.707  -1.408 -11.774  1.00 84.58           N  
ATOM   3377  HE  ARG A 230      22.851  -1.935 -11.667  1.00 84.58           H  
ATOM   3378  NH1 ARG A 230      25.947  -1.401 -11.311  1.00 84.58           N  
ATOM   3379 HH11 ARG A 230      26.766  -1.883 -10.970  1.00 84.58           H  
ATOM   3380 HH12 ARG A 230      26.030  -0.536 -11.827  1.00 84.58           H  
ATOM   3381  NH2 ARG A 230      24.646  -3.130 -10.685  1.00 84.58           N  
ATOM   3382 HH21 ARG A 230      25.428  -3.767 -10.639  1.00 84.58           H  
ATOM   3383 HH22 ARG A 230      23.712  -3.514 -10.655  1.00 84.58           H  
ATOM   3384  CZ  ARG A 230      24.772  -1.972 -11.261  1.00 84.58           C  
ATOM   3385  N   VAL A 231      20.301   1.087 -15.800  1.00 86.09           N  
ATOM   3386  H   VAL A 231      19.761   1.002 -14.951  1.00 86.09           H  
ATOM   3387  CA  VAL A 231      20.408   2.416 -16.395  1.00 86.09           C  
ATOM   3388  HA  VAL A 231      21.053   2.362 -17.273  1.00 86.09           H  
ATOM   3389  C   VAL A 231      21.063   3.335 -15.373  1.00 86.09           C  
ATOM   3390  CB  VAL A 231      19.051   2.958 -16.870  1.00 86.09           C  
ATOM   3391  HB  VAL A 231      18.446   3.219 -16.002  1.00 86.09           H  
ATOM   3392  O   VAL A 231      20.678   3.360 -14.196  1.00 86.09           O  
ATOM   3393  CG1 VAL A 231      19.254   4.227 -17.692  1.00 86.09           C  
ATOM   3394 HG11 VAL A 231      19.733   4.999 -17.089  1.00 86.09           H  
ATOM   3395 HG12 VAL A 231      18.293   4.607 -18.038  1.00 86.09           H  
ATOM   3396 HG13 VAL A 231      19.883   4.012 -18.557  1.00 86.09           H  
ATOM   3397  CG2 VAL A 231      18.288   1.957 -17.753  1.00 86.09           C  
ATOM   3398 HG21 VAL A 231      18.867   1.731 -18.648  1.00 86.09           H  
ATOM   3399 HG22 VAL A 231      18.096   1.030 -17.212  1.00 86.09           H  
ATOM   3400 HG23 VAL A 231      17.330   2.384 -18.048  1.00 86.09           H  
ATOM   3401  N   VAL A 232      22.082   4.064 -15.810  1.00 88.60           N  
ATOM   3402  H   VAL A 232      22.331   4.008 -16.787  1.00 88.60           H  
ATOM   3403  CA  VAL A 232      22.808   5.027 -14.981  1.00 88.60           C  
ATOM   3404  HA  VAL A 232      22.320   5.088 -14.009  1.00 88.60           H  
ATOM   3405  C   VAL A 232      22.736   6.420 -15.588  1.00 88.60           C  
ATOM   3406  CB  VAL A 232      24.270   4.615 -14.719  1.00 88.60           C  
ATOM   3407  HB  VAL A 232      24.693   5.338 -14.021  1.00 88.60           H  
ATOM   3408  O   VAL A 232      22.737   6.571 -16.806  1.00 88.60           O  
ATOM   3409  CG1 VAL A 232      24.373   3.225 -14.071  1.00 88.60           C  
ATOM   3410 HG11 VAL A 232      24.021   2.462 -14.765  1.00 88.60           H  
ATOM   3411 HG12 VAL A 232      25.416   3.027 -13.824  1.00 88.60           H  
ATOM   3412 HG13 VAL A 232      23.778   3.198 -13.158  1.00 88.60           H  
ATOM   3413  CG2 VAL A 232      25.138   4.617 -15.981  1.00 88.60           C  
ATOM   3414 HG21 VAL A 232      25.109   5.591 -16.471  1.00 88.60           H  
ATOM   3415 HG22 VAL A 232      24.805   3.846 -16.674  1.00 88.60           H  
ATOM   3416 HG23 VAL A 232      26.175   4.439 -15.695  1.00 88.60           H  
ATOM   3417  N   ALA A 233      22.710   7.428 -14.728  1.00 87.93           N  
ATOM   3418  H   ALA A 233      22.707   7.207 -13.743  1.00 87.93           H  
ATOM   3419  CA  ALA A 233      22.988   8.807 -15.071  1.00 87.93           C  
ATOM   3420  HA  ALA A 233      22.689   8.979 -16.105  1.00 87.93           H  
ATOM   3421  C   ALA A 233      24.490   9.069 -14.907  1.00 87.93           C  
ATOM   3422  CB  ALA A 233      22.137   9.709 -14.177  1.00 87.93           C  
ATOM   3423  HB1 ALA A 233      22.230  10.744 -14.504  1.00 87.93           H  
ATOM   3424  HB2 ALA A 233      21.093   9.404 -14.256  1.00 87.93           H  
ATOM   3425  HB3 ALA A 233      22.456   9.625 -13.139  1.00 87.93           H  
ATOM   3426  O   ALA A 233      25.053   8.785 -13.849  1.00 87.93           O  
ATOM   3427  N   VAL A 234      25.134   9.611 -15.933  1.00 88.16           N  
ATOM   3428  H   VAL A 234      24.599   9.807 -16.767  1.00 88.16           H  
ATOM   3429  CA  VAL A 234      26.562   9.943 -15.953  1.00 88.16           C  
ATOM   3430  HA  VAL A 234      27.077   9.378 -15.176  1.00 88.16           H  
ATOM   3431  C   VAL A 234      26.726  11.428 -15.661  1.00 88.16           C  
ATOM   3432  CB  VAL A 234      27.204   9.575 -17.304  1.00 88.16           C  
ATOM   3433  HB  VAL A 234      26.792  10.216 -18.083  1.00 88.16           H  
ATOM   3434  O   VAL A 234      26.146  12.273 -16.348  1.00 88.16           O  
ATOM   3435  CG1 VAL A 234      28.725   9.777 -17.254  1.00 88.16           C  
ATOM   3436 HG11 VAL A 234      28.963  10.823 -17.061  1.00 88.16           H  
ATOM   3437 HG12 VAL A 234      29.164   9.499 -18.212  1.00 88.16           H  
ATOM   3438 HG13 VAL A 234      29.158   9.163 -16.465  1.00 88.16           H  
ATOM   3439  CG2 VAL A 234      26.928   8.115 -17.698  1.00 88.16           C  
ATOM   3440 HG21 VAL A 234      25.859   7.959 -17.847  1.00 88.16           H  
ATOM   3441 HG22 VAL A 234      27.288   7.438 -16.923  1.00 88.16           H  
ATOM   3442 HG23 VAL A 234      27.434   7.886 -18.636  1.00 88.16           H  
ATOM   3443  N   GLU A 235      27.516  11.763 -14.645  1.00 88.21           N  
ATOM   3444  H   GLU A 235      27.995  11.044 -14.122  1.00 88.21           H  
ATOM   3445  CA  GLU A 235      27.771  13.160 -14.309  1.00 88.21           C  
ATOM   3446  HA  GLU A 235      26.798  13.639 -14.202  1.00 88.21           H  
ATOM   3447  C   GLU A 235      28.577  13.851 -15.436  1.00 88.21           C  
ATOM   3448  CB  GLU A 235      28.446  13.269 -12.936  1.00 88.21           C  
ATOM   3449  HB2 GLU A 235      29.377  12.702 -12.953  1.00 88.21           H  
ATOM   3450  HB3 GLU A 235      27.800  12.818 -12.183  1.00 88.21           H  
ATOM   3451  O   GLU A 235      29.603  13.331 -15.892  1.00 88.21           O  
ATOM   3452  CG  GLU A 235      28.693  14.742 -12.560  1.00 88.21           C  
ATOM   3453  HG2 GLU A 235      27.727  15.237 -12.458  1.00 88.21           H  
ATOM   3454  HG3 GLU A 235      29.237  15.240 -13.363  1.00 88.21           H  
ATOM   3455  CD  GLU A 235      29.514  14.928 -11.282  1.00 88.21           C  
ATOM   3456  OE1 GLU A 235      29.316  15.986 -10.639  1.00 88.21           O  
ATOM   3457  OE2 GLU A 235      30.413  14.090 -11.040  1.00 88.21           O  
ATOM   3458  N   PRO A 236      28.169  15.048 -15.903  1.00 83.21           N  
ATOM   3459  CA  PRO A 236      28.867  15.735 -16.985  1.00 83.21           C  
ATOM   3460  HA  PRO A 236      28.808  15.105 -17.872  1.00 83.21           H  
ATOM   3461  C   PRO A 236      30.333  16.035 -16.658  1.00 83.21           C  
ATOM   3462  CB  PRO A 236      28.087  17.027 -17.238  1.00 83.21           C  
ATOM   3463  HB2 PRO A 236      28.503  17.848 -16.653  1.00 83.21           H  
ATOM   3464  HB3 PRO A 236      28.069  17.285 -18.297  1.00 83.21           H  
ATOM   3465  O   PRO A 236      30.642  16.697 -15.670  1.00 83.21           O  
ATOM   3466  CG  PRO A 236      26.697  16.705 -16.711  1.00 83.21           C  
ATOM   3467  HG2 PRO A 236      26.194  17.612 -16.375  1.00 83.21           H  
ATOM   3468  HG3 PRO A 236      26.123  16.186 -17.479  1.00 83.21           H  
ATOM   3469  CD  PRO A 236      26.948  15.753 -15.553  1.00 83.21           C  
ATOM   3470  HD2 PRO A 236      27.098  16.311 -14.629  1.00 83.21           H  
ATOM   3471  HD3 PRO A 236      26.099  15.074 -15.461  1.00 83.21           H  
ATOM   3472  N   ASN A 237      31.239  15.656 -17.566  1.00 82.52           N  
ATOM   3473  H   ASN A 237      30.903  15.087 -18.331  1.00 82.52           H  
ATOM   3474  CA  ASN A 237      32.697  15.820 -17.425  1.00 82.52           C  
ATOM   3475  HA  ASN A 237      33.137  15.385 -18.322  1.00 82.52           H  
ATOM   3476  C   ASN A 237      33.318  15.039 -16.252  1.00 82.52           C  
ATOM   3477  CB  ASN A 237      33.106  17.306 -17.400  1.00 82.52           C  
ATOM   3478  HB2 ASN A 237      34.182  17.380 -17.552  1.00 82.52           H  
ATOM   3479  HB3 ASN A 237      32.887  17.720 -16.416  1.00 82.52           H  
ATOM   3480  O   ASN A 237      34.430  15.356 -15.822  1.00 82.52           O  
ATOM   3481  CG  ASN A 237      32.427  18.140 -18.459  1.00 82.52           C  
ATOM   3482  ND2 ASN A 237      31.492  18.973 -18.069  1.00 82.52           N  
ATOM   3483 HD21 ASN A 237      30.974  19.444 -18.797  1.00 82.52           H  
ATOM   3484 HD22 ASN A 237      31.173  18.907 -17.113  1.00 82.52           H  
ATOM   3485  OD1 ASN A 237      32.725  18.058 -19.638  1.00 82.52           O  
ATOM   3486  N   SER A 238      32.622  14.018 -15.763  1.00 84.12           N  
ATOM   3487  H   SER A 238      31.710  13.814 -16.146  1.00 84.12           H  
ATOM   3488  CA  SER A 238      33.044  13.136 -14.682  1.00 84.12           C  
ATOM   3489  HA  SER A 238      34.088  13.317 -14.427  1.00 84.12           H  
ATOM   3490  C   SER A 238      32.900  11.678 -15.126  1.00 84.12           C  
ATOM   3491  CB  SER A 238      32.190  13.474 -13.461  1.00 84.12           C  
ATOM   3492  HB2 SER A 238      31.143  13.363 -13.742  1.00 84.12           H  
ATOM   3493  HB3 SER A 238      32.357  14.514 -13.184  1.00 84.12           H  
ATOM   3494  O   SER A 238      32.292  11.379 -16.153  1.00 84.12           O  
ATOM   3495  OG  SER A 238      32.463  12.658 -12.347  1.00 84.12           O  
ATOM   3496  HG  SER A 238      31.851  12.969 -11.675  1.00 84.12           H  
ATOM   3497  N   SER A 239      33.521  10.765 -14.383  1.00 82.01           N  
ATOM   3498  H   SER A 239      33.945  11.088 -13.525  1.00 82.01           H  
ATOM   3499  CA  SER A 239      33.282   9.322 -14.518  1.00 82.01           C  
ATOM   3500  HA  SER A 239      32.772   9.127 -15.461  1.00 82.01           H  
ATOM   3501  C   SER A 239      32.353   8.796 -13.423  1.00 82.01           C  
ATOM   3502  CB  SER A 239      34.606   8.553 -14.545  1.00 82.01           C  
ATOM   3503  HB2 SER A 239      34.404   7.496 -14.718  1.00 82.01           H  
ATOM   3504  HB3 SER A 239      35.219   8.927 -15.364  1.00 82.01           H  
ATOM   3505  O   SER A 239      32.248   7.584 -13.253  1.00 82.01           O  
ATOM   3506  OG  SER A 239      35.312   8.703 -13.325  1.00 82.01           O  
ATOM   3507  HG  SER A 239      34.721   8.413 -12.626  1.00 82.01           H  
ATOM   3508  N   GLU A 240      31.766   9.686 -12.619  1.00 87.59           N  
ATOM   3509  H   GLU A 240      31.884  10.675 -12.788  1.00 87.59           H  
ATOM   3510  CA  GLU A 240      30.786   9.308 -11.610  1.00 87.59           C  
ATOM   3511  HA  GLU A 240      31.144   8.411 -11.106  1.00 87.59           H  
ATOM   3512  C   GLU A 240      29.457   8.944 -12.275  1.00 87.59           C  
ATOM   3513  CB  GLU A 240      30.621  10.392 -10.531  1.00 87.59           C  
ATOM   3514  HB2 GLU A 240      29.798  10.089  -9.883  1.00 87.59           H  
ATOM   3515  HB3 GLU A 240      30.371  11.347 -10.993  1.00 87.59           H  
ATOM   3516  O   GLU A 240      28.949   9.645 -13.153  1.00 87.59           O  
ATOM   3517  CG  GLU A 240      31.901  10.525  -9.683  1.00 87.59           C  
ATOM   3518  HG2 GLU A 240      32.221   9.523  -9.396  1.00 87.59           H  
ATOM   3519  HG3 GLU A 240      32.696  10.950 -10.295  1.00 87.59           H  
ATOM   3520  CD  GLU A 240      31.748  11.355  -8.395  1.00 87.59           C  
ATOM   3521  OE1 GLU A 240      32.792  11.517  -7.714  1.00 87.59           O  
ATOM   3522  OE2 GLU A 240      30.613  11.730  -8.032  1.00 87.59           O  
ATOM   3523  N   GLU A 241      28.909   7.810 -11.848  1.00 89.28           N  
ATOM   3524  H   GLU A 241      29.357   7.304 -11.098  1.00 89.28           H  
ATOM   3525  CA  GLU A 241      27.662   7.257 -12.353  1.00 89.28           C  
ATOM   3526  HA  GLU A 241      27.211   7.950 -13.063  1.00 89.28           H  
ATOM   3527  C   GLU A 241      26.698   7.040 -11.194  1.00 89.28           C  
ATOM   3528  CB  GLU A 241      27.898   5.923 -13.069  1.00 89.28           C  
ATOM   3529  HB2 GLU A 241      28.379   5.233 -12.376  1.00 89.28           H  
ATOM   3530  HB3 GLU A 241      26.926   5.513 -13.343  1.00 89.28           H  
ATOM   3531  O   GLU A 241      27.035   6.398 -10.194  1.00 89.28           O  
ATOM   3532  CG  GLU A 241      28.753   6.037 -14.338  1.00 89.28           C  
ATOM   3533  HG2 GLU A 241      29.753   6.380 -14.071  1.00 89.28           H  
ATOM   3534  HG3 GLU A 241      28.300   6.777 -14.998  1.00 89.28           H  
ATOM   3535  CD  GLU A 241      28.863   4.692 -15.070  1.00 89.28           C  
ATOM   3536  OE1 GLU A 241      29.327   4.670 -16.230  1.00 89.28           O  
ATOM   3537  OE2 GLU A 241      28.468   3.645 -14.505  1.00 89.28           O  
ATOM   3538  N   THR A 242      25.470   7.516 -11.362  1.00 87.66           N  
ATOM   3539  H   THR A 242      25.269   8.028 -12.209  1.00 87.66           H  
ATOM   3540  CA  THR A 242      24.381   7.269 -10.424  1.00 87.66           C  
ATOM   3541  HA  THR A 242      24.785   6.801  -9.526  1.00 87.66           H  
ATOM   3542  C   THR A 242      23.379   6.315 -11.047  1.00 87.66           C  
ATOM   3543  CB  THR A 242      23.713   8.566  -9.966  1.00 87.66           C  
ATOM   3544  HB  THR A 242      23.308   9.119 -10.814  1.00 87.66           H  
ATOM   3545  O   THR A 242      22.860   6.547 -12.131  1.00 87.66           O  
ATOM   3546  CG2 THR A 242      22.598   8.251  -8.965  1.00 87.66           C  
ATOM   3547 HG21 THR A 242      22.300   9.158  -8.440  1.00 87.66           H  
ATOM   3548 HG22 THR A 242      22.944   7.533  -8.222  1.00 87.66           H  
ATOM   3549 HG23 THR A 242      21.730   7.856  -9.493  1.00 87.66           H  
ATOM   3550  OG1 THR A 242      24.657   9.358  -9.288  1.00 87.66           O  
ATOM   3551  HG1 THR A 242      25.056   9.975  -9.906  1.00 87.66           H  
ATOM   3552  N   ARG A 243      23.071   5.221 -10.356  1.00 87.53           N  
ATOM   3553  H   ARG A 243      23.491   5.112  -9.444  1.00 87.53           H  
ATOM   3554  CA  ARG A 243      22.075   4.245 -10.807  1.00 87.53           C  
ATOM   3555  HA  ARG A 243      22.223   4.029 -11.865  1.00 87.53           H  
ATOM   3556  C   ARG A 243      20.666   4.787 -10.640  1.00 87.53           C  
ATOM   3557  CB  ARG A 243      22.276   2.977  -9.997  1.00 87.53           C  
ATOM   3558  HB2 ARG A 243      22.167   3.208  -8.938  1.00 87.53           H  
ATOM   3559  HB3 ARG A 243      23.300   2.660 -10.191  1.00 87.53           H  
ATOM   3560  O   ARG A 243      20.247   5.010  -9.509  1.00 87.53           O  
ATOM   3561  CG  ARG A 243      21.307   1.838 -10.362  1.00 87.53           C  
ATOM   3562  HG2 ARG A 243      21.461   1.585 -11.411  1.00 87.53           H  
ATOM   3563  HG3 ARG A 243      20.272   2.159 -10.246  1.00 87.53           H  
ATOM   3564  CD  ARG A 243      21.526   0.599  -9.477  1.00 87.53           C  
ATOM   3565  HD2 ARG A 243      21.255  -0.295 -10.039  1.00 87.53           H  
ATOM   3566  HD3 ARG A 243      20.866   0.662  -8.612  1.00 87.53           H  
ATOM   3567  NE  ARG A 243      22.922   0.511  -9.003  1.00 87.53           N  
ATOM   3568  HE  ARG A 243      23.382   1.397  -8.848  1.00 87.53           H  
ATOM   3569  NH1 ARG A 243      23.093  -1.737  -8.689  1.00 87.53           N  
ATOM   3570 HH11 ARG A 243      23.579  -2.582  -8.423  1.00 87.53           H  
ATOM   3571 HH12 ARG A 243      22.100  -1.860  -8.828  1.00 87.53           H  
ATOM   3572  NH2 ARG A 243      24.852  -0.458  -8.326  1.00 87.53           N  
ATOM   3573 HH21 ARG A 243      25.290  -1.281  -7.937  1.00 87.53           H  
ATOM   3574 HH22 ARG A 243      25.264   0.457  -8.216  1.00 87.53           H  
ATOM   3575  CZ  ARG A 243      23.603  -0.558  -8.679  1.00 87.53           C  
ATOM   3576  N   ILE A 244      19.944   4.915 -11.747  1.00 84.34           N  
ATOM   3577  H   ILE A 244      20.366   4.678 -12.633  1.00 84.34           H  
ATOM   3578  CA  ILE A 244      18.560   5.406 -11.752  1.00 84.34           C  
ATOM   3579  HA  ILE A 244      18.339   5.857 -10.784  1.00 84.34           H  
ATOM   3580  C   ILE A 244      17.540   4.275 -11.910  1.00 84.34           C  
ATOM   3581  CB  ILE A 244      18.380   6.520 -12.802  1.00 84.34           C  
ATOM   3582  HB  ILE A 244      17.355   6.880 -12.720  1.00 84.34           H  
ATOM   3583  O   ILE A 244      16.427   4.394 -11.410  1.00 84.34           O  
ATOM   3584  CG1 ILE A 244      18.605   6.027 -14.251  1.00 84.34           C  
ATOM   3585 HG12 ILE A 244      19.641   5.713 -14.379  1.00 84.34           H  
ATOM   3586 HG13 ILE A 244      17.953   5.175 -14.446  1.00 84.34           H  
ATOM   3587  CG2 ILE A 244      19.318   7.692 -12.459  1.00 84.34           C  
ATOM   3588 HG21 ILE A 244      19.254   7.933 -11.398  1.00 84.34           H  
ATOM   3589 HG22 ILE A 244      19.007   8.578 -13.012  1.00 84.34           H  
ATOM   3590 HG23 ILE A 244      20.351   7.452 -12.712  1.00 84.34           H  
ATOM   3591  CD1 ILE A 244      18.297   7.090 -15.309  1.00 84.34           C  
ATOM   3592 HD11 ILE A 244      19.063   7.866 -15.297  1.00 84.34           H  
ATOM   3593 HD12 ILE A 244      17.321   7.536 -15.118  1.00 84.34           H  
ATOM   3594 HD13 ILE A 244      18.281   6.632 -16.297  1.00 84.34           H  
ATOM   3595  N   PHE A 245      17.936   3.168 -12.546  1.00 83.84           N  
ATOM   3596  H   PHE A 245      18.862   3.143 -12.947  1.00 83.84           H  
ATOM   3597  CA  PHE A 245      17.105   1.979 -12.715  1.00 83.84           C  
ATOM   3598  HA  PHE A 245      16.393   1.915 -11.891  1.00 83.84           H  
ATOM   3599  C   PHE A 245      17.951   0.705 -12.705  1.00 83.84           C  
ATOM   3600  CB  PHE A 245      16.311   2.100 -14.020  1.00 83.84           C  
ATOM   3601  HB2 PHE A 245      15.634   2.950 -13.937  1.00 83.84           H  
ATOM   3602  HB3 PHE A 245      17.000   2.305 -14.839  1.00 83.84           H  
ATOM   3603  O   PHE A 245      19.057   0.682 -13.255  1.00 83.84           O  
ATOM   3604  CG  PHE A 245      15.511   0.872 -14.394  1.00 83.84           C  
ATOM   3605  CD1 PHE A 245      16.065  -0.116 -15.231  1.00 83.84           C  
ATOM   3606  HD1 PHE A 245      17.075  -0.013 -15.599  1.00 83.84           H  
ATOM   3607  CD2 PHE A 245      14.216   0.704 -13.878  1.00 83.84           C  
ATOM   3608  HD2 PHE A 245      13.800   1.445 -13.211  1.00 83.84           H  
ATOM   3609  CE1 PHE A 245      15.317  -1.258 -15.563  1.00 83.84           C  
ATOM   3610  HE1 PHE A 245      15.735  -2.027 -16.197  1.00 83.84           H  
ATOM   3611  CE2 PHE A 245      13.472  -0.439 -14.211  1.00 83.84           C  
ATOM   3612  HE2 PHE A 245      12.480  -0.569 -13.804  1.00 83.84           H  
ATOM   3613  CZ  PHE A 245      14.020  -1.419 -15.054  1.00 83.84           C  
ATOM   3614  HZ  PHE A 245      13.449  -2.303 -15.296  1.00 83.84           H  
ATOM   3615  N   GLU A 246      17.417  -0.370 -12.136  1.00 80.56           N  
ATOM   3616  H   GLU A 246      16.523  -0.285 -11.675  1.00 80.56           H  
ATOM   3617  CA  GLU A 246      17.962  -1.720 -12.254  1.00 80.56           C  
ATOM   3618  HA  GLU A 246      18.492  -1.804 -13.203  1.00 80.56           H  
ATOM   3619  C   GLU A 246      16.829  -2.742 -12.249  1.00 80.56           C  
ATOM   3620  CB  GLU A 246      18.957  -1.973 -11.118  1.00 80.56           C  
ATOM   3621  HB2 GLU A 246      18.446  -1.854 -10.163  1.00 80.56           H  
ATOM   3622  HB3 GLU A 246      19.725  -1.204 -11.196  1.00 80.56           H  
ATOM   3623  O   GLU A 246      16.002  -2.757 -11.346  1.00 80.56           O  
ATOM   3624  CG  GLU A 246      19.660  -3.343 -11.154  1.00 80.56           C  
ATOM   3625  HG2 GLU A 246      18.947  -4.133 -10.920  1.00 80.56           H  
ATOM   3626  HG3 GLU A 246      20.056  -3.510 -12.156  1.00 80.56           H  
ATOM   3627  CD  GLU A 246      20.815  -3.364 -10.143  1.00 80.56           C  
ATOM   3628  OE1 GLU A 246      21.936  -3.843 -10.455  1.00 80.56           O  
ATOM   3629  OE2 GLU A 246      20.700  -2.718  -9.085  1.00 80.56           O  
ATOM   3630  N   SER A 247      16.799  -3.617 -13.247  1.00 74.13           N  
ATOM   3631  H   SER A 247      17.528  -3.589 -13.946  1.00 74.13           H  
ATOM   3632  CA  SER A 247      15.890  -4.761 -13.232  1.00 74.13           C  
ATOM   3633  HA  SER A 247      14.936  -4.472 -12.791  1.00 74.13           H  
ATOM   3634  C   SER A 247      16.506  -5.893 -12.405  1.00 74.13           C  
ATOM   3635  CB  SER A 247      15.641  -5.237 -14.659  1.00 74.13           C  
ATOM   3636  HB2 SER A 247      14.923  -6.056 -14.631  1.00 74.13           H  
ATOM   3637  HB3 SER A 247      15.253  -4.426 -15.275  1.00 74.13           H  
ATOM   3638  O   SER A 247      17.693  -6.172 -12.583  1.00 74.13           O  
ATOM   3639  OG  SER A 247      16.873  -5.698 -15.166  1.00 74.13           O  
ATOM   3640  HG  SER A 247      17.370  -5.978 -14.395  1.00 74.13           H  
ATOM   3641  N   GLN A 248      15.729  -6.614 -11.597  1.00 65.20           N  
ATOM   3642  H   GLN A 248      14.759  -6.354 -11.486  1.00 65.20           H  
ATOM   3643  CA  GLN A 248      16.179  -7.861 -10.962  1.00 65.20           C  
ATOM   3644  HA  GLN A 248      17.211  -8.065 -11.250  1.00 65.20           H  
ATOM   3645  C   GLN A 248      15.362  -9.070 -11.429  1.00 65.20           C  
ATOM   3646  CB  GLN A 248      16.155  -7.756  -9.430  1.00 65.20           C  
ATOM   3647  HB2 GLN A 248      15.175  -7.408  -9.101  1.00 65.20           H  
ATOM   3648  HB3 GLN A 248      16.314  -8.756  -9.028  1.00 65.20           H  
ATOM   3649  O   GLN A 248      14.169  -8.952 -11.699  1.00 65.20           O  
ATOM   3650  CG  GLN A 248      17.242  -6.829  -8.863  1.00 65.20           C  
ATOM   3651  HG2 GLN A 248      18.201  -7.065  -9.323  1.00 65.20           H  
ATOM   3652  HG3 GLN A 248      16.992  -5.797  -9.110  1.00 65.20           H  
ATOM   3653  CD  GLN A 248      17.402  -6.957  -7.345  1.00 65.20           C  
ATOM   3654  NE2 GLN A 248      17.995  -5.976  -6.698  1.00 65.20           N  
ATOM   3655 HE21 GLN A 248      17.970  -6.009  -5.689  1.00 65.20           H  
ATOM   3656 HE22 GLN A 248      18.177  -5.103  -7.172  1.00 65.20           H  
ATOM   3657  OE1 GLN A 248      17.030  -7.938  -6.720  1.00 65.20           O  
ATOM   3658  N   ASP A 249      16.007 -10.241 -11.473  1.00 54.31           N  
ATOM   3659  H   ASP A 249      16.978 -10.268 -11.196  1.00 54.31           H  
ATOM   3660  CA  ASP A 249      15.346 -11.531 -11.689  1.00 54.31           C  
ATOM   3661  HA  ASP A 249      14.446 -11.357 -12.279  1.00 54.31           H  
ATOM   3662  C   ASP A 249      14.929 -12.116 -10.327  1.00 54.31           C  
ATOM   3663  CB  ASP A 249      16.265 -12.462 -12.509  1.00 54.31           C  
ATOM   3664  HB2 ASP A 249      16.737 -11.876 -13.297  1.00 54.31           H  
ATOM   3665  HB3 ASP A 249      17.055 -12.851 -11.867  1.00 54.31           H  
ATOM   3666  O   ASP A 249      15.768 -12.402  -9.462  1.00 54.31           O  
ATOM   3667  CG  ASP A 249      15.528 -13.628 -13.188  1.00 54.31           C  
ATOM   3668  OD1 ASP A 249      14.280 -13.582 -13.248  1.00 54.31           O  
ATOM   3669  OD2 ASP A 249      16.225 -14.561 -13.655  1.00 54.31           O  
ATOM   3670  N   TYR A 250      13.620 -12.231 -10.104  1.00 43.41           N  
ATOM   3671  H   TYR A 250      12.993 -12.025 -10.869  1.00 43.41           H  
ATOM   3672  CA  TYR A 250      13.030 -12.624  -8.824  1.00 43.41           C  
ATOM   3673  HA  TYR A 250      13.528 -12.062  -8.035  1.00 43.41           H  
ATOM   3674  C   TYR A 250      13.272 -14.123  -8.573  1.00 43.41           C  
ATOM   3675  CB  TYR A 250      11.546 -12.215  -8.811  1.00 43.41           C  
ATOM   3676  HB2 TYR A 250      11.460 -11.211  -9.227  1.00 43.41           H  
ATOM   3677  HB3 TYR A 250      10.979 -12.875  -9.467  1.00 43.41           H  
ATOM   3678  O   TYR A 250      12.503 -14.990  -8.981  1.00 43.41           O  
ATOM   3679  CG  TYR A 250      10.899 -12.185  -7.436  1.00 43.41           C  
ATOM   3680  CD1 TYR A 250      10.066 -13.241  -7.019  1.00 43.41           C  
ATOM   3681  HD1 TYR A 250       9.890 -14.076  -7.681  1.00 43.41           H  
ATOM   3682  CD2 TYR A 250      11.076 -11.063  -6.601  1.00 43.41           C  
ATOM   3683  HD2 TYR A 250      11.689 -10.237  -6.932  1.00 43.41           H  
ATOM   3684  CE1 TYR A 250       9.391 -13.167  -5.785  1.00 43.41           C  
ATOM   3685  HE1 TYR A 250       8.697 -13.945  -5.501  1.00 43.41           H  
ATOM   3686  CE2 TYR A 250      10.423 -10.996  -5.355  1.00 43.41           C  
ATOM   3687  HE2 TYR A 250      10.537 -10.132  -4.717  1.00 43.41           H  
ATOM   3688  OH  TYR A 250       8.904 -11.957  -3.769  1.00 43.41           O  
ATOM   3689  HH  TYR A 250       8.169 -12.574  -3.733  1.00 43.41           H  
ATOM   3690  CZ  TYR A 250       9.564 -12.041  -4.953  1.00 43.41           C  
ATOM   3691  N   GLY A 251      14.398 -14.451  -7.933  1.00 40.87           N  
ATOM   3692  H   GLY A 251      15.047 -13.698  -7.751  1.00 40.87           H  
ATOM   3693  CA  GLY A 251      14.729 -15.834  -7.572  1.00 40.87           C  
ATOM   3694  HA2 GLY A 251      14.540 -16.466  -8.440  1.00 40.87           H  
ATOM   3695  HA3 GLY A 251      14.060 -16.152  -6.772  1.00 40.87           H  
ATOM   3696  C   GLY A 251      16.167 -16.093  -7.127  1.00 40.87           C  
ATOM   3697  O   GLY A 251      16.430 -17.134  -6.519  1.00 40.87           O  
ATOM   3698  N   SER A 252      17.110 -15.176  -7.369  1.00 37.39           N  
ATOM   3699  H   SER A 252      16.876 -14.353  -7.906  1.00 37.39           H  
ATOM   3700  CA  SER A 252      18.499 -15.374  -6.945  1.00 37.39           C  
ATOM   3701  HA  SER A 252      18.516 -16.127  -6.158  1.00 37.39           H  
ATOM   3702  C   SER A 252      19.139 -14.118  -6.357  1.00 37.39           C  
ATOM   3703  CB  SER A 252      19.339 -15.947  -8.097  1.00 37.39           C  
ATOM   3704  HB2 SER A 252      20.309 -16.247  -7.700  1.00 37.39           H  
ATOM   3705  HB3 SER A 252      18.845 -16.832  -8.499  1.00 37.39           H  
ATOM   3706  O   SER A 252      19.319 -13.140  -7.070  1.00 37.39           O  
ATOM   3707  OG  SER A 252      19.555 -15.024  -9.141  1.00 37.39           O  
ATOM   3708  HG  SER A 252      19.371 -14.138  -8.820  1.00 37.39           H  
ATOM   3709  N   LEU A 253      19.617 -14.256  -5.111  1.00 35.07           N  
ATOM   3710  H   LEU A 253      19.275 -15.066  -4.615  1.00 35.07           H  
ATOM   3711  CA  LEU A 253      20.597 -13.425  -4.383  1.00 35.07           C  
ATOM   3712  HA  LEU A 253      21.145 -14.153  -3.785  1.00 35.07           H  
ATOM   3713  C   LEU A 253      20.044 -12.449  -3.328  1.00 35.07           C  
ATOM   3714  CB  LEU A 253      21.665 -12.797  -5.303  1.00 35.07           C  
ATOM   3715  HB2 LEU A 253      22.377 -12.241  -4.692  1.00 35.07           H  
ATOM   3716  HB3 LEU A 253      21.188 -12.060  -5.950  1.00 35.07           H  
ATOM   3717  O   LEU A 253      18.989 -11.848  -3.460  1.00 35.07           O  
ATOM   3718  CG  LEU A 253      22.442 -13.821  -6.156  1.00 35.07           C  
ATOM   3719  HG  LEU A 253      21.764 -14.528  -6.634  1.00 35.07           H  
ATOM   3720  CD1 LEU A 253      23.219 -13.115  -7.261  1.00 35.07           C  
ATOM   3721 HD11 LEU A 253      23.920 -12.398  -6.833  1.00 35.07           H  
ATOM   3722 HD12 LEU A 253      23.756 -13.844  -7.867  1.00 35.07           H  
ATOM   3723 HD13 LEU A 253      22.517 -12.585  -7.905  1.00 35.07           H  
ATOM   3724  CD2 LEU A 253      23.430 -14.617  -5.296  1.00 35.07           C  
ATOM   3725 HD21 LEU A 253      24.112 -13.935  -4.788  1.00 35.07           H  
ATOM   3726 HD22 LEU A 253      24.006 -15.285  -5.937  1.00 35.07           H  
ATOM   3727 HD23 LEU A 253      22.893 -15.220  -4.564  1.00 35.07           H  
ATOM   3728  N   GLY A 254      20.778 -12.394  -2.211  1.00 33.48           N  
ATOM   3729  H   GLY A 254      21.689 -12.829  -2.238  1.00 33.48           H  
ATOM   3730  CA  GLY A 254      20.374 -11.782  -0.949  1.00 33.48           C  
ATOM   3731  HA2 GLY A 254      20.862 -12.309  -0.130  1.00 33.48           H  
ATOM   3732  HA3 GLY A 254      19.299 -11.918  -0.835  1.00 33.48           H  
ATOM   3733  C   GLY A 254      20.674 -10.289  -0.789  1.00 33.48           C  
ATOM   3734  O   GLY A 254      21.400  -9.682  -1.565  1.00 33.48           O  
ATOM   3735  N   SER A 255      20.084  -9.752   0.284  1.00 34.78           N  
ATOM   3736  H   SER A 255      19.425 -10.367   0.741  1.00 34.78           H  
ATOM   3737  CA  SER A 255      20.292  -8.474   0.996  1.00 34.78           C  
ATOM   3738  HA  SER A 255      19.370  -8.343   1.562  1.00 34.78           H  
ATOM   3739  C   SER A 255      20.392  -7.145   0.232  1.00 34.78           C  
ATOM   3740  CB  SER A 255      21.379  -8.587   2.073  1.00 34.78           C  
ATOM   3741  HB2 SER A 255      21.263  -9.529   2.610  1.00 34.78           H  
ATOM   3742  HB3 SER A 255      21.256  -7.772   2.787  1.00 34.78           H  
ATOM   3743  O   SER A 255      20.491  -6.119   0.896  1.00 34.78           O  
ATOM   3744  OG  SER A 255      22.678  -8.516   1.527  1.00 34.78           O  
ATOM   3745  HG  SER A 255      22.749  -7.698   1.031  1.00 34.78           H  
ATOM   3746  N   TRP A 256      20.298  -7.108  -1.096  1.00 31.10           N  
ATOM   3747  H   TRP A 256      20.380  -7.975  -1.609  1.00 31.10           H  
ATOM   3748  CA  TRP A 256      20.004  -5.878  -1.860  1.00 31.10           C  
ATOM   3749  HA  TRP A 256      20.006  -5.024  -1.183  1.00 31.10           H  
ATOM   3750  C   TRP A 256      18.582  -5.892  -2.448  1.00 31.10           C  
ATOM   3751  CB  TRP A 256      21.103  -5.613  -2.896  1.00 31.10           C  
ATOM   3752  HB2 TRP A 256      21.115  -6.436  -3.611  1.00 31.10           H  
ATOM   3753  HB3 TRP A 256      20.852  -4.705  -3.445  1.00 31.10           H  
ATOM   3754  O   TRP A 256      18.282  -5.215  -3.424  1.00 31.10           O  
ATOM   3755  CG  TRP A 256      22.483  -5.430  -2.337  1.00 31.10           C  
ATOM   3756  CD1 TRP A 256      22.808  -4.662  -1.271  1.00 31.10           C  
ATOM   3757  HD1 TRP A 256      22.099  -4.088  -0.693  1.00 31.10           H  
ATOM   3758  CD2 TRP A 256      23.741  -5.982  -2.827  1.00 31.10           C  
ATOM   3759  CE2 TRP A 256      24.799  -5.501  -1.998  1.00 31.10           C  
ATOM   3760  CE3 TRP A 256      24.095  -6.828  -3.899  1.00 31.10           C  
ATOM   3761  HE3 TRP A 256      23.314  -7.202  -4.544  1.00 31.10           H  
ATOM   3762  NE1 TRP A 256      24.172  -4.706  -1.062  1.00 31.10           N  
ATOM   3763  HE1 TRP A 256      24.631  -4.164  -0.344  1.00 31.10           H  
ATOM   3764  CH2 TRP A 256      26.460  -6.687  -3.300  1.00 31.10           C  
ATOM   3765  HH2 TRP A 256      27.488  -6.957  -3.492  1.00 31.10           H  
ATOM   3766  CZ2 TRP A 256      26.142  -5.842  -2.223  1.00 31.10           C  
ATOM   3767  HZ2 TRP A 256      26.915  -5.450  -1.578  1.00 31.10           H  
ATOM   3768  CZ3 TRP A 256      25.439  -7.178  -4.134  1.00 31.10           C  
ATOM   3769  HZ3 TRP A 256      25.683  -7.826  -4.963  1.00 31.10           H  
ATOM   3770  N   ALA A 257      17.703  -6.683  -1.831  1.00 38.17           N  
ATOM   3771  H   ALA A 257      18.023  -7.149  -0.993  1.00 38.17           H  
ATOM   3772  CA  ALA A 257      16.350  -7.021  -2.269  1.00 38.17           C  
ATOM   3773  HA  ALA A 257      16.398  -7.320  -3.316  1.00 38.17           H  
ATOM   3774  C   ALA A 257      15.314  -5.874  -2.194  1.00 38.17           C  
ATOM   3775  CB  ALA A 257      15.916  -8.241  -1.438  1.00 38.17           C  
ATOM   3776  HB1 ALA A 257      15.814  -7.958  -0.390  1.00 38.17           H  
ATOM   3777  HB2 ALA A 257      14.950  -8.595  -1.798  1.00 38.17           H  
ATOM   3778  HB3 ALA A 257      16.643  -9.046  -1.544  1.00 38.17           H  
ATOM   3779  O   ALA A 257      14.131  -6.138  -2.374  1.00 38.17           O  
ATOM   3780  N   ASN A 258      15.729  -4.627  -1.940  1.00 40.32           N  
ATOM   3781  H   ASN A 258      16.721  -4.440  -1.925  1.00 40.32           H  
ATOM   3782  CA  ASN A 258      14.806  -3.521  -1.649  1.00 40.32           C  
ATOM   3783  HA  ASN A 258      13.783  -3.896  -1.639  1.00 40.32           H  
ATOM   3784  C   ASN A 258      14.789  -2.400  -2.700  1.00 40.32           C  
ATOM   3785  CB  ASN A 258      15.093  -2.977  -0.240  1.00 40.32           C  
ATOM   3786  HB2 ASN A 258      16.161  -2.803  -0.110  1.00 40.32           H  
ATOM   3787  HB3 ASN A 258      14.585  -2.017  -0.138  1.00 40.32           H  
ATOM   3788  O   ASN A 258      13.868  -1.587  -2.683  1.00 40.32           O  
ATOM   3789  CG  ASN A 258      14.576  -3.870   0.876  1.00 40.32           C  
ATOM   3790  ND2 ASN A 258      14.608  -3.390   2.095  1.00 40.32           N  
ATOM   3791 HD21 ASN A 258      14.121  -3.942   2.786  1.00 40.32           H  
ATOM   3792 HD22 ASN A 258      14.815  -2.411   2.228  1.00 40.32           H  
ATOM   3793  OD1 ASN A 258      14.165  -5.004   0.705  1.00 40.32           O  
ATOM   3794  N   ASP A 259      15.734  -2.366  -3.641  1.00 42.73           N  
ATOM   3795  H   ASP A 259      16.457  -3.071  -3.665  1.00 42.73           H  
ATOM   3796  CA  ASP A 259      15.781  -1.288  -4.628  1.00 42.73           C  
ATOM   3797  HA  ASP A 259      15.354  -0.385  -4.191  1.00 42.73           H  
ATOM   3798  C   ASP A 259      14.916  -1.663  -5.843  1.00 42.73           C  
ATOM   3799  CB  ASP A 259      17.240  -0.934  -4.980  1.00 42.73           C  
ATOM   3800  HB2 ASP A 259      17.229  -0.253  -5.831  1.00 42.73           H  
ATOM   3801  HB3 ASP A 259      17.763  -1.841  -5.284  1.00 42.73           H  
ATOM   3802  O   ASP A 259      15.301  -2.485  -6.669  1.00 42.73           O  
ATOM   3803  CG  ASP A 259      18.024  -0.254  -3.841  1.00 42.73           C  
ATOM   3804  OD1 ASP A 259      17.417   0.103  -2.807  1.00 42.73           O  
ATOM   3805  OD2 ASP A 259      19.258  -0.104  -4.008  1.00 42.73           O  
ATOM   3806  N   GLN A 260      13.734  -1.044  -5.937  1.00 55.96           N  
ATOM   3807  H   GLN A 260      13.478  -0.459  -5.155  1.00 55.96           H  
ATOM   3808  CA  GLN A 260      12.925  -0.934  -7.161  1.00 55.96           C  
ATOM   3809  HA  GLN A 260      12.057  -0.320  -6.919  1.00 55.96           H  
ATOM   3810  C   GLN A 260      12.371  -2.241  -7.750  1.00 55.96           C  
ATOM   3811  CB  GLN A 260      13.705  -0.160  -8.234  1.00 55.96           C  
ATOM   3812  HB2 GLN A 260      14.525  -0.776  -8.606  1.00 55.96           H  
ATOM   3813  HB3 GLN A 260      13.026   0.034  -9.064  1.00 55.96           H  
ATOM   3814  O   GLN A 260      12.739  -2.634  -8.855  1.00 55.96           O  
ATOM   3815  CG  GLN A 260      14.288   1.176  -7.764  1.00 55.96           C  
ATOM   3816  HG2 GLN A 260      15.060   1.011  -7.012  1.00 55.96           H  
ATOM   3817  HG3 GLN A 260      13.498   1.782  -7.321  1.00 55.96           H  
ATOM   3818  CD  GLN A 260      14.908   1.949  -8.919  1.00 55.96           C  
ATOM   3819  NE2 GLN A 260      15.350   3.162  -8.678  1.00 55.96           N  
ATOM   3820 HE21 GLN A 260      15.249   3.553  -7.752  1.00 55.96           H  
ATOM   3821 HE22 GLN A 260      15.639   3.708  -9.477  1.00 55.96           H  
ATOM   3822  OE1 GLN A 260      14.986   1.496 -10.055  1.00 55.96           O  
ATOM   3823  N   ASN A 261      11.415  -2.896  -7.086  1.00 72.10           N  
ATOM   3824  H   ASN A 261      11.109  -2.559  -6.184  1.00 72.10           H  
ATOM   3825  CA  ASN A 261      10.704  -3.995  -7.741  1.00 72.10           C  
ATOM   3826  HA  ASN A 261      10.906  -3.939  -8.810  1.00 72.10           H  
ATOM   3827  C   ASN A 261       9.191  -3.805  -7.692  1.00 72.10           C  
ATOM   3828  CB  ASN A 261      11.263  -5.354  -7.261  1.00 72.10           C  
ATOM   3829  HB2 ASN A 261      10.477  -5.953  -6.801  1.00 72.10           H  
ATOM   3830  HB3 ASN A 261      12.035  -5.189  -6.510  1.00 72.10           H  
ATOM   3831  O   ASN A 261       8.499  -4.348  -6.833  1.00 72.10           O  
ATOM   3832  CG  ASN A 261      11.874  -6.178  -8.390  1.00 72.10           C  
ATOM   3833  ND2 ASN A 261      12.698  -7.143  -8.060  1.00 72.10           N  
ATOM   3834 HD21 ASN A 261      13.074  -7.679  -8.829  1.00 72.10           H  
ATOM   3835 HD22 ASN A 261      13.002  -7.251  -7.103  1.00 72.10           H  
ATOM   3836  OD1 ASN A 261      11.580  -6.031  -9.565  1.00 72.10           O  
ATOM   3837  N   ASP A 262       8.678  -3.062  -8.673  1.00 81.86           N  
ATOM   3838  H   ASP A 262       9.305  -2.555  -9.282  1.00 81.86           H  
ATOM   3839  CA  ASP A 262       7.260  -3.068  -9.043  1.00 81.86           C  
ATOM   3840  HA  ASP A 262       6.680  -2.570  -8.266  1.00 81.86           H  
ATOM   3841  C   ASP A 262       6.740  -4.510  -9.180  1.00 81.86           C  
ATOM   3842  CB  ASP A 262       7.089  -2.286 -10.354  1.00 81.86           C  
ATOM   3843  HB2 ASP A 262       7.687  -2.751 -11.138  1.00 81.86           H  
ATOM   3844  HB3 ASP A 262       6.044  -2.319 -10.659  1.00 81.86           H  
ATOM   3845  O   ASP A 262       5.635  -4.803  -8.733  1.00 81.86           O  
ATOM   3846  CG  ASP A 262       7.513  -0.829 -10.165  1.00 81.86           C  
ATOM   3847  OD1 ASP A 262       6.828  -0.130  -9.397  1.00 81.86           O  
ATOM   3848  OD2 ASP A 262       8.572  -0.445 -10.721  1.00 81.86           O  
ATOM   3849  N   THR A 263       7.588  -5.438  -9.650  1.00 83.97           N  
ATOM   3850  H   THR A 263       8.423  -5.119 -10.121  1.00 83.97           H  
ATOM   3851  CA  THR A 263       7.336  -6.890  -9.662  1.00 83.97           C  
ATOM   3852  HA  THR A 263       6.496  -7.104 -10.323  1.00 83.97           H  
ATOM   3853  C   THR A 263       6.960  -7.426  -8.287  1.00 83.97           C  
ATOM   3854  CB  THR A 263       8.569  -7.673 -10.155  1.00 83.97           C  
ATOM   3855  HB  THR A 263       9.304  -7.717  -9.352  1.00 83.97           H  
ATOM   3856  O   THR A 263       5.939  -8.089  -8.148  1.00 83.97           O  
ATOM   3857  CG2 THR A 263       8.208  -9.103 -10.549  1.00 83.97           C  
ATOM   3858 HG21 THR A 263       7.433  -9.092 -11.315  1.00 83.97           H  
ATOM   3859 HG22 THR A 263       7.837  -9.653  -9.684  1.00 83.97           H  
ATOM   3860 HG23 THR A 263       9.090  -9.614 -10.936  1.00 83.97           H  
ATOM   3861  OG1 THR A 263       9.203  -7.063 -11.260  1.00 83.97           O  
ATOM   3862  HG1 THR A 263      10.046  -6.721 -10.953  1.00 83.97           H  
ATOM   3863  N   TYR A 264       7.739  -7.093  -7.252  1.00 84.39           N  
ATOM   3864  H   TYR A 264       8.460  -6.401  -7.399  1.00 84.39           H  
ATOM   3865  CA  TYR A 264       7.454  -7.521  -5.882  1.00 84.39           C  
ATOM   3866  HA  TYR A 264       7.367  -8.607  -5.860  1.00 84.39           H  
ATOM   3867  C   TYR A 264       6.120  -6.953  -5.394  1.00 84.39           C  
ATOM   3868  CB  TYR A 264       8.596  -7.098  -4.941  1.00 84.39           C  
ATOM   3869  HB2 TYR A 264       9.483  -7.686  -5.175  1.00 84.39           H  
ATOM   3870  HB3 TYR A 264       8.839  -6.047  -5.099  1.00 84.39           H  
ATOM   3871  O   TYR A 264       5.318  -7.677  -4.812  1.00 84.39           O  
ATOM   3872  CG  TYR A 264       8.254  -7.276  -3.477  1.00 84.39           C  
ATOM   3873  CD1 TYR A 264       7.885  -6.166  -2.689  1.00 84.39           C  
ATOM   3874  HD1 TYR A 264       7.904  -5.172  -3.112  1.00 84.39           H  
ATOM   3875  CD2 TYR A 264       8.201  -8.571  -2.936  1.00 84.39           C  
ATOM   3876  HD2 TYR A 264       8.435  -9.424  -3.556  1.00 84.39           H  
ATOM   3877  CE1 TYR A 264       7.453  -6.358  -1.362  1.00 84.39           C  
ATOM   3878  HE1 TYR A 264       7.140  -5.523  -0.753  1.00 84.39           H  
ATOM   3879  CE2 TYR A 264       7.740  -8.769  -1.622  1.00 84.39           C  
ATOM   3880  HE2 TYR A 264       7.626  -9.771  -1.234  1.00 84.39           H  
ATOM   3881  OH  TYR A 264       6.808  -7.858   0.391  1.00 84.39           O  
ATOM   3882  HH  TYR A 264       6.321  -8.685   0.409  1.00 84.39           H  
ATOM   3883  CZ  TYR A 264       7.354  -7.664  -0.837  1.00 84.39           C  
ATOM   3884  N   LEU A 265       5.854  -5.669  -5.657  1.00 87.67           N  
ATOM   3885  H   LEU A 265       6.524  -5.141  -6.197  1.00 87.67           H  
ATOM   3886  CA  LEU A 265       4.587  -5.050  -5.271  1.00 87.67           C  
ATOM   3887  HA  LEU A 265       4.434  -5.206  -4.203  1.00 87.67           H  
ATOM   3888  C   LEU A 265       3.397  -5.718  -5.975  1.00 87.67           C  
ATOM   3889  CB  LEU A 265       4.634  -3.540  -5.567  1.00 87.67           C  
ATOM   3890  HB2 LEU A 265       4.887  -3.395  -6.617  1.00 87.67           H  
ATOM   3891  HB3 LEU A 265       3.635  -3.135  -5.406  1.00 87.67           H  
ATOM   3892  O   LEU A 265       2.372  -5.965  -5.339  1.00 87.67           O  
ATOM   3893  CG  LEU A 265       5.610  -2.729  -4.700  1.00 87.67           C  
ATOM   3894  HG  LEU A 265       6.619  -3.131  -4.787  1.00 87.67           H  
ATOM   3895  CD1 LEU A 265       5.620  -1.274  -5.169  1.00 87.67           C  
ATOM   3896 HD11 LEU A 265       4.621  -0.843  -5.106  1.00 87.67           H  
ATOM   3897 HD12 LEU A 265       6.310  -0.687  -4.563  1.00 87.67           H  
ATOM   3898 HD13 LEU A 265       5.956  -1.224  -6.205  1.00 87.67           H  
ATOM   3899  CD2 LEU A 265       5.185  -2.745  -3.230  1.00 87.67           C  
ATOM   3900 HD21 LEU A 265       5.764  -2.014  -2.666  1.00 87.67           H  
ATOM   3901 HD22 LEU A 265       4.133  -2.469  -3.152  1.00 87.67           H  
ATOM   3902 HD23 LEU A 265       5.342  -3.735  -2.803  1.00 87.67           H  
ATOM   3903  N   LEU A 266       3.526  -6.040  -7.265  1.00 90.31           N  
ATOM   3904  H   LEU A 266       4.394  -5.812  -7.728  1.00 90.31           H  
ATOM   3905  CA  LEU A 266       2.495  -6.732  -8.037  1.00 90.31           C  
ATOM   3906  HA  LEU A 266       1.548  -6.214  -7.885  1.00 90.31           H  
ATOM   3907  C   LEU A 266       2.280  -8.173  -7.553  1.00 90.31           C  
ATOM   3908  CB  LEU A 266       2.852  -6.690  -9.532  1.00 90.31           C  
ATOM   3909  HB2 LEU A 266       3.875  -7.046  -9.653  1.00 90.31           H  
ATOM   3910  HB3 LEU A 266       2.201  -7.379 -10.069  1.00 90.31           H  
ATOM   3911  O   LEU A 266       1.124  -8.564  -7.366  1.00 90.31           O  
ATOM   3912  CG  LEU A 266       2.724  -5.297 -10.175  1.00 90.31           C  
ATOM   3913  HG  LEU A 266       3.296  -4.564  -9.605  1.00 90.31           H  
ATOM   3914  CD1 LEU A 266       3.275  -5.346 -11.591  1.00 90.31           C  
ATOM   3915 HD11 LEU A 266       4.334  -5.599 -11.534  1.00 90.31           H  
ATOM   3916 HD12 LEU A 266       3.167  -4.366 -12.056  1.00 90.31           H  
ATOM   3917 HD13 LEU A 266       2.749  -6.096 -12.182  1.00 90.31           H  
ATOM   3918  CD2 LEU A 266       1.278  -4.804 -10.254  1.00 90.31           C  
ATOM   3919 HD21 LEU A 266       0.905  -4.626  -9.245  1.00 90.31           H  
ATOM   3920 HD22 LEU A 266       1.245  -3.860 -10.798  1.00 90.31           H  
ATOM   3921 HD23 LEU A 266       0.660  -5.539 -10.770  1.00 90.31           H  
ATOM   3922  N   ASP A 267       3.343  -8.927  -7.280  1.00 87.80           N  
ATOM   3923  H   ASP A 267       4.262  -8.578  -7.513  1.00 87.80           H  
ATOM   3924  CA  ASP A 267       3.260 -10.281  -6.717  1.00 87.80           C  
ATOM   3925  HA  ASP A 267       2.642 -10.903  -7.365  1.00 87.80           H  
ATOM   3926  C   ASP A 267       2.597 -10.263  -5.334  1.00 87.80           C  
ATOM   3927  CB  ASP A 267       4.663 -10.910  -6.631  1.00 87.80           C  
ATOM   3928  HB2 ASP A 267       5.357 -10.192  -6.193  1.00 87.80           H  
ATOM   3929  HB3 ASP A 267       4.610 -11.767  -5.960  1.00 87.80           H  
ATOM   3930  O   ASP A 267       1.647 -11.009  -5.082  1.00 87.80           O  
ATOM   3931  CG  ASP A 267       5.218 -11.412  -7.970  1.00 87.80           C  
ATOM   3932  OD1 ASP A 267       4.444 -11.488  -8.953  1.00 87.80           O  
ATOM   3933  OD2 ASP A 267       6.413 -11.788  -7.981  1.00 87.80           O  
ATOM   3934  N   GLU A 268       3.003  -9.335  -4.464  1.00 89.91           N  
ATOM   3935  H   GLU A 268       3.803  -8.770  -4.711  1.00 89.91           H  
ATOM   3936  CA  GLU A 268       2.403  -9.139  -3.143  1.00 89.91           C  
ATOM   3937  HA  GLU A 268       2.504 -10.063  -2.575  1.00 89.91           H  
ATOM   3938  C   GLU A 268       0.903  -8.814  -3.266  1.00 89.91           C  
ATOM   3939  CB  GLU A 268       3.180  -8.034  -2.408  1.00 89.91           C  
ATOM   3940  HB2 GLU A 268       3.075  -7.105  -2.969  1.00 89.91           H  
ATOM   3941  HB3 GLU A 268       4.239  -8.290  -2.394  1.00 89.91           H  
ATOM   3942  O   GLU A 268       0.084  -9.380  -2.538  1.00 89.91           O  
ATOM   3943  CG  GLU A 268       2.726  -7.760  -0.967  1.00 89.91           C  
ATOM   3944  HG2 GLU A 268       3.265  -6.877  -0.622  1.00 89.91           H  
ATOM   3945  HG3 GLU A 268       1.664  -7.514  -0.967  1.00 89.91           H  
ATOM   3946  CD  GLU A 268       3.011  -8.875   0.050  1.00 89.91           C  
ATOM   3947  OE1 GLU A 268       2.182  -8.994   0.992  1.00 89.91           O  
ATOM   3948  OE2 GLU A 268       4.081  -9.515  -0.039  1.00 89.91           O  
ATOM   3949  N   THR A 269       0.483  -7.983  -4.234  1.00 93.05           N  
ATOM   3950  H   THR A 269       1.178  -7.511  -4.796  1.00 93.05           H  
ATOM   3951  CA  THR A 269      -0.957  -7.747  -4.464  1.00 93.05           C  
ATOM   3952  HA  THR A 269      -1.390  -7.430  -3.515  1.00 93.05           H  
ATOM   3953  C   THR A 269      -1.702  -9.018  -4.878  1.00 93.05           C  
ATOM   3954  CB  THR A 269      -1.266  -6.647  -5.491  1.00 93.05           C  
ATOM   3955  HB  THR A 269      -2.348  -6.515  -5.478  1.00 93.05           H  
ATOM   3956  O   THR A 269      -2.854  -9.219  -4.473  1.00 93.05           O  
ATOM   3957  CG2 THR A 269      -0.663  -5.279  -5.175  1.00 93.05           C  
ATOM   3958 HG21 THR A 269      -1.427  -4.515  -5.320  1.00 93.05           H  
ATOM   3959 HG22 THR A 269       0.162  -5.058  -5.852  1.00 93.05           H  
ATOM   3960 HG23 THR A 269      -0.307  -5.240  -4.145  1.00 93.05           H  
ATOM   3961  OG1 THR A 269      -0.929  -7.008  -6.809  1.00 93.05           O  
ATOM   3962  HG1 THR A 269      -0.090  -7.474  -6.807  1.00 93.05           H  
ATOM   3963  N   GLN A 270      -1.067  -9.903  -5.652  1.00 92.26           N  
ATOM   3964  H   GLN A 270      -0.105  -9.726  -5.903  1.00 92.26           H  
ATOM   3965  CA  GLN A 270      -1.665 -11.164  -6.078  1.00 92.26           C  
ATOM   3966  HA  GLN A 270      -2.671 -10.951  -6.441  1.00 92.26           H  
ATOM   3967  C   GLN A 270      -1.799 -12.143  -4.906  1.00 92.26           C  
ATOM   3968  CB  GLN A 270      -0.854 -11.751  -7.244  1.00 92.26           C  
ATOM   3969  HB2 GLN A 270       0.144 -12.033  -6.908  1.00 92.26           H  
ATOM   3970  HB3 GLN A 270      -0.757 -10.994  -8.022  1.00 92.26           H  
ATOM   3971  O   GLN A 270      -2.882 -12.707  -4.704  1.00 92.26           O  
ATOM   3972  CG  GLN A 270      -1.557 -12.980  -7.834  1.00 92.26           C  
ATOM   3973  HG2 GLN A 270      -2.594 -12.723  -8.050  1.00 92.26           H  
ATOM   3974  HG3 GLN A 270      -1.545 -13.794  -7.109  1.00 92.26           H  
ATOM   3975  CD  GLN A 270      -0.897 -13.477  -9.115  1.00 92.26           C  
ATOM   3976  NE2 GLN A 270      -1.654 -13.860 -10.118  1.00 92.26           N  
ATOM   3977 HE21 GLN A 270      -2.638 -13.635 -10.146  1.00 92.26           H  
ATOM   3978 HE22 GLN A 270      -1.119 -14.066 -10.950  1.00 92.26           H  
ATOM   3979  OE1 GLN A 270       0.300 -13.575  -9.249  1.00 92.26           O  
ATOM   3980  N   GLU A 271      -0.746 -12.305  -4.105  1.00 93.07           N  
ATOM   3981  H   GLU A 271       0.113 -11.830  -4.339  1.00 93.07           H  
ATOM   3982  CA  GLU A 271      -0.756 -13.147  -2.905  1.00 93.07           C  
ATOM   3983  HA  GLU A 271      -1.029 -14.166  -3.180  1.00 93.07           H  
ATOM   3984  C   GLU A 271      -1.787 -12.653  -1.887  1.00 93.07           C  
ATOM   3985  CB  GLU A 271       0.633 -13.179  -2.254  1.00 93.07           C  
ATOM   3986  HB2 GLU A 271       0.523 -13.676  -1.289  1.00 93.07           H  
ATOM   3987  HB3 GLU A 271       0.987 -12.163  -2.083  1.00 93.07           H  
ATOM   3988  O   GLU A 271      -2.633 -13.426  -1.414  1.00 93.07           O  
ATOM   3989  CG  GLU A 271       1.662 -13.957  -3.089  1.00 93.07           C  
ATOM   3990  HG2 GLU A 271       1.877 -13.407  -4.006  1.00 93.07           H  
ATOM   3991  HG3 GLU A 271       1.217 -14.911  -3.372  1.00 93.07           H  
ATOM   3992  CD  GLU A 271       2.973 -14.236  -2.332  1.00 93.07           C  
ATOM   3993  OE1 GLU A 271       3.823 -14.952  -2.909  1.00 93.07           O  
ATOM   3994  OE2 GLU A 271       3.067 -13.870  -1.138  1.00 93.07           O  
ATOM   3995  N   GLN A 272      -1.798 -11.349  -1.602  1.00 94.41           N  
ATOM   3996  H   GLN A 272      -1.078 -10.758  -1.994  1.00 94.41           H  
ATOM   3997  CA  GLN A 272      -2.762 -10.776  -0.672  1.00 94.41           C  
ATOM   3998  HA  GLN A 272      -2.707 -11.336   0.261  1.00 94.41           H  
ATOM   3999  C   GLN A 272      -4.200 -10.881  -1.183  1.00 94.41           C  
ATOM   4000  CB  GLN A 272      -2.449  -9.317  -0.372  1.00 94.41           C  
ATOM   4001  HB2 GLN A 272      -2.409  -8.738  -1.294  1.00 94.41           H  
ATOM   4002  HB3 GLN A 272      -3.285  -8.971   0.236  1.00 94.41           H  
ATOM   4003  O   GLN A 272      -5.096 -11.169  -0.386  1.00 94.41           O  
ATOM   4004  CG  GLN A 272      -1.177  -9.086   0.451  1.00 94.41           C  
ATOM   4005  HG2 GLN A 272      -0.291  -9.320  -0.138  1.00 94.41           H  
ATOM   4006  HG3 GLN A 272      -1.178  -9.750   1.316  1.00 94.41           H  
ATOM   4007  CD  GLN A 272      -1.087  -7.650   0.954  1.00 94.41           C  
ATOM   4008  NE2 GLN A 272       0.055  -7.249   1.449  1.00 94.41           N  
ATOM   4009 HE21 GLN A 272       0.132  -6.268   1.677  1.00 94.41           H  
ATOM   4010 HE22 GLN A 272       0.872  -7.828   1.322  1.00 94.41           H  
ATOM   4011  OE1 GLN A 272      -2.070  -6.912   1.005  1.00 94.41           O  
ATOM   4012  N   THR A 273      -4.442 -10.725  -2.491  1.00 96.73           N  
ATOM   4013  H   THR A 273      -3.678 -10.450  -3.091  1.00 96.73           H  
ATOM   4014  CA  THR A 273      -5.773 -10.964  -3.071  1.00 96.73           C  
ATOM   4015  HA  THR A 273      -6.475 -10.252  -2.637  1.00 96.73           H  
ATOM   4016  C   THR A 273      -6.254 -12.372  -2.731  1.00 96.73           C  
ATOM   4017  CB  THR A 273      -5.789 -10.785  -4.598  1.00 96.73           C  
ATOM   4018  HB  THR A 273      -5.068 -11.454  -5.067  1.00 96.73           H  
ATOM   4019  O   THR A 273      -7.363 -12.540  -2.221  1.00 96.73           O  
ATOM   4020  CG2 THR A 273      -7.176 -11.043  -5.196  1.00 96.73           C  
ATOM   4021 HG21 THR A 273      -7.172 -10.767  -6.250  1.00 96.73           H  
ATOM   4022 HG22 THR A 273      -7.431 -12.100  -5.115  1.00 96.73           H  
ATOM   4023 HG23 THR A 273      -7.920 -10.440  -4.676  1.00 96.73           H  
ATOM   4024  OG1 THR A 273      -5.485  -9.466  -4.950  1.00 96.73           O  
ATOM   4025  HG1 THR A 273      -4.560  -9.306  -4.749  1.00 96.73           H  
ATOM   4026  N   GLN A 274      -5.424 -13.393  -2.962  1.00 96.19           N  
ATOM   4027  H   GLN A 274      -4.495 -13.196  -3.304  1.00 96.19           H  
ATOM   4028  CA  GLN A 274      -5.785 -14.782  -2.663  1.00 96.19           C  
ATOM   4029  HA  GLN A 274      -6.714 -15.025  -3.179  1.00 96.19           H  
ATOM   4030  C   GLN A 274      -6.027 -15.000  -1.167  1.00 96.19           C  
ATOM   4031  CB  GLN A 274      -4.690 -15.735  -3.153  1.00 96.19           C  
ATOM   4032  HB2 GLN A 274      -4.938 -16.743  -2.819  1.00 96.19           H  
ATOM   4033  HB3 GLN A 274      -3.733 -15.456  -2.711  1.00 96.19           H  
ATOM   4034  O   GLN A 274      -7.013 -15.637  -0.791  1.00 96.19           O  
ATOM   4035  CG  GLN A 274      -4.554 -15.749  -4.682  1.00 96.19           C  
ATOM   4036  HG2 GLN A 274      -4.314 -14.748  -5.041  1.00 96.19           H  
ATOM   4037  HG3 GLN A 274      -5.500 -16.053  -5.129  1.00 96.19           H  
ATOM   4038  CD  GLN A 274      -3.468 -16.710  -5.153  1.00 96.19           C  
ATOM   4039  NE2 GLN A 274      -2.973 -16.554  -6.359  1.00 96.19           N  
ATOM   4040 HE21 GLN A 274      -3.145 -15.698  -6.867  1.00 96.19           H  
ATOM   4041 HE22 GLN A 274      -2.166 -17.126  -6.565  1.00 96.19           H  
ATOM   4042  OE1 GLN A 274      -3.082 -17.646  -4.475  1.00 96.19           O  
ATOM   4043  N   GLN A 275      -5.174 -14.436  -0.312  1.00 94.34           N  
ATOM   4044  H   GLN A 275      -4.367 -13.954  -0.683  1.00 94.34           H  
ATOM   4045  CA  GLN A 275      -5.298 -14.576   1.134  1.00 94.34           C  
ATOM   4046  HA  GLN A 275      -5.360 -15.639   1.367  1.00 94.34           H  
ATOM   4047  C   GLN A 275      -6.562 -13.905   1.683  1.00 94.34           C  
ATOM   4048  CB  GLN A 275      -4.038 -14.008   1.792  1.00 94.34           C  
ATOM   4049  HB2 GLN A 275      -3.982 -12.933   1.624  1.00 94.34           H  
ATOM   4050  HB3 GLN A 275      -3.164 -14.478   1.341  1.00 94.34           H  
ATOM   4051  O   GLN A 275      -7.268 -14.500   2.499  1.00 94.34           O  
ATOM   4052  CG  GLN A 275      -4.036 -14.301   3.297  1.00 94.34           C  
ATOM   4053  HG2 GLN A 275      -4.835 -13.745   3.788  1.00 94.34           H  
ATOM   4054  HG3 GLN A 275      -4.208 -15.366   3.453  1.00 94.34           H  
ATOM   4055  CD  GLN A 275      -2.720 -13.923   3.953  1.00 94.34           C  
ATOM   4056  NE2 GLN A 275      -2.426 -14.449   5.120  1.00 94.34           N  
ATOM   4057 HE21 GLN A 275      -3.010 -15.180   5.500  1.00 94.34           H  
ATOM   4058 HE22 GLN A 275      -1.472 -14.300   5.417  1.00 94.34           H  
ATOM   4059  OE1 GLN A 275      -1.935 -13.144   3.457  1.00 94.34           O  
ATOM   4060  N   VAL A 276      -6.881 -12.689   1.232  1.00 94.81           N  
ATOM   4061  H   VAL A 276      -6.264 -12.241   0.570  1.00 94.81           H  
ATOM   4062  CA  VAL A 276      -8.099 -11.983   1.653  1.00 94.81           C  
ATOM   4063  HA  VAL A 276      -8.127 -11.960   2.742  1.00 94.81           H  
ATOM   4064  C   VAL A 276      -9.336 -12.749   1.196  1.00 94.81           C  
ATOM   4065  CB  VAL A 276      -8.121 -10.527   1.150  1.00 94.81           C  
ATOM   4066  HB  VAL A 276      -7.959 -10.508   0.072  1.00 94.81           H  
ATOM   4067  O   VAL A 276     -10.248 -12.937   1.996  1.00 94.81           O  
ATOM   4068  CG1 VAL A 276      -9.452  -9.836   1.474  1.00 94.81           C  
ATOM   4069 HG11 VAL A 276     -10.267 -10.310   0.927  1.00 94.81           H  
ATOM   4070 HG12 VAL A 276      -9.406  -8.787   1.181  1.00 94.81           H  
ATOM   4071 HG13 VAL A 276      -9.658  -9.903   2.542  1.00 94.81           H  
ATOM   4072  CG2 VAL A 276      -7.032  -9.705   1.843  1.00 94.81           C  
ATOM   4073 HG21 VAL A 276      -6.053 -10.162   1.701  1.00 94.81           H  
ATOM   4074 HG22 VAL A 276      -6.997  -8.702   1.418  1.00 94.81           H  
ATOM   4075 HG23 VAL A 276      -7.244  -9.636   2.910  1.00 94.81           H  
ATOM   4076  N   LEU A 277      -9.360 -13.257  -0.040  1.00 96.34           N  
ATOM   4077  H   LEU A 277      -8.575 -13.081  -0.652  1.00 96.34           H  
ATOM   4078  CA  LEU A 277     -10.461 -14.095  -0.524  1.00 96.34           C  
ATOM   4079  HA  LEU A 277     -11.397 -13.545  -0.421  1.00 96.34           H  
ATOM   4080  C   LEU A 277     -10.619 -15.373   0.317  1.00 96.34           C  
ATOM   4081  CB  LEU A 277     -10.233 -14.439  -2.006  1.00 96.34           C  
ATOM   4082  HB2 LEU A 277      -9.239 -14.873  -2.110  1.00 96.34           H  
ATOM   4083  HB3 LEU A 277     -10.957 -15.201  -2.297  1.00 96.34           H  
ATOM   4084  O   LEU A 277     -11.734 -15.709   0.708  1.00 96.34           O  
ATOM   4085  CG  LEU A 277     -10.361 -13.253  -2.980  1.00 96.34           C  
ATOM   4086  HG  LEU A 277      -9.715 -12.429  -2.677  1.00 96.34           H  
ATOM   4087  CD1 LEU A 277      -9.970 -13.706  -4.389  1.00 96.34           C  
ATOM   4088 HD11 LEU A 277     -10.034 -12.861  -5.074  1.00 96.34           H  
ATOM   4089 HD12 LEU A 277      -8.937 -14.055  -4.372  1.00 96.34           H  
ATOM   4090 HD13 LEU A 277     -10.624 -14.513  -4.718  1.00 96.34           H  
ATOM   4091  CD2 LEU A 277     -11.780 -12.708  -3.052  1.00 96.34           C  
ATOM   4092 HD21 LEU A 277     -12.068 -12.284  -2.090  1.00 96.34           H  
ATOM   4093 HD22 LEU A 277     -12.468 -13.513  -3.312  1.00 96.34           H  
ATOM   4094 HD23 LEU A 277     -11.829 -11.920  -3.803  1.00 96.34           H  
ATOM   4095  N   ALA A 278      -9.517 -16.054   0.643  1.00 95.80           N  
ATOM   4096  H   ALA A 278      -8.628 -15.739   0.280  1.00 95.80           H  
ATOM   4097  CA  ALA A 278      -9.531 -17.266   1.464  1.00 95.80           C  
ATOM   4098  HA  ALA A 278     -10.223 -17.979   1.015  1.00 95.80           H  
ATOM   4099  C   ALA A 278     -10.010 -17.014   2.905  1.00 95.80           C  
ATOM   4100  CB  ALA A 278      -8.125 -17.876   1.448  1.00 95.80           C  
ATOM   4101  HB1 ALA A 278      -8.124 -18.805   2.017  1.00 95.80           H  
ATOM   4102  HB2 ALA A 278      -7.412 -17.184   1.895  1.00 95.80           H  
ATOM   4103  HB3 ALA A 278      -7.823 -18.086   0.422  1.00 95.80           H  
ATOM   4104  O   ALA A 278     -10.663 -17.876   3.488  1.00 95.80           O  
ATOM   4105  N   ASN A 279      -9.719 -15.837   3.466  1.00 93.64           N  
ATOM   4106  H   ASN A 279      -9.101 -15.218   2.961  1.00 93.64           H  
ATOM   4107  CA  ASN A 279     -10.184 -15.428   4.793  1.00 93.64           C  
ATOM   4108  HA  ASN A 279     -10.096 -16.265   5.485  1.00 93.64           H  
ATOM   4109  C   ASN A 279     -11.655 -14.999   4.784  1.00 93.64           C  
ATOM   4110  CB  ASN A 279      -9.303 -14.267   5.282  1.00 93.64           C  
ATOM   4111  HB2 ASN A 279      -9.775 -13.798   6.146  1.00 93.64           H  
ATOM   4112  HB3 ASN A 279      -9.223 -13.513   4.499  1.00 93.64           H  
ATOM   4113  O   ASN A 279     -12.411 -15.349   5.690  1.00 93.64           O  
ATOM   4114  CG  ASN A 279      -7.908 -14.685   5.703  1.00 93.64           C  
ATOM   4115  ND2 ASN A 279      -7.051 -13.724   5.954  1.00 93.64           N  
ATOM   4116 HD21 ASN A 279      -6.134 -14.017   6.259  1.00 93.64           H  
ATOM   4117 HD22 ASN A 279      -7.330 -12.759   5.847  1.00 93.64           H  
ATOM   4118  OD1 ASN A 279      -7.572 -15.845   5.868  1.00 93.64           O  
ATOM   4119  N   MET A 280     -12.058 -14.231   3.770  1.00 94.43           N  
ATOM   4120  H   MET A 280     -11.384 -13.967   3.065  1.00 94.43           H  
ATOM   4121  CA  MET A 280     -13.415 -13.703   3.660  1.00 94.43           C  
ATOM   4122  HA  MET A 280     -13.708 -13.300   4.630  1.00 94.43           H  
ATOM   4123  C   MET A 280     -14.430 -14.785   3.315  1.00 94.43           C  
ATOM   4124  CB  MET A 280     -13.480 -12.574   2.624  1.00 94.43           C  
ATOM   4125  HB2 MET A 280     -12.990 -12.891   1.703  1.00 94.43           H  
ATOM   4126  HB3 MET A 280     -14.526 -12.377   2.387  1.00 94.43           H  
ATOM   4127  O   MET A 280     -15.586 -14.653   3.700  1.00 94.43           O  
ATOM   4128  CG  MET A 280     -12.844 -11.268   3.121  1.00 94.43           C  
ATOM   4129  HG2 MET A 280     -12.963 -10.518   2.339  1.00 94.43           H  
ATOM   4130  HG3 MET A 280     -11.775 -11.431   3.254  1.00 94.43           H  
ATOM   4131  SD  MET A 280     -13.486 -10.577   4.679  1.00 94.43           S  
ATOM   4132  CE  MET A 280     -15.261 -10.452   4.327  1.00 94.43           C  
ATOM   4133  HE1 MET A 280     -15.429  -9.874   3.419  1.00 94.43           H  
ATOM   4134  HE2 MET A 280     -15.760  -9.957   5.160  1.00 94.43           H  
ATOM   4135  HE3 MET A 280     -15.679 -11.451   4.201  1.00 94.43           H  
ATOM   4136  N   ASP A 281     -14.023 -15.852   2.630  1.00 93.68           N  
ATOM   4137  H   ASP A 281     -13.078 -15.879   2.274  1.00 93.68           H  
ATOM   4138  CA  ASP A 281     -14.938 -16.920   2.249  1.00 93.68           C  
ATOM   4139  HA  ASP A 281     -15.719 -16.449   1.652  1.00 93.68           H  
ATOM   4140  C   ASP A 281     -15.680 -17.558   3.456  1.00 93.68           C  
ATOM   4141  CB  ASP A 281     -14.227 -17.938   1.325  1.00 93.68           C  
ATOM   4142  HB2 ASP A 281     -13.818 -17.405   0.467  1.00 93.68           H  
ATOM   4143  HB3 ASP A 281     -13.405 -18.440   1.834  1.00 93.68           H  
ATOM   4144  O   ASP A 281     -16.897 -17.370   3.587  1.00 93.68           O  
ATOM   4145  CG  ASP A 281     -15.230 -18.959   0.807  1.00 93.68           C  
ATOM   4146  OD1 ASP A 281     -16.426 -18.702   1.004  1.00 93.68           O  
ATOM   4147  OD2 ASP A 281     -14.909 -19.931   0.087  1.00 93.68           O  
ATOM   4148  N   PRO A 282     -14.991 -18.236   4.397  1.00 92.37           N  
ATOM   4149  CA  PRO A 282     -15.653 -18.803   5.571  1.00 92.37           C  
ATOM   4150  HA  PRO A 282     -16.431 -19.500   5.259  1.00 92.37           H  
ATOM   4151  C   PRO A 282     -16.298 -17.726   6.453  1.00 92.37           C  
ATOM   4152  CB  PRO A 282     -14.552 -19.558   6.322  1.00 92.37           C  
ATOM   4153  HB2 PRO A 282     -14.506 -20.584   5.956  1.00 92.37           H  
ATOM   4154  HB3 PRO A 282     -14.707 -19.550   7.401  1.00 92.37           H  
ATOM   4155  O   PRO A 282     -17.310 -17.983   7.104  1.00 92.37           O  
ATOM   4156  CG  PRO A 282     -13.272 -18.822   5.928  1.00 92.37           C  
ATOM   4157  HG2 PRO A 282     -12.391 -19.458   6.012  1.00 92.37           H  
ATOM   4158  HG3 PRO A 282     -13.158 -17.923   6.534  1.00 92.37           H  
ATOM   4159  CD  PRO A 282     -13.552 -18.438   4.481  1.00 92.37           C  
ATOM   4160  HD2 PRO A 282     -13.257 -19.262   3.831  1.00 92.37           H  
ATOM   4161  HD3 PRO A 282     -13.000 -17.533   4.231  1.00 92.37           H  
ATOM   4162  N   TYR A 283     -15.744 -16.512   6.454  1.00 92.64           N  
ATOM   4163  H   TYR A 283     -14.926 -16.354   5.884  1.00 92.64           H  
ATOM   4164  CA  TYR A 283     -16.266 -15.400   7.237  1.00 92.64           C  
ATOM   4165  HA  TYR A 283     -16.361 -15.713   8.277  1.00 92.64           H  
ATOM   4166  C   TYR A 283     -17.649 -14.941   6.760  1.00 92.64           C  
ATOM   4167  CB  TYR A 283     -15.265 -14.252   7.160  1.00 92.64           C  
ATOM   4168  HB2 TYR A 283     -14.291 -14.606   7.497  1.00 92.64           H  
ATOM   4169  HB3 TYR A 283     -15.164 -13.925   6.125  1.00 92.64           H  
ATOM   4170  O   TYR A 283     -18.553 -14.749   7.573  1.00 92.64           O  
ATOM   4171  CG  TYR A 283     -15.660 -13.072   8.006  1.00 92.64           C  
ATOM   4172  CD1 TYR A 283     -16.231 -11.926   7.430  1.00 92.64           C  
ATOM   4173  HD1 TYR A 283     -16.434 -11.899   6.370  1.00 92.64           H  
ATOM   4174  CD2 TYR A 283     -15.476 -13.146   9.392  1.00 92.64           C  
ATOM   4175  HD2 TYR A 283     -15.127 -14.072   9.823  1.00 92.64           H  
ATOM   4176  CE1 TYR A 283     -16.561 -10.832   8.249  1.00 92.64           C  
ATOM   4177  HE1 TYR A 283     -17.008  -9.945   7.825  1.00 92.64           H  
ATOM   4178  CE2 TYR A 283     -15.762 -12.038  10.204  1.00 92.64           C  
ATOM   4179  HE2 TYR A 283     -15.564 -12.072  11.265  1.00 92.64           H  
ATOM   4180  OH  TYR A 283     -16.590  -9.803  10.409  1.00 92.64           O  
ATOM   4181  HH  TYR A 283     -16.332  -9.940  11.323  1.00 92.64           H  
ATOM   4182  CZ  TYR A 283     -16.312 -10.879   9.633  1.00 92.64           C  
ATOM   4183  N   VAL A 284     -17.845 -14.802   5.444  1.00 93.35           N  
ATOM   4184  H   VAL A 284     -17.075 -14.995   4.819  1.00 93.35           H  
ATOM   4185  CA  VAL A 284     -19.149 -14.447   4.867  1.00 93.35           C  
ATOM   4186  HA  VAL A 284     -19.497 -13.525   5.332  1.00 93.35           H  
ATOM   4187  C   VAL A 284     -20.178 -15.524   5.188  1.00 93.35           C  
ATOM   4188  CB  VAL A 284     -19.054 -14.225   3.344  1.00 93.35           C  
ATOM   4189  HB  VAL A 284     -18.569 -15.084   2.882  1.00 93.35           H  
ATOM   4190  O   VAL A 284     -21.315 -15.193   5.534  1.00 93.35           O  
ATOM   4191  CG1 VAL A 284     -20.437 -14.037   2.697  1.00 93.35           C  
ATOM   4192 HG11 VAL A 284     -20.997 -13.267   3.228  1.00 93.35           H  
ATOM   4193 HG12 VAL A 284     -20.993 -14.974   2.718  1.00 93.35           H  
ATOM   4194 HG13 VAL A 284     -20.319 -13.737   1.656  1.00 93.35           H  
ATOM   4195  CG2 VAL A 284     -18.251 -12.963   3.007  1.00 93.35           C  
ATOM   4196 HG21 VAL A 284     -18.820 -12.073   3.276  1.00 93.35           H  
ATOM   4197 HG22 VAL A 284     -18.028 -12.946   1.940  1.00 93.35           H  
ATOM   4198 HG23 VAL A 284     -17.312 -12.946   3.561  1.00 93.35           H  
ATOM   4199  N   ASP A 285     -19.796 -16.799   5.110  1.00 91.86           N  
ATOM   4200  H   ASP A 285     -18.858 -17.005   4.797  1.00 91.86           H  
ATOM   4201  CA  ASP A 285     -20.675 -17.914   5.462  1.00 91.86           C  
ATOM   4202  HA  ASP A 285     -21.576 -17.854   4.852  1.00 91.86           H  
ATOM   4203  C   ASP A 285     -21.121 -17.844   6.929  1.00 91.86           C  
ATOM   4204  CB  ASP A 285     -19.971 -19.253   5.173  1.00 91.86           C  
ATOM   4205  HB2 ASP A 285     -20.479 -20.031   5.743  1.00 91.86           H  
ATOM   4206  HB3 ASP A 285     -18.939 -19.213   5.520  1.00 91.86           H  
ATOM   4207  O   ASP A 285     -22.317 -17.994   7.218  1.00 91.86           O  
ATOM   4208  CG  ASP A 285     -19.991 -19.689   3.700  1.00 91.86           C  
ATOM   4209  OD1 ASP A 285     -20.649 -19.019   2.869  1.00 91.86           O  
ATOM   4210  OD2 ASP A 285     -19.496 -20.803   3.428  1.00 91.86           O  
ATOM   4211  N   GLU A 286     -20.182 -17.573   7.839  1.00 91.48           N  
ATOM   4212  H   GLU A 286     -19.225 -17.482   7.528  1.00 91.48           H  
ATOM   4213  CA  GLU A 286     -20.445 -17.447   9.270  1.00 91.48           C  
ATOM   4214  HA  GLU A 286     -20.973 -18.345   9.593  1.00 91.48           H  
ATOM   4215  C   GLU A 286     -21.355 -16.250   9.573  1.00 91.48           C  
ATOM   4216  CB  GLU A 286     -19.120 -17.377  10.049  1.00 91.48           C  
ATOM   4217  HB2 GLU A 286     -18.607 -16.441   9.827  1.00 91.48           H  
ATOM   4218  HB3 GLU A 286     -18.486 -18.213   9.754  1.00 91.48           H  
ATOM   4219  O   GLU A 286     -22.429 -16.434  10.154  1.00 91.48           O  
ATOM   4220  CG  GLU A 286     -19.406 -17.477  11.553  1.00 91.48           C  
ATOM   4221  HG2 GLU A 286     -20.071 -16.659  11.832  1.00 91.48           H  
ATOM   4222  HG3 GLU A 286     -19.937 -18.410  11.741  1.00 91.48           H  
ATOM   4223  CD  GLU A 286     -18.171 -17.417  12.458  1.00 91.48           C  
ATOM   4224  OE1 GLU A 286     -18.392 -17.537  13.685  1.00 91.48           O  
ATOM   4225  OE2 GLU A 286     -17.045 -17.228  11.954  1.00 91.48           O  
ATOM   4226  N   VAL A 287     -20.991 -15.045   9.122  1.00 87.87           N  
ATOM   4227  H   VAL A 287     -20.112 -14.966   8.630  1.00 87.87           H  
ATOM   4228  CA  VAL A 287     -21.773 -13.823   9.369  1.00 87.87           C  
ATOM   4229  HA  VAL A 287     -21.899 -13.704  10.445  1.00 87.87           H  
ATOM   4230  C   VAL A 287     -23.168 -13.946   8.768  1.00 87.87           C  
ATOM   4231  CB  VAL A 287     -21.048 -12.573   8.836  1.00 87.87           C  
ATOM   4232  HB  VAL A 287     -20.780 -12.730   7.791  1.00 87.87           H  
ATOM   4233  O   VAL A 287     -24.150 -13.701   9.462  1.00 87.87           O  
ATOM   4234  CG1 VAL A 287     -21.927 -11.318   8.939  1.00 87.87           C  
ATOM   4235 HG11 VAL A 287     -21.361 -10.439   8.630  1.00 87.87           H  
ATOM   4236 HG12 VAL A 287     -22.258 -11.176   9.968  1.00 87.87           H  
ATOM   4237 HG13 VAL A 287     -22.795 -11.398   8.284  1.00 87.87           H  
ATOM   4238  CG2 VAL A 287     -19.775 -12.316   9.652  1.00 87.87           C  
ATOM   4239 HG21 VAL A 287     -19.225 -11.470   9.238  1.00 87.87           H  
ATOM   4240 HG22 VAL A 287     -20.033 -12.091  10.686  1.00 87.87           H  
ATOM   4241 HG23 VAL A 287     -19.117 -13.185   9.623  1.00 87.87           H  
ATOM   4242  N   SER A 288     -23.297 -14.428   7.529  1.00 87.84           N  
ATOM   4243  H   SER A 288     -22.458 -14.663   7.019  1.00 87.84           H  
ATOM   4244  CA  SER A 288     -24.607 -14.601   6.878  1.00 87.84           C  
ATOM   4245  HA  SER A 288     -25.114 -13.637   6.842  1.00 87.84           H  
ATOM   4246  C   SER A 288     -25.527 -15.591   7.604  1.00 87.84           C  
ATOM   4247  CB  SER A 288     -24.445 -15.121   5.447  1.00 87.84           C  
ATOM   4248  HB2 SER A 288     -25.430 -15.200   4.988  1.00 87.84           H  
ATOM   4249  HB3 SER A 288     -23.991 -16.111   5.479  1.00 87.84           H  
ATOM   4250  O   SER A 288     -26.722 -15.632   7.322  1.00 87.84           O  
ATOM   4251  OG  SER A 288     -23.648 -14.286   4.643  1.00 87.84           O  
ATOM   4252  HG  SER A 288     -22.736 -14.423   4.912  1.00 87.84           H  
ATOM   4253  N   SER A 289     -24.992 -16.459   8.472  1.00 86.92           N  
ATOM   4254  H   SER A 289     -24.002 -16.393   8.660  1.00 86.92           H  
ATOM   4255  CA  SER A 289     -25.794 -17.403   9.265  1.00 86.92           C  
ATOM   4256  HA  SER A 289     -26.676 -17.679   8.687  1.00 86.92           H  
ATOM   4257  C   SER A 289     -26.317 -16.818  10.579  1.00 86.92           C  
ATOM   4258  CB  SER A 289     -24.999 -18.688   9.518  1.00 86.92           C  
ATOM   4259  HB2 SER A 289     -25.691 -19.463   9.848  1.00 86.92           H  
ATOM   4260  HB3 SER A 289     -24.534 -19.014   8.587  1.00 86.92           H  
ATOM   4261  O   SER A 289     -27.300 -17.329  11.114  1.00 86.92           O  
ATOM   4262  OG  SER A 289     -24.002 -18.546  10.504  1.00 86.92           O  
ATOM   4263  HG  SER A 289     -23.430 -17.803  10.298  1.00 86.92           H  
ATOM   4264  N   GLN A 290     -25.670 -15.765  11.083  1.00 86.27           N  
ATOM   4265  H   GLN A 290     -24.889 -15.392  10.563  1.00 86.27           H  
ATOM   4266  CA  GLN A 290     -25.951 -15.161  12.388  1.00 86.27           C  
ATOM   4267  HA  GLN A 290     -26.640 -15.793  12.950  1.00 86.27           H  
ATOM   4268  C   GLN A 290     -26.610 -13.781  12.258  1.00 86.27           C  
ATOM   4269  CB  GLN A 290     -24.637 -15.056  13.185  1.00 86.27           C  
ATOM   4270  HB2 GLN A 290     -24.855 -14.603  14.152  1.00 86.27           H  
ATOM   4271  HB3 GLN A 290     -23.946 -14.404  12.650  1.00 86.27           H  
ATOM   4272  O   GLN A 290     -27.435 -13.414  13.090  1.00 86.27           O  
ATOM   4273  CG  GLN A 290     -23.955 -16.417  13.416  1.00 86.27           C  
ATOM   4274  HG2 GLN A 290     -24.629 -17.076  13.964  1.00 86.27           H  
ATOM   4275  HG3 GLN A 290     -23.735 -16.878  12.453  1.00 86.27           H  
ATOM   4276  CD  GLN A 290     -22.643 -16.310  14.191  1.00 86.27           C  
ATOM   4277  NE2 GLN A 290     -21.683 -17.167  13.914  1.00 86.27           N  
ATOM   4278 HE21 GLN A 290     -21.762 -17.784  13.118  1.00 86.27           H  
ATOM   4279 HE22 GLN A 290     -20.780 -17.015  14.338  1.00 86.27           H  
ATOM   4280  OE1 GLN A 290     -22.473 -15.482  15.067  1.00 86.27           O  
ATOM   4281  N   TYR A 291     -26.259 -13.039  11.209  1.00 81.87           N  
ATOM   4282  H   TYR A 291     -25.584 -13.419  10.561  1.00 81.87           H  
ATOM   4283  CA  TYR A 291     -26.623 -11.643  11.013  1.00 81.87           C  
ATOM   4284  HA  TYR A 291     -26.446 -11.109  11.947  1.00 81.87           H  
ATOM   4285  C   TYR A 291     -28.092 -11.459  10.630  1.00 81.87           C  
ATOM   4286  CB  TYR A 291     -25.707 -11.057   9.935  1.00 81.87           C  
ATOM   4287  HB2 TYR A 291     -25.887 -11.565   8.988  1.00 81.87           H  
ATOM   4288  HB3 TYR A 291     -24.670 -11.234  10.223  1.00 81.87           H  
ATOM   4289  O   TYR A 291     -28.600 -12.128   9.725  1.00 81.87           O  
ATOM   4290  CG  TYR A 291     -25.884  -9.572   9.758  1.00 81.87           C  
ATOM   4291  CD1 TYR A 291     -26.568  -9.052   8.642  1.00 81.87           C  
ATOM   4292  HD1 TYR A 291     -26.965  -9.723   7.895  1.00 81.87           H  
ATOM   4293  CD2 TYR A 291     -25.412  -8.718  10.766  1.00 81.87           C  
ATOM   4294  HD2 TYR A 291     -24.944  -9.124  11.651  1.00 81.87           H  
ATOM   4295  CE1 TYR A 291     -26.748  -7.662   8.516  1.00 81.87           C  
ATOM   4296  HE1 TYR A 291     -27.256  -7.238   7.662  1.00 81.87           H  
ATOM   4297  CE2 TYR A 291     -25.621  -7.339  10.659  1.00 81.87           C  
ATOM   4298  HE2 TYR A 291     -25.332  -6.704  11.483  1.00 81.87           H  
ATOM   4299  OH  TYR A 291     -26.431  -5.468   9.434  1.00 81.87           O  
ATOM   4300  HH  TYR A 291     -25.967  -5.036  10.155  1.00 81.87           H  
ATOM   4301  CZ  TYR A 291     -26.271  -6.807   9.529  1.00 81.87           C  
ATOM   4302  N   GLN A 292     -28.762 -10.502  11.274  1.00 79.78           N  
ATOM   4303  H   GLN A 292     -28.293  -9.981  12.001  1.00 79.78           H  
ATOM   4304  CA  GLN A 292     -30.111 -10.084  10.897  1.00 79.78           C  
ATOM   4305  HA  GLN A 292     -30.536 -10.820  10.215  1.00 79.78           H  
ATOM   4306  C   GLN A 292     -30.068  -8.750  10.151  1.00 79.78           C  
ATOM   4307  CB  GLN A 292     -31.028 -10.032  12.126  1.00 79.78           C  
ATOM   4308  HB2 GLN A 292     -30.613  -9.350  12.868  1.00 79.78           H  
ATOM   4309  HB3 GLN A 292     -32.005  -9.662  11.816  1.00 79.78           H  
ATOM   4310  O   GLN A 292     -29.464  -7.782  10.606  1.00 79.78           O  
ATOM   4311  CG  GLN A 292     -31.191 -11.430  12.743  1.00 79.78           C  
ATOM   4312  HG2 GLN A 292     -31.513 -12.130  11.972  1.00 79.78           H  
ATOM   4313  HG3 GLN A 292     -30.226 -11.766  13.123  1.00 79.78           H  
ATOM   4314  CD  GLN A 292     -32.196 -11.487  13.887  1.00 79.78           C  
ATOM   4315  NE2 GLN A 292     -32.233 -12.587  14.606  1.00 79.78           N  
ATOM   4316 HE21 GLN A 292     -31.501 -13.271  14.474  1.00 79.78           H  
ATOM   4317 HE22 GLN A 292     -32.831 -12.552  15.419  1.00 79.78           H  
ATOM   4318  OE1 GLN A 292     -32.988 -10.598  14.152  1.00 79.78           O  
ATOM   4319  N   ALA A 293     -30.746  -8.686   9.003  1.00 79.77           N  
ATOM   4320  H   ALA A 293     -31.215  -9.513   8.660  1.00 79.77           H  
ATOM   4321  CA  ALA A 293     -30.820  -7.463   8.210  1.00 79.77           C  
ATOM   4322  HA  ALA A 293     -29.815  -7.223   7.862  1.00 79.77           H  
ATOM   4323  C   ALA A 293     -31.329  -6.282   9.059  1.00 79.77           C  
ATOM   4324  CB  ALA A 293     -31.705  -7.710   6.983  1.00 79.77           C  
ATOM   4325  HB1 ALA A 293     -32.713  -7.981   7.297  1.00 79.77           H  
ATOM   4326  HB2 ALA A 293     -31.281  -8.510   6.376  1.00 79.77           H  
ATOM   4327  HB3 ALA A 293     -31.753  -6.804   6.379  1.00 79.77           H  
ATOM   4328  O   ALA A 293     -32.371  -6.372   9.712  1.00 79.77           O  
ATOM   4329  N   GLY A 294     -30.588  -5.174   9.031  1.00 75.06           N  
ATOM   4330  H   GLY A 294     -29.737  -5.194   8.489  1.00 75.06           H  
ATOM   4331  CA  GLY A 294     -30.863  -3.960   9.800  1.00 75.06           C  
ATOM   4332  HA2 GLY A 294     -31.938  -3.856   9.944  1.00 75.06           H  
ATOM   4333  HA3 GLY A 294     -30.509  -3.103   9.226  1.00 75.06           H  
ATOM   4334  C   GLY A 294     -30.197  -3.900  11.177  1.00 75.06           C  
ATOM   4335  O   GLY A 294     -30.291  -2.865  11.833  1.00 75.06           O  
ATOM   4336  N   GLU A 295     -29.497  -4.952  11.614  1.00 79.76           N  
ATOM   4337  H   GLU A 295     -29.489  -5.804  11.071  1.00 79.76           H  
ATOM   4338  CA  GLU A 295     -28.755  -4.954  12.885  1.00 79.76           C  
ATOM   4339  HA  GLU A 295     -29.434  -4.691  13.697  1.00 79.76           H  
ATOM   4340  C   GLU A 295     -27.616  -3.920  12.888  1.00 79.76           C  
ATOM   4341  CB  GLU A 295     -28.241  -6.379  13.128  1.00 79.76           C  
ATOM   4342  HB2 GLU A 295     -29.106  -7.043  13.131  1.00 79.76           H  
ATOM   4343  HB3 GLU A 295     -27.584  -6.663  12.306  1.00 79.76           H  
ATOM   4344  O   GLU A 295     -27.344  -3.277  13.901  1.00 79.76           O  
ATOM   4345  CG  GLU A 295     -27.494  -6.562  14.453  1.00 79.76           C  
ATOM   4346  HG2 GLU A 295     -28.145  -6.247  15.268  1.00 79.76           H  
ATOM   4347  HG3 GLU A 295     -26.612  -5.922  14.451  1.00 79.76           H  
ATOM   4348  CD  GLU A 295     -27.052  -8.017  14.690  1.00 79.76           C  
ATOM   4349  OE1 GLU A 295     -26.232  -8.203  15.616  1.00 79.76           O  
ATOM   4350  OE2 GLU A 295     -27.528  -8.926  13.965  1.00 79.76           O  
ATOM   4351  N   ILE A 296     -27.004  -3.690  11.725  1.00 74.96           N  
ATOM   4352  H   ILE A 296     -27.376  -4.172  10.919  1.00 74.96           H  
ATOM   4353  CA  ILE A 296     -26.044  -2.606  11.505  1.00 74.96           C  
ATOM   4354  HA  ILE A 296     -25.873  -2.075  12.442  1.00 74.96           H  
ATOM   4355  C   ILE A 296     -26.663  -1.633  10.509  1.00 74.96           C  
ATOM   4356  CB  ILE A 296     -24.683  -3.136  11.010  1.00 74.96           C  
ATOM   4357  HB  ILE A 296     -24.836  -3.650  10.061  1.00 74.96           H  
ATOM   4358  O   ILE A 296     -27.007  -2.027   9.398  1.00 74.96           O  
ATOM   4359  CG1 ILE A 296     -24.027  -4.115  12.014  1.00 74.96           C  
ATOM   4360 HG12 ILE A 296     -23.525  -3.547  12.797  1.00 74.96           H  
ATOM   4361 HG13 ILE A 296     -24.779  -4.735  12.502  1.00 74.96           H  
ATOM   4362  CG2 ILE A 296     -23.735  -1.953  10.748  1.00 74.96           C  
ATOM   4363 HG21 ILE A 296     -23.531  -1.419  11.676  1.00 74.96           H  
ATOM   4364 HG22 ILE A 296     -22.799  -2.328  10.334  1.00 74.96           H  
ATOM   4365 HG23 ILE A 296     -24.153  -1.268  10.011  1.00 74.96           H  
ATOM   4366  CD1 ILE A 296     -23.014  -5.055  11.348  1.00 74.96           C  
ATOM   4367 HD11 ILE A 296     -22.380  -4.512  10.647  1.00 74.96           H  
ATOM   4368 HD12 ILE A 296     -22.406  -5.544  12.110  1.00 74.96           H  
ATOM   4369 HD13 ILE A 296     -23.520  -5.814  10.751  1.00 74.96           H  
ATOM   4370  N   ASN A 297     -26.767  -0.354  10.872  1.00 72.93           N  
ATOM   4371  H   ASN A 297     -26.510  -0.088  11.812  1.00 72.93           H  
ATOM   4372  CA  ASN A 297     -27.245   0.668   9.946  1.00 72.93           C  
ATOM   4373  HA  ASN A 297     -28.180   0.316   9.509  1.00 72.93           H  
ATOM   4374  C   ASN A 297     -26.237   0.874   8.796  1.00 72.93           C  
ATOM   4375  CB  ASN A 297     -27.541   1.971  10.711  1.00 72.93           C  
ATOM   4376  HB2 ASN A 297     -28.226   1.767  11.533  1.00 72.93           H  
ATOM   4377  HB3 ASN A 297     -26.614   2.385  11.108  1.00 72.93           H  
ATOM   4378  O   ASN A 297     -25.128   1.358   9.030  1.00 72.93           O  
ATOM   4379  CG  ASN A 297     -28.187   3.003   9.802  1.00 72.93           C  
ATOM   4380  ND2 ASN A 297     -28.367   4.216  10.255  1.00 72.93           N  
ATOM   4381 HD21 ASN A 297     -28.549   4.880   9.517  1.00 72.93           H  
ATOM   4382 HD22 ASN A 297     -27.924   4.517  11.112  1.00 72.93           H  
ATOM   4383  OD1 ASN A 297     -28.532   2.731   8.665  1.00 72.93           O  
ATOM   4384  N   SER A 298     -26.627   0.511   7.569  1.00 67.46           N  
ATOM   4385  H   SER A 298     -27.550   0.120   7.447  1.00 67.46           H  
ATOM   4386  CA  SER A 298     -25.783   0.593   6.370  1.00 67.46           C  
ATOM   4387  HA  SER A 298     -24.766   0.314   6.646  1.00 67.46           H  
ATOM   4388  C   SER A 298     -25.689   1.983   5.753  1.00 67.46           C  
ATOM   4389  CB  SER A 298     -26.246  -0.382   5.281  1.00 67.46           C  
ATOM   4390  HB2 SER A 298     -25.826  -0.076   4.323  1.00 67.46           H  
ATOM   4391  HB3 SER A 298     -25.871  -1.380   5.509  1.00 67.46           H  
ATOM   4392  O   SER A 298     -24.762   2.210   4.977  1.00 67.46           O  
ATOM   4393  OG  SER A 298     -27.659  -0.412   5.166  1.00 67.46           O  
ATOM   4394  HG  SER A 298     -27.879  -0.649   4.262  1.00 67.46           H  
ATOM   4395  N   SER A 299     -26.595   2.916   6.084  1.00 62.84           N  
ATOM   4396  H   SER A 299     -27.294   2.709   6.782  1.00 62.84           H  
ATOM   4397  CA  SER A 299     -26.620   4.243   5.446  1.00 62.84           C  
ATOM   4398  HA  SER A 299     -26.794   4.104   4.379  1.00 62.84           H  
ATOM   4399  C   SER A 299     -25.294   4.995   5.578  1.00 62.84           C  
ATOM   4400  CB  SER A 299     -27.763   5.105   5.999  1.00 62.84           C  
ATOM   4401  HB2 SER A 299     -27.780   6.056   5.468  1.00 62.84           H  
ATOM   4402  HB3 SER A 299     -28.707   4.592   5.818  1.00 62.84           H  
ATOM   4403  O   SER A 299     -24.937   5.759   4.686  1.00 62.84           O  
ATOM   4404  OG  SER A 299     -27.639   5.354   7.390  1.00 62.84           O  
ATOM   4405  HG  SER A 299     -26.925   5.980   7.534  1.00 62.84           H  
ATOM   4406  N   ASP A 300     -24.542   4.718   6.645  1.00 64.93           N  
ATOM   4407  H   ASP A 300     -24.939   4.110   7.348  1.00 64.93           H  
ATOM   4408  CA  ASP A 300     -23.322   5.452   6.972  1.00 64.93           C  
ATOM   4409  HA  ASP A 300     -23.273   6.354   6.361  1.00 64.93           H  
ATOM   4410  C   ASP A 300     -22.049   4.640   6.677  1.00 64.93           C  
ATOM   4411  CB  ASP A 300     -23.377   5.912   8.437  1.00 64.93           C  
ATOM   4412  HB2 ASP A 300     -22.533   6.580   8.607  1.00 64.93           H  
ATOM   4413  HB3 ASP A 300     -23.262   5.038   9.078  1.00 64.93           H  
ATOM   4414  O   ASP A 300     -20.956   5.202   6.645  1.00 64.93           O  
ATOM   4415  CG  ASP A 300     -24.651   6.665   8.855  1.00 64.93           C  
ATOM   4416  OD1 ASP A 300     -25.464   7.060   7.985  1.00 64.93           O  
ATOM   4417  OD2 ASP A 300     -24.848   6.773  10.086  1.00 64.93           O  
ATOM   4418  N   LEU A 301     -22.165   3.330   6.410  1.00 72.41           N  
ATOM   4419  H   LEU A 301     -23.094   2.942   6.326  1.00 72.41           H  
ATOM   4420  CA  LEU A 301     -21.002   2.450   6.228  1.00 72.41           C  
ATOM   4421  HA  LEU A 301     -20.345   2.557   7.092  1.00 72.41           H  
ATOM   4422  C   LEU A 301     -20.162   2.829   5.008  1.00 72.41           C  
ATOM   4423  CB  LEU A 301     -21.439   0.983   6.097  1.00 72.41           C  
ATOM   4424  HB2 LEU A 301     -20.577   0.401   5.770  1.00 72.41           H  
ATOM   4425  HB3 LEU A 301     -22.204   0.911   5.324  1.00 72.41           H  
ATOM   4426  O   LEU A 301     -18.942   2.719   5.048  1.00 72.41           O  
ATOM   4427  CG  LEU A 301     -21.958   0.338   7.386  1.00 72.41           C  
ATOM   4428  HG  LEU A 301     -22.805   0.913   7.762  1.00 72.41           H  
ATOM   4429  CD1 LEU A 301     -22.419  -1.085   7.080  1.00 72.41           C  
ATOM   4430 HD11 LEU A 301     -23.098  -1.091   6.227  1.00 72.41           H  
ATOM   4431 HD12 LEU A 301     -21.562  -1.715   6.840  1.00 72.41           H  
ATOM   4432 HD13 LEU A 301     -22.939  -1.487   7.949  1.00 72.41           H  
ATOM   4433  CD2 LEU A 301     -20.889   0.246   8.476  1.00 72.41           C  
ATOM   4434 HD21 LEU A 301     -20.014  -0.289   8.106  1.00 72.41           H  
ATOM   4435 HD22 LEU A 301     -21.302  -0.280   9.336  1.00 72.41           H  
ATOM   4436 HD23 LEU A 301     -20.589   1.244   8.797  1.00 72.41           H  
ATOM   4437  N   ALA A 302     -20.796   3.311   3.938  1.00 65.18           N  
ATOM   4438  H   ALA A 302     -21.802   3.397   3.969  1.00 65.18           H  
ATOM   4439  CA  ALA A 302     -20.073   3.756   2.749  1.00 65.18           C  
ATOM   4440  HA  ALA A 302     -19.418   2.952   2.414  1.00 65.18           H  
ATOM   4441  C   ALA A 302     -19.180   4.975   3.036  1.00 65.18           C  
ATOM   4442  CB  ALA A 302     -21.091   4.047   1.641  1.00 65.18           C  
ATOM   4443  HB1 ALA A 302     -21.762   4.849   1.949  1.00 65.18           H  
ATOM   4444  HB2 ALA A 302     -21.672   3.150   1.425  1.00 65.18           H  
ATOM   4445  HB3 ALA A 302     -20.562   4.352   0.738  1.00 65.18           H  
ATOM   4446  O   ALA A 302     -18.077   5.061   2.512  1.00 65.18           O  
ATOM   4447  N   MET A 303     -19.618   5.890   3.909  1.00 67.82           N  
ATOM   4448  H   MET A 303     -20.489   5.724   4.392  1.00 67.82           H  
ATOM   4449  CA  MET A 303     -18.821   7.063   4.307  1.00 67.82           C  
ATOM   4450  HA  MET A 303     -18.320   7.464   3.426  1.00 67.82           H  
ATOM   4451  C   MET A 303     -17.725   6.712   5.321  1.00 67.82           C  
ATOM   4452  CB  MET A 303     -19.737   8.153   4.879  1.00 67.82           C  
ATOM   4453  HB2 MET A 303     -19.127   9.018   5.138  1.00 67.82           H  
ATOM   4454  HB3 MET A 303     -20.221   7.793   5.787  1.00 67.82           H  
ATOM   4455  O   MET A 303     -16.829   7.515   5.578  1.00 67.82           O  
ATOM   4456  CG  MET A 303     -20.810   8.593   3.877  1.00 67.82           C  
ATOM   4457  HG2 MET A 303     -20.346   8.760   2.905  1.00 67.82           H  
ATOM   4458  HG3 MET A 303     -21.536   7.786   3.773  1.00 67.82           H  
ATOM   4459  SD  MET A 303     -21.707  10.095   4.354  1.00 67.82           S  
ATOM   4460  CE  MET A 303     -20.514  11.351   3.818  1.00 67.82           C  
ATOM   4461  HE1 MET A 303     -20.347  11.269   2.744  1.00 67.82           H  
ATOM   4462  HE2 MET A 303     -20.899  12.344   4.051  1.00 67.82           H  
ATOM   4463  HE3 MET A 303     -19.566  11.206   4.337  1.00 67.82           H  
ATOM   4464  N   MET A 304     -17.807   5.520   5.906  1.00 74.27           N  
ATOM   4465  H   MET A 304     -18.584   4.925   5.656  1.00 74.27           H  
ATOM   4466  CA  MET A 304     -16.848   4.983   6.864  1.00 74.27           C  
ATOM   4467  HA  MET A 304     -16.372   5.805   7.398  1.00 74.27           H  
ATOM   4468  C   MET A 304     -15.730   4.182   6.191  1.00 74.27           C  
ATOM   4469  CB  MET A 304     -17.617   4.132   7.877  1.00 74.27           C  
ATOM   4470  HB2 MET A 304     -16.920   3.598   8.523  1.00 74.27           H  
ATOM   4471  HB3 MET A 304     -18.220   3.389   7.354  1.00 74.27           H  
ATOM   4472  O   MET A 304     -14.799   3.761   6.871  1.00 74.27           O  
ATOM   4473  CG  MET A 304     -18.511   4.980   8.774  1.00 74.27           C  
ATOM   4474  HG2 MET A 304     -19.051   5.706   8.167  1.00 74.27           H  
ATOM   4475  HG3 MET A 304     -17.882   5.529   9.474  1.00 74.27           H  
ATOM   4476  SD  MET A 304     -19.725   4.011   9.702  1.00 74.27           S  
ATOM   4477  CE  MET A 304     -20.564   5.403  10.495  1.00 74.27           C  
ATOM   4478  HE1 MET A 304     -20.781   6.164   9.746  1.00 74.27           H  
ATOM   4479  HE2 MET A 304     -21.497   5.072  10.950  1.00 74.27           H  
ATOM   4480  HE3 MET A 304     -19.914   5.845  11.251  1.00 74.27           H  
ATOM   4481  N   ASP A 305     -15.800   3.979   4.873  1.00 74.20           N  
ATOM   4482  H   ASP A 305     -16.580   4.359   4.355  1.00 74.20           H  
ATOM   4483  CA  ASP A 305     -14.744   3.319   4.121  1.00 74.20           C  
ATOM   4484  HA  ASP A 305     -14.650   2.302   4.503  1.00 74.20           H  
ATOM   4485  C   ASP A 305     -13.405   4.073   4.277  1.00 74.20           C  
ATOM   4486  CB  ASP A 305     -15.160   3.205   2.655  1.00 74.20           C  
ATOM   4487  HB2 ASP A 305     -16.043   2.570   2.573  1.00 74.20           H  
ATOM   4488  HB3 ASP A 305     -15.407   4.193   2.268  1.00 74.20           H  
ATOM   4489  O   ASP A 305     -13.358   5.287   4.038  1.00 74.20           O  
ATOM   4490  CG  ASP A 305     -14.024   2.612   1.840  1.00 74.20           C  
ATOM   4491  OD1 ASP A 305     -13.242   3.374   1.247  1.00 74.20           O  
ATOM   4492  OD2 ASP A 305     -13.834   1.381   1.809  1.00 74.20           O  
ATOM   4493  N   PRO A 306     -12.302   3.387   4.640  1.00 75.08           N  
ATOM   4494  CA  PRO A 306     -11.021   4.049   4.865  1.00 75.08           C  
ATOM   4495  HA  PRO A 306     -11.135   4.742   5.699  1.00 75.08           H  
ATOM   4496  C   PRO A 306     -10.522   4.829   3.647  1.00 75.08           C  
ATOM   4497  CB  PRO A 306     -10.044   2.941   5.268  1.00 75.08           C  
ATOM   4498  HB2 PRO A 306      -9.540   2.537   4.390  1.00 75.08           H  
ATOM   4499  HB3 PRO A 306      -9.317   3.303   5.995  1.00 75.08           H  
ATOM   4500  O   PRO A 306      -9.949   5.901   3.814  1.00 75.08           O  
ATOM   4501  CG  PRO A 306     -10.946   1.872   5.875  1.00 75.08           C  
ATOM   4502  HG2 PRO A 306     -10.502   0.879   5.808  1.00 75.08           H  
ATOM   4503  HG3 PRO A 306     -11.165   2.128   6.911  1.00 75.08           H  
ATOM   4504  CD  PRO A 306     -12.217   1.986   5.037  1.00 75.08           C  
ATOM   4505  HD2 PRO A 306     -13.074   1.679   5.637  1.00 75.08           H  
ATOM   4506  HD3 PRO A 306     -12.136   1.360   4.149  1.00 75.08           H  
ATOM   4507  N   SER A 307     -10.795   4.367   2.419  1.00 74.33           N  
ATOM   4508  H   SER A 307     -11.422   3.582   2.316  1.00 74.33           H  
ATOM   4509  CA  SER A 307     -10.389   5.115   1.223  1.00 74.33           C  
ATOM   4510  HA  SER A 307      -9.347   5.400   1.369  1.00 74.33           H  
ATOM   4511  C   SER A 307     -11.174   6.413   1.053  1.00 74.33           C  
ATOM   4512  CB  SER A 307     -10.429   4.263  -0.046  1.00 74.33           C  
ATOM   4513  HB2 SER A 307      -9.997   3.285   0.165  1.00 74.33           H  
ATOM   4514  HB3 SER A 307      -9.815   4.745  -0.807  1.00 74.33           H  
ATOM   4515  O   SER A 307     -10.596   7.430   0.679  1.00 74.33           O  
ATOM   4516  OG  SER A 307     -11.733   4.112  -0.571  1.00 74.33           O  
ATOM   4517  HG  SER A 307     -12.347   4.003   0.159  1.00 74.33           H  
ATOM   4518  N   THR A 308     -12.463   6.416   1.407  1.00 76.12           N  
ATOM   4519  H   THR A 308     -12.878   5.554   1.732  1.00 76.12           H  
ATOM   4520  CA  THR A 308     -13.294   7.625   1.405  1.00 76.12           C  
ATOM   4521  HA  THR A 308     -13.199   8.114   0.436  1.00 76.12           H  
ATOM   4522  C   THR A 308     -12.813   8.623   2.452  1.00 76.12           C  
ATOM   4523  CB  THR A 308     -14.772   7.275   1.629  1.00 76.12           C  
ATOM   4524  HB  THR A 308     -14.902   6.786   2.594  1.00 76.12           H  
ATOM   4525  O   THR A 308     -12.572   9.780   2.114  1.00 76.12           O  
ATOM   4526  CG2 THR A 308     -15.683   8.499   1.570  1.00 76.12           C  
ATOM   4527 HG21 THR A 308     -16.724   8.177   1.611  1.00 76.12           H  
ATOM   4528 HG22 THR A 308     -15.513   9.057   0.649  1.00 76.12           H  
ATOM   4529 HG23 THR A 308     -15.490   9.149   2.424  1.00 76.12           H  
ATOM   4530  OG1 THR A 308     -15.196   6.399   0.610  1.00 76.12           O  
ATOM   4531  HG1 THR A 308     -14.729   6.636  -0.194  1.00 76.12           H  
ATOM   4532  N   ILE A 309     -12.601   8.180   3.696  1.00 73.91           N  
ATOM   4533  H   ILE A 309     -12.793   7.209   3.900  1.00 73.91           H  
ATOM   4534  CA  ILE A 309     -12.073   9.045   4.765  1.00 73.91           C  
ATOM   4535  HA  ILE A 309     -12.745   9.893   4.896  1.00 73.91           H  
ATOM   4536  C   ILE A 309     -10.708   9.606   4.359  1.00 73.91           C  
ATOM   4537  CB  ILE A 309     -11.974   8.278   6.104  1.00 73.91           C  
ATOM   4538  HB  ILE A 309     -11.348   7.399   5.956  1.00 73.91           H  
ATOM   4539  O   ILE A 309     -10.469  10.807   4.463  1.00 73.91           O  
ATOM   4540  CG1 ILE A 309     -13.375   7.813   6.562  1.00 73.91           C  
ATOM   4541 HG12 ILE A 309     -13.982   8.687   6.801  1.00 73.91           H  
ATOM   4542 HG13 ILE A 309     -13.870   7.276   5.752  1.00 73.91           H  
ATOM   4543  CG2 ILE A 309     -11.321   9.168   7.183  1.00 73.91           C  
ATOM   4544 HG21 ILE A 309     -11.890  10.090   7.305  1.00 73.91           H  
ATOM   4545 HG22 ILE A 309     -11.269   8.647   8.139  1.00 73.91           H  
ATOM   4546 HG23 ILE A 309     -10.296   9.419   6.909  1.00 73.91           H  
ATOM   4547  CD1 ILE A 309     -13.347   6.869   7.769  1.00 73.91           C  
ATOM   4548 HD11 ILE A 309     -14.349   6.479   7.947  1.00 73.91           H  
ATOM   4549 HD12 ILE A 309     -13.024   7.399   8.665  1.00 73.91           H  
ATOM   4550 HD13 ILE A 309     -12.677   6.032   7.572  1.00 73.91           H  
ATOM   4551  N   GLY A 310      -9.832   8.745   3.848  1.00 73.20           N  
ATOM   4552  H   GLY A 310     -10.078   7.766   3.802  1.00 73.20           H  
ATOM   4553  CA  GLY A 310      -8.504   9.120   3.398  1.00 73.20           C  
ATOM   4554  HA2 GLY A 310      -7.940   9.531   4.235  1.00 73.20           H  
ATOM   4555  HA3 GLY A 310      -8.012   8.212   3.050  1.00 73.20           H  
ATOM   4556  C   GLY A 310      -8.512  10.137   2.251  1.00 73.20           C  
ATOM   4557  O   GLY A 310      -7.767  11.116   2.293  1.00 73.20           O  
ATOM   4558  N   ALA A 311      -9.375   9.956   1.250  1.00 70.05           N  
ATOM   4559  H   ALA A 311      -9.949   9.125   1.247  1.00 70.05           H  
ATOM   4560  CA  ALA A 311      -9.509  10.881   0.124  1.00 70.05           C  
ATOM   4561  HA  ALA A 311      -8.523  11.058  -0.306  1.00 70.05           H  
ATOM   4562  C   ALA A 311     -10.080  12.245   0.553  1.00 70.05           C  
ATOM   4563  CB  ALA A 311     -10.386  10.219  -0.943  1.00 70.05           C  
ATOM   4564  HB1 ALA A 311      -9.931   9.284  -1.271  1.00 70.05           H  
ATOM   4565  HB2 ALA A 311     -10.480  10.883  -1.803  1.00 70.05           H  
ATOM   4566  HB3 ALA A 311     -11.377  10.011  -0.540  1.00 70.05           H  
ATOM   4567  O   ALA A 311      -9.585  13.297   0.131  1.00 70.05           O  
ATOM   4568  N   GLU A 312     -11.086  12.250   1.434  1.00 71.19           N  
ATOM   4569  H   GLU A 312     -11.471  11.366   1.735  1.00 71.19           H  
ATOM   4570  CA  GLU A 312     -11.627  13.480   2.022  1.00 71.19           C  
ATOM   4571  HA  GLU A 312     -11.944  14.151   1.224  1.00 71.19           H  
ATOM   4572  C   GLU A 312     -10.555  14.215   2.844  1.00 71.19           C  
ATOM   4573  CB  GLU A 312     -12.842  13.163   2.911  1.00 71.19           C  
ATOM   4574  HB2 GLU A 312     -13.085  14.073   3.460  1.00 71.19           H  
ATOM   4575  HB3 GLU A 312     -12.576  12.388   3.630  1.00 71.19           H  
ATOM   4576  O   GLU A 312     -10.394  15.435   2.714  1.00 71.19           O  
ATOM   4577  CG  GLU A 312     -14.122  12.754   2.164  1.00 71.19           C  
ATOM   4578  HG2 GLU A 312     -14.411  13.570   1.502  1.00 71.19           H  
ATOM   4579  HG3 GLU A 312     -13.928  11.877   1.546  1.00 71.19           H  
ATOM   4580  CD  GLU A 312     -15.285  12.464   3.138  1.00 71.19           C  
ATOM   4581  OE1 GLU A 312     -16.222  11.706   2.806  1.00 71.19           O  
ATOM   4582  OE2 GLU A 312     -15.314  13.013   4.260  1.00 71.19           O  
ATOM   4583  N   ALA A 313      -9.778  13.472   3.637  1.00 72.44           N  
ATOM   4584  H   ALA A 313      -9.986  12.489   3.732  1.00 72.44           H  
ATOM   4585  CA  ALA A 313      -8.676  14.010   4.418  1.00 72.44           C  
ATOM   4586  HA  ALA A 313      -9.055  14.839   5.015  1.00 72.44           H  
ATOM   4587  C   ALA A 313      -7.579  14.595   3.526  1.00 72.44           C  
ATOM   4588  CB  ALA A 313      -8.154  12.926   5.364  1.00 72.44           C  
ATOM   4589  HB1 ALA A 313      -7.751  12.087   4.797  1.00 72.44           H  
ATOM   4590  HB2 ALA A 313      -8.963  12.567   6.000  1.00 72.44           H  
ATOM   4591  HB3 ALA A 313      -7.368  13.347   5.992  1.00 72.44           H  
ATOM   4592  O   ALA A 313      -7.187  15.738   3.737  1.00 72.44           O  
ATOM   4593  N   SER A 314      -7.162  13.889   2.476  1.00 69.90           N  
ATOM   4594  H   SER A 314      -7.509  12.946   2.369  1.00 69.90           H  
ATOM   4595  CA  SER A 314      -6.188  14.393   1.502  1.00 69.90           C  
ATOM   4596  HA  SER A 314      -5.255  14.621   2.018  1.00 69.90           H  
ATOM   4597  C   SER A 314      -6.658  15.681   0.828  1.00 69.90           C  
ATOM   4598  CB  SER A 314      -5.922  13.319   0.445  1.00 69.90           C  
ATOM   4599  HB2 SER A 314      -6.832  13.131  -0.125  1.00 69.90           H  
ATOM   4600  HB3 SER A 314      -5.616  12.392   0.930  1.00 69.90           H  
ATOM   4601  O   SER A 314      -5.930  16.675   0.775  1.00 69.90           O  
ATOM   4602  OG  SER A 314      -4.902  13.759  -0.428  1.00 69.90           O  
ATOM   4603  HG  SER A 314      -4.060  13.604   0.006  1.00 69.90           H  
ATOM   4604  N   THR A 315      -7.918  15.717   0.389  1.00 66.56           N  
ATOM   4605  H   THR A 315      -8.469  14.873   0.454  1.00 66.56           H  
ATOM   4606  CA  THR A 315      -8.518  16.921  -0.200  1.00 66.56           C  
ATOM   4607  HA  THR A 315      -7.938  17.218  -1.074  1.00 66.56           H  
ATOM   4608  C   THR A 315      -8.525  18.084   0.788  1.00 66.56           C  
ATOM   4609  CB  THR A 315      -9.958  16.638  -0.641  1.00 66.56           C  
ATOM   4610  HB  THR A 315     -10.557  16.327   0.215  1.00 66.56           H  
ATOM   4611  O   THR A 315      -8.276  19.233   0.417  1.00 66.56           O  
ATOM   4612  CG2 THR A 315     -10.615  17.855  -1.298  1.00 66.56           C  
ATOM   4613 HG21 THR A 315     -11.576  17.554  -1.716  1.00 66.56           H  
ATOM   4614 HG22 THR A 315      -9.977  18.224  -2.100  1.00 66.56           H  
ATOM   4615 HG23 THR A 315     -10.778  18.635  -0.554  1.00 66.56           H  
ATOM   4616  OG1 THR A 315      -9.976  15.617  -1.602  1.00 66.56           O  
ATOM   4617  HG1 THR A 315      -9.797  14.776  -1.174  1.00 66.56           H  
ATOM   4618  N   SER A 316      -8.813  17.806   2.055  1.00 66.47           N  
ATOM   4619  H   SER A 316      -9.031  16.854   2.310  1.00 66.47           H  
ATOM   4620  CA  SER A 316      -8.826  18.828   3.096  1.00 66.47           C  
ATOM   4621  HA  SER A 316      -9.363  19.699   2.720  1.00 66.47           H  
ATOM   4622  C   SER A 316      -7.409  19.296   3.446  1.00 66.47           C  
ATOM   4623  CB  SER A 316      -9.599  18.323   4.311  1.00 66.47           C  
ATOM   4624  HB2 SER A 316      -9.093  17.465   4.755  1.00 66.47           H  
ATOM   4625  HB3 SER A 316      -9.673  19.133   5.036  1.00 66.47           H  
ATOM   4626  O   SER A 316      -7.220  20.499   3.644  1.00 66.47           O  
ATOM   4627  OG  SER A 316     -10.911  17.967   3.925  1.00 66.47           O  
ATOM   4628  HG  SER A 316     -10.910  17.031   3.711  1.00 66.47           H  
ATOM   4629  N   LEU A 317      -6.413  18.397   3.416  1.00 63.77           N  
ATOM   4630  H   LEU A 317      -6.657  17.427   3.277  1.00 63.77           H  
ATOM   4631  CA  LEU A 317      -4.988  18.698   3.617  1.00 63.77           C  
ATOM   4632  HA  LEU A 317      -4.836  19.190   4.578  1.00 63.77           H  
ATOM   4633  C   LEU A 317      -4.499  19.682   2.565  1.00 63.77           C  
ATOM   4634  CB  LEU A 317      -4.174  17.390   3.631  1.00 63.77           C  
ATOM   4635  HB2 LEU A 317      -4.227  16.930   2.645  1.00 63.77           H  
ATOM   4636  HB3 LEU A 317      -4.621  16.697   4.344  1.00 63.77           H  
ATOM   4637  O   LEU A 317      -3.929  20.712   2.918  1.00 63.77           O  
ATOM   4638  CG  LEU A 317      -2.689  17.579   3.994  1.00 63.77           C  
ATOM   4639  HG  LEU A 317      -2.224  18.277   3.298  1.00 63.77           H  
ATOM   4640  CD1 LEU A 317      -2.503  18.092   5.421  1.00 63.77           C  
ATOM   4641 HD11 LEU A 317      -2.751  19.152   5.477  1.00 63.77           H  
ATOM   4642 HD12 LEU A 317      -1.465  17.949   5.722  1.00 63.77           H  
ATOM   4643 HD13 LEU A 317      -3.135  17.529   6.107  1.00 63.77           H  
ATOM   4644  CD2 LEU A 317      -1.965  16.239   3.880  1.00 63.77           C  
ATOM   4645 HD21 LEU A 317      -2.076  15.843   2.871  1.00 63.77           H  
ATOM   4646 HD22 LEU A 317      -0.902  16.377   4.079  1.00 63.77           H  
ATOM   4647 HD23 LEU A 317      -2.378  15.525   4.592  1.00 63.77           H  
ATOM   4648  N   LYS A 318      -4.834  19.436   1.290  1.00 61.10           N  
ATOM   4649  H   LYS A 318      -5.281  18.552   1.093  1.00 61.10           H  
ATOM   4650  CA  LYS A 318      -4.571  20.371   0.177  1.00 61.10           C  
ATOM   4651  HA  LYS A 318      -3.496  20.498   0.056  1.00 61.10           H  
ATOM   4652  C   LYS A 318      -5.134  21.764   0.436  1.00 61.10           C  
ATOM   4653  CB  LYS A 318      -5.188  19.846  -1.140  1.00 61.10           C  
ATOM   4654  HB2 LYS A 318      -6.233  19.578  -0.986  1.00 61.10           H  
ATOM   4655  HB3 LYS A 318      -5.146  20.634  -1.892  1.00 61.10           H  
ATOM   4656  O   LYS A 318      -4.521  22.755   0.057  1.00 61.10           O  
ATOM   4657  CG  LYS A 318      -4.433  18.639  -1.682  1.00 61.10           C  
ATOM   4658  HG2 LYS A 318      -3.417  18.977  -1.886  1.00 61.10           H  
ATOM   4659  HG3 LYS A 318      -4.454  17.875  -0.904  1.00 61.10           H  
ATOM   4660  CD  LYS A 318      -4.985  18.002  -2.966  1.00 61.10           C  
ATOM   4661  HD2 LYS A 318      -6.019  17.702  -2.791  1.00 61.10           H  
ATOM   4662  HD3 LYS A 318      -4.961  18.736  -3.771  1.00 61.10           H  
ATOM   4663  CE  LYS A 318      -4.160  16.762  -3.369  1.00 61.10           C  
ATOM   4664  HE2 LYS A 318      -4.138  16.074  -2.524  1.00 61.10           H  
ATOM   4665  HE3 LYS A 318      -3.133  17.073  -3.563  1.00 61.10           H  
ATOM   4666  NZ  LYS A 318      -4.713  16.066  -4.569  1.00 61.10           N  
ATOM   4667  HZ1 LYS A 318      -4.151  15.270  -4.832  1.00 61.10           H  
ATOM   4668  HZ2 LYS A 318      -4.779  16.675  -5.372  1.00 61.10           H  
ATOM   4669  HZ3 LYS A 318      -5.640  15.701  -4.402  1.00 61.10           H  
ATOM   4670  N   LYS A 319      -6.329  21.841   1.025  1.00 61.45           N  
ATOM   4671  H   LYS A 319      -6.759  20.971   1.307  1.00 61.45           H  
ATOM   4672  CA  LYS A 319      -7.072  23.099   1.178  1.00 61.45           C  
ATOM   4673  HA  LYS A 319      -6.846  23.752   0.335  1.00 61.45           H  
ATOM   4674  C   LYS A 319      -6.677  23.892   2.413  1.00 61.45           C  
ATOM   4675  CB  LYS A 319      -8.576  22.809   1.198  1.00 61.45           C  
ATOM   4676  HB2 LYS A 319      -9.108  23.700   1.531  1.00 61.45           H  
ATOM   4677  HB3 LYS A 319      -8.782  22.002   1.901  1.00 61.45           H  
ATOM   4678  O   LYS A 319      -6.656  25.116   2.354  1.00 61.45           O  
ATOM   4679  CG  LYS A 319      -9.085  22.435  -0.197  1.00 61.45           C  
ATOM   4680  HG2 LYS A 319      -8.967  23.290  -0.863  1.00 61.45           H  
ATOM   4681  HG3 LYS A 319      -8.505  21.603  -0.595  1.00 61.45           H  
ATOM   4682  CD  LYS A 319     -10.561  22.038  -0.133  1.00 61.45           C  
ATOM   4683  HD2 LYS A 319     -11.154  22.882   0.220  1.00 61.45           H  
ATOM   4684  HD3 LYS A 319     -10.670  21.200   0.556  1.00 61.45           H  
ATOM   4685  CE  LYS A 319     -11.014  21.617  -1.532  1.00 61.45           C  
ATOM   4686  HE2 LYS A 319     -10.921  22.468  -2.207  1.00 61.45           H  
ATOM   4687  HE3 LYS A 319     -10.335  20.841  -1.887  1.00 61.45           H  
ATOM   4688  NZ  LYS A 319     -12.403  21.100  -1.524  1.00 61.45           N  
ATOM   4689  HZ1 LYS A 319     -13.052  21.806  -1.208  1.00 61.45           H  
ATOM   4690  HZ2 LYS A 319     -12.658  20.791  -2.451  1.00 61.45           H  
ATOM   4691  HZ3 LYS A 319     -12.460  20.298  -0.912  1.00 61.45           H  
ATOM   4692  N   SER A 320      -6.452  23.213   3.533  1.00 63.27           N  
ATOM   4693  H   SER A 320      -6.504  22.206   3.493  1.00 63.27           H  
ATOM   4694  CA  SER A 320      -6.263  23.867   4.830  1.00 63.27           C  
ATOM   4695  HA  SER A 320      -6.498  24.927   4.739  1.00 63.27           H  
ATOM   4696  C   SER A 320      -4.833  23.801   5.348  1.00 63.27           C  
ATOM   4697  CB  SER A 320      -7.239  23.290   5.854  1.00 63.27           C  
ATOM   4698  HB2 SER A 320      -7.268  23.952   6.719  1.00 63.27           H  
ATOM   4699  HB3 SER A 320      -8.238  23.241   5.421  1.00 63.27           H  
ATOM   4700  O   SER A 320      -4.481  24.599   6.210  1.00 63.27           O  
ATOM   4701  OG  SER A 320      -6.845  22.010   6.289  1.00 63.27           O  
ATOM   4702  HG  SER A 320      -6.753  21.395   5.557  1.00 63.27           H  
ATOM   4703  N   GLY A 321      -4.030  22.854   4.852  1.00 56.42           N  
ATOM   4704  H   GLY A 321      -4.351  22.261   4.101  1.00 56.42           H  
ATOM   4705  CA  GLY A 321      -2.679  22.616   5.344  1.00 56.42           C  
ATOM   4706  HA2 GLY A 321      -2.204  21.870   4.708  1.00 56.42           H  
ATOM   4707  HA3 GLY A 321      -2.112  23.545   5.281  1.00 56.42           H  
ATOM   4708  C   GLY A 321      -2.626  22.119   6.789  1.00 56.42           C  
ATOM   4709  O   GLY A 321      -1.571  22.193   7.408  1.00 56.42           O  
ATOM   4710  N   TYR A 322      -3.737  21.636   7.352  1.00 66.39           N  
ATOM   4711  H   TYR A 322      -4.590  21.594   6.812  1.00 66.39           H  
ATOM   4712  CA  TYR A 322      -3.766  21.171   8.731  1.00 66.39           C  
ATOM   4713  HA  TYR A 322      -3.098  21.809   9.311  1.00 66.39           H  
ATOM   4714  C   TYR A 322      -3.252  19.734   8.835  1.00 66.39           C  
ATOM   4715  CB  TYR A 322      -5.181  21.321   9.304  1.00 66.39           C  
ATOM   4716  HB2 TYR A 322      -5.863  20.702   8.722  1.00 66.39           H  
ATOM   4717  HB3 TYR A 322      -5.496  22.358   9.192  1.00 66.39           H  
ATOM   4718  O   TYR A 322      -3.888  18.803   8.337  1.00 66.39           O  
ATOM   4719  CG  TYR A 322      -5.289  20.950  10.771  1.00 66.39           C  
ATOM   4720  CD1 TYR A 322      -6.313  20.091  11.212  1.00 66.39           C  
ATOM   4721  HD1 TYR A 322      -7.044  19.711  10.514  1.00 66.39           H  
ATOM   4722  CD2 TYR A 322      -4.384  21.493  11.708  1.00 66.39           C  
ATOM   4723  HD2 TYR A 322      -3.609  22.174  11.387  1.00 66.39           H  
ATOM   4724  CE1 TYR A 322      -6.426  19.792  12.582  1.00 66.39           C  
ATOM   4725  HE1 TYR A 322      -7.262  19.224  12.963  1.00 66.39           H  
ATOM   4726  CE2 TYR A 322      -4.471  21.149  13.070  1.00 66.39           C  
ATOM   4727  HE2 TYR A 322      -3.758  21.547  13.776  1.00 66.39           H  
ATOM   4728  OH  TYR A 322      -5.607  19.948  14.818  1.00 66.39           O  
ATOM   4729  HH  TYR A 322      -4.893  20.309  15.349  1.00 66.39           H  
ATOM   4730  CZ  TYR A 322      -5.495  20.288  13.509  1.00 66.39           C  
ATOM   4731  N   TYR A 323      -2.130  19.530   9.532  1.00 70.75           N  
ATOM   4732  H   TYR A 323      -1.605  20.336   9.840  1.00 70.75           H  
ATOM   4733  CA  TYR A 323      -1.494  18.209   9.658  1.00 70.75           C  
ATOM   4734  HA  TYR A 323      -1.214  17.879   8.658  1.00 70.75           H  
ATOM   4735  C   TYR A 323      -2.408  17.124  10.254  1.00 70.75           C  
ATOM   4736  CB  TYR A 323      -0.205  18.331  10.478  1.00 70.75           C  
ATOM   4737  HB2 TYR A 323       0.399  19.142  10.072  1.00 70.75           H  
ATOM   4738  HB3 TYR A 323       0.367  17.412  10.351  1.00 70.75           H  
ATOM   4739  O   TYR A 323      -2.218  15.943   9.971  1.00 70.75           O  
ATOM   4740  CG  TYR A 323      -0.423  18.561  11.962  1.00 70.75           C  
ATOM   4741  CD1 TYR A 323      -0.461  19.870  12.473  1.00 70.75           C  
ATOM   4742  HD1 TYR A 323      -0.330  20.710  11.807  1.00 70.75           H  
ATOM   4743  CD2 TYR A 323      -0.597  17.468  12.834  1.00 70.75           C  
ATOM   4744  HD2 TYR A 323      -0.552  16.457  12.456  1.00 70.75           H  
ATOM   4745  CE1 TYR A 323      -0.640  20.099  13.848  1.00 70.75           C  
ATOM   4746  HE1 TYR A 323      -0.636  21.108  14.234  1.00 70.75           H  
ATOM   4747  CE2 TYR A 323      -0.820  17.691  14.206  1.00 70.75           C  
ATOM   4748  HE2 TYR A 323      -0.954  16.858  14.881  1.00 70.75           H  
ATOM   4749  OH  TYR A 323      -1.015  19.215  16.044  1.00 70.75           O  
ATOM   4750  HH  TYR A 323      -0.756  20.100  16.312  1.00 70.75           H  
ATOM   4751  CZ  TYR A 323      -0.827  19.005  14.717  1.00 70.75           C  
ATOM   4752  N   GLY A 324      -3.454  17.495  11.004  1.00 74.24           N  
ATOM   4753  H   GLY A 324      -3.551  18.473  11.238  1.00 74.24           H  
ATOM   4754  CA  GLY A 324      -4.456  16.545  11.490  1.00 74.24           C  
ATOM   4755  HA2 GLY A 324      -5.192  17.101  12.071  1.00 74.24           H  
ATOM   4756  HA3 GLY A 324      -3.974  15.821  12.146  1.00 74.24           H  
ATOM   4757  C   GLY A 324      -5.173  15.782  10.363  1.00 74.24           C  
ATOM   4758  O   GLY A 324      -5.595  14.641  10.547  1.00 74.24           O  
ATOM   4759  N   GLN A 325      -5.264  16.358   9.162  1.00 75.22           N  
ATOM   4760  H   GLN A 325      -4.861  17.274   9.028  1.00 75.22           H  
ATOM   4761  CA  GLN A 325      -5.763  15.642   7.986  1.00 75.22           C  
ATOM   4762  HA  GLN A 325      -6.657  15.080   8.254  1.00 75.22           H  
ATOM   4763  C   GLN A 325      -4.737  14.633   7.460  1.00 75.22           C  
ATOM   4764  CB  GLN A 325      -6.136  16.654   6.910  1.00 75.22           C  
ATOM   4765  HB2 GLN A 325      -5.274  17.300   6.740  1.00 75.22           H  
ATOM   4766  HB3 GLN A 325      -6.351  16.122   5.983  1.00 75.22           H  
ATOM   4767  O   GLN A 325      -5.119  13.524   7.105  1.00 75.22           O  
ATOM   4768  CG  GLN A 325      -7.375  17.473   7.311  1.00 75.22           C  
ATOM   4769  HG2 GLN A 325      -8.270  16.963   6.953  1.00 75.22           H  
ATOM   4770  HG3 GLN A 325      -7.450  17.546   8.396  1.00 75.22           H  
ATOM   4771  CD  GLN A 325      -7.356  18.890   6.774  1.00 75.22           C  
ATOM   4772  NE2 GLN A 325      -8.360  19.687   7.050  1.00 75.22           N  
ATOM   4773 HE21 GLN A 325      -9.119  19.376   7.639  1.00 75.22           H  
ATOM   4774 HE22 GLN A 325      -8.174  20.662   6.865  1.00 75.22           H  
ATOM   4775  OE1 GLN A 325      -6.435  19.344   6.139  1.00 75.22           O  
ATOM   4776  N   GLY A 326      -3.440  14.952   7.500  1.00 77.79           N  
ATOM   4777  H   GLY A 326      -3.175  15.855   7.867  1.00 77.79           H  
ATOM   4778  CA  GLY A 326      -2.374  13.976   7.242  1.00 77.79           C  
ATOM   4779  HA2 GLY A 326      -1.408  14.475   7.314  1.00 77.79           H  
ATOM   4780  HA3 GLY A 326      -2.484  13.568   6.237  1.00 77.79           H  
ATOM   4781  C   GLY A 326      -2.392  12.818   8.248  1.00 77.79           C  
ATOM   4782  O   GLY A 326      -2.184  11.666   7.877  1.00 77.79           O  
ATOM   4783  N   ALA A 327      -2.737  13.096   9.508  1.00 83.49           N  
ATOM   4784  H   ALA A 327      -2.818  14.065   9.781  1.00 83.49           H  
ATOM   4785  CA  ALA A 327      -2.920  12.062  10.521  1.00 83.49           C  
ATOM   4786  HA  ALA A 327      -2.031  11.431  10.525  1.00 83.49           H  
ATOM   4787  C   ALA A 327      -4.122  11.151  10.204  1.00 83.49           C  
ATOM   4788  CB  ALA A 327      -3.040  12.740  11.891  1.00 83.49           C  
ATOM   4789  HB1 ALA A 327      -2.191  13.405  12.054  1.00 83.49           H  
ATOM   4790  HB2 ALA A 327      -3.963  13.316  11.957  1.00 83.49           H  
ATOM   4791  HB3 ALA A 327      -3.045  11.984  12.676  1.00 83.49           H  
ATOM   4792  O   ALA A 327      -4.017   9.931  10.302  1.00 83.49           O  
ATOM   4793  N   ALA A 328      -5.246  11.719   9.752  1.00 80.15           N  
ATOM   4794  H   ALA A 328      -5.301  12.727   9.724  1.00 80.15           H  
ATOM   4795  CA  ALA A 328      -6.392  10.932   9.292  1.00 80.15           C  
ATOM   4796  HA  ALA A 328      -6.670  10.233  10.080  1.00 80.15           H  
ATOM   4797  C   ALA A 328      -6.061  10.096   8.042  1.00 80.15           C  
ATOM   4798  CB  ALA A 328      -7.576  11.874   9.051  1.00 80.15           C  
ATOM   4799  HB1 ALA A 328      -7.323  12.607   8.285  1.00 80.15           H  
ATOM   4800  HB2 ALA A 328      -8.437  11.295   8.717  1.00 80.15           H  
ATOM   4801  HB3 ALA A 328      -7.829  12.392   9.975  1.00 80.15           H  
ATOM   4802  O   ALA A 328      -6.501   8.950   7.942  1.00 80.15           O  
ATOM   4803  N   MET A 329      -5.243  10.630   7.126  1.00 80.59           N  
ATOM   4804  H   MET A 329      -4.952  11.590   7.243  1.00 80.59           H  
ATOM   4805  CA  MET A 329      -4.713   9.874   5.989  1.00 80.59           C  
ATOM   4806  HA  MET A 329      -5.548   9.491   5.403  1.00 80.59           H  
ATOM   4807  C   MET A 329      -3.905   8.663   6.474  1.00 80.59           C  
ATOM   4808  CB  MET A 329      -3.858  10.768   5.078  1.00 80.59           C  
ATOM   4809  HB2 MET A 329      -3.112  11.297   5.671  1.00 80.59           H  
ATOM   4810  HB3 MET A 329      -3.318  10.133   4.375  1.00 80.59           H  
ATOM   4811  O   MET A 329      -4.259   7.537   6.136  1.00 80.59           O  
ATOM   4812  CG  MET A 329      -4.663  11.798   4.282  1.00 80.59           C  
ATOM   4813  HG2 MET A 329      -5.314  11.281   3.576  1.00 80.59           H  
ATOM   4814  HG3 MET A 329      -5.296  12.364   4.966  1.00 80.59           H  
ATOM   4815  SD  MET A 329      -3.622  12.975   3.375  1.00 80.59           S  
ATOM   4816  CE  MET A 329      -2.878  11.885   2.129  1.00 80.59           C  
ATOM   4817  HE1 MET A 329      -2.216  12.463   1.484  1.00 80.59           H  
ATOM   4818  HE2 MET A 329      -3.660  11.427   1.524  1.00 80.59           H  
ATOM   4819  HE3 MET A 329      -2.292  11.102   2.611  1.00 80.59           H  
ATOM   4820  N   LEU A 330      -2.892   8.849   7.324  1.00 86.19           N  
ATOM   4821  H   LEU A 330      -2.652   9.792   7.595  1.00 86.19           H  
ATOM   4822  CA  LEU A 330      -2.083   7.739   7.851  1.00 86.19           C  
ATOM   4823  HA  LEU A 330      -1.632   7.202   7.015  1.00 86.19           H  
ATOM   4824  C   LEU A 330      -2.926   6.704   8.610  1.00 86.19           C  
ATOM   4825  CB  LEU A 330      -0.978   8.307   8.758  1.00 86.19           C  
ATOM   4826  HB2 LEU A 330      -0.556   7.500   9.357  1.00 86.19           H  
ATOM   4827  HB3 LEU A 330      -1.427   9.024   9.446  1.00 86.19           H  
ATOM   4828  O   LEU A 330      -2.780   5.503   8.404  1.00 86.19           O  
ATOM   4829  CG  LEU A 330       0.164   8.982   7.982  1.00 86.19           C  
ATOM   4830  HG  LEU A 330      -0.254   9.638   7.218  1.00 86.19           H  
ATOM   4831  CD1 LEU A 330       1.029   9.822   8.919  1.00 86.19           C  
ATOM   4832 HD11 LEU A 330       1.549   9.179   9.628  1.00 86.19           H  
ATOM   4833 HD12 LEU A 330       0.399  10.525   9.464  1.00 86.19           H  
ATOM   4834 HD13 LEU A 330       1.765  10.381   8.341  1.00 86.19           H  
ATOM   4835  CD2 LEU A 330       1.069   7.940   7.323  1.00 86.19           C  
ATOM   4836 HD21 LEU A 330       1.520   7.306   8.086  1.00 86.19           H  
ATOM   4837 HD22 LEU A 330       1.865   8.432   6.763  1.00 86.19           H  
ATOM   4838 HD23 LEU A 330       0.497   7.312   6.640  1.00 86.19           H  
ATOM   4839  N   ALA A 331      -3.872   7.148   9.436  1.00 86.67           N  
ATOM   4840  H   ALA A 331      -3.937   8.139   9.620  1.00 86.67           H  
ATOM   4841  CA  ALA A 331      -4.773   6.235  10.131  1.00 86.67           C  
ATOM   4842  HA  ALA A 331      -4.178   5.535  10.718  1.00 86.67           H  
ATOM   4843  C   ALA A 331      -5.632   5.407   9.153  1.00 86.67           C  
ATOM   4844  CB  ALA A 331      -5.634   7.063  11.087  1.00 86.67           C  
ATOM   4845  HB1 ALA A 331      -4.998   7.605  11.787  1.00 86.67           H  
ATOM   4846  HB2 ALA A 331      -6.233   7.779  10.525  1.00 86.67           H  
ATOM   4847  HB3 ALA A 331      -6.290   6.396  11.647  1.00 86.67           H  
ATOM   4848  O   ALA A 331      -5.850   4.215   9.378  1.00 86.67           O  
ATOM   4849  N   SER A 332      -6.079   6.006   8.041  1.00 83.43           N  
ATOM   4850  H   SER A 332      -5.880   6.988   7.917  1.00 83.43           H  
ATOM   4851  CA  SER A 332      -6.884   5.321   7.020  1.00 83.43           C  
ATOM   4852  HA  SER A 332      -7.698   4.805   7.531  1.00 83.43           H  
ATOM   4853  C   SER A 332      -6.123   4.250   6.237  1.00 83.43           C  
ATOM   4854  CB  SER A 332      -7.513   6.329   6.056  1.00 83.43           C  
ATOM   4855  HB2 SER A 332      -8.300   5.812   5.506  1.00 83.43           H  
ATOM   4856  HB3 SER A 332      -7.968   7.142   6.622  1.00 83.43           H  
ATOM   4857  O   SER A 332      -6.739   3.306   5.743  1.00 83.43           O  
ATOM   4858  OG  SER A 332      -6.588   6.856   5.126  1.00 83.43           O  
ATOM   4859  HG  SER A 332      -5.768   7.067   5.579  1.00 83.43           H  
ATOM   4860  N   THR A 333      -4.792   4.343   6.168  1.00 84.57           N  
ATOM   4861  H   THR A 333      -4.319   5.129   6.591  1.00 84.57           H  
ATOM   4862  CA  THR A 333      -3.963   3.284   5.578  1.00 84.57           C  
ATOM   4863  HA  THR A 333      -4.506   2.849   4.739  1.00 84.57           H  
ATOM   4864  C   THR A 333      -3.708   2.142   6.552  1.00 84.57           C  
ATOM   4865  CB  THR A 333      -2.633   3.806   5.014  1.00 84.57           C  
ATOM   4866  HB  THR A 333      -2.144   2.995   4.474  1.00 84.57           H  
ATOM   4867  O   THR A 333      -3.093   1.159   6.165  1.00 84.57           O  
ATOM   4868  CG2 THR A 333      -2.855   4.968   4.051  1.00 84.57           C  
ATOM   4869 HG21 THR A 333      -1.932   5.183   3.513  1.00 84.57           H  
ATOM   4870 HG22 THR A 333      -3.625   4.707   3.325  1.00 84.57           H  
ATOM   4871 HG23 THR A 333      -3.159   5.858   4.602  1.00 84.57           H  
ATOM   4872  OG1 THR A 333      -1.773   4.247   6.035  1.00 84.57           O  
ATOM   4873  HG1 THR A 333      -0.885   4.293   5.674  1.00 84.57           H  
ATOM   4874  N   GLY A 334      -4.180   2.234   7.799  1.00 86.29           N  
ATOM   4875  H   GLY A 334      -4.699   3.063   8.053  1.00 86.29           H  
ATOM   4876  CA  GLY A 334      -3.939   1.245   8.844  1.00 86.29           C  
ATOM   4877  HA2 GLY A 334      -4.750   1.305   9.569  1.00 86.29           H  
ATOM   4878  HA3 GLY A 334      -3.937   0.245   8.409  1.00 86.29           H  
ATOM   4879  C   GLY A 334      -2.624   1.453   9.594  1.00 86.29           C  
ATOM   4880  O   GLY A 334      -2.181   0.524  10.270  1.00 86.29           O  
ATOM   4881  N   ALA A 335      -1.986   2.623   9.477  1.00 88.65           N  
ATOM   4882  H   ALA A 335      -2.386   3.348   8.899  1.00 88.65           H  
ATOM   4883  CA  ALA A 335      -0.854   2.991  10.323  1.00 88.65           C  
ATOM   4884  HA  ALA A 335      -0.090   2.219  10.238  1.00 88.65           H  
ATOM   4885  C   ALA A 335      -1.299   3.104  11.789  1.00 88.65           C  
ATOM   4886  CB  ALA A 335      -0.262   4.321   9.848  1.00 88.65           C  
ATOM   4887  HB1 ALA A 335      -0.364   4.428   8.768  1.00 88.65           H  
ATOM   4888  HB2 ALA A 335       0.786   4.393  10.142  1.00 88.65           H  
ATOM   4889  HB3 ALA A 335      -0.822   5.148  10.285  1.00 88.65           H  
ATOM   4890  O   ALA A 335      -2.387   3.601  12.084  1.00 88.65           O  
ATOM   4891  N   SER A 336      -0.446   2.671  12.712  1.00 90.70           N  
ATOM   4892  H   SER A 336       0.469   2.358  12.418  1.00 90.70           H  
ATOM   4893  CA  SER A 336      -0.687   2.795  14.147  1.00 90.70           C  
ATOM   4894  HA  SER A 336      -1.744   2.636  14.357  1.00 90.70           H  
ATOM   4895  C   SER A 336      -0.279   4.186  14.623  1.00 90.70           C  
ATOM   4896  CB  SER A 336       0.123   1.728  14.878  1.00 90.70           C  
ATOM   4897  HB2 SER A 336      -0.004   0.768  14.376  1.00 90.70           H  
ATOM   4898  HB3 SER A 336       1.181   1.991  14.864  1.00 90.70           H  
ATOM   4899  O   SER A 336       0.849   4.600  14.373  1.00 90.70           O  
ATOM   4900  OG  SER A 336      -0.330   1.611  16.205  1.00 90.70           O  
ATOM   4901  HG  SER A 336       0.307   1.084  16.692  1.00 90.70           H  
ATOM   4902  N   GLY A 337      -1.157   4.914  15.307  1.00 89.17           N  
ATOM   4903  H   GLY A 337      -2.086   4.550  15.462  1.00 89.17           H  
ATOM   4904  CA  GLY A 337      -0.832   6.246  15.824  1.00 89.17           C  
ATOM   4905  HA2 GLY A 337       0.125   6.208  16.346  1.00 89.17           H  
ATOM   4906  HA3 GLY A 337      -0.728   6.950  15.000  1.00 89.17           H  
ATOM   4907  C   GLY A 337      -1.883   6.781  16.785  1.00 89.17           C  
ATOM   4908  O   GLY A 337      -2.970   6.220  16.914  1.00 89.17           O  
ATOM   4909  N   ASP A 338      -1.557   7.862  17.487  1.00 85.77           N  
ATOM   4910  H   ASP A 338      -0.658   8.292  17.324  1.00 85.77           H  
ATOM   4911  CA  ASP A 338      -2.494   8.546  18.382  1.00 85.77           C  
ATOM   4912  HA  ASP A 338      -3.390   7.941  18.515  1.00 85.77           H  
ATOM   4913  C   ASP A 338      -2.922   9.871  17.749  1.00 85.77           C  
ATOM   4914  CB  ASP A 338      -1.879   8.712  19.780  1.00 85.77           C  
ATOM   4915  HB2 ASP A 338      -1.536   7.736  20.123  1.00 85.77           H  
ATOM   4916  HB3 ASP A 338      -1.006   9.362  19.723  1.00 85.77           H  
ATOM   4917  O   ASP A 338      -2.243  10.887  17.881  1.00 85.77           O  
ATOM   4918  CG  ASP A 338      -2.874   9.265  20.815  1.00 85.77           C  
ATOM   4919  OD1 ASP A 338      -3.989   9.708  20.424  1.00 85.77           O  
ATOM   4920  OD2 ASP A 338      -2.508   9.224  22.013  1.00 85.77           O  
ATOM   4921  N   ILE A 339      -4.061   9.871  17.047  1.00 79.03           N  
ATOM   4922  H   ILE A 339      -4.557   8.998  16.940  1.00 79.03           H  
ATOM   4923  CA  ILE A 339      -4.566  11.078  16.371  1.00 79.03           C  
ATOM   4924  HA  ILE A 339      -3.767  11.442  15.725  1.00 79.03           H  
ATOM   4925  C   ILE A 339      -4.894  12.216  17.350  1.00 79.03           C  
ATOM   4926  CB  ILE A 339      -5.787  10.735  15.491  1.00 79.03           C  
ATOM   4927  HB  ILE A 339      -5.613   9.761  15.035  1.00 79.03           H  
ATOM   4928  O   ILE A 339      -5.024  13.369  16.942  1.00 79.03           O  
ATOM   4929  CG1 ILE A 339      -5.953  11.756  14.344  1.00 79.03           C  
ATOM   4930 HG12 ILE A 339      -6.336  12.699  14.735  1.00 79.03           H  
ATOM   4931 HG13 ILE A 339      -4.971  11.951  13.912  1.00 79.03           H  
ATOM   4932  CG2 ILE A 339      -7.068  10.661  16.336  1.00 79.03           C  
ATOM   4933 HG21 ILE A 339      -7.907  10.536  15.651  1.00 79.03           H  
ATOM   4934 HG22 ILE A 339      -7.017   9.824  17.032  1.00 79.03           H  
ATOM   4935 HG23 ILE A 339      -7.265  11.589  16.872  1.00 79.03           H  
ATOM   4936  CD1 ILE A 339      -6.863  11.284  13.200  1.00 79.03           C  
ATOM   4937 HD11 ILE A 339      -6.530  10.313  12.835  1.00 79.03           H  
ATOM   4938 HD12 ILE A 339      -7.900  11.215  13.528  1.00 79.03           H
[truncated: 179,586 more chars]
