# Supplementary material for: Pleomorphic viruses establish stable relationship with marine hyperthermophilic archaea
Source: ISME J. 2024 Jan 23;18(1):wrae008. doi: 10.1093/ismejo/wrae008 (PMC10919331; doi:10.1093/ismejo/wrae008)
Supplement: SI_Data_3_wrae008 [file si_data_3_wrae008.zip › HGPV-1_4._ranked_0.pdb]

ATOM      1  N   MET A   1      43.936  22.615  -1.332  1.00 25.27           N  
ATOM      2  H   MET A   1      44.471  22.424  -0.497  1.00 25.27           H  
ATOM      3  H2  MET A   1      44.497  22.422  -2.150  1.00 25.27           H  
ATOM      4  H3  MET A   1      43.127  22.012  -1.370  1.00 25.27           H  
ATOM      5  CA  MET A   1      43.513  24.029  -1.378  1.00 25.27           C  
ATOM      6  HA  MET A   1      42.817  24.245  -0.567  1.00 25.27           H  
ATOM      7  C   MET A   1      42.771  24.212  -2.685  1.00 25.27           C  
ATOM      8  CB  MET A   1      44.710  24.998  -1.274  1.00 25.27           C  
ATOM      9  HB2 MET A   1      45.574  24.568  -1.780  1.00 25.27           H  
ATOM     10  HB3 MET A   1      44.459  25.938  -1.766  1.00 25.27           H  
ATOM     11  O   MET A   1      43.425  24.094  -3.710  1.00 25.27           O  
ATOM     12  CG  MET A   1      45.064  25.312   0.186  1.00 25.27           C  
ATOM     13  HG2 MET A   1      45.004  24.389   0.763  1.00 25.27           H  
ATOM     14  HG3 MET A   1      44.324  26.004   0.588  1.00 25.27           H  
ATOM     15  SD  MET A   1      46.723  25.999   0.461  1.00 25.27           S  
ATOM     16  CE  MET A   1      46.611  27.599  -0.389  1.00 25.27           C  
ATOM     17  HE1 MET A   1      46.429  27.443  -1.453  1.00 25.27           H  
ATOM     18  HE2 MET A   1      47.548  28.142  -0.263  1.00 25.27           H  
ATOM     19  HE3 MET A   1      45.797  28.185   0.036  1.00 25.27           H  
ATOM     20  N   ASN A   2      41.452  24.430  -2.580  1.00 24.65           N  
ATOM     21  H   ASN A   2      41.083  24.598  -1.654  1.00 24.65           H  
ATOM     22  CA  ASN A   2      40.462  24.717  -3.634  1.00 24.65           C  
ATOM     23  HA  ASN A   2      39.508  24.887  -3.135  1.00 24.65           H  
ATOM     24  C   ASN A   2      40.209  23.569  -4.642  1.00 24.65           C  
ATOM     25  CB  ASN A   2      40.832  26.055  -4.291  1.00 24.65           C  
ATOM     26  HB2 ASN A   2      41.853  26.027  -4.672  1.00 24.65           H  
ATOM     27  HB3 ASN A   2      40.185  26.208  -5.155  1.00 24.65           H  
ATOM     28  O   ASN A   2      41.153  22.958  -5.115  1.00 24.65           O  
ATOM     29  CG  ASN A   2      40.690  27.243  -3.349  1.00 24.65           C  
ATOM     30  ND2 ASN A   2      40.244  28.359  -3.855  1.00 24.65           N  
ATOM     31 HD21 ASN A   2      39.638  28.238  -4.655  1.00 24.65           H  
ATOM     32 HD22 ASN A   2      40.015  29.083  -3.190  1.00 24.65           H  
ATOM     33  OD1 ASN A   2      40.985  27.186  -2.162  1.00 24.65           O  
ATOM     34  N   ASP A   3      38.988  23.191  -5.023  1.00 24.53           N  
ATOM     35  H   ASP A   3      38.983  22.444  -5.702  1.00 24.53           H  
ATOM     36  CA  ASP A   3      37.662  23.742  -4.744  1.00 24.53           C  
ATOM     37  HA  ASP A   3      37.607  24.031  -3.694  1.00 24.53           H  
ATOM     38  C   ASP A   3      36.580  22.667  -4.994  1.00 24.53           C  
ATOM     39  CB  ASP A   3      37.401  24.969  -5.653  1.00 24.53           C  
ATOM     40  HB2 ASP A   3      36.452  24.847  -6.175  1.00 24.53           H  
ATOM     41  HB3 ASP A   3      38.177  25.049  -6.415  1.00 24.53           H  
ATOM     42  O   ASP A   3      36.593  21.977  -6.008  1.00 24.53           O  
ATOM     43  CG  ASP A   3      37.327  26.271  -4.857  1.00 24.53           C  
ATOM     44  OD1 ASP A   3      36.727  26.215  -3.758  1.00 24.53           O  
ATOM     45  OD2 ASP A   3      37.945  27.273  -5.289  1.00 24.53           O  
ATOM     46  N   SER A   4      35.683  22.521  -4.019  1.00 24.14           N  
ATOM     47  H   SER A   4      35.932  23.010  -3.171  1.00 24.14           H  
ATOM     48  CA  SER A   4      34.226  22.368  -4.163  1.00 24.14           C  
ATOM     49  HA  SER A   4      33.910  21.612  -3.445  1.00 24.14           H  
ATOM     50  C   SER A   4      33.626  21.928  -5.524  1.00 24.14           C  
ATOM     51  CB  SER A   4      33.611  23.704  -3.696  1.00 24.14           C  
ATOM     52  HB2 SER A   4      33.754  23.800  -2.620  1.00 24.14           H  
ATOM     53  HB3 SER A   4      32.538  23.682  -3.889  1.00 24.14           H  
ATOM     54  O   SER A   4      33.203  22.752  -6.329  1.00 24.14           O  
ATOM     55  OG  SER A   4      34.171  24.851  -4.325  1.00 24.14           O  
ATOM     56  HG  SER A   4      34.978  25.168  -3.911  1.00 24.14           H  
ATOM     57  N   LEU A   5      33.389  20.620  -5.702  1.00 25.96           N  
ATOM     58  H   LEU A   5      33.799  19.963  -5.054  1.00 25.96           H  
ATOM     59  CA  LEU A   5      32.310  20.118  -6.571  1.00 25.96           C  
ATOM     60  HA  LEU A   5      32.085  20.868  -7.330  1.00 25.96           H  
ATOM     61  C   LEU A   5      31.038  19.972  -5.726  1.00 25.96           C  
ATOM     62  CB  LEU A   5      32.743  18.845  -7.325  1.00 25.96           C  
ATOM     63  HB2 LEU A   5      33.528  18.344  -6.760  1.00 25.96           H  
ATOM     64  HB3 LEU A   5      31.903  18.154  -7.401  1.00 25.96           H  
ATOM     65  O   LEU A   5      30.806  18.976  -5.043  1.00 25.96           O  
ATOM     66  CG  LEU A   5      33.241  19.174  -8.749  1.00 25.96           C  
ATOM     67  HG  LEU A   5      33.794  20.113  -8.733  1.00 25.96           H  
ATOM     68  CD1 LEU A   5      34.187  18.089  -9.258  1.00 25.96           C  
ATOM     69 HD11 LEU A   5      34.526  18.338 -10.263  1.00 25.96           H  
ATOM     70 HD12 LEU A   5      35.055  18.017  -8.601  1.00 25.96           H  
ATOM     71 HD13 LEU A   5      33.672  17.129  -9.284  1.00 25.96           H  
ATOM     72  CD2 LEU A   5      32.076  19.295  -9.738  1.00 25.96           C  
ATOM     73 HD21 LEU A   5      31.537  18.350  -9.802  1.00 25.96           H  
ATOM     74 HD22 LEU A   5      32.456  19.549 -10.727  1.00 25.96           H  
ATOM     75 HD23 LEU A   5      31.386  20.075  -9.417  1.00 25.96           H  
ATOM     76  N   ARG A   6      30.273  21.067  -5.708  1.00 24.15           N  
ATOM     77  H   ARG A   6      30.586  21.823  -6.299  1.00 24.15           H  
ATOM     78  CA  ARG A   6      28.945  21.188  -5.103  1.00 24.15           C  
ATOM     79  HA  ARG A   6      28.998  20.952  -4.040  1.00 24.15           H  
ATOM     80  C   ARG A   6      27.985  20.200  -5.767  1.00 24.15           C  
ATOM     81  CB  ARG A   6      28.426  22.628  -5.302  1.00 24.15           C  
ATOM     82  HB2 ARG A   6      28.594  22.924  -6.338  1.00 24.15           H  
ATOM     83  HB3 ARG A   6      27.351  22.646  -5.122  1.00 24.15           H  
ATOM     84  O   ARG A   6      27.787  20.266  -6.976  1.00 24.15           O  
ATOM     85  CG  ARG A   6      29.082  23.645  -4.355  1.00 24.15           C  
ATOM     86  HG2 ARG A   6      28.661  23.534  -3.355  1.00 24.15           H  
ATOM     87  HG3 ARG A   6      30.150  23.436  -4.298  1.00 24.15           H  
ATOM     88  CD  ARG A   6      28.922  25.098  -4.829  1.00 24.15           C  
ATOM     89  HD2 ARG A   6      29.494  25.736  -4.156  1.00 24.15           H  
ATOM     90  HD3 ARG A   6      29.354  25.180  -5.827  1.00 24.15           H  
ATOM     91  NE  ARG A   6      27.519  25.560  -4.857  1.00 24.15           N  
ATOM     92  HE  ARG A   6      26.813  24.906  -4.549  1.00 24.15           H  
ATOM     93  NH1 ARG A   6      27.933  27.647  -5.723  1.00 24.15           N  
ATOM     94 HH11 ARG A   6      28.914  27.411  -5.775  1.00 24.15           H  
ATOM     95 HH12 ARG A   6      27.591  28.532  -6.069  1.00 24.15           H  
ATOM     96  NH2 ARG A   6      25.834  27.047  -5.256  1.00 24.15           N  
ATOM     97 HH21 ARG A   6      25.506  27.939  -5.596  1.00 24.15           H  
ATOM     98 HH22 ARG A   6      25.158  26.365  -4.944  1.00 24.15           H  
ATOM     99  CZ  ARG A   6      27.102  26.745  -5.275  1.00 24.15           C  
ATOM    100  N   LYS A   7      27.332  19.376  -4.944  1.00 23.35           N  
ATOM    101  H   LYS A   7      27.633  19.355  -3.980  1.00 23.35           H  
ATOM    102  CA  LYS A   7      26.022  18.789  -5.240  1.00 23.35           C  
ATOM    103  HA  LYS A   7      26.083  18.142  -6.114  1.00 23.35           H  
ATOM    104  C   LYS A   7      25.065  19.946  -5.538  1.00 23.35           C  
ATOM    105  CB  LYS A   7      25.522  17.979  -4.026  1.00 23.35           C  
ATOM    106  HB2 LYS A   7      24.501  17.658  -4.233  1.00 23.35           H  
ATOM    107  HB3 LYS A   7      25.494  18.625  -3.148  1.00 23.35           H  
ATOM    108  O   LYS A   7      24.763  20.739  -4.649  1.00 23.35           O  
ATOM    109  CG  LYS A   7      26.364  16.732  -3.703  1.00 23.35           C  
ATOM    110  HG2 LYS A   7      27.388  17.026  -3.474  1.00 23.35           H  
ATOM    111  HG3 LYS A   7      26.370  16.071  -4.570  1.00 23.35           H  
ATOM    112  CD  LYS A   7      25.770  15.985  -2.496  1.00 23.35           C  
ATOM    113  HD2 LYS A   7      25.787  16.638  -1.623  1.00 23.35           H  
ATOM    114  HD3 LYS A   7      24.733  15.736  -2.722  1.00 23.35           H  
ATOM    115  CE  LYS A   7      26.537  14.691  -2.187  1.00 23.35           C  
ATOM    116  HE2 LYS A   7      27.554  14.943  -1.886  1.00 23.35           H  
ATOM    117  HE3 LYS A   7      26.594  14.101  -3.102  1.00 23.35           H  
ATOM    118  NZ  LYS A   7      25.859  13.896  -1.127  1.00 23.35           N  
ATOM    119  HZ1 LYS A   7      25.754  14.417  -0.269  1.00 23.35           H  
ATOM    120  HZ2 LYS A   7      24.933  13.630  -1.430  1.00 23.35           H  
ATOM    121  HZ3 LYS A   7      26.355  13.037  -0.934  1.00 23.35           H  
ATOM    122  N   VAL A   8      24.667  20.094  -6.794  1.00 23.58           N  
ATOM    123  H   VAL A   8      25.015  19.447  -7.487  1.00 23.58           H  
ATOM    124  CA  VAL A   8      23.602  21.007  -7.210  1.00 23.58           C  
ATOM    125  HA  VAL A   8      23.212  21.552  -6.350  1.00 23.58           H  
ATOM    126  C   VAL A   8      22.478  20.123  -7.728  1.00 23.58           C  
ATOM    127  CB  VAL A   8      24.099  22.051  -8.236  1.00 23.58           C  
ATOM    128  HB  VAL A   8      24.546  21.544  -9.090  1.00 23.58           H  
ATOM    129  O   VAL A   8      22.439  19.797  -8.907  1.00 23.58           O  
ATOM    130  CG1 VAL A   8      22.959  22.947  -8.733  1.00 23.58           C  
ATOM    131 HG11 VAL A   8      22.437  23.408  -7.895  1.00 23.58           H  
ATOM    132 HG12 VAL A   8      22.257  22.339  -9.304  1.00 23.58           H  
ATOM    133 HG13 VAL A   8      23.346  23.717  -9.400  1.00 23.58           H  
ATOM    134  CG2 VAL A   8      25.158  22.976  -7.612  1.00 23.58           C  
ATOM    135 HG21 VAL A   8      24.745  23.469  -6.732  1.00 23.58           H  
ATOM    136 HG22 VAL A   8      25.472  23.720  -8.345  1.00 23.58           H  
ATOM    137 HG23 VAL A   8      26.029  22.385  -7.328  1.00 23.58           H  
ATOM    138  N   GLY A   9      21.592  19.710  -6.822  1.00 21.78           N  
ATOM    139  H   GLY A   9      21.740  19.956  -5.853  1.00 21.78           H  
ATOM    140  CA  GLY A   9      20.217  19.391  -7.190  1.00 21.78           C  
ATOM    141  HA2 GLY A   9      20.184  18.769  -8.085  1.00 21.78           H  
ATOM    142  HA3 GLY A   9      19.709  18.873  -6.376  1.00 21.78           H  
ATOM    143  C   GLY A   9      19.526  20.726  -7.442  1.00 21.78           C  
ATOM    144  O   GLY A   9      19.258  21.470  -6.500  1.00 21.78           O  
ATOM    145  N   ALA A  10      19.380  21.105  -8.710  1.00 24.12           N  
ATOM    146  H   ALA A  10      19.617  20.449  -9.440  1.00 24.12           H  
ATOM    147  CA  ALA A  10      18.708  22.337  -9.100  1.00 24.12           C  
ATOM    148  HA  ALA A  10      18.699  23.028  -8.257  1.00 24.12           H  
ATOM    149  C   ALA A  10      17.258  22.027  -9.469  1.00 24.12           C  
ATOM    150  CB  ALA A  10      19.463  23.038 -10.234  1.00 24.12           C  
ATOM    151  HB1 ALA A  10      20.418  23.420  -9.873  1.00 24.12           H  
ATOM    152  HB2 ALA A  10      18.869  23.876 -10.599  1.00 24.12           H  
ATOM    153  HB3 ALA A  10      19.626  22.342 -11.057  1.00 24.12           H  
ATOM    154  O   ALA A  10      16.989  21.323 -10.436  1.00 24.12           O  
ATOM    155  N   ALA A  11      16.362  22.601  -8.671  1.00 22.56           N  
ATOM    156  H   ALA A  11      16.719  23.089  -7.862  1.00 22.56           H  
ATOM    157  CA  ALA A  11      14.924  22.657  -8.852  1.00 22.56           C  
ATOM    158  HA  ALA A  11      14.498  21.677  -8.639  1.00 22.56           H  
ATOM    159  C   ALA A  11      14.513  23.088 -10.272  1.00 22.56           C  
ATOM    160  CB  ALA A  11      14.415  23.670  -7.817  1.00 22.56           C  
ATOM    161  HB1 ALA A  11      13.330  23.743  -7.890  1.00 22.56           H  
ATOM    162  HB2 ALA A  11      14.848  24.653  -8.002  1.00 22.56           H  
ATOM    163  HB3 ALA A  11      14.671  23.337  -6.811  1.00 22.56           H  
ATOM    164  O   ALA A  11      14.917  24.154 -10.746  1.00 22.56           O  
ATOM    165  N   ALA A  12      13.647  22.299 -10.908  1.00 22.13           N  
ATOM    166  H   ALA A  12      13.379  21.421 -10.484  1.00 22.13           H  
ATOM    167  CA  ALA A  12      12.878  22.730 -12.066  1.00 22.13           C  
ATOM    168  HA  ALA A  12      13.447  23.478 -12.618  1.00 22.13           H  
ATOM    169  C   ALA A  12      11.570  23.371 -11.577  1.00 22.13           C  
ATOM    170  CB  ALA A  12      12.665  21.543 -13.011  1.00 22.13           C  
ATOM    171  HB1 ALA A  12      13.627  21.139 -13.326  1.00 22.13           H  
ATOM    172  HB2 ALA A  12      12.108  21.868 -13.890  1.00 22.13           H  
ATOM    173  HB3 ALA A  12      12.097  20.761 -12.507  1.00 22.13           H  
ATOM    174  O   ALA A  12      10.686  22.712 -11.039  1.00 22.13           O  
ATOM    175  N   LEU A  13      11.487  24.692 -11.725  1.00 19.53           N  
ATOM    176  H   LEU A  13      12.270  25.152 -12.166  1.00 19.53           H  
ATOM    177  CA  LEU A  13      10.315  25.512 -11.438  1.00 19.53           C  
ATOM    178  HA  LEU A  13       9.732  25.043 -10.645  1.00 19.53           H  
ATOM    179  C   LEU A  13       9.473  25.589 -12.725  1.00 19.53           C  
ATOM    180  CB  LEU A  13      10.832  26.895 -10.966  1.00 19.53           C  
ATOM    181  HB2 LEU A  13      11.794  26.761 -10.471  1.00 19.53           H  
ATOM    182  HB3 LEU A  13      11.036  27.517 -11.838  1.00 19.53           H  
ATOM    183  O   LEU A  13       9.885  26.261 -13.670  1.00 19.53           O  
ATOM    184  CG  LEU A  13       9.893  27.645 -10.000  1.00 19.53           C  
ATOM    185  HG  LEU A  13       8.915  27.166  -9.987  1.00 19.53           H  
ATOM    186  CD1 LEU A  13      10.480  27.636  -8.584  1.00 19.53           C  
ATOM    187 HD11 LEU A  13       9.788  28.123  -7.897  1.00 19.53           H  
ATOM    188 HD12 LEU A  13      11.440  28.152  -8.563  1.00 19.53           H  
ATOM    189 HD13 LEU A  13      10.618  26.605  -8.260  1.00 19.53           H  
ATOM    190  CD2 LEU A  13       9.709  29.107 -10.414  1.00 19.53           C  
ATOM    191 HD21 LEU A  13       9.264  29.142 -11.409  1.00 19.53           H  
ATOM    192 HD22 LEU A  13      10.671  29.618 -10.428  1.00 19.53           H  
ATOM    193 HD23 LEU A  13       9.038  29.603  -9.713  1.00 19.53           H  
ATOM    194  N   ALA A  14       8.319  24.921 -12.779  1.00 21.27           N  
ATOM    195  H   ALA A  14       8.063  24.315 -12.013  1.00 21.27           H  
ATOM    196  CA  ALA A  14       7.335  25.089 -13.852  1.00 21.27           C  
ATOM    197  HA  ALA A  14       7.732  25.772 -14.602  1.00 21.27           H  
ATOM    198  C   ALA A  14       6.060  25.721 -13.276  1.00 21.27           C  
ATOM    199  CB  ALA A  14       7.091  23.756 -14.566  1.00 21.27           C  
ATOM    200  HB1 ALA A  14       6.691  23.024 -13.865  1.00 21.27           H  
ATOM    201  HB2 ALA A  14       6.374  23.893 -15.376  1.00 21.27           H  
ATOM    202  HB3 ALA A  14       8.026  23.377 -14.980  1.00 21.27           H  
ATOM    203  O   ALA A  14       5.490  25.243 -12.300  1.00 21.27           O  
ATOM    204  N   LEU A  15       5.671  26.859 -13.850  1.00 18.41           N  
ATOM    205  H   LEU A  15       6.153  27.133 -14.694  1.00 18.41           H  
ATOM    206  CA  LEU A  15       4.600  27.742 -13.396  1.00 18.41           C  
ATOM    207  HA  LEU A  15       4.213  27.389 -12.441  1.00 18.41           H  
ATOM    208  C   LEU A  15       3.486  27.677 -14.447  1.00 18.41           C  
ATOM    209  CB  LEU A  15       5.248  29.138 -13.209  1.00 18.41           C  
ATOM    210  HB2 LEU A  15       6.198  28.962 -12.704  1.00 18.41           H  
ATOM    211  HB3 LEU A  15       5.490  29.568 -14.180  1.00 18.41           H  
ATOM    212  O   LEU A  15       3.662  28.212 -15.541  1.00 18.41           O  
ATOM    213  CG  LEU A  15       4.475  30.168 -12.362  1.00 18.41           C  
ATOM    214  HG  LEU A  15       3.882  29.650 -11.608  1.00 18.41           H  
ATOM    215  CD1 LEU A  15       5.473  31.085 -11.644  1.00 18.41           C  
ATOM    216 HD11 LEU A  15       6.097  30.491 -10.976  1.00 18.41           H  
ATOM    217 HD12 LEU A  15       6.103  31.597 -12.371  1.00 18.41           H  
ATOM    218 HD13 LEU A  15       4.931  31.817 -11.045  1.00 18.41           H  
ATOM    219  CD2 LEU A  15       3.558  31.062 -13.201  1.00 18.41           C  
ATOM    220 HD21 LEU A  15       4.142  31.616 -13.935  1.00 18.41           H  
ATOM    221 HD22 LEU A  15       3.021  31.754 -12.552  1.00 18.41           H  
ATOM    222 HD23 LEU A  15       2.833  30.439 -13.724  1.00 18.41           H  
ATOM    223  N   VAL A  16       2.361  27.024 -14.135  1.00 21.78           N  
ATOM    224  H   VAL A  16       2.305  26.531 -13.256  1.00 21.78           H  
ATOM    225  CA  VAL A  16       1.175  26.974 -15.009  1.00 21.78           C  
ATOM    226  HA  VAL A  16       1.310  27.700 -15.811  1.00 21.78           H  
ATOM    227  C   VAL A  16      -0.065  27.397 -14.221  1.00 21.78           C  
ATOM    228  CB  VAL A  16       1.001  25.602 -15.700  1.00 21.78           C  
ATOM    229  HB  VAL A  16       0.885  24.827 -14.943  1.00 21.78           H  
ATOM    230  O   VAL A  16      -0.339  26.917 -13.128  1.00 21.78           O  
ATOM    231  CG1 VAL A  16      -0.231  25.595 -16.619  1.00 21.78           C  
ATOM    232 HG11 VAL A  16      -1.141  25.726 -16.033  1.00 21.78           H  
ATOM    233 HG12 VAL A  16      -0.299  24.627 -17.117  1.00 21.78           H  
ATOM    234 HG13 VAL A  16      -0.155  26.378 -17.372  1.00 21.78           H  
ATOM    235  CG2 VAL A  16       2.220  25.272 -16.576  1.00 21.78           C  
ATOM    236 HG21 VAL A  16       2.061  24.318 -17.079  1.00 21.78           H  
ATOM    237 HG22 VAL A  16       2.382  26.051 -17.321  1.00 21.78           H  
ATOM    238 HG23 VAL A  16       3.110  25.168 -15.956  1.00 21.78           H  
ATOM    239  N   ILE A  17      -0.791  28.364 -14.780  1.00 19.68           N  
ATOM    240  H   ILE A  17      -0.527  28.633 -15.717  1.00 19.68           H  
ATOM    241  CA  ILE A  17      -2.036  28.942 -14.263  1.00 19.68           C  
ATOM    242  HA  ILE A  17      -2.098  28.803 -13.183  1.00 19.68           H  
ATOM    243  C   ILE A  17      -3.200  28.216 -14.942  1.00 19.68           C  
ATOM    244  CB  ILE A  17      -2.065  30.459 -14.608  1.00 19.68           C  
ATOM    245  HB  ILE A  17      -1.904  30.556 -15.681  1.00 19.68           H  
ATOM    246  O   ILE A  17      -3.259  28.240 -16.171  1.00 19.68           O  
ATOM    247  CG1 ILE A  17      -0.929  31.230 -13.894  1.00 19.68           C  
ATOM    248 HG12 ILE A  17       0.015  30.707 -14.046  1.00 19.68           H  
ATOM    249 HG13 ILE A  17      -1.124  31.253 -12.822  1.00 19.68           H  
ATOM    250  CG2 ILE A  17      -3.434  31.098 -14.293  1.00 19.68           C  
ATOM    251 HG21 ILE A  17      -4.224  30.609 -14.864  1.00 19.68           H  
ATOM    252 HG22 ILE A  17      -3.442  32.151 -14.572  1.00 19.68           H  
ATOM    253 HG23 ILE A  17      -3.652  31.002 -13.229  1.00 19.68           H  
ATOM    254  CD1 ILE A  17      -0.730  32.666 -14.403  1.00 19.68           C  
ATOM    255 HD11 ILE A  17      -0.608  32.663 -15.486  1.00 19.68           H  
ATOM    256 HD12 ILE A  17       0.168  33.084 -13.947  1.00 19.68           H  
ATOM    257 HD13 ILE A  17      -1.578  33.293 -14.129  1.00 19.68           H  
ATOM    258  N   VAL A  18      -4.172  27.678 -14.193  1.00 23.88           N  
ATOM    259  H   VAL A  18      -4.043  27.591 -13.195  1.00 23.88           H  
ATOM    260  CA  VAL A  18      -5.484  27.306 -14.760  1.00 23.88           C  
ATOM    261  HA  VAL A  18      -5.571  27.806 -15.724  1.00 23.88           H  
ATOM    262  C   VAL A  18      -6.633  27.832 -13.897  1.00 23.88           C  
ATOM    263  CB  VAL A  18      -5.624  25.803 -15.077  1.00 23.88           C  
ATOM    264  HB  VAL A  18      -5.565  25.228 -14.153  1.00 23.88           H  
ATOM    265  O   VAL A  18      -6.705  27.645 -12.687  1.00 23.88           O  
ATOM    266  CG1 VAL A  18      -6.968  25.514 -15.766  1.00 23.88           C  
ATOM    267 HG11 VAL A  18      -7.797  25.722 -15.089  1.00 23.88           H  
ATOM    268 HG12 VAL A  18      -7.069  26.110 -16.674  1.00 23.88           H  
ATOM    269 HG13 VAL A  18      -7.020  24.458 -16.030  1.00 23.88           H  
ATOM    270  CG2 VAL A  18      -4.526  25.328 -16.038  1.00 23.88           C  
ATOM    271 HG21 VAL A  18      -4.675  24.276 -16.282  1.00 23.88           H  
ATOM    272 HG22 VAL A  18      -4.536  25.915 -16.956  1.00 23.88           H  
ATOM    273 HG23 VAL A  18      -3.550  25.416 -15.561  1.00 23.88           H  
ATOM    274  N   THR A  19      -7.522  28.547 -14.578  1.00 21.28           N  
ATOM    275  H   THR A  19      -7.371  28.600 -15.575  1.00 21.28           H  
ATOM    276  CA  THR A  19      -8.757  29.182 -14.117  1.00 21.28           C  
ATOM    277  HA  THR A  19      -8.550  29.793 -13.239  1.00 21.28           H  
ATOM    278  C   THR A  19      -9.847  28.166 -13.774  1.00 21.28           C  
ATOM    279  CB  THR A  19      -9.281  30.064 -15.263  1.00 21.28           C  
ATOM    280  HB  THR A  19     -10.314  30.347 -15.062  1.00 21.28           H  
ATOM    281  O   THR A  19     -10.108  27.255 -14.556  1.00 21.28           O  
ATOM    282  CG2 THR A  19      -8.448  31.333 -15.443  1.00 21.28           C  
ATOM    283 HG21 THR A  19      -7.416  31.077 -15.684  1.00 21.28           H  
ATOM    284 HG22 THR A  19      -8.469  31.920 -14.525  1.00 21.28           H  
ATOM    285 HG23 THR A  19      -8.867  31.926 -16.256  1.00 21.28           H  
ATOM    286  OG1 THR A  19      -9.210  29.356 -16.486  1.00 21.28           O  
ATOM    287  HG1 THR A  19      -9.598  28.491 -16.335  1.00 21.28           H  
ATOM    288  N   THR A  20     -10.563  28.383 -12.670  1.00 22.56           N  
ATOM    289  H   THR A  20     -10.321  29.153 -12.062  1.00 22.56           H  
ATOM    290  CA  THR A  20     -11.774  27.638 -12.303  1.00 22.56           C  
ATOM    291  HA  THR A  20     -11.536  26.575 -12.281  1.00 22.56           H  
ATOM    292  C   THR A  20     -12.894  27.853 -13.326  1.00 22.56           C  
ATOM    293  CB  THR A  20     -12.261  28.055 -10.900  1.00 22.56           C  
ATOM    294  HB  THR A  20     -13.312  27.791 -10.785  1.00 22.56           H  
ATOM    295  O   THR A  20     -13.465  28.940 -13.438  1.00 22.56           O  
ATOM    296  CG2 THR A  20     -11.467  27.360  -9.797  1.00 22.56           C  
ATOM    297 HG21 THR A  20     -11.844  27.655  -8.818  1.00 22.56           H  
ATOM    298 HG22 THR A  20     -10.410  27.617  -9.872  1.00 22.56           H  
ATOM    299 HG23 THR A  20     -11.572  26.279  -9.894  1.00 22.56           H  
ATOM    300  OG1 THR A  20     -12.093  29.442 -10.679  1.00 22.56           O  
ATOM    301  HG1 THR A  20     -12.264  29.596  -9.747  1.00 22.56           H  
ATOM    302  N   ALA A  21     -13.260  26.801 -14.058  1.00 22.06           N  
ATOM    303  H   ALA A  21     -12.716  25.951 -14.004  1.00 22.06           H  
ATOM    304  CA  ALA A  21     -14.519  26.760 -14.790  1.00 22.06           C  
ATOM    305  HA  ALA A  21     -14.737  27.753 -15.183  1.00 22.06           H  
ATOM    306  C   ALA A  21     -15.646  26.376 -13.821  1.00 22.06           C  
ATOM    307  CB  ALA A  21     -14.393  25.825 -15.997  1.00 22.06           C  
ATOM    308  HB1 ALA A  21     -15.333  25.804 -16.547  1.00 22.06           H  
ATOM    309  HB2 ALA A  21     -13.599  26.174 -16.657  1.00 22.06           H  
ATOM    310  HB3 ALA A  21     -14.159  24.814 -15.664  1.00 22.06           H  
ATOM    311  O   ALA A  21     -15.935  25.207 -13.585  1.00 22.06           O  
ATOM    312  N   ALA A  22     -16.289  27.389 -13.243  1.00 21.35           N  
ATOM    313  H   ALA A  22     -15.939  28.322 -13.408  1.00 21.35           H  
ATOM    314  CA  ALA A  22     -17.587  27.240 -12.606  1.00 21.35           C  
ATOM    315  HA  ALA A  22     -17.550  26.412 -11.899  1.00 21.35           H  
ATOM    316  C   ALA A  22     -18.646  26.937 -13.681  1.00 21.35           C  
ATOM    317  CB  ALA A  22     -17.894  28.537 -11.841  1.00 21.35           C  
ATOM    318  HB1 ALA A  22     -17.130  28.704 -11.081  1.00 21.35           H  
ATOM    319  HB2 ALA A  22     -18.865  28.450 -11.354  1.00 21.35           H  
ATOM    320  HB3 ALA A  22     -17.911  29.384 -12.526  1.00 21.35           H  
ATOM    321  O   ALA A  22     -19.031  27.830 -14.436  1.00 21.35           O  
ATOM    322  N   LEU A  23     -19.145  25.701 -13.742  1.00 21.78           N  
ATOM    323  H   LEU A  23     -18.712  24.973 -13.191  1.00 21.78           H  
ATOM    324  CA  LEU A  23     -20.373  25.381 -14.472  1.00 21.78           C  
ATOM    325  HA  LEU A  23     -20.643  26.221 -15.111  1.00 21.78           H  
ATOM    326  C   LEU A  23     -21.533  25.247 -13.485  1.00 21.78           C  
ATOM    327  CB  LEU A  23     -20.181  24.172 -15.401  1.00 21.78           C  
ATOM    328  HB2 LEU A  23     -21.161  23.828 -15.733  1.00 21.78           H  
ATOM    329  HB3 LEU A  23     -19.719  23.363 -14.836  1.00 21.78           H  
ATOM    330  O   LEU A  23     -21.832  24.191 -12.939  1.00 21.78           O  
ATOM    331  CG  LEU A  23     -19.326  24.480 -16.648  1.00 21.78           C  
ATOM    332  HG  LEU A  23     -18.349  24.853 -16.338  1.00 21.78           H  
ATOM    333  CD1 LEU A  23     -19.121  23.196 -17.449  1.00 21.78           C  
ATOM    334 HD11 LEU A  23     -20.078  22.801 -17.790  1.00 21.78           H  
ATOM    335 HD12 LEU A  23     -18.479  23.389 -18.308  1.00 21.78           H  
ATOM    336 HD13 LEU A  23     -18.631  22.449 -16.824  1.00 21.78           H  
ATOM    337  CD2 LEU A  23     -19.975  25.509 -17.585  1.00 21.78           C  
ATOM    338 HD21 LEU A  23     -19.391  25.584 -18.502  1.00 21.78           H  
ATOM    339 HD22 LEU A  23     -19.985  26.492 -17.114  1.00 21.78           H  
ATOM    340 HD23 LEU A  23     -20.993  25.203 -17.829  1.00 21.78           H  
ATOM    341  N   SER A  24     -22.189  26.381 -13.261  1.00 21.74           N  
ATOM    342  H   SER A  24     -21.860  27.204 -13.745  1.00 21.74           H  
ATOM    343  CA  SER A  24     -23.538  26.469 -12.722  1.00 21.74           C  
ATOM    344  HA  SER A  24     -23.641  25.768 -11.894  1.00 21.74           H  
ATOM    345  C   SER A  24     -24.548  26.096 -13.818  1.00 21.74           C  
ATOM    346  CB  SER A  24     -23.758  27.895 -12.192  1.00 21.74           C  
ATOM    347  HB2 SER A  24     -24.818  28.055 -11.995  1.00 21.74           H  
ATOM    348  HB3 SER A  24     -23.212  27.997 -11.254  1.00 21.74           H  
ATOM    349  O   SER A  24     -24.514  26.655 -14.912  1.00 21.74           O  
ATOM    350  OG  SER A  24     -23.283  28.883 -13.096  1.00 21.74           O  
ATOM    351  HG  SER A  24     -22.764  29.531 -12.613  1.00 21.74           H  
ATOM    352  N   GLY A  25     -25.464  25.156 -13.546  1.00 22.72           N  
ATOM    353  H   GLY A  25     -25.356  24.601 -12.709  1.00 22.72           H  
ATOM    354  CA  GLY A  25     -26.448  24.742 -14.556  1.00 22.72           C  
ATOM    355  HA2 GLY A  25     -25.905  24.353 -15.417  1.00 22.72           H  
ATOM    356  HA3 GLY A  25     -26.996  25.622 -14.894  1.00 22.72           H  
ATOM    357  C   GLY A  25     -27.472  23.679 -14.144  1.00 22.72           C  
ATOM    358  O   GLY A  25     -27.447  22.578 -14.665  1.00 22.72           O  
ATOM    359  N   VAL A  26     -28.382  24.032 -13.230  1.00 20.58           N  
ATOM    360  H   VAL A  26     -28.136  24.872 -12.725  1.00 20.58           H  
ATOM    361  CA  VAL A  26     -29.845  23.773 -13.275  1.00 20.58           C  
ATOM    362  HA  VAL A  26     -30.197  23.812 -12.244  1.00 20.58           H  
ATOM    363  C   VAL A  26     -30.362  22.429 -13.860  1.00 20.58           C  
ATOM    364  CB  VAL A  26     -30.517  24.960 -14.020  1.00 20.58           C  
ATOM    365  HB  VAL A  26     -30.196  24.957 -15.062  1.00 20.58           H  
ATOM    366  O   VAL A  26     -30.467  22.287 -15.074  1.00 20.58           O  
ATOM    367  CG1 VAL A  26     -32.052  24.902 -13.990  1.00 20.58           C  
ATOM    368 HG11 VAL A  26     -32.466  25.770 -14.504  1.00 20.58           H  
ATOM    369 HG12 VAL A  26     -32.406  24.013 -14.512  1.00 20.58           H  
ATOM    370 HG13 VAL A  26     -32.409  24.884 -12.961  1.00 20.58           H  
ATOM    371  CG2 VAL A  26     -30.119  26.320 -13.415  1.00 20.58           C  
ATOM    372 HG21 VAL A  26     -30.651  27.122 -13.927  1.00 20.58           H  
ATOM    373 HG22 VAL A  26     -29.053  26.506 -13.548  1.00 20.58           H  
ATOM    374 HG23 VAL A  26     -30.366  26.349 -12.353  1.00 20.58           H  
ATOM    375  N   GLY A  27     -30.946  21.573 -12.998  1.00 19.70           N  
ATOM    376  H   GLY A  27     -30.652  21.625 -12.033  1.00 19.70           H  
ATOM    377  CA  GLY A  27     -32.266  20.959 -13.266  1.00 19.70           C  
ATOM    378  HA2 GLY A  27     -32.994  21.429 -12.604  1.00 19.70           H  
ATOM    379  HA3 GLY A  27     -32.566  21.220 -14.281  1.00 19.70           H  
ATOM    380  C   GLY A  27     -32.448  19.429 -13.162  1.00 19.70           C  
ATOM    381  O   GLY A  27     -32.200  18.721 -14.126  1.00 19.70           O  
ATOM    382  N   GLY A  28     -33.106  18.972 -12.080  1.00 20.49           N  
ATOM    383  H   GLY A  28     -33.141  19.586 -11.278  1.00 20.49           H  
ATOM    384  CA  GLY A  28     -34.093  17.866 -12.100  1.00 20.49           C  
ATOM    385  HA2 GLY A  28     -34.924  18.166 -11.462  1.00 20.49           H  
ATOM    386  HA3 GLY A  28     -34.495  17.789 -13.110  1.00 20.49           H  
ATOM    387  C   GLY A  28     -33.623  16.439 -11.721  1.00 20.49           C  
ATOM    388  O   GLY A  28     -32.591  16.000 -12.212  1.00 20.49           O  
ATOM    389  N   PRO A  29     -34.379  15.677 -10.891  1.00 26.55           N  
ATOM    390  CA  PRO A  29     -33.969  14.360 -10.394  1.00 26.55           C  
ATOM    391  HA  PRO A  29     -32.883  14.283 -10.349  1.00 26.55           H  
ATOM    392  C   PRO A  29     -34.530  13.205 -11.247  1.00 26.55           C  
ATOM    393  CB  PRO A  29     -34.544  14.317  -8.971  1.00 26.55           C  
ATOM    394  HB2 PRO A  29     -34.688  13.297  -8.614  1.00 26.55           H  
ATOM    395  HB3 PRO A  29     -33.881  14.862  -8.298  1.00 26.55           H  
ATOM    396  O   PRO A  29     -35.739  13.160 -11.461  1.00 26.55           O  
ATOM    397  CG  PRO A  29     -35.872  15.070  -9.097  1.00 26.55           C  
ATOM    398  HG2 PRO A  29     -36.121  15.587  -8.170  1.00 26.55           H  
ATOM    399  HG3 PRO A  29     -36.672  14.380  -9.365  1.00 26.55           H  
ATOM    400  CD  PRO A  29     -35.633  16.059 -10.243  1.00 26.55           C  
ATOM    401  HD2 PRO A  29     -36.459  16.021 -10.953  1.00 26.55           H  
ATOM    402  HD3 PRO A  29     -35.546  17.059  -9.817  1.00 26.55           H  
ATOM    403  N   ALA A  30     -33.687  12.258 -11.684  1.00 20.83           N  
ATOM    404  H   ALA A  30     -32.707  12.501 -11.701  1.00 20.83           H  
ATOM    405  CA  ALA A  30     -33.983  10.812 -11.762  1.00 20.83           C  
ATOM    406  HA  ALA A  30     -34.026  10.434 -10.740  1.00 20.83           H  
ATOM    407  C   ALA A  30     -32.895  10.010 -12.514  1.00 20.83           C  
ATOM    408  CB  ALA A  30     -35.338  10.501 -12.426  1.00 20.83           C  
ATOM    409  HB1 ALA A  30     -35.417   9.433 -12.628  1.00 20.83           H  
ATOM    410  HB2 ALA A  30     -35.419  11.041 -13.369  1.00 20.83           H  
ATOM    411  HB3 ALA A  30     -36.163  10.775 -11.769  1.00 20.83           H  
ATOM    412  O   ALA A  30     -32.473  10.382 -13.604  1.00 20.83           O  
ATOM    413  N   SER A  31     -32.586   8.834 -11.950  1.00 20.54           N  
ATOM    414  H   SER A  31     -32.989   8.692 -11.035  1.00 20.54           H  
ATOM    415  CA  SER A  31     -31.896   7.642 -12.495  1.00 20.54           C  
ATOM    416  HA  SER A  31     -32.044   6.878 -11.732  1.00 20.54           H  
ATOM    417  C   SER A  31     -30.369   7.686 -12.727  1.00 20.54           C  
ATOM    418  CB  SER A  31     -32.641   7.049 -13.701  1.00 20.54           C  
ATOM    419  HB2 SER A  31     -32.104   6.167 -14.051  1.00 20.54           H  
ATOM    420  HB3 SER A  31     -33.632   6.731 -13.379  1.00 20.54           H  
ATOM    421  O   SER A  31     -29.922   8.206 -13.747  1.00 20.54           O  
ATOM    422  OG  SER A  31     -32.797   7.947 -14.780  1.00 20.54           O  
ATOM    423  HG  SER A  31     -32.348   8.768 -14.568  1.00 20.54           H  
ATOM    424  N   PRO A  32     -29.557   7.032 -11.863  1.00 23.42           N  
ATOM    425  CA  PRO A  32     -28.143   6.786 -12.113  1.00 23.42           C  
ATOM    426  HA  PRO A  32     -27.717   7.548 -12.766  1.00 23.42           H  
ATOM    427  C   PRO A  32     -27.963   5.408 -12.768  1.00 23.42           C  
ATOM    428  CB  PRO A  32     -27.489   6.892 -10.733  1.00 23.42           C  
ATOM    429  HB2 PRO A  32     -26.538   6.362 -10.677  1.00 23.42           H  
ATOM    430  HB3 PRO A  32     -27.348   7.942 -10.481  1.00 23.42           H  
ATOM    431  O   PRO A  32     -27.622   4.431 -12.115  1.00 23.42           O  
ATOM    432  CG  PRO A  32     -28.545   6.282  -9.808  1.00 23.42           C  
ATOM    433  HG2 PRO A  32     -28.369   5.213  -9.693  1.00 23.42           H  
ATOM    434  HG3 PRO A  32     -28.535   6.768  -8.832  1.00 23.42           H  
ATOM    435  CD  PRO A  32     -29.878   6.512 -10.535  1.00 23.42           C  
ATOM    436  HD2 PRO A  32     -30.469   7.242  -9.983  1.00 23.42           H  
ATOM    437  HD3 PRO A  32     -30.421   5.570 -10.616  1.00 23.42           H  
ATOM    438  N   THR A  33     -28.215   5.313 -14.070  1.00 22.45           N  
ATOM    439  H   THR A  33     -28.599   6.123 -14.534  1.00 22.45           H  
ATOM    440  CA  THR A  33     -27.665   4.230 -14.905  1.00 22.45           C  
ATOM    441  HA  THR A  33     -26.737   3.879 -14.454  1.00 22.45           H  
ATOM    442  C   THR A  33     -27.304   4.820 -16.261  1.00 22.45           C  
ATOM    443  CB  THR A  33     -28.575   2.994 -15.060  1.00 22.45           C  
ATOM    444  HB  THR A  33     -28.098   2.319 -15.770  1.00 22.45           H  
ATOM    445  O   THR A  33     -27.988   4.609 -17.261  1.00 22.45           O  
ATOM    446  CG2 THR A  33     -28.804   2.206 -13.773  1.00 22.45           C  
ATOM    447 HG21 THR A  33     -29.401   2.794 -13.075  1.00 22.45           H  
ATOM    448 HG22 THR A  33     -27.846   1.959 -13.314  1.00 22.45           H  
ATOM    449 HG23 THR A  33     -29.336   1.284 -14.004  1.00 22.45           H  
ATOM    450  OG1 THR A  33     -29.832   3.358 -15.580  1.00 22.45           O  
ATOM    451  HG1 THR A  33     -29.641   3.817 -16.401  1.00 22.45           H  
ATOM    452  N   GLY A  34     -26.259   5.638 -16.269  1.00 20.68           N  
ATOM    453  H   GLY A  34     -25.772   5.809 -15.401  1.00 20.68           H  
ATOM    454  CA  GLY A  34     -25.602   6.117 -17.474  1.00 20.68           C  
ATOM    455  HA2 GLY A  34     -26.006   5.637 -18.365  1.00 20.68           H  
ATOM    456  HA3 GLY A  34     -25.720   7.197 -17.562  1.00 20.68           H  
ATOM    457  C   GLY A  34     -24.128   5.796 -17.330  1.00 20.68           C  
ATOM    458  O   GLY A  34     -23.488   6.283 -16.406  1.00 20.68           O  
ATOM    459  N   THR A  35     -23.619   4.936 -18.204  1.00 21.51           N  
ATOM    460  H   THR A  35     -24.221   4.570 -18.927  1.00 21.51           H  
ATOM    461  CA  THR A  35     -22.189   4.712 -18.413  1.00 21.51           C  
ATOM    462  HA  THR A  35     -21.732   4.271 -17.527  1.00 21.51           H  
ATOM    463  C   THR A  35     -21.531   6.059 -18.698  1.00 21.51           C  
ATOM    464  CB  THR A  35     -22.001   3.773 -19.619  1.00 21.51           C  
ATOM    465  HB  THR A  35     -20.961   3.800 -19.945  1.00 21.51           H  
ATOM    466  O   THR A  35     -21.623   6.564 -19.819  1.00 21.51           O  
ATOM    467  CG2 THR A  35     -22.378   2.329 -19.288  1.00 21.51           C  
ATOM    468 HG21 THR A  35     -23.426   2.267 -18.994  1.00 21.51           H  
ATOM    469 HG22 THR A  35     -22.213   1.705 -20.166  1.00 21.51           H  
ATOM    470 HG23 THR A  35     -21.750   1.966 -18.475  1.00 21.51           H  
ATOM    471  OG1 THR A  35     -22.846   4.190 -20.675  1.00 21.51           O  
ATOM    472  HG1 THR A  35     -22.544   5.076 -20.890  1.00 21.51           H  
ATOM    473  N   ALA A  36     -20.938   6.673 -17.678  1.00 21.83           N  
ATOM    474  H   ALA A  36     -20.980   6.265 -16.755  1.00 21.83           H  
ATOM    475  CA  ALA A  36     -20.065   7.814 -17.865  1.00 21.83           C  
ATOM    476  HA  ALA A  36     -20.569   8.568 -18.470  1.00 21.83           H  
ATOM    477  C   ALA A  36     -18.835   7.302 -18.619  1.00 21.83           C  
ATOM    478  CB  ALA A  36     -19.733   8.428 -16.498  1.00 21.83           C  
ATOM    479  HB1 ALA A  36     -20.646   8.759 -16.003  1.00 21.83           H  
ATOM    480  HB2 ALA A  36     -19.225   7.697 -15.870  1.00 21.83           H  
ATOM    481  HB3 ALA A  36     -19.072   9.284 -16.635  1.00 21.83           H  
ATOM    482  O   ALA A  36     -18.084   6.477 -18.108  1.00 21.83           O  
ATOM    483  N   SER A  37     -18.674   7.728 -19.870  1.00 21.71           N  
ATOM    484  H   SER A  37     -19.367   8.347 -20.266  1.00 21.71           H  
ATOM    485  CA  SER A  37     -17.361   7.740 -20.502  1.00 21.71           C  
ATOM    486  HA  SER A  37     -16.891   6.759 -20.433  1.00 21.71           H  
ATOM    487  C   SER A  37     -16.539   8.754 -19.720  1.00 21.71           C  
ATOM    488  CB  SER A  37     -17.482   8.146 -21.976  1.00 21.71           C  
ATOM    489  HB2 SER A  37     -18.002   7.361 -22.524  1.00 21.71           H  
ATOM    490  HB3 SER A  37     -16.484   8.268 -22.397  1.00 21.71           H  
ATOM    491  O   SER A  37     -16.798   9.954 -19.834  1.00 21.71           O  
ATOM    492  OG  SER A  37     -18.202   9.360 -22.101  1.00 21.71           O  
ATOM    493  HG  SER A  37     -17.773   9.978 -21.504  1.00 21.71           H  
ATOM    494  N   ALA A  38     -15.659   8.273 -18.854  1.00 22.07           N  
ATOM    495  H   ALA A  38     -15.529   7.278 -18.742  1.00 22.07           H  
ATOM    496  CA  ALA A  38     -14.824   9.138 -18.054  1.00 22.07           C  
ATOM    497  HA  ALA A  38     -15.457   9.859 -17.536  1.00 22.07           H  
ATOM    498  C   ALA A  38     -13.846   9.907 -18.949  1.00 22.07           C  
ATOM    499  CB  ALA A  38     -14.134   8.296 -17.005  1.00 22.07           C  
ATOM    500  HB1 ALA A  38     -14.859   7.816 -16.348  1.00 22.07           H  
ATOM    501  HB2 ALA A  38     -13.529   7.533 -17.495  1.00 22.07           H  
ATOM    502  HB3 ALA A  38     -13.489   8.942 -16.408  1.00 22.07           H  
ATOM    503  O   ALA A  38     -13.272   9.380 -19.904  1.00 22.07           O  
ATOM    504  N   GLU A  39     -13.755  11.200 -18.677  1.00 22.84           N  
ATOM    505  H   GLU A  39     -14.212  11.531 -17.839  1.00 22.84           H  
ATOM    506  CA  GLU A  39     -12.806  12.120 -19.276  1.00 22.84           C  
ATOM    507  HA  GLU A  39     -12.703  11.902 -20.339  1.00 22.84           H  
ATOM    508  C   GLU A  39     -11.464  11.886 -18.567  1.00 22.84           C  
ATOM    509  CB  GLU A  39     -13.400  13.532 -19.100  1.00 22.84           C  
ATOM    510  HB2 GLU A  39     -13.341  13.821 -18.050  1.00 22.84           H  
ATOM    511  HB3 GLU A  39     -14.454  13.477 -19.371  1.00 22.84           H  
ATOM    512  O   GLU A  39     -11.384  12.002 -17.347  1.00 22.84           O  
ATOM    513  CG  GLU A  39     -12.774  14.631 -19.968  1.00 22.84           C  
ATOM    514  HG2 GLU A  39     -12.741  14.276 -20.998  1.00 22.84           H  
ATOM    515  HG3 GLU A  39     -11.750  14.805 -19.637  1.00 22.84           H  
ATOM    516  CD  GLU A  39     -13.572  15.955 -19.916  1.00 22.84           C  
ATOM    517  OE1 GLU A  39     -13.333  16.807 -20.805  1.00 22.84           O  
ATOM    518  OE2 GLU A  39     -14.461  16.107 -19.045  1.00 22.84           O  
ATOM    519  N   PHE A  40     -10.446  11.461 -19.316  1.00 24.49           N  
ATOM    520  H   PHE A  40     -10.610  11.297 -20.299  1.00 24.49           H  
ATOM    521  CA  PHE A  40      -9.130  11.093 -18.789  1.00 24.49           C  
ATOM    522  HA  PHE A  40      -9.235  10.223 -18.141  1.00 24.49           H  
ATOM    523  C   PHE A  40      -8.495  12.237 -17.973  1.00 24.49           C  
ATOM    524  CB  PHE A  40      -8.226  10.735 -19.977  1.00 24.49           C  
ATOM    525  HB2 PHE A  40      -8.114  11.611 -20.617  1.00 24.49           H  
ATOM    526  HB3 PHE A  40      -7.243  10.520 -19.559  1.00 24.49           H  
ATOM    527  O   PHE A  40      -8.348  13.348 -18.487  1.00 24.49           O  
ATOM    528  CG  PHE A  40      -8.667   9.554 -20.828  1.00 24.49           C  
ATOM    529  CD1 PHE A  40      -8.369   8.241 -20.421  1.00 24.49           C  
ATOM    530  HD1 PHE A  40      -7.850   8.073 -19.489  1.00 24.49           H  
ATOM    531  CD2 PHE A  40      -9.373   9.765 -22.029  1.00 24.49           C  
ATOM    532  HD2 PHE A  40      -9.601  10.773 -22.346  1.00 24.49           H  
ATOM    533  CE1 PHE A  40      -8.777   7.147 -21.204  1.00 24.49           C  
ATOM    534  HE1 PHE A  40      -8.569   6.144 -20.863  1.00 24.49           H  
ATOM    535  CE2 PHE A  40      -9.788   8.671 -22.811  1.00 24.49           C  
ATOM    536  HE2 PHE A  40     -10.344   8.840 -23.721  1.00 24.49           H  
ATOM    537  CZ  PHE A  40      -9.490   7.360 -22.398  1.00 24.49           C  
ATOM    538  HZ  PHE A  40      -9.820   6.516 -22.985  1.00 24.49           H  
ATOM    539  N   VAL A  41      -8.067  11.973 -16.734  1.00 31.64           N  
ATOM    540  H   VAL A  41      -8.162  11.030 -16.385  1.00 31.64           H  
ATOM    541  CA  VAL A  41      -7.327  12.942 -15.905  1.00 31.64           C  
ATOM    542  HA  VAL A  41      -7.640  13.950 -16.177  1.00 31.64           H  
ATOM    543  C   VAL A  41      -5.837  12.804 -16.203  1.00 31.64           C  
ATOM    544  CB  VAL A  41      -7.623  12.758 -14.401  1.00 31.64           C  
ATOM    545  HB  VAL A  41      -7.381  11.737 -14.107  1.00 31.64           H  
ATOM    546  O   VAL A  41      -5.289  11.710 -16.094  1.00 31.64           O  
ATOM    547  CG1 VAL A  41      -6.804  13.726 -13.532  1.00 31.64           C  
ATOM    548 HG11 VAL A  41      -5.739  13.509 -13.623  1.00 31.64           H  
ATOM    549 HG12 VAL A  41      -6.993  14.757 -13.830  1.00 31.64           H  
ATOM    550 HG13 VAL A  41      -7.080  13.598 -12.486  1.00 31.64           H  
ATOM    551  CG2 VAL A  41      -9.107  13.020 -14.108  1.00 31.64           C  
ATOM    552 HG21 VAL A  41      -9.726  12.310 -14.657  1.00 31.64           H  
ATOM    553 HG22 VAL A  41      -9.380  14.033 -14.404  1.00 31.64           H  
ATOM    554 HG23 VAL A  41      -9.304  12.886 -13.045  1.00 31.64           H  
ATOM    555  N   ASN A  42      -5.177  13.905 -16.582  1.00 30.09           N  
ATOM    556  H   ASN A  42      -5.682  14.778 -16.642  1.00 30.09           H  
ATOM    557  CA  ASN A  42      -3.735  13.912 -16.813  1.00 30.09           C  
ATOM    558  HA  ASN A  42      -3.531  12.998 -17.372  1.00 30.09           H  
ATOM    559  C   ASN A  42      -2.974  13.844 -15.480  1.00 30.09           C  
ATOM    560  CB  ASN A  42      -3.293  15.086 -17.710  1.00 30.09           C  
ATOM    561  HB2 ASN A  42      -2.434  15.580 -17.258  1.00 30.09           H  
ATOM    562  HB3 ASN A  42      -4.093  15.823 -17.775  1.00 30.09           H  
ATOM    563  O   ASN A  42      -2.886  14.840 -14.766  1.00 30.09           O  
ATOM    564  CG  ASN A  42      -2.879  14.683 -19.118  1.00 30.09           C  
ATOM    565  ND2 ASN A  42      -2.678  15.658 -19.972  1.00 30.09           N  
ATOM    566 HD21 ASN A  42      -2.319  15.405 -20.882  1.00 30.09           H  
ATOM    567 HD22 ASN A  42      -2.696  16.614 -19.649  1.00 30.09           H  
ATOM    568  OD1 ASN A  42      -2.698  13.532 -19.483  1.00 30.09           O  
ATOM    569  N   CYS A  43      -2.432  12.680 -15.145  1.00 38.07           N  
ATOM    570  H   CYS A  43      -2.567  11.904 -15.778  1.00 38.07           H  
ATOM    571  CA  CYS A  43      -1.590  12.472 -13.975  1.00 38.07           C  
ATOM    572  HA  CYS A  43      -1.790  13.240 -13.228  1.00 38.07           H  
ATOM    573  C   CYS A  43      -0.146  12.629 -14.471  1.00 38.07           C  
ATOM    574  CB  CYS A  43      -1.961  11.098 -13.362  1.00 38.07           C  
ATOM    575  HB2 CYS A  43      -1.387  10.939 -12.450  1.00 38.07           H  
ATOM    576  HB3 CYS A  43      -1.697  10.314 -14.072  1.00 38.07           H  
ATOM    577  O   CYS A  43       0.345  11.771 -15.179  1.00 38.07           O  
ATOM    578  SG  CYS A  43      -3.753  10.980 -12.989  1.00 38.07           S  
ATOM    579  N   ASP A  44       0.526  13.755 -14.242  1.00 34.90           N  
ATOM    580  H   ASP A  44       0.077  14.507 -13.739  1.00 34.90           H  
ATOM    581  CA  ASP A  44       1.940  13.929 -14.609  1.00 34.90           C  
ATOM    582  HA  ASP A  44       2.316  13.034 -15.105  1.00 34.90           H  
ATOM    583  C   ASP A  44       2.748  14.107 -13.320  1.00 34.90           C  
ATOM    584  CB  ASP A  44       2.113  15.082 -15.617  1.00 34.90           C  
ATOM    585  HB2 ASP A  44       1.494  14.873 -16.489  1.00 34.90           H  
ATOM    586  HB3 ASP A  44       1.753  16.006 -15.164  1.00 34.90           H  
ATOM    587  O   ASP A  44       2.585  15.096 -12.606  1.00 34.90           O  
ATOM    588  CG  ASP A  44       3.566  15.267 -16.085  1.00 34.90           C  
ATOM    589  OD1 ASP A  44       4.467  14.549 -15.586  1.00 34.90           O  
ATOM    590  OD2 ASP A  44       3.825  16.134 -16.935  1.00 34.90           O  
ATOM    591  N   LEU A  45       3.621  13.141 -12.998  1.00 34.59           N  
ATOM    592  H   LEU A  45       3.733  12.372 -13.643  1.00 34.59           H  
ATOM    593  CA  LEU A  45       4.509  13.236 -11.829  1.00 34.59           C  
ATOM    594  HA  LEU A  45       3.899  13.473 -10.958  1.00 34.59           H  
ATOM    595  C   LEU A  45       5.516  14.390 -11.955  1.00 34.59           C  
ATOM    596  CB  LEU A  45       5.233  11.890 -11.586  1.00 34.59           C  
ATOM    597  HB2 LEU A  45       6.150  12.069 -11.024  1.00 34.59           H  
ATOM    598  HB3 LEU A  45       5.513  11.464 -12.549  1.00 34.59           H  
ATOM    599  O   LEU A  45       6.061  14.819 -10.941  1.00 34.59           O  
ATOM    600  CG  LEU A  45       4.381  10.886 -10.788  1.00 34.59           C  
ATOM    601  HG  LEU A  45       3.343  11.012 -11.096  1.00 34.59           H  
ATOM    602  CD1 LEU A  45       4.786   9.435 -11.033  1.00 34.59           C  
ATOM    603 HD11 LEU A  45       4.789   9.230 -12.104  1.00 34.59           H  
ATOM    604 HD12 LEU A  45       4.045   8.777 -10.580  1.00 34.59           H  
ATOM    605 HD13 LEU A  45       5.750   9.224 -10.570  1.00 34.59           H  
ATOM    606  CD2 LEU A  45       4.345  11.149  -9.289  1.00 34.59           C  
ATOM    607 HD21 LEU A  45       3.691  10.421  -8.809  1.00 34.59           H  
ATOM    608 HD22 LEU A  45       3.955  12.149  -9.098  1.00 34.59           H  
ATOM    609 HD23 LEU A  45       5.348  11.060  -8.870  1.00 34.59           H  
ATOM    610  N   SER A  46       5.750  14.908 -13.165  1.00 32.99           N  
ATOM    611  H   SER A  46       5.225  14.547 -13.948  1.00 32.99           H  
ATOM    612  CA  SER A  46       6.672  16.014 -13.428  1.00 32.99           C  
ATOM    613  HA  SER A  46       7.399  16.027 -12.616  1.00 32.99           H  
ATOM    614  C   SER A  46       6.036  17.411 -13.398  1.00 32.99           C  
ATOM    615  CB  SER A  46       7.491  15.747 -14.697  1.00 32.99           C  
ATOM    616  HB2 SER A  46       8.252  16.522 -14.780  1.00 32.99           H  
ATOM    617  HB3 SER A  46       8.010  14.798 -14.563  1.00 32.99           H  
ATOM    618  O   SER A  46       6.761  18.386 -13.205  1.00 32.99           O  
ATOM    619  OG  SER A  46       6.782  15.692 -15.924  1.00 32.99           O  
ATOM    620  HG  SER A  46       5.873  15.411 -15.799  1.00 32.99           H  
ATOM    621  N   GLU A  47       4.704  17.536 -13.467  1.00 30.07           N  
ATOM    622  H   GLU A  47       4.153  16.703 -13.620  1.00 30.07           H  
ATOM    623  CA  GLU A  47       3.979  18.824 -13.391  1.00 30.07           C  
ATOM    624  HA  GLU A  47       4.702  19.626 -13.534  1.00 30.07           H  
ATOM    625  C   GLU A  47       3.369  19.107 -12.005  1.00 30.07           C  
ATOM    626  CB  GLU A  47       2.952  18.969 -14.528  1.00 30.07           C  
ATOM    627  HB2 GLU A  47       2.379  18.048 -14.636  1.00 30.07           H  
ATOM    628  HB3 GLU A  47       2.261  19.774 -14.279  1.00 30.07           H  
ATOM    629  O   GLU A  47       2.386  19.836 -11.859  1.00 30.07           O  
ATOM    630  CG  GLU A  47       3.612  19.358 -15.858  1.00 30.07           C  
ATOM    631  HG2 GLU A  47       4.225  18.534 -16.223  1.00 30.07           H  
ATOM    632  HG3 GLU A  47       4.281  20.198 -15.669  1.00 30.07           H  
ATOM    633  CD  GLU A  47       2.596  19.796 -16.931  1.00 30.07           C  
ATOM    634  OE1 GLU A  47       3.059  20.347 -17.959  1.00 30.07           O  
ATOM    635  OE2 GLU A  47       1.367  19.709 -16.692  1.00 30.07           O  
ATOM    636  N   GLN A  48       3.989  18.566 -10.957  1.00 32.07           N  
ATOM    637  H   GLN A  48       4.790  17.990 -11.170  1.00 32.07           H  
ATOM    638  CA  GLN A  48       3.531  18.582  -9.566  1.00 32.07           C  
ATOM    639  HA  GLN A  48       2.495  18.245  -9.571  1.00 32.07           H  
ATOM    640  C   GLN A  48       3.559  19.988  -8.914  1.00 32.07           C  
ATOM    641  CB  GLN A  48       4.372  17.532  -8.818  1.00 32.07           C  
ATOM    642  HB2 GLN A  48       5.321  17.966  -8.505  1.00 32.07           H  
ATOM    643  HB3 GLN A  48       4.597  16.707  -9.493  1.00 32.07           H  
ATOM    644  O   GLN A  48       4.267  20.232  -7.939  1.00 32.07           O  
ATOM    645  CG  GLN A  48       3.642  16.934  -7.618  1.00 32.07           C  
ATOM    646  HG2 GLN A  48       3.329  17.731  -6.944  1.00 32.07           H  
ATOM    647  HG3 GLN A  48       2.759  16.396  -7.966  1.00 32.07           H  
ATOM    648  CD  GLN A  48       4.555  15.983  -6.859  1.00 32.07           C  
ATOM    649  NE2 GLN A  48       4.577  14.712  -7.184  1.00 32.07           N  
ATOM    650 HE21 GLN A  48       4.131  14.427  -8.044  1.00 32.07           H  
ATOM    651 HE22 GLN A  48       5.348  14.188  -6.795  1.00 32.07           H  
ATOM    652  OE1 GLN A  48       5.265  16.363  -5.949  1.00 32.07           O  
ATOM    653  N   SER A  49       2.796  20.947  -9.446  1.00 27.91           N  
ATOM    654  H   SER A  49       2.317  20.715 -10.305  1.00 27.91           H  
ATOM    655  CA  SER A  49       2.697  22.312  -8.913  1.00 27.91           C  
ATOM    656  HA  SER A  49       3.335  22.386  -8.032  1.00 27.91           H  
ATOM    657  C   SER A  49       1.302  22.691  -8.420  1.00 27.91           C  
ATOM    658  CB  SER A  49       3.247  23.339  -9.907  1.00 27.91           C  
ATOM    659  HB2 SER A  49       3.361  24.295  -9.396  1.00 27.91           H  
ATOM    660  HB3 SER A  49       4.226  23.019 -10.263  1.00 27.91           H  
ATOM    661  O   SER A  49       1.179  23.676  -7.699  1.00 27.91           O  
ATOM    662  OG  SER A  49       2.376  23.517 -11.005  1.00 27.91           O  
ATOM    663  HG  SER A  49       2.457  22.762 -11.593  1.00 27.91           H  
ATOM    664  N   THR A  50       0.242  21.938  -8.732  1.00 25.85           N  
ATOM    665  H   THR A  50       0.346  21.165  -9.373  1.00 25.85           H  
ATOM    666  CA  THR A  50      -1.101  22.268  -8.229  1.00 25.85           C  
ATOM    667  HA  THR A  50      -0.996  22.593  -7.194  1.00 25.85           H  
ATOM    668  C   THR A  50      -2.027  21.038  -8.195  1.00 25.85           C  
ATOM    669  CB  THR A  50      -1.725  23.455  -9.018  1.00 25.85           C  
ATOM    670  HB  THR A  50      -2.730  23.188  -9.343  1.00 25.85           H  
ATOM    671  O   THR A  50      -2.512  20.592  -9.223  1.00 25.85           O  
ATOM    672  CG2 THR A  50      -1.817  24.728  -8.169  1.00 25.85           C  
ATOM    673 HG21 THR A  50      -0.827  25.154  -8.008  1.00 25.85           H  
ATOM    674 HG22 THR A  50      -2.265  24.500  -7.201  1.00 25.85           H  
ATOM    675 HG23 THR A  50      -2.435  25.459  -8.690  1.00 25.85           H  
ATOM    676  OG1 THR A  50      -1.008  23.840 -10.171  1.00 25.85           O  
ATOM    677  HG1 THR A  50      -0.073  23.870  -9.957  1.00 25.85           H  
ATOM    678  N   TYR A  51      -2.304  20.536  -6.985  1.00 30.67           N  
ATOM    679  H   TYR A  51      -1.803  20.937  -6.205  1.00 30.67           H  
ATOM    680  CA  TYR A  51      -3.437  19.661  -6.604  1.00 30.67           C  
ATOM    681  HA  TYR A  51      -3.463  19.714  -5.516  1.00 30.67           H  
ATOM    682  C   TYR A  51      -3.404  18.142  -6.830  1.00 30.67           C  
ATOM    683  CB  TYR A  51      -4.784  20.260  -7.044  1.00 30.67           C  
ATOM    684  HB2 TYR A  51      -5.603  19.626  -6.706  1.00 30.67           H  
ATOM    685  HB3 TYR A  51      -4.841  20.284  -8.132  1.00 30.67           H  
ATOM    686  O   TYR A  51      -4.416  17.531  -6.539  1.00 30.67           O  
ATOM    687  CG  TYR A  51      -5.043  21.632  -6.485  1.00 30.67           C  
ATOM    688  CD1 TYR A  51      -5.635  21.777  -5.219  1.00 30.67           C  
ATOM    689  HD1 TYR A  51      -5.919  20.904  -4.650  1.00 30.67           H  
ATOM    690  CD2 TYR A  51      -4.726  22.760  -7.254  1.00 30.67           C  
ATOM    691  HD2 TYR A  51      -4.362  22.617  -8.261  1.00 30.67           H  
ATOM    692  CE1 TYR A  51      -5.899  23.072  -4.738  1.00 30.67           C  
ATOM    693  HE1 TYR A  51      -6.417  23.238  -3.805  1.00 30.67           H  
ATOM    694  CE2 TYR A  51      -4.931  24.050  -6.744  1.00 30.67           C  
ATOM    695  HE2 TYR A  51      -4.689  24.914  -7.345  1.00 30.67           H  
ATOM    696  OH  TYR A  51      -5.754  25.452  -5.014  1.00 30.67           O  
ATOM    697  HH  TYR A  51      -5.396  26.117  -5.607  1.00 30.67           H  
ATOM    698  CZ  TYR A  51      -5.517  24.203  -5.478  1.00 30.67           C  
ATOM    699  N   MET A  52      -2.300  17.516  -7.245  1.00 35.90           N  
ATOM    700  H   MET A  52      -1.525  18.066  -7.586  1.00 35.90           H  
ATOM    701  CA  MET A  52      -2.089  16.074  -7.008  1.00 35.90           C  
ATOM    702  HA  MET A  52      -2.617  15.775  -6.102  1.00 35.90           H  
ATOM    703  C   MET A  52      -0.599  15.828  -6.763  1.00 35.90           C  
ATOM    704  CB  MET A  52      -2.635  15.188  -8.149  1.00 35.90           C  
ATOM    705  HB2 MET A  52      -2.286  14.169  -7.985  1.00 35.90           H  
ATOM    706  HB3 MET A  52      -2.198  15.531  -9.087  1.00 35.90           H  
ATOM    707  O   MET A  52       0.178  15.603  -7.690  1.00 35.90           O  
ATOM    708  CG  MET A  52      -4.166  15.142  -8.328  1.00 35.90           C  
ATOM    709  HG2 MET A  52      -4.365  14.559  -9.227  1.00 35.90           H  
ATOM    710  HG3 MET A  52      -4.522  16.150  -8.537  1.00 35.90           H  
ATOM    711  SD  MET A  52      -5.192  14.433  -6.999  1.00 35.90           S  
ATOM    712  CE  MET A  52      -4.665  12.709  -7.016  1.00 35.90           C  
ATOM    713  HE1 MET A  52      -3.588  12.653  -6.860  1.00 35.90           H  
ATOM    714  HE2 MET A  52      -4.921  12.259  -7.975  1.00 35.90           H  
ATOM    715  HE3 MET A  52      -5.163  12.177  -6.205  1.00 35.90           H  
ATOM    716  N   SER A  53      -0.163  15.949  -5.506  1.00 43.45           N  
ATOM    717  H   SER A  53      -0.862  16.098  -4.793  1.00 43.45           H  
ATOM    718  CA  SER A  53       1.178  15.480  -5.126  1.00 43.45           C  
ATOM    719  HA  SER A  53       1.908  15.965  -5.774  1.00 43.45           H  
ATOM    720  C   SER A  53       1.253  13.969  -5.383  1.00 43.45           C  
ATOM    721  CB  SER A  53       1.521  15.863  -3.679  1.00 43.45           C  
ATOM    722  HB2 SER A  53       2.551  15.572  -3.474  1.00 43.45           H  
ATOM    723  HB3 SER A  53       1.444  16.945  -3.566  1.00 43.45           H  
ATOM    724  O   SER A  53       0.235  13.293  -5.276  1.00 43.45           O  
ATOM    725  OG  SER A  53       0.674  15.233  -2.738  1.00 43.45           O  
ATOM    726  HG  SER A  53      -0.225  15.561  -2.820  1.00 43.45           H  
ATOM    727  N   GLY A  54       2.412  13.402  -5.731  1.00 47.92           N  
ATOM    728  H   GLY A  54       3.219  13.989  -5.885  1.00 47.92           H  
ATOM    729  CA  GLY A  54       2.540  11.956  -6.002  1.00 47.92           C  
ATOM    730  HA2 GLY A  54       3.593  11.704  -6.125  1.00 47.92           H  
ATOM    731  HA3 GLY A  54       2.011  11.713  -6.924  1.00 47.92           H  
ATOM    732  C   GLY A  54       1.969  11.080  -4.876  1.00 47.92           C  
ATOM    733  O   GLY A  54       1.470   9.985  -5.127  1.00 47.92           O  
ATOM    734  N   PHE A  55       1.932  11.624  -3.656  1.00 55.51           N  
ATOM    735  H   PHE A  55       2.323  12.548  -3.541  1.00 55.51           H  
ATOM    736  CA  PHE A  55       1.247  11.044  -2.512  1.00 55.51           C  
ATOM    737  HA  PHE A  55       1.655  10.049  -2.334  1.00 55.51           H  
ATOM    738  C   PHE A  55      -0.269  10.884  -2.701  1.00 55.51           C  
ATOM    739  CB  PHE A  55       1.533  11.909  -1.281  1.00 55.51           C  
ATOM    740  HB2 PHE A  55       2.609  12.053  -1.185  1.00 55.51           H  
ATOM    741  HB3 PHE A  55       1.074  12.889  -1.407  1.00 55.51           H  
ATOM    742  O   PHE A  55      -0.794   9.865  -2.292  1.00 55.51           O  
ATOM    743  CG  PHE A  55       1.012  11.277  -0.012  1.00 55.51           C  
ATOM    744  CD1 PHE A  55      -0.330  11.461   0.371  1.00 55.51           C  
ATOM    745  HD1 PHE A  55      -0.987  12.082  -0.221  1.00 55.51           H  
ATOM    746  CD2 PHE A  55       1.851  10.443   0.747  1.00 55.51           C  
ATOM    747  HD2 PHE A  55       2.878  10.288   0.452  1.00 55.51           H  
ATOM    748  CE1 PHE A  55      -0.838  10.797   1.498  1.00 55.51           C  
ATOM    749  HE1 PHE A  55      -1.876  10.917   1.771  1.00 55.51           H  
ATOM    750  CE2 PHE A  55       1.352   9.815   1.898  1.00 55.51           C  
ATOM    751  HE2 PHE A  55       2.003   9.203   2.505  1.00 55.51           H  
ATOM    752  CZ  PHE A  55       0.008   9.986   2.268  1.00 55.51           C  
ATOM    753  HZ  PHE A  55      -0.384   9.495   3.147  1.00 55.51           H  
ATOM    754  N   GLU A  56      -0.993  11.829  -3.303  1.00 54.66           N  
ATOM    755  H   GLU A  56      -0.518  12.619  -3.717  1.00 54.66           H  
ATOM    756  CA  GLU A  56      -2.452  11.727  -3.491  1.00 54.66           C  
ATOM    757  HA  GLU A  56      -2.913  11.473  -2.537  1.00 54.66           H  
ATOM    758  C   GLU A  56      -2.838  10.628  -4.491  1.00 54.66           C  
ATOM    759  CB  GLU A  56      -3.044  13.071  -3.934  1.00 54.66           C  
ATOM    760  HB2 GLU A  56      -2.463  13.471  -4.765  1.00 54.66           H  
ATOM    761  HB3 GLU A  56      -4.069  12.900  -4.263  1.00 54.66           H  
ATOM    762  O   GLU A  56      -3.862   9.966  -4.330  1.00 54.66           O  
ATOM    763  CG  GLU A  56      -3.088  14.079  -2.776  1.00 54.66           C  
ATOM    764  HG2 GLU A  56      -2.073  14.234  -2.409  1.00 54.66           H  
ATOM    765  HG3 GLU A  56      -3.677  13.651  -1.965  1.00 54.66           H  
ATOM    766  CD  GLU A  56      -3.682  15.437  -3.171  1.00 54.66           C  
ATOM    767  OE1 GLU A  56      -3.634  16.357  -2.325  1.00 54.66           O  
ATOM    768  OE2 GLU A  56      -4.046  15.598  -4.345  1.00 54.66           O  
ATOM    769  N   LEU A  57      -1.994  10.370  -5.493  1.00 56.38           N  
ATOM    770  H   LEU A  57      -1.157  10.932  -5.562  1.00 56.38           H  
ATOM    771  CA  LEU A  57      -2.178   9.241  -6.411  1.00 56.38           C  
ATOM    772  HA  LEU A  57      -3.210   9.233  -6.761  1.00 56.38           H  
ATOM    773  C   LEU A  57      -1.972   7.910  -5.684  1.00 56.38           C  
ATOM    774  CB  LEU A  57      -1.232   9.396  -7.615  1.00 56.38           C  
ATOM    775  HB2 LEU A  57      -0.212   9.518  -7.248  1.00 56.38           H  
ATOM    776  HB3 LEU A  57      -1.266   8.489  -8.219  1.00 56.38           H  
ATOM    777  O   LEU A  57      -2.807   7.011  -5.792  1.00 56.38           O  
ATOM    778  CG  LEU A  57      -1.608  10.600  -8.496  1.00 56.38           C  
ATOM    779  HG  LEU A  57      -1.708  11.490  -7.875  1.00 56.38           H  
ATOM    780  CD1 LEU A  57      -0.538  10.888  -9.539  1.00 56.38           C  
ATOM    781 HD11 LEU A  57       0.459  10.808  -9.106  1.00 56.38           H  
ATOM    782 HD12 LEU A  57      -0.677  11.899  -9.922  1.00 56.38           H  
ATOM    783 HD13 LEU A  57      -0.666  10.190 -10.367  1.00 56.38           H  
ATOM    784  CD2 LEU A  57      -2.918  10.356  -9.248  1.00 56.38           C  
ATOM    785 HD21 LEU A  57      -2.849   9.438  -9.832  1.00 56.38           H  
ATOM    786 HD22 LEU A  57      -3.118  11.192  -9.919  1.00 56.38           H  
ATOM    787 HD23 LEU A  57      -3.753  10.273  -8.553  1.00 56.38           H  
ATOM    788  N   VAL A  58      -0.915   7.821  -4.871  1.00 65.16           N  
ATOM    789  H   VAL A  58      -0.268   8.596  -4.833  1.00 65.16           H  
ATOM    790  CA  VAL A  58      -0.688   6.670  -3.989  1.00 65.16           C  
ATOM    791  HA  VAL A  58      -0.705   5.763  -4.592  1.00 65.16           H  
ATOM    792  C   VAL A  58      -1.827   6.542  -2.969  1.00 65.16           C  
ATOM    793  CB  VAL A  58       0.699   6.765  -3.322  1.00 65.16           C  
ATOM    794  HB  VAL A  58       0.794   7.718  -2.802  1.00 65.16           H  
ATOM    795  O   VAL A  58      -2.345   5.456  -2.762  1.00 65.16           O  
ATOM    796  CG1 VAL A  58       0.919   5.636  -2.314  1.00 65.16           C  
ATOM    797 HG11 VAL A  58       0.370   5.866  -1.401  1.00 65.16           H  
ATOM    798 HG12 VAL A  58       1.977   5.542  -2.069  1.00 65.16           H  
ATOM    799 HG13 VAL A  58       0.582   4.687  -2.729  1.00 65.16           H  
ATOM    800  CG2 VAL A  58       1.822   6.666  -4.363  1.00 65.16           C  
ATOM    801 HG21 VAL A  58       1.810   5.680  -4.828  1.00 65.16           H  
ATOM    802 HG22 VAL A  58       1.703   7.424  -5.137  1.00 65.16           H  
ATOM    803 HG23 VAL A  58       2.789   6.816  -3.882  1.00 65.16           H  
ATOM    804  N   PHE A  59      -2.310   7.638  -2.394  1.00 65.46           N  
ATOM    805  H   PHE A  59      -1.852   8.515  -2.593  1.00 65.46           H  
ATOM    806  CA  PHE A  59      -3.413   7.654  -1.436  1.00 65.46           C  
ATOM    807  HA  PHE A  59      -3.158   7.020  -0.587  1.00 65.46           H  
ATOM    808  C   PHE A  59      -4.713   7.121  -2.040  1.00 65.46           C  
ATOM    809  CB  PHE A  59      -3.620   9.087  -0.939  1.00 65.46           C  
ATOM    810  HB2 PHE A  59      -2.719   9.430  -0.429  1.00 65.46           H  
ATOM    811  HB3 PHE A  59      -3.800   9.737  -1.795  1.00 65.46           H  
ATOM    812  O   PHE A  59      -5.374   6.280  -1.432  1.00 65.46           O  
ATOM    813  CG  PHE A  59      -4.796   9.213  -0.007  1.00 65.46           C  
ATOM    814  CD1 PHE A  59      -6.055   9.627  -0.485  1.00 65.46           C  
ATOM    815  HD1 PHE A  59      -6.178   9.913  -1.519  1.00 65.46           H  
ATOM    816  CD2 PHE A  59      -4.644   8.830   1.329  1.00 65.46           C  
ATOM    817  HD2 PHE A  59      -3.685   8.496   1.695  1.00 65.46           H  
ATOM    818  CE1 PHE A  59      -7.163   9.655   0.379  1.00 65.46           C  
ATOM    819  HE1 PHE A  59      -8.127   9.967   0.005  1.00 65.46           H  
ATOM    820  CE2 PHE A  59      -5.753   8.853   2.179  1.00 65.46           C  
ATOM    821  HE2 PHE A  59      -5.640   8.516   3.198  1.00 65.46           H  
ATOM    822  CZ  PHE A  59      -7.012   9.266   1.719  1.00 65.46           C  
ATOM    823  HZ  PHE A  59      -7.858   9.259   2.389  1.00 65.46           H  
ATOM    824  N   ASN A  60      -5.077   7.575  -3.241  1.00 63.42           N  
ATOM    825  H   ASN A  60      -4.520   8.299  -3.672  1.00 63.42           H  
ATOM    826  CA  ASN A  60      -6.268   7.098  -3.940  1.00 63.42           C  
ATOM    827  HA  ASN A  60      -7.140   7.229  -3.299  1.00 63.42           H  
ATOM    828  C   ASN A  60      -6.171   5.600  -4.244  1.00 63.42           C  
ATOM    829  CB  ASN A  60      -6.460   7.927  -5.218  1.00 63.42           C  
ATOM    830  HB2 ASN A  60      -5.507   8.027  -5.738  1.00 63.42           H  
ATOM    831  HB3 ASN A  60      -7.154   7.411  -5.881  1.00 63.42           H  
ATOM    832  O   ASN A  60      -7.136   4.870  -4.006  1.00 63.42           O  
ATOM    833  CG  ASN A  60      -7.035   9.305  -4.942  1.00 63.42           C  
ATOM    834  ND2 ASN A  60      -6.891  10.219  -5.871  1.00 63.42           N  
ATOM    835 HD21 ASN A  60      -6.322  10.027  -6.682  1.00 63.42           H  
ATOM    836 HD22 ASN A  60      -7.182  11.152  -5.614  1.00 63.42           H  
ATOM    837  OD1 ASN A  60      -7.647   9.577  -3.920  1.00 63.42           O  
ATOM    838  N   SER A  61      -4.993   5.138  -4.678  1.00 67.10           N  
ATOM    839  H   SER A  61      -4.253   5.800  -4.862  1.00 67.10           H  
ATOM    840  CA  SER A  61      -4.702   3.713  -4.861  1.00 67.10           C  
ATOM    841  HA  SER A  61      -5.380   3.303  -5.609  1.00 67.10           H  
ATOM    842  C   SER A  61      -4.897   2.930  -3.557  1.00 67.10           C  
ATOM    843  CB  SER A  61      -3.265   3.548  -5.372  1.00 67.10           C  
ATOM    844  HB2 SER A  61      -3.139   4.115  -6.294  1.00 67.10           H  
ATOM    845  HB3 SER A  61      -2.553   3.914  -4.632  1.00 67.10           H  
ATOM    846  O   SER A  61      -5.677   1.978  -3.491  1.00 67.10           O  
ATOM    847  OG  SER A  61      -3.004   2.190  -5.625  1.00 67.10           O  
ATOM    848  HG  SER A  61      -3.511   1.998  -6.418  1.00 67.10           H  
ATOM    849  N   LEU A  62      -4.270   3.390  -2.471  1.00 70.58           N  
ATOM    850  H   LEU A  62      -3.659   4.186  -2.587  1.00 70.58           H  
ATOM    851  CA  LEU A  62      -4.277   2.715  -1.174  1.00 70.58           C  
ATOM    852  HA  LEU A  62      -4.064   1.658  -1.335  1.00 70.58           H  
ATOM    853  C   LEU A  62      -5.630   2.782  -0.453  1.00 70.58           C  
ATOM    854  CB  LEU A  62      -3.181   3.319  -0.286  1.00 70.58           C  
ATOM    855  HB2 LEU A  62      -3.273   2.895   0.714  1.00 70.58           H  
ATOM    856  HB3 LEU A  62      -3.367   4.390  -0.207  1.00 70.58           H  
ATOM    857  O   LEU A  62      -5.925   1.905   0.350  1.00 70.58           O  
ATOM    858  CG  LEU A  62      -1.734   3.099  -0.770  1.00 70.58           C  
ATOM    859  HG  LEU A  62      -1.607   3.431  -1.800  1.00 70.58           H  
ATOM    860  CD1 LEU A  62      -0.830   3.920   0.144  1.00 70.58           C  
ATOM    861 HD11 LEU A  62      -1.086   4.975   0.055  1.00 70.58           H  
ATOM    862 HD12 LEU A  62       0.212   3.777  -0.144  1.00 70.58           H  
ATOM    863 HD13 LEU A  62      -0.982   3.615   1.179  1.00 70.58           H  
ATOM    864  CD2 LEU A  62      -1.274   1.646  -0.721  1.00 70.58           C  
ATOM    865 HD21 LEU A  62      -0.265   1.576  -1.128  1.00 70.58           H  
ATOM    866 HD22 LEU A  62      -1.256   1.303   0.314  1.00 70.58           H  
ATOM    867 HD23 LEU A  62      -1.931   1.019  -1.323  1.00 70.58           H  
ATOM    868  N   THR A  63      -6.477   3.777  -0.706  1.00 64.56           N  
ATOM    869  H   THR A  63      -6.166   4.517  -1.318  1.00 64.56           H  
ATOM    870  CA  THR A  63      -7.822   3.866  -0.096  1.00 64.56           C  
ATOM    871  HA  THR A  63      -7.829   3.293   0.831  1.00 64.56           H  
ATOM    872  C   THR A  63      -8.925   3.261  -0.966  1.00 64.56           C  
ATOM    873  CB  THR A  63      -8.183   5.302   0.292  1.00 64.56           C  
ATOM    874  HB  THR A  63      -9.214   5.317   0.646  1.00 64.56           H  
ATOM    875  O   THR A  63     -10.040   3.019  -0.490  1.00 64.56           O  
ATOM    876  CG2 THR A  63      -7.290   5.816   1.414  1.00 64.56           C  
ATOM    877 HG21 THR A  63      -7.724   6.733   1.813  1.00 64.56           H  
ATOM    878 HG22 THR A  63      -6.285   6.018   1.041  1.00 64.56           H  
ATOM    879 HG23 THR A  63      -7.247   5.085   2.221  1.00 64.56           H  
ATOM    880  OG1 THR A  63      -8.064   6.164  -0.813  1.00 64.56           O  
ATOM    881  HG1 THR A  63      -7.128   6.339  -0.935  1.00 64.56           H  
ATOM    882  N   GLY A  64      -8.625   2.966  -2.234  1.00 57.24           N  
ATOM    883  H   GLY A  64      -7.698   3.185  -2.570  1.00 57.24           H  
ATOM    884  CA  GLY A  64      -9.593   2.480  -3.213  1.00 57.24           C  
ATOM    885  HA2 GLY A  64      -9.044   2.122  -4.084  1.00 57.24           H  
ATOM    886  HA3 GLY A  64     -10.160   1.651  -2.789  1.00 57.24           H  
ATOM    887  C   GLY A  64     -10.575   3.555  -3.689  1.00 57.24           C  
ATOM    888  O   GLY A  64     -11.654   3.209  -4.171  1.00 57.24           O  
ATOM    889  N   ASN A  65     -10.231   4.839  -3.541  1.00 54.44           N  
ATOM    890  H   ASN A  65      -9.301   5.041  -3.204  1.00 54.44           H  
ATOM    891  CA  ASN A  65     -11.035   5.956  -4.033  1.00 54.44           C  
ATOM    892  HA  ASN A  65     -12.083   5.655  -4.006  1.00 54.44           H  
ATOM    893  C   ASN A  65     -10.680   6.221  -5.500  1.00 54.44           C  
ATOM    894  CB  ASN A  65     -10.841   7.183  -3.120  1.00 54.44           C  
ATOM    895  HB2 ASN A  65     -10.403   8.010  -3.680  1.00 54.44           H  
ATOM    896  HB3 ASN A  65     -10.141   6.943  -2.321  1.00 54.44           H  
ATOM    897  O   ASN A  65      -9.716   6.911  -5.833  1.00 54.44           O  
ATOM    898  CG  ASN A  65     -12.117   7.688  -2.478  1.00 54.44           C  
ATOM    899  ND2 ASN A  65     -11.955   8.621  -1.579  1.00 54.44           N  
ATOM    900 HD21 ASN A  65     -12.721   8.759  -0.936  1.00 54.44           H  
ATOM    901 HD22 ASN A  65     -11.019   8.933  -1.362  1.00 54.44           H  
ATOM    902  OD1 ASN A  65     -13.231   7.257  -2.733  1.00 54.44           O  
ATOM    903  N   SER A  66     -11.436   5.617  -6.410  1.00 43.41           N  
ATOM    904  H   SER A  66     -12.193   5.024  -6.102  1.00 43.41           H  
ATOM    905  CA  SER A  66     -11.182   5.704  -7.845  1.00 43.41           C  
ATOM    906  HA  SER A  66     -10.113   5.576  -8.015  1.00 43.41           H  
ATOM    907  C   SER A  66     -11.591   7.072  -8.409  1.00 43.41           C  
ATOM    908  CB  SER A  66     -11.884   4.545  -8.565  1.00 43.41           C  
ATOM    909  HB2 SER A  66     -11.466   3.598  -8.226  1.00 43.41           H  
ATOM    910  HB3 SER A  66     -11.730   4.631  -9.641  1.00 43.41           H  
ATOM    911  O   SER A  66     -12.716   7.255  -8.871  1.00 43.41           O  
ATOM    912  OG  SER A  66     -13.268   4.577  -8.275  1.00 43.41           O  
ATOM    913  HG  SER A  66     -13.580   5.425  -8.601  1.00 43.41           H  
ATOM    914  N   GLN A  67     -10.648   8.016  -8.420  1.00 38.99           N  
ATOM    915  H   GLN A  67      -9.896   7.908  -7.754  1.00 38.99           H  
ATOM    916  CA  GLN A  67     -10.361   8.790  -9.640  1.00 38.99           C  
ATOM    917  HA  GLN A  67     -11.221   8.737 -10.307  1.00 38.99           H  
ATOM    918  C   GLN A  67      -9.190   8.183 -10.444  1.00 38.99           C  
ATOM    919  CB  GLN A  67     -10.113  10.276  -9.321  1.00 38.99           C  
ATOM    920  HB2 GLN A  67      -9.376  10.375  -8.524  1.00 38.99           H  
ATOM    921  HB3 GLN A  67      -9.703  10.743 -10.216  1.00 38.99           H  
ATOM    922  O   GLN A  67      -8.921   8.611 -11.559  1.00 38.99           O  
ATOM    923  CG  GLN A  67     -11.404  11.021  -8.941  1.00 38.99           C  
ATOM    924  HG2 GLN A  67     -12.236  10.633  -9.528  1.00 38.99           H  
ATOM    925  HG3 GLN A  67     -11.623  10.849  -7.888  1.00 38.99           H  
ATOM    926  CD  GLN A  67     -11.310  12.519  -9.231  1.00 38.99           C  
ATOM    927  NE2 GLN A  67     -11.472  13.377  -8.249  1.00 38.99           N  
ATOM    928 HE21 GLN A  67     -11.564  13.054  -7.296  1.00 38.99           H  
ATOM    929 HE22 GLN A  67     -11.310  14.343  -8.496  1.00 38.99           H  
ATOM    930  OE1 GLN A  67     -11.105  12.958 -10.347  1.00 38.99           O  
ATOM    931  N   ALA A  68      -8.504   7.165  -9.905  1.00 37.26           N  
ATOM    932  H   ALA A  68      -8.734   6.861  -8.969  1.00 37.26           H  
ATOM    933  CA  ALA A  68      -7.327   6.550 -10.528  1.00 37.26           C  
ATOM    934  HA  ALA A  68      -6.700   7.343 -10.935  1.00 37.26           H  
ATOM    935  C   ALA A  68      -7.639   5.599 -11.700  1.00 37.26           C  
ATOM    936  CB  ALA A  68      -6.526   5.838  -9.433  1.00 37.26           C  
ATOM    937  HB1 ALA A  68      -6.244   6.542  -8.650  1.00 37.26           H  
ATOM    938  HB2 ALA A  68      -5.619   5.414  -9.863  1.00 37.26           H  
ATOM    939  HB3 ALA A  68      -7.111   5.025  -9.002  1.00 37.26           H  
ATOM    940  O   ALA A  68      -6.761   5.376 -12.531  1.00 37.26           O  
ATOM    941  N   ASP A  69      -8.879   5.097 -11.822  1.00 33.45           N  
ATOM    942  H   ASP A  69      -9.576   5.333 -11.131  1.00 33.45           H  
ATOM    943  CA  ASP A  69      -9.279   4.237 -12.953  1.00 33.45           C  
ATOM    944  HA  ASP A  69      -8.590   3.393 -12.997  1.00 33.45           H  
ATOM    945  C   ASP A  69      -9.131   4.968 -14.318  1.00 33.45           C  
ATOM    946  CB  ASP A  69     -10.709   3.671 -12.732  1.00 33.45           C  
ATOM    947  HB2 ASP A  69     -11.358   4.475 -12.385  1.00 33.45           H  
ATOM    948  HB3 ASP A  69     -11.095   3.338 -13.695  1.00 33.45           H  
ATOM    949  O   ASP A  69      -9.036   4.307 -15.352  1.00 33.45           O  
ATOM    950  CG  ASP A  69     -10.821   2.465 -11.765  1.00 33.45           C  
ATOM    951  OD1 ASP A  69      -9.847   1.696 -11.607  1.00 33.45           O  
ATOM    952  OD2 ASP A  69     -11.915   2.240 -11.185  1.00 33.45           O  
ATOM    953  N   ASP A  70      -9.017   6.307 -14.312  1.00 34.88           N  
ATOM    954  H   ASP A  70      -9.091   6.772 -13.418  1.00 34.88           H  
ATOM    955  CA  ASP A  70      -8.916   7.175 -15.495  1.00 34.88           C  
ATOM    956  HA  ASP A  70      -8.830   6.540 -16.377  1.00 34.88           H  
ATOM    957  C   ASP A  70      -7.670   8.089 -15.509  1.00 34.88           C  
ATOM    958  CB  ASP A  70     -10.215   7.978 -15.646  1.00 34.88           C  
ATOM    959  HB2 ASP A  70     -10.359   8.601 -14.763  1.00 34.88           H  
ATOM    960  HB3 ASP A  70     -10.145   8.631 -16.516  1.00 34.88           H  
ATOM    961  O   ASP A  70      -7.672   9.138 -16.162  1.00 34.88           O  
ATOM    962  CG  ASP A  70     -11.419   7.064 -15.850  1.00 34.88           C  
ATOM    963  OD1 ASP A  70     -11.417   6.293 -16.839  1.00 34.88           O  
ATOM    964  OD2 ASP A  70     -12.370   7.172 -15.044  1.00 34.88           O  
ATOM    965  N   CYS A  71      -6.584   7.713 -14.818  1.00 33.98           N  
ATOM    966  H   CYS A  71      -6.627   6.864 -14.273  1.00 33.98           H  
ATOM    967  CA  CYS A  71      -5.307   8.427 -14.944  1.00 33.98           C  
ATOM    968  HA  CYS A  71      -5.497   9.496 -14.851  1.00 33.98           H  
ATOM    969  C   CYS A  71      -4.686   8.179 -16.333  1.00 33.98           C  
ATOM    970  CB  CYS A  71      -4.321   8.036 -13.830  1.00 33.98           C  
ATOM    971  HB2 CYS A  71      -3.314   8.052 -14.248  1.00 33.98           H  
ATOM    972  HB3 CYS A  71      -4.524   7.009 -13.523  1.00 33.98           H  
ATOM    973  O   CYS A  71      -4.116   7.121 -16.611  1.00 33.98           O  
ATOM    974  SG  CYS A  71      -4.272   9.092 -12.352  1.00 33.98           S  
ATOM    975  N   HIS A  72      -4.743   9.181 -17.206  1.00 33.26           N  
ATOM    976  H   HIS A  72      -5.198  10.029 -16.899  1.00 33.26           H  
ATOM    977  CA  HIS A  72      -3.882   9.267 -18.377  1.00 33.26           C  
ATOM    978  HA  HIS A  72      -3.649   8.266 -18.740  1.00 33.26           H  
ATOM    979  C   HIS A  72      -2.591   9.944 -17.943  1.00 33.26           C  
ATOM    980  CB  HIS A  72      -4.608  10.018 -19.494  1.00 33.26           C  
ATOM    981  HB2 HIS A  72      -5.484   9.423 -19.748  1.00 33.26           H  
ATOM    982  HB3 HIS A  72      -4.925  10.996 -19.131  1.00 33.26           H  
ATOM    983  O   HIS A  72      -2.594  11.083 -17.509  1.00 33.26           O  
ATOM    984  CG  HIS A  72      -3.816  10.197 -20.762  1.00 33.26           C  
ATOM    985  CD2 HIS A  72      -3.832   9.371 -21.851  1.00 33.26           C  
ATOM    986  HD2 HIS A  72      -4.406   8.461 -21.944  1.00 33.26           H  
ATOM    987  ND1 HIS A  72      -2.986  11.248 -21.065  1.00 33.26           N  
ATOM    988  HD1 HIS A  72      -2.777  12.024 -20.454  1.00 33.26           H  
ATOM    989  CE1 HIS A  72      -2.502  11.053 -22.303  1.00 33.26           C  
ATOM    990  HE1 HIS A  72      -1.805  11.709 -22.805  1.00 33.26           H  
ATOM    991  NE2 HIS A  72      -3.000   9.922 -22.830  1.00 33.26           N  
ATOM    992  N   TRP A  73      -1.465   9.258 -18.021  1.00 36.61           N  
ATOM    993  H   TRP A  73      -1.461   8.314 -18.379  1.00 36.61           H  
ATOM    994  CA  TRP A  73      -0.198   9.922 -17.766  1.00 36.61           C  
ATOM    995  HA  TRP A  73      -0.343  10.687 -17.003  1.00 36.61           H  
ATOM    996  C   TRP A  73       0.206  10.623 -19.052  1.00 36.61           C  
ATOM    997  CB  TRP A  73       0.818   8.934 -17.214  1.00 36.61           C  
ATOM    998  HB2 TRP A  73       1.019   8.192 -17.988  1.00 36.61           H  
ATOM    999  HB3 TRP A  73       1.750   9.468 -17.027  1.00 36.61           H  
ATOM   1000  O   TRP A  73       0.501   9.968 -20.052  1.00 36.61           O  
ATOM   1001  CG  TRP A  73       0.394   8.249 -15.944  1.00 36.61           C  
ATOM   1002  CD1 TRP A  73      -0.495   7.235 -15.815  1.00 36.61           C  
ATOM   1003  HD1 TRP A  73      -1.029   6.771 -16.631  1.00 36.61           H  
ATOM   1004  CD2 TRP A  73       0.770   8.595 -14.584  1.00 36.61           C  
ATOM   1005  CE2 TRP A  73       0.093   7.734 -13.674  1.00 36.61           C  
ATOM   1006  CE3 TRP A  73       1.563   9.610 -14.033  1.00 36.61           C  
ATOM   1007  HE3 TRP A  73       2.080  10.289 -14.695  1.00 36.61           H  
ATOM   1008  NE1 TRP A  73      -0.636   6.895 -14.483  1.00 36.61           N  
ATOM   1009  HE1 TRP A  73      -1.257   6.171 -14.150  1.00 36.61           H  
ATOM   1010  CH2 TRP A  73       0.986   8.914 -11.774  1.00 36.61           C  
ATOM   1011  HH2 TRP A  73       1.096   9.037 -10.706  1.00 36.61           H  
ATOM   1012  CZ2 TRP A  73       0.239   7.843 -12.285  1.00 36.61           C  
ATOM   1013  HZ2 TRP A  73      -0.247   7.140 -11.624  1.00 36.61           H  
ATOM   1014  CZ3 TRP A  73       1.539   9.852 -12.659  1.00 36.61           C  
ATOM   1015  HZ3 TRP A  73       1.910  10.806 -12.314  1.00 36.61           H  
ATOM   1016  N   SER A  74       0.130  11.953 -19.066  1.00 33.10           N  
ATOM   1017  H   SER A  74      -0.168  12.433 -18.229  1.00 33.10           H  
ATOM   1018  CA  SER A  74       0.611  12.725 -20.206  1.00 33.10           C  
ATOM   1019  HA  SER A  74       0.163  12.327 -21.116  1.00 33.10           H  
ATOM   1020  C   SER A  74       2.116  12.536 -20.301  1.00 33.10           C  
ATOM   1021  CB  SER A  74       0.201  14.199 -20.103  1.00 33.10           C  
ATOM   1022  HB2 SER A  74      -0.716  14.308 -20.682  1.00 33.10           H  
ATOM   1023  HB3 SER A  74       0.018  14.464 -19.061  1.00 33.10           H  
ATOM   1024  O   SER A  74       2.882  13.131 -19.546  1.00 33.10           O  
ATOM   1025  OG  SER A  74       1.134  15.110 -20.641  1.00 33.10           O  
ATOM   1026  HG  SER A  74       1.884  15.131 -20.042  1.00 33.10           H  
ATOM   1027  N   THR A  75       2.554  11.747 -21.279  1.00 34.49           N  
ATOM   1028  H   THR A  75       1.888  11.175 -21.778  1.00 34.49           H  
ATOM   1029  CA  THR A  75       3.820  12.033 -21.942  1.00 34.49           C  
ATOM   1030  HA  THR A  75       4.641  11.993 -21.225  1.00 34.49           H  
ATOM   1031  C   THR A  75       3.666  13.448 -22.481  1.00 34.49           C  
ATOM   1032  CB  THR A  75       4.088  11.044 -23.089  1.00 34.49           C  
ATOM   1033  HB  THR A  75       4.982  11.360 -23.629  1.00 34.49           H  
ATOM   1034  O   THR A  75       2.825  13.652 -23.359  1.00 34.49           O  
ATOM   1035  CG2 THR A  75       4.297   9.622 -22.571  1.00 34.49           C  
ATOM   1036 HG21 THR A  75       4.531   8.965 -23.409  1.00 34.49           H  
ATOM   1037 HG22 THR A  75       3.393   9.261 -22.080  1.00 34.49           H  
ATOM   1038 HG23 THR A  75       5.124   9.602 -21.862  1.00 34.49           H  
ATOM   1039  OG1 THR A  75       2.998  11.003 -23.982  1.00 34.49           O  
ATOM   1040  HG1 THR A  75       2.770  11.915 -24.174  1.00 34.49           H  
ATOM   1041  N   GLY A  76       4.370  14.420 -21.891  1.00 36.07           N  
ATOM   1042  H   GLY A  76       4.909  14.192 -21.068  1.00 36.07           H  
ATOM   1043  CA  GLY A  76       4.294  15.820 -22.303  1.00 36.07           C  
ATOM   1044  HA2 GLY A  76       3.419  16.283 -21.848  1.00 36.07           H  
ATOM   1045  HA3 GLY A  76       5.184  16.355 -21.970  1.00 36.07           H  
ATOM   1046  C   GLY A  76       4.203  15.917 -23.823  1.00 36.07           C  
ATOM   1047  O   GLY A  76       5.064  15.381 -24.513  1.00 36.07           O  
ATOM   1048  N   ASP A  77       3.091  16.487 -24.289  1.00 33.29           N  
ATOM   1049  H   ASP A  77       2.427  16.776 -23.586  1.00 33.29           H  
ATOM   1050  CA  ASP A  77       2.684  16.702 -25.678  1.00 33.29           C  
ATOM   1051  HA  ASP A  77       1.713  16.223 -25.801  1.00 33.29           H  
ATOM   1052  C   ASP A  77       3.640  16.085 -26.731  1.00 33.29           C  
ATOM   1053  CB  ASP A  77       2.475  18.226 -25.842  1.00 33.29           C  
ATOM   1054  HB2 ASP A  77       3.408  18.710 -26.129  1.00 33.29           H  
ATOM   1055  HB3 ASP A  77       2.182  18.647 -24.880  1.00 33.29           H  
ATOM   1056  O   ASP A  77       4.657  16.692 -27.096  1.00 33.29           O  
ATOM   1057  CG  ASP A  77       1.374  18.607 -26.834  1.00 33.29           C  
ATOM   1058  OD1 ASP A  77       1.062  17.782 -27.727  1.00 33.29           O  
ATOM   1059  OD2 ASP A  77       0.869  19.747 -26.728  1.00 33.29           O  
ATOM   1060  N   GLU A  78       3.292  14.894 -27.257  1.00 35.79           N  
ATOM   1061  H   GLU A  78       2.499  14.428 -26.840  1.00 35.79           H  
ATOM   1062  CA  GLU A  78       3.992  14.170 -28.348  1.00 35.79           C  
ATOM   1063  HA  GLU A  78       4.949  13.803 -27.977  1.00 35.79           H  
ATOM   1064  C   GLU A  78       4.291  15.061 -29.579  1.00 35.79           C  
ATOM   1065  CB  GLU A  78       3.140  12.963 -28.823  1.00 35.79           C  
ATOM   1066  HB2 GLU A  78       3.412  12.732 -29.853  1.00 35.79           H  
ATOM   1067  HB3 GLU A  78       2.089  13.254 -28.825  1.00 35.79           H  
ATOM   1068  O   GLU A  78       5.040  14.683 -30.482  1.00 35.79           O  
ATOM   1069  CG  GLU A  78       3.314  11.655 -28.026  1.00 35.79           C  
ATOM   1070  HG2 GLU A  78       4.376  11.417 -27.988  1.00 35.79           H  
ATOM   1071  HG3 GLU A  78       2.965  11.819 -27.006  1.00 35.79           H  
ATOM   1072  CD  GLU A  78       2.543  10.467 -28.654  1.00 35.79           C  
ATOM   1073  OE1 GLU A  78       2.966   9.305 -28.452  1.00 35.79           O  
ATOM   1074  OE2 GLU A  78       1.539  10.713 -29.368  1.00 35.79           O  
ATOM   1075  N   SER A  79       3.713  16.262 -29.652  1.00 31.93           N  
ATOM   1076  H   SER A  79       3.165  16.556 -28.856  1.00 31.93           H  
ATOM   1077  CA  SER A  79       3.691  17.098 -30.842  1.00 31.93           C  
ATOM   1078  HA  SER A  79       3.901  16.446 -31.689  1.00 31.93           H  
ATOM   1079  C   SER A  79       4.753  18.210 -30.932  1.00 31.93           C  
ATOM   1080  CB  SER A  79       2.259  17.593 -31.060  1.00 31.93           C  
ATOM   1081  HB2 SER A  79       1.567  16.754 -30.987  1.00 31.93           H  
ATOM   1082  HB3 SER A  79       2.189  18.004 -32.067  1.00 31.93           H  
ATOM   1083  O   SER A  79       4.804  18.874 -31.973  1.00 31.93           O  
ATOM   1084  OG  SER A  79       1.871  18.595 -30.146  1.00 31.93           O  
ATOM   1085  HG  SER A  79       1.567  18.229 -29.312  1.00 31.93           H  
ATOM   1086  N   THR A  80       5.661  18.398 -29.954  1.00 34.19           N  
ATOM   1087  H   THR A  80       5.552  17.850 -29.113  1.00 34.19           H  
ATOM   1088  CA  THR A  80       6.521  19.616 -29.952  1.00 34.19           C  
ATOM   1089  HA  THR A  80       6.375  20.105 -30.915  1.00 34.19           H  
ATOM   1090  C   THR A  80       8.043  19.465 -29.930  1.00 34.19           C  
ATOM   1091  CB  THR A  80       6.087  20.667 -28.909  1.00 34.19           C  
ATOM   1092  HB  THR A  80       6.881  20.817 -28.177  1.00 34.19           H  
ATOM   1093  O   THR A  80       8.727  20.477 -30.089  1.00 34.19           O  
ATOM   1094  CG2 THR A  80       5.779  21.995 -29.608  1.00 34.19           C  
ATOM   1095 HG21 THR A  80       4.953  21.858 -30.306  1.00 34.19           H  
ATOM   1096 HG22 THR A  80       6.662  22.351 -30.137  1.00 34.19           H  
ATOM   1097 HG23 THR A  80       5.491  22.733 -28.859  1.00 34.19           H  
ATOM   1098  OG1 THR A  80       4.909  20.337 -28.221  1.00 34.19           O  
ATOM   1099  HG1 THR A  80       5.019  19.536 -27.704  1.00 34.19           H  
ATOM   1100  N   VAL A  81       8.625  18.268 -29.821  1.00 39.00           N  
ATOM   1101  H   VAL A  81       8.040  17.457 -29.678  1.00 39.00           H  
ATOM   1102  CA  VAL A  81      10.077  18.153 -29.549  1.00 39.00           C  
ATOM   1103  HA  VAL A  81      10.487  19.162 -29.579  1.00 39.00           H  
ATOM   1104  C   VAL A  81      10.892  17.505 -30.668  1.00 39.00           C  
ATOM   1105  CB  VAL A  81      10.384  17.674 -28.111  1.00 39.00           C  
ATOM   1106  HB  VAL A  81      11.092  16.845 -28.135  1.00 39.00           H  
ATOM   1107  O   VAL A  81      11.592  16.513 -30.508  1.00 39.00           O  
ATOM   1108  CG1 VAL A  81      11.011  18.849 -27.350  1.00 39.00           C  
ATOM   1109 HG11 VAL A  81      11.210  18.557 -26.319  1.00 39.00           H  
ATOM   1110 HG12 VAL A  81      11.930  19.185 -27.831  1.00 39.00           H  
ATOM   1111 HG13 VAL A  81      10.310  19.684 -27.324  1.00 39.00           H  
ATOM   1112  CG2 VAL A  81       9.165  17.235 -27.289  1.00 39.00           C  
ATOM   1113 HG21 VAL A  81       8.663  16.402 -27.780  1.00 39.00           H  
ATOM   1114 HG22 VAL A  81       9.485  16.890 -26.306  1.00 39.00           H  
ATOM   1115 HG23 VAL A  81       8.462  18.056 -27.151  1.00 39.00           H  
ATOM   1116  N   LYS A  82      10.871  18.142 -31.844  1.00 34.82           N  
ATOM   1117  H   LYS A  82      10.290  18.967 -31.893  1.00 34.82           H  
ATOM   1118  CA  LYS A  82      11.940  17.961 -32.838  1.00 34.82           C  
ATOM   1119  HA  LYS A  82      12.243  16.914 -32.848  1.00 34.82           H  
ATOM   1120  C   LYS A  82      13.156  18.788 -32.407  1.00 34.82           C  
ATOM   1121  CB  LYS A  82      11.452  18.347 -34.245  1.00 34.82           C  
ATOM   1122  HB2 LYS A  82      10.850  19.254 -34.193  1.00 34.82           H  
ATOM   1123  HB3 LYS A  82      12.322  18.545 -34.871  1.00 34.82           H  
ATOM   1124  O   LYS A  82      13.081  20.012 -32.462  1.00 34.82           O  
ATOM   1125  CG  LYS A  82      10.651  17.208 -34.885  1.00 34.82           C  
ATOM   1126  HG2 LYS A  82       9.787  16.977 -34.261  1.00 34.82           H  
ATOM   1127  HG3 LYS A  82      11.284  16.323 -34.947  1.00 34.82           H  
ATOM   1128  CD  LYS A  82      10.172  17.586 -36.290  1.00 34.82           C  
ATOM   1129  HD2 LYS A  82      11.026  17.879 -36.900  1.00 34.82           H  
ATOM   1130  HD3 LYS A  82       9.470  18.416 -36.213  1.00 34.82           H  
ATOM   1131  CE  LYS A  82       9.485  16.362 -36.901  1.00 34.82           C  
ATOM   1132  HE2 LYS A  82      10.218  15.561 -36.995  1.00 34.82           H  
ATOM   1133  HE3 LYS A  82       8.723  16.017 -36.202  1.00 34.82           H  
ATOM   1134  NZ  LYS A  82       8.871  16.673 -38.211  1.00 34.82           N  
ATOM   1135  HZ1 LYS A  82       9.576  16.985 -38.863  1.00 34.82           H  
ATOM   1136  HZ2 LYS A  82       8.419  15.842 -38.566  1.00 34.82           H  
ATOM   1137  HZ3 LYS A  82       8.169  17.389 -38.086  1.00 34.82           H  
ATOM   1138  N   ASN A  83      14.256  18.111 -32.056  1.00 44.37           N  
ATOM   1139  H   ASN A  83      14.149  17.107 -32.023  1.00 44.37           H  
ATOM   1140  CA  ASN A  83      15.567  18.629 -31.602  1.00 44.37           C  
ATOM   1141  HA  ASN A  83      16.300  17.923 -31.994  1.00 44.37           H  
ATOM   1142  C   ASN A  83      15.827  18.606 -30.080  1.00 44.37           C  
ATOM   1143  CB  ASN A  83      15.953  20.002 -32.204  1.00 44.37           C  
ATOM   1144  HB2 ASN A  83      16.981  20.228 -31.921  1.00 44.37           H  
ATOM   1145  HB3 ASN A  83      15.330  20.775 -31.755  1.00 44.37           H  
ATOM   1146  O   ASN A  83      16.478  19.520 -29.575  1.00 44.37           O  
ATOM   1147  CG  ASN A  83      15.903  20.113 -33.708  1.00 44.37           C  
ATOM   1148  ND2 ASN A  83      15.723  21.313 -34.208  1.00 44.37           N  
ATOM   1149 HD21 ASN A  83      15.645  21.367 -35.214  1.00 44.37           H  
ATOM   1150 HD22 ASN A  83      15.493  22.063 -33.572  1.00 44.37           H  
ATOM   1151  OD1 ASN A  83      16.058  19.168 -34.463  1.00 44.37           O  
ATOM   1152  N   LEU A  84      15.382  17.578 -29.351  1.00 50.60           N  
ATOM   1153  H   LEU A  84      14.857  16.831 -29.782  1.00 50.60           H  
ATOM   1154  CA  LEU A  84      15.932  17.333 -28.011  1.00 50.60           C  
ATOM   1155  HA  LEU A  84      15.975  18.278 -27.469  1.00 50.60           H  
ATOM   1156  C   LEU A  84      17.366  16.820 -28.115  1.00 50.60           C  
ATOM   1157  CB  LEU A  84      15.056  16.359 -27.215  1.00 50.60           C  
ATOM   1158  HB2 LEU A  84      14.808  15.509 -27.851  1.00 50.60           H  
ATOM   1159  HB3 LEU A  84      15.614  15.981 -26.358  1.00 50.60           H  
ATOM   1160  O   LEU A  84      17.698  16.006 -28.977  1.00 50.60           O  
ATOM   1161  CG  LEU A  84      13.774  17.026 -26.706  1.00 50.60           C  
ATOM   1162  HG  LEU A  84      13.339  17.590 -27.531  1.00 50.60           H  
ATOM   1163  CD1 LEU A  84      12.799  15.942 -26.267  1.00 50.60           C  
ATOM   1164 HD11 LEU A  84      12.518  15.325 -27.120  1.00 50.60           H  
ATOM   1165 HD12 LEU A  84      13.283  15.303 -25.529  1.00 50.60           H  
ATOM   1166 HD13 LEU A  84      11.905  16.379 -25.823  1.00 50.60           H  
ATOM   1167  CD2 LEU A  84      14.008  17.946 -25.507  1.00 50.60           C  
ATOM   1168 HD21 LEU A  84      14.243  17.331 -24.638  1.00 50.60           H  
ATOM   1169 HD22 LEU A  84      14.820  18.648 -25.697  1.00 50.60           H  
ATOM   1170 HD23 LEU A  84      13.108  18.515 -25.273  1.00 50.60           H  
ATOM   1171  N   THR A  85      18.226  17.335 -27.249  1.00 62.72           N  
ATOM   1172  H   THR A  85      17.863  17.959 -26.543  1.00 62.72           H  
ATOM   1173  CA  THR A  85      19.601  16.861 -27.106  1.00 62.72           C  
ATOM   1174  HA  THR A  85      19.957  16.509 -28.075  1.00 62.72           H  
ATOM   1175  C   THR A  85      19.642  15.673 -26.143  1.00 62.72           C  
ATOM   1176  CB  THR A  85      20.524  17.999 -26.648  1.00 62.72           C  
ATOM   1177  HB  THR A  85      21.540  17.608 -26.595  1.00 62.72           H  
ATOM   1178  O   THR A  85      18.754  15.518 -25.308  1.00 62.72           O  
ATOM   1179  CG2 THR A  85      20.528  19.184 -27.617  1.00 62.72           C  
ATOM   1180 HG21 THR A  85      19.542  19.648 -27.643  1.00 62.72           H  
ATOM   1181 HG22 THR A  85      20.792  18.840 -28.617  1.00 62.72           H  
ATOM   1182 HG23 THR A  85      21.258  19.920 -27.280  1.00 62.72           H  
ATOM   1183  OG1 THR A  85      20.178  18.482 -25.372  1.00 62.72           O  
ATOM   1184  HG1 THR A  85      19.263  18.771 -25.366  1.00 62.72           H  
ATOM   1185  N   GLN A  86      20.697  14.852 -26.197  1.00 66.06           N  
ATOM   1186  H   GLN A  86      21.377  14.953 -26.937  1.00 66.06           H  
ATOM   1187  CA  GLN A  86      20.913  13.796 -25.191  1.00 66.06           C  
ATOM   1188  HA  GLN A  86      20.092  13.081 -25.241  1.00 66.06           H  
ATOM   1189  C   GLN A  86      20.929  14.352 -23.754  1.00 66.06           C  
ATOM   1190  CB  GLN A  86      22.230  13.059 -25.479  1.00 66.06           C  
ATOM   1191  HB2 GLN A  86      23.027  13.785 -25.643  1.00 66.06           H  
ATOM   1192  HB3 GLN A  86      22.489  12.459 -24.607  1.00 66.06           H  
ATOM   1193  O   GLN A  86      20.533  13.661 -22.824  1.00 66.06           O  
ATOM   1194  CG  GLN A  86      22.120  12.112 -26.683  1.00 66.06           C  
ATOM   1195  HG2 GLN A  86      21.877  12.676 -27.584  1.00 66.06           H  
ATOM   1196  HG3 GLN A  86      21.313  11.403 -26.499  1.00 66.06           H  
ATOM   1197  CD  GLN A  86      23.407  11.331 -26.933  1.00 66.06           C  
ATOM   1198  NE2 GLN A  86      23.329  10.185 -27.573  1.00 66.06           N  
ATOM   1199 HE21 GLN A  86      24.171   9.629 -27.588  1.00 66.06           H  
ATOM   1200 HE22 GLN A  86      22.428   9.769 -27.764  1.00 66.06           H  
ATOM   1201  OE1 GLN A  86      24.506  11.753 -26.601  1.00 66.06           O  
ATOM   1202  N   THR A  87      21.310  15.622 -23.569  1.00 68.44           N  
ATOM   1203  H   THR A  87      21.643  16.157 -24.358  1.00 68.44           H  
ATOM   1204  CA  THR A  87      21.216  16.315 -22.276  1.00 68.44           C  
ATOM   1205  HA  THR A  87      21.780  15.753 -21.532  1.00 68.44           H  
ATOM   1206  C   THR A  87      19.773  16.422 -21.786  1.00 68.44           C  
ATOM   1207  CB  THR A  87      21.797  17.731 -22.376  1.00 68.44           C  
ATOM   1208  HB  THR A  87      21.141  18.347 -22.990  1.00 68.44           H  
ATOM   1209  O   THR A  87      19.512  16.152 -20.618  1.00 68.44           O  
ATOM   1210  CG2 THR A  87      21.959  18.400 -21.013  1.00 68.44           C  
ATOM   1211 HG21 THR A  87      22.580  17.779 -20.367  1.00 68.44           H  
ATOM   1212 HG22 THR A  87      22.417  19.382 -21.132  1.00 68.44           H  
ATOM   1213 HG23 THR A  87      20.983  18.530 -20.547  1.00 68.44           H  
ATOM   1214  OG1 THR A  87      23.077  17.712 -22.976  1.00 68.44           O  
ATOM   1215  HG1 THR A  87      23.316  18.632 -23.112  1.00 68.44           H  
ATOM   1216  N   ASP A  88      18.833  16.775 -22.667  1.00 66.36           N  
ATOM   1217  H   ASP A  88      19.085  16.916 -23.635  1.00 66.36           H  
ATOM   1218  CA  ASP A  88      17.418  16.883 -22.302  1.00 66.36           C  
ATOM   1219  HA  ASP A  88      17.332  17.488 -21.399  1.00 66.36           H  
ATOM   1220  C   ASP A  88      16.823  15.497 -22.006  1.00 66.36           C  
ATOM   1221  CB  ASP A  88      16.619  17.570 -23.414  1.00 66.36           C  
ATOM   1222  HB2 ASP A  88      15.617  17.751 -23.024  1.00 66.36           H  
ATOM   1223  HB3 ASP A  88      16.549  16.895 -24.267  1.00 66.36           H  
ATOM   1224  O   ASP A  88      16.061  15.333 -21.052  1.00 66.36           O  
ATOM   1225  CG  ASP A  88      17.196  18.908 -23.880  1.00 66.36           C  
ATOM   1226  OD1 ASP A  88      17.438  19.786 -23.026  1.00 66.36           O  
ATOM   1227  OD2 ASP A  88      17.450  19.037 -25.105  1.00 66.36           O  
ATOM   1228  N   GLY A  89      17.235  14.481 -22.777  1.00 69.73           N  
ATOM   1229  H   GLY A  89      17.850  14.696 -23.548  1.00 69.73           H  
ATOM   1230  CA  GLY A  89      16.898  13.079 -22.518  1.00 69.73           C  
ATOM   1231  HA2 GLY A  89      17.369  12.453 -23.276  1.00 69.73           H  
ATOM   1232  HA3 GLY A  89      15.817  12.947 -22.567  1.00 69.73           H  
ATOM   1233  C   GLY A  89      17.390  12.597 -21.152  1.00 69.73           C  
ATOM   1234  O   GLY A  89      16.625  12.005 -20.395  1.00 69.73           O  
ATOM   1235  N   TYR A  90      18.636  12.913 -20.791  1.00 70.76           N  
ATOM   1236  H   TYR A  90      19.238  13.360 -21.468  1.00 70.76           H  
ATOM   1237  CA  TYR A  90      19.190  12.589 -19.476  1.00 70.76           C  
ATOM   1238  HA  TYR A  90      19.070  11.520 -19.300  1.00 70.76           H  
ATOM   1239  C   TYR A  90      18.456  13.316 -18.338  1.00 70.76           C  
ATOM   1240  CB  TYR A  90      20.688  12.906 -19.461  1.00 70.76           C  
ATOM   1241  HB2 TYR A  90      20.841  13.952 -19.728  1.00 70.76           H  
ATOM   1242  HB3 TYR A  90      21.188  12.295 -20.213  1.00 70.76           H  
ATOM   1243  O   TYR A  90      18.108  12.696 -17.335  1.00 70.76           O  
ATOM   1244  CG  TYR A  90      21.319  12.634 -18.113  1.00 70.76           C  
ATOM   1245  CD1 TYR A  90      21.593  13.702 -17.236  1.00 70.76           C  
ATOM   1246  HD1 TYR A  90      21.373  14.715 -17.536  1.00 70.76           H  
ATOM   1247  CD2 TYR A  90      21.582  11.309 -17.718  1.00 70.76           C  
ATOM   1248  HD2 TYR A  90      21.388  10.484 -18.388  1.00 70.76           H  
ATOM   1249  CE1 TYR A  90      22.151  13.443 -15.970  1.00 70.76           C  
ATOM   1250  HE1 TYR A  90      22.390  14.258 -15.304  1.00 70.76           H  
ATOM   1251  CE2 TYR A  90      22.114  11.047 -16.443  1.00 70.76           C  
ATOM   1252  HE2 TYR A  90      22.323  10.036 -16.125  1.00 70.76           H  
ATOM   1253  OH  TYR A  90      22.975  11.873 -14.365  1.00 70.76           O  
ATOM   1254  HH  TYR A  90      22.975  12.624 -13.768  1.00 70.76           H  
ATOM   1255  CZ  TYR A  90      22.405  12.113 -15.570  1.00 70.76           C  
ATOM   1256  N   SER A  91      18.140  14.608 -18.493  1.00 67.75           N  
ATOM   1257  H   SER A  91      18.460  15.097 -19.317  1.00 67.75           H  
ATOM   1258  CA  SER A  91      17.319  15.331 -17.511  1.00 67.75           C  
ATOM   1259  HA  SER A  91      17.808  15.277 -16.538  1.00 67.75           H  
ATOM   1260  C   SER A  91      15.933  14.707 -17.337  1.00 67.75           C  
ATOM   1261  CB  SER A  91      17.167  16.803 -17.901  1.00 67.75           C  
ATOM   1262  HB2 SER A  91      16.812  16.884 -18.929  1.00 67.75           H  
ATOM   1263  HB3 SER A  91      16.441  17.275 -17.238  1.00 67.75           H  
ATOM   1264  O   SER A  91      15.433  14.646 -16.214  1.00 67.75           O  
ATOM   1265  OG  SER A  91      18.408  17.468 -17.765  1.00 67.75           O  
ATOM   1266  HG  SER A  91      18.847  17.109 -16.990  1.00 67.75           H  
ATOM   1267  N   ARG A  92      15.322  14.195 -18.415  1.00 71.91           N  
ATOM   1268  H   ARG A  92      15.756  14.306 -19.320  1.00 71.91           H  
ATOM   1269  CA  ARG A  92      14.061  13.453 -18.313  1.00 71.91           C  
ATOM   1270  HA  ARG A  92      13.384  14.051 -17.703  1.00 71.91           H  
ATOM   1271  C   ARG A  92      14.241  12.135 -17.561  1.00 71.91           C  
ATOM   1272  CB  ARG A  92      13.440  13.253 -19.707  1.00 71.91           C  
ATOM   1273  HB2 ARG A  92      14.130  12.681 -20.327  1.00 71.91           H  
ATOM   1274  HB3 ARG A  92      13.306  14.227 -20.177  1.00 71.91           H  
ATOM   1275  O   ARG A  92      13.424  11.845 -16.695  1.00 71.91           O  
ATOM   1276  CG  ARG A  92      12.080  12.524 -19.684  1.00 71.91           C  
ATOM   1277  HG2 ARG A  92      12.203  11.521 -19.276  1.00 71.91           H  
ATOM   1278  HG3 ARG A  92      11.714  12.429 -20.707  1.00 71.91           H  
ATOM   1279  CD  ARG A  92      11.036  13.289 -18.863  1.00 71.91           C  
ATOM   1280  HD2 ARG A  92      11.389  13.370 -17.835  1.00 71.91           H  
ATOM   1281  HD3 ARG A  92      10.928  14.291 -19.280  1.00 71.91           H  
ATOM   1282  NE  ARG A  92       9.715  12.628 -18.834  1.00 71.91           N  
ATOM   1283  HE  ARG A  92       9.590  11.762 -19.339  1.00 71.91           H  
ATOM   1284  NH1 ARG A  92       8.735  14.119 -17.400  1.00 71.91           N  
ATOM   1285 HH11 ARG A  92       7.904  14.495 -16.966  1.00 71.91           H  
ATOM   1286 HH12 ARG A  92       9.601  14.637 -17.345  1.00 71.91           H  
ATOM   1287  NH2 ARG A  92       7.520  12.452 -18.177  1.00 71.91           N  
ATOM   1288 HH21 ARG A  92       6.737  12.845 -17.676  1.00 71.91           H  
ATOM   1289 HH22 ARG A  92       7.464  11.458 -18.352  1.00 71.91           H  
ATOM   1290  CZ  ARG A  92       8.668  13.054 -18.145  1.00 71.91           C  
ATOM   1291  N   ALA A  93      15.306  11.384 -17.834  1.00 70.86           N  
ATOM   1292  H   ALA A  93      15.924  11.675 -18.578  1.00 70.86           H  
ATOM   1293  CA  ALA A  93      15.601  10.133 -17.136  1.00 70.86           C  
ATOM   1294  HA  ALA A  93      14.749   9.463 -17.248  1.00 70.86           H  
ATOM   1295  C   ALA A  93      15.834  10.332 -15.626  1.00 70.86           C  
ATOM   1296  CB  ALA A  93      16.809   9.482 -17.806  1.00 70.86           C  
ATOM   1297  HB1 ALA A  93      16.985   8.508 -17.349  1.00 70.86           H  
ATOM   1298  HB2 ALA A  93      16.619   9.344 -18.871  1.00 70.86           H  
ATOM   1299  HB3 ALA A  93      17.690  10.108 -17.669  1.00 70.86           H  
ATOM   1300  O   ALA A  93      15.363   9.524 -14.829  1.00 70.86           O  
ATOM   1301  N   LEU A  94      16.475  11.434 -15.217  1.00 67.70           N  
ATOM   1302  H   LEU A  94      16.915  12.018 -15.914  1.00 67.70           H  
ATOM   1303  CA  LEU A  94      16.574  11.818 -13.802  1.00 67.70           C  
ATOM   1304  HA  LEU A  94      17.031  11.003 -13.241  1.00 67.70           H  
ATOM   1305  C   LEU A  94      15.192  12.047 -13.179  1.00 67.70           C  
ATOM   1306  CB  LEU A  94      17.427  13.089 -13.658  1.00 67.70           C  
ATOM   1307  HB2 LEU A  94      17.236  13.521 -12.676  1.00 67.70           H  
ATOM   1308  HB3 LEU A  94      17.103  13.814 -14.404  1.00 67.70           H  
ATOM   1309  O   LEU A  94      14.890  11.490 -12.129  1.00 67.70           O  
ATOM   1310  CG  LEU A  94      18.941  12.869 -13.791  1.00 67.70           C  
ATOM   1311  HG  LEU A  94      19.165  12.305 -14.697  1.00 67.70           H  
ATOM   1312  CD1 LEU A  94      19.618  14.241 -13.868  1.00 67.70           C  
ATOM   1313 HD11 LEU A  94      19.379  14.704 -14.826  1.00 67.70           H  
ATOM   1314 HD12 LEU A  94      20.697  14.116 -13.780  1.00 67.70           H  
ATOM   1315 HD13 LEU A  94      19.268  14.872 -13.051  1.00 67.70           H  
ATOM   1316  CD2 LEU A  94      19.526  12.147 -12.577  1.00 67.70           C  
ATOM   1317 HD21 LEU A  94      19.429  12.762 -11.682  1.00 67.70           H  
ATOM   1318 HD22 LEU A  94      19.005  11.208 -12.395  1.00 67.70           H  
ATOM   1319 HD23 LEU A  94      20.575  11.909 -12.756  1.00 67.70           H  
ATOM   1320  N   GLY A  95      14.321  12.799 -13.858  1.00 66.25           N  
ATOM   1321  H   GLY A  95      14.623  13.235 -14.718  1.00 66.25           H  
ATOM   1322  CA  GLY A  95      12.948  13.005 -13.390  1.00 66.25           C  
ATOM   1323  HA2 GLY A  95      12.431  13.668 -14.083  1.00 66.25           H  
ATOM   1324  HA3 GLY A  95      12.971  13.469 -12.404  1.00 66.25           H  
ATOM   1325  C   GLY A  95      12.150  11.701 -13.286  1.00 66.25           C  
ATOM   1326  O   GLY A  95      11.368  11.532 -12.354  1.00 66.25           O  
ATOM   1327  N   MET A  96      12.371  10.756 -14.206  1.00 75.84           N  
ATOM   1328  H   MET A  96      13.008  10.964 -14.962  1.00 75.84           H  
ATOM   1329  CA  MET A  96      11.776   9.419 -14.131  1.00 75.84           C  
ATOM   1330  HA  MET A  96      10.696   9.513 -14.017  1.00 75.84           H  
ATOM   1331  C   MET A  96      12.292   8.635 -12.922  1.00 75.84           C  
ATOM   1332  CB  MET A  96      12.063   8.623 -15.408  1.00 75.84           C  
ATOM   1333  HB2 MET A  96      13.138   8.574 -15.579  1.00 75.84           H  
ATOM   1334  HB3 MET A  96      11.692   7.608 -15.263  1.00 75.84           H  
ATOM   1335  O   MET A  96      11.491   8.009 -12.235  1.00 75.84           O  
ATOM   1336  CG  MET A  96      11.388   9.203 -16.651  1.00 75.84           C  
ATOM   1337  HG2 MET A  96      10.311   9.070 -16.554  1.00 75.84           H  
ATOM   1338  HG3 MET A  96      11.577  10.275 -16.703  1.00 75.84           H  
ATOM   1339  SD  MET A  96      11.952   8.459 -18.207  1.00 75.84           S  
ATOM   1340  CE  MET A  96      11.514   6.725 -17.908  1.00 75.84           C  
ATOM   1341  HE1 MET A  96      10.469   6.654 -17.607  1.00 75.84           H  
ATOM   1342  HE2 MET A  96      11.678   6.142 -18.814  1.00 75.84           H  
ATOM   1343  HE3 MET A  96      12.137   6.329 -17.105  1.00 75.84           H  
ATOM   1344  N   SER A  97      13.600   8.692 -12.647  1.00 73.71           N  
ATOM   1345  H   SER A  97      14.194   9.229 -13.262  1.00 73.71           H  
ATOM   1346  CA  SER A  97      14.224   8.055 -11.481  1.00 73.71           C  
ATOM   1347  HA  SER A  97      14.029   6.983 -11.507  1.00 73.71           H  
ATOM   1348  C   SER A  97      13.624   8.556 -10.175  1.00 73.71           C  
ATOM   1349  CB  SER A  97      15.743   8.285 -11.512  1.00 73.71           C  
ATOM   1350  HB2 SER A  97      15.956   9.345 -11.650  1.00 73.71           H  
ATOM   1351  HB3 SER A  97      16.170   7.738 -12.352  1.00 73.71           H  
ATOM   1352  O   SER A  97      13.167   7.753  -9.365  1.00 73.71           O  
ATOM   1353  OG  SER A  97      16.369   7.861 -10.319  1.00 73.71           O  
ATOM   1354  HG  SER A  97      16.124   8.463  -9.612  1.00 73.71           H  
ATOM   1355  N   ASP A  98      13.565   9.874  -9.995  1.00 64.33           N  
ATOM   1356  H   ASP A  98      14.002  10.481 -10.674  1.00 64.33           H  
ATOM   1357  CA  ASP A  98      13.031  10.478  -8.772  1.00 64.33           C  
ATOM   1358  HA  ASP A  98      13.568  10.083  -7.909  1.00 64.33           H  
ATOM   1359  C   ASP A  98      11.541  10.150  -8.585  1.00 64.33           C  
ATOM   1360  CB  ASP A  98      13.238  12.001  -8.828  1.00 64.33           C  
ATOM   1361  HB2 ASP A  98      12.785  12.388  -9.741  1.00 64.33           H  
ATOM   1362  HB3 ASP A  98      12.716  12.449  -7.983  1.00 64.33           H  
ATOM   1363  O   ASP A  98      11.084   9.851  -7.480  1.00 64.33           O  
ATOM   1364  CG  ASP A  98      14.705  12.453  -8.764  1.00 64.33           C  
ATOM   1365  OD1 ASP A  98      15.580  11.634  -8.402  1.00 64.33           O  
ATOM   1366  OD2 ASP A  98      14.942  13.651  -9.053  1.00 64.33           O  
ATOM   1367  N   ALA A  99      10.773  10.167  -9.677  1.00 67.66           N  
ATOM   1368  H   ALA A  99      11.196  10.428 -10.557  1.00 67.66           H  
ATOM   1369  CA  ALA A  99       9.351   9.858  -9.650  1.00 67.66           C  
ATOM   1370  HA  ALA A  99       8.886  10.443  -8.856  1.00 67.66           H  
ATOM   1371  C   ALA A  99       9.077   8.374  -9.346  1.00 67.66           C  
ATOM   1372  CB  ALA A  99       8.757  10.300 -10.989  1.00 67.66           C  
ATOM   1373  HB1 ALA A  99       8.955  11.360 -11.144  1.00 67.66           H  
ATOM   1374  HB2 ALA A  99       7.678  10.147 -10.976  1.00 67.66           H  
ATOM   1375  HB3 ALA A  99       9.205   9.728 -11.802  1.00 67.66           H  
ATOM   1376  O   ALA A  99       8.156   8.067  -8.588  1.00 67.66           O  
ATOM   1377  N   GLU A 100       9.866   7.462  -9.917  1.00 73.96           N  
ATOM   1378  H   GLU A 100      10.606   7.774 -10.530  1.00 73.96           H  
ATOM   1379  CA  GLU A 100       9.776   6.026  -9.643  1.00 73.96           C  
ATOM   1380  HA  GLU A 100       8.744   5.706  -9.783  1.00 73.96           H  
ATOM   1381  C   GLU A 100      10.155   5.709  -8.197  1.00 73.96           C  
ATOM   1382  CB  GLU A 100      10.687   5.257 -10.620  1.00 73.96           C  
ATOM   1383  HB2 GLU A 100      11.723   5.542 -10.440  1.00 73.96           H  
ATOM   1384  HB3 GLU A 100      10.441   5.542 -11.643  1.00 73.96           H  
ATOM   1385  O   GLU A 100       9.424   4.996  -7.510  1.00 73.96           O  
ATOM   1386  CG  GLU A 100      10.576   3.727 -10.493  1.00 73.96           C  
ATOM   1387  HG2 GLU A 100      10.792   3.428  -9.467  1.00 73.96           H  
ATOM   1388  HG3 GLU A 100      11.344   3.276 -11.122  1.00 73.96           H  
ATOM   1389  CD  GLU A 100       9.208   3.172 -10.922  1.00 73.96           C  
ATOM   1390  OE1 GLU A 100       9.012   1.941 -10.795  1.00 73.96           O  
ATOM   1391  OE2 GLU A 100       8.357   3.957 -11.410  1.00 73.96           O  
ATOM   1392  N   ASP A 101      11.264   6.273  -7.713  1.00 73.13           N  
ATOM   1393  H   ASP A 101      11.827   6.855  -8.317  1.00 73.13           H  
ATOM   1394  CA  ASP A 101      11.705   6.077  -6.337  1.00 73.13           C  
ATOM   1395  HA  ASP A 101      11.822   5.007  -6.164  1.00 73.13           H  
ATOM   1396  C   ASP A 101      10.658   6.589  -5.343  1.00 73.13           C  
ATOM   1397  CB  ASP A 101      13.060   6.755  -6.111  1.00 73.13           C  
ATOM   1398  HB2 ASP A 101      12.960   7.835  -6.219  1.00 73.13           H  
ATOM   1399  HB3 ASP A 101      13.772   6.397  -6.855  1.00 73.13           H  
ATOM   1400  O   ASP A 101      10.272   5.865  -4.428  1.00 73.13           O  
ATOM   1401  CG  ASP A 101      13.583   6.407  -4.718  1.00 73.13           C  
ATOM   1402  OD1 ASP A 101      13.853   5.202  -4.502  1.00 73.13           O  
ATOM   1403  OD2 ASP A 101      13.645   7.304  -3.855  1.00 73.13           O  
ATOM   1404  N   SER A 102      10.115   7.788  -5.571  1.00 69.88           N  
ATOM   1405  H   SER A 102      10.486   8.340  -6.331  1.00 69.88           H  
ATOM   1406  CA  SER A 102       9.069   8.357  -4.720  1.00 69.88           C  
ATOM   1407  HA  SER A 102       9.457   8.414  -3.703  1.00 69.88           H  
ATOM   1408  C   SER A 102       7.802   7.496  -4.693  1.00 69.88           C  
ATOM   1409  CB  SER A 102       8.739   9.771  -5.200  1.00 69.88           C  
ATOM   1410  HB2 SER A 102       9.649  10.372  -5.201  1.00 69.88           H  
ATOM   1411  HB3 SER A 102       8.345   9.732  -6.215  1.00 69.88           H  
ATOM   1412  O   SER A 102       7.251   7.250  -3.613  1.00 69.88           O  
ATOM   1413  OG  SER A 102       7.785  10.370  -4.341  1.00 69.88           O  
ATOM   1414  HG  SER A 102       8.136  10.340  -3.448  1.00 69.88           H  
ATOM   1415  N   TYR A 103       7.351   7.009  -5.854  1.00 75.28           N  
ATOM   1416  H   TYR A 103       7.857   7.226  -6.701  1.00 75.28           H  
ATOM   1417  CA  TYR A 103       6.170   6.152  -5.957  1.00 75.28           C  
ATOM   1418  HA  TYR A 103       5.326   6.655  -5.486  1.00 75.28           H  
ATOM   1419  C   TYR A 103       6.373   4.821  -5.227  1.00 75.28           C  
ATOM   1420  CB  TYR A 103       5.823   5.912  -7.433  1.00 75.28           C  
ATOM   1421  HB2 TYR A 103       5.544   6.861  -7.892  1.00 75.28           H  
ATOM   1422  HB3 TYR A 103       6.704   5.543  -7.958  1.00 75.28           H  
ATOM   1423  O   TYR A 103       5.559   4.456  -4.371  1.00 75.28           O  
ATOM   1424  CG  TYR A 103       4.690   4.920  -7.617  1.00 75.28           C  
ATOM   1425  CD1 TYR A 103       4.976   3.564  -7.874  1.00 75.28           C  
ATOM   1426  HD1 TYR A 103       6.000   3.244  -7.997  1.00 75.28           H  
ATOM   1427  CD2 TYR A 103       3.354   5.342  -7.474  1.00 75.28           C  
ATOM   1428  HD2 TYR A 103       3.137   6.379  -7.268  1.00 75.28           H  
ATOM   1429  CE1 TYR A 103       3.928   2.629  -7.975  1.00 75.28           C  
ATOM   1430  HE1 TYR A 103       4.137   1.586  -8.164  1.00 75.28           H  
ATOM   1431  CE2 TYR A 103       2.303   4.411  -7.584  1.00 75.28           C  
ATOM   1432  HE2 TYR A 103       1.278   4.733  -7.468  1.00 75.28           H  
ATOM   1433  OH  TYR A 103       1.587   2.143  -7.928  1.00 75.28           O  
ATOM   1434  HH  TYR A 103       0.724   2.540  -7.788  1.00 75.28           H  
ATOM   1435  CZ  TYR A 103       2.591   3.051  -7.829  1.00 75.28           C  
ATOM   1436  N   LEU A 104       7.463   4.109  -5.536  1.00 80.19           N  
ATOM   1437  H   LEU A 104       8.113   4.485  -6.212  1.00 80.19           H  
ATOM   1438  CA  LEU A 104       7.750   2.806  -4.943  1.00 80.19           C  
ATOM   1439  HA  LEU A 104       6.885   2.157  -5.078  1.00 80.19           H  
ATOM   1440  C   LEU A 104       7.955   2.935  -3.438  1.00 80.19           C  
ATOM   1441  CB  LEU A 104       8.976   2.165  -5.611  1.00 80.19           C  
ATOM   1442  HB2 LEU A 104       9.274   1.299  -5.020  1.00 80.19           H  
ATOM   1443  HB3 LEU A 104       9.796   2.883  -5.588  1.00 80.19           H  
ATOM   1444  O   LEU A 104       7.279   2.241  -2.690  1.00 80.19           O  
ATOM   1445  CG  LEU A 104       8.758   1.706  -7.063  1.00 80.19           C  
ATOM   1446  HG  LEU A 104       8.456   2.550  -7.683  1.00 80.19           H  
ATOM   1447  CD1 LEU A 104      10.079   1.148  -7.594  1.00 80.19           C  
ATOM   1448 HD11 LEU A 104      10.387   0.297  -6.988  1.00 80.19           H  
ATOM   1449 HD12 LEU A 104      10.838   1.929  -7.552  1.00 80.19           H  
ATOM   1450 HD13 LEU A 104       9.953   0.841  -8.632  1.00 80.19           H  
ATOM   1451  CD2 LEU A 104       7.699   0.604  -7.182  1.00 80.19           C  
ATOM   1452 HD21 LEU A 104       7.958  -0.235  -6.535  1.00 80.19           H  
ATOM   1453 HD22 LEU A 104       6.721   0.995  -6.902  1.00 80.19           H  
ATOM   1454 HD23 LEU A 104       7.645   0.274  -8.220  1.00 80.19           H  
ATOM   1455  N   THR A 105       8.786   3.876  -2.990  1.00 78.63           N  
ATOM   1456  H   THR A 105       9.294   4.438  -3.657  1.00 78.63           H  
ATOM   1457  CA  THR A 105       9.067   4.089  -1.565  1.00 78.63           C  
ATOM   1458  HA  THR A 105       9.467   3.167  -1.143  1.00 78.63           H  
ATOM   1459  C   THR A 105       7.792   4.432  -0.794  1.00 78.63           C  
ATOM   1460  CB  THR A 105      10.129   5.188  -1.398  1.00 78.63           C  
ATOM   1461  HB  THR A 105       9.780   6.102  -1.878  1.00 78.63           H  
ATOM   1462  O   THR A 105       7.524   3.842   0.250  1.00 78.63           O  
ATOM   1463  CG2 THR A 105      10.448   5.492   0.064  1.00 78.63           C  
ATOM   1464 HG21 THR A 105      10.667   4.567   0.597  1.00 78.63           H  
ATOM   1465 HG22 THR A 105       9.603   5.998   0.530  1.00 78.63           H  
ATOM   1466 HG23 THR A 105      11.314   6.152   0.118  1.00 78.63           H  
ATOM   1467  OG1 THR A 105      11.331   4.772  -2.014  1.00 78.63           O  
ATOM   1468  HG1 THR A 105      11.745   5.546  -2.404  1.00 78.63           H  
ATOM   1469  N   THR A 106       6.944   5.329  -1.311  1.00 73.33           N  
ATOM   1470  H   THR A 106       7.172   5.770  -2.190  1.00 73.33           H  
ATOM   1471  CA  THR A 106       5.682   5.675  -0.631  1.00 73.33           C  
ATOM   1472  HA  THR A 106       5.912   5.957   0.397  1.00 73.33           H  
ATOM   1473  C   THR A 106       4.744   4.471  -0.561  1.00 73.33           C  
ATOM   1474  CB  THR A 106       4.976   6.863  -1.301  1.00 73.33           C  
ATOM   1475  HB  THR A 106       4.668   6.585  -2.309  1.00 73.33           H  
ATOM   1476  O   THR A 106       4.193   4.179   0.498  1.00 73.33           O  
ATOM   1477  CG2 THR A 106       3.758   7.355  -0.516  1.00 73.33           C  
ATOM   1478 HG21 THR A 106       3.274   8.159  -1.071  1.00 73.33           H  
ATOM   1479 HG22 THR A 106       3.037   6.551  -0.368  1.00 73.33           H  
ATOM   1480 HG23 THR A 106       4.070   7.728   0.460  1.00 73.33           H  
ATOM   1481  OG1 THR A 106       5.858   7.959  -1.371  1.00 73.33           O  
ATOM   1482  HG1 THR A 106       6.399   7.814  -2.151  1.00 73.33           H  
ATOM   1483  N   THR A 107       4.592   3.726  -1.655  1.00 79.78           N  
ATOM   1484  H   THR A 107       5.098   3.973  -2.494  1.00 79.78           H  
ATOM   1485  CA  THR A 107       3.708   2.551  -1.683  1.00 79.78           C  
ATOM   1486  HA  THR A 107       2.735   2.847  -1.292  1.00 79.78           H  
ATOM   1487  C   THR A 107       4.238   1.426  -0.784  1.00 79.78           C  
ATOM   1488  CB  THR A 107       3.499   2.050  -3.120  1.00 79.78           C  
ATOM   1489  HB  THR A 107       4.400   1.552  -3.476  1.00 79.78           H  
ATOM   1490  O   THR A 107       3.467   0.800  -0.058  1.00 79.78           O  
ATOM   1491  CG2 THR A 107       2.304   1.100  -3.209  1.00 79.78           C  
ATOM   1492 HG21 THR A 107       2.201   0.740  -4.233  1.00 79.78           H  
ATOM   1493 HG22 THR A 107       1.393   1.634  -2.937  1.00 79.78           H  
ATOM   1494 HG23 THR A 107       2.430   0.252  -2.536  1.00 79.78           H  
ATOM   1495  OG1 THR A 107       3.188   3.124  -3.978  1.00 79.78           O  
ATOM   1496  HG1 THR A 107       4.006   3.568  -4.215  1.00 79.78           H  
ATOM   1497  N   GLU A 108       5.555   1.208  -0.760  1.00 85.10           N  
ATOM   1498  H   GLU A 108       6.138   1.752  -1.381  1.00 85.10           H  
ATOM   1499  CA  GLU A 108       6.247   0.274   0.137  1.00 85.10           C  
ATOM   1500  HA  GLU A 108       5.852  -0.731  -0.013  1.00 85.10           H  
ATOM   1501  C   GLU A 108       5.999   0.640   1.612  1.00 85.10           C  
ATOM   1502  CB  GLU A 108       7.763   0.264  -0.183  1.00 85.10           C  
ATOM   1503  HB2 GLU A 108       8.108   1.296  -0.236  1.00 85.10           H  
ATOM   1504  HB3 GLU A 108       8.291  -0.221   0.638  1.00 85.10           H  
ATOM   1505  O   GLU A 108       5.627  -0.228   2.406  1.00 85.10           O  
ATOM   1506  CG  GLU A 108       8.138  -0.480  -1.489  1.00 85.10           C  
ATOM   1507  HG2 GLU A 108       8.054  -1.550  -1.301  1.00 85.10           H  
ATOM   1508  HG3 GLU A 108       7.410  -0.241  -2.264  1.00 85.10           H  
ATOM   1509  CD  GLU A 108       9.555  -0.171  -2.043  1.00 85.10           C  
ATOM   1510  OE1 GLU A 108       9.951  -0.764  -3.076  1.00 85.10           O  
ATOM   1511  OE2 GLU A 108      10.294   0.667  -1.483  1.00 85.10           O  
ATOM   1512  N   ASN A 109       6.114   1.926   1.961  1.00 79.36           N  
ATOM   1513  H   ASN A 109       6.457   2.570   1.262  1.00 79.36           H  
ATOM   1514  CA  ASN A 109       5.950   2.432   3.328  1.00 79.36           C  
ATOM   1515  HA  ASN A 109       6.625   1.883   3.985  1.00 79.36           H  
ATOM   1516  C   ASN A 109       4.538   2.249   3.892  1.00 79.36           C  
ATOM   1517  CB  ASN A 109       6.324   3.923   3.357  1.00 79.36           C  
ATOM   1518  HB2 ASN A 109       5.778   4.456   2.578  1.00 79.36           H  
ATOM   1519  HB3 ASN A 109       6.044   4.348   4.320  1.00 79.36           H  
ATOM   1520  O   ASN A 109       4.387   2.132   5.109  1.00 79.36           O  
ATOM   1521  CG  ASN A 109       7.808   4.163   3.179  1.00 79.36           C  
ATOM   1522  ND2 ASN A 109       8.193   5.380   2.868  1.00 79.36           N  
ATOM   1523 HD21 ASN A 109       7.507   6.087   2.641  1.00 79.36           H  
ATOM   1524 HD22 ASN A 109       9.165   5.491   2.617  1.00 79.36           H  
ATOM   1525  OD1 ASN A 109       8.640   3.304   3.402  1.00 79.36           O  
ATOM   1526  N   PHE A 110       3.521   2.228   3.028  1.00 80.39           N  
ATOM   1527  H   PHE A 110       3.731   2.398   2.054  1.00 80.39           H  
ATOM   1528  CA  PHE A 110       2.120   2.047   3.416  1.00 80.39           C  
ATOM   1529  HA  PHE A 110       2.035   2.180   4.494  1.00 80.39           H  
ATOM   1530  C   PHE A 110       1.568   0.654   3.133  1.00 80.39           C  
ATOM   1531  CB  PHE A 110       1.257   3.120   2.757  1.00 80.39           C  
ATOM   1532  HB2 PHE A 110       1.493   3.168   1.694  1.00 80.39           H  
ATOM   1533  HB3 PHE A 110       0.208   2.847   2.870  1.00 80.39           H  
ATOM   1534  O   PHE A 110       0.416   0.377   3.473  1.00 80.39           O  
ATOM   1535  CG  PHE A 110       1.437   4.470   3.398  1.00 80.39           C  
ATOM   1536  CD1 PHE A 110       0.899   4.702   4.673  1.00 80.39           C  
ATOM   1537  HD1 PHE A 110       0.322   3.935   5.168  1.00 80.39           H  
ATOM   1538  CD2 PHE A 110       2.185   5.470   2.761  1.00 80.39           C  
ATOM   1539  HD2 PHE A 110       2.581   5.304   1.770  1.00 80.39           H  
ATOM   1540  CE1 PHE A 110       1.132   5.925   5.315  1.00 80.39           C  
ATOM   1541  HE1 PHE A 110       0.732   6.074   6.307  1.00 80.39           H  
ATOM   1542  CE2 PHE A 110       2.438   6.683   3.412  1.00 80.39           C  
ATOM   1543  HE2 PHE A 110       3.063   7.420   2.929  1.00 80.39           H  
ATOM   1544  CZ  PHE A 110       1.909   6.917   4.692  1.00 80.39           C  
ATOM   1545  HZ  PHE A 110       2.122   7.846   5.200  1.00 80.39           H  
ATOM   1546  N   ALA A 111       2.367  -0.247   2.555  1.00 85.13           N  
ATOM   1547  H   ALA A 111       3.282   0.049   2.246  1.00 85.13           H  
ATOM   1548  CA  ALA A 111       1.907  -1.577   2.178  1.00 85.13           C  
ATOM   1549  HA  ALA A 111       1.151  -1.471   1.400  1.00 85.13           H  
ATOM   1550  C   ALA A 111       1.260  -2.307   3.364  1.00 85.13           C  
ATOM   1551  CB  ALA A 111       3.085  -2.367   1.601  1.00 85.13           C  
ATOM   1552  HB1 ALA A 111       2.752  -3.363   1.310  1.00 85.13           H  
ATOM   1553  HB2 ALA A 111       3.880  -2.446   2.342  1.00 85.13           H  
ATOM   1554  HB3 ALA A 111       3.471  -1.854   0.720  1.00 85.13           H  
ATOM   1555  O   ALA A 111       0.175  -2.855   3.217  1.00 85.13           O  
ATOM   1556  N   GLN A 112       1.849  -2.257   4.563  1.00 82.67           N  
ATOM   1557  H   GLN A 112       2.695  -1.714   4.658  1.00 82.67           H  
ATOM   1558  CA  GLN A 112       1.249  -2.878   5.754  1.00 82.67           C  
ATOM   1559  HA  GLN A 112       1.002  -3.915   5.527  1.00 82.67           H  
ATOM   1560  C   GLN A 112      -0.054  -2.198   6.184  1.00 82.67           C  
ATOM   1561  CB  GLN A 112       2.239  -2.854   6.923  1.00 82.67           C  
ATOM   1562  HB2 GLN A 112       1.725  -3.203   7.819  1.00 82.67           H  
ATOM   1563  HB3 GLN A 112       2.578  -1.833   7.095  1.00 82.67           H  
ATOM   1564  O   GLN A 112      -0.996  -2.876   6.590  1.00 82.67           O  
ATOM   1565  CG  GLN A 112       3.446  -3.765   6.671  1.00 82.67           C  
ATOM   1566  HG2 GLN A 112       3.097  -4.780   6.479  1.00 82.67           H  
ATOM   1567  HG3 GLN A 112       3.989  -3.416   5.792  1.00 82.67           H  
ATOM   1568  CD  GLN A 112       4.414  -3.800   7.849  1.00 82.67           C  
ATOM   1569  NE2 GLN A 112       5.539  -4.463   7.708  1.00 82.67           N  
ATOM   1570 HE21 GLN A 112       6.177  -4.370   8.486  1.00 82.67           H  
ATOM   1571 HE22 GLN A 112       5.815  -4.826   6.807  1.00 82.67           H  
ATOM   1572  OE1 GLN A 112       4.193  -3.260   8.917  1.00 82.67           O  
ATOM   1573  N   ASN A 113      -0.138  -0.873   6.066  1.00 81.09           N  
ATOM   1574  H   ASN A 113       0.638  -0.352   5.684  1.00 81.09           H  
ATOM   1575  CA  ASN A 113      -1.311  -0.127   6.503  1.00 81.09           C  
ATOM   1576  HA  ASN A 113      -1.584  -0.490   7.494  1.00 81.09           H  
ATOM   1577  C   ASN A 113      -2.542  -0.360   5.604  1.00 81.09           C  
ATOM   1578  CB  ASN A 113      -0.973   1.358   6.632  1.00 81.09           C  
ATOM   1579  HB2 ASN A 113      -0.932   1.821   5.646  1.00 81.09           H  
ATOM   1580  HB3 ASN A 113      -1.794   1.784   7.210  1.00 81.09           H  
ATOM   1581  O   ASN A 113      -3.670  -0.145   6.050  1.00 81.09           O  
ATOM   1582  CG  ASN A 113       0.310   1.674   7.371  1.00 81.09           C  
ATOM   1583  ND2 ASN A 113       0.269   1.966   8.650  1.00 81.09           N  
ATOM   1584 HD21 ASN A 113       1.173   2.065   9.089  1.00 81.09           H  
ATOM   1585 HD22 ASN A 113      -0.606   2.093   9.137  1.00 81.09           H  
ATOM   1586  OD1 ASN A 113       1.391   1.633   6.816  1.00 81.09           O  
ATOM   1587  N   THR A 114      -2.355  -0.895   4.389  1.00 85.28           N  
ATOM   1588  H   THR A 114      -1.408  -0.970   4.047  1.00 85.28           H  
ATOM   1589  CA  THR A 114      -3.463  -1.369   3.533  1.00 85.28           C  
ATOM   1590  HA  THR A 114      -4.100  -0.522   3.281  1.00 85.28           H  
ATOM   1591  C   THR A 114      -4.346  -2.415   4.216  1.00 85.28           C  
ATOM   1592  CB  THR A 114      -2.977  -2.001   2.222  1.00 85.28           C  
ATOM   1593  HB  THR A 114      -3.855  -2.267   1.633  1.00 85.28           H  
ATOM   1594  O   THR A 114      -5.525  -2.513   3.884  1.00 85.28           O  
ATOM   1595  CG2 THR A 114      -2.123  -1.070   1.375  1.00 85.28           C  
ATOM   1596 HG21 THR A 114      -1.238  -0.744   1.920  1.00 85.28           H  
ATOM   1597 HG22 THR A 114      -2.727  -0.205   1.102  1.00 85.28           H  
ATOM   1598 HG23 THR A 114      -1.814  -1.587   0.466  1.00 85.28           H  
ATOM   1599  OG1 THR A 114      -2.269  -3.196   2.473  1.00 85.28           O  
ATOM   1600  HG1 THR A 114      -1.368  -2.970   2.713  1.00 85.28           H  
ATOM   1601  N   ARG A 115      -3.819  -3.173   5.196  1.00 84.74           N  
ATOM   1602  H   ARG A 115      -2.846  -3.035   5.431  1.00 84.74           H  
ATOM   1603  CA  ARG A 115      -4.593  -4.168   5.959  1.00 84.74           C  
ATOM   1604  HA  ARG A 115      -4.960  -4.943   5.287  1.00 84.74           H  
ATOM   1605  C   ARG A 115      -5.806  -3.547   6.624  1.00 84.74           C  
ATOM   1606  CB  ARG A 115      -3.747  -4.794   7.067  1.00 84.74           C  
ATOM   1607  HB2 ARG A 115      -4.401  -5.371   7.721  1.00 84.74           H  
ATOM   1608  HB3 ARG A 115      -3.293  -4.003   7.664  1.00 84.74           H  
ATOM   1609  O   ARG A 115      -6.897  -4.084   6.489  1.00 84.74           O  
ATOM   1610  CG  ARG A 115      -2.664  -5.726   6.538  1.00 84.74           C  
ATOM   1611  HG2 ARG A 115      -3.120  -6.567   6.016  1.00 84.74           H  
ATOM   1612  HG3 ARG A 115      -2.003  -5.193   5.854  1.00 84.74           H  
ATOM   1613  CD  ARG A 115      -1.871  -6.225   7.746  1.00 84.74           C  
ATOM   1614  HD2 ARG A 115      -1.455  -5.366   8.273  1.00 84.74           H  
ATOM   1615  HD3 ARG A 115      -2.537  -6.768   8.417  1.00 84.74           H  
ATOM   1616  NE  ARG A 115      -0.795  -7.099   7.298  1.00 84.74           N  
ATOM   1617  HE  ARG A 115      -0.727  -7.214   6.297  1.00 84.74           H  
ATOM   1618  NH1 ARG A 115       0.364  -7.345   9.248  1.00 84.74           N  
ATOM   1619 HH11 ARG A 115      -0.374  -6.835   9.713  1.00 84.74           H  
ATOM   1620 HH12 ARG A 115       1.181  -7.644   9.761  1.00 84.74           H  
ATOM   1621  NH2 ARG A 115       1.189  -8.162   7.328  1.00 84.74           N  
ATOM   1622 HH21 ARG A 115       1.976  -8.567   7.816  1.00 84.74           H  
ATOM   1623 HH22 ARG A 115       1.083  -8.185   6.324  1.00 84.74           H  
ATOM   1624  CZ  ARG A 115       0.244  -7.536   7.968  1.00 84.74           C  
ATOM   1625  N   SER A 116      -5.624  -2.393   7.261  1.00 79.92           N  
ATOM   1626  H   SER A 116      -4.685  -2.024   7.310  1.00 79.92           H  
ATOM   1627  CA  SER A 116      -6.699  -1.682   7.950  1.00 79.92           C  
ATOM   1628  HA  SER A 116      -7.121  -2.334   8.715  1.00 79.92           H  
ATOM   1629  C   SER A 116      -7.812  -1.299   6.967  1.00 79.92           C  
ATOM   1630  CB  SER A 116      -6.104  -0.446   8.631  1.00 79.92           C  
ATOM   1631  HB2 SER A 116      -5.282  -0.753   9.278  1.00 79.92           H  
ATOM   1632  HB3 SER A 116      -5.724   0.241   7.875  1.00 79.92           H  
ATOM   1633  O   SER A 116      -8.996  -1.523   7.224  1.00 79.92           O  
ATOM   1634  OG  SER A 116      -7.083   0.204   9.411  1.00 79.92           O  
ATOM   1635  HG  SER A 116      -6.801   1.099   9.612  1.00 79.92           H  
ATOM   1636  N   VAL A 117      -7.437  -0.807   5.781  1.00 80.17           N  
ATOM   1637  H   VAL A 117      -6.449  -0.703   5.599  1.00 80.17           H  
ATOM   1638  CA  VAL A 117      -8.386  -0.461   4.711  1.00 80.17           C  
ATOM   1639  HA  VAL A 117      -9.142   0.208   5.123  1.00 80.17           H  
ATOM   1640  C   VAL A 117      -9.119  -1.704   4.198  1.00 80.17           C  
ATOM   1641  CB  VAL A 117      -7.668   0.250   3.546  1.00 80.17           C  
ATOM   1642  HB  VAL A 117      -6.995  -0.467   3.076  1.00 80.17           H  
ATOM   1643  O   VAL A 117     -10.345  -1.698   4.080  1.00 80.17           O  
ATOM   1644  CG1 VAL A 117      -8.673   0.722   2.487  1.00 80.17           C  
ATOM   1645 HG11 VAL A 117      -8.137   1.213   1.674  1.00 80.17           H  
ATOM   1646 HG12 VAL A 117      -9.384   1.422   2.925  1.00 80.17           H  
ATOM   1647 HG13 VAL A 117      -9.202  -0.133   2.066  1.00 80.17           H  
ATOM   1648  CG2 VAL A 117      -6.817   1.453   3.986  1.00 80.17           C  
ATOM   1649 HG21 VAL A 117      -6.343   1.902   3.113  1.00 80.17           H  
ATOM   1650 HG22 VAL A 117      -7.424   2.211   4.482  1.00 80.17           H  
ATOM   1651 HG23 VAL A 117      -6.025   1.133   4.663  1.00 80.17           H  
ATOM   1652  N   ALA A 118      -8.388  -2.785   3.927  1.00 86.36           N  
ATOM   1653  H   ALA A 118      -7.385  -2.727   4.031  1.00 86.36           H  
ATOM   1654  CA  ALA A 118      -8.951  -4.041   3.446  1.00 86.36           C  
ATOM   1655  HA  ALA A 118      -9.522  -3.846   2.538  1.00 86.36           H  
ATOM   1656  C   ALA A 118      -9.896  -4.680   4.475  1.00 86.36           C  
ATOM   1657  CB  ALA A 118      -7.796  -4.983   3.105  1.00 86.36           C  
ATOM   1658  HB1 ALA A 118      -7.112  -4.507   2.402  1.00 86.36           H  
ATOM   1659  HB2 ALA A 118      -7.241  -5.221   4.012  1.00 86.36           H  
ATOM   1660  HB3 ALA A 118      -8.186  -5.898   2.658  1.00 86.36           H  
ATOM   1661  O   ALA A 118     -11.004  -5.075   4.119  1.00 86.36           O  
ATOM   1662  N   MET A 119      -9.488  -4.732   5.746  1.00 85.20           N  
ATOM   1663  H   MET A 119      -8.560  -4.389   5.951  1.00 85.20           H  
ATOM   1664  CA  MET A 119     -10.273  -5.235   6.877  1.00 85.20           C  
ATOM   1665  HA  MET A 119     -10.541  -6.277   6.705  1.00 85.20           H  
ATOM   1666  C   MET A 119     -11.562  -4.443   7.051  1.00 85.20           C  
ATOM   1667  CB  MET A 119      -9.461  -5.127   8.177  1.00 85.20           C  
ATOM   1668  HB2 MET A 119     -10.136  -5.209   9.029  1.00 85.20           H  
ATOM   1669  HB3 MET A 119      -8.975  -4.152   8.231  1.00 85.20           H  
ATOM   1670  O   MET A 119     -12.628  -5.029   7.207  1.00 85.20           O  
ATOM   1671  CG  MET A 119      -8.409  -6.225   8.311  1.00 85.20           C  
ATOM   1672  HG2 MET A 119      -7.811  -6.273   7.401  1.00 85.20           H  
ATOM   1673  HG3 MET A 119      -7.750  -5.968   9.140  1.00 85.20           H  
ATOM   1674  SD  MET A 119      -9.140  -7.845   8.634  1.00 85.20           S  
ATOM   1675  CE  MET A 119      -7.644  -8.823   8.852  1.00 85.20           C  
ATOM   1676  HE1 MET A 119      -7.234  -8.649   9.846  1.00 85.20           H  
ATOM   1677  HE2 MET A 119      -6.906  -8.547   8.098  1.00 85.20           H  
ATOM   1678  HE3 MET A 119      -7.916  -9.873   8.738  1.00 85.20           H  
ATOM   1679  N   SER A 120     -11.494  -3.117   6.964  1.00 81.42           N  
ATOM   1680  H   SER A 120     -10.588  -2.678   6.880  1.00 81.42           H  
ATOM   1681  CA  SER A 120     -12.684  -2.273   6.998  1.00 81.42           C  
ATOM   1682  HA  SER A 120     -13.198  -2.418   7.948  1.00 81.42           H  
ATOM   1683  C   SER A 120     -13.670  -2.638   5.879  1.00 81.42           C  
ATOM   1684  CB  SER A 120     -12.256  -0.814   6.915  1.00 81.42           C  
ATOM   1685  HB2 SER A 120     -11.484  -0.683   6.156  1.00 81.42           H  
ATOM   1686  HB3 SER A 120     -11.873  -0.492   7.883  1.00 81.42           H  
ATOM   1687  O   SER A 120     -14.823  -2.981   6.150  1.00 81.42           O  
ATOM   1688  OG  SER A 120     -13.378  -0.058   6.564  1.00 81.42           O  
ATOM   1689  HG  SER A 120     -13.216   0.849   6.833  1.00 81.42           H  
ATOM   1690  N   LYS A 121     -13.212  -2.671   4.620  1.00 85.10           N  
ATOM   1691  H   LYS A 121     -12.251  -2.402   4.461  1.00 85.10           H  
ATOM   1692  CA  LYS A 121     -14.060  -3.038   3.470  1.00 85.10           C  
ATOM   1693  HA  LYS A 121     -14.926  -2.376   3.450  1.00 85.10           H  
ATOM   1694  C   LYS A 121     -14.621  -4.461   3.599  1.00 85.10           C  
ATOM   1695  CB  LYS A 121     -13.268  -2.850   2.166  1.00 85.10           C  
ATOM   1696  HB2 LYS A 121     -13.857  -3.246   1.338  1.00 85.10           H  
ATOM   1697  HB3 LYS A 121     -12.334  -3.409   2.223  1.00 85.10           H  
ATOM   1698  O   LYS A 121     -15.784  -4.712   3.260  1.00 85.10           O  
ATOM   1699  CG  LYS A 121     -12.968  -1.366   1.880  1.00 85.10           C  
ATOM   1700  HG2 LYS A 121     -13.908  -0.818   1.816  1.00 85.10           H  
ATOM   1701  HG3 LYS A 121     -12.381  -0.943   2.695  1.00 85.10           H  
ATOM   1702  CD  LYS A 121     -12.192  -1.192   0.565  1.00 85.10           C  
ATOM   1703  HD2 LYS A 121     -12.818  -1.501  -0.272  1.00 85.10           H  
ATOM   1704  HD3 LYS A 121     -11.315  -1.839   0.594  1.00 85.10           H  
ATOM   1705  CE  LYS A 121     -11.702   0.251   0.344  1.00 85.10           C  
ATOM   1706  HE2 LYS A 121     -11.078   0.540   1.191  1.00 85.10           H  
ATOM   1707  HE3 LYS A 121     -11.061   0.264  -0.537  1.00 85.10           H  
ATOM   1708  NZ  LYS A 121     -12.781   1.265   0.176  1.00 85.10           N  
ATOM   1709  HZ1 LYS A 121     -13.259   1.494   1.036  1.00 85.10           H  
ATOM   1710  HZ2 LYS A 121     -13.493   1.017  -0.496  1.00 85.10           H  
ATOM   1711  HZ3 LYS A 121     -12.381   2.157  -0.078  1.00 85.10           H  
ATOM   1712  N   ALA A 122     -13.825  -5.381   4.136  1.00 89.41           N  
ATOM   1713  H   ALA A 122     -12.876  -5.113   4.353  1.00 89.41           H  
ATOM   1714  CA  ALA A 122     -14.220  -6.750   4.436  1.00 89.41           C  
ATOM   1715  HA  ALA A 122     -14.608  -7.214   3.529  1.00 89.41           H  
ATOM   1716  C   ALA A 122     -15.329  -6.806   5.502  1.00 89.41           C  
ATOM   1717  CB  ALA A 122     -12.961  -7.510   4.862  1.00 89.41           C  
ATOM   1718  HB1 ALA A 122     -12.217  -7.470   4.067  1.00 89.41           H  
ATOM   1719  HB2 ALA A 122     -12.535  -7.078   5.768  1.00 89.41           H  
ATOM   1720  HB3 ALA A 122     -13.196  -8.554   5.070  1.00 89.41           H  
ATOM   1721  O   ALA A 122     -16.360  -7.436   5.271  1.00 89.41           O  
ATOM   1722  N   LYS A 123     -15.182  -6.085   6.620  1.00 86.45           N  
ATOM   1723  H   LYS A 123     -14.309  -5.594   6.748  1.00 86.45           H  
ATOM   1724  CA  LYS A 123     -16.191  -5.979   7.688  1.00 86.45           C  
ATOM   1725  HA  LYS A 123     -16.443  -6.978   8.043  1.00 86.45           H  
ATOM   1726  C   LYS A 123     -17.497  -5.356   7.187  1.00 86.45           C  
ATOM   1727  CB  LYS A 123     -15.620  -5.169   8.865  1.00 86.45           C  
ATOM   1728  HB2 LYS A 123     -15.179  -4.244   8.494  1.00 86.45           H  
ATOM   1729  HB3 LYS A 123     -16.436  -4.906   9.539  1.00 86.45           H  
ATOM   1730  O   LYS A 123     -18.570  -5.884   7.476  1.00 86.45           O  
ATOM   1731  CG  LYS A 123     -14.572  -5.953   9.671  1.00 86.45           C  
ATOM   1732  HG2 LYS A 123     -15.056  -6.824  10.114  1.00 86.45           H  
ATOM   1733  HG3 LYS A 123     -13.770  -6.305   9.023  1.00 86.45           H  
ATOM   1734  CD  LYS A 123     -13.981  -5.087  10.792  1.00 86.45           C  
ATOM   1735  HD2 LYS A 123     -13.487  -4.218  10.358  1.00 86.45           H  
ATOM   1736  HD3 LYS A 123     -14.787  -4.763  11.450  1.00 86.45           H  
ATOM   1737  CE  LYS A 123     -12.976  -5.880  11.625  1.00 86.45           C  
ATOM   1738  HE2 LYS A 123     -13.484  -6.742  12.058  1.00 86.45           H  
ATOM   1739  HE3 LYS A 123     -12.182  -6.249  10.976  1.00 86.45           H  
ATOM   1740  NZ  LYS A 123     -12.388  -5.059  12.709  1.00 86.45           N  
ATOM   1741  HZ1 LYS A 123     -11.776  -4.345  12.339  1.00 86.45           H  
ATOM   1742  HZ2 LYS A 123     -13.066  -4.573  13.278  1.00 86.45           H  
ATOM   1743  HZ3 LYS A 123     -11.839  -5.653  13.313  1.00 86.45           H  
ATOM   1744  N   ILE A 124     -17.425  -4.300   6.371  1.00 85.44           N  
ATOM   1745  H   ILE A 124     -16.517  -3.882   6.222  1.00 85.44           H  
ATOM   1746  CA  ILE A 124     -18.606  -3.699   5.725  1.00 85.44           C  
ATOM   1747  HA  ILE A 124     -19.290  -3.354   6.500  1.00 85.44           H  
ATOM   1748  C   ILE A 124     -19.346  -4.752   4.888  1.00 85.44           C  
ATOM   1749  CB  ILE A 124     -18.201  -2.487   4.850  1.00 85.44           C  
ATOM   1750  HB  ILE A 124     -17.431  -2.808   4.150  1.00 85.44           H  
ATOM   1751  O   ILE A 124     -20.563  -4.907   5.004  1.00 85.44           O  
ATOM   1752  CG1 ILE A 124     -17.631  -1.331   5.701  1.00 85.44           C  
ATOM   1753 HG12 ILE A 124     -16.933  -1.712   6.446  1.00 85.44           H  
ATOM   1754 HG13 ILE A 124     -18.445  -0.848   6.242  1.00 85.44           H  
ATOM   1755  CG2 ILE A 124     -19.412  -1.979   4.038  1.00 85.44           C  
ATOM   1756 HG21 ILE A 124     -20.234  -1.732   4.709  1.00 85.44           H  
ATOM   1757 HG22 ILE A 124     -19.736  -2.733   3.321  1.00 85.44           H  
ATOM   1758 HG23 ILE A 124     -19.144  -1.091   3.464  1.00 85.44           H  
ATOM   1759  CD1 ILE A 124     -16.910  -0.254   4.882  1.00 85.44           C  
ATOM   1760 HD11 ILE A 124     -16.116  -0.703   4.285  1.00 85.44           H  
ATOM   1761 HD12 ILE A 124     -17.607   0.272   4.229  1.00 85.44           H  
ATOM   1762 HD13 ILE A 124     -16.462   0.478   5.554  1.00 85.44           H  
ATOM   1763  N   THR A 125     -18.610  -5.501   4.062  1.00 90.37           N  
ATOM   1764  H   THR A 125     -17.614  -5.335   4.033  1.00 90.37           H  
ATOM   1765  CA  THR A 125     -19.179  -6.566   3.220  1.00 90.37           C  
ATOM   1766  HA  THR A 125     -19.957  -6.140   2.587  1.00 90.37           H  
ATOM   1767  C   THR A 125     -19.827  -7.654   4.072  1.00 90.37           C  
ATOM   1768  CB  THR A 125     -18.110  -7.183   2.307  1.00 90.37           C  
ATOM   1769  HB  THR A 125     -17.327  -7.645   2.908  1.00 90.37           H  
ATOM   1770  O   THR A 125     -20.977  -8.015   3.833  1.00 90.37           O  
ATOM   1771  CG2 THR A 125     -18.693  -8.237   1.365  1.00 90.37           C  
ATOM   1772 HG21 THR A 125     -17.914  -8.596   0.693  1.00 90.37           H  
ATOM   1773 HG22 THR A 125     -19.505  -7.808   0.777  1.00 90.37           H  
ATOM   1774 HG23 THR A 125     -19.068  -9.089   1.932  1.00 90.37           H  
ATOM   1775  OG1 THR A 125     -17.534  -6.176   1.505  1.00 90.37           O  
ATOM   1776  HG1 THR A 125     -16.998  -5.621   2.076  1.00 90.37           H  
ATOM   1777  N   LEU A 126     -19.125  -8.127   5.104  1.00 91.58           N  
ATOM   1778  H   LEU A 126     -18.189  -7.775   5.246  1.00 91.58           H  
ATOM   1779  CA  LEU A 126     -19.593  -9.165   6.017  1.00 91.58           C  
ATOM   1780  HA  LEU A 126     -19.717 -10.091   5.456  1.00 91.58           H  
ATOM   1781  C   LEU A 126     -20.945  -8.814   6.647  1.00 91.58           C  
ATOM   1782  CB  LEU A 126     -18.510  -9.369   7.092  1.00 91.58           C  
ATOM   1783  HB2 LEU A 126     -18.249  -8.401   7.520  1.00 91.58           H  
ATOM   1784  HB3 LEU A 126     -17.614  -9.769   6.618  1.00 91.58           H  
ATOM   1785  O   LEU A 126     -21.873  -9.623   6.617  1.00 91.58           O  
ATOM   1786  CG  LEU A 126     -18.916 -10.288   8.252  1.00 91.58           C  
ATOM   1787  HG  LEU A 126     -19.723  -9.826   8.821  1.00 91.58           H  
ATOM   1788  CD1 LEU A 126     -19.377 -11.654   7.770  1.00 91.58           C  
ATOM   1789 HD11 LEU A 126     -18.580 -12.122   7.192  1.00 91.58           H  
ATOM   1790 HD12 LEU A 126     -19.618 -12.266   8.640  1.00 91.58           H  
ATOM   1791 HD13 LEU A 126     -20.267 -11.558   7.148  1.00 91.58           H  
ATOM   1792  CD2 LEU A 126     -17.723 -10.472   9.181  1.00 91.58           C  
ATOM   1793 HD21 LEU A 126     -16.904 -10.956   8.648  1.00 91.58           H  
ATOM   1794 HD22 LEU A 126     -18.005 -11.095  10.030  1.00 91.58           H  
ATOM   1795 HD23 LEU A 126     -17.394  -9.501   9.551  1.00 91.58           H  
ATOM   1796  N   ILE A 127     -21.080  -7.606   7.193  1.00 88.90           N  
ATOM   1797  H   ILE A 127     -20.286  -6.982   7.200  1.00 88.90           H  
ATOM   1798  CA  ILE A 127     -22.319  -7.209   7.865  1.00 88.90           C  
ATOM   1799  HA  ILE A 127     -22.660  -8.043   8.478  1.00 88.90           H  
ATOM   1800  C   ILE A 127     -23.455  -6.957   6.874  1.00 88.90           C  
ATOM   1801  CB  ILE A 127     -22.061  -6.014   8.792  1.00 88.90           C  
ATOM   1802  HB  ILE A 127     -21.670  -5.208   8.172  1.00 88.90           H  
ATOM   1803  O   ILE A 127     -24.605  -7.279   7.176  1.00 88.90           O  
ATOM   1804  CG1 ILE A 127     -21.005  -6.303   9.881  1.00 88.90           C  
ATOM   1805 HG12 ILE A 127     -20.028  -6.433   9.416  1.00 88.90           H  
ATOM   1806 HG13 ILE A 127     -20.932  -5.449  10.553  1.00 88.90           H  
ATOM   1807  CG2 ILE A 127     -23.376  -5.560   9.449  1.00 88.90           C  
ATOM   1808 HG21 ILE A 127     -24.067  -5.164   8.706  1.00 88.90           H  
ATOM   1809 HG22 ILE A 127     -23.857  -6.394   9.960  1.00 88.90           H  
ATOM   1810 HG23 ILE A 127     -23.162  -4.772  10.171  1.00 88.90           H  
ATOM   1811  CD1 ILE A 127     -21.300  -7.562  10.704  1.00 88.90           C  
ATOM   1812 HD11 ILE A 127     -22.249  -7.466  11.231  1.00 88.90           H  
ATOM   1813 HD12 ILE A 127     -20.498  -7.742  11.420  1.00 88.90           H  
ATOM   1814 HD13 ILE A 127     -21.335  -8.443  10.062  1.00 88.90           H  
ATOM   1815  N   ASN A 128     -23.163  -6.463   5.669  1.00 90.05           N  
ATOM   1816  H   ASN A 128     -22.208  -6.207   5.461  1.00 90.05           H  
ATOM   1817  CA  ASN A 128     -24.173  -6.384   4.614  1.00 90.05           C  
ATOM   1818  HA  ASN A 128     -25.029  -5.822   4.987  1.00 90.05           H  
ATOM   1819  C   ASN A 128     -24.702  -7.779   4.240  1.00 90.05           C  
ATOM   1820  CB  ASN A 128     -23.588  -5.644   3.403  1.00 90.05           C  
ATOM   1821  HB2 ASN A 128     -24.250  -5.780   2.547  1.00 90.05           H  
ATOM   1822  HB3 ASN A 128     -22.617  -6.069   3.149  1.00 90.05           H  
ATOM   1823  O   ASN A 128     -25.914  -7.964   4.141  1.00 90.05           O  
ATOM   1824  CG  ASN A 128     -23.447  -4.150   3.635  1.00 90.05           C  
ATOM   1825  ND2 ASN A 128     -22.551  -3.509   2.924  1.00 90.05           N  
ATOM   1826 HD21 ASN A 128     -22.409  -2.539   3.165  1.00 90.05           H  
ATOM   1827 HD22 ASN A 128     -21.887  -4.035   2.373  1.00 90.05           H  
ATOM   1828  OD1 ASN A 128     -24.164  -3.528   4.406  1.00 90.05           O  
ATOM   1829  N   GLU A 129     -23.825  -8.775   4.103  1.00 93.06           N  
ATOM   1830  H   GLU A 129     -22.839  -8.565   4.170  1.00 93.06           H  
ATOM   1831  CA  GLU A 129     -24.221 -10.164   3.843  1.00 93.06           C  
ATOM   1832  HA  GLU A 129     -24.877 -10.191   2.973  1.00 93.06           H  
ATOM   1833  C   GLU A 129     -25.024 -10.766   5.006  1.00 93.06           C  
ATOM   1834  CB  GLU A 129     -22.974 -11.010   3.537  1.00 93.06           C  
ATOM   1835  HB2 GLU A 129     -23.246 -12.066   3.550  1.00 93.06           H  
ATOM   1836  HB3 GLU A 129     -22.227 -10.859   4.316  1.00 93.06           H  
ATOM   1837  O   GLU A 129     -26.064 -11.389   4.776  1.00 93.06           O  
ATOM   1838  CG  GLU A 129     -22.344 -10.680   2.173  1.00 93.06           C  
ATOM   1839  HG2 GLU A 129     -21.452 -11.295   2.051  1.00 93.06           H  
ATOM   1840  HG3 GLU A 129     -22.030  -9.637   2.157  1.00 93.06           H  
ATOM   1841  CD  GLU A 129     -23.301 -10.945   1.004  1.00 93.06           C  
ATOM   1842  OE1 GLU A 129     -23.434 -10.066   0.127  1.00 93.06           O  
ATOM   1843  OE2 GLU A 129     -23.954 -12.016   1.011  1.00 93.06           O  
ATOM   1844  N   LEU A 130     -24.603 -10.524   6.255  1.00 91.60           N  
ATOM   1845  H   LEU A 130     -23.736 -10.021   6.377  1.00 91.60           H  
ATOM   1846  CA  LEU A 130     -25.345 -10.937   7.453  1.00 91.60           C  
ATOM   1847  HA  LEU A 130     -25.444 -12.022   7.443  1.00 91.60           H  
ATOM   1848  C   LEU A 130     -26.764 -10.350   7.456  1.00 91.60           C  
ATOM   1849  CB  LEU A 130     -24.560 -10.511   8.709  1.00 91.60           C  
ATOM   1850  HB2 LEU A 130     -23.570 -10.967   8.685  1.00 91.60           H  
ATOM   1851  HB3 LEU A 130     -24.430  -9.429   8.682  1.00 91.60           H  
ATOM   1852  O   LEU A 130     -27.742 -11.076   7.637  1.00 91.60           O  
ATOM   1853  CG  LEU A 130     -25.252 -10.874  10.038  1.00 91.60           C  
ATOM   1854  HG  LEU A 130     -26.272 -10.492  10.041  1.00 91.60           H  
ATOM   1855  CD1 LEU A 130     -25.293 -12.385  10.267  1.00 91.60           C  
ATOM   1856 HD11 LEU A 130     -24.282 -12.791  10.245  1.00 91.60           H  
ATOM   1857 HD12 LEU A 130     -25.895 -12.867   9.496  1.00 91.60           H  
ATOM   1858 HD13 LEU A 130     -25.734 -12.597  11.241  1.00 91.60           H  
ATOM   1859  CD2 LEU A 130     -24.519 -10.222  11.207  1.00 91.60           C  
ATOM   1860 HD21 LEU A 130     -25.033 -10.463  12.137  1.00 91.60           H  
ATOM   1861 HD22 LEU A 130     -23.493 -10.587  11.259  1.00 91.60           H  
ATOM   1862 HD23 LEU A 130     -24.512  -9.139  11.085  1.00 91.60           H  
ATOM   1863  N   ASN A 131     -26.892  -9.045   7.206  1.00 90.25           N  
ATOM   1864  H   ASN A 131     -26.047  -8.507   7.075  1.00 90.25           H  
ATOM   1865  CA  ASN A 131     -28.176  -8.344   7.170  1.00 90.25           C  
ATOM   1866  HA  ASN A 131     -28.724  -8.569   8.086  1.00 90.25           H  
ATOM   1867  C   ASN A 131     -29.076  -8.801   6.014  1.00 90.25           C  
ATOM   1868  CB  ASN A 131     -27.904  -6.833   7.106  1.00 90.25           C  
ATOM   1869  HB2 ASN A 131     -27.146  -6.627   6.351  1.00 90.25           H  
ATOM   1870  HB3 ASN A 131     -28.819  -6.317   6.814  1.00 90.25           H  
ATOM   1871  O   ASN A 131     -30.300  -8.800   6.152  1.00 90.25           O  
ATOM   1872  CG  ASN A 131     -27.468  -6.252   8.438  1.00 90.25           C  
ATOM   1873  ND2 ASN A 131     -26.949  -5.049   8.433  1.00 90.25           N  
ATOM   1874 HD21 ASN A 131     -26.710  -4.654   9.331  1.00 90.25           H  
ATOM   1875 HD22 ASN A 131     -26.690  -4.610   7.562  1.00 90.25           H  
ATOM   1876  OD1 ASN A 131     -27.661  -6.830   9.496  1.00 90.25           O  
ATOM   1877  N   ASN A 132     -28.485  -9.241   4.902  1.00 92.68           N  
ATOM   1878  H   ASN A 132     -27.480  -9.160   4.834  1.00 92.68           H  
ATOM   1879  CA  ASN A 132     -29.206  -9.824   3.771  1.00 92.68           C  
ATOM   1880  HA  ASN A 132     -30.123  -9.256   3.616  1.00 92.68           H  
ATOM   1881  C   ASN A 132     -29.649 -11.278   4.018  1.00 92.68           C  
ATOM   1882  CB  ASN A 132     -28.333  -9.683   2.515  1.00 92.68           C  
ATOM   1883  HB2 ASN A 132     -28.765 -10.268   1.703  1.00 92.68           H  
ATOM   1884  HB3 ASN A 132     -27.338 -10.079   2.717  1.00 92.68           H  
ATOM   1885  O   ASN A 132     -30.372 -11.845   3.196  1.00 92.68           O  
ATOM   1886  CG  ASN A 132     -28.218  -8.248   2.028  1.00 92.68           C  
ATOM   1887  ND2 ASN A 132     -27.203  -7.950   1.253  1.00 92.68           N  
ATOM   1888 HD21 ASN A 132     -27.082  -6.971   1.032  1.00 92.68           H  
ATOM   1889 HD22 ASN A 132     -26.461  -8.622   1.117  1.00 92.68           H  
ATOM   1890  OD1 ASN A 132     -29.060  -7.396   2.276  1.00 92.68           O  
ATOM   1891  N   GLY A 133     -29.256 -11.883   5.145  1.00 92.74           N  
ATOM   1892  H   GLY A 133     -28.644 -11.382   5.772  1.00 92.74           H  
ATOM   1893  CA  GLY A 133     -29.589 -13.266   5.484  1.00 92.74           C  
ATOM   1894  HA2 GLY A 133     -30.658 -13.429   5.346  1.00 92.74           H  
ATOM   1895  HA3 GLY A 133     -29.335 -13.432   6.530  1.00 92.74           H  
ATOM   1896  C   GLY A 133     -28.826 -14.296   4.650  1.00 92.74           C  
ATOM   1897  O   GLY A 133     -29.310 -15.418   4.476  1.00 92.74           O  
ATOM   1898  N   SER A 134     -27.661 -13.920   4.114  1.00 95.64           N  
ATOM   1899  H   SER A 134     -27.313 -12.991   4.304  1.00 95.64           H  
ATOM   1900  CA  SER A 134     -26.762 -14.842   3.424  1.00 95.64           C  
ATOM   1901  HA  SER A 134     -27.307 -15.316   2.608  1.00 95.64           H  
ATOM   1902  C   SER A 134     -26.273 -15.941   4.370  1.00 95.64           C  
ATOM   1903  CB  SER A 134     -25.580 -14.078   2.822  1.00 95.64           C  
ATOM   1904  HB2 SER A 134     -24.818 -14.781   2.484  1.00 95.64           H  
ATOM   1905  HB3 SER A 134     -25.139 -13.424   3.574  1.00 95.64           H  
ATOM   1906  O   SER A 134     -26.273 -15.804   5.590  1.00 95.64           O  
ATOM   1907  OG  SER A 134     -26.030 -13.328   1.713  1.00 95.64           O  
ATOM   1908  HG  SER A 134     -25.284 -12.803   1.411  1.00 95.64           H  
ATOM   1909  N   SER A 135     -25.865 -17.080   3.813  1.00 95.77           N  
ATOM   1910  H   SER A 135     -25.888 -17.153   2.806  1.00 95.77           H  
ATOM   1911  CA  SER A 135     -25.167 -18.099   4.602  1.00 95.77           C  
ATOM   1912  HA  SER A 135     -25.679 -18.202   5.559  1.00 95.77           H  
ATOM   1913  C   SER A 135     -23.726 -17.675   4.893  1.00 95.77           C  
ATOM   1914  CB  SER A 135     -25.209 -19.461   3.907  1.00 95.77           C  
ATOM   1915  HB2 SER A 135     -24.753 -20.208   4.557  1.00 95.77           H  
ATOM   1916  HB3 SER A 135     -26.247 -19.741   3.731  1.00 95.77           H  
ATOM   1917  O   SER A 135     -23.119 -16.954   4.104  1.00 95.77           O  
ATOM   1918  OG  SER A 135     -24.516 -19.437   2.677  1.00 95.77           O  
ATOM   1919  HG  SER A 135     -24.995 -18.836   2.102  1.00 95.77           H  
ATOM   1920  N   VAL A 136     -23.138 -18.220   5.961  1.00 95.26           N  
ATOM   1921  H   VAL A 136     -23.719 -18.701   6.633  1.00 95.26           H  
ATOM   1922  CA  VAL A 136     -21.720 -18.022   6.320  1.00 95.26           C  
ATOM   1923  HA  VAL A 136     -21.572 -16.998   6.663  1.00 95.26           H  
ATOM   1924  C   VAL A 136     -20.787 -18.260   5.125  1.00 95.26           C  
ATOM   1925  CB  VAL A 136     -21.335 -18.984   7.459  1.00 95.26           C  
ATOM   1926  HB  VAL A 136     -21.454 -20.009   7.107  1.00 95.26           H  
ATOM   1927  O   VAL A 136     -19.912 -17.455   4.835  1.00 95.26           O  
ATOM   1928  CG1 VAL A 136     -19.893 -18.792   7.905  1.00 95.26           C  
ATOM   1929 HG11 VAL A 136     -19.735 -17.780   8.279  1.00 95.26           H  
ATOM   1930 HG12 VAL A 136     -19.677 -19.492   8.712  1.00 95.26           H  
ATOM   1931 HG13 VAL A 136     -19.183 -18.986   7.100  1.00 95.26           H  
ATOM   1932  CG2 VAL A 136     -22.215 -18.808   8.701  1.00 95.26           C  
ATOM   1933 HG21 VAL A 136     -23.270 -18.965   8.477  1.00 95.26           H  
ATOM   1934 HG22 VAL A 136     -21.911 -19.516   9.472  1.00 95.26           H  
ATOM   1935 HG23 VAL A 136     -22.069 -17.800   9.089  1.00 95.26           H  
ATOM   1936  N   SER A 137     -21.024 -19.328   4.354  1.00 96.22           N  
ATOM   1937  H   SER A 137     -21.780 -19.945   4.616  1.00 96.22           H  
ATOM   1938  CA  SER A 137     -20.212 -19.636   3.170  1.00 96.22           C  
ATOM   1939  HA  SER A 137     -19.165 -19.671   3.472  1.00 96.22           H  
ATOM   1940  C   SER A 137     -20.339 -18.590   2.059  1.00 96.22           C  
ATOM   1941  CB  SER A 137     -20.603 -21.004   2.610  1.00 96.22           C  
ATOM   1942  HB2 SER A 137     -20.464 -21.763   3.380  1.00 96.22           H  
ATOM   1943  HB3 SER A 137     -21.653 -20.987   2.317  1.00 96.22           H  
ATOM   1944  O   SER A 137     -19.374 -18.382   1.327  1.00 96.22           O  
ATOM   1945  OG  SER A 137     -19.813 -21.334   1.484  1.00 96.22           O  
ATOM   1946  HG  SER A 137     -19.317 -20.556   1.219  1.00 96.22           H  
ATOM   1947  N   GLN A 138     -21.510 -17.968   1.894  1.00 96.83           N  
ATOM   1948  H   GLN A 138     -22.228 -18.100   2.592  1.00 96.83           H  
ATOM   1949  CA  GLN A 138     -21.696 -16.881   0.929  1.00 96.83           C  
ATOM   1950  HA  GLN A 138     -21.230 -17.148  -0.019  1.00 96.83           H  
ATOM   1951  C   GLN A 138     -21.013 -15.604   1.418  1.00 96.83           C  
ATOM   1952  CB  GLN A 138     -23.190 -16.626   0.694  1.00 96.83           C  
ATOM   1953  HB2 GLN A 138     -23.691 -16.536   1.657  1.00 96.83           H  
ATOM   1954  HB3 GLN A 138     -23.315 -15.684   0.160  1.00 96.83           H  
ATOM   1955  O   GLN A 138     -20.352 -14.943   0.622  1.00 96.83           O  
ATOM   1956  CG  GLN A 138     -23.848 -17.738  -0.129  1.00 96.83           C  
ATOM   1957  HG2 GLN A 138     -23.508 -17.666  -1.162  1.00 96.83           H  
ATOM   1958  HG3 GLN A 138     -23.560 -18.716   0.255  1.00 96.83           H  
ATOM   1959  CD  GLN A 138     -25.364 -17.627  -0.067  1.00 96.83           C  
ATOM   1960  NE2 GLN A 138     -26.039 -17.391  -1.168  1.00 96.83           N  
ATOM   1961 HE21 GLN A 138     -25.537 -17.113  -1.999  1.00 96.83           H  
ATOM   1962 HE22 GLN A 138     -27.014 -17.167  -1.028  1.00 96.83           H  
ATOM   1963  OE1 GLN A 138     -25.970 -17.776   0.984  1.00 96.83           O  
ATOM   1964  N   ALA A 139     -21.106 -15.311   2.717  1.00 96.12           N  
ATOM   1965  H   ALA A 139     -21.672 -15.893   3.318  1.00 96.12           H  
ATOM   1966  CA  ALA A 139     -20.422 -14.177   3.322  1.00 96.12           C  
ATOM   1967  HA  ALA A 139     -20.716 -13.276   2.784  1.00 96.12           H  
ATOM   1968  C   ALA A 139     -18.898 -14.297   3.199  1.00 96.12           C  
ATOM   1969  CB  ALA A 139     -20.884 -14.032   4.770  1.00 96.12           C  
ATOM   1970  HB1 ALA A 139     -20.606 -14.910   5.353  1.00 96.12           H  
ATOM   1971  HB2 ALA A 139     -21.968 -13.915   4.778  1.00 96.12           H  
ATOM   1972  HB3 ALA A 139     -20.422 -13.149   5.210  1.00 96.12           H  
ATOM   1973  O   ALA A 139     -18.281 -13.364   2.701  1.00 96.12           O  
ATOM   1974  N   ASN A 140     -18.303 -15.453   3.520  1.00 95.96           N  
ATOM   1975  H   ASN A 140     -18.842 -16.154   4.008  1.00 95.96           H  
ATOM   1976  CA  ASN A 140     -16.863 -15.690   3.325  1.00 95.96           C  
ATOM   1977  HA  ASN A 140     -16.298 -14.963   3.908  1.00 95.96           H  
ATOM   1978  C   ASN A 140     -16.440 -15.477   1.868  1.00 95.96           C  
ATOM   1979  CB  ASN A 140     -16.490 -17.115   3.791  1.00 95.96           C  
ATOM   1980  HB2 ASN A 140     -15.529 -17.388   3.356  1.00 95.96           H  
ATOM   1981  HB3 ASN A 140     -17.244 -17.833   3.469  1.00 95.96           H  
ATOM   1982  O   ASN A 140     -15.454 -14.800   1.592  1.00 95.96           O  
ATOM   1983  CG  ASN A 140     -16.304 -17.200   5.294  1.00 95.96           C  
ATOM   1984  ND2 ASN A 140     -16.364 -18.366   5.893  1.00 95.96           N  
ATOM   1985 HD21 ASN A 140     -16.343 -19.230   5.369  1.00 95.96           H  
ATOM   1986 HD22 ASN A 140     -16.199 -18.338   6.889  1.00 95.96           H  
ATOM   1987  OD1 ASN A 140     -16.118 -16.207   5.953  1.00 95.96           O  
ATOM   1988  N   ALA A 141     -17.212 -15.999   0.909  1.00 96.59           N  
ATOM   1989  H   ALA A 141     -18.030 -16.530   1.173  1.00 96.59           H  
ATOM   1990  CA  ALA A 141     -16.911 -15.797  -0.505  1.00 96.59           C  
ATOM   1991  HA  ALA A 141     -15.893 -16.137  -0.691  1.00 96.59           H  
ATOM   1992  C   ALA A 141     -16.967 -14.311  -0.907  1.00 96.59           C  
ATOM   1993  CB  ALA A 141     -17.868 -16.654  -1.341  1.00 96.59           C  
ATOM   1994  HB1 ALA A 141     -18.897 -16.332  -1.177  1.00 96.59           H  
ATOM   1995  HB2 ALA A 141     -17.767 -17.701  -1.057  1.00 96.59           H  
ATOM   1996  HB3 ALA A 141     -17.622 -16.542  -2.397  1.00 96.59           H  
ATOM   1997  O   ALA A 141     -16.083 -13.842  -1.622  1.00 96.59           O  
ATOM   1998  N   ALA A 142     -17.975 -13.568  -0.438  1.00 96.64           N  
ATOM   1999  H   ALA A 142     -18.667 -14.002   0.155  1.00 96.64           H  
ATOM   2000  CA  ALA A 142     -18.115 -12.140  -0.714  1.00 96.64           C  
ATOM   2001  HA  ALA A 142     -18.052 -11.979  -1.790  1.00 96.64           H  
ATOM   2002  C   ALA A 142     -16.997 -11.316  -0.060  1.00 96.64           C  
ATOM   2003  CB  ALA A 142     -19.499 -11.688  -0.235  1.00 96.64           C  
ATOM   2004  HB1 ALA A 142     -19.580 -11.828   0.842  1.00 96.64           H  
ATOM   2005  HB2 ALA A 142     -19.643 -10.633  -0.468  1.00 96.64           H  
ATOM   2006  HB3 ALA A 142     -20.277 -12.269  -0.731  1.00 96.64           H  
ATOM   2007  O   ALA A 142     -16.403 -10.462  -0.711  1.00 96.64           O  
ATOM   2008  N   VAL A 143     -16.666 -11.609   1.198  1.00 95.17           N  
ATOM   2009  H   VAL A 143     -17.195 -12.325   1.674  1.00 95.17           H  
ATOM   2010  CA  VAL A 143     -15.579 -10.964   1.942  1.00 95.17           C  
ATOM   2011  HA  VAL A 143     -15.750  -9.888   1.966  1.00 95.17           H  
ATOM   2012  C   VAL A 143     -14.239 -11.187   1.245  1.00 95.17           C  
ATOM   2013  CB  VAL A 143     -15.557 -11.489   3.389  1.00 95.17           C  
ATOM   2014  HB  VAL A 143     -15.629 -12.577   3.389  1.00 95.17           H  
ATOM   2015  O   VAL A 143     -13.533 -10.221   0.955  1.00 95.17           O  
ATOM   2016  CG1 VAL A 143     -14.276 -11.087   4.115  1.00 95.17           C  
ATOM   2017 HG11 VAL A 143     -14.043 -10.049   3.878  1.00 95.17           H  
ATOM   2018 HG12 VAL A 143     -14.414 -11.209   5.189  1.00 95.17           H  
ATOM   2019 HG13 VAL A 143     -13.452 -11.726   3.799  1.00 95.17           H  
ATOM   2020  CG2 VAL A 143     -16.741 -10.913   4.177  1.00 95.17           C  
ATOM   2021 HG21 VAL A 143     -17.681 -11.097   3.657  1.00 95.17           H  
ATOM   2022 HG22 VAL A 143     -16.786 -11.399   5.152  1.00 95.17           H  
ATOM   2023 HG23 VAL A 143     -16.614  -9.839   4.307  1.00 95.17           H  
ATOM   2024  N   ASN A 144     -13.924 -12.435   0.892  1.00 96.27           N  
ATOM   2025  H   ASN A 144     -14.512 -13.192   1.210  1.00 96.27           H  
ATOM   2026  CA  ASN A 144     -12.677 -12.765   0.208  1.00 96.27           C  
ATOM   2027  HA  ASN A 144     -11.850 -12.359   0.791  1.00 96.27           H  
ATOM   2028  C   ASN A 144     -12.600 -12.087  -1.161  1.00 96.27           C  
ATOM   2029  CB  ASN A 144     -12.528 -14.300   0.143  1.00 96.27           C  
ATOM   2030  HB2 ASN A 144     -11.676 -14.555  -0.487  1.00 96.27           H  
ATOM   2031  HB3 ASN A 144     -13.430 -14.746  -0.275  1.00 96.27           H  
ATOM   2032  O   ASN A 144     -11.549 -11.559  -1.520  1.00 96.27           O  
ATOM   2033  CG  ASN A 144     -12.268 -14.878   1.528  1.00 96.27           C  
ATOM   2034  ND2 ASN A 144     -12.335 -16.173   1.714  1.00 96.27           N  
ATOM   2035 HD21 ASN A 144     -12.261 -16.440   2.685  1.00 96.27           H  
ATOM   2036 HD22 ASN A 144     -12.632 -16.821   0.999  1.00 96.27           H  
ATOM   2037  OD1 ASN A 144     -11.971 -14.149   2.454  1.00 96.27           O  
ATOM   2038  N   GLN A 145     -13.713 -12.021  -1.895  1.00 96.14           N  
ATOM   2039  H   GLN A 145     -14.554 -12.467  -1.556  1.00 96.14           H  
ATOM   2040  CA  GLN A 145     -13.770 -11.283  -3.153  1.00 96.14           C  
ATOM   2041  HA  GLN A 145     -12.967 -11.656  -3.789  1.00 96.14           H  
ATOM   2042  C   GLN A 145     -13.524  -9.781  -2.948  1.00 96.14           C  
ATOM   2043  CB  GLN A 145     -15.107 -11.558  -3.855  1.00 96.14           C  
ATOM   2044  HB2 GLN A 145     -15.265 -12.634  -3.921  1.00 96.14           H  
ATOM   2045  HB3 GLN A 145     -15.921 -11.128  -3.271  1.00 96.14           H  
ATOM   2046  O   GLN A 145     -12.706  -9.216  -3.669  1.00 96.14           O  
ATOM   2047  CG  GLN A 145     -15.148 -10.967  -5.272  1.00 96.14           C  
ATOM   2048  HG2 GLN A 145     -16.129 -11.157  -5.707  1.00 96.14           H  
ATOM   2049  HG3 GLN A 145     -15.017  -9.887  -5.219  1.00 96.14           H  
ATOM   2050  CD  GLN A 145     -14.095 -11.571  -6.196  1.00 96.14           C  
ATOM   2051  NE2 GLN A 145     -13.393 -10.777  -6.968  1.00 96.14           N  
ATOM   2052 HE21 GLN A 145     -12.687 -11.203  -7.551  1.00 96.14           H  
ATOM   2053 HE22 GLN A 145     -13.479  -9.773  -6.906  1.00 96.14           H  
ATOM   2054  OE1 GLN A 145     -13.897 -12.776  -6.259  1.00 96.14           O  
ATOM   2055  N   THR A 146     -14.144  -9.145  -1.947  1.00 93.86           N  
ATOM   2056  H   THR A 146     -14.840  -9.642  -1.410  1.00 93.86           H  
ATOM   2057  CA  THR A 146     -13.917  -7.724  -1.630  1.00 93.86           C  
ATOM   2058  HA  THR A 146     -14.197  -7.126  -2.497  1.00 93.86           H  
ATOM   2059  C   THR A 146     -12.445  -7.437  -1.333  1.00 93.86           C  
ATOM   2060  CB  THR A 146     -14.784  -7.271  -0.440  1.00 93.86           C  
ATOM   2061  HB  THR A 146     -14.653  -7.952   0.401  1.00 93.86           H  
ATOM   2062  O   THR A 146     -11.892  -6.462  -1.846  1.00 93.86           O  
ATOM   2063  CG2 THR A 146     -14.458  -5.847   0.017  1.00 93.86           C  
ATOM   2064 HG21 THR A 146     -15.188  -5.510   0.753  1.00 93.86           H  
ATOM   2065 HG22 THR A 146     -14.475  -5.171  -0.838  1.00 93.86           H  
ATOM   2066 HG23 THR A 146     -13.474  -5.818   0.486  1.00 93.86           H  
ATOM   2067  OG1 THR A 146     -16.139  -7.258  -0.820  1.00 93.86           O  
ATOM   2068  HG1 THR A 146     -16.655  -6.960  -0.067  1.00 93.86           H  
ATOM   2069  N   VAL A 147     -11.790  -8.291  -0.541  1.00 93.52           N  
ATOM   2070  H   VAL A 147     -12.303  -9.063  -0.139  1.00 93.52           H  
ATOM   2071  CA  VAL A 147     -10.362  -8.146  -0.215  1.00 93.52           C  
ATOM   2072  HA  VAL A 147     -10.191  -7.143   0.176  1.00 93.52           H  
ATOM   2073  C   VAL A 147      -9.506  -8.289  -1.475  1.00 93.52           C  
ATOM   2074  CB  VAL A 147      -9.941  -9.159   0.866  1.00 93.52           C  
ATOM   2075  HB  VAL A 147     -10.195 -10.167   0.535  1.00 93.52           H  
ATOM   2076  O   VAL A 147      -8.675  -7.423  -1.757  1.00 93.52           O  
ATOM   2077  CG1 VAL A 147      -8.437  -9.100   1.150  1.00 93.52           C  
ATOM   2078 HG11 VAL A 147      -8.142  -8.081   1.397  1.00 93.52           H  
ATOM   2079 HG12 VAL A 147      -7.873  -9.444   0.282  1.00 93.52           H  
ATOM   2080 HG13 VAL A 147      -8.197  -9.753   1.989  1.00 93.52           H  
ATOM   2081  CG2 VAL A 147     -10.662  -8.879   2.188  1.00 93.52           C  
ATOM   2082 HG21 VAL A 147     -10.332  -7.927   2.603  1.00 93.52           H  
ATOM   2083 HG22 VAL A 147     -11.742  -8.842   2.043  1.00 93.52           H  
ATOM   2084 HG23 VAL A 147     -10.451  -9.682   2.894  1.00 93.52           H  
ATOM   2085  N   ARG A 148      -9.739  -9.337  -2.276  1.00 95.34           N  
ATOM   2086  H   ARG A 148     -10.459  -9.992  -2.006  1.00 95.34           H  
ATOM   2087  CA  ARG A 148      -8.989  -9.576  -3.520  1.00 95.34           C  
ATOM   2088  HA  ARG A 148      -7.923  -9.555  -3.294  1.00 95.34           H  
ATOM   2089  C   ARG A 148      -9.209  -8.468  -4.543  1.00 95.34           C  
ATOM   2090  CB  ARG A 148      -9.364 -10.940  -4.121  1.00 95.34           C  
ATOM   2091  HB2 ARG A 148     -10.445 -10.978  -4.263  1.00 95.34           H  
ATOM   2092  HB3 ARG A 148      -8.895 -11.042  -5.100  1.00 95.34           H  
ATOM   2093  O   ARG A 148      -8.260  -8.097  -5.228  1.00 95.34           O  
ATOM   2094  CG  ARG A 148      -8.939 -12.133  -3.254  1.00 95.34           C  
ATOM   2095  HG2 ARG A 148      -9.404 -13.034  -3.654  1.00 95.34           H  
ATOM   2096  HG3 ARG A 148      -9.286 -11.993  -2.230  1.00 95.34           H  
ATOM   2097  CD  ARG A 148      -7.425 -12.344  -3.200  1.00 95.34           C  
ATOM   2098  HD2 ARG A 148      -7.061 -12.580  -4.200  1.00 95.34           H  
ATOM   2099  HD3 ARG A 148      -6.939 -11.433  -2.851  1.00 95.34           H  
ATOM   2100  NE  ARG A 148      -7.104 -13.456  -2.291  1.00 95.34           N  
ATOM   2101  HE  ARG A 148      -7.868 -14.052  -2.007  1.00 95.34           H  
ATOM   2102  NH1 ARG A 148      -4.839 -13.060  -2.012  1.00 95.34           N  
ATOM   2103 HH11 ARG A 148      -4.841 -12.160  -2.469  1.00 95.34           H  
ATOM   2104 HH12 ARG A 148      -3.995 -13.392  -1.568  1.00 95.34           H  
ATOM   2105  NH2 ARG A 148      -5.770 -14.795  -1.042  1.00 95.34           N  
ATOM   2106 HH21 ARG A 148      -4.833 -14.935  -0.690  1.00 95.34           H  
ATOM   2107 HH22 ARG A 148      -6.543 -15.320  -0.658  1.00 95.34           H  
ATOM   2108  CZ  ARG A 148      -5.917 -13.752  -1.799  1.00 95.34           C  
ATOM   2109  N   ASP A 149     -10.416  -7.917  -4.644  1.00 92.56           N  
ATOM   2110  H   ASP A 149     -11.166  -8.309  -4.093  1.00 92.56           H  
ATOM   2111  CA  ASP A 149     -10.725  -6.797  -5.534  1.00 92.56           C  
ATOM   2112  HA  ASP A 149     -10.363  -7.030  -6.536  1.00 92.56           H  
ATOM   2113  C   ASP A 149     -10.010  -5.517  -5.108  1.00 92.56           C  
ATOM   2114  CB  ASP A 149     -12.243  -6.552  -5.600  1.00 92.56           C  
ATOM   2115  HB2 ASP A 149     -12.665  -6.576  -4.595  1.00 92.56           H  
ATOM   2116  HB3 ASP A 149     -12.416  -5.556  -6.008  1.00 92.56           H  
ATOM   2117  O   ASP A 149      -9.464  -4.819  -5.961  1.00 92.56           O  
ATOM   2118  CG  ASP A 149     -12.976  -7.547  -6.502  1.00 92.56           C  
ATOM   2119  OD1 ASP A 149     -12.330  -8.131  -7.402  1.00 92.56           O  
ATOM   2120  OD2 ASP A 149     -14.207  -7.689  -6.372  1.00 92.56           O  
ATOM   2121  N   TYR A 150      -9.967  -5.223  -3.806  1.00 90.45           N  
ATOM   2122  H   TYR A 150     -10.442  -5.831  -3.154  1.00 90.45           H  
ATOM   2123  CA  TYR A 150      -9.216  -4.088  -3.277  1.00 90.45           C  
ATOM   2124  HA  TYR A 150      -9.570  -3.174  -3.755  1.00 90.45           H  
ATOM   2125  C   TYR A 150      -7.721  -4.203  -3.607  1.00 90.45           C  
ATOM   2126  CB  TYR A 150      -9.474  -3.968  -1.771  1.00 90.45           C  
ATOM   2127  HB2 TYR A 150     -10.491  -3.609  -1.613  1.00 90.45           H  
ATOM   2128  HB3 TYR A 150      -9.407  -4.956  -1.315  1.00 90.45           H  
ATOM   2129  O   TYR A 150      -7.159  -3.301  -4.226  1.00 90.45           O  
ATOM   2130  CG  TYR A 150      -8.507  -3.043  -1.062  1.00 90.45           C  
ATOM   2131  CD1 TYR A 150      -7.518  -3.595  -0.230  1.00 90.45           C  
ATOM   2132  HD1 TYR A 150      -7.455  -4.663  -0.087  1.00 90.45           H  
ATOM   2133  CD2 TYR A 150      -8.551  -1.651  -1.283  1.00 90.45           C  
ATOM   2134  HD2 TYR A 150      -9.279  -1.230  -1.960  1.00 90.45           H  
ATOM   2135  CE1 TYR A 150      -6.586  -2.756   0.403  1.00 90.45           C  
ATOM   2136  HE1 TYR A 150      -5.820  -3.172   1.040  1.00 90.45           H  
ATOM   2137  CE2 TYR A 150      -7.613  -0.809  -0.652  1.00 90.45           C  
ATOM   2138  HE2 TYR A 150      -7.617   0.255  -0.835  1.00 90.45           H  
ATOM   2139  OH  TYR A 150      -5.710  -0.597   0.826  1.00 90.45           O  
ATOM   2140  HH  TYR A 150      -5.815   0.335   0.624  1.00 90.45           H  
ATOM   2141  CZ  TYR A 150      -6.633  -1.367   0.200  1.00 90.45           C  
ATOM   2142  N   TYR A 151      -7.090  -5.340  -3.305  1.00 92.73           N  
ATOM   2143  H   TYR A 151      -7.582  -6.054  -2.788  1.00 92.73           H  
ATOM   2144  CA  TYR A 151      -5.669  -5.529  -3.606  1.00 92.73           C  
ATOM   2145  HA  TYR A 151      -5.133  -4.648  -3.251  1.00 92.73           H  
ATOM   2146  C   TYR A 151      -5.371  -5.611  -5.108  1.00 92.73           C  
ATOM   2147  CB  TYR A 151      -5.145  -6.741  -2.833  1.00 92.73           C  
ATOM   2148  HB2 TYR A 151      -5.843  -7.574  -2.920  1.00 92.73           H  
ATOM   2149  HB3 TYR A 151      -4.199  -7.057  -3.273  1.00 92.73           H  
ATOM   2150  O   TYR A 151      -4.348  -5.100  -5.557  1.00 92.73           O  
ATOM   2151  CG  TYR A 151      -4.886  -6.415  -1.376  1.00 92.73           C  
ATOM   2152  CD1 TYR A 151      -3.849  -5.525  -1.061  1.00 92.73           C  
ATOM   2153  HD1 TYR A 151      -3.311  -5.034  -1.859  1.00 92.73           H  
ATOM   2154  CD2 TYR A 151      -5.666  -6.966  -0.343  1.00 92.73           C  
ATOM   2155  HD2 TYR A 151      -6.466  -7.650  -0.582  1.00 92.73           H  
ATOM   2156  CE1 TYR A 151      -3.537  -5.231   0.272  1.00 92.73           C  
ATOM   2157  HE1 TYR A 151      -2.722  -4.556   0.489  1.00 92.73           H  
ATOM   2158  CE2 TYR A 151      -5.381  -6.647   1.001  1.00 92.73           C  
ATOM   2159  HE2 TYR A 151      -5.965  -7.067   1.806  1.00 92.73           H  
ATOM   2160  OH  TYR A 151      -4.033  -5.465   2.601  1.00 92.73           O  
ATOM   2161  HH  TYR A 151      -3.364  -4.778   2.635  1.00 92.73           H  
ATOM   2162  CZ  TYR A 151      -4.305  -5.791   1.312  1.00 92.73           C  
ATOM   2163  N   SER A 152      -6.297  -6.136  -5.916  1.00 92.76           N  
ATOM   2164  H   SER A 152      -7.110  -6.561  -5.494  1.00 92.76           H  
ATOM   2165  CA  SER A 152      -6.175  -6.126  -7.383  1.00 92.76           C  
ATOM   2166  HA  SER A 152      -5.228  -6.588  -7.662  1.00 92.76           H  
ATOM   2167  C   SER A 152      -6.210  -4.720  -7.982  1.00 92.76           C  
ATOM   2168  CB  SER A 152      -7.306  -6.917  -8.035  1.00 92.76           C  
ATOM   2169  HB2 SER A 152      -8.268  -6.501  -7.737  1.00 92.76           H  
ATOM   2170  HB3 SER A 152      -7.215  -6.854  -9.119  1.00 92.76           H  
ATOM   2171  O   SER A 152      -5.730  -4.525  -9.099  1.00 92.76           O  
ATOM   2172  OG  SER A 152      -7.237  -8.265  -7.653  1.00 92.76           O  
ATOM   2173  HG  SER A 152      -7.448  -8.287  -6.716  1.00 92.76           H  
ATOM   2174  N   ARG A 153      -6.802  -3.734  -7.292  1.00 86.67           N  
ATOM   2175  H   ARG A 153      -7.195  -3.947  -6.387  1.00 86.67           H  
ATOM   2176  CA  ARG A 153      -6.720  -2.324  -7.708  1.00 86.67           C  
ATOM   2177  HA  ARG A 153      -6.885  -2.241  -8.782  1.00 86.67           H  
ATOM   2178  C   ARG A 153      -5.314  -1.782  -7.488  1.00 86.67           C  
ATOM   2179  CB  ARG A 153      -7.760  -1.455  -6.990  1.00 86.67           C  
ATOM   2180  HB2 ARG A 153      -7.550  -0.407  -7.205  1.00 86.67           H  
ATOM   2181  HB3 ARG A 153      -7.681  -1.593  -5.912  1.00 86.67           H  
ATOM   2182  O   ARG A 153      -4.735  -1.264  -8.431  1.00 86.67           O  
ATOM   2183  CG  ARG A 153      -9.183  -1.766  -7.462  1.00 86.67           C  
ATOM   2184  HG2 ARG A 153      -9.373  -2.838  -7.401  1.00 86.67           H  
ATOM   2185  HG3 ARG A 153      -9.293  -1.455  -8.501  1.00 86.67           H  
ATOM   2186  CD  ARG A 153     -10.197  -1.023  -6.591  1.00 86.67           C  
ATOM   2187  HD2 ARG A 153      -9.994  -1.258  -5.546  1.00 86.67           H  
ATOM   2188  HD3 ARG A 153     -10.072   0.052  -6.721  1.00 86.67           H  
ATOM   2189  NE  ARG A 153     -11.578  -1.430  -6.905  1.00 86.67           N  
ATOM   2190  HE  ARG A 153     -11.975  -2.144  -6.312  1.00 86.67           H  
ATOM   2191  NH1 ARG A 153     -11.913  -0.060  -8.736  1.00 86.67           N  
ATOM   2192 HH11 ARG A 153     -10.971   0.299  -8.675  1.00 86.67           H  
ATOM   2193 HH12 ARG A 153     -12.477   0.379  -9.449  1.00 86.67           H  
ATOM   2194  NH2 ARG A 153     -13.568  -1.374  -7.988  1.00 86.67           N  
ATOM   2195 HH21 ARG A 153     -14.147  -0.947  -8.697  1.00 86.67           H  
ATOM   2196 HH22 ARG A 153     -13.941  -2.038  -7.325  1.00 86.67           H  
ATOM   2197  CZ  ARG A 153     -12.341  -0.948  -7.874  1.00 86.67           C  
ATOM   2198  N   ILE A 154      -4.725  -2.031  -6.319  1.00 86.23           N  
ATOM   2199  H   ILE A 154      -5.267  -2.472  -5.590  1.00 86.23           H  
ATOM   2200  CA  ILE A 154      -3.336  -1.640  -6.033  1.00 86.23           C  
ATOM   2201  HA  ILE A 154      -3.250  -0.562  -6.164  1.00 86.23           H  
ATOM   2202  C   ILE A 154      -2.372  -2.293  -7.038  1.00 86.23           C  
ATOM   2203  CB  ILE A 154      -2.965  -1.979  -4.571  1.00 86.23           C  
ATOM   2204  HB  ILE A 154      -3.053  -3.056  -4.425  1.00 86.23           H  
ATOM   2205  O   ILE A 154      -1.515  -1.624  -7.606  1.00 86.23           O  
ATOM   2206  CG1 ILE A 154      -3.919  -1.267  -3.583  1.00 86.23           C  
ATOM   2207 HG12 ILE A 154      -4.954  -1.503  -3.830  1.00 86.23           H  
ATOM   2208 HG13 ILE A 154      -3.793  -0.189  -3.676  1.00 86.23           H  
ATOM   2209  CG2 ILE A 154      -1.504  -1.572  -4.300  1.00 86.23           C  
ATOM   2210 HG21 ILE A 154      -1.217  -1.804  -3.274  1.00 86.23           H  
ATOM   2211 HG22 ILE A 154      -0.823  -2.115  -4.956  1.00 86.23           H  
ATOM   2212 HG23 ILE A 154      -1.381  -0.502  -4.470  1.00 86.23           H  
ATOM   2213  CD1 ILE A 154      -3.719  -1.662  -2.116  1.00 86.23           C  
ATOM   2214 HD11 ILE A 154      -2.738  -1.347  -1.759  1.00 86.23           H  
ATOM   2215 HD12 ILE A 154      -3.830  -2.740  -1.999  1.00 86.23           H  
ATOM   2216 HD13 ILE A 154      -4.475  -1.159  -1.514  1.00 86.23           H  
ATOM   2217  N   GLU A 155      -2.543  -3.586  -7.336  1.00 90.41           N  
ATOM   2218  H   GLU A 155      -3.213  -4.119  -6.800  1.00 90.41           H  
ATOM   2219  CA  GLU A 155      -1.743  -4.276  -8.360  1.00 90.41           C  
ATOM   2220  HA  GLU A 155      -0.687  -4.225  -8.097  1.00 90.41           H  
ATOM   2221  C   GLU A 155      -1.896  -3.658  -9.755  1.00 90.41           C  
ATOM   2222  CB  GLU A 155      -2.167  -5.743  -8.452  1.00 90.41           C  
ATOM   2223  HB2 GLU A 155      -3.253  -5.789  -8.538  1.00 90.41           H  
ATOM   2224  HB3 GLU A 155      -1.723  -6.177  -9.348  1.00 90.41           H  
ATOM   2225  O   GLU A 155      -0.927  -3.583 -10.513  1.00 90.41           O  
ATOM   2226  CG  GLU A 155      -1.715  -6.576  -7.257  1.00 90.41           C  
ATOM   2227  HG2 GLU A 155      -0.632  -6.495  -7.170  1.00 90.41           H  
ATOM   2228  HG3 GLU A 155      -2.151  -6.179  -6.340  1.00 90.41           H  
ATOM   2229  CD  GLU A 155      -2.105  -8.051  -7.403  1.00 90.41           C  
ATOM   2230  OE1 GLU A 155      -1.401  -8.869  -6.771  1.00 90.41           O  
ATOM   2231  OE2 GLU A 155      -3.117  -8.375  -8.079  1.00 90.41           O  
ATOM   2232  N   ARG A 156      -3.106  -3.210 -10.108  1.00 89.30           N  
ATOM   2233  H   ARG A 156      -3.845  -3.256  -9.421  1.00 89.30           H  
ATOM   2234  CA  ARG A 156      -3.365  -2.520 -11.375  1.00 89.30           C  
ATOM   2235  HA  ARG A 156      -2.975  -3.133 -12.188  1.00 89.30           H  
ATOM   2236  C   ARG A 156      -2.622  -1.190 -11.436  1.00 89.30           C  
ATOM   2237  CB  ARG A 156      -4.872  -2.325 -11.548  1.00 89.30           C  
ATOM   2238  HB2 ARG A 156      -5.354  -3.288 -11.376  1.00 89.30           H  
ATOM   2239  HB3 ARG A 156      -5.233  -1.614 -10.805  1.00 89.30           H  
ATOM   2240  O   ARG A 156      -2.006  -0.926 -12.463  1.00 89.30           O  
ATOM   2241  CG  ARG A 156      -5.268  -1.809 -12.939  1.00 89.30           C  
ATOM   2242  HG2 ARG A 156      -5.053  -2.581 -13.678  1.00 89.30           H  
ATOM   2243  HG3 ARG A 156      -4.692  -0.917 -13.185  1.00 89.30           H  
ATOM   2244  CD  ARG A 156      -6.761  -1.441 -12.984  1.00 89.30           C  
ATOM   2245  HD2 ARG A 156      -7.063  -1.237 -14.012  1.00 89.30           H  
ATOM   2246  HD3 ARG A 156      -6.889  -0.513 -12.426  1.00 89.30           H  
ATOM   2247  NE  ARG A 156      -7.624  -2.474 -12.368  1.00 89.30           N  
ATOM   2248  HE  ARG A 156      -7.940  -2.242 -11.437  1.00 89.30           H  
ATOM   2249  NH1 ARG A 156      -7.632  -4.026 -14.052  1.00 89.30           N  
ATOM   2250 HH11 ARG A 156      -7.841  -4.960 -14.375  1.00 89.30           H  
ATOM   2251 HH12 ARG A 156      -7.233  -3.309 -14.640  1.00 89.30           H  
ATOM   2252  NH2 ARG A 156      -8.486  -4.561 -12.059  1.00 89.30           N  
ATOM   2253 HH21 ARG A 156      -8.598  -4.335 -11.081  1.00 89.30           H  
ATOM   2254 HH22 ARG A 156      -8.582  -5.520 -12.361  1.00 89.30           H  
ATOM   2255  CZ  ARG A 156      -7.914  -3.677 -12.827  1.00 89.30           C  
ATOM   2256  N   ASP A 157      -2.629  -0.421 -10.353  1.00 82.05           N  
ATOM   2257  H   ASP A 157      -3.215  -0.689  -9.575  1.00 82.05           H  
ATOM   2258  CA  ASP A 157      -1.943   0.871 -10.277  1.00 82.05           C  
ATOM   2259  HA  ASP A 157      -2.256   1.487 -11.120  1.00 82.05           H  
ATOM   2260  C   ASP A 157      -0.421   0.701 -10.367  1.00 82.05           C  
ATOM   2261  CB  ASP A 157      -2.343   1.600  -8.986  1.00 82.05           C  
ATOM   2262  HB2 ASP A 157      -1.782   2.533  -8.923  1.00 82.05           H  
ATOM   2263  HB3 ASP A 157      -2.067   0.987  -8.128  1.00 82.05           H  
ATOM   2264  O   ASP A 157       0.237   1.420 -11.120  1.00 82.05           O  
ATOM   2265  CG  ASP A 157      -3.838   1.931  -8.921  1.00 82.05           C  
ATOM   2266  OD1 ASP A 157      -4.471   2.071  -9.987  1.00 82.05           O  
ATOM   2267  OD2 ASP A 157      -4.345   2.047  -7.783  1.00 82.05           O  
ATOM   2268  N   ILE A 158       0.137  -0.316  -9.696  1.00 87.68           N  
ATOM   2269  H   ILE A 158      -0.449  -0.831  -9.055  1.00 87.68           H  
ATOM   2270  CA  ILE A 158       1.557  -0.686  -9.826  1.00 87.68           C  
ATOM   2271  HA  ILE A 158       2.167   0.184  -9.579  1.00 87.68           H  
ATOM   2272  C   ILE A 158       1.881  -1.070 -11.277  1.00 87.68           C  
ATOM   2273  CB  ILE A 158       1.914  -1.831  -8.847  1.00 87.68           C  
ATOM   2274  HB  ILE A 158       1.209  -2.649  -8.999  1.00 87.68           H  
ATOM   2275  O   ILE A 158       2.898  -0.646 -11.835  1.00 87.68           O  
ATOM   2276  CG1 ILE A 158       1.818  -1.362  -7.377  1.00 87.68           C  
ATOM   2277 HG12 ILE A 158       2.666  -0.719  -7.143  1.00 87.68           H  
ATOM   2278 HG13 ILE A 158       0.915  -0.768  -7.232  1.00 87.68           H  
ATOM   2279  CG2 ILE A 158       3.338  -2.353  -9.128  1.00 87.68           C  
ATOM   2280 HG21 ILE A 158       3.387  -2.832 -10.105  1.00 87.68           H  
ATOM   2281 HG22 ILE A 158       3.636  -3.096  -8.387  1.00 87.68           H  
ATOM   2282 HG23 ILE A 158       4.042  -1.522  -9.097  1.00 87.68           H  
ATOM   2283  CD1 ILE A 158       1.768  -2.522  -6.372  1.00 87.68           C  
ATOM   2284 HD11 ILE A 158       0.897  -3.146  -6.574  1.00 87.68           H  
ATOM   2285 HD12 ILE A 158       2.670  -3.131  -6.431  1.00 87.68           H  
ATOM   2286 HD13 ILE A 158       1.686  -2.116  -5.364  1.00 87.68           H  
ATOM   2287  N   ALA A 159       1.009  -1.859 -11.912  1.00 89.41           N  
ATOM   2288  H   ALA A 159       0.207  -2.198 -11.400  1.00 89.41           H  
ATOM   2289  CA  ALA A 159       1.178  -2.266 -13.299  1.00 89.41           C  
ATOM   2290  HA  ALA A 159       2.182  -2.682 -13.395  1.00 89.41           H  
ATOM   2291  C   ALA A 159       1.078  -1.089 -14.280  1.00 89.41           C  
ATOM   2292  CB  ALA A 159       0.151  -3.358 -13.619  1.00 89.41           C  
ATOM   2293  HB1 ALA A 159       0.244  -3.655 -14.664  1.00 89.41           H  
ATOM   2294  HB2 ALA A 159       0.325  -4.222 -12.977  1.00 89.41           H  
ATOM   2295  HB3 ALA A 159      -0.858  -2.985 -13.448  1.00 89.41           H  
ATOM   2296  O   ALA A 159       1.799  -1.059 -15.281  1.00 89.41           O  
ATOM   2297  N   ASP A 160       0.206  -0.122 -14.002  1.00 83.48           N  
ATOM   2298  H   ASP A 160      -0.380  -0.218 -13.186  1.00 83.48           H  
ATOM   2299  CA  ASP A 160       0.078   1.096 -14.791  1.00 83.48           C  
ATOM   2300  HA  ASP A 160       0.109   0.813 -15.843  1.00 83.48           H  
ATOM   2301  C   ASP A 160       1.294   2.008 -14.615  1.00 83.48           C  
ATOM   2302  CB  ASP A 160      -1.285   1.768 -14.530  1.00 83.48           C  
ATOM   2303  HB2 ASP A 160      -1.513   1.760 -13.464  1.00 83.48           H  
ATOM   2304  HB3 ASP A 160      -1.237   2.804 -14.866  1.00 83.48           H  
ATOM   2305  O   ASP A 160       1.842   2.437 -15.629  1.00 83.48           O  
ATOM   2306  CG  ASP A 160      -2.395   1.061 -15.328  1.00 83.48           C  
ATOM   2307  OD1 ASP A 160      -2.126   0.620 -16.476  1.00 83.48           O  
ATOM   2308  OD2 ASP A 160      -3.552   0.895 -14.887  1.00 83.48           O  
ATOM   2309  N   ASN A 161       1.820   2.191 -13.397  1.00 81.44           N  
ATOM   2310  H   ASN A 161       1.327   1.828 -12.593  1.00 81.44           H  
ATOM   2311  CA  ASN A 161       3.085   2.904 -13.183  1.00 81.44           C  
ATOM   2312  HA  ASN A 161       2.973   3.928 -13.539  1.00 81.44           H  
ATOM   2313  C   ASN A 161       4.235   2.273 -13.992  1.00 81.44           C  
ATOM   2314  CB  ASN A 161       3.406   2.956 -11.678  1.00 81.44           C  
ATOM   2315  HB2 ASN A 161       2.621   3.499 -11.152  1.00 81.44           H  
ATOM   2316  HB3 ASN A 161       3.461   1.949 -11.265  1.00 81.44           H  
ATOM   2317  O   ASN A 161       4.911   2.953 -14.765  1.00 81.44           O  
ATOM   2318  CG  ASN A 161       4.724   3.681 -11.446  1.00 81.44           C  
ATOM   2319  ND2 ASN A 161       5.781   2.956 -11.163  1.00 81.44           N  
ATOM   2320 HD21 ASN A 161       5.733   1.957 -11.022  1.00 81.44           H  
ATOM   2321 HD22 ASN A 161       6.681   3.413 -11.158  1.00 81.44           H  
ATOM   2322  OD1 ASN A 161       4.819   4.887 -11.609  1.00 81.44           O  
ATOM   2323  N   TRP A 162       4.400   0.950 -13.908  1.00 87.31           N  
ATOM   2324  H   TRP A 162       3.822   0.438 -13.256  1.00 87.31           H  
ATOM   2325  CA  TRP A 162       5.407   0.230 -14.691  1.00 87.31           C  
ATOM   2326  HA  TRP A 162       6.400   0.591 -14.424  1.00 87.31           H  
ATOM   2327  C   TRP A 162       5.230   0.424 -16.205  1.00 87.31           C  
ATOM   2328  CB  TRP A 162       5.305  -1.252 -14.350  1.00 87.31           C  
ATOM   2329  HB2 TRP A 162       5.572  -1.395 -13.303  1.00 87.31           H  
ATOM   2330  HB3 TRP A 162       4.262  -1.544 -14.471  1.00 87.31           H  
ATOM   2331  O   TRP A 162       6.195   0.673 -16.931  1.00 87.31           O  
ATOM   2332  CG  TRP A 162       6.162  -2.138 -15.198  1.00 87.31           C  
ATOM   2333  CD1 TRP A 162       5.824  -2.642 -16.406  1.00 87.31           C  
ATOM   2334  HD1 TRP A 162       4.882  -2.465 -16.904  1.00 87.31           H  
ATOM   2335  CD2 TRP A 162       7.529  -2.577 -14.950  1.00 87.31           C  
ATOM   2336  CE2 TRP A 162       7.969  -3.340 -16.071  1.00 87.31           C  
ATOM   2337  CE3 TRP A 162       8.445  -2.402 -13.894  1.00 87.31           C  
ATOM   2338  HE3 TRP A 162       8.159  -1.827 -13.026  1.00 87.31           H  
ATOM   2339  NE1 TRP A 162       6.885  -3.357 -16.912  1.00 87.31           N  
ATOM   2340  HE1 TRP A 162       6.880  -3.764 -17.836  1.00 87.31           H  
ATOM   2341  CH2 TRP A 162      10.157  -3.651 -15.114  1.00 87.31           C  
ATOM   2342  HH2 TRP A 162      11.174  -4.007 -15.190  1.00 87.31           H  
ATOM   2343  CZ2 TRP A 162       9.257  -3.880 -16.166  1.00 87.31           C  
ATOM   2344  HZ2 TRP A 162       9.560  -4.434 -17.042  1.00 87.31           H  
ATOM   2345  CZ3 TRP A 162       9.746  -2.926 -13.980  1.00 87.31           C  
ATOM   2346  HZ3 TRP A 162      10.440  -2.731 -13.176  1.00 87.31           H  
ATOM   2347  N   ASN A 163       3.993   0.320 -16.703  1.00 85.56           N  
ATOM   2348  H   ASN A 163       3.236   0.130 -16.062  1.00 85.56           H  
ATOM   2349  CA  ASN A 163       3.691   0.518 -18.119  1.00 85.56           C  
ATOM   2350  HA  ASN A 163       4.281  -0.182 -18.710  1.00 85.56           H  
ATOM   2351  C   ASN A 163       4.066   1.922 -18.596  1.00 85.56           C  
ATOM   2352  CB  ASN A 163       2.194   0.275 -18.363  1.00 85.56           C  
ATOM   2353  HB2 ASN A 163       1.912   0.718 -19.318  1.00 85.56           H  
ATOM   2354  HB3 ASN A 163       1.612   0.772 -17.586  1.00 85.56           H  
ATOM   2355  O   ASN A 163       4.543   2.062 -19.725  1.00 85.56           O  
ATOM   2356  CG  ASN A 163       1.813  -1.186 -18.420  1.00 85.56           C  
ATOM   2357  ND2 ASN A 163       0.532  -1.468 -18.341  1.00 85.56           N  
ATOM   2358 HD21 ASN A 163       0.245  -2.435 -18.386  1.00 85.56           H  
ATOM   2359 HD22 ASN A 163      -0.085  -0.751 -17.987  1.00 85.56           H  
ATOM   2360  OD1 ASN A 163       2.632  -2.067 -18.631  1.00 85.56           O  
ATOM   2361  N   GLN A 164       3.866   2.933 -17.752  1.00 79.95           N  
ATOM   2362  H   GLN A 164       3.455   2.746 -16.848  1.00 79.95           H  
ATOM   2363  CA  GLN A 164       4.244   4.307 -18.059  1.00 79.95           C  
ATOM   2364  HA  GLN A 164       3.865   4.558 -19.050  1.00 79.95           H  
ATOM   2365  C   GLN A 164       5.756   4.467 -18.143  1.00 79.95           C  
ATOM   2366  CB  GLN A 164       3.638   5.273 -17.033  1.00 79.95           C  
ATOM   2367  HB2 GLN A 164       4.044   6.271 -17.200  1.00 79.95           H  
ATOM   2368  HB3 GLN A 164       3.909   4.966 -16.023  1.00 79.95           H  
ATOM   2369  O   GLN A 164       6.255   4.962 -19.151  1.00 79.95           O  
ATOM   2370  CG  GLN A 164       2.112   5.343 -17.145  1.00 79.95           C  
ATOM   2371  HG2 GLN A 164       1.671   4.363 -16.959  1.00 79.95           H  
ATOM   2372  HG3 GLN A 164       1.753   6.018 -16.368  1.00 79.95           H  
ATOM   2373  CD  GLN A 164       1.612   5.815 -18.503  1.00 79.95           C  
ATOM   2374  NE2 GLN A 164       0.362   5.575 -18.833  1.00 79.95           N  
ATOM   2375 HE21 GLN A 164       0.067   6.002 -19.699  1.00 79.95           H  
ATOM   2376 HE22 GLN A 164      -0.258   5.128 -18.172  1.00 79.95           H  
ATOM   2377  OE1 GLN A 164       2.315   6.394 -19.312  1.00 79.95           O  
ATOM   2378  N   ARG A 165       6.514   3.934 -17.179  1.00 79.59           N  
ATOM   2379  H   ARG A 165       6.060   3.548 -16.364  1.00 79.59           H  
ATOM   2380  CA  ARG A 165       7.985   3.954 -17.258  1.00 79.59           C  
ATOM   2381  HA  ARG A 165       8.318   4.985 -17.374  1.00 79.59           H  
ATOM   2382  C   ARG A 165       8.516   3.226 -18.485  1.00 79.59           C  
ATOM   2383  CB  ARG A 165       8.591   3.341 -15.993  1.00 79.59           C  
ATOM   2384  HB2 ARG A 165       9.676   3.332 -16.100  1.00 79.59           H  
ATOM   2385  HB3 ARG A 165       8.245   2.312 -15.897  1.00 79.59           H  
ATOM   2386  O   ARG A 165       9.457   3.691 -19.122  1.00 79.59           O  
ATOM   2387  CG  ARG A 165       8.242   4.090 -14.707  1.00 79.59           C  
ATOM   2388  HG2 ARG A 165       8.689   3.556 -13.869  1.00 79.59           H  
ATOM   2389  HG3 ARG A 165       7.161   4.097 -14.566  1.00 79.59           H  
ATOM   2390  CD  ARG A 165       8.760   5.529 -14.710  1.00 79.59           C  
ATOM   2391  HD2 ARG A 165       9.846   5.522 -14.613  1.00 79.59           H  
ATOM   2392  HD3 ARG A 165       8.490   6.022 -15.644  1.00 79.59           H  
ATOM   2393  NE  ARG A 165       8.170   6.255 -13.591  1.00 79.59           N  
ATOM   2394  HE  ARG A 165       8.097   5.733 -12.729  1.00 79.59           H  
ATOM   2395  NH1 ARG A 165       7.737   8.272 -14.659  1.00 79.59           N  
ATOM   2396 HH11 ARG A 165       7.293   9.179 -14.660  1.00 79.59           H  
ATOM   2397 HH12 ARG A 165       8.086   7.949 -15.550  1.00 79.59           H  
ATOM   2398  NH2 ARG A 165       7.098   7.923 -12.555  1.00 79.59           N  
ATOM   2399 HH21 ARG A 165       6.973   7.282 -11.785  1.00 79.59           H  
ATOM   2400 HH22 ARG A 165       6.688   8.845 -12.531  1.00 79.59           H  
ATOM   2401  CZ  ARG A 165       7.685   7.479 -13.621  1.00 79.59           C  
ATOM   2402  N   ALA A 166       7.887   2.114 -18.863  1.00 84.84           N  
ATOM   2403  H   ALA A 166       7.165   1.755 -18.256  1.00 84.84           H  
ATOM   2404  CA  ALA A 166       8.234   1.382 -20.076  1.00 84.84           C  
ATOM   2405  HA  ALA A 166       9.305   1.180 -20.057  1.00 84.84           H  
ATOM   2406  C   ALA A 166       7.945   2.175 -21.366  1.00 84.84           C  
ATOM   2407  CB  ALA A 166       7.477   0.048 -20.056  1.00 84.84           C  
ATOM   2408  HB1 ALA A 166       7.766  -0.552 -20.918  1.00 84.84           H  
ATOM   2409  HB2 ALA A 166       6.403   0.230 -20.087  1.00 84.84           H  
ATOM   2410  HB3 ALA A 166       7.714  -0.498 -19.143  1.00 84.84           H  
ATOM   2411  O   ALA A 166       8.675   2.039 -22.351  1.00 84.84           O  
ATOM   2412  N   LEU A 167       6.889   2.993 -21.380  1.00 83.65           N  
ATOM   2413  H   LEU A 167       6.335   3.073 -20.539  1.00 83.65           H  
ATOM   2414  CA  LEU A 167       6.565   3.891 -22.491  1.00 83.65           C  
ATOM   2415  HA  LEU A 167       6.644   3.346 -23.431  1.00 83.65           H  
ATOM   2416  C   LEU A 167       7.552   5.054 -22.588  1.00 83.65           C  
ATOM   2417  CB  LEU A 167       5.133   4.423 -22.315  1.00 83.65           C  
ATOM   2418  HB2 LEU A 167       5.033   5.369 -22.847  1.00 83.65           H  
ATOM   2419  HB3 LEU A 167       4.952   4.638 -21.262  1.00 83.65           H  
ATOM   2420  O   LEU A 167       8.069   5.322 -23.669  1.00 83.65           O  
ATOM   2421  CG  LEU A 167       4.056   3.461 -22.823  1.00 83.65           C  
ATOM   2422  HG  LEU A 167       4.223   2.461 -22.422  1.00 83.65           H  
ATOM   2423  CD1 LEU A 167       2.674   3.933 -22.376  1.00 83.65           C  
ATOM   2424 HD11 LEU A 167       2.476   4.928 -22.774  1.00 83.65           H  
ATOM   2425 HD12 LEU A 167       1.900   3.242 -22.708  1.00 83.65           H  
ATOM   2426 HD13 LEU A 167       2.649   3.995 -21.288  1.00 83.65           H  
ATOM   2427  CD2 LEU A 167       4.078   3.397 -24.355  1.00 83.65           C  
ATOM   2428 HD21 LEU A 167       4.196   4.403 -24.757  1.00 83.65           H  
ATOM   2429 HD22 LEU A 167       4.910   2.781 -24.696  1.00 83.65           H  
ATOM   2430 HD23 LEU A 167       3.129   3.012 -24.729  1.00 83.65           H  
ATOM   2431  N   GLU A 168       7.863   5.696 -21.466  1.00 79.06           N  
ATOM   2432  H   GLU A 168       7.367   5.463 -20.618  1.00 79.06           H  
ATOM   2433  CA  GLU A 168       8.842   6.783 -21.414  1.00 79.06           C  
ATOM   2434  HA  GLU A 168       8.551   7.576 -22.103  1.00 79.06           H  
ATOM   2435  C   GLU A 168      10.242   6.306 -21.823  1.00 79.06           C  
ATOM   2436  CB  GLU A 168       8.882   7.351 -19.998  1.00 79.06           C  
ATOM   2437  HB2 GLU A 168       9.050   6.527 -19.305  1.00 79.06           H  
ATOM   2438  HB3 GLU A 168       9.714   8.053 -19.935  1.00 79.06           H  
ATOM   2439  O   GLU A 168      10.921   6.973 -22.601  1.00 79.06           O  
ATOM   2440  CG  GLU A 168       7.603   8.097 -19.607  1.00 79.06           C  
ATOM   2441  HG2 GLU A 168       7.454   8.916 -20.311  1.00 79.06           H  
ATOM   2442  HG3 GLU A 168       6.741   7.434 -19.676  1.00 79.06           H  
ATOM   2443  CD  GLU A 168       7.704   8.654 -18.184  1.00 79.06           C  
ATOM   2444  OE1 GLU A 168       7.223   9.787 -17.968  1.00 79.06           O  
ATOM   2445  OE2 GLU A 168       8.299   7.991 -17.303  1.00 79.06           O  
ATOM   2446  N   ALA A 169      10.636   5.104 -21.390  1.00 83.43           N  
ATOM   2447  H   ALA A 169      10.065   4.643 -20.696  1.00 83.43           H  
ATOM   2448  CA  ALA A 169      11.829   4.409 -21.867  1.00 83.43           C  
ATOM   2449  HA  ALA A 169      12.719   4.973 -21.585  1.00 83.43           H  
ATOM   2450  C   ALA A 169      11.834   4.250 -23.398  1.00 83.43           C  
ATOM   2451  CB  ALA A 169      11.852   3.033 -21.186  1.00 83.43           C  
ATOM   2452  HB1 ALA A 169      12.075   3.150 -20.125  1.00 83.43           H  
ATOM   2453  HB2 ALA A 169      12.590   2.386 -21.660  1.00 83.43           H  
ATOM   2454  HB3 ALA A 169      10.881   2.547 -21.283  1.00 83.43           H  
ATOM   2455  O   ALA A 169      12.819   4.557 -24.068  1.00 83.43           O  
ATOM   2456  N   SER A 170      10.709   3.805 -23.965  1.00 85.76           N  
ATOM   2457  H   SER A 170       9.922   3.602 -23.365  1.00 85.76           H  
ATOM   2458  CA  SER A 170      10.557   3.648 -25.414  1.00 85.76           C  
ATOM   2459  HA  SER A 170      11.350   2.994 -25.777  1.00 85.76           H  
ATOM   2460  C   SER A 170      10.695   4.979 -26.153  1.00 85.76           C  
ATOM   2461  CB  SER A 170       9.204   2.996 -25.718  1.00 85.76           C  
ATOM   2462  HB2 SER A 170       8.394   3.681 -25.466  1.00 85.76           H  
ATOM   2463  HB3 SER A 170       9.098   2.100 -25.106  1.00 85.76           H  
ATOM   2464  O   SER A 170      11.297   5.013 -27.224  1.00 85.76           O  
ATOM   2465  OG  SER A 170       9.089   2.628 -27.081  1.00 85.76           O  
ATOM   2466  HG  SER A 170       9.003   3.433 -27.597  1.00 85.76           H  
ATOM   2467  N   TRP A 171      10.163   6.068 -25.602  1.00 82.42           N  
ATOM   2468  H   TRP A 171       9.659   5.974 -24.732  1.00 82.42           H  
ATOM   2469  CA  TRP A 171      10.287   7.405 -26.182  1.00 82.42           C  
ATOM   2470  HA  TRP A 171      10.013   7.380 -27.237  1.00 82.42           H  
ATOM   2471  C   TRP A 171      11.729   7.935 -26.113  1.00 82.42           C  
ATOM   2472  CB  TRP A 171       9.297   8.326 -25.468  1.00 82.42           C  
ATOM   2473  HB2 TRP A 171       8.283   7.983 -25.672  1.00 82.42           H  
ATOM   2474  HB3 TRP A 171       9.456   8.263 -24.391  1.00 82.42           H  
ATOM   2475  O   TRP A 171      12.271   8.383 -27.125  1.00 82.42           O  
ATOM   2476  CG  TRP A 171       9.408   9.756 -25.867  1.00 82.42           C  
ATOM   2477  CD1 TRP A 171       8.848  10.316 -26.960  1.00 82.42           C  
ATOM   2478  HD1 TRP A 171       8.249   9.785 -27.686  1.00 82.42           H  
ATOM   2479  CD2 TRP A 171      10.185  10.810 -25.228  1.00 82.42           C  
ATOM   2480  CE2 TRP A 171      10.026  12.007 -25.985  1.00 82.42           C  
ATOM   2481  CE3 TRP A 171      11.017  10.866 -24.090  1.00 82.42           C  
ATOM   2482  HE3 TRP A 171      11.154   9.972 -23.499  1.00 82.42           H  
ATOM   2483  NE1 TRP A 171       9.196  11.649 -27.026  1.00 82.42           N  
ATOM   2484  HE1 TRP A 171       8.880  12.257 -27.768  1.00 82.42           H  
ATOM   2485  CH2 TRP A 171      11.452  13.238 -24.468  1.00 82.42           C  
ATOM   2486  HH2 TRP A 171      11.918  14.159 -24.149  1.00 82.42           H  
ATOM   2487  CZ2 TRP A 171      10.640  13.212 -25.615  1.00 82.42           C  
ATOM   2488  HZ2 TRP A 171      10.474  14.105 -26.199  1.00 82.42           H  
ATOM   2489  CZ3 TRP A 171      11.651  12.066 -23.719  1.00 82.42           C  
ATOM   2490  HZ3 TRP A 171      12.288  12.090 -22.847  1.00 82.42           H  
ATOM   2491  N   LEU A 172      12.403   7.803 -24.960  1.00 80.30           N  
ATOM   2492  H   LEU A 172      11.916   7.420 -24.162  1.00 80.30           H  
ATOM   2493  CA  LEU A 172      13.815   8.185 -24.805  1.00 80.30           C  
ATOM   2494  HA  LEU A 172      13.914   9.253 -24.999  1.00 80.30           H  
ATOM   2495  C   LEU A 172      14.709   7.473 -25.829  1.00 80.30           C  
ATOM   2496  CB  LEU A 172      14.298   7.854 -23.378  1.00 80.30           C  
ATOM   2497  HB2 LEU A 172      13.945   6.858 -23.112  1.00 80.30           H  
ATOM   2498  HB3 LEU A 172      15.388   7.818 -23.379  1.00 80.30           H  
ATOM   2499  O   LEU A 172      15.586   8.091 -26.435  1.00 80.30           O  
ATOM   2500  CG  LEU A 172      13.867   8.843 -22.284  1.00 80.30           C  
ATOM   2501  HG  LEU A 172      12.782   8.945 -22.276  1.00 80.30           H  
ATOM   2502  CD1 LEU A 172      14.322   8.321 -20.922  1.00 80.30           C  
ATOM   2503 HD11 LEU A 172      13.820   7.378 -20.706  1.00 80.30           H  
ATOM   2504 HD12 LEU A 172      14.062   9.037 -20.143  1.00 80.30           H  
ATOM   2505 HD13 LEU A 172      15.401   8.162 -20.915  1.00 80.30           H  
ATOM   2506  CD2 LEU A 172      14.501  10.223 -22.482  1.00 80.30           C  
ATOM   2507 HD21 LEU A 172      15.587  10.136 -22.476  1.00 80.30           H  
ATOM   2508 HD22 LEU A 172      14.196  10.875 -21.664  1.00 80.30           H  
ATOM   2509 HD23 LEU A 172      14.172  10.666 -23.422  1.00 80.30           H  
ATOM   2510  N   TYR A 173      14.460   6.186 -26.060  1.00 86.45           N  
ATOM   2511  H   TYR A 173      13.780   5.716 -25.480  1.00 86.45           H  
ATOM   2512  CA  TYR A 173      15.212   5.408 -27.034  1.00 86.45           C  
ATOM   2513  HA  TYR A 173      16.276   5.585 -26.878  1.00 86.45           H  
ATOM   2514  C   TYR A 173      14.893   5.800 -28.486  1.00 86.45           C  
ATOM   2515  CB  TYR A 173      14.945   3.925 -26.779  1.00 86.45           C  
ATOM   2516  HB2 TYR A 173      15.235   3.685 -25.756  1.00 86.45           H  
ATOM   2517  HB3 TYR A 173      13.878   3.727 -26.873  1.00 86.45           H  
ATOM   2518  O   TYR A 173      15.800   6.127 -29.251  1.00 86.45           O  
ATOM   2519  CG  TYR A 173      15.709   3.023 -27.722  1.00 86.45           C  
ATOM   2520  CD1 TYR A 173      15.070   2.464 -28.845  1.00 86.45           C  
ATOM   2521  HD1 TYR A 173      14.033   2.686 -29.047  1.00 86.45           H  
ATOM   2522  CD2 TYR A 173      17.067   2.752 -27.473  1.00 86.45           C  
ATOM   2523  HD2 TYR A 173      17.558   3.192 -26.618  1.00 86.45           H  
ATOM   2524  CE1 TYR A 173      15.786   1.620 -29.714  1.00 86.45           C  
ATOM   2525  HE1 TYR A 173      15.304   1.183 -30.576  1.00 86.45           H  
ATOM   2526  CE2 TYR A 173      17.781   1.894 -28.327  1.00 86.45           C  
ATOM   2527  HE2 TYR A 173      18.814   1.666 -28.109  1.00 86.45           H  
ATOM   2528  OH  TYR A 173      17.829   0.488 -30.266  1.00 86.45           O  
ATOM   2529  HH  TYR A 173      18.680   0.286 -29.871  1.00 86.45           H  
ATOM   2530  CZ  TYR A 173      17.141   1.327 -29.449  1.00 86.45           C  
ATOM   2531  N   ASN A 174      13.616   5.780 -28.886  1.00 84.51           N  
ATOM   2532  H   ASN A 174      12.897   5.593 -28.202  1.00 84.51           H  
ATOM   2533  CA  ASN A 174      13.236   5.922 -30.298  1.00 84.51           C  
ATOM   2534  HA  ASN A 174      13.942   5.356 -30.906  1.00 84.51           H  
ATOM   2535  C   ASN A 174      13.297   7.369 -30.805  1.00 84.51           C  
ATOM   2536  CB  ASN A 174      11.833   5.340 -30.525  1.00 84.51           C  
ATOM   2537  HB2 ASN A 174      11.509   5.587 -31.536  1.00 84.51           H  
ATOM   2538  HB3 ASN A 174      11.127   5.805 -29.836  1.00 84.51           H  
ATOM   2539  O   ASN A 174      13.692   7.592 -31.951  1.00 84.51           O  
ATOM   2540  CG  ASN A 174      11.790   3.831 -30.396  1.00 84.51           C  
ATOM   2541  ND2 ASN A 174      11.100   3.319 -29.411  1.00 84.51           N  
ATOM   2542 HD21 ASN A 174      11.162   2.319 -29.283  1.00 84.51           H  
ATOM   2543 HD22 ASN A 174      10.879   3.945 -28.650  1.00 84.51           H  
ATOM   2544  OD1 ASN A 174      12.375   3.088 -31.164  1.00 84.51           O  
ATOM   2545  N   ASP A 175      12.903   8.337 -29.976  1.00 79.92           N  
ATOM   2546  H   ASP A 175      12.567   8.087 -29.057  1.00 79.92           H  
ATOM   2547  CA  ASP A 175      12.715   9.728 -30.400  1.00 79.92           C  
ATOM   2548  HA  ASP A 175      12.650   9.767 -31.487  1.00 79.92           H  
ATOM   2549  C   ASP A 175      13.887  10.631 -29.995  1.00 79.92           C  
ATOM   2550  CB  ASP A 175      11.378  10.249 -29.855  1.00 79.92           C  
ATOM   2551  HB2 ASP A 175      11.260  11.292 -30.150  1.00 79.92           H  
ATOM   2552  HB3 ASP A 175      11.381  10.211 -28.766  1.00 79.92           H  
ATOM   2553  O   ASP A 175      14.249  11.541 -30.746  1.00 79.92           O  
ATOM   2554  CG  ASP A 175      10.197   9.448 -30.412  1.00 79.92           C  
ATOM   2555  OD1 ASP A 175       9.968   9.546 -31.641  1.00 79.92           O  
ATOM   2556  OD2 ASP A 175       9.540   8.735 -29.621  1.00 79.92           O  
ATOM   2557  N   VAL A 176      14.516  10.368 -28.841  1.00 78.37           N  
ATOM   2558  H   VAL A 176      14.138   9.634 -28.259  1.00 78.37           H  
ATOM   2559  CA  VAL A 176      15.692  11.128 -28.367  1.00 78.37           C  
ATOM   2560  HA  VAL A 176      15.688  12.098 -28.863  1.00 78.37           H  
ATOM   2561  C   VAL A 176      17.015  10.458 -28.766  1.00 78.37           C  
ATOM   2562  CB  VAL A 176      15.613  11.415 -26.849  1.00 78.37           C  
ATOM   2563  HB  VAL A 176      15.754  10.496 -26.281  1.00 78.37           H  
ATOM   2564  O   VAL A 176      18.028  11.143 -28.923  1.00 78.37           O  
ATOM   2565  CG1 VAL A 176      16.701  12.402 -26.402  1.00 78.37           C  
ATOM   2566 HG11 VAL A 176      17.687  11.950 -26.501  1.00 78.37           H  
ATOM   2567 HG12 VAL A 176      16.658  13.307 -27.008  1.00 78.37           H  
ATOM   2568 HG13 VAL A 176      16.552  12.670 -25.356  1.00 78.37           H  
ATOM   2569  CG2 VAL A 176      14.256  12.017 -26.453  1.00 78.37           C  
ATOM   2570 HG21 VAL A 176      14.259  12.294 -25.399  1.00 78.37           H  
ATOM   2571 HG22 VAL A 176      14.044  12.899 -27.057  1.00 78.37           H  
ATOM   2572 HG23 VAL A 176      13.461  11.286 -26.599  1.00 78.37           H  
ATOM   2573  N   GLY A 177      17.025   9.139 -28.986  1.00 81.54           N  
ATOM   2574  H   GLY A 177      16.171   8.619 -28.847  1.00 81.54           H  
ATOM   2575  CA  GLY A 177      18.242   8.384 -29.306  1.00 81.54           C  
ATOM   2576  HA2 GLY A 177      18.803   8.903 -30.083  1.00 81.54           H  
ATOM   2577  HA3 GLY A 177      17.957   7.400 -29.678  1.00 81.54           H  
ATOM   2578  C   GLY A 177      19.156   8.180 -28.095  1.00 81.54           C  
ATOM   2579  O   GLY A 177      20.382   8.168 -28.242  1.00 81.54           O  
ATOM   2580  N   MET A 178      18.570   8.083 -26.897  1.00 81.37           N  
ATOM   2581  H   MET A 178      17.560   8.082 -26.861  1.00 81.37           H  
ATOM   2582  CA  MET A 178      19.288   7.714 -25.679  1.00 81.37           C  
ATOM   2583  HA  MET A 178      20.233   8.256 -25.634  1.00 81.37           H  
ATOM   2584  C   MET A 178      19.594   6.219 -25.700  1.00 81.37           C  
ATOM   2585  CB  MET A 178      18.460   8.061 -24.434  1.00 81.37           C  
ATOM   2586  HB2 MET A 178      17.455   7.655 -24.549  1.00 81.37           H  
ATOM   2587  HB3 MET A 178      18.905   7.585 -23.561  1.00 81.37           H  
ATOM   2588  O   MET A 178      18.687   5.405 -25.872  1.00 81.37           O  
ATOM   2589  CG  MET A 178      18.371   9.571 -24.189  1.00 81.37           C  
ATOM   2590  HG2 MET A 178      17.965  10.045 -25.083  1.00 81.37           H  
ATOM   2591  HG3 MET A 178      17.665   9.740 -23.376  1.00 81.37           H  
ATOM   2592  SD  MET A 178      19.933  10.391 -23.752  1.00 81.37           S  
ATOM   2593  CE  MET A 178      20.263   9.635 -22.133  1.00 81.37           C  
ATOM   2594  HE1 MET A 178      20.458   8.569 -22.248  1.00 81.37           H  
ATOM   2595  HE2 MET A 178      21.142  10.103 -21.687  1.00 81.37           H  
ATOM   2596  HE3 MET A 178      19.408   9.783 -21.473  1.00 81.37           H  
ATOM   2597  N   ASP A 179      20.862   5.863 -25.496  1.00 82.34           N  
ATOM   2598  H   ASP A 179      21.554   6.570 -25.293  1.00 82.34           H  
ATOM   2599  CA  ASP A 179      21.208   4.476 -25.207  1.00 82.34           C  
ATOM   2600  HA  ASP A 179      20.587   3.845 -25.841  1.00 82.34           H  
ATOM   2601  C   ASP A 179      20.856   4.179 -23.750  1.00 82.34           C  
ATOM   2602  CB  ASP A 179      22.674   4.162 -25.545  1.00 82.34           C  
ATOM   2603  HB2 ASP A 179      23.321   4.544 -24.756  1.00 82.34           H  
ATOM   2604  HB3 ASP A 179      22.934   4.671 -26.473  1.00 82.34           H  
ATOM   2605  O   ASP A 179      21.069   4.998 -22.853  1.00 82.34           O  
ATOM   2606  CG  ASP A 179      22.930   2.658 -25.749  1.00 82.34           C  
ATOM   2607  OD1 ASP A 179      21.957   1.870 -25.687  1.00 82.34           O  
ATOM   2608  OD2 ASP A 179      24.097   2.312 -26.041  1.00 82.34           O  
ATOM   2609  N   MET A 180      20.256   3.021 -23.535  1.00 84.88           N  
ATOM   2610  H   MET A 180      20.282   2.343 -24.284  1.00 84.88           H  
ATOM   2611  CA  MET A 180      19.704   2.620 -22.254  1.00 84.88           C  
ATOM   2612  HA  MET A 180      20.065   3.274 -21.460  1.00 84.88           H  
ATOM   2613  C   MET A 180      20.162   1.211 -21.964  1.00 84.88           C  
ATOM   2614  CB  MET A 180      18.179   2.672 -22.293  1.00 84.88           C  
ATOM   2615  HB2 MET A 180      17.811   2.105 -21.437  1.00 84.88           H  
ATOM   2616  HB3 MET A 180      17.824   2.201 -23.209  1.00 84.88           H  
ATOM   2617  O   MET A 180      20.046   0.323 -22.810  1.00 84.88           O  
ATOM   2618  CG  MET A 180      17.633   4.100 -22.241  1.00 84.88           C  
ATOM   2619  HG2 MET A 180      18.140   4.703 -22.995  1.00 84.88           H  
ATOM   2620  HG3 MET A 180      17.870   4.516 -21.262  1.00 84.88           H  
ATOM   2621  SD  MET A 180      15.849   4.259 -22.520  1.00 84.88           S  
ATOM   2622  CE  MET A 180      15.223   2.967 -21.439  1.00 84.88           C  
ATOM   2623  HE1 MET A 180      14.359   3.352 -20.896  1.00 84.88           H  
ATOM   2624  HE2 MET A 180      14.946   2.106 -22.048  1.00 84.88           H  
ATOM   2625  HE3 MET A 180      15.978   2.672 -20.711  1.00 84.88           H  
ATOM   2626  N   HIS A 181      20.634   0.983 -20.750  1.00 80.67           N  
ATOM   2627  H   HIS A 181      20.669   1.744 -20.087  1.00 80.67           H  
ATOM   2628  CA  HIS A 181      21.202  -0.300 -20.379  1.00 80.67           C  
ATOM   2629  HA  HIS A 181      20.848  -1.054 -21.083  1.00 80.67           H  
ATOM   2630  C   HIS A 181      20.745  -0.765 -19.006  1.00 80.67           C  
ATOM   2631  CB  HIS A 181      22.730  -0.252 -20.501  1.00 80.67           C  
ATOM   2632  HB2 HIS A 181      23.149  -1.202 -20.168  1.00 80.67           H  
ATOM   2633  HB3 HIS A 181      22.985  -0.127 -21.553  1.00 80.67           H  
ATOM   2634  O   HIS A 181      20.365   0.022 -18.136  1.00 80.67           O  
ATOM   2635  CG  HIS A 181      23.378   0.859 -19.720  1.00 80.67           C  
ATOM   2636  CD2 HIS A 181      24.481   1.564 -20.113  1.00 80.67           C  
ATOM   2637  HD2 HIS A 181      25.049   1.415 -21.019  1.00 80.67           H  
ATOM   2638  ND1 HIS A 181      22.933   1.418 -18.539  1.00 80.67           N  
ATOM   2639  HD1 HIS A 181      22.090   1.182 -18.036  1.00 80.67           H  
ATOM   2640  CE1 HIS A 181      23.751   2.438 -18.237  1.00 80.67           C  
ATOM   2641  HE1 HIS A 181      23.633   3.115 -17.403  1.00 80.67           H  
ATOM   2642  NE2 HIS A 181      24.702   2.558 -19.172  1.00 80.67           N  
ATOM   2643  N   SER A 182      20.827  -2.077 -18.825  1.00 75.54           N  
ATOM   2644  H   SER A 182      21.153  -2.623 -19.609  1.00 75.54           H  
ATOM   2645  CA  SER A 182      20.814  -2.716 -17.524  1.00 75.54           C  
ATOM   2646  HA  SER A 182      20.313  -2.064 -16.808  1.00 75.54           H  
ATOM   2647  C   SER A 182      22.258  -2.977 -17.103  1.00 75.54           C  
ATOM   2648  CB  SER A 182      20.031  -4.022 -17.580  1.00 75.54           C  
ATOM   2649  HB2 SER A 182      20.611  -4.791 -18.092  1.00 75.54           H  
ATOM   2650  HB3 SER A 182      19.093  -3.862 -18.112  1.00 75.54           H  
ATOM   2651  O   SER A 182      22.962  -3.725 -17.787  1.00 75.54           O  
ATOM   2652  OG  SER A 182      19.747  -4.430 -16.264  1.00 75.54           O  
ATOM   2653  HG  SER A 182      19.167  -3.744 -15.926  1.00 75.54           H  
ATOM   2654  N   PRO A 183      22.737  -2.402 -15.997  1.00 58.06           N  
ATOM   2655  CA  PRO A 183      24.057  -2.706 -15.465  1.00 58.06           C  
ATOM   2656  HA  PRO A 183      24.768  -2.668 -16.290  1.00 58.06           H  
ATOM   2657  C   PRO A 183      24.065  -4.131 -14.888  1.00 58.06           C  
ATOM   2658  CB  PRO A 183      24.427  -1.559 -14.516  1.00 58.06           C  
ATOM   2659  HB2 PRO A 183      24.383  -1.849 -13.466  1.00 58.06           H  
ATOM   2660  HB3 PRO A 183      25.428  -1.186 -14.733  1.00 58.06           H  
ATOM   2661  O   PRO A 183      23.804  -4.406 -13.716  1.00 58.06           O  
ATOM   2662  CG  PRO A 183      23.387  -0.485 -14.834  1.00 58.06           C  
ATOM   2663  HG2 PRO A 183      23.170   0.179 -13.997  1.00 58.06           H  
ATOM   2664  HG3 PRO A 183      23.764   0.114 -15.663  1.00 58.06           H  
ATOM   2665  CD  PRO A 183      22.178  -1.233 -15.368  1.00 58.06           C  
ATOM   2666  HD2 PRO A 183      21.658  -0.588 -16.076  1.00 58.06           H  
ATOM   2667  HD3 PRO A 183      21.485  -1.568 -14.596  1.00 58.06           H  
ATOM   2668  N   LYS A 184      24.318  -5.105 -15.763  1.00 58.43           N  
ATOM   2669  H   LYS A 184      24.384  -4.835 -16.734  1.00 58.43           H  
ATOM   2670  CA  LYS A 184      24.482  -6.502 -15.375  1.00 58.43           C  
ATOM   2671  HA  LYS A 184      23.902  -6.668 -14.467  1.00 58.43           H  
ATOM   2672  C   LYS A 184      25.937  -6.776 -15.045  1.00 58.43           C  
ATOM   2673  CB  LYS A 184      23.921  -7.431 -16.450  1.00 58.43           C  
ATOM   2674  HB2 LYS A 184      24.495  -7.313 -17.370  1.00 58.43           H  
ATOM   2675  HB3 LYS A 184      22.884  -7.151 -16.635  1.00 58.43           H  
ATOM   2676  O   LYS A 184      26.785  -6.828 -15.937  1.00 58.43           O  
ATOM   2677  CG  LYS A 184      23.983  -8.894 -15.995  1.00 58.43           C  
ATOM   2678  HG2 LYS A 184      25.021  -9.224 -15.944  1.00 58.43           H  
ATOM   2679  HG3 LYS A 184      23.531  -8.989 -15.008  1.00 58.43           H  
ATOM   2680  CD  LYS A 184      23.216  -9.783 -16.969  1.00 58.43           C  
ATOM   2681  HD2 LYS A 184      23.683  -9.736 -17.952  1.00 58.43           H  
ATOM   2682  HD3 LYS A 184      22.192  -9.416 -17.039  1.00 58.43           H  
ATOM   2683  CE  LYS A 184      23.212 -11.220 -16.448  1.00 58.43           C  
ATOM   2684  HE2 LYS A 184      24.230 -11.607 -16.474  1.00 58.43           H  
ATOM   2685  HE3 LYS A 184      22.884 -11.203 -15.408  1.00 58.43           H  
ATOM   2686  NZ  LYS A 184      22.294 -12.056 -17.257  1.00 58.43           N  
ATOM   2687  HZ1 LYS A 184      22.265 -13.003 -16.907  1.00 58.43           H  
ATOM   2688  HZ2 LYS A 184      22.569 -12.051 -18.228  1.00 58.43           H  
ATOM   2689  HZ3 LYS A 184      21.362 -11.671 -17.201  1.00 58.43           H  
ATOM   2690  N   ASP A 185      26.191  -7.040 -13.770  1.00 52.87           N  
ATOM   2691  H   ASP A 185      25.465  -6.872 -13.089  1.00 52.87           H  
ATOM   2692  CA  ASP A 185      27.512  -7.422 -13.287  1.00 52.87           C  
ATOM   2693  HA  ASP A 185      28.178  -6.592 -13.524  1.00 52.87           H  
ATOM   2694  C   ASP A 185      28.033  -8.667 -14.033  1.00 52.87           C  
ATOM   2695  CB  ASP A 185      27.471  -7.632 -11.756  1.00 52.87           C  
ATOM   2696  HB2 ASP A 185      27.776  -8.653 -11.527  1.00 52.87           H  
ATOM   2697  HB3 ASP A 185      26.449  -7.519 -11.395  1.00 52.87           H  
ATOM   2698  O   ASP A 185      27.369  -9.706 -14.117  1.00 52.87           O  
ATOM   2699  CG  ASP A 185      28.376  -6.681 -10.962  1.00 52.87           C  
ATOM   2700  OD1 ASP A 185      29.283  -6.078 -11.578  1.00 52.87           O  
ATOM   2701  OD2 ASP A 185      28.203  -6.647  -9.725  1.00 52.87           O  
ATOM   2702  N   GLY A 186      29.232  -8.553 -14.611  1.00 53.41           N  
ATOM   2703  H   GLY A 186      29.700  -7.664 -14.511  1.00 53.41           H  
ATOM   2704  CA  GLY A 186      29.940  -9.655 -15.271  1.00 53.41           C  
ATOM   2705  HA2 GLY A 186      29.747 -10.574 -14.717  1.00 53.41           H  
ATOM   2706  HA3 GLY A 186      31.009  -9.450 -15.217  1.00 53.41           H  
ATOM   2707  C   GLY A 186      29.599  -9.923 -16.744  1.00 53.41           C  
ATOM   2708  O   GLY A 186      30.168 -10.854 -17.319  1.00 53.41           O  
ATOM   2709  N   ALA A 187      28.727  -9.142 -17.388  1.00 57.36           N  
ATOM   2710  H   ALA A 187      28.296  -8.375 -16.891  1.00 57.36           H  
ATOM   2711  CA  ALA A 187      28.551  -9.222 -18.840  1.00 57.36           C  
ATOM   2712  HA  ALA A 187      28.634 -10.266 -19.143  1.00 57.36           H  
ATOM   2713  C   ALA A 187      29.658  -8.433 -19.570  1.00 57.36           C  
ATOM   2714  CB  ALA A 187      27.139  -8.753 -19.209  1.00 57.36           C  
ATOM   2715  HB1 ALA A 187      26.400  -9.312 -18.636  1.00 57.36           H  
ATOM   2716  HB2 ALA A 187      26.962  -8.912 -20.273  1.00 57.36           H  
ATOM   2717  HB3 ALA A 187      27.033  -7.692 -18.983  1.00 57.36           H  
ATOM   2718  O   ALA A 187      29.969  -7.307 -19.197  1.00 57.36           O  
ATOM   2719  N   SER A 188      30.244  -8.993 -20.639  1.00 62.93           N  
ATOM   2720  H   SER A 188      30.020  -9.945 -20.891  1.00 62.93           H  
ATOM   2721  CA  SER A 188      31.249  -8.277 -21.452  1.00 62.93           C  
ATOM   2722  HA  SER A 188      32.039  -7.925 -20.789  1.00 62.93           H  
ATOM   2723  C   SER A 188      30.695  -7.034 -22.155  1.00 62.93           C  
ATOM   2724  CB  SER A 188      31.883  -9.207 -22.493  1.00 62.93           C  
ATOM   2725  HB2 SER A 188      32.432  -8.615 -23.225  1.00 62.93           H  
ATOM   2726  HB3 SER A 188      32.595  -9.856 -21.983  1.00 62.93           H  
ATOM   2727  O   SER A 188      31.455  -6.141 -22.512  1.00 62.93           O  
ATOM   2728  OG  SER A 188      30.941 -10.033 -23.158  1.00 62.93           O  
ATOM   2729  HG  SER A 188      30.191  -9.525 -23.475  1.00 62.93           H  
ATOM   2730  N   THR A 189      29.378  -7.000 -22.360  1.00 68.15           N  
ATOM   2731  H   THR A 189      28.831  -7.742 -21.949  1.00 68.15           H  
ATOM   2732  CA  THR A 189      28.611  -5.825 -22.782  1.00 68.15           C  
ATOM   2733  HA  THR A 189      29.208  -4.928 -22.613  1.00 68.15           H  
ATOM   2734  C   THR A 189      27.348  -5.776 -21.921  1.00 68.15           C  
ATOM   2735  CB  THR A 189      28.236  -5.867 -24.274  1.00 68.15           C  
ATOM   2736  HB  THR A 189      27.468  -5.120 -24.475  1.00 68.15           H  
ATOM   2737  O   THR A 189      26.697  -6.824 -21.799  1.00 68.15           O  
ATOM   2738  CG2 THR A 189      29.450  -5.563 -25.150  1.00 68.15           C  
ATOM   2739 HG21 THR A 189      29.140  -5.541 -26.195  1.00 68.15           H  
ATOM   2740 HG22 THR A 189      30.220  -6.322 -25.015  1.00 68.15           H  
ATOM   2741 HG23 THR A 189      29.855  -4.586 -24.886  1.00 68.15           H  
ATOM   2742  OG1 THR A 189      27.763  -7.146 -24.659  1.00 68.15           O  
ATOM   2743  HG1 THR A 189      28.171  -7.779 -24.064  1.00 68.15           H  
ATOM   2744  N   PRO A 190      27.014  -4.633 -21.297  1.00 71.97           N  
ATOM   2745  CA  PRO A 190      25.765  -4.488 -20.561  1.00 71.97           C  
ATOM   2746  HA  PRO A 190      25.789  -5.152 -19.698  1.00 71.97           H  
ATOM   2747  C   PRO A 190      24.573  -4.800 -21.479  1.00 71.97           C  
ATOM   2748  CB  PRO A 190      25.718  -3.034 -20.074  1.00 71.97           C  
ATOM   2749  HB2 PRO A 190      25.141  -2.423 -20.768  1.00 71.97           H  
ATOM   2750  HB3 PRO A 190      25.301  -2.956 -19.070  1.00 71.97           H  
ATOM   2751  O   PRO A 190      24.616  -4.445 -22.661  1.00 71.97           O  
ATOM   2752  CG  PRO A 190      27.174  -2.581 -20.113  1.00 71.97           C  
ATOM   2753  HG2 PRO A 190      27.259  -1.507 -20.282  1.00 71.97           H  
ATOM   2754  HG3 PRO A 190      27.667  -2.861 -19.183  1.00 71.97           H  
ATOM   2755  CD  PRO A 190      27.763  -3.386 -21.268  1.00 71.97           C  
ATOM   2756  HD2 PRO A 190      28.824  -3.550 -21.084  1.00 71.97           H  
ATOM   2757  HD3 PRO A 190      27.612  -2.849 -22.204  1.00 71.97           H  
ATOM   2758  N   PRO A 191      23.526  -5.486 -20.988  1.00 81.57           N  
ATOM   2759  CA  PRO A 191      22.267  -5.578 -21.709  1.00 81.57           C  
ATOM   2760  HA  PRO A 191      22.430  -6.171 -22.608  1.00 81.57           H  
ATOM   2761  C   PRO A 191      21.754  -4.194 -22.107  1.00 81.57           C  
ATOM   2762  CB  PRO A 191      21.300  -6.294 -20.762  1.00 81.57           C  
ATOM   2763  HB2 PRO A 191      20.726  -5.572 -20.182  1.00 81.57           H  
ATOM   2764  HB3 PRO A 191      20.624  -6.947 -21.315  1.00 81.57           H  
ATOM   2765  O   PRO A 191      21.562  -3.356 -21.231  1.00 81.57           O  
ATOM   2766  CG  PRO A 191      22.204  -7.090 -19.823  1.00 81.57           C  
ATOM   2767  HG2 PRO A 191      21.759  -7.189 -18.833  1.00 81.57           H  
ATOM   2768  HG3 PRO A 191      22.402  -8.073 -20.251  1.00 81.57           H  
ATOM   2769  CD  PRO A 191      23.501  -6.286 -19.777  1.00 81.57           C  
ATOM   2770  HD2 PRO A 191      23.513  -5.644 -18.896  1.00 81.57           H  
ATOM   2771  HD3 PRO A 191      24.356  -6.962 -19.748  1.00 81.57           H  
ATOM   2772  N   HIS A 192      21.524  -3.965 -23.398  1.00 85.56           N  
ATOM   2773  H   HIS A 192      21.636  -4.722 -24.057  1.00 85.56           H  
ATOM   2774  CA  HIS A 192      20.991  -2.705 -23.915  1.00 85.56           C  
ATOM   2775  HA  HIS A 192      21.022  -1.958 -23.121  1.00 85.56           H  
ATOM   2776  C   HIS A 192      19.531  -2.870 -24.324  1.00 85.56           C  
ATOM   2777  CB  HIS A 192      21.855  -2.145 -25.050  1.00 85.56           C  
ATOM   2778  HB2 HIS A 192      22.880  -2.038 -24.695  1.00 85.56           H  
ATOM   2779  HB3 HIS A 192      21.496  -1.147 -25.300  1.00 85.56           H  
ATOM   2780  O   HIS A 192      19.111  -3.937 -24.779  1.00 85.56           O  
ATOM   2781  CG  HIS A 192      21.856  -2.983 -26.302  1.00 85.56           C  
ATOM   2782  CD2 HIS A 192      21.146  -2.746 -27.448  1.00 85.56           C  
ATOM   2783  HD2 HIS A 192      20.466  -1.923 -27.612  1.00 85.56           H  
ATOM   2784  ND1 HIS A 192      22.590  -4.126 -26.504  1.00 85.56           N  
ATOM   2785  HD1 HIS A 192      23.130  -4.601 -25.795  1.00 85.56           H  
ATOM   2786  CE1 HIS A 192      22.336  -4.566 -27.746  1.00 85.56           C  
ATOM   2787  HE1 HIS A 192      22.728  -5.472 -28.184  1.00 85.56           H  
ATOM   2788  NE2 HIS A 192      21.472  -3.752 -28.366  1.00 85.56           N  
ATOM   2789  N   TYR A 193      18.757  -1.813 -24.128  1.00 89.57           N  
ATOM   2790  H   TYR A 193      19.200  -0.968 -23.798  1.00 89.57           H  
ATOM   2791  CA  TYR A 193      17.349  -1.735 -24.477  1.00 89.57           C  
ATOM   2792  HA  TYR A 193      16.812  -2.563 -24.014  1.00 89.57           H  
ATOM   2793  C   TYR A 193      17.151  -1.792 -25.996  1.00 89.57           C  
ATOM   2794  CB  TYR A 193      16.818  -0.417 -23.919  1.00 89.57           C  
ATOM   2795  HB2 TYR A 193      16.970  -0.400 -22.840  1.00 89.57           H  
ATOM   2796  HB3 TYR A 193      17.408   0.391 -24.352  1.00 89.57           H  
ATOM   2797  O   TYR A 193      17.871  -1.136 -26.747  1.00 89.57           O  
ATOM   2798  CG  TYR A 193      15.365  -0.157 -24.229  1.00 89.57           C  
ATOM   2799  CD1 TYR A 193      15.019   0.504 -25.419  1.00 89.57           C  
ATOM   2800  HD1 TYR A 193      15.795   0.824 -26.100  1.00 89.57           H  
ATOM   2801  CD2 TYR A 193      14.367  -0.585 -23.342  1.00 89.57           C  
ATOM   2802  HD2 TYR A 193      14.660  -1.074 -22.425  1.00 89.57           H  
ATOM   2803  CE1 TYR A 193      13.671   0.738 -25.730  1.00 89.57           C  
ATOM   2804  HE1 TYR A 193      13.401   1.249 -26.642  1.00 89.57           H  
ATOM   2805  CE2 TYR A 193      13.012  -0.348 -23.644  1.00 89.57           C  
ATOM   2806  HE2 TYR A 193      12.232  -0.668 -22.968  1.00 89.57           H  
ATOM   2807  OH  TYR A 193      11.369   0.537 -25.137  1.00 89.57           O  
ATOM   2808  HH  TYR A 193      10.814   0.340 -24.379  1.00 89.57           H  
ATOM   2809  CZ  TYR A 193      12.669   0.315 -24.840  1.00 89.57           C  
ATOM   2810  N   VAL A 194      16.142  -2.542 -26.447  1.00 90.77           N  
ATOM   2811  H   VAL A 194      15.636  -3.104 -25.778  1.00 90.77           H  
ATOM   2812  CA  VAL A 194      15.787  -2.634 -27.878  1.00 90.77           C  
ATOM   2813  HA  VAL A 194      16.269  -1.811 -28.407  1.00 90.77           H  
ATOM   2814  C   VAL A 194      14.295  -2.455 -28.168  1.00 90.77           C  
ATOM   2815  CB  VAL A 194      16.315  -3.936 -28.513  1.00 90.77           C  
ATOM   2816  HB  VAL A 194      16.042  -3.936 -29.568  1.00 90.77           H  
ATOM   2817  O   VAL A 194      13.897  -2.418 -29.331  1.00 90.77           O  
ATOM   2818  CG1 VAL A 194      17.843  -4.021 -28.444  1.00 90.77           C  
ATOM   2819 HG11 VAL A 194      18.182  -4.152 -27.416  1.00 90.77           H  
ATOM   2820 HG12 VAL A 194      18.195  -4.859 -29.045  1.00 90.77           H  
ATOM   2821 HG13 VAL A 194      18.283  -3.107 -28.844  1.00 90.77           H  
ATOM   2822  CG2 VAL A 194      15.715  -5.194 -27.871  1.00 90.77           C  
ATOM   2823 HG21 VAL A 194      16.046  -6.071 -28.427  1.00 90.77           H  
ATOM   2824 HG22 VAL A 194      14.626  -5.151 -27.910  1.00 90.77           H  
ATOM   2825 HG23 VAL A 194      16.048  -5.282 -26.837  1.00 90.77           H  
ATOM   2826  N   GLY A 195      13.444  -2.351 -27.143  1.00 90.98           N  
ATOM   2827  H   GLY A 195      13.807  -2.355 -26.200  1.00 90.98           H  
ATOM   2828  CA  GLY A 195      12.016  -2.103 -27.335  1.00 90.98           C  
ATOM   2829  HA2 GLY A 195      11.685  -2.596 -28.249  1.00 90.98           H  
ATOM   2830  HA3 GLY A 195      11.859  -1.031 -27.458  1.00 90.98           H  
ATOM   2831  C   GLY A 195      11.130  -2.590 -26.195  1.00 90.98           C  
ATOM   2832  O   GLY A 195      11.590  -2.892 -25.093  1.00 90.98           O  
ATOM   2833  N   THR A 196       9.828  -2.684 -26.479  1.00 91.86           N  
ATOM   2834  H   THR A 196       9.529  -2.512 -27.428  1.00 91.86           H  
ATOM   2835  CA  THR A 196       8.837  -3.253 -25.558  1.00 91.86           C  
ATOM   2836  HA  THR A 196       9.382  -3.773 -24.770  1.00 91.86           H  
ATOM   2837  C   THR A 196       7.964  -4.299 -26.236  1.00 91.86           C  
ATOM   2838  CB  THR A 196       7.939  -2.198 -24.882  1.00 91.86           C  
ATOM   2839  HB  THR A 196       7.258  -2.712 -24.203  1.00 91.86           H  
ATOM   2840  O   THR A 196       7.705  -4.231 -27.437  1.00 91.86           O  
ATOM   2841  CG2 THR A 196       8.721  -1.167 -24.078  1.00 91.86           C  
ATOM   2842 HG21 THR A 196       9.154  -0.431 -24.755  1.00 91.86           H  
ATOM   2843 HG22 THR A 196       8.048  -0.654 -23.391  1.00 91.86           H  
ATOM   2844 HG23 THR A 196       9.506  -1.660 -23.504  1.00 91.86           H  
ATOM   2845  OG1 THR A 196       7.177  -1.457 -25.814  1.00 91.86           O  
ATOM   2846  HG1 THR A 196       7.816  -0.978 -26.347  1.00 91.86           H  
ATOM   2847  N   GLU A 197       7.454  -5.236 -25.444  1.00 93.30           N  
ATOM   2848  H   GLU A 197       7.718  -5.231 -24.470  1.00 93.30           H  
ATOM   2849  CA  GLU A 197       6.410  -6.176 -25.858  1.00 93.30           C  
ATOM   2850  HA  GLU A 197       5.977  -5.828 -26.796  1.00 93.30           H  
ATOM   2851  C   GLU A 197       5.275  -6.215 -24.834  1.00 93.30           C  
ATOM   2852  CB  GLU A 197       6.992  -7.570 -26.124  1.00 93.30           C  
ATOM   2853  HB2 GLU A 197       6.185  -8.206 -26.489  1.00 93.30           H  
ATOM   2854  HB3 GLU A 197       7.741  -7.493 -26.912  1.00 93.30           H  
ATOM   2855  O   GLU A 197       5.437  -5.767 -23.706  1.00 93.30           O  
ATOM   2856  CG  GLU A 197       7.623  -8.227 -24.888  1.00 93.30           C  
ATOM   2857  HG2 GLU A 197       6.907  -8.209 -24.066  1.00 93.30           H  
ATOM   2858  HG3 GLU A 197       8.500  -7.655 -24.585  1.00 93.30           H  
ATOM   2859  CD  GLU A 197       8.041  -9.681 -25.141  1.00 93.30           C  
ATOM   2860  OE1 GLU A 197       8.333 -10.361 -24.130  1.00 93.30           O  
ATOM   2861  OE2 GLU A 197       8.055 -10.133 -26.305  1.00 93.30           O  
ATOM   2862  N   ASN A 198       4.117  -6.759 -25.204  1.00 94.29           N  
ATOM   2863  H   ASN A 198       4.066  -7.218 -26.102  1.00 94.29           H  
ATOM   2864  CA  ASN A 198       2.979  -6.883 -24.292  1.00 94.29           C  
ATOM   2865  HA  ASN A 198       3.107  -6.204 -23.450  1.00 94.29           H  
ATOM   2866  C   ASN A 198       2.883  -8.302 -23.721  1.00 94.29           C  
ATOM   2867  CB  ASN A 198       1.690  -6.482 -25.023  1.00 94.29           C  
ATOM   2868  HB2 ASN A 198       0.831  -6.765 -24.413  1.00 94.29           H  
ATOM   2869  HB3 ASN A 198       1.630  -7.025 -25.966  1.00 94.29           H  
ATOM   2870  O   ASN A 198       3.007  -9.284 -24.451  1.00 94.29           O  
ATOM   2871  CG  ASN A 198       1.577  -4.992 -25.288  1.00 94.29           C  
ATOM   2872  ND2 ASN A 198       0.735  -4.605 -26.216  1.00 94.29           N  
ATOM   2873 HD21 ASN A 198       0.706  -3.609 -26.378  1.00 94.29           H  
ATOM   2874 HD22 ASN A 198       0.203  -5.280 -26.748  1.00 94.29           H  
ATOM   2875  OD1 ASN A 198       2.196  -4.148 -24.668  1.00 94.29           O  
ATOM   2876  N   LYS A 199       2.552  -8.402 -22.434  1.00 91.87           N  
ATOM   2877  H   LYS A 199       2.515  -7.546 -21.898  1.00 91.87           H  
ATOM   2878  CA  LYS A 199       2.251  -9.645 -21.718  1.00 91.87           C  
ATOM   2879  HA  LYS A 199       2.093 -10.441 -22.445  1.00 91.87           H  
ATOM   2880  C   LYS A 199       0.969  -9.482 -20.910  1.00 91.87           C  
ATOM   2881  CB  LYS A 199       3.467 -10.010 -20.853  1.00 91.87           C  
ATOM   2882  HB2 LYS A 199       3.697  -9.173 -20.194  1.00 91.87           H  
ATOM   2883  HB3 LYS A 199       4.316 -10.153 -21.521  1.00 91.87           H  
ATOM   2884  O   LYS A 199       0.621  -8.388 -20.478  1.00 91.87           O  
ATOM   2885  CG  LYS A 199       3.298 -11.281 -20.000  1.00 91.87           C  
ATOM   2886  HG2 LYS A 199       2.536 -11.115 -19.239  1.00 91.87           H  
ATOM   2887  HG3 LYS A 199       3.011 -12.120 -20.634  1.00 91.87           H  
ATOM   2888  CD  LYS A 199       4.626 -11.591 -19.304  1.00 91.87           C  
ATOM   2889  HD2 LYS A 199       4.923 -10.712 -18.732  1.00 91.87           H  
ATOM   2890  HD3 LYS A 199       5.373 -11.786 -20.074  1.00 91.87           H  
ATOM   2891  CE  LYS A 199       4.590 -12.796 -18.364  1.00 91.87           C  
ATOM   2892  HE2 LYS A 199       3.766 -12.670 -17.660  1.00 91.87           H  
ATOM   2893  HE3 LYS A 199       4.410 -13.697 -18.950  1.00 91.87           H  
ATOM   2894  NZ  LYS A 199       5.880 -12.896 -17.629  1.00 91.87           N  
ATOM   2895  HZ1 LYS A 199       6.665 -12.898 -18.264  1.00 91.87           H  
ATOM   2896  HZ2 LYS A 199       5.926 -13.711 -17.034  1.00 91.87           H  
ATOM   2897  HZ3 LYS A 199       6.016 -12.089 -17.036  1.00 91.87           H  
ATOM   2898  N   THR A 200       0.254 -10.578 -20.697  1.00 95.43           N  
ATOM   2899  H   THR A 200       0.568 -11.451 -21.096  1.00 95.43           H  
ATOM   2900  CA  THR A 200      -0.902 -10.604 -19.797  1.00 95.43           C  
ATOM   2901  HA  THR A 200      -1.378  -9.623 -19.788  1.00 95.43           H  
ATOM   2902  C   THR A 200      -0.444 -10.922 -18.377  1.00 95.43           C  
ATOM   2903  CB  THR A 200      -1.943 -11.618 -20.283  1.00 95.43           C  
ATOM   2904  HB  THR A 200      -1.523 -12.623 -20.245  1.00 95.43           H  
ATOM   2905  O   THR A 200       0.197 -11.946 -18.146  1.00 95.43           O  
ATOM   2906  CG2 THR A 200      -3.225 -11.571 -19.461  1.00 95.43           C  
ATOM   2907 HG21 THR A 200      -3.955 -12.263 -19.880  1.00 95.43           H  
ATOM   2908 HG22 THR A 200      -3.026 -11.864 -18.430  1.00 95.43           H  
ATOM   2909 HG23 THR A 200      -3.632 -10.560 -19.478  1.00 95.43           H  
ATOM   2910  OG1 THR A 200      -2.307 -11.320 -21.613  1.00 95.43           O  
ATOM   2911  HG1 THR A 200      -2.805 -10.499 -21.600  1.00 95.43           H  
ATOM   2912  N   TYR A 201      -0.800 -10.058 -17.433  1.00 93.41           N  
ATOM   2913  H   TYR A 201      -1.291  -9.218 -17.706  1.00 93.41           H  
ATOM   2914  CA  TYR A 201      -0.667 -10.265 -15.996  1.00 93.41           C  
ATOM   2915  HA  TYR A 201       0.011 -11.098 -15.805  1.00 93.41           H  
ATOM   2916  C   TYR A 201      -2.037 -10.610 -15.402  1.00 93.41           C  
ATOM   2917  CB  TYR A 201      -0.063  -9.004 -15.373  1.00 93.41           C  
ATOM   2918  HB2 TYR A 201       0.917  -8.828 -15.816  1.00 93.41           H  
ATOM   2919  HB3 TYR A 201      -0.701  -8.155 -15.620  1.00 93.41           H  
ATOM   2920  O   TYR A 201      -3.046 -10.027 -15.803  1.00 93.41           O  
ATOM   2921  CG  TYR A 201       0.108  -9.068 -13.872  1.00 93.41           C  
ATOM   2922  CD1 TYR A 201      -0.543  -8.126 -13.056  1.00 93.41           C  
ATOM   2923  HD1 TYR A 201      -1.151  -7.343 -13.484  1.00 93.41           H  
ATOM   2924  CD2 TYR A 201       0.938 -10.050 -13.292  1.00 93.41           C  
ATOM   2925  HD2 TYR A 201       1.472 -10.754 -13.913  1.00 93.41           H  
ATOM   2926  CE1 TYR A 201      -0.357  -8.163 -11.664  1.00 93.41           C  
ATOM   2927  HE1 TYR A 201      -0.792  -7.412 -11.020  1.00 93.41           H  
ATOM   2928  CE2 TYR A 201       1.086 -10.112 -11.892  1.00 93.41           C  
ATOM   2929  HE2 TYR A 201       1.711 -10.864 -11.432  1.00 93.41           H  
ATOM   2930  OH  TYR A 201       0.572  -9.176  -9.726  1.00 93.41           O  
ATOM   2931  HH  TYR A 201       0.996  -9.956  -9.363  1.00 93.41           H  
ATOM   2932  CZ  TYR A 201       0.432  -9.164 -11.074  1.00 93.41           C  
ATOM   2933  N   THR A 202      -2.084 -11.586 -14.496  1.00 95.92           N  
ATOM   2934  H   THR A 202      -1.214 -11.888 -14.080  1.00 95.92           H  
ATOM   2935  CA  THR A 202      -3.312 -11.984 -13.791  1.00 95.92           C  
ATOM   2936  HA  THR A 202      -4.190 -11.583 -14.298  1.00 95.92           H  
ATOM   2937  C   THR A 202      -3.261 -11.398 -12.390  1.00 95.92           C  
ATOM   2938  CB  THR A 202      -3.471 -13.510 -13.734  1.00 95.92           C  
ATOM   2939  HB  THR A 202      -2.654 -13.940 -13.155  1.00 95.92           H  
ATOM   2940  O   THR A 202      -2.311 -11.668 -11.663  1.00 95.92           O  
ATOM   2941  CG2 THR A 202      -4.803 -13.945 -13.128  1.00 95.92           C  
ATOM   2942 HG21 THR A 202      -4.899 -15.029 -13.195  1.00 95.92           H  
ATOM   2943 HG22 THR A 202      -5.630 -13.475 -13.661  1.00 95.92           H  
ATOM   2944 HG23 THR A 202      -4.844 -13.658 -12.078  1.00 95.92           H  
ATOM   2945  OG1 THR A 202      -3.414 -14.023 -15.050  1.00 95.92           O  
ATOM   2946  HG1 THR A 202      -2.619 -13.652 -15.441  1.00 95.92           H  
ATOM   2947  N   LEU A 203      -4.265 -10.594 -12.058  1.00 94.73           N  
ATOM   2948  H   LEU A 203      -5.042 -10.516 -12.698  1.00 94.73           H  
ATOM   2949  CA  LEU A 203      -4.434  -9.939 -10.765  1.00 94.73           C  
ATOM   2950  HA  LEU A 203      -3.467  -9.605 -10.390  1.00 94.73           H  
ATOM   2951  C   LEU A 203      -5.001 -10.928  -9.741  1.00 94.73           C  
ATOM   2952  CB  LEU A 203      -5.367  -8.722 -10.944  1.00 94.73           C  
ATOM   2953  HB2 LEU A 203      -6.344  -9.085 -11.261  1.00 94.73           H  
ATOM   2954  HB3 LEU A 203      -5.488  -8.235  -9.976  1.00 94.73           H  
ATOM   2955  O   LEU A 203      -5.557 -11.970 -10.106  1.00 94.73           O  
ATOM   2956  CG  LEU A 203      -4.874  -7.671 -11.960  1.00 94.73           C  
ATOM   2957  HG  LEU A 203      -4.600  -8.152 -12.899  1.00 94.73           H  
ATOM   2958  CD1 LEU A 203      -5.960  -6.643 -12.265  1.00 94.73           C  
ATOM   2959 HD11 LEU A 203      -6.336  -6.235 -11.327  1.00 94.73           H  
ATOM   2960 HD12 LEU A 203      -6.758  -7.130 -12.825  1.00 94.73           H  
ATOM   2961 HD13 LEU A 203      -5.539  -5.834 -12.864  1.00 94.73           H  
ATOM   2962  CD2 LEU A 203      -3.678  -6.889 -11.442  1.00 94.73           C  
ATOM   2963 HD21 LEU A 203      -2.936  -7.585 -11.050  1.00 94.73           H  
ATOM   2964 HD22 LEU A 203      -3.234  -6.284 -12.232  1.00 94.73           H  
ATOM   2965 HD23 LEU A 203      -3.992  -6.240 -10.625  1.00 94.73           H  
ATOM   2966  N   GLN A 204      -4.921 -10.585  -8.461  1.00 90.20           N  
ATOM   2967  H   GLN A 204      -4.396  -9.753  -8.230  1.00 90.20           H  
ATOM   2968  CA  GLN A 204      -5.377 -11.444  -7.364  1.00 90.20           C  
ATOM   2969  HA  GLN A 204      -4.806 -12.372  -7.390  1.00 90.20           H  
ATOM   2970  C   GLN A 204      -6.853 -11.849  -7.412  1.00 90.20           C  
ATOM   2971  CB  GLN A 204      -5.099 -10.724  -6.051  1.00 90.20           C  
ATOM   2972  HB2 GLN A 204      -5.308  -9.658  -6.140  1.00 90.20           H  
ATOM   2973  HB3 GLN A 204      -5.735 -11.138  -5.267  1.00 90.20           H  
ATOM   2974  O   GLN A 204      -7.214 -12.926  -6.943  1.00 90.20           O  
ATOM   2975  CG  GLN A 204      -3.642 -10.949  -5.668  1.00 90.20           C  
ATOM   2976  HG2 GLN A 204      -3.449 -12.017  -5.564  1.00 90.20           H  
ATOM   2977  HG3 GLN A 204      -2.986 -10.569  -6.451  1.00 90.20           H  
ATOM   2978  CD  GLN A 204      -3.367 -10.302  -4.337  1.00 90.20           C  
ATOM   2979  NE2 GLN A 204      -2.442  -9.380  -4.242  1.00 90.20           N  
ATOM   2980 HE21 GLN A 204      -2.280  -8.939  -3.348  1.00 90.20           H  
ATOM   2981 HE22 GLN A 204      -1.933  -9.135  -5.079  1.00 90.20           H  
ATOM   2982  OE1 GLN A 204      -4.023 -10.644  -3.371  1.00 90.20           O  
ATOM   2983  N   ASN A 205      -7.716 -11.028  -8.004  1.00 92.44           N  
ATOM   2984  H   ASN A 205      -7.376 -10.125  -8.301  1.00 92.44           H  
ATOM   2985  CA  ASN A 205      -9.129 -11.343  -8.207  1.00 92.44           C  
ATOM   2986  HA  ASN A 205      -9.468 -11.936  -7.358  1.00 92.44           H  
ATOM   2987  C   ASN A 205      -9.398 -12.201  -9.459  1.00 92.44           C  
ATOM   2988  CB  ASN A 205      -9.935 -10.040  -8.198  1.00 92.44           C  
ATOM   2989  HB2 ASN A 205      -9.700  -9.461  -7.305  1.00 92.44           H  
ATOM   2990  HB3 ASN A 205     -10.994 -10.292  -8.147  1.00 92.44           H  
ATOM   2991  O   ASN A 205     -10.551 -12.426  -9.824  1.00 92.44           O  
ATOM   2992  CG  ASN A 205      -9.741  -9.159  -9.416  1.00 92.44           C  
ATOM   2993  ND2 ASN A 205     -10.521  -8.112  -9.504  1.00 92.44           N  
ATOM   2994 HD21 ASN A 205     -10.467  -7.503 -10.309  1.00 92.44           H  
ATOM   2995 HD22 ASN A 205     -11.212  -8.000  -8.777  1.00 92.44           H  
ATOM   2996  OD1 ASN A 205      -8.943  -9.401 -10.314  1.00 92.44           O  
ATOM   2997  N   GLY A 206      -8.351 -12.647 -10.157  1.00 93.80           N  
ATOM   2998  H   GLY A 206      -7.428 -12.400  -9.830  1.00 93.80           H  
ATOM   2999  CA  GLY A 206      -8.434 -13.443 -11.381  1.00 93.80           C  
ATOM   3000  HA2 GLY A 206      -9.231 -14.179 -11.275  1.00 93.80           H  
ATOM   3001  HA3 GLY A 206      -7.489 -13.972 -11.511  1.00 93.80           H  
ATOM   3002  C   GLY A 206      -8.697 -12.637 -12.656  1.00 93.80           C  
ATOM   3003  O   GLY A 206      -8.649 -13.203 -13.750  1.00 93.80           O  
ATOM   3004  N   SER A 207      -8.948 -11.326 -12.557  1.00 94.50           N  
ATOM   3005  H   SER A 207      -8.930 -10.908 -11.638  1.00 94.50           H  
ATOM   3006  CA  SER A 207      -8.986 -10.453 -13.734  1.00 94.50           C  
ATOM   3007  HA  SER A 207      -9.571 -10.963 -14.499  1.00 94.50           H  
ATOM   3008  C   SER A 207      -7.581 -10.251 -14.308  1.00 94.50           C  
ATOM   3009  CB  SER A 207      -9.708  -9.131 -13.440  1.00 94.50           C  
ATOM   3010  HB2 SER A 207      -9.936  -8.640 -14.386  1.00 94.50           H  
ATOM   3011  HB3 SER A 207     -10.648  -9.342 -12.932  1.00 94.50           H  
ATOM   3012  O   SER A 207      -6.576 -10.546 -13.666  1.00 94.50           O  
ATOM   3013  OG  SER A 207      -8.943  -8.243 -12.654  1.00 94.50           O  
ATOM   3014  HG  SER A 207      -8.814  -8.661 -11.799  1.00 94.50           H  
ATOM   3015  N   THR A 208      -7.486  -9.768 -15.546  1.00 94.34           N  
ATOM   3016  H   THR A 208      -8.329  -9.533 -16.051  1.00 94.34           H  
ATOM   3017  CA  THR A 208      -6.197  -9.625 -16.234  1.00 94.34           C  
ATOM   3018  HA  THR A 208      -5.397  -9.931 -15.560  1.00 94.34           H  
ATOM   3019  C   THR A 208      -5.906  -8.188 -16.633  1.00 94.34           C  
ATOM   3020  CB  THR A 208      -6.103 -10.528 -17.467  1.00 94.34           C  
ATOM   3021  HB  THR A 208      -5.127 -10.364 -17.923  1.00 94.34           H  
ATOM   3022  O   THR A 208      -6.819  -7.445 -16.997  1.00 94.34           O  
ATOM   3023  CG2 THR A 208      -6.237 -12.013 -17.133  1.00 94.34           C  
ATOM   3024 HG21 THR A 208      -7.222 -12.224 -16.718  1.00 94.34           H  
ATOM   3025 HG22 THR A 208      -6.096 -12.604 -18.039  1.00 94.34           H  
ATOM   3026 HG23 THR A 208      -5.477 -12.295 -16.404  1.00 94.34           H  
ATOM   3027  OG1 THR A 208      -7.102 -10.186 -18.405  1.00 94.34           O  
ATOM   3028  HG1 THR A 208      -7.232  -9.236 -18.358  1.00 94.34           H  
ATOM   3029  N   LYS A 209      -4.623  -7.826 -16.662  1.00 88.52           N  
ATOM   3030  H   LYS A 209      -3.944  -8.501 -16.340  1.00 88.52           H  
ATOM   3031  CA  LYS A 209      -4.109  -6.534 -17.126  1.00 88.52           C  
ATOM   3032  HA  LYS A 209      -4.911  -5.988 -17.624  1.00 88.52           H  
ATOM   3033  C   LYS A 209      -2.982  -6.754 -18.135  1.00 88.52           C  
ATOM   3034  CB  LYS A 209      -3.663  -5.737 -15.889  1.00 88.52           C  
ATOM   3035  HB2 LYS A 209      -2.875  -6.295 -15.384  1.00 88.52           H  
ATOM   3036  HB3 LYS A 209      -4.502  -5.666 -15.197  1.00 88.52           H  
ATOM   3037  O   LYS A 209      -2.169  -7.663 -17.984  1.00 88.52           O  
ATOM   3038  CG  LYS A 209      -3.140  -4.317 -16.148  1.00 88.52           C  
ATOM   3039  HG2 LYS A 209      -2.798  -3.933 -15.187  1.00 88.52           H  
ATOM   3040  HG3 LYS A 209      -2.271  -4.365 -16.804  1.00 88.52           H  
ATOM   3041  CD  LYS A 209      -4.166  -3.325 -16.726  1.00 88.52           C  
ATOM   3042  HD2 LYS A 209      -5.086  -3.349 -16.142  1.00 88.52           H  
ATOM   3043  HD3 LYS A 209      -4.369  -3.559 -17.770  1.00 88.52           H  
ATOM   3044  CE  LYS A 209      -3.510  -1.944 -16.606  1.00 88.52           C  
ATOM   3045  HE2 LYS A 209      -3.347  -1.723 -15.551  1.00 88.52           H  
ATOM   3046  HE3 LYS A 209      -2.517  -1.975 -17.054  1.00 88.52           H  
ATOM   3047  NZ  LYS A 209      -4.260  -0.810 -17.189  1.00 88.52           N  
ATOM   3048  HZ1 LYS A 209      -5.121  -0.611 -16.700  1.00 88.52           H  
ATOM   3049  HZ2 LYS A 209      -4.333  -0.813 -18.196  1.00 88.52           H  
ATOM   3050  HZ3 LYS A 209      -3.704  -0.006 -16.935  1.00 88.52           H  
ATOM   3051  N   THR A 210      -2.939  -5.937 -19.183  1.00 92.37           N  
ATOM   3052  H   THR A 210      -3.641  -5.217 -19.277  1.00 92.37           H  
ATOM   3053  CA  THR A 210      -1.803  -5.931 -20.114  1.00 92.37           C  
ATOM   3054  HA  THR A 210      -1.482  -6.958 -20.289  1.00 92.37           H  
ATOM   3055  C   THR A 210      -0.649  -5.159 -19.491  1.00 92.37           C  
ATOM   3056  CB  THR A 210      -2.171  -5.329 -21.473  1.00 92.37           C  
ATOM   3057  HB  THR A 210      -2.469  -4.288 -21.346  1.00 92.37           H  
ATOM   3058  O   THR A 210      -0.824  -4.015 -19.073  1.00 92.37           O  
ATOM   3059  CG2 THR A 210      -1.021  -5.412 -22.477  1.00 92.37           C  
ATOM   3060 HG21 THR A 210      -0.676  -6.443 -22.557  1.00 92.37           H  
ATOM   3061 HG22 THR A 210      -1.354  -5.060 -23.454  1.00 92.37           H  
ATOM   3062 HG23 THR A 210      -0.193  -4.782 -22.153  1.00 92.37           H  
ATOM   3063  OG1 THR A 210      -3.246  -6.053 -22.028  1.00 92.37           O  
ATOM   3064  HG1 THR A 210      -3.533  -5.581 -22.812  1.00 92.37           H  
ATOM   3065  N   VAL A 211       0.523  -5.782 -19.461  1.00 91.67           N  
ATOM   3066  H   VAL A 211       0.579  -6.721 -19.829  1.00 91.67           H  
ATOM   3067  CA  VAL A 211       1.765  -5.214 -18.942  1.00 91.67           C  
ATOM   3068  HA  VAL A 211       1.581  -4.177 -18.661  1.00 91.67           H  
ATOM   3069  C   VAL A 211       2.840  -5.207 -20.022  1.00 91.67           C  
ATOM   3070  CB  VAL A 211       2.234  -5.934 -17.667  1.00 91.67           C  
ATOM   3071  HB  VAL A 211       3.131  -5.419 -17.323  1.00 91.67           H  
ATOM   3072  O   VAL A 211       2.893  -6.119 -20.850  1.00 91.67           O  
ATOM   3073  CG1 VAL A 211       1.152  -5.831 -16.587  1.00 91.67           C  
ATOM   3074 HG11 VAL A 211       0.261  -6.387 -16.878  1.00 91.67           H  
ATOM   3075 HG12 VAL A 211       1.521  -6.232 -15.643  1.00 91.67           H  
ATOM   3076 HG13 VAL A 211       0.882  -4.784 -16.450  1.00 91.67           H  
ATOM   3077  CG2 VAL A 211       2.590  -7.414 -17.853  1.00 91.67           C  
ATOM   3078 HG21 VAL A 211       3.381  -7.513 -18.597  1.00 91.67           H  
ATOM   3079 HG22 VAL A 211       1.712  -7.979 -18.163  1.00 91.67           H  
ATOM   3080 HG23 VAL A 211       2.956  -7.814 -16.907  1.00 91.67           H  
ATOM   3081  N   ARG A 212       3.694  -4.184 -20.036  1.00 91.28           N  
ATOM   3082  H   ARG A 212       3.561  -3.448 -19.357  1.00 91.28           H  
ATOM   3083  CA  ARG A 212       4.805  -4.059 -20.982  1.00 91.28           C  
ATOM   3084  HA  ARG A 212       4.527  -4.555 -21.912  1.00 91.28           H  
ATOM   3085  C   ARG A 212       6.043  -4.761 -20.448  1.00 91.28           C  
ATOM   3086  CB  ARG A 212       5.094  -2.587 -21.304  1.00 91.28           C  
ATOM   3087  HB2 ARG A 212       6.070  -2.517 -21.785  1.00 91.28           H  
ATOM   3088  HB3 ARG A 212       5.122  -2.006 -20.382  1.00 91.28           H  
ATOM   3089  O   ARG A 212       6.476  -4.501 -19.336  1.00 91.28           O  
ATOM   3090  CG  ARG A 212       4.041  -2.017 -22.260  1.00 91.28           C  
ATOM   3091  HG2 ARG A 212       3.061  -2.058 -21.786  1.00 91.28           H  
ATOM   3092  HG3 ARG A 212       4.020  -2.616 -23.171  1.00 91.28           H  
ATOM   3093  CD  ARG A 212       4.368  -0.566 -22.623  1.00 91.28           C  
ATOM   3094  HD2 ARG A 212       4.393   0.027 -21.709  1.00 91.28           H  
ATOM   3095  HD3 ARG A 212       5.358  -0.515 -23.076  1.00 91.28           H  
ATOM   3096  NE  ARG A 212       3.344  -0.008 -23.525  1.00 91.28           N  
ATOM   3097  HE  ARG A 212       2.520   0.358 -23.071  1.00 91.28           H  
ATOM   3098  NH1 ARG A 212       4.477  -0.195 -25.533  1.00 91.28           N  
ATOM   3099 HH11 ARG A 212       5.275  -0.622 -25.084  1.00 91.28           H  
ATOM   3100 HH12 ARG A 212       4.540  -0.009 -26.523  1.00 91.28           H  
ATOM   3101  NH2 ARG A 212       2.431   0.679 -25.487  1.00 91.28           N  
ATOM   3102 HH21 ARG A 212       1.656   1.064 -24.967  1.00 91.28           H  
ATOM   3103 HH22 ARG A 212       2.556   0.927 -26.459  1.00 91.28           H  
ATOM   3104  CZ  ARG A 212       3.429   0.147 -24.835  1.00 91.28           C  
ATOM   3105  N   GLY A 213       6.630  -5.641 -21.240  1.00 91.06           N  
ATOM   3106  H   GLY A 213       6.224  -5.781 -22.154  1.00 91.06           H  
ATOM   3107  CA  GLY A 213       7.975  -6.144 -21.022  1.00 91.06           C  
ATOM   3108  HA2 GLY A 213       8.170  -6.245 -19.954  1.00 91.06           H  
ATOM   3109  HA3 GLY A 213       8.063  -7.126 -21.487  1.00 91.06           H  
ATOM   3110  C   GLY A 213       9.010  -5.217 -21.651  1.00 91.06           C  
ATOM   3111  O   GLY A 213       8.774  -4.675 -22.730  1.00 91.06           O  
ATOM   3112  N   ILE A 214      10.153  -5.055 -20.991  1.00 90.50           N  
ATOM   3113  H   ILE A 214      10.255  -5.539 -20.110  1.00 90.50           H  
ATOM   3114  CA  ILE A 214      11.321  -4.334 -21.498  1.00 90.50           C  
ATOM   3115  HA  ILE A 214      11.007  -3.571 -22.210  1.00 90.50           H  
ATOM   3116  C   ILE A 214      12.221  -5.330 -22.224  1.00 90.50           C  
ATOM   3117  CB  ILE A 214      12.064  -3.646 -20.335  1.00 90.50           C  
ATOM   3118  HB  ILE A 214      12.370  -4.416 -19.627  1.00 90.50           H  
ATOM   3119  O   ILE A 214      12.791  -6.223 -21.598  1.00 90.50           O  
ATOM   3120  CG1 ILE A 214      11.189  -2.659 -19.538  1.00 90.50           C  
ATOM   3121 HG12 ILE A 214      10.353  -3.198 -19.092  1.00 90.50           H  
ATOM   3122 HG13 ILE A 214      11.784  -2.265 -18.714  1.00 90.50           H  
ATOM   3123  CG2 ILE A 214      13.340  -2.965 -20.841  1.00 90.50           C  
ATOM   3124 HG21 ILE A 214      13.831  -2.438 -20.023  1.00 90.50           H  
ATOM   3125 HG22 ILE A 214      14.045  -3.699 -21.232  1.00 90.50           H  
ATOM   3126 HG23 ILE A 214      13.075  -2.267 -21.635  1.00 90.50           H  
ATOM   3127  CD1 ILE A 214      10.631  -1.478 -20.333  1.00 90.50           C  
ATOM   3128 HD11 ILE A 214      10.077  -0.846 -19.640  1.00 90.50           H  
ATOM   3129 HD12 ILE A 214      11.437  -0.884 -20.763  1.00 90.50           H  
ATOM   3130 HD13 ILE A 214       9.959  -1.828 -21.117  1.00 90.50           H  
ATOM   3131  N   MET A 215      12.344  -5.196 -23.540  1.00 90.79           N  
ATOM   3132  H   MET A 215      11.936  -4.390 -23.991  1.00 90.79           H  
ATOM   3133  CA  MET A 215      13.196  -6.067 -24.345  1.00 90.79           C  
ATOM   3134  HA  MET A 215      13.170  -7.076 -23.932  1.00 90.79           H  
ATOM   3135  C   MET A 215      14.638  -5.566 -24.311  1.00 90.79           C  
ATOM   3136  CB  MET A 215      12.691  -6.143 -25.788  1.00 90.79           C  
ATOM   3137  HB2 MET A 215      13.368  -6.782 -26.354  1.00 90.79           H  
ATOM   3138  HB3 MET A 215      12.708  -5.147 -26.229  1.00 90.79           H  
ATOM   3139  O   MET A 215      14.890  -4.373 -24.495  1.00 90.79           O  
ATOM   3140  CG  MET A 215      11.271  -6.710 -25.890  1.00 90.79           C  
ATOM   3141  HG2 MET A 215      10.604  -6.113 -25.268  1.00 90.79           H  
ATOM   3142  HG3 MET A 215      11.262  -7.732 -25.512  1.00 90.79           H  
ATOM   3143  SD  MET A 215      10.604  -6.694 -27.576  1.00 90.79           S  
ATOM   3144  CE  MET A 215      11.684  -7.916 -28.367  1.00 90.79           C  
ATOM   3145  HE1 MET A 215      11.642  -8.851 -27.809  1.00 90.79           H  
ATOM   3146  HE2 MET A 215      11.342  -8.088 -29.388  1.00 90.79           H  
ATOM   3147  HE3 MET A 215      12.709  -7.547 -28.392  1.00 90.79           H  
ATOM   3148  N   TYR A 216      15.581  -6.485 -24.120  1.00 87.51           N  
ATOM   3149  H   TYR A 216      15.304  -7.444 -23.968  1.00 87.51           H  
ATOM   3150  CA  TYR A 216      17.008  -6.184 -24.106  1.00 87.51           C  
ATOM   3151  HA  TYR A 216      17.153  -5.214 -24.583  1.00 87.51           H  
ATOM   3152  C   TYR A 216      17.823  -7.199 -24.907  1.00 87.51           C  
ATOM   3153  CB  TYR A 216      17.512  -6.077 -22.659  1.00 87.51           C  
ATOM   3154  HB2 TYR A 216      18.560  -5.776 -22.676  1.00 87.51           H  
ATOM   3155  HB3 TYR A 216      16.963  -5.277 -22.161  1.00 87.51           H  
ATOM   3156  O   TYR A 216      17.480  -8.381 -24.983  1.00 87.51           O  
ATOM   3157  CG  TYR A 216      17.382  -7.350 -21.839  1.00 87.51           C  
ATOM   3158  CD1 TYR A 216      16.252  -7.551 -21.023  1.00 87.51           C  
ATOM   3159  HD1 TYR A 216      15.469  -6.808 -20.998  1.00 87.51           H  
ATOM   3160  CD2 TYR A 216      18.389  -8.334 -21.893  1.00 87.51           C  
ATOM   3161  HD2 TYR A 216      19.233  -8.186 -22.551  1.00 87.51           H  
ATOM   3162  CE1 TYR A 216      16.136  -8.721 -20.247  1.00 87.51           C  
ATOM   3163  HE1 TYR A 216      15.267  -8.864 -19.622  1.00 87.51           H  
ATOM   3164  CE2 TYR A 216      18.284  -9.500 -21.112  1.00 87.51           C  
ATOM   3165  HE2 TYR A 216      19.054 -10.256 -21.142  1.00 87.51           H  
ATOM   3166  OH  TYR A 216      17.049 -10.826 -19.543  1.00 87.51           O  
ATOM   3167  HH  TYR A 216      16.244 -10.804 -19.020  1.00 87.51           H  
ATOM   3168  CZ  TYR A 216      17.157  -9.692 -20.286  1.00 87.51           C  
ATOM   3169  N   GLU A 217      18.953  -6.744 -25.441  1.00 86.82           N  
ATOM   3170  H   GLU A 217      19.154  -5.759 -25.352  1.00 86.82           H  
ATOM   3171  CA  GLU A 217      19.961  -7.575 -26.094  1.00 86.82           C  
ATOM   3172  HA  GLU A 217      19.629  -8.613 -26.073  1.00 86.82           H  
ATOM   3173  C   GLU A 217      21.297  -7.501 -25.350  1.00 86.82           C  
ATOM   3174  CB  GLU A 217      20.133  -7.182 -27.565  1.00 86.82           C  
ATOM   3175  HB2 GLU A 217      21.064  -7.621 -27.924  1.00 86.82           H  
ATOM   3176  HB3 GLU A 217      20.195  -6.097 -27.640  1.00 86.82           H  
ATOM   3177  O   GLU A 217      21.705  -6.455 -24.852  1.00 86.82           O  
ATOM   3178  CG  GLU A 217      18.982  -7.679 -28.447  1.00 86.82           C  
ATOM   3179  HG2 GLU A 217      18.882  -8.755 -28.303  1.00 86.82           H  
ATOM   3180  HG3 GLU A 217      18.054  -7.210 -28.120  1.00 86.82           H  
ATOM   3181  CD  GLU A 217      19.207  -7.408 -29.946  1.00 86.82           C  
ATOM   3182  OE1 GLU A 217      18.267  -7.694 -30.723  1.00 86.82           O  
ATOM   3183  OE2 GLU A 217      20.343  -7.050 -30.337  1.00 86.82           O  
ATOM   3184  N   TYR A 218      22.010  -8.622 -25.258  1.00 82.45           N  
ATOM   3185  H   TYR A 218      21.634  -9.460 -25.677  1.00 82.45           H  
ATOM   3186  CA  TYR A 218      23.314  -8.679 -24.598  1.00 82.45           C  
ATOM   3187  HA  TYR A 218      23.792  -7.704 -24.697  1.00 82.45           H  
ATOM   3188  C   TYR A 218      24.237  -9.708 -25.244  1.00 82.45           C  
ATOM   3189  CB  TYR A 218      23.144  -8.956 -23.095  1.00 82.45           C  
ATOM   3190  HB2 TYR A 218      24.089  -8.746 -22.596  1.00 82.45           H  
ATOM   3191  HB3 TYR A 218      22.408  -8.258 -22.696  1.00 82.45           H  
ATOM   3192  O   TYR A 218      23.796 -10.757 -25.724  1.00 82.45           O  
ATOM   3193  CG  TYR A 218      22.682 -10.352 -22.721  1.00 82.45           C  
ATOM   3194  CD1 TYR A 218      21.324 -10.698 -22.855  1.00 82.45           C  
ATOM   3195  HD1 TYR A 218      20.623  -9.979 -23.254  1.00 82.45           H  
ATOM   3196  CD2 TYR A 218      23.601 -11.291 -22.215  1.00 82.45           C  
ATOM   3197  HD2 TYR A 218      24.639 -11.014 -22.102  1.00 82.45           H  
ATOM   3198  CE1 TYR A 218      20.876 -11.978 -22.484  1.00 82.45           C  
ATOM   3199  HE1 TYR A 218      19.832 -12.231 -22.597  1.00 82.45           H  
ATOM   3200  CE2 TYR A 218      23.161 -12.581 -21.856  1.00 82.45           C  
ATOM   3201  HE2 TYR A 218      23.855 -13.316 -21.475  1.00 82.45           H  
ATOM   3202  OH  TYR A 218      21.380 -14.165 -21.639  1.00 82.45           O  
ATOM   3203  HH  TYR A 218      20.440 -14.272 -21.801  1.00 82.45           H  
ATOM   3204  CZ  TYR A 218      21.798 -12.922 -21.988  1.00 82.45           C  
ATOM   3205  N   SER A 219      25.548  -9.451 -25.198  1.00 81.40           N  
ATOM   3206  H   SER A 219      25.859  -8.558 -24.843  1.00 81.40           H  
ATOM   3207  CA  SER A 219      26.555 -10.425 -25.614  1.00 81.40           C  
ATOM   3208  HA  SER A 219      26.039 -11.317 -25.969  1.00 81.40           H  
ATOM   3209  C   SER A 219      27.466 -10.807 -24.445  1.00 81.40           C  
ATOM   3210  CB  SER A 219      27.360  -9.934 -26.813  1.00 81.40           C  
ATOM   3211  HB2 SER A 219      28.092  -9.185 -26.511  1.00 81.40           H  
ATOM   3212  HB3 SER A 219      26.690  -9.508 -27.560  1.00 81.40           H  
ATOM   3213  O   SER A 219      28.349 -10.028 -24.074  1.00 81.40           O  
ATOM   3214  OG  SER A 219      27.998 -11.079 -27.352  1.00 81.40           O  
ATOM   3215  HG  SER A 219      27.287 -11.633 -27.681  1.00 81.40           H  
ATOM   3216  N   PRO A 220      27.294 -12.007 -23.853  1.00 70.53           N  
ATOM   3217  CA  PRO A 220      28.103 -12.448 -22.717  1.00 70.53           C  
ATOM   3218  HA  PRO A 220      28.174 -11.645 -21.984  1.00 70.53           H  
ATOM   3219  C   PRO A 220      29.534 -12.847 -23.106  1.00 70.53           C  
ATOM   3220  CB  PRO A 220      27.325 -13.616 -22.100  1.00 70.53           C  
ATOM   3221  HB2 PRO A 220      27.984 -14.373 -21.676  1.00 70.53           H  
ATOM   3222  HB3 PRO A 220      26.660 -13.229 -21.328  1.00 70.53           H  
ATOM   3223  O   PRO A 220      30.400 -12.915 -22.241  1.00 70.53           O  
ATOM   3224  CG  PRO A 220      26.488 -14.174 -23.248  1.00 70.53           C  
ATOM   3225  HG2 PRO A 220      27.069 -14.921 -23.788  1.00 70.53           H  
ATOM   3226  HG3 PRO A 220      25.553 -14.606 -22.891  1.00 70.53           H  
ATOM   3227  CD  PRO A 220      26.247 -12.971 -24.155  1.00 70.53           C  
ATOM   3228  HD2 PRO A 220      26.294 -13.287 -25.197  1.00 70.53           H  
ATOM   3229  HD3 PRO A 220      25.274 -12.530 -23.940  1.00 70.53           H  
ATOM   3230  N   THR A 221      29.789 -13.134 -24.388  1.00 75.36           N  
ATOM   3231  H   THR A 221      29.014 -13.109 -25.035  1.00 75.36           H  
ATOM   3232  CA  THR A 221      31.101 -13.575 -24.904  1.00 75.36           C  
ATOM   3233  HA  THR A 221      31.854 -13.419 -24.132  1.00 75.36           H  
ATOM   3234  C   THR A 221      31.575 -12.771 -26.121  1.00 75.36           C  
ATOM   3235  CB  THR A 221      31.080 -15.077 -25.251  1.00 75.36           C  
ATOM   3236  HB  THR A 221      32.050 -15.370 -25.653  1.00 75.36           H  
ATOM   3237  O   THR A 221      32.522 -13.184 -26.792  1.00 75.36           O  
ATOM   3238  CG2 THR A 221      30.793 -15.959 -24.036  1.00 75.36           C  
ATOM   3239 HG21 THR A 221      29.783 -15.779 -23.666  1.00 75.36           H  
ATOM   3240 HG22 THR A 221      31.507 -15.734 -23.243  1.00 75.36           H  
ATOM   3241 HG23 THR A 221      30.888 -17.008 -24.317  1.00 75.36           H  
ATOM   3242  OG1 THR A 221      30.080 -15.346 -26.216  1.00 75.36           O  
ATOM   3243  HG1 THR A 221      30.509 -15.562 -27.047  1.00 75.36           H  
ATOM   3244  N   GLY A 222      30.881 -11.685 -26.481  1.00 73.00           N  
ATOM   3245  H   GLY A 222      30.136 -11.372 -25.875  1.00 73.00           H  
ATOM   3246  CA  GLY A 222      31.149 -10.868 -27.676  1.00 73.00           C  
ATOM   3247  HA2 GLY A 222      32.185 -10.531 -27.648  1.00 73.00           H  
ATOM   3248  HA3 GLY A 222      30.508  -9.987 -27.647  1.00 73.00           H  
ATOM   3249  C   GLY A 222      30.918 -11.569 -29.025  1.00 73.00           C  
ATOM   3250  O   GLY A 222      31.215 -11.003 -30.071  1.00 73.00           O  
ATOM   3251  N   THR A 223      30.440 -12.816 -29.018  1.00 75.92           N  
ATOM   3252  H   THR A 223      30.233 -13.218 -28.115  1.00 75.92           H  
ATOM   3253  CA  THR A 223      30.331 -13.682 -30.211  1.00 75.92           C  
ATOM   3254  HA  THR A 223      30.662 -13.131 -31.090  1.00 75.92           H  
ATOM   3255  C   THR A 223      28.902 -14.112 -30.524  1.00 75.92           C  
ATOM   3256  CB  THR A 223      31.223 -14.928 -30.072  1.00 75.92           C  
ATOM   3257  HB  THR A 223      30.851 -15.729 -30.712  1.00 75.92           H  
ATOM   3258  O   THR A 223      28.613 -14.423 -31.674  1.00 75.92           O  
ATOM   3259  CG2 THR A 223      32.668 -14.618 -30.456  1.00 75.92           C  
ATOM   3260 HG21 THR A 223      33.058 -13.808 -29.840  1.00 75.92           H  
ATOM   3261 HG22 THR A 223      32.706 -14.314 -31.502  1.00 75.92           H  
ATOM   3262 HG23 THR A 223      33.283 -15.508 -30.325  1.00 75.92           H  
ATOM   3263  OG1 THR A 223      31.288 -15.375 -28.733  1.00 75.92           O  
ATOM   3264  HG1 THR A 223      31.932 -14.794 -28.320  1.00 75.92           H  
ATOM   3265  N   ASN A 224      28.011 -14.096 -29.531  1.00 79.84           N  
ATOM   3266  H   ASN A 224      28.311 -13.756 -28.628  1.00 79.84           H  
ATOM   3267  CA  ASN A 224      26.589 -14.390 -29.689  1.00 79.84           C  
ATOM   3268  HA  ASN A 224      26.339 -14.468 -30.747  1.00 79.84           H  
ATOM   3269  C   ASN A 224      25.767 -13.253 -29.080  1.00 79.84           C  
ATOM   3270  CB  ASN A 224      26.258 -15.727 -29.003  1.00 79.84           C  
ATOM   3271  HB2 ASN A 224      26.509 -15.656 -27.945  1.00 79.84           H  
ATOM   3272  HB3 ASN A 224      25.187 -15.912 -29.082  1.00 79.84           H  
ATOM   3273  O   ASN A 224      26.049 -12.845 -27.948  1.00 79.84           O  
ATOM   3274  CG  ASN A 224      26.976 -16.914 -29.621  1.00 79.84           C  
ATOM   3275  ND2 ASN A 224      27.554 -17.774 -28.815  1.00 79.84           N  
ATOM   3276 HD21 ASN A 224      27.540 -17.628 -27.816  1.00 79.84           H  
ATOM   3277 HD22 ASN A 224      28.026 -18.544 -29.267  1.00 79.84           H  
ATOM   3278  OD1 ASN A 224      27.026 -17.106 -30.821  1.00 79.84           O  
ATOM   3279  N   THR A 225      24.758 -12.773 -29.803  1.00 81.90           N  
ATOM   3280  H   THR A 225      24.608 -13.117 -30.741  1.00 81.90           H  
ATOM   3281  CA  THR A 225      23.734 -11.870 -29.263  1.00 81.90           C  
ATOM   3282  HA  THR A 225      24.166 -11.256 -28.473  1.00 81.90           H  
ATOM   3283  C   THR A 225      22.615 -12.718 -28.674  1.00 81.90           C  
ATOM   3284  CB  THR A 225      23.180 -10.917 -30.334  1.00 81.90           C  
ATOM   3285  HB  THR A 225      22.623 -11.481 -31.082  1.00 81.90           H  
ATOM   3286  O   THR A 225      22.074 -13.591 -29.351  1.00 81.90           O  
ATOM   3287  CG2 THR A 225      22.278  -9.841 -29.737  1.00 81.90           C  
ATOM   3288 HG21 THR A 225      21.394 -10.291 -29.283  1.00 81.90           H  
ATOM   3289 HG22 THR A 225      22.812  -9.264 -28.982  1.00 81.90           H  
ATOM   3290 HG23 THR A 225      21.936  -9.165 -30.520  1.00 81.90           H  
ATOM   3291  OG1 THR A 225      24.244 -10.245 -30.965  1.00 81.90           O  
ATOM   3292  HG1 THR A 225      23.883  -9.401 -31.247  1.00 81.90           H  
ATOM   3293  N   ASN A 226      22.295 -12.488 -27.406  1.00 84.25           N  
ATOM   3294  H   ASN A 226      22.757 -11.729 -26.926  1.00 84.25           H  
ATOM   3295  CA  ASN A 226      21.128 -13.054 -26.743  1.00 84.25           C  
ATOM   3296  HA  ASN A 226      20.679 -13.828 -27.365  1.00 84.25           H  
ATOM   3297  C   ASN A 226      20.101 -11.946 -26.538  1.00 84.25           C  
ATOM   3298  CB  ASN A 226      21.531 -13.670 -25.400  1.00 84.25           C  
ATOM   3299  HB2 ASN A 226      20.644 -14.042 -24.888  1.00 84.25           H  
ATOM   3300  HB3 ASN A 226      21.985 -12.891 -24.787  1.00 84.25           H  
ATOM   3301  O   ASN A 226      20.484 -10.801 -26.315  1.00 84.25           O  
ATOM   3302  CG  ASN A 226      22.501 -14.817 -25.552  1.00 84.25           C  
ATOM   3303  ND2 ASN A 226      23.752 -14.589 -25.243  1.00 84.25           N  
ATOM   3304 HD21 ASN A 226      24.397 -15.348 -25.410  1.00 84.25           H  
ATOM   3305 HD22 ASN A 226      24.015 -13.638 -25.026  1.00 84.25           H  
ATOM   3306  OD1 ASN A 226      22.170 -15.916 -25.957  1.00 84.25           O  
ATOM   3307  N   ALA A 227      18.824 -12.310 -26.552  1.00 86.07           N  
ATOM   3308  H   ALA A 227      18.584 -13.282 -26.686  1.00 86.07           H  
ATOM   3309  CA  ALA A 227      17.728 -11.415 -26.218  1.00 86.07           C  
ATOM   3310  HA  ALA A 227      18.125 -10.425 -25.994  1.00 86.07           H  
ATOM   3311  C   ALA A 227      17.000 -11.924 -24.972  1.00 86.07           C  
ATOM   3312  CB  ALA A 227      16.800 -11.271 -27.428  1.00 86.07           C  
ATOM   3313  HB1 ALA A 227      16.360 -12.235 -27.683  1.00 86.07           H  
ATOM   3314  HB2 ALA A 227      16.004 -10.565 -27.193  1.00 86.07           H  
ATOM   3315  HB3 ALA A 227      17.360 -10.886 -28.280  1.00 86.07           H  
ATOM   3316  O   ALA A 227      16.976 -13.130 -24.702  1.00 86.07           O  
ATOM   3317  N   GLY A 228      16.407 -11.007 -24.222  1.00 86.40           N  
ATOM   3318  H   GLY A 228      16.494 -10.035 -24.483  1.00 86.40           H  
ATOM   3319  CA  GLY A 228      15.520 -11.313 -23.111  1.00 86.40           C  
ATOM   3320  HA2 GLY A 228      15.017 -12.263 -23.287  1.00 86.40           H  
ATOM   3321  HA3 GLY A 228      16.095 -11.386 -22.188  1.00 86.40           H  
ATOM   3322  C   GLY A 228      14.465 -10.229 -22.949  1.00 86.40           C  
ATOM   3323  O   GLY A 228      14.600  -9.133 -23.494  1.00 86.40           O  
ATOM   3324  N   THR A 229      13.427 -10.547 -22.183  1.00 88.60           N  
ATOM   3325  H   THR A 229      13.372 -11.465 -21.765  1.00 88.60           H  
ATOM   3326  CA  THR A 229      12.429  -9.568 -21.758  1.00 88.60           C  
ATOM   3327  HA  THR A 229      12.698  -8.588 -22.152  1.00 88.60           H  
ATOM   3328  C   THR A 229      12.434  -9.499 -20.246  1.00 88.60           C  
ATOM   3329  CB  THR A 229      11.013  -9.879 -22.257  1.00 88.60           C  
ATOM   3330  HB  THR A 229      10.610 -10.742 -21.726  1.00 88.60           H  
ATOM   3331  O   THR A 229      12.478 -10.535 -19.584  1.00 88.60           O  
ATOM   3332  CG2 THR A 229      10.114  -8.666 -22.015  1.00 88.60           C  
ATOM   3333 HG21 THR A 229      10.524  -7.790 -22.517  1.00 88.60           H  
ATOM   3334 HG22 THR A 229      10.019  -8.465 -20.948  1.00 88.60           H  
ATOM   3335 HG23 THR A 229       9.112  -8.858 -22.399  1.00 88.60           H  
ATOM   3336  OG1 THR A 229      11.015 -10.144 -23.639  1.00 88.60           O  
ATOM   3337  HG1 THR A 229      10.101 -10.290 -23.895  1.00 88.60           H  
ATOM   3338  N   LEU A 230      12.391  -8.279 -19.726  1.00 88.51           N  
ATOM   3339  H   LEU A 230      12.411  -7.493 -20.359  1.00 88.51           H  
ATOM   3340  CA  LEU A 230      12.208  -7.987 -18.320  1.00 88.51           C  
ATOM   3341  HA  LEU A 230      12.417  -8.898 -17.759  1.00 88.51           H  
ATOM   3342  C   LEU A 230      10.758  -7.576 -18.037  1.00 88.51           C  
ATOM   3343  CB  LEU A 230      13.220  -6.895 -17.929  1.00 88.51           C  
ATOM   3344  HB2 LEU A 230      14.231  -7.284 -18.053  1.00 88.51           H  
ATOM   3345  HB3 LEU A 230      13.108  -6.050 -18.608  1.00 88.51           H  
ATOM   3346  O   LEU A 230      10.231  -6.682 -18.699  1.00 88.51           O  
ATOM   3347  CG  LEU A 230      13.042  -6.397 -16.492  1.00 88.51           C  
ATOM   3348  HG  LEU A 230      12.021  -6.050 -16.335  1.00 88.51           H  
ATOM   3349  CD1 LEU A 230      13.324  -7.573 -15.569  1.00 88.51           C  
ATOM   3350 HD11 LEU A 230      13.047  -7.315 -14.547  1.00 88.51           H  
ATOM   3351 HD12 LEU A 230      14.362  -7.896 -15.651  1.00 88.51           H  
ATOM   3352 HD13 LEU A 230      12.679  -8.422 -15.795  1.00 88.51           H  
ATOM   3353  CD2 LEU A 230      13.989  -5.232 -16.201  1.00 88.51           C  
ATOM   3354 HD21 LEU A 230      15.023  -5.536 -16.357  1.00 88.51           H  
ATOM   3355 HD22 LEU A 230      13.753  -4.394 -16.857  1.00 88.51           H  
ATOM   3356 HD23 LEU A 230      13.864  -4.908 -15.167  1.00 88.51           H  
ATOM   3357  N   TYR A 231      10.131  -8.183 -17.034  1.00 90.57           N  
ATOM   3358  H   TYR A 231      10.625  -8.912 -16.540  1.00 90.57           H  
ATOM   3359  CA  TYR A 231       8.783  -7.849 -16.573  1.00 90.57           C  
ATOM   3360  HA  TYR A 231       8.377  -7.046 -17.188  1.00 90.57           H  
ATOM   3361  C   TYR A 231       8.785  -7.356 -15.121  1.00 90.57           C  
ATOM   3362  CB  TYR A 231       7.871  -9.074 -16.721  1.00 90.57           C  
ATOM   3363  HB2 TYR A 231       6.861  -8.799 -16.420  1.00 90.57           H  
ATOM   3364  HB3 TYR A 231       8.216  -9.844 -16.031  1.00 90.57           H  
ATOM   3365  O   TYR A 231       9.672  -7.689 -14.345  1.00 90.57           O  
ATOM   3366  CG  TYR A 231       7.808  -9.657 -18.121  1.00 90.57           C  
ATOM   3367  CD1 TYR A 231       7.070  -9.012 -19.137  1.00 90.57           C  
ATOM   3368  HD1 TYR A 231       6.563  -8.082 -18.925  1.00 90.57           H  
ATOM   3369  CD2 TYR A 231       8.516 -10.838 -18.407  1.00 90.57           C  
ATOM   3370  HD2 TYR A 231       9.150 -11.276 -17.650  1.00 90.57           H  
ATOM   3371  CE1 TYR A 231       7.031  -9.557 -20.439  1.00 90.57           C  
ATOM   3372  HE1 TYR A 231       6.488  -9.061 -21.230  1.00 90.57           H  
ATOM   3373  CE2 TYR A 231       8.441 -11.405 -19.691  1.00 90.57           C  
ATOM   3374  HE2 TYR A 231       9.003 -12.297 -19.927  1.00 90.57           H  
ATOM   3375  OH  TYR A 231       7.598 -11.411 -21.901  1.00 90.57           O  
ATOM   3376  HH  TYR A 231       7.745 -10.877 -22.685  1.00 90.57           H  
ATOM   3377  CZ  TYR A 231       7.707 -10.768 -20.710  1.00 90.57           C  
ATOM   3378  N   MET A 232       7.723  -6.645 -14.726  1.00 91.64           N  
ATOM   3379  H   MET A 232       7.071  -6.327 -15.430  1.00 91.64           H  
ATOM   3380  CA  MET A 232       7.516  -6.147 -13.353  1.00 91.64           C  
ATOM   3381  HA  MET A 232       8.305  -5.432 -13.120  1.00 91.64           H  
ATOM   3382  C   MET A 232       7.538  -7.225 -12.257  1.00 91.64           C  
ATOM   3383  CB  MET A 232       6.164  -5.416 -13.290  1.00 91.64           C  
ATOM   3384  HB2 MET A 232       6.084  -4.896 -12.335  1.00 91.64           H  
ATOM   3385  HB3 MET A 232       6.138  -4.674 -14.088  1.00 91.64           H  
ATOM   3386  O   MET A 232       7.662  -6.904 -11.083  1.00 91.64           O  
ATOM   3387  CG  MET A 232       4.957  -6.361 -13.425  1.00 91.64           C  
ATOM   3388  HG2 MET A 232       4.969  -7.061 -12.590  1.00 91.64           H  
ATOM   3389  HG3 MET A 232       5.059  -6.932 -14.348  1.00 91.64           H  
ATOM   3390  SD  MET A 232       3.317  -5.594 -13.426  1.00 91.64           S  
ATOM   3391  CE  MET A 232       3.558  -4.406 -14.755  1.00 91.64           C  
ATOM   3392  HE1 MET A 232       2.603  -4.018 -15.110  1.00 91.64           H  
ATOM   3393  HE2 MET A 232       4.143  -3.585 -14.339  1.00 91.64           H  
ATOM   3394  HE3 MET A 232       4.122  -4.862 -15.568  1.00 91.64           H  
ATOM   3395  N   THR A 233       7.351  -8.493 -12.633  1.00 91.70           N  
ATOM   3396  H   THR A 233       7.284  -8.684 -13.623  1.00 91.70           H  
ATOM   3397  CA  THR A 233       7.292  -9.651 -11.729  1.00 91.70           C  
ATOM   3398  HA  THR A 233       7.007  -9.321 -10.730  1.00 91.70           H  
ATOM   3399  C   THR A 233       8.630 -10.370 -11.585  1.00 91.70           C  
ATOM   3400  CB  THR A 233       6.254 -10.669 -12.228  1.00 91.70           C  
ATOM   3401  HB  THR A 233       6.254 -11.535 -11.566  1.00 91.70           H  
ATOM   3402  O   THR A 233       8.685 -11.421 -10.953  1.00 91.70           O  
ATOM   3403  CG2 THR A 233       4.836 -10.099 -12.250  1.00 91.70           C  
ATOM   3404 HG21 THR A 233       4.130 -10.899 -12.471  1.00 91.70           H  
ATOM   3405 HG22 THR A 233       4.596  -9.675 -11.275  1.00 91.70           H  
ATOM   3406 HG23 THR A 233       4.748  -9.324 -13.011  1.00 91.70           H  
ATOM   3407  OG1 THR A 233       6.572 -11.095 -13.548  1.00 91.70           O  
ATOM   3408  HG1 THR A 233       7.474 -11.420 -13.506  1.00 91.70           H  
ATOM   3409  N   ASP A 234       9.677  -9.898 -12.261  1.00 88.34           N  
ATOM   3410  H   ASP A 234       9.613  -9.013 -12.743  1.00 88.34           H  
ATOM   3411  CA  ASP A 234      10.970 -10.569 -12.239  1.00 88.34           C  
ATOM   3412  HA  ASP A 234      10.803 -11.646 -12.199  1.00 88.34           H  
ATOM   3413  C   ASP A 234      11.727 -10.174 -10.961  1.00 88.34           C  
ATOM   3414  CB  ASP A 234      11.743 -10.293 -13.538  1.00 88.34           C  
ATOM   3415  HB2 ASP A 234      12.741 -10.721 -13.444  1.00 88.34           H  
ATOM   3416  HB3 ASP A 234      11.850  -9.215 -13.659  1.00 88.34           H  
ATOM   3417  O   ASP A 234      12.023  -9.005 -10.720  1.00 88.34           O  
ATOM   3418  CG  ASP A 234      11.080 -10.893 -14.795  1.00 88.34           C  
ATOM   3419  OD1 ASP A 234      10.242 -11.820 -14.687  1.00 88.34           O  
ATOM   3420  OD2 ASP A 234      11.410 -10.432 -15.911  1.00 88.34           O  
ATOM   3421  N   ASP A 235      12.053 -11.171 -10.136  1.00 76.53           N  
ATOM   3422  H   ASP A 235      11.790 -12.111 -10.393  1.00 76.53           H  
ATOM   3423  CA  ASP A 235      12.594 -11.012  -8.777  1.00 76.53           C  
ATOM   3424  HA  ASP A 235      12.220 -10.068  -8.380  1.00 76.53           H  
ATOM   3425  C   ASP A 235      14.128 -10.935  -8.716  1.00 76.53           C  
ATOM   3426  CB  ASP A 235      12.050 -12.136  -7.878  1.00 76.53           C  
ATOM   3427  HB2 ASP A 235      12.255 -11.874  -6.840  1.00 76.53           H  
ATOM   3428  HB3 ASP A 235      10.967 -12.186  -7.991  1.00 76.53           H  
ATOM   3429  O   ASP A 235      14.740 -10.986  -7.646  1.00 76.53           O  
ATOM   3430  CG  ASP A 235      12.645 -13.530  -8.154  1.00 76.53           C  
ATOM   3431  OD1 ASP A 235      13.364 -13.707  -9.168  1.00 76.53           O  
ATOM   3432  OD2 ASP A 235      12.354 -14.442  -7.347  1.00 76.53           O  
ATOM   3433  N   THR A 236      14.788 -10.827  -9.866  1.00 66.98           N  
ATOM   3434  H   THR A 236      14.243 -10.806 -10.716  1.00 66.98           H  
ATOM   3435  CA  THR A 236      16.247 -10.823  -9.900  1.00 66.98           C  
ATOM   3436  HA  THR A 236      16.593 -11.539  -9.155  1.00 66.98           H  
ATOM   3437  C   THR A 236      16.783  -9.448  -9.510  1.00 66.98           C  
ATOM   3438  CB  THR A 236      16.799 -11.298 -11.250  1.00 66.98           C  
ATOM   3439  HB  THR A 236      17.887 -11.314 -11.183  1.00 66.98           H  
ATOM   3440  O   THR A 236      16.443  -8.449 -10.140  1.00 66.98           O  
ATOM   3441  CG2 THR A 236      16.323 -12.705 -11.613  1.00 66.98           C  
ATOM   3442 HG21 THR A 236      15.243 -12.713 -11.755  1.00 66.98           H  
ATOM   3443 HG22 THR A 236      16.573 -13.399 -10.810  1.00 66.98           H  
ATOM   3444 HG23 THR A 236      16.805 -13.027 -12.536  1.00 66.98           H  
ATOM   3445  OG1 THR A 236      16.437 -10.438 -12.300  1.00 66.98           O  
ATOM   3446  HG1 THR A 236      15.898  -9.736 -11.929  1.00 66.98           H  
ATOM   3447  N   ASN A 237      17.720  -9.397  -8.557  1.00 53.01           N  
ATOM   3448  H   ASN A 237      17.818 -10.219  -7.979  1.00 53.01           H  
ATOM   3449  CA  ASN A 237      18.436  -8.177  -8.131  1.00 53.01           C  
ATOM   3450  HA  ASN A 237      17.703  -7.454  -7.773  1.00 53.01           H  
ATOM   3451  C   ASN A 237      19.232  -7.462  -9.252  1.00 53.01           C  
ATOM   3452  CB  ASN A 237      19.383  -8.548  -6.965  1.00 53.01           C  
ATOM   3453  HB2 ASN A 237      19.979  -9.419  -7.239  1.00 53.01           H  
ATOM   3454  HB3 ASN A 237      20.067  -7.720  -6.780  1.00 53.01           H  
ATOM   3455  O   ASN A 237      19.952  -6.508  -8.981  1.00 53.01           O  
ATOM   3456  CG  ASN A 237      18.676  -8.805  -5.649  1.00 53.01           C  
ATOM   3457  ND2 ASN A 237      19.325  -9.462  -4.717  1.00 53.01           N  
ATOM   3458 HD21 ASN A 237      18.812  -9.573  -3.854  1.00 53.01           H  
ATOM   3459 HD22 ASN A 237      20.291  -9.729  -4.846  1.00 53.01           H  
ATOM   3460  OD1 ASN A 237      17.551  -8.418  -5.418  1.00 53.01           O  
ATOM   3461  N   VAL A 238      19.154  -7.932 -10.501  1.00 55.40           N  
ATOM   3462  H   VAL A 238      18.424  -8.606 -10.685  1.00 55.40           H  
ATOM   3463  CA  VAL A 238      19.955  -7.471 -11.646  1.00 55.40           C  
ATOM   3464  HA  VAL A 238      20.487  -6.573 -11.331  1.00 55.40           H  
ATOM   3465  C   VAL A 238      19.067  -7.034 -12.816  1.00 55.40           C  
ATOM   3466  CB  VAL A 238      21.017  -8.513 -12.064  1.00 55.40           C  
ATOM   3467  HB  VAL A 238      20.583  -9.222 -12.769  1.00 55.40           H  
ATOM   3468  O   VAL A 238      19.419  -7.192 -13.981  1.00 55.40           O  
ATOM   3469  CG1 VAL A 238      22.208  -7.807 -12.720  1.00 55.40           C  
ATOM   3470 HG11 VAL A 238      22.608  -7.046 -12.049  1.00 55.40           H  
ATOM   3471 HG12 VAL A 238      21.896  -7.324 -13.646  1.00 55.40           H  
ATOM   3472 HG13 VAL A 238      22.999  -8.527 -12.933  1.00 55.40           H  
ATOM   3473  CG2 VAL A 238      21.582  -9.329 -10.889  1.00 55.40           C  
ATOM   3474 HG21 VAL A 238      22.384  -9.980 -11.235  1.00 55.40           H  
ATOM   3475 HG22 VAL A 238      20.801  -9.953 -10.453  1.00 55.40           H  
ATOM   3476 HG23 VAL A 238      21.973  -8.653 -10.128  1.00 55.40           H  
ATOM   3477  N   ALA A 239      17.878  -6.531 -12.498  1.00 71.18           N  
ATOM   3478  H   ALA A 239      17.631  -6.476 -11.520  1.00 71.18           H  
ATOM   3479  CA  ALA A 239      16.840  -6.212 -13.460  1.00 71.18           C  
ATOM   3480  HA  ALA A 239      17.216  -6.317 -14.478  1.00 71.18           H  
ATOM   3481  C   ALA A 239      16.363  -4.763 -13.312  1.00 71.18           C  
ATOM   3482  CB  ALA A 239      15.731  -7.226 -13.267  1.00 71.18           C  
ATOM   3483  HB1 ALA A 239      16.013  -8.191 -13.687  1.00 71.18           H  
ATOM   3484  HB2 ALA A 239      15.466  -7.321 -12.214  1.00 71.18           H  
ATOM   3485  HB3 ALA A 239      14.861  -6.820 -13.783  1.00 71.18           H  
ATOM   3486  O   ALA A 239      15.266  -4.473 -12.834  1.00 71.18           O  
ATOM   3487  N   TYR A 240      17.235  -3.849 -13.707  1.00 81.28           N  
ATOM   3488  H   TYR A 240      18.126  -4.153 -14.072  1.00 81.28           H  
ATOM   3489  CA  TYR A 240      16.980  -2.419 -13.688  1.00 81.28           C  
ATOM   3490  HA  TYR A 240      15.915  -2.252 -13.529  1.00 81.28           H  
ATOM   3491  C   TYR A 240      17.310  -1.805 -15.043  1.00 81.28           C  
ATOM   3492  CB  TYR A 240      17.725  -1.767 -12.520  1.00 81.28           C  
ATOM   3493  HB2 TYR A 240      17.243  -2.081 -11.594  1.00 81.28           H  
ATOM   3494  HB3 TYR A 240      17.580  -0.690 -12.601  1.00 81.28           H  
ATOM   3495  O   TYR A 240      18.069  -2.388 -15.819  1.00 81.28           O  
ATOM   3496  CG  TYR A 240      19.208  -2.061 -12.395  1.00 81.28           C  
ATOM   3497  CD1 TYR A 240      19.644  -3.322 -11.944  1.00 81.28           C  
ATOM   3498  HD1 TYR A 240      18.921  -4.089 -11.710  1.00 81.28           H  
ATOM   3499  CD2 TYR A 240      20.145  -1.033 -12.583  1.00 81.28           C  
ATOM   3500  HD2 TYR A 240      19.819  -0.046 -12.877  1.00 81.28           H  
ATOM   3501  CE1 TYR A 240      21.013  -3.585 -11.768  1.00 81.28           C  
ATOM   3502  HE1 TYR A 240      21.354  -4.552 -11.428  1.00 81.28           H  
ATOM   3503  CE2 TYR A 240      21.497  -1.257 -12.265  1.00 81.28           C  
ATOM   3504  HE2 TYR A 240      22.201  -0.438 -12.269  1.00 81.28           H  
ATOM   3505  OH  TYR A 240      23.247  -2.781 -11.657  1.00 81.28           O  
ATOM   3506  HH  TYR A 240      23.502  -3.645 -11.990  1.00 81.28           H  
ATOM   3507  CZ  TYR A 240      21.942  -2.545 -11.919  1.00 81.28           C  
ATOM   3508  N   LEU A 241      16.703  -0.662 -15.341  1.00 86.13           N  
ATOM   3509  H   LEU A 241      16.111  -0.244 -14.638  1.00 86.13           H  
ATOM   3510  CA  LEU A 241      16.905   0.086 -16.575  1.00 86.13           C  
ATOM   3511  HA  LEU A 241      17.691  -0.392 -17.160  1.00 86.13           H  
ATOM   3512  C   LEU A 241      17.359   1.499 -16.220  1.00 86.13           C  
ATOM   3513  CB  LEU A 241      15.596   0.075 -17.377  1.00 86.13           C  
ATOM   3514  HB2 LEU A 241      14.896   0.734 -16.862  1.00 86.13           H  
ATOM   3515  HB3 LEU A 241      15.192  -0.937 -17.380  1.00 86.13           H  
ATOM   3516  O   LEU A 241      16.755   2.155 -15.367  1.00 86.13           O  
ATOM   3517  CG  LEU A 241      15.677   0.581 -18.820  1.00 86.13           C  
ATOM   3518  HG  LEU A 241      16.063   1.600 -18.826  1.00 86.13           H  
ATOM   3519  CD1 LEU A 241      16.568  -0.296 -19.697  1.00 86.13           C  
ATOM   3520 HD11 LEU A 241      17.603  -0.238 -19.358  1.00 86.13           H  
ATOM   3521 HD12 LEU A 241      16.230  -1.332 -19.667  1.00 86.13           H  
ATOM   3522 HD13 LEU A 241      16.532   0.073 -20.722  1.00 86.13           H  
ATOM   3523  CD2 LEU A 241      14.252   0.571 -19.387  1.00 86.13           C  
ATOM   3524 HD21 LEU A 241      14.259   0.705 -20.468  1.00 86.13           H  
ATOM   3525 HD22 LEU A 241      13.762  -0.376 -19.161  1.00 86.13           H  
ATOM   3526 HD23 LEU A 241      13.672   1.371 -18.925  1.00 86.13           H  
ATOM   3527  N   GLY A 242      18.428   1.942 -16.868  1.00 87.47           N  
ATOM   3528  H   GLY A 242      18.903   1.339 -17.526  1.00 87.47           H  
ATOM   3529  CA  GLY A 242      19.021   3.246 -16.628  1.00 87.47           C  
ATOM   3530  HA2 GLY A 242      19.758   3.164 -15.829  1.00 87.47           H  
ATOM   3531  HA3 GLY A 242      18.250   3.947 -16.310  1.00 87.47           H  
ATOM   3532  C   GLY A 242      19.710   3.826 -17.855  1.00 87.47           C  
ATOM   3533  O   GLY A 242      19.799   3.179 -18.902  1.00 87.47           O  
ATOM   3534  N   VAL A 243      20.195   5.054 -17.696  1.00 84.76           N  
ATOM   3535  H   VAL A 243      20.111   5.468 -16.779  1.00 84.76           H  
ATOM   3536  CA  VAL A 243      21.038   5.778 -18.660  1.00 84.76           C  
ATOM   3537  HA  VAL A 243      21.226   5.148 -19.529  1.00 84.76           H  
ATOM   3538  C   VAL A 243      22.390   6.091 -18.029  1.00 84.76           C  
ATOM   3539  CB  VAL A 243      20.384   7.085 -19.154  1.00 84.76           C  
ATOM   3540  HB  VAL A 243      21.133   7.658 -19.700  1.00 84.76           H  
ATOM   3541  O   VAL A 243      22.461   6.330 -16.824  1.00 84.76           O  
ATOM   3542  CG1 VAL A 243      19.246   6.800 -20.141  1.00 84.76           C  
ATOM   3543 HG11 VAL A 243      19.674   6.433 -21.074  1.00 84.76           H  
ATOM   3544 HG12 VAL A 243      18.582   6.027 -19.755  1.00 84.76           H  
ATOM   3545 HG13 VAL A 243      18.677   7.707 -20.345  1.00 84.76           H  
ATOM   3546  CG2 VAL A 243      19.876   7.976 -18.013  1.00 84.76           C  
ATOM   3547 HG21 VAL A 243      19.501   8.911 -18.429  1.00 84.76           H  
ATOM   3548 HG22 VAL A 243      20.695   8.212 -17.334  1.00 84.76           H  
ATOM   3549 HG23 VAL A 243      19.085   7.475 -17.454  1.00 84.76           H  
ATOM   3550  N   GLU A 244      23.442   6.110 -18.844  1.00 81.05           N  
ATOM   3551  H   GLU A 244      23.330   5.850 -19.813  1.00 81.05           H  
ATOM   3552  CA  GLU A 244      24.786   6.510 -18.412  1.00 81.05           C  
ATOM   3553  HA  GLU A 244      25.052   5.930 -17.529  1.00 81.05           H  
ATOM   3554  C   GLU A 244      24.815   8.005 -18.043  1.00 81.05           C  
ATOM   3555  CB  GLU A 244      25.807   6.171 -19.518  1.00 81.05           C  
ATOM   3556  HB2 GLU A 244      25.669   5.129 -19.806  1.00 81.05           H  
ATOM   3557  HB3 GLU A 244      25.603   6.794 -20.389  1.00 81.05           H  
ATOM   3558  O   GLU A 244      24.288   8.864 -18.763  1.00 81.05           O  
ATOM   3559  CG  GLU A 244      27.276   6.362 -19.088  1.00 81.05           C  
ATOM   3560  HG2 GLU A 244      27.444   7.418 -18.875  1.00 81.05           H  
ATOM   3561  HG3 GLU A 244      27.445   5.804 -18.166  1.00 81.05           H  
ATOM   3562  CD  GLU A 244      28.305   5.905 -20.147  1.00 81.05           C  
ATOM   3563  OE1 GLU A 244      29.510   5.792 -19.803  1.00 81.05           O  
ATOM   3564  OE2 GLU A 244      27.937   5.726 -21.333  1.00 81.05           O  
ATOM   3565  N   ASP A 245      25.455   8.324 -16.922  1.00 76.72           N  
ATOM   3566  H   ASP A 245      25.841   7.572 -16.370  1.00 76.72           H  
ATOM   3567  CA  ASP A 245      25.588   9.685 -16.415  1.00 76.72           C  
ATOM   3568  HA  ASP A 245      24.605  10.154 -16.449  1.00 76.72           H  
ATOM   3569  C   ASP A 245      26.610  10.485 -17.252  1.00 76.72           C  
ATOM   3570  CB  ASP A 245      26.035   9.674 -14.951  1.00 76.72           C  
ATOM   3571  HB2 ASP A 245      26.315  10.689 -14.668  1.00 76.72           H  
ATOM   3572  HB3 ASP A 245      26.923   9.045 -14.887  1.00 76.72           H  
ATOM   3573  O   ASP A 245      27.778  10.087 -17.366  1.00 76.72           O  
ATOM   3574  CG  ASP A 245      25.021   9.162 -13.925  1.00 76.72           C  
ATOM   3575  OD1 ASP A 245      23.833   8.961 -14.267  1.00 76.72           O  
ATOM   3576  OD2 ASP A 245      25.467   9.022 -12.762  1.00 76.72           O  
ATOM   3577  N   PRO A 246      26.257  11.678 -17.771  1.00 71.63           N  
ATOM   3578  CA  PRO A 246      27.144  12.476 -18.607  1.00 71.63           C  
ATOM   3579  HA  PRO A 246      27.297  11.927 -19.536  1.00 71.63           H  
ATOM   3580  C   PRO A 246      28.499  12.765 -17.951  1.00 71.63           C  
ATOM   3581  CB  PRO A 246      26.376  13.766 -18.915  1.00 71.63           C  
ATOM   3582  HB2 PRO A 246      26.563  14.516 -18.147  1.00 71.63           H  
ATOM   3583  HB3 PRO A 246      26.627  14.158 -19.901  1.00 71.63           H  
ATOM   3584  O   PRO A 246      28.598  13.450 -16.932  1.00 71.63           O  
ATOM   3585  CG  PRO A 246      24.917  13.334 -18.835  1.00 71.63           C  
ATOM   3586  HG2 PRO A 246      24.259  14.163 -18.575  1.00 71.63           H  
ATOM   3587  HG3 PRO A 246      24.614  12.886 -19.781  1.00 71.63           H  
ATOM   3588  CD  PRO A 246      24.931  12.263 -17.752  1.00 71.63           C  
ATOM   3589  HD2 PRO A 246      24.748  12.709 -16.774  1.00 71.63           H  
ATOM   3590  HD3 PRO A 246      24.179  11.511 -17.992  1.00 71.63           H  
ATOM   3591  N   GLY A 247      29.575  12.304 -18.593  1.00 69.17           N  
ATOM   3592  H   GLY A 247      29.417  11.628 -19.327  1.00 69.17           H  
ATOM   3593  CA  GLY A 247      30.946  12.576 -18.157  1.00 69.17           C  
ATOM   3594  HA2 GLY A 247      31.623  12.352 -18.982  1.00 69.17           H  
ATOM   3595  HA3 GLY A 247      31.039  13.632 -17.904  1.00 69.17           H  
ATOM   3596  C   GLY A 247      31.405  11.759 -16.946  1.00 69.17           C  
ATOM   3597  O   GLY A 247      32.444  12.084 -16.364  1.00 69.17           O  
ATOM   3598  N   SER A 248      30.672  10.709 -16.576  1.00 70.95           N  
ATOM   3599  H   SER A 248      29.833  10.482 -17.090  1.00 70.95           H  
ATOM   3600  CA  SER A 248      31.081   9.741 -15.562  1.00 70.95           C  
ATOM   3601  HA  SER A 248      32.151   9.850 -15.381  1.00 70.95           H  
ATOM   3602  C   SER A 248      30.868   8.308 -16.066  1.00 70.95           C  
ATOM   3603  CB  SER A 248      30.364  10.055 -14.245  1.00 70.95           C  
ATOM   3604  HB2 SER A 248      31.034   9.804 -13.422  1.00 70.95           H  
ATOM   3605  HB3 SER A 248      30.136  11.119 -14.184  1.00 70.95           H  
ATOM   3606  O   SER A 248      30.433   8.117 -17.190  1.00 70.95           O  
ATOM   3607  OG  SER A 248      29.191   9.306 -14.079  1.00 70.95           O  
ATOM   3608  HG  SER A 248      28.535   9.537 -14.740  1.00 70.95           H  
ATOM   3609  N   SER A 249      31.236   7.312 -15.259  1.00 70.98           N  
ATOM   3610  H   SER A 249      31.565   7.541 -14.332  1.00 70.98           H  
ATOM   3611  CA  SER A 249      30.910   5.899 -15.507  1.00 70.98           C  
ATOM   3612  HA  SER A 249      30.549   5.781 -16.529  1.00 70.98           H  
ATOM   3613  C   SER A 249      29.787   5.402 -14.586  1.00 70.98           C  
ATOM   3614  CB  SER A 249      32.173   5.047 -15.342  1.00 70.98           C  
ATOM   3615  HB2 SER A 249      31.967   4.030 -15.675  1.00 70.98           H  
ATOM   3616  HB3 SER A 249      32.971   5.461 -15.957  1.00 70.98           H  
ATOM   3617  O   SER A 249      29.751   4.216 -14.260  1.00 70.98           O  
ATOM   3618  OG  SER A 249      32.573   5.025 -13.978  1.00 70.98           O  
ATOM   3619  HG  SER A 249      31.854   4.571 -13.533  1.00 70.98           H  
ATOM   3620  N   GLY A 250      29.020   6.327 -14.002  1.00 75.90           N  
ATOM   3621  H   GLY A 250      29.069   7.269 -14.361  1.00 75.90           H  
ATOM   3622  CA  GLY A 250      27.846   6.035 -13.186  1.00 75.90           C  
ATOM   3623  HA2 GLY A 250      27.693   6.832 -12.459  1.00 75.90           H  
ATOM   3624  HA3 GLY A 250      27.977   5.090 -12.659  1.00 75.90           H  
ATOM   3625  C   GLY A 250      26.593   5.942 -14.046  1.00 75.90           C  
ATOM   3626  O   GLY A 250      26.594   6.421 -15.178  1.00 75.90           O  
ATOM   3627  N   ASP A 251      25.542   5.357 -13.476  1.00 81.67           N  
ATOM   3628  H   ASP A 251      25.592   5.072 -12.509  1.00 81.67           H  
ATOM   3629  CA  ASP A 251      24.268   5.144 -14.153  1.00 81.67           C  
ATOM   3630  HA  ASP A 251      24.266   5.674 -15.106  1.00 81.67           H  
ATOM   3631  C   ASP A 251      23.112   5.671 -13.303  1.00 81.67           C  
ATOM   3632  CB  ASP A 251      24.053   3.648 -14.435  1.00 81.67           C  
ATOM   3633  HB2 ASP A 251      24.000   3.113 -13.487  1.00 81.67           H  
ATOM   3634  HB3 ASP A 251      23.097   3.523 -14.943  1.00 81.67           H  
ATOM   3635  O   ASP A 251      22.992   5.348 -12.115  1.00 81.67           O  
ATOM   3636  CG  ASP A 251      25.144   3.017 -15.301  1.00 81.67           C  
ATOM   3637  OD1 ASP A 251      25.638   3.705 -16.213  1.00 81.67           O  
ATOM   3638  OD2 ASP A 251      25.431   1.820 -15.072  1.00 81.67           O  
ATOM   3639  N   THR A 252      22.198   6.392 -13.944  1.00 81.66           N  
ATOM   3640  H   THR A 252      22.396   6.654 -14.899  1.00 81.66           H  
ATOM   3641  CA  THR A 252      20.917   6.787 -13.362  1.00 81.66           C  
ATOM   3642  HA  THR A 252      21.021   6.872 -12.281  1.00 81.66           H  
ATOM   3643  C   THR A 252      19.881   5.714 -13.677  1.00 81.66           C  
ATOM   3644  CB  THR A 252      20.492   8.164 -13.878  1.00 81.66           C  
ATOM   3645  HB  THR A 252      20.538   8.181 -14.967  1.00 81.66           H  
ATOM   3646  O   THR A 252      19.459   5.550 -14.823  1.00 81.66           O  
ATOM   3647  CG2 THR A 252      19.076   8.543 -13.430  1.00 81.66           C  
ATOM   3648 HG21 THR A 252      19.023   8.590 -12.342  1.00 81.66           H  
ATOM   3649 HG22 THR A 252      18.827   9.515 -13.856  1.00 81.66           H  
ATOM   3650 HG23 THR A 252      18.342   7.828 -13.801  1.00 81.66           H  
ATOM   3651  OG1 THR A 252      21.349   9.149 -13.351  1.00 81.66           O  
ATOM   3652  HG1 THR A 252      22.238   9.010 -13.686  1.00 81.66           H  
ATOM   3653  N   THR A 253      19.458   4.976 -12.649  1.00 85.98           N  
ATOM   3654  H   THR A 253      19.796   5.222 -11.730  1.00 85.98           H  
ATOM   3655  CA  THR A 253      18.409   3.950 -12.751  1.00 85.98           C  
ATOM   3656  HA  THR A 253      18.452   3.473 -13.731  1.00 85.98           H  
ATOM   3657  C   THR A 253      17.036   4.572 -12.566  1.00 85.98           C  
ATOM   3658  CB  THR A 253      18.606   2.873 -11.681  1.00 85.98           C  
ATOM   3659  HB  THR A 253      18.640   3.336 -10.695  1.00 85.98           H  
ATOM   3660  O   THR A 253      16.793   5.181 -11.537  1.00 85.98           O  
ATOM   3661  CG2 THR A 253      17.500   1.819 -11.697  1.00 85.98           C  
ATOM   3662 HG21 THR A 253      17.333   1.480 -12.720  1.00 85.98           H  
ATOM   3663 HG22 THR A 253      16.575   2.243 -11.304  1.00 85.98           H  
ATOM   3664 HG23 THR A 253      17.791   0.985 -11.059  1.00 85.98           H  
ATOM   3665  OG1 THR A 253      19.829   2.218 -11.916  1.00 85.98           O  
ATOM   3666  HG1 THR A 253      20.513   2.890 -11.960  1.00 85.98           H  
ATOM   3667  N   PHE A 254      16.115   4.349 -13.500  1.00 79.12           N  
ATOM   3668  H   PHE A 254      16.375   3.835 -14.329  1.00 79.12           H  
ATOM   3669  CA  PHE A 254      14.747   4.884 -13.415  1.00 79.12           C  
ATOM   3670  HA  PHE A 254      14.611   5.353 -12.440  1.00 79.12           H  
ATOM   3671  C   PHE A 254      13.646   3.825 -13.485  1.00 79.12           C  
ATOM   3672  CB  PHE A 254      14.558   5.953 -14.487  1.00 79.12           C  
ATOM   3673  HB2 PHE A 254      13.531   6.316 -14.459  1.00 79.12           H  
ATOM   3674  HB3 PHE A 254      15.207   6.798 -14.256  1.00 79.12           H  
ATOM   3675  O   PHE A 254      12.464   4.156 -13.499  1.00 79.12           O  
ATOM   3676  CG  PHE A 254      14.872   5.451 -15.873  1.00 79.12           C  
ATOM   3677  CD1 PHE A 254      16.102   5.798 -16.447  1.00 79.12           C  
ATOM   3678  HD1 PHE A 254      16.805   6.412 -15.903  1.00 79.12           H  
ATOM   3679  CD2 PHE A 254      13.971   4.620 -16.566  1.00 79.12           C  
ATOM   3680  HD2 PHE A 254      13.025   4.352 -16.119  1.00 79.12           H  
ATOM   3681  CE1 PHE A 254      16.414   5.352 -17.731  1.00 79.12           C  
ATOM   3682  HE1 PHE A 254      17.358   5.639 -18.171  1.00 79.12           H  
ATOM   3683  CE2 PHE A 254      14.283   4.180 -17.862  1.00 79.12           C  
ATOM   3684  HE2 PHE A 254      13.571   3.587 -18.417  1.00 79.12           H  
ATOM   3685  CZ  PHE A 254      15.505   4.563 -18.441  1.00 79.12           C  
ATOM   3686  HZ  PHE A 254      15.764   4.295 -19.454  1.00 79.12           H  
ATOM   3687  N   LEU A 255      14.015   2.547 -13.556  1.00 87.18           N  
ATOM   3688  H   LEU A 255      15.001   2.337 -13.614  1.00 87.18           H  
ATOM   3689  CA  LEU A 255      13.074   1.436 -13.478  1.00 87.18           C  
ATOM   3690  HA  LEU A 255      12.212   1.746 -12.889  1.00 87.18           H  
ATOM   3691  C   LEU A 255      13.748   0.253 -12.791  1.00 87.18           C  
ATOM   3692  CB  LEU A 255      12.623   1.075 -14.901  1.00 87.18           C  
ATOM   3693  HB2 LEU A 255      13.478   0.625 -15.407  1.00 87.18           H  
ATOM   3694  HB3 LEU A 255      12.343   1.985 -15.431  1.00 87.18           H  
ATOM   3695  O   LEU A 255      14.868  -0.112 -13.153  1.00 87.18           O  
ATOM   3696  CG  LEU A 255      11.461   0.078 -14.985  1.00 87.18           C  
ATOM   3697  HG  LEU A 255      11.738  -0.849 -14.483  1.00 87.18           H  
ATOM   3698  CD1 LEU A 255      10.202   0.644 -14.335  1.00 87.18           C  
ATOM   3699 HD11 LEU A 255      10.247   0.517 -13.254  1.00 87.18           H  
ATOM   3700 HD12 LEU A 255      10.123   1.713 -14.537  1.00 87.18           H  
ATOM   3701 HD13 LEU A 255       9.312   0.133 -14.700  1.00 87.18           H  
ATOM   3702  CD2 LEU A 255      11.187  -0.243 -16.456  1.00 87.18           C  
ATOM   3703 HD21 LEU A 255      10.878   0.662 -16.979  1.00 87.18           H  
ATOM   3704 HD22 LEU A 255      10.389  -0.983 -16.521  1.00 87.18           H  
ATOM   3705 HD23 LEU A 255      12.088  -0.645 -16.918  1.00 87.18           H  
ATOM   3706  N   SER A 256      13.067  -0.370 -11.829  1.00 89.17           N  
ATOM   3707  H   SER A 256      12.153  -0.020 -11.580  1.00 89.17           H  
ATOM   3708  CA  SER A 256      13.595  -1.512 -11.074  1.00 89.17           C  
ATOM   3709  HA  SER A 256      14.456  -1.935 -11.591  1.00 89.17           H  
ATOM   3710  C   SER A 256      12.549  -2.610 -10.935  1.00 89.17           C  
ATOM   3711  CB  SER A 256      14.072  -1.044  -9.697  1.00 89.17           C  
ATOM   3712  HB2 SER A 256      13.246  -0.583  -9.156  1.00 89.17           H  
ATOM   3713  HB3 SER A 256      14.862  -0.305  -9.830  1.00 89.17           H  
ATOM   3714  O   SER A 256      11.682  -2.545 -10.067  1.00 89.17           O  
ATOM   3715  OG  SER A 256      14.578  -2.144  -8.957  1.00 89.17           O  
ATOM   3716  HG  SER A 256      15.153  -1.790  -8.274  1.00 89.17           H  
ATOM   3717  N   ALA A 257      12.663  -3.661 -11.750  1.00 90.41           N  
ATOM   3718  H   ALA A 257      13.445  -3.715 -12.386  1.00 90.41           H  
ATOM   3719  CA  ALA A 257      11.760  -4.808 -11.656  1.00 90.41           C  
ATOM   3720  HA  ALA A 257      10.728  -4.475 -11.769  1.00 90.41           H  
ATOM   3721  C   ALA A 257      11.874  -5.519 -10.311  1.00 90.41           C  
ATOM   3722  CB  ALA A 257      12.090  -5.799 -12.758  1.00 90.41           C  
ATOM   3723  HB1 ALA A 257      12.018  -5.321 -13.735  1.00 90.41           H  
ATOM   3724  HB2 ALA A 257      11.390  -6.633 -12.711  1.00 90.41           H  
ATOM   3725  HB3 ALA A 257      13.097  -6.182 -12.599  1.00 90.41           H  
ATOM   3726  O   ALA A 257      10.867  -5.956  -9.772  1.00 90.41           O  
ATOM   3727  N   GLY A 258      13.080  -5.581  -9.736  1.00 89.71           N  
ATOM   3728  H   GLY A 258      13.869  -5.201 -10.238  1.00 89.71           H  
ATOM   3729  CA  GLY A 258      13.288  -6.197  -8.427  1.00 89.71           C  
ATOM   3730  HA2 GLY A 258      12.988  -7.244  -8.473  1.00 89.71           H  
ATOM   3731  HA3 GLY A 258      14.344  -6.143  -8.166  1.00 89.71           H  
ATOM   3732  C   GLY A 258      12.476  -5.505  -7.328  1.00 89.71           C  
ATOM   3733  O   GLY A 258      11.817  -6.183  -6.540  1.00 89.71           O  
ATOM   3734  N   ARG A 259      12.456  -4.162  -7.309  1.00 89.59           N  
ATOM   3735  H   ARG A 259      12.942  -3.659  -8.037  1.00 89.59           H  
ATOM   3736  CA  ARG A 259      11.623  -3.407  -6.358  1.00 89.59           C  
ATOM   3737  HA  ARG A 259      11.760  -3.804  -5.352  1.00 89.59           H  
ATOM   3738  C   ARG A 259      10.139  -3.566  -6.654  1.00 89.59           C  
ATOM   3739  CB  ARG A 259      11.976  -1.919  -6.341  1.00 89.59           C  
ATOM   3740  HB2 ARG A 259      11.985  -1.528  -7.358  1.00 89.59           H  
ATOM   3741  HB3 ARG A 259      11.189  -1.414  -5.782  1.00 89.59           H  
ATOM   3742  O   ARG A 259       9.378  -3.873  -5.743  1.00 89.59           O  
ATOM   3743  CG  ARG A 259      13.310  -1.623  -5.650  1.00 89.59           C  
ATOM   3744  HG2 ARG A 259      14.126  -2.057  -6.227  1.00 89.59           H  
ATOM   3745  HG3 ARG A 259      13.313  -2.058  -4.651  1.00 89.59           H  
ATOM   3746  CD  ARG A 259      13.512  -0.109  -5.541  1.00 89.59           C  
ATOM   3747  HD2 ARG A 259      14.521   0.081  -5.174  1.00 89.59           H  
ATOM   3748  HD3 ARG A 259      13.412   0.334  -6.532  1.00 89.59           H  
ATOM   3749  NE  ARG A 259      12.547   0.524  -4.615  1.00 89.59           N  
ATOM   3750  HE  ARG A 259      11.905  -0.050  -4.088  1.00 89.59           H  
ATOM   3751  NH1 ARG A 259      13.132   2.687  -5.057  1.00 89.59           N  
ATOM   3752 HH11 ARG A 259      13.201   3.641  -4.734  1.00 89.59           H  
ATOM   3753 HH12 ARG A 259      13.711   2.410  -5.837  1.00 89.59           H  
ATOM   3754  NH2 ARG A 259      11.708   2.237  -3.390  1.00 89.59           N  
ATOM   3755 HH21 ARG A 259      11.218   1.593  -2.786  1.00 89.59           H  
ATOM   3756 HH22 ARG A 259      11.686   3.213  -3.131  1.00 89.59           H  
ATOM   3757  CZ  ARG A 259      12.458   1.817  -4.363  1.00 89.59           C  
ATOM   3758  N   THR A 260       9.728  -3.442  -7.918  1.00 91.67           N  
ATOM   3759  H   THR A 260      10.382  -3.149  -8.629  1.00 91.67           H  
ATOM   3760  CA  THR A 260       8.320  -3.624  -8.300  1.00 91.67           C  
ATOM   3761  HA  THR A 260       7.717  -2.904  -7.747  1.00 91.67           H  
ATOM   3762  C   THR A 260       7.811  -5.024  -7.937  1.00 91.67           C  
ATOM   3763  CB  THR A 260       8.115  -3.379  -9.802  1.00 91.67           C  
ATOM   3764  HB  THR A 260       8.539  -4.209 -10.367  1.00 91.67           H  
ATOM   3765  O   THR A 260       6.736  -5.160  -7.361  1.00 91.67           O  
ATOM   3766  CG2 THR A 260       6.638  -3.238 -10.150  1.00 91.67           C  
ATOM   3767 HG21 THR A 260       6.187  -2.464  -9.528  1.00 91.67           H  
ATOM   3768 HG22 THR A 260       6.121  -4.183  -9.981  1.00 91.67           H  
ATOM   3769 HG23 THR A 260       6.534  -2.953 -11.196  1.00 91.67           H  
ATOM   3770  OG1 THR A 260       8.741  -2.192 -10.231  1.00 91.67           O  
ATOM   3771  HG1 THR A 260       8.353  -1.433  -9.788  1.00 91.67           H  
ATOM   3772  N   SER A 261       8.605  -6.066  -8.188  1.00 93.20           N  
ATOM   3773  H   SER A 261       9.455  -5.900  -8.708  1.00 93.20           H  
ATOM   3774  CA  SER A 261       8.281  -7.453  -7.852  1.00 93.20           C  
ATOM   3775  HA  SER A 261       7.308  -7.699  -8.276  1.00 93.20           H  
ATOM   3776  C   SER A 261       8.213  -7.669  -6.340  1.00 93.20           C  
ATOM   3777  CB  SER A 261       9.322  -8.389  -8.477  1.00 93.20           C  
ATOM   3778  HB2 SER A 261      10.311  -8.175  -8.073  1.00 93.20           H  
ATOM   3779  HB3 SER A 261       9.346  -8.233  -9.555  1.00 93.20           H  
ATOM   3780  O   SER A 261       7.313  -8.355  -5.851  1.00 93.20           O  
ATOM   3781  OG  SER A 261       8.977  -9.735  -8.215  1.00 93.20           O  
ATOM   3782  HG  SER A 261       9.297  -9.979  -7.343  1.00 93.20           H  
ATOM   3783  N   ALA A 262       9.132  -7.072  -5.576  1.00 92.49           N  
ATOM   3784  H   ALA A 262       9.864  -6.531  -6.015  1.00 92.49           H  
ATOM   3785  CA  ALA A 262       9.091  -7.116  -4.117  1.00 92.49           C  
ATOM   3786  HA  ALA A 262       9.055  -8.159  -3.802  1.00 92.49           H  
ATOM   3787  C   ALA A 262       7.835  -6.425  -3.563  1.00 92.49           C  
ATOM   3788  CB  ALA A 262      10.375  -6.492  -3.561  1.00 92.49           C  
ATOM   3789  HB1 ALA A 262      10.445  -5.446  -3.859  1.00 92.49           H  
ATOM   3790  HB2 ALA A 262      10.367  -6.547  -2.472  1.00 92.49           H  
ATOM   3791  HB3 ALA A 262      11.244  -7.030  -3.940  1.00 92.49           H  
ATOM   3792  O   ALA A 262       7.185  -6.974  -2.672  1.00 92.49           O  
ATOM   3793  N   LEU A 263       7.453  -5.274  -4.125  1.00 92.10           N  
ATOM   3794  H   LEU A 263       8.058  -4.849  -4.812  1.00 92.10           H  
ATOM   3795  CA  LEU A 263       6.227  -4.566  -3.766  1.00 92.10           C  
ATOM   3796  HA  LEU A 263       6.238  -4.405  -2.688  1.00 92.10           H  
ATOM   3797  C   LEU A 263       4.978  -5.398  -4.092  1.00 92.10           C  
ATOM   3798  CB  LEU A 263       6.221  -3.191  -4.458  1.00 92.10           C  
ATOM   3799  HB2 LEU A 263       7.081  -2.620  -4.109  1.00 92.10           H  
ATOM   3800  HB3 LEU A 263       6.331  -3.333  -5.533  1.00 92.10           H  
ATOM   3801  O   LEU A 263       4.137  -5.584  -3.216  1.00 92.10           O  
ATOM   3802  CG  LEU A 263       4.943  -2.371  -4.209  1.00 92.10           C  
ATOM   3803  HG  LEU A 263       4.086  -2.917  -4.605  1.00 92.10           H  
ATOM   3804  CD1 LEU A 263       4.697  -2.104  -2.723  1.00 92.10           C  
ATOM   3805 HD11 LEU A 263       3.808  -1.483  -2.607  1.00 92.10           H  
ATOM   3806 HD12 LEU A 263       4.522  -3.039  -2.189  1.00 92.10           H  
ATOM   3807 HD13 LEU A 263       5.553  -1.585  -2.292  1.00 92.10           H  
ATOM   3808  CD2 LEU A 263       5.042  -1.040  -4.952  1.00 92.10           C  
ATOM   3809 HD21 LEU A 263       5.224  -1.219  -6.012  1.00 92.10           H  
ATOM   3810 HD22 LEU A 263       5.855  -0.441  -4.543  1.00 92.10           H  
ATOM   3811 HD23 LEU A 263       4.105  -0.492  -4.853  1.00 92.10           H  
ATOM   3812  N   LEU A 264       4.881  -5.967  -5.299  1.00 94.20           N  
ATOM   3813  H   LEU A 264       5.595  -5.756  -5.981  1.00 94.20           H  
ATOM   3814  CA  LEU A 264       3.777  -6.857  -5.688  1.00 94.20           C  
ATOM   3815  HA  LEU A 264       2.835  -6.317  -5.600  1.00 94.20           H  
ATOM   3816  C   LEU A 264       3.674  -8.074  -4.757  1.00 94.20           C  
ATOM   3817  CB  LEU A 264       3.972  -7.319  -7.145  1.00 94.20           C  
ATOM   3818  HB2 LEU A 264       3.312  -8.166  -7.334  1.00 94.20           H  
ATOM   3819  HB3 LEU A 264       4.997  -7.669  -7.263  1.00 94.20           H  
ATOM   3820  O   LEU A 264       2.587  -8.411  -4.294  1.00 94.20           O  
ATOM   3821  CG  LEU A 264       3.682  -6.245  -8.208  1.00 94.20           C  
ATOM   3822  HG  LEU A 264       4.220  -5.329  -7.964  1.00 94.20           H  
ATOM   3823  CD1 LEU A 264       4.156  -6.736  -9.578  1.00 94.20           C  
ATOM   3824 HD11 LEU A 264       3.969  -5.961 -10.322  1.00 94.20           H  
ATOM   3825 HD12 LEU A 264       5.227  -6.933  -9.546  1.00 94.20           H  
ATOM   3826 HD13 LEU A 264       3.617  -7.642  -9.856  1.00 94.20           H  
ATOM   3827  CD2 LEU A 264       2.188  -5.924  -8.308  1.00 94.20           C  
ATOM   3828 HD21 LEU A 264       2.015  -5.206  -9.110  1.00 94.20           H  
ATOM   3829 HD22 LEU A 264       1.618  -6.830  -8.514  1.00 94.20           H  
ATOM   3830 HD23 LEU A 264       1.833  -5.485  -7.376  1.00 94.20           H  
ATOM   3831  N   SER A 265       4.805  -8.703  -4.428  1.00 94.26           N  
ATOM   3832  H   SER A 265       5.662  -8.390  -4.861  1.00 94.26           H  
ATOM   3833  CA  SER A 265       4.860  -9.817  -3.474  1.00 94.26           C  
ATOM   3834  HA  SER A 265       4.205 -10.616  -3.821  1.00 94.26           H  
ATOM   3835  C   SER A 265       4.387  -9.399  -2.079  1.00 94.26           C  
ATOM   3836  CB  SER A 265       6.292 -10.353  -3.417  1.00 94.26           C  
ATOM   3837  HB2 SER A 265       6.586 -10.674  -4.416  1.00 94.26           H  
ATOM   3838  HB3 SER A 265       6.967  -9.560  -3.095  1.00 94.26           H  
ATOM   3839  O   SER A 265       3.593 -10.097  -1.449  1.00 94.26           O  
ATOM   3840  OG  SER A 265       6.400 -11.448  -2.528  1.00 94.26           O  
ATOM   3841  HG  SER A 265       7.237 -11.885  -2.701  1.00 94.26           H  
ATOM   3842  N   ASN A 266       4.817  -8.225  -1.606  1.00 93.97           N  
ATOM   3843  H   ASN A 266       5.458  -7.682  -2.166  1.00 93.97           H  
ATOM   3844  CA  ASN A 266       4.377  -7.675  -0.330  1.00 93.97           C  
ATOM   3845  HA  ASN A 266       4.603  -8.401   0.451  1.00 93.97           H  
ATOM   3846  C   ASN A 266       2.856  -7.463  -0.318  1.00 93.97           C  
ATOM   3847  CB  ASN A 266       5.167  -6.387  -0.043  1.00 93.97           C  
ATOM   3848  HB2 ASN A 266       6.232  -6.580  -0.176  1.00 93.97           H  
ATOM   3849  HB3 ASN A 266       4.875  -5.608  -0.747  1.00 93.97           H  
ATOM   3850  O   ASN A 266       2.190  -7.964   0.583  1.00 93.97           O  
ATOM   3851  CG  ASN A 266       4.971  -5.861   1.365  1.00 93.97           C  
ATOM   3852  ND2 ASN A 266       5.533  -4.718   1.671  1.00 93.97           N  
ATOM   3853 HD21 ASN A 266       6.034  -4.193   0.968  1.00 93.97           H  
ATOM   3854 HD22 ASN A 266       5.379  -4.342   2.595  1.00 93.97           H  
ATOM   3855  OD1 ASN A 266       4.344  -6.470   2.215  1.00 93.97           O  
ATOM   3856  N   ILE A 267       2.306  -6.811  -1.347  1.00 93.66           N  
ATOM   3857  H   ILE A 267       2.924  -6.461  -2.065  1.00 93.66           H  
ATOM   3858  CA  ILE A 267       0.864  -6.602  -1.533  1.00 93.66           C  
ATOM   3859  HA  ILE A 267       0.475  -6.058  -0.672  1.00 93.66           H  
ATOM   3860  C   ILE A 267       0.090  -7.932  -1.561  1.00 93.66           C  
ATOM   3861  CB  ILE A 267       0.646  -5.744  -2.805  1.00 93.66           C  
ATOM   3862  HB  ILE A 267       1.245  -6.166  -3.613  1.00 93.66           H  
ATOM   3863  O   ILE A 267      -0.941  -8.051  -0.897  1.00 93.66           O  
ATOM   3864  CG1 ILE A 267       1.106  -4.278  -2.608  1.00 93.66           C  
ATOM   3865 HG12 ILE A 267       0.953  -3.740  -3.543  1.00 93.66           H  
ATOM   3866 HG13 ILE A 267       2.176  -4.260  -2.404  1.00 93.66           H  
ATOM   3867  CG2 ILE A 267      -0.811  -5.776  -3.278  1.00 93.66           C  
ATOM   3868 HG21 ILE A 267      -1.046  -6.745  -3.718  1.00 93.66           H  
ATOM   3869 HG22 ILE A 267      -0.988  -5.011  -4.034  1.00 93.66           H  
ATOM   3870 HG23 ILE A 267      -1.455  -5.606  -2.415  1.00 93.66           H  
ATOM   3871  CD1 ILE A 267       0.414  -3.492  -1.483  1.00 93.66           C  
ATOM   3872 HD11 ILE A 267       0.751  -2.456  -1.514  1.00 93.66           H  
ATOM   3873 HD12 ILE A 267      -0.669  -3.511  -1.609  1.00 93.66           H  
ATOM   3874 HD13 ILE A 267       0.675  -3.905  -0.508  1.00 93.66           H  
ATOM   3875  N   GLY A 268       0.615  -8.958  -2.238  1.00 94.84           N  
ATOM   3876  H   GLY A 268       1.429  -8.784  -2.810  1.00 94.84           H  
ATOM   3877  CA  GLY A 268       0.086 -10.327  -2.196  1.00 94.84           C  
ATOM   3878  HA2 GLY A 268      -0.913 -10.366  -2.631  1.00 94.84           H  
ATOM   3879  HA3 GLY A 268       0.742 -10.975  -2.777  1.00 94.84           H  
ATOM   3880  C   GLY A 268      -0.007 -10.889  -0.780  1.00 94.84           C  
ATOM   3881  O   GLY A 268      -1.078 -11.315  -0.347  1.00 94.84           O  
ATOM   3882  N   ASN A 269       1.084 -10.794  -0.017  1.00 94.90           N  
ATOM   3883  H   ASN A 269       1.928 -10.432  -0.439  1.00 94.90           H  
ATOM   3884  CA  ASN A 269       1.120 -11.254   1.371  1.00 94.90           C  
ATOM   3885  HA  ASN A 269       0.829 -12.304   1.397  1.00 94.90           H  
ATOM   3886  C   ASN A 269       0.135 -10.487   2.270  1.00 94.90           C  
ATOM   3887  CB  ASN A 269       2.551 -11.118   1.918  1.00 94.90           C  
ATOM   3888  HB2 ASN A 269       2.867 -10.078   1.848  1.00 94.90           H  
ATOM   3889  HB3 ASN A 269       2.554 -11.401   2.971  1.00 94.90           H  
ATOM   3890  O   ASN A 269      -0.423 -11.072   3.197  1.00 94.90           O  
ATOM   3891  CG  ASN A 269       3.563 -12.002   1.212  1.00 94.90           C  
ATOM   3892  ND2 ASN A 269       4.778 -11.536   1.059  1.00 94.90           N  
ATOM   3893 HD21 ASN A 269       4.941 -10.554   1.230  1.00 94.90           H  
ATOM   3894 HD22 ASN A 269       5.335 -12.062   0.400  1.00 94.90           H  
ATOM   3895  OD1 ASN A 269       3.308 -13.125   0.821  1.00 94.90           O  
ATOM   3896  N   GLN A 270      -0.093  -9.190   2.019  1.00 92.95           N  
ATOM   3897  H   GLN A 270       0.400  -8.751   1.254  1.00 92.95           H  
ATOM   3898  CA  GLN A 270      -1.093  -8.420   2.766  1.00 92.95           C  
ATOM   3899  HA  GLN A 270      -0.928  -8.584   3.831  1.00 92.95           H  
ATOM   3900  C   GLN A 270      -2.513  -8.908   2.479  1.00 92.95           C  
ATOM   3901  CB  GLN A 270      -1.000  -6.912   2.480  1.00 92.95           C  
ATOM   3902  HB2 GLN A 270      -1.702  -6.414   3.150  1.00 92.95           H  
ATOM   3903  HB3 GLN A 270      -1.313  -6.714   1.455  1.00 92.95           H  
ATOM   3904  O   GLN A 270      -3.300  -9.073   3.409  1.00 92.95           O  
ATOM   3905  CG  GLN A 270       0.369  -6.262   2.700  1.00 92.95           C  
ATOM   3906  HG2 GLN A 270       1.013  -6.439   1.838  1.00 92.95           H  
ATOM   3907  HG3 GLN A 270       0.228  -5.183   2.748  1.00 92.95           H  
ATOM   3908  CD  GLN A 270       1.052  -6.711   3.976  1.00 92.95           C  
ATOM   3909  NE2 GLN A 270       2.333  -6.975   4.006  1.00 92.95           N  
ATOM   3910 HE21 GLN A 270       2.768  -7.204   4.888  1.00 92.95           H  
ATOM   3911 HE22 GLN A 270       2.885  -6.868   3.166  1.00 92.95           H  
ATOM   3912  OE1 GLN A 270       0.438  -6.858   5.007  1.00 92.95           O  
ATOM   3913  N   SER A 271      -2.825  -9.205   1.216  1.00 95.22           N  
ATOM   3914  H   SER A 271      -2.147  -9.038   0.487  1.00 95.22           H  
ATOM   3915  CA  SER A 271      -4.125  -9.770   0.864  1.00 95.22           C  
ATOM   3916  HA  SER A 271      -4.911  -9.112   1.235  1.00 95.22           H  
ATOM   3917  C   SER A 271      -4.360 -11.138   1.484  1.00 95.22           C  
ATOM   3918  CB  SER A 271      -4.270  -9.910  -0.640  1.00 95.22           C  
ATOM   3919  HB2 SER A 271      -4.039  -8.968  -1.137  1.00 95.22           H  
ATOM   3920  HB3 SER A 271      -3.573 -10.673  -0.987  1.00 95.22           H  
ATOM   3921  O   SER A 271      -5.458 -11.379   1.983  1.00 95.22           O  
ATOM   3922  OG  SER A 271      -5.606 -10.303  -0.921  1.00 95.22           O  
ATOM   3923  HG  SER A 271      -5.885 -10.894  -0.218  1.00 95.22           H  
ATOM   3924  N   ASP A 272      -3.367 -12.028   1.440  1.00 95.18           N  
ATOM   3925  H   ASP A 272      -2.516 -11.791   0.951  1.00 95.18           H  
ATOM   3926  CA  ASP A 272      -3.476 -13.360   2.042  1.00 95.18           C  
ATOM   3927  HA  ASP A 272      -4.346 -13.876   1.636  1.00 95.18           H  
ATOM   3928  C   ASP A 272      -3.697 -13.248   3.549  1.00 95.18           C  
ATOM   3929  CB  ASP A 272      -2.220 -14.190   1.729  1.00 95.18           C  
ATOM   3930  HB2 ASP A 272      -1.332 -13.609   1.979  1.00 95.18           H  
ATOM   3931  HB3 ASP A 272      -2.228 -15.080   2.358  1.00 95.18           H  
ATOM   3932  O   ASP A 272      -4.618 -13.857   4.085  1.00 95.18           O  
ATOM   3933  CG  ASP A 272      -2.134 -14.650   0.269  1.00 95.18           C  
ATOM   3934  OD1 ASP A 272      -3.159 -14.563  -0.452  1.00 95.18           O  
ATOM   3935  OD2 ASP A 272      -1.054 -15.124  -0.137  1.00 95.18           O  
ATOM   3936  N   TYR A 273      -2.940 -12.369   4.214  1.00 93.73           N  
ATOM   3937  H   TYR A 273      -2.204 -11.892   3.714  1.00 93.73           H  
ATOM   3938  CA  TYR A 273      -3.115 -12.101   5.637  1.00 93.73           C  
ATOM   3939  HA  TYR A 273      -2.913 -13.021   6.186  1.00 93.73           H  
ATOM   3940  C   TYR A 273      -4.546 -11.671   5.976  1.00 93.73           C  
ATOM   3941  CB  TYR A 273      -2.112 -11.027   6.079  1.00 93.73           C  
ATOM   3942  HB2 TYR A 273      -1.103 -11.376   5.859  1.00 93.73           H  
ATOM   3943  HB3 TYR A 273      -2.275 -10.115   5.504  1.00 93.73           H  
ATOM   3944  O   TYR A 273      -5.122 -12.172   6.940  1.00 93.73           O  
ATOM   3945  CG  TYR A 273      -2.204 -10.691   7.553  1.00 93.73           C  
ATOM   3946  CD1 TYR A 273      -3.113  -9.712   8.005  1.00 93.73           C  
ATOM   3947  HD1 TYR A 273      -3.735  -9.185   7.296  1.00 93.73           H  
ATOM   3948  CD2 TYR A 273      -1.411 -11.396   8.475  1.00 93.73           C  
ATOM   3949  HD2 TYR A 273      -0.738 -12.165   8.125  1.00 93.73           H  
ATOM   3950  CE1 TYR A 273      -3.241  -9.448   9.382  1.00 93.73           C  
ATOM   3951  HE1 TYR A 273      -3.958  -8.719   9.729  1.00 93.73           H  
ATOM   3952  CE2 TYR A 273      -1.520 -11.121   9.850  1.00 93.73           C  
ATOM   3953  HE2 TYR A 273      -0.928 -11.664  10.572  1.00 93.73           H  
ATOM   3954  OH  TYR A 273      -2.549  -9.915  11.637  1.00 93.73           O  
ATOM   3955  HH  TYR A 273      -3.272  -9.316  11.835  1.00 93.73           H  
ATOM   3956  CZ  TYR A 273      -2.441 -10.155  10.305  1.00 93.73           C  
ATOM   3957  N   VAL A 274      -5.129 -10.739   5.215  1.00 92.36           N  
ATOM   3958  H   VAL A 274      -4.617 -10.363   4.430  1.00 92.36           H  
ATOM   3959  CA  VAL A 274      -6.486 -10.246   5.496  1.00 92.36           C  
ATOM   3960  HA  VAL A 274      -6.542  -9.990   6.554  1.00 92.36           H  
ATOM   3961  C   VAL A 274      -7.524 -11.345   5.269  1.00 92.36           C  
ATOM   3962  CB  VAL A 274      -6.800  -8.975   4.687  1.00 92.36           C  
ATOM   3963  HB  VAL A 274      -6.636  -9.179   3.629  1.00 92.36           H  
ATOM   3964  O   VAL A 274      -8.381 -11.536   6.127  1.00 92.36           O  
ATOM   3965  CG1 VAL A 274      -8.245  -8.499   4.886  1.00 92.36           C  
ATOM   3966 HG11 VAL A 274      -8.421  -7.588   4.314  1.00 92.36           H  
ATOM   3967 HG12 VAL A 274      -8.948  -9.262   4.549  1.00 92.36           H  
ATOM   3968 HG13 VAL A 274      -8.433  -8.299   5.941  1.00 92.36           H  
ATOM   3969  CG2 VAL A 274      -5.884  -7.818   5.109  1.00 92.36           C  
ATOM   3970 HG21 VAL A 274      -5.977  -7.002   4.392  1.00 92.36           H  
ATOM   3971 HG22 VAL A 274      -6.149  -7.461   6.104  1.00 92.36           H  
ATOM   3972 HG23 VAL A 274      -4.840  -8.132   5.117  1.00 92.36           H  
ATOM   3973  N   VAL A 275      -7.419 -12.103   4.174  1.00 94.83           N  
ATOM   3974  H   VAL A 275      -6.645 -11.937   3.547  1.00 94.83           H  
ATOM   3975  CA  VAL A 275      -8.311 -13.243   3.889  1.00 94.83           C  
ATOM   3976  HA  VAL A 275      -9.343 -12.895   3.859  1.00 94.83           H  
ATOM   3977  C   VAL A 275      -8.247 -14.289   5.008  1.00 94.83           C  
ATOM   3978  CB  VAL A 275      -7.968 -13.856   2.515  1.00 94.83           C  
ATOM   3979  HB  VAL A 275      -6.888 -13.973   2.428  1.00 94.83           H  
ATOM   3980  O   VAL A 275      -9.278 -14.629   5.587  1.00 94.83           O  
ATOM   3981  CG1 VAL A 275      -8.605 -15.232   2.286  1.00 94.83           C  
ATOM   3982 HG11 VAL A 275      -8.490 -15.546   1.249  1.00 94.83           H  
ATOM   3983 HG12 VAL A 275      -8.115 -15.971   2.920  1.00 94.83           H  
ATOM   3984 HG13 VAL A 275      -9.662 -15.206   2.551  1.00 94.83           H  
ATOM   3985  CG2 VAL A 275      -8.441 -12.925   1.388  1.00 94.83           C  
ATOM   3986 HG21 VAL A 275      -8.192 -13.355   0.418  1.00 94.83           H  
ATOM   3987 HG22 VAL A 275      -7.943 -11.959   1.476  1.00 94.83           H  
ATOM   3988 HG23 VAL A 275      -9.519 -12.781   1.459  1.00 94.83           H  
ATOM   3989  N   ASP A 276      -7.042 -14.723   5.385  1.00 94.16           N  
ATOM   3990  H   ASP A 276      -6.232 -14.416   4.865  1.00 94.16           H  
ATOM   3991  CA  ASP A 276      -6.829 -15.768   6.395  1.00 94.16           C  
ATOM   3992  HA  ASP A 276      -7.340 -16.679   6.081  1.00 94.16           H  
ATOM   3993  C   ASP A 276      -7.378 -15.385   7.781  1.00 94.16           C  
ATOM   3994  CB  ASP A 276      -5.321 -16.057   6.516  1.00 94.16           C  
ATOM   3995  HB2 ASP A 276      -5.158 -16.648   7.417  1.00 94.16           H  
ATOM   3996  HB3 ASP A 276      -4.785 -15.116   6.646  1.00 94.16           H  
ATOM   3997  O   ASP A 276      -7.743 -16.249   8.580  1.00 94.16           O  
ATOM   3998  CG  ASP A 276      -4.702 -16.840   5.348  1.00 94.16           C  
ATOM   3999  OD1 ASP A 276      -5.452 -17.375   4.500  1.00 94.16           O  
ATOM   4000  OD2 ASP A 276      -3.456 -16.980   5.369  1.00 94.16           O  
ATOM   4001  N   ASN A 277      -7.439 -14.086   8.080  1.00 92.22           N  
ATOM   4002  H   ASN A 277      -7.124 -13.439   7.371  1.00 92.22           H  
ATOM   4003  CA  ASN A 277      -7.962 -13.555   9.337  1.00 92.22           C  
ATOM   4004  HA  ASN A 277      -7.816 -14.287  10.131  1.00 92.22           H  
ATOM   4005  C   ASN A 277      -9.474 -13.270   9.290  1.00 92.22           C  
ATOM   4006  CB  ASN A 277      -7.155 -12.298   9.679  1.00 92.22           C  
ATOM   4007  HB2 ASN A 277      -7.746 -11.653  10.330  1.00 92.22           H  
ATOM   4008  HB3 ASN A 277      -6.949 -11.742   8.764  1.00 92.22           H  
ATOM   4009  O   ASN A 277     -10.142 -13.364  10.321  1.00 92.22           O  
ATOM   4010  CG  ASN A 277      -5.846 -12.611  10.376  1.00 92.22           C  
ATOM   4011  ND2 ASN A 277      -4.753 -12.607   9.658  1.00 92.22           N  
ATOM   4012 HD21 ASN A 277      -4.824 -12.470   8.660  1.00 92.22           H  
ATOM   4013 HD22 ASN A 277      -3.880 -12.809  10.124  1.00 92.22           H  
ATOM   4014  OD1 ASN A 277      -5.781 -12.849  11.572  1.00 92.22           O  
ATOM   4015  N   MET A 278     -10.026 -12.938   8.120  1.00 93.33           N  
ATOM   4016  H   MET A 278      -9.434 -12.881   7.303  1.00 93.33           H  
ATOM   4017  CA  MET A 278     -11.450 -12.629   7.961  1.00 93.33           C  
ATOM   4018  HA  MET A 278     -11.778 -12.064   8.834  1.00 93.33           H  
ATOM   4019  C   MET A 278     -12.344 -13.870   7.890  1.00 93.33           C  
ATOM   4020  CB  MET A 278     -11.669 -11.759   6.720  1.00 93.33           C  
ATOM   4021  HB2 MET A 278     -12.723 -11.804   6.447  1.00 93.33           H  
ATOM   4022  HB3 MET A 278     -11.094 -12.156   5.884  1.00 93.33           H  
ATOM   4023  O   MET A 278     -13.497 -13.802   8.319  1.00 93.33           O  
ATOM   4024  CG  MET A 278     -11.294 -10.290   6.955  1.00 93.33           C  
ATOM   4025  HG2 MET A 278     -10.229 -10.239   7.182  1.00 93.33           H  
ATOM   4026  HG3 MET A 278     -11.452  -9.748   6.023  1.00 93.33           H  
ATOM   4027  SD  MET A 278     -12.180  -9.418   8.290  1.00 93.33           S  
ATOM   4028  CE  MET A 278     -13.916  -9.670   7.844  1.00 93.33           C  
ATOM   4029  HE1 MET A 278     -14.169 -10.727   7.928  1.00 93.33           H  
ATOM   4030  HE2 MET A 278     -14.100  -9.338   6.822  1.00 93.33           H  
ATOM   4031  HE3 MET A 278     -14.547  -9.094   8.520  1.00 93.33           H  
ATOM   4032  N   ASP A 279     -11.831 -14.999   7.400  1.00 90.77           N  
ATOM   4033  H   ASP A 279     -10.923 -14.967   6.958  1.00 90.77           H  
ATOM   4034  CA  ASP A 279     -12.566 -16.270   7.370  1.00 90.77           C  
ATOM   4035  HA  ASP A 279     -13.470 -16.130   6.778  1.00 90.77           H  
ATOM   4036  C   ASP A 279     -13.039 -16.711   8.779  1.00 90.77           C  
ATOM   4037  CB  ASP A 279     -11.714 -17.362   6.687  1.00 90.77           C  
ATOM   4038  HB2 ASP A 279     -10.669 -17.243   6.975  1.00 90.77           H  
ATOM   4039  HB3 ASP A 279     -12.046 -18.331   7.058  1.00 90.77           H  
ATOM   4040  O   ASP A 279     -14.249 -16.854   8.985  1.00 90.77           O  
ATOM   4041  CG  ASP A 279     -11.801 -17.420   5.151  1.00 90.77           C  
ATOM   4042  OD1 ASP A 279     -12.603 -16.688   4.529  1.00 90.77           O  
ATOM   4043  OD2 ASP A 279     -11.133 -18.309   4.575  1.00 90.77           O  
ATOM   4044  N   PRO A 280     -12.158 -16.872   9.795  1.00 92.45           N  
ATOM   4045  CA  PRO A 280     -12.603 -17.224  11.147  1.00 92.45           C  
ATOM   4046  HA  PRO A 280     -13.228 -18.117  11.108  1.00 92.45           H  
ATOM   4047  C   PRO A 280     -13.419 -16.104  11.805  1.00 92.45           C  
ATOM   4048  CB  PRO A 280     -11.323 -17.532  11.930  1.00 92.45           C  
ATOM   4049  HB2 PRO A 280     -11.405 -17.252  12.980  1.00 92.45           H  
ATOM   4050  HB3 PRO A 280     -11.094 -18.594  11.839  1.00 92.45           H  
ATOM   4051  O   PRO A 280     -14.353 -16.379  12.557  1.00 92.45           O  
ATOM   4052  CG  PRO A 280     -10.248 -16.721  11.209  1.00 92.45           C  
ATOM   4053  HG2 PRO A 280      -9.255 -17.153  11.334  1.00 92.45           H  
ATOM   4054  HG3 PRO A 280     -10.265 -15.692  11.568  1.00 92.45           H  
ATOM   4055  CD  PRO A 280     -10.704 -16.771   9.753  1.00 92.45           C  
ATOM   4056  HD2 PRO A 280     -10.292 -17.659   9.273  1.00 92.45           H  
ATOM   4057  HD3 PRO A 280     -10.363 -15.876   9.232  1.00 92.45           H  
ATOM   4058  N   TYR A 281     -13.115 -14.840  11.501  1.00 92.12           N  
ATOM   4059  H   TYR A 281     -12.344 -14.659  10.873  1.00 92.12           H  
ATOM   4060  CA  TYR A 281     -13.875 -13.703  12.019  1.00 92.12           C  
ATOM   4061  HA  TYR A 281     -13.870 -13.741  13.108  1.00 92.12           H  
ATOM   4062  C   TYR A 281     -15.337 -13.720  11.555  1.00 92.12           C  
ATOM   4063  CB  TYR A 281     -13.196 -12.415  11.563  1.00 92.12           C  
ATOM   4064  HB2 TYR A 281     -13.179 -12.382  10.473  1.00 92.12           H  
ATOM   4065  HB3 TYR A 281     -12.164 -12.412  11.914  1.00 92.12           H  
ATOM   4066  O   TYR A 281     -16.248 -13.446  12.335  1.00 92.12           O  
ATOM   4067  CG  TYR A 281     -13.879 -11.171  12.075  1.00 92.12           C  
ATOM   4068  CD1 TYR A 281     -14.667 -10.377  11.226  1.00 92.12           C  
ATOM   4069  HD1 TYR A 281     -14.828 -10.686  10.203  1.00 92.12           H  
ATOM   4070  CD2 TYR A 281     -13.736 -10.825  13.424  1.00 92.12           C  
ATOM   4071  HD2 TYR A 281     -13.211 -11.507  14.078  1.00 92.12           H  
ATOM   4072  CE1 TYR A 281     -15.259  -9.200  11.721  1.00 92.12           C  
ATOM   4073  HE1 TYR A 281     -15.885  -8.588  11.089  1.00 92.12           H  
ATOM   4074  CE2 TYR A 281     -14.266  -9.620  13.910  1.00 92.12           C  
ATOM   4075  HE2 TYR A 281     -14.087  -9.314  14.930  1.00 92.12           H  
ATOM   4076  OH  TYR A 281     -15.538  -7.640  13.513  1.00 92.12           O  
ATOM   4077  HH  TYR A 281     -15.255  -7.453  14.411  1.00 92.12           H  
ATOM   4078  CZ  TYR A 281     -15.030  -8.808  13.054  1.00 92.12           C  
ATOM   4079  N   THR A 282     -15.581 -14.088  10.297  1.00 93.13           N  
ATOM   4080  H   THR A 282     -14.795 -14.291   9.695  1.00 93.13           H  
ATOM   4081  CA  THR A 282     -16.931 -14.224   9.740  1.00 93.13           C  
ATOM   4082  HA  THR A 282     -17.461 -13.278   9.846  1.00 93.13           H  
ATOM   4083  C   THR A 282     -17.734 -15.291  10.477  1.00 93.13           C  
ATOM   4084  CB  THR A 282     -16.843 -14.563   8.254  1.00 93.13           C  
ATOM   4085  HB  THR A 282     -16.199 -15.437   8.157  1.00 93.13           H  
ATOM   4086  O   THR A 282     -18.891 -15.044  10.829  1.00 93.13           O  
ATOM   4087  CG2 THR A 282     -18.200 -14.878   7.612  1.00 93.13           C  
ATOM   4088 HG21 THR A 282     -18.394 -15.945   7.719  1.00 93.13           H  
ATOM   4089 HG22 THR A 282     -18.172 -14.636   6.550  1.00 93.13           H  
ATOM   4090 HG23 THR A 282     -19.005 -14.327   8.099  1.00 93.13           H  
ATOM   4091  OG1 THR A 282     -16.243 -13.484   7.569  1.00 93.13           O  
ATOM   4092  HG1 THR A 282     -15.301 -13.671   7.576  1.00 93.13           H  
ATOM   4093  N   ASP A 283     -17.122 -16.440  10.775  1.00 92.73           N  
ATOM   4094  H   ASP A 283     -16.179 -16.589  10.445  1.00 92.73           H  
ATOM   4095  CA  ASP A 283     -17.758 -17.496  11.569  1.00 92.73           C  
ATOM   4096  HA  ASP A 283     -18.666 -17.822  11.062  1.00 92.73           H  
ATOM   4097  C   ASP A 283     -18.160 -16.981  12.963  1.00 92.73           C  
ATOM   4098  CB  ASP A 283     -16.816 -18.707  11.718  1.00 92.73           C  
ATOM   4099  HB2 ASP A 283     -15.855 -18.375  12.112  1.00 92.73           H  
ATOM   4100  HB3 ASP A 283     -17.251 -19.380  12.457  1.00 92.73           H  
ATOM   4101  O   ASP A 283     -19.276 -17.230  13.430  1.00 92.73           O  
ATOM   4102  CG  ASP A 283     -16.577 -19.529  10.445  1.00 92.73           C  
ATOM   4103  OD1 ASP A 283     -17.394 -19.442   9.502  1.00 92.73           O  
ATOM   4104  OD2 ASP A 283     -15.639 -20.358  10.467  1.00 92.73           O  
ATOM   4105  N   GLU A 284     -17.276 -16.224  13.624  1.00 93.22           N  
ATOM   4106  H   GLU A 284     -16.373 -16.065  13.201  1.00 93.22           H  
ATOM   4107  CA  GLU A 284     -17.550 -15.643  14.941  1.00 93.22           C  
ATOM   4108  HA  GLU A 284     -17.878 -16.438  15.611  1.00 93.22           H  
ATOM   4109  C   GLU A 284     -18.669 -14.597  14.909  1.00 93.22           C  
ATOM   4110  CB  GLU A 284     -16.294 -14.998  15.537  1.00 93.22           C  
ATOM   4111  HB2 GLU A 284     -15.870 -14.285  14.830  1.00 93.22           H  
ATOM   4112  HB3 GLU A 284     -16.613 -14.460  16.430  1.00 93.22           H  
ATOM   4113  O   GLU A 284     -19.540 -14.610  15.783  1.00 93.22           O  
ATOM   4114  CG  GLU A 284     -15.217 -16.000  15.967  1.00 93.22           C  
ATOM   4115  HG2 GLU A 284     -14.841 -16.531  15.093  1.00 93.22           H  
ATOM   4116  HG3 GLU A 284     -15.678 -16.732  16.630  1.00 93.22           H  
ATOM   4117  CD  GLU A 284     -14.050 -15.326  16.711  1.00 93.22           C  
ATOM   4118  OE1 GLU A 284     -13.093 -16.067  17.037  1.00 93.22           O  
ATOM   4119  OE2 GLU A 284     -14.167 -14.122  17.057  1.00 93.22           O  
ATOM   4120  N   VAL A 285     -18.685 -13.713  13.906  1.00 90.40           N  
ATOM   4121  H   VAL A 285     -17.925 -13.740  13.242  1.00 90.40           H  
ATOM   4122  CA  VAL A 285     -19.734 -12.695  13.745  1.00 90.40           C  
ATOM   4123  HA  VAL A 285     -19.794 -12.113  14.664  1.00 90.40           H  
ATOM   4124  C   VAL A 285     -21.097 -13.356  13.550  1.00 90.40           C  
ATOM   4125  CB  VAL A 285     -19.395 -11.734  12.588  1.00 90.40           C  
ATOM   4126  HB  VAL A 285     -19.074 -12.318  11.726  1.00 90.40           H  
ATOM   4127  O   VAL A 285     -22.050 -12.995  14.236  1.00 90.40           O  
ATOM   4128  CG1 VAL A 285     -20.579 -10.861  12.152  1.00 90.40           C  
ATOM   4129 HG11 VAL A 285     -21.378 -11.482  11.747  1.00 90.40           H  
ATOM   4130 HG12 VAL A 285     -20.251 -10.186  11.361  1.00 90.40           H  
ATOM   4131 HG13 VAL A 285     -20.954 -10.275  12.991  1.00 90.40           H  
ATOM   4132  CG2 VAL A 285     -18.266 -10.782  13.001  1.00 90.40           C  
ATOM   4133 HG21 VAL A 285     -17.368 -11.346  13.255  1.00 90.40           H  
ATOM   4134 HG22 VAL A 285     -18.019 -10.110  12.179  1.00 90.40           H  
ATOM   4135 HG23 VAL A 285     -18.568 -10.185  13.862  1.00 90.40           H  
ATOM   4136  N   TYR A 286     -21.195 -14.374  12.692  1.00 93.43           N  
ATOM   4137  H   TYR A 286     -20.371 -14.657  12.183  1.00 93.43           H  
ATOM   4138  CA  TYR A 286     -22.448 -15.110  12.478  1.00 93.43           C  
ATOM   4139  HA  TYR A 286     -23.242 -14.399  12.253  1.00 93.43           H  
ATOM   4140  C   TYR A 286     -22.912 -15.904  13.706  1.00 93.43           C  
ATOM   4141  CB  TYR A 286     -22.279 -16.053  11.284  1.00 93.43           C  
ATOM   4142  HB2 TYR A 286     -21.244 -16.386  11.210  1.00 93.43           H  
ATOM   4143  HB3 TYR A 286     -22.881 -16.947  11.449  1.00 93.43           H  
ATOM   4144  O   TYR A 286     -24.101 -16.198  13.839  1.00 93.43           O  
ATOM   4145  CG  TYR A 286     -22.710 -15.437   9.972  1.00 93.43           C  
ATOM   4146  CD1 TYR A 286     -23.950 -15.798   9.413  1.00 93.43           C  
ATOM   4147  HD1 TYR A 286     -24.602 -16.479   9.941  1.00 93.43           H  
ATOM   4148  CD2 TYR A 286     -21.882 -14.513   9.311  1.00 93.43           C  
ATOM   4149  HD2 TYR A 286     -20.934 -14.230   9.745  1.00 93.43           H  
ATOM   4150  CE1 TYR A 286     -24.351 -15.250   8.184  1.00 93.43           C  
ATOM   4151  HE1 TYR A 286     -25.316 -15.491   7.762  1.00 93.43           H  
ATOM   4152  CE2 TYR A 286     -22.286 -13.957   8.085  1.00 93.43           C  
ATOM   4153  HE2 TYR A 286     -21.651 -13.245   7.579  1.00 93.43           H  
ATOM   4154  OH  TYR A 286     -23.921 -13.784   6.342  1.00 93.43           O  
ATOM   4155  HH  TYR A 286     -23.322 -13.091   6.055  1.00 93.43           H  
ATOM   4156  CZ  TYR A 286     -23.520 -14.329   7.517  1.00 93.43           C  
ATOM   4157  N   ALA A 287     -21.994 -16.270  14.603  1.00 93.29           N  
ATOM   4158  H   ALA A 287     -21.023 -16.075  14.409  1.00 93.29           H  
ATOM   4159  CA  ALA A 287     -22.340 -16.917  15.863  1.00 93.29           C  
ATOM   4160  HA  ALA A 287     -23.138 -17.636  15.678  1.00 93.29           H  
ATOM   4161  C   ALA A 287     -22.856 -15.927  16.923  1.00 93.29           C  
ATOM   4162  CB  ALA A 287     -21.111 -17.687  16.359  1.00 93.29           C  
ATOM   4163  HB1 ALA A 287     -20.312 -16.990  16.612  1.00 93.29           H  
ATOM   4164  HB2 ALA A 287     -20.757 -18.362  15.580  1.00 93.29           H  
ATOM   4165  HB3 ALA A 287     -21.374 -18.265  17.245  1.00 93.29           H  
ATOM   4166  O   ALA A 287     -23.580 -16.341  17.832  1.00 93.29           O  
ATOM   4167  N   GLN A 288     -22.470 -14.649  16.834  1.00 91.89           N  
ATOM   4168  H   GLN A 288     -21.865 -14.392  16.067  1.00 91.89           H  
ATOM   4169  CA  GLN A 288     -22.733 -13.635  17.861  1.00 91.89           C  
ATOM   4170  HA  GLN A 288     -23.069 -14.126  18.775  1.00 91.89           H  
ATOM   4171  C   GLN A 288     -23.840 -12.643  17.493  1.00 91.89           C  
ATOM   4172  CB  GLN A 288     -21.430 -12.889  18.187  1.00 91.89           C  
ATOM   4173  HB2 GLN A 288     -20.982 -12.508  17.269  1.00 91.89           H  
ATOM   4174  HB3 GLN A 288     -21.661 -12.043  18.834  1.00 91.89           H  
ATOM   4175  O   GLN A 288     -24.519 -12.166  18.400  1.00 91.89           O  
ATOM   4176  CG  GLN A 288     -20.430 -13.801  18.912  1.00 91.89           C  
ATOM   4177  HG2 GLN A 288     -20.179 -14.650  18.275  1.00 91.89           H  
ATOM   4178  HG3 GLN A 288     -20.893 -14.191  19.818  1.00 91.89           H  
ATOM   4179  CD  GLN A 288     -19.148 -13.079  19.313  1.00 91.89           C  
ATOM   4180  NE2 GLN A 288     -17.998 -13.660  19.053  1.00 91.89           N  
ATOM   4181 HE21 GLN A 288     -17.967 -14.444  18.417  1.00 91.89           H  
ATOM   4182 HE22 GLN A 288     -17.160 -13.136  19.264  1.00 91.89           H  
ATOM   4183  OE1 GLN A 288     -19.154 -12.022  19.922  1.00 91.89           O  
ATOM   4184  N   TYR A 289     -24.037 -12.356  16.205  1.00 89.32           N  
ATOM   4185  H   TYR A 289     -23.443 -12.791  15.514  1.00 89.32           H  
ATOM   4186  CA  TYR A 289     -24.943 -11.311  15.729  1.00 89.32           C  
ATOM   4187  HA  TYR A 289     -25.414 -10.827  16.585  1.00 89.32           H  
ATOM   4188  C   TYR A 289     -26.059 -11.867  14.847  1.00 89.32           C  
ATOM   4189  CB  TYR A 289     -24.145 -10.237  14.982  1.00 89.32           C  
ATOM   4190  HB2 TYR A 289     -23.612 -10.698  14.150  1.00 89.32           H  
ATOM   4191  HB3 TYR A 289     -24.842  -9.511  14.564  1.00 89.32           H  
ATOM   4192  O   TYR A 289     -25.855 -12.771  14.035  1.00 89.32           O  
ATOM   4193  CG  TYR A 289     -23.160  -9.495  15.860  1.00 89.32           C  
ATOM   4194  CD1 TYR A 289     -23.612  -8.434  16.665  1.00 89.32           C  
ATOM   4195  HD1 TYR A 289     -24.659  -8.167  16.660  1.00 89.32           H  
ATOM   4196  CD2 TYR A 289     -21.805  -9.874  15.890  1.00 89.32           C  
ATOM   4197  HD2 TYR A 289     -21.467 -10.702  15.284  1.00 89.32           H  
ATOM   4198  CE1 TYR A 289     -22.707  -7.737  17.486  1.00 89.32           C  
ATOM   4199  HE1 TYR A 289     -23.061  -6.915  18.091  1.00 89.32           H  
ATOM   4200  CE2 TYR A 289     -20.896  -9.185  16.715  1.00 89.32           C  
ATOM   4201  HE2 TYR A 289     -19.855  -9.470  16.746  1.00 89.32           H  
ATOM   4202  OH  TYR A 289     -20.488  -7.436  18.320  1.00 89.32           O  
ATOM   4203  HH  TYR A 289     -20.964  -6.788  18.845  1.00 89.32           H  
ATOM   4204  CZ  TYR A 289     -21.346  -8.112  17.512  1.00 89.32           C  
ATOM   4205  N   ALA A 290     -27.250 -11.283  14.975  1.00 88.75           N  
ATOM   4206  H   ALA A 290     -27.334 -10.551  15.666  1.00 88.75           H  
ATOM   4207  CA  ALA A 290     -28.382 -11.554  14.096  1.00 88.75           C  
ATOM   4208  HA  ALA A 290     -28.195 -12.491  13.570  1.00 88.75           H  
ATOM   4209  C   ALA A 290     -28.553 -10.466  13.022  1.00 88.75           C  
ATOM   4210  CB  ALA A 290     -29.645 -11.757  14.941  1.00 88.75           C  
ATOM   4211  HB1 ALA A 290     -30.485 -12.021  14.300  1.00 88.75           H  
ATOM   4212  HB2 ALA A 290     -29.475 -12.554  15.665  1.00 88.75           H  
ATOM   4213  HB3 ALA A 290     -29.880 -10.839  15.479  1.00 88.75           H  
ATOM   4214  O   ALA A 290     -28.163  -9.309  13.192  1.00 88.75           O  
ATOM   4215  N   ALA A 291     -29.197 -10.834  11.911  1.00 88.14           N  
ATOM   4216  H   ALA A 291     -29.472 -11.800  11.806  1.00 88.14           H  
ATOM   4217  CA  ALA A 291     -29.529  -9.897  10.842  1.00 88.14           C  
ATOM   4218  HA  ALA A 291     -28.599  -9.523  10.414  1.00 88.14           H  
ATOM   4219  C   ALA A 291     -30.337  -8.699  11.378  1.00 88.14           C  
ATOM   4220  CB  ALA A 291     -30.298 -10.648   9.748  1.00 88.14           C  
ATOM   4221  HB1 ALA A 291     -29.699 -11.480   9.380  1.00 88.14           H  
ATOM   4222  HB2 ALA A 291     -31.240 -11.026  10.146  1.00 88.14           H  
ATOM   4223  HB3 ALA A 291     -30.506  -9.973   8.918  1.00 88.14           H  
ATOM   4224  O   ALA A 291     -31.375  -8.870  12.024  1.00 88.14           O  
ATOM   4225  N   GLY A 292     -29.873  -7.488  11.073  1.00 83.27           N  
ATOM   4226  H   GLY A 292     -28.997  -7.429  10.574  1.00 83.27           H  
ATOM   4227  CA  GLY A 292     -30.488  -6.225  11.474  1.00 83.27           C  
ATOM   4228  HA2 GLY A 292     -30.243  -5.472  10.724  1.00 83.27           H  
ATOM   4229  HA3 GLY A 292     -31.571  -6.342  11.502  1.00 83.27           H  
ATOM   4230  C   GLY A 292     -30.040  -5.681  12.833  1.00 83.27           C  
ATOM   4231  O   GLY A 292     -30.468  -4.585  13.190  1.00 83.27           O  
ATOM   4232  N   GLU A 293     -29.188  -6.389  13.583  1.00 84.84           N  
ATOM   4233  H   GLU A 293     -28.894  -7.308  13.283  1.00 84.84           H  
ATOM   4234  CA  GLU A 293     -28.633  -5.861  14.840  1.00 84.84           C  
ATOM   4235  HA  GLU A 293     -29.436  -5.414  15.426  1.00 84.84           H  
ATOM   4236  C   GLU A 293     -27.611  -4.745  14.599  1.00 84.84           C  
ATOM   4237  CB  GLU A 293     -28.006  -6.987  15.675  1.00 84.84           C  
ATOM   4238  HB2 GLU A 293     -27.458  -6.539  16.504  1.00 84.84           H  
ATOM   4239  HB3 GLU A 293     -27.306  -7.554  15.062  1.00 84.84           H  
ATOM   4240  O   GLU A 293     -27.553  -3.787  15.369  1.00 84.84           O  
ATOM   4241  CG  GLU A 293     -29.087  -7.910  16.257  1.00 84.84           C  
ATOM   4242  HG2 GLU A 293     -29.615  -8.406  15.442  1.00 84.84           H  
ATOM   4243  HG3 GLU A 293     -29.811  -7.297  16.795  1.00 84.84           H  
ATOM   4244  CD  GLU A 293     -28.527  -8.971  17.213  1.00 84.84           C  
ATOM   4245  OE1 GLU A 293     -29.338  -9.508  18.006  1.00 84.84           O  
ATOM   4246  OE2 GLU A 293     -27.323  -9.289  17.111  1.00 84.84           O  
ATOM   4247  N   ILE A 294     -26.858  -4.828  13.498  1.00 76.14           N  
ATOM   4248  H   ILE A 294     -26.981  -5.633  12.901  1.00 76.14           H  
ATOM   4249  CA  ILE A 294     -25.863  -3.827  13.112  1.00 76.14           C  
ATOM   4250  HA  ILE A 294     -25.715  -3.136  13.942  1.00 76.14           H  
ATOM   4251  C   ILE A 294     -26.392  -3.024  11.919  1.00 76.14           C  
ATOM   4252  CB  ILE A 294     -24.497  -4.490  12.842  1.00 76.14           C  
ATOM   4253  HB  ILE A 294     -24.612  -5.210  12.032  1.00 76.14           H  
ATOM   4254  O   ILE A 294     -26.670  -3.572  10.850  1.00 76.14           O  
ATOM   4255  CG1 ILE A 294     -23.969  -5.227  14.098  1.00 76.14           C  
ATOM   4256 HG12 ILE A 294     -24.758  -5.833  14.544  1.00 76.14           H  
ATOM   4257 HG13 ILE A 294     -23.660  -4.494  14.842  1.00 76.14           H  
ATOM   4258  CG2 ILE A 294     -23.501  -3.393  12.426  1.00 76.14           C  
ATOM   4259 HG21 ILE A 294     -23.811  -2.905  11.502  1.00 76.14           H  
ATOM   4260 HG22 ILE A 294     -23.428  -2.647  13.217  1.00 76.14           H  
ATOM   4261 HG23 ILE A 294     -22.515  -3.824  12.252  1.00 76.14           H  
ATOM   4262  CD1 ILE A 294     -22.799  -6.175  13.817  1.00 76.14           C  
ATOM   4263 HD11 ILE A 294     -23.149  -7.007  13.206  1.00 76.14           H  
ATOM   4264 HD12 ILE A 294     -22.426  -6.573  14.761  1.00 76.14           H  
ATOM   4265 HD13 ILE A 294     -21.982  -5.657  13.315  1.00 76.14           H  
ATOM   4266  N   ASN A 295     -26.530  -1.707  12.090  1.00 72.76           N  
ATOM   4267  H   ASN A 295     -26.231  -1.310  12.969  1.00 72.76           H  
ATOM   4268  CA  ASN A 295     -27.013  -0.812  11.040  1.00 72.76           C  
ATOM   4269  HA  ASN A 295     -27.844  -1.301  10.532  1.00 72.76           H  
ATOM   4270  C   ASN A 295     -25.917  -0.559   9.992  1.00 72.76           C  
ATOM   4271  CB  ASN A 295     -27.557   0.469  11.690  1.00 72.76           C  
ATOM   4272  HB2 ASN A 295     -26.769   0.906  12.303  1.00 72.76           H  
ATOM   4273  HB3 ASN A 295     -28.380   0.198  12.352  1.00 72.76           H  
ATOM   4274  O   ASN A 295     -24.826  -0.089  10.306  1.00 72.76           O  
ATOM   4275  CG  ASN A 295     -28.073   1.527  10.717  1.00 72.76           C  
ATOM   4276  ND2 ASN A 295     -28.639   2.587  11.234  1.00 72.76           N  
ATOM   4277 HD21 ASN A 295     -28.822   3.335  10.581  1.00 72.76           H  
ATOM   4278 HD22 ASN A 295     -28.393   2.805  12.189  1.00 72.76           H  
ATOM   4279  OD1 ASN A 295     -28.019   1.428   9.496  1.00 72.76           O  
ATOM   4280  N   SER A 296     -26.236  -0.835   8.727  1.00 65.51           N  
ATOM   4281  H   SER A 296     -27.166  -1.170   8.519  1.00 65.51           H  
ATOM   4282  CA  SER A 296     -25.309  -0.707   7.600  1.00 65.51           C  
ATOM   4283  HA  SER A 296     -24.415  -1.281   7.843  1.00 65.51           H  
ATOM   4284  C   SER A 296     -24.859   0.728   7.319  1.00 65.51           C  
ATOM   4285  CB  SER A 296     -25.947  -1.308   6.345  1.00 65.51           C  
ATOM   4286  HB2 SER A 296     -25.281  -1.181   5.491  1.00 65.51           H  
ATOM   4287  HB3 SER A 296     -26.102  -2.375   6.503  1.00 65.51           H  
ATOM   4288  O   SER A 296     -23.812   0.937   6.716  1.00 65.51           O  
ATOM   4289  OG  SER A 296     -27.199  -0.690   6.087  1.00 65.51           O  
ATOM   4290  HG  SER A 296     -27.032   0.128   5.611  1.00 65.51           H  
ATOM   4291  N   THR A 297     -25.632   1.727   7.751  1.00 65.26           N  
ATOM   4292  H   THR A 297     -26.458   1.489   8.281  1.00 65.26           H  
ATOM   4293  CA  THR A 297     -25.291   3.149   7.560  1.00 65.26           C  
ATOM   4294  HA  THR A 297     -25.067   3.321   6.508  1.00 65.26           H  
ATOM   4295  C   THR A 297     -24.052   3.536   8.364  1.00 65.26           C  
ATOM   4296  CB  THR A 297     -26.455   4.062   7.975  1.00 65.26           C  
ATOM   4297  HB  THR A 297     -26.494   4.130   9.062  1.00 65.26           H  
ATOM   4298  O   THR A 297     -23.242   4.344   7.920  1.00 65.26           O  
ATOM   4299  CG2 THR A 297     -26.310   5.467   7.391  1.00 65.26           C  
ATOM   4300 HG21 THR A 297     -27.188   6.059   7.648  1.00 65.26           H  
ATOM   4301 HG22 THR A 297     -25.427   5.954   7.806  1.00 65.26           H  
ATOM   4302 HG23 THR A 297     -26.217   5.412   6.306  1.00 65.26           H  
ATOM   4303  OG1 THR A 297     -27.690   3.542   7.521  1.00 65.26           O  
ATOM   4304  HG1 THR A 297     -27.892   2.790   8.083  1.00 65.26           H  
ATOM   4305  N   ASP A 298     -23.880   2.919   9.528  1.00 64.03           N  
ATOM   4306  H   ASP A 298     -24.583   2.271   9.853  1.00 64.03           H  
ATOM   4307  CA  ASP A 298     -22.773   3.196  10.439  1.00 64.03           C  
ATOM   4308  HA  ASP A 298     -22.572   4.268  10.451  1.00 64.03           H  
ATOM   4309  C   ASP A 298     -21.489   2.495  10.001  1.00 64.03           C  
ATOM   4310  CB  ASP A 298     -23.218   2.784  11.835  1.00 64.03           C  
ATOM   4311  HB2 ASP A 298     -23.366   1.705  11.881  1.00 64.03           H  
ATOM   4312  HB3 ASP A 298     -22.458   3.070  12.561  1.00 64.03           H  
ATOM   4313  O   ASP A 298     -20.397   2.964  10.289  1.00 64.03           O  
ATOM   4314  CG  ASP A 298     -24.524   3.503  12.139  1.00 64.03           C  
ATOM   4315  OD1 ASP A 298     -25.615   2.954  11.927  1.00 64.03           O  
ATOM   4316  OD2 ASP A 298     -24.524   4.604  12.689  1.00 64.03           O  
ATOM   4317  N   LEU A 299     -21.615   1.428   9.208  1.00 65.33           N  
ATOM   4318  H   LEU A 299     -22.548   1.099   9.006  1.00 65.33           H  
ATOM   4319  CA  LEU A 299     -20.480   0.745   8.592  1.00 65.33           C  
ATOM   4320  HA  LEU A 299     -19.732   0.519   9.352  1.00 65.33           H  
ATOM   4321  C   LEU A 299     -19.808   1.582   7.506  1.00 65.33           C  
ATOM   4322  CB  LEU A 299     -20.957  -0.546   7.937  1.00 65.33           C  
ATOM   4323  HB2 LEU A 299     -21.647  -0.279   7.136  1.00 65.33           H  
ATOM   4324  HB3 LEU A 299     -20.102  -1.040   7.476  1.00 65.33           H  
ATOM   4325  O   LEU A 299     -18.608   1.453   7.305  1.00 65.33           O  
ATOM   4326  CG  LEU A 299     -21.609  -1.563   8.863  1.00 65.33           C  
ATOM   4327  HG  LEU A 299     -22.424  -1.105   9.423  1.00 65.33           H  
ATOM   4328  CD1 LEU A 299     -22.181  -2.635   7.947  1.00 65.33           C  
ATOM   4329 HD11 LEU A 299     -21.368  -3.234   7.537  1.00 65.33           H  
ATOM   4330 HD12 LEU A 299     -22.886  -3.238   8.520  1.00 65.33           H  
ATOM   4331 HD13 LEU A 299     -22.711  -2.203   7.099  1.00 65.33           H  
ATOM   4332  CD2 LEU A 299     -20.600  -2.196   9.823  1.00 65.33           C  
ATOM   4333 HD21 LEU A 299     -20.209  -1.437  10.501  1.00 65.33           H  
ATOM   4334 HD22 LEU A 299     -21.090  -2.970  10.414  1.00 65.33           H  
ATOM   4335 HD23 LEU A 299     -19.769  -2.637   9.273  1.00 65.33           H  
ATOM   4336  N   ALA A 300     -20.553   2.443   6.803  1.00 59.36           N  
ATOM   4337  H   ALA A 300     -21.537   2.522   7.017  1.00 59.36           H  
ATOM   4338  CA  ALA A 300     -19.987   3.280   5.738  1.00 59.36           C  
ATOM   4339  HA  ALA A 300     -19.563   2.632   4.971  1.00 59.36           H  
ATOM   4340  C   ALA A 300     -18.848   4.182   6.250  1.00 59.36           C  
ATOM   4341  CB  ALA A 300     -21.116   4.110   5.116  1.00 59.36           C  
ATOM   4342  HB1 ALA A 300     -21.533   4.789   5.859  1.00 59.36           H  
ATOM   4343  HB2 ALA A 300     -21.899   3.448   4.746  1.00 59.36           H  
ATOM   4344  HB3 ALA A 300     -20.718   4.692   4.285  1.00 59.36           H  
ATOM   4345  O   ALA A 300     -17.961   4.559   5.494  1.00 59.36           O  
ATOM   4346  N   MET A 301     -18.852   4.474   7.550  1.00 58.65           N  
ATOM   4347  H   MET A 301     -19.594   4.082   8.114  1.00 58.65           H  
ATOM   4348  CA  MET A 301     -17.810   5.217   8.251  1.00 58.65           C  
ATOM   4349  HA  MET A 301     -17.594   6.153   7.736  1.00 58.65           H  
ATOM   4350  C   MET A 301     -16.505   4.466   8.435  1.00 58.65           C  
ATOM   4351  CB  MET A 301     -18.319   5.485   9.651  1.00 58.65           C  
ATOM   4352  HB2 MET A 301     -18.554   4.551  10.161  1.00 58.65           H  
ATOM   4353  HB3 MET A 301     -17.520   5.942  10.235  1.00 58.65           H  
ATOM   4354  O   MET A 301     -15.462   5.086   8.621  1.00 58.65           O  
ATOM   4355  CG  MET A 301     -19.556   6.370   9.597  1.00 58.65           C  
ATOM   4356  HG2 MET A 301     -20.451   5.751   9.651  1.00 58.65           H  
ATOM   4357  HG3 MET A 301     -19.573   6.957   8.678  1.00 58.65           H  
ATOM   4358  SD  MET A 301     -19.505   7.480  10.977  1.00 58.65           S  
ATOM   4359  CE  MET A 301     -18.153   8.545  10.353  1.00 58.65           C  
ATOM   4360  HE1 MET A 301     -18.522   9.172   9.541  1.00 58.65           H  
ATOM   4361  HE2 MET A 301     -17.327   7.955   9.956  1.00 58.65           H  
ATOM   4362  HE3 MET A 301     -17.722   9.164  11.140  1.00 58.65           H  
ATOM   4363  N   MET A 302     -16.565   3.136   8.420  1.00 61.57           N  
ATOM   4364  H   MET A 302     -17.446   2.677   8.235  1.00 61.57           H  
ATOM   4365  CA  MET A 302     -15.363   2.325   8.469  1.00 61.57           C  
ATOM   4366  HA  MET A 302     -14.753   2.637   9.317  1.00 61.57           H  
ATOM   4367  C   MET A 302     -14.539   2.559   7.204  1.00 61.57           C  
ATOM   4368  CB  MET A 302     -15.708   0.834   8.638  1.00 61.57           C  
ATOM   4369  HB2 MET A 302     -16.247   0.473   7.762  1.00 61.57           H  
ATOM   4370  HB3 MET A 302     -14.777   0.274   8.721  1.00 61.57           H  
ATOM   4371  O   MET A 302     -13.323   2.403   7.268  1.00 61.57           O  
ATOM   4372  CG  MET A 302     -16.542   0.539   9.885  1.00 61.57           C  
ATOM   4373  HG2 MET A 302     -15.957   0.866  10.745  1.00 61.57           H  
ATOM   4374  HG3 MET A 302     -17.473   1.104   9.845  1.00 61.57           H  
ATOM   4375  SD  MET A 302     -16.935  -1.198  10.190  1.00 61.57           S  
ATOM   4376  CE  MET A 302     -15.314  -1.738  10.797  1.00 61.57           C  
ATOM   4377  HE1 MET A 302     -14.595  -1.760   9.979  1.00 61.57           H  
ATOM   4378  HE2 MET A 302     -15.415  -2.732  11.232  1.00 61.57           H  
ATOM   4379  HE3 MET A 302     -14.960  -1.057  11.572  1.00 61.57           H  
ATOM   4380  N   ASP A 303     -15.163   2.914   6.068  1.00 65.03           N  
ATOM   4381  H   ASP A 303     -16.150   3.125   6.093  1.00 65.03           H  
ATOM   4382  CA  ASP A 303     -14.469   3.035   4.786  1.00 65.03           C  
ATOM   4383  HA  ASP A 303     -13.903   2.114   4.645  1.00 65.03           H  
ATOM   4384  C   ASP A 303     -13.513   4.242   4.788  1.00 65.03           C  
ATOM   4385  CB  ASP A 303     -15.441   3.093   3.595  1.00 65.03           C  
ATOM   4386  HB2 ASP A 303     -15.951   4.057   3.582  1.00 65.03           H  
ATOM   4387  HB3 ASP A 303     -16.195   2.316   3.716  1.00 65.03           H  
ATOM   4388  O   ASP A 303     -13.960   5.396   4.737  1.00 65.03           O  
ATOM   4389  CG  ASP A 303     -14.714   2.865   2.256  1.00 65.03           C  
ATOM   4390  OD1 ASP A 303     -13.485   3.091   2.155  1.00 65.03           O  
ATOM   4391  OD2 ASP A 303     -15.319   2.338   1.300  1.00 65.03           O  
ATOM   4392  N   PRO A 304     -12.187   4.011   4.765  1.00 60.37           N  
ATOM   4393  CA  PRO A 304     -11.214   5.097   4.750  1.00 60.37           C  
ATOM   4394  HA  PRO A 304     -11.370   5.719   5.632  1.00 60.37           H  
ATOM   4395  C   PRO A 304     -11.315   5.975   3.499  1.00 60.37           C  
ATOM   4396  CB  PRO A 304      -9.850   4.412   4.846  1.00 60.37           C  
ATOM   4397  HB2 PRO A 304      -9.171   5.006   5.458  1.00 60.37           H  
ATOM   4398  HB3 PRO A 304      -9.430   4.246   3.854  1.00 60.37           H  
ATOM   4399  O   PRO A 304     -10.971   7.156   3.545  1.00 60.37           O  
ATOM   4400  CG  PRO A 304     -10.175   3.072   5.498  1.00 60.37           C  
ATOM   4401  HG2 PRO A 304      -9.409   2.319   5.310  1.00 60.37           H  
ATOM   4402  HG3 PRO A 304     -10.330   3.205   6.569  1.00 60.37           H  
ATOM   4403  CD  PRO A 304     -11.491   2.734   4.824  1.00 60.37           C  
ATOM   4404  HD2 PRO A 304     -11.312   2.376   3.809  1.00 60.37           H  
ATOM   4405  HD3 PRO A 304     -12.007   1.962   5.395  1.00 60.37           H  
ATOM   4406  N   GLY A 305     -11.831   5.431   2.390  1.00 56.42           N  
ATOM   4407  H   GLY A 305     -12.182   4.485   2.436  1.00 56.42           H  
ATOM   4408  CA  GLY A 305     -12.105   6.194   1.175  1.00 56.42           C  
ATOM   4409  HA2 GLY A 305     -12.419   5.506   0.390  1.00 56.42           H  
ATOM   4410  HA3 GLY A 305     -11.199   6.707   0.851  1.00 56.42           H  
ATOM   4411  C   GLY A 305     -13.213   7.229   1.377  1.00 56.42           C  
ATOM   4412  O   GLY A 305     -13.102   8.351   0.882  1.00 56.42           O  
ATOM   4413  N   VAL A 306     -14.244   6.920   2.169  1.00 59.18           N  
ATOM   4414  H   VAL A 306     -14.244   6.033   2.651  1.00 59.18           H  
ATOM   4415  CA  VAL A 306     -15.295   7.899   2.494  1.00 59.18           C  
ATOM   4416  HA  VAL A 306     -15.679   8.316   1.563  1.00 59.18           H  
ATOM   4417  C   VAL A 306     -14.687   9.053   3.285  1.00 59.18           C  
ATOM   4418  CB  VAL A 306     -16.483   7.254   3.230  1.00 59.18           C  
ATOM   4419  HB  VAL A 306     -16.125   6.713   4.106  1.00 59.18           H  
ATOM   4420  O   VAL A 306     -14.847  10.200   2.877  1.00 59.18           O  
ATOM   4421  CG1 VAL A 306     -17.512   8.295   3.689  1.00 59.18           C  
ATOM   4422 HG11 VAL A 306     -17.845   8.903   2.847  1.00 59.18           H  
ATOM   4423 HG12 VAL A 306     -18.371   7.792   4.134  1.00 59.18           H  
ATOM   4424 HG13 VAL A 306     -17.083   8.950   4.448  1.00 59.18           H  
ATOM   4425  CG2 VAL A 306     -17.203   6.276   2.292  1.00 59.18           C  
ATOM   4426 HG21 VAL A 306     -17.640   6.815   1.451  1.00 59.18           H  
ATOM   4427 HG22 VAL A 306     -17.990   5.760   2.843  1.00 59.18           H  
ATOM   4428 HG23 VAL A 306     -16.507   5.530   1.908  1.00 59.18           H  
ATOM   4429  N   ILE A 307     -13.881   8.756   4.308  1.00 56.24           N  
ATOM   4430  H   ILE A 307     -13.782   7.783   4.561  1.00 56.24           H  
ATOM   4431  CA  ILE A 307     -13.186   9.768   5.120  1.00 56.24           C  
ATOM   4432  HA  ILE A 307     -13.935  10.415   5.576  1.00 56.24           H  
ATOM   4433  C   ILE A 307     -12.287  10.659   4.245  1.00 56.24           C  
ATOM   4434  CB  ILE A 307     -12.382   9.080   6.250  1.00 56.24           C  
ATOM   4435  HB  ILE A 307     -11.661   8.399   5.797  1.00 56.24           H  
ATOM   4436  O   ILE A 307     -12.351  11.887   4.332  1.00 56.24           O  
ATOM   4437  CG1 ILE A 307     -13.308   8.255   7.174  1.00 56.24           C  
ATOM   4438 HG12 ILE A 307     -14.022   8.920   7.662  1.00 56.24           H  
ATOM   4439 HG13 ILE A 307     -13.873   7.539   6.578  1.00 56.24           H  
ATOM   4440  CG2 ILE A 307     -11.598  10.127   7.060  1.00 56.24           C  
ATOM   4441 HG21 ILE A 307     -12.284  10.849   7.502  1.00 56.24           H  
ATOM   4442 HG22 ILE A 307     -11.013   9.651   7.847  1.00 56.24           H  
ATOM   4443 HG23 ILE A 307     -10.894  10.645   6.408  1.00 56.24           H  
ATOM   4444  CD1 ILE A 307     -12.566   7.447   8.247  1.00 56.24           C  
ATOM   4445 HD11 ILE A 307     -11.779   6.849   7.787  1.00 56.24           H  
ATOM   4446 HD12 ILE A 307     -12.136   8.108   9.000  1.00 56.24           H  
ATOM   4447 HD13 ILE A 307     -13.270   6.780   8.743  1.00 56.24           H  
ATOM   4448  N   GLY A 308     -11.482  10.059   3.361  1.00 53.29           N  
ATOM   4449  H   GLY A 308     -11.438   9.049   3.360  1.00 53.29           H  
ATOM   4450  CA  GLY A 308     -10.627  10.800   2.430  1.00 53.29           C  
ATOM   4451  HA2 GLY A 308     -10.058  10.086   1.834  1.00 53.29           H  
ATOM   4452  HA3 GLY A 308      -9.931  11.422   2.991  1.00 53.29           H  
ATOM   4453  C   GLY A 308     -11.425  11.693   1.472  1.00 53.29           C  
ATOM   4454  O   GLY A 308     -11.065  12.852   1.259  1.00 53.29           O  
ATOM   4455  N   SER A 309     -12.543  11.188   0.939  1.00 52.36           N  
ATOM   4456  H   SER A 309     -12.796  10.237   1.170  1.00 52.36           H  
ATOM   4457  CA  SER A 309     -13.420  11.954   0.043  1.00 52.36           C  
ATOM   4458  HA  SER A 309     -12.798  12.403  -0.730  1.00 52.36           H  
ATOM   4459  C   SER A 309     -14.141  13.098   0.762  1.00 52.36           C  
ATOM   4460  CB  SER A 309     -14.431  11.039  -0.661  1.00 52.36           C  
ATOM   4461  HB2 SER A 309     -14.902  11.600  -1.468  1.00 52.36           H  
ATOM   4462  HB3 SER A 309     -13.910  10.191  -1.106  1.00 52.36           H  
ATOM   4463  O   SER A 309     -14.212  14.210   0.240  1.00 52.36           O  
ATOM   4464  OG  SER A 309     -15.448  10.563   0.198  1.00 52.36           O  
ATOM   4465  HG  SER A 309     -15.095  10.376   1.071  1.00 52.36           H  
ATOM   4466  N   GLU A 310     -14.617  12.878   1.989  1.00 52.37           N  
ATOM   4467  H   GLU A 310     -14.549  11.953   2.387  1.00 52.37           H  
ATOM   4468  CA  GLU A 310     -15.268  13.909   2.796  1.00 52.37           C  
ATOM   4469  HA  GLU A 310     -16.062  14.371   2.209  1.00 52.37           H  
ATOM   4470  C   GLU A 310     -14.270  15.011   3.170  1.00 52.37           C  
ATOM   4471  CB  GLU A 310     -15.923  13.296   4.041  1.00 52.37           C  
ATOM   4472  HB2 GLU A 310     -16.170  14.107   4.726  1.00 52.37           H  
ATOM   4473  HB3 GLU A 310     -15.220  12.625   4.536  1.00 52.37           H  
ATOM   4474  O   GLU A 310     -14.585  16.198   3.048  1.00 52.37           O  
ATOM   4475  CG  GLU A 310     -17.224  12.547   3.692  1.00 52.37           C  
ATOM   4476  HG2 GLU A 310     -16.993  11.694   3.054  1.00 52.37           H  
ATOM   4477  HG3 GLU A 310     -17.862  13.220   3.121  1.00 52.37           H  
ATOM   4478  CD  GLU A 310     -18.008  12.062   4.927  1.00 52.37           C  
ATOM   4479  OE1 GLU A 310     -19.181  11.650   4.747  1.00 52.37           O  
ATOM   4480  OE2 GLU A 310     -17.457  12.117   6.049  1.00 52.37           O  
ATOM   4481  N   ALA A 311     -13.027  14.647   3.497  1.00 47.82           N  
ATOM   4482  H   ALA A 311     -12.829  13.664   3.623  1.00 47.82           H  
ATOM   4483  CA  ALA A 311     -11.952  15.610   3.710  1.00 47.82           C  
ATOM   4484  HA  ALA A 311     -12.271  16.315   4.477  1.00 47.82           H  
ATOM   4485  C   ALA A 311     -11.634  16.419   2.440  1.00 47.82           C  
ATOM   4486  CB  ALA A 311     -10.722  14.860   4.227  1.00 47.82           C  
ATOM   4487  HB1 ALA A 311      -9.930  15.568   4.469  1.00 47.82           H  
ATOM   4488  HB2 ALA A 311     -11.002  14.315   5.128  1.00 47.82           H  
ATOM   4489  HB3 ALA A 311     -10.366  14.149   3.482  1.00 47.82           H  
ATOM   4490  O   ALA A 311     -11.451  17.634   2.520  1.00 47.82           O  
ATOM   4491  N   ALA A 312     -11.609  15.774   1.268  1.00 46.20           N  
ATOM   4492  H   ALA A 312     -11.721  14.770   1.266  1.00 46.20           H  
ATOM   4493  CA  ALA A 312     -11.395  16.445  -0.017  1.00 46.20           C  
ATOM   4494  HA  ALA A 312     -10.494  17.054   0.049  1.00 46.20           H  
ATOM   4495  C   ALA A 312     -12.561  17.375  -0.402  1.00 46.20           C  
ATOM   4496  CB  ALA A 312     -11.176  15.383  -1.100  1.00 46.20           C  
ATOM   4497  HB1 ALA A 312     -10.352  14.724  -0.824  1.00 46.20           H  
ATOM   4498  HB2 ALA A 312     -12.077  14.785  -1.234  1.00 46.20           H  
ATOM   4499  HB3 ALA A 312     -10.929  15.870  -2.043  1.00 46.20           H  
ATOM   4500  O   ALA A 312     -12.355  18.430  -0.993  1.00 46.20           O  
ATOM   4501  N   THR A 313     -13.802  17.034  -0.054  1.00 44.62           N  
ATOM   4502  H   THR A 313     -13.947  16.112   0.334  1.00 44.62           H  
ATOM   4503  CA  THR A 313     -14.952  17.929  -0.293  1.00 44.62           C  
ATOM   4504  HA  THR A 313     -14.841  18.373  -1.282  1.00 44.62           H  
ATOM   4505  C   THR A 313     -14.999  19.096   0.696  1.00 44.62           C  
ATOM   4506  CB  THR A 313     -16.290  17.184  -0.287  1.00 44.62           C  
ATOM   4507  HB  THR A 313     -17.089  17.917  -0.392  1.00 44.62           H  
ATOM   4508  O   THR A 313     -15.350  20.216   0.318  1.00 44.62           O  
ATOM   4509  CG2 THR A 313     -16.418  16.196  -1.444  1.00 44.62           C  
ATOM   4510 HG21 THR A 313     -16.374  16.735  -2.390  1.00 44.62           H  
ATOM   4511 HG22 THR A 313     -15.613  15.462  -1.418  1.00 44.62           H  
ATOM   4512 HG23 THR A 313     -17.373  15.676  -1.371  1.00 44.62           H  
ATOM   4513  OG1 THR A 313     -16.496  16.491   0.914  1.00 44.62           O  
ATOM   4514  HG1 THR A 313     -15.714  15.971   1.113  1.00 44.62           H  
ATOM   4515  N   SER A 314     -14.568  18.871   1.940  1.00 44.68           N  
ATOM   4516  H   SER A 314     -14.354  17.919   2.199  1.00 44.68           H  
ATOM   4517  CA  SER A 314     -14.476  19.895   2.991  1.00 44.68           C  
ATOM   4518  HA  SER A 314     -15.347  20.546   2.911  1.00 44.68           H  
ATOM   4519  C   SER A 314     -13.237  20.786   2.861  1.00 44.68           C  
ATOM   4520  CB  SER A 314     -14.528  19.244   4.375  1.00 44.68           C  
ATOM   4521  HB2 SER A 314     -14.536  20.020   5.140  1.00 44.68           H  
ATOM   4522  HB3 SER A 314     -13.660  18.602   4.523  1.00 44.68           H  
ATOM   4523  O   SER A 314     -13.083  21.741   3.621  1.00 44.68           O  
ATOM   4524  OG  SER A 314     -15.712  18.485   4.491  1.00 44.68           O  
ATOM   4525  HG  SER A 314     -15.541  17.614   4.125  1.00 44.68           H  
ATOM   4526  N   PHE A 315     -12.399  20.533   1.858  1.00 44.32           N  
ATOM   4527  H   PHE A 315     -12.590  19.699   1.322  1.00 44.32           H  
ATOM   4528  CA  PHE A 315     -11.140  21.208   1.546  1.00 44.32           C  
ATOM   4529  HA  PHE A 315     -10.375  20.884   2.251  1.00 44.32           H  
ATOM   4530  C   PHE A 315     -11.201  22.740   1.573  1.00 44.32           C  
ATOM   4531  CB  PHE A 315     -10.784  20.702   0.155  1.00 44.32           C  
ATOM   4532  HB2 PHE A 315     -11.577  20.954  -0.548  1.00 44.32           H  
ATOM   4533  HB3 PHE A 315     -10.719  19.616   0.232  1.00 44.32           H  
ATOM   4534  O   PHE A 315     -10.318  23.391   2.133  1.00 44.32           O  
ATOM   4535  CG  PHE A 315      -9.473  21.148  -0.411  1.00 44.32           C  
ATOM   4536  CD1 PHE A 315      -9.404  22.273  -1.251  1.00 44.32           C  
ATOM   4537  HD1 PHE A 315     -10.273  22.891  -1.420  1.00 44.32           H  
ATOM   4538  CD2 PHE A 315      -8.348  20.337  -0.188  1.00 44.32           C  
ATOM   4539  HD2 PHE A 315      -8.417  19.462   0.441  1.00 44.32           H  
ATOM   4540  CE1 PHE A 315      -8.209  22.540  -1.930  1.00 44.32           C  
ATOM   4541  HE1 PHE A 315      -8.166  23.372  -2.618  1.00 44.32           H  
ATOM   4542  CE2 PHE A 315      -7.159  20.602  -0.868  1.00 44.32           C  
ATOM   4543  HE2 PHE A 315      -6.315  19.936  -0.766  1.00 44.32           H  
ATOM   4544  CZ  PHE A 315      -7.114  21.668  -1.769  1.00 44.32           C  
ATOM   4545  HZ  PHE A 315      -6.220  21.761  -2.367  1.00 44.32           H  
ATOM   4546  N   ASN A 316     -12.282  23.330   1.051  1.00 35.66           N  
ATOM   4547  H   ASN A 316     -12.975  22.734   0.621  1.00 35.66           H  
ATOM   4548  CA  ASN A 316     -12.483  24.785   1.078  1.00 35.66           C  
ATOM   4549  HA  ASN A 316     -11.559  25.272   0.767  1.00 35.66           H  
ATOM   4550  C   ASN A 316     -12.797  25.339   2.479  1.00 35.66           C  
ATOM   4551  CB  ASN A 316     -13.608  25.157   0.094  1.00 35.66           C  
ATOM   4552  HB2 ASN A 316     -14.423  24.438   0.176  1.00 35.66           H  
ATOM   4553  HB3 ASN A 316     -13.998  26.140   0.356  1.00 35.66           H  
ATOM   4554  O   ASN A 316     -12.601  26.528   2.720  1.00 35.66           O  
ATOM   4555  CG  ASN A 316     -13.142  25.252  -1.347  1.00 35.66           C  
ATOM   4556  ND2 ASN A 316     -14.041  25.102  -2.290  1.00 35.66           N  
ATOM   4557 HD21 ASN A 316     -14.974  24.794  -2.055  1.00 35.66           H  
ATOM   4558 HD22 ASN A 316     -13.672  25.083  -3.230  1.00 35.66           H  
ATOM   4559  OD1 ASN A 316     -11.993  25.498  -1.658  1.00 35.66           O  
ATOM   4560  N   SER A 317     -13.310  24.508   3.387  1.00 40.20           N  
ATOM   4561  H   SER A 317     -13.398  23.534   3.134  1.00 40.20           H  
ATOM   4562  CA  SER A 317     -13.699  24.896   4.748  1.00 40.20           C  
ATOM   4563  HA  SER A 317     -13.792  25.981   4.794  1.00 40.20           H  
ATOM   4564  C   SER A 317     -12.677  24.516   5.817  1.00 40.20           C  
ATOM   4565  CB  SER A 317     -15.072  24.320   5.109  1.00 40.20           C  
ATOM   4566  HB2 SER A 317     -15.830  24.829   4.515  1.00 40.20           H  
ATOM   4567  HB3 SER A 317     -15.278  24.522   6.160  1.00 40.20           H  
ATOM   4568  O   SER A 317     -12.533  25.253   6.788  1.00 40.20           O  
ATOM   4569  OG  SER A 317     -15.189  22.928   4.880  1.00 40.20           O  
ATOM   4570  HG  SER A 317     -14.342  22.532   4.664  1.00 40.20           H  
ATOM   4571  N   THR A 318     -11.965  23.399   5.650  1.00 45.08           N  
ATOM   4572  H   THR A 318     -12.141  22.812   4.847  1.00 45.08           H  
ATOM   4573  CA  THR A 318     -11.064  22.845   6.672  1.00 45.08           C  
ATOM   4574  HA  THR A 318     -11.357  23.259   7.637  1.00 45.08           H  
ATOM   4575  C   THR A 318      -9.593  23.210   6.454  1.00 45.08           C  
ATOM   4576  CB  THR A 318     -11.255  21.337   6.831  1.00 45.08           C  
ATOM   4577  HB  THR A 318     -10.593  20.981   7.619  1.00 45.08           H  
ATOM   4578  O   THR A 318      -8.755  23.008   7.336  1.00 45.08           O  
ATOM   4579  CG2 THR A 318     -12.677  20.971   7.245  1.00 45.08           C  
ATOM   4580 HG21 THR A 318     -12.906  21.420   8.212  1.00 45.08           H  
ATOM   4581 HG22 THR A 318     -13.397  21.326   6.508  1.00 45.08           H  
ATOM   4582 HG23 THR A 318     -12.762  19.888   7.332  1.00 45.08           H  
ATOM   4583  OG1 THR A 318     -10.960  20.688   5.620  1.00 45.08           O  
ATOM   4584  HG1 THR A 318     -10.153  20.193   5.781  1.00 45.08           H  
ATOM   4585  N   GLY A 319      -9.269  23.789   5.295  1.00 42.88           N  
ATOM   4586  H   GLY A 319      -9.989  23.868   4.592  1.00 42.88           H  
ATOM   4587  CA  GLY A 319      -7.904  24.125   4.912  1.00 42.88           C  
ATOM   4588  HA2 GLY A 319      -7.412  24.664   5.721  1.00 42.88           H  
ATOM   4589  HA3 GLY A 319      -7.942  24.775   4.037  1.00 42.88           H  
ATOM   4590  C   GLY A 319      -7.071  22.886   4.570  1.00 42.88           C  
ATOM   4591  O   GLY A 319      -7.285  21.782   5.072  1.00 42.88           O  
ATOM   4592  N   TYR A 320      -6.077  23.090   3.715  1.00 47.89           N  
ATOM   4593  H   TYR A 320      -5.958  24.025   3.354  1.00 47.89           H  
ATOM   4594  CA  TYR A 320      -5.257  22.044   3.100  1.00 47.89           C  
ATOM   4595  HA  TYR A 320      -5.882  21.397   2.484  1.00 47.89           H  
ATOM   4596  C   TYR A 320      -4.497  21.162   4.108  1.00 47.89           C  
ATOM   4597  CB  TYR A 320      -4.239  22.751   2.214  1.00 47.89           C  
ATOM   4598  HB2 TYR A 320      -3.716  23.468   2.846  1.00 47.89           H  
ATOM   4599  HB3 TYR A 320      -3.524  22.004   1.868  1.00 47.89           H  
ATOM   4600  O   TYR A 320      -4.248  19.991   3.841  1.00 47.89           O  
ATOM   4601  CG  TYR A 320      -4.782  23.488   1.006  1.00 47.89           C  
ATOM   4602  CD1 TYR A 320      -4.523  22.981  -0.278  1.00 47.89           C  
ATOM   4603  HD1 TYR A 320      -3.962  22.067  -0.406  1.00 47.89           H  
ATOM   4604  CD2 TYR A 320      -5.461  24.717   1.149  1.00 47.89           C  
ATOM   4605  HD2 TYR A 320      -5.586  25.173   2.120  1.00 47.89           H  
ATOM   4606  CE1 TYR A 320      -4.975  23.685  -1.405  1.00 47.89           C  
ATOM   4607  HE1 TYR A 320      -4.728  23.333  -2.396  1.00 47.89           H  
ATOM   4608  CE2 TYR A 320      -6.002  25.363   0.028  1.00 47.89           C  
ATOM   4609  HE2 TYR A 320      -6.578  26.268   0.149  1.00 47.89           H  
ATOM   4610  OH  TYR A 320      -6.392  25.401  -2.311  1.00 47.89           O  
ATOM   4611  HH  TYR A 320      -6.959  26.131  -2.051  1.00 47.89           H  
ATOM   4612  CZ  TYR A 320      -5.796  24.818  -1.249  1.00 47.89           C  
ATOM   4613  N   TYR A 321      -4.145  21.704   5.279  1.00 52.60           N  
ATOM   4614  H   TYR A 321      -4.354  22.680   5.429  1.00 52.60           H  
ATOM   4615  CA  TYR A 321      -3.481  20.957   6.356  1.00 52.60           C  
ATOM   4616  HA  TYR A 321      -2.548  20.532   5.985  1.00 52.60           H  
ATOM   4617  C   TYR A 321      -4.335  19.789   6.867  1.00 52.60           C  
ATOM   4618  CB  TYR A 321      -3.154  21.930   7.498  1.00 52.60           C  
ATOM   4619  HB2 TYR A 321      -2.249  22.479   7.240  1.00 52.60           H  
ATOM   4620  HB3 TYR A 321      -3.959  22.658   7.591  1.00 52.60           H  
ATOM   4621  O   TYR A 321      -3.852  18.660   6.967  1.00 52.60           O  
ATOM   4622  CG  TYR A 321      -2.968  21.267   8.849  1.00 52.60           C  
ATOM   4623  CD1 TYR A 321      -4.045  21.226   9.758  1.00 52.60           C  
ATOM   4624  HD1 TYR A 321      -4.998  21.659   9.492  1.00 52.60           H  
ATOM   4625  CD2 TYR A 321      -1.740  20.669   9.186  1.00 52.60           C  
ATOM   4626  HD2 TYR A 321      -0.918  20.663   8.487  1.00 52.60           H  
ATOM   4627  CE1 TYR A 321      -3.890  20.625  11.018  1.00 52.60           C  
ATOM   4628  HE1 TYR A 321      -4.717  20.595  11.712  1.00 52.60           H  
ATOM   4629  CE2 TYR A 321      -1.576  20.100  10.463  1.00 52.60           C  
ATOM   4630  HE2 TYR A 321      -0.630  19.665  10.749  1.00 52.60           H  
ATOM   4631  OH  TYR A 321      -2.477  19.660  12.668  1.00 52.60           O  
ATOM   4632  HH  TYR A 321      -3.313  19.599  13.137  1.00 52.60           H  
ATOM   4633  CZ  TYR A 321      -2.640  20.101  11.393  1.00 52.60           C  
ATOM   4634  N   SER A 322      -5.617  20.052   7.149  1.00 60.32           N  
ATOM   4635  H   SER A 322      -5.974  20.980   6.971  1.00 60.32           H  
ATOM   4636  CA  SER A 322      -6.526  19.030   7.676  1.00 60.32           C  
ATOM   4637  HA  SER A 322      -6.110  18.631   8.602  1.00 60.32           H  
ATOM   4638  C   SER A 322      -6.672  17.871   6.694  1.00 60.32           C  
ATOM   4639  CB  SER A 322      -7.895  19.635   7.983  1.00 60.32           C  
ATOM   4640  HB2 SER A 322      -8.516  18.883   8.469  1.00 60.32           H  
ATOM   4641  HB3 SER A 322      -7.784  20.488   8.653  1.00 60.32           H  
ATOM   4642  O   SER A 322      -6.720  16.719   7.110  1.00 60.32           O  
ATOM   4643  OG  SER A 322      -8.519  20.045   6.782  1.00 60.32           O  
ATOM   4644  HG  SER A 322      -8.051  20.791   6.400  1.00 60.32           H  
ATOM   4645  N   HIS A 323      -6.651  18.165   5.390  1.00 59.95           N  
ATOM   4646  H   HIS A 323      -6.598  19.136   5.117  1.00 59.95           H  
ATOM   4647  CA  HIS A 323      -6.746  17.159   4.347  1.00 59.95           C  
ATOM   4648  HA  HIS A 323      -7.647  16.572   4.522  1.00 59.95           H  
ATOM   4649  C   HIS A 323      -5.560  16.187   4.392  1.00 59.95           C  
ATOM   4650  CB  HIS A 323      -6.884  17.856   2.988  1.00 59.95           C  
ATOM   4651  HB2 HIS A 323      -7.732  18.541   3.020  1.00 59.95           H  
ATOM   4652  HB3 HIS A 323      -5.985  18.432   2.772  1.00 59.95           H  
ATOM   4653  O   HIS A 323      -5.775  14.984   4.492  1.00 59.95           O  
ATOM   4654  CG  HIS A 323      -7.112  16.877   1.873  1.00 59.95           C  
ATOM   4655  CD2 HIS A 323      -6.342  16.710   0.753  1.00 59.95           C  
ATOM   4656  HD2 HIS A 323      -5.460  17.269   0.480  1.00 59.95           H  
ATOM   4657  ND1 HIS A 323      -8.120  15.940   1.819  1.00 59.95           N  
ATOM   4658  HD1 HIS A 323      -8.836  15.778   2.512  1.00 59.95           H  
ATOM   4659  CE1 HIS A 323      -7.946  15.207   0.709  1.00 59.95           C  
ATOM   4660  HE1 HIS A 323      -8.547  14.359   0.416  1.00 59.95           H  
ATOM   4661  NE2 HIS A 323      -6.890  15.655   0.026  1.00 59.95           N  
ATOM   4662  N   GLY A 324      -4.319  16.689   4.418  1.00 63.75           N  
ATOM   4663  H   GLY A 324      -4.201  17.690   4.365  1.00 63.75           H  
ATOM   4664  CA  GLY A 324      -3.127  15.834   4.485  1.00 63.75           C  
ATOM   4665  HA2 GLY A 324      -2.237  16.461   4.441  1.00 63.75           H  
ATOM   4666  HA3 GLY A 324      -3.129  15.165   3.625  1.00 63.75           H  
ATOM   4667  C   GLY A 324      -3.053  14.983   5.759  1.00 63.75           C  
ATOM   4668  O   GLY A 324      -2.739  13.793   5.703  1.00 63.75           O  
ATOM   4669  N   ALA A 325      -3.405  15.571   6.904  1.00 67.50           N  
ATOM   4670  H   ALA A 325      -3.658  16.549   6.888  1.00 67.50           H  
ATOM   4671  CA  ALA A 325      -3.459  14.866   8.181  1.00 67.50           C  
ATOM   4672  HA  ALA A 325      -2.494  14.392   8.364  1.00 67.50           H  
ATOM   4673  C   ALA A 325      -4.524  13.751   8.183  1.00 67.50           C  
ATOM   4674  CB  ALA A 325      -3.710  15.917   9.271  1.00 67.50           C  
ATOM   4675  HB1 ALA A 325      -2.901  16.648   9.275  1.00 67.50           H  
ATOM   4676  HB2 ALA A 325      -3.755  15.445  10.253  1.00 67.50           H  
ATOM   4677  HB3 ALA A 325      -4.652  16.432   9.087  1.00 67.50           H  
ATOM   4678  O   ALA A 325      -4.251  12.619   8.590  1.00 67.50           O  
ATOM   4679  N   ILE A 326      -5.726  14.042   7.673  1.00 65.48           N  
ATOM   4680  H   ILE A 326      -5.903  14.982   7.349  1.00 65.48           H  
ATOM   4681  CA  ILE A 326      -6.804  13.054   7.550  1.00 65.48           C  
ATOM   4682  HA  ILE A 326      -6.949  12.575   8.519  1.00 65.48           H  
ATOM   4683  C   ILE A 326      -6.418  11.950   6.564  1.00 65.48           C  
ATOM   4684  CB  ILE A 326      -8.134  13.728   7.151  1.00 65.48           C  
ATOM   4685  HB  ILE A 326      -7.967  14.332   6.259  1.00 65.48           H  
ATOM   4686  O   ILE A 326      -6.653  10.780   6.857  1.00 65.48           O  
ATOM   4687  CG1 ILE A 326      -8.668  14.631   8.287  1.00 65.48           C  
ATOM   4688 HG12 ILE A 326      -7.853  15.211   8.720  1.00 65.48           H  
ATOM   4689 HG13 ILE A 326      -9.081  14.015   9.086  1.00 65.48           H  
ATOM   4690  CG2 ILE A 326      -9.187  12.654   6.829  1.00 65.48           C  
ATOM   4691 HG21 ILE A 326     -10.185  13.082   6.746  1.00 65.48           H  
ATOM   4692 HG22 ILE A 326      -8.957  12.165   5.883  1.00 65.48           H  
ATOM   4693 HG23 ILE A 326      -9.208  11.908   7.623  1.00 65.48           H  
ATOM   4694  CD1 ILE A 326      -9.741  15.616   7.800  1.00 65.48           C  
ATOM   4695 HD11 ILE A 326     -10.665  15.091   7.556  1.00 65.48           H  
ATOM   4696 HD12 ILE A 326      -9.956  16.341   8.585  1.00 65.48           H  
ATOM   4697 HD13 ILE A 326      -9.388  16.155   6.921  1.00 65.48           H  
ATOM   4698  N   MET A 327      -5.782  12.290   5.438  1.00 66.59           N  
ATOM   4699  H   MET A 327      -5.646  13.269   5.229  1.00 66.59           H  
ATOM   4700  CA  MET A 327      -5.293  11.299   4.482  1.00 66.59           C  
ATOM   4701  HA  MET A 327      -6.145  10.725   4.118  1.00 66.59           H  
ATOM   4702  C   MET A 327      -4.347  10.313   5.169  1.00 66.59           C  
ATOM   4703  CB  MET A 327      -4.613  11.963   3.277  1.00 66.59           C  
ATOM   4704  HB2 MET A 327      -4.025  11.207   2.755  1.00 66.59           H  
ATOM   4705  HB3 MET A 327      -3.936  12.751   3.604  1.00 66.59           H  
ATOM   4706  O   MET A 327      -4.657   9.126   5.230  1.00 66.59           O  
ATOM   4707  CG  MET A 327      -5.625  12.530   2.280  1.00 66.59           C  
ATOM   4708  HG2 MET A 327      -6.391  11.777   2.095  1.00 66.59           H  
ATOM   4709  HG3 MET A 327      -6.122  13.405   2.697  1.00 66.59           H  
ATOM   4710  SD  MET A 327      -4.900  12.962   0.680  1.00 66.59           S  
ATOM   4711  CE  MET A 327      -3.973  14.455   1.109  1.00 66.59           C  
ATOM   4712  HE1 MET A 327      -3.743  15.006   0.197  1.00 66.59           H  
ATOM   4713  HE2 MET A 327      -4.574  15.080   1.770  1.00 66.59           H  
ATOM   4714  HE3 MET A 327      -3.046  14.174   1.608  1.00 66.59           H  
ATOM   4715  N   LEU A 328      -3.266  10.794   5.789  1.00 73.80           N  
ATOM   4716  H   LEU A 328      -3.097  11.789   5.756  1.00 73.80           H  
ATOM   4717  CA  LEU A 328      -2.311   9.940   6.506  1.00 73.80           C  
ATOM   4718  HA  LEU A 328      -1.856   9.249   5.796  1.00 73.80           H  
ATOM   4719  C   LEU A 328      -2.988   9.075   7.579  1.00 73.80           C  
ATOM   4720  CB  LEU A 328      -1.221  10.829   7.129  1.00 73.80           C  
ATOM   4721  HB2 LEU A 328      -0.685  10.272   7.896  1.00 73.80           H  
ATOM   4722  HB3 LEU A 328      -1.701  11.678   7.617  1.00 73.80           H  
ATOM   4723  O   LEU A 328      -2.740   7.871   7.645  1.00 73.80           O  
ATOM   4724  CG  LEU A 328      -0.201  11.334   6.098  1.00 73.80           C  
ATOM   4725  HG  LEU A 328      -0.725  11.686   5.210  1.00 73.80           H  
ATOM   4726  CD1 LEU A 328       0.604  12.492   6.680  1.00 73.80           C  
ATOM   4727 HD11 LEU A 328       1.302  12.866   5.931  1.00 73.80           H  
ATOM   4728 HD12 LEU A 328       1.160  12.162   7.558  1.00 73.80           H  
ATOM   4729 HD13 LEU A 328      -0.077  13.295   6.961  1.00 73.80           H  
ATOM   4730  CD2 LEU A 328       0.785  10.234   5.703  1.00 73.80           C  
ATOM   4731 HD21 LEU A 328       0.252   9.372   5.303  1.00 73.80           H  
ATOM   4732 HD22 LEU A 328       1.361   9.916   6.572  1.00 73.80           H  
ATOM   4733 HD23 LEU A 328       1.466  10.607   4.938  1.00 73.80           H  
ATOM   4734  N   ALA A 329      -3.882   9.661   8.376  1.00 72.50           N  
ATOM   4735  H   ALA A 329      -4.051  10.651   8.270  1.00 72.50           H  
ATOM   4736  CA  ALA A 329      -4.629   8.930   9.396  1.00 72.50           C  
ATOM   4737  HA  ALA A 329      -3.922   8.447  10.071  1.00 72.50           H  
ATOM   4738  C   ALA A 329      -5.523   7.827   8.799  1.00 72.50           C  
ATOM   4739  CB  ALA A 329      -5.459   9.944  10.190  1.00 72.50           C  
ATOM   4740  HB1 ALA A 329      -6.032   9.426  10.959  1.00 72.50           H  
ATOM   4741  HB2 ALA A 329      -6.155  10.458   9.527  1.00 72.50           H  
ATOM   4742  HB3 ALA A 329      -4.807  10.680  10.660  1.00 72.50           H  
ATOM   4743  O   ALA A 329      -5.569   6.720   9.334  1.00 72.50           O  
ATOM   4744  N   SER A 330      -6.211   8.110   7.689  1.00 68.66           N  
ATOM   4745  H   SER A 330      -6.145   9.047   7.318  1.00 68.66           H  
ATOM   4746  CA  SER A 330      -7.143   7.175   7.044  1.00 68.66           C  
ATOM   4747  HA  SER A 330      -7.799   6.769   7.815  1.00 68.66           H  
ATOM   4748  C   SER A 330      -6.436   5.980   6.399  1.00 68.66           C  
ATOM   4749  CB  SER A 330      -8.031   7.911   6.037  1.00 68.66           C  
ATOM   4750  HB2 SER A 330      -8.823   7.246   5.694  1.00 68.66           H  
ATOM   4751  HB3 SER A 330      -8.494   8.770   6.523  1.00 68.66           H  
ATOM   4752  O   SER A 330      -6.957   4.869   6.440  1.00 68.66           O  
ATOM   4753  OG  SER A 330      -7.290   8.347   4.924  1.00 68.66           O  
ATOM   4754  HG  SER A 330      -6.481   8.767   5.226  1.00 68.66           H  
ATOM   4755  N   ILE A 331      -5.208   6.161   5.903  1.00 70.17           N  
ATOM   4756  H   ILE A 331      -4.835   7.099   5.867  1.00 70.17           H  
ATOM   4757  CA  ILE A 331      -4.350   5.047   5.466  1.00 70.17           C  
ATOM   4758  HA  ILE A 331      -5.000   4.240   5.128  1.00 70.17           H  
ATOM   4759  C   ILE A 331      -3.544   4.442   6.619  1.00 70.17           C  
ATOM   4760  CB  ILE A 331      -3.459   5.409   4.258  1.00 70.17           C  
ATOM   4761  HB  ILE A 331      -2.873   4.528   3.996  1.00 70.17           H  
ATOM   4762  O   ILE A 331      -2.547   3.784   6.369  1.00 70.17           O  
ATOM   4763  CG1 ILE A 331      -2.461   6.533   4.597  1.00 70.17           C  
ATOM   4764 HG12 ILE A 331      -2.999   7.447   4.846  1.00 70.17           H  
ATOM   4765 HG13 ILE A 331      -1.872   6.239   5.466  1.00 70.17           H  
ATOM   4766  CG2 ILE A 331      -4.343   5.698   3.041  1.00 70.17           C  
ATOM   4767 HG21 ILE A 331      -5.046   6.499   3.268  1.00 70.17           H  
ATOM   4768 HG22 ILE A 331      -3.741   5.964   2.172  1.00 70.17           H  
ATOM   4769 HG23 ILE A 331      -4.908   4.799   2.794  1.00 70.17           H  
ATOM   4770  CD1 ILE A 331      -1.487   6.844   3.461  1.00 70.17           C  
ATOM   4771 HD11 ILE A 331      -0.681   7.467   3.849  1.00 70.17           H  
ATOM   4772 HD12 ILE A 331      -1.065   5.921   3.063  1.00 70.17           H  
ATOM   4773 HD13 ILE A 331      -1.992   7.382   2.659  1.00 70.17           H  
ATOM   4774  N   GLY A 332      -3.927   4.663   7.882  1.00 71.75           N  
ATOM   4775  H   GLY A 332      -4.731   5.252   8.039  1.00 71.75           H  
ATOM   4776  CA  GLY A 332      -3.363   3.969   9.043  1.00 71.75           C  
ATOM   4777  HA2 GLY A 332      -3.272   2.908   8.812  1.00 71.75           H  
ATOM   4778  HA3 GLY A 332      -4.066   4.074   9.870  1.00 71.75           H  
ATOM   4779  C   GLY A 332      -1.999   4.470   9.531  1.00 71.75           C  
ATOM   4780  O   GLY A 332      -1.376   3.800  10.366  1.00 71.75           O  
ATOM   4781  N   ALA A 333      -1.519   5.625   9.056  1.00 78.65           N  
ATOM   4782  H   ALA A 333      -2.078   6.158   8.405  1.00 78.65           H  
ATOM   4783  CA  ALA A 333      -0.343   6.262   9.638  1.00 78.65           C  
ATOM   4784  HA  ALA A 333       0.473   5.539   9.631  1.00 78.65           H  
ATOM   4785  C   ALA A 333      -0.647   6.667  11.086  1.00 78.65           C  
ATOM   4786  CB  ALA A 333       0.092   7.481   8.818  1.00 78.65           C  
ATOM   4787  HB1 ALA A 333      -0.033   7.299   7.751  1.00 78.65           H  
ATOM   4788  HB2 ALA A 333      -0.538   8.333   9.078  1.00 78.65           H  
ATOM   4789  HB3 ALA A 333       1.134   7.718   9.033  1.00 78.65           H  
ATOM   4790  O   ALA A 333      -1.663   7.300  11.378  1.00 78.65           O  
ATOM   4791  N   GLY A 334       0.251   6.323  12.004  1.00 82.02           N  
ATOM   4792  H   GLY A 334       1.119   5.905  11.703  1.00 82.02           H  
ATOM   4793  CA  GLY A 334       0.130   6.713  13.396  1.00 82.02           C  
ATOM   4794  HA2 GLY A 334       0.816   6.114  13.995  1.00 82.02           H  
ATOM   4795  HA3 GLY A 334      -0.890   6.531  13.736  1.00 82.02           H  
ATOM   4796  C   GLY A 334       0.476   8.185  13.575  1.00 82.02           C  
ATOM   4797  O   GLY A 334       1.608   8.579  13.325  1.00 82.02           O  
ATOM   4798  N   GLY A 335      -0.457   8.992  14.065  1.00 81.92           N  
ATOM   4799  H   GLY A 335      -1.361   8.600  14.288  1.00 81.92           H  
ATOM   4800  CA  GLY A 335      -0.233  10.409  14.352  1.00 81.92           C  
ATOM   4801  HA2 GLY A 335       0.794  10.572  14.679  1.00 81.92           H  
ATOM   4802  HA3 GLY A 335      -0.392  11.001  13.451  1.00 81.92           H  
ATOM   4803  C   GLY A 335      -1.171  10.909  15.437  1.00 81.92           C  
ATOM   4804  O   GLY A 335      -1.918  10.137  16.025  1.00 81.92           O  
ATOM   4805  N   ASN A 336      -1.136  12.198  15.748  1.00 78.98           N  
ATOM   4806  H   ASN A 336      -0.517  12.810  15.234  1.00 78.98           H  
ATOM   4807  CA  ASN A 336      -2.103  12.789  16.667  1.00 78.98           C  
ATOM   4808  HA  ASN A 336      -2.944  12.111  16.811  1.00 78.98           H  
ATOM   4809  C   ASN A 336      -2.662  14.059  16.049  1.00 78.98           C  
ATOM   4810  CB  ASN A 336      -1.446  13.005  18.034  1.00 78.98           C  
ATOM   4811  HB2 ASN A 336      -0.676  13.772  17.957  1.00 78.98           H  
ATOM   4812  HB3 ASN A 336      -0.973  12.071  18.336  1.00 78.98           H  
ATOM   4813  O   ASN A 336      -2.055  15.119  16.146  1.00 78.98           O  
ATOM   4814  CG  ASN A 336      -2.441  13.418  19.103  1.00 78.98           C  
ATOM   4815  ND2 ASN A 336      -2.146  13.089  20.338  1.00 78.98           N  
ATOM   4816 HD21 ASN A 336      -2.770  13.423  21.058  1.00 78.98           H  
ATOM   4817 HD22 ASN A 336      -1.348  12.489  20.496  1.00 78.98           H  
ATOM   4818  OD1 ASN A 336      -3.482  14.013  18.868  1.00 78.98           O  
ATOM   4819  N   ILE A 337      -3.835  13.937  15.431  1.00 71.35           N  
ATOM   4820  H   ILE A 337      -4.268  13.026  15.384  1.00 71.35           H  
ATOM   4821  CA  ILE A 337      -4.478  15.033  14.701  1.00 71.35           C  
ATOM   4822  HA  ILE A 337      -3.761  15.400  13.966  1.00 71.35           H  
ATOM   4823  C   ILE A 337      -4.836  16.230  15.600  1.00 71.35           C  
ATOM   4824  CB  ILE A 337      -5.690  14.460  13.940  1.00 71.35           C  
ATOM   4825  HB  ILE A 337      -5.343  13.581  13.396  1.00 71.35           H  
ATOM   4826  O   ILE A 337      -4.967  17.356  15.127  1.00 71.35           O  
ATOM   4827  CG1 ILE A 337      -6.179  15.472  12.889  1.00 71.35           C  
ATOM   4828 HG12 ILE A 337      -5.318  15.916  12.391  1.00 71.35           H  
ATOM   4829 HG13 ILE A 337      -6.728  16.272  13.386  1.00 71.35           H  
ATOM   4830  CG2 ILE A 337      -6.803  14.000  14.905  1.00 71.35           C  
ATOM   4831 HG21 ILE A 337      -6.446  13.195  15.547  1.00 71.35           H  
ATOM   4832 HG22 ILE A 337      -7.140  14.829  15.527  1.00 71.35           H  
ATOM   4833 HG23 ILE A 337      -7.657  13.619  14.344  1.00 71.35           H  
ATOM   4834  CD1 ILE A 337      -7.052  14.833  11.801  1.00 71.35           C  
ATOM   4835 HD11 ILE A 337      -7.939  14.371  12.234  1.00 71.35           H  
ATOM   4836 HD12 ILE A 337      -7.362  15.602  11.093  1.00 71.35           H  
ATOM   4837 HD13 ILE A 337      -6.480  14.076  11.265  1.00 71.35           H  
ATOM   4838  N   ASN A 338      -4.928  16.009  16.918  1.00 72.37           N  
ATOM   4839  H   ASN A 338      -4.731  15.077  17.253  1.00 72.37           H  
ATOM   4840  CA  ASN A 338      -5.172  17.062  17.898  1.00 72.37           C  
ATOM   4841  HA  ASN A 338      -5.847  17.795  17.453  1.00 72.37           H  
ATOM   4842  C   ASN A 338      -3.896  17.811  18.315  1.00 72.37           C  
ATOM   4843  CB  ASN A 338      -5.858  16.471  19.136  1.00 72.37           C  
ATOM   4844  HB2 ASN A 338      -5.244  15.674  19.556  1.00 72.37           H  
ATOM   4845  HB3 ASN A 338      -5.948  17.249  19.895  1.00 72.37           H  
ATOM   4846  O   ASN A 338      -3.995  18.750  19.109  1.00 72.37           O  
ATOM   4847  CG  ASN A 338      -7.258  15.965  18.879  1.00 72.37           C  
ATOM   4848  ND2 ASN A 338      -7.468  14.671  18.982  1.00 72.37           N  
ATOM   4849 HD21 ASN A 338      -8.406  14.312  18.881  1.00 72.37           H  
ATOM   4850 HD22 ASN A 338      -6.685  14.033  19.001  1.00 72.37           H  
ATOM   4851  OD1 ASN A 338      -8.182  16.737  18.707  1.00 72.37           O  
ATOM   4852  N   VAL A 339      -2.715  17.416  17.836  1.00 79.86           N  
ATOM   4853  H   VAL A 339      -2.687  16.677  17.147  1.00 79.86           H  
ATOM   4854  CA  VAL A 339      -1.433  18.026  18.197  1.00 79.86           C  
ATOM   4855  HA  VAL A 339      -1.614  18.888  18.840  1.00 79.86           H  
ATOM   4856  C   VAL A 339      -0.730  18.531  16.941  1.00 79.86           C  
ATOM   4857  CB  VAL A 339      -0.547  17.051  18.994  1.00 79.86           C  
ATOM   4858  HB  VAL A 339      -0.334  16.168  18.392  1.00 79.86           H  
ATOM   4859  O   VAL A 339      -0.438  17.763  16.031  1.00 79.86           O  
ATOM   4860  CG1 VAL A 339       0.778  17.710  19.394  1.00 79.86           C  
ATOM   4861 HG11 VAL A 339       1.358  17.029  20.017  1.00 79.86           H  
ATOM   4862 HG12 VAL A 339       1.366  17.942  18.506  1.00 79.86           H  
ATOM   4863 HG13 VAL A 339       0.592  18.633  19.943  1.00 79.86           H  
ATOM   4864  CG2 VAL A 339      -1.237  16.608  20.295  1.00 79.86           C  
ATOM   4865 HG21 VAL A 339      -1.452  17.479  20.913  1.00 79.86           H  
ATOM   4866 HG22 VAL A 339      -2.172  16.096  20.067  1.00 79.86           H  
ATOM   4867 HG23 VAL A 339      -0.589  15.924  20.843  1.00 79.86           H  
ATOM   4868  N   SER A 340      -0.436  19.829  16.916  1.00 86.33           N  
ATOM   4869  H   SER A 340      -0.658  20.379  17.734  1.00 86.33           H  
ATOM   4870  CA  SER A 340       0.449  20.434  15.922  1.00 86.33           C  
ATOM   4871  HA  SER A 340       0.392  19.873  14.989  1.00 86.33           H  
ATOM   4872  C   SER A 340       1.880  20.395  16.441  1.00 86.33           C  
ATOM   4873  CB  SER A 340       0.025  21.875  15.638  1.00 86.33           C  
ATOM   4874  HB2 SER A 340      -1.022  21.881  15.334  1.00 86.33           H  
ATOM   4875  HB3 SER A 340       0.132  22.473  16.543  1.00 86.33           H  
ATOM   4876  O   SER A 340       2.119  20.652  17.616  1.00 86.33           O  
ATOM   4877  OG  SER A 340       0.795  22.447  14.600  1.00 86.33           O  
ATOM   4878  HG  SER A 340       1.731  22.408  14.808  1.00 86.33           H  
ATOM   4879  N   HIS A 341       2.831  20.131  15.563  1.00 91.16           N  
ATOM   4880  H   HIS A 341       2.538  19.921  14.619  1.00 91.16           H  
ATOM   4881  CA  HIS A 341       4.263  20.097  15.805  1.00 91.16           C  
ATOM   4882  HA  HIS A 341       4.451  20.237  16.870  1.00 91.16           H  
ATOM   4883  C   HIS A 341       4.961  21.211  15.033  1.00 91.16           C  
ATOM   4884  CB  HIS A 341       4.829  18.734  15.383  1.00 91.16           C  
ATOM   4885  HB2 HIS A 341       5.901  18.709  15.577  1.00 91.16           H  
ATOM   4886  HB3 HIS A 341       4.664  18.614  14.312  1.00 91.16           H  
ATOM   4887  O   HIS A 341       4.579  21.550  13.912  1.00 91.16           O  
ATOM   4888  CG  HIS A 341       4.178  17.577  16.084  1.00 91.16           C  
ATOM   4889  CD2 HIS A 341       4.507  17.113  17.320  1.00 91.16           C  
ATOM   4890  HD2 HIS A 341       5.300  17.490  17.948  1.00 91.16           H  
ATOM   4891  ND1 HIS A 341       3.043  16.906  15.629  1.00 91.16           N  
ATOM   4892  CE1 HIS A 341       2.685  16.082  16.618  1.00 91.16           C  
ATOM   4893  HE1 HIS A 341       1.793  15.474  16.603  1.00 91.16           H  
ATOM   4894  NE2 HIS A 341       3.554  16.176  17.641  1.00 91.16           N  
ATOM   4895  HE2 HIS A 341       3.432  15.753  18.550  1.00 91.16           H  
ATOM   4896  N   THR A 342       6.047  21.696  15.615  1.00 93.56           N  
ATOM   4897  H   THR A 342       6.241  21.406  16.563  1.00 93.56           H  
ATOM   4898  CA  THR A 342       7.098  22.424  14.912  1.00 93.56           C  
ATOM   4899  HA  THR A 342       6.782  22.636  13.890  1.00 93.56           H  
ATOM   4900  C   THR A 342       8.320  21.520  14.891  1.00 93.56           C  
ATOM   4901  CB  THR A 342       7.409  23.762  15.587  1.00 93.56           C  
ATOM   4902  HB  THR A 342       7.831  23.576  16.574  1.00 93.56           H  
ATOM   4903  O   THR A 342       8.753  21.039  15.943  1.00 93.56           O  
ATOM   4904  CG2 THR A 342       8.390  24.601  14.768  1.00 93.56           C  
ATOM   4905 HG21 THR A 342       8.545  25.564  15.254  1.00 93.56           H  
ATOM   4906 HG22 THR A 342       9.348  24.088  14.681  1.00 93.56           H  
ATOM   4907 HG23 THR A 342       7.988  24.763  13.768  1.00 93.56           H  
ATOM   4908  OG1 THR A 342       6.221  24.499  15.743  1.00 93.56           O  
ATOM   4909  HG1 THR A 342       6.405  25.304  16.234  1.00 93.56           H  
ATOM   4910  N   VAL A 343       8.866  21.258  13.706  1.00 95.12           N  
ATOM   4911  H   VAL A 343       8.453  21.677  12.885  1.00 95.12           H  
ATOM   4912  CA  VAL A 343      10.057  20.420  13.529  1.00 95.12           C  
ATOM   4913  HA  VAL A 343      10.438  20.171  14.520  1.00 95.12           H  
ATOM   4914  C   VAL A 343      11.165  21.186  12.824  1.00 95.12           C  
ATOM   4915  CB  VAL A 343       9.768  19.080  12.820  1.00 95.12           C  
ATOM   4916  HB  VAL A 343      10.721  18.581  12.645  1.00 95.12           H  
ATOM   4917  O   VAL A 343      10.917  21.914  11.867  1.00 95.12           O  
ATOM   4918  CG1 VAL A 343       8.932  18.148  13.700  1.00 95.12           C  
ATOM   4919 HG11 VAL A 343       9.471  17.947  14.626  1.00 95.12           H  
ATOM   4920 HG12 VAL A 343       8.764  17.203  13.182  1.00 95.12           H  
ATOM   4921 HG13 VAL A 343       7.970  18.607  13.927  1.00 95.12           H  
ATOM   4922  CG2 VAL A 343       9.071  19.242  11.470  1.00 95.12           C  
ATOM   4923 HG21 VAL A 343       8.132  19.784  11.586  1.00 95.12           H  
ATOM   4924 HG22 VAL A 343       8.863  18.264  11.036  1.00 95.12           H  
ATOM   4925 HG23 VAL A 343       9.730  19.783  10.791  1.00 95.12           H  
ATOM   4926  N   THR A 344      12.400  20.991  13.280  1.00 96.99           N  
ATOM   4927  H   THR A 344      12.508  20.415  14.103  1.00 96.99           H  
ATOM   4928  CA  THR A 344      13.613  21.397  12.561  1.00 96.99           C  
ATOM   4929  HA  THR A 344      13.344  22.081  11.756  1.00 96.99           H  
ATOM   4930  C   THR A 344      14.262  20.162  11.949  1.00 96.99           C  
ATOM   4931  CB  THR A 344      14.603  22.131  13.472  1.00 96.99           C  
ATOM   4932  HB  THR A 344      14.950  21.457  14.255  1.00 96.99           H  
ATOM   4933  O   THR A 344      14.666  19.255  12.678  1.00 96.99           O  
ATOM   4934  CG2 THR A 344      15.812  22.659  12.699  1.00 96.99           C  
ATOM   4935 HG21 THR A 344      16.438  23.254  13.364  1.00 96.99           H  
ATOM   4936 HG22 THR A 344      15.484  23.275  11.861  1.00 96.99           H  
ATOM   4937 HG23 THR A 344      16.403  21.826  12.318  1.00 96.99           H  
ATOM   4938  OG1 THR A 344      13.988  23.245  14.079  1.00 96.99           O
[truncated: 172,215 more chars]
