# Supplementary material for: Pleomorphic viruses establish stable relationship with marine hyperthermophilic archaea
Source: ISME J. 2024 Jan 23;18(1):wrae008. doi: 10.1093/ismejo/wrae008 (PMC10919331; doi:10.1093/ismejo/wrae008)
Supplement: SI_Data_3_wrae008 [file si_data_3_wrae008.zip › HHPV-1_4._ranked_0.pdb]

ATOM      1  N   MET A   1      56.329  26.329  34.744  1.00 39.57           N  
ATOM      2  H   MET A   1      56.462  25.329  34.711  1.00 39.57           H  
ATOM      3  H2  MET A   1      55.348  26.511  34.904  1.00 39.57           H  
ATOM      4  H3  MET A   1      56.879  26.711  35.500  1.00 39.57           H  
ATOM      5  CA  MET A   1      56.755  26.900  33.448  1.00 39.57           C  
ATOM      6  HA  MET A   1      56.544  27.967  33.384  1.00 39.57           H  
ATOM      7  C   MET A   1      55.959  26.159  32.382  1.00 39.57           C  
ATOM      8  CB  MET A   1      58.265  26.632  33.232  1.00 39.57           C  
ATOM      9  HB2 MET A   1      58.457  25.565  33.345  1.00 39.57           H  
ATOM     10  HB3 MET A   1      58.524  26.908  32.210  1.00 39.57           H  
ATOM     11  O   MET A   1      56.198  24.973  32.260  1.00 39.57           O  
ATOM     12  CG  MET A   1      59.213  27.382  34.178  1.00 39.57           C  
ATOM     13  HG2 MET A   1      58.882  27.264  35.210  1.00 39.57           H  
ATOM     14  HG3 MET A   1      59.190  28.442  33.925  1.00 39.57           H  
ATOM     15  SD  MET A   1      60.919  26.774  34.058  1.00 39.57           S  
ATOM     16  CE  MET A   1      61.874  28.245  34.521  1.00 39.57           C  
ATOM     17  HE1 MET A   1      61.600  28.566  35.526  1.00 39.57           H  
ATOM     18  HE2 MET A   1      62.936  28.002  34.501  1.00 39.57           H  
ATOM     19  HE3 MET A   1      61.681  29.051  33.813  1.00 39.57           H  
ATOM     20  N   GLY A   2      54.949  26.656  31.671  1.00 37.14           N  
ATOM     21  H   GLY A   2      54.648  25.979  30.984  1.00 37.14           H  
ATOM     22  CA  GLY A   2      54.228  27.931  31.494  1.00 37.14           C  
ATOM     23  HA2 GLY A   2      54.917  28.772  31.411  1.00 37.14           H  
ATOM     24  HA3 GLY A   2      53.516  28.090  32.304  1.00 37.14           H  
ATOM     25  C   GLY A   2      53.459  27.766  30.159  1.00 37.14           C  
ATOM     26  O   GLY A   2      53.969  27.060  29.301  1.00 37.14           O  
ATOM     27  N   GLY A   3      52.259  28.269  29.865  1.00 36.84           N  
ATOM     28  H   GLY A   3      51.991  28.015  28.925  1.00 36.84           H  
ATOM     29  CA  GLY A   3      51.190  29.022  30.536  1.00 36.84           C  
ATOM     30  HA2 GLY A   3      51.422  30.087  30.548  1.00 36.84           H  
ATOM     31  HA3 GLY A   3      51.045  28.657  31.553  1.00 36.84           H  
ATOM     32  C   GLY A   3      49.896  28.789  29.708  1.00 36.84           C  
ATOM     33  O   GLY A   3      49.979  28.472  28.530  1.00 36.84           O  
ATOM     34  N   SER A   4      48.730  28.612  30.335  1.00 34.58           N  
ATOM     35  H   SER A   4      48.332  27.738  30.022  1.00 34.58           H  
ATOM     36  CA  SER A   4      47.645  29.593  30.570  1.00 34.58           C  
ATOM     37  HA  SER A   4      46.900  29.030  31.133  1.00 34.58           H  
ATOM     38  C   SER A   4      46.885  30.160  29.344  1.00 34.58           C  
ATOM     39  CB  SER A   4      48.058  30.715  31.522  1.00 34.58           C  
ATOM     40  HB2 SER A   4      48.606  31.481  30.973  1.00 34.58           H  
ATOM     41  HB3 SER A   4      48.693  30.314  32.312  1.00 34.58           H  
ATOM     42  O   SER A   4      47.349  31.092  28.698  1.00 34.58           O  
ATOM     43  OG  SER A   4      46.894  31.269  32.107  1.00 34.58           O  
ATOM     44  HG  SER A   4      47.037  32.210  32.233  1.00 34.58           H  
ATOM     45  N   ALA A   5      45.675  29.609  29.142  1.00 35.68           N  
ATOM     46  H   ALA A   5      45.591  28.693  29.557  1.00 35.68           H  
ATOM     47  CA  ALA A   5      44.344  30.223  28.931  1.00 35.68           C  
ATOM     48  HA  ALA A   5      43.714  29.415  28.559  1.00 35.68           H  
ATOM     49  C   ALA A   5      44.105  31.409  27.960  1.00 35.68           C  
ATOM     50  CB  ALA A   5      43.796  30.585  30.324  1.00 35.68           C  
ATOM     51  HB1 ALA A   5      42.756  30.901  30.241  1.00 35.68           H  
ATOM     52  HB2 ALA A   5      43.848  29.722  30.987  1.00 35.68           H  
ATOM     53  HB3 ALA A   5      44.382  31.400  30.749  1.00 35.68           H  
ATOM     54  O   ALA A   5      44.625  32.500  28.177  1.00 35.68           O  
ATOM     55  N   LYS A   6      43.090  31.274  27.075  1.00 36.50           N  
ATOM     56  H   LYS A   6      43.070  30.391  26.586  1.00 36.50           H  
ATOM     57  CA  LYS A   6      41.749  31.922  27.199  1.00 36.50           C  
ATOM     58  HA  LYS A   6      41.269  31.512  28.087  1.00 36.50           H  
ATOM     59  C   LYS A   6      40.796  31.645  26.007  1.00 36.50           C  
ATOM     60  CB  LYS A   6      41.848  33.456  27.372  1.00 36.50           C  
ATOM     61  HB2 LYS A   6      42.781  33.824  26.946  1.00 36.50           H  
ATOM     62  HB3 LYS A   6      41.037  33.938  26.826  1.00 36.50           H  
ATOM     63  O   LYS A   6      41.132  31.902  24.863  1.00 36.50           O  
ATOM     64  CG  LYS A   6      41.722  33.872  28.848  1.00 36.50           C  
ATOM     65  HG2 LYS A   6      40.746  33.565  29.223  1.00 36.50           H  
ATOM     66  HG3 LYS A   6      42.494  33.380  29.440  1.00 36.50           H  
ATOM     67  CD  LYS A   6      41.865  35.390  28.998  1.00 36.50           C  
ATOM     68  HD2 LYS A   6      42.844  35.688  28.623  1.00 36.50           H  
ATOM     69  HD3 LYS A   6      41.093  35.880  28.404  1.00 36.50           H  
ATOM     70  CE  LYS A   6      41.728  35.799  30.469  1.00 36.50           C  
ATOM     71  HE2 LYS A   6      40.755  35.468  30.832  1.00 36.50           H  
ATOM     72  HE3 LYS A   6      42.496  35.280  31.043  1.00 36.50           H  
ATOM     73  NZ  LYS A   6      41.866  37.267  30.630  1.00 36.50           N  
ATOM     74  HZ1 LYS A   6      41.155  37.745  30.096  1.00 36.50           H  
ATOM     75  HZ2 LYS A   6      41.775  37.531  31.601  1.00 36.50           H  
ATOM     76  HZ3 LYS A   6      42.769  37.569  30.293  1.00 36.50           H  
ATOM     77  N   SER A   7      39.587  31.194  26.363  1.00 34.32           N  
ATOM     78  H   SER A   7      39.548  30.868  27.319  1.00 34.32           H  
ATOM     79  CA  SER A   7      38.247  31.299  25.735  1.00 34.32           C  
ATOM     80  HA  SER A   7      37.881  30.291  25.541  1.00 34.32           H  
ATOM     81  C   SER A   7      38.035  32.131  24.450  1.00 34.32           C  
ATOM     82  CB  SER A   7      37.357  31.928  26.832  1.00 34.32           C  
ATOM     83  HB2 SER A   7      37.131  31.173  27.585  1.00 34.32           H  
ATOM     84  HB3 SER A   7      37.911  32.733  27.314  1.00 34.32           H  
ATOM     85  O   SER A   7      38.288  33.333  24.466  1.00 34.32           O  
ATOM     86  OG  SER A   7      36.147  32.485  26.359  1.00 34.32           O  
ATOM     87  HG  SER A   7      36.386  33.207  25.773  1.00 34.32           H  
ATOM     88  N   SER A   8      37.248  31.576  23.510  1.00 35.46           N  
ATOM     89  H   SER A   8      37.237  30.569  23.433  1.00 35.46           H  
ATOM     90  CA  SER A   8      36.075  32.249  22.899  1.00 35.46           C  
ATOM     91  HA  SER A   8      35.577  32.816  23.685  1.00 35.46           H  
ATOM     92  C   SER A   8      35.050  31.240  22.341  1.00 35.46           C  
ATOM     93  CB  SER A   8      36.459  33.259  21.810  1.00 35.46           C  
ATOM     94  HB2 SER A   8      35.556  33.737  21.430  1.00 35.46           H  
ATOM     95  HB3 SER A   8      37.101  34.029  22.239  1.00 35.46           H  
ATOM     96  O   SER A   8      35.428  30.237  21.749  1.00 35.46           O  
ATOM     97  OG  SER A   8      37.135  32.655  20.734  1.00 35.46           O  
ATOM     98  HG  SER A   8      36.632  31.909  20.398  1.00 35.46           H  
ATOM     99  N   ARG A   9      33.759  31.527  22.574  1.00 31.46           N  
ATOM    100  H   ARG A   9      33.601  32.437  22.984  1.00 31.46           H  
ATOM    101  CA  ARG A   9      32.529  30.778  22.215  1.00 31.46           C  
ATOM    102  HA  ARG A   9      32.636  29.735  22.516  1.00 31.46           H  
ATOM    103  C   ARG A   9      32.227  30.790  20.696  1.00 31.46           C  
ATOM    104  CB  ARG A   9      31.350  31.457  22.967  1.00 31.46           C  
ATOM    105  HB2 ARG A   9      30.407  31.015  22.646  1.00 31.46           H  
ATOM    106  HB3 ARG A   9      31.330  32.507  22.677  1.00 31.46           H  
ATOM    107  O   ARG A   9      32.844  31.574  19.985  1.00 31.46           O  
ATOM    108  CG  ARG A   9      31.394  31.360  24.504  1.00 31.46           C  
ATOM    109  HG2 ARG A   9      32.416  31.539  24.840  1.00 31.46           H  
ATOM    110  HG3 ARG A   9      31.116  30.355  24.820  1.00 31.46           H  
ATOM    111  CD  ARG A   9      30.501  32.401  25.211  1.00 31.46           C  
ATOM    112  HD2 ARG A   9      30.633  33.370  24.731  1.00 31.46           H  
ATOM    113  HD3 ARG A   9      30.857  32.485  26.238  1.00 31.46           H  
ATOM    114  NE  ARG A   9      29.065  32.046  25.249  1.00 31.46           N  
ATOM    115  HE  ARG A   9      28.784  31.201  24.772  1.00 31.46           H  
ATOM    116  NH1 ARG A   9      28.375  33.798  26.576  1.00 31.46           N  
ATOM    117 HH11 ARG A   9      29.300  34.199  26.519  1.00 31.46           H  
ATOM    118 HH12 ARG A   9      27.644  34.257  27.100  1.00 31.46           H  
ATOM    119  NH2 ARG A   9      26.901  32.244  25.972  1.00 31.46           N  
ATOM    120 HH21 ARG A   9      26.644  31.402  25.477  1.00 31.46           H  
ATOM    121 HH22 ARG A   9      26.188  32.740  26.486  1.00 31.46           H  
ATOM    122  CZ  ARG A   9      28.124  32.693  25.927  1.00 31.46           C  
ATOM    123  N   VAL A  10      31.153  30.061  20.322  1.00 31.48           N  
ATOM    124  H   VAL A  10      30.856  29.390  21.017  1.00 31.48           H  
ATOM    125  CA  VAL A  10      30.338  30.027  19.065  1.00 31.48           C  
ATOM    126  HA  VAL A  10      29.290  29.991  19.361  1.00 31.48           H  
ATOM    127  C   VAL A  10      30.610  28.744  18.257  1.00 31.48           C  
ATOM    128  CB  VAL A  10      30.496  31.292  18.176  1.00 31.48           C  
ATOM    129  HB  VAL A  10      31.517  31.343  17.798  1.00 31.48           H  
ATOM    130  O   VAL A  10      31.762  28.451  17.999  1.00 31.48           O  
ATOM    131  CG1 VAL A  10      29.542  31.250  16.976  1.00 31.48           C  
ATOM    132 HG11 VAL A  10      28.507  31.157  17.305  1.00 31.48           H  
ATOM    133 HG12 VAL A  10      29.649  32.160  16.385  1.00 31.48           H  
ATOM    134 HG13 VAL A  10      29.792  30.411  16.326  1.00 31.48           H  
ATOM    135  CG2 VAL A  10      30.162  32.616  18.893  1.00 31.48           C  
ATOM    136 HG21 VAL A  10      30.449  33.446  18.249  1.00 31.48           H  
ATOM    137 HG22 VAL A  10      30.694  32.729  19.838  1.00 31.48           H  
ATOM    138 HG23 VAL A  10      29.092  32.676  19.091  1.00 31.48           H  
ATOM    139  N   GLY A  11      29.664  27.904  17.821  1.00 29.10           N  
ATOM    140  H   GLY A  11      30.066  27.162  17.266  1.00 29.10           H  
ATOM    141  CA  GLY A  11      28.198  27.845  17.848  1.00 29.10           C  
ATOM    142  HA2 GLY A  11      27.770  28.711  17.341  1.00 29.10           H  
ATOM    143  HA3 GLY A  11      27.844  27.804  18.878  1.00 29.10           H  
ATOM    144  C   GLY A  11      27.764  26.563  17.094  1.00 29.10           C  
ATOM    145  O   GLY A  11      28.488  26.104  16.218  1.00 29.10           O  
ATOM    146  N   ARG A  12      26.629  25.962  17.477  1.00 28.57           N  
ATOM    147  H   ARG A  12      26.073  26.445  18.167  1.00 28.57           H  
ATOM    148  CA  ARG A  12      26.041  24.723  16.916  1.00 28.57           C  
ATOM    149  HA  ARG A  12      26.724  23.885  17.055  1.00 28.57           H  
ATOM    150  C   ARG A  12      25.724  24.834  15.411  1.00 28.57           C  
ATOM    151  CB  ARG A  12      24.702  24.459  17.644  1.00 28.57           C  
ATOM    152  HB2 ARG A  12      24.197  23.630  17.148  1.00 28.57           H  
ATOM    153  HB3 ARG A  12      24.069  25.338  17.530  1.00 28.57           H  
ATOM    154  O   ARG A  12      25.228  25.886  15.015  1.00 28.57           O  
ATOM    155  CG  ARG A  12      24.807  24.111  19.139  1.00 28.57           C  
ATOM    156  HG2 ARG A  12      25.414  24.853  19.658  1.00 28.57           H  
ATOM    157  HG3 ARG A  12      25.278  23.133  19.240  1.00 28.57           H  
ATOM    158  CD  ARG A  12      23.405  24.081  19.773  1.00 28.57           C  
ATOM    159  HD2 ARG A  12      22.762  23.452  19.157  1.00 28.57           H  
ATOM    160  HD3 ARG A  12      22.996  25.092  19.776  1.00 28.57           H  
ATOM    161  NE  ARG A  12      23.419  23.536  21.146  1.00 28.57           N  
ATOM    162  HE  ARG A  12      24.252  23.042  21.432  1.00 28.57           H  
ATOM    163  NH1 ARG A  12      21.211  23.947  21.663  1.00 28.57           N  
ATOM    164 HH11 ARG A  12      20.411  23.754  22.248  1.00 28.57           H  
ATOM    165 HH12 ARG A  12      21.058  24.320  20.737  1.00 28.57           H  
ATOM    166  NH2 ARG A  12      22.481  22.812  23.097  1.00 28.57           N  
ATOM    167 HH21 ARG A  12      23.310  22.278  23.314  1.00 28.57           H  
ATOM    168 HH22 ARG A  12      21.654  22.651  23.655  1.00 28.57           H  
ATOM    169  CZ  ARG A  12      22.377  23.441  21.960  1.00 28.57           C  
ATOM    170  N   ARG A  13      25.870  23.737  14.643  1.00 29.50           N  
ATOM    171  H   ARG A  13      26.431  22.981  15.009  1.00 29.50           H  
ATOM    172  CA  ARG A  13      25.020  23.385  13.479  1.00 29.50           C  
ATOM    173  HA  ARG A  13      23.983  23.545  13.776  1.00 29.50           H  
ATOM    174  C   ARG A  13      25.127  21.896  13.091  1.00 29.50           C  
ATOM    175  CB  ARG A  13      25.293  24.282  12.251  1.00 29.50           C  
ATOM    176  HB2 ARG A  13      25.363  23.671  11.351  1.00 29.50           H  
ATOM    177  HB3 ARG A  13      26.243  24.800  12.378  1.00 29.50           H  
ATOM    178  O   ARG A  13      26.210  21.382  12.845  1.00 29.50           O  
ATOM    179  CG  ARG A  13      24.157  25.303  12.049  1.00 29.50           C  
ATOM    180  HG2 ARG A  13      23.988  25.861  12.970  1.00 29.50           H  
ATOM    181  HG3 ARG A  13      23.234  24.778  11.804  1.00 29.50           H  
ATOM    182  CD  ARG A  13      24.478  26.296  10.929  1.00 29.50           C  
ATOM    183  HD2 ARG A  13      25.537  26.548  10.973  1.00 29.50           H  
ATOM    184  HD3 ARG A  13      24.286  25.811   9.972  1.00 29.50           H  
ATOM    185  NE  ARG A  13      23.699  27.544  11.084  1.00 29.50           N  
ATOM    186  HE  ARG A  13      23.668  27.929  12.018  1.00 29.50           H  
ATOM    187  NH1 ARG A  13      22.961  27.782   8.915  1.00 29.50           N  
ATOM    188 HH11 ARG A  13      23.358  26.885   8.674  1.00 29.50           H  
ATOM    189 HH12 ARG A  13      22.405  28.263   8.223  1.00 29.50           H  
ATOM    190  NH2 ARG A  13      22.450  29.333  10.427  1.00 29.50           N  
ATOM    191 HH21 ARG A  13      21.911  29.790   9.705  1.00 29.50           H  
ATOM    192 HH22 ARG A  13      22.424  29.678  11.376  1.00 29.50           H  
ATOM    193  CZ  ARG A  13      23.046  28.208  10.144  1.00 29.50           C  
ATOM    194  N   THR A  14      23.948  21.286  13.088  1.00 28.37           N  
ATOM    195  H   THR A  14      23.179  21.852  13.419  1.00 28.37           H  
ATOM    196  CA  THR A  14      23.439  20.006  12.578  1.00 28.37           C  
ATOM    197  HA  THR A  14      23.680  19.189  13.258  1.00 28.37           H  
ATOM    198  C   THR A  14      23.874  19.665  11.147  1.00 28.37           C  
ATOM    199  CB  THR A  14      21.907  20.234  12.530  1.00 28.37           C  
ATOM    200  HB  THR A  14      21.687  20.956  11.745  1.00 28.37           H  
ATOM    201  O   THR A  14      23.847  20.568  10.317  1.00 28.37           O  
ATOM    202  CG2 THR A  14      21.052  19.003  12.273  1.00 28.37           C  
ATOM    203 HG21 THR A  14      19.995  19.263  12.308  1.00 28.37           H  
ATOM    204 HG22 THR A  14      21.261  18.232  13.015  1.00 28.37           H  
ATOM    205 HG23 THR A  14      21.259  18.606  11.279  1.00 28.37           H  
ATOM    206  OG1 THR A  14      21.456  20.802  13.750  1.00 28.37           O  
ATOM    207  HG1 THR A  14      20.541  20.525  13.836  1.00 28.37           H  
ATOM    208  N   PHE A  15      24.170  18.388  10.853  1.00 27.85           N  
ATOM    209  H   PHE A  15      24.376  17.769  11.624  1.00 27.85           H  
ATOM    210  CA  PHE A  15      23.717  17.688   9.631  1.00 27.85           C  
ATOM    211  HA  PHE A  15      22.639  17.824   9.549  1.00 27.85           H  
ATOM    212  C   PHE A  15      23.986  16.170   9.747  1.00 27.85           C  
ATOM    213  CB  PHE A  15      24.341  18.250   8.334  1.00 27.85           C  
ATOM    214  HB2 PHE A  15      25.288  17.752   8.124  1.00 27.85           H  
ATOM    215  HB3 PHE A  15      24.578  19.310   8.432  1.00 27.85           H  
ATOM    216  O   PHE A  15      25.132  15.731   9.649  1.00 27.85           O  
ATOM    217  CG  PHE A  15      23.413  18.116   7.141  1.00 27.85           C  
ATOM    218  CD1 PHE A  15      23.626  17.106   6.184  1.00 27.85           C  
ATOM    219  HD1 PHE A  15      24.441  16.407   6.302  1.00 27.85           H  
ATOM    220  CD2 PHE A  15      22.313  18.988   7.000  1.00 27.85           C  
ATOM    221  HD2 PHE A  15      22.134  19.757   7.736  1.00 27.85           H  
ATOM    222  CE1 PHE A  15      22.754  16.976   5.089  1.00 27.85           C  
ATOM    223  HE1 PHE A  15      22.893  16.183   4.370  1.00 27.85           H  
ATOM    224  CE2 PHE A  15      21.436  18.850   5.909  1.00 27.85           C  
ATOM    225  HE2 PHE A  15      20.579  19.499   5.806  1.00 27.85           H  
ATOM    226  CZ  PHE A  15      21.659  17.846   4.952  1.00 27.85           C  
ATOM    227  HZ  PHE A  15      20.974  17.723   4.126  1.00 27.85           H  
ATOM    228  N   LEU A  16      22.932  15.388  10.002  1.00 25.20           N  
ATOM    229  H   LEU A  16      22.021  15.824  10.012  1.00 25.20           H  
ATOM    230  CA  LEU A  16      22.895  13.939   9.777  1.00 25.20           C  
ATOM    231  HA  LEU A  16      23.830  13.481  10.100  1.00 25.20           H  
ATOM    232  C   LEU A  16      22.740  13.722   8.266  1.00 25.20           C  
ATOM    233  CB  LEU A  16      21.716  13.326  10.571  1.00 25.20           C  
ATOM    234  HB2 LEU A  16      20.935  14.078  10.686  1.00 25.20           H  
ATOM    235  HB3 LEU A  16      21.273  12.516   9.992  1.00 25.20           H  
ATOM    236  O   LEU A  16      21.895  14.357   7.641  1.00 25.20           O  
ATOM    237  CG  LEU A  16      22.118  12.773  11.953  1.00 25.20           C  
ATOM    238  HG  LEU A  16      22.949  13.359  12.348  1.00 25.20           H  
ATOM    239  CD1 LEU A  16      20.965  12.870  12.951  1.00 25.20           C  
ATOM    240 HD11 LEU A  16      20.114  12.296  12.584  1.00 25.20           H  
ATOM    241 HD12 LEU A  16      20.663  13.909  13.080  1.00 25.20           H  
ATOM    242 HD13 LEU A  16      21.270  12.460  13.914  1.00 25.20           H  
ATOM    243  CD2 LEU A  16      22.544  11.309  11.846  1.00 25.20           C  
ATOM    244 HD21 LEU A  16      21.709  10.699  11.499  1.00 25.20           H  
ATOM    245 HD22 LEU A  16      22.860  10.937  12.821  1.00 25.20           H  
ATOM    246 HD23 LEU A  16      23.370  11.203  11.143  1.00 25.20           H  
ATOM    247  N   LYS A  17      23.609  12.892   7.684  1.00 27.61           N  
ATOM    248  H   LYS A  17      24.214  12.358   8.292  1.00 27.61           H  
ATOM    249  CA  LYS A  17      23.566  12.477   6.280  1.00 27.61           C  
ATOM    250  HA  LYS A  17      23.055  13.225   5.672  1.00 27.61           H  
ATOM    251  C   LYS A  17      22.779  11.173   6.180  1.00 27.61           C  
ATOM    252  CB  LYS A  17      24.987  12.243   5.740  1.00 27.61           C  
ATOM    253  HB2 LYS A  17      24.899  11.640   4.836  1.00 27.61           H  
ATOM    254  HB3 LYS A  17      25.557  11.663   6.466  1.00 27.61           H  
ATOM    255  O   LYS A  17      23.239  10.166   6.708  1.00 27.61           O  
ATOM    256  CG  LYS A  17      25.758  13.517   5.377  1.00 27.61           C  
ATOM    257  HG2 LYS A  17      25.886  14.142   6.261  1.00 27.61           H  
ATOM    258  HG3 LYS A  17      25.201  14.069   4.620  1.00 27.61           H  
ATOM    259  CD  LYS A  17      27.127  13.110   4.819  1.00 27.61           C  
ATOM    260  HD2 LYS A  17      27.712  12.643   5.612  1.00 27.61           H  
ATOM    261  HD3 LYS A  17      26.972  12.379   4.026  1.00 27.61           H  
ATOM    262  CE  LYS A  17      27.882  14.308   4.245  1.00 27.61           C  
ATOM    263  HE2 LYS A  17      27.227  14.811   3.533  1.00 27.61           H  
ATOM    264  HE3 LYS A  17      28.107  15.004   5.053  1.00 27.61           H  
ATOM    265  NZ  LYS A  17      29.118  13.851   3.567  1.00 27.61           N  
ATOM    266  HZ1 LYS A  17      28.869  13.205   2.832  1.00 27.61           H  
ATOM    267  HZ2 LYS A  17      29.714  13.358   4.216  1.00 27.61           H  
ATOM    268  HZ3 LYS A  17      29.615  14.628   3.153  1.00 27.61           H  
ATOM    269  N   THR A  18      21.659  11.202   5.470  1.00 26.74           N  
ATOM    270  H   THR A  18      21.273  12.092   5.189  1.00 26.74           H  
ATOM    271  CA  THR A  18      21.005  10.010   4.923  1.00 26.74           C  
ATOM    272  HA  THR A  18      20.920   9.259   5.708  1.00 26.74           H  
ATOM    273  C   THR A  18      21.868   9.454   3.786  1.00 26.74           C  
ATOM    274  CB  THR A  18      19.587  10.352   4.439  1.00 26.74           C  
ATOM    275  HB  THR A  18      19.645  11.018   3.578  1.00 26.74           H  
ATOM    276  O   THR A  18      22.394  10.212   2.966  1.00 26.74           O  
ATOM    277  CG2 THR A  18      18.761   9.124   4.069  1.00 26.74           C  
ATOM    278 HG21 THR A  18      19.220   8.598   3.233  1.00 26.74           H  
ATOM    279 HG22 THR A  18      17.760   9.429   3.765  1.00 26.74           H  
ATOM    280 HG23 THR A  18      18.684   8.448   4.920  1.00 26.74           H  
ATOM    281  OG1 THR A  18      18.909  11.013   5.483  1.00 26.74           O  
ATOM    282  HG1 THR A  18      17.969  10.910   5.319  1.00 26.74           H  
ATOM    283  N   VAL A  19      22.075   8.138   3.785  1.00 27.88           N  
ATOM    284  H   VAL A  19      21.582   7.583   4.469  1.00 27.88           H  
ATOM    285  CA  VAL A  19      22.837   7.398   2.773  1.00 27.88           C  
ATOM    286  HA  VAL A  19      23.712   7.975   2.476  1.00 27.88           H  
ATOM    287  C   VAL A  19      21.945   7.206   1.547  1.00 27.88           C  
ATOM    288  CB  VAL A  19      23.321   6.051   3.362  1.00 27.88           C  
ATOM    289  HB  VAL A  19      22.470   5.518   3.786  1.00 27.88           H  
ATOM    290  O   VAL A  19      21.048   6.375   1.556  1.00 27.88           O  
ATOM    291  CG1 VAL A  19      23.990   5.142   2.322  1.00 27.88           C  
ATOM    292 HG11 VAL A  19      23.267   4.847   1.562  1.00 27.88           H  
ATOM    293 HG12 VAL A  19      24.826   5.656   1.846  1.00 27.88           H  
ATOM    294 HG13 VAL A  19      24.347   4.233   2.804  1.00 27.88           H  
ATOM    295  CG2 VAL A  19      24.343   6.299   4.484  1.00 27.88           C  
ATOM    296 HG21 VAL A  19      23.890   6.882   5.285  1.00 27.88           H  
ATOM    297 HG22 VAL A  19      24.658   5.343   4.903  1.00 27.88           H  
ATOM    298 HG23 VAL A  19      25.213   6.827   4.093  1.00 27.88           H  
ATOM    299  N   GLY A  20      22.191   7.991   0.497  1.00 25.79           N  
ATOM    300  H   GLY A  20      22.874   8.728   0.603  1.00 25.79           H  
ATOM    301  CA  GLY A  20      21.699   7.719  -0.852  1.00 25.79           C  
ATOM    302  HA2 GLY A  20      20.729   7.225  -0.809  1.00 25.79           H  
ATOM    303  HA3 GLY A  20      21.581   8.652  -1.403  1.00 25.79           H  
ATOM    304  C   GLY A  20      22.700   6.834  -1.591  1.00 25.79           C  
ATOM    305  O   GLY A  20      23.865   7.212  -1.751  1.00 25.79           O  
ATOM    306  N   VAL A  21      22.267   5.656  -2.038  1.00 25.24           N  
ATOM    307  H   VAL A  21      21.307   5.398  -1.856  1.00 25.24           H  
ATOM    308  CA  VAL A  21      23.036   4.819  -2.965  1.00 25.24           C  
ATOM    309  HA  VAL A  21      24.099   4.932  -2.753  1.00 25.24           H  
ATOM    310  C   VAL A  21      22.780   5.336  -4.379  1.00 25.24           C  
ATOM    311  CB  VAL A  21      22.696   3.321  -2.806  1.00 25.24           C  
ATOM    312  HB  VAL A  21      21.625   3.172  -2.946  1.00 25.24           H  
ATOM    313  O   VAL A  21      21.805   4.973  -5.022  1.00 25.24           O  
ATOM    314  CG1 VAL A  21      23.456   2.450  -3.819  1.00 25.24           C  
ATOM    315 HG11 VAL A  21      23.227   1.400  -3.638  1.00 25.24           H  
ATOM    316 HG12 VAL A  21      23.137   2.689  -4.834  1.00 25.24           H  
ATOM    317 HG13 VAL A  21      24.530   2.609  -3.724  1.00 25.24           H  
ATOM    318  CG2 VAL A  21      23.082   2.828  -1.404  1.00 25.24           C  
ATOM    319 HG21 VAL A  21      24.147   2.976  -1.226  1.00 25.24           H  
ATOM    320 HG22 VAL A  21      22.842   1.769  -1.307  1.00 25.24           H  
ATOM    321 HG23 VAL A  21      22.512   3.368  -0.648  1.00 25.24           H  
ATOM    322  N   THR A  22      23.672   6.196  -4.868  1.00 24.75           N  
ATOM    323  H   THR A  22      24.392   6.544  -4.250  1.00 24.75           H  
ATOM    324  CA  THR A  22      23.756   6.587  -6.281  1.00 24.75           C  
ATOM    325  HA  THR A  22      22.881   6.210  -6.811  1.00 24.75           H  
ATOM    326  C   THR A  22      24.987   5.941  -6.909  1.00 24.75           C  
ATOM    327  CB  THR A  22      23.777   8.114  -6.478  1.00 24.75           C  
ATOM    328  HB  THR A  22      24.270   8.346  -7.423  1.00 24.75           H  
ATOM    329  O   THR A  22      26.125   6.187  -6.506  1.00 24.75           O  
ATOM    330  CG2 THR A  22      22.367   8.695  -6.521  1.00 24.75           C  
ATOM    331 HG21 THR A  22      22.409   9.779  -6.628  1.00 24.75           H  
ATOM    332 HG22 THR A  22      21.824   8.289  -7.374  1.00 24.75           H  
ATOM    333 HG23 THR A  22      21.820   8.443  -5.612  1.00 24.75           H  
ATOM    334  OG1 THR A  22      24.455   8.770  -5.429  1.00 24.75           O  
ATOM    335  HG1 THR A  22      23.777   8.988  -4.785  1.00 24.75           H  
ATOM    336  N   ALA A  23      24.768   5.109  -7.926  1.00 24.85           N  
ATOM    337  H   ALA A  23      23.813   4.913  -8.187  1.00 24.85           H  
ATOM    338  CA  ALA A  23      25.818   4.613  -8.806  1.00 24.85           C  
ATOM    339  HA  ALA A  23      26.793   4.931  -8.439  1.00 24.85           H  
ATOM    340  C   ALA A  23      25.621   5.214 -10.205  1.00 24.85           C  
ATOM    341  CB  ALA A  23      25.806   3.078  -8.799  1.00 24.85           C  
ATOM    342  HB1 ALA A  23      24.840   2.711  -9.147  1.00 24.85           H  
ATOM    343  HB2 ALA A  23      25.981   2.713  -7.787  1.00 24.85           H  
ATOM    344  HB3 ALA A  23      26.588   2.700  -9.458  1.00 24.85           H  
ATOM    345  O   ALA A  23      24.772   4.759 -10.961  1.00 24.85           O  
ATOM    346  N   GLY A  24      26.425   6.221 -10.559  1.00 26.32           N  
ATOM    347  H   GLY A  24      26.992   6.652  -9.843  1.00 26.32           H  
ATOM    348  CA  GLY A  24      26.509   6.725 -11.935  1.00 26.32           C  
ATOM    349  HA2 GLY A  24      27.187   6.094 -12.510  1.00 26.32           H  
ATOM    350  HA3 GLY A  24      25.526   6.666 -12.403  1.00 26.32           H  
ATOM    351  C   GLY A  24      26.957   8.182 -12.024  1.00 26.32           C  
ATOM    352  O   GLY A  24      26.202   9.092 -11.728  1.00 26.32           O  
ATOM    353  N   ALA A  25      28.210   8.405 -12.408  1.00 23.62           N  
ATOM    354  H   ALA A  25      28.737   7.611 -12.743  1.00 23.62           H  
ATOM    355  CA  ALA A  25      28.895   9.693 -12.381  1.00 23.62           C  
ATOM    356  HA  ALA A  25      28.589  10.238 -11.488  1.00 23.62           H  
ATOM    357  C   ALA A  25      28.631  10.581 -13.614  1.00 23.62           C  
ATOM    358  CB  ALA A  25      30.391   9.361 -12.292  1.00 23.62           C  
ATOM    359  HB1 ALA A  25      30.583   8.757 -11.405  1.00 23.62           H  
ATOM    360  HB2 ALA A  25      30.707   8.813 -13.180  1.00 23.62           H  
ATOM    361  HB3 ALA A  25      30.965  10.285 -12.221  1.00 23.62           H  
ATOM    362  O   ALA A  25      28.763  10.090 -14.730  1.00 23.62           O  
ATOM    363  N   ALA A  26      28.451  11.896 -13.422  1.00 26.05           N  
ATOM    364  H   ALA A  26      27.967  12.171 -12.579  1.00 26.05           H  
ATOM    365  CA  ALA A  26      29.224  12.966 -14.083  1.00 26.05           C  
ATOM    366  HA  ALA A  26      30.269  12.834 -13.806  1.00 26.05           H  
ATOM    367  C   ALA A  26      28.784  14.364 -13.597  1.00 26.05           C  
ATOM    368  CB  ALA A  26      29.142  12.903 -15.614  1.00 26.05           C  
ATOM    369  HB1 ALA A  26      28.097  12.860 -15.923  1.00 26.05           H  
ATOM    370  HB2 ALA A  26      29.665  12.025 -15.994  1.00 26.05           H  
ATOM    371  HB3 ALA A  26      29.599  13.790 -16.052  1.00 26.05           H  
ATOM    372  O   ALA A  26      27.619  14.618 -13.337  1.00 26.05           O  
ATOM    373  N   ALA A  27      29.756  15.262 -13.445  1.00 24.50           N  
ATOM    374  H   ALA A  27      30.663  15.022 -13.819  1.00 24.50           H  
ATOM    375  CA  ALA A  27      29.650  16.550 -12.766  1.00 24.50           C  
ATOM    376  HA  ALA A  27      28.926  16.461 -11.957  1.00 24.50           H  
ATOM    377  C   ALA A  27      29.222  17.717 -13.677  1.00 24.50           C  
ATOM    378  CB  ALA A  27      31.041  16.826 -12.179  1.00 24.50           C  
ATOM    379  HB1 ALA A  27      31.334  16.009 -11.519  1.00 24.50           H  
ATOM    380  HB2 ALA A  27      31.011  17.749 -11.600  1.00 24.50           H  
ATOM    381  HB3 ALA A  27      31.772  16.932 -12.981  1.00 24.50           H  
ATOM    382  O   ALA A  27      29.670  17.791 -14.819  1.00 24.50           O  
ATOM    383  N   GLY A  28      28.510  18.706 -13.119  1.00 27.18           N  
ATOM    384  H   GLY A  28      28.029  18.528 -12.249  1.00 27.18           H  
ATOM    385  CA  GLY A  28      28.345  20.023 -13.749  1.00 27.18           C  
ATOM    386  HA2 GLY A  28      27.990  19.875 -14.769  1.00 27.18           H  
ATOM    387  HA3 GLY A  28      29.312  20.523 -13.803  1.00 27.18           H  
ATOM    388  C   GLY A  28      27.346  20.954 -13.055  1.00 27.18           C  
ATOM    389  O   GLY A  28      26.223  21.087 -13.509  1.00 27.18           O  
ATOM    390  N   LEU A  29      27.761  21.631 -11.980  1.00 22.97           N  
ATOM    391  H   LEU A  29      28.712  21.481 -11.674  1.00 22.97           H  
ATOM    392  CA  LEU A  29      27.014  22.730 -11.348  1.00 22.97           C  
ATOM    393  HA  LEU A  29      25.999  22.409 -11.114  1.00 22.97           H  
ATOM    394  C   LEU A  29      26.953  23.959 -12.270  1.00 22.97           C  
ATOM    395  CB  LEU A  29      27.764  23.153 -10.062  1.00 22.97           C  
ATOM    396  HB2 LEU A  29      27.400  24.130  -9.745  1.00 22.97           H  
ATOM    397  HB3 LEU A  29      28.817  23.277 -10.315  1.00 22.97           H  
ATOM    398  O   LEU A  29      28.013  24.410 -12.701  1.00 22.97           O  
ATOM    399  CG  LEU A  29      27.643  22.185  -8.874  1.00 22.97           C  
ATOM    400  HG  LEU A  29      27.672  21.155  -9.230  1.00 22.97           H  
ATOM    401  CD1 LEU A  29      28.812  22.392  -7.906  1.00 22.97           C  
ATOM    402 HD11 LEU A  29      28.811  23.417  -7.537  1.00 22.97           H  
ATOM    403 HD12 LEU A  29      28.707  21.705  -7.066  1.00 22.97           H  
ATOM    404 HD13 LEU A  29      29.753  22.183  -8.417  1.00 22.97           H  
ATOM    405  CD2 LEU A  29      26.342  22.429  -8.111  1.00 22.97           C  
ATOM    406 HD21 LEU A  29      26.254  21.718  -7.289  1.00 22.97           H  
ATOM    407 HD22 LEU A  29      26.305  23.445  -7.716  1.00 22.97           H  
ATOM    408 HD23 LEU A  29      25.491  22.275  -8.773  1.00 22.97           H  
ATOM    409  N   HIS A  30      25.781  24.582 -12.440  1.00 29.15           N  
ATOM    410  H   HIS A  30      24.931  24.065 -12.266  1.00 29.15           H  
ATOM    411  CA  HIS A  30      25.647  26.044 -12.533  1.00 29.15           C  
ATOM    412  HA  HIS A  30      26.229  26.465 -11.713  1.00 29.15           H  
ATOM    413  C   HIS A  30      24.201  26.518 -12.297  1.00 29.15           C  
ATOM    414  CB  HIS A  30      26.206  26.604 -13.856  1.00 29.15           C  
ATOM    415  HB2 HIS A  30      26.285  25.799 -14.586  1.00 29.15           H  
ATOM    416  HB3 HIS A  30      25.494  27.325 -14.259  1.00 29.15           H  
ATOM    417  O   HIS A  30      23.245  25.946 -12.796  1.00 29.15           O  
ATOM    418  CG  HIS A  30      27.547  27.308 -13.752  1.00 29.15           C  
ATOM    419  CD2 HIS A  30      28.475  27.271 -12.738  1.00 29.15           C  
ATOM    420  HD2 HIS A  30      28.395  26.705 -11.821  1.00 29.15           H  
ATOM    421  ND1 HIS A  30      28.067  28.129 -14.722  1.00 29.15           N  
ATOM    422  HD1 HIS A  30      27.607  28.345 -15.595  1.00 29.15           H  
ATOM    423  CE1 HIS A  30      29.266  28.567 -14.310  1.00 29.15           C  
ATOM    424  HE1 HIS A  30      29.905  29.231 -14.874  1.00 29.15           H  
ATOM    425  NE2 HIS A  30      29.562  28.080 -13.096  1.00 29.15           N  
ATOM    426  N   HIS A  31      24.094  27.590 -11.512  1.00 27.96           N  
ATOM    427  H   HIS A  31      24.961  28.040 -11.254  1.00 27.96           H  
ATOM    428  CA  HIS A  31      22.881  28.261 -11.037  1.00 27.96           C  
ATOM    429  HA  HIS A  31      22.041  27.568 -11.092  1.00 27.96           H  
ATOM    430  C   HIS A  31      22.557  29.503 -11.898  1.00 27.96           C  
ATOM    431  CB  HIS A  31      23.164  28.680  -9.571  1.00 27.96           C  
ATOM    432  HB2 HIS A  31      24.132  28.292  -9.255  1.00 27.96           H  
ATOM    433  HB3 HIS A  31      23.248  29.766  -9.519  1.00 27.96           H  
ATOM    434  O   HIS A  31      23.455  29.998 -12.583  1.00 27.96           O  
ATOM    435  CG  HIS A  31      22.180  28.247  -8.513  1.00 27.96           C  
ATOM    436  CD2 HIS A  31      22.220  28.643  -7.203  1.00 27.96           C  
ATOM    437  HD2 HIS A  31      22.929  29.334  -6.772  1.00 27.96           H  
ATOM    438  ND1 HIS A  31      21.147  27.339  -8.624  1.00 27.96           N  
ATOM    439  HD1 HIS A  31      20.879  26.799  -9.433  1.00 27.96           H  
ATOM    440  CE1 HIS A  31      20.579  27.206  -7.412  1.00 27.96           C  
ATOM    441  HE1 HIS A  31      19.756  26.545  -7.186  1.00 27.96           H  
ATOM    442  NE2 HIS A  31      21.207  27.984  -6.511  1.00 27.96           N  
ATOM    443  N   THR A  32      21.357  30.078 -11.690  1.00 28.62           N  
ATOM    444  H   THR A  32      20.718  29.529 -11.133  1.00 28.62           H  
ATOM    445  CA  THR A  32      20.775  31.372 -12.171  1.00 28.62           C  
ATOM    446  HA  THR A  32      20.062  31.665 -11.401  1.00 28.62           H  
ATOM    447  C   THR A  32      19.924  31.267 -13.454  1.00 28.62           C  
ATOM    448  CB  THR A  32      21.785  32.542 -12.221  1.00 28.62           C  
ATOM    449  HB  THR A  32      21.229  33.463 -12.398  1.00 28.62           H  
ATOM    450  O   THR A  32      20.344  30.607 -14.393  1.00 28.62           O  
ATOM    451  CG2 THR A  32      22.578  32.714 -10.920  1.00 28.62           C  
ATOM    452 HG21 THR A  32      23.137  33.648 -10.980  1.00 28.62           H  
ATOM    453 HG22 THR A  32      23.277  31.891 -10.769  1.00 28.62           H  
ATOM    454 HG23 THR A  32      21.885  32.776 -10.081  1.00 28.62           H  
ATOM    455  OG1 THR A  32      22.737  32.415 -13.251  1.00 28.62           O  
ATOM    456  HG1 THR A  32      23.022  31.499 -13.221  1.00 28.62           H  
ATOM    457  N   ASP A  33      18.722  31.850 -13.597  1.00 26.80           N  
ATOM    458  H   ASP A  33      18.234  31.558 -14.432  1.00 26.80           H  
ATOM    459  CA  ASP A  33      18.060  32.967 -12.901  1.00 26.80           C  
ATOM    460  HA  ASP A  33      18.317  32.940 -11.842  1.00 26.80           H  
ATOM    461  C   ASP A  33      16.510  32.906 -13.021  1.00 26.80           C  
ATOM    462  CB  ASP A  33      18.527  34.305 -13.539  1.00 26.80           C  
ATOM    463  HB2 ASP A  33      17.656  34.885 -13.843  1.00 26.80           H  
ATOM    464  HB3 ASP A  33      19.091  34.103 -14.449  1.00 26.80           H  
ATOM    465  O   ASP A  33      15.959  32.532 -14.053  1.00 26.80           O  
ATOM    466  CG  ASP A  33      19.371  35.216 -12.638  1.00 26.80           C  
ATOM    467  OD1 ASP A  33      19.347  35.029 -11.400  1.00 26.80           O  
ATOM    468  OD2 ASP A  33      20.061  36.102 -13.196  1.00 26.80           O  
ATOM    469  N   ASP A  34      15.864  33.351 -11.941  1.00 23.98           N  
ATOM    470  H   ASP A  34      16.488  33.559 -11.175  1.00 23.98           H  
ATOM    471  CA  ASP A  34      14.521  33.921 -11.719  1.00 23.98           C  
ATOM    472  HA  ASP A  34      13.992  33.255 -11.037  1.00 23.98           H  
ATOM    473  C   ASP A  34      13.600  34.179 -12.946  1.00 23.98           C  
ATOM    474  CB  ASP A  34      14.831  35.245 -10.961  1.00 23.98           C  
ATOM    475  HB2 ASP A  34      15.026  36.046 -11.675  1.00 23.98           H  
ATOM    476  HB3 ASP A  34      15.750  35.119 -10.390  1.00 23.98           H  
ATOM    477  O   ASP A  34      13.813  35.125 -13.701  1.00 23.98           O  
ATOM    478  CG  ASP A  34      13.795  35.720  -9.942  1.00 23.98           C  
ATOM    479  OD1 ASP A  34      12.760  35.040  -9.769  1.00 23.98           O  
ATOM    480  OD2 ASP A  34      14.062  36.774  -9.312  1.00 23.98           O  
ATOM    481  N   THR A  35      12.519  33.397 -13.115  1.00 26.46           N  
ATOM    482  H   THR A  35      12.557  32.494 -12.664  1.00 26.46           H  
ATOM    483  CA  THR A  35      11.150  33.893 -13.408  1.00 26.46           C  
ATOM    484  HA  THR A  35      10.889  34.573 -12.597  1.00 26.46           H  
ATOM    485  C   THR A  35      10.105  32.760 -13.404  1.00 26.46           C  
ATOM    486  CB  THR A  35      10.972  34.665 -14.743  1.00 26.46           C  
ATOM    487  HB  THR A  35       9.930  34.564 -15.045  1.00 26.46           H  
ATOM    488  O   THR A  35      10.203  31.813 -14.169  1.00 26.46           O  
ATOM    489  CG2 THR A  35      11.236  36.175 -14.650  1.00 26.46           C  
ATOM    490 HG21 THR A  35      12.236  36.422 -15.006  1.00 26.46           H  
ATOM    491 HG22 THR A  35      11.126  36.522 -13.623  1.00 26.46           H  
ATOM    492 HG23 THR A  35      10.517  36.696 -15.283  1.00 26.46           H  
ATOM    493  OG1 THR A  35      11.770  34.164 -15.782  1.00 26.46           O  
ATOM    494  HG1 THR A  35      12.613  33.949 -15.376  1.00 26.46           H  
ATOM    495  N   ALA A  36       9.037  32.970 -12.622  1.00 25.82           N  
ATOM    496  H   ALA A  36       9.135  33.719 -11.952  1.00 25.82           H  
ATOM    497  CA  ALA A  36       7.705  32.346 -12.703  1.00 25.82           C  
ATOM    498  HA  ALA A  36       7.072  32.969 -12.072  1.00 25.82           H  
ATOM    499  C   ALA A  36       7.506  30.907 -12.160  1.00 25.82           C  
ATOM    500  CB  ALA A  36       7.133  32.538 -14.118  1.00 25.82           C  
ATOM    501  HB1 ALA A  36       7.676  31.909 -14.823  1.00 25.82           H  
ATOM    502  HB2 ALA A  36       6.086  32.236 -14.130  1.00 25.82           H  
ATOM    503  HB3 ALA A  36       7.215  33.581 -14.424  1.00 25.82           H  
ATOM    504  O   ALA A  36       7.761  29.930 -12.840  1.00 25.82           O  
ATOM    505  N   LEU A  37       6.880  30.845 -10.971  1.00 24.66           N  
ATOM    506  H   LEU A  37       6.850  31.706 -10.444  1.00 24.66           H  
ATOM    507  CA  LEU A  37       6.002  29.771 -10.465  1.00 24.66           C  
ATOM    508  HA  LEU A  37       5.896  29.913  -9.390  1.00 24.66           H  
ATOM    509  C   LEU A  37       6.531  28.335 -10.617  1.00 24.66           C  
ATOM    510  CB  LEU A  37       4.598  29.921 -11.093  1.00 24.66           C  
ATOM    511  HB2 LEU A  37       4.708  29.845 -12.175  1.00 24.66           H  
ATOM    512  HB3 LEU A  37       3.982  29.080 -10.775  1.00 24.66           H  
ATOM    513  O   LEU A  37       6.070  27.593 -11.477  1.00 24.66           O  
ATOM    514  CG  LEU A  37       3.852  31.220 -10.755  1.00 24.66           C  
ATOM    515  HG  LEU A  37       4.497  32.078 -10.945  1.00 24.66           H  
ATOM    516  CD1 LEU A  37       2.617  31.358 -11.647  1.00 24.66           C  
ATOM    517 HD11 LEU A  37       1.949  30.513 -11.482  1.00 24.66           H  
ATOM    518 HD12 LEU A  37       2.093  32.287 -11.423  1.00 24.66           H  
ATOM    519 HD13 LEU A  37       2.924  31.362 -12.693  1.00 24.66           H  
ATOM    520  CD2 LEU A  37       3.395  31.264  -9.294  1.00 24.66           C  
ATOM    521 HD21 LEU A  37       2.833  32.179  -9.106  1.00 24.66           H  
ATOM    522 HD22 LEU A  37       2.762  30.402  -9.081  1.00 24.66           H  
ATOM    523 HD23 LEU A  37       4.259  31.237  -8.631  1.00 24.66           H  
ATOM    524  N   ASP A  38       7.412  27.937  -9.705  1.00 23.88           N  
ATOM    525  H   ASP A  38       7.783  28.594  -9.033  1.00 23.88           H  
ATOM    526  CA  ASP A  38       7.884  26.560  -9.584  1.00 23.88           C  
ATOM    527  HA  ASP A  38       7.467  25.950 -10.385  1.00 23.88           H  
ATOM    528  C   ASP A  38       7.450  25.962  -8.230  1.00 23.88           C  
ATOM    529  CB  ASP A  38       9.411  26.562  -9.766  1.00 23.88           C  
ATOM    530  HB2 ASP A  38       9.888  27.030  -8.905  1.00 23.88           H  
ATOM    531  HB3 ASP A  38       9.657  27.154 -10.648  1.00 23.88           H  
ATOM    532  O   ASP A  38       7.931  26.418  -7.186  1.00 23.88           O  
ATOM    533  CG  ASP A  38       9.976  25.160  -9.971  1.00 23.88           C  
ATOM    534  OD1 ASP A  38       9.156  24.217  -9.936  1.00 23.88           O  
ATOM    535  OD2 ASP A  38      11.207  25.088 -10.169  1.00 23.88           O  
ATOM    536  N   PRO A  39       6.482  25.025  -8.200  1.00 25.88           N  
ATOM    537  CA  PRO A  39       6.241  24.178  -7.039  1.00 25.88           C  
ATOM    538  HA  PRO A  39       6.645  24.642  -6.140  1.00 25.88           H  
ATOM    539  C   PRO A  39       6.889  22.786  -7.140  1.00 25.88           C  
ATOM    540  CB  PRO A  39       4.718  24.124  -6.909  1.00 25.88           C  
ATOM    541  HB2 PRO A  39       4.369  23.228  -6.397  1.00 25.88           H  
ATOM    542  HB3 PRO A  39       4.370  25.017  -6.390  1.00 25.88           H  
ATOM    543  O   PRO A  39       6.675  21.993  -6.231  1.00 25.88           O  
ATOM    544  CG  PRO A  39       4.250  24.167  -8.364  1.00 25.88           C  
ATOM    545  HG2 PRO A  39       3.279  24.653  -8.457  1.00 25.88           H  
ATOM    546  HG3 PRO A  39       4.203  23.152  -8.756  1.00 25.88           H  
ATOM    547  CD  PRO A  39       5.346  24.943  -9.110  1.00 25.88           C  
ATOM    548  HD2 PRO A  39       4.992  25.946  -9.350  1.00 25.88           H  
ATOM    549  HD3 PRO A  39       5.628  24.419 -10.023  1.00 25.88           H  
ATOM    550  N   VAL A  40       7.680  22.465  -8.170  1.00 30.08           N  
ATOM    551  H   VAL A  40       7.952  23.164  -8.846  1.00 30.08           H  
ATOM    552  CA  VAL A  40       8.356  21.161  -8.286  1.00 30.08           C  
ATOM    553  HA  VAL A  40       7.934  20.475  -7.552  1.00 30.08           H  
ATOM    554  C   VAL A  40       9.821  21.297  -7.879  1.00 30.08           C  
ATOM    555  CB  VAL A  40       8.142  20.474  -9.655  1.00 30.08           C  
ATOM    556  HB  VAL A  40       8.976  19.799  -9.846  1.00 30.08           H  
ATOM    557  O   VAL A  40      10.725  21.439  -8.694  1.00 30.08           O  
ATOM    558  CG1 VAL A  40       6.878  19.607  -9.602  1.00 30.08           C  
ATOM    559 HG11 VAL A  40       6.740  19.093 -10.553  1.00 30.08           H  
ATOM    560 HG12 VAL A  40       6.980  18.855  -8.819  1.00 30.08           H  
ATOM    561 HG13 VAL A  40       6.006  20.227  -9.392  1.00 30.08           H  
ATOM    562  CG2 VAL A  40       8.001  21.422 -10.853  1.00 30.08           C  
ATOM    563 HG21 VAL A  40       7.848  20.842 -11.763  1.00 30.08           H  
ATOM    564 HG22 VAL A  40       7.166  22.110 -10.720  1.00 30.08           H  
ATOM    565 HG23 VAL A  40       8.929  21.982 -10.965  1.00 30.08           H  
ATOM    566  N   GLY A  41      10.053  21.257  -6.563  1.00 25.51           N  
ATOM    567  H   GLY A  41       9.258  21.096  -5.961  1.00 25.51           H  
ATOM    568  CA  GLY A  41      11.392  21.018  -6.031  1.00 25.51           C  
ATOM    569  HA2 GLY A  41      12.056  21.818  -6.357  1.00 25.51           H  
ATOM    570  HA3 GLY A  41      11.365  20.989  -4.941  1.00 25.51           H  
ATOM    571  C   GLY A  41      11.925  19.677  -6.541  1.00 25.51           C  
ATOM    572  O   GLY A  41      11.170  18.713  -6.608  1.00 25.51           O  
ATOM    573  N   GLU A  42      13.207  19.644  -6.913  1.00 26.30           N  
ATOM    574  H   GLU A  42      13.717  20.516  -6.909  1.00 26.30           H  
ATOM    575  CA  GLU A  42      13.957  18.460  -7.355  1.00 26.30           C  
ATOM    576  HA  GLU A  42      13.678  18.209  -8.378  1.00 26.30           H  
ATOM    577  C   GLU A  42      13.659  17.241  -6.457  1.00 26.30           C  
ATOM    578  CB  GLU A  42      15.471  18.784  -7.315  1.00 26.30           C  
ATOM    579  HB2 GLU A  42      16.028  17.864  -7.489  1.00 26.30           H  
ATOM    580  HB3 GLU A  42      15.712  19.142  -6.314  1.00 26.30           H  
ATOM    581  O   GLU A  42      14.245  17.084  -5.385  1.00 26.30           O  
ATOM    582  CG  GLU A  42      15.945  19.826  -8.349  1.00 26.30           C  
ATOM    583  HG2 GLU A  42      15.310  20.708  -8.274  1.00 26.30           H  
ATOM    584  HG3 GLU A  42      15.818  19.406  -9.347  1.00 26.30           H  
ATOM    585  CD  GLU A  42      17.414  20.274  -8.152  1.00 26.30           C  
ATOM    586  OE1 GLU A  42      18.039  20.722  -9.141  1.00 26.30           O  
ATOM    587  OE2 GLU A  42      17.913  20.261  -6.999  1.00 26.30           O  
ATOM    588  N   ALA A  43      12.723  16.388  -6.878  1.00 30.00           N  
ATOM    589  H   ALA A  43      12.173  16.637  -7.687  1.00 30.00           H  
ATOM    590  CA  ALA A  43      12.477  15.094  -6.259  1.00 30.00           C  
ATOM    591  HA  ALA A  43      12.648  15.168  -5.185  1.00 30.00           H  
ATOM    592  C   ALA A  43      13.482  14.100  -6.849  1.00 30.00           C  
ATOM    593  CB  ALA A  43      11.013  14.689  -6.482  1.00 30.00           C  
ATOM    594  HB1 ALA A  43      10.352  15.433  -6.037  1.00 30.00           H  
ATOM    595  HB2 ALA A  43      10.825  13.722  -6.015  1.00 30.00           H  
ATOM    596  HB3 ALA A  43      10.803  14.612  -7.549  1.00 30.00           H  
ATOM    597  O   ALA A  43      13.678  14.074  -8.058  1.00 30.00           O  
ATOM    598  N   ASP A  44      14.150  13.297  -6.030  1.00 26.42           N  
ATOM    599  H   ASP A  44      13.938  13.337  -5.043  1.00 26.42           H  
ATOM    600  CA  ASP A  44      14.897  12.128  -6.506  1.00 26.42           C  
ATOM    601  HA  ASP A  44      15.468  12.415  -7.388  1.00 26.42           H  
ATOM    602  C   ASP A  44      13.868  11.056  -6.910  1.00 26.42           C  
ATOM    603  CB  ASP A  44      15.868  11.643  -5.404  1.00 26.42           C  
ATOM    604  HB2 ASP A  44      15.868  12.359  -4.582  1.00 26.42           H  
ATOM    605  HB3 ASP A  44      15.510  10.697  -4.998  1.00 26.42           H  
ATOM    606  O   ASP A  44      12.854  10.890  -6.228  1.00 26.42           O  
ATOM    607  CG  ASP A  44      17.325  11.456  -5.862  1.00 26.42           C  
ATOM    608  OD1 ASP A  44      17.558  11.244  -7.074  1.00 26.42           O  
ATOM    609  OD2 ASP A  44      18.218  11.514  -4.981  1.00 26.42           O  
ATOM    610  N   ALA A  45      14.081  10.362  -8.031  1.00 30.46           N  
ATOM    611  H   ALA A  45      14.946  10.513  -8.531  1.00 30.46           H  
ATOM    612  CA  ALA A  45      13.119   9.386  -8.534  1.00 30.46           C  
ATOM    613  HA  ALA A  45      12.185   9.918  -8.716  1.00 30.46           H  
ATOM    614  C   ALA A  45      12.855   8.289  -7.491  1.00 30.46           C  
ATOM    615  CB  ALA A  45      13.595   8.806  -9.871  1.00 30.46           C  
ATOM    616  HB1 ALA A  45      13.727   9.613 -10.592  1.00 30.46           H  
ATOM    617  HB2 ALA A  45      12.849   8.107 -10.249  1.00 30.46           H  
ATOM    618  HB3 ALA A  45      14.541   8.284  -9.728  1.00 30.46           H  
ATOM    619  O   ALA A  45      13.769   7.705  -6.908  1.00 30.46           O  
ATOM    620  N   VAL A  46      11.572   8.013  -7.305  1.00 32.25           N  
ATOM    621  H   VAL A  46      10.920   8.588  -7.818  1.00 32.25           H  
ATOM    622  CA  VAL A  46      10.992   7.090  -6.335  1.00 32.25           C  
ATOM    623  HA  VAL A  46      11.196   7.457  -5.329  1.00 32.25           H  
ATOM    624  C   VAL A  46      11.560   5.687  -6.492  1.00 32.25           C  
ATOM    625  CB  VAL A  46       9.473   7.030  -6.543  1.00 32.25           C  
ATOM    626  HB  VAL A  46       9.264   6.574  -7.511  1.00 32.25           H  
ATOM    627  O   VAL A  46      11.123   4.898  -7.329  1.00 32.25           O  
ATOM    628  CG1 VAL A  46       8.848   6.132  -5.464  1.00 32.25           C  
ATOM    629 HG11 VAL A  46       9.336   5.158  -5.423  1.00 32.25           H  
ATOM    630 HG12 VAL A  46       7.809   5.929  -5.723  1.00 32.25           H  
ATOM    631 HG13 VAL A  46       8.928   6.603  -4.484  1.00 32.25           H  
ATOM    632  CG2 VAL A  46       8.888   8.447  -6.615  1.00 32.25           C  
ATOM    633 HG21 VAL A  46       9.139   8.991  -5.704  1.00 32.25           H  
ATOM    634 HG22 VAL A  46       9.275   9.002  -7.470  1.00 32.25           H  
ATOM    635 HG23 VAL A  46       7.814   8.381  -6.788  1.00 32.25           H  
ATOM    636  N   VAL A  47      12.473   5.332  -5.606  1.00 31.89           N  
ATOM    637  H   VAL A  47      12.873   6.057  -5.028  1.00 31.89           H  
ATOM    638  CA  VAL A  47      12.557   3.966  -5.111  1.00 31.89           C  
ATOM    639  HA  VAL A  47      11.874   3.332  -5.677  1.00 31.89           H  
ATOM    640  C   VAL A  47      12.091   4.089  -3.660  1.00 31.89           C  
ATOM    641  CB  VAL A  47      13.977   3.394  -5.299  1.00 31.89           C  
ATOM    642  HB  VAL A  47      14.693   3.982  -4.724  1.00 31.89           H  
ATOM    643  O   VAL A  47      12.732   4.841  -2.919  1.00 31.89           O  
ATOM    644  CG1 VAL A  47      14.067   1.932  -4.855  1.00 31.89           C  
ATOM    645 HG11 VAL A  47      13.986   1.897  -3.768  1.00 31.89           H  
ATOM    646 HG12 VAL A  47      13.268   1.344  -5.307  1.00 31.89           H  
ATOM    647 HG13 VAL A  47      15.035   1.511  -5.127  1.00 31.89           H  
ATOM    648  CG2 VAL A  47      14.391   3.433  -6.778  1.00 31.89           C  
ATOM    649 HG21 VAL A  47      15.378   2.988  -6.904  1.00 31.89           H  
ATOM    650 HG22 VAL A  47      14.439   4.467  -7.121  1.00 31.89           H  
ATOM    651 HG23 VAL A  47      13.662   2.895  -7.384  1.00 31.89           H  
ATOM    652  N   PRO A  48      10.972   3.455  -3.236  1.00 39.54           N  
ATOM    653  CA  PRO A  48      10.652   3.363  -1.806  1.00 39.54           C  
ATOM    654  HA  PRO A  48      10.372   4.342  -1.418  1.00 39.54           H  
ATOM    655  C   PRO A  48      11.907   2.876  -1.074  1.00 39.54           C  
ATOM    656  CB  PRO A  48       9.465   2.397  -1.691  1.00 39.54           C  
ATOM    657  HB2 PRO A  48       9.548   1.742  -0.824  1.00 39.54           H  
ATOM    658  HB3 PRO A  48       8.541   2.972  -1.637  1.00 39.54           H  
ATOM    659  O   PRO A  48      12.746   2.237  -1.704  1.00 39.54           O  
ATOM    660  CG  PRO A  48       9.491   1.607  -2.999  1.00 39.54           C  
ATOM    661  HG2 PRO A  48       8.490   1.309  -3.312  1.00 39.54           H  
ATOM    662  HG3 PRO A  48      10.125   0.729  -2.881  1.00 39.54           H  
ATOM    663  CD  PRO A  48      10.126   2.557  -4.007  1.00 39.54           C  
ATOM    664  HD2 PRO A  48      10.694   1.971  -4.729  1.00 39.54           H  
ATOM    665  HD3 PRO A  48       9.347   3.130  -4.510  1.00 39.54           H  
ATOM    666  N   VAL A  49      12.121   3.219   0.195  1.00 40.35           N  
ATOM    667  H   VAL A  49      11.367   3.632   0.726  1.00 40.35           H  
ATOM    668  CA  VAL A  49      13.344   2.803   0.905  1.00 40.35           C  
ATOM    669  HA  VAL A  49      14.203   3.040   0.277  1.00 40.35           H  
ATOM    670  C   VAL A  49      13.308   1.281   1.073  1.00 40.35           C  
ATOM    671  CB  VAL A  49      13.526   3.557   2.237  1.00 40.35           C  
ATOM    672  HB  VAL A  49      12.654   3.400   2.872  1.00 40.35           H  
ATOM    673  O   VAL A  49      12.886   0.749   2.092  1.00 40.35           O  
ATOM    674  CG1 VAL A  49      14.785   3.102   2.995  1.00 40.35           C  
ATOM    675 HG11 VAL A  49      15.666   3.213   2.362  1.00 40.35           H  
ATOM    676 HG12 VAL A  49      14.687   2.061   3.300  1.00 40.35           H  
ATOM    677 HG13 VAL A  49      14.905   3.701   3.898  1.00 40.35           H  
ATOM    678  CG2 VAL A  49      13.686   5.064   1.983  1.00 40.35           C  
ATOM    679 HG21 VAL A  49      12.788   5.458   1.506  1.00 40.35           H  
ATOM    680 HG22 VAL A  49      13.822   5.586   2.930  1.00 40.35           H  
ATOM    681 HG23 VAL A  49      14.543   5.249   1.335  1.00 40.35           H  
ATOM    682  N   VAL A  50      13.726   0.558   0.034  1.00 50.55           N  
ATOM    683  H   VAL A  50      13.896   1.056  -0.828  1.00 50.55           H  
ATOM    684  CA  VAL A  50      13.654  -0.890   0.001  1.00 50.55           C  
ATOM    685  HA  VAL A  50      12.719  -1.168   0.488  1.00 50.55           H  
ATOM    686  C   VAL A  50      14.806  -1.422   0.832  1.00 50.55           C  
ATOM    687  CB  VAL A  50      13.632  -1.496  -1.422  1.00 50.55           C  
ATOM    688  HB  VAL A  50      14.637  -1.516  -1.842  1.00 50.55           H  
ATOM    689  O   VAL A  50      15.942  -0.948   0.736  1.00 50.55           O  
ATOM    690  CG1 VAL A  50      13.085  -2.921  -1.333  1.00 50.55           C  
ATOM    691 HG11 VAL A  50      12.943  -3.323  -2.336  1.00 50.55           H  
ATOM    692 HG12 VAL A  50      12.119  -2.924  -0.828  1.00 50.55           H  
ATOM    693 HG13 VAL A  50      13.783  -3.557  -0.788  1.00 50.55           H  
ATOM    694  CG2 VAL A  50      12.704  -0.770  -2.401  1.00 50.55           C  
ATOM    695 HG21 VAL A  50      13.196   0.141  -2.742  1.00 50.55           H  
ATOM    696 HG22 VAL A  50      11.762  -0.531  -1.908  1.00 50.55           H  
ATOM    697 HG23 VAL A  50      12.507  -1.377  -3.285  1.00 50.55           H  
ATOM    698  N   LEU A  51      14.503  -2.435   1.639  1.00 58.53           N  
ATOM    699  H   LEU A  51      13.527  -2.684   1.710  1.00 58.53           H  
ATOM    700  CA  LEU A  51      15.486  -3.352   2.205  1.00 58.53           C  
ATOM    701  HA  LEU A  51      15.870  -2.939   3.138  1.00 58.53           H  
ATOM    702  C   LEU A  51      16.631  -3.597   1.203  1.00 58.53           C  
ATOM    703  CB  LEU A  51      14.765  -4.678   2.474  1.00 58.53           C  
ATOM    704  HB2 LEU A  51      14.043  -4.829   1.671  1.00 58.53           H  
ATOM    705  HB3 LEU A  51      15.484  -5.497   2.475  1.00 58.53           H  
ATOM    706  O   LEU A  51      16.370  -4.016   0.072  1.00 58.53           O  
ATOM    707  CG  LEU A  51      13.976  -4.702   3.767  1.00 58.53           C  
ATOM    708  HG  LEU A  51      13.503  -3.726   3.874  1.00 58.53           H  
ATOM    709  CD1 LEU A  51      12.916  -5.805   3.719  1.00 58.53           C  
ATOM    710 HD11 LEU A  51      12.212  -5.597   2.914  1.00 58.53           H  
ATOM    711 HD12 LEU A  51      12.351  -5.826   4.651  1.00 58.53           H  
ATOM    712 HD13 LEU A  51      13.382  -6.777   3.557  1.00 58.53           H  
ATOM    713  CD2 LEU A  51      14.883  -4.951   4.954  1.00 58.53           C  
ATOM    714 HD21 LEU A  51      15.457  -5.868   4.818  1.00 58.53           H  
ATOM    715 HD22 LEU A  51      14.233  -5.057   5.823  1.00 58.53           H  
ATOM    716 HD23 LEU A  51      15.548  -4.099   5.097  1.00 58.53           H  
ATOM    717  N   PRO A  52      17.901  -3.364   1.577  1.00 57.01           N  
ATOM    718  CA  PRO A  52      19.012  -3.570   0.661  1.00 57.01           C  
ATOM    719  HA  PRO A  52      18.915  -2.846  -0.149  1.00 57.01           H  
ATOM    720  C   PRO A  52      19.028  -4.991   0.090  1.00 57.01           C  
ATOM    721  CB  PRO A  52      20.278  -3.257   1.458  1.00 57.01           C  
ATOM    722  HB2 PRO A  52      20.647  -4.152   1.958  1.00 57.01           H  
ATOM    723  HB3 PRO A  52      21.056  -2.823   0.829  1.00 57.01           H  
ATOM    724  O   PRO A  52      19.093  -5.982   0.824  1.00 57.01           O  
ATOM    725  CG  PRO A  52      19.789  -2.270   2.512  1.00 57.01           C  
ATOM    726  HG2 PRO A  52      20.411  -2.322   3.406  1.00 57.01           H  
ATOM    727  HG3 PRO A  52      19.780  -1.261   2.100  1.00 57.01           H  
ATOM    728  CD  PRO A  52      18.358  -2.720   2.799  1.00 57.01           C  
ATOM    729  HD2 PRO A  52      17.743  -1.854   3.046  1.00 57.01           H  
ATOM    730  HD3 PRO A  52      18.350  -3.439   3.618  1.00 57.01           H  
ATOM    731  N   GLY A  53      18.998  -5.079  -1.241  1.00 54.79           N  
ATOM    732  H   GLY A  53      18.829  -4.230  -1.762  1.00 54.79           H  
ATOM    733  CA  GLY A  53      19.019  -6.347  -1.971  1.00 54.79           C  
ATOM    734  HA2 GLY A  53      19.785  -6.996  -1.547  1.00 54.79           H  
ATOM    735  HA3 GLY A  53      19.269  -6.149  -3.013  1.00 54.79           H  
ATOM    736  C   GLY A  53      17.699  -7.114  -1.958  1.00 54.79           C  
ATOM    737  O   GLY A  53      17.709  -8.281  -2.323  1.00 54.79           O  
ATOM    738  N   VAL A  54      16.607  -6.476  -1.539  1.00 57.77           N  
ATOM    739  H   VAL A  54      16.683  -5.517  -1.230  1.00 57.77           H  
ATOM    740  CA  VAL A  54      15.253  -7.021  -1.587  1.00 57.77           C  
ATOM    741  HA  VAL A  54      15.296  -8.068  -1.888  1.00 57.77           H  
ATOM    742  C   VAL A  54      14.462  -6.263  -2.637  1.00 57.77           C  
ATOM    743  CB  VAL A  54      14.617  -6.918  -0.200  1.00 57.77           C  
ATOM    744  HB  VAL A  54      14.780  -5.885   0.108  1.00 57.77           H  
ATOM    745  O   VAL A  54      14.573  -5.045  -2.722  1.00 57.77           O  
ATOM    746  CG1 VAL A  54      13.119  -7.150  -0.121  1.00 57.77           C  
ATOM    747 HG11 VAL A  54      12.799  -7.106   0.919  1.00 57.77           H  
ATOM    748 HG12 VAL A  54      12.837  -8.112  -0.547  1.00 57.77           H  
ATOM    749 HG13 VAL A  54      12.642  -6.335  -0.666  1.00 57.77           H  
ATOM    750  CG2 VAL A  54      15.304  -7.822   0.816  1.00 57.77           C  
ATOM    751 HG21 VAL A  54      14.874  -7.672   1.807  1.00 57.77           H  
ATOM    752 HG22 VAL A  54      15.167  -8.862   0.522  1.00 57.77           H  
ATOM    753 HG23 VAL A  54      16.364  -7.569   0.841  1.00 57.77           H  
ATOM    754  N   ALA A  55      13.676  -6.959  -3.450  1.00 56.58           N  
ATOM    755  H   ALA A  55      13.646  -7.963  -3.343  1.00 56.58           H  
ATOM    756  CA  ALA A  55      12.776  -6.324  -4.408  1.00 56.58           C  
ATOM    757  HA  ALA A  55      13.014  -5.264  -4.502  1.00 56.58           H  
ATOM    758  C   ALA A  55      11.336  -6.421  -3.887  1.00 56.58           C  
ATOM    759  CB  ALA A  55      12.989  -6.950  -5.791  1.00 56.58           C  
ATOM    760  HB1 ALA A  55      14.021  -6.800  -6.108  1.00 56.58           H  
ATOM    761  HB2 ALA A  55      12.779  -8.019  -5.747  1.00 56.58           H  
ATOM    762  HB3 ALA A  55      12.316  -6.485  -6.511  1.00 56.58           H  
ATOM    763  O   ALA A  55      10.645  -7.410  -4.120  1.00 56.58           O  
ATOM    764  N   LEU A  56      10.889  -5.400  -3.152  1.00 61.01           N  
ATOM    765  H   LEU A  56      11.501  -4.611  -2.999  1.00 61.01           H  
ATOM    766  CA  LEU A  56       9.494  -5.260  -2.725  1.00 61.01           C  
ATOM    767  HA  LEU A  56       8.918  -6.120  -3.066  1.00 61.01           H  
ATOM    768  C   LEU A  56       8.868  -4.040  -3.396  1.00 61.01           C  
ATOM    769  CB  LEU A  56       9.389  -5.197  -1.193  1.00 61.01           C  
ATOM    770  HB2 LEU A  56       8.360  -4.957  -0.926  1.00 61.01           H  
ATOM    771  HB3 LEU A  56      10.034  -4.394  -0.835  1.00 61.01           H  
ATOM    772  O   LEU A  56       9.539  -3.032  -3.628  1.00 61.01           O  
ATOM    773  CG  LEU A  56       9.761  -6.517  -0.500  1.00 61.01           C  
ATOM    774  HG  LEU A  56      10.671  -6.911  -0.954  1.00 61.01           H  
ATOM    775  CD1 LEU A  56       9.988  -6.316   0.999  1.00 61.01           C  
ATOM    776 HD11 LEU A  56       9.039  -6.344   1.533  1.00 61.01           H  
ATOM    777 HD12 LEU A  56      10.600  -7.132   1.382  1.00 61.01           H  
ATOM    778 HD13 LEU A  56      10.509  -5.377   1.186  1.00 61.01           H  
ATOM    779  CD2 LEU A  56       8.703  -7.601  -0.666  1.00 61.01           C  
ATOM    780 HD21 LEU A  56       7.757  -7.237  -0.264  1.00 61.01           H  
ATOM    781 HD22 LEU A  56       8.579  -7.839  -1.722  1.00 61.01           H  
ATOM    782 HD23 LEU A  56       9.010  -8.501  -0.133  1.00 61.01           H  
ATOM    783  N   ALA A  57       7.581  -4.138  -3.721  1.00 61.67           N  
ATOM    784  H   ALA A  57       7.058  -4.951  -3.429  1.00 61.67           H  
ATOM    785  CA  ALA A  57       6.848  -3.035  -4.321  1.00 61.67           C  
ATOM    786  HA  ALA A  57       7.520  -2.472  -4.969  1.00 61.67           H  
ATOM    787  C   ALA A  57       6.344  -2.085  -3.226  1.00 61.67           C  
ATOM    788  CB  ALA A  57       5.728  -3.602  -5.196  1.00 61.67           C  
ATOM    789  HB1 ALA A  57       6.166  -4.178  -6.011  1.00 61.67           H  
ATOM    790  HB2 ALA A  57       5.091  -4.264  -4.610  1.00 61.67           H  
ATOM    791  HB3 ALA A  57       5.124  -2.788  -5.599  1.00 61.67           H  
ATOM    792  O   ALA A  57       5.803  -2.526  -2.215  1.00 61.67           O  
ATOM    793  N   GLY A  58       6.494  -0.773  -3.418  1.00 63.11           N  
ATOM    794  H   GLY A  58       6.956  -0.446  -4.255  1.00 63.11           H  
ATOM    795  CA  GLY A  58       5.909   0.206  -2.500  1.00 63.11           C  
ATOM    796  HA2 GLY A  58       6.303   0.042  -1.497  1.00 63.11           H  
ATOM    797  HA3 GLY A  58       6.168   1.218  -2.810  1.00 63.11           H  
ATOM    798  C   GLY A  58       4.385   0.079  -2.476  1.00 63.11           C  
ATOM    799  O   GLY A  58       3.750  -0.001  -3.527  1.00 63.11           O  
ATOM    800  N   ALA A  59       3.776   0.089  -1.292  1.00 64.68           N  
ATOM    801  H   ALA A  59       4.340   0.152  -0.457  1.00 64.68           H  
ATOM    802  CA  ALA A  59       2.331  -0.093  -1.125  1.00 64.68           C  
ATOM    803  HA  ALA A  59       1.982  -0.786  -1.891  1.00 64.68           H  
ATOM    804  C   ALA A  59       1.531   1.215  -1.316  1.00 64.68           C  
ATOM    805  CB  ALA A  59       2.112  -0.763   0.223  1.00 64.68           C  
ATOM    806  HB1 ALA A  59       2.651  -1.709   0.256  1.00 64.68           H  
ATOM    807  HB2 ALA A  59       1.050  -0.941   0.388  1.00 64.68           H  
ATOM    808  HB3 ALA A  59       2.516  -0.105   0.992  1.00 64.68           H  
ATOM    809  O   ALA A  59       0.589   1.516  -0.579  1.00 64.68           O  
ATOM    810  N   ALA A  60       1.923   2.008  -2.318  1.00 62.22           N  
ATOM    811  H   ALA A  60       2.663   1.656  -2.909  1.00 62.22           H  
ATOM    812  CA  ALA A  60       1.438   3.363  -2.572  1.00 62.22           C  
ATOM    813  HA  ALA A  60       1.822   4.029  -1.800  1.00 62.22           H  
ATOM    814  C   ALA A  60      -0.093   3.464  -2.598  1.00 62.22           C  
ATOM    815  CB  ALA A  60       1.988   3.795  -3.932  1.00 62.22           C  
ATOM    816  HB1 ALA A  60       1.440   3.302  -4.736  1.00 62.22           H  
ATOM    817  HB2 ALA A  60       3.032   3.495  -4.022  1.00 62.22           H  
ATOM    818  HB3 ALA A  60       1.892   4.875  -4.043  1.00 62.22           H  
ATOM    819  O   ALA A  60      -0.672   4.382  -2.018  1.00 62.22           O  
ATOM    820  N   GLY A  61      -0.763   2.506  -3.248  1.00 65.37           N  
ATOM    821  H   GLY A  61      -0.247   1.730  -3.637  1.00 65.37           H  
ATOM    822  CA  GLY A  61      -2.208   2.559  -3.465  1.00 65.37           C  
ATOM    823  HA2 GLY A  61      -2.531   1.754  -4.125  1.00 65.37           H  
ATOM    824  HA3 GLY A  61      -2.444   3.494  -3.972  1.00 65.37           H  
ATOM    825  C   GLY A  61      -3.036   2.476  -2.183  1.00 65.37           C  
ATOM    826  O   GLY A  61      -4.119   3.055  -2.149  1.00 65.37           O  
ATOM    827  N   VAL A  62      -2.522   1.883  -1.095  1.00 74.75           N  
ATOM    828  H   VAL A  62      -1.611   1.452  -1.165  1.00 74.75           H  
ATOM    829  CA  VAL A  62      -3.182   1.944   0.226  1.00 74.75           C  
ATOM    830  HA  VAL A  62      -4.188   1.535   0.137  1.00 74.75           H  
ATOM    831  C   VAL A  62      -3.323   3.400   0.681  1.00 74.75           C  
ATOM    832  CB  VAL A  62      -2.414   1.113   1.278  1.00 74.75           C  
ATOM    833  HB  VAL A  62      -1.389   1.476   1.343  1.00 74.75           H  
ATOM    834  O   VAL A  62      -4.375   3.805   1.173  1.00 74.75           O  
ATOM    835  CG1 VAL A  62      -3.042   1.203   2.675  1.00 74.75           C  
ATOM    836 HG11 VAL A  62      -3.074   2.235   3.025  1.00 74.75           H  
ATOM    837 HG12 VAL A  62      -2.432   0.635   3.377  1.00 74.75           H  
ATOM    838 HG13 VAL A  62      -4.050   0.787   2.655  1.00 74.75           H  
ATOM    839  CG2 VAL A  62      -2.395  -0.371   0.883  1.00 74.75           C  
ATOM    840 HG21 VAL A  62      -3.412  -0.736   0.744  1.00 74.75           H  
ATOM    841 HG22 VAL A  62      -1.917  -0.968   1.659  1.00 74.75           H  
ATOM    842 HG23 VAL A  62      -1.836  -0.508  -0.043  1.00 74.75           H  
ATOM    843  N   GLY A  63      -2.298   4.221   0.444  1.00 75.12           N  
ATOM    844  H   GLY A  63      -1.494   3.854  -0.046  1.00 75.12           H  
ATOM    845  CA  GLY A  63      -2.347   5.654   0.717  1.00 75.12           C  
ATOM    846  HA2 GLY A  63      -2.668   5.821   1.745  1.00 75.12           H  
ATOM    847  HA3 GLY A  63      -1.339   6.049   0.594  1.00 75.12           H  
ATOM    848  C   GLY A  63      -3.287   6.422  -0.218  1.00 75.12           C  
ATOM    849  O   GLY A  63      -4.035   7.276   0.253  1.00 75.12           O  
ATOM    850  N   TYR A  64      -3.323   6.080  -1.515  1.00 74.83           N  
ATOM    851  H   TYR A  64      -2.675   5.379  -1.844  1.00 74.83           H  
ATOM    852  CA  TYR A  64      -4.248   6.705  -2.476  1.00 74.83           C  
ATOM    853  HA  TYR A  64      -4.053   7.777  -2.511  1.00 74.83           H  
ATOM    854  C   TYR A  64      -5.701   6.516  -2.030  1.00 74.83           C  
ATOM    855  CB  TYR A  64      -4.071   6.128  -3.894  1.00 74.83           C  
ATOM    856  HB2 TYR A  64      -3.876   5.057  -3.837  1.00 74.83           H  
ATOM    857  HB3 TYR A  64      -5.015   6.238  -4.428  1.00 74.83           H  
ATOM    858  O   TYR A  64      -6.471   7.478  -2.003  1.00 74.83           O  
ATOM    859  CG  TYR A  64      -3.001   6.801  -4.730  1.00 74.83           C  
ATOM    860  CD1 TYR A  64      -3.365   7.778  -5.674  1.00 74.83           C  
ATOM    861  HD1 TYR A  64      -4.406   7.998  -5.859  1.00 74.83           H  
ATOM    862  CD2 TYR A  64      -1.644   6.468  -4.571  1.00 74.83           C  
ATOM    863  HD2 TYR A  64      -1.361   5.687  -3.880  1.00 74.83           H  
ATOM    864  CE1 TYR A  64      -2.367   8.485  -6.367  1.00 74.83           C  
ATOM    865  HE1 TYR A  64      -2.628   9.249  -7.084  1.00 74.83           H  
ATOM    866  CE2 TYR A  64      -0.641   7.176  -5.261  1.00 74.83           C  
ATOM    867  HE2 TYR A  64       0.402   6.942  -5.107  1.00 74.83           H  
ATOM    868  OH  TYR A  64      -0.055   8.939  -6.779  1.00 74.83           O  
ATOM    869  HH  TYR A  64       0.822   8.550  -6.749  1.00 74.83           H  
ATOM    870  CZ  TYR A  64      -1.004   8.211  -6.142  1.00 74.83           C  
ATOM    871  N   VAL A  65      -6.049   5.288  -1.631  1.00 81.46           N  
ATOM    872  H   VAL A  65      -5.348   4.563  -1.692  1.00 81.46           H  
ATOM    873  CA  VAL A  65      -7.394   4.898  -1.185  1.00 81.46           C  
ATOM    874  HA  VAL A  65      -8.123   5.321  -1.876  1.00 81.46           H  
ATOM    875  C   VAL A  65      -7.734   5.454   0.204  1.00 81.46           C  
ATOM    876  CB  VAL A  65      -7.527   3.363  -1.231  1.00 81.46           C  
ATOM    877  HB  VAL A  65      -6.766   2.904  -0.600  1.00 81.46           H  
ATOM    878  O   VAL A  65      -8.903   5.695   0.512  1.00 81.46           O  
ATOM    879  CG1 VAL A  65      -8.907   2.917  -0.760  1.00 81.46           C  
ATOM    880 HG11 VAL A  65      -9.015   1.840  -0.889  1.00 81.46           H  
ATOM    881 HG12 VAL A  65      -9.052   3.141   0.296  1.00 81.46           H  
ATOM    882 HG13 VAL A  65      -9.646   3.440  -1.367  1.00 81.46           H  
ATOM    883  CG2 VAL A  65      -7.387   2.836  -2.669  1.00 81.46           C  
ATOM    884 HG21 VAL A  65      -6.423   3.114  -3.095  1.00 81.46           H  
ATOM    885 HG22 VAL A  65      -8.174   3.249  -3.301  1.00 81.46           H  
ATOM    886 HG23 VAL A  65      -7.457   1.749  -2.676  1.00 81.46           H  
ATOM    887  N   ALA A  66      -6.740   5.736   1.046  1.00 77.34           N  
ATOM    888  H   ALA A  66      -5.794   5.481   0.800  1.00 77.34           H  
ATOM    889  CA  ALA A  66      -6.972   6.429   2.308  1.00 77.34           C  
ATOM    890  HA  ALA A  66      -7.761   5.905   2.847  1.00 77.34           H  
ATOM    891  C   ALA A  66      -7.454   7.879   2.112  1.00 77.34           C  
ATOM    892  CB  ALA A  66      -5.702   6.358   3.156  1.00 77.34           C  
ATOM    893  HB1 ALA A  66      -4.887   6.889   2.666  1.00 77.34           H  
ATOM    894  HB2 ALA A  66      -5.418   5.316   3.307  1.00 77.34           H  
ATOM    895  HB3 ALA A  66      -5.896   6.825   4.122  1.00 77.34           H  
ATOM    896  O   ALA A  66      -7.980   8.465   3.051  1.00 77.34           O  
ATOM    897  N   GLY A  67      -7.315   8.472   0.920  1.00 59.41           N  
ATOM    898  H   GLY A  67      -6.893   7.950   0.165  1.00 59.41           H  
ATOM    899  CA  GLY A  67      -7.722   9.859   0.659  1.00 59.41           C  
ATOM    900  HA2 GLY A  67      -8.744  10.010   1.007  1.00 59.41           H  
ATOM    901  HA3 GLY A  67      -7.695  10.038  -0.415  1.00 59.41           H  
ATOM    902  C   GLY A  67      -6.821  10.898   1.337  1.00 59.41           C  
ATOM    903  O   GLY A  67      -7.150  12.082   1.359  1.00 59.41           O  
ATOM    904  N   SER A  68      -5.681  10.479   1.894  1.00 59.66           N  
ATOM    905  H   SER A  68      -5.430   9.505   1.803  1.00 59.66           H  
ATOM    906  CA  SER A  68      -4.627  11.394   2.317  1.00 59.66           C  
ATOM    907  HA  SER A  68      -5.089  12.318   2.664  1.00 59.66           H  
ATOM    908  C   SER A  68      -3.763  11.734   1.103  1.00 59.66           C  
ATOM    909  CB  SER A  68      -3.846  10.822   3.512  1.00 59.66           C  
ATOM    910  HB2 SER A  68      -3.069  11.528   3.803  1.00 59.66           H  
ATOM    911  HB3 SER A  68      -4.537  10.714   4.348  1.00 59.66           H  
ATOM    912  O   SER A  68      -3.452  10.862   0.291  1.00 59.66           O  
ATOM    913  OG  SER A  68      -3.261   9.561   3.254  1.00 59.66           O  
ATOM    914  HG  SER A  68      -3.510   8.975   3.973  1.00 59.66           H  
ATOM    915  N   TYR A  69      -3.401  13.011   0.938  1.00 51.01           N  
ATOM    916  H   TYR A  69      -3.758  13.715   1.569  1.00 51.01           H  
ATOM    917  CA  TYR A  69      -2.468  13.413  -0.117  1.00 51.01           C  
ATOM    918  HA  TYR A  69      -2.894  13.139  -1.082  1.00 51.01           H  
ATOM    919  C   TYR A  69      -1.165  12.638   0.092  1.00 51.01           C  
ATOM    920  CB  TYR A  69      -2.246  14.934  -0.098  1.00 51.01           C  
ATOM    921  HB2 TYR A  69      -3.220  15.422  -0.059  1.00 51.01           H  
ATOM    922  HB3 TYR A  69      -1.711  15.208   0.810  1.00 51.01           H  
ATOM    923  O   TYR A  69      -0.620  12.617   1.208  1.00 51.01           O  
ATOM    924  CG  TYR A  69      -1.498  15.486  -1.302  1.00 51.01           C  
ATOM    925  CD1 TYR A  69      -0.096  15.634  -1.270  1.00 51.01           C  
ATOM    926  HD1 TYR A  69       0.468  15.319  -0.404  1.00 51.01           H  
ATOM    927  CD2 TYR A  69      -2.212  15.863  -2.458  1.00 51.01           C  
ATOM    928  HD2 TYR A  69      -3.283  15.733  -2.497  1.00 51.01           H  
ATOM    929  CE1 TYR A  69       0.591  16.151  -2.388  1.00 51.01           C  
ATOM    930  HE1 TYR A  69       1.669  16.220  -2.380  1.00 51.01           H  
ATOM    931  CE2 TYR A  69      -1.529  16.399  -3.569  1.00 51.01           C  
ATOM    932  HE2 TYR A  69      -2.063  16.689  -4.462  1.00 51.01           H  
ATOM    933  OH  TYR A  69       0.525  17.037  -4.624  1.00 51.01           O  
ATOM    934  HH  TYR A  69       1.477  16.944  -4.543  1.00 51.01           H  
ATOM    935  CZ  TYR A  69      -0.125  16.536  -3.541  1.00 51.01           C  
ATOM    936  N   LEU A  70      -0.718  11.944  -0.948  1.00 51.08           N  
ATOM    937  H   LEU A  70      -1.205  12.023  -1.829  1.00 51.08           H  
ATOM    938  CA  LEU A  70       0.570  11.274  -0.956  1.00 51.08           C  
ATOM    939  HA  LEU A  70       0.846  11.011   0.065  1.00 51.08           H  
ATOM    940  C   LEU A  70       1.619  12.257  -1.452  1.00 51.08           C  
ATOM    941  CB  LEU A  70       0.494   9.993  -1.793  1.00 51.08           C  
ATOM    942  HB2 LEU A  70      -0.024  10.212  -2.727  1.00 51.08           H  
ATOM    943  HB3 LEU A  70       1.504   9.669  -2.042  1.00 51.08           H  
ATOM    944  O   LEU A  70       1.413  12.943  -2.448  1.00 51.08           O  
ATOM    945  CG  LEU A  70      -0.225   8.863  -1.041  1.00 51.08           C  
ATOM    946  HG  LEU A  70      -1.164   9.218  -0.617  1.00 51.08           H  
ATOM    947  CD1 LEU A  70      -0.522   7.760  -2.032  1.00 51.08           C  
ATOM    948 HD11 LEU A  70       0.369   7.524  -2.615  1.00 51.08           H  
ATOM    949 HD12 LEU A  70      -1.318   8.119  -2.684  1.00 51.08           H  
ATOM    950 HD13 LEU A  70      -0.842   6.859  -1.508  1.00 51.08           H  
ATOM    951  CD2 LEU A  70       0.641   8.277   0.079  1.00 51.08           C  
ATOM    952 HD21 LEU A  70       0.097   7.499   0.615  1.00 51.08           H  
ATOM    953 HD22 LEU A  70       0.916   9.048   0.799  1.00 51.08           H  
ATOM    954 HD23 LEU A  70       1.549   7.849  -0.346  1.00 51.08           H  
ATOM    955  N   GLU A  71       2.708  12.348  -0.696  1.00 49.42           N  
ATOM    956  H   GLU A  71       2.797  11.745   0.109  1.00 49.42           H  
ATOM    957  CA  GLU A  71       3.887  13.131  -1.059  1.00 49.42           C  
ATOM    958  HA  GLU A  71       3.610  14.181  -1.150  1.00 49.42           H  
ATOM    959  C   GLU A  71       4.438  12.681  -2.422  1.00 49.42           C  
ATOM    960  CB  GLU A  71       4.943  12.985   0.052  1.00 49.42           C  
ATOM    961  HB2 GLU A  71       5.178  11.927   0.173  1.00 49.42           H  
ATOM    962  HB3 GLU A  71       5.848  13.514  -0.244  1.00 49.42           H  
ATOM    963  O   GLU A  71       4.126  11.582  -2.888  1.00 49.42           O  
ATOM    964  CG  GLU A  71       4.445  13.565   1.390  1.00 49.42           C  
ATOM    965  HG2 GLU A  71       3.514  13.074   1.672  1.00 49.42           H  
ATOM    966  HG3 GLU A  71       4.230  14.624   1.246  1.00 49.42           H  
ATOM    967  CD  GLU A  71       5.436  13.398   2.551  1.00 49.42           C  
ATOM    968  OE1 GLU A  71       5.177  14.044   3.593  1.00 49.42           O  
ATOM    969  OE2 GLU A  71       6.388  12.598   2.414  1.00 49.42           O  
ATOM    970  N   ASP A  72       5.281  13.525  -3.027  1.00 47.84           N  
ATOM    971  H   ASP A  72       5.462  14.403  -2.561  1.00 47.84           H  
ATOM    972  CA  ASP A  72       5.832  13.445  -4.397  1.00 47.84           C  
ATOM    973  HA  ASP A  72       5.019  13.622  -5.101  1.00 47.84           H  
ATOM    974  C   ASP A  72       6.479  12.095  -4.770  1.00 47.84           C  
ATOM    975  CB  ASP A  72       6.864  14.578  -4.561  1.00 47.84           C  
ATOM    976  HB2 ASP A  72       7.706  14.387  -3.896  1.00 47.84           H  
ATOM    977  HB3 ASP A  72       7.235  14.572  -5.586  1.00 47.84           H  
ATOM    978  O   ASP A  72       6.732  11.804  -5.941  1.00 47.84           O  
ATOM    979  CG  ASP A  72       6.282  15.967  -4.263  1.00 47.84           C  
ATOM    980  OD1 ASP A  72       5.105  16.202  -4.623  1.00 47.84           O  
ATOM    981  OD2 ASP A  72       6.987  16.767  -3.610  1.00 47.84           O  
ATOM    982  N   ASN A  73       6.660  11.234  -3.771  1.00 46.10           N  
ATOM    983  H   ASN A  73       6.337  11.558  -2.871  1.00 46.10           H  
ATOM    984  CA  ASN A  73       7.185   9.884  -3.824  1.00 46.10           C  
ATOM    985  HA  ASN A  73       8.207   9.955  -4.196  1.00 46.10           H  
ATOM    986  C   ASN A  73       6.415   8.912  -4.724  1.00 46.10           C  
ATOM    987  CB  ASN A  73       7.235   9.310  -2.396  1.00 46.10           C  
ATOM    988  HB2 ASN A  73       6.232   9.332  -1.970  1.00 46.10           H  
ATOM    989  HB3 ASN A  73       7.571   8.274  -2.420  1.00 46.10           H  
ATOM    990  O   ASN A  73       6.741   7.744  -4.682  1.00 46.10           O  
ATOM    991  CG  ASN A  73       8.189  10.044  -1.482  1.00 46.10           C  
ATOM    992  ND2 ASN A  73       7.943  10.001  -0.195  1.00 46.10           N  
ATOM    993 HD21 ASN A  73       7.116   9.548   0.166  1.00 46.10           H  
ATOM    994 HD22 ASN A  73       8.519  10.591   0.389  1.00 46.10           H  
ATOM    995  OD1 ASN A  73       9.153  10.661  -1.895  1.00 46.10           O  
ATOM    996  N   TYR A  74       5.414   9.287  -5.521  1.00 52.58           N  
ATOM    997  H   TYR A  74       5.144  10.260  -5.519  1.00 52.58           H  
ATOM    998  CA  TYR A  74       4.782   8.332  -6.454  1.00 52.58           C  
ATOM    999  HA  TYR A  74       5.493   7.532  -6.662  1.00 52.58           H  
ATOM   1000  C   TYR A  74       4.483   8.905  -7.838  1.00 52.58           C  
ATOM   1001  CB  TYR A  74       3.565   7.670  -5.790  1.00 52.58           C  
ATOM   1002  HB2 TYR A  74       2.849   8.440  -5.506  1.00 52.58           H  
ATOM   1003  HB3 TYR A  74       3.078   7.010  -6.508  1.00 52.58           H  
ATOM   1004  O   TYR A  74       3.852   8.242  -8.657  1.00 52.58           O  
ATOM   1005  CG  TYR A  74       3.940   6.839  -4.575  1.00 52.58           C  
ATOM   1006  CD1 TYR A  74       4.626   5.619  -4.749  1.00 52.58           C  
ATOM   1007  HD1 TYR A  74       4.851   5.266  -5.745  1.00 52.58           H  
ATOM   1008  CD2 TYR A  74       3.705   7.333  -3.277  1.00 52.58           C  
ATOM   1009  HD2 TYR A  74       3.234   8.296  -3.149  1.00 52.58           H  
ATOM   1010  CE1 TYR A  74       5.071   4.893  -3.628  1.00 52.58           C  
ATOM   1011  HE1 TYR A  74       5.622   3.973  -3.752  1.00 52.58           H  
ATOM   1012  CE2 TYR A  74       4.122   6.593  -2.152  1.00 52.58           C  
ATOM   1013  HE2 TYR A  74       3.943   6.974  -1.157  1.00 52.58           H  
ATOM   1014  OH  TYR A  74       5.180   4.620  -1.260  1.00 52.58           O  
ATOM   1015  HH  TYR A  74       5.046   5.067  -0.421  1.00 52.58           H  
ATOM   1016  CZ  TYR A  74       4.798   5.366  -2.329  1.00 52.58           C  
ATOM   1017  N   LEU A  75       4.973  10.111  -8.131  1.00 56.10           N  
ATOM   1018  H   LEU A  75       5.532  10.593  -7.442  1.00 56.10           H  
ATOM   1019  CA  LEU A  75       4.674  10.807  -9.384  1.00 56.10           C  
ATOM   1020  HA  LEU A  75       3.647  10.579  -9.669  1.00 56.10           H  
ATOM   1021  C   LEU A  75       5.535  10.332 -10.570  1.00 56.10           C  
ATOM   1022  CB  LEU A  75       4.770  12.321  -9.138  1.00 56.10           C  
ATOM   1023  HB2 LEU A  75       5.802  12.566  -8.887  1.00 56.10           H  
ATOM   1024  HB3 LEU A  75       4.523  12.836 -10.066  1.00 56.10           H  
ATOM   1025  O   LEU A  75       5.238  10.680 -11.710  1.00 56.10           O  
ATOM   1026  CG  LEU A  75       3.852  12.848  -8.013  1.00 56.10           C  
ATOM   1027  HG  LEU A  75       4.151  12.394  -7.068  1.00 56.10           H  
ATOM   1028  CD1 LEU A  75       4.035  14.358  -7.872  1.00 56.10           C  
ATOM   1029 HD11 LEU A  75       5.077  14.580  -7.639  1.00 56.10           H  
ATOM   1030 HD12 LEU A  75       3.423  14.730  -7.051  1.00 56.10           H  
ATOM   1031 HD13 LEU A  75       3.756  14.866  -8.795  1.00 56.10           H  
ATOM   1032  CD2 LEU A  75       2.367  12.537  -8.230  1.00 56.10           C  
ATOM   1033 HD21 LEU A  75       2.200  11.459  -8.220  1.00 56.10           H  
ATOM   1034 HD22 LEU A  75       1.786  12.974  -7.418  1.00 56.10           H  
ATOM   1035 HD23 LEU A  75       2.018  12.951  -9.176  1.00 56.10           H  
ATOM   1036  N   GLY A  76       6.553   9.499 -10.318  1.00 55.04           N  
ATOM   1037  H   GLY A  76       6.770   9.313  -9.349  1.00 55.04           H  
ATOM   1038  CA  GLY A  76       7.404   8.884 -11.338  1.00 55.04           C  
ATOM   1039  HA2 GLY A  76       6.903   8.932 -12.304  1.00 55.04           H  
ATOM   1040  HA3 GLY A  76       7.551   7.832 -11.094  1.00 55.04           H  
ATOM   1041  C   GLY A  76       8.783   9.535 -11.468  1.00 55.04           C  
ATOM   1042  O   GLY A  76       9.385   9.966 -10.487  1.00 55.04           O  
ATOM   1043  N   ASP A  77       9.316   9.523 -12.690  1.00 62.10           N  
ATOM   1044  H   ASP A  77       8.724   9.230 -13.454  1.00 62.10           H  
ATOM   1045  CA  ASP A  77      10.624  10.080 -13.034  1.00 62.10           C  
ATOM   1046  HA  ASP A  77      11.386   9.628 -12.400  1.00 62.10           H  
ATOM   1047  C   ASP A  77      10.667  11.596 -12.841  1.00 62.10           C  
ATOM   1048  CB  ASP A  77      10.906   9.727 -14.495  1.00 62.10           C  
ATOM   1049  HB2 ASP A  77      10.089  10.093 -15.116  1.00 62.10           H  
ATOM   1050  HB3 ASP A  77      10.950   8.642 -14.593  1.00 62.10           H  
ATOM   1051  O   ASP A  77       9.733  12.286 -13.218  1.00 62.10           O  
ATOM   1052  CG  ASP A  77      12.212  10.314 -14.998  1.00 62.10           C  
ATOM   1053  OD1 ASP A  77      13.254  10.088 -14.343  1.00 62.10           O  
ATOM   1054  OD2 ASP A  77      12.194  10.886 -16.107  1.00 62.10           O  
ATOM   1055  N   SER A  78      11.766  12.110 -12.305  1.00 63.17           N  
ATOM   1056  H   SER A  78      12.441  11.468 -11.915  1.00 63.17           H  
ATOM   1057  CA  SER A  78      11.969  13.522 -11.948  1.00 63.17           C  
ATOM   1058  HA  SER A  78      11.213  14.145 -12.425  1.00 63.17           H  
ATOM   1059  C   SER A  78      13.341  14.041 -12.395  1.00 63.17           C  
ATOM   1060  CB  SER A  78      11.819  13.637 -10.436  1.00 63.17           C  
ATOM   1061  HB2 SER A  78      12.089  14.638 -10.101  1.00 63.17           H  
ATOM   1062  HB3 SER A  78      10.788  13.427 -10.150  1.00 63.17           H  
ATOM   1063  O   SER A  78      13.804  15.092 -11.953  1.00 63.17           O  
ATOM   1064  OG  SER A  78      12.673  12.668  -9.863  1.00 63.17           O  
ATOM   1065  HG  SER A  78      13.105  13.116  -9.132  1.00 63.17           H  
ATOM   1066  N   ARG A  79      14.021  13.280 -13.263  1.00 70.23           N  
ATOM   1067  H   ARG A  79      13.557  12.460 -13.625  1.00 70.23           H  
ATOM   1068  CA  ARG A  79      15.374  13.584 -13.730  1.00 70.23           C  
ATOM   1069  HA  ARG A  79      16.012  13.715 -12.857  1.00 70.23           H  
ATOM   1070  C   ARG A  79      15.444  14.880 -14.529  1.00 70.23           C  
ATOM   1071  CB  ARG A  79      15.888  12.427 -14.591  1.00 70.23           C  
ATOM   1072  HB2 ARG A  79      15.094  12.076 -15.249  1.00 70.23           H  
ATOM   1073  HB3 ARG A  79      16.712  12.780 -15.211  1.00 70.23           H  
ATOM   1074  O   ARG A  79      14.593  15.158 -15.368  1.00 70.23           O  
ATOM   1075  CG  ARG A  79      16.401  11.285 -13.713  1.00 70.23           C  
ATOM   1076  HG2 ARG A  79      15.617  10.928 -13.045  1.00 70.23           H  
ATOM   1077  HG3 ARG A  79      17.231  11.653 -13.111  1.00 70.23           H  
ATOM   1078  CD  ARG A  79      16.903  10.150 -14.599  1.00 70.23           C  
ATOM   1079  HD2 ARG A  79      17.429  10.556 -15.463  1.00 70.23           H  
ATOM   1080  HD3 ARG A  79      17.598   9.550 -14.012  1.00 70.23           H  
ATOM   1081  NE  ARG A  79      15.789   9.305 -15.028  1.00 70.23           N  
ATOM   1082  HE  ARG A  79      14.864   9.627 -14.783  1.00 70.23           H  
ATOM   1083  NH1 ARG A  79      17.035   7.655 -15.950  1.00 70.23           N  
ATOM   1084 HH11 ARG A  79      17.271   6.693 -16.145  1.00 70.23           H  
ATOM   1085 HH12 ARG A  79      17.752   8.347 -16.114  1.00 70.23           H  
ATOM   1086  NH2 ARG A  79      14.920   7.267 -15.208  1.00 70.23           N  
ATOM   1087 HH21 ARG A  79      14.099   7.677 -14.787  1.00 70.23           H  
ATOM   1088 HH22 ARG A  79      14.958   6.289 -15.460  1.00 70.23           H  
ATOM   1089  CZ  ARG A  79      15.911   8.068 -15.429  1.00 70.23           C  
ATOM   1090  N   ASP A  80      16.554  15.594 -14.353  1.00 77.42           N  
ATOM   1091  H   ASP A  80      17.190  15.330 -13.614  1.00 77.42           H  
ATOM   1092  CA  ASP A  80      16.957  16.664 -15.261  1.00 77.42           C  
ATOM   1093  HA  ASP A  80      16.063  17.200 -15.580  1.00 77.42           H  
ATOM   1094  C   ASP A  80      17.641  16.082 -16.509  1.00 77.42           C  
ATOM   1095  CB  ASP A  80      17.848  17.684 -14.536  1.00 77.42           C  
ATOM   1096  HB2 ASP A  80      18.734  17.177 -14.154  1.00 77.42           H  
ATOM   1097  HB3 ASP A  80      17.298  18.095 -13.690  1.00 77.42           H  
ATOM   1098  O   ASP A  80      18.725  15.492 -16.452  1.00 77.42           O  
ATOM   1099  CG  ASP A  80      18.284  18.840 -15.449  1.00 77.42           C  
ATOM   1100  OD1 ASP A  80      17.739  18.993 -16.570  1.00 77.42           O  
ATOM   1101  OD2 ASP A  80      19.227  19.566 -15.080  1.00 77.42           O  
ATOM   1102  N   TYR A  81      17.004  16.271 -17.661  1.00 80.71           N  
ATOM   1103  H   TYR A  81      16.103  16.725 -17.616  1.00 80.71           H  
ATOM   1104  CA  TYR A  81      17.493  15.823 -18.965  1.00 80.71           C  
ATOM   1105  HA  TYR A  81      18.142  14.960 -18.818  1.00 80.71           H  
ATOM   1106  C   TYR A  81      18.308  16.883 -19.725  1.00 80.71           C  
ATOM   1107  CB  TYR A  81      16.289  15.369 -19.781  1.00 80.71           C  
ATOM   1108  HB2 TYR A  81      16.585  15.207 -20.817  1.00 80.71           H  
ATOM   1109  HB3 TYR A  81      15.567  16.186 -19.752  1.00 80.71           H  
ATOM   1110  O   TYR A  81      18.857  16.590 -20.790  1.00 80.71           O  
ATOM   1111  CG  TYR A  81      15.642  14.110 -19.257  1.00 80.71           C  
ATOM   1112  CD1 TYR A  81      16.266  12.875 -19.498  1.00 80.71           C  
ATOM   1113  HD1 TYR A  81      17.187  12.834 -20.061  1.00 80.71           H  
ATOM   1114  CD2 TYR A  81      14.473  14.171 -18.474  1.00 80.71           C  
ATOM   1115  HD2 TYR A  81      14.041  15.127 -18.218  1.00 80.71           H  
ATOM   1116  CE1 TYR A  81      15.707  11.707 -18.965  1.00 80.71           C  
ATOM   1117  HE1 TYR A  81      16.188  10.749 -19.101  1.00 80.71           H  
ATOM   1118  CE2 TYR A  81      13.911  12.996 -17.942  1.00 80.71           C  
ATOM   1119  HE2 TYR A  81      13.047  13.046 -17.296  1.00 80.71           H  
ATOM   1120  OH  TYR A  81      14.074  10.596 -17.699  1.00 80.71           O  
ATOM   1121  HH  TYR A  81      13.355  10.756 -17.082  1.00 80.71           H  
ATOM   1122  CZ  TYR A  81      14.535  11.759 -18.200  1.00 80.71           C  
ATOM   1123  N   SER A  82      18.442  18.099 -19.192  1.00 78.19           N  
ATOM   1124  H   SER A  82      18.034  18.281 -18.286  1.00 78.19           H  
ATOM   1125  CA  SER A  82      19.058  19.225 -19.908  1.00 78.19           C  
ATOM   1126  HA  SER A  82      18.609  19.273 -20.900  1.00 78.19           H  
ATOM   1127  C   SER A  82      20.577  19.087 -20.105  1.00 78.19           C  
ATOM   1128  CB  SER A  82      18.722  20.530 -19.183  1.00 78.19           C  
ATOM   1129  HB2 SER A  82      19.025  21.366 -19.813  1.00 78.19           H  
ATOM   1130  HB3 SER A  82      17.646  20.592 -19.017  1.00 78.19           H  
ATOM   1131  O   SER A  82      21.156  19.712 -20.996  1.00 78.19           O  
ATOM   1132  OG  SER A  82      19.396  20.626 -17.946  1.00 78.19           O  
ATOM   1133  HG  SER A  82      18.906  20.140 -17.280  1.00 78.19           H  
ATOM   1134  N   GLY A  83      21.239  18.247 -19.300  1.00 77.74           N  
ATOM   1135  H   GLY A  83      20.699  17.824 -18.558  1.00 77.74           H  
ATOM   1136  CA  GLY A  83      22.692  18.047 -19.320  1.00 77.74           C  
ATOM   1137  HA2 GLY A  83      22.996  17.680 -18.340  1.00 77.74           H  
ATOM   1138  HA3 GLY A  83      23.178  19.009 -19.488  1.00 77.74           H  
ATOM   1139  C   GLY A  83      23.215  17.059 -20.373  1.00 77.74           C  
ATOM   1140  O   GLY A  83      24.433  16.944 -20.554  1.00 77.74           O  
ATOM   1141  N   TYR A  84      22.339  16.330 -21.070  1.00 82.18           N  
ATOM   1142  H   TYR A  84      21.352  16.501 -20.939  1.00 82.18           H  
ATOM   1143  CA  TYR A  84      22.753  15.325 -22.051  1.00 82.18           C  
ATOM   1144  HA  TYR A  84      23.628  14.809 -21.658  1.00 82.18           H  
ATOM   1145  C   TYR A  84      23.151  15.988 -23.376  1.00 82.18           C  
ATOM   1146  CB  TYR A  84      21.660  14.265 -22.234  1.00 82.18           C  
ATOM   1147  HB2 TYR A  84      20.719  14.761 -22.474  1.00 82.18           H  
ATOM   1148  HB3 TYR A  84      21.928  13.636 -23.083  1.00 82.18           H  
ATOM   1149  O   TYR A  84      22.345  16.631 -24.034  1.00 82.18           O  
ATOM   1150  CG  TYR A  84      21.467  13.372 -21.021  1.00 82.18           C  
ATOM   1151  CD1 TYR A  84      22.208  12.184 -20.884  1.00 82.18           C  
ATOM   1152  HD1 TYR A  84      22.907  11.902 -21.658  1.00 82.18           H  
ATOM   1153  CD2 TYR A  84      20.557  13.736 -20.014  1.00 82.18           C  
ATOM   1154  HD2 TYR A  84      19.987  14.648 -20.110  1.00 82.18           H  
ATOM   1155  CE1 TYR A  84      22.033  11.363 -19.752  1.00 82.18           C  
ATOM   1156  HE1 TYR A  84      22.584  10.438 -19.658  1.00 82.18           H  
ATOM   1157  CE2 TYR A  84      20.384  12.933 -18.874  1.00 82.18           C  
ATOM   1158  HE2 TYR A  84      19.692  13.221 -18.097  1.00 82.18           H  
ATOM   1159  OH  TYR A  84      20.936  10.951 -17.652  1.00 82.18           O  
ATOM   1160  HH  TYR A  84      21.449  10.140 -17.682  1.00 82.18           H  
ATOM   1161  CZ  TYR A  84      21.121  11.741 -18.741  1.00 82.18           C  
ATOM   1162  N   THR A  85      24.417  15.822 -23.773  1.00 81.68           N  
ATOM   1163  H   THR A  85      25.036  15.312 -23.159  1.00 81.68           H  
ATOM   1164  CA  THR A  85      24.986  16.450 -24.986  1.00 81.68           C  
ATOM   1165  HA  THR A  85      24.348  17.282 -25.284  1.00 81.68           H  
ATOM   1166  C   THR A  85      25.048  15.528 -26.203  1.00 81.68           C  
ATOM   1167  CB  THR A  85      26.393  17.011 -24.720  1.00 81.68           C  
ATOM   1168  HB  THR A  85      26.834  17.344 -25.659  1.00 81.68           H  
ATOM   1169  O   THR A  85      25.411  15.983 -27.284  1.00 81.68           O  
ATOM   1170  CG2 THR A  85      26.377  18.194 -23.754  1.00 81.68           C  
ATOM   1171 HG21 THR A  85      25.942  17.905 -22.798  1.00 81.68           H  
ATOM   1172 HG22 THR A  85      25.774  18.996 -24.180  1.00 81.68           H  
ATOM   1173 HG23 THR A  85      27.393  18.558 -23.599  1.00 81.68           H  
ATOM   1174  OG1 THR A  85      27.235  16.040 -24.133  1.00 81.68           O  
ATOM   1175  HG1 THR A  85      27.075  16.097 -23.188  1.00 81.68           H  
ATOM   1176  N   GLY A  86      24.756  14.236 -26.035  1.00 86.94           N  
ATOM   1177  H   GLY A  86      24.339  13.967 -25.156  1.00 86.94           H  
ATOM   1178  CA  GLY A  86      24.729  13.258 -27.121  1.00 86.94           C  
ATOM   1179  HA2 GLY A  86      24.942  13.741 -28.074  1.00 86.94           H  
ATOM   1180  HA3 GLY A  86      25.486  12.493 -26.947  1.00 86.94           H  
ATOM   1181  C   GLY A  86      23.366  12.584 -27.206  1.00 86.94           C  
ATOM   1182  O   GLY A  86      22.850  12.121 -26.186  1.00 86.94           O  
ATOM   1183  N   GLY A  87      22.820  12.477 -28.423  1.00 88.36           N  
ATOM   1184  H   GLY A  87      23.293  12.924 -29.196  1.00 88.36           H  
ATOM   1185  CA  GLY A  87      21.467  11.955 -28.653  1.00 88.36           C  
ATOM   1186  HA2 GLY A  87      20.743  12.627 -28.192  1.00 88.36           H  
ATOM   1187  HA3 GLY A  87      21.274  11.922 -29.726  1.00 88.36           H  
ATOM   1188  C   GLY A  87      21.241  10.549 -28.087  1.00 88.36           C  
ATOM   1189  O   GLY A  87      20.225  10.299 -27.447  1.00 88.36           O  
ATOM   1190  N   ASP A  88      22.221   9.649 -28.220  1.00 89.19           N  
ATOM   1191  H   ASP A  88      23.002   9.873 -28.820  1.00 89.19           H  
ATOM   1192  CA  ASP A  88      22.136   8.292 -27.658  1.00 89.19           C  
ATOM   1193  HA  ASP A  88      21.242   7.799 -28.040  1.00 89.19           H  
ATOM   1194  C   ASP A  88      22.044   8.292 -26.123  1.00 89.19           C  
ATOM   1195  CB  ASP A  88      23.370   7.472 -28.076  1.00 89.19           C  
ATOM   1196  HB2 ASP A  88      23.384   6.550 -27.496  1.00 89.19           H  
ATOM   1197  HB3 ASP A  88      24.270   8.033 -27.825  1.00 89.19           H  
ATOM   1198  O   ASP A  88      21.320   7.484 -25.540  1.00 89.19           O  
ATOM   1199  CG  ASP A  88      23.408   7.083 -29.557  1.00 89.19           C  
ATOM   1200  OD1 ASP A  88      22.333   7.048 -30.194  1.00 89.19           O  
ATOM   1201  OD2 ASP A  88      24.529   6.791 -30.032  1.00 89.19           O  
ATOM   1202  N   ALA A  89      22.762   9.206 -25.462  1.00 88.90           N  
ATOM   1203  H   ALA A  89      23.212   9.937 -25.995  1.00 88.90           H  
ATOM   1204  CA  ALA A  89      22.759   9.308 -24.007  1.00 88.90           C  
ATOM   1205  HA  ALA A  89      22.885   8.308 -23.590  1.00 88.90           H  
ATOM   1206  C   ALA A  89      21.413   9.842 -23.499  1.00 88.90           C  
ATOM   1207  CB  ALA A  89      23.950  10.164 -23.561  1.00 88.90           C  
ATOM   1208  HB1 ALA A  89      24.870   9.773 -23.996  1.00 88.90           H  
ATOM   1209  HB2 ALA A  89      24.034  10.122 -22.475  1.00 88.90           H  
ATOM   1210  HB3 ALA A  89      23.812  11.199 -23.876  1.00 88.90           H  
ATOM   1211  O   ALA A  89      20.851   9.268 -22.567  1.00 88.90           O  
ATOM   1212  N   LEU A  90      20.861  10.869 -24.162  1.00 90.72           N  
ATOM   1213  H   LEU A  90      21.370  11.287 -24.927  1.00 90.72           H  
ATOM   1214  CA  LEU A  90      19.522  11.373 -23.857  1.00 90.72           C  
ATOM   1215  HA  LEU A  90      19.490  11.621 -22.796  1.00 90.72           H  
ATOM   1216  C   LEU A  90      18.456  10.298 -24.108  1.00 90.72           C  
ATOM   1217  CB  LEU A  90      19.245  12.652 -24.671  1.00 90.72           C  
ATOM   1218  HB2 LEU A  90      19.354  12.429 -25.733  1.00 90.72           H  
ATOM   1219  HB3 LEU A  90      19.990  13.406 -24.414  1.00 90.72           H  
ATOM   1220  O   LEU A  90      17.625  10.046 -23.242  1.00 90.72           O  
ATOM   1221  CG  LEU A  90      17.840  13.246 -24.438  1.00 90.72           C  
ATOM   1222  HG  LEU A  90      17.091  12.550 -24.817  1.00 90.72           H  
ATOM   1223  CD1 LEU A  90      17.547  13.541 -22.968  1.00 90.72           C  
ATOM   1224 HD11 LEU A  90      16.560  13.994 -22.880  1.00 90.72           H  
ATOM   1225 HD12 LEU A  90      18.287  14.230 -22.560  1.00 90.72           H  
ATOM   1226 HD13 LEU A  90      17.543  12.621 -22.383  1.00 90.72           H  
ATOM   1227  CD2 LEU A  90      17.695  14.560 -25.195  1.00 90.72           C  
ATOM   1228 HD21 LEU A  90      18.006  14.435 -26.233  1.00 90.72           H  
ATOM   1229 HD22 LEU A  90      16.656  14.886 -25.167  1.00 90.72           H  
ATOM   1230 HD23 LEU A  90      18.312  15.328 -24.729  1.00 90.72           H  
ATOM   1231  N   LYS A  91      18.507   9.599 -25.249  1.00 89.14           N  
ATOM   1232  H   LYS A  91      19.201   9.860 -25.936  1.00 89.14           H  
ATOM   1233  CA  LYS A  91      17.562   8.519 -25.570  1.00 89.14           C  
ATOM   1234  HA  LYS A  91      16.554   8.933 -25.545  1.00 89.14           H  
ATOM   1235  C   LYS A  91      17.589   7.396 -24.526  1.00 89.14           C  
ATOM   1236  CB  LYS A  91      17.849   8.008 -26.991  1.00 89.14           C  
ATOM   1237  HB2 LYS A  91      17.779   8.852 -27.679  1.00 89.14           H  
ATOM   1238  HB3 LYS A  91      18.861   7.605 -27.042  1.00 89.14           H  
ATOM   1239  O   LYS A  91      16.533   6.888 -24.155  1.00 89.14           O  
ATOM   1240  CG  LYS A  91      16.847   6.929 -27.426  1.00 89.14           C  
ATOM   1241  HG2 LYS A  91      17.019   6.020 -26.849  1.00 89.14           H  
ATOM   1242  HG3 LYS A  91      15.835   7.283 -27.228  1.00 89.14           H  
ATOM   1243  CD  LYS A  91      16.973   6.606 -28.920  1.00 89.14           C  
ATOM   1244  HD2 LYS A  91      16.769   7.513 -29.489  1.00 89.14           H  
ATOM   1245  HD3 LYS A  91      17.983   6.264 -29.144  1.00 89.14           H  
ATOM   1246  CE  LYS A  91      15.950   5.525 -29.289  1.00 89.14           C  
ATOM   1247  HE2 LYS A  91      16.275   4.571 -28.874  1.00 89.14           H  
ATOM   1248  HE3 LYS A  91      14.998   5.785 -28.827  1.00 89.14           H  
ATOM   1249  NZ  LYS A  91      15.754   5.425 -30.753  1.00 89.14           N  
ATOM   1250  HZ1 LYS A  91      15.342   6.285 -31.086  1.00 89.14           H  
ATOM   1251  HZ2 LYS A  91      15.071   4.717 -30.983  1.00 89.14           H  
ATOM   1252  HZ3 LYS A  91      16.619   5.281 -31.254  1.00 89.14           H  
ATOM   1253  N   SER A  92      18.772   7.019 -24.033  1.00 86.61           N  
ATOM   1254  H   SER A  92      19.605   7.454 -24.403  1.00 86.61           H  
ATOM   1255  CA  SER A  92      18.903   6.031 -22.951  1.00 86.61           C  
ATOM   1256  HA  SER A  92      18.376   5.123 -23.242  1.00 86.61           H  
ATOM   1257  C   SER A  92      18.284   6.531 -21.647  1.00 86.61           C  
ATOM   1258  CB  SER A  92      20.373   5.676 -22.716  1.00 86.61           C  
ATOM   1259  HB2 SER A  92      20.888   6.503 -22.229  1.00 86.61           H  
ATOM   1260  HB3 SER A  92      20.849   5.487 -23.679  1.00 86.61           H  
ATOM   1261  O   SER A  92      17.531   5.796 -21.012  1.00 86.61           O  
ATOM   1262  OG  SER A  92      20.478   4.503 -21.928  1.00 86.61           O  
ATOM   1263  HG  SER A  92      20.206   4.680 -21.024  1.00 86.61           H  
ATOM   1264  N   ALA A  93      18.551   7.785 -21.278  1.00 86.01           N  
ATOM   1265  H   ALA A  93      19.169   8.352 -21.841  1.00 86.01           H  
ATOM   1266  CA  ALA A  93      18.003   8.384 -20.069  1.00 86.01           C  
ATOM   1267  HA  ALA A  93      18.262   7.754 -19.218  1.00 86.01           H  
ATOM   1268  C   ALA A  93      16.469   8.472 -20.125  1.00 86.01           C  
ATOM   1269  CB  ALA A  93      18.668   9.750 -19.878  1.00 86.01           C  
ATOM   1270  HB1 ALA A  93      18.397  10.160 -18.905  1.00 86.01           H  
ATOM   1271  HB2 ALA A  93      18.358  10.442 -20.660  1.00 86.01           H  
ATOM   1272  HB3 ALA A  93      19.751   9.630 -19.917  1.00 86.01           H  
ATOM   1273  O   ALA A  93      15.804   8.055 -19.184  1.00 86.01           O  
ATOM   1274  N   ILE A  94      15.900   8.932 -21.247  1.00 87.97           N  
ATOM   1275  H   ILE A  94      16.502   9.307 -21.965  1.00 87.97           H  
ATOM   1276  CA  ILE A  94      14.443   8.998 -21.456  1.00 87.97           C  
ATOM   1277  HA  ILE A  94      13.997   9.593 -20.659  1.00 87.97           H  
ATOM   1278  C   ILE A  94      13.818   7.605 -21.365  1.00 87.97           C  
ATOM   1279  CB  ILE A  94      14.126   9.656 -22.819  1.00 87.97           C  
ATOM   1280  HB  ILE A  94      14.727   9.155 -23.577  1.00 87.97           H  
ATOM   1281  O   ILE A  94      12.771   7.438 -20.751  1.00 87.97           O  
ATOM   1282  CG1 ILE A  94      14.519  11.151 -22.843  1.00 87.97           C  
ATOM   1283 HG12 ILE A  94      14.487  11.504 -23.874  1.00 87.97           H  
ATOM   1284 HG13 ILE A  94      15.546  11.262 -22.494  1.00 87.97           H  
ATOM   1285  CG2 ILE A  94      12.652   9.479 -23.228  1.00 87.97           C  
ATOM   1286 HG21 ILE A  94      11.992   9.805 -22.425  1.00 87.97           H  
ATOM   1287 HG22 ILE A  94      12.444  10.068 -24.122  1.00 87.97           H  
ATOM   1288 HG23 ILE A  94      12.434   8.436 -23.458  1.00 87.97           H  
ATOM   1289  CD1 ILE A  94      13.645  12.079 -21.994  1.00 87.97           C  
ATOM   1290 HD11 ILE A  94      14.069  13.083 -22.003  1.00 87.97           H  
ATOM   1291 HD12 ILE A  94      13.591  11.729 -20.963  1.00 87.97           H  
ATOM   1292 HD13 ILE A  94      12.643  12.123 -22.420  1.00 87.97           H  
ATOM   1293  N   LYS A  95      14.469   6.577 -21.925  1.00 86.88           N  
ATOM   1294  H   LYS A  95      15.321   6.770 -22.432  1.00 86.88           H  
ATOM   1295  CA  LYS A  95      13.984   5.194 -21.822  1.00 86.88           C  
ATOM   1296  HA  LYS A  95      12.960   5.170 -22.194  1.00 86.88           H  
ATOM   1297  C   LYS A  95      13.921   4.712 -20.373  1.00 86.88           C  
ATOM   1298  CB  LYS A  95      14.858   4.281 -22.687  1.00 86.88           C  
ATOM   1299  HB2 LYS A  95      15.893   4.333 -22.350  1.00 86.88           H  
ATOM   1300  HB3 LYS A  95      14.808   4.623 -23.721  1.00 86.88           H  
ATOM   1301  O   LYS A  95      12.958   4.051 -19.981  1.00 86.88           O  
ATOM   1302  CG  LYS A  95      14.375   2.829 -22.605  1.00 86.88           C  
ATOM   1303  HG2 LYS A  95      14.472   2.464 -21.583  1.00 86.88           H  
ATOM   1304  HG3 LYS A  95      13.326   2.780 -22.899  1.00 86.88           H  
ATOM   1305  CD  LYS A  95      15.197   1.918 -23.511  1.00 86.88           C  
ATOM   1306  HD2 LYS A  95      16.245   1.964 -23.214  1.00 86.88           H  
ATOM   1307  HD3 LYS A  95      15.088   2.243 -24.546  1.00 86.88           H  
ATOM   1308  CE  LYS A  95      14.656   0.499 -23.336  1.00 86.88           C  
ATOM   1309  HE2 LYS A  95      14.742   0.224 -22.285  1.00 86.88           H  
ATOM   1310  HE3 LYS A  95      13.595   0.500 -23.585  1.00 86.88           H  
ATOM   1311  NZ  LYS A  95      15.385  -0.467 -24.187  1.00 86.88           N  
ATOM   1312  HZ1 LYS A  95      15.275  -0.215 -25.158  1.00 86.88           H  
ATOM   1313  HZ2 LYS A  95      15.003  -1.392 -24.045  1.00 86.88           H  
ATOM   1314  HZ3 LYS A  95      16.364  -0.467 -23.940  1.00 86.88           H  
ATOM   1315  N   GLU A  96      14.938   5.016 -19.579  1.00 81.10           N  
ATOM   1316  H   GLU A  96      15.708   5.549 -19.958  1.00 81.10           H  
ATOM   1317  CA  GLU A  96      14.928   4.719 -18.149  1.00 81.10           C  
ATOM   1318  HA  GLU A  96      14.711   3.663 -17.986  1.00 81.10           H  
ATOM   1319  C   GLU A  96      13.847   5.530 -17.418  1.00 81.10           C  
ATOM   1320  CB  GLU A  96      16.301   5.035 -17.562  1.00 81.10           C  
ATOM   1321  HB2 GLU A  96      16.569   6.042 -17.884  1.00 81.10           H  
ATOM   1322  HB3 GLU A  96      16.225   5.015 -16.475  1.00 81.10           H  
ATOM   1323  O   GLU A  96      13.215   5.000 -16.508  1.00 81.10           O  
ATOM   1324  CG  GLU A  96      17.431   4.085 -17.979  1.00 81.10           C  
ATOM   1325  HG2 GLU A  96      17.404   3.939 -19.059  1.00 81.10           H  
ATOM   1326  HG3 GLU A  96      17.271   3.117 -17.506  1.00 81.10           H  
ATOM   1327  CD  GLU A  96      18.805   4.645 -17.575  1.00 81.10           C  
ATOM   1328  OE1 GLU A  96      19.813   4.159 -18.141  1.00 81.10           O  
ATOM   1329  OE2 GLU A  96      18.832   5.573 -16.731  1.00 81.10           O  
ATOM   1330  N   GLY A  97      13.623   6.792 -17.806  1.00 82.27           N  
ATOM   1331  H   GLY A  97      14.234   7.200 -18.499  1.00 82.27           H  
ATOM   1332  CA  GLY A  97      12.578   7.662 -17.253  1.00 82.27           C  
ATOM   1333  HA2 GLY A  97      12.618   8.627 -17.756  1.00 82.27           H  
ATOM   1334  HA3 GLY A  97      12.708   7.817 -16.182  1.00 82.27           H  
ATOM   1335  C   GLY A  97      11.195   7.089 -17.483  1.00 82.27           C  
ATOM   1336  O   GLY A  97      10.459   6.825 -16.537  1.00 82.27           O  
ATOM   1337  N   ALA A  98      10.901   6.786 -18.742  1.00 86.23           N  
ATOM   1338  H   ALA A  98      11.555   7.070 -19.458  1.00 86.23           H  
ATOM   1339  CA  ALA A  98       9.696   6.099 -19.173  1.00 86.23           C  
ATOM   1340  HA  ALA A  98       8.831   6.732 -18.976  1.00 86.23           H  
ATOM   1341  C   ALA A  98       9.494   4.766 -18.432  1.00 86.23           C  
ATOM   1342  CB  ALA A  98       9.833   5.888 -20.684  1.00 86.23           C  
ATOM   1343  HB1 ALA A  98      10.776   5.386 -20.900  1.00 86.23           H  
ATOM   1344  HB2 ALA A  98       9.014   5.271 -21.055  1.00 86.23           H  
ATOM   1345  HB3 ALA A  98       9.810   6.852 -21.191  1.00 86.23           H  
ATOM   1346  O   ALA A  98       8.389   4.456 -17.998  1.00 86.23           O  
ATOM   1347  N   THR A  99      10.557   3.981 -18.230  1.00 81.94           N  
ATOM   1348  H   THR A  99      11.450   4.286 -18.590  1.00 81.94           H  
ATOM   1349  CA  THR A  99      10.464   2.720 -17.473  1.00 81.94           C  
ATOM   1350  HA  THR A  99       9.669   2.113 -17.908  1.00 81.94           H  
ATOM   1351  C   THR A  99      10.079   2.965 -16.013  1.00 81.94           C  
ATOM   1352  CB  THR A  99      11.769   1.916 -17.549  1.00 81.94           C  
ATOM   1353  HB  THR A  99      12.574   2.483 -17.080  1.00 81.94           H  
ATOM   1354  O   THR A  99       9.204   2.275 -15.498  1.00 81.94           O  
ATOM   1355  CG2 THR A  99      11.660   0.553 -16.865  1.00 81.94           C  
ATOM   1356 HG21 THR A  99      11.516   0.680 -15.792  1.00 81.94           H  
ATOM   1357 HG22 THR A  99      12.581  -0.008 -17.028  1.00 81.94           H  
ATOM   1358 HG23 THR A  99      10.818  -0.005 -17.275  1.00 81.94           H  
ATOM   1359  OG1 THR A  99      12.117   1.668 -18.897  1.00 81.94           O  
ATOM   1360  HG1 THR A  99      12.294   2.521 -19.301  1.00 81.94           H  
ATOM   1361  N   SER A 100      10.688   3.961 -15.362  1.00 76.41           N  
ATOM   1362  H   SER A 100      11.381   4.508 -15.851  1.00 76.41           H  
ATOM   1363  CA  SER A 100      10.354   4.344 -13.983  1.00 76.41           C  
ATOM   1364  HA  SER A 100      10.478   3.481 -13.330  1.00 76.41           H  
ATOM   1365  C   SER A 100       8.902   4.816 -13.861  1.00 76.41           C  
ATOM   1366  CB  SER A 100      11.305   5.447 -13.510  1.00 76.41           C  
ATOM   1367  HB2 SER A 100      12.336   5.114 -13.624  1.00 76.41           H  
ATOM   1368  HB3 SER A 100      11.152   6.350 -14.101  1.00 76.41           H  
ATOM   1369  O   SER A 100       8.164   4.336 -13.004  1.00 76.41           O  
ATOM   1370  OG  SER A 100      11.053   5.725 -12.152  1.00 76.41           O  
ATOM   1371  HG  SER A 100      11.527   6.510 -11.868  1.00 76.41           H  
ATOM   1372  N   MET A 101       8.465   5.687 -14.776  1.00 84.53           N  
ATOM   1373  H   MET A 101       9.126   6.038 -15.454  1.00 84.53           H  
ATOM   1374  CA  MET A 101       7.082   6.166 -14.860  1.00 84.53           C  
ATOM   1375  HA  MET A 101       6.830   6.721 -13.956  1.00 84.53           H  
ATOM   1376  C   MET A 101       6.080   5.018 -14.980  1.00 84.53           C  
ATOM   1377  CB  MET A 101       6.938   7.089 -16.072  1.00 84.53           C  
ATOM   1378  HB2 MET A 101       5.880   7.196 -16.313  1.00 84.53           H  
ATOM   1379  HB3 MET A 101       7.431   6.648 -16.938  1.00 84.53           H  
ATOM   1380  O   MET A 101       5.148   4.944 -14.182  1.00 84.53           O  
ATOM   1381  CG  MET A 101       7.534   8.469 -15.804  1.00 84.53           C  
ATOM   1382  HG2 MET A 101       8.580   8.351 -15.520  1.00 84.53           H  
ATOM   1383  HG3 MET A 101       7.000   8.934 -14.976  1.00 84.53           H  
ATOM   1384  SD  MET A 101       7.458   9.568 -17.235  1.00 84.53           S  
ATOM   1385  CE  MET A 101       5.663   9.782 -17.361  1.00 84.53           C  
ATOM   1386  HE1 MET A 101       5.184   8.847 -17.653  1.00 84.53           H  
ATOM   1387  HE2 MET A 101       5.451  10.542 -18.113  1.00 84.53           H  
ATOM   1388  HE3 MET A 101       5.260  10.106 -16.401  1.00 84.53           H  
ATOM   1389  N   LYS A 102       6.318   4.090 -15.916  1.00 84.47           N  
ATOM   1390  H   LYS A 102       7.093   4.243 -16.546  1.00 84.47           H  
ATOM   1391  CA  LYS A 102       5.465   2.919 -16.131  1.00 84.47           C  
ATOM   1392  HA  LYS A 102       4.458   3.261 -16.369  1.00 84.47           H  
ATOM   1393  C   LYS A 102       5.354   2.054 -14.880  1.00 84.47           C  
ATOM   1394  CB  LYS A 102       6.015   2.101 -17.303  1.00 84.47           C  
ATOM   1395  HB2 LYS A 102       6.087   2.747 -18.178  1.00 84.47           H  
ATOM   1396  HB3 LYS A 102       7.012   1.731 -17.062  1.00 84.47           H  
ATOM   1397  O   LYS A 102       4.255   1.682 -14.493  1.00 84.47           O  
ATOM   1398  CG  LYS A 102       5.090   0.919 -17.610  1.00 84.47           C  
ATOM   1399  HG2 LYS A 102       4.090   1.299 -17.818  1.00 84.47           H  
ATOM   1400  HG3 LYS A 102       5.043   0.247 -16.753  1.00 84.47           H  
ATOM   1401  CD  LYS A 102       5.591   0.127 -18.812  1.00 84.47           C  
ATOM   1402  HD2 LYS A 102       6.562  -0.315 -18.588  1.00 84.47           H  
ATOM   1403  HD3 LYS A 102       5.679   0.796 -19.669  1.00 84.47           H  
ATOM   1404  CE  LYS A 102       4.571  -0.974 -19.084  1.00 84.47           C  
ATOM   1405  HE2 LYS A 102       4.784  -1.833 -18.447  1.00 84.47           H  
ATOM   1406  HE3 LYS A 102       3.588  -0.618 -18.775  1.00 84.47           H  
ATOM   1407  NZ  LYS A 102       4.535  -1.335 -20.512  1.00 84.47           N  
ATOM   1408  HZ1 LYS A 102       5.431  -1.688 -20.816  1.00 84.47           H  
ATOM   1409  HZ2 LYS A 102       3.806  -2.019 -20.654  1.00 84.47           H  
ATOM   1410  HZ3 LYS A 102       4.301  -0.502 -21.032  1.00 84.47           H  
ATOM   1411  N   VAL A 103       6.486   1.740 -14.249  1.00 78.73           N  
ATOM   1412  H   VAL A 103       7.356   2.098 -14.615  1.00 78.73           H  
ATOM   1413  CA  VAL A 103       6.503   0.915 -13.034  1.00 78.73           C  
ATOM   1414  HA  VAL A 103       5.972  -0.015 -13.234  1.00 78.73           H  
ATOM   1415  C   VAL A 103       5.751   1.616 -11.906  1.00 78.73           C  
ATOM   1416  CB  VAL A 103       7.948   0.574 -12.623  1.00 78.73           C  
ATOM   1417  HB  VAL A 103       8.545   1.485 -12.607  1.00 78.73           H  
ATOM   1418  O   VAL A 103       4.933   0.982 -11.246  1.00 78.73           O  
ATOM   1419  CG1 VAL A 103       8.031  -0.086 -11.239  1.00 78.73           C  
ATOM   1420 HG11 VAL A 103       9.057  -0.392 -11.034  1.00 78.73           H  
ATOM   1421 HG12 VAL A 103       7.732   0.623 -10.466  1.00 78.73           H  
ATOM   1422 HG13 VAL A 103       7.375  -0.956 -11.201  1.00 78.73           H  
ATOM   1423  CG2 VAL A 103       8.567  -0.408 -13.629  1.00 78.73           C  
ATOM   1424 HG21 VAL A 103       8.516  -0.000 -14.638  1.00 78.73           H  
ATOM   1425 HG22 VAL A 103       9.612  -0.585 -13.375  1.00 78.73           H  
ATOM   1426 HG23 VAL A 103       8.020  -1.351 -13.609  1.00 78.73           H  
ATOM   1427  N   ALA A 104       5.982   2.916 -11.702  1.00 76.78           N  
ATOM   1428  H   ALA A 104       6.656   3.397 -12.279  1.00 76.78           H  
ATOM   1429  CA  ALA A 104       5.261   3.689 -10.696  1.00 76.78           C  
ATOM   1430  HA  ALA A 104       5.443   3.245  -9.718  1.00 76.78           H  
ATOM   1431  C   ALA A 104       3.745   3.646 -10.942  1.00 76.78           C  
ATOM   1432  CB  ALA A 104       5.804   5.124 -10.683  1.00 76.78           C  
ATOM   1433  HB1 ALA A 104       6.870   5.114 -10.457  1.00 76.78           H  
ATOM   1434  HB2 ALA A 104       5.649   5.595 -11.654  1.00 76.78           H  
ATOM   1435  HB3 ALA A 104       5.284   5.704  -9.920  1.00 76.78           H  
ATOM   1436  O   ALA A 104       2.987   3.353 -10.019  1.00 76.78           O  
ATOM   1437  N   ASP A 105       3.304   3.865 -12.184  1.00 83.26           N  
ATOM   1438  H   ASP A 105       3.967   4.090 -12.911  1.00 83.26           H  
ATOM   1439  CA  ASP A 105       1.888   3.818 -12.538  1.00 83.26           C  
ATOM   1440  HA  ASP A 105       1.351   4.495 -11.872  1.00 83.26           H  
ATOM   1441  C   ASP A 105       1.264   2.432 -12.344  1.00 83.26           C  
ATOM   1442  CB  ASP A 105       1.689   4.297 -13.979  1.00 83.26           C  
ATOM   1443  HB2 ASP A 105       2.113   5.295 -14.093  1.00 83.26           H  
ATOM   1444  HB3 ASP A 105       2.187   3.621 -14.673  1.00 83.26           H  
ATOM   1445  O   ASP A 105       0.256   2.299 -11.652  1.00 83.26           O  
ATOM   1446  CG  ASP A 105       0.194   4.352 -14.270  1.00 83.26           C  
ATOM   1447  OD1 ASP A 105      -0.481   5.058 -13.485  1.00 83.26           O  
ATOM   1448  OD2 ASP A 105      -0.260   3.695 -15.230  1.00 83.26           O  
ATOM   1449  N   GLU A 106       1.898   1.382 -12.870  1.00 82.63           N  
ATOM   1450  H   GLU A 106       2.720   1.550 -13.433  1.00 82.63           H  
ATOM   1451  CA  GLU A 106       1.419   0.005 -12.728  1.00 82.63           C  
ATOM   1452  HA  GLU A 106       0.436  -0.077 -13.189  1.00 82.63           H  
ATOM   1453  C   GLU A 106       1.264  -0.381 -11.251  1.00 82.63           C  
ATOM   1454  CB  GLU A 106       2.382  -0.972 -13.428  1.00 82.63           C  
ATOM   1455  HB2 GLU A 106       3.405  -0.728 -13.142  1.00 82.63           H  
ATOM   1456  HB3 GLU A 106       2.165  -1.982 -13.082  1.00 82.63           H  
ATOM   1457  O   GLU A 106       0.262  -1.001 -10.882  1.00 82.63           O  
ATOM   1458  CG  GLU A 106       2.244  -0.957 -14.962  1.00 82.63           C  
ATOM   1459  HG2 GLU A 106       2.375   0.060 -15.330  1.00 82.63           H  
ATOM   1460  HG3 GLU A 106       1.231  -1.269 -15.214  1.00 82.63           H  
ATOM   1461  CD  GLU A 106       3.246  -1.880 -15.687  1.00 82.63           C  
ATOM   1462  OE1 GLU A 106       3.077  -2.083 -16.917  1.00 82.63           O  
ATOM   1463  OE2 GLU A 106       4.205  -2.379 -15.054  1.00 82.63           O  
ATOM   1464  N   LYS A 107       2.206   0.019 -10.385  1.00 76.76           N  
ATOM   1465  H   LYS A 107       2.988   0.545 -10.750  1.00 76.76           H  
ATOM   1466  CA  LYS A 107       2.127  -0.245  -8.941  1.00 76.76           C  
ATOM   1467  HA  LYS A 107       1.845  -1.286  -8.788  1.00 76.76           H  
ATOM   1468  C   LYS A 107       1.018   0.546  -8.261  1.00 76.76           C  
ATOM   1469  CB  LYS A 107       3.477   0.026  -8.253  1.00 76.76           C  
ATOM   1470  HB2 LYS A 107       3.799   1.044  -8.471  1.00 76.76           H  
ATOM   1471  HB3 LYS A 107       3.326  -0.047  -7.176  1.00 76.76           H  
ATOM   1472  O   LYS A 107       0.259  -0.036  -7.484  1.00 76.76           O  
ATOM   1473  CG  LYS A 107       4.609  -0.945  -8.624  1.00 76.76           C  
ATOM   1474  HG2 LYS A 107       4.968  -0.746  -9.634  1.00 76.76           H  
ATOM   1475  HG3 LYS A 107       5.437  -0.777  -7.935  1.00 76.76           H  
ATOM   1476  CD  LYS A 107       4.195  -2.416  -8.568  1.00 76.76           C  
ATOM   1477  HD2 LYS A 107       3.734  -2.639  -7.606  1.00 76.76           H  
ATOM   1478  HD3 LYS A 107       3.481  -2.618  -9.366  1.00 76.76           H  
ATOM   1479  CE  LYS A 107       5.418  -3.302  -8.771  1.00 76.76           C  
ATOM   1480  HE2 LYS A 107       5.961  -2.981  -9.660  1.00 76.76           H  
ATOM   1481  HE3 LYS A 107       6.072  -3.191  -7.906  1.00 76.76           H  
ATOM   1482  NZ  LYS A 107       5.007  -4.712  -8.902  1.00 76.76           N  
ATOM   1483  HZ1 LYS A 107       4.300  -4.977  -8.232  1.00 76.76           H  
ATOM   1484  HZ2 LYS A 107       5.719  -5.360  -8.594  1.00 76.76           H  
ATOM   1485  HZ3 LYS A 107       4.651  -4.965  -9.813  1.00 76.76           H  
ATOM   1486  N   VAL A 108       0.886   1.840  -8.556  1.00 80.79           N  
ATOM   1487  H   VAL A 108       1.522   2.254  -9.222  1.00 80.79           H  
ATOM   1488  CA  VAL A 108      -0.189   2.663  -7.984  1.00 80.79           C  
ATOM   1489  HA  VAL A 108      -0.148   2.582  -6.898  1.00 80.79           H  
ATOM   1490  C   VAL A 108      -1.549   2.120  -8.418  1.00 80.79           C  
ATOM   1491  CB  VAL A 108      -0.034   4.152  -8.351  1.00 80.79           C  
ATOM   1492  HB  VAL A 108       0.051   4.257  -9.433  1.00 80.79           H  
ATOM   1493  O   VAL A 108      -2.390   1.852  -7.562  1.00 80.79           O  
ATOM   1494  CG1 VAL A 108      -1.232   4.972  -7.855  1.00 80.79           C  
ATOM   1495 HG11 VAL A 108      -1.319   4.884  -6.772  1.00 80.79           H  
ATOM   1496 HG12 VAL A 108      -2.166   4.621  -8.294  1.00 80.79           H  
ATOM   1497 HG13 VAL A 108      -1.097   6.019  -8.128  1.00 80.79           H  
ATOM   1498  CG2 VAL A 108       1.200   4.769  -7.676  1.00 80.79           C  
ATOM   1499 HG21 VAL A 108       1.063   4.808  -6.595  1.00 80.79           H  
ATOM   1500 HG22 VAL A 108       1.349   5.781  -8.052  1.00 80.79           H  
ATOM   1501 HG23 VAL A 108       2.095   4.186  -7.891  1.00 80.79           H  
ATOM   1502  N   MET A 109      -1.763   1.893  -9.716  1.00 85.65           N  
ATOM   1503  H   MET A 109      -1.027   2.106 -10.374  1.00 85.65           H  
ATOM   1504  CA  MET A 109      -3.056   1.452 -10.243  1.00 85.65           C  
ATOM   1505  HA  MET A 109      -3.828   2.102  -9.831  1.00 85.65           H  
ATOM   1506  C   MET A 109      -3.423   0.042  -9.787  1.00 85.65           C  
ATOM   1507  CB  MET A 109      -3.088   1.565 -11.777  1.00 85.65           C  
ATOM   1508  HB2 MET A 109      -2.264   0.997 -12.209  1.00 85.65           H  
ATOM   1509  HB3 MET A 109      -4.026   1.146 -12.142  1.00 85.65           H  
ATOM   1510  O   MET A 109      -4.566  -0.175  -9.382  1.00 85.65           O  
ATOM   1511  CG  MET A 109      -3.001   3.021 -12.245  1.00 85.65           C  
ATOM   1512  HG2 MET A 109      -2.009   3.406 -12.007  1.00 85.65           H  
ATOM   1513  HG3 MET A 109      -3.100   3.060 -13.330  1.00 85.65           H  
ATOM   1514  SD  MET A 109      -4.253   4.106 -11.499  1.00 85.65           S  
ATOM   1515  CE  MET A 109      -3.145   5.390 -10.876  1.00 85.65           C  
ATOM   1516  HE1 MET A 109      -3.684   6.065 -10.212  1.00 85.65           H  
ATOM   1517  HE2 MET A 109      -2.306   4.929 -10.355  1.00 85.65           H  
ATOM   1518  HE3 MET A 109      -2.739   5.951 -11.718  1.00 85.65           H  
ATOM   1519  N   SER A 110      -2.471  -0.895  -9.763  1.00 81.67           N  
ATOM   1520  H   SER A 110      -1.551  -0.672 -10.115  1.00 81.67           H  
ATOM   1521  CA  SER A 110      -2.717  -2.240  -9.220  1.00 81.67           C  
ATOM   1522  HA  SER A 110      -3.555  -2.692  -9.751  1.00 81.67           H  
ATOM   1523  C   SER A 110      -3.078  -2.176  -7.737  1.00 81.67           C  
ATOM   1524  CB  SER A 110      -1.498  -3.152  -9.395  1.00 81.67           C  
ATOM   1525  HB2 SER A 110      -0.652  -2.754  -8.835  1.00 81.67           H  
ATOM   1526  HB3 SER A 110      -1.739  -4.143  -9.012  1.00 81.67           H  
ATOM   1527  O   SER A 110      -4.049  -2.790  -7.299  1.00 81.67           O  
ATOM   1528  OG  SER A 110      -1.150  -3.257 -10.759  1.00 81.67           O  
ATOM   1529  HG  SER A 110      -0.625  -2.481 -10.969  1.00 81.67           H  
ATOM   1530  N   SER A 111      -2.354  -1.369  -6.957  1.00 77.74           N  
ATOM   1531  H   SER A 111      -1.569  -0.874  -7.354  1.00 77.74           H  
ATOM   1532  CA  SER A 111      -2.626  -1.218  -5.529  1.00 77.74           C  
ATOM   1533  HA  SER A 111      -2.697  -2.216  -5.095  1.00 77.74           H  
ATOM   1534  C   SER A 111      -3.967  -0.514  -5.265  1.00 77.74           C  
ATOM   1535  CB  SER A 111      -1.440  -0.521  -4.867  1.00 77.74           C  
ATOM   1536  HB2 SER A 111      -0.530  -1.081  -5.082  1.00 77.74           H  
ATOM   1537  HB3 SER A 111      -1.328   0.481  -5.281  1.00 77.74           H  
ATOM   1538  O   SER A 111      -4.697  -0.930  -4.366  1.00 77.74           O  
ATOM   1539  OG  SER A 111      -1.618  -0.465  -3.463  1.00 77.74           O  
ATOM   1540  HG  SER A 111      -1.456  -1.344  -3.114  1.00 77.74           H  
ATOM   1541  N   ILE A 112      -4.371   0.477  -6.070  1.00 85.57           N  
ATOM   1542  H   ILE A 112      -3.739   0.811  -6.784  1.00 85.57           H  
ATOM   1543  CA  ILE A 112      -5.723   1.056  -5.990  1.00 85.57           C  
ATOM   1544  HA  ILE A 112      -5.901   1.369  -4.961  1.00 85.57           H  
ATOM   1545  C   ILE A 112      -6.770  -0.009  -6.308  1.00 85.57           C  
ATOM   1546  CB  ILE A 112      -5.886   2.296  -6.897  1.00 85.57           C  
ATOM   1547  HB  ILE A 112      -5.536   2.050  -7.900  1.00 85.57           H  
ATOM   1548  O   ILE A 112      -7.688  -0.192  -5.518  1.00 85.57           O  
ATOM   1549  CG1 ILE A 112      -5.037   3.456  -6.335  1.00 85.57           C  
ATOM   1550 HG12 ILE A 112      -5.449   3.779  -5.379  1.00 85.57           H  
ATOM   1551 HG13 ILE A 112      -4.018   3.116  -6.152  1.00 85.57           H  
ATOM   1552  CG2 ILE A 112      -7.370   2.719  -6.983  1.00 85.57           C  
ATOM   1553 HG21 ILE A 112      -7.476   3.656  -7.530  1.00 85.57           H  
ATOM   1554 HG22 ILE A 112      -7.955   1.970  -7.516  1.00 85.57           H  
ATOM   1555 HG23 ILE A 112      -7.780   2.853  -5.982  1.00 85.57           H  
ATOM   1556  CD1 ILE A 112      -4.964   4.659  -7.277  1.00 85.57           C  
ATOM   1557 HD11 ILE A 112      -4.181   5.338  -6.938  1.00 85.57           H  
ATOM   1558 HD12 ILE A 112      -4.736   4.333  -8.292  1.00 85.57           H  
ATOM   1559 HD13 ILE A 112      -5.916   5.189  -7.254  1.00 85.57           H  
ATOM   1560  N   GLN A 113      -6.631  -0.751  -7.407  1.00 85.87           N  
ATOM   1561  H   GLN A 113      -5.837  -0.589  -8.009  1.00 85.87           H  
ATOM   1562  CA  GLN A 113      -7.584  -1.807  -7.776  1.00 85.87           C  
ATOM   1563  HA  GLN A 113      -8.567  -1.363  -7.931  1.00 85.87           H  
ATOM   1564  C   GLN A 113      -7.734  -2.863  -6.673  1.00 85.87           C  
ATOM   1565  CB  GLN A 113      -7.127  -2.472  -9.080  1.00 85.87           C  
ATOM   1566  HB2 GLN A 113      -7.695  -3.390  -9.230  1.00 85.87           H  
ATOM   1567  HB3 GLN A 113      -6.072  -2.734  -9.003  1.00 85.87           H  
ATOM   1568  O   GLN A 113      -8.851  -3.279  -6.365  1.00 85.87           O  
ATOM   1569  CG  GLN A 113      -7.348  -1.568 -10.302  1.00 85.87           C  
ATOM   1570  HG2 GLN A 113      -8.419  -1.450 -10.467  1.00 85.87           H  
ATOM   1571  HG3 GLN A 113      -6.932  -0.577 -10.121  1.00 85.87           H  
ATOM   1572  CD  GLN A 113      -6.724  -2.132 -11.573  1.00 85.87           C  
ATOM   1573  NE2 GLN A 113      -6.709  -1.375 -12.648  1.00 85.87           N  
ATOM   1574 HE21 GLN A 113      -6.977  -0.403 -12.587  1.00 85.87           H  
ATOM   1575 HE22 GLN A 113      -6.206  -1.760 -13.434  1.00 85.87           H  
ATOM   1576  OE1 GLN A 113      -6.270  -3.261 -11.654  1.00 85.87           O  
ATOM   1577  N   ASN A 114      -6.628  -3.240  -6.032  1.00 83.76           N  
ATOM   1578  H   ASN A 114      -5.741  -2.917  -6.392  1.00 83.76           H  
ATOM   1579  CA  ASN A 114      -6.611  -4.225  -4.957  1.00 83.76           C  
ATOM   1580  HA  ASN A 114      -7.182  -5.100  -5.269  1.00 83.76           H  
ATOM   1581  C   ASN A 114      -7.251  -3.724  -3.651  1.00 83.76           C  
ATOM   1582  CB  ASN A 114      -5.153  -4.645  -4.719  1.00 83.76           C  
ATOM   1583  HB2 ASN A 114      -4.525  -3.765  -4.577  1.00 83.76           H  
ATOM   1584  HB3 ASN A 114      -5.131  -5.239  -3.805  1.00 83.76           H  
ATOM   1585  O   ASN A 114      -7.772  -4.534  -2.883  1.00 83.76           O  
ATOM   1586  CG  ASN A 114      -4.571  -5.515  -5.820  1.00 83.76           C  
ATOM   1587  ND2 ASN A 114      -3.270  -5.696  -5.845  1.00 83.76           N  
ATOM   1588 HD21 ASN A 114      -2.641  -5.267  -5.181  1.00 83.76           H  
ATOM   1589 HD22 ASN A 114      -2.906  -6.302  -6.566  1.00 83.76           H  
ATOM   1590  OD1 ASN A 114      -5.281  -6.088  -6.630  1.00 83.76           O  
ATOM   1591  N   ASN A 115      -7.217  -2.412  -3.390  1.00 86.84           N  
ATOM   1592  H   ASN A 115      -6.750  -1.814  -4.056  1.00 86.84           H  
ATOM   1593  CA  ASN A 115      -7.652  -1.830  -2.117  1.00 86.84           C  
ATOM   1594  HA  ASN A 115      -7.921  -2.631  -1.429  1.00 86.84           H  
ATOM   1595  C   ASN A 115      -8.902  -0.950  -2.227  1.00 86.84           C  
ATOM   1596  CB  ASN A 115      -6.481  -1.070  -1.474  1.00 86.84           C  
ATOM   1597  HB2 ASN A 115      -6.822  -0.586  -0.558  1.00 86.84           H  
ATOM   1598  HB3 ASN A 115      -6.119  -0.297  -2.151  1.00 86.84           H  
ATOM   1599  O   ASN A 115      -9.448  -0.565  -1.198  1.00 86.84           O  
ATOM   1600  CG  ASN A 115      -5.347  -2.000  -1.093  1.00 86.84           C  
ATOM   1601  ND2 ASN A 115      -4.270  -1.983  -1.835  1.00 86.84           N  
ATOM   1602 HD21 ASN A 115      -4.265  -1.436  -2.684  1.00 86.84           H  
ATOM   1603 HD22 ASN A 115      -3.535  -2.645  -1.631  1.00 86.84           H  
ATOM   1604  OD1 ASN A 115      -5.424  -2.755  -0.141  1.00 86.84           O  
ATOM   1605  N   ILE A 116      -9.406  -0.629  -3.424  1.00 90.90           N  
ATOM   1606  H   ILE A 116      -8.885  -0.886  -4.250  1.00 90.90           H  
ATOM   1607  CA  ILE A 116     -10.519   0.321  -3.572  1.00 90.90           C  
ATOM   1608  HA  ILE A 116     -10.197   1.233  -3.069  1.00 90.90           H  
ATOM   1609  C   ILE A 116     -11.773  -0.161  -2.841  1.00 90.90           C  
ATOM   1610  CB  ILE A 116     -10.790   0.666  -5.055  1.00 90.90           C  
ATOM   1611  HB  ILE A 116      -9.840   0.938  -5.516  1.00 90.90           H  
ATOM   1612  O   ILE A 116     -12.466   0.645  -2.236  1.00 90.90           O  
ATOM   1613  CG1 ILE A 116     -11.712   1.888  -5.248  1.00 90.90           C  
ATOM   1614 HG12 ILE A 116     -12.700   1.675  -4.839  1.00 90.90           H  
ATOM   1615 HG13 ILE A 116     -11.830   2.072  -6.316  1.00 90.90           H  
ATOM   1616  CG2 ILE A 116     -11.363  -0.535  -5.830  1.00 90.90           C  
ATOM   1617 HG21 ILE A 116     -12.386  -0.745  -5.519  1.00 90.90           H  
ATOM   1618 HG22 ILE A 116     -10.742  -1.417  -5.677  1.00 90.90           H  
ATOM   1619 HG23 ILE A 116     -11.365  -0.307  -6.896  1.00 90.90           H  
ATOM   1620  CD1 ILE A 116     -11.212   3.183  -4.600  1.00 90.90           C  
ATOM   1621 HD11 ILE A 116     -11.940   3.971  -4.795  1.00 90.90           H  
ATOM   1622 HD12 ILE A 116     -10.246   3.465  -5.018  1.00 90.90           H  
ATOM   1623 HD13 ILE A 116     -11.133   3.076  -3.518  1.00 90.90           H  
ATOM   1624  N   ALA A 117     -12.019  -1.471  -2.768  1.00 92.42           N  
ATOM   1625  H   ALA A 117     -11.408  -2.100  -3.269  1.00 92.42           H  
ATOM   1626  CA  ALA A 117     -13.110  -2.024  -1.964  1.00 92.42           C  
ATOM   1627  HA  ALA A 117     -14.043  -1.554  -2.272  1.00 92.42           H  
ATOM   1628  C   ALA A 117     -12.939  -1.759  -0.453  1.00 92.42           C  
ATOM   1629  CB  ALA A 117     -13.206  -3.524  -2.255  1.00 92.42           C  
ATOM   1630  HB1 ALA A 117     -13.379  -3.682  -3.320  1.00 92.42           H  
ATOM   1631  HB2 ALA A 117     -12.284  -4.023  -1.959  1.00 92.42           H  
ATOM   1632  HB3 ALA A 117     -14.039  -3.947  -1.694  1.00 92.42           H  
ATOM   1633  O   ALA A 117     -13.926  -1.569   0.253  1.00 92.42           O  
ATOM   1634  N   ASN A 118     -11.703  -1.682   0.055  1.00 91.54           N  
ATOM   1635  H   ASN A 118     -10.912  -1.745  -0.570  1.00 91.54           H  
ATOM   1636  CA  ASN A 118     -11.431  -1.336   1.452  1.00 91.54           C  
ATOM   1637  HA  ASN A 118     -12.072  -1.949   2.086  1.00 91.54           H  
ATOM   1638  C   ASN A 118     -11.798   0.125   1.784  1.00 91.54           C  
ATOM   1639  CB  ASN A 118      -9.966  -1.664   1.801  1.00 91.54           C  
ATOM   1640  HB2 ASN A 118      -9.763  -1.282   2.802  1.00 91.54           H  
ATOM   1641  HB3 ASN A 118      -9.267  -1.176   1.122  1.00 91.54           H  
ATOM   1642  O   ASN A 118     -12.052   0.433   2.949  1.00 91.54           O  
ATOM   1643  CG  ASN A 118      -9.684  -3.151   1.836  1.00 91.54           C  
ATOM   1644  ND2 ASN A 118     -10.099  -3.804   2.898  1.00 91.54           N  
ATOM   1645 HD21 ASN A 118     -10.502  -3.278   3.660  1.00 91.54           H  
ATOM   1646 HD22 ASN A 118      -9.935  -4.799   2.956  1.00 91.54           H  
ATOM   1647  OD1 ASN A 118      -9.114  -3.749   0.939  1.00 91.54           O  
ATOM   1648  N   SER A 119     -11.927   1.008   0.783  1.00 92.75           N  
ATOM   1649  H   SER A 119     -11.718   0.710  -0.159  1.00 92.75           H  
ATOM   1650  CA  SER A 119     -12.457   2.368   0.992  1.00 92.75           C  
ATOM   1651  HA  SER A 119     -11.803   2.887   1.692  1.00 92.75           H  
ATOM   1652  C   SER A 119     -13.867   2.370   1.584  1.00 92.75           C  
ATOM   1653  CB  SER A 119     -12.495   3.174  -0.309  1.00 92.75           C  
ATOM   1654  HB2 SER A 119     -12.689   4.221  -0.078  1.00 92.75           H  
ATOM   1655  HB3 SER A 119     -11.537   3.097  -0.823  1.00 92.75           H  
ATOM   1656  O   SER A 119     -14.221   3.291   2.320  1.00 92.75           O  
ATOM   1657  OG  SER A 119     -13.507   2.705  -1.168  1.00 92.75           O  
ATOM   1658  HG  SER A 119     -13.170   1.934  -1.632  1.00 92.75           H  
ATOM   1659  N   GLN A 120     -14.665   1.322   1.334  1.00 94.85           N  
ATOM   1660  H   GLN A 120     -14.326   0.582   0.736  1.00 94.85           H  
ATOM   1661  CA  GLN A 120     -16.018   1.217   1.877  1.00 94.85           C  
ATOM   1662  HA  GLN A 120     -16.614   2.042   1.488  1.00 94.85           H  
ATOM   1663  C   GLN A 120     -16.018   1.306   3.404  1.00 94.85           C  
ATOM   1664  CB  GLN A 120     -16.669  -0.107   1.475  1.00 94.85           C  
ATOM   1665  HB2 GLN A 120     -16.037  -0.926   1.819  1.00 94.85           H  
ATOM   1666  HB3 GLN A 120     -17.624  -0.183   1.995  1.00 94.85           H  
ATOM   1667  O   GLN A 120     -16.867   1.987   3.972  1.00 94.85           O  
ATOM   1668  CG  GLN A 120     -16.936  -0.273  -0.026  1.00 94.85           C  
ATOM   1669  HG2 GLN A 120     -16.008  -0.182  -0.590  1.00 94.85           H  
ATOM   1670  HG3 GLN A 120     -17.623   0.501  -0.368  1.00 94.85           H  
ATOM   1671  CD  GLN A 120     -17.555  -1.640  -0.309  1.00 94.85           C  
ATOM   1672  NE2 GLN A 120     -17.793  -2.002  -1.537  1.00 94.85           N  
ATOM   1673 HE21 GLN A 120     -17.416  -1.450  -2.295  1.00 94.85           H  
ATOM   1674 HE22 GLN A 120     -18.152  -2.941  -1.634  1.00 94.85           H  
ATOM   1675  OE1 GLN A 120     -17.838  -2.453   0.553  1.00 94.85           O  
ATOM   1676  N   THR A 121     -15.038   0.689   4.071  1.00 93.93           N  
ATOM   1677  H   THR A 121     -14.355   0.159   3.550  1.00 93.93           H  
ATOM   1678  CA  THR A 121     -14.892   0.736   5.531  1.00 93.93           C  
ATOM   1679  HA  THR A 121     -15.763   0.270   5.992  1.00 93.93           H  
ATOM   1680  C   THR A 121     -14.787   2.179   6.026  1.00 93.93           C  
ATOM   1681  CB  THR A 121     -13.632  -0.028   5.965  1.00 93.93           C  
ATOM   1682  HB  THR A 121     -12.754   0.505   5.600  1.00 93.93           H  
ATOM   1683  O   THR A 121     -15.546   2.607   6.897  1.00 93.93           O  
ATOM   1684  CG2 THR A 121     -13.527  -0.167   7.478  1.00 93.93           C  
ATOM   1685 HG21 THR A 121     -14.296  -0.847   7.845  1.00 93.93           H  
ATOM   1686 HG22 THR A 121     -12.544  -0.566   7.727  1.00 93.93           H  
ATOM   1687 HG23 THR A 121     -13.630   0.802   7.966  1.00 93.93           H  
ATOM   1688  OG1 THR A 121     -13.615  -1.329   5.432  1.00 93.93           O  
ATOM   1689  HG1 THR A 121     -12.687  -1.522   5.281  1.00 93.93           H  
ATOM   1690  N   ALA A 122     -13.881   2.963   5.440  1.00 92.67           N  
ATOM   1691  H   ALA A 122     -13.339   2.591   4.673  1.00 92.67           H  
ATOM   1692  CA  ALA A 122     -13.692   4.362   5.807  1.00 92.67           C  
ATOM   1693  HA  ALA A 122     -13.577   4.430   6.889  1.00 92.67           H  
ATOM   1694  C   ALA A 122     -14.904   5.228   5.419  1.00 92.67           C  
ATOM   1695  CB  ALA A 122     -12.398   4.850   5.158  1.00 92.67           C  
ATOM   1696  HB1 ALA A 122     -12.279   5.921   5.323  1.00 92.67           H  
ATOM   1697  HB2 ALA A 122     -12.431   4.654   4.086  1.00 92.67           H  
ATOM   1698  HB3 ALA A 122     -11.547   4.323   5.590  1.00 92.67           H  
ATOM   1699  O   ALA A 122     -15.321   6.084   6.203  1.00 92.67           O  
ATOM   1700  N   GLY A 123     -15.518   4.969   4.260  1.00 95.01           N  
ATOM   1701  H   GLY A 123     -15.105   4.278   3.649  1.00 95.01           H  
ATOM   1702  CA  GLY A 123     -16.742   5.636   3.818  1.00 95.01           C  
ATOM   1703  HA2 GLY A 123     -17.020   5.242   2.840  1.00 95.01           H  
ATOM   1704  HA3 GLY A 123     -16.561   6.707   3.728  1.00 95.01           H  
ATOM   1705  C   GLY A 123     -17.913   5.414   4.780  1.00 95.01           C  
ATOM   1706  O   GLY A 123     -18.565   6.375   5.191  1.00 95.01           O  
ATOM   1707  N   LEU A 124     -18.137   4.168   5.210  1.00 96.07           N  
ATOM   1708  H   LEU A 124     -17.570   3.426   4.825  1.00 96.07           H  
ATOM   1709  CA  LEU A 124     -19.155   3.809   6.198  1.00 96.07           C  
ATOM   1710  HA  LEU A 124     -20.128   4.137   5.831  1.00 96.07           H  
ATOM   1711  C   LEU A 124     -18.906   4.525   7.529  1.00 96.07           C  
ATOM   1712  CB  LEU A 124     -19.170   2.281   6.407  1.00 96.07           C  
ATOM   1713  HB2 LEU A 124     -19.725   2.059   7.319  1.00 96.07           H  
ATOM   1714  HB3 LEU A 124     -18.143   1.948   6.558  1.00 96.07           H  
ATOM   1715  O   LEU A 124     -19.821   5.147   8.068  1.00 96.07           O  
ATOM   1716  CG  LEU A 124     -19.791   1.462   5.260  1.00 96.07           C  
ATOM   1717  HG  LEU A 124     -19.367   1.770   4.304  1.00 96.07           H  
ATOM   1718  CD1 LEU A 124     -19.503  -0.022   5.476  1.00 96.07           C  
ATOM   1719 HD11 LEU A 124     -18.426  -0.191   5.488  1.00 96.07           H  
ATOM   1720 HD12 LEU A 124     -19.925  -0.596   4.651  1.00 96.07           H  
ATOM   1721 HD13 LEU A 124     -19.941  -0.364   6.413  1.00 96.07           H  
ATOM   1722  CD2 LEU A 124     -21.306   1.637   5.199  1.00 96.07           C  
ATOM   1723 HD21 LEU A 124     -21.708   1.022   4.394  1.00 96.07           H  
ATOM   1724 HD22 LEU A 124     -21.541   2.677   4.973  1.00 96.07           H  
ATOM   1725 HD23 LEU A 124     -21.770   1.342   6.140  1.00 96.07           H  
ATOM   1726  N   ALA A 125     -17.672   4.491   8.039  1.00 94.72           N  
ATOM   1727  H   ALA A 125     -16.964   3.959   7.554  1.00 94.72           H  
ATOM   1728  CA  ALA A 125     -17.305   5.170   9.281  1.00 94.72           C  
ATOM   1729  HA  ALA A 125     -17.900   4.759  10.098  1.00 94.72           H  
ATOM   1730  C   ALA A 125     -17.576   6.685   9.218  1.00 94.72           C  
ATOM   1731  CB  ALA A 125     -15.831   4.882   9.570  1.00 94.72           C  
ATOM   1732  HB1 ALA A 125     -15.531   5.395  10.483  1.00 94.72           H  
ATOM   1733  HB2 ALA A 125     -15.679   3.810   9.699  1.00 94.72           H  
ATOM   1734  HB3 ALA A 125     -15.216   5.232   8.741  1.00 94.72           H  
ATOM   1735  O   ALA A 125     -18.195   7.245  10.127  1.00 94.72           O  
ATOM   1736  N   LYS A 126     -17.186   7.348   8.120  1.00 93.95           N  
ATOM   1737  H   LYS A 126     -16.683   6.833   7.411  1.00 93.95           H  
ATOM   1738  CA  LYS A 126     -17.435   8.784   7.905  1.00 93.95           C  
ATOM   1739  HA  LYS A 126     -17.062   9.342   8.764  1.00 93.95           H  
ATOM   1740  C   LYS A 126     -18.922   9.111   7.797  1.00 93.95           C  
ATOM   1741  CB  LYS A 126     -16.693   9.257   6.651  1.00 93.95           C  
ATOM   1742  HB2 LYS A 126     -17.076  10.234   6.358  1.00 93.95           H  
ATOM   1743  HB3 LYS A 126     -16.874   8.560   5.832  1.00 93.95           H  
ATOM   1744  O   LYS A 126     -19.380  10.075   8.414  1.00 93.95           O  
ATOM   1745  CG  LYS A 126     -15.186   9.387   6.910  1.00 93.95           C  
ATOM   1746  HG2 LYS A 126     -15.016  10.128   7.691  1.00 93.95           H  
ATOM   1747  HG3 LYS A 126     -14.770   8.432   7.232  1.00 93.95           H  
ATOM   1748  CD  LYS A 126     -14.503   9.833   5.620  1.00 93.95           C  
ATOM   1749  HD2 LYS A 126     -14.926  10.784   5.298  1.00 93.95           H  
ATOM   1750  HD3 LYS A 126     -14.711   9.078   4.862  1.00 93.95           H  
ATOM   1751  CE  LYS A 126     -12.984   9.957   5.759  1.00 93.95           C  
ATOM   1752  HE2 LYS A 126     -12.551  10.020   4.761  1.00 93.95           H  
ATOM   1753  HE3 LYS A 126     -12.603   9.050   6.228  1.00 93.95           H  
ATOM   1754  NZ  LYS A 126     -12.580  11.141   6.550  1.00 93.95           N  
ATOM   1755  HZ1 LYS A 126     -11.583  11.161   6.708  1.00 93.95           H  
ATOM   1756  HZ2 LYS A 126     -12.886  12.012   6.141  1.00 93.95           H  
ATOM   1757  HZ3 LYS A 126     -12.939  11.110   7.494  1.00 93.95           H  
ATOM   1758  N   GLY A 127     -19.688   8.290   7.077  1.00 95.97           N  
ATOM   1759  H   GLY A 127     -19.239   7.541   6.571  1.00 95.97           H  
ATOM   1760  CA  GLY A 127     -21.140   8.425   6.983  1.00 95.97           C  
ATOM   1761  HA2 GLY A 127     -21.526   7.609   6.371  1.00 95.97           H  
ATOM   1762  HA3 GLY A 127     -21.391   9.374   6.509  1.00 95.97           H  
ATOM   1763  C   GLY A 127     -21.811   8.355   8.356  1.00 95.97           C  
ATOM   1764  O   GLY A 127     -22.545   9.268   8.737  1.00 95.97           O  
ATOM   1765  N   LYS A 128     -21.495   7.326   9.150  1.00 95.03           N  
ATOM   1766  H   LYS A 128     -20.871   6.623   8.780  1.00 95.03           H  
ATOM   1767  CA  LYS A 128     -22.017   7.150  10.517  1.00 95.03           C  
ATOM   1768  HA  LYS A 128     -23.105   7.087  10.488  1.00 95.03           H  
ATOM   1769  C   LYS A 128     -21.653   8.310  11.435  1.00 95.03           C  
ATOM   1770  CB  LYS A 128     -21.442   5.870  11.122  1.00 95.03           C  
ATOM   1771  HB2 LYS A 128     -20.355   5.911  11.066  1.00 95.03           H  
ATOM   1772  HB3 LYS A 128     -21.726   5.810  12.173  1.00 95.03           H  
ATOM   1773  O   LYS A 128     -22.513   8.833  12.144  1.00 95.03           O  
ATOM   1774  CG  LYS A 128     -21.942   4.613  10.416  1.00 95.03           C  
ATOM   1775  HG2 LYS A 128     -22.991   4.444  10.661  1.00 95.03           H  
ATOM   1776  HG3 LYS A 128     -21.860   4.704   9.333  1.00 95.03           H  
ATOM   1777  CD  LYS A 128     -21.112   3.438  10.904  1.00 95.03           C  
ATOM   1778  HD2 LYS A 128     -21.248   3.290  11.976  1.00 95.03           H  
ATOM   1779  HD3 LYS A 128     -20.058   3.628  10.702  1.00 95.03           H  
ATOM   1780  CE  LYS A 128     -21.541   2.201  10.151  1.00 95.03           C  
ATOM   1781  HE2 LYS A 128     -21.433   2.378   9.081  1.00 95.03           H  
ATOM   1782  HE3 LYS A 128     -22.586   1.974  10.360  1.00 95.03           H  
ATOM   1783  NZ  LYS A 128     -20.692   1.077  10.559  1.00 95.03           N  
ATOM   1784  HZ1 LYS A 128     -20.932   0.260  10.016  1.00 95.03           H  
ATOM   1785  HZ2 LYS A 128     -20.881   0.780  11.505  1.00 95.03           H  
ATOM   1786  HZ3 LYS A 128     -19.704   1.285  10.528  1.00 95.03           H  
ATOM   1787  N   ALA A 129     -20.392   8.736  11.394  1.00 94.62           N  
ATOM   1788  H   ALA A 129     -19.737   8.228  10.817  1.00 94.62           H  
ATOM   1789  CA  ALA A 129     -19.894   9.872  12.156  1.00 94.62           C  
ATOM   1790  HA  ALA A 129     -19.964   9.647  13.220  1.00 94.62           H  
ATOM   1791  C   ALA A 129     -20.714  11.142  11.884  1.00 94.62           C  
ATOM   1792  CB  ALA A 129     -18.420  10.074  11.781  1.00 94.62           C  
ATOM   1793  HB1 ALA A 129     -17.831   9.222  12.120  1.00 94.62           H  
ATOM   1794  HB2 ALA A 129     -18.034  10.989  12.230  1.00 94.62           H  
ATOM   1795  HB3 ALA A 129     -18.311  10.160  10.700  1.00 94.62           H  
ATOM   1796  O   ALA A 129     -21.088  11.849  12.822  1.00 94.62           O  
ATOM   1797  N   ALA A 130     -21.024  11.423  10.616  1.00 95.57           N  
ATOM   1798  H   ALA A 130     -20.680  10.818   9.883  1.00 95.57           H  
ATOM   1799  CA  ALA A 130     -21.839  12.571  10.231  1.00 95.57           C  
ATOM   1800  HA  ALA A 130     -21.398  13.473  10.655  1.00 95.57           H  
ATOM   1801  C   ALA A 130     -23.278  12.473  10.769  1.00 95.57           C  
ATOM   1802  CB  ALA A 130     -21.798  12.697   8.709  1.00 95.57           C  
ATOM   1803  HB1 ALA A 130     -22.375  13.568   8.397  1.00 95.57           H  
ATOM   1804  HB2 ALA A 130     -22.219  11.801   8.253  1.00 95.57           H  
ATOM   1805  HB3 ALA A 130     -20.768  12.814   8.374  1.00 95.57           H  
ATOM   1806  O   ALA A 130     -23.786  13.451  11.319  1.00 95.57           O  
ATOM   1807  N   VAL A 131     -23.906  11.292  10.702  1.00 96.11           N  
ATOM   1808  H   VAL A 131     -23.441  10.530  10.229  1.00 96.11           H  
ATOM   1809  CA  VAL A 131     -25.255  11.067  11.259  1.00 96.11           C  
ATOM   1810  HA  VAL A 131     -25.942  11.768  10.785  1.00 96.11           H  
ATOM   1811  C   VAL A 131     -25.295  11.354  12.760  1.00 96.11           C  
ATOM   1812  CB  VAL A 131     -25.754   9.635  10.972  1.00 96.11           C  
ATOM   1813  HB  VAL A 131     -25.035   8.910  11.354  1.00 96.11           H  
ATOM   1814  O   VAL A 131     -26.171  12.084  13.224  1.00 96.11           O  
ATOM   1815  CG1 VAL A 131     -27.118   9.338  11.611  1.00 96.11           C  
ATOM   1816 HG11 VAL A 131     -27.867  10.043  11.250  1.00 96.11           H  
ATOM   1817 HG12 VAL A 131     -27.430   8.325  11.357  1.00 96.11           H  
ATOM   1818 HG13 VAL A 131     -27.055   9.405  12.697  1.00 96.11           H  
ATOM   1819  CG2 VAL A 131     -25.912   9.424   9.466  1.00 96.11           C  
ATOM   1820 HG21 VAL A 131     -26.339   8.443   9.262  1.00 96.11           H  
ATOM   1821 HG22 VAL A 131     -26.551  10.202   9.048  1.00 96.11           H  
ATOM   1822 HG23 VAL A 131     -24.941   9.473   8.974  1.00 96.11           H  
ATOM   1823  N   ILE A 132     -24.335  10.829  13.528  1.00 95.21           N  
ATOM   1824  H   ILE A 132     -23.647  10.232  13.092  1.00 95.21           H  
ATOM   1825  CA  ILE A 132     -24.302  11.014  14.987  1.00 95.21           C  
ATOM   1826  HA  ILE A 132     -25.281  10.757  15.390  1.00 95.21           H  
ATOM   1827  C   ILE A 132     -24.031  12.480  15.349  1.00 95.21           C  
ATOM   1828  CB  ILE A 132     -23.258  10.085  15.637  1.00 95.21           C  
ATOM   1829  HB  ILE A 132     -22.283  10.336  15.219  1.00 95.21           H  
ATOM   1830  O   ILE A 132     -24.655  13.009  16.270  1.00 95.21           O  
ATOM   1831  CG1 ILE A 132     -23.554   8.598  15.347  1.00 95.21           C  
ATOM   1832 HG12 ILE A 132     -24.362   8.245  15.989  1.00 95.21           H  
ATOM   1833 HG13 ILE A 132     -23.872   8.456  14.314  1.00 95.21           H  
ATOM   1834  CG2 ILE A 132     -23.223  10.296  17.165  1.00 95.21           C  
ATOM   1835 HG21 ILE A 132     -22.459   9.670  17.626  1.00 95.21           H  
ATOM   1836 HG22 ILE A 132     -24.192  10.048  17.600  1.00 95.21           H  
ATOM   1837 HG23 ILE A 132     -22.990  11.330  17.419  1.00 95.21           H  
ATOM   1838  CD1 ILE A 132     -22.310   7.737  15.561  1.00 95.21           C  
ATOM   1839 HD11 ILE A 132     -21.981   7.791  16.599  1.00 95.21           H  
ATOM   1840 HD12 ILE A 132     -21.504   8.073  14.909  1.00 95.21           H  
ATOM   1841 HD13 ILE A 132     -22.549   6.701  15.321  1.00 95.21           H  
ATOM   1842  N   LYS A 133     -23.138  13.166  14.619  1.00 95.45           N  
ATOM   1843  H   LYS A 133     -22.660  12.679  13.874  1.00 95.45           H  
ATOM   1844  CA  LYS A 133     -22.864  14.601  14.821  1.00 95.45           C  
ATOM   1845  HA  LYS A 133     -22.547  14.761  15.851  1.00 95.45           H  
ATOM   1846  C   LYS A 133     -24.129  15.444  14.637  1.00 95.45           C  
ATOM   1847  CB  LYS A 133     -21.745  15.070  13.873  1.00 95.45           C  
ATOM   1848  HB2 LYS A 133     -21.945  14.692  12.870  1.00 95.45           H  
ATOM   1849  HB3 LYS A 133     -21.752  16.159  13.827  1.00 95.45           H  
ATOM   1850  O   LYS A 133     -24.429  16.273  15.496  1.00 95.45           O  
ATOM   1851  CG  LYS A 133     -20.349  14.618  14.334  1.00 95.45           C  
ATOM   1852  HG2 LYS A 133     -20.088  15.146  15.252  1.00 95.45           H  
ATOM   1853  HG3 LYS A 133     -20.360  13.550  14.548  1.00 95.45           H  
ATOM   1854  CD  LYS A 133     -19.286  14.903  13.260  1.00 95.45           C  
ATOM   1855  HD2 LYS A 133     -19.235  15.976  13.075  1.00 95.45           H  
ATOM   1856  HD3 LYS A 133     -19.581  14.398  12.340  1.00 95.45           H  
ATOM   1857  CE  LYS A 133     -17.912  14.380  13.705  1.00 95.45           C  
ATOM   1858  HE2 LYS A 133     -18.018  13.329  13.974  1.00 95.45           H  
ATOM   1859  HE3 LYS A 133     -17.602  14.916  14.601  1.00 95.45           H  
ATOM   1860  NZ  LYS A 133     -16.882  14.518  12.639  1.00 95.45           N  
ATOM   1861  HZ1 LYS A 133     -15.998  14.141  12.950  1.00 95.45           H  
ATOM   1862  HZ2 LYS A 133     -16.745  15.483  12.375  1.00 95.45           H  
ATOM   1863  HZ3 LYS A 133     -17.149  13.998  11.815  1.00 95.45           H  
ATOM   1864  N   GLU A 134     -24.899  15.197  13.579  1.00 96.47           N  
ATOM   1865  H   GLU A 134     -24.584  14.517  12.901  1.00 96.47           H  
ATOM   1866  CA  GLU A 134     -26.165  15.898  13.321  1.00 96.47           C  
ATOM   1867  HA  GLU A 134     -25.999  16.973  13.387  1.00 96.47           H  
ATOM   1868  C   GLU A 134     -27.250  15.563  14.355  1.00 96.47           C  
ATOM   1869  CB  GLU A 134     -26.658  15.561  11.906  1.00 96.47           C  
ATOM   1870  HB2 GLU A 134     -27.691  15.890  11.798  1.00 96.47           H  
ATOM   1871  HB3 GLU A 134     -26.642  14.480  11.765  1.00 96.47           H  
ATOM   1872  O   GLU A 134     -27.948  16.461  14.839  1.00 96.47           O  
ATOM   1873  CG  GLU A 134     -25.810  16.223  10.808  1.00 96.47           C  
ATOM   1874  HG2 GLU A 134     -24.785  15.855  10.862  1.00 96.47           H  
ATOM   1875  HG3 GLU A 134     -26.226  15.940   9.841  1.00 96.47           H  
ATOM   1876  CD  GLU A 134     -25.825  17.749  10.893  1.00 96.47           C  
ATOM   1877  OE1 GLU A 134     -24.748  18.372  10.791  1.00 96.47           O  
ATOM   1878  OE2 GLU A 134     -26.931  18.303  11.101  1.00 96.47           O  
ATOM   1879  N   MET A 135     -27.354  14.294  14.762  1.00 95.72           N  
ATOM   1880  H   MET A 135     -26.798  13.591  14.296  1.00 95.72           H  
ATOM   1881  CA  MET A 135     -28.264  13.867  15.829  1.00 95.72           C  
ATOM   1882  HA  MET A 135     -29.282  14.138  15.549  1.00 95.72           H  
ATOM   1883  C   MET A 135     -27.942  14.577  17.151  1.00 95.72           C  
ATOM   1884  CB  MET A 135     -28.189  12.341  15.978  1.00 95.72           C  
ATOM   1885  HB2 MET A 135     -27.172  12.059  16.251  1.00 95.72           H  
ATOM   1886  HB3 MET A 135     -28.432  11.874  15.024  1.00 95.72           H  
ATOM   1887  O   MET A 135     -28.837  15.130  17.791  1.00 95.72           O  
ATOM   1888  CG  MET A 135     -29.163  11.818  17.041  1.00 95.72           C  
ATOM   1889  HG2 MET A 135     -28.956  12.302  17.996  1.00 95.72           H  
ATOM   1890  HG3 MET A 135     -30.175  12.083  16.737  1.00 95.72           H  
ATOM   1891  SD  MET A 135     -29.109  10.027  17.306  1.00 95.72           S  
ATOM   1892  CE  MET A 135     -27.462   9.833  18.045  1.00 95.72           C  
ATOM   1893  HE1 MET A 135     -27.307   8.787  18.309  1.00 95.72           H  
ATOM   1894  HE2 MET A 135     -26.694  10.134  17.334  1.00 95.72           H  
ATOM   1895  HE3 MET A 135     -27.388  10.443  18.946  1.00 95.72           H  
ATOM   1896  N   ASN A 136     -26.666  14.632  17.538  1.00 95.63           N  
ATOM   1897  H   ASN A 136     -25.981  14.142  16.980  1.00 95.63           H  
ATOM   1898  CA  ASN A 136     -26.214  15.307  18.757  1.00 95.63           C  
ATOM   1899  HA  ASN A 136     -26.830  14.972  19.592  1.00 95.63           H  
ATOM   1900  C   ASN A 136     -26.377  16.831  18.698  1.00 95.63           C  
ATOM   1901  CB  ASN A 136     -24.755  14.913  19.031  1.00 95.63           C  
ATOM   1902  HB2 ASN A 136     -24.169  15.007  18.116  1.00 95.63           H  
ATOM   1903  HB3 ASN A 136     -24.335  15.588  19.776  1.00 95.63           H  
ATOM   1904  O   ASN A 136     -26.587  17.463  19.733  1.00 95.63           O  
ATOM   1905  CG  ASN A 136     -24.621  13.504  19.576  1.00 95.63           C  
ATOM   1906  ND2 ASN A 136     -23.414  13.010  19.667  1.00 95.63           N  
ATOM   1907 HD21 ASN A 136     -23.324  12.080  20.050  1.00 95.63           H  
ATOM   1908 HD22 ASN A 136     -22.618  13.500  19.283  1.00 95.63           H  
ATOM   1909  OD1 ASN A 136     -25.579  12.865  19.981  1.00 95.63           O  
ATOM   1910  N   ALA A 137     -26.341  17.424  17.502  1.00 95.82           N  
ATOM   1911  H   ALA A 137     -26.092  16.871  16.695  1.00 95.82           H  
ATOM   1912  CA  ALA A 137     -26.684  18.828  17.290  1.00 95.82           C  
ATOM   1913  HA  ALA A 137     -26.190  19.420  18.060  1.00 95.82           H  
ATOM   1914  C   ALA A 137     -28.199  19.109  17.412  1.00 95.82           C  
ATOM   1915  CB  ALA A 137     -26.122  19.262  15.931  1.00 95.82           C  
ATOM   1916  HB1 ALA A 137     -26.610  18.709  15.129  1.00 95.82           H  
ATOM   1917  HB2 ALA A 137     -25.050  19.070  15.893  1.00 95.82           H  
ATOM   1918  HB3 ALA A 137     -26.300  20.327  15.781  1.00 95.82           H  
ATOM   1919  O   ALA A 137     -28.611  20.270  17.425  1.00 95.82           O  
ATOM   1920  N   GLY A 138     -29.033  18.068  17.531  1.00 95.39           N  
ATOM   1921  H   GLY A 138     -28.642  17.138  17.508  1.00 95.39           H  
ATOM   1922  CA  GLY A 138     -30.489  18.180  17.618  1.00 95.39           C  
ATOM   1923  HA2 GLY A 138     -30.880  17.245  18.020  1.00 95.39           H  
ATOM   1924  HA3 GLY A 138     -30.753  18.993  18.294  1.00 95.39           H  
ATOM   1925  C   GLY A 138     -31.169  18.430  16.270  1.00 95.39           C  
ATOM   1926  O   GLY A 138     -32.325  18.861  16.239  1.00 95.39           O  
ATOM   1927  N   ASN A 139     -30.469  18.179  15.160  1.00 96.93           N  
ATOM   1928  H   ASN A 139     -29.554  17.760  15.250  1.00 96.93           H  
ATOM   1929  CA  ASN A 139     -31.019  18.318  13.818  1.00 96.93           C  
ATOM   1930  HA  ASN A 139     -31.698  19.171  13.816  1.00 96.93           H  
ATOM   1931  C   ASN A 139     -31.855  17.082  13.440  1.00 96.93           C  
ATOM   1932  CB  ASN A 139     -29.877  18.633  12.838  1.00 96.93           C  
ATOM   1933  HB2 ASN A 139     -30.262  18.653  11.818  1.00 96.93           H  
ATOM   1934  HB3 ASN A 139     -29.111  17.860  12.896  1.00 96.93           H  
ATOM   1935  O   ASN A 139     -31.729  16.011  14.032  1.00 96.93           O  
ATOM   1936  CG  ASN A 139     -29.242  19.991  13.090  1.00 96.93           C  
ATOM   1937  ND2 ASN A 139     -27.994  20.164  12.745  1.00 96.93           N  
ATOM   1938 HD21 ASN A 139     -27.556  21.059  12.911  1.00 96.93           H  
ATOM   1939 HD22 ASN A 139     -27.516  19.441  12.226  1.00 96.93           H  
ATOM   1940  OD1 ASN A 139     -29.878  20.931  13.546  1.00 96.93           O  
ATOM   1941  N   GLY A 140     -32.766  17.231  12.474  1.00 96.41           N  
ATOM   1942  H   GLY A 140     -32.788  18.110  11.978  1.00 96.41           H  
ATOM   1943  CA  GLY A 140     -33.650  16.141  12.037  1.00 96.41           C  
ATOM   1944  HA2 GLY A 140     -33.942  15.545  12.901  1.00 96.41           H  
ATOM   1945  HA3 GLY A 140     -34.555  16.562  11.599  1.00 96.41           H  
ATOM   1946  C   GLY A 140     -33.010  15.203  11.006  1.00 96.41           C  
ATOM   1947  O   GLY A 140     -32.014  15.555  10.380  1.00 96.41           O  
ATOM   1948  N   GLU A 141     -33.654  14.058  10.751  1.00 97.16           N  
ATOM   1949  H   GLU A 141     -34.410  13.787  11.364  1.00 97.16           H  
ATOM   1950  CA  GLU A 141     -33.187  13.013   9.814  1.00 97.16           C  
ATOM   1951  HA  GLU A 141     -32.315  12.513  10.235  1.00 97.16           H  
ATOM   1952  C   GLU A 141     -32.789  13.549   8.428  1.00 97.16           C  
ATOM   1953  CB  GLU A 141     -34.297  11.966   9.611  1.00 97.16           C  
ATOM   1954  HB2 GLU A 141     -35.218  12.474   9.326  1.00 97.16           H  
ATOM   1955  HB3 GLU A 141     -34.000  11.313   8.790  1.00 97.16           H  
ATOM   1956  O   GLU A 141     -31.818  13.089   7.834  1.00 97.16           O  
ATOM   1957  CG  GLU A 141     -34.555  11.097  10.850  1.00 97.16           C  
ATOM   1958  HG2 GLU A 141     -34.813  11.751  11.684  1.00 97.16           H  
ATOM   1959  HG3 GLU A 141     -33.635  10.568  11.100  1.00 97.16           H  
ATOM   1960  CD  GLU A 141     -35.684  10.074  10.634  1.00 97.16           C  
ATOM   1961  OE1 GLU A 141     -36.399   9.786  11.618  1.00 97.16           O  
ATOM   1962  OE2 GLU A 141     -35.885   9.627   9.481  1.00 97.16           O  
ATOM   1963  N   SER A 142     -33.492  14.561   7.905  1.00 97.42           N  
ATOM   1964  H   SER A 142     -34.288  14.900   8.426  1.00 97.42           H  
ATOM   1965  CA  SER A 142     -33.147  15.157   6.606  1.00 97.42           C  
ATOM   1966  HA  SER A 142     -33.104  14.360   5.864  1.00 97.42           H  
ATOM   1967  C   SER A 142     -31.785  15.856   6.614  1.00 97.42           C  
ATOM   1968  CB  SER A 142     -34.219  16.158   6.177  1.00 97.42           C  
ATOM   1969  HB2 SER A 142     -35.187  15.658   6.144  1.00 97.42           H  
ATOM   1970  HB3 SER A 142     -34.267  16.970   6.903  1.00 97.42           H  
ATOM   1971  O   SER A 142     -31.092  15.807   5.604  1.00 97.42           O  
ATOM   1972  OG  SER A 142     -33.932  16.694   4.900  1.00 97.42           O  
ATOM   1973  HG  SER A 142     -33.028  16.475   4.664  1.00 97.42           H  
ATOM   1974  N   ALA A 143     -31.407  16.513   7.714  1.00 97.72           N  
ATOM   1975  H   ALA A 143     -31.938  16.382   8.563  1.00 97.72           H  
ATOM   1976  CA  ALA A 143     -30.097  17.151   7.839  1.00 97.72           C  
ATOM   1977  HA  ALA A 143     -29.871  17.705   6.928  1.00 97.72           H  
ATOM   1978  C   ALA A 143     -28.999  16.094   8.019  1.00 97.72           C  
ATOM   1979  CB  ALA A 143     -30.135  18.133   9.011  1.00 97.72           C  
ATOM   1980  HB1 ALA A 143     -30.892  18.898   8.840  1.00 97.72           H  
ATOM   1981  HB2 ALA A 143     -29.160  18.608   9.120  1.00 97.72           H  
ATOM   1982  HB3 ALA A 143     -30.358  17.585   9.927  1.00 97.72           H  
ATOM   1983  O   ALA A 143     -27.983  16.155   7.333  1.00 97.72           O  
ATOM   1984  N   ALA A 144     -29.260  15.075   8.847  1.00 97.53           N  
ATOM   1985  H   ALA A 144     -30.103  15.103   9.403  1.00 97.53           H  
ATOM   1986  CA  ALA A 144     -28.370  13.929   9.020  1.00 97.53           C  
ATOM   1987  HA  ALA A 144     -27.398  14.275   9.372  1.00 97.53           H  
ATOM   1988  C   ALA A 144     -28.116  13.173   7.707  1.00 97.53           C  
ATOM   1989  CB  ALA A 144     -28.960  13.018  10.097  1.00 97.53           C  
ATOM   1990  HB1 ALA A 144     -29.957  12.682   9.811  1.00 97.53           H  
ATOM   1991  HB2 ALA A 144     -29.014  13.559  11.041  1.00 97.53           H  
ATOM   1992  HB3 ALA A 144     -28.314  12.150  10.230  1.00 97.53           H  
ATOM   1993  O   ALA A 144     -26.976  12.827   7.415  1.00 97.53           O  
ATOM   1994  N   THR A 145     -29.148  12.986   6.878  1.00 98.07           N  
ATOM   1995  H   THR A 145     -30.066  13.253   7.203  1.00 98.07           H  
ATOM   1996  CA  THR A 145     -29.017  12.357   5.552  1.00 98.07           C  
ATOM   1997  HA  THR A 145     -28.557  11.376   5.667  1.00 98.07           H  
ATOM   1998  C   THR A 145     -28.105  13.170   4.636  1.00 98.07           C  
ATOM   1999  CB  THR A 145     -30.386  12.176   4.878  1.00 98.07           C  
ATOM   2000  HB  THR A 145     -30.832  13.154   4.697  1.00 98.07           H  
ATOM   2001  O   THR A 145     -27.192  12.612   4.033  1.00 98.07           O  
ATOM   2002  CG2 THR A 145     -30.287  11.423   3.551  1.00 98.07           C  
ATOM   2003 HG21 THR A 145     -29.779  10.471   3.703  1.00 98.07           H  
ATOM   2004 HG22 THR A 145     -29.737  12.012   2.817  1.00 98.07           H  
ATOM   2005 HG23 THR A 145     -31.289  11.233   3.165  1.00 98.07           H  
ATOM   2006  OG1 THR A 145     -31.257  11.433   5.699  1.00 98.07           O  
ATOM   2007  HG1 THR A 145     -31.409  11.924   6.510  1.00 98.07           H  
ATOM   2008  N   SER A 146     -28.303  14.490   4.560  1.00 97.83           N  
ATOM   2009  H   SER A 146     -29.081  14.910   5.048  1.00 97.83           H  
ATOM   2010  CA  SER A 146     -27.445  15.358   3.748  1.00 97.83           C  
ATOM   2011  HA  SER A 146     -27.439  14.992   2.721  1.00 97.83           H  
ATOM   2012  C   SER A 146     -25.996  15.370   4.244  1.00 97.83           C  
ATOM   2013  CB  SER A 146     -27.976  16.791   3.745  1.00 97.83           C  
ATOM   2014  HB2 SER A 146     -28.009  17.170   4.767  1.00 97.83           H  
ATOM   2015  HB3 SER A 146     -27.300  17.415   3.161  1.00 97.83           H  
ATOM   2016  O   SER A 146     -25.078  15.300   3.433  1.00 97.83           O  
ATOM   2017  OG  SER A 146     -29.271  16.856   3.176  1.00 97.83           O  
ATOM   2018  HG  SER A 146     -29.505  17.782   3.079  1.00 97.83           H  
ATOM   2019  N   ALA A 147     -25.777  15.427   5.562  1.00 97.51           N  
ATOM   2020  H   ALA A 147     -26.564  15.497   6.191  1.00 97.51           H  
ATOM   2021  CA  ALA A 147     -24.436  15.414   6.146  1.00 97.51           C  
ATOM   2022  HA  ALA A 147     -23.839  16.198   5.681  1.00 97.51           H  
ATOM   2023  C   ALA A 147     -23.716  14.079   5.904  1.00 97.51           C  
ATOM   2024  CB  ALA A 147     -24.550  15.712   7.641  1.00 97.51           C  
ATOM   2025  HB1 ALA A 147     -23.554  15.783   8.079  1.00 97.51           H  
ATOM   2026  HB2 ALA A 147     -25.098  14.911   8.137  1.00 97.51           H  
ATOM   2027  HB3 ALA A 147     -25.065  16.660   7.794  1.00 97.51           H  
ATOM   2028  O   ALA A 147     -22.539  14.072   5.554  1.00 97.51           O  
ATOM   2029  N   MET A 148     -24.434  12.960   6.032  1.00 97.77           N  
ATOM   2030  H   MET A 148     -25.384  13.037   6.368  1.00 97.77           H  
ATOM   2031  CA  MET A 148     -23.935  11.625   5.706  1.00 97.77           C  
ATOM   2032  HA  MET A 148     -23.074  11.392   6.332  1.00 97.77           H  
ATOM   2033  C   MET A 148     -23.476  11.542   4.248  1.00 97.77           C  
ATOM   2034  CB  MET A 148     -25.048  10.616   6.000  1.00 97.77           C  
ATOM   2035  HB2 MET A 148     -25.340  10.715   7.046  1.00 97.77           H  
ATOM   2036  HB3 MET A 148     -25.917  10.851   5.386  1.00 97.77           H  
ATOM   2037  O   MET A 148     -22.347  11.138   3.986  1.00 97.77           O  
ATOM   2038  CG  MET A 148     -24.641   9.166   5.745  1.00 97.77           C  
ATOM   2039  HG2 MET A 148     -24.251   9.060   4.732  1.00 97.77           H  
ATOM   2040  HG3 MET A 148     -23.857   8.893   6.451  1.00 97.77           H  
ATOM   2041  SD  MET A 148     -26.020   8.018   5.945  1.00 97.77           S  
ATOM   2042  CE  MET A 148     -26.911   8.298   4.389  1.00 97.77           C  
ATOM   2043  HE1 MET A 148     -27.250   9.332   4.329  1.00 97.77           H  
ATOM   2044  HE2 MET A 148     -26.254   8.076   3.548  1.00 97.77           H  
ATOM   2045  HE3 MET A 148     -27.774   7.634   4.347  1.00 97.77           H  
ATOM   2046  N   GLN A 149     -24.323  11.973   3.308  1.00 98.04           N  
ATOM   2047  H   GLN A 149     -25.233  12.306   3.594  1.00 98.04           H  
ATOM   2048  CA  GLN A 149     -23.994  11.982   1.881  1.00 98.04           C  
ATOM   2049  HA  GLN A 149     -23.715  10.973   1.577  1.00 98.04           H  
ATOM   2050  C   GLN A 149     -22.792  12.885   1.573  1.00 98.04           C  
ATOM   2051  CB  GLN A 149     -25.223  12.424   1.073  1.00 98.04           C  
ATOM   2052  HB2 GLN A 149     -25.619  13.349   1.494  1.00 98.04           H  
ATOM   2053  HB3 GLN A 149     -24.922  12.615   0.043  1.00 98.04           H  
ATOM   2054  O   GLN A 149     -21.914  12.474   0.820  1.00 98.04           O  
ATOM   2055  CG  GLN A 149     -26.318  11.348   1.064  1.00 98.04           C  
ATOM   2056  HG2 GLN A 149     -26.577  11.056   2.082  1.00 98.04           H  
ATOM   2057  HG3 GLN A 149     -25.929  10.468   0.552  1.00 98.04           H  
ATOM   2058  CD  GLN A 149     -27.595  11.778   0.352  1.00 98.04           C  
ATOM   2059  NE2 GLN A 149     -28.446  10.837   0.003  1.00 98.04           N  
ATOM   2060 HE21 GLN A 149     -28.228   9.867   0.179  1.00 98.04           H  
ATOM   2061 HE22 GLN A 149     -29.269  11.140  -0.497  1.00 98.04           H  
ATOM   2062  OE1 GLN A 149     -27.870  12.940   0.094  1.00 98.04           O  
ATOM   2063  N   SER A 150     -22.722  14.078   2.179  1.00 97.66           N  
ATOM   2064  H   SER A 150     -23.492  14.365   2.767  1.00 97.66           H  
ATOM   2065  CA  SER A 150     -21.586  15.002   2.020  1.00 97.66           C  
ATOM   2066  HA  SER A 150     -21.471  15.240   0.963  1.00 97.66           H  
ATOM   2067  C   SER A 150     -20.283  14.372   2.503  1.00 97.66           C  
ATOM   2068  CB  SER A 150     -21.829  16.312   2.780  1.00 97.66           C  
ATOM   2069  HB2 SER A 150     -21.634  16.179   3.844  1.00 97.66           H  
ATOM   2070  HB3 SER A 150     -22.875  16.593   2.657  1.00 97.66           H  
ATOM   2071  O   SER A 150     -19.328  14.305   1.742  1.00 97.66           O  
ATOM   2072  OG  SER A 150     -21.041  17.373   2.271  1.00 97.66           O  
ATOM   2073  HG  SER A 150     -20.116  17.318   2.524  1.00 97.66           H  
ATOM   2074  N   ALA A 151     -20.262  13.822   3.722  1.00 96.30           N  
ATOM   2075  H   ALA A 151     -21.089  13.878   4.299  1.00 96.30           H  
ATOM   2076  CA  ALA A 151     -19.058  13.234   4.307  1.00 96.30           C  
ATOM   2077  HA  ALA A 151     -18.271  13.989   4.317  1.00 96.30           H  
ATOM   2078  C   ALA A 151     -18.531  12.029   3.509  1.00 96.30           C  
ATOM   2079  CB  ALA A 151     -19.382  12.834   5.752  1.00 96.30           C  
ATOM   2080  HB1 ALA A 151     -19.705  13.714   6.308  1.00 96.30           H  
ATOM   2081  HB2 ALA A 151     -18.491  12.421   6.225  1.00 96.30           H  
ATOM   2082  HB3 ALA A 151     -20.175  12.086   5.766  1.00 96.30           H  
ATOM   2083  O   ALA A 151     -17.321  11.844   3.384  1.00 96.30           O  
ATOM   2084  N   ILE A 152     -19.438  11.214   2.958  1.00 97.37           N  
ATOM   2085  H   ILE A 152     -20.415  11.401   3.132  1.00 97.37           H  
ATOM   2086  CA  ILE A 152     -19.083  10.097   2.075  1.00 97.37           C  
ATOM   2087  HA  ILE A 152     -18.289   9.514   2.542  1.00 97.37           H  
ATOM   2088  C   ILE A 152     -18.520  10.642   0.758  1.00 97.37           C  
ATOM   2089  CB  ILE A 152     -20.305   9.175   1.870  1.00 97.37           C  
ATOM   2090  HB  ILE A 152     -21.147   9.791   1.556  1.00 97.37           H  
ATOM   2091  O   ILE A 152     -17.429  10.249   0.354  1.00 97.37           O  
ATOM   2092  CG1 ILE A 152     -20.663   8.471   3.198  1.00 97.37           C  
ATOM   2093 HG12 ILE A 152     -20.570   9.170   4.030  1.00 97.37           H  
ATOM   2094 HG13 ILE A 152     -19.966   7.653   3.381  1.00 97.37           H  
ATOM   2095  CG2 ILE A 152     -20.051   8.118   0.781  1.00 97.37           C  
ATOM   2096 HG21 ILE A 152     -19.912   8.601  -0.186  1.00 97.37           H  
ATOM   2097 HG22 ILE A 152     -19.163   7.535   1.028  1.00 97.37           H  
ATOM   2098 HG23 ILE A 152     -20.902   7.443   0.691  1.00 97.37           H  
ATOM   2099  CD1 ILE A 152     -22.094   7.932   3.221  1.00 97.37           C  
ATOM   2100 HD11 ILE A 152     -22.790   8.716   2.923  1.00 97.37           H  
ATOM   2101 HD12 ILE A 152     -22.200   7.078   2.553  1.00 97.37           H  
ATOM   2102 HD13 ILE A 152     -22.340   7.628   4.238  1.00 97.37           H  
ATOM   2103  N   ASN A 153     -19.218  11.577   0.109  1.00 97.70           N  
ATOM   2104  H   ASN A 153     -20.086  11.908   0.506  1.00 97.70           H  
ATOM   2105  CA  ASN A 153     -18.770  12.151  -1.158  1.00 97.70           C  
ATOM   2106  HA  ASN A 153     -18.641  11.349  -1.885  1.00 97.70           H  
ATOM   2107  C   ASN A 153     -17.409  12.853  -1.039  1.00 97.70           C  
ATOM   2108  CB  ASN A 153     -19.826  13.130  -1.680  1.00 97.70           C  
ATOM   2109  HB2 ASN A 153     -20.089  13.842  -0.898  1.00 97.70           H  
ATOM   2110  HB3 ASN A 153     -19.370  13.677  -2.505  1.00 97.70           H  
ATOM   2111  O   ASN A 153     -16.556  12.621  -1.885  1.00 97.70           O  
ATOM   2112  CG  ASN A 153     -21.076  12.484  -2.239  1.00 97.70           C  
ATOM   2113  ND2 ASN A 153     -22.161  13.218  -2.299  1.00 97.70           N  
ATOM   2114 HD21 ASN A 153     -22.984  12.787  -2.695  1.00 97.70           H  
ATOM   2115 HD22 ASN A 153     -22.127  14.166  -1.953  1.00 97.70           H  
ATOM   2116  OD1 ASN A 153     -21.102  11.347  -2.685  1.00 97.70           O  
ATOM   2117  N   GLU A 154     -17.183  13.649   0.009  1.00 95.24           N  
ATOM   2118  H   GLU A 154     -17.942  13.827   0.650  1.00 95.24           H  
ATOM   2119  CA  GLU A 154     -15.908  14.340   0.267  1.00 95.24           C  
ATOM   2120  HA  GLU A 154     -15.678  15.021  -0.552  1.00 95.24           H  
ATOM   2121  C   GLU A 154     -14.740  13.350   0.391  1.00 95.24           C  
ATOM   2122  CB  GLU A 154     -16.028  15.147   1.574  1.00 95.24           C  
ATOM   2123  HB2 GLU A 154     -15.029  15.422   1.912  1.00 95.24           H  
ATOM   2124  HB3 GLU A 154     -16.478  14.511   2.337  1.00 95.24           H  
ATOM   2125  O   GLU A 154     -13.657  13.576  -0.147  1.00 95.24           O  
ATOM   2126  CG  GLU A 154     -16.853  16.436   1.426  1.00 95.24           C  
ATOM   2127  HG2 GLU A 154     -17.750  16.226   0.844  1.00 95.24           H  
ATOM   2128  HG3 GLU A 154     -16.266  17.166   0.869  1.00 95.24           H  
ATOM   2129  CD  GLU A 154     -17.263  17.038   2.783  1.00 95.24           C  
ATOM   2130  OE1 GLU A 154     -18.372  17.627   2.852  1.00 95.24           O  
ATOM   2131  OE2 GLU A 154     -16.502  16.895   3.770  1.00 95.24           O  
ATOM   2132  N   TYR A 155     -14.959  12.212   1.057  1.00 94.74           N  
ATOM   2133  H   TYR A 155     -15.870  12.059   1.464  1.00 94.74           H  
ATOM   2134  CA  TYR A 155     -13.942  11.170   1.177  1.00 94.74           C  
ATOM   2135  HA  TYR A 155     -13.023  11.620   1.551  1.00 94.74           H  
ATOM   2136  C   TYR A 155     -13.599  10.523  -0.166  1.00 94.74           C  
ATOM   2137  CB  TYR A 155     -14.420  10.128   2.184  1.00 94.74           C  
ATOM   2138  HB2 TYR A 155     -15.457   9.866   1.972  1.00 94.74           H  
ATOM   2139  HB3 TYR A 155     -14.391  10.609   3.161  1.00 94.74           H  
ATOM   2140  O   TYR A 155     -12.426  10.424  -0.522  1.00 94.74           O  
ATOM   2141  CG  TYR A 155     -13.590   8.859   2.212  1.00 94.74           C  
ATOM   2142  CD1 TYR A 155     -14.191   7.628   1.889  1.00 94.74           C  
ATOM   2143  HD1 TYR A 155     -15.241   7.581   1.642  1.00 94.74           H  
ATOM   2144  CD2 TYR A 155     -12.204   8.919   2.462  1.00 94.74           C  
ATOM   2145  HD2 TYR A 155     -11.721   9.868   2.641  1.00 94.74           H  
ATOM   2146  CE1 TYR A 155     -13.409   6.462   1.818  1.00 94.74           C  
ATOM   2147  HE1 TYR A 155     -13.859   5.530   1.511  1.00 94.74           H  
ATOM   2148  CE2 TYR A 155     -11.420   7.754   2.373  1.00 94.74           C  
ATOM   2149  HE2 TYR A 155     -10.349   7.804   2.507  1.00 94.74           H  
ATOM   2150  OH  TYR A 155     -11.261   5.406   1.897  1.00 94.74           O  
ATOM   2151  HH  TYR A 155     -10.356   5.615   1.653  1.00 94.74           H  
ATOM   2152  CZ  TYR A 155     -12.020   6.521   2.050  1.00 94.74           C  
ATOM   2153  N   PHE A 156     -14.608  10.119  -0.936  1.00 95.65           N  
ATOM   2154  H   PHE A 156     -15.555  10.242  -0.608  1.00 95.65           H  
ATOM   2155  CA  PHE A 156     -14.374   9.517  -2.248  1.00 95.65           C  
ATOM   2156  HA  PHE A 156     -13.601   8.755  -2.144  1.00 95.65           H  
ATOM   2157  C   PHE A 156     -13.824  10.538  -3.262  1.00 95.65           C  
ATOM   2158  CB  PHE A 156     -15.654   8.814  -2.712  1.00 95.65           C  
ATOM   2159  HB2 PHE A 156     -16.514   9.459  -2.534  1.00 95.65           H  
ATOM   2160  HB3 PHE A 156     -15.588   8.650  -3.788  1.00 95.65           H  
ATOM   2161  O   PHE A 156     -12.993  10.178  -4.095  1.00 95.65           O  
ATOM   2162  CG  PHE A 156     -15.872   7.460  -2.052  1.00 95.65           C  
ATOM   2163  CD1 PHE A 156     -15.228   6.326  -2.570  1.00 95.65           C  
ATOM   2164  HD1 PHE A 156     -14.593   6.410  -3.439  1.00 95.65           H  
ATOM   2165  CD2 PHE A 156     -16.740   7.298  -0.957  1.00 95.65           C  
ATOM   2166  HD2 PHE A 156     -17.283   8.148  -0.571  1.00 95.65           H  
ATOM   2167  CE1 PHE A 156     -15.429   5.063  -2.003  1.00 95.65           C  
ATOM   2168  HE1 PHE A 156     -14.938   4.205  -2.438  1.00 95.65           H  
ATOM   2169  CE2 PHE A 156     -16.931   6.033  -0.371  1.00 95.65           C  
ATOM   2170  HE2 PHE A 156     -17.599   5.916   0.470  1.00 95.65           H  
ATOM   2171  CZ  PHE A 156     -16.271   4.910  -0.894  1.00 95.65           C  
ATOM   2172  HZ  PHE A 156     -16.418   3.930  -0.465  1.00 95.65           H  
ATOM   2173  N   ALA A 157     -14.186  11.820  -3.154  1.00 95.02           N  
ATOM   2174  H   ALA A 157     -14.888  12.075  -2.475  1.00 95.02           H  
ATOM   2175  CA  ALA A 157     -13.598  12.896  -3.951  1.00 95.02           C  
ATOM   2176  HA  ALA A 157     -13.682  12.638  -5.007  1.00 95.02           H  
ATOM   2177  C   ALA A 157     -12.104  13.089  -3.646  1.00 95.02           C  
ATOM   2178  CB  ALA A 157     -14.388  14.186  -3.714  1.00 95.02           C  
ATOM   2179  HB1 ALA A 157     -15.428  14.041  -4.005  1.00 95.02           H  
ATOM   2180  HB2 ALA A 157     -14.345  14.472  -2.664  1.00 95.02           H  
ATOM   2181  HB3 ALA A 157     -13.968  14.994  -4.313  1.00 95.02           H  
ATOM   2182  O   ALA A 157     -11.324  13.312  -4.568  1.00 95.02           O  
ATOM   2183  N   ALA A 158     -11.669  12.913  -2.393  1.00 91.38           N  
ATOM   2184  H   ALA A 158     -12.343  12.797  -1.650  1.00 91.38           H  
ATOM   2185  CA  ALA A 158     -10.244  12.932  -2.057  1.00 91.38           C  
ATOM   2186  HA  ALA A 158      -9.826  13.875  -2.406  1.00 91.38           H  
ATOM   2187  C   ALA A 158      -9.463  11.800  -2.757  1.00 91.38           C  
ATOM   2188  CB  ALA A 158     -10.087  12.882  -0.533  1.00 91.38           C  
ATOM   2189  HB1 ALA A 158      -9.039  13.033  -0.277  1.00 91.38           H  
ATOM   2190  HB2 ALA A 158     -10.681  13.672  -0.073  1.00 91.38           H  
ATOM   2191  HB3 ALA A 158     -10.408  11.915  -0.146  1.00 91.38           H  
ATOM   2192  O   ALA A 158      -8.357  12.027  -3.249  1.00 91.38           O  
ATOM   2193  N   ILE A 159     -10.052  10.603  -2.888  1.00 91.87           N  
ATOM   2194  H   ILE A 159     -10.957  10.469  -2.461  1.00 91.87           H  
ATOM   2195  CA  ILE A 159      -9.447   9.498  -3.654  1.00 91.87           C  
ATOM   2196  HA  ILE A 159      -8.422   9.366  -3.306  1.00 91.87           H  
ATOM   2197  C   ILE A 159      -9.378   9.849  -5.150  1.00 91.87           C  
ATOM   2198  CB  ILE A 159     -10.195   8.162  -3.431  1.00 91.87           C  
ATOM   2199  HB  ILE A 159     -11.200   8.255  -3.841  1.00 91.87           H  
ATOM   2200  O   ILE A 159      -8.335   9.656  -5.777  1.00 91.87           O  
ATOM   2201  CG1 ILE A 159     -10.314   7.805  -1.932  1.00 91.87           C  
ATOM   2202 HG12 ILE A 159      -9.324   7.623  -1.515  1.00 91.87           H  
ATOM   2203 HG13 ILE A 159     -10.754   8.642  -1.390  1.00 91.87           H  
ATOM   2204  CG2 ILE A 159      -9.466   7.029  -4.183  1.00 91.87           C  
ATOM   2205 HG21 ILE A 159      -9.980   6.078  -4.048  1.00 91.87           H  
ATOM   2206 HG22 ILE A 159      -9.430   7.233  -5.253  1.00 91.87           H  
ATOM   2207 HG23 ILE A 159      -8.445   6.935  -3.812  1.00 91.87           H  
ATOM   2208  CD1 ILE A 159     -11.210   6.587  -1.667  1.00 91.87           C  
ATOM   2209 HD11 ILE A 159     -12.162   6.700  -2.186  1.00 91.87           H  
ATOM   2210 HD12 ILE A 159     -10.721   5.668  -1.991  1.00 91.87           H  
ATOM   2211 HD13 ILE A 159     -11.403   6.514  -0.597  1.00 91.87           H  
ATOM   2212  N   GLN A 160     -10.450  10.417  -5.723  1.00 93.08           N  
ATOM   2213  H   GLN A 160     -11.283  10.548  -5.167  1.00 93.08           H  
ATOM   2214  CA  GLN A 160     -10.437  10.894  -7.115  1.00 93.08           C  
ATOM   2215  HA  GLN A 160     -10.211  10.059  -7.777  1.00 93.08           H  
ATOM   2216  C   GLN A 160      -9.362  11.959  -7.345  1.00 93.08           C  
ATOM   2217  CB  GLN A 160     -11.790  11.492  -7.516  1.00 93.08           C  
ATOM   2218  HB2 GLN A 160     -11.665  11.969  -8.488  1.00 93.08           H  
ATOM   2219  HB3 GLN A 160     -12.089  12.262  -6.805  1.00 93.08           H  
ATOM   2220  O   GLN A 160      -8.652  11.910  -8.348  1.00 93.08           O  
ATOM   2221  CG  GLN A 160     -12.906  10.459  -7.648  1.00 93.08           C  
ATOM   2222  HG2 GLN A 160     -12.546   9.589  -8.197  1.00 93.08           H  
ATOM   2223  HG3 GLN A 160     -13.233  10.160  -6.653  1.00 93.08           H  
ATOM   2224  CD  GLN A 160     -14.109  11.052  -8.356  1.00 93.08           C  
ATOM   2225  NE2 GLN A 160     -14.594  10.436  -9.409  1.00 93.08           N  
ATOM   2226 HE21 GLN A 160     -15.329  10.904  -9.922  1.00 93.08           H  
ATOM   2227 HE22 GLN A 160     -14.129   9.622  -9.784  1.00 93.08           H  
ATOM   2228  OE1 GLN A 160     -14.634  12.083  -7.967  1.00 93.08           O  
ATOM   2229  N   GLN A 161      -9.211  12.896  -6.409  1.00 91.05           N  
ATOM   2230  H   GLN A 161      -9.858  12.911  -5.634  1.00 91.05           H  
ATOM   2231  CA  GLN A 161      -8.191  13.934  -6.473  1.00 91.05           C  
ATOM   2232  HA  GLN A 161      -8.309  14.461  -7.420  1.00 91.05           H  
ATOM   2233  C   GLN A 161      -6.781  13.337  -6.445  1.00 91.05           C  
ATOM   2234  CB  GLN A 161      -8.412  14.930  -5.324  1.00 91.05           C  
ATOM   2235  HB2 GLN A 161      -8.323  14.410  -4.370  1.00 91.05           H  
ATOM   2236  HB3 GLN A 161      -9.422  15.334  -5.396  1.00 91.05           H  
ATOM   2237  O   GLN A 161      -5.931  13.789  -7.208  1.00 91.05           O  
ATOM   2238  CG  GLN A 161      -7.418  16.099  -5.331  1.00 91.05           C  
ATOM   2239  HG2 GLN A 161      -7.658  16.766  -4.503  1.00 91.05           H  
ATOM   2240  HG3 GLN A 161      -6.406  15.726  -5.172  1.00 91.05           H  
ATOM   2241  CD  GLN A 161      -7.473  16.907  -6.623  1.00 91.05           C  
ATOM   2242  NE2 GLN A 161      -6.523  16.742  -7.518  1.00 91.05           N  
ATOM   2243 HE21 GLN A 161      -5.810  16.038  -7.393  1.00 91.05           H  
ATOM   2244 HE22 GLN A 161      -6.602  17.272  -8.375  1.00 91.05           H  
ATOM   2245  OE1 GLN A 161      -8.373  17.695  -6.859  1.00 91.05           O  
ATOM   2246  N   ASN A 162      -6.534  12.312  -5.626  1.00 86.54           N  
ATOM   2247  H   ASN A 162      -7.251  12.026  -4.975  1.00 86.54           H  
ATOM   2248  CA  ASN A 162      -5.252  11.609  -5.608  1.00 86.54           C  
ATOM   2249  HA  ASN A 162      -4.456  12.329  -5.417  1.00 86.54           H  
ATOM   2250  C   ASN A 162      -4.943  10.976  -6.979  1.00 86.54           C  
ATOM   2251  CB  ASN A 162      -5.255  10.575  -4.465  1.00 86.54           C  
ATOM   2252  HB2 ASN A 162      -4.387   9.928  -4.590  1.00 86.54           H  
ATOM   2253  HB3 ASN A 162      -6.153   9.958  -4.507  1.00 86.54           H  
ATOM   2254  O   ASN A 162      -3.877  11.231  -7.538  1.00 86.54           O  
ATOM   2255  CG  ASN A 162      -5.116  11.164  -3.071  1.00 86.54           C  
ATOM   2256  ND2 ASN A 162      -5.304  10.350  -2.056  1.00 86.54           N  
ATOM   2257 HD21 ASN A 162      -5.640   9.408  -2.197  1.00 86.54           H  
ATOM   2258 HD22 ASN A 162      -4.927  10.653  -1.168  1.00 86.54           H  
ATOM   2259  OD1 ASN A 162      -4.749  12.313  -2.875  1.00 86.54           O  
ATOM   2260  N   ILE A 163      -5.889  10.228  -7.566  1.00 90.09           N  
ATOM   2261  H   ILE A 163      -6.755  10.085  -7.066  1.00 90.09           H  
ATOM   2262  CA  ILE A 163      -5.737   9.618  -8.905  1.00 90.09           C  
ATOM   2263  HA  ILE A 163      -4.868   8.962  -8.898  1.00 90.09           H  
ATOM   2264  C   ILE A 163      -5.481  10.689  -9.974  1.00 90.09           C  
ATOM   2265  CB  ILE A 163      -6.987   8.776  -9.265  1.00 90.09           C  
ATOM   2266  HB  ILE A 163      -7.871   9.401  -9.141  1.00 90.09           H  
ATOM   2267  O   ILE A 163      -4.587  10.540 -10.805  1.00 90.09           O  
ATOM   2268  CG1 ILE A 163      -7.097   7.564  -8.318  1.00 90.09           C  
ATOM   2269 HG12 ILE A 163      -6.318   6.851  -8.586  1.00 90.09           H  
ATOM   2270 HG13 ILE A 163      -6.932   7.876  -7.287  1.00 90.09           H  
ATOM   2271  CG2 ILE A 163      -6.941   8.281 -10.727  1.00 90.09           C  
ATOM   2272 HG21 ILE A 163      -7.805   7.656 -10.956  1.00 90.09           H  
ATOM   2273 HG22 ILE A 163      -6.962   9.118 -11.424  1.00 90.09           H  
ATOM   2274 HG23 ILE A 163      -6.035   7.701 -10.901  1.00 90.09           H  
ATOM   2275  CD1 ILE A 163      -8.460   6.865  -8.367  1.00 90.09           C  
ATOM   2276 HD11 ILE A 163      -8.514   6.119  -7.575  1.00 90.09           H  
ATOM   2277 HD12 ILE A 163      -9.252   7.601  -8.221  1.00 90.09           H  
ATOM   2278 HD13 ILE A 163      -8.599   6.365  -9.325  1.00 90.09           H  
ATOM   2279  N   LEU A 164      -6.235  11.790  -9.933  1.00 91.26           N  
ATOM   2280  H   LEU A 164      -6.968  11.842  -9.240  1.00 91.26           H  
ATOM   2281  CA  LEU A 164      -6.098  12.892 -10.882  1.00 91.26           C  
ATOM   2282  HA  LEU A 164      -6.177  12.480 -11.888  1.00 91.26           H  
ATOM   2283  C   LEU A 164      -4.737  13.590 -10.768  1.00 91.26           C  
ATOM   2284  CB  LEU A 164      -7.249  13.879 -10.642  1.00 91.26           C  
ATOM   2285  HB2 LEU A 164      -7.151  14.288  -9.636  1.00 91.26           H  
ATOM   2286  HB3 LEU A 164      -8.193  13.337 -10.693  1.00 91.26           H  
ATOM   2287  O   LEU A 164      -4.152  13.951 -11.786  1.00 91.26           O  
ATOM   2288  CG  LEU A 164      -7.291  15.039 -11.649  1.00 91.26           C  
ATOM   2289  HG  LEU A 164      -6.346  15.582 -11.643  1.00 91.26           H  
ATOM   2290  CD1 LEU A 164      -7.586  14.552 -13.065  1.00 91.26           C  
ATOM   2291 HD11 LEU A 164      -6.753  13.958 -13.440  1.00 91.26           H  
ATOM   2292 HD12 LEU A 164      -7.724  15.406 -13.727  1.00 91.26           H  
ATOM   2293 HD13 LEU A 164      -8.494  13.948 -13.070  1.00 91.26           H  
ATOM   2294  CD2 LEU A 164      -8.391  16.007 -11.229  1.00 91.26           C  
ATOM   2295 HD21 LEU A 164      -8.163  16.379 -10.230  1.00 91.26           H  
ATOM   2296 HD22 LEU A 164      -8.443  16.843 -11.927  1.00 91.26           H  
ATOM   2297 HD23 LEU A 164      -9.352  15.494 -11.207  1.00 91.26           H  
ATOM   2298  N   THR A 165      -4.224  13.774  -9.549  1.00 87.45           N  
ATOM   2299  H   THR A 165      -4.769  13.491  -8.747  1.00 87.45           H  
ATOM   2300  CA  THR A 165      -2.886  14.330  -9.314  1.00 87.45           C  
ATOM   2301  HA  THR A 165      -2.815  15.303  -9.800  1.00 87.45           H  
ATOM   2302  C   THR A 165      -1.814  13.435  -9.931  1.00 87.45           C  
ATOM   2303  CB  THR A 165      -2.626  14.534  -7.814  1.00 87.45           C  
ATOM   2304  HB  THR A 165      -2.751  13.586  -7.292  1.00 87.45           H  
ATOM   2305  O   THR A 165      -0.986  13.938 -10.685  1.00 87.45           O  
ATOM   2306  CG2 THR A 165      -1.234  15.087  -7.515  1.00 87.45           C  
ATOM   2307 HG21 THR A 165      -1.130  15.277  -6.446  1.00 87.45           H  
ATOM   2308 HG22 THR A 165      -0.470  14.365  -7.802  1.00 87.45           H  
ATOM   2309 HG23 THR A 165      -1.071  16.014  -8.065  1.00 87.45           H  
ATOM   2310  OG1 THR A 165      -3.544  15.473  -7.290  1.00 87.45           O  
ATOM   2311  HG1 THR A 165      -3.525  15.338  -6.340  1.00 87.45           H  
ATOM   2312  N   HIS A 166      -1.875  12.118  -9.698  1.00 86.78           N  
ATOM   2313  H   HIS A 166      -2.592  11.766  -9.080  1.00 86.78           H  
ATOM   2314  CA  HIS A 166      -0.947  11.149 -10.301  1.00 86.78           C  
ATOM   2315  HA  HIS A 166       0.071  11.363  -9.977  1.00 86.78           H  
ATOM   2316  C   HIS A 166      -0.962  11.211 -11.827  1.00 86.78           C  
ATOM   2317  CB  HIS A 166      -1.320   9.743  -9.834  1.00 86.78           C  
ATOM   2318  HB2 HIS A 166      -1.264   9.726  -8.745  1.00 86.78           H  
ATOM   2319  HB3 HIS A 166      -2.348   9.512 -10.114  1.00 86.78           H  
ATOM   2320  O   HIS A 166       0.081  11.387 -12.454  1.00 86.78           O  
ATOM   2321  CG  HIS A 166      -0.424   8.666 -10.385  1.00 86.78           C  
ATOM   2322  CD2 HIS A 166      -0.702   7.894 -11.470  1.00 86.78           C  
ATOM   2323  HD2 HIS A 166      -1.584   7.945 -12.092  1.00 86.78           H  
ATOM   2324  ND1 HIS A 166       0.802   8.275  -9.853  1.00 86.78           N  
ATOM   2325  CE1 HIS A 166       1.230   7.261 -10.623  1.00 86.78           C  
ATOM   2326  HE1 HIS A 166       2.141   6.706 -10.453  1.00 86.78           H  
ATOM   2327  NE2 HIS A 166       0.338   7.008 -11.599  1.00 86.78           N  
ATOM   2328  HE2 HIS A 166       0.351   6.247 -12.264  1.00 86.78           H  
ATOM   2329  N   TYR A 167      -2.156  11.144 -12.418  1.00 90.97           N  
ATOM   2330  H   TYR A 167      -2.969  10.990 -11.838  1.00 90.97           H  
ATOM   2331  CA  TYR A 167      -2.343  11.252 -13.861  1.00 90.97           C  
ATOM   2332  HA  TYR A 167      -1.812  10.436 -14.353  1.00 90.97           H  
ATOM   2333  C   TYR A 167      -1.766  12.566 -14.414  1.00 90.97           C  
ATOM   2334  CB  TYR A 167      -3.840  11.109 -14.168  1.00 90.97           C  
ATOM   2335  HB2 TYR A 167      -4.414  11.644 -13.411  1.00 90.97           H  
ATOM   2336  HB3 TYR A 167      -4.125  10.059 -14.103  1.00 90.97           H  
ATOM   2337  O   TYR A 167      -1.004  12.548 -15.381  1.00 90.97           O  
ATOM   2338  CG  TYR A 167      -4.222  11.658 -15.521  1.00 90.97           C  
ATOM   2339  CD1 TYR A 167      -4.689  12.978 -15.590  1.00 90.97           C  
ATOM   2340  HD1 TYR A 167      -4.812  13.561 -14.690  1.00 90.97           H  
ATOM   2341  CD2 TYR A 167      -4.047  10.906 -16.700  1.00 90.97           C  
ATOM   2342  HD2 TYR A 167      -3.676   9.893 -16.653  1.00 90.97           H  
ATOM   2343  CE1 TYR A 167      -4.968  13.553 -16.830  1.00 90.97           C  
ATOM   2344  HE1 TYR A 167      -5.348  14.564 -16.846  1.00 90.97           H  
ATOM   2345  CE2 TYR A 167      -4.327  11.485 -17.952  1.00 90.97           C  
ATOM   2346  HE2 TYR A 167      -4.189  10.931 -18.869  1.00 90.97           H  
ATOM   2347  OH  TYR A 167      -4.984  13.425 -19.200  1.00 90.97           O  
ATOM   2348  HH  TYR A 167      -5.135  14.359 -19.039  1.00 90.97           H  
ATOM   2349  CZ  TYR A 167      -4.766  12.819 -18.014  1.00 90.97           C  
ATOM   2350  N   ASN A 168      -2.083  13.705 -13.786  1.00 90.82           N  
ATOM   2351  H   ASN A 168      -2.699  13.652 -12.988  1.00 90.82           H  
ATOM   2352  CA  ASN A 168      -1.608  15.017 -14.222  1.00 90.82           C  
ATOM   2353  HA  ASN A 168      -1.920  15.186 -15.252  1.00 90.82           H  
ATOM   2354  C   ASN A 168      -0.078  15.104 -14.192  1.00 90.82           C  
ATOM   2355  CB  ASN A 168      -2.202  16.103 -13.312  1.00 90.82           C  
ATOM   2356  HB2 ASN A 168      -2.128  15.778 -12.274  1.00 90.82           H  
ATOM   2357  HB3 ASN A 168      -1.605  17.009 -13.412  1.00 90.82           H  
ATOM   2358  O   ASN A 168       0.515  15.626 -15.135  1.00 90.82           O  
ATOM   2359  CG  ASN A 168      -3.638  16.481 -13.613  1.00 90.82           C  
ATOM   2360  ND2 ASN A 168      -4.224  17.249 -12.726  1.00 90.82           N  
ATOM   2361 HD21 ASN A 168      -5.190  17.506 -12.872  1.00 90.82           H  
ATOM   2362 HD22 ASN A 168      -3.788  17.360 -11.822  1.00 90.82           H  
ATOM   2363  OD1 ASN A 168      -4.217  16.200 -14.649  1.00 90.82           O  
ATOM   2364  N   SER A 169       0.554  14.597 -13.133  1.00 87.03           N  
ATOM   2365  H   SER A 169       0.015  14.216 -12.368  1.00 87.03           H  
ATOM   2366  CA  SER A 169       2.010  14.611 -12.996  1.00 87.03           C  
ATOM   2367  HA  SER A 169       2.375  15.625 -13.163  1.00 87.03           H  
ATOM   2368  C   SER A 169       2.685  13.706 -14.021  1.00 87.03           C  
ATOM   2369  CB  SER A 169       2.401  14.179 -11.589  1.00 87.03           C  
ATOM   2370  HB2 SER A 169       1.982  13.194 -11.383  1.00 87.03           H  
ATOM   2371  HB3 SER A 169       3.488  14.131 -11.518  1.00 87.03           H  
ATOM   2372  O   SER A 169       3.607  14.141 -14.705  1.00 87.03           O  
ATOM   2373  OG  SER A 169       1.911  15.119 -10.653  1.00 87.03           O  
ATOM   2374  HG  SER A 169       2.489  15.886 -10.665  1.00 87.03           H  
ATOM   2375  N   GLN A 170       2.188  12.482 -14.204  1.00 87.32           N  
ATOM   2376  H   GLN A 170       1.421  12.176 -13.623  1.00 87.32           H  
ATOM   2377  CA  GLN A 170       2.697  11.554 -15.216  1.00 87.32           C  
ATOM   2378  HA  GLN A 170       3.755  11.362 -15.033  1.00 87.32           H  
ATOM   2379  C   GLN A 170       2.569  12.143 -16.634  1.00 87.32           C  
ATOM   2380  CB  GLN A 170       1.920  10.239 -15.085  1.00 87.32           C  
ATOM   2381  HB2 GLN A 170       2.093   9.626 -15.970  1.00 87.32           H  
ATOM   2382  HB3 GLN A 170       0.856  10.471 -15.038  1.00 87.32           H  
ATOM   2383  O   GLN A 170       3.511  12.086 -17.426  1.00 87.32           O  
ATOM   2384  CG  GLN A 170       2.285   9.429 -13.829  1.00 87.32           C  
ATOM   2385  HG2 GLN A 170       1.448   8.771 -13.594  1.00 87.32           H  
ATOM   2386  HG3 GLN A 170       2.425  10.094 -12.977  1.00 87.32           H  
ATOM   2387  CD  GLN A 170       3.520   8.549 -13.987  1.00 87.32           C  
ATOM   2388  NE2 GLN A 170       4.083   8.069 -12.904  1.00 87.32           N  
ATOM   2389 HE21 GLN A 170       3.755   8.362 -11.995  1.00 87.32           H  
ATOM   2390 HE22 GLN A 170       4.767   7.339 -13.042  1.00 87.32           H  
ATOM   2391  OE1 GLN A 170       3.978   8.233 -15.073  1.00 87.32           O  
ATOM   2392  N   LEU A 171       1.442  12.794 -16.940  1.00 90.57           N  
ATOM   2393  H   LEU A 171       0.693  12.791 -16.263  1.00 90.57           H  
ATOM   2394  CA  LEU A 171       1.214  13.477 -18.215  1.00 90.57           C  
ATOM   2395  HA  LEU A 171       1.365  12.758 -19.020  1.00 90.57           H  
ATOM   2396  C   LEU A 171       2.193  14.639 -18.447  1.00 90.57           C  
ATOM   2397  CB  LEU A 171      -0.252  13.934 -18.233  1.00 90.57           C  
ATOM   2398  HB2 LEU A 171      -0.453  14.584 -17.381  1.00 90.57           H  
ATOM   2399  HB3 LEU A 171      -0.863  13.041 -18.107  1.00 90.57           H  
ATOM   2400  O   LEU A 171       2.682  14.838 -19.562  1.00 90.57           O  
ATOM   2401  CG  LEU A 171      -0.661  14.643 -19.533  1.00 90.57           C  
ATOM   2402  HG  LEU A 171      -0.067  14.253 -20.359  1.00 90.57           H  
ATOM   2403  CD1 LEU A 171      -2.129  14.356 -19.819  1.00 90.57           C  
ATOM   2404 HD11 LEU A 171      -2.283  13.280 -19.899  1.00 90.57           H  
ATOM   2405 HD12 LEU A 171      -2.735  14.743 -19.000  1.00 90.57           H  
ATOM   2406 HD13 LEU A 171      -2.438  14.811 -20.760  1.00 90.57           H  
ATOM   2407  CD2 LEU A 171      -0.514  16.170 -19.450  1.00 90.57           C  
ATOM   2408 HD21 LEU A 171      -0.956  16.644 -20.326  1.00 90.57           H  
ATOM   2409 HD22 LEU A 171      -1.017  16.535 -18.555  1.00 90.57           H  
ATOM   2410 HD23 LEU A 171       0.540  16.444 -19.397  1.00 90.57           H  
ATOM   2411  N   GLU A 172       2.506  15.413 -17.409  1.00 89.04           N  
ATOM   2412  H   GLU A 172       2.073  15.233 -16.515  1.00 89.04           H  
ATOM   2413  CA  GLU A 172       3.515  16.470 -17.502  1.00 89.04           C  
ATOM   2414  HA  GLU A 172       3.292  17.094 -18.368  1.00 89.04           H  
ATOM   2415  C   GLU A 172       4.919  15.920 -17.735  1.00 89.04           C  
ATOM   2416  CB  GLU A 172       3.490  17.351 -16.254  1.00 89.04           C  
ATOM   2417  HB2 GLU A 172       4.398  17.953 -16.217  1.00 89.04           H  
ATOM   2418  HB3 GLU A 172       3.434  16.738 -15.354  1.00 89.04           H  
ATOM   2419  O   GLU A 172       5.670  16.511 -18.512  1.00 89.04           O  
ATOM   2420  CG  GLU A 172       2.294  18.291 -16.338  1.00 89.04           C  
ATOM   2421  HG2 GLU A 172       2.367  18.871 -17.258  1.00 89.04           H  
ATOM   2422  HG3 GLU A 172       1.364  17.725 -16.384  1.00 89.04           H  
ATOM   2423  CD  GLU A 172       2.248  19.238 -15.151  1.00 89.04           C  
ATOM   2424  OE1 GLU A 172       2.082  20.458 -15.398  1.00 89.04           O  
ATOM   2425  OE2 GLU A 172       2.106  18.795 -13.989  1.00 89.04           O  
ATOM   2426  N   GLN A 173       5.249  14.760 -17.166  1.00 87.29           N  
ATOM   2427  H   GLN A 173       4.616  14.340 -16.500  1.00 87.29           H  
ATOM   2428  CA  GLN A 173       6.534  14.116 -17.434  1.00 87.29           C  
ATOM   2429  HA  GLN A 173       7.308  14.883 -17.410  1.00 87.29           H  
ATOM   2430  C   GLN A 173       6.638  13.565 -18.854  1.00 87.29           C  
ATOM   2431  CB  GLN A 173       6.858  13.063 -16.367  1.00 87.29           C  
ATOM   2432  HB2 GLN A 173       7.799  12.582 -16.634  1.00 87.29           H  
ATOM   2433  HB3 GLN A 173       6.073  12.307 -16.367  1.00 87.29           H  
ATOM   2434  O   GLN A 173       7.692  13.703 -19.477  1.00 87.29           O  
ATOM   2435  CG  GLN A 173       6.995  13.609 -14.935  1.00 87.29           C  
ATOM   2436  HG2 GLN A 173       7.291  12.783 -14.288  1.00 87.29           H  
ATOM   2437  HG3 GLN A 173       6.028  13.960 -14.577  1.00 87.29           H  
ATOM   2438  CD  GLN A 173       7.989  14.762 -14.761  1.00 87.29           C  
ATOM   2439  NE2 GLN A 173       8.841  14.730 -13.774  1.00 87.29           N  
ATOM   2440 HE21 GLN A 173       8.978  13.862 -13.277  1.00 87.29           H  
ATOM   2441 HE22 GLN A 173       9.477  15.511 -13.702  1.00 87.29           H  
ATOM   2442  OE1 GLN A 173       8.017  15.752 -15.471  1.00 87.29           O  
ATOM   2443  N   VAL A 174       5.538  13.076 -19.438  1.00 89.87           N  
ATOM   2444  H   VAL A 174       4.712  12.949 -18.870  1.00 89.87           H  
ATOM   2445  CA  VAL A 174       5.488  12.788 -20.881  1.00 89.87           C  
ATOM   2446  HA  VAL A 174       6.241  12.035 -21.112  1.00 89.87           H  
ATOM   2447  C   VAL A 174       5.841  14.039 -21.692  1.00 89.87           C  
ATOM   2448  CB  VAL A 174       4.108  12.246 -21.307  1.00 89.87           C  
ATOM   2449  HB  VAL A 174       3.322  12.915 -20.957  1.00 89.87           H  
ATOM   2450  O   VAL A 174       6.709  13.994 -22.568  1.00 89.87           O  
ATOM   2451  CG1 VAL A 174       3.990  12.148 -22.831  1.00 89.87           C  
ATOM   2452 HG11 VAL A 174       4.861  11.627 -23.228  1.00 89.87           H  
ATOM   2453 HG12 VAL A 174       3.932  13.142 -23.276  1.00 89.87           H  
ATOM   2454 HG13 VAL A 174       3.084  11.607 -23.104  1.00 89.87           H  
ATOM   2455  CG2 VAL A 174       3.842  10.856 -20.725  1.00 89.87           C  
ATOM   2456 HG21 VAL A 174       2.848  10.523 -21.022  1.00 89.87           H  
ATOM   2457 HG22 VAL A 174       3.870  10.888 -19.636  1.00 89.87           H  
ATOM   2458 HG23 VAL A 174       4.581  10.143 -21.090  1.00 89.87           H  
ATOM   2459  N   LYS A 175       5.216  15.182 -21.380  1.00 90.60           N  
ATOM   2460  H   LYS A 175       4.533  15.159 -20.637  1.00 90.60           H  
ATOM   2461  CA  LYS A 175       5.510  16.450 -22.060  1.00 90.60           C  
ATOM   2462  HA  LYS A 175       5.355  16.300 -23.129  1.00 90.60           H  
ATOM   2463  C   LYS A 175       6.968  16.868 -21.880  1.00 90.60           C  
ATOM   2464  CB  LYS A 175       4.561  17.541 -21.545  1.00 90.60           C  
ATOM   2465  HB2 LYS A 175       4.667  17.643 -20.465  1.00 90.60           H  
ATOM   2466  HB3 LYS A 175       3.533  17.240 -21.747  1.00 90.60           H  
ATOM   2467  O   LYS A 175       7.598  17.298 -22.847  1.00 90.60           O  
ATOM   2468  CG  LYS A 175       4.821  18.918 -22.171  1.00 90.60           C  
ATOM   2469  HG2 LYS A 175       4.123  19.630 -21.730  1.00 90.60           H  
ATOM   2470  HG3 LYS A 175       5.827  19.262 -21.932  1.00 90.60           H  
ATOM   2471  CD  LYS A 175       4.626  18.888 -23.691  1.00 90.60           C  
ATOM   2472  HD2 LYS A 175       5.461  18.381 -24.175  1.00 90.60           H  
ATOM   2473  HD3 LYS A 175       3.709  18.342 -23.910  1.00 90.60           H  
ATOM   2474  CE  LYS A 175       4.483  20.301 -24.242  1.00 90.60           C  
ATOM   2475  HE2 LYS A 175       3.698  20.814 -23.686  1.00 90.60           H  
ATOM   2476  HE3 LYS A 175       4.185  20.222 -25.287  1.00 90.60           H  
ATOM   2477  NZ  LYS A 175       5.744  21.056 -24.164  1.00 90.60           N  
ATOM   2478  HZ1 LYS A 175       5.668  22.033 -24.408  1.00 90.60           H  
ATOM   2479  HZ2 LYS A 175       6.229  20.967 -23.283  1.00 90.60           H  
ATOM   2480  HZ3 LYS A 175       6.452  20.658 -24.765  1.00 90.60           H  
ATOM   2481  N   HIS A 176       7.497  16.735 -20.668  1.00 89.52           N  
ATOM   2482  H   HIS A 176       6.902  16.413 -19.917  1.00 89.52           H  
ATOM   2483  CA  HIS A 176       8.880  17.058 -20.361  1.00 89.52           C  
ATOM   2484  HA  HIS A 176       9.055  18.105 -20.608  1.00 89.52           H  
ATOM   2485  C   HIS A 176       9.845  16.217 -21.205  1.00 89.52           C  
ATOM   2486  CB  HIS A 176       9.127  16.867 -18.860  1.00 89.52           C  
ATOM   2487  HB2 HIS A 176       8.983  15.821 -18.590  1.00 89.52           H  
ATOM   2488  HB3 HIS A 176       8.413  17.464 -18.292  1.00 89.52           H  
ATOM   2489  O   HIS A 176      10.717  16.773 -21.870  1.00 89.52           O  
ATOM   2490  CG  HIS A 176      10.519  17.278 -18.475  1.00 89.52           C  
ATOM   2491  CD2 HIS A 176      11.578  16.448 -18.233  1.00 89.52           C  
ATOM   2492  HD2 HIS A 176      11.558  15.368 -18.253  1.00 89.52           H  
ATOM   2493  ND1 HIS A 176      10.969  18.569 -18.335  1.00 89.52           N  
ATOM   2494  HD1 HIS A 176      10.378  19.387 -18.286  1.00 89.52           H  
ATOM   2495  CE1 HIS A 176      12.266  18.518 -17.995  1.00 89.52           C  
ATOM   2496  HE1 HIS A 176      12.875  19.367 -17.721  1.00 89.52           H  
ATOM   2497  NE2 HIS A 176      12.694  17.252 -17.974  1.00 89.52           N  
ATOM   2498  N   HIS A 177       9.645  14.897 -21.273  1.00 89.91           N  
ATOM   2499  H   HIS A 177       8.915  14.491 -20.706  1.00 89.91           H  
ATOM   2500  CA  HIS A 177      10.442  14.002 -22.118  1.00 89.91           C  
ATOM   2501  HA  HIS A 177      11.481  14.029 -21.789  1.00 89.91           H  
ATOM   2502  C   HIS A 177      10.434  14.435 -23.592  1.00 89.91           C  
ATOM   2503  CB  HIS A 177       9.900  12.571 -21.978  1.00 89.91           C  
ATOM   2504  HB2 HIS A 177       8.824  12.567 -22.151  1.00 89.91           H  
ATOM   2505  HB3 HIS A 177      10.351  11.944 -22.748  1.00 89.91           H  
ATOM   2506  O   HIS A 177      11.490  14.500 -24.228  1.00 89.91           O  
ATOM   2507  CG  HIS A 177      10.174  11.855 -20.682  1.00 89.91           C  
ATOM   2508  CD2 HIS A 177      10.961  12.271 -19.645  1.00 89.91           C  
ATOM   2509  HD2 HIS A 177      11.495  13.207 -19.570  1.00 89.91           H  
ATOM   2510  ND1 HIS A 177       9.662  10.593 -20.387  1.00 89.91           N  
ATOM   2511  CE1 HIS A 177      10.121  10.297 -19.162  1.00 89.91           C  
ATOM   2512  HE1 HIS A 177       9.867   9.401 -18.615  1.00 89.91           H  
ATOM   2513  NE2 HIS A 177      10.907  11.278 -18.692  1.00 89.91           N  
ATOM   2514  HE2 HIS A 177      11.318  11.297 -17.770  1.00 89.91           H  
ATOM   2515  N   VAL A 178       9.261  14.788 -24.128  1.00 90.44           N  
ATOM   2516  H   VAL A 178       8.433  14.691 -23.556  1.00 90.44           H  
ATOM   2517  CA  VAL A 178       9.115  15.260 -25.514  1.00 90.44           C  
ATOM   2518  HA  VAL A 178       9.589  14.534 -26.174  1.00 90.44           H  
ATOM   2519  C   VAL A 178       9.842  16.585 -25.748  1.00 90.44           C  
ATOM   2520  CB  VAL A 178       7.628  15.342 -25.909  1.00 90.44           C  
ATOM   2521  HB  VAL A 178       7.080  15.912 -25.159  1.00 90.44           H  
ATOM   2522  O   VAL A 178      10.534  16.720 -26.758  1.00 90.44           O  
ATOM   2523  CG1 VAL A 178       7.407  16.001 -27.279  1.00 90.44           C  
ATOM   2524 HG11 VAL A 178       7.692  17.053 -27.237  1.00 90.44           H  
ATOM   2525 HG12 VAL A 178       8.003  15.493 -28.037  1.00 90.44           H  
ATOM   2526 HG13 VAL A 178       6.352  15.943 -27.547  1.00 90.44           H  
ATOM   2527  CG2 VAL A 178       7.046  13.926 -25.987  1.00 90.44           C  
ATOM   2528 HG21 VAL A 178       7.166  13.406 -25.036  1.00 90.44           H  
ATOM   2529 HG22 VAL A 178       5.979  13.975 -26.205  1.00 90.44           H  
ATOM   2530 HG23 VAL A 178       7.548  13.349 -26.764  1.00 90.44           H  
ATOM   2531  N   ASP A 179       9.750  17.541 -24.822  1.00 90.19           N  
ATOM   2532  H   ASP A 179       9.170  17.372 -24.012  1.00 90.19           H  
ATOM   2533  CA  ASP A 179      10.440  18.833 -24.930  1.00 90.19           C  
ATOM   2534  HA  ASP A 179      10.172  19.303 -25.877  1.00 90.19           H  
ATOM   2535  C   ASP A 179      11.961  18.685 -24.923  1.00 90.19           C  
ATOM   2536  CB  ASP A 179      10.029  19.760 -23.776  1.00 90.19           C  
ATOM   2537  HB2 ASP A 179      10.072  19.216 -22.832  1.00 90.19           H  
ATOM   2538  HB3 ASP A 179      10.740  20.584 -23.720  1.00 90.19           H  
ATOM   2539  O   ASP A 179      12.658  19.373 -25.671  1.00 90.19           O  
ATOM   2540  CG  ASP A 179       8.645  20.365 -23.959  1.00 90.19           C  
ATOM   2541  OD1 ASP A 179       8.124  20.403 -25.101  1.00 90.19           O  
ATOM   2542  OD2 ASP A 179       8.072  20.879 -22.971  1.00 90.19           O  
ATOM   2543  N   GLN A 180      12.488  17.777 -24.104  1.00 90.87           N  
ATOM   2544  H   GLN A 180      11.865  17.259 -23.501  1.00 90.87           H  
ATOM   2545  CA  GLN A 180      13.928  17.533 -24.005  1.00 90.87           C  
ATOM   2546  HA  GLN A 180      14.442  18.480 -23.844  1.00 90.87           H  
ATOM   2547  C   GLN A 180      14.474  16.953 -25.308  1.00 90.87           C  
ATOM   2548  CB  GLN A 180      14.201  16.617 -22.804  1.00 90.87           C  
ATOM   2549  HB2 GLN A 180      13.601  15.711 -22.892  1.00 90.87           H  
ATOM   2550  HB3 GLN A 180      15.253  16.334 -22.784  1.00 90.87           H  
ATOM   2551  O   GLN A 180      15.494  17.416 -25.816  1.00 90.87           O  
ATOM   2552  CG  GLN A 180      13.835  17.341 -21.499  1.00 90.87           C  
ATOM   2553  HG2 GLN A 180      13.782  16.627 -20.678  1.00 90.87           H  
ATOM   2554  HG3 GLN A 180      12.835  17.766 -21.576  1.00 90.87           H  
ATOM   2555  CD  GLN A 180      14.764  18.498 -21.152  1.00 90.87           C  
ATOM   2556  NE2 GLN A 180      14.247  19.506 -20.491  1.00 90.87           N  
ATOM   2557 HE21 GLN A 180      14.904  20.195 -20.154  1.00 90.87           H  
ATOM   2558 HE22 GLN A 180      13.314  19.402 -20.117  1.00 90.87           H  
ATOM   2559  OE1 GLN A 180      15.936  18.552 -21.485  1.00 90.87           O  
ATOM   2560  N   VAL A 181      13.749  16.011 -25.916  1.00 91.11           N  
ATOM   2561  H   VAL A 181      12.918  15.674 -25.452  1.00 91.11           H  
ATOM   2562  CA  VAL A 181      14.107  15.467 -27.232  1.00 91.11           C  
ATOM   2563  HA  VAL A 181      15.159  15.183 -27.217  1.00 91.11           H  
ATOM   2564  C   VAL A 181      13.954  16.517 -28.334  1.00 91.11           C  
ATOM   2565  CB  VAL A 181      13.279  14.209 -27.530  1.00 91.11           C  
ATOM   2566  HB  VAL A 181      12.222  14.454 -27.426  1.00 91.11           H  
ATOM   2567  O   VAL A 181      14.845  16.642 -29.169  1.00 91.11           O  
ATOM   2568  CG1 VAL A 181      13.510  13.667 -28.943  1.00 91.11           C  
ATOM   2569 HG11 VAL A 181      13.212  14.402 -29.691  1.00 91.11           H  
ATOM   2570 HG12 VAL A 181      14.565  13.426 -29.077  1.00 91.11           H  
ATOM   2571 HG13 VAL A 181      12.914  12.767 -29.098  1.00 91.11           H  
ATOM   2572  CG2 VAL A 181      13.660  13.096 -26.542  1.00 91.11           C  
ATOM   2573 HG21 VAL A 181      14.728  12.889 -26.603  1.00 91.11           H  
ATOM   2574 HG22 VAL A 181      13.107  12.185 -26.770  1.00 91.11           H  
ATOM   2575 HG23 VAL A 181      13.419  13.392 -25.521  1.00 91.11           H  
ATOM   2576  N   ALA A 182      12.873  17.303 -28.334  1.00 90.28           N  
ATOM   2577  H   ALA A 182      12.171  17.160 -27.622  1.00 90.28           H  
ATOM   2578  CA  ALA A 182      12.633  18.339 -29.342  1.00 90.28           C  
ATOM   2579  HA  ALA A 182      12.678  17.877 -30.328  1.00 90.28           H  
ATOM   2580  C   ALA A 182      13.683  19.466 -29.319  1.00 90.28           C  
ATOM   2581  CB  ALA A 182      11.225  18.906 -29.126  1.00 90.28           C  
ATOM   2582  HB1 ALA A 182      11.005  19.644 -29.897  1.00 90.28           H  
ATOM   2583  HB2 ALA A 182      11.165  19.383 -28.148  1.00 90.28           H  
ATOM   2584  HB3 ALA A 182      10.487  18.105 -29.173  1.00 90.28           H  
ATOM   2585  O   ALA A 182      13.963  20.068 -30.357  1.00 90.28           O  
ATOM   2586  N   ASN A 183      14.263  19.750 -28.148  1.00 88.86           N  
ATOM   2587  H   ASN A 183      13.928  19.265 -27.328  1.00 88.86           H  
ATOM   2588  CA  ASN A 183      15.308  20.758 -27.969  1.00 88.86           C  
ATOM   2589  HA  ASN A 183      15.171  21.543 -28.712  1.00 88.86           H  
ATOM   2590  C   ASN A 183      16.733  20.216 -28.185  1.00 88.86           C  
ATOM   2591  CB  ASN A 183      15.145  21.383 -26.574  1.00 88.86           C  
ATOM   2592  HB2 ASN A 183      16.015  21.998 -26.347  1.00 88.86           H  
ATOM   2593  HB3 ASN A 183      15.094  20.590 -25.828  1.00 88.86           H  
ATOM   2594  O   ASN A 183      17.681  21.005 -28.236  1.00 88.86           O  
ATOM   2595  CG  ASN A 183      13.923  22.279 -26.465  1.00 88.86           C  
ATOM   2596  ND2 ASN A 183      13.240  22.247 -25.348  1.00 88.86           N  
ATOM   2597 HD21 ASN A 183      12.370  22.760 -25.341  1.00 88.86           H  
ATOM   2598 HD22 ASN A 183      13.383  21.455 -24.738  1.00 88.86           H  
ATOM   2599  OD1 ASN A 183      13.591  23.049 -27.355  1.00 88.86           O  
ATOM   2600  N   HIS A 184      16.911  18.900 -28.322  1.00 89.79           N  
ATOM   2601  H   HIS A 184      16.104  18.292 -28.310  1.00 89.79           H  
ATOM   2602  CA  HIS A 184      18.223  18.288 -28.509  1.00 89.79           C  
ATOM   2603  HA  HIS A 184      18.947  18.861 -27.928  1.00 89.79           H  
ATOM   2604  C   HIS A 184      18.655  18.332 -29.986  1.00 89.79           C  
ATOM   2605  CB  HIS A 184      18.210  16.868 -27.930  1.00 89.79           C  
ATOM   2606  HB2 HIS A 184      17.774  16.904 -26.932  1.00 89.79           H  
ATOM   2607  HB3 HIS A 184      17.587  16.222 -28.549  1.00 89.79           H  
ATOM   2608  O   HIS A 184      17.928  17.894 -30.871  1.00 89.79           O  
ATOM   2609  CG  HIS A 184      19.593  16.284 -27.812  1.00 89.79           C  
ATOM   2610  CD2 HIS A 184      20.376  16.254 -26.687  1.00 89.79           C  
ATOM   2611  HD2 HIS A 184      20.102  16.618 -25.707  1.00 89.79           H  
ATOM   2612  ND1 HIS A 184      20.340  15.766 -28.842  1.00 89.79           N  
ATOM   2613  HD1 HIS A 184      19.991  15.549 -29.765  1.00 89.79           H  
ATOM   2614  CE1 HIS A 184      21.565  15.486 -28.363  1.00 89.79           C  
ATOM   2615  HE1 HIS A 184      22.396  15.104 -28.937  1.00 89.79           H  
ATOM   2616  NE2 HIS A 184      21.622  15.731 -27.050  1.00 89.79           N  
ATOM   2617  N   SER A 185      19.869  18.813 -30.283  1.00 91.16           N  
ATOM   2618  H   SER A 185      20.472  19.107 -29.527  1.00 91.16           H  
ATOM   2619  CA  SER A 185      20.326  19.038 -31.671  1.00 91.16           C  
ATOM   2620  HA  SER A 185      19.585  19.660 -32.173  1.00 91.16           H  
ATOM   2621  C   SER A 185      20.484  17.774 -32.518  1.00 91.16           C  
ATOM   2622  CB  SER A 185      21.665  19.779 -31.681  1.00 91.16           C  
ATOM   2623  HB2 SER A 185      21.532  20.748 -31.198  1.00 91.16           H  
ATOM   2624  HB3 SER A 185      21.975  19.949 -32.712  1.00 91.16           H  
ATOM   2625  O   SER A 185      20.431  17.852 -33.745  1.00 91.16           O  
ATOM   2626  OG  SER A 185      22.685  19.067 -30.996  1.00 91.16           O  
ATOM   2627  HG  SER A 185      22.937  18.275 -31.475  1.00 91.16           H  
ATOM   2628  N   ASP A 186      20.724  16.635 -31.866  1.00 91.31           N  
ATOM   2629  H   ASP A 186      20.874  16.716 -30.870  1.00 91.31           H  
ATOM   2630  CA  ASP A 186      21.020  15.358 -32.531  1.00 91.31           C  
ATOM   2631  HA  ASP A 186      21.343  15.560 -33.552  1.00 91.31           H  
ATOM   2632  C   ASP A 186      19.806  14.423 -32.628  1.00 91.31           C  
ATOM   2633  CB  ASP A 186      22.171  14.625 -31.825  1.00 91.31           C  
ATOM   2634  HB2 ASP A 186      22.422  13.738 -32.407  1.00 91.31           H  
ATOM   2635  HB3 ASP A 186      21.819  14.279 -30.854  1.00 91.31           H  
ATOM   2636  O   ASP A 186      19.943  13.308 -33.128  1.00 91.31           O  
ATOM   2637  CG  ASP A 186      23.462  15.428 -31.645  1.00 91.31           C  
ATOM   2638  OD1 ASP A 186      23.625  16.500 -32.278  1.00 91.31           O  
ATOM   2639  OD2 ASP A 186      24.289  14.934 -30.847  1.00 91.31           O  
ATOM   2640  N   LEU A 187      18.645  14.844 -32.117  1.00 90.09           N  
ATOM   2641  H   LEU A 187      18.547  15.814 -31.853  1.00 90.09           H  
ATOM   2642  CA  LEU A 187      17.422  14.049 -32.110  1.00 90.09           C  
ATOM   2643  HA  LEU A 187      17.549  13.164 -32.733  1.00 90.09           H  
ATOM   2644  C   LEU A 187      16.263  14.844 -32.706  1.00 90.09           C  
ATOM   2645  CB  LEU A 187      17.063  13.600 -30.681  1.00 90.09           C  
ATOM   2646  HB2 LEU A 187      16.928  14.495 -30.074  1.00 90.09           H  
ATOM   2647  HB3 LEU A 187      16.104  13.084 -30.723  1.00 90.09           H  
ATOM   2648  O   LEU A 187      16.217  16.070 -32.697  1.00 90.09           O  
ATOM   2649  CG  LEU A 187      18.067  12.667 -29.985  1.00 90.09           C  
ATOM   2650  HG  LEU A 187      19.050  13.138 -29.963  1.00 90.09           H  
ATOM   2651  CD1 LEU A 187      17.602  12.446 -28.547  1.00 90.09           C  
ATOM   2652 HD11 LEU A 187      16.649  11.919 -28.540  1.00 90.09           H  
ATOM   2653 HD12 LEU A 187      18.340  11.865 -27.993  1.00 90.09           H  
ATOM   2654 HD13 LEU A 187      17.469  13.413 -28.062  1.00 90.09           H  
ATOM   2655  CD2 LEU A 187      18.172  11.299 -30.663  1.00 90.09           C  
ATOM   2656 HD21 LEU A 187      18.836  10.651 -30.091  1.00 90.09           H  
ATOM   2657 HD22 LEU A 187      17.186  10.841 -30.729  1.00 90.09           H  
ATOM   2658 HD23 LEU A 187      18.577  11.417 -31.668  1.00 90.09           H  
ATOM   2659  N   THR A 188      15.286  14.107 -33.192  1.00 89.18           N  
ATOM   2660  H   THR A 188      15.462  13.119 -33.300  1.00 89.18           H  
ATOM   2661  CA  THR A 188      13.938  14.561 -33.485  1.00 89.18           C  
ATOM   2662  HA  THR A 188      13.849  15.618 -33.233  1.00 89.18           H  
ATOM   2663  C   THR A 188      12.975  13.780 -32.600  1.00 89.18           C  
ATOM   2664  CB  THR A 188      13.606  14.384 -34.973  1.00 89.18           C  
ATOM   2665  HB  THR A 188      12.624  14.821 -35.152  1.00 89.18           H  
ATOM   2666  O   THR A 188      13.291  12.685 -32.136  1.00 89.18           O  
ATOM   2667  CG2 THR A 188      14.608  15.078 -35.897  1.00 89.18           C  
ATOM   2668 HG21 THR A 188      15.582  14.594 -35.823  1.00 89.18           H  
ATOM   2669 HG22 THR A 188      14.254  15.009 -36.926  1.00 89.18           H  
ATOM   2670 HG23 THR A 188      14.705  16.125 -35.613  1.00 89.18           H  
ATOM   2671  OG1 THR A 188      13.552  13.028 -35.338  1.00 89.18           O  
ATOM   2672  HG1 THR A 188      14.403  12.630 -35.140  1.00 89.18           H  
ATOM   2673  N   VAL A 189      11.773  14.311 -32.372  1.00 89.46           N  
ATOM   2674  H   VAL A 189      11.569  15.236 -32.723  1.00 89.46           H  
ATOM   2675  CA  VAL A 189      10.746  13.619 -31.569  1.00 89.46           C  
ATOM   2676  HA  VAL A 189      11.112  13.506 -30.548  1.00 89.46           H  
ATOM   2677  C   VAL A 189      10.487  12.203 -32.104  1.00 89.46           C  
ATOM   2678  CB  VAL A 189       9.452  14.453 -31.522  1.00 89.46           C  
ATOM   2679  HB  VAL A 189       9.103  14.628 -32.540  1.00 89.46           H  
ATOM   2680  O   VAL A 189      10.374  11.267 -31.320  1.00 89.46           O  
ATOM   2681  CG1 VAL A 189       8.336  13.767 -30.735  1.00 89.46           C  
ATOM   2682 HG11 VAL A 189       8.648  13.602 -29.703  1.00 89.46           H  
ATOM   2683 HG12 VAL A 189       8.054  12.822 -31.199  1.00 89.46           H  
ATOM   2684 HG13 VAL A 189       7.459  14.414 -30.707  1.00 89.46           H  
ATOM   2685  CG2 VAL A 189       9.710  15.808 -30.846  1.00 89.46           C  
ATOM   2686 HG21 VAL A 189       8.781  16.375 -30.791  1.00 89.46           H  
ATOM   2687 HG22 VAL A 189      10.088  15.656 -29.835  1.00 89.46           H  
ATOM   2688 HG23 VAL A 189      10.434  16.395 -31.412  1.00 89.46           H  
ATOM   2689  N   GLY A 190      10.506  12.027 -33.428  1.00 84.98           N  
ATOM   2690  H   GLY A 190      10.679  12.827 -34.020  1.00 84.98           H  
ATOM   2691  CA  GLY A 190      10.349  10.725 -34.080  1.00 84.98           C  
ATOM   2692  HA2 GLY A 190       9.449  10.242 -33.701  1.00 84.98           H  
ATOM   2693  HA3 GLY A 190      10.255  10.891 -35.154  1.00 84.98           H  
ATOM   2694  C   GLY A 190      11.495   9.738 -33.898  1.00 84.98           C  
ATOM   2695  O   GLY A 190      11.300   8.544 -34.104  1.00 84.98           O  
ATOM   2696  N   ASP A 191      12.673  10.196 -33.471  1.00 86.29           N  
ATOM   2697  H   ASP A 191      12.789  11.183 -33.291  1.00 86.29           H  
ATOM   2698  CA  ASP A 191      13.778   9.295 -33.134  1.00 86.29           C  
ATOM   2699  HA  ASP A 191      13.855   8.534 -33.911  1.00 86.29           H  
ATOM   2700  C   ASP A 191      13.543   8.566 -31.802  1.00 86.29           C  
ATOM   2701  CB  ASP A 191      15.110  10.061 -33.090  1.00 86.29           C  
ATOM   2702  HB2 ASP A 191      15.896   9.376 -32.772  1.00 86.29           H  
ATOM   2703  HB3 ASP A 191      15.056  10.859 -32.350  1.00 86.29           H  
ATOM   2704  O   ASP A 191      14.230   7.577 -31.514  1.00 86.29           O  
ATOM   2705  CG  ASP A 191      15.509  10.625 -34.453  1.00 86.29           C  
ATOM   2706  OD1 ASP A 191      15.517   9.858 -35.437  1.00 86.29           O  
ATOM   2707  OD2 ASP A 191      15.822  11.834 -34.516  1.00 86.29           O  
ATOM   2708  N   VAL A 192      12.607   9.049 -30.975  1.00 87.67           N  
ATOM   2709  H   VAL A 192      12.072   9.844 -31.294  1.00 87.67           H  
ATOM   2710  CA  VAL A 192      12.388   8.571 -29.600  1.00 87.67           C  
ATOM   2711  HA  VAL A 192      12.991   7.678 -29.434  1.00 87.67           H  
ATOM   2712  C   VAL A 192      10.944   8.151 -29.335  1.00 87.67           C  
ATOM   2713  CB  VAL A 192      12.844   9.628 -28.573  1.00 87.67           C  
ATOM   2714  HB  VAL A 192      12.212  10.511 -28.660  1.00 87.67           H  
ATOM   2715  O   VAL A 192      10.747   7.149 -28.655  1.00 87.67           O  
ATOM   2716  CG1 VAL A 192      12.754   9.093 -27.137  1.00 87.67           C  
ATOM   2717 HG11 VAL A 192      13.151   9.828 -26.437  1.00 87.67           H  
ATOM   2718 HG12 VAL A 192      13.312   8.163 -27.038  1.00 87.67           H  
ATOM   2719 HG13 VAL A 192      11.712   8.916 -26.868  1.00 87.67           H  
ATOM   2720  CG2 VAL A 192      14.304  10.048 -28.811  1.00 87.67           C  
ATOM   2721 HG21 VAL A 192      14.634  10.712 -28.012  1.00 87.67           H  
ATOM   2722 HG22 VAL A 192      14.388  10.591 -29.753  1.00 87.67           H  
ATOM   2723 HG23 VAL A 192      14.949   9.170 -28.838  1.00 87.67           H  
ATOM   2724  N   PHE A 193       9.949   8.852 -29.878  1.00 87.73           N  
ATOM   2725  H   PHE A 193      10.169   9.635 -30.477  1.00 87.73           H  
ATOM   2726  CA  PHE A 193       8.532   8.654 -29.560  1.00 87.73           C  
ATOM   2727  HA  PHE A 193       8.425   7.839 -28.844  1.00 87.73           H  
ATOM   2728  C   PHE A 193       7.703   8.300 -30.787  1.00 87.73           C  
ATOM   2729  CB  PHE A 193       7.953   9.909 -28.905  1.00 87.73           C  
ATOM   2730  HB2 PHE A 193       7.904  10.706 -29.646  1.00 87.73           H  
ATOM   2731  HB3 PHE A 193       6.933   9.697 -28.583  1.00 87.73           H  
ATOM   2732  O   PHE A 193       8.006   8.714 -31.909  1.00 87.73           O  
ATOM   2733  CG  PHE A 193       8.740  10.386 -27.710  1.00 87.73           C  
ATOM   2734  CD1 PHE A 193       8.661   9.701 -26.484  1.00 87.73           C  
ATOM   2735  HD1 PHE A 193       8.016   8.841 -26.388  1.00 87.73           H  
ATOM   2736  CD2 PHE A 193       9.577  11.505 -27.838  1.00 87.73           C  
ATOM   2737  HD2 PHE A 193       9.680  11.998 -28.793  1.00 87.73           H  
ATOM   2738  CE1 PHE A 193       9.408  10.151 -25.381  1.00 87.73           C  
ATOM   2739  HE1 PHE A 193       9.340   9.638 -24.433  1.00 87.73           H  
ATOM   2740  CE2 PHE A 193      10.301  11.965 -26.733  1.00 87.73           C  
ATOM   2741  HE2 PHE A 193      10.921  12.845 -26.817  1.00 87.73           H  
ATOM   2742  CZ  PHE A 193      10.232  11.280 -25.516  1.00 87.73           C  
ATOM   2743  HZ  PHE A 193      10.838  11.629 -24.692  1.00 87.73           H  
ATOM   2744  N   ALA A 194       6.622   7.573 -30.542  1.00 76.62           N  
ATOM   2745  H   ALA A 194       6.404   7.316 -29.590  1.00 76.62           H  
ATOM   2746  CA  ALA A 194       5.618   7.223 -31.529  1.00 76.62           C  
ATOM   2747  HA  ALA A 194       5.702   7.870 -32.402  1.00 76.62           H  
ATOM   2748  C   ALA A 194       4.213   7.435 -30.946  1.00 76.62           C  
ATOM   2749  CB  ALA A 194       5.889   5.792 -31.974  1.00 76.62           C  
ATOM   2750  HB1 ALA A 194       6.051   5.173 -31.092  1.00 76.62           H  
ATOM   2751  HB2 ALA A 194       6.780   5.754 -32.601  1.00 76.62           H  
ATOM   2752  HB3 ALA A 194       5.045   5.398 -32.540  1.00 76.62           H  
ATOM   2753  O   ALA A 194       4.046   7.712 -29.758  1.00 76.62           O  
ATOM   2754  N   SER A 195       3.208   7.405 -31.816  1.00 66.41           N  
ATOM   2755  H   SER A 195       3.400   7.068 -32.748  1.00 66.41           H  
ATOM   2756  CA  SER A 195       1.797   7.542 -31.447  1.00 66.41           C  
ATOM   2757  HA  SER A 195       1.712   7.647 -30.365  1.00 66.41           H  
ATOM   2758  C   SER A 195       1.024   6.282 -31.833  1.00 66.41           C  
ATOM   2759  CB  SER A 195       1.201   8.803 -32.082  1.00 66.41           C  
ATOM   2760  HB2 SER A 195       1.786   9.670 -31.775  1.00 66.41           H  
ATOM   2761  HB3 SER A 195       0.182   8.931 -31.717  1.00 66.41           H  
ATOM   2762  O   SER A 195       1.461   5.549 -32.718  1.00 66.41           O  
ATOM   2763  OG  SER A 195       1.172   8.736 -33.498  1.00 66.41           O  
ATOM   2764  HG  SER A 195       2.069   8.714 -33.837  1.00 66.41           H  
ATOM   2765  N   GLU A 196      -0.137   6.056 -31.206  1.00 63.16           N  
ATOM   2766  H   GLU A 196      -0.409   6.675 -30.455  1.00 63.16           H  
ATOM   2767  CA  GLU A 196      -0.999   4.868 -31.396  1.00 63.16           C  
ATOM   2768  HA  GLU A 196      -0.489   3.969 -31.049  1.00 63.16           H  
ATOM   2769  C   GLU A 196      -1.319   4.517 -32.849  1.00 63.16           C  
ATOM   2770  CB  GLU A 196      -2.241   5.021 -30.507  1.00 63.16           C  
ATOM   2771  HB2 GLU A 196      -2.801   5.904 -30.816  1.00 63.16           H  
ATOM   2772  HB3 GLU A 196      -1.890   5.169 -29.485  1.00 63.16           H  
ATOM   2773  O   GLU A 196      -1.526   3.356 -33.194  1.00 63.16           O  
ATOM   2774  CG  GLU A 196      -3.165   3.793 -30.537  1.00 63.16           C  
ATOM   2775  HG2 GLU A 196      -2.560   2.889 -30.465  1.00 63.16           H  
ATOM   2776  HG3 GLU A 196      -3.677   3.771 -31.499  1.00 63.16           H  
ATOM   2777  CD  GLU A 196      -4.218   3.767 -29.418  1.00 63.16           C  
ATOM   2778  OE1 GLU A 196      -4.884   2.712 -29.315  1.00 63.16           O  
ATOM   2779  OE2 GLU A 196      -4.347   4.768 -28.674  1.00 63.16           O  
ATOM   2780  N   ASN A 197      -1.246   5.501 -33.738  1.00 58.40           N  
ATOM   2781  H   ASN A 197      -0.971   6.414 -33.405  1.00 58.40           H  
ATOM   2782  CA  ASN A 197      -1.509   5.309 -35.154  1.00 58.40           C  
ATOM   2783  HA  ASN A 197      -2.291   4.555 -35.241  1.00 58.40           H  
ATOM   2784  C   ASN A 197      -0.322   4.723 -35.947  1.00 58.40           C  
ATOM   2785  CB  ASN A 197      -2.085   6.622 -35.699  1.00 58.40           C  
ATOM   2786  HB2 ASN A 197      -1.369   7.429 -35.541  1.00 58.40           H  
ATOM   2787  HB3 ASN A 197      -2.268   6.526 -36.770  1.00 58.40           H  
ATOM   2788  O   ASN A 197      -0.418   4.620 -37.167  1.00 58.40           O  
ATOM   2789  CG  ASN A 197      -3.410   6.955 -35.027  1.00 58.40           C  
ATOM   2790  ND2 ASN A 197      -3.648   8.201 -34.693  1.00 58.40           N  
ATOM   2791 HD21 ASN A 197      -2.975   8.932 -34.876  1.00 58.40           H  
ATOM   2792 HD22 ASN A 197      -4.519   8.365 -34.209  1.00 58.40           H  
ATOM   2793  OD1 ASN A 197      -4.260   6.109 -34.811  1.00 58.40           O  
ATOM   2794  N   GLY A 198       0.770   4.320 -35.282  1.00 52.23           N  
ATOM   2795  H   GLY A 198       0.796   4.512 -34.291  1.00 52.23           H  
ATOM   2796  CA  GLY A 198       1.804   3.400 -35.787  1.00 52.23           C  
ATOM   2797  HA2 GLY A 198       1.310   2.512 -36.180  1.00 52.23           H  
ATOM   2798  HA3 GLY A 198       2.426   3.089 -34.948  1.00 52.23           H  
ATOM   2799  C   GLY A 198       2.739   3.921 -36.886  1.00 52.23           C  
ATOM   2800  O   GLY A 198       3.817   3.362 -37.069  1.00 52.23           O  
ATOM   2801  N   ASP A 199       2.377   4.994 -37.590  1.00 53.54           N  
ATOM   2802  H   ASP A 199       1.417   5.296 -37.501  1.00 53.54           H  
ATOM   2803  CA  ASP A 199       3.175   5.514 -38.708  1.00 53.54           C  
ATOM   2804  HA  ASP A 199       4.002   4.833 -38.908  1.00 53.54           H  
ATOM   2805  C   ASP A 199       3.862   6.858 -38.411  1.00 53.54           C  
ATOM   2806  CB  ASP A 199       2.310   5.532 -39.985  1.00 53.54           C  
ATOM   2807  HB2 ASP A 199       2.760   6.219 -40.702  1.00 53.54           H  
ATOM   2808  HB3 ASP A 199       1.316   5.911 -39.749  1.00 53.54           H  
ATOM   2809  O   ASP A 199       4.819   7.215 -39.102  1.00 53.54           O  
ATOM   2810  CG  ASP A 199       2.205   4.158 -40.681  1.00 53.54           C  
ATOM   2811  OD1 ASP A 199       3.213   3.411 -40.721  1.00 53.54           O  
ATOM   2812  OD2 ASP A 199       1.149   3.884 -41.301  1.00 53.54           O  
ATOM   2813  N   ASP A 200       3.468   7.572 -37.346  1.00 65.50           N  
ATOM   2814  H   ASP A 200       2.740   7.186 -36.762  1.00 65.50           H  
ATOM   2815  CA  ASP A 200       3.797   8.992 -37.217  1.00 65.50           C  
ATOM   2816  HA  ASP A 200       4.637   9.210 -37.876  1.00 65.50           H  
ATOM   2817  C   ASP A 200       4.233   9.455 -35.820  1.00 65.50           C  
ATOM   2818  CB  ASP A 200       2.615   9.813 -37.733  1.00 65.50           C  
ATOM   2819  HB2 ASP A 200       2.583  10.762 -37.197  1.00 65.50           H  
ATOM   2820  HB3 ASP A 200       1.679   9.296 -37.523  1.00 65.50           H  
ATOM   2821  O   ASP A 200       3.709   9.058 -34.773  1.00 65.50           O  
ATOM   2822  CG  ASP A 200       2.738  10.114 -39.234  1.00 65.50           C  
ATOM   2823  OD1 ASP A 200       3.054   9.264 -40.083  1.00 65.50           O  
ATOM   2824  OD2 ASP A 200       2.555  11.297 -39.563  1.00 65.50           O  
ATOM   2825  N   SER A 201       5.204  10.369 -35.834  1.00 74.73           N  
ATOM   2826  H   SER A 201       5.573  10.646 -36.733  1.00 74.73           H  
ATOM   2827  CA  SER A 201       5.774  11.001 -34.648  1.00 74.73           C  
ATOM   2828  HA  SER A 201       5.865  10.237 -33.877  1.00 74.73           H  
ATOM   2829  C   SER A 201       4.888  12.149 -34.159  1.00 74.73           C  
ATOM   2830  CB  SER A 201       7.167  11.546 -34.950  1.00 74.73           C  
ATOM   2831  HB2 SER A 201       7.674  11.770 -34.012  1.00 74.73           H  
ATOM   2832  HB3 SER A 201       7.087  12.462 -35.536  1.00 74.73           H  
ATOM   2833  O   SER A 201       4.480  12.986 -34.971  1.00 74.73           O  
ATOM   2834  OG  SER A 201       7.903  10.596 -35.693  1.00 74.73           O  
ATOM   2835  HG  SER A 201       7.720   9.725 -35.333  1.00 74.73           H  
ATOM   2836  N   PRO A 202       4.633  12.256 -32.844  1.00 83.72           N  
ATOM   2837  CA  PRO A 202       3.858  13.364 -32.307  1.00 83.72           C  
ATOM   2838  HA  PRO A 202       2.879  13.385 -32.784  1.00 83.72           H  
ATOM   2839  C   PRO A 202       4.573  14.697 -32.572  1.00 83.72           C  
ATOM   2840  CB  PRO A 202       3.680  13.054 -30.817  1.00 83.72           C  
ATOM   2841  HB2 PRO A 202       2.766  12.476 -30.677  1.00 83.72           H  
ATOM   2842  HB3 PRO A 202       3.654  13.956 -30.206  1.00 83.72           H  
ATOM   2843  O   PRO A 202       5.796  14.805 -32.485  1.00 83.72           O  
ATOM   2844  CG  PRO A 202       4.882  12.171 -30.483  1.00 83.72           C  
ATOM   2845  HG2 PRO A 202       4.673  11.487 -29.660  1.00 83.72           H  
ATOM   2846  HG3 PRO A 202       5.744  12.796 -30.250  1.00 83.72           H  
ATOM   2847  CD  PRO A 202       5.128  11.398 -31.774  1.00 83.72           C  
ATOM   2848  HD2 PRO A 202       4.557  10.470 -31.761  1.00 83.72           H  
ATOM   2849  HD3 PRO A 202       6.191  11.185 -31.881  1.00 83.72           H  
ATOM   2850  N   SER A 203       3.812  15.741 -32.891  1.00 86.31           N  
ATOM   2851  H   SER A 203       2.821  15.588 -33.010  1.00 86.31           H  
ATOM   2852  CA  SER A 203       4.341  17.097 -33.088  1.00 86.31           C  
ATOM   2853  HA  SER A 203       5.291  17.182 -32.561  1.00 86.31           H  
ATOM   2854  C   SER A 203       3.409  18.149 -32.490  1.00 86.31           C  
ATOM   2855  CB  SER A 203       4.618  17.350 -34.573  1.00 86.31           C  
ATOM   2856  HB2 SER A 203       5.328  16.605 -34.933  1.00 86.31           H  
ATOM   2857  HB3 SER A 203       5.061  18.339 -34.697  1.00 86.31           H  
ATOM   2858  O   SER A 203       2.244  17.870 -32.234  1.00 86.31           O  
ATOM   2859  OG  SER A 203       3.437  17.271 -35.342  1.00 86.31           O  
ATOM   2860  HG  SER A 203       3.094  16.380 -35.245  1.00 86.31           H  
ATOM   2861  N   ASN A 204       3.912  19.365 -32.242  1.00 87.48           N  
ATOM   2862  H   ASN A 204       4.871  19.553 -32.499  1.00 87.48           H  
ATOM   2863  CA  ASN A 204       3.139  20.461 -31.633  1.00 87.48           C  
ATOM   2864  HA  ASN A 204       3.845  21.240 -31.345  1.00 87.48           H  
ATOM   2865  C   ASN A 204       2.418  20.062 -30.331  1.00 87.48           C  
ATOM   2866  CB  ASN A 204       2.180  21.068 -32.671  1.00 87.48           C  
ATOM   2867  HB2 ASN A 204       1.449  20.315 -32.964  1.00 87.48           H  
ATOM   2868  HB3 ASN A 204       1.633  21.896 -32.220  1.00 87.48           H  
ATOM   2869  O   ASN A 204       1.292  20.488 -30.087  1.00 87.48           O  
ATOM   2870  CG  ASN A 204       2.882  21.602 -33.896  1.00 87.48           C  
ATOM   2871  ND2 ASN A 204       2.239  21.513 -35.035  1.00 87.48           N  
ATOM   2872 HD21 ASN A 204       1.338  21.058 -35.037  1.00 87.48           H  
ATOM   2873 HD22 ASN A 204       2.736  21.808 -35.863  1.00 87.48           H  
ATOM   2874  OD1 ASN A 204       3.992  22.108 -33.861  1.00 87.48           O  
ATOM   2875  N   MET A 205       3.062  19.231 -29.509  1.00 90.79           N  
ATOM   2876  H   MET A 205       3.983  18.902 -29.759  1.00 90.79           H  
ATOM   2877  CA  MET A 205       2.471  18.763 -28.263  1.00 90.79           C  
ATOM   2878  HA  MET A 205       1.496  18.338 -28.500  1.00 90.79           H  
ATOM   2879  C   MET A 205       2.261  19.927 -27.289  1.00 90.79           C  
ATOM   2880  CB  MET A 205       3.337  17.653 -27.661  1.00 90.79           C  
ATOM   2881  HB2 MET A 205       3.492  16.875 -28.408  1.00 90.79           H  
ATOM   2882  HB3 MET A 205       4.306  18.059 -27.370  1.00 90.79           H  
ATOM   2883  O   MET A 205       3.163  20.734 -27.057  1.00 90.79           O  
ATOM   2884  CG  MET A 205       2.661  17.036 -26.436  1.00 90.79           C  
ATOM   2885  HG2 MET A 205       2.480  17.819 -25.700  1.00 90.79           H  
ATOM   2886  HG3 MET A 205       1.696  16.618 -26.722  1.00 90.79           H  
ATOM   2887  SD  MET A 205       3.641  15.752 -25.636  1.00 90.79           S  
ATOM   2888  CE  MET A 205       3.363  14.395 -26.799  1.00 90.79           C  
ATOM   2889  HE1 MET A 205       3.745  13.482 -26.343  1.00 90.79           H  
ATOM   2890  HE2 MET A 205       2.295  14.271 -26.982  1.00 90.79           H  
ATOM   2891  HE3 MET A 205       3.885  14.584 -27.737  1.00 90.79           H  
ATOM   2892  N   THR A 206       1.077  19.994 -26.690  1.00 92.17           N  
ATOM   2893  H   THR A 206       0.373  19.323 -26.962  1.00 92.17           H  
ATOM   2894  CA  THR A 206       0.692  21.006 -25.705  1.00 92.17           C  
ATOM   2895  HA  THR A 206       1.591  21.475 -25.304  1.00 92.17           H  
ATOM   2896  C   THR A 206      -0.048  20.362 -24.541  1.00 92.17           C  
ATOM   2897  CB  THR A 206      -0.172  22.118 -26.325  1.00 92.17           C  
ATOM   2898  HB  THR A 206      -0.481  22.795 -25.529  1.00 92.17           H  
ATOM   2899  O   THR A 206      -0.866  19.468 -24.743  1.00 92.17           O  
ATOM   2900  CG2 THR A 206       0.592  22.934 -27.366  1.00 92.17           C  
ATOM   2901 HG21 THR A 206       1.509  23.328 -26.927  1.00 92.17           H  
ATOM   2902 HG22 THR A 206       0.842  22.312 -28.225  1.00 92.17           H  
ATOM   2903 HG23 THR A 206      -0.033  23.762 -27.701  1.00 92.17           H  
ATOM   2904  OG1 THR A 206      -1.327  21.612 -26.949  1.00 92.17           O  
ATOM   2905  HG1 THR A 206      -1.063  20.914 -27.553  1.00 92.17           H  
ATOM   2906  N   VAL A 207       0.240  20.830 -23.324  1.00 92.04           N  
ATOM   2907  H   VAL A 207       0.902  21.587 -23.234  1.00 92.04           H  
ATOM   2908  CA  VAL A 207      -0.552  20.510 -22.131  1.00 92.04           C  
ATOM   2909  HA  VAL A 207      -1.057  19.555 -22.271  1.00 92.04           H  
ATOM   2910  C   VAL A 207      -1.601  21.600 -21.982  1.00 92.04           C  
ATOM   2911  CB  VAL A 207       0.311  20.394 -20.861  1.00 92.04           C  
ATOM   2912  HB  VAL A 207       0.862  21.323 -20.716  1.00 92.04           H  
ATOM   2913  O   VAL A 207      -1.275  22.779 -21.840  1.00 92.04           O  
ATOM   2914  CG1 VAL A 207      -0.546  20.122 -19.619  1.00 92.04           C  
ATOM   2915 HG11 VAL A 207      -1.192  20.973 -19.403  1.00 92.04           H  
ATOM   2916 HG12 VAL A 207       0.099  19.956 -18.756  1.00 92.04           H  
ATOM   2917 HG13 VAL A 207      -1.160  19.236 -19.780  1.00 92.04           H  
ATOM   2918  CG2 VAL A 207       1.316  19.247 -20.985  1.00 92.04           C  
ATOM   2919 HG21 VAL A 207       1.881  19.327 -21.914  1.00 92.04           H  
ATOM   2920 HG22 VAL A 207       2.007  19.270 -20.142  1.00 92.04           H  
ATOM   2921 HG23 VAL A 207       0.791  18.292 -20.972  1.00 92.04           H  
ATOM   2922  N   ASN A 208      -2.859  21.197 -22.030  1.00 93.15           N  
ATOM   2923  H   ASN A 208      -3.031  20.207 -22.124  1.00 93.15           H  
ATOM   2924  CA  ASN A 208      -4.008  22.043 -21.768  1.00 93.15           C  
ATOM   2925  HA  ASN A 208      -3.697  23.086 -21.704  1.00 93.15           H  
ATOM   2926  C   ASN A 208      -4.619  21.657 -20.420  1.00 93.15           C  
ATOM   2927  CB  ASN A 208      -4.988  21.903 -22.936  1.00 93.15           C  
ATOM   2928  HB2 ASN A 208      -5.908  22.446 -22.718  1.00 93.15           H  
ATOM   2929  HB3 ASN A 208      -5.215  20.846 -23.072  1.00 93.15           H  
ATOM   2930  O   ASN A 208      -4.250  20.650 -19.819  1.00 93.15           O  
ATOM   2931  CG  ASN A 208      -4.424  22.459 -24.226  1.00 93.15           C  
ATOM   2932  ND2 ASN A 208      -3.877  21.614 -25.069  1.00 93.15           N  
ATOM   2933 HD21 ASN A 208      -3.836  20.629 -24.846  1.00 93.15           H  
ATOM   2934 HD22 ASN A 208      -3.416  21.975 -25.891  1.00 93.15           H  
ATOM   2935  OD1 ASN A 208      -4.442  23.660 -24.452  1.00 93.15           O  
ATOM   2936  N   GLN A 209      -5.559  22.464 -19.937  1.00 93.27           N  
ATOM   2937  H   GLN A 209      -5.869  23.245 -20.497  1.00 93.27           H  
ATOM   2938  CA  GLN A 209      -6.243  22.215 -18.673  1.00 93.27           C  
ATOM   2939  HA  GLN A 209      -6.123  21.162 -18.416  1.00 93.27           H  
ATOM   2940  C   GLN A 209      -7.740  22.474 -18.803  1.00 93.27           C  
ATOM   2941  CB  GLN A 209      -5.599  23.031 -17.542  1.00 93.27           C  
ATOM   2942  HB2 GLN A 209      -6.079  22.766 -16.600  1.00 93.27           H  
ATOM   2943  HB3 GLN A 209      -4.547  22.754 -17.472  1.00 93.27           H  
ATOM   2944  O   GLN A 209      -8.165  23.363 -19.549  1.00 93.27           O  
ATOM   2945  CG  GLN A 209      -5.708  24.552 -17.749  1.00 93.27           C  
ATOM   2946  HG2 GLN A 209      -5.306  24.818 -18.727  1.00 93.27           H  
ATOM   2947  HG3 GLN A 209      -6.755  24.851 -17.716  1.00 93.27           H  
ATOM   2948  CD  GLN A 209      -4.954  25.360 -16.700  1.00 93.27           C  
ATOM   2949  NE2 GLN A 209      -4.907  26.666 -16.843  1.00 93.27           N  
ATOM   2950 HE21 GLN A 209      -4.372  27.143 -16.132  1.00 93.27           H  
ATOM   2951 HE22 GLN A 209      -5.333  27.110 -17.644  1.00 93.27           H  
ATOM   2952  OE1 GLN A 209      -4.393  24.868 -15.739  1.00 93.27           O  
ATOM   2953  N   ARG A 210      -8.539  21.709 -18.064  1.00 91.75           N  
ATOM   2954  H   ARG A 210      -8.114  20.976 -17.514  1.00 91.75           H  
ATOM   2955  CA  ARG A 210      -9.985  21.898 -17.937  1.00 91.75           C  
ATOM   2956  HA  ARG A 210     -10.214  22.946 -18.130  1.00 91.75           H  
ATOM   2957  C   ARG A 210     -10.448  21.599 -16.517  1.00 91.75           C  
ATOM   2958  CB  ARG A 210     -10.728  21.046 -18.979  1.00 91.75           C  
ATOM   2959  HB2 ARG A 210     -10.362  21.303 -19.973  1.00 91.75           H  
ATOM   2960  HB3 ARG A 210     -11.790  21.289 -18.941  1.00 91.75           H  
ATOM   2961  O   ARG A 210      -9.731  20.991 -15.729  1.00 91.75           O  
ATOM   2962  CG  ARG A 210     -10.561  19.538 -18.752  1.00 91.75           C  
ATOM   2963  HG2 ARG A 210      -9.507  19.264 -18.808  1.00 91.75           H  
ATOM   2964  HG3 ARG A 210     -10.950  19.259 -17.773  1.00 91.75           H  
ATOM   2965  CD  ARG A 210     -11.334  18.775 -19.823  1.00 91.75           C  
ATOM   2966  HD2 ARG A 210     -10.938  19.039 -20.804  1.00 91.75           H  
ATOM   2967  HD3 ARG A 210     -12.388  19.047 -19.766  1.00 91.75           H  
ATOM   2968  NE  ARG A 210     -11.196  17.336 -19.612  1.00 91.75           N  
ATOM   2969  HE  ARG A 210     -10.819  17.002 -18.737  1.00 91.75           H  
ATOM   2970  NH1 ARG A 210     -12.209  16.593 -21.505  1.00 91.75           N  
ATOM   2971 HH11 ARG A 210     -12.463  17.539 -21.752  1.00 91.75           H  
ATOM   2972 HH12 ARG A 210     -12.342  15.794 -22.108  1.00 91.75           H  
ATOM   2973  NH2 ARG A 210     -11.196  15.157 -20.141  1.00 91.75           N  
ATOM   2974 HH21 ARG A 210     -11.475  14.336 -20.659  1.00 91.75           H  
ATOM   2975 HH22 ARG A 210     -10.715  14.993 -19.268  1.00 91.75           H  
ATOM   2976  CZ  ARG A 210     -11.542  16.366 -20.419  1.00 91.75           C  
ATOM   2977  N   SER A 211     -11.658  22.045 -16.212  1.00 93.70           N  
ATOM   2978  H   SER A 211     -12.217  22.444 -16.953  1.00 93.70           H  
ATOM   2979  CA  SER A 211     -12.344  21.687 -14.977  1.00 93.70           C  
ATOM   2980  HA  SER A 211     -11.620  21.634 -14.164  1.00 93.70           H  
ATOM   2981  C   SER A 211     -13.004  20.314 -15.138  1.00 93.70           C  
ATOM   2982  CB  SER A 211     -13.344  22.790 -14.643  1.00 93.70           C  
ATOM   2983  HB2 SER A 211     -12.802  23.707 -14.415  1.00 93.70           H  
ATOM   2984  HB3 SER A 211     -13.986  22.967 -15.506  1.00 93.70           H  
ATOM   2985  O   SER A 211     -13.682  20.076 -16.140  1.00 93.70           O  
ATOM   2986  OG  SER A 211     -14.159  22.457 -13.556  1.00 93.70           O  
ATOM   2987  HG  SER A 211     -13.650  22.169 -12.795  1.00 93.70           H  
ATOM   2988  N   LEU A 212     -12.773  19.433 -14.167  1.00 92.59           N  
ATOM   2989  H   LEU A 212     -12.162  19.712 -13.413  1.00 92.59           H  
ATOM   2990  CA  LEU A 212     -13.371  18.110 -14.031  1.00 92.59           C  
ATOM   2991  HA  LEU A 212     -14.074  17.937 -14.845  1.00 92.59           H  
ATOM   2992  C   LEU A 212     -14.122  18.065 -12.697  1.00 92.59           C  
ATOM   2993  CB  LEU A 212     -12.249  17.053 -14.091  1.00 92.59           C  
ATOM   2994  HB2 LEU A 212     -11.746  17.125 -15.055  1.00 92.59           H  
ATOM   2995  HB3 LEU A 212     -11.518  17.281 -13.315  1.00 92.59           H  
ATOM   2996  O   LEU A 212     -13.511  18.252 -11.648  1.00 92.59           O  
ATOM   2997  CG  LEU A 212     -12.731  15.602 -13.888  1.00 92.59           C  
ATOM   2998  HG  LEU A 212     -13.301  15.527 -12.962  1.00 92.59           H  
ATOM   2999  CD1 LEU A 212     -13.610  15.138 -15.051  1.00 92.59           C  
ATOM   3000 HD11 LEU A 212     -13.918  14.107 -14.876  1.00 92.59           H  
ATOM   3001 HD12 LEU A 212     -14.508  15.752 -15.120  1.00 92.59           H  
ATOM   3002 HD13 LEU A 212     -13.052  15.193 -15.985  1.00 92.59           H  
ATOM   3003  CD2 LEU A 212     -11.532  14.662 -13.783  1.00 92.59           C  
ATOM   3004 HD21 LEU A 212     -11.875  13.635 -13.663  1.00 92.59           H  
ATOM   3005 HD22 LEU A 212     -10.926  14.728 -14.686  1.00 92.59           H  
ATOM   3006 HD23 LEU A 212     -10.927  14.933 -12.918  1.00 92.59           H  
ATOM   3007  N   SER A 213     -15.431  17.828 -12.725  1.00 94.24           N  
ATOM   3008  H   SER A 213     -15.906  17.714 -13.609  1.00 94.24           H  
ATOM   3009  CA  SER A 213     -16.222  17.742 -11.494  1.00 94.24           C  
ATOM   3010  HA  SER A 213     -15.872  18.514 -10.809  1.00 94.24           H  
ATOM   3011  C   SER A 213     -16.032  16.382 -10.816  1.00 94.24           C  
ATOM   3012  CB  SER A 213     -17.701  18.023 -11.755  1.00 94.24           C  
ATOM   3013  HB2 SER A 213     -18.115  17.233 -12.381  1.00 94.24           H  
ATOM   3014  HB3 SER A 213     -18.231  18.031 -10.803  1.00 94.24           H  
ATOM   3015  O   SER A 213     -16.183  15.338 -11.454  1.00 94.24           O  
ATOM   3016  OG  SER A 213     -17.878  19.277 -12.400  1.00 94.24           O  
ATOM   3017  HG  SER A 213     -17.404  19.959 -11.917  1.00 94.24           H  
ATOM   3018  N   LEU A 214     -15.721  16.402  -9.522  1.00 95.65           N  
ATOM   3019  H   LEU A 214     -15.623  17.302  -9.074  1.00 95.65           H  
ATOM   3020  CA  LEU A 214     -15.572  15.218  -8.678  1.00 95.65           C  
ATOM   3021  HA  LEU A 214     -15.174  14.399  -9.278  1.00 95.65           H  
ATOM   3022  C   LEU A 214     -16.930  14.747  -8.126  1.00 95.65           C  
ATOM   3023  CB  LEU A 214     -14.562  15.526  -7.554  1.00 95.65           C  
ATOM   3024  HB2 LEU A 214     -14.439  14.627  -6.949  1.00 95.65           H  
ATOM   3025  HB3 LEU A 214     -14.985  16.300  -6.914  1.00 95.65           H  
ATOM   3026  O   LEU A 214     -17.957  15.413  -8.278  1.00 95.65           O  
ATOM   3027  CG  LEU A 214     -13.167  16.000  -8.007  1.00 95.65           C  
ATOM   3028  HG  LEU A 214     -13.241  16.998  -8.440  1.00 95.65           H  
ATOM   3029  CD1 LEU A 214     -12.250  16.066  -6.785  1.00 95.65           C  
ATOM   3030 HD11 LEU A 214     -11.256  16.412  -7.066  1.00 95.65           H  
ATOM   3031 HD12 LEU A 214     -12.164  15.080  -6.328  1.00 95.65           H  
ATOM   3032 HD13 LEU A 214     -12.669  16.762  -6.057  1.00 95.65           H  
ATOM   3033  CD2 LEU A 214     -12.529  15.066  -9.040  1.00 95.65           C  
ATOM   3034 HD21 LEU A 214     -13.065  15.147  -9.986  1.00 95.65           H  
ATOM   3035 HD22 LEU A 214     -11.489  15.347  -9.205  1.00 95.65           H  
ATOM   3036 HD23 LEU A 214     -12.578  14.039  -8.679  1.00 95.65           H  
ATOM   3037  N   VAL A 215     -16.954  13.588  -7.462  1.00 95.46           N  
ATOM   3038  H   VAL A 215     -16.088  13.070  -7.412  1.00 95.46           H  
ATOM   3039  CA  VAL A 215     -18.176  12.972  -6.903  1.00 95.46           C  
ATOM   3040  HA  VAL A 215     -18.897  12.874  -7.715  1.00 95.46           H  
ATOM   3041  C   VAL A 215     -18.872  13.802  -5.822  1.00 95.46           C  
ATOM   3042  CB  VAL A 215     -17.913  11.566  -6.330  1.00 95.46           C  
ATOM   3043  HB  VAL A 215     -18.811  11.236  -5.807  1.00 95.46           H  
ATOM   3044  O   VAL A 215     -20.061  13.587  -5.578  1.00 95.46           O  
ATOM   3045  CG1 VAL A 215     -17.683  10.554  -7.449  1.00 95.46           C  
ATOM   3046 HG11 VAL A 215     -18.581  10.470  -8.060  1.00 95.46           H  
ATOM   3047 HG12 VAL A 215     -16.857  10.875  -8.084  1.00 95.46           H  
ATOM   3048 HG13 VAL A 215     -17.451   9.578  -7.022  1.00 95.46           H  
ATOM   3049  CG2 VAL A 215     -16.768  11.515  -5.315  1.00 95.46           C  
ATOM   3050 HG21 VAL A 215     -15.823  11.806  -5.774  1.00 95.46           H  
ATOM   3051 HG22 VAL A 215     -16.979  12.184  -4.480  1.00 95.46           H  
ATOM   3052 HG23 VAL A 215     -16.669  10.501  -4.928  1.00 95.46           H  
ATOM   3053  N   ASP A 216     -18.167  14.741  -5.191  1.00 96.54           N  
ATOM   3054  H   ASP A 216     -17.207  14.889  -5.465  1.00 96.54           H  
ATOM   3055  CA  ASP A 216     -18.719  15.713  -4.238  1.00 96.54           C  
ATOM   3056  HA  ASP A 216     -19.590  15.271  -3.754  1.00 96.54           H  
ATOM   3057  C   ASP A 216     -19.260  16.988  -4.903  1.00 96.54           C  
ATOM   3058  CB  ASP A 216     -17.675  16.015  -3.148  1.00 96.54           C  
ATOM   3059  HB2 ASP A 216     -18.162  16.573  -2.349  1.00 96.54           H  
ATOM   3060  HB3 ASP A 216     -17.321  15.075  -2.725  1.00 96.54           H  
ATOM   3061  O   ASP A 216     -19.849  17.839  -4.236  1.00 96.54           O  
ATOM   3062  CG  ASP A 216     -16.470  16.817  -3.644  1.00 96.54           C  
ATOM   3063  OD1 ASP A 216     -16.351  17.027  -4.874  1.00 96.54           O  
ATOM   3064  OD2 ASP A 216     -15.668  17.245  -2.794  1.00 96.54           O  
ATOM   3065  N   GLY A 217     -19.117  17.103  -6.226  1.00 95.81           N  
ATOM   3066  H   GLY A 217     -18.600  16.380  -6.706  1.00 95.81           H  
ATOM   3067  CA  GLY A 217     -19.524  18.262  -7.011  1.00 95.81           C  
ATOM   3068  HA2 GLY A 217     -19.631  17.951  -8.050  1.00 95.81           H  
ATOM   3069  HA3 GLY A 217     -20.486  18.625  -6.649  1.00 95.81           H  
ATOM   3070  C   GLY A 217     -18.531  19.424  -6.977  1.00 95.81           C  
ATOM   3071  O   GLY A 217     -18.835  20.472  -7.547  1.00 95.81           O  
ATOM   3072  N   THR A 218     -17.374  19.272  -6.327  1.00 96.07           N  
ATOM   3073  H   THR A 218     -17.165  18.384  -5.894  1.00 96.07           H  
ATOM   3074  CA  THR A 218     -16.274  20.233  -6.443  1.00 96.07           C  
ATOM   3075  HA  THR A 218     -16.698  21.237  -6.416  1.00 96.07           H  
ATOM   3076  C   THR A 218     -15.569  20.078  -7.787  1.00 96.07           C  
ATOM   3077  CB  THR A 218     -15.259  20.136  -5.294  1.00 96.07           C  
ATOM   3078  HB  THR A 218     -14.524  20.929  -5.438  1.00 96.07           H  
ATOM   3079  O   THR A 218     -15.596  19.018  -8.411  1.00 96.07           O  
ATOM   3080  CG2 THR A 218     -15.898  20.359  -3.923  1.00 96.07           C  
ATOM   3081 HG21 THR A 218     -16.696  19.636  -3.753  1.00 96.07           H  
ATOM   3082 HG22 THR A 218     -16.307  21.368  -3.864  1.00 96.07           H  
ATOM   3083 HG23 THR A 218     -15.143  20.225  -3.149  1.00 96.07           H  
ATOM   3084  OG1 THR A 218     -14.558  18.923  -5.299  1.00 96.07           O  
ATOM   3085  HG1 THR A 218     -15.151  18.221  -5.022  1.00 96.07           H  
ATOM   3086  N   ASP A 219     -14.946  21.157  -8.251  1.00 94.66           N  
ATOM   3087  H   ASP A 219     -14.923  21.995  -7.689  1.00 94.66           H  
ATOM   3088  CA  ASP A 219     -14.194  21.159  -9.500  1.00 94.66           C  
ATOM   3089  HA  ASP A 219     -14.538  20.348 -10.142  1.00 94.66           H  
ATOM   3090  C   ASP A 219     -12.703  20.942  -9.221  1.00 94.66           C  
ATOM   3091  CB  ASP A 219     -14.432  22.476 -10.249  1.00 94.66           C  
ATOM   3092  HB2 ASP A 219     -14.231  23.308  -9.574  1.00 94.66           H  
ATOM   3093  HB3 ASP A 219     -13.708  22.540 -11.062  1.00 94.66           H  
ATOM   3094  O   ASP A 219     -12.076  21.715  -8.493  1.00 94.66           O  
ATOM   3095  CG  ASP A 219     -15.847  22.622 -10.832  1.00 94.66           C  
ATOM   3096  OD1 ASP A 219     -16.457  21.594 -11.216  1.00 94.66           O  
ATOM   3097  OD2 ASP A 219     -16.288  23.795 -10.922  1.00 94.66           O  
ATOM   3098  N   ALA A 220     -12.123  19.936  -9.867  1.00 92.93           N  
ATOM   3099  H   ALA A 220     -12.709  19.318 -10.412  1.00 92.93           H  
ATOM   3100  CA  ALA A 220     -10.690  19.695  -9.917  1.00 92.93           C  
ATOM   3101  HA  ALA A 220     -10.200  20.308  -9.161  1.00 92.93           H  
ATOM   3102  C   ALA A 220     -10.111  20.084 -11.286  1.00 92.93           C  
ATOM   3103  CB  ALA A 220     -10.430  18.237  -9.550  1.00 92.93           C  
ATOM   3104  HB1 ALA A 220     -10.888  18.026  -8.584  1.00 92.93           H  
ATOM   3105  HB2 ALA A 220     -10.855  17.575 -10.306  1.00 92.93           H  
ATOM   3106  HB3 ALA A 220      -9.357  18.070  -9.459  1.00 92.93           H  
ATOM   3107  O   ALA A 220     -10.834  20.250 -12.270  1.00 92.93           O  
ATOM   3108  N   THR A 221      -8.791  20.264 -11.360  1.00 94.09           N  
ATOM   3109  H   THR A 221      -8.233  20.020 -10.554  1.00 94.09           H  
ATOM   3110  CA  THR A 221      -8.105  20.576 -12.625  1.00 94.09           C  
ATOM   3111  HA  THR A 221      -8.811  21.023 -13.324  1.00 94.09           H  
ATOM   3112  C   THR A 221      -7.569  19.300 -13.257  1.00 94.09           C  
ATOM   3113  CB  THR A 221      -6.979  21.597 -12.420  1.00 94.09           C  
ATOM   3114  HB  THR A 221      -6.250  21.206 -11.710  1.00 94.09           H  
ATOM   3115  O   THR A 221      -6.666  18.674 -12.709  1.00 94.09           O  
ATOM   3116  CG2 THR A 221      -6.271  21.963 -13.725  1.00 94.09           C  
ATOM   3117 HG21 THR A 221      -5.717  21.105 -14.106  1.00 94.09           H  
ATOM   3118 HG22 THR A 221      -7.008  22.275 -14.465  1.00 94.09           H  
ATOM   3119 HG23 THR A 221      -5.570  22.778 -13.546  1.00 94.09           H  
ATOM   3120  OG1 THR A 221      -7.535  22.787 -11.904  1.00 94.09           O  
ATOM   3121  HG1 THR A 221      -8.115  22.529 -11.185  1.00 94.09           H  
ATOM   3122  N   GLU A 222      -8.081  18.944 -14.432  1.00 93.65           N  
ATOM   3123  H   GLU A 222      -8.811  19.516 -14.833  1.00 93.65           H  
ATOM   3124  CA  GLU A 222      -7.519  17.890 -15.278  1.00 93.65           C  
ATOM   3125  HA  GLU A 222      -6.914  17.211 -14.678  1.00 93.65           H  
ATOM   3126  C   GLU A 222      -6.619  18.515 -16.344  1.00 93.65           C  
ATOM   3127  CB  GLU A 222      -8.653  17.076 -15.914  1.00 93.65           C  
ATOM   3128  HB2 GLU A 222      -9.244  17.754 -16.529  1.00 93.65           H  
ATOM   3129  HB3 GLU A 222      -9.291  16.684 -15.122  1.00 93.65           H  
ATOM   3130  O   GLU A 222      -7.035  19.429 -17.067  1.00 93.65           O  
ATOM   3131  CG  GLU A 222      -8.155  15.900 -16.779  1.00 93.65           C  
ATOM   3132  HG2 GLU A 222      -7.443  16.276 -17.513  1.00 93.65           H  
ATOM   3133  HG3 GLU A 222      -7.650  15.173 -16.143  1.00 93.65           H  
ATOM   3134  CD  GLU A 222      -9.296  15.221 -17.545  1.00 93.65           C  
ATOM   3135  OE1 GLU A 222      -9.085  14.213 -18.252  1.00 93.65           O  
ATOM   3136  OE2 GLU A 222     -10.422  15.760 -17.554  1.00 93.65           O  
ATOM   3137  N   LYS A 223      -5.393  18.005 -16.456  1.00 92.44           N  
ATOM   3138  H   LYS A 223      -5.133  17.244 -15.845  1.00 92.44           H  
ATOM   3139  CA  LYS A 223      -4.478  18.298 -17.559  1.00 92.44           C  
ATOM   3140  HA  LYS A 223      -4.706  19.292 -17.943  1.00 92.44           H  
ATOM   3141  C   LYS A 223      -4.715  17.301 -18.691  1.00 92.44           C  
ATOM   3142  CB  LYS A 223      -3.017  18.293 -17.074  1.00 92.44           C  
ATOM   3143  HB2 LYS A 223      -2.770  17.315 -16.662  1.00 92.44           H  
ATOM   3144  HB3 LYS A 223      -2.363  18.482 -17.926  1.00 92.44           H  
ATOM   3145  O   LYS A 223      -5.007  16.137 -18.458  1.00 92.44           O  
ATOM   3146  CG  LYS A 223      -2.772  19.378 -16.015  1.00 92.44           C  
ATOM   3147  HG2 LYS A 223      -3.051  20.348 -16.427  1.00 92.44           H  
ATOM   3148  HG3 LYS A 223      -3.407  19.176 -15.152  1.00 92.44           H  
ATOM   3149  CD  LYS A 223      -1.313  19.440 -15.539  1.00 92.44           C  
ATOM   3150  HD2 LYS A 223      -0.669  19.791 -16.345  1.00 92.44           H  
ATOM   3151  HD3 LYS A 223      -0.984  18.450 -15.225  1.00 92.44           H  
ATOM   3152  CE  LYS A 223      -1.260  20.413 -14.353  1.00 92.44           C  
ATOM   3153  HE2 LYS A 223      -1.980  20.072 -13.609  1.00 92.44           H  
ATOM   3154  HE3 LYS A 223      -1.565  21.401 -14.696  1.00 92.44           H  
ATOM   3155  NZ  LYS A 223       0.078  20.489 -13.728  1.00 92.44           N  
ATOM   3156  HZ1 LYS A 223       0.127  21.025 -12.874  1.00 92.44           H  
ATOM   3157  HZ2 LYS A 223       0.494  19.584 -13.560  1.00 92.44           H  
ATOM   3158  HZ3 LYS A 223       0.771  20.838 -14.375  1.00 92.44           H  
ATOM   3159  N   TYR A 224      -4.601  17.735 -19.935  1.00 92.19           N  
ATOM   3160  H   TYR A 224      -4.358  18.702 -20.096  1.00 92.19           H  
ATOM   3161  CA  TYR A 224      -4.724  16.841 -21.089  1.00 92.19           C  
ATOM   3162  HA  TYR A 224      -4.452  15.829 -20.789  1.00 92.19           H  
ATOM   3163  C   TYR A 224      -3.743  17.252 -22.178  1.00 92.19           C  
ATOM   3164  CB  TYR A 224      -6.177  16.776 -21.580  1.00 92.19           C  
ATOM   3165  HB2 TYR A 224      -6.811  16.444 -20.758  1.00 92.19           H  
ATOM   3166  HB3 TYR A 224      -6.249  16.013 -22.355  1.00 92.19           H  
ATOM   3167  O   TYR A 224      -3.402  18.433 -22.306  1.00 92.19           O  
ATOM   3168  CG  TYR A 224      -6.736  18.067 -22.139  1.00 92.19           C  
ATOM   3169  CD1 TYR A 224      -7.259  19.042 -21.268  1.00 92.19           C  
ATOM   3170  HD1 TYR A 224      -7.238  18.870 -20.202  1.00 92.19           H  
ATOM   3171  CD2 TYR A 224      -6.759  18.275 -23.532  1.00 92.19           C  
ATOM   3172  HD2 TYR A 224      -6.363  17.522 -24.198  1.00 92.19           H  
ATOM   3173  CE1 TYR A 224      -7.810  20.227 -21.789  1.00 92.19           C  
ATOM   3174  HE1 TYR A 224      -8.209  20.976 -21.120  1.00 92.19           H  
ATOM   3175  CE2 TYR A 224      -7.317  19.457 -24.057  1.00 92.19           C  
ATOM   3176  HE2 TYR A 224      -7.350  19.625 -25.123  1.00 92.19           H  
ATOM   3177  OH  TYR A 224      -8.347  21.591 -23.682  1.00 92.19           O  
ATOM   3178  HH  TYR A 224      -8.654  22.169 -22.980  1.00 92.19           H  
ATOM   3179  CZ  TYR A 224      -7.843  20.431 -23.186  1.00 92.19           C  
ATOM   3180  N   LEU A 225      -3.267  16.279 -22.950  1.00 90.73           N  
ATOM   3181  H   LEU A 225      -3.657  15.353 -22.846  1.00 90.73           H  
ATOM   3182  CA  LEU A 225      -2.363  16.529 -24.067  1.00 90.73           C  
ATOM   3183  HA  LEU A 225      -1.818  17.454 -23.876  1.00 90.73           H  
ATOM   3184  C   LEU A 225      -3.160  16.731 -25.345  1.00 90.73           C  
ATOM   3185  CB  LEU A 225      -1.341  15.392 -24.235  1.00 90.73           C  
ATOM   3186  HB2 LEU A 225      -1.883  14.447 -24.267  1.00 90.73           H  
ATOM   3187  HB3 LEU A 225      -0.828  15.509 -25.190  1.00 90.73           H  
ATOM   3188  O   LEU A 225      -4.119  16.009 -25.593  1.00 90.73           O  
ATOM   3189  CG  LEU A 225      -0.285  15.336 -23.124  1.00 90.73           C  
ATOM   3190  HG  LEU A 225      -0.798  15.361 -22.163  1.00 90.73           H  
ATOM   3191  CD1 LEU A 225       0.524  14.044 -23.211  1.00 90.73           C  
ATOM   3192 HD11 LEU A 225       1.261  14.012 -22.408  1.00 90.73           H  
ATOM   3193 HD12 LEU A 225      -0.139  13.187 -23.097  1.00 90.73           H  
ATOM   3194 HD13 LEU A 225       1.038  13.978 -24.170  1.00 90.73           H  
ATOM   3195  CD2 LEU A 225       0.688  16.513 -23.189  1.00 90.73           C  
ATOM   3196 HD21 LEU A 225       1.420  16.407 -22.388  1.00 90.73           H  
ATOM   3197 HD22 LEU A 225       0.154  17.455 -23.058  1.00 90.73           H  
ATOM   3198 HD23 LEU A 225       1.202  16.510 -24.150  1.00 90.73           H  
ATOM   3199  N   ILE A 226      -2.709  17.674 -26.165  1.00 90.53           N  
ATOM   3200  H   ILE A 226      -1.948  18.252 -25.836  1.00 90.53           H  
ATOM   3201  CA  ILE A 226      -3.084  17.797 -27.573  1.00 90.53           C  
ATOM   3202  HA  ILE A 226      -3.671  16.929 -27.871  1.00 90.53           H  
ATOM   3203  C   ILE A 226      -1.801  17.800 -28.395  1.00 90.53           C  
ATOM   3204  CB  ILE A 226      -3.925  19.066 -27.822  1.00 90.53           C  
ATOM   3205  HB  ILE A 226      -3.361  19.925 -27.459  1.00 90.53           H  
ATOM   3206  O   ILE A 226      -0.869  18.544 -28.081  1.00 90.53           O  
ATOM   3207  CG1 ILE A 226      -5.271  19.052 -27.064  1.00 90.53           C  
ATOM   3208 HG12 ILE A 226      -5.742  20.028 -27.185  1.00 90.53           H  
ATOM   3209 HG13 ILE A 226      -5.081  18.916 -26.000  1.00 90.53           H  
ATOM   3210  CG2 ILE A 226      -4.160  19.271 -29.323  1.00 90.53           C  
ATOM   3211 HG21 ILE A 226      -3.238  19.559 -29.829  1.00 90.53           H  
ATOM   3212 HG22 ILE A 226      -4.531  18.345 -29.762  1.00 90.53           H  
ATOM   3213 HG23 ILE A 226      -4.893  20.060 -29.489  1.00 90.53           H  
ATOM   3214  CD1 ILE A 226      -6.273  17.984 -27.524  1.00 90.53           C  
ATOM   3215 HD11 ILE A 226      -7.177  18.045 -26.918  1.00 90.53           H  
ATOM   3216 HD12 ILE A 226      -6.546  18.150 -28.566  1.00 90.53           H  
ATOM   3217 HD13 ILE A 226      -5.849  16.986 -27.416  1.00 90.53           H  
ATOM   3218  N   PHE A 227      -1.740  16.975 -29.431  1.00 88.83           N  
ATOM   3219  H   PHE A 227      -2.532  16.377 -29.617  1.00 88.83           H  
ATOM   3220  CA  PHE A 227      -0.620  16.906 -30.365  1.00 88.83           C  
ATOM   3221  HA  PHE A 227      -0.152  17.888 -30.432  1.00 88.83           H  
ATOM   3222  C   PHE A 227      -1.111  16.546 -31.761  1.00 88.83           C  
ATOM   3223  CB  PHE A 227       0.435  15.899 -29.875  1.00 88.83           C  
ATOM   3224  HB2 PHE A 227       0.849  16.262 -28.935  1.00 88.83           H  
ATOM   3225  HB3 PHE A 227       1.256  15.863 -30.591  1.00 88.83           H  
ATOM   3226  O   PHE A 227      -2.182  15.983 -31.948  1.00 88.83           O  
ATOM   3227  CG  PHE A 227      -0.077  14.492 -29.641  1.00 88.83           C  
ATOM   3228  CD1 PHE A 227      -0.687  14.180 -28.414  1.00 88.83           C  
ATOM   3229  HD1 PHE A 227      -0.809  14.939 -27.656  1.00 88.83           H  
ATOM   3230  CD2 PHE A 227       0.060  13.494 -30.626  1.00 88.83           C  
ATOM   3231  HD2 PHE A 227       0.518  13.724 -31.577  1.00 88.83           H  
ATOM   3232  CE1 PHE A 227      -1.166  12.886 -28.175  1.00 88.83           C  
ATOM   3233  HE1 PHE A 227      -1.647  12.669 -27.233  1.00 88.83           H  
ATOM   3234  CE2 PHE A 227      -0.399  12.188 -30.369  1.00 88.83           C  
ATOM   3235  HE2 PHE A 227      -0.284  11.409 -31.109  1.00 88.83           H  
ATOM   3236  CZ  PHE A 227      -1.022  11.884 -29.147  1.00 88.83           C  
ATOM   3237  HZ  PHE A 227      -1.389  10.888 -28.953  1.00 88.83           H  
ATOM   3238  N   ASN A 228      -0.296  16.850 -32.757  1.00 87.85           N  
ATOM   3239  H   ASN A 228       0.586  17.290 -32.536  1.00 87.85           H  
ATOM   3240  CA  ASN A 228      -0.551  16.466 -34.129  1.00 87.85           C  
ATOM   3241  HA  ASN A 228      -1.626  16.408 -34.295  1.00 87.85           H  
ATOM   3242  C   ASN A 228       0.064  15.097 -34.413  1.00 87.85           C  
ATOM   3243  CB  ASN A 228       0.027  17.539 -35.053  1.00 87.85           C  
ATOM   3244  HB2 ASN A 228       1.050  17.756 -34.745  1.00 87.85           H  
ATOM   3245  HB3 ASN A 228       0.049  17.151 -36.071  1.00 87.85           H  
ATOM   3246  O   ASN A 228       1.256  14.889 -34.166  1.00 87.85           O  
ATOM   3247  CG  ASN A 228      -0.750  18.836 -35.047  1.00 87.85           C  
ATOM   3248  ND2 ASN A 228      -0.228  19.846 -35.700  1.00 87.85           N  
ATOM   3249 HD21 ASN A 228      -0.880  20.613 -35.787  1.00 87.85           H  
ATOM   3250 HD22 ASN A 228       0.539  19.650 -36.327  1.00 87.85           H  
ATOM   3251  OD1 ASN A 228      -1.826  18.990 -34.512  1.00 87.85           O  
ATOM   3252  N   THR A 229      -0.727  14.218 -35.015  1.00 79.11           N  
ATOM   3253  H   THR A 229      -1.693  14.472 -35.161  1.00 79.11           H  
ATOM   3254  CA  THR A 229      -0.257  13.028 -35.732  1.00 79.11           C  
ATOM   3255  HA  THR A 229       0.811  12.887 -35.563  1.00 79.11           H  
ATOM   3256  C   THR A 229      -0.460  13.252 -37.225  1.00 79.11           C  
ATOM   3257  CB  THR A 229      -0.973  11.758 -35.247  1.00 79.11           C  
ATOM   3258  HB  THR A 229      -0.628  10.909 -35.837  1.00 79.11           H  
ATOM   3259  O   THR A 229      -1.219  14.139 -37.628  1.00 79.11           O  
ATOM   3260  CG2 THR A 229      -0.675  11.494 -33.777  1.00 79.11           C  
ATOM   3261 HG21 THR A 229       0.403  11.430 -33.628  1.00 79.11           H  
ATOM   3262 HG22 THR A 229      -1.130  10.548 -33.481  1.00 79.11           H  
ATOM   3263 HG23 THR A 229      -1.081  12.296 -33.161  1.00 79.11           H  
ATOM   3264  OG1 THR A 229      -2.373  11.867 -35.369  1.00 79.11           O  
ATOM   3265  HG1 THR A 229      -2.731  12.041 -34.495  1.00 79.11           H  
ATOM   3266  N   SER A 230       0.231  12.513 -38.085  1.00 76.78           N  
ATOM   3267  H   SER A 230       0.870  11.799 -37.766  1.00 76.78           H  
ATOM   3268  CA  SER A 230      -0.163  12.444 -39.490  1.00 76.78           C  
ATOM   3269  HA  SER A 230      -1.124  12.951 -39.575  1.00 76.78           H  
ATOM   3270  C   SER A 230      -0.501  11.008 -39.879  1.00 76.78           C  
ATOM   3271  CB  SER A 230       0.784  13.239 -40.416  1.00 76.78           C  
ATOM   3272  HB2 SER A 230       0.234  14.085 -40.827  1.00 76.78           H  
ATOM   3273  HB3 SER A 230       1.607  13.643 -39.827  1.00 76.78           H  
ATOM   3274  O   SER A 230      -0.110  10.038 -39.241  1.00 76.78           O  
ATOM   3275  OG  SER A 230       1.317  12.490 -41.487  1.00 76.78           O  
ATOM   3276  HG  SER A 230       1.867  11.858 -41.017  1.00 76.78           H  
ATOM   3277  N   GLN A 231      -1.375  10.886 -40.862  1.00 71.99           N  
ATOM   3278  H   GLN A 231      -1.726  11.734 -41.283  1.00 71.99           H  
ATOM   3279  CA  GLN A 231      -1.814   9.617 -41.410  1.00 71.99           C  
ATOM   3280  HA  GLN A 231      -0.999   8.896 -41.343  1.00 71.99           H  
ATOM   3281  C   GLN A 231      -2.135   9.873 -42.878  1.00 71.99           C  
ATOM   3282  CB  GLN A 231      -3.003   9.083 -40.595  1.00 71.99           C  
ATOM   3283  HB2 GLN A 231      -3.775   9.849 -40.525  1.00 71.99           H  
ATOM   3284  HB3 GLN A 231      -2.663   8.867 -39.583  1.00 71.99           H  
ATOM   3285  O   GLN A 231      -2.851  10.821 -43.219  1.00 71.99           O  
ATOM   3286  CG  GLN A 231      -3.623   7.809 -41.181  1.00 71.99           C  
ATOM   3287  HG2 GLN A 231      -2.884   7.008 -41.161  1.00 71.99           H  
ATOM   3288  HG3 GLN A 231      -3.927   7.972 -42.215  1.00 71.99           H  
ATOM   3289  CD  GLN A 231      -4.864   7.400 -40.397  1.00 71.99           C  
ATOM   3290  NE2 GLN A 231      -4.870   6.241 -39.779  1.00 71.99           N  
ATOM   3291 HE21 GLN A 231      -4.026   5.687 -39.743  1.00 71.99           H  
ATOM   3292 HE22 GLN A 231      -5.644   6.081 -39.150  1.00 71.99           H  
ATOM   3293  OE1 GLN A 231      -5.851   8.116 -40.329  1.00 71.99           O  
ATOM   3294  N   ASP A 232      -1.549   9.070 -43.766  1.00 77.24           N  
ATOM   3295  H   ASP A 232      -1.026   8.280 -43.417  1.00 77.24           H  
ATOM   3296  CA  ASP A 232      -1.710   9.195 -45.220  1.00 77.24           C  
ATOM   3297  HA  ASP A 232      -0.958   8.549 -45.672  1.00 77.24           H  
ATOM   3298  C   ASP A 232      -1.412  10.612 -45.766  1.00 77.24           C  
ATOM   3299  CB  ASP A 232      -3.083   8.643 -45.641  1.00 77.24           C  
ATOM   3300  HB2 ASP A 232      -3.876   9.193 -45.134  1.00 77.24           H  
ATOM   3301  HB3 ASP A 232      -3.209   8.792 -46.714  1.00 77.24           H  
ATOM   3302  O   ASP A 232      -2.034  11.092 -46.719  1.00 77.24           O  
ATOM   3303  CG  ASP A 232      -3.232   7.144 -45.373  1.00 77.24           C  
ATOM   3304  OD1 ASP A 232      -2.241   6.421 -45.619  1.00 77.24           O  
ATOM   3305  OD2 ASP A 232      -4.367   6.727 -45.054  1.00 77.24           O  
ATOM   3306  N   GLY A 233      -0.449  11.313 -45.151  1.00 78.50           N  
ATOM   3307  H   GLY A 233      -0.021  10.895 -44.338  1.00 78.50           H  
ATOM   3308  CA  GLY A 233      -0.045  12.673 -45.525  1.00 78.50           C  
ATOM   3309  HA2 GLY A 233       0.918  12.880 -45.060  1.00 78.50           H  
ATOM   3310  HA3 GLY A 233       0.072  12.729 -46.607  1.00 78.50           H  
ATOM   3311  C   GLY A 233      -1.014  13.780 -45.090  1.00 78.50           C  
ATOM   3312  O   GLY A 233      -0.836  14.930 -45.499  1.00 78.50           O  
ATOM   3313  N   SER A 234      -2.027  13.453 -44.283  1.00 84.35           N  
ATOM   3314  H   SER A 234      -2.096  12.494 -43.976  1.00 84.35           H  
ATOM   3315  CA  SER A 234      -2.916  14.416 -43.623  1.00 84.35           C  
ATOM   3316  HA  SER A 234      -2.809  15.397 -44.086  1.00 84.35           H  
ATOM   3317  C   SER A 234      -2.550  14.537 -42.149  1.00 84.35           C  
ATOM   3318  CB  SER A 234      -4.378  13.989 -43.766  1.00 84.35           C  
ATOM   3319  HB2 SER A 234      -5.026  14.727 -43.292  1.00 84.35           H  
ATOM   3320  HB3 SER A 234      -4.529  13.023 -43.284  1.00 84.35           H  
ATOM   3321  O   SER A 234      -2.237  13.536 -41.520  1.00 84.35           O  
ATOM   3322  OG  SER A 234      -4.694  13.884 -45.142  1.00 84.35           O  
ATOM   3323  HG  SER A 234      -4.173  13.146 -45.468  1.00 84.35           H  
ATOM   3324  N   THR A 235      -2.585  15.748 -41.598  1.00 85.79           N  
ATOM   3325  H   THR A 235      -2.887  16.533 -42.158  1.00 85.79           H  
ATOM   3326  CA  THR A 235      -2.349  15.994 -40.168  1.00 85.79           C  
ATOM   3327  HA  THR A 235      -1.730  15.195 -39.761  1.00 85.79           H  
ATOM   3328  C   THR A 235      -3.674  15.999 -39.418  1.00 85.79           C  
ATOM   3329  CB  THR A 235      -1.617  17.324 -39.948  1.00 85.79           C  
ATOM   3330  HB  THR A 235      -2.257  18.149 -40.265  1.00 85.79           H  
ATOM   3331  O   THR A 235      -4.607  16.669 -39.860  1.00 85.79           O  
ATOM   3332  CG2 THR A 235      -1.202  17.545 -38.499  1.00 85.79           C  
ATOM   3333 HG21 THR A 235      -0.629  18.469 -38.417  1.00 85.79           H  
ATOM   3334 HG22 THR A 235      -0.594  16.704 -38.166  1.00 85.79           H  
ATOM   3335 HG23 THR A 235      -2.082  17.622 -37.861  1.00 85.79           H  
ATOM   3336  OG1 THR A 235      -0.428  17.356 -40.710  1.00 85.79           O  
ATOM   3337  HG1 THR A 235       0.060  16.562 -40.480  1.00 85.79           H  
ATOM   3338  N   TYR A 236      -3.720  15.302 -38.288  1.00 85.75           N  
ATOM   3339  H   TYR A 236      -2.891  14.816 -37.979  1.00 85.75           H  
ATOM   3340  CA  TYR A 236      -4.874  15.202 -37.405  1.00 85.75           C  
ATOM   3341  HA  TYR A 236      -5.676  15.853 -37.753  1.00 85.75           H  
ATOM   3342  C   TYR A 236      -4.499  15.624 -35.994  1.00 85.75           C  
ATOM   3343  CB  TYR A 236      -5.392  13.767 -37.396  1.00 85.75           C  
ATOM   3344  HB2 TYR A 236      -4.616  13.105 -37.013  1.00 85.75           H  
ATOM   3345  HB3 TYR A 236      -6.239  13.714 -36.712  1.00 85.75           H  
ATOM   3346  O   TYR A 236      -3.371  15.397 -35.548  1.00 85.75           O  
ATOM   3347  CG  TYR A 236      -5.837  13.286 -38.758  1.00 85.75           C  
ATOM   3348  CD1 TYR A 236      -7.142  13.571 -39.202  1.00 85.75           C  
ATOM   3349  HD1 TYR A 236      -7.800  14.156 -38.576  1.00 85.75           H  
ATOM   3350  CD2 TYR A 236      -4.963  12.528 -39.559  1.00 85.75           C  
ATOM   3351  HD2 TYR A 236      -3.965  12.309 -39.210  1.00 85.75           H  
ATOM   3352  CE1 TYR A 236      -7.588  13.068 -40.439  1.00 85.75           C  
ATOM   3353  HE1 TYR A 236      -8.598  13.256 -40.772  1.00 85.75           H  
ATOM   3354  CE2 TYR A 236      -5.399  12.049 -40.806  1.00 85.75           C  
ATOM   3355  HE2 TYR A 236      -4.726  11.484 -41.434  1.00 85.75           H  
ATOM   3356  OH  TYR A 236      -7.134  11.793 -42.427  1.00 85.75           O  
ATOM   3357  HH  TYR A 236      -6.476  11.174 -42.753  1.00 85.75           H  
ATOM   3358  CZ  TYR A 236      -6.717  12.297 -41.236  1.00 85.75           C  
ATOM   3359  N   GLU A 237      -5.451  16.223 -35.292  1.00 87.81           N  
ATOM   3360  H   GLU A 237      -6.369  16.335 -35.698  1.00 87.81           H  
ATOM   3361  CA  GLU A 237      -5.290  16.540 -33.880  1.00 87.81           C  
ATOM   3362  HA  GLU A 237      -4.249  16.805 -33.694  1.00 87.81           H  
ATOM   3363  C   GLU A 237      -5.627  15.299 -33.046  1.00 87.81           C  
ATOM   3364  CB  GLU A 237      -6.143  17.768 -33.544  1.00 87.81           C  
ATOM   3365  HB2 GLU A 237      -7.200  17.505 -33.573  1.00 87.81           H  
ATOM   3366  HB3 GLU A 237      -5.957  18.528 -34.303  1.00 87.81           H  
ATOM   3367  O   GLU A 237      -6.683  14.690 -33.199  1.00 87.81           O  
ATOM   3368  CG  GLU A 237      -5.789  18.365 -32.181  1.00 87.81           C  
ATOM   3369  HG2 GLU A 237      -6.161  17.709 -31.393  1.00 87.81           H  
ATOM   3370  HG3 GLU A 237      -4.704  18.422 -32.099  1.00 87.81           H  
ATOM   3371  CD  GLU A 237      -6.390  19.772 -32.038  1.00 87.81           C  
ATOM   3372  OE1 GLU A 237      -7.631  19.877 -31.953  1.00 87.81           O  
ATOM   3373  OE2 GLU A 237      -5.614  20.758 -32.089  1.00 87.81           O  
ATOM   3374  N   SER A 238      -4.711  14.887 -32.182  1.00 86.02           N  
ATOM   3375  H   SER A 238      -3.858  15.421 -32.097  1.00 86.02           H  
ATOM   3376  CA  SER A 238      -4.859  13.756 -31.271  1.00 86.02           C  
ATOM   3377  HA  SER A 238      -5.833  13.291 -31.423  1.00 86.02           H  
ATOM   3378  C   SER A 238      -4.793  14.252 -29.831  1.00 86.02           C  
ATOM   3379  CB  SER A 238      -3.793  12.693 -31.547  1.00 86.02           C  
ATOM   3380  HB2 SER A 238      -2.805  13.112 -31.355  1.00 86.02           H  
ATOM   3381  HB3 SER A 238      -3.953  11.837 -30.892  1.00 86.02           H  
ATOM   3382  O   SER A 238      -4.011  15.152 -29.513  1.00 86.02           O  
ATOM   3383  OG  SER A 238      -3.878  12.280 -32.902  1.00 86.02           O  
ATOM   3384  HG  SER A 238      -4.712  12.624 -33.231  1.00 86.02           H  
ATOM   3385  N   GLY A 239      -5.626  13.680 -28.966  1.00 87.73           N  
ATOM   3386  H   GLY A 239      -6.259  12.968 -29.302  1.00 87.73           H  
ATOM   3387  CA  GLY A 239      -5.736  14.057 -27.565  1.00 87.73           C  
ATOM   3388  HA2 GLY A 239      -4.978  14.808 -27.342  1.00 87.73           H  
ATOM   3389  HA3 GLY A 239      -6.718  14.492 -27.377  1.00 87.73           H  
ATOM   3390  C   GLY A 239      -5.547  12.873 -26.630  1.00 87.73           C  
ATOM   3391  O   GLY A 239      -6.017  11.780 -26.922  1.00 87.73           O  
ATOM   3392  N   ILE A 240      -4.882  13.102 -25.497  1.00 88.92           N  
ATOM   3393  H   ILE A 240      -4.556  14.043 -25.327  1.00 88.92           H  
ATOM   3394  CA  ILE A 240      -4.817  12.142 -24.387  1.00 88.92           C  
ATOM   3395  HA  ILE A 240      -5.434  11.275 -24.624  1.00 88.92           H  
ATOM   3396  C   ILE A 240      -5.412  12.816 -23.151  1.00 88.92           C  
ATOM   3397  CB  ILE A 240      -3.383  11.622 -24.140  1.00 88.92           C  
ATOM   3398  HB  ILE A 240      -2.735  12.466 -23.903  1.00 88.92           H  
ATOM   3399  O   ILE A 240      -4.951  13.887 -22.745  1.00 88.92           O  
ATOM   3400  CG1 ILE A 240      -2.805  10.870 -25.359  1.00 88.92           C  
ATOM   3401 HG12 ILE A 240      -3.043  11.415 -26.272  1.00 88.92           H  
ATOM   3402 HG13 ILE A 240      -3.281   9.893 -25.439  1.00 88.92           H  
ATOM   3403  CG2 ILE A 240      -3.398  10.664 -22.945  1.00 88.92           C  
ATOM   3404 HG21 ILE A 240      -3.605  11.202 -22.020  1.00 88.92           H  
ATOM   3405 HG22 ILE A 240      -4.159   9.899 -23.102  1.00 88.92           H  
ATOM   3406 HG23 ILE A 240      -2.437  10.157 -22.856  1.00 88.92           H  
ATOM   3407  CD1 ILE A 240      -1.284  10.652 -25.304  1.00 88.92           C  
ATOM   3408 HD11 ILE A 240      -1.018   9.967 -24.499  1.00 88.92           H  
ATOM   3409 HD12 ILE A 240      -0.955  10.211 -26.245  1.00 88.92           H  
ATOM   3410 HD13 ILE A 240      -0.773  11.604 -25.157  1.00 88.92           H  
ATOM   3411  N   SER A 241      -6.440  12.194 -22.577  1.00 90.95           N  
ATOM   3412  H   SER A 241      -6.731  11.305 -22.959  1.00 90.95           H  
ATOM   3413  CA  SER A 241      -7.186  12.674 -21.408  1.00 90.95           C  
ATOM   3414  HA  SER A 241      -6.575  13.395 -20.866  1.00 90.95           H  
ATOM   3415  C   SER A 241      -7.538  11.519 -20.466  1.00 90.95           C  
ATOM   3416  CB  SER A 241      -8.450  13.425 -21.828  1.00 90.95           C  
ATOM   3417  HB2 SER A 241      -8.162  14.352 -22.324  1.00 90.95           H  
ATOM   3418  HB3 SER A 241      -9.028  13.675 -20.939  1.00 90.95           H  
ATOM   3419  O   SER A 241      -7.694  10.392 -20.930  1.00 90.95           O  
ATOM   3420  OG  SER A 241      -9.250  12.670 -22.714  1.00 90.95           O  
ATOM   3421  HG  SER A 241      -9.327  11.773 -22.380  1.00 90.95           H  
ATOM   3422  N   LEU A 242      -7.719  11.791 -19.169  1.00 90.17           N  
ATOM   3423  H   LEU A 242      -7.669  12.749 -18.855  1.00 90.17           H  
ATOM   3424  CA  LEU A 242      -8.155  10.781 -18.194  1.00 90.17           C  
ATOM   3425  HA  LEU A 242      -7.548   9.884 -18.314  1.00 90.17           H  
ATOM   3426  C   LEU A 242      -9.617  10.399 -18.425  1.00 90.17           C  
ATOM   3427  CB  LEU A 242      -7.973  11.342 -16.770  1.00 90.17           C  
ATOM   3428  HB2 LEU A 242      -6.920  11.578 -16.618  1.00 90.17           H  
ATOM   3429  HB3 LEU A 242      -8.539  12.269 -16.682  1.00 90.17           H  
ATOM   3430  O   LEU A 242      -9.980   9.228 -18.381  1.00 90.17           O  
ATOM   3431  CG  LEU A 242      -8.428  10.395 -15.644  1.00 90.17           C  
ATOM   3432  HG  LEU A 242      -9.462  10.087 -15.804  1.00 90.17           H  
ATOM   3433  CD1 LEU A 242      -7.543   9.154 -15.555  1.00 90.17           C  
ATOM   3434 HD11 LEU A 242      -7.850   8.552 -14.701  1.00 90.17           H  
ATOM   3435 HD12 LEU A 242      -6.499   9.444 -15.438  1.00 90.17           H  
ATOM   3436 HD13 LEU A 242      -7.655   8.554 -16.458  1.00 90.17           H  
ATOM   3437  CD2 LEU A 242      -8.370  11.126 -14.303  1.00 90.17           C  
ATOM   3438 HD21 LEU A 242      -8.687  10.452 -13.507  1.00 90.17           H  
ATOM   3439 HD22 LEU A 242      -7.352  11.463 -14.108  1.00 90.17           H  
ATOM   3440 HD23 LEU A 242      -9.046  11.980 -14.326  1.00 90.17           H  
ATOM   3441  N   THR A 243     -10.457  11.407 -18.663  1.00 79.87           N  
ATOM   3442  H   THR A 243     -10.068  12.338 -18.689  1.00 79.87           H  
ATOM   3443  CA  THR A 243     -11.876  11.220 -18.983  1.00 79.87           C  
ATOM   3444  HA  THR A 243     -12.138  10.172 -18.844  1.00 79.87           H  
ATOM   3445  C   THR A 243     -12.098  11.552 -20.454  1.00 79.87           C  
ATOM   3446  CB  THR A 243     -12.784  12.033 -18.043  1.00 79.87           C  
ATOM   3447  HB  THR A 243     -13.820  11.805 -18.295  1.00 79.87           H  
ATOM   3448  O   THR A 243     -11.602  12.576 -20.920  1.00 79.87           O  
ATOM   3449  CG2 THR A 243     -12.551  11.676 -16.575  1.00 79.87           C  
ATOM   3450 HG21 THR A 243     -13.319  12.143 -15.959  1.00 79.87           H  
ATOM   3451 HG22 THR A 243     -12.615  10.595 -16.445  1.00 79.87           H  
ATOM   3452 HG23 THR A 243     -11.568  12.014 -16.245  1.00 79.87           H  
ATOM   3453  OG1 THR A 243     -12.591  13.424 -18.163  1.00 79.87           O  
ATOM   3454  HG1 THR A 243     -11.759  13.650 -17.741  1.00 79.87           H  
ATOM   3455  N   THR A 244     -12.809  10.705 -21.208  1.00 66.68           N  
ATOM   3456  H   THR A 244     -13.158   9.852 -20.795  1.00 66.68           H  
ATOM   3457  CA  THR A 244     -13.026  10.896 -22.659  1.00 66.68           C  
ATOM   3458  HA  THR A 244     -12.093  10.701 -23.188  1.00 66.68           H  
ATOM   3459  C   THR A 244     -13.457  12.333 -22.956  1.00 66.68           C  
ATOM   3460  CB  THR A 244     -14.081   9.930 -23.213  1.00 66.68           C  
ATOM   3461  HB  THR A 244     -14.322  10.217 -24.236  1.00 66.68           H  
ATOM   3462  O   THR A 244     -14.508  12.801 -22.496  1.00 66.68           O  
ATOM   3463  CG2 THR A 244     -13.602   8.481 -23.212  1.00 66.68           C  
ATOM   3464 HG21 THR A 244     -14.370   7.844 -23.651  1.00 66.68           H  
ATOM   3465 HG22 THR A 244     -13.390   8.147 -22.196  1.00 66.68           H  
ATOM   3466 HG23 THR A 244     -12.695   8.397 -23.811  1.00 66.68           H  
ATOM   3467  OG1 THR A 244     -15.250  10.011 -22.418  1.00 66.68           O  
ATOM   3468  HG1 THR A 244     -15.338  10.942 -22.203  1.00 66.68           H  
ATOM   3469  N   ALA A 245     -12.604  13.071 -23.654  1.00 56.75           N  
ATOM   3470  H   ALA A 245     -11.858  12.590 -24.135  1.00 56.75           H  
ATOM   3471  CA  ALA A 245     -12.750  14.487 -23.901  1.00 56.75           C  
ATOM   3472  HA  ALA A 245     -13.311  14.918 -23.072  1.00 56.75           H  
ATOM   3473  C   ALA A 245     -13.560  14.750 -25.167  1.00 56.75           C  
ATOM   3474  CB  ALA A 245     -11.350  15.116 -23.965  1.00 56.75           C  
ATOM   3475  HB1 ALA A 245     -10.796  14.673 -24.792  1.00 56.75           H  
ATOM   3476  HB2 ALA A 245     -10.794  14.908 -23.051  1.00 56.75           H  
ATOM   3477  HB3 ALA A 245     -11.419  16.191 -24.133  1.00 56.75           H  
ATOM   3478  O   ALA A 245     -13.018  14.995 -26.242  1.00 56.75           O  
ATOM   3479  N   THR A 246     -14.881  14.860 -25.018  1.00 52.74           N  
ATOM   3480  H   THR A 246     -15.291  14.583 -24.138  1.00 52.74           H  
ATOM   3481  CA  THR A 246     -15.743  15.288 -26.123  1.00 52.74           C  
ATOM   3482  HA  THR A 246     -15.671  14.533 -26.906  1.00 52.74           H  
ATOM   3483  C   THR A 246     -15.282  16.631 -26.713  1.00 52.74           C  
ATOM   3484  CB  THR A 246     -17.216  15.391 -25.697  1.00 52.74           C  
ATOM   3485  HB  THR A 246     -17.785  15.799 -26.532  1.00 52.74           H  
ATOM   3486  O   THR A 246     -15.504  17.687 -26.118  1.00 52.74           O  
ATOM   3487  CG2 THR A 246     -17.818  14.037 -25.330  1.00 52.74           C  
ATOM   3488 HG21 THR A 246     -17.720  13.349 -26.169  1.00 52.74           H  
ATOM   3489 HG22 THR A 246     -17.300  13.618 -24.467  1.00 52.74           H  
ATOM   3490 HG23 THR A 246     -18.873  14.161 -25.084  1.00 52.74           H  
ATOM   3491  OG1 THR A 246     -17.367  16.252 -24.591  1.00 52.74           O  
ATOM   3492  HG1 THR A 246     -16.743  16.967 -24.731  1.00 52.74           H  
ATOM   3493  N   GLY A 247     -14.709  16.592 -27.919  1.00 61.51           N  
ATOM   3494  H   GLY A 247     -14.356  15.697 -28.229  1.00 61.51           H  
ATOM   3495  CA  GLY A 247     -14.631  17.728 -28.841  1.00 61.51           C  
ATOM   3496  HA2 GLY A 247     -15.464  18.403 -28.645  1.00 61.51           H  
ATOM   3497  HA3 GLY A 247     -14.747  17.342 -29.854  1.00 61.51           H  
ATOM   3498  C   GLY A 247     -13.352  18.568 -28.839  1.00 61.51           C  
ATOM   3499  O   GLY A 247     -13.406  19.677 -29.370  1.00 61.51           O  
ATOM   3500  N   ALA A 248     -12.243  18.085 -28.268  1.00 62.72           N  
ATOM   3501  H   ALA A 248     -12.275  17.180 -27.821  1.00 62.72           H  
ATOM   3502  CA  ALA A 248     -10.964  18.813 -28.269  1.00 62.72           C  
ATOM   3503  HA  ALA A 248     -11.142  19.851 -28.552  1.00 62.72           H  
ATOM   3504  C   ALA A 248      -9.920  18.291 -29.272  1.00 62.72           C  
ATOM   3505  CB  ALA A 248     -10.406  18.831 -26.842  1.00 62.72           C  
ATOM   3506  HB1 ALA A 248      -9.496  19.430 -26.814  1.00 62.72           H  
ATOM   3507  HB2 ALA A 248     -10.168  17.815 -26.524  1.00 62.72           H  
ATOM   3508  HB3 ALA A 248     -11.137  19.263 -26.160  1.00 62.72           H  
ATOM   3509  O   ALA A 248      -8.939  18.984 -29.485  1.00 62.72           O  
ATOM   3510  N   ALA A 249     -10.116  17.106 -29.854  1.00 72.62           N  
ATOM   3511  H   ALA A 249     -10.955  16.584 -29.649  1.00 72.62           H  
ATOM   3512  CA  ALA A 249      -9.218  16.500 -30.835  1.00 72.62           C  
ATOM   3513  HA  ALA A 249      -8.672  17.281 -31.363  1.00 72.62           H  
ATOM   3514  C   ALA A 249     -10.025  15.695 -31.869  1.00 72.62           C  
ATOM   3515  CB  ALA A 249      -8.217  15.608 -30.089  1.00 72.62           C  
ATOM   3516  HB1 ALA A 249      -7.533  15.144 -30.799  1.00 72.62           H  
ATOM   3517  HB2 ALA A 249      -7.638  16.207 -29.386  1.00 72.62           H  
ATOM   3518  HB3 ALA A 249      -8.745  14.822 -29.547  1.00 72.62           H  
ATOM   3519  O   ALA A 249     -11.178  15.333 -31.611  1.00 72.62           O  
ATOM   3520  N   ASP A 250      -9.425  15.400 -33.023  1.00 79.19           N  
ATOM   3521  H   ASP A 250      -8.459  15.664 -33.150  1.00 79.19           H  
ATOM   3522  CA  ASP A 250     -10.014  14.502 -34.025  1.00 79.19           C  
ATOM   3523  HA  ASP A 250     -11.047  14.798 -34.210  1.00 79.19           H  
ATOM   3524  C   ASP A 250     -10.020  13.046 -33.528  1.00 79.19           C  
ATOM   3525  CB  ASP A 250      -9.239  14.581 -35.353  1.00 79.19           C  
ATOM   3526  HB2 ASP A 250      -8.207  14.268 -35.192  1.00 79.19           H  
ATOM   3527  HB3 ASP A 250      -9.682  13.867 -36.048  1.00 79.19           H  
ATOM   3528  O   ASP A 250     -10.955  12.294 -33.814  1.00 79.19           O  
ATOM   3529  CG  ASP A 250      -9.258  15.956 -36.026  1.00 79.19           C  
ATOM   3530  OD1 ASP A 250     -10.362  16.537 -36.159  1.00 79.19           O  
ATOM   3531  OD2 ASP A 250      -8.173  16.376 -36.500  1.00 79.19           O  
ATOM   3532  N   PHE A 251      -8.989  12.668 -32.762  1.00 79.19           N  
ATOM   3533  H   PHE A 251      -8.267  13.352 -32.588  1.00 79.19           H  
ATOM   3534  CA  PHE A 251      -8.810  11.334 -32.190  1.00 79.19           C  
ATOM   3535  HA  PHE A 251      -9.742  10.777 -32.283  1.00 79.19           H  
ATOM   3536  C   PHE A 251      -8.454  11.402 -30.705  1.00 79.19           C  
ATOM   3537  CB  PHE A 251      -7.720  10.584 -32.966  1.00 79.19           C  
ATOM   3538  HB2 PHE A 251      -7.596   9.594 -32.527  1.00 79.19           H  
ATOM   3539  HB3 PHE A 251      -6.774  11.113 -32.849  1.00 79.19           H  
ATOM   3540  O   PHE A 251      -7.635  12.224 -30.298  1.00 79.19           O  
ATOM   3541  CG  PHE A 251      -8.026  10.421 -34.440  1.00 79.19           C  
ATOM   3542  CD1 PHE A 251      -9.008   9.503 -34.854  1.00 79.19           C  
ATOM   3543  HD1 PHE A 251      -9.532   8.915 -34.116  1.00 79.19           H  
ATOM   3544  CD2 PHE A 251      -7.344  11.191 -35.398  1.00 79.19           C  
ATOM   3545  HD2 PHE A 251      -6.589  11.899 -35.089  1.00 79.19           H  
ATOM   3546  CE1 PHE A 251      -9.309   9.350 -36.219  1.00 79.19           C  
ATOM   3547  HE1 PHE A 251     -10.060   8.637 -36.528  1.00 79.19           H  
ATOM   3548  CE2 PHE A 251      -7.634  11.018 -36.761  1.00 79.19           C  
ATOM   3549  HE2 PHE A 251      -7.074  11.560 -37.508  1.00 79.19           H  
ATOM   3550  CZ  PHE A 251      -8.618  10.109 -37.176  1.00 79.19           C  
ATOM   3551  HZ  PHE A 251      -8.817   9.978 -38.230  1.00 79.19           H  
ATOM   3552  N   GLU A 252      -9.028  10.502 -29.912  1.00 81.75           N  
ATOM   3553  H   GLU A 252      -9.629   9.801 -30.322  1.00 81.75           H  
ATOM   3554  CA  GLU A 252      -8.579  10.228 -28.546  1.00 81.75           C  
ATOM   3555  HA  GLU A 252      -8.025  11.085 -28.162  1.00 81.75           H  
ATOM   3556  C   GLU A 252      -7.622   9.034 -28.569  1.00 81.75           C  
ATOM   3557  CB  GLU A 252      -9.767   9.994 -27.599  1.00 81.75           C  
ATOM   3558  HB2 GLU A 252     -10.417   9.224 -28.013  1.00 81.75           H  
ATOM   3559  HB3 GLU A 252      -9.381   9.653 -26.639  1.00 81.75           H  
ATOM   3560  O   GLU A 252      -7.833   8.083 -29.322  1.00 81.75           O  
ATOM   3561  CG  GLU A 252     -10.569  11.288 -27.376  1.00 81.75           C  
ATOM   3562  HG2 GLU A 252     -10.950  11.636 -28.336  1.00 81.75           H  
ATOM   3563  HG3 GLU A 252      -9.896  12.053 -26.989  1.00 81.75           H  
ATOM   3564  CD  GLU A 252     -11.754  11.137 -26.405  1.00 81.75           C  
ATOM   3565  OE1 GLU A 252     -12.554  12.095 -26.312  1.00 81.75           O  
ATOM   3566  OE2 GLU A 252     -11.904  10.100 -25.729  1.00 81.75           O  
ATOM   3567  N   VAL A 253      -6.558   9.131 -27.781  1.00 80.94           N  
ATOM   3568  H   VAL A 253      -6.477   9.944 -27.188  1.00 80.94           H  
ATOM   3569  CA  VAL A 253      -5.491   8.140 -27.659  1.00 80.94           C  
ATOM   3570  HA  VAL A 253      -5.739   7.245 -28.230  1.00 80.94           H  
ATOM   3571  C   VAL A 253      -5.381   7.746 -26.188  1.00 80.94           C  
ATOM   3572  CB  VAL A 253      -4.174   8.724 -28.209  1.00 80.94           C  
ATOM   3573  HB  VAL A 253      -3.987   9.684 -27.728  1.00 80.94           H  
ATOM   3574  O   VAL A 253      -5.427   8.608 -25.307  1.00 80.94           O  
ATOM   3575  CG1 VAL A 253      -2.966   7.829 -27.950  1.00 80.94           C  
ATOM   3576 HG11 VAL A 253      -2.814   7.746 -26.874  1.00 80.94           H  
ATOM   3577 HG12 VAL A 253      -3.132   6.838 -28.373  1.00 80.94           H  
ATOM   3578 HG13 VAL A 253      -2.066   8.263 -28.386  1.00 80.94           H  
ATOM   3579  CG2 VAL A 253      -4.248   8.976 -29.721  1.00 80.94           C  
ATOM   3580 HG21 VAL A 253      -3.305   9.385 -30.082  1.00 80.94           H  
ATOM   3581 HG22 VAL A 253      -4.459   8.036 -30.232  1.00 80.94           H  
ATOM   3582 HG23 VAL A 253      -5.048   9.684 -29.941  1.00 80.94           H  
ATOM   3583  N   ASP A 254      -5.194   6.454 -25.931  1.00 83.57           N  
ATOM   3584  H   ASP A 254      -5.183   5.810 -26.710  1.00 83.57           H  
ATOM   3585  CA  ASP A 254      -5.197   5.895 -24.572  1.00 83.57           C  
ATOM   3586  HA  ASP A 254      -5.718   6.580 -23.904  1.00 83.57           H  
ATOM   3587  C   ASP A 254      -3.789   5.707 -23.987  1.00 83.57           C  
ATOM   3588  CB  ASP A 254      -5.972   4.569 -24.588  1.00 83.57           C  
ATOM   3589  HB2 ASP A 254      -5.633   3.969 -25.433  1.00 83.57           H  
ATOM   3590  HB3 ASP A 254      -5.729   4.009 -23.685  1.00 83.57           H  
ATOM   3591  O   ASP A 254      -3.622   5.348 -22.817  1.00 83.57           O  
ATOM   3592  CG  ASP A 254      -7.497   4.740 -24.654  1.00 83.57           C  
ATOM   3593  OD1 ASP A 254      -8.006   5.773 -24.162  1.00 83.57           O  
ATOM   3594  OD2 ASP A 254      -8.158   3.790 -25.132  1.00 83.57           O  
ATOM   3595  N   SER A 255      -2.743   5.918 -24.793  1.00 85.26           N  
ATOM   3596  H   SER A 255      -2.920   6.216 -25.742  1.00 85.26           H  
ATOM   3597  CA  SER A 255      -1.365   5.695 -24.359  1.00 85.26           C  
ATOM   3598  HA  SER A 255      -1.307   5.989 -23.311  1.00 85.26           H  
ATOM   3599  C   SER A 255      -0.317   6.534 -25.092  1.00 85.26           C  
ATOM   3600  CB  SER A 255      -1.036   4.198 -24.436  1.00 85.26           C  
ATOM   3601  HB2 SER A 255      -0.034   4.024 -24.043  1.00 85.26           H  
ATOM   3602  HB3 SER A 255      -1.743   3.646 -23.818  1.00 85.26           H  
ATOM   3603  O   SER A 255      -0.545   7.089 -26.166  1.00 85.26           O  
ATOM   3604  OG  SER A 255      -1.102   3.706 -25.755  1.00 85.26           O  
ATOM   3605  HG  SER A 255      -1.937   3.973 -26.146  1.00 85.26           H  
ATOM   3606  N   PHE A 256       0.867   6.637 -24.490  1.00 85.24           N  
ATOM   3607  H   PHE A 256       0.978   6.180 -23.597  1.00 85.24           H  
ATOM   3608  CA  PHE A 256       2.044   7.253 -25.096  1.00 85.24           C  
ATOM   3609  HA  PHE A 256       1.840   7.425 -26.153  1.00 85.24           H  
ATOM   3610  C   PHE A 256       3.242   6.301 -25.012  1.00 85.24           C  
ATOM   3611  CB  PHE A 256       2.307   8.616 -24.447  1.00 85.24           C  
ATOM   3612  HB2 PHE A 256       2.758   8.470 -23.466  1.00 85.24           H  
ATOM   3613  HB3 PHE A 256       1.358   9.132 -24.303  1.00 85.24           H  
ATOM   3614  O   PHE A 256       3.470   5.649 -23.983  1.00 85.24           O  
ATOM   3615  CG  PHE A 256       3.199   9.507 -25.279  1.00 85.24           C  
ATOM   3616  CD1 PHE A 256       4.561   9.629 -24.964  1.00 85.24           C  
ATOM   3617  HD1 PHE A 256       4.957   9.101 -24.110  1.00 85.24           H  
ATOM   3618  CD2 PHE A 256       2.667  10.215 -26.370  1.00 85.24           C  
ATOM   3619  HD2 PHE A 256       1.621  10.113 -26.618  1.00 85.24           H  
ATOM   3620  CE1 PHE A 256       5.391  10.471 -25.721  1.00 85.24           C  
ATOM   3621  HE1 PHE A 256       6.425  10.596 -25.438  1.00 85.24           H  
ATOM   3622  CE2 PHE A 256       3.501  11.036 -27.146  1.00 85.24           C  
ATOM   3623  HE2 PHE A 256       3.082  11.565 -27.989  1.00 85.24           H  
ATOM   3624  CZ  PHE A 256       4.865  11.165 -26.822  1.00 85.24           C  
ATOM   3625  HZ  PHE A 256       5.510  11.802 -27.409  1.00 85.24           H  
ATOM   3626  N   SER A 257       3.995   6.187 -26.108  1.00 84.45           N  
ATOM   3627  H   SER A 257       3.787   6.752 -26.919  1.00 84.45           H  
ATOM   3628  CA  SER A 257       4.982   5.124 -26.305  1.00 84.45           C  
ATOM   3629  HA  SER A 257       5.126   4.597 -25.362  1.00 84.45           H  
ATOM   3630  C   SER A 257       6.351   5.643 -26.743  1.00 84.45           C  
ATOM   3631  CB  SER A 257       4.464   4.101 -27.324  1.00 84.45           C  
ATOM   3632  HB2 SER A 257       5.210   3.318 -27.458  1.00 84.45           H  
ATOM   3633  HB3 SER A 257       3.536   3.654 -26.967  1.00 84.45           H  
ATOM   3634  O   SER A 257       6.506   6.707 -27.352  1.00 84.45           O  
ATOM   3635  OG  SER A 257       4.232   4.760 -28.545  1.00 84.45           O  
ATOM   3636  HG  SER A 257       4.338   4.152 -29.280  1.00 84.45           H  
ATOM   3637  N   LEU A 258       7.379   4.848 -26.441  1.00 82.87           N  
ATOM   3638  H   LEU A 258       7.179   3.997 -25.935  1.00 82.87           H  
ATOM   3639  CA  LEU A 258       8.682   4.990 -27.081  1.00 82.87           C  
ATOM   3640  HA  LEU A 258       8.890   6.048 -27.243  1.00 82.87           H  
ATOM   3641  C   LEU A 258       8.657   4.293 -28.444  1.00 82.87           C  
ATOM   3642  CB  LEU A 258       9.793   4.403 -26.199  1.00 82.87           C  
ATOM   3643  HB2 LEU A 258       9.612   3.333 -26.098  1.00 82.87           H  
ATOM   3644  HB3 LEU A 258      10.742   4.533 -26.720  1.00 82.87           H  
ATOM   3645  O   LEU A 258       8.279   3.123 -28.531  1.00 82.87           O  
ATOM   3646  CG  LEU A 258       9.911   5.018 -24.796  1.00 82.87           C  
ATOM   3647  HG  LEU A 258       8.976   4.881 -24.253  1.00 82.87           H  
ATOM   3648  CD1 LEU A 258      11.016   4.279 -24.040  1.00 82.87           C  
ATOM   3649 HD11 LEU A 258      10.815   3.207 -24.046  1.00 82.87           H  
ATOM   3650 HD12 LEU A 258      11.983   4.482 -24.500  1.00 82.87           H  
ATOM   3651 HD13 LEU A 258      11.016   4.623 -23.006  1.00 82.87           H  
ATOM   3652  CD2 LEU A 258      10.261   6.505 -24.835  1.00 82.87           C  
ATOM   3653 HD21 LEU A 258       9.438   7.061 -25.285  1.00 82.87           H  
ATOM   3654 HD22 LEU A 258      11.167   6.674 -25.417  1.00 82.87           H  
ATOM   3655 HD23 LEU A 258      10.398   6.879 -23.820  1.00 82.87           H  
ATOM   3656  N   SER A 259       9.150   4.976 -29.477  1.00 76.45           N  
ATOM   3657  H   SER A 259       9.524   5.896 -29.294  1.00 76.45           H  
ATOM   3658  CA  SER A 259       9.307   4.403 -30.813  1.00 76.45           C  
ATOM   3659  HA  SER A 259       8.337   4.033 -31.146  1.00 76.45           H  
ATOM   3660  C   SER A 259      10.301   3.243 -30.780  1.00 76.45           C  
ATOM   3661  CB  SER A 259       9.789   5.460 -31.812  1.00 76.45           C  
ATOM   3662  HB2 SER A 259       9.066   6.274 -31.864  1.00 76.45           H  
ATOM   3663  HB3 SER A 259      10.747   5.863 -31.482  1.00 76.45           H  
ATOM   3664  O   SER A 259      11.451   3.379 -30.344  1.00 76.45           O  
ATOM   3665  OG  SER A 259       9.936   4.884 -33.099  1.00 76.45           O  
ATOM   3666  HG  SER A 259       9.099   5.007 -33.552  1.00 76.45           H  
ATOM   3667  N   SER A 260       9.892   2.098 -31.315  1.00 64.70           N  
ATOM   3668  H   SER A 260       8.925   2.013 -31.596  1.00 64.70           H  
ATOM   3669  CA  SER A 260      10.765   0.944 -31.557  1.00 64.70           C  
ATOM   3670  HA  SER A 260      11.452   0.842 -30.717  1.00 64.70           H  
ATOM   3671  C   SER A 260      11.618   1.077 -32.829  1.00 64.70           C  
ATOM   3672  CB  SER A 260       9.908  -0.317 -31.614  1.00 64.70           C  
ATOM   3673  HB2 SER A 260       9.511  -0.528 -30.621  1.00 64.70           H  
ATOM   3674  HB3 SER A 260      10.493  -1.171 -31.955  1.00 64.70           H  
ATOM   3675  O   SER A 260      12.405   0.179 -33.138  1.00 64.70           O  
ATOM   3676  OG  SER A 260       8.834  -0.079 -32.484  1.00 64.70           O  
ATOM   3677  HG  SER A 260       9.121   0.050 -33.391  1.00 64.70           H  
ATOM   3678  N   GLY A 261      11.499   2.188 -33.566  1.00 60.42           N  
ATOM   3679  H   GLY A 261      10.840   2.885 -33.250  1.00 60.42           H  
ATOM   3680  CA  GLY A 261      12.030   2.338 -34.922  1.00 60.42           C  
ATOM   3681  HA2 GLY A 261      12.980   1.813 -35.012  1.00 60.42           H  
ATOM   3682  HA3 GLY A 261      12.198   3.398 -35.111  1.00 60.42           H  
ATOM   3683  C   GLY A 261      11.068   1.802 -35.993  1.00 60.42           C  
ATOM   3684  O   GLY A 261      10.060   1.176 -35.684  1.00 60.42           O  
ATOM   3685  N   ALA A 262      11.371   2.096 -37.263  1.00 49.84           N  
ATOM   3686  H   ALA A 262      12.224   2.609 -37.431  1.00 49.84           H  
ATOM   3687  CA  ALA A 262      10.426   1.995 -38.380  1.00 49.84           C  
ATOM   3688  HA  ALA A 262       9.652   2.745 -38.217  1.00 49.84           H  
ATOM   3689  C   ALA A 262       9.718   0.626 -38.519  1.00 49.84           C  
ATOM   3690  CB  ALA A 262      11.174   2.365 -39.671  1.00 49.84           C  
ATOM   3691  HB1 ALA A 262      11.598   3.365 -39.580  1.00 49.84           H  
ATOM   3692  HB2 ALA A 262      11.968   1.642 -39.858  1.00 49.84           H  
ATOM   3693  HB3 ALA A 262      10.474   2.353 -40.507  1.00 49.84           H  
ATOM   3694  O   ALA A 262      10.385  -0.398 -38.696  1.00 49.84           O  
ATOM   3695  N   TYR A 263       8.377   0.672 -38.571  1.00 50.48           N  
ATOM   3696  H   TYR A 263       7.938   1.561 -38.377  1.00 50.48           H  
ATOM   3697  CA  TYR A 263       7.441  -0.432 -38.846  1.00 50.48           C  
ATOM   3698  HA  TYR A 263       6.445   0.011 -38.809  1.00 50.48           H  
ATOM   3699  C   TYR A 263       7.363  -1.547 -37.785  1.00 50.48           C  
ATOM   3700  CB  TYR A 263       7.619  -0.962 -40.287  1.00 50.48           C  
ATOM   3701  HB2 TYR A 263       8.678  -1.026 -40.538  1.00 50.48           H  
ATOM   3702  HB3 TYR A 263       7.228  -1.976 -40.367  1.00 50.48           H  
ATOM   3703  O   TYR A 263       7.339  -2.730 -38.135  1.00 50.48           O  
ATOM   3704  CG  TYR A 263       6.885  -0.179 -41.346  1.00 50.48           C  
ATOM   3705  CD1 TYR A 263       5.501  -0.378 -41.503  1.00 50.48           C  
ATOM   3706  HD1 TYR A 263       4.968  -1.027 -40.824  1.00 50.48           H  
ATOM   3707  CD2 TYR A 263       7.572   0.725 -42.178  1.00 50.48           C  
ATOM   3708  HD2 TYR A 263       8.628   0.896 -42.028  1.00 50.48           H  
ATOM   3709  CE1 TYR A 263       4.792   0.342 -42.479  1.00 50.48           C  
ATOM   3710  HE1 TYR A 263       3.716   0.261 -42.533  1.00 50.48           H  
ATOM   3711  CE2 TYR A 263       6.869   1.423 -43.180  1.00 50.48           C  
ATOM   3712  HE2 TYR A 263       7.367   2.154 -43.800  1.00 50.48           H  
ATOM   3713  OH  TYR A 263       4.787   1.962 -44.240  1.00 50.48           O  
ATOM   3714  HH  TYR A 263       3.901   2.111 -43.903  1.00 50.48           H  
ATOM   3715  CZ  TYR A 263       5.476   1.243 -43.318  1.00 50.48           C  
ATOM   3716  N   ALA A 264       7.290  -1.205 -36.499  1.00 47.32           N  
ATOM   3717  H   ALA A 264       7.253  -0.226 -36.250  1.00 47.32           H  
ATOM   3718  CA  ALA A 264       6.711  -2.142 -35.534  1.00 47.32           C  
ATOM   3719  HA  ALA A 264       6.922  -3.167 -35.839  1.00 47.32           H  
ATOM   3720  C   ALA A 264       5.188  -1.974 -35.487  1.00 47.32           C  
ATOM   3721  CB  ALA A 264       7.342  -1.952 -34.167  1.00 47.32           C  
ATOM   3722  HB1 ALA A 264       6.967  -1.018 -33.748  1.00 47.32           H  
ATOM   3723  HB2 ALA A 264       7.039  -2.765 -33.508  1.00 47.32           H  
ATOM   3724  HB3 ALA A 264       8.429  -1.945 -34.253  1.00 47.32           H  
ATOM   3725  O   ALA A 264       4.677  -0.888 -35.751  1.00 47.32           O  
ATOM   3726  N   ASP A 265       4.472  -3.054 -35.173  1.00 54.73           N  
ATOM   3727  H   ASP A 265       4.957  -3.881 -34.856  1.00 54.73           H  
ATOM   3728  CA  ASP A 265       3.070  -2.938 -34.774  1.00 54.73           C  
ATOM   3729  HA  ASP A 265       2.507  -2.440 -35.563  1.00 54.73           H  
ATOM   3730  C   ASP A 265       3.021  -2.077 -33.503  1.00 54.73           C  
ATOM   3731  CB  ASP A 265       2.493  -4.351 -34.554  1.00 54.73           C  
ATOM   3732  HB2 ASP A 265       2.842  -4.742 -33.598  1.00 54.73           H  
ATOM   3733  HB3 ASP A 265       2.874  -5.004 -35.339  1.00 54.73           H  
ATOM   3734  O   ASP A 265       3.887  -2.227 -32.639  1.00 54.73           O  
ATOM   3735  CG  ASP A 265       0.961  -4.409 -34.602  1.00 54.73           C  
ATOM   3736  OD1 ASP A 265       0.323  -3.366 -34.333  1.00 54.73           O  
ATOM   3737  OD2 ASP A 265       0.438  -5.483 -34.992  1.00 54.73           O  
ATOM   3738  N   TYR A 266       2.046  -1.178 -33.364  1.00 55.66           N  
ATOM   3739  H   TYR A 266       1.297  -1.169 -34.042  1.00 55.66           H  
ATOM   3740  CA  TYR A 266       1.956  -0.321 -32.176  1.00 55.66           C  
ATOM   3741  HA  TYR A 266       2.858   0.287 -32.117  1.00 55.66           H  
ATOM   3742  C   TYR A 266       1.869  -1.153 -30.886  1.00 55.66           C  
ATOM   3743  CB  TYR A 266       0.749   0.614 -32.291  1.00 55.66           C  
ATOM   3744  HB2 TYR A 266       0.821   1.180 -33.220  1.00 55.66           H  
ATOM   3745  HB3 TYR A 266      -0.168   0.026 -32.326  1.00 55.66           H  
ATOM   3746  O   TYR A 266       2.365  -0.752 -29.835  1.00 55.66           O  
ATOM   3747  CG  TYR A 266       0.686   1.592 -31.138  1.00 55.66           C  
ATOM   3748  CD1 TYR A 266      -0.263   1.447 -30.104  1.00 55.66           C  
ATOM   3749  HD1 TYR A 266      -1.002   0.662 -30.153  1.00 55.66           H  
ATOM   3750  CD2 TYR A 266       1.621   2.639 -31.088  1.00 55.66           C  
ATOM   3751  HD2 TYR A 266       2.354   2.758 -31.872  1.00 55.66           H  
ATOM   3752  CE1 TYR A 266      -0.287   2.369 -29.035  1.00 55.66           C  
ATOM   3753  HE1 TYR A 266      -1.057   2.326 -28.279  1.00 55.66           H  
ATOM   3754  CE2 TYR A 266       1.613   3.542 -30.014  1.00 55.66           C  
ATOM   3755  HE2 TYR A 266       2.319   4.359 -30.016  1.00 55.66           H  
ATOM   3756  OH  TYR A 266       0.624   4.351 -28.011  1.00 55.66           O  
ATOM   3757  HH  TYR A 266       1.327   4.994 -28.126  1.00 55.66           H  
ATOM   3758  CZ  TYR A 266       0.660   3.414 -28.987  1.00 55.66           C  
ATOM   3759  N   SER A 267       1.313  -2.369 -30.978  1.00 60.40           N  
ATOM   3760  H   SER A 267       0.974  -2.666 -31.882  1.00 60.40           H  
ATOM   3761  CA  SER A 267       1.285  -3.334 -29.875  1.00 60.40           C  
ATOM   3762  HA  SER A 267       0.790  -2.864 -29.025  1.00 60.40           H  
ATOM   3763  C   SER A 267       2.666  -3.793 -29.392  1.00 60.40           C  
ATOM   3764  CB  SER A 267       0.474  -4.565 -30.287  1.00 60.40           C  
ATOM   3765  HB2 SER A 267       0.379  -5.228 -29.427  1.00 60.40           H  
ATOM   3766  HB3 SER A 267      -0.523  -4.250 -30.592  1.00 60.40           H  
ATOM   3767  O   SER A 267       2.768  -4.330 -28.291  1.00 60.40           O  
ATOM   3768  OG  SER A 267       1.080  -5.277 -31.352  1.00 60.40           O  
ATOM   3769  HG  SER A 267       2.000  -5.459 -31.147  1.00 60.40           H  
ATOM   3770  N   ASP A 268       3.710  -3.619 -30.204  1.00 62.63           N  
ATOM   3771  H   ASP A 268       3.561  -3.144 -31.083  1.00 62.63           H  
ATOM   3772  CA  ASP A 268       5.096  -3.959 -29.870  1.00 62.63           C  
ATOM   3773  HA  ASP A 268       5.097  -4.740 -29.110  1.00 62.63           H  
ATOM   3774  C   ASP A 268       5.868  -2.759 -29.285  1.00 62.63           C  
ATOM   3775  CB  ASP A 268       5.820  -4.509 -31.114  1.00 62.63           C  
ATOM   3776  HB2 ASP A 268       6.869  -4.665 -30.861  1.00 62.63           H  
ATOM   3777  HB3 ASP A 268       5.787  -3.759 -31.904  1.00 62.63           H  
ATOM   3778  O   ASP A 268       6.999  -2.919 -28.810  1.00 62.63           O  
ATOM   3779  CG  ASP A 268       5.283  -5.840 -31.660  1.00 62.63           C  
ATOM   3780  OD1 ASP A 268       4.642  -6.602 -30.898  1.00 62.63           O  
ATOM   3781  OD2 ASP A 268       5.608  -6.148 -32.832  1.00 62.63           O  
ATOM   3782  N   GLU A 269       5.287  -1.554 -29.307  1.00 70.58           N  
ATOM   3783  H   GLU A 269       4.343  -1.470 -29.655  1.00 70.58           H  
ATOM   3784  CA  GLU A 269       5.918  -0.365 -28.744  1.00 70.58           C  
ATOM   3785  HA  GLU A 269       6.968  -0.382 -29.035  1.00 70.58           H  
ATOM   3786  C   GLU A 269       5.873  -0.355 -27.213  1.00 70.58           C  
ATOM   3787  CB  GLU A 269       5.324   0.928 -29.306  1.00 70.58           C  
ATOM   3788  HB2 GLU A 269       4.257   0.980 -29.091  1.00 70.58           H  
ATOM   3789  HB3 GLU A 269       5.824   1.754 -28.800  1.00 70.58           H  
ATOM   3790  O   GLU A 269       4.953  -0.859 -26.563  1.00 70.58           O  
ATOM   3791  CG  GLU A 269       5.576   1.077 -30.810  1.00 70.58           C  
ATOM   3792  HG2 GLU A 269       4.954   0.370 -31.359  1.00 70.58           H  
ATOM   3793  HG3 GLU A 269       6.621   0.837 -31.007  1.00 70.58           H  
ATOM   3794  CD  GLU A 269       5.306   2.501 -31.297  1.00 70.58           C  
ATOM   3795  OE1 GLU A 269       5.889   2.866 -32.342  1.00 70.58           O  
ATOM   3796  OE2 GLU A 269       4.614   3.258 -30.576  1.00 70.58           O  
ATOM   3797  N   PHE A 270       6.884   0.263 -26.596  1.00 81.63           N  
ATOM   3798  H   PHE A 270       7.561   0.756 -27.161  1.00 81.63           H  
ATOM   3799  CA  PHE A 270       6.928   0.392 -25.143  1.00 81.63           C  
ATOM   3800  HA  PHE A 270       6.548  -0.532 -24.708  1.00 81.63           H  
ATOM   3801  C   PHE A 270       5.998   1.523 -24.691  1.00 81.63           C  
ATOM   3802  CB  PHE A 270       8.373   0.554 -24.657  1.00 81.63           C  
ATOM   3803  HB2 PHE A 270       8.968  -0.268 -25.054  1.00 81.63           H  
ATOM   3804  HB3 PHE A 270       8.784   1.481 -25.057  1.00 81.63           H  
ATOM   3805  O   PHE A 270       6.421   2.671 -24.547  1.00 81.63           O  
ATOM   3806  CG  PHE A 270       8.505   0.554 -23.144  1.00 81.63           C  
ATOM   3807  CD1 PHE A 270       8.650   1.765 -22.439  1.00 81.63           C  
ATOM   3808  HD1 PHE A 270       8.643   2.706 -22.970  1.00 81.63           H  
ATOM   3809  CD2 PHE A 270       8.468  -0.662 -22.434  1.00 81.63           C  
ATOM   3810  HD2 PHE A 270       8.346  -1.592 -22.969  1.00 81.63           H  
ATOM   3811  CE1 PHE A 270       8.779   1.758 -21.039  1.00 81.63           C  
ATOM   3812  HE1 PHE A 270       8.887   2.686 -20.498  1.00 81.63           H  
ATOM   3813  CE2 PHE A 270       8.590  -0.668 -21.033  1.00 81.63           C  
ATOM   3814  HE2 PHE A 270       8.568  -1.600 -20.487  1.00 81.63           H  
ATOM   3815  CZ  PHE A 270       8.750   0.542 -20.337  1.00 81.63           C  
ATOM   3816  HZ  PHE A 270       8.845   0.538 -19.261  1.00 81.63           H  
ATOM   3817  N   GLN A 271       4.725   1.186 -24.480  1.00 85.42           N  
ATOM   3818  H   GLN A 271       4.425   0.284 -24.822  1.00 85.42           H  
ATOM   3819  CA  GLN A 271       3.725   2.059 -23.866  1.00 85.42           C  
ATOM   3820  HA  GLN A 271       3.711   3.024 -24.372  1.00 85.42           H  
ATOM   3821  C   GLN A 271       4.071   2.265 -22.392  1.00 85.42           C  
ATOM   3822  CB  GLN A 271       2.337   1.424 -23.987  1.00 85.42           C  
ATOM   3823  HB2 GLN A 271       1.619   2.041 -23.446  1.00 85.42           H  
ATOM   3824  HB3 GLN A 271       2.365   0.439 -23.521  1.00 85.42           H  
ATOM   3825  O   GLN A 271       4.006   1.312 -21.601  1.00 85.42           O  
ATOM   3826  CG  GLN A 271       1.856   1.275 -25.437  1.00 85.42           C  
ATOM   3827  HG2 GLN A 271       1.710   2.262 -25.874  1.00 85.42           H  
ATOM   3828  HG3 GLN A 271       2.594   0.739 -26.033  1.00 85.42           H  
ATOM   3829  CD  GLN A 271       0.542   0.505 -25.515  1.00 85.42           C  
ATOM   3830  NE2 GLN A 271      -0.037   0.381 -26.684  1.00 85.42           N  
ATOM   3831 HE21 GLN A 271       0.350   0.836 -27.499  1.00 85.42           H  
ATOM   3832 HE22 GLN A 271      -0.956  -0.037 -26.688  1.00 85.42           H  
ATOM   3833  OE1 GLN A 271       0.036  -0.027 -24.538  1.00 85.42           O  
ATOM   3834  N   TYR A 272       4.471   3.486 -22.041  1.00 84.63           N  
ATOM   3835  H   TYR A 272       4.459   4.216 -22.739  1.00 84.63           H  
ATOM   3836  CA  TYR A 272       4.943   3.825 -20.697  1.00 84.63           C  
ATOM   3837  HA  TYR A 272       5.009   2.912 -20.104  1.00 84.63           H  
ATOM   3838  C   TYR A 272       4.005   4.750 -19.926  1.00 84.63           C  
ATOM   3839  CB  TYR A 272       6.345   4.412 -20.784  1.00 84.63           C  
ATOM   3840  HB2 TYR A 272       6.779   4.367 -19.785  1.00 84.63           H  
ATOM   3841  HB3 TYR A 272       6.952   3.782 -21.435  1.00 84.63           H  
ATOM   3842  O   TYR A 272       4.112   4.843 -18.709  1.00 84.63           O  
ATOM   3843  CG  TYR A 272       6.426   5.843 -21.270  1.00 84.63           C  
ATOM   3844  CD1 TYR A 272       6.569   6.109 -22.644  1.00 84.63           C  
ATOM   3845  HD1 TYR A 272       6.559   5.299 -23.358  1.00 84.63           H  
ATOM   3846  CD2 TYR A 272       6.424   6.900 -20.338  1.00 84.63           C  
ATOM   3847  HD2 TYR A 272       6.298   6.696 -19.285  1.00 84.63           H  
ATOM   3848  CE1 TYR A 272       6.736   7.434 -23.087  1.00 84.63           C  
ATOM   3849  HE1 TYR A 272       6.859   7.651 -24.137  1.00 84.63           H  
ATOM   3850  CE2 TYR A 272       6.612   8.223 -20.776  1.00 84.63           C  
ATOM   3851  HE2 TYR A 272       6.645   9.032 -20.061  1.00 84.63           H  
ATOM   3852  OH  TYR A 272       7.005   9.760 -22.573  1.00 84.63           O  
ATOM   3853  HH  TYR A 272       7.215  10.332 -21.831  1.00 84.63           H  
ATOM   3854  CZ  TYR A 272       6.774   8.491 -22.151  1.00 84.63           C  
ATOM   3855  N   PHE A 273       3.077   5.391 -20.631  1.00 89.28           N  
ATOM   3856  H   PHE A 273       3.080   5.294 -21.636  1.00 89.28           H  
ATOM   3857  CA  PHE A 273       1.977   6.146 -20.056  1.00 89.28           C  
ATOM   3858  HA  PHE A 273       1.956   6.026 -18.973  1.00 89.28           H  
ATOM   3859  C   PHE A 273       0.675   5.603 -20.638  1.00 89.28           C  
ATOM   3860  CB  PHE A 273       2.182   7.624 -20.386  1.00 89.28           C  
ATOM   3861  HB2 PHE A 273       3.124   7.956 -19.950  1.00 89.28           H  
ATOM   3862  HB3 PHE A 273       2.257   7.739 -21.467  1.00 89.28           H  
ATOM   3863  O   PHE A 273       0.553   5.513 -21.861  1.00 89.28           O  
ATOM   3864  CG  PHE A 273       1.073   8.511 -19.872  1.00 89.28           C  
ATOM   3865  CD1 PHE A 273       0.075   8.992 -20.741  1.00 89.28           C  
ATOM   3866  HD1 PHE A 273       0.088   8.730 -21.788  1.00 89.28           H  
ATOM   3867  CD2 PHE A 273       1.028   8.834 -18.505  1.00 89.28           C  
ATOM   3868  HD2 PHE A 273       1.781   8.445 -17.836  1.00 89.28           H  
ATOM   3869  CE1 PHE A 273      -0.949   9.814 -20.235  1.00 89.28           C  
ATOM   3870  HE1 PHE A 273      -1.724  10.193 -20.884  1.00 89.28           H  
ATOM   3871  CE2 PHE A 273      -0.004   9.648 -18.009  1.00 89.28           C  
ATOM   3872  HE2 PHE A 273      -0.064   9.889 -16.958  1.00 89.28           H  
ATOM   3873  CZ  PHE A 273      -0.986  10.145 -18.875  1.00 89.28           C  
ATOM   3874  HZ  PHE A 273      -1.772  10.774 -18.485  1.00 89.28           H  
ATOM   3875  N   GLN A 274      -0.268   5.207 -19.785  1.00 88.90           N  
ATOM   3876  H   GLN A 274      -0.119   5.318 -18.792  1.00 88.90           H  
ATOM   3877  CA  GLN A 274      -1.551   4.627 -20.188  1.00 88.90           C  
ATOM   3878  HA  GLN A 274      -1.746   4.851 -21.237  1.00 88.90           H  
ATOM   3879  C   GLN A 274      -2.674   5.240 -19.353  1.00 88.90           C  
ATOM   3880  CB  GLN A 274      -1.542   3.100 -20.008  1.00 88.90           C  
ATOM   3881  HB2 GLN A 274      -1.373   2.862 -18.958  1.00 88.90           H  
ATOM   3882  HB3 GLN A 274      -2.524   2.720 -20.291  1.00 88.90           H  
ATOM   3883  O   GLN A 274      -2.597   5.263 -18.129  1.00 88.90           O  
ATOM   3884  CG  GLN A 274      -0.476   2.388 -20.855  1.00 88.90           C  
ATOM   3885  HG2 GLN A 274      -0.622   2.632 -21.907  1.00 88.90           H  
ATOM   3886  HG3 GLN A 274       0.513   2.734 -20.555  1.00 88.90           H  
ATOM   3887  CD  GLN A 274      -0.516   0.870 -20.703  1.00 88.90           C  
ATOM   3888  NE2 GLN A 274       0.579   0.193 -20.970  1.00 88.90           N  
ATOM   3889 HE21 GLN A 274       1.396   0.674 -21.318  1.00 88.90           H  
ATOM   3890 HE22 GLN A 274       0.466  -0.810 -20.930  1.00 88.90           H  
ATOM   3891  OE1 GLN A 274      -1.511   0.253 -20.357  1.00 88.90           O  
ATOM   3892  N   THR A 275      -3.737   5.714 -19.997  1.00 90.39           N  
ATOM   3893  H   THR A 275      -3.769   5.682 -21.006  1.00 90.39           H  
ATOM   3894  CA  THR A 275      -4.867   6.352 -19.304  1.00 90.39           C  
ATOM   3895  HA  THR A 275      -4.505   6.831 -18.394  1.00 90.39           H  
ATOM   3896  C   THR A 275      -5.931   5.350 -18.876  1.00 90.39           C  
ATOM   3897  CB  THR A 275      -5.509   7.437 -20.172  1.00 90.39           C  
ATOM   3898  HB  THR A 275      -6.363   7.864 -19.646  1.00 90.39           H  
ATOM   3899  O   THR A 275      -6.604   5.579 -17.876  1.00 90.39           O  
ATOM   3900  CG2 THR A 275      -4.505   8.541 -20.494  1.00 90.39           C  
ATOM   3901 HG21 THR A 275      -3.787   8.190 -21.234  1.00 90.39           H  
ATOM   3902 HG22 THR A 275      -3.971   8.825 -19.587  1.00 90.39           H  
ATOM   3903 HG23 THR A 275      -5.043   9.404 -20.885  1.00 90.39           H  
ATOM   3904  OG1 THR A 275      -5.930   6.854 -21.378  1.00 90.39           O  
ATOM   3905  HG1 THR A 275      -6.569   7.422 -21.815  1.00 90.39           H  
ATOM   3906  N   VAL A 276      -6.070   4.213 -19.569  1.00 90.50           N  
ATOM   3907  H   VAL A 276      -5.542   4.139 -20.427  1.00 90.50           H  
ATOM   3908  CA  VAL A 276      -7.132   3.225 -19.301  1.00 90.50           C  
ATOM   3909  HA  VAL A 276      -8.084   3.746 -19.396  1.00 90.50           H  
ATOM   3910  C   VAL A 276      -7.103   2.678 -17.863  1.00 90.50           C  
ATOM   3911  CB  VAL A 276      -7.132   2.100 -20.359  1.00 90.50           C  
ATOM   3912  HB  VAL A 276      -6.126   1.698 -20.478  1.00 90.50           H  
ATOM   3913  O   VAL A 276      -8.157   2.689 -17.221  1.00 90.50           O  
ATOM   3914  CG1 VAL A 276      -8.074   0.942 -20.001  1.00 90.50           C  
ATOM   3915 HG11 VAL A 276      -7.698   0.410 -19.127  1.00 90.50           H  
ATOM   3916 HG12 VAL A 276      -9.072   1.329 -19.797  1.00 90.50           H  
ATOM   3917 HG13 VAL A 276      -8.122   0.242 -20.835  1.00 90.50           H  
ATOM   3918  CG2 VAL A 276      -7.570   2.658 -21.712  1.00 90.50           C  
ATOM   3919 HG21 VAL A 276      -7.444   1.911 -22.497  1.00 90.50           H  
ATOM   3920 HG22 VAL A 276      -8.614   2.969 -21.681  1.00 90.50           H  
ATOM   3921 HG23 VAL A 276      -6.973   3.533 -21.970  1.00 90.50           H  
ATOM   3922  N   PRO A 277      -5.962   2.230 -17.291  1.00 90.08           N  
ATOM   3923  CA  PRO A 277      -5.925   1.790 -15.894  1.00 90.08           C  
ATOM   3924  HA  PRO A 277      -6.613   0.953 -15.772  1.00 90.08           H  
ATOM   3925  C   PRO A 277      -6.317   2.897 -14.906  1.00 90.08           C  
ATOM   3926  CB  PRO A 277      -4.493   1.300 -15.648  1.00 90.08           C  
ATOM   3927  HB2 PRO A 277      -4.466   0.450 -14.966  1.00 90.08           H  
ATOM   3928  HB3 PRO A 277      -3.875   2.112 -15.265  1.00 90.08           H  
ATOM   3929  O   PRO A 277      -7.048   2.627 -13.951  1.00 90.08           O  
ATOM   3930  CG  PRO A 277      -3.998   0.926 -17.042  1.00 90.08           C  
ATOM   3931  HG2 PRO A 277      -2.911   0.975 -17.114  1.00 90.08           H  
ATOM   3932  HG3 PRO A 277      -4.362  -0.064 -17.315  1.00 90.08           H  
ATOM   3933  CD  PRO A 277      -4.667   1.983 -17.916  1.00 90.08           C  
ATOM   3934  HD2 PRO A 277      -4.076   2.899 -17.901  1.00 90.08           H  
ATOM   3935  HD3 PRO A 277      -4.749   1.608 -18.936  1.00 90.08           H  
ATOM   3936  N   MET A 278      -5.890   4.136 -15.171  1.00 91.19           N  
ATOM   3937  H   MET A 278      -5.315   4.281 -15.989  1.00 91.19           H  
ATOM   3938  CA  MET A 278      -6.198   5.307 -14.346  1.00 91.19           C  
ATOM   3939  HA  MET A 278      -5.981   5.076 -13.303  1.00 91.19           H  
ATOM   3940  C   MET A 278      -7.680   5.692 -14.426  1.00 91.19           C  
ATOM   3941  CB  MET A 278      -5.329   6.501 -14.768  1.00 91.19           C  
ATOM   3942  HB2 MET A 278      -5.610   6.807 -15.776  1.00 91.19           H  
ATOM   3943  HB3 MET A 278      -5.542   7.334 -14.097  1.00 91.19           H  
ATOM   3944  O   MET A 278      -8.304   5.941 -13.397  1.00 91.19           O  
ATOM   3945  CG  MET A 278      -3.816   6.257 -14.755  1.00 91.19           C  
ATOM   3946  HG2 MET A 278      -3.484   6.026 -13.743  1.00 91.19           H  
ATOM   3947  HG3 MET A 278      -3.572   5.416 -15.404  1.00 91.19           H  
ATOM   3948  SD  MET A 278      -2.935   7.719 -15.360  1.00 91.19           S  
ATOM   3949  CE  MET A 278      -1.237   7.118 -15.438  1.00 91.19           C  
ATOM   3950  HE1 MET A 278      -0.790   7.177 -14.445  1.00 91.19           H  
ATOM   3951  HE2 MET A 278      -0.657   7.742 -16.118  1.00 91.19           H  
ATOM   3952  HE3 MET A 278      -1.228   6.091 -15.804  1.00 91.19           H  
ATOM   3953  N   GLY A 279      -8.266   5.690 -15.626  1.00 92.57           N  
ATOM   3954  H   GLY A 279      -7.689   5.515 -16.436  1.00 92.57           H  
ATOM   3955  CA  GLY A 279      -9.690   5.949 -15.846  1.00 92.57           C  
ATOM   3956  HA2 GLY A 279      -9.893   5.942 -16.917  1.00 92.57           H  
ATOM   3957  HA3 GLY A 279      -9.954   6.929 -15.448  1.00 92.57           H  
ATOM   3958  C   GLY A 279     -10.568   4.890 -15.178  1.00 92.57           C  
ATOM   3959  O   GLY A 279     -11.499   5.226 -14.451  1.00 92.57           O  
ATOM   3960  N   ASN A 280     -10.200   3.610 -15.304  1.00 92.04           N  
ATOM   3961  H   ASN A 280      -9.438   3.392 -15.930  1.00 92.04           H  
ATOM   3962  CA  ASN A 280     -10.878   2.517 -14.603  1.00 92.04           C  
ATOM   3963  HA  ASN A 280     -11.932   2.518 -14.882  1.00 92.04           H  
ATOM   3964  C   ASN A 280     -10.809   2.680 -13.077  1.00 92.04           C  
ATOM   3965  CB  ASN A 280     -10.241   1.177 -15.006  1.00 92.04           C  
ATOM   3966  HB2 ASN A 280     -10.611   0.395 -14.343  1.00 92.04           H  
ATOM   3967  HB3 ASN A 280      -9.160   1.244 -14.885  1.00 92.04           H  
ATOM   3968  O   ASN A 280     -11.801   2.439 -12.390  1.00 92.04           O  
ATOM   3969  CG  ASN A 280     -10.557   0.743 -16.424  1.00 92.04           C  
ATOM   3970  ND2 ASN A 280      -9.741  -0.115 -16.989  1.00 92.04           N  
ATOM   3971 HD21 ASN A 280      -8.857  -0.315 -16.544  1.00 92.04           H  
ATOM   3972 HD22 ASN A 280      -9.914  -0.272 -17.971  1.00 92.04           H  
ATOM   3973  OD1 ASN A 280     -11.549   1.100 -17.031  1.00 92.04           O  
ATOM   3974  N   ALA A 281      -9.655   3.087 -12.537  1.00 91.50           N  
ATOM   3975  H   ALA A 281      -8.858   3.244 -13.139  1.00 91.50           H  
ATOM   3976  CA  ALA A 281      -9.514   3.380 -11.114  1.00 91.50           C  
ATOM   3977  HA  ALA A 281      -9.842   2.511 -10.544  1.00 91.50           H  
ATOM   3978  C   ALA A 281     -10.407   4.562 -10.700  1.00 91.50           C  
ATOM   3979  CB  ALA A 281      -8.034   3.630 -10.799  1.00 91.50           C  
ATOM   3980  HB1 ALA A 281      -7.661   4.485 -11.364  1.00 91.50           H  
ATOM   3981  HB2 ALA A 281      -7.443   2.752 -11.058  1.00 91.50           H  
ATOM   3982  HB3 ALA A 281      -7.916   3.839  -9.736  1.00 91.50           H  
ATOM   3983  O   ALA A 281     -11.102   4.473  -9.691  1.00 91.50           O  
ATOM   3984  N   PHE A 282     -10.447   5.630 -11.500  1.00 92.45           N  
ATOM   3985  H   PHE A 282      -9.853   5.635 -12.317  1.00 92.45           H  
ATOM   3986  CA  PHE A 282     -11.278   6.812 -11.263  1.00 92.45           C  
ATOM   3987  HA  PHE A 282     -11.019   7.222 -10.287  1.00 92.45           H  
ATOM   3988  C   PHE A 282     -12.783   6.481 -11.238  1.00 92.45           C  
ATOM   3989  CB  PHE A 282     -10.940   7.858 -12.335  1.00 92.45           C  
ATOM   3990  HB2 PHE A 282      -9.858   7.901 -12.461  1.00 92.45           H  
ATOM   3991  HB3 PHE A 282     -11.363   7.551 -13.292  1.00 92.45           H  
ATOM   3992  O   PHE A 282     -13.502   6.950 -10.353  1.00 92.45           O  
ATOM   3993  CG  PHE A 282     -11.419   9.255 -12.010  1.00 92.45           C  
ATOM   3994  CD1 PHE A 282     -12.691   9.686 -12.432  1.00 92.45           C  
ATOM   3995  HD1 PHE A 282     -13.333   9.015 -12.984  1.00 92.45           H  
ATOM   3996  CD2 PHE A 282     -10.578  10.134 -11.304  1.00 92.45           C  
ATOM   3997  HD2 PHE A 282      -9.596   9.810 -10.991  1.00 92.45           H  
ATOM   3998  CE1 PHE A 282     -13.116  10.996 -12.148  1.00 92.45           C  
ATOM   3999  HE1 PHE A 282     -14.087  11.330 -12.483  1.00 92.45           H  
ATOM   4000  CE2 PHE A 282     -11.001  11.444 -11.027  1.00 92.45           C  
ATOM   4001  HE2 PHE A 282     -10.345  12.121 -10.501  1.00 92.45           H  
ATOM   4002  CZ  PHE A 282     -12.275  11.873 -11.439  1.00 92.45           C  
ATOM   4003  HZ  PHE A 282     -12.602  12.879 -11.225  1.00 92.45           H  
ATOM   4004  N   ASP A 283     -13.250   5.620 -12.147  1.00 92.88           N  
ATOM   4005  H   ASP A 283     -12.635   5.357 -12.903  1.00 92.88           H  
ATOM   4006  CA  ASP A 283     -14.640   5.143 -12.206  1.00 92.88           C  
ATOM   4007  HA  ASP A 283     -15.316   5.990 -12.094  1.00 92.88           H  
ATOM   4008  C   ASP A 283     -14.974   4.141 -11.085  1.00 92.88           C  
ATOM   4009  CB  ASP A 283     -14.896   4.489 -13.575  1.00 92.88           C  
ATOM   4010  HB2 ASP A 283     -14.085   3.797 -13.802  1.00 92.88           H  
ATOM   4011  HB3 ASP A 283     -15.815   3.907 -13.509  1.00 92.88           H  
ATOM   4012  O   ASP A 283     -16.089   4.132 -10.546  1.00 92.88           O  
ATOM   4013  CG  ASP A 283     -15.068   5.481 -14.732  1.00 92.88           C  
ATOM   4014  OD1 ASP A 283     -15.257   6.690 -14.464  1.00 92.88           O  
ATOM   4015  OD2 ASP A 283     -15.117   4.993 -15.883  1.00 92.88           O  
ATOM   4016  N   ALA A 284     -14.008   3.311 -10.680  1.00 94.18           N  
ATOM   4017  H   ALA A 284     -13.130   3.312 -11.178  1.00 94.18           H  
ATOM   4018  CA  ALA A 284     -14.176   2.391  -9.556  1.00 94.18           C  
ATOM   4019  HA  ALA A 284     -15.037   1.755  -9.761  1.00 94.18           H  
ATOM   4020  C   ALA A 284     -14.463   3.146  -8.248  1.00 94.18           C  
ATOM   4021  CB  ALA A 284     -12.940   1.494  -9.435  1.00 94.18           C  
ATOM   4022  HB1 ALA A 284     -12.787   0.948 -10.365  1.00 94.18           H  
ATOM   4023  HB2 ALA A 284     -13.087   0.780  -8.624  1.00 94.18           H  
ATOM   4024  HB3 ALA A 284     -12.056   2.095  -9.222  1.00 94.18           H  
ATOM   4025  O   ALA A 284     -15.306   2.705  -7.468  1.00 94.18           O  
ATOM   4026  N   VAL A 285     -13.852   4.319  -8.041  1.00 94.87           N  
ATOM   4027  H   VAL A 285     -13.163   4.616  -8.717  1.00 94.87           H  
ATOM   4028  CA  VAL A 285     -14.132   5.192  -6.885  1.00 94.87           C  
ATOM   4029  HA  VAL A 285     -13.902   4.646  -5.970  1.00 94.87           H  
ATOM   4030  C   VAL A 285     -15.616   5.576  -6.824  1.00 94.87           C  
ATOM   4031  CB  VAL A 285     -13.252   6.458  -6.933  1.00 94.87           C  
ATOM   4032  HB  VAL A 285     -13.463   7.007  -7.850  1.00 94.87           H  
ATOM   4033  O   VAL A 285     -16.219   5.514  -5.754  1.00 94.87           O  
ATOM   4034  CG1 VAL A 285     -13.485   7.397  -5.752  1.00 94.87           C  
ATOM   4035 HG11 VAL A 285     -12.816   8.253  -5.840  1.00 94.87           H  
ATOM   4036 HG12 VAL A 285     -14.517   7.747  -5.720  1.00 94.87           H  
ATOM   4037 HG13 VAL A 285     -13.211   6.887  -4.828  1.00 94.87           H  
ATOM   4038  CG2 VAL A 285     -11.753   6.149  -6.867  1.00 94.87           C  
ATOM   4039 HG21 VAL A 285     -11.485   5.343  -7.550  1.00 94.87           H  
ATOM   4040 HG22 VAL A 285     -11.190   7.042  -7.138  1.00 94.87           H  
ATOM   4041 HG23 VAL A 285     -11.465   5.839  -5.862  1.00 94.87           H  
ATOM   4042  N   VAL A 286     -16.237   5.907  -7.965  1.00 95.43           N  
ATOM   4043  H   VAL A 286     -15.699   5.892  -8.819  1.00 95.43           H  
ATOM   4044  CA  VAL A 286     -17.680   6.217  -8.047  1.00 95.43           C  
ATOM   4045  HA  VAL A 286     -17.909   7.010  -7.336  1.00 95.43           H  
ATOM   4046  C   VAL A 286     -18.519   4.996  -7.670  1.00 95.43           C  
ATOM   4047  CB  VAL A 286     -18.082   6.687  -9.462  1.00 95.43           C  
ATOM   4048  HB  VAL A 286     -17.977   5.859 -10.163  1.00 95.43           H  
ATOM   4049  O   VAL A 286     -19.469   5.105  -6.896  1.00 95.43           O  
ATOM   4050  CG1 VAL A 286     -19.544   7.152  -9.502  1.00 95.43           C  
ATOM   4051 HG11 VAL A 286     -19.798   7.473 -10.512  1.00 95.43           H  
ATOM   4052 HG12 VAL A 286     -19.684   7.982  -8.810  1.00 95.43           H  
ATOM   4053 HG13 VAL A 286     -20.215   6.337  -9.229  1.00 95.43           H  
ATOM   4054  CG2 VAL A 286     -17.205   7.843  -9.959  1.00 95.43           C  
ATOM   4055 HG21 VAL A 286     -17.553   8.180 -10.936  1.00 95.43           H  
ATOM   4056 HG22 VAL A 286     -16.175   7.508 -10.078  1.00 95.43           H  
ATOM   4057 HG23 VAL A 286     -17.230   8.674  -9.254  1.00 95.43           H  
ATOM   4058  N   THR A 287     -18.134   3.823  -8.176  1.00 96.69           N  
ATOM   4059  H   THR A 287     -17.318   3.818  -8.770  1.00 96.69           H  
ATOM   4060  CA  THR A 287     -18.831   2.560  -7.903  1.00 96.69           C  
ATOM   4061  HA  THR A 287     -19.878   2.670  -8.185  1.00 96.69           H  
ATOM   4062  C   THR A 287     -18.790   2.197  -6.418  1.00 96.69           C  
ATOM   4063  CB  THR A 287     -18.219   1.424  -8.736  1.00 96.69           C  
ATOM   4064  HB  THR A 287     -17.161   1.319  -8.498  1.00 96.69           H  
ATOM   4065  O   THR A 287     -19.812   1.817  -5.848  1.00 96.69           O  
ATOM   4066  CG2 THR A 287     -18.906   0.079  -8.491  1.00 96.69           C  
ATOM   4067 HG21 THR A 287     -18.657  -0.275  -7.491  1.00 96.69           H  
ATOM   4068 HG22 THR A 287     -18.543  -0.647  -9.219  1.00 96.69           H  
ATOM   4069 HG23 THR A 287     -19.985   0.192  -8.592  1.00 96.69           H  
ATOM   4070  OG1 THR A 287     -18.346   1.700 -10.113  1.00 96.69           O  
ATOM   4071  HG1 THR A 287     -17.784   2.449 -10.322  1.00 96.69           H  
ATOM   4072  N   GLU A 288     -17.629   2.312  -5.769  1.00 96.96           N  
ATOM   4073  H   GLU A 288     -16.808   2.605  -6.280  1.00 96.96           H  
ATOM   4074  CA  GLU A 288     -17.502   2.028  -4.336  1.00 96.96           C  
ATOM   4075  HA  GLU A 288     -17.999   1.082  -4.121  1.00 96.96           H  
ATOM   4076  C   GLU A 288     -18.232   3.067  -3.475  1.00 96.96           C  
ATOM   4077  CB  GLU A 288     -16.024   1.898  -3.933  1.00 96.96           C  
ATOM   4078  HB2 GLU A 288     -15.512   2.835  -4.151  1.00 96.96           H  
ATOM   4079  HB3 GLU A 288     -15.983   1.734  -2.856  1.00 96.96           H  
ATOM   4080  O   GLU A 288     -18.884   2.700  -2.497  1.00 96.96           O  
ATOM   4081  CG  GLU A 288     -15.249   0.755  -4.618  1.00 96.96           C  
ATOM   4082  HG2 GLU A 288     -14.971   1.052  -5.629  1.00 96.96           H  
ATOM   4083  HG3 GLU A 288     -14.334   0.584  -4.050  1.00 96.96           H  
ATOM   4084  CD  GLU A 288     -15.997  -0.575  -4.670  1.00 96.96           C  
ATOM   4085  OE1 GLU A 288     -16.018  -1.276  -5.705  1.00 96.96           O  
ATOM   4086  OE2 GLU A 288     -16.657  -0.948  -3.685  1.00 96.96           O  
ATOM   4087  N   ARG A 289     -18.223   4.343  -3.882  1.00 97.34           N  
ATOM   4088  H   ARG A 289     -17.639   4.587  -4.669  1.00 97.34           H  
ATOM   4089  CA  ARG A 289     -19.023   5.402  -3.254  1.00 97.34           C  
ATOM   4090  HA  ARG A 289     -18.734   5.476  -2.206  1.00 97.34           H  
ATOM   4091  C   ARG A 289     -20.510   5.064  -3.273  1.00 97.34           C  
ATOM   4092  CB  ARG A 289     -18.706   6.732  -3.961  1.00 97.34           C  
ATOM   4093  HB2 ARG A 289     -17.626   6.875  -3.936  1.00 97.34           H  
ATOM   4094  HB3 ARG A 289     -18.979   6.670  -5.014  1.00 97.34           H  
ATOM   4095  O   ARG A 289     -21.166   5.153  -2.234  1.00 97.34           O  
ATOM   4096  CG  ARG A 289     -19.351   7.980  -3.342  1.00 97.34           C  
ATOM   4097  HG2 ARG A 289     -19.217   7.948  -2.260  1.00 97.34           H  
ATOM   4098  HG3 ARG A 289     -18.819   8.855  -3.716  1.00 97.34           H  
ATOM   4099  CD  ARG A 289     -20.838   8.167  -3.656  1.00 97.34           C  
ATOM   4100  HD2 ARG A 289     -21.177   9.083  -3.173  1.00 97.34           H  
ATOM   4101  HD3 ARG A 289     -21.420   7.362  -3.208  1.00 97.34           H  
ATOM   4102  NE  ARG A 289     -21.122   8.205  -5.096  1.00 97.34           N  
ATOM   4103  HE  ARG A 289     -21.329   7.323  -5.542  1.00 97.34           H  
ATOM   4104  NH1 ARG A 289     -21.401  10.464  -5.399  1.00 97.34           N  
ATOM   4105 HH11 ARG A 289     -21.419  11.264  -6.015  1.00 97.34           H  
ATOM   4106 HH12 ARG A 289     -21.203  10.615  -4.420  1.00 97.34           H  
ATOM   4107  NH2 ARG A 289     -21.616   9.030  -7.114  1.00 97.34           N  
ATOM   4108 HH21 ARG A 289     -21.844   9.778  -7.753  1.00 97.34           H  
ATOM   4109 HH22 ARG A 289     -21.826   8.067  -7.333  1.00 97.34           H  
ATOM   4110  CZ  ARG A 289     -21.369   9.244  -5.858  1.00 97.34           C  
ATOM   4111  N   ASP A 290     -21.042   4.693  -4.437  1.00 98.04           N  
ATOM   4112  H   ASP A 290     -20.442   4.670  -5.249  1.00 98.04           H  
ATOM   4113  CA  ASP A 290     -22.465   4.381  -4.611  1.00 98.04           C  
ATOM   4114  HA  ASP A 290     -23.058   5.246  -4.314  1.00 98.04           H  
ATOM   4115  C   ASP A 290     -22.892   3.217  -3.703  1.00 98.04           C  
ATOM   4116  CB  ASP A 290     -22.771   4.078  -6.091  1.00 98.04           C  
ATOM   4117  HB2 ASP A 290     -23.772   3.652  -6.150  1.00 98.04           H  
ATOM   4118  HB3 ASP A 290     -22.071   3.326  -6.455  1.00 98.04           H  
ATOM   4119  O   ASP A 290     -23.923   3.310  -3.040  1.00 98.04           O  
ATOM   4120  CG  ASP A 290     -22.731   5.300  -7.024  1.00 98.04           C  
ATOM   4121  OD1 ASP A 290     -22.591   6.452  -6.543  1.00 98.04           O  
ATOM   4122  OD2 ASP A 290     -22.871   5.108  -8.250  1.00 98.04           O  
ATOM   4123  N   LYS A 291     -22.054   2.179  -3.566  1.00 97.69           N  
ATOM   4124  H   LYS A 291     -21.210   2.176  -4.122  1.00 97.69           H  
ATOM   4125  CA  LYS A 291     -22.307   1.070  -2.630  1.00 97.69           C  
ATOM   4126  HA  LYS A 291     -23.268   0.615  -2.870  1.00 97.69           H  
ATOM   4127  C   LYS A 291     -22.416   1.540  -1.177  1.00 97.69           C  
ATOM   4128  CB  LYS A 291     -21.205   0.013  -2.732  1.00 97.69           C  
ATOM   4129  HB2 LYS A 291     -20.242   0.503  -2.588  1.00 97.69           H  
ATOM   4130  HB3 LYS A 291     -21.335  -0.706  -1.923  1.00 97.69           H  
ATOM   4131  O   LYS A 291     -23.339   1.129  -0.485  1.00 97.69           O  
ATOM   4132  CG  LYS A 291     -21.208  -0.756  -4.061  1.00 97.69           C  
ATOM   4133  HG2 LYS A 291     -21.203  -0.061  -4.901  1.00 97.69           H  
ATOM   4134  HG3 LYS A 291     -22.095  -1.387  -4.126  1.00 97.69           H  
ATOM   4135  CD  LYS A 291     -19.945  -1.615  -4.094  1.00 97.69           C  
ATOM   4136  HD2 LYS A 291     -19.107  -0.960  -3.856  1.00 97.69           H  
ATOM   4137  HD3 LYS A 291     -20.009  -2.388  -3.328  1.00 97.69           H  
ATOM   4138  CE  LYS A 291     -19.674  -2.246  -5.456  1.00 97.69           C  
ATOM   4139  HE2 LYS A 291     -20.384  -3.053  -5.633  1.00 97.69           H  
ATOM   4140  HE3 LYS A 291     -19.820  -1.476  -6.214  1.00 97.69           H  
ATOM   4141  NZ  LYS A 291     -18.271  -2.729  -5.505  1.00 97.69           N  
ATOM   4142  HZ1 LYS A 291     -18.061  -3.414  -4.792  1.00 97.69           H  
ATOM   4143  HZ2 LYS A 291     -17.974  -3.033  -6.421  1.00 97.69           H  
ATOM   4144  HZ3 LYS A 291     -17.629  -1.977  -5.299  1.00 97.69           H  
ATOM   4145  N   VAL A 292     -21.523   2.423  -0.716  1.00 97.67           N  
ATOM   4146  H   VAL A 292     -20.786   2.722  -1.338  1.00 97.67           H  
ATOM   4147  CA  VAL A 292     -21.575   2.959   0.661  1.00 97.67           C  
ATOM   4148  HA  VAL A 292     -21.610   2.122   1.358  1.00 97.67           H  
ATOM   4149  C   VAL A 292     -22.842   3.788   0.892  1.00 97.67           C  
ATOM   4150  CB  VAL A 292     -20.324   3.802   0.977  1.00 97.67           C  
ATOM   4151  HB  VAL A 292     -20.223   4.594   0.235  1.00 97.67           H  
ATOM   4152  O   VAL A 292     -23.463   3.691   1.953  1.00 97.67           O  
ATOM   4153  CG1 VAL A 292     -20.370   4.450   2.367  1.00 97.67           C  
ATOM   4154 HG11 VAL A 292     -20.419   3.679   3.135  1.00 97.67           H  
ATOM   4155 HG12 VAL A 292     -19.479   5.061   2.513  1.00 97.67           H  
ATOM   4156 HG13 VAL A 292     -21.240   5.099   2.461  1.00 97.67           H  
ATOM   4157  CG2 VAL A 292     -19.057   2.945   0.959  1.00 97.67           C  
ATOM   4158 HG21 VAL A 292     -18.916   2.499  -0.026  1.00 97.67           H  
ATOM   4159 HG22 VAL A 292     -18.191   3.567   1.184  1.00 97.67           H  
ATOM   4160 HG23 VAL A 292     -19.135   2.146   1.696  1.00 97.67           H  
ATOM   4161  N   LEU A 293     -23.241   4.607  -0.088  1.00 97.89           N  
ATOM   4162  H   LEU A 293     -22.704   4.625  -0.943  1.00 97.89           H  
ATOM   4163  CA  LEU A 293     -24.486   5.377  -0.015  1.00 97.89           C  
ATOM   4164  HA  LEU A 293     -24.493   5.954   0.910  1.00 97.89           H  
ATOM   4165  C   LEU A 293     -25.720   4.468   0.044  1.00 97.89           C  
ATOM   4166  CB  LEU A 293     -24.597   6.319  -1.227  1.00 97.89           C  
ATOM   4167  HB2 LEU A 293     -25.621   6.690  -1.269  1.00 97.89           H  
ATOM   4168  HB3 LEU A 293     -24.428   5.742  -2.136  1.00 97.89           H  
ATOM   4169  O   LEU A 293     -26.633   4.734   0.829  1.00 97.89           O  
ATOM   4170  CG  LEU A 293     -23.650   7.529  -1.228  1.00 97.89           C  
ATOM   4171  HG  LEU A 293     -22.611   7.200  -1.245  1.00 97.89           H  
ATOM   4172  CD1 LEU A 293     -23.938   8.379  -2.467  1.00 97.89           C  
ATOM   4173 HD11 LEU A 293     -23.291   9.257  -2.477  1.00 97.89           H  
ATOM   4174 HD12 LEU A 293     -24.979   8.702  -2.466  1.00 97.89           H  
ATOM   4175 HD13 LEU A 293     -23.755   7.787  -3.363  1.00 97.89           H  
ATOM   4176  CD2 LEU A 293     -23.870   8.421  -0.008  1.00 97.89           C  
ATOM   4177 HD21 LEU A 293     -23.528   7.894   0.882  1.00 97.89           H  
ATOM   4178 HD22 LEU A 293     -24.935   8.634   0.092  1.00 97.89           H  
ATOM   4179 HD23 LEU A 293     -23.294   9.341  -0.110  1.00 97.89           H  
ATOM   4180  N   ASP A 294     -25.736   3.408  -0.763  1.00 97.36           N  
ATOM   4181  H   ASP A 294     -24.986   3.293  -1.429  1.00 97.36           H  
ATOM   4182  CA  ASP A 294     -26.818   2.426  -0.795  1.00 97.36           C  
ATOM   4183  HA  ASP A 294     -27.767   2.948  -0.918  1.00 97.36           H  
ATOM   4184  C   ASP A 294     -26.906   1.643   0.522  1.00 97.36           C  
ATOM   4185  CB  ASP A 294     -26.627   1.475  -1.991  1.00 97.36           C  
ATOM   4186  HB2 ASP A 294     -25.589   1.146  -2.037  1.00 97.36           H  
ATOM   4187  HB3 ASP A 294     -27.243   0.591  -1.822  1.00 97.36           H  
ATOM   4188  O   ASP A 294     -27.999   1.510   1.084  1.00 97.36           O  
ATOM   4189  CG  ASP A 294     -27.043   2.064  -3.347  1.00 97.36           C  
ATOM   4190  OD1 ASP A 294     -27.744   3.106  -3.368  1.00 97.36           O  
ATOM   4191  OD2 ASP A 294     -26.776   1.387  -4.368  1.00 97.36           O  
ATOM   4192  N   ASP A 295     -25.766   1.202   1.060  1.00 96.57           N  
ATOM   4193  H   ASP A 295     -24.919   1.288   0.517  1.00 96.57           H  
ATOM   4194  CA  ASP A 295     -25.679   0.502   2.344  1.00 96.57           C  
ATOM   4195  HA  ASP A 295     -26.290  -0.400   2.301  1.00 96.57           H  
ATOM   4196  C   ASP A 295     -26.229   1.361   3.492  1.00 96.57           C  
ATOM   4197  CB  ASP A 295     -24.218   0.101   2.628  1.00 96.57           C  
ATOM   4198  HB2 ASP A 295     -23.554   0.924   2.361  1.00 96.57           H  
ATOM   4199  HB3 ASP A 295     -24.109  -0.064   3.700  1.00 96.57           H  
ATOM   4200  O   ASP A 295     -26.958   0.865   4.350  1.00 96.57           O  
ATOM   4201  CG  ASP A 295     -23.754  -1.185   1.927  1.00 96.57           C  
ATOM   4202  OD1 ASP A 295     -24.596  -1.897   1.329  1.00 96.57           O  
ATOM   4203  OD2 ASP A 295     -22.558  -1.512   2.096  1.00 96.57           O  
ATOM   4204  N   LEU A 296     -25.951   2.670   3.493  1.00 96.64           N  
ATOM   4205  H   LEU A 296     -25.343   3.019   2.766  1.00 96.64           H  
ATOM   4206  CA  LEU A 296     -26.434   3.592   4.526  1.00 96.64           C  
ATOM   4207  HA  LEU A 296     -26.605   3.008   5.430  1.00 96.64           H  
ATOM   4208  C   LEU A 296     -27.802   4.230   4.222  1.00 96.64           C  
ATOM   4209  CB  LEU A 296     -25.353   4.633   4.849  1.00 96.64           C  
ATOM   4210  HB2 LEU A 296     -25.769   5.337   5.570  1.00 96.64           H  
ATOM   4211  HB3 LEU A 296     -25.105   5.177   3.937  1.00 96.64           H  
ATOM   4212  O   LEU A 296     -28.262   5.090   4.976  1.00 96.64           O  
ATOM   4213  CG  LEU A 296     -24.068   4.055   5.463  1.00 96.64           C  
ATOM   4214  HG  LEU A 296     -23.642   3.321   4.780  1.00 96.64           H  
ATOM   4215  CD1 LEU A 296     -23.062   5.187   5.671  1.00 96.64           C  
ATOM   4216 HD11 LEU A 296     -23.526   6.015   6.207  1.00 96.64           H  
ATOM   4217 HD12 LEU A 296     -22.720   5.514   4.689  1.00 96.64           H  
ATOM   4218 HD13 LEU A 296     -22.200   4.828   6.235  1.00 96.64           H  
ATOM   4219  CD2 LEU A 296     -24.290   3.394   6.826  1.00 96.64           C  
ATOM   4220 HD21 LEU A 296     -24.714   4.116   7.523  1.00 96.64           H  
ATOM   4221 HD22 LEU A 296     -24.956   2.536   6.724  1.00 96.64           H  
ATOM   4222 HD23 LEU A 296     -23.339   3.032   7.217  1.00 96.64           H  
ATOM   4223  N   SER A 297     -28.495   3.805   3.164  1.00 92.89           N  
ATOM   4224  H   SER A 297     -28.063   3.110   2.572  1.00 92.89           H  
ATOM   4225  CA  SER A 297     -29.745   4.436   2.708  1.00 92.89           C  
ATOM   4226  HA  SER A 297     -29.520   5.476   2.472  1.00 92.89           H  
ATOM   4227  C   SER A 297     -30.875   4.446   3.751  1.00 92.89           C  
ATOM   4228  CB  SER A 297     -30.230   3.768   1.420  1.00 92.89           C  
ATOM   4229  HB2 SER A 297     -29.467   3.874   0.649  1.00 92.89           H  
ATOM   4230  HB3 SER A 297     -31.138   4.266   1.081  1.00 92.89           H  
ATOM   4231  O   SER A 297     -31.653   5.402   3.796  1.00 92.89           O  
ATOM   4232  OG  SER A 297     -30.499   2.395   1.627  1.00 92.89           O  
ATOM   4233  HG  SER A 297     -29.669   1.935   1.483  1.00 92.89           H  
ATOM   4234  N   THR A 298     -30.965   3.428   4.616  1.00 94.23           N  
ATOM   4235  H   THR A 298     -30.351   2.638   4.478  1.00 94.23           H  
ATOM   4236  CA  THR A 298     -31.934   3.375   5.734  1.00 94.23           C  
ATOM   4237  HA  THR A 298     -32.712   4.119   5.561  1.00 94.23           H  
ATOM   4238  C   THR A 298     -31.321   3.714   7.088  1.00 94.23           C  
ATOM   4239  CB  THR A 298     -32.639   2.014   5.834  1.00 94.23           C  
ATOM   4240  HB  THR A 298     -33.415   2.079   6.597  1.00 94.23           H  
ATOM   4241  O   THR A 298     -32.050   3.966   8.048  1.00 94.23           O  
ATOM   4242  CG2 THR A 298     -33.303   1.630   4.508  1.00 94.23           C  
ATOM   4243 HG21 THR A 298     -32.544   1.449   3.746  1.00 94.23           H  
ATOM   4244 HG22 THR A 298     -33.964   2.432   4.179  1.00 94.23           H  
ATOM   4245 HG23 THR A 298     -33.881   0.718   4.652  1.00 94.23           H  
ATOM   4246  OG1 THR A 298     -31.746   0.987   6.194  1.00 94.23           O  
ATOM   4247  HG1 THR A 298     -31.701   0.949   7.153  1.00 94.23           H  
ATOM   4248  N   PHE A 299     -29.991   3.785   7.154  1.00 95.70           N  
ATOM   4249  H   PHE A 299     -29.469   3.662   6.298  1.00 95.70           H  
ATOM   4250  CA  PHE A 299     -29.231   3.869   8.395  1.00 95.70           C  
ATOM   4251  HA  PHE A 299     -29.426   2.973   8.985  1.00 95.70           H  
ATOM   4252  C   PHE A 299     -29.614   5.081   9.249  1.00 95.70           C  
ATOM   4253  CB  PHE A 299     -27.745   3.906   8.032  1.00 95.70           C  
ATOM   4254  HB2 PHE A 299     -27.541   4.776   7.408  1.00 95.70           H  
ATOM   4255  HB3 PHE A 299     -27.503   3.010   7.461  1.00 95.70           H  
ATOM   4256  O   PHE A 299     -29.738   4.970  10.465  1.00 95.70           O  
ATOM   4257  CG  PHE A 299     -26.848   3.956   9.241  1.00 95.70           C  
ATOM   4258  CD1 PHE A 299     -26.287   5.176   9.659  1.00 95.70           C  
ATOM   4259  HD1 PHE A 299     -26.467   6.077   9.093  1.00 95.70           H  
ATOM   4260  CD2 PHE A 299     -26.609   2.779   9.969  1.00 95.70           C  
ATOM   4261  HD2 PHE A 299     -27.046   1.847   9.642  1.00 95.70           H  
ATOM   4262  CE1 PHE A 299     -25.510   5.218  10.827  1.00 95.70           C  
ATOM   4263  HE1 PHE A 299     -25.097   6.156  11.168  1.00 95.70           H  
ATOM   4264  CE2 PHE A 299     -25.818   2.816  11.126  1.00 95.70           C  
ATOM   4265  HE2 PHE A 299     -25.630   1.908  11.680  1.00 95.70           H  
ATOM   4266  CZ  PHE A 299     -25.290   4.041  11.565  1.00 95.70           C  
ATOM   4267  HZ  PHE A 299     -24.701   4.082  12.469  1.00 95.70           H  
ATOM   4268  N   VAL A 300     -29.868   6.236   8.622  1.00 96.84           N  
ATOM   4269  H   VAL A 300     -29.734   6.264   7.621  1.00 96.84           H  
ATOM   4270  CA  VAL A 300     -30.294   7.454   9.333  1.00 96.84           C  
ATOM   4271  HA  VAL A 300     -29.519   7.729  10.049  1.00 96.84           H  
ATOM   4272  C   VAL A 300     -31.580   7.215  10.123  1.00 96.84           C  
ATOM   4273  CB  VAL A 300     -30.501   8.627   8.357  1.00 96.84           C  
ATOM   4274  HB  VAL A 300     -31.261   8.355   7.624  1.00 96.84           H  
ATOM   4275  O   VAL A 300     -31.652   7.560  11.301  1.00 96.84           O  
ATOM   4276  CG1 VAL A 300     -30.959   9.895   9.089  1.00 96.84           C  
ATOM   4277 HG11 VAL A 300     -30.990  10.728   8.387  1.00 96.84           H  
ATOM   4278 HG12 VAL A 300     -30.267  10.129   9.899  1.00 96.84           H  
ATOM   4279 HG13 VAL A 300     -31.959   9.756   9.499  1.00 96.84           H  
ATOM   4280  CG2 VAL A 300     -29.209   8.960   7.611  1.00 96.84           C  
ATOM   4281 HG21 VAL A 300     -28.856   8.097   7.047  1.00 96.84           H  
ATOM   4282 HG22 VAL A 300     -28.440   9.268   8.320  1.00 96.84           H  
ATOM   4283 HG23 VAL A 300     -29.396   9.767   6.903  1.00 96.84           H  
ATOM   4284  N   SER A 301     -32.585   6.599   9.497  1.00 96.69           N  
ATOM   4285  H   SER A 301     -32.412   6.200   8.585  1.00 96.69           H  
ATOM   4286  CA  SER A 301     -33.863   6.318  10.157  1.00 96.69           C  
ATOM   4287  HA  SER A 301     -34.243   7.243  10.591  1.00 96.69           H  
ATOM   4288  C   SER A 301     -33.683   5.302  11.287  1.00 96.69           C  
ATOM   4289  CB  SER A 301     -34.874   5.805   9.129  1.00 96.69           C  
ATOM   4290  HB2 SER A 301     -34.814   6.421   8.232  1.00 96.69           H  
ATOM   4291  HB3 SER A 301     -34.647   4.772   8.864  1.00 96.69           H  
ATOM   4292  O   SER A 301     -34.233   5.470  12.376  1.00 96.69           O  
ATOM   4293  OG  SER A 301     -36.185   5.898   9.649  1.00 96.69           O  
ATOM   4294  HG  SER A 301     -36.305   6.808   9.929  1.00 96.69           H  
ATOM   4295  N   ASP A 302     -32.839   4.293  11.061  1.00 96.45           N  
ATOM   4296  H   ASP A 302     -32.428   4.199  10.143  1.00 96.45           H  
ATOM   4297  CA  ASP A 302     -32.523   3.273  12.054  1.00 96.45           C  
ATOM   4298  HA  ASP A 302     -33.457   2.824  12.392  1.00 96.45           H  
ATOM   4299  C   ASP A 302     -31.837   3.881  13.293  1.00 96.45           C  
ATOM   4300  CB  ASP A 302     -31.683   2.165  11.397  1.00 96.45           C  
ATOM   4301  HB2 ASP A 302     -31.381   1.461  12.172  1.00 96.45           H  
ATOM   4302  HB3 ASP A 302     -30.779   2.595  10.965  1.00 96.45           H  
ATOM   4303  O   ASP A 302     -32.270   3.616  14.417  1.00 96.45           O  
ATOM   4304  CG  ASP A 302     -32.449   1.372  10.326  1.00 96.45           C  
ATOM   4305  OD1 ASP A 302     -33.664   1.141  10.530  1.00 96.45           O  
ATOM   4306  OD2 ASP A 302     -31.818   0.963   9.324  1.00 96.45           O  
ATOM   4307  N   VAL A 303     -30.852   4.773  13.112  1.00 95.53           N  
ATOM   4308  H   VAL A 303     -30.540   4.941  12.166  1.00 95.53           H  
ATOM   4309  CA  VAL A 303     -30.184   5.495  14.212  1.00 95.53           C  
ATOM   4310  HA  VAL A 303     -29.788   4.762  14.914  1.00 95.53           H  
ATOM   4311  C   VAL A 303     -31.169   6.358  14.995  1.00 95.53           C  
ATOM   4312  CB  VAL A 303     -29.002   6.347  13.702  1.00 95.53           C  
ATOM   4313  HB  VAL A 303     -29.328   6.955  12.858  1.00 95.53           H  
ATOM   4314  O   VAL A 303     -31.246   6.220  16.214  1.00 95.53           O  
ATOM   4315  CG1 VAL A 303     -28.427   7.279  14.780  1.00 95.53           C  
ATOM   4316 HG11 VAL A 303     -27.526   7.769  14.411  1.00 95.53           H  
ATOM   4317 HG12 VAL A 303     -28.178   6.711  15.677  1.00 95.53           H  
ATOM   4318 HG13 VAL A 303     -29.149   8.055  15.035  1.00 95.53           H  
ATOM   4319  CG2 VAL A 303     -27.853   5.444  13.253  1.00 95.53           C  
ATOM   4320 HG21 VAL A 303     -27.040   6.059  12.867  1.00 95.53           H  
ATOM   4321 HG22 VAL A 303     -28.180   4.766  12.464  1.00 95.53           H  
ATOM   4322 HG23 VAL A 303     -27.488   4.855  14.094  1.00 95.53           H  
ATOM   4323  N   TYR A 304     -31.970   7.190  14.322  1.00 96.41           N  
ATOM   4324  H   TYR A 304     -31.897   7.222  13.315  1.00 96.41           H  
ATOM   4325  CA  TYR A 304     -32.947   8.069  14.983  1.00 96.41           C  
ATOM   4326  HA  TYR A 304     -32.438   8.633  15.764  1.00 96.41           H  
ATOM   4327  C   TYR A 304     -34.078   7.298  15.686  1.00 96.41           C  
ATOM   4328  CB  TYR A 304     -33.519   9.063  13.961  1.00 96.41           C  
ATOM   4329  HB2 TYR A 304     -34.517   9.362  14.283  1.00 96.41           H  
ATOM   4330  HB3 TYR A 304     -33.643   8.571  12.996  1.00 96.41           H  
ATOM   4331  O   TYR A 304     -34.755   7.845  16.559  1.00 96.41           O  
ATOM   4332  CG  TYR A 304     -32.691  10.325  13.783  1.00 96.41           C  
ATOM   4333  CD1 TYR A 304     -33.157  11.548  14.303  1.00 96.41           C  
ATOM   4334  HD1 TYR A 304     -34.090  11.571  14.845  1.00 96.41           H  
ATOM   4335  CD2 TYR A 304     -31.459  10.284  13.102  1.00 96.41           C  
ATOM   4336  HD2 TYR A 304     -31.072   9.345  12.735  1.00 96.41           H  
ATOM   4337  CE1 TYR A 304     -32.407  12.728  14.125  1.00 96.41           C  
ATOM   4338  HE1 TYR A 304     -32.753  13.664  14.537  1.00 96.41           H  
ATOM   4339  CE2 TYR A 304     -30.711  11.459  12.912  1.00 96.41           C  
ATOM   4340  HE2 TYR A 304     -29.759  11.425  12.403  1.00 96.41           H  
ATOM   4341  OH  TYR A 304     -30.466  13.814  13.215  1.00 96.41           O  
ATOM   4342  HH  TYR A 304     -30.873  14.585  13.616  1.00 96.41           H  
ATOM   4343  CZ  TYR A 304     -31.186  12.683  13.417  1.00 96.41           C  
ATOM   4344  N   SER A 305     -34.292   6.027  15.330  1.00 96.30           N  
ATOM   4345  H   SER A 305     -33.783   5.670  14.534  1.00 96.30           H  
ATOM   4346  CA  SER A 305     -35.255   5.153  16.005  1.00 96.30           C  
ATOM   4347  HA  SER A 305     -36.108   5.762  16.304  1.00 96.30           H  
ATOM   4348  C   SER A 305     -34.710   4.497  17.281  1.00 96.30           C  
ATOM   4349  CB  SER A 305     -35.776   4.096  15.026  1.00 96.30           C  
ATOM   4350  HB2 SER A 305     -35.983   4.559  14.061  1.00 96.30           H  
ATOM   4351  HB3 SER A 305     -36.711   3.696  15.418  1.00 96.30           H  
ATOM   4352  O   SER A 305     -35.498   4.163  18.170  1.00 96.30           O  
ATOM   4353  OG  SER A 305     -34.879   3.017  14.856  1.00 96.30           O  
ATOM   4354  HG  SER A 305     -34.022   3.349  14.578  1.00 96.30           H  
ATOM   4355  N   GLN A 306     -33.389   4.300  17.376  1.00 95.27           N  
ATOM   4356  H   GLN A 306     -32.807   4.618  16.614  1.00 95.27           H  
ATOM   4357  CA  GLN A 306     -32.738   3.559  18.467  1.00 95.27           C  
ATOM   4358  HA  GLN A 306     -33.500   3.053  19.060  1.00 95.27           H  
ATOM   4359  C   GLN A 306     -31.971   4.450  19.445  1.00 95.27           C  
ATOM   4360  CB  GLN A 306     -31.808   2.479  17.890  1.00 95.27           C  
ATOM   4361  HB2 GLN A 306     -31.276   2.003  18.714  1.00 95.27           H  
ATOM   4362  HB3 GLN A 306     -31.076   2.933  17.221  1.00 95.27           H  
ATOM   4363  O   GLN A 306     -31.856   4.087  20.616  1.00 95.27           O  
ATOM   4364  CG  GLN A 306     -32.609   1.413  17.133  1.00 95.27           C  
ATOM   4365  HG2 GLN A 306     -33.035   1.863  16.237  1.00 95.27           H  
ATOM   4366  HG3 GLN A 306     -33.430   1.061  17.758  1.00 95.27           H  
ATOM   4367  CD  GLN A 306     -31.789   0.201  16.717  1.00 95.27           C  
ATOM   4368  NE2 GLN A 306     -32.143  -0.418  15.615  1.00 95.27           N  
ATOM   4369 HE21 GLN A 306     -31.502  -1.131  15.300  1.00 95.27           H  
ATOM   4370 HE22 GLN A 306     -32.798   0.028  14.988  1.00 95.27           H  
ATOM   4371  OE1 GLN A 306     -30.882  -0.260  17.389  1.00 95.27           O  
ATOM   4372  N   TYR A 307     -31.490   5.607  18.989  1.00 94.52           N  
ATOM   4373  H   TYR A 307     -31.640   5.845  18.019  1.00 94.52           H  
ATOM   4374  CA  TYR A 307     -30.664   6.531  19.758  1.00 94.52           C  
ATOM   4375  HA  TYR A 307     -30.560   6.164  20.779  1.00 94.52           H  
ATOM   4376  C   TYR A 307     -31.296   7.926  19.836  1.00 94.52           C  
ATOM   4377  CB  TYR A 307     -29.257   6.592  19.145  1.00 94.52           C  
ATOM   4378  HB2 TYR A 307     -29.333   6.936  18.113  1.00 94.52           H  
ATOM   4379  HB3 TYR A 307     -28.674   7.334  19.690  1.00 94.52           H  
ATOM   4380  O   TYR A 307     -32.033   8.367  18.957  1.00 94.52           O  
ATOM   4381  CG  TYR A 307     -28.496   5.277  19.180  1.00 94.52           C  
ATOM   4382  CD1 TYR A 307     -27.812   4.899  20.351  1.00 94.52           C  
ATOM   4383  HD1 TYR A 307     -27.844   5.541  21.219  1.00 94.52           H  
ATOM   4384  CD2 TYR A 307     -28.470   4.433  18.052  1.00 94.52           C  
ATOM   4385  HD2 TYR A 307     -29.000   4.717  17.155  1.00 94.52           H  
ATOM   4386  CE1 TYR A 307     -27.099   3.686  20.401  1.00 94.52           C  
ATOM   4387  HE1 TYR A 307     -26.577   3.401  21.303  1.00 94.52           H  
ATOM   4388  CE2 TYR A 307     -27.753   3.221  18.099  1.00 94.52           C  
ATOM   4389  HE2 TYR A 307     -27.707   2.564  17.243  1.00 94.52           H  
ATOM   4390  OH  TYR A 307     -26.387   1.668  19.314  1.00 94.52           O  
ATOM   4391  HH  TYR A 307     -26.010   1.496  20.180  1.00 94.52           H  
ATOM   4392  CZ  TYR A 307     -27.071   2.842  19.272  1.00 94.52           C  
ATOM   4393  N   SER A 308     -30.990   8.631  20.920  1.00 92.75           N  
ATOM   4394  H   SER A 308     -30.437   8.166  21.625  1.00 92.75           H  
ATOM   4395  CA  SER A 308     -31.305  10.036  21.164  1.00 92.75           C  
ATOM   4396  HA  SER A 308     -31.961  10.403  20.375  1.00 92.75           H  
ATOM   4397  C   SER A 308     -30.035  10.888  21.161  1.00 92.75           C  
ATOM   4398  CB  SER A 308     -32.032  10.182  22.506  1.00 92.75           C  
ATOM   4399  HB2 SER A 308     -32.237  11.234  22.702  1.00 92.75           H  
ATOM   4400  HB3 SER A 308     -31.403   9.791  23.307  1.00 92.75           H  
ATOM   4401  O   SER A 308     -28.919  10.394  21.325  1.00 92.75           O  
ATOM   4402  OG  SER A 308     -33.254   9.470  22.472  1.00 92.75           O  
ATOM   4403  HG  SER A 308     -33.004   8.570  22.250  1.00 92.75           H  
ATOM   4404  N   ALA A 309     -30.202  12.203  21.014  1.00 93.50           N  
ATOM   4405  H   ALA A 309     -31.132  12.563  20.857  1.00 93.50           H  
ATOM   4406  CA  ALA A 309     -29.096  13.151  21.111  1.00 93.50           C  
ATOM   4407  HA  ALA A 309     -28.397  12.952  20.299  1.00 93.50           H  
ATOM   4408  C   ALA A 309     -28.347  12.997  22.450  1.00 93.50           C  
ATOM   4409  CB  ALA A 309     -29.652  14.570  20.940  1.00 93.50           C  
ATOM   4410  HB1 ALA A 309     -28.831  15.287  20.945  1.00 93.50           H  
ATOM   4411  HB2 ALA A 309     -30.337  14.804  21.754  1.00 93.50           H  
ATOM   4412  HB3 ALA A 309     -30.179  14.647  19.989  1.00 93.50           H  
ATOM   4413  O   ALA A 309     -28.941  13.131  23.521  1.00 93.50           O  
ATOM   4414  N   GLY A 310     -27.039  12.750  22.372  1.00 91.78           N  
ATOM   4415  H   GLY A 310     -26.634  12.637  21.454  1.00 91.78           H  
ATOM   4416  CA  GLY A 310     -26.154  12.526  23.513  1.00 91.78           C  
ATOM   4417  HA2 GLY A 310     -25.162  12.899  23.259  1.00 91.78           H  
ATOM   4418  HA3 GLY A 310     -26.522  13.084  24.374  1.00 91.78           H  
ATOM   4419  C   GLY A 310     -25.996  11.064  23.941  1.00 91.78           C  
ATOM   4420  O   GLY A 310     -25.143  10.804  24.786  1.00 91.78           O  
ATOM   4421  N   ASP A 311     -26.748  10.117  23.365  1.00 93.65           N  
ATOM   4422  H   ASP A 311     -27.474  10.378  22.713  1.00 93.65           H  
ATOM   4423  CA  ASP A 311     -26.598   8.687  23.689  1.00 93.65           C  
ATOM   4424  HA  ASP A 311     -26.633   8.562  24.772  1.00 93.65           H  
ATOM   4425  C   ASP A 311     -25.248   8.126  23.215  1.00 93.65           C  
ATOM   4426  CB  ASP A 311     -27.734   7.857  23.069  1.00 93.65           C  
ATOM   4427  HB2 ASP A 311     -27.816   8.089  22.007  1.00 93.65           H  
ATOM   4428  HB3 ASP A 311     -27.462   6.804  23.152  1.00 93.65           H  
ATOM   4429  O   ASP A 311     -24.694   7.228  23.849  1.00 93.65           O  
ATOM   4430  CG  ASP A 311     -29.101   8.016  23.745  1.00 93.65           C  
ATOM   4431  OD1 ASP A 311     -29.206   8.670  24.807  1.00 93.65           O  
ATOM   4432  OD2 ASP A 311     -30.071   7.451  23.192  1.00 93.65           O  
ATOM   4433  N   ILE A 312     -24.707   8.677  22.122  1.00 91.42           N  
ATOM   4434  H   ILE A 312     -25.229   9.415  21.672  1.00 91.42           H  
ATOM   4435  CA  ILE A 312     -23.349   8.411  21.640  1.00 91.42           C  
ATOM   4436  HA  ILE A 312     -22.887   7.647  22.265  1.00 91.42           H  
ATOM   4437  C   ILE A 312     -22.549   9.718  21.754  1.00 91.42           C  
ATOM   4438  CB  ILE A 312     -23.350   7.846  20.203  1.00 91.42           C  
ATOM   4439  HB  ILE A 312     -23.781   8.590  19.533  1.00 91.42           H  
ATOM   4440  O   ILE A 312     -22.805  10.648  20.982  1.00 91.42           O  
ATOM   4441  CG1 ILE A 312     -24.203   6.558  20.112  1.00 91.42           C  
ATOM   4442 HG12 ILE A 312     -23.764   5.786  20.744  1.00 91.42           H  
ATOM   4443 HG13 ILE A 312     -25.208   6.762  20.481  1.00 91.42           H  
ATOM   4444  CG2 ILE A 312     -21.893   7.574  19.776  1.00 91.42           C  
ATOM   4445 HG21 ILE A 312     -21.858   7.173  18.763  1.00 91.42           H  
ATOM   4446 HG22 ILE A 312     -21.305   8.491  19.783  1.00 91.42           H  
ATOM   4447 HG23 ILE A 312     -21.426   6.858  20.453  1.00 91.42           H  
ATOM   4448  CD1 ILE A 312     -24.362   6.010  18.690  1.00 91.42           C  
ATOM   4449 HD11 ILE A 312     -25.073   5.183  18.706  1.00 91.42           H  
ATOM   4450 HD12 ILE A 312     -24.742   6.789  18.030  1.00 91.42           H  
ATOM   4451 HD13 ILE A 312     -23.411   5.636  18.312  1.00 91.42           H  
ATOM   4452  N   PRO A 313     -21.615   9.836  22.713  1.00 89.81           N  
ATOM   4453  CA  PRO A 313     -20.744  10.999  22.858  1.00 89.81           C  
ATOM   4454  HA  PRO A 313     -21.354  11.849  23.162  1.00 89.81           H  
ATOM   4455  C   PRO A 313     -19.987  11.339  21.567  1.00 89.81           C  
ATOM   4456  CB  PRO A 313     -19.779  10.638  23.993  1.00 89.81           C  
ATOM   4457  HB2 PRO A 313     -18.898  10.137  23.590  1.00 89.81           H  
ATOM   4458  HB3 PRO A 313     -19.489  11.513  24.574  1.00 89.81           H  
ATOM   4459  O   PRO A 313     -19.442  10.469  20.897  1.00 89.81           O  
ATOM   4460  CG  PRO A 313     -20.559   9.638  24.838  1.00 89.81           C  
ATOM   4461  HG2 PRO A 313     -19.895   8.956  25.371  1.00 89.81           H  
ATOM   4462  HG3 PRO A 313     -21.205  10.172  25.535  1.00 89.81           H  
ATOM   4463  CD  PRO A 313     -21.414   8.903  23.812  1.00 89.81           C  
ATOM   4464  HD2 PRO A 313     -22.363   8.616  24.266  1.00 89.81           H  
ATOM   4465  HD3 PRO A 313     -20.900   8.015  23.445  1.00 89.81           H  
ATOM   4466  N   THR A 314     -19.888  12.624  21.213  1.00 83.49           N  
ATOM   4467  H   THR A 314     -20.319  13.334  21.788  1.00 83.49           H  
ATOM   4468  CA  THR A 314     -19.138  13.044  20.010  1.00 83.49           C  
ATOM   4469  HA  THR A 314     -19.512  12.485  19.153  1.00 83.49           H  
ATOM   4470  C   THR A 314     -17.643  12.750  20.099  1.00 83.49           C  
ATOM   4471  CB  THR A 314     -19.294  14.543  19.728  1.00 83.49           C  
ATOM   4472  HB  THR A 314     -18.599  14.836  18.940  1.00 83.49           H  
ATOM   4473  O   THR A 314     -16.988  12.641  19.071  1.00 83.49           O  
ATOM   4474  CG2 THR A 314     -20.707  14.900  19.275  1.00 83.49           C  
ATOM   4475 HG21 THR A 314     -20.989  14.280  18.424  1.00 83.49           H  
ATOM   4476 HG22 THR A 314     -20.730  15.947  18.971  1.00 83.49           H  
ATOM   4477 HG23 THR A 314     -21.403  14.758  20.101  1.00 83.49           H  
ATOM   4478  OG1 THR A 314     -19.030  15.299  20.891  1.00 83.49           O  
ATOM   4479  HG1 THR A 314     -18.110  15.164  21.129  1.00 83.49           H  
ATOM   4480  N   GLU A 315     -17.104  12.641  21.313  1.00 84.34           N  
ATOM   4481  H   GLU A 315     -17.717  12.689  22.115  1.00 84.34           H  
ATOM   4482  CA  GLU A 315     -15.718  12.236  21.574  1.00 84.34           C  
ATOM   4483  HA  GLU A 315     -15.056  12.829  20.942  1.00 84.34           H  
ATOM   4484  C   GLU A 315     -15.444  10.772  21.207  1.00 84.34           C  
ATOM   4485  CB  GLU A 315     -15.372  12.555  23.042  1.00 84.34           C  
ATOM   4486  HB2 GLU A 315     -15.492  13.633  23.152  1.00 84.34           H  
ATOM   4487  HB3 GLU A 315     -14.324  12.318  23.228  1.00 84.34           H  
ATOM   4488  O   GLU A 315     -14.290  10.424  20.969  1.00 84.34           O  
ATOM   4489  CG  GLU A 315     -16.248  11.821  24.083  1.00 84.34           C  
ATOM   4490  HG2 GLU A 315     -17.269  11.769  23.703  1.00 84.34           H  
ATOM   4491  HG3 GLU A 315     -15.878  10.802  24.192  1.00 84.34           H  
ATOM   4492  CD  GLU A 315     -16.318  12.510  25.463  1.00 84.34           C  
ATOM   4493  OE1 GLU A 315     -16.792  11.863  26.424  1.00 84.34           O  
ATOM   4494  OE2 GLU A 315     -15.984  13.716  25.556  1.00 84.34           O  
ATOM   4495  N   ASP A 316     -16.489   9.938  21.109  1.00 83.45           N  
ATOM   4496  H   ASP A 316     -17.412  10.284  21.330  1.00 83.45           H  
ATOM   4497  CA  ASP A 316     -16.426   8.541  20.647  1.00 83.45           C  
ATOM   4498  HA  ASP A 316     -15.507   8.063  20.986  1.00 83.45           H  
ATOM   4499  C   ASP A 316     -16.335   8.423  19.126  1.00 83.45           C  
ATOM   4500  CB  ASP A 316     -17.602   7.723  21.216  1.00 83.45           C  
ATOM   4501  HB2 ASP A 316     -17.502   6.696  20.865  1.00 83.45           H  
ATOM   4502  HB3 ASP A 316     -18.538   8.109  20.812  1.00 83.45           H  
ATOM   4503  O   ASP A 316     -16.067   7.351  18.592  1.00 83.45           O  
ATOM   4504  CG  ASP A 316     -17.689   7.681  22.750  1.00 83.45           C  
ATOM   4505  OD1 ASP A 316     -16.735   8.123  23.435  1.00 83.45           O  
ATOM   4506  OD2 ASP A 316     -18.708   7.180  23.262  1.00 83.45           O  
ATOM   4507  N   ILE A 317     -16.515   9.534  18.414  1.00 86.76           N  
ATOM   4508  H   ILE A 317     -16.643  10.403  18.912  1.00 86.76           H  
ATOM   4509  CA  ILE A 317     -16.462   9.567  16.961  1.00 86.76           C  
ATOM   4510  HA  ILE A 317     -16.736   8.585  16.576  1.00 86.76           H  
ATOM   4511  C   ILE A 317     -15.029   9.865  16.523  1.00 86.76           C  
ATOM   4512  CB  ILE A 317     -17.473  10.582  16.404  1.00 86.76           C  
ATOM   4513  HB  ILE A 317     -17.161  11.585  16.697  1.00 86.76           H  
ATOM   4514  O   ILE A 317     -14.608  11.023  16.473  1.00 86.76           O  
ATOM   4515  CG1 ILE A 317     -18.900  10.338  16.947  1.00 86.76           C  
ATOM   4516 HG12 ILE A 317     -18.883  10.330  18.037  1.00 86.76           H  
ATOM   4517 HG13 ILE A 317     -19.271   9.370  16.609  1.00 86.76           H  
ATOM   4518  CG2 ILE A 317     -17.466  10.502  14.872  1.00 86.76           C  
ATOM   4519 HG21 ILE A 317     -16.472  10.715  14.480  1.00 86.76           H  
ATOM   4520 HG22 ILE A 317     -18.164  11.232  14.460  1.00 86.76           H  
ATOM   4521 HG23 ILE A 317     -17.759   9.499  14.561  1.00 86.76           H  
ATOM   4522  CD1 ILE A 317     -19.878  11.439  16.529  1.00 86.76           C  
ATOM   4523 HD11 ILE A 317     -20.758  11.392  17.171  1.00 86.76           H  
ATOM   4524 HD12 ILE A 317     -19.417  12.418  16.657  1.00 86.76           H  
ATOM   4525 HD13 ILE A 317     -20.179  11.305  15.490  1.00 86.76           H  
ATOM   4526  N   VAL A 318     -14.303   8.815  16.151  1.00 87.00           N  
ATOM   4527  H   VAL A 318     -14.696   7.894  16.279  1.00 87.00           H  
ATOM   4528  CA  VAL A 318     -12.979   8.917  15.531  1.00 87.00           C  
ATOM   4529  HA  VAL A 318     -12.545   9.888  15.773  1.00 87.00           H  
ATOM   4530  C   VAL A 318     -13.123   8.832  14.012  1.00 87.00           C  
ATOM   4531  CB  VAL A 318     -12.030   7.848  16.098  1.00 87.00           C  
ATOM   4532  HB  VAL A 318     -12.457   6.862  15.915  1.00 87.00           H  
ATOM   4533  O   VAL A 318     -13.781   7.934  13.490  1.00 87.00           O  
ATOM   4534  CG1 VAL A 318     -10.640   7.925  15.453  1.00 87.00           C  
ATOM   4535 HG11 VAL A 318      -9.990   7.174  15.901  1.00 87.00           H  
ATOM   4536 HG12 VAL A 318     -10.201   8.910  15.617  1.00 87.00           H  
ATOM   4537 HG13 VAL A 318     -10.698   7.722  14.384  1.00 87.00           H  
ATOM   4538  CG2 VAL A 318     -11.865   8.025  17.614  1.00 87.00           C  
ATOM   4539 HG21 VAL A 318     -11.512   9.031  17.840  1.00 87.00           H  
ATOM   4540 HG22 VAL A 318     -11.134   7.309  17.990  1.00 87.00           H  
ATOM   4541 HG23 VAL A 318     -12.812   7.846  18.123  1.00 87.00           H  
ATOM   4542  N   ASP A 319     -12.517   9.777  13.289  1.00 86.77           N  
ATOM   4543  H   ASP A 319     -11.945  10.458  13.768  1.00 86.77           H  
ATOM   4544  CA  ASP A 319     -12.389   9.684  11.834  1.00 86.77           C  
ATOM   4545  HA  ASP A 319     -13.300   9.239  11.435  1.00 86.77           H  
ATOM   4546  C   ASP A 319     -11.173   8.803  11.502  1.00 86.77           C  
ATOM   4547  CB  ASP A 319     -12.278  11.084  11.218  1.00 86.77           C  
ATOM   4548  HB2 ASP A 319     -13.140  11.666  11.543  1.00 86.77           H  
ATOM   4549  HB3 ASP A 319     -11.388  11.585  11.599  1.00 86.77           H  
ATOM   4550  O   ASP A 319     -10.045   9.213  11.795  1.00 86.77           O  
ATOM   4551  CG  ASP A 319     -12.252  11.056   9.685  1.00 86.77           C  
ATOM   4552  OD1 ASP A 319     -11.559  10.218   9.057  1.00 86.77           O  
ATOM   4553  OD2 ASP A 319     -13.010  11.846   9.080  1.00 86.77           O  
ATOM   4554  N   PRO A 320     -11.368   7.608  10.911  1.00 85.12           N  
ATOM   4555  CA  PRO A 320     -10.284   6.646  10.715  1.00 85.12           C  
ATOM   4556  HA  PRO A 320      -9.845   6.385  11.678  1.00 85.12           H  
ATOM   4557  C   PRO A 320      -9.166   7.190   9.816  1.00 85.12           C  
ATOM   4558  CB  PRO A 320     -10.961   5.406  10.115  1.00 85.12           C  
ATOM   4559  HB2 PRO A 320     -11.223   4.713  10.914  1.00 85.12           H  
ATOM   4560  HB3 PRO A 320     -10.342   4.904   9.372  1.00 85.12           H  
ATOM   4561  O   PRO A 320      -7.988   6.924  10.050  1.00 85.12           O  
ATOM   4562  CG  PRO A 320     -12.238   5.936   9.472  1.00 85.12           C  
ATOM   4563  HG2 PRO A 320     -12.020   6.322   8.477  1.00 85.12           H  
ATOM   4564  HG3 PRO A 320     -13.005   5.163   9.428  1.00 85.12           H  
ATOM   4565  CD  PRO A 320     -12.626   7.080  10.398  1.00 85.12           C  
ATOM   4566  HD2 PRO A 320     -13.226   6.700  11.225  1.00 85.12           H  
ATOM   4567  HD3 PRO A 320     -13.181   7.832   9.836  1.00 85.12           H  
ATOM   4568  N   ILE A 321      -9.512   8.004   8.815  1.00 84.68           N  
ATOM   4569  H   ILE A 321     -10.465   8.334   8.777  1.00 84.68           H  
ATOM   4570  CA  ILE A 321      -8.537   8.577   7.882  1.00 84.68           C  
ATOM   4571  HA  ILE A 321      -7.797   7.820   7.623  1.00 84.68           H  
ATOM   4572  C   ILE A 321      -7.772   9.722   8.534  1.00 84.68           C  
ATOM   4573  CB  ILE A 321      -9.246   9.041   6.598  1.00 84.68           C  
ATOM   4574  HB  ILE A 321     -10.031   9.743   6.880  1.00 84.68           H  
ATOM   4575  O   ILE A 321      -6.553   9.810   8.383  1.00 84.68           O  
ATOM   4576  CG1 ILE A 321      -9.930   7.871   5.853  1.00 84.68           C  
ATOM   4577 HG12 ILE A 321     -10.288   8.238   4.891  1.00 84.68           H  
ATOM   4578 HG13 ILE A 321     -10.806   7.558   6.422  1.00 84.68           H  
ATOM   4579  CG2 ILE A 321      -8.284   9.812   5.682  1.00 84.68           C  
ATOM   4580 HG21 ILE A 321      -7.944  10.736   6.150  1.00 84.68           H  
ATOM   4581 HG22 ILE A 321      -7.412   9.202   5.446  1.00 84.68           H  
ATOM   4582 HG23 ILE A 321      -8.791  10.089   4.758  1.00 84.68           H  
ATOM   4583  CD1 ILE A 321      -9.058   6.629   5.610  1.00 84.68           C  
ATOM   4584 HD11 ILE A 321      -8.094   6.915   5.189  1.00 84.68           H  
ATOM   4585 HD12 ILE A 321      -8.895   6.093   6.545  1.00 84.68           H  
ATOM   4586 HD13 ILE A 321      -9.564   5.963   4.911  1.00 84.68           H  
ATOM   4587  N   THR A 322      -8.464  10.591   9.275  1.00 83.52           N  
ATOM   4588  H   THR A 322      -9.463  10.476   9.366  1.00 83.52           H  
ATOM   4589  CA  THR A 322      -7.795  11.664  10.021  1.00 83.52           C  
ATOM   4590  HA  THR A 322      -7.195  12.254   9.329  1.00 83.52           H  
ATOM   4591  C   THR A 322      -6.846  11.079  11.059  1.00 83.52           C  
ATOM   4592  CB  THR A 322      -8.802  12.592  10.704  1.00 83.52           C  
ATOM   4593  HB  THR A 322      -9.354  12.024  11.453  1.00 83.52           H  
ATOM   4594  O   THR A 322      -5.699  11.503  11.114  1.00 83.52           O  
ATOM   4595  CG2 THR A 322      -8.144  13.788  11.386  1.00 83.52           C  
ATOM   4596 HG21 THR A 322      -7.531  13.452  12.222  1.00 83.52           H  
ATOM   4597 HG22 THR A 322      -7.512  14.332  10.684  1.00 83.52           H  
ATOM   4598 HG23 THR A 322      -8.911  14.455  11.781  1.00 83.52           H  
ATOM   4599  OG1 THR A 322      -9.696  13.114   9.747  1.00 83.52           O  
ATOM   4600  HG1 THR A 322      -9.194  13.710   9.185  1.00 83.52           H  
ATOM   4601  N   ALA A 323      -7.273  10.058  11.807  1.00 82.30           N  
ATOM   4602  H   ALA A 323      -8.225   9.736  11.702  1.00 82.30           H  
ATOM   4603  CA  ALA A 323      -6.436   9.390  12.799  1.00 82.30           C  
ATOM   4604  HA  ALA A 323      -6.122  10.123  13.541  1.00 82.30           H  
ATOM   4605  C   ALA A 323      -5.162   8.789  12.178  1.00 82.30           C  
ATOM   4606  CB  ALA A 323      -7.285   8.317  13.491  1.00 82.30           C  
ATOM   4607  HB1 ALA A 323      -6.676   7.779  14.217  1.00 82.30           H  
ATOM   4608  HB2 ALA A 323      -7.668   7.606  12.758  1.00 82.30           H  
ATOM   4609  HB3 ALA A 323      -8.124   8.786  14.005  1.00 82.30           H  
ATOM   4610  O   ALA A 323      -4.065   9.007  12.692  1.00 82.30           O  
ATOM   4611  N   ALA A 324      -5.284   8.082  11.050  1.00 79.28           N  
ATOM   4612  H   ALA A 324      -6.206   7.889  10.685  1.00 79.28           H  
ATOM   4613  CA  ALA A 324      -4.128   7.535  10.340  1.00 79.28           C  
ATOM   4614  HA  ALA A 324      -3.521   6.960  11.039  1.00 79.28           H  
ATOM   4615  C   ALA A 324      -3.223   8.630   9.744  1.00 79.28           C  
ATOM   4616  CB  ALA A 324      -4.637   6.583   9.260  1.00 79.28           C  
ATOM   4617  HB1 ALA A 324      -3.784   6.178   8.716  1.00 79.28           H  
ATOM   4618  HB2 ALA A 324      -5.299   7.115   8.577  1.00 79.28           H  
ATOM   4619  HB3 ALA A 324      -5.177   5.754   9.717  1.00 79.28           H  
ATOM   4620  O   ALA A 324      -1.998   8.529   9.810  1.00 79.28           O  
ATOM   4621  N   THR A 325      -3.808   9.713   9.224  1.00 76.38           N  
ATOM   4622  H   THR A 325      -4.817   9.738   9.188  1.00 76.38           H  
ATOM   4623  CA  THR A 325      -3.046  10.856   8.697  1.00 76.38           C  
ATOM   4624  HA  THR A 325      -2.320  10.482   7.975  1.00 76.38           H  
ATOM   4625  C   THR A 325      -2.272  11.564   9.807  1.00 76.38           C  
ATOM   4626  CB  THR A 325      -3.958  11.863   7.982  1.00 76.38           C  
ATOM   4627  HB  THR A 325      -4.681  12.270   8.689  1.00 76.38           H  
ATOM   4628  O   THR A 325      -1.109  11.901   9.614  1.00 76.38           O  
ATOM   4629  CG2 THR A 325      -3.176  13.015   7.346  1.00 76.38           C  
ATOM   4630 HG21 THR A 325      -3.858  13.640   6.770  1.00 76.38           H  
ATOM   4631 HG22 THR A 325      -2.406  12.616   6.685  1.00 76.38           H  
ATOM   4632 HG23 THR A 325      -2.712  13.628   8.118  1.00 76.38           H  
ATOM   4633  OG1 THR A 325      -4.652  11.241   6.927  1.00 76.38           O  
ATOM   4634  HG1 THR A 325      -5.224  10.574   7.314  1.00 76.38           H  
ATOM   4635  N   GLU A 326      -2.879  11.758  10.980  1.00 76.62           N  
ATOM   4636  H   GLU A 326      -3.845  11.481  11.081  1.00 76.62           H  
ATOM   4637  CA  GLU A 326      -2.215  12.343  12.148  1.00 76.62           C  
ATOM   4638  HA  GLU A 326      -1.815  13.321  11.881  1.00 76.62           H  
ATOM   4639  C   GLU A 326      -1.045  11.474  12.619  1.00 76.62           C  
ATOM   4640  CB  GLU A 326      -3.219  12.528  13.294  1.00 76.62           C  
ATOM   4641  HB2 GLU A 326      -3.805  11.616  13.409  1.00 76.62           H  
ATOM   4642  HB3 GLU A 326      -2.665  12.701  14.217  1.00 76.62           H  
ATOM   4643  O   GLU A 326       0.038  11.995  12.893  1.00 76.62           O  
ATOM   4644  CG  GLU A 326      -4.152  13.727  13.068  1.00 76.62           C  
ATOM   4645  HG2 GLU A 326      -4.660  13.625  12.109  1.00 76.62           H  
ATOM   4646  HG3 GLU A 326      -3.541  14.629  13.018  1.00 76.62           H  
ATOM   4647  CD  GLU A 326      -5.202  13.896  14.180  1.00 76.62           C  
ATOM   4648  OE1 GLU A 326      -5.922  14.922  14.131  1.00 76.62           O  
ATOM   4649  OE2 GLU A 326      -5.284  13.031  15.084  1.00 76.62           O  
ATOM   4650  N   LEU A 327      -1.225  10.151  12.654  1.00 72.47           N  
ATOM   4651  H   LEU A 327      -2.140   9.782  12.437  1.00 72.47           H  
ATOM   4652  CA  LEU A 327      -0.142   9.211  12.947  1.00 72.47           C  
ATOM   4653  HA  LEU A 327       0.290   9.462  13.915  1.00 72.47           H  
ATOM   4654  C   LEU A 327       0.993   9.336  11.930  1.00 72.47           C  
ATOM   4655  CB  LEU A 327      -0.697   7.782  12.998  1.00 72.47           C  
ATOM   4656  HB2 LEU A 327      -1.373   7.631  12.157  1.00 72.47           H  
ATOM   4657  HB3 LEU A 327       0.122   7.071  12.889  1.00 72.47           H  
ATOM   4658  O   LEU A 327       2.133   9.511  12.343  1.00 72.47           O  
ATOM   4659  CG  LEU A 327      -1.434   7.488  14.312  1.00 72.47           C  
ATOM   4660  HG  LEU A 327      -2.107   8.309  14.562  1.00 72.47           H  
ATOM   4661  CD1 LEU A 327      -2.263   6.226  14.149  1.00 72.47           C  
ATOM   4662 HD11 LEU A 327      -2.757   5.982  15.089  1.00 72.47           H  
ATOM   4663 HD12 LEU A 327      -1.619   5.399  13.849  1.00 72.47           H  
ATOM   4664 HD13 LEU A 327      -3.020   6.391  13.382  1.00 72.47           H  
ATOM   4665  CD2 LEU A 327      -0.455   7.280  15.468  1.00 72.47           C  
ATOM   4666 HD21 LEU A 327       0.292   6.533  15.198  1.00 72.47           H  
ATOM   4667 HD22 LEU A 327       0.045   8.214  15.723  1.00 72.47           H  
ATOM   4668 HD23 LEU A 327      -0.991   6.909  16.342  1.00 72.47           H  
ATOM   4669  N   ARG A 328       0.683   9.372  10.628  1.00 68.85           N  
ATOM   4670  H   ARG A 328      -0.278   9.205  10.369  1.00 68.85           H  
ATOM   4671  CA  ARG A 328       1.677   9.610   9.568  1.00 68.85           C  
ATOM   4672  HA  ARG A 328       2.444   8.838   9.623  1.00 68.85           H  
ATOM   4673  C   ARG A 328       2.424  10.936   9.744  1.00 68.85           C  
ATOM   4674  CB  ARG A 328       0.977   9.555   8.200  1.00 68.85           C  
ATOM   4675  HB2 ARG A 328       0.257  10.371   8.134  1.00 68.85           H  
ATOM   4676  HB3 ARG A 328       0.430   8.617   8.111  1.00 68.85           H  
ATOM   4677  O   ARG A 328       3.611  11.003   9.479  1.00 68.85           O  
ATOM   4678  CG  ARG A 328       1.974   9.667   7.033  1.00 68.85           C  
ATOM   4679  HG2 ARG A 328       2.557  10.584   7.114  1.00 68.85           H  
ATOM   4680  HG3 ARG A 328       2.662   8.823   7.073  1.00 68.85           H  
ATOM   4681  CD  ARG A 328       1.273   9.671   5.670  1.00 68.85           C  
ATOM   4682  HD2 ARG A 328       0.635   8.791   5.595  1.00 68.85           H  
ATOM   4683  HD3 ARG A 328       2.046   9.603   4.905  1.00 68.85           H  
ATOM   4684  NE  ARG A 328       0.486  10.905   5.452  1.00 68.85           N  
ATOM   4685  HE  ARG A 328       0.443  11.550   6.228  1.00 68.85           H  
ATOM   4686  NH1 ARG A 328       0.017  10.592   3.215  1.00 68.85           N  
ATOM   4687 HH11 ARG A 328       0.415   9.664   3.235  1.00 68.85           H  
ATOM   4688 HH12 ARG A 328      -0.326  10.992   2.353  1.00 68.85           H  
ATOM   4689  NH2 ARG A 328      -0.505  12.509   4.152  1.00 68.85           N  
ATOM   4690 HH21 ARG A 328      -0.437  13.182   4.902  1.00 68.85           H  
ATOM   4691 HH22 ARG A 328      -0.685  12.806   3.203  1.00 68.85           H  
ATOM   4692  CZ  ARG A 328       0.001  11.320   4.292  1.00 68.85           C  
ATOM   4693  N   THR A 329       1.749  12.007  10.165  1.00 64.58           N  
ATOM   4694  H   THR A 329       0.750  11.929  10.291  1.00 64.58           H  
ATOM   4695  CA  THR A 329       2.418  13.308  10.367  1.00 64.58           C  
ATOM   4696  HA  THR A 329       3.094  13.487   9.531  1.00 64.58           H  
ATOM   4697  C   THR A 329       3.284  13.359  11.622  1.00 64.58           C  
ATOM   4698  CB  THR A 329       1.423  14.472  10.423  1.00 64.58           C  
ATOM   4699  HB  THR A 329       1.968  15.378  10.687  1.00 64.58           H  
ATOM   4700  O   THR A 329       4.203  14.171  11.697  1.00 64.58           O  
ATOM   4701  CG2 THR A 329       0.756  14.715   9.070  1.00 64.58           C  
ATOM   4702 HG21 THR A 329       0.236  13.819   8.731  1.00 64.58           H  
ATOM   4703 HG22 THR A 329       1.517  14.983   8.336  1.00 64.58           H  
ATOM   4704 HG23 THR A 329       0.042  15.534   9.159  1.00 64.58           H  
ATOM   4705  OG1 THR A 329       0.400  14.284  11.375  1.00 64.58           O  
ATOM   4706  HG1 THR A 329       0.570  13.490  11.887  1.00 64.58           H  
ATOM   4707  N   ASN A 330       2.971  12.534  12.621  1.00 59.10           N  
ATOM   4708  H   ASN A 330       2.218  11.875  12.485  1.00 59.10           H  
ATOM   4709  CA  ASN A 330       3.701  12.488  13.885  1.00 59.10           C  
ATOM   4710  HA  ASN A 330       4.171  13.454  14.069  1.00 59.10           H  
ATOM   4711  C   ASN A 330       4.839  11.455  13.867  1.00 59.10           C  
ATOM   4712  CB  ASN A 330       2.695  12.211  15.014  1.00 59.10           C  
ATOM   4713  HB2 ASN A 330       2.119  11.320  14.764  1.00 59.10           H  
ATOM   4714  HB3 ASN A 330       3.241  12.009  15.935  1.00 59.10           H  
ATOM   4715  O   ASN A 330       5.770  11.576  14.664  1.00 59.10           O  
ATOM   4716  CG  ASN A 330       1.753  13.373  15.283  1.00 59.10           C  
ATOM   4717  ND2 ASN A 330       0.529  13.090  15.661  1.00 59.10           N  
ATOM   4718 HD21 ASN A 330       0.209  12.139  15.544  1.00 59.10           H  
ATOM   4719 HD22 ASN A 330      -0.115  13.868  15.682  1.00 59.10           H  
ATOM   4720  OD1 ASN A 330       2.094  14.544  15.206  1.00 59.10           O  
ATOM   4721  N   TYR A 331       4.758  10.462  12.979  1.00 54.66           N  
ATOM   4722  H   TYR A 331       3.951  10.423  12.372  1.00 54.66           H  
ATOM   4723  CA  TYR A 331       5.684   9.343  12.854  1.00 54.66           C  
ATOM   4724  HA  TYR A 331       6.626   9.591  13.344  1.00 54.66           H  
ATOM   4725  C   TYR A 331       5.959   9.072  11.366  1.00 54.66           C  
ATOM   4726  CB  TYR A 331       5.076   8.113  13.552  1.00 54.66           C  
ATOM   4727  HB2 TYR A 331       4.179   7.804  13.014  1.00 54.66           H  
ATOM   4728  HB3 TYR A 331       5.787   7.290  13.486  1.00 54.66           H  
ATOM   4729  O   TYR A 331       5.044   8.723  10.621  1.00 54.66           O  
ATOM   4730  CG  TYR A 331       4.718   8.335  15.014  1.00 54.66           C  
ATOM   4731  CD1 TYR A 331       5.718   8.246  16.000  1.00 54.66           C  
ATOM   4732  HD1 TYR A 331       6.730   8.001  15.712  1.00 54.66           H  
ATOM   4733  CD2 TYR A 331       3.391   8.629  15.390  1.00 54.66           C  
ATOM   4734  HD2 TYR A 331       2.623   8.672  14.632  1.00 54.66           H  
ATOM   4735  CE1 TYR A 331       5.398   8.448  17.356  1.00 54.66           C  
ATOM   4736  HE1 TYR A 331       6.169   8.344  18.105  1.00 54.66           H  
ATOM   4737  CE2 TYR A 331       3.067   8.855  16.742  1.00 54.66           C  
ATOM   4738  HE2 TYR A 331       2.051   9.071  17.038  1.00 54.66           H  
ATOM   4739  OH  TYR A 331       3.772   8.968  19.034  1.00 54.66           O  
ATOM   4740  HH  TYR A 331       4.535   8.741  19.570  1.00 54.66           H  
ATOM   4741  CZ  TYR A 331       4.073   8.763  17.725  1.00 54.66           C  
ATOM   4742  N   ASP A 332       7.213   9.243  10.939  1.00 52.92           N  
ATOM   4743  H   ASP A 332       7.917   9.566  11.588  1.00 52.92           H  
ATOM   4744  CA  ASP A 332       7.624   9.049   9.543  1.00 52.92           C  
ATOM   4745  HA  ASP A 332       6.956   9.628   8.905  1.00 52.92           H  
ATOM   4746  C   ASP A 332       7.526   7.571   9.118  1.00 52.92           C  
ATOM   4747  CB  ASP A 332       9.066   9.558   9.321  1.00 52.92           C  
ATOM   4748  HB2 ASP A 332       9.721   9.096  10.060  1.00 52.92           H  
ATOM   4749  HB3 ASP A 332       9.398   9.230   8.337  1.00 52.92           H  
ATOM   4750  O   ASP A 332       7.815   6.674   9.904  1.00 52.92           O  
ATOM   4751  CG  ASP A 332       9.237  11.084   9.375  1.00 52.92           C  
ATOM   4752  OD1 ASP A 332       8.235  11.807   9.192  1.00 52.92           O  
ATOM   4753  OD2 ASP A 332      10.388  11.528   9.604  1.00 52.92           O  
ATOM   4754  N   GLY A 333       7.196   7.318   7.846  1.00 61.57           N  
ATOM   4755  H   GLY A 333       6.941   8.104   7.265  1.00 61.57           H  
ATOM   4756  CA  GLY A 333       7.363   6.008   7.201  1.00 61.57           C  
ATOM   4757  HA2 GLY A 333       8.307   5.582   7.541  1.00 61.57           H  
ATOM   4758  HA3 GLY A 333       7.447   6.151   6.123  1.00 61.57           H  
ATOM   4759  C   GLY A 333       6.251   4.977   7.448  1.00 61.57           C  
ATOM   4760  O   GLY A 333       5.054   5.270   7.331  1.00 61.57           O  
ATOM   4761  N   MET A 334       6.673   3.735   7.718  1.00 66.79           N  
ATOM   4762  H   MET A 334       7.670   3.620   7.828  1.00 66.79           H  
ATOM   4763  CA  MET A 334       5.862   2.512   7.830  1.00 66.79           C  
ATOM   4764  HA  MET A 334       5.559   2.187   6.835  1.00 66.79           H  
ATOM   4765  C   MET A 334       4.608   2.674   8.697  1.00 66.79           C  
ATOM   4766  CB  MET A 334       6.764   1.436   8.459  1.00 66.79           C  
ATOM   4767  HB2 MET A 334       7.638   1.285   7.826  1.00 66.79           H  
ATOM   4768  HB3 MET A 334       7.115   1.791   9.428  1.00 66.79           H  
ATOM   4769  O   MET A 334       3.548   2.130   8.378  1.00 66.79           O  
ATOM   4770  CG  MET A 334       6.067   0.090   8.661  1.00 66.79           C  
ATOM   4771  HG2 MET A 334       5.156   0.222   9.244  1.00 66.79           H  
ATOM   4772  HG3 MET A 334       5.794  -0.311   7.685  1.00 66.79           H  
ATOM   4773  SD  MET A 334       7.098  -1.123   9.515  1.00 66.79           S  
ATOM   4774  CE  MET A 334       6.858  -0.669  11.253  1.00 66.79           C  
ATOM   4775  HE1 MET A 334       7.192   0.356  11.420  1.00 66.79           H  
ATOM   4776  HE2 MET A 334       7.446  -1.335  11.884  1.00 66.79           H  
ATOM   4777  HE3 MET A 334       5.806  -0.764  11.519  1.00 66.79           H  
ATOM   4778  N   GLN A 335       4.717   3.421   9.793  1.00 65.19           N  
ATOM   4779  H   GLN A 335       5.613   3.852   9.974  1.00 65.19           H  
ATOM   4780  CA  GLN A 335       3.674   3.594  10.799  1.00 65.19           C  
ATOM   4781  HA  GLN A 335       3.351   2.616  11.157  1.00 65.19           H  
ATOM   4782  C   GLN A 335       2.447   4.296  10.208  1.00 65.19           C  
ATOM   4783  CB  GLN A 335       4.223   4.388  12.001  1.00 65.19           C  
ATOM   4784  HB2 GLN A 335       3.388   4.569  12.679  1.00 65.19           H  
ATOM   4785  HB3 GLN A 335       4.587   5.361  11.669  1.00 65.19           H  
ATOM   4786  O   GLN A 335       1.317   3.910  10.487  1.00 65.19           O  
ATOM   4787  CG  GLN A 335       5.321   3.669  12.812  1.00 65.19           C  
ATOM   4788  HG2 GLN A 335       5.360   4.125  13.801  1.00 65.19           H  
ATOM   4789  HG3 GLN A 335       5.051   2.622  12.946  1.00 65.19           H  
ATOM   4790  CD  GLN A 335       6.731   3.750  12.223  1.00 65.19           C  
ATOM   4791  NE2 GLN A 335       7.738   3.265  12.911  1.00 65.19           N  
ATOM   4792 HE21 GLN A 335       8.639   3.312  12.456  1.00 65.19           H  
ATOM   4793 HE22 GLN A 335       7.600   2.749  13.768  1.00 65.19           H  
ATOM   4794  OE1 GLN A 335       6.962   4.218  11.126  1.00 65.19           O  
ATOM   4795  N   GLY A 336       2.645   5.280   9.326  1.00 69.50           N  
ATOM   4796  H   GLY A 336       3.593   5.533   9.088  1.00 69.50           H  
ATOM   4797  CA  GLY A 336       1.535   5.964   8.665  1.00 69.50           C  
ATOM   4798  HA2 GLY A 336       1.939   6.820   8.125  1.00 69.50           H  
ATOM   4799  HA3 GLY A 336       0.824   6.318   9.411  1.00 69.50           H  
ATOM   4800  C   GLY A 336       0.798   5.073   7.663  1.00 69.50           C  
ATOM   4801  O   GLY A 336      -0.430   5.072   7.601  1.00 69.50           O  
ATOM   4802  N   ALA A 337       1.536   4.299   6.867  1.00 74.20           N  
ATOM   4803  H   ALA A 337       2.539   4.300   6.986  1.00 74.20           H  
ATOM   4804  CA  ALA A 337       0.952   3.449   5.831  1.00 74.20           C  
ATOM   4805  HA  ALA A 337       0.182   4.011   5.303  1.00 74.20           H  
ATOM   4806  C   ALA A 337       0.271   2.195   6.408  1.00 74.20           C  
ATOM   4807  CB  ALA A 337       2.054   3.118   4.830  1.00 74.20           C  
ATOM   4808  HB1 ALA A 337       1.637   2.525   4.015  1.00 74.20           H  
ATOM   4809  HB2 ALA A 337       2.473   4.035   4.416  1.00 74.20           H  
ATOM   4810  HB3 ALA A 337       2.845   2.566   5.336  1.00 74.20           H  
ATOM   4811  O   ALA A 337      -0.844   1.862   6.006  1.00 74.20           O  
ATOM   4812  N   SER A 338       0.882   1.563   7.412  1.00 80.66           N  
ATOM   4813  H   SER A 338       1.798   1.878   7.697  1.00 80.66           H  
ATOM   4814  CA  SER A 338       0.250   0.486   8.186  1.00 80.66           C  
ATOM   4815  HA  SER A 338      -0.076  -0.294   7.497  1.00 80.66           H  
ATOM   4816  C   SER A 338      -0.987   0.979   8.942  1.00 80.66           C  
ATOM   4817  CB  SER A 338       1.252  -0.139   9.155  1.00 80.66           C  
ATOM   4818  HB2 SER A 338       0.748  -0.898   9.753  1.00 80.66           H  
ATOM   4819  HB3 SER A 338       2.056  -0.608   8.588  1.00 80.66           H  
ATOM   4820  O   SER A 338      -2.015   0.299   8.931  1.00 80.66           O  
ATOM   4821  OG  SER A 338       1.801   0.836  10.011  1.00 80.66           O  
ATOM   4822  HG  SER A 338       2.499   1.288   9.532  1.00 80.66           H  
ATOM   4823  N   ALA A 339      -0.956   2.203   9.487  1.00 82.88           N  
ATOM   4824  H   ALA A 339      -0.066   2.668   9.600  1.00 82.88           H  
ATOM   4825  CA  ALA A 339      -2.134   2.805  10.099  1.00 82.88           C  
ATOM   4826  HA  ALA A 339      -2.507   2.082  10.824  1.00 82.88           H  
ATOM   4827  C   ALA A 339      -3.267   3.031   9.096  1.00 82.88           C  
ATOM   4828  CB  ALA A 339      -1.760   4.104  10.825  1.00 82.88           C  
ATOM   4829  HB1 ALA A 339      -2.651   4.539  11.277  1.00 82.88           H  
ATOM   4830  HB2 ALA A 339      -1.043   3.884  11.616  1.00 82.88           H  
ATOM   4831  HB3 ALA A 339      -1.325   4.819  10.128  1.00 82.88           H  
ATOM   4832  O   ALA A 339      -4.421   2.724   9.398  1.00 82.88           O  
ATOM   4833  N   HIS A 340      -2.957   3.500   7.883  1.00 84.28           N  
ATOM   4834  H   HIS A 340      -2.006   3.786   7.701  1.00 84.28           H  
ATOM   4835  CA  HIS A 340      -3.946   3.566   6.807  1.00 84.28           C  
ATOM   4836  HA  HIS A 340      -4.790   4.167   7.148  1.00 84.28           H  
ATOM   4837  C   HIS A 340      -4.504   2.179   6.469  1.00 84.28           C  
ATOM   4838  CB  HIS A 340      -3.359   4.222   5.552  1.00 84.28           C  
ATOM   4839  HB2 HIS A 340      -4.049   4.058   4.725  1.00 84.28           H  
ATOM   4840  HB3 HIS A 340      -2.419   3.736   5.291  1.00 84.28           H  
ATOM   4841  O   HIS A 340      -5.719   2.042   6.358  1.00 84.28           O  
ATOM   4842  CG  HIS A 340      -3.129   5.707   5.660  1.00 84.28           C  
ATOM   4843  CD2 HIS A 340      -4.025   6.658   6.064  1.00 84.28           C  
ATOM   4844  HD2 HIS A 340      -5.040   6.470   6.382  1.00 84.28           H  
ATOM   4845  ND1 HIS A 340      -1.990   6.370   5.278  1.00 84.28           N  
ATOM   4846  HD1 HIS A 340      -1.117   5.927   5.031  1.00 84.28           H  
ATOM   4847  CE1 HIS A 340      -2.187   7.683   5.471  1.00 84.28           C  
ATOM   4848  HE1 HIS A 340      -1.457   8.456   5.283  1.00 84.28           H  
ATOM   4849  NE2 HIS A 340      -3.425   7.915   5.930  1.00 84.28           N  
ATOM   4850  N   ALA A 341      -3.665   1.145   6.360  1.00 88.73           N  
ATOM   4851  H   ALA A 341      -2.673   1.309   6.452  1.00 88.73           H  
ATOM   4852  CA  ALA A 341      -4.119  -0.218   6.082  1.00 88.73           C  
ATOM   4853  HA  ALA A 341      -4.657  -0.212   5.134  1.00 88.73           H  
ATOM   4854  C   ALA A 341      -5.090  -0.736   7.159  1.00 88.73           C  
ATOM   4855  CB  ALA A 341      -2.895  -1.133   5.940  1.00 88.73           C  
ATOM   4856  HB1 ALA A 341      -2.353  -1.197   6.884  1.00 88.73           H  
ATOM   4857  HB2 ALA A 341      -2.221  -0.739   5.179  1.00 88.73           H  
ATOM   4858  HB3 ALA A 341      -3.209  -2.137   5.654  1.00 88.73           H  
ATOM   4859  O   ALA A 341      -6.183  -1.210   6.836  1.00 88.73           O  
ATOM   4860  N   ALA A 342      -4.734  -0.584   8.439  1.00 89.19           N  
ATOM   4861  H   ALA A 342      -3.822  -0.199   8.640  1.00 89.19           H  
ATOM   4862  CA  ALA A 342      -5.584  -0.969   9.564  1.00 89.19           C  
ATOM   4863  HA  ALA A 342      -5.825  -2.028   9.475  1.00 89.19           H  
ATOM   4864  C   ALA A 342      -6.907  -0.183   9.577  1.00 89.19           C  
ATOM   4865  CB  ALA A 342      -4.800  -0.749  10.864  1.00 89.19           C  
ATOM   4866  HB1 ALA A 342      -5.405  -1.053  11.718  1.00 89.19           H  
ATOM   4867  HB2 ALA A 342      -3.880  -1.333  10.855  1.00 89.19           H  
ATOM   4868  HB3 ALA A 342      -4.541   0.305  10.971  1.00 89.19           H  
ATOM   4869  O   ALA A 342      -7.977  -0.770   9.746  1.00 89.19           O  
ATOM   4870  N   MET A 343      -6.848   1.129   9.333  1.00 89.77           N  
ATOM   4871  H   MET A 343      -5.935   1.548   9.223  1.00 89.77           H  
ATOM   4872  CA  MET A 343      -8.015   2.019   9.314  1.00 89.77           C  
ATOM   4873  HA  MET A 343      -8.637   1.780  10.176  1.00 89.77           H  
ATOM   4874  C   MET A 343      -8.913   1.835   8.086  1.00 89.77           C  
ATOM   4875  CB  MET A 343      -7.545   3.474   9.439  1.00 89.77           C  
ATOM   4876  HB2 MET A 343      -6.716   3.660   8.756  1.00 89.77           H  
ATOM   4877  HB3 MET A 343      -8.353   4.152   9.162  1.00 89.77           H  
ATOM   4878  O   MET A 343     -10.115   2.074   8.176  1.00 89.77           O  
ATOM   4879  CG  MET A 343      -7.123   3.783  10.878  1.00 89.77           C  
ATOM   4880  HG2 MET A 343      -6.688   4.782  10.908  1.00 89.77           H  
ATOM   4881  HG3 MET A 343      -6.362   3.065  11.183  1.00 89.77           H  
ATOM   4882  SD  MET A 343      -8.487   3.732  12.072  1.00 89.77           S  
ATOM   4883  CE  MET A 343      -7.636   4.238  13.583  1.00 89.77           C  
ATOM   4884  HE1 MET A 343      -8.382   4.496  14.335  1.00 89.77           H  
ATOM   4885  HE2 MET A 343      -6.999   5.101  13.389  1.00 89.77           H  
ATOM   4886  HE3 MET A 343      -7.041   3.406  13.960  1.00 89.77           H  
ATOM   4887  N   LEU A 344      -8.380   1.339   6.970  1.00 91.15           N  
ATOM   4888  H   LEU A 344      -7.375   1.255   6.925  1.00 91.15           H  
ATOM   4889  CA  LEU A 344      -9.154   0.853   5.821  1.00 91.15           C  
ATOM   4890  HA  LEU A 344      -9.996   1.524   5.650  1.00 91.15           H  
ATOM   4891  C   LEU A 344      -9.773  -0.536   6.075  1.00 91.15           C  
ATOM   4892  CB  LEU A 344      -8.239   0.869   4.583  1.00 91.15           C  
ATOM   4893  HB2 LEU A 344      -8.708   0.296   3.783  1.00 91.15           H  
ATOM   4894  HB3 LEU A 344      -7.302   0.371   4.832  1.00 91.15           H  
ATOM   4895  O   LEU A 344     -10.507  -1.079   5.244  1.00 91.15           O  
ATOM   4896  CG  LEU A 344      -7.942   2.276   4.032  1.00 91.15           C  
ATOM   4897  HG  LEU A 344      -7.590   2.932   4.828  1.00 91.15           H  
ATOM   4898  CD1 LEU A 344      -6.857   2.177   2.961  1.00 91.15           C  
ATOM   4899 HD11 LEU A 344      -5.945   1.793   3.417  1.00 91.15           H  
ATOM   4900 HD12 LEU A 344      -6.646   3.165   2.552  1.00 91.15           H  
ATOM   4901 HD13 LEU A 344      -7.172   1.513   2.156  1.00 91.15           H  
ATOM   4902  CD2 LEU A 344      -9.179   2.912   3.394  1.00 91.15           C  
ATOM   4903 HD21 LEU A 344      -8.911   3.865   2.939  1.00 91.15           H  
ATOM   4904 HD22 LEU A 344      -9.944   3.096   4.148  1.00 91.15           H  
ATOM   4905 HD23 LEU A 344      -9.583   2.253   2.625  1.00 91.15           H  
ATOM   4906  N   GLY A 345      -9.504  -1.125   7.240  1.00 92.17           N  
ATOM   4907  H   GLY A 345      -8.887  -0.655   7.888  1.00 92.17           H  
ATOM   4908  CA  GLY A 345     -10.043  -2.413   7.648  1.00 92.17           C  
ATOM   4909  HA2 GLY A 345     -11.103  -2.464   7.396  1.00 92.17           H  
ATOM   4910  HA3 GLY A 345      -9.942  -2.497   8.730  1.00 92.17           H  
ATOM   4911  C   GLY A 345      -9.335  -3.603   7.009  1.00 92.17           C  
ATOM   4912  O   GLY A 345      -9.885  -4.708   7.057  1.00 92.17           O  
ATOM   4913  N   ILE A 346      -8.141  -3.412   6.429  1.00 93.30           N  
ATOM   4914  H   ILE A 346      -7.709  -2.501   6.494  1.00 93.30           H  
ATOM   4915  CA  ILE A 346      -7.335  -4.515   5.896  1.00 93.30           C  
ATOM   4916  HA  ILE A 346      -7.960  -5.057   5.187  1.00 93.30           H  
ATOM   4917  C   ILE A 346      -6.939  -5.422   7.073  1.00 93.30           C  
ATOM   4918  CB  ILE A 346      -6.101  -4.031   5.100  1.00 93.30           C  
ATOM   4919  HB  ILE A 346      -5.428  -3.497   5.772  1.00 93.30           H  
ATOM   4920  O   ILE A 346      -6.316  -4.947   8.027  1.00 93.30           O  
ATOM   4921  CG1 ILE A 346      -6.533  -3.081   3.957  1.00 93.30           C  
ATOM   4922 HG12 ILE A 346      -7.212  -3.610   3.289  1.00 93.30           H  
ATOM   4923 HG13 ILE A 346      -7.068  -2.230   4.377  1.00 93.30           H  
ATOM   4924  CG2 ILE A 346      -5.354  -5.256   4.533  1.00 93.30           C  
ATOM   4925 HG21 ILE A 346      -4.456  -4.937   4.003  1.00 93.30           H  
ATOM   4926 HG22 ILE A 346      -5.997  -5.800   3.840  1.00 93.30           H  
ATOM   4927 HG23 ILE A 346      -5.037  -5.921   5.336  1.00 93.30           H  
ATOM   4928  CD1 ILE A 346      -5.380  -2.515   3.118  1.00 93.30           C  
ATOM   4929 HD11 ILE A 346      -4.926  -3.299   2.512  1.00 93.30           H  
ATOM   4930 HD12 ILE A 346      -4.623  -2.071   3.764  1.00 93.30           H  
ATOM   4931 HD13 ILE A 346      -5.768  -1.745   2.451  1.00 93.30           H  
ATOM   4932  N   PRO A 347      -7.303  -6.720   7.057  1.00 94.16           N  
ATOM   4933  CA  PRO A 347      -7.030  -7.609   8.177  1.00 94.16           C  
ATOM   4934  HA  PRO A 347      -7.508  -7.188   9.061  1.00 94.16           H  
ATOM   4935  C   PRO A 347      -5.534  -7.771   8.449  1.00 94.16           C  
ATOM   4936  CB  PRO A 347      -7.697  -8.941   7.821  1.00 94.16           C  
ATOM   4937  HB2 PRO A 347      -8.098  -9.445   8.701  1.00 94.16           H  
ATOM   4938  HB3 PRO A 347      -6.988  -9.585   7.301  1.00 94.16           H
[truncated: 218,709 more chars]
