# Supplementary material for: Pleomorphic viruses establish stable relationship with marine hyperthermophilic archaea
Source: ISME J. 2024 Jan 23;18(1):wrae008. doi: 10.1093/ismejo/wrae008 (PMC10919331; doi:10.1093/ismejo/wrae008)
Supplement: SI_Data_3_wrae008 [file si_data_3_wrae008.zip › HHPV-2_4._ranked_0.pdb]

ATOM      1  N   MET A   1     -20.343  25.943  54.525  1.00 34.88           N  
ATOM      2  H   MET A   1     -20.287  26.926  54.751  1.00 34.88           H  
ATOM      3  H2  MET A   1     -20.891  25.460  55.223  1.00 34.88           H  
ATOM      4  H3  MET A   1     -19.406  25.569  54.504  1.00 34.88           H  
ATOM      5  CA  MET A   1     -20.961  25.801  53.194  1.00 34.88           C  
ATOM      6  HA  MET A   1     -20.979  24.758  52.880  1.00 34.88           H  
ATOM      7  C   MET A   1     -20.041  26.551  52.261  1.00 34.88           C  
ATOM      8  CB  MET A   1     -22.397  26.351  53.180  1.00 34.88           C  
ATOM      9  HB2 MET A   1     -22.420  27.320  53.678  1.00 34.88           H  
ATOM     10  HB3 MET A   1     -22.728  26.484  52.150  1.00 34.88           H  
ATOM     11  O   MET A   1     -20.134  27.765  52.173  1.00 34.88           O  
ATOM     12  CG  MET A   1     -23.372  25.393  53.879  1.00 34.88           C  
ATOM     13  HG2 MET A   1     -23.563  24.551  53.214  1.00 34.88           H  
ATOM     14  HG3 MET A   1     -22.921  25.010  54.794  1.00 34.88           H  
ATOM     15  SD  MET A   1     -24.953  26.158  54.325  1.00 34.88           S  
ATOM     16  CE  MET A   1     -25.939  24.678  54.680  1.00 34.88           C  
ATOM     17  HE1 MET A   1     -25.997  24.055  53.787  1.00 34.88           H  
ATOM     18  HE2 MET A   1     -25.479  24.111  55.490  1.00 34.88           H  
ATOM     19  HE3 MET A   1     -26.946  24.975  54.972  1.00 34.88           H  
ATOM     20  N   SER A   2     -19.021  25.851  51.783  1.00 32.57           N  
ATOM     21  H   SER A   2     -19.014  24.843  51.850  1.00 32.57           H  
ATOM     22  CA  SER A   2     -17.925  26.387  50.981  1.00 32.57           C  
ATOM     23  HA  SER A   2     -18.159  27.388  50.617  1.00 32.57           H  
ATOM     24  C   SER A   2     -17.795  25.452  49.794  1.00 32.57           C  
ATOM     25  CB  SER A   2     -16.619  26.449  51.790  1.00 32.57           C  
ATOM     26  HB2 SER A   2     -16.692  27.252  52.524  1.00 32.57           H  
ATOM     27  HB3 SER A   2     -15.786  26.665  51.120  1.00 32.57           H  
ATOM     28  O   SER A   2     -17.366  24.310  49.971  1.00 32.57           O  
ATOM     29  OG  SER A   2     -16.388  25.223  52.465  1.00 32.57           O  
ATOM     30  HG  SER A   2     -16.240  24.571  51.776  1.00 32.57           H  
ATOM     31  N   ASP A   3     -18.254  25.928  48.643  1.00 28.51           N  
ATOM     32  H   ASP A   3     -18.636  26.861  48.596  1.00 28.51           H  
ATOM     33  CA  ASP A   3     -18.083  25.267  47.360  1.00 28.51           C  
ATOM     34  HA  ASP A   3     -18.458  24.246  47.429  1.00 28.51           H  
ATOM     35  C   ASP A   3     -16.593  25.211  47.026  1.00 28.51           C  
ATOM     36  CB  ASP A   3     -18.887  26.006  46.276  1.00 28.51           C  
ATOM     37  HB2 ASP A   3     -18.584  25.629  45.299  1.00 28.51           H  
ATOM     38  HB3 ASP A   3     -18.661  27.072  46.315  1.00 28.51           H  
ATOM     39  O   ASP A   3     -15.867  26.199  47.131  1.00 28.51           O  
ATOM     40  CG  ASP A   3     -20.393  25.774  46.431  1.00 28.51           C  
ATOM     41  OD1 ASP A   3     -20.770  24.609  46.695  1.00 28.51           O  
ATOM     42  OD2 ASP A   3     -21.150  26.769  46.402  1.00 28.51           O  
ATOM     43  N   THR A   4     -16.131  24.010  46.695  1.00 31.26           N  
ATOM     44  H   THR A   4     -16.805  23.261  46.627  1.00 31.26           H  
ATOM     45  CA  THR A   4     -14.843  23.770  46.052  1.00 31.26           C  
ATOM     46  HA  THR A   4     -14.183  24.630  46.169  1.00 31.26           H  
ATOM     47  C   THR A   4     -15.154  23.599  44.576  1.00 31.26           C  
ATOM     48  CB  THR A   4     -14.155  22.541  46.665  1.00 31.26           C  
ATOM     49  HB  THR A   4     -14.793  21.665  46.545  1.00 31.26           H  
ATOM     50  O   THR A   4     -15.614  22.538  44.159  1.00 31.26           O  
ATOM     51  CG2 THR A   4     -12.780  22.252  46.068  1.00 31.26           C  
ATOM     52 HG21 THR A   4     -12.880  22.011  45.009  1.00 31.26           H  
ATOM     53 HG22 THR A   4     -12.331  21.401  46.579  1.00 31.26           H  
ATOM     54 HG23 THR A   4     -12.134  23.124  46.174  1.00 31.26           H  
ATOM     55  OG1 THR A   4     -13.980  22.797  48.043  1.00 31.26           O  
ATOM     56  HG1 THR A   4     -14.548  23.549  48.228  1.00 31.26           H  
ATOM     57  N   GLU A   5     -14.978  24.674  43.812  1.00 29.23           N  
ATOM     58  H   GLU A   5     -14.674  25.539  44.237  1.00 29.23           H  
ATOM     59  CA  GLU A   5     -14.934  24.616  42.355  1.00 29.23           C  
ATOM     60  HA  GLU A   5     -15.828  24.116  41.983  1.00 29.23           H  
ATOM     61  C   GLU A   5     -13.707  23.792  41.950  1.00 29.23           C  
ATOM     62  CB  GLU A   5     -14.890  26.033  41.755  1.00 29.23           C  
ATOM     63  HB2 GLU A   5     -14.123  26.613  42.268  1.00 29.23           H  
ATOM     64  HB3 GLU A   5     -14.625  25.958  40.700  1.00 29.23           H  
ATOM     65  O   GLU A   5     -12.577  24.081  42.352  1.00 29.23           O  
ATOM     66  CG  GLU A   5     -16.253  26.738  41.864  1.00 29.23           C  
ATOM     67  HG2 GLU A   5     -16.545  26.781  42.913  1.00 29.23           H  
ATOM     68  HG3 GLU A   5     -16.994  26.135  41.338  1.00 29.23           H  
ATOM     69  CD  GLU A   5     -16.255  28.169  41.295  1.00 29.23           C  
ATOM     70  OE1 GLU A   5     -17.347  28.623  40.884  1.00 29.23           O  
ATOM     71  OE2 GLU A   5     -15.191  28.827  41.341  1.00 29.23           O  
ATOM     72  N   ALA A   6     -13.954  22.721  41.199  1.00 26.91           N  
ATOM     73  H   ALA A   6     -14.908  22.543  40.917  1.00 26.91           H  
ATOM     74  CA  ALA A   6     -12.921  21.949  40.538  1.00 26.91           C  
ATOM     75  HA  ALA A   6     -12.154  21.677  41.264  1.00 26.91           H  
ATOM     76  C   ALA A   6     -12.294  22.825  39.447  1.00 26.91           C  
ATOM     77  CB  ALA A   6     -13.556  20.669  39.978  1.00 26.91           C  
ATOM     78  HB1 ALA A   6     -13.992  20.083  40.788  1.00 26.91           H  
ATOM     79  HB2 ALA A   6     -12.792  20.074  39.479  1.00 26.91           H  
ATOM     80  HB3 ALA A   6     -14.330  20.922  39.253  1.00 26.91           H  
ATOM     81  O   ALA A   6     -12.988  23.272  38.534  1.00 26.91           O  
ATOM     82  N   SER A   7     -10.992  23.088  39.561  1.00 27.04           N  
ATOM     83  H   SER A   7     -10.478  22.714  40.346  1.00 27.04           H  
ATOM     84  CA  SER A   7     -10.230  23.767  38.519  1.00 27.04           C  
ATOM     85  HA  SER A   7     -10.725  24.706  38.275  1.00 27.04           H  
ATOM     86  C   SER A   7     -10.191  22.888  37.273  1.00 27.04           C  
ATOM     87  CB  SER A   7      -8.805  24.086  38.993  1.00 27.04           C  
ATOM     88  HB2 SER A   7      -8.849  24.710  39.885  1.00 27.04           H  
ATOM     89  HB3 SER A   7      -8.292  24.641  38.207  1.00 27.04           H  
ATOM     90  O   SER A   7      -9.656  21.779  37.316  1.00 27.04           O  
ATOM     91  OG  SER A   7      -8.071  22.910  39.274  1.00 27.04           O  
ATOM     92  HG  SER A   7      -8.236  22.294  38.557  1.00 27.04           H  
ATOM     93  N   SER A   8     -10.718  23.404  36.167  1.00 26.75           N  
ATOM     94  H   SER A   8     -11.184  24.298  36.219  1.00 26.75           H  
ATOM     95  CA  SER A   8     -10.346  22.968  34.826  1.00 26.75           C  
ATOM     96  HA  SER A   8     -10.669  21.940  34.662  1.00 26.75           H  
ATOM     97  C   SER A   8      -8.825  23.058  34.697  1.00 26.75           C  
ATOM     98  CB  SER A   8     -11.022  23.886  33.798  1.00 26.75           C  
ATOM     99  HB2 SER A   8     -10.632  23.674  32.803  1.00 26.75           H  
ATOM    100  HB3 SER A   8     -12.096  23.699  33.802  1.00 26.75           H  
ATOM    101  O   SER A   8      -8.253  24.132  34.901  1.00 26.75           O  
ATOM    102  OG  SER A   8     -10.788  25.246  34.128  1.00 26.75           O  
ATOM    103  HG  SER A   8      -9.841  25.390  34.069  1.00 26.75           H  
ATOM    104  N   SER A   9      -8.173  21.933  34.417  1.00 28.64           N  
ATOM    105  H   SER A   9      -8.693  21.079  34.271  1.00 28.64           H  
ATOM    106  CA  SER A   9      -6.774  21.903  34.007  1.00 28.64           C  
ATOM    107  HA  SER A   9      -6.154  22.381  34.766  1.00 28.64           H  
ATOM    108  C   SER A   9      -6.652  22.675  32.699  1.00 28.64           C  
ATOM    109  CB  SER A   9      -6.305  20.455  33.831  1.00 28.64           C  
ATOM    110  HB2 SER A   9      -6.241  19.978  34.809  1.00 28.64           H  
ATOM    111  HB3 SER A   9      -5.319  20.441  33.367  1.00 28.64           H  
ATOM    112  O   SER A   9      -7.129  22.225  31.661  1.00 28.64           O  
ATOM    113  OG  SER A   9      -7.223  19.738  33.030  1.00 28.64           O  
ATOM    114  HG  SER A   9      -7.228  20.151  32.164  1.00 28.64           H  
ATOM    115  N   ASP A  10      -6.065  23.861  32.792  1.00 27.59           N  
ATOM    116  H   ASP A  10      -5.794  24.191  33.707  1.00 27.59           H  
ATOM    117  CA  ASP A  10      -5.611  24.658  31.663  1.00 27.59           C  
ATOM    118  HA  ASP A  10      -6.450  24.872  31.001  1.00 27.59           H  
ATOM    119  C   ASP A  10      -4.558  23.825  30.914  1.00 27.59           C  
ATOM    120  CB  ASP A  10      -5.065  25.977  32.251  1.00 27.59           C  
ATOM    121  HB2 ASP A  10      -4.093  25.798  32.711  1.00 27.59           H  
ATOM    122  HB3 ASP A  10      -5.738  26.302  33.044  1.00 27.59           H  
ATOM    123  O   ASP A  10      -3.465  23.577  31.435  1.00 27.59           O  
ATOM    124  CG  ASP A  10      -4.955  27.147  31.270  1.00 27.59           C  
ATOM    125  OD1 ASP A  10      -5.545  27.057  30.173  1.00 27.59           O  
ATOM    126  OD2 ASP A  10      -4.361  28.170  31.685  1.00 27.59           O  
ATOM    127  N   SER A  11      -4.925  23.287  29.749  1.00 29.43           N  
ATOM    128  H   SER A  11      -5.844  23.492  29.383  1.00 29.43           H  
ATOM    129  CA  SER A  11      -3.985  22.646  28.834  1.00 29.43           C  
ATOM    130  HA  SER A  11      -3.448  21.851  29.352  1.00 29.43           H  
ATOM    131  C   SER A  11      -3.001  23.722  28.393  1.00 29.43           C  
ATOM    132  CB  SER A  11      -4.722  22.038  27.633  1.00 29.43           C  
ATOM    133  HB2 SER A  11      -3.998  21.665  26.909  1.00 29.43           H  
ATOM    134  HB3 SER A  11      -5.342  21.207  27.970  1.00 29.43           H  
ATOM    135  O   SER A  11      -3.361  24.628  27.639  1.00 29.43           O  
ATOM    136  OG  SER A  11      -5.545  23.015  27.025  1.00 29.43           O  
ATOM    137  HG  SER A  11      -4.989  23.778  26.849  1.00 29.43           H  
ATOM    138  N   SER A  12      -1.776  23.666  28.916  1.00 28.88           N  
ATOM    139  H   SER A  12      -1.563  22.908  29.548  1.00 28.88           H  
ATOM    140  CA  SER A  12      -0.718  24.589  28.508  1.00 28.88           C  
ATOM    141  HA  SER A  12      -1.003  25.594  28.821  1.00 28.88           H  
ATOM    142  C   SER A  12      -0.580  24.526  26.982  1.00 28.88           C  
ATOM    143  CB  SER A  12       0.616  24.225  29.163  1.00 28.88           C  
ATOM    144  HB2 SER A  12       0.878  23.196  28.917  1.00 28.88           H  
ATOM    145  HB3 SER A  12       1.395  24.884  28.780  1.00 28.88           H  
ATOM    146  O   SER A  12      -0.547  23.421  26.439  1.00 28.88           O  
ATOM    147  OG  SER A  12       0.529  24.380  30.569  1.00 28.88           O  
ATOM    148  HG  SER A  12      -0.167  23.802  30.890  1.00 28.88           H  
ATOM    149  N   PRO A  13      -0.510  25.665  26.269  1.00 31.08           N  
ATOM    150  CA  PRO A  13      -0.296  25.636  24.830  1.00 31.08           C  
ATOM    151  HA  PRO A  13      -1.110  25.099  24.344  1.00 31.08           H  
ATOM    152  C   PRO A  13       1.026  24.913  24.562  1.00 31.08           C  
ATOM    153  CB  PRO A  13      -0.303  27.101  24.377  1.00 31.08           C  
ATOM    154  HB2 PRO A  13       0.413  27.285  23.577  1.00 31.08           H  
ATOM    155  HB3 PRO A  13      -1.309  27.368  24.052  1.00 31.08           H  
ATOM    156  O   PRO A  13       2.053  25.289  25.138  1.00 31.08           O  
ATOM    157  CG  PRO A  13       0.043  27.887  25.643  1.00 31.08           C  
ATOM    158  HG2 PRO A  13       1.127  27.961  25.736  1.00 31.08           H  
ATOM    159  HG3 PRO A  13      -0.407  28.879  25.639  1.00 31.08           H  
ATOM    160  CD  PRO A  13      -0.502  27.024  26.778  1.00 31.08           C  
ATOM    161  HD2 PRO A  13      -1.523  27.322  27.016  1.00 31.08           H  
ATOM    162  HD3 PRO A  13       0.137  27.119  27.656  1.00 31.08           H  
ATOM    163  N   ARG A  14       0.987  23.861  23.727  1.00 38.33           N  
ATOM    164  H   ARG A  14       0.083  23.569  23.383  1.00 38.33           H  
ATOM    165  CA  ARG A  14       2.178  23.129  23.264  1.00 38.33           C  
ATOM    166  HA  ARG A  14       2.560  22.517  24.081  1.00 38.33           H  
ATOM    167  C   ARG A  14       3.239  24.165  22.885  1.00 38.33           C  
ATOM    168  CB  ARG A  14       1.837  22.221  22.051  1.00 38.33           C  
ATOM    169  HB2 ARG A  14       2.766  21.820  21.645  1.00 38.33           H  
ATOM    170  HB3 ARG A  14       1.371  22.829  21.276  1.00 38.33           H  
ATOM    171  O   ARG A  14       2.930  25.114  22.161  1.00 38.33           O  
ATOM    172  CG  ARG A  14       0.908  21.033  22.385  1.00 38.33           C  
ATOM    173  HG2 ARG A  14       0.003  21.429  22.846  1.00 38.33           H  
ATOM    174  HG3 ARG A  14       1.389  20.381  23.113  1.00 38.33           H  
ATOM    175  CD  ARG A  14       0.468  20.201  21.158  1.00 38.33           C  
ATOM    176  HD2 ARG A  14      -0.437  19.663  21.439  1.00 38.33           H  
ATOM    177  HD3 ARG A  14       0.215  20.872  20.337  1.00 38.33           H  
ATOM    178  NE  ARG A  14       1.470  19.204  20.707  1.00 38.33           N  
ATOM    179  HE  ARG A  14       2.330  19.136  21.231  1.00 38.33           H  
ATOM    180  NH1 ARG A  14       0.161  18.151  19.115  1.00 38.33           N  
ATOM    181 HH11 ARG A  14       0.012  17.390  18.468  1.00 38.33           H  
ATOM    182 HH12 ARG A  14      -0.624  18.752  19.322  1.00 38.33           H  
ATOM    183  NH2 ARG A  14       2.192  17.368  19.533  1.00 38.33           N  
ATOM    184 HH21 ARG A  14       2.949  17.194  20.178  1.00 38.33           H  
ATOM    185 HH22 ARG A  14       1.981  16.643  18.863  1.00 38.33           H  
ATOM    186  CZ  ARG A  14       1.272  18.258  19.791  1.00 38.33           C  
ATOM    187  N   MET A  15       4.481  24.015  23.357  1.00 35.11           N  
ATOM    188  H   MET A  15       4.682  23.229  23.960  1.00 35.11           H  
ATOM    189  CA  MET A  15       5.584  24.747  22.729  1.00 35.11           C  
ATOM    190  HA  MET A  15       5.402  25.819  22.802  1.00 35.11           H  
ATOM    191  C   MET A  15       5.564  24.352  21.256  1.00 35.11           C  
ATOM    192  CB  MET A  15       6.954  24.416  23.344  1.00 35.11           C  
ATOM    193  HB2 MET A  15       6.957  23.394  23.725  1.00 35.11           H  
ATOM    194  HB3 MET A  15       7.711  24.485  22.562  1.00 35.11           H  
ATOM    195  O   MET A  15       5.841  23.200  20.925  1.00 35.11           O  
ATOM    196  CG  MET A  15       7.360  25.400  24.444  1.00 35.11           C  
ATOM    197  HG2 MET A  15       6.720  25.245  25.313  1.00 35.11           H  
ATOM    198  HG3 MET A  15       7.198  26.414  24.079  1.00 35.11           H  
ATOM    199  SD  MET A  15       9.100  25.274  24.952  1.00 35.11           S  
ATOM    200  CE  MET A  15       9.121  23.596  25.645  1.00 35.11           C  
ATOM    201  HE1 MET A  15      10.101  23.392  26.075  1.00 35.11           H  
ATOM    202  HE2 MET A  15       8.362  23.506  26.422  1.00 35.11           H  
ATOM    203  HE3 MET A  15       8.925  22.866  24.859  1.00 35.11           H  
ATOM    204  N   GLY A  16       5.166  25.282  20.386  1.00 37.94           N  
ATOM    205  H   GLY A  16       4.809  26.158  20.738  1.00 37.94           H  
ATOM    206  CA  GLY A  16       5.132  25.020  18.955  1.00 37.94           C  
ATOM    207  HA2 GLY A  16       4.845  25.919  18.410  1.00 37.94           H  
ATOM    208  HA3 GLY A  16       4.408  24.231  18.750  1.00 37.94           H  
ATOM    209  C   GLY A  16       6.519  24.576  18.503  1.00 37.94           C  
ATOM    210  O   GLY A  16       7.516  25.146  18.958  1.00 37.94           O  
ATOM    211  N   ARG A  17       6.585  23.579  17.610  1.00 47.42           N  
ATOM    212  H   ARG A  17       5.718  23.142  17.332  1.00 47.42           H  
ATOM    213  CA  ARG A  17       7.834  23.049  17.019  1.00 47.42           C  
ATOM    214  HA  ARG A  17       8.378  22.472  17.766  1.00 47.42           H  
ATOM    215  C   ARG A  17       8.778  24.196  16.592  1.00 47.42           C  
ATOM    216  CB  ARG A  17       7.466  22.107  15.841  1.00 47.42           C  
ATOM    217  HB2 ARG A  17       8.384  21.809  15.335  1.00 47.42           H  
ATOM    218  HB3 ARG A  17       6.858  22.653  15.120  1.00 47.42           H  
ATOM    219  O   ARG A  17       9.974  24.179  16.876  1.00 47.42           O  
ATOM    220  CG  ARG A  17       6.713  20.818  16.262  1.00 47.42           C  
ATOM    221  HG2 ARG A  17       7.367  20.225  16.902  1.00 47.42           H  
ATOM    222  HG3 ARG A  17       5.820  21.083  16.828  1.00 47.42           H  
ATOM    223  CD  ARG A  17       6.281  19.954  15.053  1.00 47.42           C  
ATOM    224  HD2 ARG A  17       7.159  19.738  14.445  1.00 47.42           H  
ATOM    225  HD3 ARG A  17       5.589  20.528  14.436  1.00 47.42           H  
ATOM    226  NE  ARG A  17       5.640  18.670  15.448  1.00 47.42           N  
ATOM    227  HE  ARG A  17       5.600  18.435  16.429  1.00 47.42           H  
ATOM    228  NH1 ARG A  17       5.179  17.862  13.324  1.00 47.42           N  
ATOM    229 HH11 ARG A  17       4.863  17.078  12.772  1.00 47.42           H  
ATOM    230 HH12 ARG A  17       5.532  18.683  12.853  1.00 47.42           H  
ATOM    231  NH2 ARG A  17       4.746  16.583  15.066  1.00 47.42           N  
ATOM    232 HH21 ARG A  17       4.847  16.271  16.022  1.00 47.42           H  
ATOM    233 HH22 ARG A  17       4.534  15.844  14.411  1.00 47.42           H  
ATOM    234  CZ  ARG A  17       5.189  17.727  14.619  1.00 47.42           C  
ATOM    235  N   ARG A  18       8.191  25.295  16.100  1.00 39.70           N  
ATOM    236  H   ARG A  18       7.216  25.180  15.863  1.00 39.70           H  
ATOM    237  CA  ARG A  18       8.830  26.579  15.764  1.00 39.70           C  
ATOM    238  HA  ARG A  18       9.570  26.385  14.987  1.00 39.70           H  
ATOM    239  C   ARG A  18       9.571  27.295  16.907  1.00 39.70           C  
ATOM    240  CB  ARG A  18       7.729  27.484  15.195  1.00 39.70           C  
ATOM    241  HB2 ARG A  18       7.080  26.888  14.553  1.00 39.70           H  
ATOM    242  HB3 ARG A  18       7.128  27.899  16.004  1.00 39.70           H  
ATOM    243  O   ARG A  18      10.635  27.863  16.683  1.00 39.70           O  
ATOM    244  CG  ARG A  18       8.318  28.609  14.344  1.00 39.70           C  
ATOM    245  HG2 ARG A  18       8.974  29.245  14.939  1.00 39.70           H  
ATOM    246  HG3 ARG A  18       8.898  28.159  13.538  1.00 39.70           H  
ATOM    247  CD  ARG A  18       7.191  29.454  13.749  1.00 39.70           C  
ATOM    248  HD2 ARG A  18       6.837  30.153  14.507  1.00 39.70           H  
ATOM    249  HD3 ARG A  18       6.371  28.798  13.456  1.00 39.70           H  
ATOM    250  NE  ARG A  18       7.663  30.158  12.549  1.00 39.70           N  
ATOM    251  HE  ARG A  18       8.396  29.693  12.033  1.00 39.70           H  
ATOM    252  NH1 ARG A  18       6.059  31.794  12.474  1.00 39.70           N  
ATOM    253 HH11 ARG A  18       5.631  31.363  13.281  1.00 39.70           H  
ATOM    254 HH12 ARG A  18       5.579  32.507  11.943  1.00 39.70           H  
ATOM    255  NH2 ARG A  18       7.571  31.618  10.827  1.00 39.70           N  
ATOM    256 HH21 ARG A  18       8.283  31.065  10.371  1.00 39.70           H  
ATOM    257 HH22 ARG A  18       7.096  32.328  10.289  1.00 39.70           H  
ATOM    258  CZ  ARG A  18       7.098  31.191  11.962  1.00 39.70           C  
ATOM    259  N   THR A  19       9.025  27.318  18.124  1.00 35.27           N  
ATOM    260  H   THR A  19       8.193  26.768  18.284  1.00 35.27           H  
ATOM    261  CA  THR A  19       9.666  27.968  19.286  1.00 35.27           C  
ATOM    262  HA  THR A  19      10.020  28.955  18.991  1.00 35.27           H  
ATOM    263  C   THR A  19      10.886  27.177  19.752  1.00 35.27           C  
ATOM    264  CB  THR A  19       8.670  28.128  20.448  1.00 35.27           C  
ATOM    265  HB  THR A  19       8.364  27.145  20.805  1.00 35.27           H  
ATOM    266  O   THR A  19      11.879  27.763  20.188  1.00 35.27           O  
ATOM    267  CG2 THR A  19       9.233  28.936  21.618  1.00 35.27           C  
ATOM    268 HG21 THR A  19       8.447  29.110  22.352  1.00 35.27           H  
ATOM    269 HG22 THR A  19       9.625  29.890  21.266  1.00 35.27           H  
ATOM    270 HG23 THR A  19      10.034  28.377  22.102  1.00 35.27           H  
ATOM    271  OG1 THR A  19       7.527  28.827  20.006  1.00 35.27           O  
ATOM    272  HG1 THR A  19       7.826  29.679  19.678  1.00 35.27           H  
ATOM    273  N   PHE A  20      10.843  25.852  19.613  1.00 37.33           N  
ATOM    274  H   PHE A  20      10.018  25.422  19.220  1.00 37.33           H  
ATOM    275  CA  PHE A  20      11.976  24.996  19.939  1.00 37.33           C  
ATOM    276  HA  PHE A  20      12.402  25.328  20.885  1.00 37.33           H  
ATOM    277  C   PHE A  20      13.093  25.091  18.888  1.00 37.33           C  
ATOM    278  CB  PHE A  20      11.476  23.567  20.139  1.00 37.33           C  
ATOM    279  HB2 PHE A  20      11.147  23.156  19.186  1.00 37.33           H  
ATOM    280  HB3 PHE A  20      10.617  23.578  20.810  1.00 37.33           H  
ATOM    281  O   PHE A  20      14.251  25.245  19.272  1.00 37.33           O  
ATOM    282  CG  PHE A  20      12.536  22.669  20.732  1.00 37.33           C  
ATOM    283  CD1 PHE A  20      13.418  21.974  19.886  1.00 37.33           C  
ATOM    284  HD1 PHE A  20      13.357  22.089  18.814  1.00 37.33           H  
ATOM    285  CD2 PHE A  20      12.659  22.548  22.129  1.00 37.33           C  
ATOM    286  HD2 PHE A  20      11.995  23.095  22.782  1.00 37.33           H  
ATOM    287  CE1 PHE A  20      14.393  21.134  20.442  1.00 37.33           C  
ATOM    288  HE1 PHE A  20      15.112  20.637  19.807  1.00 37.33           H  
ATOM    289  CE2 PHE A  20      13.606  21.665  22.678  1.00 37.33           C  
ATOM    290  HE2 PHE A  20      13.670  21.522  23.746  1.00 37.33           H  
ATOM    291  CZ  PHE A  20      14.444  20.925  21.830  1.00 37.33           C  
ATOM    292  HZ  PHE A  20      15.153  20.222  22.243  1.00 37.33           H  
ATOM    293  N   LEU A  21      12.758  25.122  17.589  1.00 34.59           N  
ATOM    294  H   LEU A  21      11.802  24.917  17.335  1.00 34.59           H  
ATOM    295  CA  LEU A  21      13.724  25.331  16.493  1.00 34.59           C  
ATOM    296  HA  LEU A  21      14.452  24.520  16.503  1.00 34.59           H  
ATOM    297  C   LEU A  21      14.531  26.632  16.644  1.00 34.59           C  
ATOM    298  CB  LEU A  21      12.979  25.328  15.143  1.00 34.59           C  
ATOM    299  HB2 LEU A  21      12.089  25.951  15.233  1.00 34.59           H  
ATOM    300  HB3 LEU A  21      13.617  25.783  14.385  1.00 34.59           H  
ATOM    301  O   LEU A  21      15.717  26.662  16.341  1.00 34.59           O  
ATOM    302  CG  LEU A  21      12.573  23.930  14.637  1.00 34.59           C  
ATOM    303  HG  LEU A  21      12.093  23.375  15.442  1.00 34.59           H  
ATOM    304  CD1 LEU A  21      11.582  24.068  13.483  1.00 34.59           C  
ATOM    305 HD11 LEU A  21      12.031  24.620  12.657  1.00 34.59           H  
ATOM    306 HD12 LEU A  21      11.296  23.081  13.120  1.00 34.59           H  
ATOM    307 HD13 LEU A  21      10.680  24.582  13.814  1.00 34.59           H  
ATOM    308  CD2 LEU A  21      13.782  23.133  14.141  1.00 34.59           C  
ATOM    309 HD21 LEU A  21      13.449  22.170  13.754  1.00 34.59           H  
ATOM    310 HD22 LEU A  21      14.282  23.672  13.336  1.00 34.59           H  
ATOM    311 HD23 LEU A  21      14.489  22.955  14.951  1.00 34.59           H  
ATOM    312  N   GLN A  22      13.932  27.697  17.186  1.00 35.24           N  
ATOM    313  H   GLN A  22      12.940  27.645  17.371  1.00 35.24           H  
ATOM    314  CA  GLN A  22      14.664  28.936  17.488  1.00 35.24           C  
ATOM    315  HA  GLN A  22      15.281  29.197  16.629  1.00 35.24           H  
ATOM    316  C   GLN A  22      15.621  28.822  18.686  1.00 35.24           C  
ATOM    317  CB  GLN A  22      13.663  30.072  17.742  1.00 35.24           C  
ATOM    318  HB2 GLN A  22      14.193  30.930  18.153  1.00 35.24           H  
ATOM    319  HB3 GLN A  22      12.915  29.749  18.467  1.00 35.24           H  
ATOM    320  O   GLN A  22      16.487  29.678  18.861  1.00 35.24           O  
ATOM    321  CG  GLN A  22      12.980  30.514  16.444  1.00 35.24           C  
ATOM    322  HG2 GLN A  22      12.420  29.683  16.016  1.00 35.24           H  
ATOM    323  HG3 GLN A  22      13.748  30.805  15.728  1.00 35.24           H  
ATOM    324  CD  GLN A  22      12.028  31.688  16.638  1.00 35.24           C  
ATOM    325  NE2 GLN A  22      11.625  32.326  15.561  1.00 35.24           N  
ATOM    326 HE21 GLN A  22      11.952  32.022  14.655  1.00 35.24           H  
ATOM    327 HE22 GLN A  22      11.006  33.110  15.708  1.00 35.24           H  
ATOM    328  OE1 GLN A  22      11.622  32.071  17.725  1.00 35.24           O  
ATOM    329  N   THR A  23      15.446  27.811  19.539  1.00 34.07           N  
ATOM    330  H   THR A  23      14.788  27.088  19.286  1.00 34.07           H  
ATOM    331  CA  THR A  23      16.142  27.697  20.829  1.00 34.07           C  
ATOM    332  HA  THR A  23      16.645  28.641  21.043  1.00 34.07           H  
ATOM    333  C   THR A  23      17.234  26.623  20.822  1.00 34.07           C  
ATOM    334  CB  THR A  23      15.129  27.458  21.963  1.00 34.07           C  
ATOM    335  HB  THR A  23      14.713  26.455  21.877  1.00 34.07           H  
ATOM    336  O   THR A  23      18.200  26.742  21.576  1.00 34.07           O  
ATOM    337  CG2 THR A  23      15.753  27.634  23.350  1.00 34.07           C  
ATOM    338 HG21 THR A  23      16.241  28.606  23.416  1.00 34.07           H  
ATOM    339 HG22 THR A  23      16.482  26.845  23.534  1.00 34.07           H  
ATOM    340 HG23 THR A  23      14.971  27.566  24.107  1.00 34.07           H  
ATOM    341  OG1 THR A  23      14.072  28.398  21.914  1.00 34.07           O  
ATOM    342  HG1 THR A  23      13.477  28.148  21.203  1.00 34.07           H  
ATOM    343  N   VAL A  24      17.129  25.596  19.974  1.00 33.43           N  
ATOM    344  H   VAL A  24      16.325  25.542  19.364  1.00 33.43           H  
ATOM    345  CA  VAL A  24      18.127  24.522  19.886  1.00 33.43           C  
ATOM    346  HA  VAL A  24      18.774  24.570  20.761  1.00 33.43           H  
ATOM    347  C   VAL A  24      19.033  24.723  18.681  1.00 33.43           C  
ATOM    348  CB  VAL A  24      17.462  23.136  19.935  1.00 33.43           C  
ATOM    349  HB  VAL A  24      16.707  23.046  19.153  1.00 33.43           H  
ATOM    350  O   VAL A  24      18.619  24.574  17.538  1.00 33.43           O  
ATOM    351  CG1 VAL A  24      18.474  21.992  19.787  1.00 33.43           C  
ATOM    352 HG11 VAL A  24      18.934  22.025  18.800  1.00 33.43           H  
ATOM    353 HG12 VAL A  24      17.962  21.034  19.879  1.00 33.43           H  
ATOM    354 HG13 VAL A  24      19.247  22.063  20.552  1.00 33.43           H  
ATOM    355  CG2 VAL A  24      16.801  23.009  21.313  1.00 33.43           C  
ATOM    356 HG21 VAL A  24      15.819  23.482  21.297  1.00 33.43           H  
ATOM    357 HG22 VAL A  24      17.413  23.472  22.087  1.00 33.43           H  
ATOM    358 HG23 VAL A  24      16.705  21.955  21.576  1.00 33.43           H  
ATOM    359  N   GLY A  25      20.299  25.048  18.958  1.00 32.63           N  
ATOM    360  H   GLY A  25      20.551  25.192  19.925  1.00 32.63           H  
ATOM    361  CA  GLY A  25      21.367  25.030  17.964  1.00 32.63           C  
ATOM    362  HA2 GLY A  25      22.299  25.382  18.406  1.00 32.63           H  
ATOM    363  HA3 GLY A  25      21.107  25.682  17.130  1.00 32.63           H  
ATOM    364  C   GLY A  25      21.577  23.606  17.453  1.00 32.63           C  
ATOM    365  O   GLY A  25      22.182  22.777  18.134  1.00 32.63           O  
ATOM    366  N   VAL A  26      21.039  23.319  16.270  1.00 36.27           N  
ATOM    367  H   VAL A  26      20.456  24.023  15.839  1.00 36.27           H  
ATOM    368  CA  VAL A  26      21.198  22.045  15.563  1.00 36.27           C  
ATOM    369  HA  VAL A  26      20.856  21.236  16.207  1.00 36.27           H  
ATOM    370  C   VAL A  26      22.680  21.835  15.255  1.00 36.27           C  
ATOM    371  CB  VAL A  26      20.335  22.042  14.284  1.00 36.27           C  
ATOM    372  HB  VAL A  26      20.580  22.921  13.688  1.00 36.27           H  
ATOM    373  O   VAL A  26      23.343  22.712  14.706  1.00 36.27           O  
ATOM    374  CG1 VAL A  26      20.582  20.801  13.418  1.00 36.27           C  
ATOM    375 HG11 VAL A  26      19.863  20.770  12.600  1.00 36.27           H  
ATOM    376 HG12 VAL A  26      21.581  20.832  12.984  1.00 36.27           H  
ATOM    377 HG13 VAL A  26      20.476  19.891  14.009  1.00 36.27           H  
ATOM    378  CG2 VAL A  26      18.845  22.107  14.650  1.00 36.27           C  
ATOM    379 HG21 VAL A  26      18.571  21.252  15.267  1.00 36.27           H  
ATOM    380 HG22 VAL A  26      18.243  22.089  13.741  1.00 36.27           H  
ATOM    381 HG23 VAL A  26      18.617  23.027  15.188  1.00 36.27           H  
ATOM    382  N   THR A  27      23.237  20.682  15.621  1.00 30.61           N  
ATOM    383  H   THR A  27      22.636  19.950  15.973  1.00 30.61           H  
ATOM    384  CA  THR A  27      24.638  20.337  15.335  1.00 30.61           C  
ATOM    385  HA  THR A  27      25.174  21.224  14.996  1.00 30.61           H  
ATOM    386  C   THR A  27      24.661  19.333  14.184  1.00 30.61           C  
ATOM    387  CB  THR A  27      25.378  19.818  16.588  1.00 30.61           C  
ATOM    388  HB  THR A  27      25.191  18.754  16.729  1.00 30.61           H  
ATOM    389  O   THR A  27      24.852  18.148  14.414  1.00 30.61           O  
ATOM    390  CG2 THR A  27      26.883  20.079  16.494  1.00 30.61           C  
ATOM    391 HG21 THR A  27      27.370  19.699  17.392  1.00 30.61           H  
ATOM    392 HG22 THR A  27      27.071  21.149  16.402  1.00 30.61           H  
ATOM    393 HG23 THR A  27      27.286  19.561  15.624  1.00 30.61           H  
ATOM    394  OG1 THR A  27      24.956  20.482  17.758  1.00 30.61           O  
ATOM    395  HG1 THR A  27      24.072  20.820  17.594  1.00 30.61           H  
ATOM    396  N   ALA A  28      24.439  19.791  12.948  1.00 33.79           N  
ATOM    397  H   ALA A  28      24.264  20.775  12.799  1.00 33.79           H  
ATOM    398  CA  ALA A  28      24.449  18.904  11.786  1.00 33.79           C  
ATOM    399  HA  ALA A  28      23.785  18.064  11.992  1.00 33.79           H  
ATOM    400  C   ALA A  28      25.866  18.350  11.549  1.00 33.79           C  
ATOM    401  CB  ALA A  28      23.891  19.644  10.564  1.00 33.79           C  
ATOM    402  HB1 ALA A  28      23.874  18.968   9.710  1.00 33.79           H  
ATOM    403  HB2 ALA A  28      24.516  20.505  10.328  1.00 33.79           H  
ATOM    404  HB3 ALA A  28      22.872  19.975  10.766  1.00 33.79           H  
ATOM    405  O   ALA A  28      26.827  19.104  11.345  1.00 33.79           O  
ATOM    406  N   GLY A  29      26.000  17.025  11.608  1.00 28.84           N  
ATOM    407  H   GLY A  29      25.163  16.479  11.755  1.00 28.84           H  
ATOM    408  CA  GLY A  29      27.227  16.311  11.281  1.00 28.84           C  
ATOM    409  HA2 GLY A  29      27.095  15.250  11.490  1.00 28.84           H  
ATOM    410  HA3 GLY A  29      28.043  16.698  11.892  1.00 28.84           H  
ATOM    411  C   GLY A  29      27.561  16.472   9.799  1.00 28.84           C  
ATOM    412  O   GLY A  29      26.712  16.337   8.928  1.00 28.84           O  
ATOM    413  N   ALA A  30      28.816  16.792   9.497  1.00 23.80           N  
ATOM    414  H   ALA A  30      29.470  16.922  10.255  1.00 23.80           H  
ATOM    415  CA  ALA A  30      29.270  17.016   8.134  1.00 23.80           C  
ATOM    416  HA  ALA A  30      28.625  17.766   7.677  1.00 23.80           H  
ATOM    417  C   ALA A  30      29.195  15.736   7.278  1.00 23.80           C  
ATOM    418  CB  ALA A  30      30.697  17.581   8.206  1.00 23.80           C  
ATOM    419  HB1 ALA A  30      31.359  16.864   8.692  1.00 23.80           H  
ATOM    420  HB2 ALA A  30      31.060  17.774   7.196  1.00 23.80           H  
ATOM    421  HB3 ALA A  30      30.695  18.515   8.767  1.00 23.80           H  
ATOM    422  O   ALA A  30      30.105  14.910   7.322  1.00 23.80           O  
ATOM    423  N   ALA A  31      28.182  15.640   6.419  1.00 25.27           N  
ATOM    424  H   ALA A  31      27.353  16.192   6.590  1.00 25.27           H  
ATOM    425  CA  ALA A  31      28.226  14.850   5.196  1.00 25.27           C  
ATOM    426  HA  ALA A  31      29.180  14.326   5.133  1.00 25.27           H  
ATOM    427  C   ALA A  31      28.141  15.805   3.997  1.00 25.27           C  
ATOM    428  CB  ALA A  31      27.139  13.773   5.224  1.00 25.27           C  
ATOM    429  HB1 ALA A  31      27.273  13.123   6.088  1.00 25.27           H  
ATOM    430  HB2 ALA A  31      26.156  14.240   5.290  1.00 25.27           H  
ATOM    431  HB3 ALA A  31      27.178  13.172   4.315  1.00 25.27           H  
ATOM    432  O   ALA A  31      27.076  16.130   3.481  1.00 25.27           O  
ATOM    433  N   ALA A  32      29.301  16.290   3.547  1.00 22.86           N  
ATOM    434  H   ALA A  32      30.144  16.010   4.028  1.00 22.86           H  
ATOM    435  CA  ALA A  32      29.435  16.906   2.232  1.00 22.86           C  
ATOM    436  HA  ALA A  32      28.640  17.640   2.098  1.00 22.86           H  
ATOM    437  C   ALA A  32      29.260  15.808   1.170  1.00 22.86           C  
ATOM    438  CB  ALA A  32      30.783  17.635   2.148  1.00 22.86           C  
ATOM    439  HB1 ALA A  32      30.886  18.094   1.164  1.00 22.86           H  
ATOM    440  HB2 ALA A  32      31.601  16.930   2.299  1.00 22.86           H  
ATOM    441  HB3 ALA A  32      30.827  18.414   2.909  1.00 22.86           H  
ATOM    442  O   ALA A  32      30.229  15.225   0.689  1.00 22.86           O  
ATOM    443  N   GLY A  33      28.005  15.492   0.866  1.00 26.21           N  
ATOM    444  H   GLY A  33      27.278  15.902   1.435  1.00 26.21           H  
ATOM    445  CA  GLY A  33      27.584  14.532  -0.144  1.00 26.21           C  
ATOM    446  HA2 GLY A  33      28.445  14.000  -0.550  1.00 26.21           H  
ATOM    447  HA3 GLY A  33      26.908  13.808   0.311  1.00 26.21           H  
ATOM    448  C   GLY A  33      26.855  15.217  -1.288  1.00 26.21           C  
ATOM    449  O   GLY A  33      25.820  14.730  -1.722  1.00 26.21           O  
ATOM    450  N   VAL A  34      27.374  16.344  -1.792  1.00 24.13           N  
ATOM    451  H   VAL A  34      28.209  16.724  -1.370  1.00 24.13           H  
ATOM    452  CA  VAL A  34      26.937  16.858  -3.095  1.00 24.13           C  
ATOM    453  HA  VAL A  34      25.848  16.896  -3.105  1.00 24.13           H  
ATOM    454  C   VAL A  34      27.397  15.842  -4.137  1.00 24.13           C  
ATOM    455  CB  VAL A  34      27.456  18.280  -3.403  1.00 24.13           C  
ATOM    456  HB  VAL A  34      28.539  18.263  -3.529  1.00 24.13           H  
ATOM    457  O   VAL A  34      28.526  15.899  -4.630  1.00 24.13           O  
ATOM    458  CG1 VAL A  34      26.806  18.820  -4.683  1.00 24.13           C  
ATOM    459 HG11 VAL A  34      27.154  19.834  -4.882  1.00 24.13           H  
ATOM    460 HG12 VAL A  34      27.050  18.187  -5.537  1.00 24.13           H  
ATOM    461 HG13 VAL A  34      25.723  18.845  -4.569  1.00 24.13           H  
ATOM    462  CG2 VAL A  34      27.126  19.267  -2.277  1.00 24.13           C  
ATOM    463 HG21 VAL A  34      27.628  18.977  -1.354  1.00 24.13           H  
ATOM    464 HG22 VAL A  34      26.050  19.286  -2.103  1.00 24.13           H  
ATOM    465 HG23 VAL A  34      27.456  20.269  -2.549  1.00 24.13           H  
ATOM    466  N   LYS A  35      26.530  14.880  -4.469  1.00 25.06           N  
ATOM    467  H   LYS A  35      25.685  14.808  -3.921  1.00 25.06           H  
ATOM    468  CA  LYS A  35      26.595  14.210  -5.764  1.00 25.06           C  
ATOM    469  HA  LYS A  35      27.614  13.873  -5.956  1.00 25.06           H  
ATOM    470  C   LYS A  35      26.271  15.271  -6.810  1.00 25.06           C  
ATOM    471  CB  LYS A  35      25.650  12.998  -5.844  1.00 25.06           C  
ATOM    472  HB2 LYS A  35      24.732  13.204  -5.295  1.00 25.06           H  
ATOM    473  HB3 LYS A  35      25.386  12.842  -6.890  1.00 25.06           H  
ATOM    474  O   LYS A  35      25.135  15.432  -7.233  1.00 25.06           O  
ATOM    475  CG  LYS A  35      26.297  11.700  -5.333  1.00 25.06           C  
ATOM    476  HG2 LYS A  35      27.237  11.532  -5.859  1.00 25.06           H  
ATOM    477  HG3 LYS A  35      26.492  11.784  -4.264  1.00 25.06           H  
ATOM    478  CD  LYS A  35      25.351  10.520  -5.602  1.00 25.06           C  
ATOM    479  HD2 LYS A  35      24.424  10.690  -5.055  1.00 25.06           H  
ATOM    480  HD3 LYS A  35      25.123  10.485  -6.667  1.00 25.06           H  
ATOM    481  CE  LYS A  35      25.959   9.182  -5.172  1.00 25.06           C  
ATOM    482  HE2 LYS A  35      26.206   9.242  -4.112  1.00 25.06           H  
ATOM    483  HE3 LYS A  35      26.881   9.018  -5.731  1.00 25.06           H  
ATOM    484  NZ  LYS A  35      25.000   8.072  -5.409  1.00 25.06           N  
ATOM    485  HZ1 LYS A  35      24.151   8.236  -4.888  1.00 25.06           H  
ATOM    486  HZ2 LYS A  35      25.377   7.184  -5.111  1.00 25.06           H  
ATOM    487  HZ3 LYS A  35      24.747   8.017  -6.385  1.00 25.06           H  
ATOM    488  N   TYR A  36      27.310  15.993  -7.220  1.00 24.48           N  
ATOM    489  H   TYR A  36      28.171  15.890  -6.703  1.00 24.48           H  
ATOM    490  CA  TYR A  36      27.391  16.498  -8.576  1.00 24.48           C  
ATOM    491  HA  TYR A  36      26.572  17.190  -8.777  1.00 24.48           H  
ATOM    492  C   TYR A  36      27.249  15.274  -9.481  1.00 24.48           C  
ATOM    493  CB  TYR A  36      28.737  17.213  -8.800  1.00 24.48           C  
ATOM    494  HB2 TYR A  36      29.524  16.707  -8.240  1.00 24.48           H  
ATOM    495  HB3 TYR A  36      28.998  17.124  -9.854  1.00 24.48           H  
ATOM    496  O   TYR A  36      28.175  14.469  -9.598  1.00 24.48           O  
ATOM    497  CG  TYR A  36      28.731  18.690  -8.457  1.00 24.48           C  
ATOM    498  CD1 TYR A  36      28.381  19.623  -9.452  1.00 24.48           C  
ATOM    499  HD1 TYR A  36      28.110  19.281 -10.439  1.00 24.48           H  
ATOM    500  CD2 TYR A  36      29.064  19.138  -7.162  1.00 24.48           C  
ATOM    501  HD2 TYR A  36      29.324  18.421  -6.398  1.00 24.48           H  
ATOM    502  CE1 TYR A  36      28.356  20.999  -9.156  1.00 24.48           C  
ATOM    503  HE1 TYR A  36      28.063  21.718  -9.906  1.00 24.48           H  
ATOM    504  CE2 TYR A  36      29.022  20.514  -6.857  1.00 24.48           C  
ATOM    505  HE2 TYR A  36      29.251  20.856  -5.858  1.00 24.48           H  
ATOM    506  OH  TYR A  36      28.611  22.776  -7.579  1.00 24.48           O  
ATOM    507  HH  TYR A  36      28.647  22.962  -6.638  1.00 24.48           H  
ATOM    508  CZ  TYR A  36      28.663  21.447  -7.856  1.00 24.48           C  
ATOM    509  N   THR A  37      26.073  15.101 -10.080  1.00 27.36           N  
ATOM    510  H   THR A  37      25.302  15.709  -9.847  1.00 27.36           H  
ATOM    511  CA  THR A  37      25.982  14.400 -11.357  1.00 27.36           C  
ATOM    512  HA  THR A  37      26.301  13.365 -11.237  1.00 27.36           H  
ATOM    513  C   THR A  37      26.943  15.120 -12.288  1.00 27.36           C  
ATOM    514  CB  THR A  37      24.555  14.419 -11.914  1.00 27.36           C  
ATOM    515  HB  THR A  37      24.569  14.154 -12.971  1.00 27.36           H  
ATOM    516  O   THR A  37      26.807  16.322 -12.530  1.00 27.36           O  
ATOM    517  CG2 THR A  37      23.674  13.421 -11.164  1.00 27.36           C  
ATOM    518 HG21 THR A  37      22.666  13.456 -11.576  1.00 27.36           H  
ATOM    519 HG22 THR A  37      24.068  12.412 -11.288  1.00 27.36           H  
ATOM    520 HG23 THR A  37      23.632  13.675 -10.105  1.00 27.36           H  
ATOM    521  OG1 THR A  37      23.996  15.702 -11.752  1.00 27.36           O  
ATOM    522  HG1 THR A  37      24.493  16.303 -12.311  1.00 27.36           H  
ATOM    523  N   ASP A  38      27.992  14.401 -12.674  1.00 25.09           N  
ATOM    524  H   ASP A  38      28.049  13.437 -12.379  1.00 25.09           H  
ATOM    525  CA  ASP A  38      29.099  14.921 -13.455  1.00 25.09           C  
ATOM    526  HA  ASP A  38      29.633  15.639 -12.833  1.00 25.09           H  
ATOM    527  C   ASP A  38      28.558  15.638 -14.694  1.00 25.09           C  
ATOM    528  CB  ASP A  38      30.051  13.762 -13.797  1.00 25.09           C  
ATOM    529  HB2 ASP A  38      29.621  13.167 -14.603  1.00 25.09           H  
ATOM    530  HB3 ASP A  38      30.144  13.118 -12.923  1.00 25.09           H  
ATOM    531  O   ASP A  38      27.711  15.122 -15.430  1.00 25.09           O  
ATOM    532  CG  ASP A  38      31.465  14.206 -14.188  1.00 25.09           C  
ATOM    533  OD1 ASP A  38      31.757  15.423 -14.108  1.00 25.09           O  
ATOM    534  OD2 ASP A  38      32.270  13.309 -14.526  1.00 25.09           O  
ATOM    535  N   GLY A  39      29.011  16.874 -14.875  1.00 23.34           N  
ATOM    536  H   GLY A  39      29.773  17.173 -14.284  1.00 23.34           H  
ATOM    537  CA  GLY A  39      28.559  17.747 -15.937  1.00 23.34           C  
ATOM    538  HA2 GLY A  39      29.030  18.724 -15.829  1.00 23.34           H  
ATOM    539  HA3 GLY A  39      27.477  17.865 -15.870  1.00 23.34           H  
ATOM    540  C   GLY A  39      28.929  17.170 -17.296  1.00 23.34           C  
ATOM    541  O   GLY A  39      30.035  17.380 -17.789  1.00 23.34           O  
ATOM    542  N   THR A  40      27.964  16.540 -17.957  1.00 25.36           N  
ATOM    543  H   THR A  40      27.142  16.266 -17.438  1.00 25.36           H  
ATOM    544  CA  THR A  40      27.915  16.506 -19.417  1.00 25.36           C  
ATOM    545  HA  THR A  40      28.776  17.050 -19.806  1.00 25.36           H  
ATOM    546  C   THR A  40      26.689  17.288 -19.862  1.00 25.36           C  
ATOM    547  CB  THR A  40      28.045  15.101 -20.015  1.00 25.36           C  
ATOM    548  HB  THR A  40      27.876  15.166 -21.090  1.00 25.36           H  
ATOM    549  O   THR A  40      25.556  16.828 -19.858  1.00 25.36           O  
ATOM    550  CG2 THR A  40      29.450  14.542 -19.787  1.00 25.36           C  
ATOM    551 HG21 THR A  40      30.193  15.205 -20.230  1.00 25.36           H  
ATOM    552 HG22 THR A  40      29.524  13.557 -20.248  1.00 25.36           H  
ATOM    553 HG23 THR A  40      29.648  14.447 -18.719  1.00 25.36           H  
ATOM    554  OG1 THR A  40      27.139  14.180 -19.475  1.00 25.36           O  
ATOM    555  HG1 THR A  40      27.187  14.218 -18.517  1.00 25.36           H  
ATOM    556  N   ALA A  41      26.945  18.556 -20.169  1.00 23.84           N  
ATOM    557  H   ALA A  41      27.899  18.874 -20.079  1.00 23.84           H  
ATOM    558  CA  ALA A  41      25.972  19.509 -20.664  1.00 23.84           C  
ATOM    559  HA  ALA A  41      25.207  19.672 -19.905  1.00 23.84           H  
ATOM    560  C   ALA A  41      25.306  19.014 -21.953  1.00 23.84           C  
ATOM    561  CB  ALA A  41      26.734  20.819 -20.918  1.00 23.84           C  
ATOM    562  HB1 ALA A  41      27.532  20.661 -21.643  1.00 23.84           H  
ATOM    563  HB2 ALA A  41      26.043  21.568 -21.305  1.00 23.84           H  
ATOM    564  HB3 ALA A  41      27.158  21.185 -19.983  1.00 23.84           H  
ATOM    565  O   ALA A  41      25.977  18.964 -22.981  1.00 23.84           O  
ATOM    566  N   LEU A  42      23.997  18.763 -21.900  1.00 24.12           N  
ATOM    567  H   LEU A  42      23.593  18.605 -20.988  1.00 24.12           H  
ATOM    568  CA  LEU A  42      23.043  18.974 -22.990  1.00 24.12           C  
ATOM    569  HA  LEU A  42      23.324  19.864 -23.553  1.00 24.12           H  
ATOM    570  C   LEU A  42      21.667  19.254 -22.368  1.00 24.12           C  
ATOM    571  CB  LEU A  42      22.980  17.767 -23.955  1.00 24.12           C  
ATOM    572  HB2 LEU A  42      22.854  16.860 -23.363  1.00 24.12           H  
ATOM    573  HB3 LEU A  42      22.082  17.880 -24.563  1.00 24.12           H  
ATOM    574  O   LEU A  42      20.880  18.342 -22.158  1.00 24.12           O  
ATOM    575  CG  LEU A  42      24.166  17.566 -24.919  1.00 24.12           C  
ATOM    576  HG  LEU A  42      25.064  17.298 -24.363  1.00 24.12           H  
ATOM    577  CD1 LEU A  42      23.893  16.379 -25.839  1.00 24.12           C  
ATOM    578 HD11 LEU A  42      23.711  15.492 -25.231  1.00 24.12           H  
ATOM    579 HD12 LEU A  42      23.012  16.575 -26.451  1.00 24.12           H  
ATOM    580 HD13 LEU A  42      24.757  16.196 -26.477  1.00 24.12           H  
ATOM    581  CD2 LEU A  42      24.434  18.791 -25.808  1.00 24.12           C  
ATOM    582 HD21 LEU A  42      23.523  19.066 -26.339  1.00 24.12           H  
ATOM    583 HD22 LEU A  42      24.764  19.627 -25.192  1.00 24.12           H  
ATOM    584 HD23 LEU A  42      25.226  18.558 -26.520  1.00 24.12           H  
ATOM    585  N   ASP A  43      21.395  20.524 -22.076  1.00 28.58           N  
ATOM    586  H   ASP A  43      22.101  21.228 -22.240  1.00 28.58           H  
ATOM    587  CA  ASP A  43      20.028  21.016 -21.891  1.00 28.58           C  
ATOM    588  HA  ASP A  43      19.425  20.273 -21.370  1.00 28.58           H  
ATOM    589  C   ASP A  43      19.421  21.259 -23.283  1.00 28.58           C  
ATOM    590  CB  ASP A  43      20.076  22.290 -21.027  1.00 28.58           C  
ATOM    591  HB2 ASP A  43      20.651  23.053 -21.552  1.00 28.58           H  
ATOM    592  HB3 ASP A  43      20.603  22.057 -20.102  1.00 28.58           H  
ATOM    593  O   ASP A  43      19.952  22.061 -24.069  1.00 28.58           O  
ATOM    594  CG  ASP A  43      18.706  22.872 -20.655  1.00 28.58           C  
ATOM    595  OD1 ASP A  43      17.678  22.267 -21.027  1.00 28.58           O  
ATOM    596  OD2 ASP A  43      18.715  23.974 -20.062  1.00 28.58           O  
ATOM    597  N   PRO A  44      18.371  20.505 -23.638  1.00 27.12           N  
ATOM    598  CA  PRO A  44      17.235  21.154 -24.266  1.00 27.12           C  
ATOM    599  HA  PRO A  44      17.284  22.231 -24.111  1.00 27.12           H  
ATOM    600  C   PRO A  44      15.899  20.633 -23.712  1.00 27.12           C  
ATOM    601  CB  PRO A  44      17.397  20.843 -25.757  1.00 27.12           C  
ATOM    602  HB2 PRO A  44      16.445  20.864 -26.286  1.00 27.12           H  
ATOM    603  HB3 PRO A  44      18.093  21.556 -26.199  1.00 27.12           H  
ATOM    604  O   PRO A  44      15.623  19.445 -23.821  1.00 27.12           O  
ATOM    605  CG  PRO A  44      18.025  19.444 -25.771  1.00 27.12           C  
ATOM    606  HG2 PRO A  44      17.261  18.688 -25.955  1.00 27.12           H  
ATOM    607  HG3 PRO A  44      18.809  19.380 -26.525  1.00 27.12           H  
ATOM    608  CD  PRO A  44      18.601  19.257 -24.361  1.00 27.12           C  
ATOM    609  HD2 PRO A  44      18.091  18.440 -23.852  1.00 27.12           H  
ATOM    610  HD3 PRO A  44      19.666  19.034 -24.425  1.00 27.12           H  
ATOM    611  N   VAL A  45      15.056  21.587 -23.285  1.00 28.04           N  
ATOM    612  H   VAL A  45      15.515  22.454 -23.045  1.00 28.04           H  
ATOM    613  CA  VAL A  45      13.615  21.506 -22.938  1.00 28.04           C  
ATOM    614  HA  VAL A  45      13.356  22.506 -22.590  1.00 28.04           H  
ATOM    615  C   VAL A  45      13.286  20.595 -21.743  1.00 28.04           C  
ATOM    616  CB  VAL A  45      12.698  21.233 -24.158  1.00 28.04           C  
ATOM    617  HB  VAL A  45      11.690  21.068 -23.777  1.00 28.04           H  
ATOM    618  O   VAL A  45      13.616  19.428 -21.727  1.00 28.04           O  
ATOM    619  CG1 VAL A  45      12.629  22.465 -25.073  1.00 28.04           C  
ATOM    620 HG11 VAL A  45      13.615  22.670 -25.491  1.00 28.04           H  
ATOM    621 HG12 VAL A  45      11.921  22.279 -25.881  1.00 28.04           H  
ATOM    622 HG13 VAL A  45      12.290  23.326 -24.498  1.00 28.04           H  
ATOM    623  CG2 VAL A  45      13.054  20.042 -25.057  1.00 28.04           C  
ATOM    624 HG21 VAL A  45      12.243  19.857 -25.762  1.00 28.04           H  
ATOM    625 HG22 VAL A  45      13.974  20.224 -25.613  1.00 28.04           H  
ATOM    626 HG23 VAL A  45      13.167  19.149 -24.443  1.00 28.04           H  
ATOM    627  N   GLY A  46      12.605  21.030 -20.687  1.00 26.99           N  
ATOM    628  H   GLY A  46      12.547  20.318 -19.972  1.00 26.99           H  
ATOM    629  CA  GLY A  46      11.652  22.122 -20.572  1.00 26.99           C  
ATOM    630  HA2 GLY A  46      11.368  22.493 -21.557  1.00 26.99           H  
ATOM    631  HA3 GLY A  46      12.092  22.926 -19.983  1.00 26.99           H  
ATOM    632  C   GLY A  46      10.395  21.626 -19.865  1.00 26.99           C  
ATOM    633  O   GLY A  46       9.314  21.829 -20.394  1.00 26.99           O  
ATOM    634  N   GLU A  47      10.536  21.009 -18.692  1.00 26.32           N  
ATOM    635  H   GLU A  47      11.459  20.792 -18.345  1.00 26.32           H  
ATOM    636  CA  GLU A  47       9.475  20.906 -17.690  1.00 26.32           C  
ATOM    637  HA  GLU A  47       8.724  21.668 -17.896  1.00 26.32           H  
ATOM    638  C   GLU A  47      10.096  21.246 -16.338  1.00 26.32           C  
ATOM    639  CB  GLU A  47       8.754  19.546 -17.703  1.00 26.32           C  
ATOM    640  HB2 GLU A  47       9.481  18.734 -17.742  1.00 26.32           H  
ATOM    641  HB3 GLU A  47       8.165  19.459 -16.790  1.00 26.32           H  
ATOM    642  O   GLU A  47      11.238  20.887 -16.050  1.00 26.32           O  
ATOM    643  CG  GLU A  47       7.801  19.481 -18.910  1.00 26.32           C  
ATOM    644  HG2 GLU A  47       7.201  20.391 -18.924  1.00 26.32           H  
ATOM    645  HG3 GLU A  47       8.395  19.456 -19.824  1.00 26.32           H  
ATOM    646  CD  GLU A  47       6.853  18.278 -18.929  1.00 26.32           C  
ATOM    647  OE1 GLU A  47       5.826  18.394 -19.642  1.00 26.32           O  
ATOM    648  OE2 GLU A  47       7.157  17.271 -18.260  1.00 26.32           O  
ATOM    649  N   ALA A  48       9.384  22.061 -15.563  1.00 23.52           N  
ATOM    650  H   ALA A  48       8.428  22.247 -15.830  1.00 23.52           H  
ATOM    651  CA  ALA A  48       9.769  22.414 -14.212  1.00 23.52           C  
ATOM    652  HA  ALA A  48      10.814  22.722 -14.192  1.00 23.52           H  
ATOM    653  C   ALA A  48       9.622  21.161 -13.346  1.00 23.52           C  
ATOM    654  CB  ALA A  48       8.888  23.587 -13.752  1.00 23.52           C  
ATOM    655  HB1 ALA A  48       9.147  23.845 -12.726  1.00 23.52           H  
ATOM    656  HB2 ALA A  48       7.837  23.302 -13.787  1.00 23.52           H  
ATOM    657  HB3 ALA A  48       9.057  24.452 -14.394  1.00 23.52           H  
ATOM    658  O   ALA A  48       8.584  20.963 -12.722  1.00 23.52           O  
ATOM    659  N   ASP A  49      10.642  20.306 -13.363  1.00 28.48           N  
ATOM    660  H   ASP A  49      11.381  20.430 -14.040  1.00 28.48           H  
ATOM    661  CA  ASP A  49      10.758  19.218 -12.410  1.00 28.48           C  
ATOM    662  HA  ASP A  49       9.856  18.610 -12.489  1.00 28.48           H  
ATOM    663  C   ASP A  49      10.793  19.867 -11.028  1.00 28.48           C  
ATOM    664  CB  ASP A  49      12.007  18.354 -12.699  1.00 28.48           C  
ATOM    665  HB2 ASP A  49      12.503  18.723 -13.597  1.00 28.48           H  
ATOM    666  HB3 ASP A  49      12.716  18.454 -11.878  1.00 28.48           H  
ATOM    667  O   ASP A  49      11.635  20.733 -10.749  1.00 28.48           O  
ATOM    668  CG  ASP A  49      11.706  16.861 -12.896  1.00 28.48           C  
ATOM    669  OD1 ASP A  49      10.591  16.426 -12.533  1.00 28.48           O  
ATOM    670  OD2 ASP A  49      12.619  16.169 -13.402  1.00 28.48           O  
ATOM    671  N   ALA A  50       9.804  19.529 -10.202  1.00 26.38           N  
ATOM    672  H   ALA A  50       9.159  18.816 -10.511  1.00 26.38           H  
ATOM    673  CA  ALA A  50       9.783  19.925  -8.810  1.00 26.38           C  
ATOM    674  HA  ALA A  50       9.641  21.003  -8.740  1.00 26.38           H  
ATOM    675  C   ALA A  50      11.147  19.543  -8.237  1.00 26.38           C  
ATOM    676  CB  ALA A  50       8.625  19.205  -8.108  1.00 26.38           C  
ATOM    677  HB1 ALA A  50       8.749  18.125  -8.198  1.00 26.38           H  
ATOM    678  HB2 ALA A  50       8.615  19.472  -7.051  1.00 26.38           H  
ATOM    679  HB3 ALA A  50       7.677  19.497  -8.560  1.00 26.38           H  
ATOM    680  O   ALA A  50      11.511  18.369  -8.263  1.00 26.38           O  
ATOM    681  N   VAL A  51      11.926  20.541  -7.808  1.00 25.14           N  
ATOM    682  H   VAL A  51      11.591  21.486  -7.929  1.00 25.14           H  
ATOM    683  CA  VAL A  51      13.207  20.334  -7.131  1.00 25.14           C  
ATOM    684  HA  VAL A  51      13.937  19.929  -7.831  1.00 25.14           H  
ATOM    685  C   VAL A  51      12.936  19.316  -6.035  1.00 25.14           C  
ATOM    686  CB  VAL A  51      13.726  21.663  -6.537  1.00 25.14           C  
ATOM    687  HB  VAL A  51      12.946  22.114  -5.923  1.00 25.14           H  
ATOM    688  O   VAL A  51      12.279  19.661  -5.058  1.00 25.14           O  
ATOM    689  CG1 VAL A  51      14.975  21.478  -5.666  1.00 25.14           C  
ATOM    690 HG11 VAL A  51      15.326  22.445  -5.306  1.00 25.14           H  
ATOM    691 HG12 VAL A  51      15.766  20.995  -6.239  1.00 25.14           H  
ATOM    692 HG13 VAL A  51      14.740  20.864  -4.796  1.00 25.14           H  
ATOM    693  CG2 VAL A  51      14.077  22.656  -7.656  1.00 25.14           C  
ATOM    694 HG21 VAL A  51      13.197  22.865  -8.264  1.00 25.14           H  
ATOM    695 HG22 VAL A  51      14.854  22.235  -8.293  1.00 25.14           H  
ATOM    696 HG23 VAL A  51      14.430  23.591  -7.221  1.00 25.14           H  
ATOM    697  N   VAL A  52      13.352  18.062  -6.240  1.00 31.46           N  
ATOM    698  H   VAL A  52      13.701  17.818  -7.156  1.00 31.46           H  
ATOM    699  CA  VAL A  52      13.242  17.009  -5.230  1.00 31.46           C  
ATOM    700  HA  VAL A  52      12.200  16.905  -4.927  1.00 31.46           H  
ATOM    701  C   VAL A  52      14.099  17.504  -4.069  1.00 31.46           C  
ATOM    702  CB  VAL A  52      13.718  15.644  -5.763  1.00 31.46           C  
ATOM    703  HB  VAL A  52      14.741  15.729  -6.130  1.00 31.46           H  
ATOM    704  O   VAL A  52      15.324  17.567  -4.229  1.00 31.46           O  
ATOM    705  CG1 VAL A  52      13.678  14.572  -4.665  1.00 31.46           C  
ATOM    706 HG11 VAL A  52      14.362  14.830  -3.857  1.00 31.46           H  
ATOM    707 HG12 VAL A  52      13.980  13.608  -5.074  1.00 31.46           H  
ATOM    708 HG13 VAL A  52      12.670  14.490  -4.259  1.00 31.46           H  
ATOM    709  CG2 VAL A  52      12.829  15.164  -6.919  1.00 31.46           C  
ATOM    710 HG21 VAL A  52      11.795  15.076  -6.585  1.00 31.46           H  
ATOM    711 HG22 VAL A  52      12.868  15.870  -7.748  1.00 31.46           H  
ATOM    712 HG23 VAL A  52      13.174  14.195  -7.279  1.00 31.46           H  
ATOM    713  N   PRO A  53      13.502  17.959  -2.954  1.00 34.27           N  
ATOM    714  CA  PRO A  53      14.276  18.545  -1.880  1.00 34.27           C  
ATOM    715  HA  PRO A  53      14.933  19.319  -2.277  1.00 34.27           H  
ATOM    716  C   PRO A  53      15.081  17.426  -1.240  1.00 34.27           C  
ATOM    717  CB  PRO A  53      13.272  19.169  -0.915  1.00 34.27           C  
ATOM    718  HB2 PRO A  53      13.160  18.559  -0.018  1.00 34.27           H  
ATOM    719  HB3 PRO A  53      13.612  20.171  -0.651  1.00 34.27           H  
ATOM    720  O   PRO A  53      14.504  16.450  -0.779  1.00 34.27           O  
ATOM    721  CG  PRO A  53      11.947  19.177  -1.671  1.00 34.27           C  
ATOM    722  HG2 PRO A  53      11.094  19.076  -1.000  1.00 34.27           H  
ATOM    723  HG3 PRO A  53      11.868  20.085  -2.269  1.00 34.27           H  
ATOM    724  CD  PRO A  53      12.092  17.968  -2.588  1.00 34.27           C  
ATOM    725  HD2 PRO A  53      11.417  18.068  -3.438  1.00 34.27           H  
ATOM    726  HD3 PRO A  53      11.860  17.058  -2.035  1.00 34.27           H  
ATOM    727  N   LEU A  54      16.407  17.557  -1.284  1.00 46.38           N  
ATOM    728  H   LEU A  54      16.752  18.409  -1.704  1.00 46.38           H  
ATOM    729  CA  LEU A  54      17.396  16.565  -0.866  1.00 46.38           C  
ATOM    730  HA  LEU A  54      18.346  16.927  -1.260  1.00 46.38           H  
ATOM    731  C   LEU A  54      17.199  15.140  -1.425  1.00 46.38           C  
ATOM    732  CB  LEU A  54      17.513  16.534   0.671  1.00 46.38           C  
ATOM    733  HB2 LEU A  54      17.183  15.557   1.024  1.00 46.38           H  
ATOM    734  HB3 LEU A  54      16.836  17.254   1.131  1.00 46.38           H  
ATOM    735  O   LEU A  54      16.312  14.382  -1.040  1.00 46.38           O  
ATOM    736  CG  LEU A  54      18.940  16.793   1.163  1.00 46.38           C  
ATOM    737  HG  LEU A  54      19.661  16.393   0.450  1.00 46.38           H  
ATOM    738  CD1 LEU A  54      19.158  18.280   1.311  1.00 46.38           C  
ATOM    739 HD11 LEU A  54      18.518  18.671   2.102  1.00 46.38           H  
ATOM    740 HD12 LEU A  54      18.923  18.797   0.381  1.00 46.38           H  
ATOM    741 HD13 LEU A  54      20.196  18.488   1.568  1.00 46.38           H  
ATOM    742  CD2 LEU A  54      19.215  16.159   2.517  1.00 46.38           C  
ATOM    743 HD21 LEU A  54      18.391  16.356   3.202  1.00 46.38           H  
ATOM    744 HD22 LEU A  54      20.142  16.550   2.938  1.00 46.38           H  
ATOM    745 HD23 LEU A  54      19.341  15.087   2.362  1.00 46.38           H  
ATOM    746  N   ALA A  55      18.170  14.680  -2.213  1.00 50.25           N  
ATOM    747  H   ALA A  55      18.890  15.321  -2.516  1.00 50.25           H  
ATOM    748  CA  ALA A  55      18.388  13.250  -2.406  1.00 50.25           C  
ATOM    749  HA  ALA A  55      17.425  12.761  -2.557  1.00 50.25           H  
ATOM    750  C   ALA A  55      19.017  12.648  -1.131  1.00 50.25           C  
ATOM    751  CB  ALA A  55      19.224  13.038  -3.676  1.00 50.25           C  
ATOM    752  HB1 ALA A  55      19.372  11.970  -3.835  1.00 50.25           H  
ATOM    753  HB2 ALA A  55      20.194  13.524  -3.571  1.00 50.25           H  
ATOM    754  HB3 ALA A  55      18.698  13.456  -4.534  1.00 50.25           H  
ATOM    755  O   ALA A  55      20.211  12.347  -1.110  1.00 50.25           O  
ATOM    756  N   LEU A  56      18.227  12.520  -0.059  1.00 59.57           N  
ATOM    757  H   LEU A  56      17.284  12.873  -0.138  1.00 59.57           H  
ATOM    758  CA  LEU A  56      18.554  11.704   1.113  1.00 59.57           C  
ATOM    759  HA  LEU A  56      19.497  12.026   1.555  1.00 59.57           H  
ATOM    760  C   LEU A  56      18.714  10.258   0.626  1.00 59.57           C  
ATOM    761  CB  LEU A  56      17.416  11.828   2.144  1.00 59.57           C  
ATOM    762  HB2 LEU A  56      17.444  10.958   2.799  1.00 59.57           H  
ATOM    763  HB3 LEU A  56      16.484  11.829   1.579  1.00 59.57           H  
ATOM    764  O   LEU A  56      17.737   9.569   0.339  1.00 59.57           O  
ATOM    765  CG  LEU A  56      17.374  13.080   3.024  1.00 59.57           C  
ATOM    766  HG  LEU A  56      17.383  13.960   2.381  1.00 59.57           H  
ATOM    767  CD1 LEU A  56      16.090  13.111   3.851  1.00 59.57           C  
ATOM    768 HD11 LEU A  56      15.230  13.128   3.181  1.00 59.57           H  
ATOM    769 HD12 LEU A  56      16.062  14.014   4.461  1.00 59.57           H  
ATOM    770 HD13 LEU A  56      16.034  12.236   4.498  1.00 59.57           H  
ATOM    771  CD2 LEU A  56      18.538  13.159   4.003  1.00 59.57           C  
ATOM    772 HD21 LEU A  56      18.458  14.076   4.587  1.00 59.57           H  
ATOM    773 HD22 LEU A  56      18.506  12.304   4.678  1.00 59.57           H  
ATOM    774 HD23 LEU A  56      19.485  13.154   3.462  1.00 59.57           H  
ATOM    775  N   ALA A  57      19.954   9.809   0.442  1.00 56.56           N  
ATOM    776  H   ALA A  57      20.714  10.335   0.851  1.00 56.56           H  
ATOM    777  CA  ALA A  57      20.240   8.558  -0.254  1.00 56.56           C  
ATOM    778  HA  ALA A  57      19.704   8.560  -1.203  1.00 56.56           H  
ATOM    779  C   ALA A  57      19.754   7.335   0.536  1.00 56.56           C  
ATOM    780  CB  ALA A  57      21.746   8.492  -0.532  1.00 56.56           C  
ATOM    781  HB1 ALA A  57      22.043   9.355  -1.128  1.00 56.56           H  
ATOM    782  HB2 ALA A  57      22.290   8.503   0.412  1.00 56.56           H  
ATOM    783  HB3 ALA A  57      21.976   7.574  -1.073  1.00 56.56           H  
ATOM    784  O   ALA A  57      19.562   6.268  -0.048  1.00 56.56           O  
ATOM    785  N   GLY A  58      19.575   7.489   1.852  1.00 61.97           N  
ATOM    786  H   GLY A  58      19.780   8.392   2.255  1.00 61.97           H  
ATOM    787  CA  GLY A  58      19.050   6.456   2.736  1.00 61.97           C  
ATOM    788  HA2 GLY A  58      19.233   5.473   2.303  1.00 61.97           H  
ATOM    789  HA3 GLY A  58      19.595   6.513   3.678  1.00 61.97           H  
ATOM    790  C   GLY A  58      17.548   6.558   3.029  1.00 61.97           C  
ATOM    791  O   GLY A  58      17.070   5.847   3.917  1.00 61.97           O  
ATOM    792  N   VAL A  59      16.795   7.434   2.352  1.00 67.59           N  
ATOM    793  H   VAL A  59      17.224   8.006   1.639  1.00 67.59           H  
ATOM    794  CA  VAL A  59      15.324   7.463   2.441  1.00 67.59           C  
ATOM    795  HA  VAL A  59      15.004   6.602   3.028  1.00 67.59           H  
ATOM    796  C   VAL A  59      14.693   7.286   1.059  1.00 67.59           C  
ATOM    797  CB  VAL A  59      14.767   8.701   3.173  1.00 67.59           C  
ATOM    798  HB  VAL A  59      13.739   8.468   3.451  1.00 67.59           H  
ATOM    799  O   VAL A  59      15.212   7.755   0.049  1.00 67.59           O  
ATOM    800  CG1 VAL A  59      15.506   9.015   4.479  1.00 67.59           C  
ATOM    801 HG11 VAL A  59      16.518   9.357   4.264  1.00 67.59           H  
ATOM    802 HG12 VAL A  59      15.539   8.123   5.106  1.00 67.59           H  
ATOM    803 HG13 VAL A  59      14.977   9.802   5.016  1.00 67.59           H  
ATOM    804  CG2 VAL A  59      14.722   9.930   2.273  1.00 67.59           C  
ATOM    805 HG21 VAL A  59      14.629  10.842   2.863  1.00 67.59           H  
ATOM    806 HG22 VAL A  59      15.618   9.942   1.652  1.00 67.59           H  
ATOM    807 HG23 VAL A  59      13.864   9.866   1.603  1.00 67.59           H  
ATOM    808  N   ALA A  60      13.555   6.596   1.003  1.00 67.50           N  
ATOM    809  H   ALA A  60      13.181   6.227   1.866  1.00 67.50           H  
ATOM    810  CA  ALA A  60      12.864   6.286  -0.243  1.00 67.50           C  
ATOM    811  HA  ALA A  60      13.427   6.693  -1.083  1.00 67.50           H  
ATOM    812  C   ALA A  60      11.466   6.922  -0.277  1.00 67.50           C  
ATOM    813  CB  ALA A  60      12.842   4.762  -0.428  1.00 67.50           C  
ATOM    814  HB1 ALA A  60      12.315   4.287   0.400  1.00 67.50           H  
ATOM    815  HB2 ALA A  60      13.863   4.381  -0.455  1.00 67.50           H  
ATOM    816  HB3 ALA A  60      12.345   4.507  -1.364  1.00 67.50           H  
ATOM    817  O   ALA A  60      10.541   6.458   0.396  1.00 67.50           O  
ATOM    818  N   LEU A  61      11.290   7.942  -1.127  1.00 64.57           N  
ATOM    819  H   LEU A  61      12.109   8.335  -1.569  1.00 64.57           H  
ATOM    820  CA  LEU A  61       9.987   8.572  -1.402  1.00 64.57           C  
ATOM    821  HA  LEU A  61       9.560   8.935  -0.467  1.00 64.57           H  
ATOM    822  C   LEU A  61       8.983   7.573  -1.987  1.00 64.57           C  
ATOM    823  CB  LEU A  61      10.175   9.745  -2.387  1.00 64.57           C  
ATOM    824  HB2 LEU A  61       9.200  10.061  -2.757  1.00 64.57           H  
ATOM    825  HB3 LEU A  61      10.756   9.399  -3.242  1.00 64.57           H  
ATOM    826  O   LEU A  61       7.844   7.482  -1.535  1.00 64.57           O  
ATOM    827  CG  LEU A  61      10.869  10.970  -1.775  1.00 64.57           C  
ATOM    828  HG  LEU A  61      11.765  10.649  -1.244  1.00 64.57           H  
ATOM    829  CD1 LEU A  61      11.271  11.958  -2.870  1.00 64.57           C  
ATOM    830 HD11 LEU A  61      10.397  12.275  -3.438  1.00 64.57           H  
ATOM    831 HD12 LEU A  61      12.000  11.501  -3.540  1.00 64.57           H  
ATOM    832 HD13 LEU A  61      11.724  12.835  -2.408  1.00 64.57           H  
ATOM    833  CD2 LEU A  61       9.942  11.693  -0.811  1.00 64.57           C  
ATOM    834 HD21 LEU A  61       9.381  11.019  -0.162  1.00 64.57           H  
ATOM    835 HD22 LEU A  61      10.545  12.353  -0.187  1.00 64.57           H  
ATOM    836 HD23 LEU A  61       9.219  12.304  -1.351  1.00 64.57           H  
ATOM    837  N   ALA A  62       9.421   6.760  -2.951  1.00 61.64           N  
ATOM    838  H   ALA A  62      10.354   6.902  -3.311  1.00 61.64           H  
ATOM    839  CA  ALA A  62       8.593   5.717  -3.555  1.00 61.64           C  
ATOM    840  HA  ALA A  62       7.695   6.175  -3.971  1.00 61.64           H  
ATOM    841  C   ALA A  62       8.130   4.665  -2.525  1.00 61.64           C  
ATOM    842  CB  ALA A  62       9.391   5.104  -4.707  1.00 61.64           C  
ATOM    843  HB1 ALA A  62       8.823   4.285  -5.148  1.00 61.64           H  
ATOM    844  HB2 ALA A  62      10.351   4.730  -4.350  1.00 61.64           H  
ATOM    845  HB3 ALA A  62       9.566   5.856  -5.476  1.00 61.64           H  
ATOM    846  O   ALA A  62       7.025   4.137  -2.628  1.00 61.64           O  
ATOM    847  N   GLY A  63       8.925   4.430  -1.473  1.00 64.89           N  
ATOM    848  H   GLY A  63       9.785   4.952  -1.390  1.00 64.89           H  
ATOM    849  CA  GLY A  63       8.541   3.554  -0.367  1.00 64.89           C  
ATOM    850  HA2 GLY A  63       8.250   2.578  -0.755  1.00 64.89           H  
ATOM    851  HA3 GLY A  63       9.397   3.427   0.296  1.00 64.89           H  
ATOM    852  C   GLY A  63       7.379   4.125   0.446  1.00 64.89           C  
ATOM    853  O   GLY A  63       6.540   3.382   0.932  1.00 64.89           O  
ATOM    854  N   ALA A  64       7.252   5.441   0.559  1.00 71.24           N  
ATOM    855  H   ALA A  64       7.930   6.042   0.113  1.00 71.24           H  
ATOM    856  CA  ALA A  64       6.111   6.070   1.218  1.00 71.24           C  
ATOM    857  HA  ALA A  64       5.886   5.539   2.143  1.00 71.24           H  
ATOM    858  C   ALA A  64       4.833   6.041   0.359  1.00 71.24           C  
ATOM    859  CB  ALA A  64       6.531   7.490   1.582  1.00 71.24           C  
ATOM    860  HB1 ALA A  64       6.690   7.562   2.658  1.00 71.24           H  
ATOM    861  HB2 ALA A  64       7.451   7.778   1.074  1.00 71.24           H  
ATOM    862  HB3 ALA A  64       5.766   8.201   1.269  1.00 71.24           H  
ATOM    863  O   ALA A  64       3.727   5.970   0.898  1.00 71.24           O  
ATOM    864  N   ALA A  65       4.966   6.029  -0.972  1.00 74.79           N  
ATOM    865  H   ALA A  65       5.893   6.116  -1.364  1.00 74.79           H  
ATOM    866  CA  ALA A  65       3.823   6.030  -1.884  1.00 74.79           C  
ATOM    867  HA  ALA A  65       3.236   6.926  -1.679  1.00 74.79           H  
ATOM    868  C   ALA A  65       2.886   4.831  -1.691  1.00 74.79           C  
ATOM    869  CB  ALA A  65       4.305   6.106  -3.333  1.00 74.79           C  
ATOM    870  HB1 ALA A  65       3.914   7.029  -3.760  1.00 74.79           H  
ATOM    871  HB2 ALA A  65       5.393   6.105  -3.400  1.00 74.79           H  
ATOM    872  HB3 ALA A  65       3.902   5.278  -3.916  1.00 74.79           H  
ATOM    873  O   ALA A  65       1.673   4.985  -1.808  1.00 74.79           O  
ATOM    874  N   GLY A  66       3.395   3.647  -1.336  1.00 77.16           N  
ATOM    875  H   GLY A  66       4.397   3.542  -1.271  1.00 77.16           H  
ATOM    876  CA  GLY A  66       2.520   2.490  -1.108  1.00 77.16           C  
ATOM    877  HA2 GLY A  66       1.993   2.268  -2.036  1.00 77.16           H  
ATOM    878  HA3 GLY A  66       3.103   1.606  -0.852  1.00 77.16           H  
ATOM    879  C   GLY A  66       1.475   2.712  -0.003  1.00 77.16           C  
ATOM    880  O   GLY A  66       0.363   2.201  -0.123  1.00 77.16           O  
ATOM    881  N   VAL A  67       1.754   3.558   1.001  1.00 81.78           N  
ATOM    882  H   VAL A  67       2.663   3.997   1.021  1.00 81.78           H  
ATOM    883  CA  VAL A  67       0.758   3.971   2.012  1.00 81.78           C  
ATOM    884  HA  VAL A  67       0.333   3.080   2.474  1.00 81.78           H  
ATOM    885  C   VAL A  67      -0.390   4.740   1.354  1.00 81.78           C  
ATOM    886  CB  VAL A  67       1.404   4.833   3.118  1.00 81.78           C  
ATOM    887  HB  VAL A  67       1.834   5.729   2.670  1.00 81.78           H  
ATOM    888  O   VAL A  67      -1.558   4.478   1.630  1.00 81.78           O  
ATOM    889  CG1 VAL A  67       0.389   5.280   4.177  1.00 81.78           C  
ATOM    890 HG11 VAL A  67       0.896   5.902   4.914  1.00 81.78           H  
ATOM    891 HG12 VAL A  67      -0.407   5.875   3.731  1.00 81.78           H  
ATOM    892 HG13 VAL A  67      -0.035   4.407   4.674  1.00 81.78           H  
ATOM    893  CG2 VAL A  67       2.514   4.065   3.849  1.00 81.78           C  
ATOM    894 HG21 VAL A  67       2.940   4.681   4.641  1.00 81.78           H  
ATOM    895 HG22 VAL A  67       3.314   3.800   3.158  1.00 81.78           H  
ATOM    896 HG23 VAL A  67       2.109   3.156   4.294  1.00 81.78           H  
ATOM    897  N   GLY A  68      -0.074   5.653   0.436  1.00 79.53           N  
ATOM    898  H   GLY A  68       0.900   5.770   0.196  1.00 79.53           H  
ATOM    899  CA  GLY A  68      -1.072   6.405  -0.322  1.00 79.53           C  
ATOM    900  HA2 GLY A  68      -0.541   7.175  -0.881  1.00 79.53           H  
ATOM    901  HA3 GLY A  68      -1.767   6.889   0.364  1.00 79.53           H  
ATOM    902  C   GLY A  68      -1.875   5.532  -1.296  1.00 79.53           C  
ATOM    903  O   GLY A  68      -3.096   5.670  -1.373  1.00 79.53           O  
ATOM    904  N   TYR A  69      -1.223   4.565  -1.956  1.00 82.30           N  
ATOM    905  H   TYR A  69      -0.222   4.502  -1.842  1.00 82.30           H  
ATOM    906  CA  TYR A  69      -1.900   3.580  -2.814  1.00 82.30           C  
ATOM    907  HA  TYR A  69      -2.418   4.109  -3.613  1.00 82.30           H  
ATOM    908  C   TYR A  69      -2.946   2.793  -2.024  1.00 82.30           C  
ATOM    909  CB  TYR A  69      -0.900   2.595  -3.447  1.00 82.30           C  
ATOM    910  HB2 TYR A  69      -0.104   2.372  -2.736  1.00 82.30           H  
ATOM    911  HB3 TYR A  69      -1.420   1.657  -3.643  1.00 82.30           H  
ATOM    912  O   TYR A  69      -4.089   2.678  -2.469  1.00 82.30           O  
ATOM    913  CG  TYR A  69      -0.283   3.057  -4.751  1.00 82.30           C  
ATOM    914  CD1 TYR A  69      -0.388   2.269  -5.912  1.00 82.30           C  
ATOM    915  HD1 TYR A  69      -0.901   1.319  -5.883  1.00 82.30           H  
ATOM    916  CD2 TYR A  69       0.404   4.278  -4.808  1.00 82.30           C  
ATOM    917  HD2 TYR A  69       0.504   4.867  -3.909  1.00 82.30           H  
ATOM    918  CE1 TYR A  69       0.179   2.717  -7.119  1.00 82.30           C  
ATOM    919  HE1 TYR A  69       0.095   2.106  -8.007  1.00 82.30           H  
ATOM    920  CE2 TYR A  69       0.956   4.734  -6.017  1.00 82.30           C  
ATOM    921  HE2 TYR A  69       1.492   5.669  -6.088  1.00 82.30           H  
ATOM    922  OH  TYR A  69       1.364   4.464  -8.323  1.00 82.30           O  
ATOM    923  HH  TYR A  69       1.689   5.359  -8.203  1.00 82.30           H  
ATOM    924  CZ  TYR A  69       0.837   3.963  -7.177  1.00 82.30           C  
ATOM    925  N   VAL A  70      -2.570   2.304  -0.837  1.00 85.23           N  
ATOM    926  H   VAL A  70      -1.606   2.427  -0.559  1.00 85.23           H  
ATOM    927  CA  VAL A  70      -3.461   1.581   0.083  1.00 85.23           C  
ATOM    928  HA  VAL A  70      -4.001   0.823  -0.483  1.00 85.23           H  
ATOM    929  C   VAL A  70      -4.521   2.502   0.701  1.00 85.23           C  
ATOM    930  CB  VAL A  70      -2.625   0.865   1.161  1.00 85.23           C  
ATOM    931  HB  VAL A  70      -1.964   1.577   1.656  1.00 85.23           H  
ATOM    932  O   VAL A  70      -5.631   2.068   1.007  1.00 85.23           O  
ATOM    933  CG1 VAL A  70      -3.535   0.227   2.206  1.00 85.23           C  
ATOM    934 HG11 VAL A  70      -4.348  -0.278   1.683  1.00 85.23           H  
ATOM    935 HG12 VAL A  70      -3.950   0.994   2.859  1.00 85.23           H  
ATOM    936 HG13 VAL A  70      -2.980  -0.481   2.821  1.00 85.23           H  
ATOM    937  CG2 VAL A  70      -1.782  -0.259   0.539  1.00 85.23           C  
ATOM    938 HG21 VAL A  70      -1.116   0.138  -0.228  1.00 85.23           H  
ATOM    939 HG22 VAL A  70      -1.171  -0.734   1.306  1.00 85.23           H  
ATOM    940 HG23 VAL A  70      -2.431  -1.007   0.084  1.00 85.23           H  
ATOM    941  N   GLY A  71      -4.234   3.796   0.821  1.00 81.00           N  
ATOM    942  H   GLY A  71      -3.287   4.095   0.638  1.00 81.00           H  
ATOM    943  CA  GLY A  71      -5.215   4.817   1.169  1.00 81.00           C  
ATOM    944  HA2 GLY A  71      -5.665   4.580   2.134  1.00 81.00           H  
ATOM    945  HA3 GLY A  71      -4.690   5.769   1.246  1.00 81.00           H  
ATOM    946  C   GLY A  71      -6.332   4.984   0.133  1.00 81.00           C  
ATOM    947  O   GLY A  71      -7.346   5.588   0.448  1.00 81.00           O  
ATOM    948  N   GLY A  72      -6.197   4.447  -1.085  1.00 66.45           N  
ATOM    949  H   GLY A  72      -5.348   3.943  -1.300  1.00 66.45           H  
ATOM    950  CA  GLY A  72      -7.205   4.578  -2.143  1.00 66.45           C  
ATOM    951  HA2 GLY A  72      -6.985   3.855  -2.928  1.00 66.45           H  
ATOM    952  HA3 GLY A  72      -8.191   4.353  -1.736  1.00 66.45           H  
ATOM    953  C   GLY A  72      -7.256   5.969  -2.785  1.00 66.45           C  
ATOM    954  O   GLY A  72      -8.199   6.274  -3.512  1.00 66.45           O  
ATOM    955  N   SER A  73      -6.257   6.821  -2.537  1.00 64.68           N  
ATOM    956  H   SER A  73      -5.482   6.513  -1.966  1.00 64.68           H  
ATOM    957  CA  SER A  73      -6.143   8.138  -3.160  1.00 64.68           C  
ATOM    958  HA  SER A  73      -7.118   8.409  -3.565  1.00 64.68           H  
ATOM    959  C   SER A  73      -5.168   8.099  -4.347  1.00 64.68           C  
ATOM    960  CB  SER A  73      -5.826   9.201  -2.098  1.00 64.68           C  
ATOM    961  HB2 SER A  73      -6.643   9.219  -1.376  1.00 64.68           H  
ATOM    962  HB3 SER A  73      -5.787  10.178  -2.581  1.00 64.68           H  
ATOM    963  O   SER A  73      -4.146   7.417  -4.302  1.00 64.68           O  
ATOM    964  OG  SER A  73      -4.618   8.973  -1.400  1.00 64.68           O  
ATOM    965  HG  SER A  73      -4.820   8.980  -0.461  1.00 64.68           H  
ATOM    966  N   TYR A  74      -5.499   8.804  -5.438  1.00 55.40           N  
ATOM    967  H   TYR A  74      -6.399   9.261  -5.463  1.00 55.40           H  
ATOM    968  CA  TYR A  74      -4.633   8.913  -6.624  1.00 55.40           C  
ATOM    969  HA  TYR A  74      -4.367   7.909  -6.955  1.00 55.40           H  
ATOM    970  C   TYR A  74      -3.346   9.656  -6.263  1.00 55.40           C  
ATOM    971  CB  TYR A  74      -5.361   9.637  -7.772  1.00 55.40           C  
ATOM    972  HB2 TYR A  74      -6.272  10.106  -7.402  1.00 55.40           H  
ATOM    973  HB3 TYR A  74      -4.731  10.443  -8.150  1.00 55.40           H  
ATOM    974  O   TYR A  74      -3.423  10.709  -5.620  1.00 55.40           O  
ATOM    975  CG  TYR A  74      -5.709   8.735  -8.937  1.00 55.40           C  
ATOM    976  CD1 TYR A  74      -4.835   8.641 -10.038  1.00 55.40           C  
ATOM    977  HD1 TYR A  74      -3.922   9.216 -10.059  1.00 55.40           H  
ATOM    978  CD2 TYR A  74      -6.899   7.983  -8.914  1.00 55.40           C  
ATOM    979  HD2 TYR A  74      -7.554   8.030  -8.057  1.00 55.40           H  
ATOM    980  CE1 TYR A  74      -5.151   7.789 -11.112  1.00 55.40           C  
ATOM    981  HE1 TYR A  74      -4.494   7.734 -11.967  1.00 55.40           H  
ATOM    982  CE2 TYR A  74      -7.217   7.132  -9.990  1.00 55.40           C  
ATOM    983  HE2 TYR A  74      -8.112   6.528  -9.967  1.00 55.40           H  
ATOM    984  OH  TYR A  74      -6.605   6.159 -12.095  1.00 55.40           O  
ATOM    985  HH  TYR A  74      -5.797   5.974 -12.580  1.00 55.40           H  
ATOM    986  CZ  TYR A  74      -6.334   7.021 -11.082  1.00 55.40           C  
ATOM    987  N   LEU A  75      -2.190   9.116  -6.647  1.00 60.31           N  
ATOM    988  H   LEU A  75      -2.207   8.283  -7.217  1.00 60.31           H  
ATOM    989  CA  LEU A  75      -0.884   9.648  -6.257  1.00 60.31           C  
ATOM    990  HA  LEU A  75      -1.021  10.307  -5.401  1.00 60.31           H  
ATOM    991  C   LEU A  75      -0.257  10.554  -7.315  1.00 60.31           C  
ATOM    992  CB  LEU A  75       0.047   8.500  -5.832  1.00 60.31           C  
ATOM    993  HB2 LEU A  75       1.052   8.913  -5.755  1.00 60.31           H  
ATOM    994  HB3 LEU A  75       0.077   7.742  -6.616  1.00 60.31           H  
ATOM    995  O   LEU A  75      -0.518  10.411  -8.504  1.00 60.31           O  
ATOM    996  CG  LEU A  75      -0.297   7.828  -4.488  1.00 60.31           C  
ATOM    997  HG  LEU A  75      -0.942   6.967  -4.660  1.00 60.31           H  
ATOM    998  CD1 LEU A  75       0.986   7.396  -3.791  1.00 60.31           C  
ATOM    999 HD11 LEU A  75       0.726   6.874  -2.871  1.00 60.31           H  
ATOM   1000 HD12 LEU A  75       1.577   8.272  -3.523  1.00 60.31           H  
ATOM   1001 HD13 LEU A  75       1.623   6.772  -4.418  1.00 60.31           H  
ATOM   1002  CD2 LEU A  75      -0.946   8.749  -3.454  1.00 60.31           C  
ATOM   1003 HD21 LEU A  75      -1.141   8.204  -2.530  1.00 60.31           H  
ATOM   1004 HD22 LEU A  75      -0.317   9.617  -3.251  1.00 60.31           H  
ATOM   1005 HD23 LEU A  75      -1.925   9.069  -3.810  1.00 60.31           H  
ATOM   1006  N   GLU A  76       0.558  11.493  -6.831  1.00 60.86           N  
ATOM   1007  H   GLU A  76       0.695  11.536  -5.832  1.00 60.86           H  
ATOM   1008  CA  GLU A  76       1.340  12.437  -7.632  1.00 60.86           C  
ATOM   1009  HA  GLU A  76       0.663  13.079  -8.196  1.00 60.86           H  
ATOM   1010  C   GLU A  76       2.256  11.714  -8.629  1.00 60.86           C  
ATOM   1011  CB  GLU A  76       2.205  13.307  -6.700  1.00 60.86           C  
ATOM   1012  HB2 GLU A  76       2.859  13.931  -7.308  1.00 60.86           H  
ATOM   1013  HB3 GLU A  76       2.827  12.647  -6.095  1.00 60.86           H  
ATOM   1014  O   GLU A  76       2.793  10.642  -8.333  1.00 60.86           O  
ATOM   1015  CG  GLU A  76       1.387  14.219  -5.770  1.00 60.86           C  
ATOM   1016  HG2 GLU A  76       0.654  13.614  -5.237  1.00 60.86           H  
ATOM   1017  HG3 GLU A  76       0.847  14.942  -6.380  1.00 60.86           H  
ATOM   1018  CD  GLU A  76       2.249  14.961  -4.730  1.00 60.86           C  
ATOM   1019  OE1 GLU A  76       1.643  15.599  -3.848  1.00 60.86           O  
ATOM   1020  OE2 GLU A  76       3.499  14.829  -4.745  1.00 60.86           O  
ATOM   1021  N   ASP A  77       2.493  12.347  -9.780  1.00 61.38           N  
ATOM   1022  H   ASP A  77       1.963  13.180  -9.993  1.00 61.38           H  
ATOM   1023  CA  ASP A  77       3.267  11.778 -10.891  1.00 61.38           C  
ATOM   1024  HA  ASP A  77       2.739  10.903 -11.267  1.00 61.38           H  
ATOM   1025  C   ASP A  77       4.674  11.316 -10.474  1.00 61.38           C  
ATOM   1026  CB  ASP A  77       3.355  12.813 -12.028  1.00 61.38           C  
ATOM   1027  HB2 ASP A  77       3.986  12.408 -12.819  1.00 61.38           H  
ATOM   1028  HB3 ASP A  77       3.831  13.717 -11.648  1.00 61.38           H  
ATOM   1029  O   ASP A  77       5.187  10.329 -11.000  1.00 61.38           O  
ATOM   1030  CG  ASP A  77       1.992  13.169 -12.641  1.00 61.38           C  
ATOM   1031  OD1 ASP A  77       1.088  12.304 -12.618  1.00 61.38           O  
ATOM   1032  OD2 ASP A  77       1.845  14.322 -13.100  1.00 61.38           O  
ATOM   1033  N   LYS A  78       5.263  11.948  -9.447  1.00 60.73           N  
ATOM   1034  H   LYS A  78       4.763  12.731  -9.050  1.00 60.73           H  
ATOM   1035  CA  LYS A  78       6.589  11.601  -8.905  1.00 60.73           C  
ATOM   1036  HA  LYS A  78       7.307  11.684  -9.721  1.00 60.73           H  
ATOM   1037  C   LYS A  78       6.707  10.156  -8.397  1.00 60.73           C  
ATOM   1038  CB  LYS A  78       6.987  12.621  -7.820  1.00 60.73           C  
ATOM   1039  HB2 LYS A  78       6.774  13.624  -8.188  1.00 60.73           H  
ATOM   1040  HB3 LYS A  78       8.063  12.550  -7.661  1.00 60.73           H  
ATOM   1041  O   LYS A  78       7.814   9.644  -8.260  1.00 60.73           O  
ATOM   1042  CG  LYS A  78       6.285  12.410  -6.465  1.00 60.73           C  
ATOM   1043  HG2 LYS A  78       5.210  12.318  -6.617  1.00 60.73           H  
ATOM   1044  HG3 LYS A  78       6.655  11.491  -6.010  1.00 60.73           H  
ATOM   1045  CD  LYS A  78       6.557  13.581  -5.510  1.00 60.73           C  
ATOM   1046  HD2 LYS A  78       6.052  14.466  -5.898  1.00 60.73           H  
ATOM   1047  HD3 LYS A  78       7.628  13.778  -5.452  1.00 60.73           H  
ATOM   1048  CE  LYS A  78       6.022  13.253  -4.114  1.00 60.73           C  
ATOM   1049  HE2 LYS A  78       6.715  12.579  -3.611  1.00 60.73           H  
ATOM   1050  HE3 LYS A  78       5.068  12.740  -4.232  1.00 60.73           H  
ATOM   1051  NZ  LYS A  78       5.786  14.464  -3.300  1.00 60.73           N  
ATOM   1052  HZ1 LYS A  78       4.994  14.940  -3.709  1.00 60.73           H  
ATOM   1053  HZ2 LYS A  78       6.588  15.078  -3.275  1.00 60.73           H  
ATOM   1054  HZ3 LYS A  78       5.521  14.219  -2.357  1.00 60.73           H  
ATOM   1055  N   TYR A  79       5.588   9.491  -8.104  1.00 66.92           N  
ATOM   1056  H   TYR A  79       4.708   9.967  -8.244  1.00 66.92           H  
ATOM   1057  CA  TYR A  79       5.568   8.106  -7.623  1.00 66.92           C  
ATOM   1058  HA  TYR A  79       6.522   7.883  -7.145  1.00 66.92           H  
ATOM   1059  C   TYR A  79       5.395   7.066  -8.737  1.00 66.92           C  
ATOM   1060  CB  TYR A  79       4.472   7.965  -6.569  1.00 66.92           C  
ATOM   1061  HB2 TYR A  79       4.482   6.942  -6.191  1.00 66.92           H  
ATOM   1062  HB3 TYR A  79       3.506   8.126  -7.047  1.00 66.92           H  
ATOM   1063  O   TYR A  79       5.412   5.866  -8.462  1.00 66.92           O  
ATOM   1064  CG  TYR A  79       4.613   8.903  -5.386  1.00 66.92           C  
ATOM   1065  CD1 TYR A  79       5.726   8.806  -4.526  1.00 66.92           C  
ATOM   1066  HD1 TYR A  79       6.515   8.102  -4.744  1.00 66.92           H  
ATOM   1067  CD2 TYR A  79       3.607   9.847  -5.117  1.00 66.92           C  
ATOM   1068  HD2 TYR A  79       2.814  10.000  -5.834  1.00 66.92           H  
ATOM   1069  CE1 TYR A  79       5.790   9.596  -3.362  1.00 66.92           C  
ATOM   1070  HE1 TYR A  79       6.630   9.507  -2.689  1.00 66.92           H  
ATOM   1071  CE2 TYR A  79       3.657  10.627  -3.949  1.00 66.92           C  
ATOM   1072  HE2 TYR A  79       2.893  11.361  -3.739  1.00 66.92           H  
ATOM   1073  OH  TYR A  79       4.797  11.270  -1.949  1.00 66.92           O  
ATOM   1074  HH  TYR A  79       5.552  11.083  -1.387  1.00 66.92           H  
ATOM   1075  CZ  TYR A  79       4.743  10.491  -3.060  1.00 66.92           C  
ATOM   1076  N   LEU A  80       5.205   7.503  -9.983  1.00 73.93           N  
ATOM   1077  H   LEU A  80       5.201   8.498 -10.158  1.00 73.93           H  
ATOM   1078  CA  LEU A  80       5.014   6.618 -11.134  1.00 73.93           C  
ATOM   1079  HA  LEU A  80       4.542   5.694 -10.799  1.00 73.93           H  
ATOM   1080  C   LEU A  80       6.347   6.179 -11.765  1.00 73.93           C  
ATOM   1081  CB  LEU A  80       4.066   7.301 -12.138  1.00 73.93           C  
ATOM   1082  HB2 LEU A  80       3.921   6.627 -12.983  1.00 73.93           H  
ATOM   1083  HB3 LEU A  80       4.549   8.204 -12.512  1.00 73.93           H  
ATOM   1084  O   LEU A  80       6.365   5.242 -12.562  1.00 73.93           O  
ATOM   1085  CG  LEU A  80       2.685   7.676 -11.555  1.00 73.93           C  
ATOM   1086  HG  LEU A  80       2.815   8.301 -10.672  1.00 73.93           H  
ATOM   1087  CD1 LEU A  80       1.852   8.464 -12.564  1.00 73.93           C  
ATOM   1088 HD11 LEU A  80       2.433   9.303 -12.947  1.00 73.93           H  
ATOM   1089 HD12 LEU A  80       1.540   7.831 -13.394  1.00 73.93           H  
ATOM   1090 HD13 LEU A  80       0.970   8.872 -12.069  1.00 73.93           H  
ATOM   1091  CD2 LEU A  80       1.874   6.435 -11.168  1.00 73.93           C  
ATOM   1092 HD21 LEU A  80       2.404   5.866 -10.404  1.00 73.93           H  
ATOM   1093 HD22 LEU A  80       1.720   5.809 -12.047  1.00 73.93           H  
ATOM   1094 HD23 LEU A  80       0.908   6.742 -10.769  1.00 73.93           H  
ATOM   1095  N   GLY A  81       7.460   6.798 -11.360  1.00 74.95           N  
ATOM   1096  H   GLY A  81       7.351   7.607 -10.765  1.00 74.95           H  
ATOM   1097  CA  GLY A  81       8.799   6.540 -11.881  1.00 74.95           C  
ATOM   1098  HA2 GLY A  81       9.520   6.556 -11.064  1.00 74.95           H  
ATOM   1099  HA3 GLY A  81       8.835   5.556 -12.350  1.00 74.95           H  
ATOM   1100  C   GLY A  81       9.229   7.597 -12.893  1.00 74.95           C  
ATOM   1101  O   GLY A  81       8.921   8.776 -12.745  1.00 74.95           O  
ATOM   1102  N   ASP A  82       9.977   7.173 -13.907  1.00 82.55           N  
ATOM   1103  H   ASP A  82      10.162   6.183 -13.992  1.00 82.55           H  
ATOM   1104  CA  ASP A  82      10.466   8.054 -14.963  1.00 82.55           C  
ATOM   1105  HA  ASP A  82      10.949   8.917 -14.506  1.00 82.55           H  
ATOM   1106  C   ASP A  82       9.329   8.541 -15.872  1.00 82.55           C  
ATOM   1107  CB  ASP A  82      11.505   7.285 -15.778  1.00 82.55           C  
ATOM   1108  HB2 ASP A  82      11.013   6.450 -16.279  1.00 82.55           H  
ATOM   1109  HB3 ASP A  82      12.265   6.890 -15.104  1.00 82.55           H  
ATOM   1110  O   ASP A  82       8.580   7.737 -16.421  1.00 82.55           O  
ATOM   1111  CG  ASP A  82      12.183   8.139 -16.833  1.00 82.55           C  
ATOM   1112  OD1 ASP A  82      12.980   9.024 -16.454  1.00 82.55           O  
ATOM   1113  OD2 ASP A  82      12.005   7.854 -18.040  1.00 82.55           O  
ATOM   1114  N   SER A  83       9.251   9.852 -16.085  1.00 84.59           N  
ATOM   1115  H   SER A  83       9.760  10.469 -15.468  1.00 84.59           H  
ATOM   1116  CA  SER A  83       8.297  10.493 -17.003  1.00 84.59           C  
ATOM   1117  HA  SER A  83       7.743   9.727 -17.546  1.00 84.59           H  
ATOM   1118  C   SER A  83       8.981  11.368 -18.060  1.00 84.59           C  
ATOM   1119  CB  SER A  83       7.290  11.311 -16.193  1.00 84.59           C  
ATOM   1120  HB2 SER A  83       6.594  11.814 -16.865  1.00 84.59           H  
ATOM   1121  HB3 SER A  83       6.732  10.649 -15.531  1.00 84.59           H  
ATOM   1122  O   SER A  83       8.313  12.079 -18.809  1.00 84.59           O  
ATOM   1123  OG  SER A  83       7.992  12.266 -15.422  1.00 84.59           O  
ATOM   1124  HG  SER A  83       7.374  12.905 -15.060  1.00 84.59           H  
ATOM   1125  N   ARG A  84      10.319  11.319 -18.146  1.00 85.45           N  
ATOM   1126  H   ARG A  84      10.799  10.681 -17.527  1.00 85.45           H  
ATOM   1127  CA  ARG A  84      11.114  12.172 -19.039  1.00 85.45           C  
ATOM   1128  HA  ARG A  84      10.903  13.209 -18.776  1.00 85.45           H  
ATOM   1129  C   ARG A  84      10.726  12.005 -20.508  1.00 85.45           C  
ATOM   1130  CB  ARG A  84      12.616  11.896 -18.849  1.00 85.45           C  
ATOM   1131  HB2 ARG A  84      13.160  12.291 -19.707  1.00 85.45           H  
ATOM   1132  HB3 ARG A  84      12.784  10.820 -18.811  1.00 85.45           H  
ATOM   1133  O   ARG A  84      10.493  10.894 -20.994  1.00 85.45           O  
ATOM   1134  CG  ARG A  84      13.171  12.570 -17.585  1.00 85.45           C  
ATOM   1135  HG2 ARG A  84      13.031  13.647 -17.673  1.00 85.45           H  
ATOM   1136  HG3 ARG A  84      12.627  12.225 -16.706  1.00 85.45           H  
ATOM   1137  CD  ARG A  84      14.667  12.286 -17.407  1.00 85.45           C  
ATOM   1138  HD2 ARG A  84      15.189  12.463 -18.348  1.00 85.45           H  
ATOM   1139  HD3 ARG A  84      15.055  12.971 -16.653  1.00 85.45           H  
ATOM   1140  NE  ARG A  84      14.878  10.910 -16.955  1.00 85.45           N  
ATOM   1141  HE  ARG A  84      14.047  10.350 -16.828  1.00 85.45           H  
ATOM   1142  NH1 ARG A  84      17.168  10.873 -16.707  1.00 85.45           N  
ATOM   1143 HH11 ARG A  84      17.221  11.773 -17.162  1.00 85.45           H  
ATOM   1144 HH12 ARG A  84      18.035  10.460 -16.392  1.00 85.45           H  
ATOM   1145  NH2 ARG A  84      15.848   9.210 -15.935  1.00 85.45           N  
ATOM   1146 HH21 ARG A  84      16.647   8.711 -15.570  1.00 85.45           H  
ATOM   1147 HH22 ARG A  84      14.901   8.863 -15.881  1.00 85.45           H  
ATOM   1148  CZ  ARG A  84      15.986  10.337 -16.546  1.00 85.45           C  
ATOM   1149  N   ASP A  85      10.772  13.115 -21.246  1.00 89.37           N  
ATOM   1150  H   ASP A  85      10.935  13.997 -20.782  1.00 89.37           H  
ATOM   1151  CA  ASP A  85      10.763  13.087 -22.705  1.00 89.37           C  
ATOM   1152  HA  ASP A  85      10.152  12.237 -23.010  1.00 89.37           H  
ATOM   1153  C   ASP A  85      12.181  12.876 -23.258  1.00 89.37           C  
ATOM   1154  CB  ASP A  85      10.085  14.323 -23.317  1.00 89.37           C  
ATOM   1155  HB2 ASP A  85      10.659  15.214 -23.065  1.00 89.37           H  
ATOM   1156  HB3 ASP A  85       9.084  14.423 -22.899  1.00 89.37           H  
ATOM   1157  O   ASP A  85      13.084  13.688 -23.064  1.00 89.37           O  
ATOM   1158  CG  ASP A  85       9.974  14.197 -24.847  1.00 89.37           C  
ATOM   1159  OD1 ASP A  85      10.174  13.081 -25.391  1.00 89.37           O  
ATOM   1160  OD2 ASP A  85       9.746  15.212 -25.539  1.00 89.37           O  
ATOM   1161  N   TYR A  86      12.370  11.787 -24.004  1.00 90.08           N  
ATOM   1162  H   TYR A  86      11.581  11.176 -24.157  1.00 90.08           H  
ATOM   1163  CA  TYR A  86      13.647  11.442 -24.624  1.00 90.08           C  
ATOM   1164  HA  TYR A  86      14.434  11.883 -24.012  1.00 90.08           H  
ATOM   1165  C   TYR A  86      13.804  11.988 -26.051  1.00 90.08           C  
ATOM   1166  CB  TYR A  86      13.849   9.932 -24.576  1.00 90.08           C  
ATOM   1167  HB2 TYR A  86      12.991   9.465 -25.061  1.00 90.08           H  
ATOM   1168  HB3 TYR A  86      14.749   9.663 -25.129  1.00 90.08           H  
ATOM   1169  O   TYR A  86      14.855  11.802 -26.668  1.00 90.08           O  
ATOM   1170  CG  TYR A  86      13.951   9.382 -23.182  1.00 90.08           C  
ATOM   1171  CD1 TYR A  86      15.205   9.321 -22.553  1.00 90.08           C  
ATOM   1172  HD1 TYR A  86      16.095   9.646 -23.072  1.00 90.08           H  
ATOM   1173  CD2 TYR A  86      12.787   9.009 -22.487  1.00 90.08           C  
ATOM   1174  HD2 TYR A  86      11.818   9.080 -22.957  1.00 90.08           H  
ATOM   1175  CE1 TYR A  86      15.280   8.900 -21.218  1.00 90.08           C  
ATOM   1176  HE1 TYR A  86      16.216   8.918 -20.679  1.00 90.08           H  
ATOM   1177  CE2 TYR A  86      12.872   8.604 -21.148  1.00 90.08           C  
ATOM   1178  HE2 TYR A  86      11.976   8.371 -20.592  1.00 90.08           H  
ATOM   1179  OH  TYR A  86      14.240   8.191 -19.218  1.00 90.08           O  
ATOM   1180  HH  TYR A  86      13.387   8.139 -18.779  1.00 90.08           H  
ATOM   1181  CZ  TYR A  86      14.123   8.543 -20.514  1.00 90.08           C  
ATOM   1182  N   SER A  87      12.797  12.688 -26.587  1.00 87.33           N  
ATOM   1183  H   SER A  87      11.959  12.829 -26.041  1.00 87.33           H  
ATOM   1184  CA  SER A  87      12.809  13.188 -27.968  1.00 87.33           C  
ATOM   1185  HA  SER A  87      12.987  12.339 -28.628  1.00 87.33           H  
ATOM   1186  C   SER A  87      13.931  14.199 -28.258  1.00 87.33           C  
ATOM   1187  CB  SER A  87      11.431  13.764 -28.315  1.00 87.33           C  
ATOM   1188  HB2 SER A  87      11.365  13.854 -29.399  1.00 87.33           H  
ATOM   1189  HB3 SER A  87      10.649  13.081 -27.981  1.00 87.33           H  
ATOM   1190  O   SER A  87      14.355  14.349 -29.409  1.00 87.33           O  
ATOM   1191  OG  SER A  87      11.224  15.044 -27.750  1.00 87.33           O  
ATOM   1192  HG  SER A  87      10.694  14.981 -26.952  1.00 87.33           H  
ATOM   1193  N   GLY A  88      14.462  14.860 -27.221  1.00 86.71           N  
ATOM   1194  H   GLY A  88      14.025  14.725 -26.321  1.00 86.71           H  
ATOM   1195  CA  GLY A  88      15.575  15.809 -27.317  1.00 86.71           C  
ATOM   1196  HA2 GLY A  88      15.401  16.477 -28.160  1.00 86.71           H  
ATOM   1197  HA3 GLY A  88      15.592  16.406 -26.405  1.00 86.71           H  
ATOM   1198  C   GLY A  88      16.965  15.174 -27.483  1.00 86.71           C  
ATOM   1199  O   GLY A  88      17.915  15.860 -27.879  1.00 86.71           O  
ATOM   1200  N   TYR A  89      17.117  13.871 -27.226  1.00 86.06           N  
ATOM   1201  H   TYR A  89      16.304  13.326 -26.977  1.00 86.06           H  
ATOM   1202  CA  TYR A  89      18.422  13.206 -27.218  1.00 86.06           C  
ATOM   1203  HA  TYR A  89      19.167  13.923 -26.873  1.00 86.06           H  
ATOM   1204  C   TYR A  89      18.834  12.747 -28.625  1.00 86.06           C  
ATOM   1205  CB  TYR A  89      18.442  12.057 -26.208  1.00 86.06           C  
ATOM   1206  HB2 TYR A  89      19.382  11.518 -26.323  1.00 86.06           H  
ATOM   1207  HB3 TYR A  89      17.628  11.372 -26.446  1.00 86.06           H  
ATOM   1208  O   TYR A  89      18.491  11.667 -29.098  1.00 86.06           O  
ATOM   1209  CG  TYR A  89      18.319  12.483 -24.758  1.00 86.06           C  
ATOM   1210  CD1 TYR A  89      19.463  12.654 -23.957  1.00 86.06           C  
ATOM   1211  HD1 TYR A  89      20.446  12.479 -24.369  1.00 86.06           H  
ATOM   1212  CD2 TYR A  89      17.049  12.702 -24.204  1.00 86.06           C  
ATOM   1213  HD2 TYR A  89      16.173  12.614 -24.829  1.00 86.06           H  
ATOM   1214  CE1 TYR A  89      19.329  13.032 -22.607  1.00 86.06           C  
ATOM   1215  HE1 TYR A  89      20.203  13.151 -21.984  1.00 86.06           H  
ATOM   1216  CE2 TYR A  89      16.902  13.050 -22.851  1.00 86.06           C  
ATOM   1217  HE2 TYR A  89      15.923  13.210 -22.422  1.00 86.06           H  
ATOM   1218  OH  TYR A  89      17.903  13.525 -20.732  1.00 86.06           O  
ATOM   1219  HH  TYR A  89      18.741  13.631 -20.277  1.00 86.06           H  
ATOM   1220  CZ  TYR A  89      18.044  13.212 -22.045  1.00 86.06           C  
ATOM   1221  N   THR A  90      19.626  13.580 -29.303  1.00 85.73           N  
ATOM   1222  H   THR A  90      19.784  14.486 -28.884  1.00 85.73           H  
ATOM   1223  CA  THR A  90      20.079  13.337 -30.691  1.00 85.73           C  
ATOM   1224  HA  THR A  90      19.322  12.739 -31.198  1.00 85.73           H  
ATOM   1225  C   THR A  90      21.389  12.548 -30.816  1.00 85.73           C  
ATOM   1226  CB  THR A  90      20.218  14.657 -31.462  1.00 85.73           C  
ATOM   1227  HB  THR A  90      20.594  14.443 -32.463  1.00 85.73           H  
ATOM   1228  O   THR A  90      21.770  12.150 -31.919  1.00 85.73           O  
ATOM   1229  CG2 THR A  90      18.892  15.402 -31.598  1.00 85.73           C  
ATOM   1230 HG21 THR A  90      19.036  16.303 -32.194  1.00 85.73           H  
ATOM   1231 HG22 THR A  90      18.499  15.678 -30.619  1.00 85.73           H  
ATOM   1232 HG23 THR A  90      18.164  14.760 -32.093  1.00 85.73           H  
ATOM   1233  OG1 THR A  90      21.116  15.533 -30.816  1.00 85.73           O  
ATOM   1234  HG1 THR A  90      20.616  15.990 -30.136  1.00 85.73           H  
ATOM   1235  N   GLY A  91      22.114  12.356 -29.710  1.00 90.37           N  
ATOM   1236  H   GLY A  91      21.700  12.643 -28.834  1.00 90.37           H  
ATOM   1237  CA  GLY A  91      23.336  11.554 -29.657  1.00 90.37           C  
ATOM   1238  HA2 GLY A  91      24.050  12.027 -28.983  1.00 90.37           H  
ATOM   1239  HA3 GLY A  91      23.787  11.491 -30.648  1.00 90.37           H  
ATOM   1240  C   GLY A  91      23.049  10.146 -29.141  1.00 90.37           C  
ATOM   1241  O   GLY A  91      22.385  10.006 -28.118  1.00 90.37           O  
ATOM   1242  N   SER A  92      23.607   9.115 -29.789  1.00 90.04           N  
ATOM   1243  H   SER A  92      24.196   9.298 -30.589  1.00 90.04           H  
ATOM   1244  CA  SER A  92      23.367   7.710 -29.414  1.00 90.04           C  
ATOM   1245  HA  SER A  92      22.303   7.497 -29.524  1.00 90.04           H  
ATOM   1246  C   SER A  92      23.740   7.411 -27.967  1.00 90.04           C  
ATOM   1247  CB  SER A  92      24.156   6.751 -30.315  1.00 90.04           C  
ATOM   1248  HB2 SER A  92      24.040   5.730 -29.952  1.00 90.04           H  
ATOM   1249  HB3 SER A  92      23.747   6.804 -31.324  1.00 90.04           H  
ATOM   1250  O   SER A  92      22.998   6.723 -27.275  1.00 90.04           O  
ATOM   1251  OG  SER A  92      25.538   7.070 -30.366  1.00 90.04           O  
ATOM   1252  HG  SER A  92      25.986   6.716 -29.594  1.00 90.04           H  
ATOM   1253  N   ASP A  93      24.880   7.933 -27.520  1.00 88.24           N  
ATOM   1254  H   ASP A  93      25.476   8.425 -28.170  1.00 88.24           H  
ATOM   1255  CA  ASP A  93      25.396   7.670 -26.176  1.00 88.24           C  
ATOM   1256  HA  ASP A  93      25.280   6.611 -25.946  1.00 88.24           H  
ATOM   1257  C   ASP A  93      24.596   8.454 -25.133  1.00 88.24           C  
ATOM   1258  CB  ASP A  93      26.897   8.002 -26.118  1.00 88.24           C  
ATOM   1259  HB2 ASP A  93      27.254   7.822 -25.104  1.00 88.24           H  
ATOM   1260  HB3 ASP A  93      27.032   9.061 -26.341  1.00 88.24           H  
ATOM   1261  O   ASP A  93      24.265   7.915 -24.085  1.00 88.24           O  
ATOM   1262  CG  ASP A  93      27.754   7.174 -27.090  1.00 88.24           C  
ATOM   1263  OD1 ASP A  93      27.228   6.203 -27.691  1.00 88.24           O  
ATOM   1264  OD2 ASP A  93      28.918   7.575 -27.305  1.00 88.24           O  
ATOM   1265  N   ALA A  94      24.200   9.689 -25.458  1.00 89.07           N  
ATOM   1266  H   ALA A  94      24.427  10.040 -26.377  1.00 89.07           H  
ATOM   1267  CA  ALA A  94      23.362  10.508 -24.587  1.00 89.07           C  
ATOM   1268  HA  ALA A  94      23.830  10.562 -23.604  1.00 89.07           H  
ATOM   1269  C   ALA A  94      21.971   9.882 -24.393  1.00 89.07           C  
ATOM   1270  CB  ALA A  94      23.287  11.926 -25.168  1.00 89.07           C  
ATOM   1271  HB1 ALA A  94      24.293  12.324 -25.303  1.00 89.07           H  
ATOM   1272  HB2 ALA A  94      22.755  12.571 -24.469  1.00 89.07           H  
ATOM   1273  HB3 ALA A  94      22.762  11.920 -26.123  1.00 89.07           H  
ATOM   1274  O   ALA A  94      21.507   9.781 -23.262  1.00 89.07           O  
ATOM   1275  N   LEU A  95      21.336   9.407 -25.473  1.00 91.41           N  
ATOM   1276  H   LEU A  95      21.760   9.531 -26.382  1.00 91.41           H  
ATOM   1277  CA  LEU A  95      20.041   8.725 -25.399  1.00 91.41           C  
ATOM   1278  HA  LEU A  95      19.343   9.374 -24.870  1.00 91.41           H  
ATOM   1279  C   LEU A  95      20.141   7.421 -24.598  1.00 91.41           C  
ATOM   1280  CB  LEU A  95      19.513   8.479 -26.826  1.00 91.41           C  
ATOM   1281  HB2 LEU A  95      20.259   7.910 -27.382  1.00 91.41           H  
ATOM   1282  HB3 LEU A  95      19.388   9.438 -27.328  1.00 91.41           H  
ATOM   1283  O   LEU A  95      19.296   7.156 -23.750  1.00 91.41           O  
ATOM   1284  CG  LEU A  95      18.176   7.712 -26.888  1.00 91.41           C  
ATOM   1285  HG  LEU A  95      18.328   6.703 -26.502  1.00 91.41           H  
ATOM   1286  CD1 LEU A  95      17.046   8.381 -26.109  1.00 91.41           C  
ATOM   1287 HD11 LEU A  95      16.844   9.375 -26.507  1.00 91.41           H  
ATOM   1288 HD12 LEU A  95      17.289   8.449 -25.049  1.00 91.41           H  
ATOM   1289 HD13 LEU A  95      16.133   7.794 -26.207  1.00 91.41           H  
ATOM   1290  CD2 LEU A  95      17.720   7.597 -28.341  1.00 91.41           C  
ATOM   1291 HD21 LEU A  95      18.526   7.193 -28.954  1.00 91.41           H  
ATOM   1292 HD22 LEU A  95      16.852   6.941 -28.401  1.00 91.41           H  
ATOM   1293 HD23 LEU A  95      17.446   8.582 -28.720  1.00 91.41           H  
ATOM   1294  N   LYS A  96      21.188   6.622 -24.832  1.00 89.36           N  
ATOM   1295  H   LYS A  96      21.855   6.902 -25.537  1.00 89.36           H  
ATOM   1296  CA  LYS A  96      21.440   5.391 -24.071  1.00 89.36           C  
ATOM   1297  HA  LYS A  96      20.583   4.723 -24.159  1.00 89.36           H  
ATOM   1298  C   LYS A  96      21.595   5.656 -22.575  1.00 89.36           C  
ATOM   1299  CB  LYS A  96      22.695   4.704 -24.614  1.00 89.36           C  
ATOM   1300  HB2 LYS A  96      23.129   4.085 -23.829  1.00 89.36           H  
ATOM   1301  HB3 LYS A  96      23.441   5.451 -24.887  1.00 89.36           H  
ATOM   1302  O   LYS A  96      20.933   4.996 -21.780  1.00 89.36           O  
ATOM   1303  CG  LYS A  96      22.384   3.806 -25.811  1.00 89.36           C  
ATOM   1304  HG2 LYS A  96      21.658   3.052 -25.508  1.00 89.36           H  
ATOM   1305  HG3 LYS A  96      21.971   4.390 -26.634  1.00 89.36           H  
ATOM   1306  CD  LYS A  96      23.681   3.122 -26.248  1.00 89.36           C  
ATOM   1307  HD2 LYS A  96      24.147   2.651 -25.382  1.00 89.36           H  
ATOM   1308  HD3 LYS A  96      24.359   3.868 -26.662  1.00 89.36           H  
ATOM   1309  CE  LYS A  96      23.358   2.053 -27.282  1.00 89.36           C  
ATOM   1310  HE2 LYS A  96      22.841   2.530 -28.116  1.00 89.36           H  
ATOM   1311  HE3 LYS A  96      22.675   1.334 -26.830  1.00 89.36           H  
ATOM   1312  NZ  LYS A  96      24.577   1.357 -27.738  1.00 89.36           N  
ATOM   1313  HZ1 LYS A  96      24.989   0.881 -26.948  1.00 89.36           H  
ATOM   1314  HZ2 LYS A  96      25.247   2.019 -28.103  1.00 89.36           H  
ATOM   1315  HZ3 LYS A  96      24.338   0.663 -28.431  1.00 89.36           H  
ATOM   1316  N   SER A  97      22.436   6.616 -22.192  1.00 86.66           N  
ATOM   1317  H   SER A  97      22.997   7.092 -22.884  1.00 86.66           H  
ATOM   1318  CA  SER A  97      22.629   6.974 -20.783  1.00 86.66           C  
ATOM   1319  HA  SER A  97      22.941   6.091 -20.225  1.00 86.66           H  
ATOM   1320  C   SER A  97      21.339   7.483 -20.146  1.00 86.66           C  
ATOM   1321  CB  SER A  97      23.716   8.037 -20.633  1.00 86.66           C  
ATOM   1322  HB2 SER A  97      23.763   8.349 -19.590  1.00 86.66           H  
ATOM   1323  HB3 SER A  97      23.476   8.903 -21.250  1.00 86.66           H  
ATOM   1324  O   SER A  97      20.986   7.044 -19.057  1.00 86.66           O  
ATOM   1325  OG  SER A  97      24.973   7.509 -21.012  1.00 86.66           O  
ATOM   1326  HG  SER A  97      25.646   8.109 -20.682  1.00 86.66           H  
ATOM   1327  N   ALA A  98      20.586   8.334 -20.847  1.00 87.59           N  
ATOM   1328  H   ALA A  98      20.914   8.682 -21.736  1.00 87.59           H  
ATOM   1329  CA  ALA A  98      19.315   8.835 -20.341  1.00 87.59           C  
ATOM   1330  HA  ALA A  98      19.486   9.303 -19.371  1.00 87.59           H  
ATOM   1331  C   ALA A  98      18.300   7.699 -20.128  1.00 87.59           C  
ATOM   1332  CB  ALA A  98      18.809   9.907 -21.308  1.00 87.59           C  
ATOM   1333  HB1 ALA A  98      17.927  10.394 -20.893  1.00 87.59           H  
ATOM   1334  HB2 ALA A  98      19.588  10.657 -21.441  1.00 87.59           H  
ATOM   1335  HB3 ALA A  98      18.563   9.467 -22.275  1.00 87.59           H  
ATOM   1336  O   ALA A  98      17.688   7.621 -19.068  1.00 87.59           O  
ATOM   1337  N   ILE A  99      18.147   6.788 -21.098  1.00 90.33           N  
ATOM   1338  H   ILE A  99      18.655   6.911 -21.962  1.00 90.33           H  
ATOM   1339  CA  ILE A  99      17.255   5.623 -20.964  1.00 90.33           C  
ATOM   1340  HA  ILE A  99      16.252   5.974 -20.719  1.00 90.33           H  
ATOM   1341  C   ILE A  99      17.698   4.734 -19.804  1.00 90.33           C  
ATOM   1342  CB  ILE A  99      17.186   4.827 -22.287  1.00 90.33           C  
ATOM   1343  HB  ILE A  99      18.197   4.719 -22.678  1.00 90.33           H  
ATOM   1344  O   ILE A  99      16.854   4.226 -19.076  1.00 90.33           O  
ATOM   1345  CG1 ILE A  99      16.336   5.624 -23.300  1.00 90.33           C  
ATOM   1346 HG12 ILE A  99      15.298   5.645 -22.966  1.00 90.33           H  
ATOM   1347 HG13 ILE A  99      16.689   6.654 -23.343  1.00 90.33           H  
ATOM   1348  CG2 ILE A  99      16.599   3.411 -22.098  1.00 90.33           C  
ATOM   1349 HG21 ILE A  99      15.594   3.474 -21.681  1.00 90.33           H  
ATOM   1350 HG22 ILE A  99      17.223   2.818 -21.429  1.00 90.33           H  
ATOM   1351 HG23 ILE A  99      16.567   2.872 -23.045  1.00 90.33           H  
ATOM   1352  CD1 ILE A  99      16.390   5.056 -24.720  1.00 90.33           C  
ATOM   1353 HD11 ILE A  99      15.828   5.707 -25.389  1.00 90.33           H  
ATOM   1354 HD12 ILE A  99      17.425   4.990 -25.057  1.00 90.33           H  
ATOM   1355 HD13 ILE A  99      15.929   4.069 -24.755  1.00 90.33           H  
ATOM   1356  N   GLN A 100      19.002   4.554 -19.593  1.00 86.48           N  
ATOM   1357  H   GLN A 100      19.664   4.977 -20.228  1.00 86.48           H  
ATOM   1358  CA  GLN A 100      19.505   3.781 -18.459  1.00 86.48           C  
ATOM   1359  HA  GLN A 100      19.063   2.786 -18.496  1.00 86.48           H  
ATOM   1360  C   GLN A 100      19.108   4.415 -17.119  1.00 86.48           C  
ATOM   1361  CB  GLN A 100      21.025   3.650 -18.580  1.00 86.48           C  
ATOM   1362  HB2 GLN A 100      21.479   4.640 -18.535  1.00 86.48           H  
ATOM   1363  HB3 GLN A 100      21.271   3.197 -19.541  1.00 86.48           H  
ATOM   1364  O   GLN A 100      18.664   3.713 -16.208  1.00 86.48           O  
ATOM   1365  CG  GLN A 100      21.614   2.784 -17.459  1.00 86.48           C  
ATOM   1366  HG2 GLN A 100      21.248   1.763 -17.561  1.00 86.48           H  
ATOM   1367  HG3 GLN A 100      21.305   3.164 -16.485  1.00 86.48           H  
ATOM   1368  CD  GLN A 100      23.134   2.770 -17.469  1.00 86.48           C  
ATOM   1369  NE2 GLN A 100      23.749   2.060 -16.550  1.00 86.48           N  
ATOM   1370 HE21 GLN A 100      24.758   2.104 -16.551  1.00 86.48           H  
ATOM   1371 HE22 GLN A 100      23.215   1.558 -15.856  1.00 86.48           H  
ATOM   1372  OE1 GLN A 100      23.804   3.390 -18.280  1.00 86.48           O  
ATOM   1373  N   GLU A 101      19.246   5.733 -16.988  1.00 84.88           N  
ATOM   1374  H   GLU A 101      19.648   6.262 -17.749  1.00 84.88           H  
ATOM   1375  CA  GLU A 101      18.786   6.458 -15.803  1.00 84.88           C  
ATOM   1376  HA  GLU A 101      19.255   6.046 -14.910  1.00 84.88           H  
ATOM   1377  C   GLU A 101      17.269   6.337 -15.632  1.00 84.88           C  
ATOM   1378  CB  GLU A 101      19.157   7.937 -15.922  1.00 84.88           C  
ATOM   1379  HB2 GLU A 101      18.782   8.313 -16.875  1.00 84.88           H  
ATOM   1380  HB3 GLU A 101      18.656   8.481 -15.122  1.00 84.88           H  
ATOM   1381  O   GLU A 101      16.792   6.159 -14.513  1.00 84.88           O  
ATOM   1382  CG  GLU A 101      20.662   8.215 -15.821  1.00 84.88           C  
ATOM   1383  HG2 GLU A 101      20.991   7.990 -14.807  1.00 84.88           H  
ATOM   1384  HG3 GLU A 101      21.205   7.560 -16.502  1.00 84.88           H  
ATOM   1385  CD  GLU A 101      20.984   9.678 -16.157  1.00 84.88           C  
ATOM   1386  OE1 GLU A 101      22.190   9.978 -16.311  1.00 84.88           O  
ATOM   1387  OE2 GLU A 101      20.020  10.479 -16.263  1.00 84.88           O  
ATOM   1388  N   GLY A 102      16.511   6.412 -16.729  1.00 87.07           N  
ATOM   1389  H   GLY A 102      16.960   6.622 -17.609  1.00 87.07           H  
ATOM   1390  CA  GLY A 102      15.056   6.269 -16.732  1.00 87.07           C  
ATOM   1391  HA2 GLY A 102      14.690   6.397 -17.751  1.00 87.07           H  
ATOM   1392  HA3 GLY A 102      14.591   7.007 -16.078  1.00 87.07           H  
ATOM   1393  C   GLY A 102      14.611   4.897 -16.277  1.00 87.07           C  
ATOM   1394  O   GLY A 102      13.847   4.775 -15.327  1.00 87.07           O  
ATOM   1395  N   ALA A 103      15.166   3.858 -16.893  1.00 88.72           N  
ATOM   1396  H   ALA A 103      15.781   4.042 -17.673  1.00 88.72           H  
ATOM   1397  CA  ALA A 103      14.959   2.472 -16.507  1.00 88.72           C  
ATOM   1398  HA  ALA A 103      13.912   2.212 -16.663  1.00 88.72           H  
ATOM   1399  C   ALA A 103      15.292   2.247 -15.024  1.00 88.72           C  
ATOM   1400  CB  ALA A 103      15.836   1.610 -17.422  1.00 88.72           C  
ATOM   1401  HB1 ALA A 103      15.493   1.702 -18.453  1.00 88.72           H  
ATOM   1402  HB2 ALA A 103      16.874   1.936 -17.356  1.00 88.72           H  
ATOM   1403  HB3 ALA A 103      15.779   0.564 -17.121  1.00 88.72           H  
ATOM   1404  O   ALA A 103      14.531   1.602 -14.308  1.00 88.72           O  
ATOM   1405  N   THR A 104      16.389   2.830 -14.534  1.00 85.81           N  
ATOM   1406  H   THR A 104      16.970   3.362 -15.166  1.00 85.81           H  
ATOM   1407  CA  THR A 104      16.762   2.740 -13.114  1.00 85.81           C  
ATOM   1408  HA  THR A 104      16.778   1.687 -12.832  1.00 85.81           H  
ATOM   1409  C   THR A 104      15.731   3.416 -12.211  1.00 85.81           C  
ATOM   1410  CB  THR A 104      18.158   3.328 -12.865  1.00 85.81           C  
ATOM   1411  HB  THR A 104      18.155   4.390 -13.112  1.00 85.81           H  
ATOM   1412  O   THR A 104      15.334   2.839 -11.202  1.00 85.81           O  
ATOM   1413  CG2 THR A 104      18.616   3.166 -11.414  1.00 85.81           C  
ATOM   1414 HG21 THR A 104      19.648   3.505 -11.319  1.00 85.81           H  
ATOM   1415 HG22 THR A 104      17.990   3.766 -10.754  1.00 85.81           H  
ATOM   1416 HG23 THR A 104      18.550   2.119 -11.118  1.00 85.81           H  
ATOM   1417  OG1 THR A 104      19.118   2.686 -13.676  1.00 85.81           O  
ATOM   1418  HG1 THR A 104      18.940   2.949 -14.582  1.00 85.81           H  
ATOM   1419  N   SER A 105      15.265   4.612 -12.578  1.00 83.91           N  
ATOM   1420  H   SER A 105      15.618   5.031 -13.427  1.00 83.91           H  
ATOM   1421  CA  SER A 105      14.225   5.332 -11.835  1.00 83.91           C  
ATOM   1422  HA  SER A 105      14.553   5.461 -10.803  1.00 83.91           H  
ATOM   1423  C   SER A 105      12.905   4.554 -11.799  1.00 83.91           C  
ATOM   1424  CB  SER A 105      14.027   6.720 -12.449  1.00 83.91           C  
ATOM   1425  HB2 SER A 105      14.951   7.292 -12.371  1.00 83.91           H  
ATOM   1426  HB3 SER A 105      13.767   6.618 -13.503  1.00 83.91           H  
ATOM   1427  O   SER A 105      12.334   4.375 -10.725  1.00 83.91           O  
ATOM   1428  OG  SER A 105      12.986   7.399 -11.780  1.00 83.91           O  
ATOM   1429  HG  SER A 105      13.341   8.117 -11.251  1.00 83.91           H  
ATOM   1430  N   MET A 106      12.467   4.006 -12.938  1.00 88.25           N  
ATOM   1431  H   MET A 106      12.985   4.189 -13.786  1.00 88.25           H  
ATOM   1432  CA  MET A 106      11.271   3.159 -13.023  1.00 88.25           C  
ATOM   1433  HA  MET A 106      10.400   3.724 -12.689  1.00 88.25           H  
ATOM   1434  C   MET A 106      11.380   1.927 -12.130  1.00 88.25           C  
ATOM   1435  CB  MET A 106      11.037   2.690 -14.461  1.00 88.25           C  
ATOM   1436  HB2 MET A 106      10.235   1.952 -14.459  1.00 88.25           H  
ATOM   1437  HB3 MET A 106      11.942   2.219 -14.846  1.00 88.25           H  
ATOM   1438  O   MET A 106      10.474   1.670 -11.341  1.00 88.25           O  
ATOM   1439  CG  MET A 106      10.642   3.840 -15.379  1.00 88.25           C  
ATOM   1440  HG2 MET A 106      11.398   4.619 -15.289  1.00 88.25           H  
ATOM   1441  HG3 MET A 106       9.684   4.249 -15.056  1.00 88.25           H  
ATOM   1442  SD  MET A 106      10.527   3.372 -17.121  1.00 88.25           S  
ATOM   1443  CE  MET A 106       9.114   2.250 -17.029  1.00 88.25           C  
ATOM   1444  HE1 MET A 106       9.383   1.339 -16.493  1.00 88.25           H  
ATOM   1445  HE2 MET A 106       8.810   1.995 -18.044  1.00 88.25           H  
ATOM   1446  HE3 MET A 106       8.286   2.743 -16.519  1.00 88.25           H  
ATOM   1447  N   LYS A 107      12.508   1.208 -12.198  1.00 87.52           N  
ATOM   1448  H   LYS A 107      13.199   1.462 -12.890  1.00 87.52           H  
ATOM   1449  CA  LYS A 107      12.737   0.017 -11.376  1.00 87.52           C  
ATOM   1450  HA  LYS A 107      11.952  -0.708 -11.591  1.00 87.52           H  
ATOM   1451  C   LYS A 107      12.655   0.337  -9.889  1.00 87.52           C  
ATOM   1452  CB  LYS A 107      14.100  -0.591 -11.720  1.00 87.52           C  
ATOM   1453  HB2 LYS A 107      14.148  -0.773 -12.794  1.00 87.52           H  
ATOM   1454  HB3 LYS A 107      14.897   0.101 -11.450  1.00 87.52           H  
ATOM   1455  O   LYS A 107      11.977  -0.360  -9.145  1.00 87.52           O  
ATOM   1456  CG  LYS A 107      14.284  -1.913 -10.966  1.00 87.52           C  
ATOM   1457  HG2 LYS A 107      13.484  -2.597 -11.250  1.00 87.52           H  
ATOM   1458  HG3 LYS A 107      14.241  -1.745  -9.890  1.00 87.52           H  
ATOM   1459  CD  LYS A 107      15.630  -2.546 -11.294  1.00 87.52           C  
ATOM   1460  HD2 LYS A 107      15.717  -2.661 -12.375  1.00 87.52           H  
ATOM   1461  HD3 LYS A 107      16.428  -1.908 -10.915  1.00 87.52           H  
ATOM   1462  CE  LYS A 107      15.709  -3.896 -10.593  1.00 87.52           C  
ATOM   1463  HE2 LYS A 107      14.698  -4.290 -10.491  1.00 87.52           H  
ATOM   1464  HE3 LYS A 107      16.076  -3.759  -9.575  1.00 87.52           H  
ATOM   1465  NZ  LYS A 107      16.528  -4.853 -11.359  1.00 87.52           N  
ATOM   1466  HZ1 LYS A 107      16.532  -5.743 -10.880  1.00 87.52           H  
ATOM   1467  HZ2 LYS A 107      17.464  -4.502 -11.501  1.00 87.52           H  
ATOM   1468  HZ3 LYS A 107      16.079  -4.983 -12.254  1.00 87.52           H  
ATOM   1469  N   VAL A 108      13.336   1.399  -9.457  1.00 83.22           N  
ATOM   1470  H   VAL A 108      13.864   1.936 -10.131  1.00 83.22           H  
ATOM   1471  CA  VAL A 108      13.313   1.824  -8.054  1.00 83.22           C  
ATOM   1472  HA  VAL A 108      13.586   0.974  -7.429  1.00 83.22           H  
ATOM   1473  C   VAL A 108      11.900   2.232  -7.642  1.00 83.22           C  
ATOM   1474  CB  VAL A 108      14.327   2.957  -7.806  1.00 83.22           C  
ATOM   1475  HB  VAL A 108      14.179   3.744  -8.545  1.00 83.22           H  
ATOM   1476  O   VAL A 108      11.461   1.857  -6.560  1.00 83.22           O  
ATOM   1477  CG1 VAL A 108      14.192   3.575  -6.406  1.00 83.22           C  
ATOM   1478 HG11 VAL A 108      13.236   4.089  -6.313  1.00 83.22           H  
ATOM   1479 HG12 VAL A 108      14.984   4.307  -6.246  1.00 83.22           H  
ATOM   1480 HG13 VAL A 108      14.259   2.796  -5.647  1.00 83.22           H  
ATOM   1481  CG2 VAL A 108      15.762   2.424  -7.925  1.00 83.22           C  
ATOM   1482 HG21 VAL A 108      15.914   1.957  -8.898  1.00 83.22           H  
ATOM   1483 HG22 VAL A 108      15.948   1.679  -7.151  1.00 83.22           H  
ATOM   1484 HG23 VAL A 108      16.470   3.246  -7.821  1.00 83.22           H  
ATOM   1485  N   ALA A 109      11.167   2.962  -8.484  1.00 83.33           N  
ATOM   1486  H   ALA A 109      11.556   3.248  -9.371  1.00 83.33           H  
ATOM   1487  CA  ALA A 109       9.788   3.327  -8.184  1.00 83.33           C  
ATOM   1488  HA  ALA A 109       9.776   3.864  -7.235  1.00 83.33           H  
ATOM   1489  C   ALA A 109       8.901   2.085  -8.009  1.00 83.33           C  
ATOM   1490  CB  ALA A 109       9.265   4.275  -9.265  1.00 83.33           C  
ATOM   1491  HB1 ALA A 109       9.901   5.159  -9.308  1.00 83.33           H  
ATOM   1492  HB2 ALA A 109       9.268   3.781 -10.237  1.00 83.33           H  
ATOM   1493  HB3 ALA A 109       8.246   4.579  -9.026  1.00 83.33           H  
ATOM   1494  O   ALA A 109       8.234   1.973  -6.985  1.00 83.33           O  
ATOM   1495  N   ASP A 110       8.953   1.133  -8.943  1.00 87.56           N  
ATOM   1496  H   ASP A 110       9.565   1.262  -9.737  1.00 87.56           H  
ATOM   1497  CA  ASP A 110       8.176  -0.109  -8.874  1.00 87.56           C  
ATOM   1498  HA  ASP A 110       7.115   0.133  -8.819  1.00 87.56           H  
ATOM   1499  C   ASP A 110       8.523  -0.931  -7.626  1.00 87.56           C  
ATOM   1500  CB  ASP A 110       8.408  -0.934 -10.148  1.00 87.56           C  
ATOM   1501  HB2 ASP A 110       8.079  -0.357 -11.013  1.00 87.56           H  
ATOM   1502  HB3 ASP A 110       9.473  -1.135 -10.262  1.00 87.56           H  
ATOM   1503  O   ASP A 110       7.661  -1.198  -6.788  1.00 87.56           O  
ATOM   1504  CG  ASP A 110       7.637  -2.257 -10.122  1.00 87.56           C  
ATOM   1505  OD1 ASP A 110       6.488  -2.257  -9.626  1.00 87.56           O  
ATOM   1506  OD2 ASP A 110       8.205  -3.268 -10.591  1.00 87.56           O  
ATOM   1507  N   GLU A 111       9.805  -1.255  -7.430  1.00 85.78           N  
ATOM   1508  H   GLU A 111      10.479  -0.988  -8.133  1.00 85.78           H  
ATOM   1509  CA  GLU A 111      10.250  -2.080  -6.304  1.00 85.78           C  
ATOM   1510  HA  GLU A 111       9.780  -3.061  -6.378  1.00 85.78           H  
ATOM   1511  C   GLU A 111       9.832  -1.477  -4.959  1.00 85.78           C  
ATOM   1512  CB  GLU A 111      11.780  -2.253  -6.338  1.00 85.78           C  
ATOM   1513  HB2 GLU A 111      12.247  -1.278  -6.476  1.00 85.78           H  
ATOM   1514  HB3 GLU A 111      12.103  -2.650  -5.375  1.00 85.78           H  
ATOM   1515  O   GLU A 111       9.345  -2.189  -4.077  1.00 85.78           O  
ATOM   1516  CG  GLU A 111      12.254  -3.226  -7.432  1.00 85.78           C  
ATOM   1517  HG2 GLU A 111      11.792  -4.196  -7.247  1.00 85.78           H  
ATOM   1518  HG3 GLU A 111      11.909  -2.877  -8.406  1.00 85.78           H  
ATOM   1519  CD  GLU A 111      13.784  -3.406  -7.480  1.00 85.78           C  
ATOM   1520  OE1 GLU A 111      14.243  -4.328  -8.200  1.00 85.78           O  
ATOM   1521  OE2 GLU A 111      14.526  -2.638  -6.820  1.00 85.78           O  
ATOM   1522  N   LYS A 112       9.981  -0.158  -4.792  1.00 84.10           N  
ATOM   1523  H   LYS A 112      10.328   0.380  -5.573  1.00 84.10           H  
ATOM   1524  CA  LYS A 112       9.660   0.520  -3.532  1.00 84.10           C  
ATOM   1525  HA  LYS A 112       9.986  -0.108  -2.702  1.00 84.10           H  
ATOM   1526  C   LYS A 112       8.159   0.695  -3.324  1.00 84.10           C  
ATOM   1527  CB  LYS A 112      10.393   1.863  -3.470  1.00 84.10           C  
ATOM   1528  HB2 LYS A 112      10.067   2.465  -4.317  1.00 84.10           H  
ATOM   1529  HB3 LYS A 112      10.108   2.367  -2.547  1.00 84.10           H  
ATOM   1530  O   LYS A 112       7.689   0.490  -2.203  1.00 84.10           O  
ATOM   1531  CG  LYS A 112      11.926   1.768  -3.501  1.00 84.10           C  
ATOM   1532  HG2 LYS A 112      12.335   2.778  -3.454  1.00 84.10           H  
ATOM   1533  HG3 LYS A 112      12.262   1.299  -4.425  1.00 84.10           H  
ATOM   1534  CD  LYS A 112      12.497   0.937  -2.360  1.00 84.10           C  
ATOM   1535  HD2 LYS A 112      12.185   1.359  -1.405  1.00 84.10           H  
ATOM   1536  HD3 LYS A 112      12.150  -0.093  -2.439  1.00 84.10           H  
ATOM   1537  CE  LYS A 112      14.018   0.957  -2.469  1.00 84.10           C  
ATOM   1538  HE2 LYS A 112      14.352   1.985  -2.327  1.00 84.10           H  
ATOM   1539  HE3 LYS A 112      14.328   0.615  -3.457  1.00 84.10           H  
ATOM   1540  NZ  LYS A 112      14.601   0.114  -1.413  1.00 84.10           N  
ATOM   1541  HZ1 LYS A 112      14.676  -0.864  -1.652  1.00 84.10           H  
ATOM   1542  HZ2 LYS A 112      15.456   0.527  -1.070  1.00 84.10           H  
ATOM   1543  HZ3 LYS A 112      14.036   0.228  -0.584  1.00 84.10           H  
ATOM   1544  N   VAL A 113       7.402   1.026  -4.372  1.00 84.50           N  
ATOM   1545  H   VAL A 113       7.839   1.146  -5.275  1.00 84.50           H  
ATOM   1546  CA  VAL A 113       5.939   1.130  -4.284  1.00 84.50           C  
ATOM   1547  HA  VAL A 113       5.688   1.774  -3.441  1.00 84.50           H  
ATOM   1548  C   VAL A 113       5.341  -0.241  -3.991  1.00 84.50           C  
ATOM   1549  CB  VAL A 113       5.321   1.757  -5.551  1.00 84.50           C  
ATOM   1550  HB  VAL A 113       5.684   1.233  -6.436  1.00 84.50           H  
ATOM   1551  O   VAL A 113       4.569  -0.362  -3.042  1.00 84.50           O  
ATOM   1552  CG1 VAL A 113       3.786   1.698  -5.540  1.00 84.50           C  
ATOM   1553 HG11 VAL A 113       3.396   2.174  -6.440  1.00 84.50           H  
ATOM   1554 HG12 VAL A 113       3.392   2.208  -4.662  1.00 84.50           H  
ATOM   1555 HG13 VAL A 113       3.443   0.663  -5.536  1.00 84.50           H  
ATOM   1556  CG2 VAL A 113       5.684   3.244  -5.642  1.00 84.50           C  
ATOM   1557 HG21 VAL A 113       6.766   3.377  -5.637  1.00 84.50           H  
ATOM   1558 HG22 VAL A 113       5.286   3.671  -6.563  1.00 84.50           H  
ATOM   1559 HG23 VAL A 113       5.277   3.776  -4.782  1.00 84.50           H  
ATOM   1560  N   MET A 114       5.725  -1.288  -4.725  1.00 88.34           N  
ATOM   1561  H   MET A 114       6.375  -1.145  -5.485  1.00 88.34           H  
ATOM   1562  CA  MET A 114       5.172  -2.631  -4.532  1.00 88.34           C  
ATOM   1563  HA  MET A 114       4.086  -2.548  -4.513  1.00 88.34           H  
ATOM   1564  C   MET A 114       5.569  -3.233  -3.187  1.00 88.34           C  
ATOM   1565  CB  MET A 114       5.560  -3.565  -5.691  1.00 88.34           C  
ATOM   1566  HB2 MET A 114       5.183  -4.566  -5.480  1.00 88.34           H  
ATOM   1567  HB3 MET A 114       6.645  -3.615  -5.781  1.00 88.34           H  
ATOM   1568  O   MET A 114       4.712  -3.813  -2.519  1.00 88.34           O  
ATOM   1569  CG  MET A 114       4.962  -3.101  -7.022  1.00 88.34           C  
ATOM   1570  HG2 MET A 114       5.207  -3.826  -7.798  1.00 88.34           H  
ATOM   1571  HG3 MET A 114       5.441  -2.162  -7.302  1.00 88.34           H  
ATOM   1572  SD  MET A 114       3.163  -2.841  -7.008  1.00 88.34           S  
ATOM   1573  CE  MET A 114       3.128  -1.258  -7.891  1.00 88.34           C  
ATOM   1574  HE1 MET A 114       3.518  -1.393  -8.900  1.00 88.34           H  
ATOM   1575  HE2 MET A 114       3.763  -0.534  -7.380  1.00 88.34           H  
ATOM   1576  HE3 MET A 114       2.106  -0.882  -7.943  1.00 88.34           H  
ATOM   1577  N   ALA A 115       6.811  -3.040  -2.729  1.00 86.41           N  
ATOM   1578  H   ALA A 115       7.498  -2.598  -3.322  1.00 86.41           H  
ATOM   1579  CA  ALA A 115       7.204  -3.433  -1.374  1.00 86.41           C  
ATOM   1580  HA  ALA A 115       7.042  -4.504  -1.254  1.00 86.41           H  
ATOM   1581  C   ALA A 115       6.356  -2.711  -0.316  1.00 86.41           C  
ATOM   1582  CB  ALA A 115       8.694  -3.137  -1.175  1.00 86.41           C  
ATOM   1583  HB1 ALA A 115       9.281  -3.714  -1.890  1.00 86.41           H  
ATOM   1584  HB2 ALA A 115       8.892  -2.076  -1.322  1.00 86.41           H  
ATOM   1585  HB3 ALA A 115       8.991  -3.423  -0.166  1.00 86.41           H  
ATOM   1586  O   ALA A 115       5.871  -3.324   0.632  1.00 86.41           O  
ATOM   1587  N   SER A 116       6.112  -1.414  -0.496  1.00 83.76           N  
ATOM   1588  H   SER A 116       6.527  -0.946  -1.289  1.00 83.76           H  
ATOM   1589  CA  SER A 116       5.285  -0.643   0.427  1.00 83.76           C  
ATOM   1590  HA  SER A 116       5.656  -0.801   1.440  1.00 83.76           H  
ATOM   1591  C   SER A 116       3.814  -1.055   0.409  1.00 83.76           C  
ATOM   1592  CB  SER A 116       5.437   0.824   0.097  1.00 83.76           C  
ATOM   1593  HB2 SER A 116       5.096   1.029  -0.918  1.00 83.76           H  
ATOM   1594  HB3 SER A 116       6.497   1.071   0.158  1.00 83.76           H  
ATOM   1595  O   SER A 116       3.202  -1.166   1.471  1.00 83.76           O  
ATOM   1596  OG  SER A 116       4.715   1.592   1.038  1.00 83.76           O  
ATOM   1597  HG  SER A 116       5.204   2.415   1.099  1.00 83.76           H  
ATOM   1598  N   ILE A 117       3.243  -1.355  -0.758  1.00 88.25           N  
ATOM   1599  H   ILE A 117       3.775  -1.228  -1.607  1.00 88.25           H  
ATOM   1600  CA  ILE A 117       1.891  -1.916  -0.842  1.00 88.25           C  
ATOM   1601  HA  ILE A 117       1.204  -1.244  -0.328  1.00 88.25           H  
ATOM   1602  C   ILE A 117       1.851  -3.246  -0.098  1.00 88.25           C  
ATOM   1603  CB  ILE A 117       1.419  -2.060  -2.302  1.00 88.25           C  
ATOM   1604  HB  ILE A 117       2.182  -2.592  -2.869  1.00 88.25           H  
ATOM   1605  O   ILE A 117       0.991  -3.419   0.753  1.00 88.25           O  
ATOM   1606  CG1 ILE A 117       1.222  -0.656  -2.910  1.00 88.25           C  
ATOM   1607 HG12 ILE A 117       0.393  -0.151  -2.414  1.00 88.25           H  
ATOM   1608 HG13 ILE A 117       2.116  -0.053  -2.745  1.00 88.25           H  
ATOM   1609  CG2 ILE A 117       0.102  -2.861  -2.377  1.00 88.25           C  
ATOM   1610 HG21 ILE A 117       0.259  -3.893  -2.063  1.00 88.25           H  
ATOM   1611 HG22 ILE A 117      -0.653  -2.402  -1.739  1.00 88.25           H  
ATOM   1612 HG23 ILE A 117      -0.272  -2.889  -3.400  1.00 88.25           H  
ATOM   1613  CD1 ILE A 117       0.965  -0.684  -4.415  1.00 88.25           C  
ATOM   1614 HD11 ILE A 117       1.663  -1.362  -4.906  1.00 88.25           H  
ATOM   1615 HD12 ILE A 117       1.108   0.318  -4.820  1.00 88.25           H  
ATOM   1616 HD13 ILE A 117      -0.062  -0.998  -4.604  1.00 88.25           H  
ATOM   1617  N   GLN A 118       2.797  -4.156  -0.336  1.00 87.46           N  
ATOM   1618  H   GLN A 118       3.509  -3.953  -1.023  1.00 87.46           H  
ATOM   1619  CA  GLN A 118       2.846  -5.444   0.365  1.00 87.46           C  
ATOM   1620  HA  GLN A 118       1.924  -5.989   0.166  1.00 87.46           H  
ATOM   1621  C   GLN A 118       2.940  -5.273   1.888  1.00 87.46           C  
ATOM   1622  CB  GLN A 118       4.029  -6.269  -0.158  1.00 87.46           C  
ATOM   1623  HB2 GLN A 118       4.933  -5.660  -0.142  1.00 87.46           H  
ATOM   1624  HB3 GLN A 118       4.184  -7.126   0.498  1.00 87.46           H  
ATOM   1625  O   GLN A 118       2.248  -5.974   2.625  1.00 87.46           O  
ATOM   1626  CG  GLN A 118       3.782  -6.785  -1.583  1.00 87.46           C  
ATOM   1627  HG2 GLN A 118       2.994  -7.539  -1.565  1.00 87.46           H  
ATOM   1628  HG3 GLN A 118       3.443  -5.970  -2.223  1.00 87.46           H  
ATOM   1629  CD  GLN A 118       5.032  -7.402  -2.199  1.00 87.46           C  
ATOM   1630  NE2 GLN A 118       5.159  -7.390  -3.508  1.00 87.46           N  
ATOM   1631 HE21 GLN A 118       6.039  -7.734  -3.866  1.00 87.46           H  
ATOM   1632 HE22 GLN A 118       4.480  -6.918  -4.088  1.00 87.46           H  
ATOM   1633  OE1 GLN A 118       5.907  -7.931  -1.533  1.00 87.46           O  
ATOM   1634  N   ASN A 119       3.722  -4.299   2.356  1.00 85.95           N  
ATOM   1635  H   ASN A 119       4.321  -3.815   1.703  1.00 85.95           H  
ATOM   1636  CA  ASN A 119       3.880  -4.025   3.781  1.00 85.95           C  
ATOM   1637  HA  ASN A 119       4.064  -4.964   4.303  1.00 85.95           H  
ATOM   1638  C   ASN A 119       2.639  -3.395   4.431  1.00 85.95           C  
ATOM   1639  CB  ASN A 119       5.097  -3.114   3.973  1.00 85.95           C  
ATOM   1640  HB2 ASN A 119       4.989  -2.213   3.370  1.00 85.95           H  
ATOM   1641  HB3 ASN A 119       5.120  -2.837   5.027  1.00 85.95           H  
ATOM   1642  O   ASN A 119       2.404  -3.606   5.619  1.00 85.95           O  
ATOM   1643  CG  ASN A 119       6.421  -3.788   3.666  1.00 85.95           C  
ATOM   1644  ND2 ASN A 119       7.461  -3.020   3.442  1.00 85.95           N  
ATOM   1645 HD21 ASN A 119       7.371  -2.014   3.432  1.00 85.95           H  
ATOM   1646 HD22 ASN A 119       8.326  -3.513   3.275  1.00 85.95           H  
ATOM   1647  OD1 ASN A 119       6.554  -4.997   3.657  1.00 85.95           O  
ATOM   1648  N   ASN A 120       1.846  -2.625   3.678  1.00 86.97           N  
ATOM   1649  H   ASN A 120       2.122  -2.462   2.720  1.00 86.97           H  
ATOM   1650  CA  ASN A 120       0.701  -1.882   4.214  1.00 86.97           C  
ATOM   1651  HA  ASN A 120       0.714  -1.938   5.302  1.00 86.97           H  
ATOM   1652  C   ASN A 120      -0.655  -2.445   3.786  1.00 86.97           C  
ATOM   1653  CB  ASN A 120       0.818  -0.399   3.845  1.00 86.97           C  
ATOM   1654  HB2 ASN A 120       0.859  -0.287   2.761  1.00 86.97           H  
ATOM   1655  HB3 ASN A 120      -0.057   0.139   4.211  1.00 86.97           H  
ATOM   1656  O   ASN A 120      -1.678  -1.991   4.292  1.00 86.97           O  
ATOM   1657  CG  ASN A 120       2.033   0.236   4.478  1.00 86.97           C  
ATOM   1658  ND2 ASN A 120       3.041   0.496   3.695  1.00 86.97           N  
ATOM   1659 HD21 ASN A 120       3.039   0.159   2.743  1.00 86.97           H  
ATOM   1660 HD22 ASN A 120       3.883   0.865   4.113  1.00 86.97           H  
ATOM   1661  OD1 ASN A 120       2.094   0.494   5.666  1.00 86.97           O  
ATOM   1662  N   ILE A 121      -0.720  -3.434   2.891  1.00 90.33           N  
ATOM   1663  H   ILE A 121       0.124  -3.717   2.414  1.00 90.33           H  
ATOM   1664  CA  ILE A 121      -2.008  -3.945   2.409  1.00 90.33           C  
ATOM   1665  HA  ILE A 121      -2.563  -3.074   2.061  1.00 90.33           H  
ATOM   1666  C   ILE A 121      -2.819  -4.546   3.559  1.00 90.33           C  
ATOM   1667  CB  ILE A 121      -1.841  -4.917   1.217  1.00 90.33           C  
ATOM   1668  HB  ILE A 121      -1.134  -4.482   0.511  1.00 90.33           H  
ATOM   1669  O   ILE A 121      -4.034  -4.409   3.577  1.00 90.33           O  
ATOM   1670  CG1 ILE A 121      -3.145  -5.115   0.418  1.00 90.33           C  
ATOM   1671 HG12 ILE A 121      -3.940  -5.464   1.078  1.00 90.33           H  
ATOM   1672 HG13 ILE A 121      -2.981  -5.876  -0.345  1.00 90.33           H  
ATOM   1673  CG2 ILE A 121      -1.277  -6.279   1.660  1.00 90.33           C  
ATOM   1674 HG21 ILE A 121      -1.031  -6.871   0.779  1.00 90.33           H  
ATOM   1675 HG22 ILE A 121      -2.006  -6.829   2.255  1.00 90.33           H  
ATOM   1676 HG23 ILE A 121      -0.363  -6.137   2.237  1.00 90.33           H  
ATOM   1677  CD1 ILE A 121      -3.657  -3.852  -0.280  1.00 90.33           C  
ATOM   1678 HD11 ILE A 121      -3.892  -3.070   0.441  1.00 90.33           H  
ATOM   1679 HD12 ILE A 121      -4.580  -4.098  -0.805  1.00 90.33           H  
ATOM   1680 HD13 ILE A 121      -2.916  -3.490  -0.993  1.00 90.33           H  
ATOM   1681  N   ALA A 122      -2.176  -5.099   4.589  1.00 90.45           N  
ATOM   1682  H   ALA A 122      -1.169  -5.174   4.543  1.00 90.45           H  
ATOM   1683  CA  ALA A 122      -2.869  -5.526   5.804  1.00 90.45           C  
ATOM   1684  HA  ALA A 122      -3.666  -6.215   5.525  1.00 90.45           H  
ATOM   1685  C   ALA A 122      -3.522  -4.349   6.559  1.00 90.45           C  
ATOM   1686  CB  ALA A 122      -1.870  -6.278   6.687  1.00 90.45           C  
ATOM   1687  HB1 ALA A 122      -2.377  -6.635   7.584  1.00 90.45           H  
ATOM   1688  HB2 ALA A 122      -1.465  -7.132   6.143  1.00 90.45           H  
ATOM   1689  HB3 ALA A 122      -1.054  -5.617   6.978  1.00 90.45           H  
ATOM   1690  O   ALA A 122      -4.620  -4.496   7.091  1.00 90.45           O  
ATOM   1691  N   ASN A 123      -2.906  -3.161   6.557  1.00 91.26           N  
ATOM   1692  H   ASN A 123      -2.039  -3.059   6.048  1.00 91.26           H  
ATOM   1693  CA  ASN A 123      -3.484  -1.950   7.148  1.00 91.26           C  
ATOM   1694  HA  ASN A 123      -3.819  -2.188   8.158  1.00 91.26           H  
ATOM   1695  C   ASN A 123      -4.735  -1.463   6.393  1.00 91.26           C  
ATOM   1696  CB  ASN A 123      -2.411  -0.850   7.252  1.00 91.26           C  
ATOM   1697  HB2 ASN A 123      -1.963  -0.633   6.282  1.00 91.26           H  
ATOM   1698  HB3 ASN A 123      -2.887   0.067   7.600  1.00 91.26           H  
ATOM   1699  O   ASN A 123      -5.589  -0.810   6.993  1.00 91.26           O  
ATOM   1700  CG  ASN A 123      -1.316  -1.201   8.237  1.00 91.26           C  
ATOM   1701  ND2 ASN A 123      -1.551  -0.959   9.506  1.00 91.26           N  
ATOM   1702 HD21 ASN A 123      -0.834  -1.196  10.177  1.00 91.26           H  
ATOM   1703 HD22 ASN A 123      -2.401  -0.482   9.773  1.00 91.26           H  
ATOM   1704  OD1 ASN A 123      -0.265  -1.718   7.898  1.00 91.26           O  
ATOM   1705  N   SER A 124      -4.918  -1.849   5.122  1.00 92.96           N  
ATOM   1706  H   SER A 124      -4.186  -2.377   4.668  1.00 92.96           H  
ATOM   1707  CA  SER A 124      -6.165  -1.579   4.387  1.00 92.96           C  
ATOM   1708  HA  SER A 124      -6.300  -0.499   4.334  1.00 92.96           H  
ATOM   1709  C   SER A 124      -7.398  -2.169   5.079  1.00 92.96           C  
ATOM   1710  CB  SER A 124      -6.100  -2.120   2.956  1.00 92.96           C  
ATOM   1711  HB2 SER A 124      -5.115  -1.928   2.529  1.00 92.96           H  
ATOM   1712  HB3 SER A 124      -6.863  -1.632   2.350  1.00 92.96           H  
ATOM   1713  O   SER A 124      -8.483  -1.594   5.003  1.00 92.96           O  
ATOM   1714  OG  SER A 124      -6.311  -3.510   2.923  1.00 92.96           O  
ATOM   1715  HG  SER A 124      -5.483  -3.936   3.155  1.00 92.96           H  
ATOM   1716  N   GLN A 125      -7.242  -3.276   5.822  1.00 94.71           N  
ATOM   1717  H   GLN A 125      -6.329  -3.703   5.876  1.00 94.71           H  
ATOM   1718  CA  GLN A 125      -8.350  -3.888   6.553  1.00 94.71           C  
ATOM   1719  HA  GLN A 125      -9.116  -4.193   5.840  1.00 94.71           H  
ATOM   1720  C   GLN A 125      -8.977  -2.904   7.539  1.00 94.71           C  
ATOM   1721  CB  GLN A 125      -7.887  -5.108   7.351  1.00 94.71           C  
ATOM   1722  HB2 GLN A 125      -7.105  -4.797   8.044  1.00 94.71           H  
ATOM   1723  HB3 GLN A 125      -8.733  -5.456   7.944  1.00 94.71           H  
ATOM   1724  O   GLN A 125     -10.197  -2.862   7.670  1.00 94.71           O  
ATOM   1725  CG  GLN A 125      -7.375  -6.293   6.525  1.00 94.71           C  
ATOM   1726  HG2 GLN A 125      -8.170  -6.682   5.889  1.00 94.71           H  
ATOM   1727  HG3 GLN A 125      -6.546  -5.977   5.892  1.00 94.71           H  
ATOM   1728  CD  GLN A 125      -6.891  -7.403   7.458  1.00 94.71           C  
ATOM   1729  NE2 GLN A 125      -6.070  -8.316   7.021  1.00 94.71           N  
ATOM   1730 HE21 GLN A 125      -5.702  -8.936   7.729  1.00 94.71           H  
ATOM   1731 HE22 GLN A 125      -5.778  -8.295   6.055  1.00 94.71           H  
ATOM   1732  OE1 GLN A 125      -7.210  -7.492   8.628  1.00 94.71           O  
ATOM   1733  N   ASN A 126      -8.159  -2.076   8.193  1.00 94.17           N  
ATOM   1734  H   ASN A 126      -7.174  -2.097   7.972  1.00 94.17           H  
ATOM   1735  CA  ASN A 126      -8.627  -1.107   9.172  1.00 94.17           C  
ATOM   1736  HA  ASN A 126      -9.178  -1.639   9.947  1.00 94.17           H  
ATOM   1737  C   ASN A 126      -9.591  -0.096   8.524  1.00 94.17           C  
ATOM   1738  CB  ASN A 126      -7.390  -0.452   9.806  1.00 94.17           C  
ATOM   1739  HB2 ASN A 126      -6.674  -1.219  10.099  1.00 94.17           H  
ATOM   1740  HB3 ASN A 126      -6.902   0.208   9.090  1.00 94.17           H  
ATOM   1741  O   ASN A 126     -10.719   0.081   8.982  1.00 94.17           O  
ATOM   1742  CG  ASN A 126      -7.755   0.317  11.053  1.00 94.17           C  
ATOM   1743  ND2 ASN A 126      -7.696   1.624  11.013  1.00 94.17           N  
ATOM   1744 HD21 ASN A 126      -8.018   2.132  11.825  1.00 94.17           H  
ATOM   1745 HD22 ASN A 126      -7.376   2.110  10.187  1.00 94.17           H  
ATOM   1746  OD1 ASN A 126      -8.128  -0.265  12.057  1.00 94.17           O  
ATOM   1747  N   ALA A 127      -9.197   0.491   7.390  1.00 93.19           N  
ATOM   1748  H   ALA A 127      -8.291   0.255   7.012  1.00 93.19           H  
ATOM   1749  CA  ALA A 127     -10.057   1.397   6.630  1.00 93.19           C  
ATOM   1750  HA  ALA A 127     -10.434   2.168   7.303  1.00 93.19           H  
ATOM   1751  C   ALA A 127     -11.280   0.684   6.023  1.00 93.19           C  
ATOM   1752  CB  ALA A 127      -9.207   2.077   5.558  1.00 93.19           C  
ATOM   1753  HB1 ALA A 127      -9.842   2.684   4.912  1.00 93.19           H  
ATOM   1754  HB2 ALA A 127      -8.699   1.325   4.954  1.00 93.19           H  
ATOM   1755  HB3 ALA A 127      -8.468   2.721   6.033  1.00 93.19           H  
ATOM   1756  O   ALA A 127     -12.388   1.225   6.058  1.00 93.19           O  
ATOM   1757  N   GLY A 128     -11.112  -0.545   5.525  1.00 95.35           N  
ATOM   1758  H   GLY A 128     -10.174  -0.918   5.484  1.00 95.35           H  
ATOM   1759  CA  GLY A 128     -12.208  -1.362   5.004  1.00 95.35           C  
ATOM   1760  HA2 GLY A 128     -11.798  -2.309   4.652  1.00 95.35           H  
ATOM   1761  HA3 GLY A 128     -12.678  -0.848   4.165  1.00 95.35           H  
ATOM   1762  C   GLY A 128     -13.275  -1.659   6.061  1.00 95.35           C  
ATOM   1763  O   GLY A 128     -14.468  -1.496   5.800  1.00 95.35           O  
ATOM   1764  N   LEU A 129     -12.861  -2.024   7.278  1.00 96.64           N  
ATOM   1765  H   LEU A 129     -11.870  -2.151   7.425  1.00 96.64           H  
ATOM   1766  CA  LEU A 129     -13.759  -2.247   8.411  1.00 96.64           C  
ATOM   1767  HA  LEU A 129     -14.507  -2.987   8.125  1.00 96.64           H  
ATOM   1768  C   LEU A 129     -14.512  -0.965   8.780  1.00 96.64           C  
ATOM   1769  CB  LEU A 129     -12.960  -2.764   9.622  1.00 96.64           C  
ATOM   1770  HB2 LEU A 129     -12.092  -2.119   9.756  1.00 96.64           H  
ATOM   1771  HB3 LEU A 129     -13.580  -2.676  10.514  1.00 96.64           H  
ATOM   1772  O   LEU A 129     -15.730  -1.005   8.949  1.00 96.64           O  
ATOM   1773  CG  LEU A 129     -12.478  -4.223   9.523  1.00 96.64           C  
ATOM   1774  HG  LEU A 129     -11.971  -4.392   8.573  1.00 96.64           H  
ATOM   1775  CD1 LEU A 129     -11.507  -4.517  10.662  1.00 96.64           C  
ATOM   1776 HD11 LEU A 129     -10.650  -3.845  10.601  1.00 96.64           H  
ATOM   1777 HD12 LEU A 129     -12.001  -4.391  11.625  1.00 96.64           H  
ATOM   1778 HD13 LEU A 129     -11.141  -5.540  10.576  1.00 96.64           H  
ATOM   1779  CD2 LEU A 129     -13.637  -5.212   9.634  1.00 96.64           C  
ATOM   1780 HD21 LEU A 129     -14.308  -5.081   8.785  1.00 96.64           H  
ATOM   1781 HD22 LEU A 129     -13.247  -6.229   9.604  1.00 96.64           H  
ATOM   1782 HD23 LEU A 129     -14.179  -5.063  10.568  1.00 96.64           H  
ATOM   1783  N   ALA A 130     -13.819   0.174   8.874  1.00 95.47           N  
ATOM   1784  H   ALA A 130     -12.818   0.148   8.737  1.00 95.47           H  
ATOM   1785  CA  ALA A 130     -14.454   1.463   9.154  1.00 95.47           C  
ATOM   1786  HA  ALA A 130     -14.929   1.422  10.134  1.00 95.47           H  
ATOM   1787  C   ALA A 130     -15.538   1.805   8.119  1.00 95.47           C  
ATOM   1788  CB  ALA A 130     -13.380   2.551   9.185  1.00 95.47           C  
ATOM   1789  HB1 ALA A 130     -12.846   2.577   8.235  1.00 95.47           H  
ATOM   1790  HB2 ALA A 130     -13.851   3.519   9.355  1.00 95.47           H  
ATOM   1791  HB3 ALA A 130     -12.667   2.361   9.988  1.00 95.47           H  
ATOM   1792  O   ALA A 130     -16.669   2.126   8.489  1.00 95.47           O  
ATOM   1793  N   LYS A 131     -15.225   1.666   6.824  1.00 94.74           N  
ATOM   1794  H   LYS A 131     -14.278   1.400   6.595  1.00 94.74           H  
ATOM   1795  CA  LYS A 131     -16.168   1.918   5.723  1.00 94.74           C  
ATOM   1796  HA  LYS A 131     -16.574   2.925   5.818  1.00 94.74           H  
ATOM   1797  C   LYS A 131     -17.369   0.976   5.750  1.00 94.74           C  
ATOM   1798  CB  LYS A 131     -15.429   1.806   4.386  1.00 94.74           C  
ATOM   1799  HB2 LYS A 131     -16.160   1.689   3.586  1.00 94.74           H  
ATOM   1800  HB3 LYS A 131     -14.786   0.927   4.386  1.00 94.74           H  
ATOM   1801  O   LYS A 131     -18.510   1.428   5.659  1.00 94.74           O  
ATOM   1802  CG  LYS A 131     -14.602   3.066   4.102  1.00 94.74           C  
ATOM   1803  HG2 LYS A 131     -15.260   3.935   4.086  1.00 94.74           H  
ATOM   1804  HG3 LYS A 131     -13.846   3.205   4.874  1.00 94.74           H  
ATOM   1805  CD  LYS A 131     -13.925   2.914   2.742  1.00 94.74           C  
ATOM   1806  HD2 LYS A 131     -13.247   2.063   2.807  1.00 94.74           H  
ATOM   1807  HD3 LYS A 131     -14.676   2.706   1.980  1.00 94.74           H  
ATOM   1808  CE  LYS A 131     -13.108   4.146   2.344  1.00 94.74           C  
ATOM   1809  HE2 LYS A 131     -12.420   3.860   1.548  1.00 94.74           H  
ATOM   1810  HE3 LYS A 131     -12.514   4.461   3.202  1.00 94.74           H  
ATOM   1811  NZ  LYS A 131     -13.954   5.269   1.886  1.00 94.74           N  
ATOM   1812  HZ1 LYS A 131     -14.552   5.612   2.625  1.00 94.74           H  
ATOM   1813  HZ2 LYS A 131     -13.401   6.087   1.674  1.00 94.74           H  
ATOM   1814  HZ3 LYS A 131     -14.539   5.032   1.097  1.00 94.74           H  
ATOM   1815  N   GLY A 132     -17.131  -0.319   5.962  1.00 96.43           N  
ATOM   1816  H   GLY A 132     -16.170  -0.628   6.009  1.00 96.43           H  
ATOM   1817  CA  GLY A 132     -18.199  -1.304   6.112  1.00 96.43           C  
ATOM   1818  HA2 GLY A 132     -17.749  -2.271   6.336  1.00 96.43           H  
ATOM   1819  HA3 GLY A 132     -18.763  -1.378   5.183  1.00 96.43           H  
ATOM   1820  C   GLY A 132     -19.156  -0.946   7.251  1.00 96.43           C  
ATOM   1821  O   GLY A 132     -20.368  -0.894   7.049  1.00 96.43           O  
ATOM   1822  N   LYS A 133     -18.622  -0.621   8.434  1.00 96.14           N  
ATOM   1823  H   LYS A 133     -17.617  -0.658   8.526  1.00 96.14           H  
ATOM   1824  CA  LYS A 133     -19.423  -0.238   9.610  1.00 96.14           C  
ATOM   1825  HA  LYS A 133     -20.177  -1.004   9.789  1.00 96.14           H  
ATOM   1826  C   LYS A 133     -20.196   1.060   9.393  1.00 96.14           C  
ATOM   1827  CB  LYS A 133     -18.516  -0.149  10.845  1.00 96.14           C  
ATOM   1828  HB2 LYS A 133     -17.677   0.516  10.637  1.00 96.14           H  
ATOM   1829  HB3 LYS A 133     -19.087   0.254  11.681  1.00 96.14           H  
ATOM   1830  O   LYS A 133     -21.382   1.121   9.717  1.00 96.14           O  
ATOM   1831  CG  LYS A 133     -18.011  -1.550  11.220  1.00 96.14           C  
ATOM   1832  HG2 LYS A 133     -17.453  -1.990  10.393  1.00 96.14           H  
ATOM   1833  HG3 LYS A 133     -18.875  -2.196  11.381  1.00 96.14           H  
ATOM   1834  CD  LYS A 133     -17.131  -1.588  12.467  1.00 96.14           C  
ATOM   1835  HD2 LYS A 133     -17.679  -1.223  13.336  1.00 96.14           H  
ATOM   1836  HD3 LYS A 133     -16.861  -2.629  12.650  1.00 96.14           H  
ATOM   1837  CE  LYS A 133     -15.865  -0.763  12.283  1.00 96.14           C  
ATOM   1838  HE2 LYS A 133     -15.438  -0.976  11.303  1.00 96.14           H  
ATOM   1839  HE3 LYS A 133     -16.106   0.299  12.331  1.00 96.14           H  
ATOM   1840  NZ  LYS A 133     -14.893  -1.102  13.330  1.00 96.14           N  
ATOM   1841  HZ1 LYS A 133     -14.091  -0.489  13.282  1.00 96.14           H  
ATOM   1842  HZ2 LYS A 133     -15.237  -0.951  14.267  1.00 96.14           H  
ATOM   1843  HZ3 LYS A 133     -14.630  -2.077  13.325  1.00 96.14           H  
ATOM   1844  N   ALA A 134     -19.564   2.060   8.781  1.00 95.62           N  
ATOM   1845  H   ALA A 134     -18.583   1.948   8.568  1.00 95.62           H  
ATOM   1846  CA  ALA A 134     -20.208   3.309   8.391  1.00 95.62           C  
ATOM   1847  HA  ALA A 134     -20.540   3.834   9.287  1.00 95.62           H  
ATOM   1848  C   ALA A 134     -21.441   3.064   7.505  1.00 95.62           C  
ATOM   1849  CB  ALA A 134     -19.162   4.169   7.669  1.00 95.62           C  
ATOM   1850  HB1 ALA A 134     -18.708   3.613   6.849  1.00 95.62           H  
ATOM   1851  HB2 ALA A 134     -18.376   4.461   8.365  1.00 95.62           H  
ATOM   1852  HB3 ALA A 134     -19.627   5.060   7.246  1.00 95.62           H  
ATOM   1853  O   ALA A 134     -22.516   3.601   7.778  1.00 95.62           O  
ATOM   1854  N   ALA A 135     -21.313   2.218   6.479  1.00 95.91           N  
ATOM   1855  H   ALA A 135     -20.404   1.821   6.286  1.00 95.91           H  
ATOM   1856  CA  ALA A 135     -22.415   1.884   5.579  1.00 95.91           C  
ATOM   1857  HA  ALA A 135     -22.812   2.805   5.154  1.00 95.91           H  
ATOM   1858  C   ALA A 135     -23.577   1.177   6.303  1.00 95.91           C  
ATOM   1859  CB  ALA A 135     -21.851   1.039   4.436  1.00 95.91           C  
ATOM   1860  HB1 ALA A 135     -21.423   0.119   4.833  1.00 95.91           H  
ATOM   1861  HB2 ALA A 135     -21.073   1.595   3.913  1.00 95.91           H  
ATOM   1862  HB3 ALA A 135     -22.647   0.798   3.731  1.00 95.91           H  
ATOM   1863  O   ALA A 135     -24.740   1.508   6.068  1.00 95.91           O  
ATOM   1864  N   ILE A 136     -23.283   0.265   7.237  1.00 96.46           N  
ATOM   1865  H   ILE A 136     -22.312   0.026   7.378  1.00 96.46           H  
ATOM   1866  CA  ILE A 136     -24.312  -0.421   8.041  1.00 96.46           C  
ATOM   1867  HA  ILE A 136     -25.001  -0.925   7.363  1.00 96.46           H  
ATOM   1868  C   ILE A 136     -25.130   0.583   8.857  1.00 96.46           C  
ATOM   1869  CB  ILE A 136     -23.673  -1.476   8.973  1.00 96.46           C  
ATOM   1870  HB  ILE A 136     -22.911  -0.985   9.579  1.00 96.46           H  
ATOM   1871  O   ILE A 136     -26.362   0.534   8.841  1.00 96.46           O  
ATOM   1872  CG1 ILE A 136     -23.004  -2.583   8.139  1.00 96.46           C  
ATOM   1873 HG12 ILE A 136     -22.390  -2.134   7.358  1.00 96.46           H  
ATOM   1874 HG13 ILE A 136     -23.768  -3.178   7.639  1.00 96.46           H  
ATOM   1875  CG2 ILE A 136     -24.707  -2.109   9.930  1.00 96.46           C  
ATOM   1876 HG21 ILE A 136     -25.174  -1.350  10.558  1.00 96.46           H  
ATOM   1877 HG22 ILE A 136     -25.479  -2.627   9.361  1.00 96.46           H  
ATOM   1878 HG23 ILE A 136     -24.222  -2.817  10.601  1.00 96.46           H  
ATOM   1879  CD1 ILE A 136     -22.093  -3.484   8.976  1.00 96.46           C  
ATOM   1880 HD11 ILE A 136     -22.691  -4.123   9.625  1.00 96.46           H  
ATOM   1881 HD12 ILE A 136     -21.415  -2.876   9.574  1.00 96.46           H  
ATOM   1882 HD13 ILE A 136     -21.497  -4.118   8.320  1.00 96.46           H  
ATOM   1883  N   ILE A 137     -24.456   1.497   9.563  1.00 96.15           N  
ATOM   1884  H   ILE A 137     -23.447   1.483   9.529  1.00 96.15           H  
ATOM   1885  CA  ILE A 137     -25.121   2.473  10.435  1.00 96.15           C  
ATOM   1886  HA  ILE A 137     -25.808   1.941  11.094  1.00 96.15           H  
ATOM   1887  C   ILE A 137     -25.952   3.456   9.606  1.00 96.15           C  
ATOM   1888  CB  ILE A 137     -24.098   3.219  11.312  1.00 96.15           C  
ATOM   1889  HB  ILE A 137     -23.399   3.725  10.647  1.00 96.15           H  
ATOM   1890  O   ILE A 137     -27.078   3.771   9.992  1.00 96.15           O  
ATOM   1891  CG1 ILE A 137     -23.307   2.254  12.219  1.00 96.15           C  
ATOM   1892 HG12 ILE A 137     -23.055   1.335  11.688  1.00 96.15           H  
ATOM   1893 HG13 ILE A 137     -23.909   1.976  13.084  1.00 96.15           H  
ATOM   1894  CG2 ILE A 137     -24.805   4.264  12.201  1.00 96.15           C  
ATOM   1895 HG21 ILE A 137     -25.515   3.774  12.868  1.00 96.15           H  
ATOM   1896 HG22 ILE A 137     -25.348   4.994  11.602  1.00 96.15           H  
ATOM   1897 HG23 ILE A 137     -24.082   4.815  12.802  1.00 96.15           H  
ATOM   1898  CD1 ILE A 137     -21.997   2.887  12.684  1.00 96.15           C  
ATOM   1899 HD11 ILE A 137     -22.186   3.800  13.249  1.00 96.15           H  
ATOM   1900 HD12 ILE A 137     -21.478   2.176  13.327  1.00 96.15           H  
ATOM   1901 HD13 ILE A 137     -21.365   3.119  11.826  1.00 96.15           H  
ATOM   1902  N   LYS A 138     -25.446   3.903   8.447  1.00 95.80           N  
ATOM   1903  H   LYS A 138     -24.513   3.614   8.191  1.00 95.80           H  
ATOM   1904  CA  LYS A 138     -26.199   4.770   7.525  1.00 95.80           C  
ATOM   1905  HA  LYS A 138     -26.464   5.694   8.038  1.00 95.80           H  
ATOM   1906  C   LYS A 138     -27.521   4.128   7.095  1.00 95.80           C  
ATOM   1907  CB  LYS A 138     -25.342   5.106   6.296  1.00 95.80           C  
ATOM   1908  HB2 LYS A 138     -25.994   5.496   5.514  1.00 95.80           H  
ATOM   1909  HB3 LYS A 138     -24.879   4.195   5.918  1.00 95.80           H  
ATOM   1910  O   LYS A 138     -28.568   4.764   7.208  1.00 95.80           O  
ATOM   1911  CG  LYS A 138     -24.260   6.160   6.581  1.00 95.80           C  
ATOM   1912  HG2 LYS A 138     -24.741   7.098   6.857  1.00 95.80           H  
ATOM   1913  HG3 LYS A 138     -23.617   5.839   7.400  1.00 95.80           H  
ATOM   1914  CD  LYS A 138     -23.422   6.375   5.314  1.00 95.80           C  
ATOM   1915  HD2 LYS A 138     -22.955   5.431   5.033  1.00 95.80           H  
ATOM   1916  HD3 LYS A 138     -24.086   6.685   4.508  1.00 95.80           H  
ATOM   1917  CE  LYS A 138     -22.335   7.437   5.505  1.00 95.80           C  
ATOM   1918  HE2 LYS A 138     -22.794   8.338   5.911  1.00 95.80           H  
ATOM   1919  HE3 LYS A 138     -21.603   7.075   6.226  1.00 95.80           H  
ATOM   1920  NZ  LYS A 138     -21.685   7.745   4.204  1.00 95.80           N  
ATOM   1921  HZ1 LYS A 138     -21.242   6.925   3.815  1.00 95.80           H  
ATOM   1922  HZ2 LYS A 138     -20.991   8.472   4.302  1.00 95.80           H  
ATOM   1923  HZ3 LYS A 138     -22.371   8.054   3.529  1.00 95.80           H  
ATOM   1924  N   GLU A 139     -27.494   2.861   6.684  1.00 96.95           N  
ATOM   1925  H   GLU A 139     -26.597   2.409   6.583  1.00 96.95           H  
ATOM   1926  CA  GLU A 139     -28.701   2.121   6.290  1.00 96.95           C  
ATOM   1927  HA  GLU A 139     -29.248   2.696   5.543  1.00 96.95           H  
ATOM   1928  C   GLU A 139     -29.665   1.895   7.464  1.00 96.95           C  
ATOM   1929  CB  GLU A 139     -28.290   0.774   5.678  1.00 96.95           C  
ATOM   1930  HB2 GLU A 139     -27.567   0.285   6.331  1.00 96.95           H  
ATOM   1931  HB3 GLU A 139     -29.163   0.124   5.613  1.00 96.95           H  
ATOM   1932  O   GLU A 139     -30.879   2.057   7.315  1.00 96.95           O  
ATOM   1933  CG  GLU A 139     -27.676   0.928   4.279  1.00 96.95           C  
ATOM   1934  HG2 GLU A 139     -27.386  -0.060   3.921  1.00 96.95           H  
ATOM   1935  HG3 GLU A 139     -26.781   1.548   4.335  1.00 96.95           H  
ATOM   1936  CD  GLU A 139     -28.664   1.514   3.271  1.00 96.95           C  
ATOM   1937  OE1 GLU A 139     -28.278   2.417   2.506  1.00 96.95           O  
ATOM   1938  OE2 GLU A 139     -29.834   1.063   3.285  1.00 96.95           O  
ATOM   1939  N   MET A 140     -29.135   1.584   8.652  1.00 96.33           N  
ATOM   1940  H   MET A 140     -28.134   1.464   8.715  1.00 96.33           H  
ATOM   1941  CA  MET A 140     -29.938   1.454   9.871  1.00 96.33           C  
ATOM   1942  HA  MET A 140     -30.710   0.703   9.705  1.00 96.33           H  
ATOM   1943  C   MET A 140     -30.644   2.772  10.217  1.00 96.33           C  
ATOM   1944  CB  MET A 140     -29.037   0.985  11.022  1.00 96.33           C  
ATOM   1945  HB2 MET A 140     -28.261   1.732  11.193  1.00 96.33           H  
ATOM   1946  HB3 MET A 140     -28.555   0.048  10.744  1.00 96.33           H  
ATOM   1947  O   MET A 140     -31.847   2.782  10.476  1.00 96.33           O  
ATOM   1948  CG  MET A 140     -29.823   0.767  12.320  1.00 96.33           C  
ATOM   1949  HG2 MET A 140     -30.569  -0.007  12.143  1.00 96.33           H  
ATOM   1950  HG3 MET A 140     -30.342   1.685  12.593  1.00 96.33           H  
ATOM   1951  SD  MET A 140     -28.812   0.261  13.736  1.00 96.33           S  
ATOM   1952  CE  MET A 140     -27.837   1.766  14.020  1.00 96.33           C  
ATOM   1953  HE1 MET A 140     -28.503   2.612  14.189  1.00 96.33           H  
ATOM   1954  HE2 MET A 140     -27.200   1.970  13.159  1.00 96.33           H  
ATOM   1955  HE3 MET A 140     -27.206   1.629  14.898  1.00 96.33           H  
ATOM   1956  N   ASN A 141     -29.928   3.899  10.166  1.00 96.44           N  
ATOM   1957  H   ASN A 141     -28.941   3.826   9.966  1.00 96.44           H  
ATOM   1958  CA  ASN A 141     -30.485   5.227  10.428  1.00 96.44           C  
ATOM   1959  HA  ASN A 141     -31.034   5.198  11.369  1.00 96.44           H  
ATOM   1960  C   ASN A 141     -31.494   5.672   9.362  1.00 96.44           C  
ATOM   1961  CB  ASN A 141     -29.333   6.237  10.560  1.00 96.44           C  
ATOM   1962  HB2 ASN A 141     -28.618   6.094   9.750  1.00 96.44           H  
ATOM   1963  HB3 ASN A 141     -29.733   7.249  10.487  1.00 96.44           H  
ATOM   1964  O   ASN A 141     -32.432   6.405   9.677  1.00 96.44           O  
ATOM   1965  CG  ASN A 141     -28.608   6.141  11.889  1.00 96.44           C  
ATOM   1966  ND2 ASN A 141     -27.534   6.874  12.033  1.00 96.44           N  
ATOM   1967 HD21 ASN A 141     -27.196   7.478  11.297  1.00 96.44           H  
ATOM   1968 HD22 ASN A 141     -27.053   6.819  12.920  1.00 96.44           H  
ATOM   1969  OD1 ASN A 141     -29.035   5.473  12.820  1.00 96.44           O  
ATOM   1970  N   ALA A 142     -31.354   5.194   8.123  1.00 96.49           N  
ATOM   1971  H   ALA A 142     -30.523   4.665   7.900  1.00 96.49           H  
ATOM   1972  CA  ALA A 142     -32.349   5.379   7.069  1.00 96.49           C  
ATOM   1973  HA  ALA A 142     -32.653   6.426   7.068  1.00 96.49           H  
ATOM   1974  C   ALA A 142     -33.629   4.542   7.286  1.00 96.49           C  
ATOM   1975  CB  ALA A 142     -31.684   5.083   5.719  1.00 96.49           C  
ATOM   1976  HB1 ALA A 142     -30.798   5.706   5.594  1.00 96.49           H  
ATOM   1977  HB2 ALA A 142     -32.383   5.292   4.910  1.00 96.49           H  
ATOM   1978  HB3 ALA A 142     -31.390   4.035   5.666  1.00 96.49           H  
ATOM   1979  O   ALA A 142     -34.615   4.725   6.570  1.00 96.49           O  
ATOM   1980  N   GLY A 143     -33.645   3.647   8.281  1.00 95.92           N  
ATOM   1981  H   GLY A 143     -32.806   3.531   8.831  1.00 95.92           H  
ATOM   1982  CA  GLY A 143     -34.770   2.761   8.579  1.00 95.92           C  
ATOM   1983  HA2 GLY A 143     -34.639   2.371   9.588  1.00 95.92           H  
ATOM   1984  HA3 GLY A 143     -35.701   3.326   8.534  1.00 95.92           H  
ATOM   1985  C   GLY A 143     -34.880   1.567   7.628  1.00 95.92           C  
ATOM   1986  O   GLY A 143     -35.946   0.949   7.547  1.00 95.92           O  
ATOM   1987  N   ASN A 144     -33.806   1.249   6.902  1.00 97.49           N  
ATOM   1988  H   ASN A 144     -32.944   1.748   7.069  1.00 97.49           H  
ATOM   1989  CA  ASN A 144     -33.748   0.084   6.030  1.00 97.49           C  
ATOM   1990  HA  ASN A 144     -34.730  -0.049   5.578  1.00 97.49           H  
ATOM   1991  C   ASN A 144     -33.463  -1.191   6.845  1.00 97.49           C  
ATOM   1992  CB  ASN A 144     -32.751   0.362   4.892  1.00 97.49           C  
ATOM   1993  HB2 ASN A 144     -31.775   0.615   5.306  1.00 97.49           H  
ATOM   1994  HB3 ASN A 144     -32.636  -0.529   4.274  1.00 97.49           H  
ATOM   1995  O   ASN A 144     -33.123  -1.142   8.023  1.00 97.49           O  
ATOM   1996  CG  ASN A 144     -33.212   1.479   3.968  1.00 97.49           C  
ATOM   1997  ND2 ASN A 144     -32.304   2.168   3.329  1.00 97.49           N  
ATOM   1998 HD21 ASN A 144     -32.587   2.921   2.720  1.00 97.49           H  
ATOM   1999 HD22 ASN A 144     -31.337   1.881   3.376  1.00 97.49           H  
ATOM   2000  OD1 ASN A 144     -34.398   1.703   3.761  1.00 97.49           O  
ATOM   2001  N   GLY A 145     -33.697  -2.361   6.244  1.00 96.81           N  
ATOM   2002  H   GLY A 145     -33.906  -2.347   5.256  1.00 96.81           H  
ATOM   2003  CA  GLY A 145     -33.498  -3.652   6.915  1.00 96.81           C  
ATOM   2004  HA2 GLY A 145     -34.209  -4.377   6.520  1.00 96.81           H  
ATOM   2005  HA3 GLY A 145     -33.689  -3.543   7.983  1.00 96.81           H  
ATOM   2006  C   GLY A 145     -32.087  -4.216   6.737  1.00 96.81           C  
ATOM   2007  O   GLY A 145     -31.360  -3.796   5.839  1.00 96.81           O  
ATOM   2008  N   GLU A 146     -31.753  -5.259   7.508  1.00 97.46           N  
ATOM   2009  H   GLU A 146     -32.347  -5.479   8.295  1.00 97.46           H  
ATOM   2010  CA  GLU A 146     -30.439  -5.935   7.477  1.00 97.46           C  
ATOM   2011  HA  GLU A 146     -29.690  -5.282   7.926  1.00 97.46           H  
ATOM   2012  C   GLU A 146     -29.958  -6.268   6.058  1.00 97.46           C  
ATOM   2013  CB  GLU A 146     -30.488  -7.242   8.291  1.00 97.46           C  
ATOM   2014  HB2 GLU A 146     -31.338  -7.841   7.964  1.00 97.46           H  
ATOM   2015  HB3 GLU A 146     -29.575  -7.801   8.086  1.00 97.46           H  
ATOM   2016  O   GLU A 146     -28.805  -6.028   5.730  1.00 97.46           O  
ATOM   2017  CG  GLU A 146     -30.578  -7.000   9.804  1.00 97.46           C  
ATOM   2018  HG2 GLU A 146     -31.497  -6.451  10.011  1.00 97.46           H  
ATOM   2019  HG3 GLU A 146     -29.733  -6.381  10.106  1.00 97.46           H  
ATOM   2020  CD  GLU A 146     -30.558  -8.301  10.629  1.00 97.46           C  
ATOM   2021  OE1 GLU A 146     -31.341  -8.376  11.601  1.00 97.46           O  
ATOM   2022  OE2 GLU A 146     -29.797  -9.236  10.281  1.00 97.46           O  
ATOM   2023  N   SER A 147     -30.840  -6.740   5.168  1.00 97.87           N  
ATOM   2024  H   SER A 147     -31.782  -6.911   5.489  1.00 97.87           H  
ATOM   2025  CA  SER A 147     -30.457  -7.072   3.786  1.00 97.87           C  
ATOM   2026  HA  SER A 147     -29.654  -7.809   3.822  1.00 97.87           H  
ATOM   2027  C   SER A 147     -29.947  -5.869   2.981  1.00 97.87           C  
ATOM   2028  CB  SER A 147     -31.651  -7.682   3.052  1.00 97.87           C  
ATOM   2029  HB2 SER A 147     -32.443  -6.937   2.971  1.00 97.87           H  
ATOM   2030  HB3 SER A 147     -32.028  -8.533   3.620  1.00 97.87           H  
ATOM   2031  O   SER A 147     -29.071  -6.038   2.130  1.00 97.87           O  
ATOM   2032  OG  SER A 147     -31.291  -8.120   1.757  1.00 97.87           O  
ATOM   2033  HG  SER A 147     -30.505  -7.647   1.473  1.00 97.87           H  
ATOM   2034  N   ALA A 148     -30.504  -4.676   3.208  1.00 98.05           N  
ATOM   2035  H   ALA A 148     -31.095  -4.567   4.020  1.00 98.05           H  
ATOM   2036  CA  ALA A 148     -30.036  -3.452   2.563  1.00 98.05           C  
ATOM   2037  HA  ALA A 148     -29.871  -3.636   1.502  1.00 98.05           H  
ATOM   2038  C   ALA A 148     -28.696  -3.017   3.170  1.00 98.05           C  
ATOM   2039  CB  ALA A 148     -31.109  -2.371   2.702  1.00 98.05           C  
ATOM   2040  HB1 ALA A 148     -30.766  -1.455   2.222  1.00 98.05           H  
ATOM   2041  HB2 ALA A 148     -31.275  -2.164   3.759  1.00 98.05           H  
ATOM   2042  HB3 ALA A 148     -32.038  -2.697   2.234  1.00 98.05           H  
ATOM   2043  O   ALA A 148     -27.753  -2.765   2.425  1.00 98.05           O  
ATOM   2044  N   ALA A 149     -28.572  -3.075   4.501  1.00 97.59           N  
ATOM   2045  H   ALA A 149     -29.386  -3.297   5.055  1.00 97.59           H  
ATOM   2046  CA  ALA A 149     -27.318  -2.809   5.205  1.00 97.59           C  
ATOM   2047  HA  ALA A 149     -26.988  -1.796   4.973  1.00 97.59           H  
ATOM   2048  C   ALA A 149     -26.175  -3.740   4.775  1.00 97.59           C  
ATOM   2049  CB  ALA A 149     -27.576  -2.875   6.709  1.00 97.59           C  
ATOM   2050  HB1 ALA A 149     -28.299  -2.104   6.974  1.00 97.59           H  
ATOM   2051  HB2 ALA A 149     -27.957  -3.855   6.993  1.00 97.59           H  
ATOM   2052  HB3 ALA A 149     -26.645  -2.683   7.244  1.00 97.59           H  
ATOM   2053  O   ALA A 149     -25.074  -3.264   4.518  1.00 97.59           O  
ATOM   2054  N   THR A 150     -26.426  -5.044   4.612  1.00 98.23           N  
ATOM   2055  H   THR A 150     -27.314  -5.408   4.929  1.00 98.23           H  
ATOM   2056  CA  THR A 150     -25.432  -5.993   4.085  1.00 98.23           C  
ATOM   2057  HA  THR A 150     -24.549  -5.974   4.724  1.00 98.23           H  
ATOM   2058  C   THR A 150     -24.985  -5.611   2.676  1.00 98.23           C  
ATOM   2059  CB  THR A 150     -25.992  -7.425   4.046  1.00 98.23           C  
ATOM   2060  HB  THR A 150     -26.848  -7.455   3.371  1.00 98.23           H  
ATOM   2061  O   THR A 150     -23.795  -5.669   2.378  1.00 98.23           O  
ATOM   2062  CG2 THR A 150     -24.965  -8.458   3.584  1.00 98.23           C  
ATOM   2063 HG21 THR A 150     -24.714  -8.297   2.536  1.00 98.23           H  
ATOM   2064 HG22 THR A 150     -25.383  -9.459   3.688  1.00 98.23           H  
ATOM   2065 HG23 THR A 150     -24.059  -8.381   4.185  1.00 98.23           H  
ATOM   2066  OG1 THR A 150     -26.421  -7.844   5.317  1.00 98.23           O  
ATOM   2067  HG1 THR A 150     -25.666  -7.851   5.910  1.00 98.23           H  
ATOM   2068  N   THR A 151     -25.918  -5.197   1.816  1.00 98.14           N  
ATOM   2069  H   THR A 151     -26.865  -5.087   2.150  1.00 98.14           H  
ATOM   2070  CA  THR A 151     -25.599  -4.793   0.439  1.00 98.14           C  
ATOM   2071  HA  THR A 151     -25.006  -5.577  -0.031  1.00 98.14           H  
ATOM   2072  C   THR A 151     -24.755  -3.515   0.423  1.00 98.14           C  
ATOM   2073  CB  THR A 151     -26.877  -4.600  -0.391  1.00 98.14           C  
ATOM   2074  HB  THR A 151     -27.462  -3.780   0.024  1.00 98.14           H  
ATOM   2075  O   THR A 151     -23.733  -3.470  -0.256  1.00 98.14           O  
ATOM   2076  CG2 THR A 151     -26.577  -4.293  -1.857  1.00 98.14           C  
ATOM   2077 HG21 THR A 151     -27.510  -4.251  -2.419  1.00 98.14           H  
ATOM   2078 HG22 THR A 151     -25.938  -5.070  -2.276  1.00 98.14           H  
ATOM   2079 HG23 THR A 151     -26.075  -3.330  -1.946  1.00 98.14           H  
ATOM   2080  OG1 THR A 151     -27.668  -5.774  -0.364  1.00 98.14           O  
ATOM   2081  HG1 THR A 151     -28.015  -5.867   0.526  1.00 98.14           H  
ATOM   2082  N   ALA A 152     -25.134  -2.502   1.209  1.00 97.65           N  
ATOM   2083  H   ALA A 152     -25.985  -2.585   1.746  1.00 97.65           H  
ATOM   2084  CA  ALA A 152     -24.393  -1.245   1.308  1.00 97.65           C  
ATOM   2085  HA  ALA A 152     -24.275  -0.821   0.311  1.00 97.65           H  
ATOM   2086  C   ALA A 152     -22.990  -1.444   1.900  1.00 97.65           C  
ATOM   2087  CB  ALA A 152     -25.214  -0.270   2.154  1.00 97.65           C  
ATOM   2088  HB1 ALA A 152     -25.303  -0.645   3.174  1.00 97.65           H  
ATOM   2089  HB2 ALA A 152     -24.720   0.702   2.178  1.00 97.65           H  
ATOM   2090  HB3 ALA A 152     -26.206  -0.141   1.722  1.00 97.65           H  
ATOM   2091  O   ALA A 152     -22.017  -0.897   1.385  1.00 97.65           O  
ATOM   2092  N   MET A 153     -22.871  -2.281   2.935  1.00 97.89           N  
ATOM   2093  H   MET A 153     -23.715  -2.656   3.343  1.00 97.89           H  
ATOM   2094  CA  MET A 153     -21.590  -2.685   3.518  1.00 97.89           C  
ATOM   2095  HA  MET A 153     -21.078  -1.812   3.920  1.00 97.89           H  
ATOM   2096  C   MET A 153     -20.673  -3.318   2.466  1.00 97.89           C  
ATOM   2097  CB  MET A 153     -21.873  -3.668   4.659  1.00 97.89           C  
ATOM   2098  HB2 MET A 153     -22.517  -3.188   5.395  1.00 97.89           H  
ATOM   2099  HB3 MET A 153     -22.420  -4.519   4.253  1.00 97.89           H  
ATOM   2100  O   MET A 153     -19.528  -2.897   2.323  1.00 97.89           O  
ATOM   2101  CG  MET A 153     -20.611  -4.175   5.360  1.00 97.89           C  
ATOM   2102  HG2 MET A 153     -19.814  -4.330   4.632  1.00 97.89           H  
ATOM   2103  HG3 MET A 153     -20.278  -3.419   6.070  1.00 97.89           H  
ATOM   2104  SD  MET A 153     -20.853  -5.739   6.236  1.00 97.89           S  
ATOM   2105  CE  MET A 153     -21.025  -6.900   4.860  1.00 97.89           C  
ATOM   2106  HE1 MET A 153     -21.065  -7.915   5.256  1.00 97.89           H  
ATOM   2107  HE2 MET A 153     -20.163  -6.808   4.198  1.00 97.89           H  
ATOM   2108  HE3 MET A 153     -21.940  -6.692   4.306  1.00 97.89           H  
ATOM   2109  N   GLN A 154     -21.177  -4.301   1.711  1.00 98.26           N  
ATOM   2110  H   GLN A 154     -22.135  -4.585   1.862  1.00 98.26           H  
ATOM   2111  CA  GLN A 154     -20.410  -4.965   0.654  1.00 98.26           C  
ATOM   2112  HA  GLN A 154     -19.497  -5.374   1.086  1.00 98.26           H  
ATOM   2113  C   GLN A 154     -19.975  -3.983  -0.438  1.00 98.26           C  
ATOM   2114  CB  GLN A 154     -21.233  -6.113   0.048  1.00 98.26           C  
ATOM   2115  HB2 GLN A 154     -20.765  -6.435  -0.882  1.00 98.26           H  
ATOM   2116  HB3 GLN A 154     -22.239  -5.759  -0.178  1.00 98.26           H  
ATOM   2117  O   GLN A 154     -18.813  -4.012  -0.833  1.00 98.26           O  
ATOM   2118  CG  GLN A 154     -21.305  -7.319   0.991  1.00 98.26           C  
ATOM   2119  HG2 GLN A 154     -21.653  -7.008   1.976  1.00 98.26           H  
ATOM   2120  HG3 GLN A 154     -20.300  -7.728   1.100  1.00 98.26           H  
ATOM   2121  CD  GLN A 154     -22.209  -8.441   0.496  1.00 98.26           C  
ATOM   2122  NE2 GLN A 154     -22.121  -9.606   1.100  1.00 98.26           N  
ATOM   2123 HE21 GLN A 154     -21.457  -9.741   1.849  1.00 98.26           H  
ATOM   2124 HE22 GLN A 154     -22.720 -10.335   0.740  1.00 98.26           H  
ATOM   2125  OE1 GLN A 154     -23.004  -8.323  -0.421  1.00 98.26           O  
ATOM   2126  N   SER A 155     -20.873  -3.096  -0.887  1.00 97.87           N  
ATOM   2127  H   SER A 155     -21.816  -3.136  -0.526  1.00 97.87           H  
ATOM   2128  CA  SER A 155     -20.554  -2.066  -1.889  1.00 97.87           C  
ATOM   2129  HA  SER A 155     -20.209  -2.556  -2.800  1.00 97.87           H  
ATOM   2130  C   SER A 155     -19.439  -1.146  -1.403  1.00 97.87           C  
ATOM   2131  CB  SER A 155     -21.790  -1.228  -2.237  1.00 97.87           C  
ATOM   2132  HB2 SER A 155     -21.980  -0.482  -1.465  1.00 97.87           H  
ATOM   2133  HB3 SER A 155     -22.654  -1.890  -2.293  1.00 97.87           H  
ATOM   2134  O   SER A 155     -18.422  -1.018  -2.071  1.00 97.87           O  
ATOM   2135  OG  SER A 155     -21.648  -0.598  -3.497  1.00 97.87           O  
ATOM   2136  HG  SER A 155     -21.069   0.167  -3.476  1.00 97.87           H  
ATOM   2137  N   SER A 156     -19.573  -0.589  -0.194  1.00 96.30           N  
ATOM   2138  H   SER A 156     -20.423  -0.759   0.324  1.00 96.30           H  
ATOM   2139  CA  SER A 156     -18.606   0.371   0.349  1.00 96.30           C  
ATOM   2140  HA  SER A 156     -18.511   1.194  -0.360  1.00 96.30           H  
ATOM   2141  C   SER A 156     -17.212  -0.233   0.550  1.00 96.30           C  
ATOM   2142  CB  SER A 156     -19.143   0.919   1.672  1.00 96.30           C  
ATOM   2143  HB2 SER A 156     -19.190   0.123   2.415  1.00 96.30           H  
ATOM   2144  HB3 SER A 156     -20.147   1.314   1.514  1.00 96.30           H  
ATOM   2145  O   SER A 156     -16.203   0.425   0.290  1.00 96.30           O  
ATOM   2146  OG  SER A 156     -18.311   1.958   2.142  1.00 96.30           O  
ATOM   2147  HG  SER A 156     -18.144   2.550   1.405  1.00 96.30           H  
ATOM   2148  N   ILE A 157     -17.143  -1.499   0.974  1.00 97.27           N  
ATOM   2149  H   ILE A 157     -18.005  -1.981   1.188  1.00 97.27           H  
ATOM   2150  CA  ILE A 157     -15.877  -2.232   1.087  1.00 97.27           C  
ATOM   2151  HA  ILE A 157     -15.161  -1.617   1.632  1.00 97.27           H  
ATOM   2152  C   ILE A 157     -15.289  -2.474  -0.306  1.00 97.27           C  
ATOM   2153  CB  ILE A 157     -16.090  -3.544   1.874  1.00 97.27           C  
ATOM   2154  HB  ILE A 157     -16.927  -4.079   1.425  1.00 97.27           H  
ATOM   2155  O   ILE A 157     -14.119  -2.173  -0.533  1.00 97.27           O  
ATOM   2156  CG1 ILE A 157     -16.425  -3.220   3.346  1.00 97.27           C  
ATOM   2157 HG12 ILE A 157     -15.518  -2.927   3.874  1.00 97.27           H  
ATOM   2158 HG13 ILE A 157     -17.121  -2.382   3.397  1.00 97.27           H  
ATOM   2159  CG2 ILE A 157     -14.849  -4.453   1.819  1.00 97.27           C  
ATOM   2160 HG21 ILE A 157     -14.663  -4.778   0.795  1.00 97.27           H  
ATOM   2161 HG22 ILE A 157     -14.995  -5.347   2.425  1.00 97.27           H  
ATOM   2162 HG23 ILE A 157     -13.980  -3.911   2.192  1.00 97.27           H  
ATOM   2163  CD1 ILE A 157     -17.081  -4.394   4.074  1.00 97.27           C  
ATOM   2164 HD11 ILE A 157     -16.377  -5.215   4.208  1.00 97.27           H  
ATOM   2165 HD12 ILE A 157     -17.942  -4.741   3.504  1.00 97.27           H  
ATOM   2166 HD13 ILE A 157     -17.431  -4.056   5.050  1.00 97.27           H  
ATOM   2167  N   ASN A 158     -16.086  -2.979  -1.250  1.00 97.83           N  
ATOM   2168  H   ASN A 158     -17.056  -3.163  -1.035  1.00 97.83           H  
ATOM   2169  CA  ASN A 158     -15.606  -3.259  -2.600  1.00 97.83           C  
ATOM   2170  HA  ASN A 158     -14.758  -3.941  -2.540  1.00 97.83           H  
ATOM   2171  C   ASN A 158     -15.102  -1.997  -3.311  1.00 97.83           C  
ATOM   2172  CB  ASN A 158     -16.714  -3.922  -3.420  1.00 97.83           C  
ATOM   2173  HB2 ASN A 158     -17.620  -3.317  -3.376  1.00 97.83           H  
ATOM   2174  HB3 ASN A 158     -16.365  -3.953  -4.452  1.00 97.83           H  
ATOM   2175  O   ASN A 158     -14.033  -2.048  -3.904  1.00 97.83           O  
ATOM   2176  CG  ASN A 158     -17.024  -5.353  -3.036  1.00 97.83           C  
ATOM   2177  ND2 ASN A 158     -18.184  -5.838  -3.408  1.00 97.83           N  
ATOM   2178 HD21 ASN A 158     -18.821  -5.240  -3.915  1.00 97.83           H  
ATOM   2179 HD22 ASN A 158     -18.366  -6.805  -3.180  1.00 97.83           H  
ATOM   2180  OD1 ASN A 158     -16.232  -6.076  -2.452  1.00 97.83           O  
ATOM   2181  N   GLU A 159     -15.815  -0.874  -3.211  1.00 95.73           N  
ATOM   2182  H   GLU A 159     -16.709  -0.910  -2.741  1.00 95.73           H  
ATOM   2183  CA  GLU A 159     -15.412   0.416  -3.790  1.00 95.73           C  
ATOM   2184  HA  GLU A 159     -15.332   0.333  -4.874  1.00 95.73           H  
ATOM   2185  C   GLU A 159     -14.048   0.876  -3.257  1.00 95.73           C  
ATOM   2186  CB  GLU A 159     -16.474   1.475  -3.446  1.00 95.73           C  
ATOM   2187  HB2 GLU A 159     -16.716   1.392  -2.386  1.00 95.73           H  
ATOM   2188  HB3 GLU A 159     -16.056   2.466  -3.620  1.00 95.73           H  
ATOM   2189  O   GLU A 159     -13.188   1.319  -4.017  1.00 95.73           O  
ATOM   2190  CG  GLU A 159     -17.757   1.341  -4.281  1.00 95.73           C  
ATOM   2191  HG2 GLU A 159     -18.033   0.289  -4.354  1.00 95.73           H  
ATOM   2192  HG3 GLU A 159     -17.559   1.700  -5.291  1.00 95.73           H  
ATOM   2193  CD  GLU A 159     -18.932   2.129  -3.676  1.00 95.73           C  
ATOM   2194  OE1 GLU A 159     -20.087   1.652  -3.817  1.00 95.73           O  
ATOM   2195  OE2 GLU A 159     -18.687   3.176  -3.030  1.00 95.73           O  
ATOM   2196  N   TYR A 160     -13.807   0.720  -1.952  1.00 95.04           N  
ATOM   2197  H   TYR A 160     -14.537   0.338  -1.368  1.00 95.04           H  
ATOM   2198  CA  TYR A 160     -12.517   1.061  -1.355  1.00 95.04           C  
ATOM   2199  HA  TYR A 160     -12.275   2.091  -1.615  1.00 95.04           H  
ATOM   2200  C   TYR A 160     -11.376   0.194  -1.891  1.00 95.04           C  
ATOM   2201  CB  TYR A 160     -12.626   0.954   0.165  1.00 95.04           C  
ATOM   2202  HB2 TYR A 160     -13.131   0.024   0.428  1.00 95.04           H  
ATOM   2203  HB3 TYR A 160     -13.258   1.780   0.492  1.00 95.04           H  
ATOM   2204  O   TYR A 160     -10.346   0.716  -2.313  1.00 95.04           O  
ATOM   2205  CG  TYR A 160     -11.295   1.013   0.890  1.00 95.04           C  
ATOM   2206  CD1 TYR A 160     -10.878  -0.082   1.668  1.00 95.04           C  
ATOM   2207  HD1 TYR A 160     -11.508  -0.953   1.767  1.00 95.04           H  
ATOM   2208  CD2 TYR A 160     -10.436   2.116   0.710  1.00 95.04           C  
ATOM   2209  HD2 TYR A 160     -10.722   2.934   0.065  1.00 95.04           H  
ATOM   2210  CE1 TYR A 160      -9.608  -0.071   2.271  1.00 95.04           C  
ATOM   2211  HE1 TYR A 160      -9.263  -0.934   2.821  1.00 95.04           H  
ATOM   2212  CE2 TYR A 160      -9.156   2.119   1.298  1.00 95.04           C  
ATOM   2213  HE2 TYR A 160      -8.475   2.938   1.121  1.00 95.04           H  
ATOM   2214  OH  TYR A 160      -7.494   0.993   2.615  1.00 95.04           O  
ATOM   2215  HH  TYR A 160      -6.895   1.571   2.136  1.00 95.04           H  
ATOM   2216  CZ  TYR A 160      -8.742   1.025   2.085  1.00 95.04           C  
ATOM   2217  N   PHE A 161     -11.560  -1.125  -1.923  1.00 95.70           N  
ATOM   2218  H   PHE A 161     -12.434  -1.505  -1.589  1.00 95.70           H  
ATOM   2219  CA  PHE A 161     -10.530  -2.024  -2.440  1.00 95.70           C  
ATOM   2220  HA  PHE A 161      -9.573  -1.738  -2.003  1.00 95.70           H  
ATOM   2221  C   PHE A 161     -10.350  -1.892  -3.965  1.00 95.70           C  
ATOM   2222  CB  PHE A 161     -10.839  -3.451  -1.978  1.00 95.70           C  
ATOM   2223  HB2 PHE A 161     -10.280  -4.146  -2.605  1.00 95.70           H  
ATOM   2224  HB3 PHE A 161     -11.898  -3.663  -2.121  1.00 95.70           H  
ATOM   2225  O   PHE A 161      -9.230  -2.028  -4.457  1.00 95.70           O  
ATOM   2226  CG  PHE A 161     -10.444  -3.716  -0.533  1.00 95.70           C  
ATOM   2227  CD1 PHE A 161      -9.111  -4.033  -0.229  1.00 95.70           C  
ATOM   2228  HD1 PHE A 161      -8.370  -4.077  -1.014  1.00 95.70           H  
ATOM   2229  CD2 PHE A 161     -11.388  -3.713   0.509  1.00 95.70           C  
ATOM   2230  HD2 PHE A 161     -12.427  -3.511   0.293  1.00 95.70           H  
ATOM   2231  CE1 PHE A 161      -8.723  -4.335   1.080  1.00 95.70           C  
ATOM   2232  HE1 PHE A 161      -7.696  -4.602   1.277  1.00 95.70           H  
ATOM   2233  CE2 PHE A 161     -10.998  -3.983   1.834  1.00 95.70           C  
ATOM   2234  HE2 PHE A 161     -11.725  -3.966   2.632  1.00 95.70           H  
ATOM   2235  CZ  PHE A 161      -9.659  -4.295   2.122  1.00 95.70           C  
ATOM   2236  HZ  PHE A 161      -9.345  -4.513   3.132  1.00 95.70           H  
ATOM   2237  N   ALA A 162     -11.399  -1.544  -4.715  1.00 95.35           N  
ATOM   2238  H   ALA A 162     -12.308  -1.464  -4.281  1.00 95.35           H  
ATOM   2239  CA  ALA A 162     -11.306  -1.235  -6.142  1.00 95.35           C  
ATOM   2240  HA  ALA A 162     -10.811  -2.062  -6.651  1.00 95.35           H  
ATOM   2241  C   ALA A 162     -10.466   0.024  -6.399  1.00 95.35           C  
ATOM   2242  CB  ALA A 162     -12.715  -1.094  -6.722  1.00 95.35           C  
ATOM   2243  HB1 ALA A 162     -13.253  -0.285  -6.228  1.00 95.35           H  
ATOM   2244  HB2 ALA A 162     -13.269  -2.024  -6.591  1.00 95.35           H  
ATOM   2245  HB3 ALA A 162     -12.658  -0.871  -7.788  1.00 95.35           H  
ATOM   2246  O   ALA A 162      -9.674   0.039  -7.339  1.00 95.35           O  
ATOM   2247  N   ALA A 163     -10.540   1.040  -5.532  1.00 92.63           N  
ATOM   2248  H   ALA A 163     -11.247   1.020  -4.811  1.00 92.63           H  
ATOM   2249  CA  ALA A 163      -9.662   2.208  -5.626  1.00 92.63           C  
ATOM   2250  HA  ALA A 163      -9.791   2.652  -6.614  1.00 92.63           H  
ATOM   2251  C   ALA A 163      -8.173   1.831  -5.484  1.00 92.63           C  
ATOM   2252  CB  ALA A 163     -10.093   3.244  -4.583  1.00 92.63           C  
ATOM   2253  HB1 ALA A 163     -11.155   3.466  -4.697  1.00 92.63           H  
ATOM   2254  HB2 ALA A 163      -9.522   4.161  -4.728  1.00 92.63           H  
ATOM   2255  HB3 ALA A 163      -9.909   2.873  -3.575  1.00 92.63           H  
ATOM   2256  O   ALA A 163      -7.332   2.340  -6.225  1.00 92.63           O  
ATOM   2257  N   ILE A 164      -7.839   0.880  -4.602  1.00 92.78           N  
ATOM   2258  H   ILE A 164      -8.566   0.500  -4.012  1.00 92.78           H  
ATOM   2259  CA  ILE A 164      -6.464   0.366  -4.476  1.00 92.78           C  
ATOM   2260  HA  ILE A 164      -5.795   1.220  -4.367  1.00 92.78           H  
ATOM   2261  C   ILE A 164      -6.046  -0.379  -5.756  1.00 92.78           C  
ATOM   2262  CB  ILE A 164      -6.291  -0.527  -3.223  1.00 92.78           C  
ATOM   2263  HB  ILE A 164      -6.889  -1.429  -3.354  1.00 92.78           H  
ATOM   2264  O   ILE A 164      -4.950  -0.145  -6.270  1.00 92.78           O  
ATOM   2265  CG1 ILE A 164      -6.762   0.185  -1.933  1.00 92.78           C  
ATOM   2266 HG12 ILE A 164      -7.787   0.533  -2.062  1.00 92.78           H  
ATOM   2267 HG13 ILE A 164      -6.138   1.058  -1.743  1.00 92.78           H  
ATOM   2268  CG2 ILE A 164      -4.811  -0.938  -3.087  1.00 92.78           C  
ATOM   2269 HG21 ILE A 164      -4.666  -1.586  -2.223  1.00 92.78           H  
ATOM   2270 HG22 ILE A 164      -4.187  -0.052  -2.973  1.00 92.78           H  
ATOM   2271 HG23 ILE A 164      -4.478  -1.490  -3.967  1.00 92.78           H  
ATOM   2272  CD1 ILE A 164      -6.758  -0.719  -0.694  1.00 92.78           C  
ATOM   2273 HD11 ILE A 164      -7.295  -1.644  -0.903  1.00 92.78           H  
ATOM   2274 HD12 ILE A 164      -5.739  -0.948  -0.383  1.00 92.78           H  
ATOM   2275 HD13 ILE A 164      -7.258  -0.202   0.125  1.00 92.78           H  
ATOM   2276  N   GLN A 165      -6.919  -1.228  -6.318  1.00 94.06           N  
ATOM   2277  H   GLN A 165      -7.807  -1.381  -5.862  1.00 94.06           H  
ATOM   2278  CA  GLN A 165      -6.652  -1.889  -7.606  1.00 94.06           C  
ATOM   2279  HA  GLN A 165      -5.743  -2.484  -7.519  1.00 94.06           H  
ATOM   2280  C   GLN A 165      -6.422  -0.875  -8.732  1.00 94.06           C  
ATOM   2281  CB  GLN A 165      -7.807  -2.811  -8.017  1.00 94.06           C  
ATOM   2282  HB2 GLN A 165      -8.747  -2.259  -8.022  1.00 94.06           H  
ATOM   2283  HB3 GLN A 165      -7.617  -3.149  -9.036  1.00 94.06           H  
ATOM   2284  O   GLN A 165      -5.499  -1.035  -9.528  1.00 94.06           O  
ATOM   2285  CG  GLN A 165      -7.952  -4.049  -7.134  1.00 94.06           C  
ATOM   2286  HG2 GLN A 165      -8.389  -3.752  -6.181  1.00 94.06           H  
ATOM   2287  HG3 GLN A 165      -6.974  -4.501  -6.966  1.00 94.06           H  
ATOM   2288  CD  GLN A 165      -8.888  -5.067  -7.758  1.00 94.06           C  
ATOM   2289  NE2 GLN A 165      -8.461  -6.296  -7.939  1.00 94.06           N  
ATOM   2290 HE21 GLN A 165      -9.067  -6.923  -8.450  1.00 94.06           H  
ATOM   2291 HE22 GLN A 165      -7.499  -6.533  -7.744  1.00 94.06           H  
ATOM   2292  OE1 GLN A 165     -10.028  -4.778  -8.088  1.00 94.06           O  
ATOM   2293  N   GLN A 166      -7.226   0.188  -8.780  1.00 92.38           N  
ATOM   2294  H   GLN A 166      -7.993   0.237  -8.124  1.00 92.38           H  
ATOM   2295  CA  GLN A 166      -7.101   1.256  -9.767  1.00 92.38           C  
ATOM   2296  HA  GLN A 166      -7.135   0.804 -10.759  1.00 92.38           H  
ATOM   2297  C   GLN A 166      -5.766   2.002  -9.638  1.00 92.38           C  
ATOM   2298  CB  GLN A 166      -8.303   2.204  -9.616  1.00 92.38           C  
ATOM   2299  HB2 GLN A 166      -8.289   2.651  -8.622  1.00 92.38           H  
ATOM   2300  HB3 GLN A 166      -9.222   1.627  -9.713  1.00 92.38           H  
ATOM   2301  O   GLN A 166      -5.155   2.341 -10.655  1.00 92.38           O  
ATOM   2302  CG  GLN A 166      -8.325   3.335 -10.652  1.00 92.38           C  
ATOM   2303  HG2 GLN A 166      -7.459   3.981 -10.503  1.00 92.38           H  
ATOM   2304  HG3 GLN A 166      -9.218   3.940 -10.495  1.00 92.38           H  
ATOM   2305  CD  GLN A 166      -8.345   2.814 -12.085  1.00 92.38           C  
ATOM   2306  NE2 GLN A 166      -7.361   3.139 -12.892  1.00 92.38           N  
ATOM   2307 HE21 GLN A 166      -7.385   2.740 -13.820  1.00 92.38           H  
ATOM   2308 HE22 GLN A 166      -6.624   3.746 -12.565  1.00 92.38           H  
ATOM   2309  OE1 GLN A 166      -9.228   2.090 -12.508  1.00 92.38           O  
ATOM   2310  N   ASN A 167      -5.279   2.221  -8.415  1.00 88.95           N  
ATOM   2311  H   ASN A 167      -5.857   1.992  -7.618  1.00 88.95           H  
ATOM   2312  CA  ASN A 167      -3.969   2.823  -8.176  1.00 88.95           C  
ATOM   2313  HA  ASN A 167      -3.909   3.768  -8.715  1.00 88.95           H  
ATOM   2314  C   ASN A 167      -2.836   1.934  -8.724  1.00 88.95           C  
ATOM   2315  CB  ASN A 167      -3.815   3.114  -6.671  1.00 88.95           C  
ATOM   2316  HB2 ASN A 167      -2.773   3.359  -6.469  1.00 88.95           H  
ATOM   2317  HB3 ASN A 167      -4.080   2.235  -6.083  1.00 88.95           H  
ATOM   2318  O   ASN A 167      -2.005   2.414  -9.495  1.00 88.95           O  
ATOM   2319  CG  ASN A 167      -4.625   4.304  -6.186  1.00 88.95           C  
ATOM   2320  ND2 ASN A 167      -4.764   4.455  -4.889  1.00 88.95           N  
ATOM   2321 HD21 ASN A 167      -4.447   3.753  -4.236  1.00 88.95           H  
ATOM   2322 HD22 ASN A 167      -5.056   5.374  -4.589  1.00 88.95           H  
ATOM   2323  OD1 ASN A 167      -5.064   5.153  -6.946  1.00 88.95           O  
ATOM   2324  N   ILE A 168      -2.845   0.630  -8.413  1.00 91.99           N  
ATOM   2325  H   ILE A 168      -3.570   0.296  -7.795  1.00 91.99           H  
ATOM   2326  CA  ILE A 168      -1.856  -0.340  -8.933  1.00 91.99           C  
ATOM   2327  HA  ILE A 168      -0.855  -0.007  -8.659  1.00 91.99           H  
ATOM   2328  C   ILE A 168      -1.904  -0.398 -10.465  1.00 91.99           C  
ATOM   2329  CB  ILE A 168      -2.086  -1.743  -8.321  1.00 91.99           C  
ATOM   2330  HB  ILE A 168      -3.118  -2.037  -8.507  1.00 91.99           H  
ATOM   2331  O   ILE A 168      -0.869  -0.335 -11.127  1.00 91.99           O  
ATOM   2332  CG1 ILE A 168      -1.848  -1.706  -6.796  1.00 91.99           C  
ATOM   2333 HG12 ILE A 168      -2.360  -0.849  -6.358  1.00 91.99           H  
ATOM   2334 HG13 ILE A 168      -0.779  -1.591  -6.615  1.00 91.99           H  
ATOM   2335  CG2 ILE A 168      -1.154  -2.796  -8.961  1.00 91.99           C  
ATOM   2336 HG21 ILE A 168      -1.362  -2.908 -10.025  1.00 91.99           H  
ATOM   2337 HG22 ILE A 168      -0.111  -2.505  -8.835  1.00 91.99           H  
ATOM   2338 HG23 ILE A 168      -1.299  -3.775  -8.504  1.00 91.99           H  
ATOM   2339  CD1 ILE A 168      -2.350  -2.953  -6.060  1.00 91.99           C  
ATOM   2340 HD11 ILE A 168      -2.279  -2.792  -4.985  1.00 91.99           H  
ATOM   2341 HD12 ILE A 168      -1.743  -3.820  -6.320  1.00 91.99           H  
ATOM   2342 HD13 ILE A 168      -3.391  -3.143  -6.324  1.00 91.99           H  
ATOM   2343  N   LEU A 169      -3.106  -0.458 -11.041  1.00 93.11           N  
ATOM   2344  H   LEU A 169      -3.919  -0.535 -10.447  1.00 93.11           H  
ATOM   2345  CA  LEU A 169      -3.294  -0.506 -12.489  1.00 93.11           C  
ATOM   2346  HA  LEU A 169      -2.711  -1.341 -12.876  1.00 93.11           H  
ATOM   2347  C   LEU A 169      -2.800   0.771 -13.180  1.00 93.11           C  
ATOM   2348  CB  LEU A 169      -4.785  -0.742 -12.769  1.00 93.11           C  
ATOM   2349  HB2 LEU A 169      -5.119  -1.604 -12.191  1.00 93.11           H  
ATOM   2350  HB3 LEU A 169      -5.346   0.128 -12.427  1.00 93.11           H  
ATOM   2351  O   LEU A 169      -2.240   0.707 -14.271  1.00 93.11           O  
ATOM   2352  CG  LEU A 169      -5.104  -0.996 -14.251  1.00 93.11           C  
ATOM   2353  HG  LEU A 169      -4.742  -0.171 -14.864  1.00 93.11           H  
ATOM   2354  CD1 LEU A 169      -4.488  -2.302 -14.746  1.00 93.11           C  
ATOM   2355 HD11 LEU A 169      -4.839  -2.517 -15.755  1.00 93.11           H  
ATOM   2356 HD12 LEU A 169      -3.402  -2.223 -14.772  1.00 93.11           H  
ATOM   2357 HD13 LEU A 169      -4.776  -3.125 -14.090  1.00 93.11           H  
ATOM   2358  CD2 LEU A 169      -6.618  -1.073 -14.412  1.00 93.11           C  
ATOM   2359 HD21 LEU A 169      -6.875  -1.304 -15.446  1.00 93.11           H  
ATOM   2360 HD22 LEU A 169      -7.047  -0.110 -14.137  1.00 93.11           H  
ATOM   2361 HD23 LEU A 169      -7.026  -1.845 -13.759  1.00 93.11           H  
ATOM   2362  N   THR A 170      -2.987   1.931 -12.546  1.00 90.91           N  
ATOM   2363  H   THR A 170      -3.454   1.911 -11.651  1.00 90.91           H  
ATOM   2364  CA  THR A 170      -2.463   3.208 -13.046  1.00 90.91           C  
ATOM   2365  HA  THR A 170      -2.801   3.354 -14.072  1.00 90.91           H  
ATOM   2366  C   THR A 170      -0.939   3.191 -13.070  1.00 90.91           C  
ATOM   2367  CB  THR A 170      -2.971   4.388 -12.210  1.00 90.91           C  
ATOM   2368  HB  THR A 170      -2.652   4.267 -11.174  1.00 90.91           H  
ATOM   2369  O   THR A 170      -0.363   3.524 -14.101  1.00 90.91           O  
ATOM   2370  CG2 THR A 170      -2.468   5.738 -12.723  1.00 90.91           C  
ATOM   2371 HG21 THR A 170      -2.904   5.962 -13.696  1.00 90.91           H  
ATOM   2372 HG22 THR A 170      -2.730   6.512 -12.001  1.00 90.91           H  
ATOM   2373 HG23 THR A 170      -1.381   5.742 -12.808  1.00 90.91           H  
ATOM   2374  OG1 THR A 170      -4.384   4.399 -12.263  1.00 90.91           O  
ATOM   2375  HG1 THR A 170      -4.657   3.708 -11.655  1.00 90.91           H  
ATOM   2376  N   HIS A 171      -0.292   2.746 -11.989  1.00 90.49           N  
ATOM   2377  H   HIS A 171      -0.827   2.475 -11.175  1.00 90.49           H  
ATOM   2378  CA  HIS A 171       1.166   2.607 -11.927  1.00 90.49           C  
ATOM   2379  HA  HIS A 171       1.630   3.589 -12.021  1.00 90.49           H  
ATOM   2380  C   HIS A 171       1.702   1.725 -13.051  1.00 90.49           C  
ATOM   2381  CB  HIS A 171       1.547   2.007 -10.575  1.00 90.49           C  
ATOM   2382  HB2 HIS A 171       1.030   2.584  -9.808  1.00 90.49           H  
ATOM   2383  HB3 HIS A 171       1.203   0.976 -10.497  1.00 90.49           H  
ATOM   2384  O   HIS A 171       2.561   2.144 -13.826  1.00 90.49           O  
ATOM   2385  CG  HIS A 171       3.022   2.041 -10.296  1.00 90.49           C  
ATOM   2386  CD2 HIS A 171       3.944   1.085 -10.629  1.00 90.49           C  
ATOM   2387  HD2 HIS A 171       3.751   0.161 -11.153  1.00 90.49           H  
ATOM   2388  ND1 HIS A 171       3.690   3.034  -9.619  1.00 90.49           N  
ATOM   2389  HD1 HIS A 171       3.268   3.841  -9.184  1.00 90.49           H  
ATOM   2390  CE1 HIS A 171       4.984   2.692  -9.541  1.00 90.49           C  
ATOM   2391  HE1 HIS A 171       5.752   3.263  -9.042  1.00 90.49           H  
ATOM   2392  NE2 HIS A 171       5.179   1.510 -10.139  1.00 90.49           N  
ATOM   2393  N   TYR A 172       1.127   0.529 -13.179  1.00 93.82           N  
ATOM   2394  H   TYR A 172       0.439   0.254 -12.493  1.00 93.82           H  
ATOM   2395  CA  TYR A 172       1.474  -0.426 -14.220  1.00 93.82           C  
ATOM   2396  HA  TYR A 172       2.519  -0.718 -14.109  1.00 93.82           H  
ATOM   2397  C   TYR A 172       1.309   0.172 -15.624  1.00 93.82           C  
ATOM   2398  CB  TYR A 172       0.595  -1.665 -14.032  1.00 93.82           C  
ATOM   2399  HB2 TYR A 172       0.935  -2.220 -13.158  1.00 93.82           H  
ATOM   2400  HB3 TYR A 172      -0.432  -1.354 -13.841  1.00 93.82           H  
ATOM   2401  O   TYR A 172       2.235   0.117 -16.432  1.00 93.82           O  
ATOM   2402  CG  TYR A 172       0.604  -2.572 -15.236  1.00 93.82           C  
ATOM   2403  CD1 TYR A 172      -0.477  -2.534 -16.131  1.00 93.82           C  
ATOM   2404  HD1 TYR A 172      -1.322  -1.887 -15.945  1.00 93.82           H  
ATOM   2405  CD2 TYR A 172       1.706  -3.407 -15.492  1.00 93.82           C  
ATOM   2406  HD2 TYR A 172       2.542  -3.426 -14.808  1.00 93.82           H  
ATOM   2407  CE1 TYR A 172      -0.461  -3.348 -17.269  1.00 93.82           C  
ATOM   2408  HE1 TYR A 172      -1.329  -3.363 -17.912  1.00 93.82           H  
ATOM   2409  CE2 TYR A 172       1.731  -4.205 -16.648  1.00 93.82           C  
ATOM   2410  HE2 TYR A 172       2.576  -4.848 -16.847  1.00 93.82           H  
ATOM   2411  OH  TYR A 172       0.692  -4.936 -18.662  1.00 93.82           O  
ATOM   2412  HH  TYR A 172       1.513  -5.433 -18.706  1.00 93.82           H  
ATOM   2413  CZ  TYR A 172       0.651  -4.167 -17.547  1.00 93.82           C  
ATOM   2414  N   ASN A 173       0.155   0.786 -15.911  1.00 94.09           N  
ATOM   2415  H   ASN A 173      -0.565   0.804 -15.203  1.00 94.09           H  
ATOM   2416  CA  ASN A 173      -0.124   1.381 -17.216  1.00 94.09           C  
ATOM   2417  HA  ASN A 173      -0.020   0.615 -17.984  1.00 94.09           H  
ATOM   2418  C   ASN A 173       0.870   2.499 -17.558  1.00 94.09           C  
ATOM   2419  CB  ASN A 173      -1.557   1.935 -17.228  1.00 94.09           C  
ATOM   2420  HB2 ASN A 173      -1.731   2.488 -16.305  1.00 94.09           H  
ATOM   2421  HB3 ASN A 173      -1.650   2.640 -18.054  1.00 94.09           H  
ATOM   2422  O   ASN A 173       1.356   2.539 -18.688  1.00 94.09           O  
ATOM   2423  CG  ASN A 173      -2.649   0.896 -17.402  1.00 94.09           C  
ATOM   2424  ND2 ASN A 173      -3.873   1.312 -17.184  1.00 94.09           N  
ATOM   2425 HD21 ASN A 173      -4.006   2.195 -16.712  1.00 94.09           H  
ATOM   2426 HD22 ASN A 173      -4.627   0.645 -17.269  1.00 94.09           H  
ATOM   2427  OD1 ASN A 173      -2.461  -0.234 -17.820  1.00 94.09           O  
ATOM   2428  N   THR A 174       1.178   3.381 -16.603  1.00 92.12           N  
ATOM   2429  H   THR A 174       0.724   3.317 -15.703  1.00 92.12           H  
ATOM   2430  CA  THR A 174       2.124   4.484 -16.811  1.00 92.12           C  
ATOM   2431  HA  THR A 174       1.810   5.059 -17.682  1.00 92.12           H  
ATOM   2432  C   THR A 174       3.526   3.958 -17.090  1.00 92.12           C  
ATOM   2433  CB  THR A 174       2.152   5.429 -15.600  1.00 92.12           C  
ATOM   2434  HB  THR A 174       2.441   4.880 -14.704  1.00 92.12           H  
ATOM   2435  O   THR A 174       4.159   4.372 -18.061  1.00 92.12           O  
ATOM   2436  CG2 THR A 174       3.117   6.596 -15.816  1.00 92.12           C  
ATOM   2437 HG21 THR A 174       4.147   6.241 -15.794  1.00 92.12           H  
ATOM   2438 HG22 THR A 174       2.923   7.065 -16.780  1.00 92.12           H  
ATOM   2439 HG23 THR A 174       3.002   7.345 -15.033  1.00 92.12           H  
ATOM   2440  OG1 THR A 174       0.873   5.987 -15.407  1.00 92.12           O  
ATOM   2441  HG1 THR A 174       0.953   6.632 -14.701  1.00 92.12           H  
ATOM   2442  N   GLN A 175       4.003   2.997 -16.297  1.00 91.97           N  
ATOM   2443  H   GLN A 175       3.454   2.672 -15.514  1.00 91.97           H  
ATOM   2444  CA  GLN A 175       5.320   2.412 -16.527  1.00 91.97           C  
ATOM   2445  HA  GLN A 175       6.053   3.217 -16.581  1.00 91.97           H  
ATOM   2446  C   GLN A 175       5.397   1.657 -17.858  1.00 91.97           C  
ATOM   2447  CB  GLN A 175       5.694   1.486 -15.373  1.00 91.97           C  
ATOM   2448  HB2 GLN A 175       4.875   0.799 -15.160  1.00 91.97           H  
ATOM   2449  HB3 GLN A 175       6.562   0.916 -15.705  1.00 91.97           H  
ATOM   2450  O   GLN A 175       6.375   1.798 -18.589  1.00 91.97           O  
ATOM   2451  CG  GLN A 175       6.056   2.256 -14.097  1.00 91.97           C  
ATOM   2452  HG2 GLN A 175       6.572   3.179 -14.363  1.00 91.97           H  
ATOM   2453  HG3 GLN A 175       5.152   2.520 -13.548  1.00 91.97           H  
ATOM   2454  CD  GLN A 175       6.987   1.468 -13.185  1.00 91.97           C  
ATOM   2455  NE2 GLN A 175       7.369   2.040 -12.073  1.00 91.97           N  
ATOM   2456 HE21 GLN A 175       6.914   2.891 -11.775  1.00 91.97           H  
ATOM   2457 HE22 GLN A 175       7.917   1.467 -11.447  1.00 91.97           H  
ATOM   2458  OE1 GLN A 175       7.436   0.373 -13.489  1.00 91.97           O  
ATOM   2459  N   LEU A 176       4.353   0.910 -18.225  1.00 94.52           N  
ATOM   2460  H   LEU A 176       3.587   0.803 -17.575  1.00 94.52           H  
ATOM   2461  CA  LEU A 176       4.282   0.209 -19.506  1.00 94.52           C  
ATOM   2462  HA  LEU A 176       5.142  -0.457 -19.579  1.00 94.52           H  
ATOM   2463  C   LEU A 176       4.345   1.176 -20.697  1.00 94.52           C  
ATOM   2464  CB  LEU A 176       3.003  -0.640 -19.500  1.00 94.52           C  
ATOM   2465  HB2 LEU A 176       3.066  -1.302 -18.636  1.00 94.52           H  
ATOM   2466  HB3 LEU A 176       2.131  -0.003 -19.353  1.00 94.52           H  
ATOM   2467  O   LEU A 176       5.005   0.898 -21.702  1.00 94.52           O  
ATOM   2468  CG  LEU A 176       2.820  -1.490 -20.768  1.00 94.52           C  
ATOM   2469  HG  LEU A 176       3.794  -1.730 -21.195  1.00 94.52           H  
ATOM   2470  CD1 LEU A 176       2.128  -2.798 -20.400  1.00 94.52           C  
ATOM   2471 HD11 LEU A 176       1.157  -2.588 -19.952  1.00 94.52           H  
ATOM   2472 HD12 LEU A 176       2.743  -3.340 -19.682  1.00 94.52           H  
ATOM   2473 HD13 LEU A 176       1.992  -3.429 -21.279  1.00 94.52           H  
ATOM   2474  CD2 LEU A 176       1.951  -0.795 -21.825  1.00 94.52           C  
ATOM   2475 HD21 LEU A 176       2.454   0.099 -22.195  1.00 94.52           H  
ATOM   2476 HD22 LEU A 176       1.000  -0.507 -21.377  1.00 94.52           H  
ATOM   2477 HD23 LEU A 176       1.766  -1.469 -22.661  1.00 94.52           H  
ATOM   2478  N   GLU A 177       3.686   2.329 -20.599  1.00 94.22           N  
ATOM   2479  H   GLU A 177       3.145   2.513 -19.766  1.00 94.22           H  
ATOM   2480  CA  GLU A 177       3.784   3.376 -21.618  1.00 94.22           C  
ATOM   2481  HA  GLU A 177       3.595   2.935 -22.597  1.00 94.22           H  
ATOM   2482  C   GLU A 177       5.178   3.988 -21.692  1.00 94.22           C  
ATOM   2483  CB  GLU A 177       2.742   4.466 -21.366  1.00 94.22           C  
ATOM   2484  HB2 GLU A 177       2.733   4.751 -20.314  1.00 94.22           H  
ATOM   2485  HB3 GLU A 177       2.984   5.341 -21.969  1.00 94.22           H  
ATOM   2486  O   GLU A 177       5.665   4.250 -22.794  1.00 94.22           O  
ATOM   2487  CG  GLU A 177       1.372   3.953 -21.792  1.00 94.22           C  
ATOM   2488  HG2 GLU A 177       1.420   3.651 -22.839  1.00 94.22           H  
ATOM   2489  HG3 GLU A 177       1.095   3.071 -21.215  1.00 94.22           H  
ATOM   2490  CD  GLU A 177       0.301   5.020 -21.625  1.00 94.22           C  
ATOM   2491  OE1 GLU A 177      -0.425   5.268 -22.620  1.00 94.22           O  
ATOM   2492  OE2 GLU A 177      -0.028   5.415 -20.486  1.00 94.22           O  
ATOM   2493  N   GLN A 178       5.857   4.144 -20.557  1.00 93.36           N  
ATOM   2494  H   GLN A 178       5.397   3.971 -19.675  1.00 93.36           H  
ATOM   2495  CA  GLN A 178       7.225   4.645 -20.551  1.00 93.36           C  
ATOM   2496  HA  GLN A 178       7.235   5.522 -21.199  1.00 93.36           H  
ATOM   2497  C   GLN A 178       8.213   3.644 -21.163  1.00 93.36           C  
ATOM   2498  CB  GLN A 178       7.609   5.076 -19.130  1.00 93.36           C  
ATOM   2499  HB2 GLN A 178       7.741   4.190 -18.509  1.00 93.36           H  
ATOM   2500  HB3 GLN A 178       6.806   5.674 -18.698  1.00 93.36           H  
ATOM   2501  O   GLN A 178       9.084   4.045 -21.937  1.00 93.36           O  
ATOM   2502  CG  GLN A 178       8.900   5.908 -19.110  1.00 93.36           C  
ATOM   2503  HG2 GLN A 178       9.699   5.367 -19.618  1.00 93.36           H  
ATOM   2504  HG3 GLN A 178       9.215   6.030 -18.073  1.00 93.36           H  
ATOM   2505  CD  GLN A 178       8.759   7.292 -19.749  1.00 93.36           C  
ATOM   2506  NE2 GLN A 178       9.751   8.140 -19.636  1.00 93.36           N  
ATOM   2507 HE21 GLN A 178       9.618   9.064 -20.022  1.00 93.36           H  
ATOM   2508 HE22 GLN A 178      10.505   7.950 -18.991  1.00 93.36           H  
ATOM   2509  OE1 GLN A 178       7.798   7.636 -20.418  1.00 93.36           O  
ATOM   2510  N   VAL A 179       8.025   2.335 -20.941  1.00 93.93           N  
ATOM   2511  H   VAL A 179       7.323   2.069 -20.265  1.00 93.93           H  
ATOM   2512  CA  VAL A 179       8.763   1.285 -21.672  1.00 93.93           C  
ATOM   2513  HA  VAL A 179       9.826   1.392 -21.459  1.00 93.93           H  
ATOM   2514  C   VAL A 179       8.581   1.457 -23.182  1.00 93.93           C  
ATOM   2515  CB  VAL A 179       8.312  -0.134 -21.254  1.00 93.93           C  
ATOM   2516  HB  VAL A 179       7.228  -0.212 -21.339  1.00 93.93           H  
ATOM   2517  O   VAL A 179       9.555   1.458 -23.940  1.00 93.93           O  
ATOM   2518  CG1 VAL A 179       8.927  -1.218 -22.149  1.00 93.93           C  
ATOM   2519 HG11 VAL A 179       8.703  -2.207 -21.749  1.00 93.93           H  
ATOM   2520 HG12 VAL A 179      10.008  -1.085 -22.196  1.00 93.93           H  
ATOM   2521 HG13 VAL A 179       8.513  -1.167 -23.156  1.00 93.93           H  
ATOM   2522  CG2 VAL A 179       8.699  -0.467 -19.812  1.00 93.93           C  
ATOM   2523 HG21 VAL A 179       8.225   0.229 -19.121  1.00 93.93           H  
ATOM   2524 HG22 VAL A 179       8.350  -1.468 -19.558  1.00 93.93           H  
ATOM   2525 HG23 VAL A 179       9.781  -0.426 -19.688  1.00 93.93           H  
ATOM   2526  N   LYS A 180       7.337   1.647 -23.639  1.00 94.66           N  
ATOM   2527  H   LYS A 180       6.582   1.650 -22.967  1.00 94.66           H  
ATOM   2528  CA  LYS A 180       7.047   1.870 -25.060  1.00 94.66           C  
ATOM   2529  HA  LYS A 180       7.452   1.025 -25.617  1.00 94.66           H  
ATOM   2530  C   LYS A 180       7.740   3.123 -25.593  1.00 94.66           C  
ATOM   2531  CB  LYS A 180       5.528   1.949 -25.266  1.00 94.66           C  
ATOM   2532  HB2 LYS A 180       5.111   2.744 -24.648  1.00 94.66           H  
ATOM   2533  HB3 LYS A 180       5.076   1.011 -24.944  1.00 94.66           H  
ATOM   2534  O   LYS A 180       8.289   3.086 -26.696  1.00 94.66           O  
ATOM   2535  CG  LYS A 180       5.134   2.235 -26.721  1.00 94.66           C  
ATOM   2536  HG2 LYS A 180       4.047   2.307 -26.773  1.00 94.66           H  
ATOM   2537  HG3 LYS A 180       5.536   3.195 -27.046  1.00 94.66           H  
ATOM   2538  CD  LYS A 180       5.619   1.121 -27.654  1.00 94.66           C  
ATOM   2539  HD2 LYS A 180       6.696   1.187 -27.805  1.00 94.66           H  
ATOM   2540  HD3 LYS A 180       5.389   0.160 -27.194  1.00 94.66           H  
ATOM   2541  CE  LYS A 180       4.898   1.194 -28.993  1.00 94.66           C  
ATOM   2542  HE2 LYS A 180       3.825   1.229 -28.810  1.00 94.66           H  
ATOM   2543  HE3 LYS A 180       5.134   0.283 -29.543  1.00 94.66           H  
ATOM   2544  NZ  LYS A 180       5.324   2.356 -29.788  1.00 94.66           N  
ATOM   2545  HZ1 LYS A 180       6.299   2.300 -30.045  1.00 94.66           H  
ATOM   2546  HZ2 LYS A 180       4.806   2.491 -30.645  1.00 94.66           H  
ATOM   2547  HZ3 LYS A 180       5.349   3.225 -29.275  1.00 94.66           H  
ATOM   2548  N   HIS A 181       7.722   4.211 -24.828  1.00 94.63           N  
ATOM   2549  H   HIS A 181       7.221   4.173 -23.952  1.00 94.63           H  
ATOM   2550  CA  HIS A 181       8.393   5.455 -25.192  1.00 94.63           C  
ATOM   2551  HA  HIS A 181       8.028   5.790 -26.163  1.00 94.63           H  
ATOM   2552  C   HIS A 181       9.901   5.248 -25.331  1.00 94.63           C  
ATOM   2553  CB  HIS A 181       8.046   6.533 -24.167  1.00 94.63           C  
ATOM   2554  HB2 HIS A 181       6.964   6.664 -24.139  1.00 94.63           H  
ATOM   2555  HB3 HIS A 181       8.366   6.208 -23.177  1.00 94.63           H  
ATOM   2556  O   HIS A 181      10.456   5.586 -26.373  1.00 94.63           O  
ATOM   2557  CG  HIS A 181       8.673   7.872 -24.454  1.00 94.63           C  
ATOM   2558  CD2 HIS A 181       9.267   8.640 -23.503  1.00 94.63           C  
ATOM   2559  HD2 HIS A 181       9.367   8.387 -22.458  1.00 94.63           H  
ATOM   2560  ND1 HIS A 181       8.573   8.611 -25.644  1.00 94.63           N  
ATOM   2561  CE1 HIS A 181       9.066   9.827 -25.344  1.00 94.63           C  
ATOM   2562  HE1 HIS A 181       9.044  10.690 -25.992  1.00 94.63           H  
ATOM   2563  NE2 HIS A 181       9.506   9.861 -24.078  1.00 94.63           N  
ATOM   2564  HE2 HIS A 181       9.713  10.700 -23.555  1.00 94.63           H  
ATOM   2565  N   HIS A 182      10.564   4.587 -24.375  1.00 93.44           N  
ATOM   2566  H   HIS A 182      10.066   4.322 -23.537  1.00 93.44           H  
ATOM   2567  CA  HIS A 182      11.988   4.239 -24.489  1.00 93.44           C  
ATOM   2568  HA  HIS A 182      12.582   5.153 -24.504  1.00 93.44           H  
ATOM   2569  C   HIS A 182      12.294   3.482 -25.792  1.00 93.44           C  
ATOM   2570  CB  HIS A 182      12.418   3.387 -23.284  1.00 93.44           C  
ATOM   2571  HB2 HIS A 182      11.798   2.492 -23.227  1.00 93.44           H  
ATOM   2572  HB3 HIS A 182      13.447   3.065 -23.443  1.00 93.44           H  
ATOM   2573  O   HIS A 182      13.232   3.831 -26.518  1.00 93.44           O  
ATOM   2574  CG  HIS A 182      12.428   4.041 -21.930  1.00 93.44           C  
ATOM   2575  CD2 HIS A 182      12.390   5.377 -21.650  1.00 93.44           C  
ATOM   2576  HD2 HIS A 182      12.284   6.185 -22.358  1.00 93.44           H  
ATOM   2577  ND1 HIS A 182      12.582   3.330 -20.741  1.00 93.44           N  
ATOM   2578  CE1 HIS A 182      12.610   4.252 -19.767  1.00 93.44           C  
ATOM   2579  HE1 HIS A 182      12.700   4.030 -18.714  1.00 93.44           H  
ATOM   2580  NE2 HIS A 182      12.495   5.488 -20.279  1.00 93.44           N  
ATOM   2581  HE2 HIS A 182      12.440   6.335 -19.732  1.00 93.44           H  
ATOM   2582  N   VAL A 183      11.475   2.481 -26.132  1.00 93.16           N  
ATOM   2583  H   VAL A 183      10.737   2.241 -25.486  1.00 93.16           H  
ATOM   2584  CA  VAL A 183      11.635   1.681 -27.358  1.00 93.16           C  
ATOM   2585  HA  VAL A 183      12.659   1.310 -27.389  1.00 93.16           H  
ATOM   2586  C   VAL A 183      11.444   2.520 -28.622  1.00 93.16           C  
ATOM   2587  CB  VAL A 183      10.699   0.458 -27.335  1.00 93.16           C  
ATOM   2588  HB  VAL A 183       9.682   0.776 -27.107  1.00 93.16           H  
ATOM   2589  O   VAL A 183      12.246   2.401 -29.552  1.00 93.16           O  
ATOM   2590  CG1 VAL A 183      10.680  -0.304 -28.670  1.00 93.16           C  
ATOM   2591 HG11 VAL A 183      10.088  -1.214 -28.561  1.00 93.16           H  
ATOM   2592 HG12 VAL A 183      11.696  -0.564 -28.965  1.00 93.16           H  
ATOM   2593 HG13 VAL A 183      10.219   0.311 -29.443  1.00 93.16           H  
ATOM   2594  CG2 VAL A 183      11.168  -0.526 -26.257  1.00 93.16           C  
ATOM   2595 HG21 VAL A 183      12.168  -0.896 -26.484  1.00 93.16           H  
ATOM   2596 HG22 VAL A 183      10.476  -1.366 -26.192  1.00 93.16           H  
ATOM   2597 HG23 VAL A 183      11.191  -0.041 -25.281  1.00 93.16           H  
ATOM   2598  N   ASP A 184      10.435   3.391 -28.669  1.00 94.15           N  
ATOM   2599  H   ASP A 184       9.818   3.454 -27.872  1.00 94.15           H  
ATOM   2600  CA  ASP A 184      10.178   4.259 -29.825  1.00 94.15           C  
ATOM   2601  HA  ASP A 184      10.078   3.643 -30.719  1.00 94.15           H  
ATOM   2602  C   ASP A 184      11.324   5.232 -30.089  1.00 94.15           C  
ATOM   2603  CB  ASP A 184       8.884   5.060 -29.616  1.00 94.15           C  
ATOM   2604  HB2 ASP A 184       8.875   5.900 -30.310  1.00 94.15           H  
ATOM   2605  HB3 ASP A 184       8.855   5.462 -28.603  1.00 94.15           H  
ATOM   2606  O   ASP A 184      11.685   5.484 -31.241  1.00 94.15           O  
ATOM   2607  CG  ASP A 184       7.631   4.238 -29.883  1.00 94.15           C  
ATOM   2608  OD1 ASP A 184       7.714   3.171 -30.541  1.00 94.15           O  
ATOM   2609  OD2 ASP A 184       6.520   4.674 -29.506  1.00 94.15           O  
ATOM   2610  N   GLN A 185      11.925   5.761 -29.029  1.00 94.49           N  
ATOM   2611  H   GLN A 185      11.569   5.530 -28.113  1.00 94.49           H  
ATOM   2612  CA  GLN A 185      13.007   6.737 -29.134  1.00 94.49           C  
ATOM   2613  HA  GLN A 185      12.717   7.516 -29.839  1.00 94.49           H  
ATOM   2614  C   GLN A 185      14.264   6.081 -29.702  1.00 94.49           C  
ATOM   2615  CB  GLN A 185      13.220   7.385 -27.760  1.00 94.49           C  
ATOM   2616  HB2 GLN A 185      13.429   6.613 -27.020  1.00 94.49           H  
ATOM   2617  HB3 GLN A 185      14.061   8.077 -27.793  1.00 94.49           H  
ATOM   2618  O   GLN A 185      14.900   6.624 -30.605  1.00 94.49           O  
ATOM   2619  CG  GLN A 185      11.937   8.136 -27.362  1.00 94.49           C  
ATOM   2620  HG2 GLN A 185      11.063   7.502 -27.514  1.00 94.49           H  
ATOM   2621  HG3 GLN A 185      11.920   8.356 -26.295  1.00 94.49           H  
ATOM   2622  CD  GLN A 185      11.644   9.383 -28.171  1.00 94.49           C  
ATOM   2623  NE2 GLN A 185      10.393   9.776 -28.205  1.00 94.49           N  
ATOM   2624 HE21 GLN A 185      10.204  10.670 -28.635  1.00 94.49           H  
ATOM   2625 HE22 GLN A 185       9.724   9.303 -27.614  1.00 94.49           H  
ATOM   2626  OE1 GLN A 185      12.481   9.981 -28.827  1.00 94.49           O  
ATOM   2627  N   VAL A 186      14.558   4.848 -29.285  1.00 93.51           N  
ATOM   2628  H   VAL A 186      13.997   4.453 -28.543  1.00 93.51           H  
ATOM   2629  CA  VAL A 186      15.639   4.048 -29.874  1.00 93.51           C  
ATOM   2630  HA  VAL A 186      16.540   4.661 -29.914  1.00 93.51           H  
ATOM   2631  C   VAL A 186      15.325   3.634 -31.310  1.00 93.51           C  
ATOM   2632  CB  VAL A 186      15.932   2.823 -28.998  1.00 93.51           C  
ATOM   2633  HB  VAL A 186      15.006   2.271 -28.837  1.00 93.51           H  
ATOM   2634  O   VAL A 186      16.203   3.721 -32.166  1.00 93.51           O  
ATOM   2635  CG1 VAL A 186      16.958   1.872 -29.619  1.00 93.51           C  
ATOM   2636 HG11 VAL A 186      16.585   1.466 -30.560  1.00 93.51           H  
ATOM   2637 HG12 VAL A 186      17.889   2.413 -29.789  1.00 93.51           H  
ATOM   2638 HG13 VAL A 186      17.144   1.042 -28.937  1.00 93.51           H  
ATOM   2639  CG2 VAL A 186      16.502   3.296 -27.659  1.00 93.51           C  
ATOM   2640 HG21 VAL A 186      16.780   2.443 -27.039  1.00 93.51           H  
ATOM   2641 HG22 VAL A 186      17.379   3.925 -27.813  1.00 93.51           H  
ATOM   2642 HG23 VAL A 186      15.745   3.871 -27.124  1.00 93.51           H  
ATOM   2643  N   ALA A 187      14.093   3.207 -31.602  1.00 92.56           N  
ATOM   2644  H   ALA A 187      13.412   3.149 -30.858  1.00 92.56           H  
ATOM   2645  CA  ALA A 187      13.689   2.783 -32.943  1.00 92.56           C  
ATOM   2646  HA  ALA A 187      14.368   2.000 -33.279  1.00 92.56           H  
ATOM   2647  C   ALA A 187      13.759   3.924 -33.973  1.00 92.56           C  
ATOM   2648  CB  ALA A 187      12.273   2.202 -32.862  1.00 92.56           C  
ATOM   2649  HB1 ALA A 187      11.970   1.832 -33.841  1.00 92.56           H  
ATOM   2650  HB2 ALA A 187      11.573   2.973 -32.541  1.00 92.56           H  
ATOM   2651  HB3 ALA A 187      12.244   1.382 -32.144  1.00 92.56           H  
ATOM   2652  O   ALA A 187      14.072   3.686 -35.141  1.00 92.56           O  
ATOM   2653  N   ASN A 188      13.502   5.161 -33.541  1.00 92.36           N  
ATOM   2654  H   ASN A 188      13.179   5.270 -32.591  1.00 92.36           H  
ATOM   2655  CA  ASN A 188      13.584   6.357 -34.380  1.00 92.36           C  
ATOM   2656  HA  ASN A 188      13.301   6.090 -35.398  1.00 92.36           H  
ATOM   2657  C   ASN A 188      15.004   6.945 -34.475  1.00 92.36           C  
ATOM   2658  CB  ASN A 188      12.569   7.381 -33.851  1.00 92.36           C  
ATOM   2659  HB2 ASN A 188      12.724   7.527 -32.782  1.00 92.36           H  
ATOM   2660  HB3 ASN A 188      12.723   8.339 -34.347  1.00 92.36           H  
ATOM   2661  O   ASN A 188      15.254   7.821 -35.309  1.00 92.36           O  
ATOM   2662  CG  ASN A 188      11.133   6.962 -34.115  1.00 92.36           C  
ATOM   2663  ND2 ASN A 188      10.242   7.202 -33.186  1.00 92.36           N  
ATOM   2664 HD21 ASN A 188      10.576   7.408 -32.256  1.00 92.36           H  
ATOM   2665 HD22 ASN A 188       9.324   6.803 -33.325  1.00 92.36           H  
ATOM   2666  OD1 ASN A 188      10.787   6.453 -35.172  1.00 92.36           O  
ATOM   2667  N   HIS A 189      15.948   6.476 -33.656  1.00 92.35           N  
ATOM   2668  H   HIS A 189      15.705   5.751 -32.995  1.00 92.35           H  
ATOM   2669  CA  HIS A 189      17.305   7.002 -33.627  1.00 92.35           C  
ATOM   2670  HA  HIS A 189      17.249   8.071 -33.835  1.00 92.35           H  
ATOM   2671  C   HIS A 189      18.195   6.356 -34.705  1.00 92.35           C  
ATOM   2672  CB  HIS A 189      17.873   6.870 -32.211  1.00 92.35           C  
ATOM   2673  HB2 HIS A 189      18.004   5.816 -31.962  1.00 92.35           H  
ATOM   2674  HB3 HIS A 189      17.165   7.299 -31.503  1.00 92.35           H  
ATOM   2675  O   HIS A 189      18.442   5.153 -34.714  1.00 92.35           O  
ATOM   2676  CG  HIS A 189      19.175   7.601 -32.056  1.00 92.35           C  
ATOM   2677  CD2 HIS A 189      19.370   8.804 -31.432  1.00 92.35           C  
ATOM   2678  HD2 HIS A 189      18.620   9.393 -30.926  1.00 92.35           H  
ATOM   2679  ND1 HIS A 189      20.384   7.197 -32.568  1.00 92.35           N  
ATOM   2680  HD1 HIS A 189      20.566   6.272 -32.932  1.00 92.35           H  
ATOM   2681  CE1 HIS A 189      21.285   8.148 -32.277  1.00 92.35           C  
ATOM   2682  HE1 HIS A 189      22.340   8.113 -32.504  1.00 92.35           H  
ATOM   2683  NE2 HIS A 189      20.719   9.140 -31.588  1.00 92.35           N  
ATOM   2684  N   SER A 190      18.773   7.172 -35.591  1.00 91.36           N  
ATOM   2685  H   SER A 190      18.589   8.161 -35.495  1.00 91.36           H  
ATOM   2686  CA  SER A 190      19.476   6.716 -36.808  1.00 91.36           C  
ATOM   2687  HA  SER A 190      18.778   6.118 -37.393  1.00 91.36           H  
ATOM   2688  C   SER A 190      20.719   5.844 -36.582  1.00 91.36           C  
ATOM   2689  CB  SER A 190      19.875   7.938 -37.638  1.00 91.36           C  
ATOM   2690  HB2 SER A 190      20.397   7.616 -38.539  1.00 91.36           H  
ATOM   2691  HB3 SER A 190      18.972   8.476 -37.927  1.00 91.36           H  
ATOM   2692  O   SER A 190      21.090   5.075 -37.468  1.00 91.36           O  
ATOM   2693  OG  SER A 190      20.711   8.800 -36.883  1.00 91.36           O  
ATOM   2694  HG  SER A 190      20.595   9.703 -37.187  1.00 91.36           H  
ATOM   2695  N   ASN A 191      21.367   5.965 -35.420  1.00 90.71           N  
ATOM   2696  H   ASN A 191      21.021   6.677 -34.793  1.00 90.71           H  
ATOM   2697  CA  ASN A 191      22.575   5.206 -35.067  1.00 90.71           C  
ATOM   2698  HA  ASN A 191      22.964   4.728 -35.966  1.00 90.71           H  
ATOM   2699  C   ASN A 191      22.322   4.068 -34.066  1.00 90.71           C  
ATOM   2700  CB  ASN A 191      23.659   6.163 -34.545  1.00 90.71           C  
ATOM   2701  HB2 ASN A 191      24.567   5.598 -34.335  1.00 90.71           H  
ATOM   2702  HB3 ASN A 191      23.327   6.606 -33.607  1.00 90.71           H  
ATOM   2703  O   ASN A 191      23.281   3.471 -33.581  1.00 90.71           O  
ATOM   2704  CG  ASN A 191      24.032   7.250 -35.531  1.00 90.71           C  
ATOM   2705  ND2 ASN A 191      24.201   8.467 -35.068  1.00 90.71           N  
ATOM   2706 HD21 ASN A 191      24.388   9.181 -35.757  1.00 90.71           H  
ATOM   2707 HD22 ASN A 191      24.064   8.676 -34.090  1.00 90.71           H  
ATOM   2708  OD1 ASN A 191      24.205   7.031 -36.718  1.00 90.71           O  
ATOM   2709  N   LEU A 192      21.064   3.803 -33.707  1.00 90.20           N  
ATOM   2710  H   LEU A 192      20.299   4.211 -34.226  1.00 90.20           H  
ATOM   2711  CA  LEU A 192      20.707   2.757 -32.756  1.00 90.20           C  
ATOM   2712  HA  LEU A 192      21.597   2.200 -32.462  1.00 90.20           H  
ATOM   2713  C   LEU A 192      19.771   1.741 -33.400  1.00 90.20           C  
ATOM   2714  CB  LEU A 192      20.082   3.366 -31.491  1.00 90.20           C  
ATOM   2715  HB2 LEU A 192      19.764   2.543 -30.850  1.00 90.20           H  
ATOM   2716  HB3 LEU A 192      19.191   3.925 -31.779  1.00 90.20           H  
ATOM   2717  O   LEU A 192      19.150   1.982 -34.430  1.00 90.20           O  
ATOM   2718  CG  LEU A 192      21.012   4.265 -30.662  1.00 90.20           C  
ATOM   2719  HG  LEU A 192      21.361   5.102 -31.266  1.00 90.20           H  
ATOM   2720  CD1 LEU A 192      20.254   4.813 -29.458  1.00 90.20           C  
ATOM   2721 HD11 LEU A 192      20.868   5.531 -28.913  1.00 90.20           H  
ATOM   2722 HD12 LEU A 192      19.967   4.006 -28.784  1.00 90.20           H  
ATOM   2723 HD13 LEU A 192      19.349   5.316 -29.799  1.00 90.20           H  
ATOM   2724  CD2 LEU A 192      22.223   3.485 -30.161  1.00 90.20           C  
ATOM   2725 HD21 LEU A 192      22.920   3.315 -30.981  1.00 90.20           H  
ATOM   2726 HD22 LEU A 192      22.724   4.063 -29.384  1.00 90.20           H  
ATOM   2727 HD23 LEU A 192      21.883   2.526 -29.769  1.00 90.20           H  
ATOM   2728  N   THR A 193      19.686   0.578 -32.771  1.00 88.83           N  
ATOM   2729  H   THR A 193      20.208   0.460 -31.914  1.00 88.83           H  
ATOM   2730  CA  THR A 193      18.646  -0.409 -33.058  1.00 88.83           C  
ATOM   2731  HA  THR A 193      17.837   0.069 -33.611  1.00 88.83           H  
ATOM   2732  C   THR A 193      18.077  -0.897 -31.735  1.00 88.83           C  
ATOM   2733  CB  THR A 193      19.175  -1.579 -33.900  1.00 88.83           C  
ATOM   2734  HB  THR A 193      18.353  -2.270 -34.089  1.00 88.83           H  
ATOM   2735  O   THR A 193      18.803  -0.941 -30.740  1.00 88.83           O  
ATOM   2736  CG2 THR A 193      19.762  -1.150 -35.244  1.00 88.83           C  
ATOM   2737 HG21 THR A 193      20.031  -2.036 -35.818  1.00 88.83           H  
ATOM   2738 HG22 THR A 193      20.649  -0.535 -35.095  1.00 88.83           H  
ATOM   2739 HG23 THR A 193      19.019  -0.576 -35.798  1.00 88.83           H  
ATOM   2740  OG1 THR A 193      20.188  -2.263 -33.216  1.00 88.83           O  
ATOM   2741  HG1 THR A 193      20.784  -1.613 -32.837  1.00 88.83           H  
ATOM   2742  N   VAL A 194      16.799  -1.275 -31.707  1.00 89.81           N  
ATOM   2743  H   VAL A 194      16.237  -1.173 -32.540  1.00 89.81           H  
ATOM   2744  CA  VAL A 194      16.121  -1.707 -30.472  1.00 89.81           C  
ATOM   2745  HA  VAL A 194      16.082  -0.869 -29.776  1.00 89.81           H  
ATOM   2746  C   VAL A 194      16.907  -2.821 -29.769  1.00 89.81           C  
ATOM   2747  CB  VAL A 194      14.671  -2.125 -30.776  1.00 89.81           C  
ATOM   2748  HB  VAL A 194      14.679  -2.920 -31.522  1.00 89.81           H  
ATOM   2749  O   VAL A 194      17.233  -2.678 -28.597  1.00 89.81           O  
ATOM   2750  CG1 VAL A 194      13.939  -2.627 -29.534  1.00 89.81           C  
ATOM   2751 HG11 VAL A 194      14.462  -3.480 -29.103  1.00 89.81           H  
ATOM   2752 HG12 VAL A 194      13.850  -1.832 -28.794  1.00 89.81           H  
ATOM   2753 HG13 VAL A 194      12.932  -2.946 -29.804  1.00 89.81           H  
ATOM   2754  CG2 VAL A 194      13.872  -0.934 -31.328  1.00 89.81           C  
ATOM   2755 HG21 VAL A 194      13.879  -0.113 -30.611  1.00 89.81           H  
ATOM   2756 HG22 VAL A 194      14.287  -0.589 -32.275  1.00 89.81           H  
ATOM   2757 HG23 VAL A 194      12.839  -1.235 -31.498  1.00 89.81           H  
ATOM   2758  N   GLY A 195      17.352  -3.841 -30.510  1.00 83.40           N  
ATOM   2759  H   GLY A 195      17.037  -3.912 -31.466  1.00 83.40           H  
ATOM   2760  CA  GLY A 195      18.159  -4.947 -29.973  1.00 83.40           C  
ATOM   2761  HA2 GLY A 195      18.278  -5.699 -30.753  1.00 83.40           H  
ATOM   2762  HA3 GLY A 195      17.626  -5.407 -29.140  1.00 83.40           H  
ATOM   2763  C   GLY A 195      19.566  -4.582 -29.478  1.00 83.40           C  
ATOM   2764  O   GLY A 195      20.230  -5.405 -28.867  1.00 83.40           O  
ATOM   2765  N   THR A 196      20.053  -3.359 -29.729  1.00 82.84           N  
ATOM   2766  H   THR A 196      19.448  -2.705 -30.204  1.00 82.84           H  
ATOM   2767  CA  THR A 196      21.320  -2.871 -29.135  1.00 82.84           C  
ATOM   2768  HA  THR A 196      21.956  -3.730 -28.923  1.00 82.84           H  
ATOM   2769  C   THR A 196      21.135  -2.171 -27.792  1.00 82.84           C  
ATOM   2770  CB  THR A 196      22.113  -1.946 -30.074  1.00 82.84           C  
ATOM   2771  HB  THR A 196      22.996  -1.590 -29.543  1.00 82.84           H  
ATOM   2772  O   THR A 196      22.126  -1.751 -27.189  1.00 82.84           O  
ATOM   2773  CG2 THR A 196      22.628  -2.679 -31.310  1.00 82.84           C  
ATOM   2774 HG21 THR A 196      21.862  -3.341 -31.714  1.00 82.84           H  
ATOM   2775 HG22 THR A 196      23.476  -3.299 -31.021  1.00 82.84           H  
ATOM   2776 HG23 THR A 196      22.953  -1.966 -32.067  1.00 82.84           H  
ATOM   2777  OG1 THR A 196      21.397  -0.800 -30.492  1.00 82.84           O  
ATOM   2778  HG1 THR A 196      20.462  -0.976 -30.369  1.00 82.84           H  
ATOM   2779  N   VAL A 197      19.886  -1.975 -27.362  1.00 87.15           N  
ATOM   2780  H   VAL A 197      19.129  -2.374 -27.898  1.00 87.15           H  
ATOM   2781  CA  VAL A 197      19.536  -1.273 -26.120  1.00 87.15           C  
ATOM   2782  HA  VAL A 197      20.441  -1.067 -25.549  1.00 87.15           H  
ATOM   2783  C   VAL A 197      18.659  -2.143 -25.228  1.00 87.15           C  
ATOM   2784  CB  VAL A 197      18.843   0.076 -26.407  1.00 87.15           C  
ATOM   2785  HB  VAL A 197      17.886  -0.105 -26.897  1.00 87.15           H  
ATOM   2786  O   VAL A 197      18.879  -2.159 -24.024  1.00 87.15           O  
ATOM   2787  CG1 VAL A 197      18.601   0.857 -25.109  1.00 87.15           C  
ATOM   2788 HG11 VAL A 197      18.177   1.839 -25.320  1.00 87.15           H  
ATOM   2789 HG12 VAL A 197      17.889   0.326 -24.477  1.00 87.15           H  
ATOM   2790 HG13 VAL A 197      19.532   0.984 -24.556  1.00 87.15           H  
ATOM   2791  CG2 VAL A 197      19.696   0.965 -27.327  1.00 87.15           C  
ATOM   2792 HG21 VAL A 197      19.794   0.504 -28.310  1.00 87.15           H  
ATOM   2793 HG22 VAL A 197      20.679   1.102 -26.877  1.00 87.15           H  
ATOM   2794 HG23 VAL A 197      19.216   1.936 -27.446  1.00 87.15           H  
ATOM   2795  N   PHE A 198      17.726  -2.904 -25.801  1.00 87.93           N  
ATOM   2796  H   PHE A 198      17.627  -2.890 -26.806  1.00 87.93           H  
ATOM   2797  CA  PHE A 198      16.727  -3.683 -25.072  1.00 87.93           C  
ATOM   2798  HA  PHE A 198      16.894  -3.584 -23.999  1.00 87.93           H  
ATOM   2799  C   PHE A 198      16.778  -5.167 -25.417  1.00 87.93           C  
ATOM   2800  CB  PHE A 198      15.327  -3.145 -25.377  1.00 87.93           C  
ATOM   2801  HB2 PHE A 198      15.075  -3.383 -26.411  1.00 87.93           H  
ATOM   2802  HB3 PHE A 198      14.609  -3.660 -24.739  1.00 87.93           H  
ATOM   2803  O   PHE A 198      17.180  -5.543 -26.520  1.00 87.93           O  
ATOM   2804  CG  PHE A 198      15.181  -1.659 -25.159  1.00 87.93           C  
ATOM   2805  CD1 PHE A 198      15.122  -1.139 -23.854  1.00 87.93           C  
ATOM   2806  HD1 PHE A 198      15.160  -1.804 -23.004  1.00 87.93           H  
ATOM   2807  CD2 PHE A 198      15.120  -0.797 -26.265  1.00 87.93           C  
ATOM   2808  HD2 PHE A 198      15.198  -1.196 -27.266  1.00 87.93           H  
ATOM   2809  CE1 PHE A 198      15.000   0.247 -23.658  1.00 87.93           C  
ATOM   2810  HE1 PHE A 198      14.943   0.650 -22.658  1.00 87.93           H  
ATOM   2811  CE2 PHE A 198      14.966   0.579 -26.069  1.00 87.93           C  
ATOM   2812  HE2 PHE A 198      14.868   1.245 -26.914  1.00 87.93           H  
ATOM   2813  CZ  PHE A 198      14.931   1.101 -24.771  1.00 87.93           C  
ATOM   2814  HZ  PHE A 198      14.850   2.170 -24.638  1.00 87.93           H  
ATOM   2815  N   ALA A 199      16.298  -5.978 -24.482  1.00 78.51           N  
ATOM   2816  H   ALA A 199      15.966  -5.574 -23.618  1.00 78.51           H  
ATOM   2817  CA  ALA A 199      16.106  -7.414 -24.616  1.00 78.51           C  
ATOM   2818  HA  ALA A 199      15.979  -7.684 -25.664  1.00 78.51           H  
ATOM   2819  C   ALA A 199      14.848  -7.853 -23.844  1.00 78.51           C  
ATOM   2820  CB  ALA A 199      17.357  -8.102 -24.085  1.00 78.51           C  
ATOM   2821  HB1 ALA A 199      17.232  -9.185 -24.111  1.00 78.51           H  
ATOM   2822  HB2 ALA A 199      17.521  -7.790 -23.054  1.00 78.51           H  
ATOM   2823  HB3 ALA A 199      18.226  -7.839 -24.688  1.00 78.51           H  
ATOM   2824  O   ALA A 199      14.391  -7.149 -22.939  1.00 78.51           O  
ATOM   2825  N   SER A 200      14.274  -9.002 -24.206  1.00 70.06           N  
ATOM   2826  H   SER A 200      14.658  -9.516 -24.986  1.00 70.06           H  
ATOM   2827  CA  SER A 200      13.158  -9.616 -23.473  1.00 70.06           C  
ATOM   2828  HA  SER A 200      12.770  -8.907 -22.741  1.00 70.06           H  
ATOM   2829  C   SER A 200      13.593 -10.870 -22.716  1.00 70.06           C  
ATOM   2830  CB  SER A 200      12.001  -9.951 -24.417  1.00 70.06           C  
ATOM   2831  HB2 SER A 200      11.180 -10.372 -23.837  1.00 70.06           H  
ATOM   2832  HB3 SER A 200      11.655  -9.037 -24.901  1.00 70.06           H  
ATOM   2833  O   SER A 200      14.199 -11.743 -23.330  1.00 70.06           O  
ATOM   2834  OG  SER A 200      12.393 -10.880 -25.403  1.00 70.06           O  
ATOM   2835  HG  SER A 200      12.952 -11.542 -24.990  1.00 70.06           H  
ATOM   2836  N   GLU A 201      13.206 -10.950 -21.435  1.00 62.17           N  
ATOM   2837  H   GLU A 201      12.737 -10.126 -21.087  1.00 62.17           H  
ATOM   2838  CA  GLU A 201      13.218 -12.060 -20.451  1.00 62.17           C  
ATOM   2839  HA  GLU A 201      13.126 -11.569 -19.482  1.00 62.17           H  
ATOM   2840  C   GLU A 201      14.479 -12.946 -20.293  1.00 62.17           C  
ATOM   2841  CB  GLU A 201      11.928 -12.893 -20.612  1.00 62.17           C  
ATOM   2842  HB2 GLU A 201      12.067 -13.621 -21.411  1.00 62.17           H  
ATOM   2843  HB3 GLU A 201      11.120 -12.220 -20.901  1.00 62.17           H  
ATOM   2844  O   GLU A 201      14.770 -13.355 -19.172  1.00 62.17           O  
ATOM   2845  CG  GLU A 201      11.506 -13.604 -19.313  1.00 62.17           C  
ATOM   2846  HG2 GLU A 201      11.517 -12.878 -18.499  1.00 62.17           H  
ATOM   2847  HG3 GLU A 201      12.229 -14.386 -19.082  1.00 62.17           H  
ATOM   2848  CD  GLU A 201      10.109 -14.226 -19.426  1.00 62.17           C  
ATOM   2849  OE1 GLU A 201       9.300 -13.999 -18.500  1.00 62.17           O  
ATOM   2850  OE2 GLU A 201       9.858 -14.898 -20.450  1.00 62.17           O  
ATOM   2851  N   ASN A 202      15.248 -13.237 -21.347  1.00 54.13           N  
ATOM   2852  H   ASN A 202      15.004 -12.809 -22.228  1.00 54.13           H  
ATOM   2853  CA  ASN A 202      16.290 -14.269 -21.363  1.00 54.13           C  
ATOM   2854  HA  ASN A 202      16.583 -14.482 -20.335  1.00 54.13           H  
ATOM   2855  C   ASN A 202      17.596 -13.883 -22.089  1.00 54.13           C  
ATOM   2856  CB  ASN A 202      15.697 -15.560 -21.969  1.00 54.13           C  
ATOM   2857  HB2 ASN A 202      16.476 -16.313 -22.091  1.00 54.13           H  
ATOM   2858  HB3 ASN A 202      15.286 -15.341 -22.955  1.00 54.13           H  
ATOM   2859  O   ASN A 202      18.264 -14.771 -22.613  1.00 54.13           O  
ATOM   2860  CG  ASN A 202      14.648 -16.208 -21.095  1.00 54.13           C  
ATOM   2861  ND2 ASN A 202      13.472 -16.445 -21.625  1.00 54.13           N  
ATOM   2862 HD21 ASN A 202      13.250 -16.046 -22.526  1.00 54.13           H  
ATOM   2863 HD22 ASN A 202      12.735 -16.665 -20.971  1.00 54.13           H  
ATOM   2864  OD1 ASN A 202      14.885 -16.562 -19.953  1.00 54.13           O  
ATOM   2865  N   GLY A 203      18.016 -12.621 -22.166  1.00 53.51           N  
ATOM   2866  H   GLY A 203      17.506 -11.875 -21.714  1.00 53.51           H  
ATOM   2867  CA  GLY A 203      19.353 -12.312 -22.719  1.00 53.51           C  
ATOM   2868  HA2 GLY A 203      19.987 -13.192 -22.609  1.00 53.51           H  
ATOM   2869  HA3 GLY A 203      19.904 -11.559 -22.156  1.00 53.51           H  
ATOM   2870  C   GLY A 203      19.387 -11.991 -24.205  1.00 53.51           C  
ATOM   2871  O   GLY A 203      20.117 -11.109 -24.657  1.00 53.51           O  
ATOM   2872  N   ASP A 204      18.645 -12.786 -24.972  1.00 57.99           N  
ATOM   2873  H   ASP A 204      18.149 -13.519 -24.486  1.00 57.99           H  
ATOM   2874  CA  ASP A 204      19.007 -13.038 -26.369  1.00 57.99           C  
ATOM   2875  HA  ASP A 204      19.922 -12.498 -26.613  1.00 57.99           H  
ATOM   2876  C   ASP A 204      17.957 -12.550 -27.378  1.00 57.99           C  
ATOM   2877  CB  ASP A 204      19.313 -14.540 -26.515  1.00 57.99           C  
ATOM   2878  HB2 ASP A 204      19.407 -14.774 -27.575  1.00 57.99           H  
ATOM   2879  HB3 ASP A 204      18.476 -15.117 -26.121  1.00 57.99           H  
ATOM   2880  O   ASP A 204      18.255 -12.382 -28.565  1.00 57.99           O  
ATOM   2881  CG  ASP A 204      20.620 -14.979 -25.825  1.00 57.99           C  
ATOM   2882  OD1 ASP A 204      21.577 -14.171 -25.778  1.00 57.99           O  
ATOM   2883  OD2 ASP A 204      20.715 -16.172 -25.451  1.00 57.99           O  
ATOM   2884  N   ASP A 205      16.741 -12.258 -26.916  1.00 71.41           N  
ATOM   2885  H   ASP A 205      16.576 -12.358 -25.924  1.00 71.41           H  
ATOM   2886  CA  ASP A 205      15.615 -11.933 -27.782  1.00 71.41           C  
ATOM   2887  HA  ASP A 205      15.818 -12.326 -28.778  1.00 71.41           H  
ATOM   2888  C   ASP A 205      15.445 -10.414 -27.925  1.00 71.41           C  
ATOM   2889  CB  ASP A 205      14.359 -12.653 -27.278  1.00 71.41           C  
ATOM   2890  HB2 ASP A 205      14.257 -12.479 -26.207  1.00 71.41           H  
ATOM   2891  HB3 ASP A 205      13.495 -12.220 -27.782  1.00 71.41           H  
ATOM   2892  O   ASP A 205      15.035  -9.701 -27.008  1.00 71.41           O  
ATOM   2893  CG  ASP A 205      14.381 -14.167 -27.544  1.00 71.41           C  
ATOM   2894  OD1 ASP A 205      14.935 -14.576 -28.587  1.00 71.41           O  
ATOM   2895  OD2 ASP A 205      13.782 -14.917 -26.744  1.00 71.41           O  
ATOM   2896  N   SER A 206      15.767  -9.900 -29.115  1.00 76.19           N  
ATOM   2897  H   SER A 206      16.150 -10.535 -29.801  1.00 76.19           H  
ATOM   2898  CA  SER A 206      15.600  -8.481 -29.448  1.00 76.19           C  
ATOM   2899  HA  SER A 206      15.938  -7.887 -28.599  1.00 76.19           H  
ATOM   2900  C   SER A 206      14.135  -8.155 -29.775  1.00 76.19           C  
ATOM   2901  CB  SER A 206      16.468  -8.108 -30.647  1.00 76.19           C  
ATOM   2902  HB2 SER A 206      16.224  -7.095 -30.967  1.00 76.19           H  
ATOM   2903  HB3 SER A 206      16.266  -8.795 -31.469  1.00 76.19           H  
ATOM   2904  O   SER A 206      13.617  -8.678 -30.771  1.00 76.19           O  
ATOM   2905  OG  SER A 206      17.836  -8.164 -30.307  1.00 76.19           O  
ATOM   2906  HG  SER A 206      17.944  -8.786 -29.583  1.00 76.19           H  
ATOM   2907  N   PRO A 207      13.472  -7.259 -29.019  1.00 85.77           N  
ATOM   2908  CA  PRO A 207      12.086  -6.904 -29.284  1.00 85.77           C  
ATOM   2909  HA  PRO A 207      11.505  -7.819 -29.402  1.00 85.77           H  
ATOM   2910  C   PRO A 207      11.955  -6.063 -30.564  1.00 85.77           C  
ATOM   2911  CB  PRO A 207      11.589  -6.189 -28.023  1.00 85.77           C  
ATOM   2912  HB2 PRO A 207      10.852  -5.417 -28.245  1.00 85.77           H  
ATOM   2913  HB3 PRO A 207      11.169  -6.925 -27.338  1.00 85.77           H  
ATOM   2914  O   PRO A 207      12.824  -5.261 -30.914  1.00 85.77           O  
ATOM   2915  CG  PRO A 207      12.858  -5.606 -27.404  1.00 85.77           C  
ATOM   2916  HG2 PRO A 207      13.046  -4.617 -27.823  1.00 85.77           H  
ATOM   2917  HG3 PRO A 207      12.789  -5.548 -26.318  1.00 85.77           H  
ATOM   2918  CD  PRO A 207      13.958  -6.577 -27.825  1.00 85.77           C  
ATOM   2919  HD2 PRO A 207      14.882  -6.033 -28.021  1.00 85.77           H  
ATOM   2920  HD3 PRO A 207      14.112  -7.308 -27.031  1.00 85.77           H  
ATOM   2921  N   SER A 208      10.844  -6.228 -31.281  1.00 87.81           N  
ATOM   2922  H   SER A 208      10.206  -6.955 -30.991  1.00 87.81           H  
ATOM   2923  CA  SER A 208      10.499  -5.433 -32.468  1.00 87.81           C  
ATOM   2924  HA  SER A 208      10.885  -4.423 -32.332  1.00 87.81           H  
ATOM   2925  C   SER A 208       8.984  -5.325 -32.655  1.00 87.81           C  
ATOM   2926  CB  SER A 208      11.171  -6.029 -33.711  1.00 87.81           C  
ATOM   2927  HB2 SER A 208      12.251  -6.031 -33.565  1.00 87.81           H  
ATOM   2928  HB3 SER A 208      10.941  -5.414 -34.581  1.00 87.81           H  
ATOM   2929  O   SER A 208       8.234  -6.081 -32.051  1.00 87.81           O  
ATOM   2930  OG  SER A 208      10.739  -7.351 -33.948  1.00 87.81           O  
ATOM   2931  HG  SER A 208      10.898  -7.852 -33.145  1.00 87.81           H  
ATOM   2932  N   ASN A 209       8.512  -4.383 -33.482  1.00 89.73           N  
ATOM   2933  H   ASN A 209       9.174  -3.804 -33.980  1.00 89.73           H  
ATOM   2934  CA  ASN A 209       7.078  -4.162 -33.750  1.00 89.73           C  
ATOM   2935  HA  ASN A 209       6.986  -3.205 -34.265  1.00 89.73           H  
ATOM   2936  C   ASN A 209       6.216  -4.023 -32.482  1.00 89.73           C  
ATOM   2937  CB  ASN A 209       6.545  -5.247 -34.701  1.00 89.73           C  
ATOM   2938  HB2 ASN A 209       6.618  -6.217 -34.209  1.00 89.73           H  
ATOM   2939  HB3 ASN A 209       5.490  -5.064 -34.907  1.00 89.73           H  
ATOM   2940  O   ASN A 209       5.086  -4.501 -32.437  1.00 89.73           O  
ATOM   2941  CG  ASN A 209       7.263  -5.290 -36.028  1.00 89.73           C  
ATOM   2942  ND2 ASN A 209       7.416  -6.467 -36.582  1.00 89.73           N  
ATOM   2943 HD21 ASN A 209       7.948  -6.506 -37.439  1.00 89.73           H  
ATOM   2944 HD22 ASN A 209       7.080  -7.277 -36.081  1.00 89.73           H  
ATOM   2945  OD1 ASN A 209       7.689  -4.290 -36.587  1.00 89.73           O  
ATOM   2946  N   MET A 210       6.758  -3.381 -31.447  1.00 92.99           N  
ATOM   2947  H   MET A 210       7.695  -3.013 -31.531  1.00 92.99           H  
ATOM   2948  CA  MET A 210       6.066  -3.228 -30.174  1.00 92.99           C  
ATOM   2949  HA  MET A 210       5.729  -4.217 -29.862  1.00 92.99           H  
ATOM   2950  C   MET A 210       4.827  -2.340 -30.317  1.00 92.99           C  
ATOM   2951  CB  MET A 210       7.052  -2.701 -29.127  1.00 92.99           C  
ATOM   2952  HB2 MET A 210       7.370  -1.694 -29.399  1.00 92.99           H  
ATOM   2953  HB3 MET A 210       7.927  -3.350 -29.107  1.00 92.99           H  
ATOM   2954  O   MET A 210       4.876  -1.273 -30.931  1.00 92.99           O  
ATOM   2955  CG  MET A 210       6.432  -2.668 -27.731  1.00 92.99           C  
ATOM   2956  HG2 MET A 210       6.112  -3.670 -27.444  1.00 92.99           H  
ATOM   2957  HG3 MET A 210       5.552  -2.026 -27.752  1.00 92.99           H  
ATOM   2958  SD  MET A 210       7.550  -2.027 -26.468  1.00 92.99           S  
ATOM   2959  CE  MET A 210       8.650  -3.452 -26.270  1.00 92.99           C  
ATOM   2960  HE1 MET A 210       9.262  -3.591 -27.161  1.00 92.99           H  
ATOM   2961  HE2 MET A 210       8.065  -4.351 -26.075  1.00 92.99           H  
ATOM   2962  HE3 MET A 210       9.293  -3.262 -25.411  1.00 92.99           H  
ATOM   2963  N   THR A 211       3.719  -2.765 -29.716  1.00 94.76           N  
ATOM   2964  H   THR A 211       3.741  -3.674 -29.275  1.00 94.76           H  
ATOM   2965  CA  THR A 211       2.439  -2.051 -29.707  1.00 94.76           C  
ATOM   2966  HA  THR A 211       2.610  -1.010 -29.979  1.00 94.76           H  
ATOM   2967  C   THR A 211       1.821  -2.069 -28.317  1.00 94.76           C  
ATOM   2968  CB  THR A 211       1.445  -2.637 -30.723  1.00 94.76           C  
ATOM   2969  HB  THR A 211       0.497  -2.109 -30.618  1.00 94.76           H  
ATOM   2970  O   THR A 211       1.855  -3.092 -27.638  1.00 94.76           O  
ATOM   2971  CG2 THR A 211       1.920  -2.465 -32.165  1.00 94.76           C  
ATOM   2972 HG21 THR A 211       2.822  -3.052 -32.337  1.00 94.76           H  
ATOM   2973 HG22 THR A 211       2.129  -1.414 -32.364  1.00 94.76           H  
ATOM   2974 HG23 THR A 211       1.139  -2.812 -32.841  1.00 94.76           H  
ATOM   2975  OG1 THR A 211       1.211  -4.010 -30.514  1.00 94.76           O  
ATOM   2976  HG1 THR A 211       2.056  -4.458 -30.435  1.00 94.76           H  
ATOM   2977  N   VAL A 212       1.247  -0.933 -27.909  1.00 96.33           N  
ATOM   2978  H   VAL A 212       1.224  -0.143 -28.539  1.00 96.33           H  
ATOM   2979  CA  VAL A 212       0.405  -0.837 -26.711  1.00 96.33           C  
ATOM   2980  HA  VAL A 212       0.695  -1.608 -25.998  1.00 96.33           H  
ATOM   2981  C   VAL A 212      -1.031  -1.088 -27.141  1.00 96.33           C  
ATOM   2982  CB  VAL A 212       0.538   0.524 -26.000  1.00 96.33           C  
ATOM   2983  HB  VAL A 212       0.289   1.320 -26.702  1.00 96.33           H  
ATOM   2984  O   VAL A 212      -1.578  -0.371 -27.980  1.00 96.33           O  
ATOM   2985  CG1 VAL A 212      -0.390   0.623 -24.783  1.00 96.33           C  
ATOM   2986 HG11 VAL A 212      -0.208   1.559 -24.256  1.00 96.33           H  
ATOM   2987 HG12 VAL A 212      -1.435   0.600 -25.091  1.00 96.33           H  
ATOM   2988 HG13 VAL A 212      -0.198  -0.208 -24.103  1.00 96.33           H  
ATOM   2989  CG2 VAL A 212       1.968   0.746 -25.501  1.00 96.33           C  
ATOM   2990 HG21 VAL A 212       2.184   0.064 -24.679  1.00 96.33           H  
ATOM   2991 HG22 VAL A 212       2.075   1.767 -25.135  1.00 96.33           H  
ATOM   2992 HG23 VAL A 212       2.688   0.573 -26.301  1.00 96.33           H  
ATOM   2993  N   ASN A 213      -1.626  -2.118 -26.565  1.00 95.79           N  
ATOM   2994  H   ASN A 213      -1.103  -2.632 -25.870  1.00 95.79           H  
ATOM   2995  CA  ASN A 213      -3.027  -2.465 -26.715  1.00 95.79           C  
ATOM   2996  HA  ASN A 213      -3.486  -1.841 -27.482  1.00 95.79           H  
ATOM   2997  C   ASN A 213      -3.752  -2.196 -25.394  1.00 95.79           C  
ATOM   2998  CB  ASN A 213      -3.114  -3.926 -27.162  1.00 95.79           C  
ATOM   2999  HB2 ASN A 213      -2.590  -4.540 -26.430  1.00 95.79           H  
ATOM   3000  HB3 ASN A 213      -4.158  -4.239 -27.214  1.00 95.79           H  
ATOM   3001  O   ASN A 213      -3.126  -1.901 -24.379  1.00 95.79           O  
ATOM   3002  CG  ASN A 213      -2.498  -4.149 -28.527  1.00 95.79           C  
ATOM   3003  ND2 ASN A 213      -1.255  -4.572 -28.577  1.00 95.79           N  
ATOM   3004 HD21 ASN A 213      -0.740  -4.733 -27.724  1.00 95.79           H  
ATOM   3005 HD22 ASN A 213      -0.804  -4.644 -29.478  1.00 95.79           H  
ATOM   3006  OD1 ASN A 213      -3.123  -3.899 -29.547  1.00 95.79           O  
ATOM   3007  N   GLN A 214      -5.079  -2.279 -25.406  1.00 95.67           N  
ATOM   3008  H   GLN A 214      -5.548  -2.585 -26.247  1.00 95.67           H  
ATOM   3009  CA  GLN A 214      -5.896  -2.037 -24.219  1.00 95.67           C  
ATOM   3010  HA  GLN A 214      -5.287  -2.242 -23.339  1.00 95.67           H  
ATOM   3011  C   GLN A 214      -7.091  -2.984 -24.165  1.00 95.67           C  
ATOM   3012  CB  GLN A 214      -6.315  -0.558 -24.156  1.00 95.67           C  
ATOM   3013  HB2 GLN A 214      -5.414   0.056 -24.166  1.00 95.67           H  
ATOM   3014  HB3 GLN A 214      -6.831  -0.379 -23.212  1.00 95.67           H  
ATOM   3015  O   GLN A 214      -7.625  -3.384 -25.206  1.00 95.67           O  
ATOM   3016  CG  GLN A 214      -7.232  -0.132 -25.316  1.00 95.67           C  
ATOM   3017  HG2 GLN A 214      -6.765  -0.387 -26.267  1.00 95.67           H  
ATOM   3018  HG3 GLN A 214      -8.177  -0.672 -25.243  1.00 95.67           H  
ATOM   3019  CD  GLN A 214      -7.538   1.361 -25.336  1.00 95.67           C  
ATOM   3020  NE2 GLN A 214      -8.429   1.798 -26.199  1.00 95.67           N  
ATOM   3021 HE21 GLN A 214      -8.918   1.150 -26.800  1.00 95.67           H  
ATOM   3022 HE22 GLN A 214      -8.606   2.791 -26.150  1.00 95.67           H  
ATOM   3023  OE1 GLN A 214      -6.996   2.176 -24.613  1.00 95.67           O  
ATOM   3024  N   ARG A 215      -7.527  -3.323 -22.953  1.00 94.21           N  
ATOM   3025  H   ARG A 215      -7.006  -2.990 -22.154  1.00 94.21           H  
ATOM   3026  CA  ARG A 215      -8.732  -4.119 -22.689  1.00 94.21           C  
ATOM   3027  HA  ARG A 215      -9.433  -3.963 -23.509  1.00 94.21           H  
ATOM   3028  C   ARG A 215      -9.435  -3.659 -21.415  1.00 94.21           C  
ATOM   3029  CB  ARG A 215      -8.381  -5.617 -22.641  1.00 94.21           C  
ATOM   3030  HB2 ARG A 215      -7.938  -5.898 -23.597  1.00 94.21           H  
ATOM   3031  HB3 ARG A 215      -9.294  -6.197 -22.512  1.00 94.21           H  
ATOM   3032  O   ARG A 215      -8.852  -2.963 -20.588  1.00 94.21           O  
ATOM   3033  CG  ARG A 215      -7.406  -5.975 -21.513  1.00 94.21           C  
ATOM   3034  HG2 ARG A 215      -7.854  -5.770 -20.541  1.00 94.21           H  
ATOM   3035  HG3 ARG A 215      -6.499  -5.379 -21.615  1.00 94.21           H  
ATOM   3036  CD  ARG A 215      -7.032  -7.455 -21.592  1.00 94.21           C  
ATOM   3037  HD2 ARG A 215      -6.770  -7.710 -22.619  1.00 94.21           H  
ATOM   3038  HD3 ARG A 215      -7.876  -8.063 -21.266  1.00 94.21           H  
ATOM   3039  NE  ARG A 215      -5.881  -7.703 -20.733  1.00 94.21           N  
ATOM   3040  HE  ARG A 215      -5.754  -7.092 -19.939  1.00 94.21           H  
ATOM   3041  NH1 ARG A 215      -5.217  -9.793 -21.438  1.00 94.21           N  
ATOM   3042 HH11 ARG A 215      -6.079  -9.931 -21.946  1.00 94.21           H  
ATOM   3043 HH12 ARG A 215      -4.623 -10.581 -21.224  1.00 94.21           H  
ATOM   3044  NH2 ARG A 215      -4.021  -8.641 -19.957  1.00 94.21           N  
ATOM   3045 HH21 ARG A 215      -3.445  -9.463 -19.847  1.00 94.21           H  
ATOM   3046 HH22 ARG A 215      -3.996  -7.927 -19.243  1.00 94.21           H  
ATOM   3047  CZ  ARG A 215      -5.049  -8.714 -20.730  1.00 94.21           C  
ATOM   3048  N   SER A 216     -10.696  -4.062 -21.290  1.00 95.26           N  
ATOM   3049  H   SER A 216     -11.062  -4.696 -21.986  1.00 95.26           H  
ATOM   3050  CA  SER A 216     -11.469  -3.895 -20.059  1.00 95.26           C  
ATOM   3051  HA  SER A 216     -11.292  -2.899 -19.654  1.00 95.26           H  
ATOM   3052  C   SER A 216     -11.033  -4.942 -19.039  1.00 95.26           C  
ATOM   3053  CB  SER A 216     -12.964  -4.046 -20.346  1.00 95.26           C  
ATOM   3054  HB2 SER A 216     -13.244  -5.099 -20.391  1.00 95.26           H  
ATOM   3055  HB3 SER A 216     -13.186  -3.584 -21.307  1.00 95.26           H  
ATOM   3056  O   SER A 216     -10.976  -6.127 -19.376  1.00 95.26           O  
ATOM   3057  OG  SER A 216     -13.726  -3.382 -19.371  1.00 95.26           O  
ATOM   3058  HG  SER A 216     -14.024  -3.966 -18.669  1.00 95.26           H  
ATOM   3059  N   LEU A 217     -10.759  -4.507 -17.815  1.00 94.10           N  
ATOM   3060  H   LEU A 217     -10.816  -3.513 -17.646  1.00 94.10           H  
ATOM   3061  CA  LEU A 217     -10.448  -5.331 -16.655  1.00 94.10           C  
ATOM   3062  HA  LEU A 217     -10.514  -6.386 -16.921  1.00 94.10           H  
ATOM   3063  C   LEU A 217     -11.476  -5.021 -15.565  1.00 94.10           C  
ATOM   3064  CB  LEU A 217      -9.013  -5.011 -16.197  1.00 94.10           C  
ATOM   3065  HB2 LEU A 217      -8.321  -5.250 -17.005  1.00 94.10           H  
ATOM   3066  HB3 LEU A 217      -8.944  -3.941 -16.002  1.00 94.10           H  
ATOM   3067  O   LEU A 217     -11.560  -3.883 -15.113  1.00 94.10           O  
ATOM   3068  CG  LEU A 217      -8.578  -5.765 -14.925  1.00 94.10           C  
ATOM   3069  HG  LEU A 217      -9.297  -5.591 -14.125  1.00 94.10           H  
ATOM   3070  CD1 LEU A 217      -8.466  -7.270 -15.176  1.00 94.10           C  
ATOM   3071 HD11 LEU A 217      -9.446  -7.690 -15.404  1.00 94.10           H  
ATOM   3072 HD12 LEU A 217      -7.781  -7.459 -16.001  1.00 94.10           H  
ATOM   3073 HD13 LEU A 217      -8.085  -7.759 -14.280  1.00 94.10           H  
ATOM   3074  CD2 LEU A 217      -7.222  -5.243 -14.460  1.00 94.10           C  
ATOM   3075 HD21 LEU A 217      -6.930  -5.746 -13.538  1.00 94.10           H  
ATOM   3076 HD22 LEU A 217      -6.465  -5.430 -15.221  1.00 94.10           H  
ATOM   3077 HD23 LEU A 217      -7.285  -4.172 -14.265  1.00 94.10           H  
ATOM   3078  N   SER A 218     -12.254  -6.015 -15.142  1.00 94.74           N  
ATOM   3079  H   SER A 218     -12.167  -6.935 -15.547  1.00 94.74           H  
ATOM   3080  CA  SER A 218     -13.235  -5.809 -14.075  1.00 94.74           C  
ATOM   3081  HA  SER A 218     -13.698  -4.833 -14.226  1.00 94.74           H  
ATOM   3082  C   SER A 218     -12.558  -5.806 -12.703  1.00 94.74           C  
ATOM   3083  CB  SER A 218     -14.361  -6.840 -14.128  1.00 94.74           C  
ATOM   3084  HB2 SER A 218     -15.101  -6.592 -13.367  1.00 94.74           H  
ATOM   3085  HB3 SER A 218     -13.958  -7.830 -13.916  1.00 94.74           H  
ATOM   3086  O   SER A 218     -11.815  -6.733 -12.372  1.00 94.74           O  
ATOM   3087  OG  SER A 218     -14.985  -6.845 -15.404  1.00 94.74           O  
ATOM   3088  HG  SER A 218     -15.139  -5.942 -15.690  1.00 94.74           H  
ATOM   3089  N   LEU A 219     -12.835  -4.775 -11.908  1.00 96.18           N  
ATOM   3090  H   LEU A 219     -13.461  -4.063 -12.256  1.00 96.18           H  
ATOM   3091  CA  LEU A 219     -12.340  -4.621 -10.543  1.00 96.18           C  
ATOM   3092  HA  LEU A 219     -11.351  -5.073 -10.468  1.00 96.18           H  
ATOM   3093  C   LEU A 219     -13.236  -5.351  -9.531  1.00 96.18           C  
ATOM   3094  CB  LEU A 219     -12.205  -3.120 -10.220  1.00 96.18           C  
ATOM   3095  HB2 LEU A 219     -13.197  -2.668 -10.250  1.00 96.18           H  
ATOM   3096  HB3 LEU A 219     -11.827  -3.019  -9.202  1.00 96.18           H  
ATOM   3097  O   LEU A 219     -14.301  -5.881  -9.862  1.00 96.18           O  
ATOM   3098  CG  LEU A 219     -11.289  -2.307 -11.155  1.00 96.18           C  
ATOM   3099  HG  LEU A 219     -11.760  -2.212 -12.134  1.00 96.18           H  
ATOM   3100  CD1 LEU A 219     -11.100  -0.910 -10.564  1.00 96.18           C  
ATOM   3101 HD11 LEU A 219     -10.634  -0.976  -9.581  1.00 96.18           H  
ATOM   3102 HD12 LEU A 219     -12.071  -0.424 -10.468  1.00 96.18           H  
ATOM   3103 HD13 LEU A 219     -10.469  -0.301 -11.212  1.00 96.18           H  
ATOM   3104  CD2 LEU A 219      -9.909  -2.945 -11.338  1.00 96.18           C  
ATOM   3105 HD21 LEU A 219      -9.485  -3.180 -10.361  1.00 96.18           H  
ATOM   3106 HD22 LEU A 219      -9.249  -2.258 -11.867  1.00 96.18           H  
ATOM   3107 HD23 LEU A 219     -10.002  -3.858 -11.925  1.00 96.18           H  
ATOM   3108  N   VAL A 220     -12.807  -5.386  -8.268  1.00 95.97           N  
ATOM   3109  H   VAL A 220     -11.906  -4.971  -8.078  1.00 95.97           H  
ATOM   3110  CA  VAL A 220     -13.514  -6.067  -7.168  1.00 95.97           C  
ATOM   3111  HA  VAL A 220     -13.665  -7.105  -7.466  1.00 95.97           H  
ATOM   3112  C   VAL A 220     -14.910  -5.517  -6.863  1.00 95.97           C  
ATOM   3113  CB  VAL A 220     -12.690  -6.057  -5.868  1.00 95.97           C  
ATOM   3114  HB  VAL A 220     -13.336  -6.393  -5.057  1.00 95.97           H  
ATOM   3115  O   VAL A 220     -15.715  -6.236  -6.271  1.00 95.97           O  
ATOM   3116  CG1 VAL A 220     -11.519  -7.039  -5.953  1.00 95.97           C  
ATOM   3117 HG11 VAL A 220     -11.887  -8.048  -6.138  1.00 95.97           H  
ATOM   3118 HG12 VAL A 220     -10.957  -7.027  -5.019  1.00 95.97           H  
ATOM   3119 HG13 VAL A 220     -10.855  -6.760  -6.772  1.00 95.97           H  
ATOM   3120  CG2 VAL A 220     -12.202  -4.676  -5.439  1.00 95.97           C  
ATOM   3121 HG21 VAL A 220     -11.676  -4.752  -4.488  1.00 95.97           H  
ATOM   3122 HG22 VAL A 220     -13.055  -4.009  -5.309  1.00 95.97           H  
ATOM   3123 HG23 VAL A 220     -11.525  -4.249  -6.179  1.00 95.97           H  
ATOM   3124  N   ASP A 221     -15.210  -4.284  -7.266  1.00 96.92           N  
ATOM   3125  H   ASP A 221     -14.517  -3.759  -7.779  1.00 96.92           H  
ATOM   3126  CA  ASP A 221     -16.539  -3.665  -7.180  1.00 96.92           C  
ATOM   3127  HA  ASP A 221     -17.084  -4.107  -6.346  1.00 96.92           H  
ATOM   3128  C   ASP A 221     -17.427  -3.945  -8.404  1.00 96.92           C  
ATOM   3129  CB  ASP A 221     -16.382  -2.162  -6.898  1.00 96.92           C  
ATOM   3130  HB2 ASP A 221     -17.362  -1.746  -6.666  1.00 96.92           H  
ATOM   3131  HB3 ASP A 221     -15.750  -2.029  -6.020  1.00 96.92           H  
ATOM   3132  O   ASP A 221     -18.596  -3.560  -8.431  1.00 96.92           O  
ATOM   3133  CG  ASP A 221     -15.776  -1.378  -8.064  1.00 96.92           C  
ATOM   3134  OD1 ASP A 221     -15.346  -2.014  -9.056  1.00 96.92           O  
ATOM   3135  OD2 ASP A 221     -15.750  -0.138  -7.985  1.00 96.92           O  
ATOM   3136  N   GLY A 222     -16.901  -4.662  -9.400  1.00 96.00           N  
ATOM   3137  H   GLY A 222     -15.927  -4.917  -9.329  1.00 96.00           H  
ATOM   3138  CA  GLY A 222     -17.582  -4.964 -10.653  1.00 96.00           C  
ATOM   3139  HA2 GLY A 222     -18.623  -5.215 -10.448  1.00 96.00           H  
ATOM   3140  HA3 GLY A 222     -17.094  -5.825 -11.110  1.00 96.00           H  
ATOM   3141  C   GLY A 222     -17.558  -3.823 -11.670  1.00 96.00           C  
ATOM   3142  O   GLY A 222     -18.154  -3.976 -12.737  1.00 96.00           O  
ATOM   3143  N   THR A 223     -16.892  -2.702 -11.375  1.00 96.29           N  
ATOM   3144  H   THR A 223     -16.394  -2.640 -10.499  1.00 96.29           H  
ATOM   3145  CA  THR A 223     -16.625  -1.661 -12.370  1.00 96.29           C  
ATOM   3146  HA  THR A 223     -17.533  -1.512 -12.955  1.00 96.29           H  
ATOM   3147  C   THR A 223     -15.536  -2.109 -13.340  1.00 96.29           C  
ATOM   3148  CB  THR A 223     -16.258  -0.304 -11.751  1.00 96.29           C  
ATOM   3149  HB  THR A 223     -16.150   0.410 -12.567  1.00 96.29           H  
ATOM   3150  O   THR A 223     -14.743  -3.006 -13.054  1.00 96.29           O  
ATOM   3151  CG2 THR A 223     -17.350   0.235 -10.827  1.00 96.29           C  
ATOM   3152 HG21 THR A 223     -17.011   1.168 -10.378  1.00 96.29           H  
ATOM   3153 HG22 THR A 223     -17.559  -0.476 -10.027  1.00 96.29           H  
ATOM   3154 HG23 THR A 223     -18.262   0.414 -11.396  1.00 96.29           H  
ATOM   3155  OG1 THR A 223     -15.030  -0.341 -11.077  1.00 96.29           O  
ATOM   3156  HG1 THR A 223     -15.145  -0.816 -10.251  1.00 96.29           H  
ATOM   3157  N   ASP A 224     -15.519  -1.495 -14.518  1.00 95.43           N  
ATOM   3158  H   ASP A 224     -16.156  -0.727 -14.680  1.00 95.43           H  
ATOM   3159  CA  ASP A 224     -14.527  -1.764 -15.550  1.00 95.43           C  
ATOM   3160  HA  ASP A 224     -14.062  -2.734 -15.379  1.00 95.43           H  
ATOM   3161  C   ASP A 224     -13.422  -0.703 -15.520  1.00 95.43           C  
ATOM   3162  CB  ASP A 224     -15.218  -1.804 -16.919  1.00 95.43           C  
ATOM   3163  HB2 ASP A 224     -14.459  -1.660 -17.688  1.00 95.43           H  
ATOM   3164  HB3 ASP A 224     -15.909  -0.965 -16.996  1.00 95.43           H  
ATOM   3165  O   ASP A 224     -13.687   0.496 -15.646  1.00 95.43           O  
ATOM   3166  CG  ASP A 224     -15.963  -3.116 -17.204  1.00 95.43           C  
ATOM   3167  OD1 ASP A 224     -15.411  -4.203 -16.897  1.00 95.43           O  
ATOM   3168  OD2 ASP A 224     -17.047  -3.034 -17.830  1.00 95.43           O  
ATOM   3169  N   ALA A 225     -12.177  -1.159 -15.427  1.00 94.91           N  
ATOM   3170  H   ALA A 225     -12.046  -2.150 -15.284  1.00 94.91           H  
ATOM   3171  CA  ALA A 225     -10.974  -0.359 -15.589  1.00 94.91           C  
ATOM   3172  HA  ALA A 225     -11.249   0.696 -15.623  1.00 94.91           H  
ATOM   3173  C   ALA A 225     -10.255  -0.702 -16.903  1.00 94.91           C  
ATOM   3174  CB  ALA A 225     -10.091  -0.560 -14.361  1.00 94.91           C  
ATOM   3175  HB1 ALA A 225     -10.667  -0.321 -13.466  1.00 94.91           H  
ATOM   3176  HB2 ALA A 225      -9.746  -1.592 -14.306  1.00 94.91           H  
ATOM   3177  HB3 ALA A 225      -9.240   0.120 -14.407  1.00 94.91           H  
ATOM   3178  O   ALA A 225     -10.497  -1.739 -17.521  1.00 94.91           O  
ATOM   3179  N   THR A 226      -9.364   0.179 -17.363  1.00 95.94           N  
ATOM   3180  H   THR A 226      -9.127   0.966 -16.776  1.00 95.94           H  
ATOM   3181  CA  THR A 226      -8.575  -0.060 -18.584  1.00 95.94           C  
ATOM   3182  HA  THR A 226      -9.076  -0.803 -19.205  1.00 95.94           H  
ATOM   3183  C   THR A 226      -7.198  -0.608 -18.231  1.00 95.94           C  
ATOM   3184  CB  THR A 226      -8.458   1.213 -19.431  1.00 95.94           C  
ATOM   3185  HB  THR A 226      -7.980   2.000 -18.847  1.00 95.94           H  
ATOM   3186  O   THR A 226      -6.385   0.108 -17.652  1.00 95.94           O  
ATOM   3187  CG2 THR A 226      -7.676   0.993 -20.726  1.00 95.94           C  
ATOM   3188 HG21 THR A 226      -6.633   0.766 -20.504  1.00 95.94           H  
ATOM   3189 HG22 THR A 226      -8.117   0.164 -21.281  1.00 95.94           H  
ATOM   3190 HG23 THR A 226      -7.714   1.896 -21.334  1.00 95.94           H  
ATOM   3191  OG1 THR A 226      -9.751   1.635 -19.804  1.00 95.94           O  
ATOM   3192  HG1 THR A 226     -10.319   1.483 -19.045  1.00 95.94           H  
ATOM   3193  N   GLU A 227      -6.914  -1.847 -18.628  1.00 95.74           N  
ATOM   3194  H   GLU A 227      -7.628  -2.372 -19.114  1.00 95.74           H  
ATOM   3195  CA  GLU A 227      -5.565  -2.423 -18.599  1.00 95.74           C  
ATOM   3196  HA  GLU A 227      -4.955  -1.908 -17.858  1.00 95.74           H  
ATOM   3197  C   GLU A 227      -4.909  -2.234 -19.970  1.00 95.74           C  
ATOM   3198  CB  GLU A 227      -5.638  -3.909 -18.207  1.00 95.74           C  
ATOM   3199  HB2 GLU A 227      -6.216  -4.423 -18.975  1.00 95.74           H  
ATOM   3200  HB3 GLU A 227      -6.173  -3.997 -17.261  1.00 95.74           H  
ATOM   3201  O   GLU A 227      -5.477  -2.622 -20.999  1.00 95.74           O  
ATOM   3202  CG  GLU A 227      -4.259  -4.588 -18.055  1.00 95.74           C  
ATOM   3203  HG2 GLU A 227      -3.740  -4.159 -17.197  1.00 95.74           H  
ATOM   3204  HG3 GLU A 227      -3.670  -4.389 -18.950  1.00 95.74           H  
ATOM   3205  CD  GLU A 227      -4.359  -6.115 -17.898  1.00 95.74           C  
ATOM   3206  OE1 GLU A 227      -3.370  -6.806 -17.570  1.00 95.74           O  
ATOM   3207  OE2 GLU A 227      -5.412  -6.690 -18.243  1.00 95.74           O  
ATOM   3208  N   LYS A 228      -3.713  -1.640 -19.987  1.00 96.03           N  
ATOM   3209  H   LYS A 228      -3.296  -1.366 -19.109  1.00 96.03           H  
ATOM   3210  CA  LYS A 228      -2.844  -1.594 -21.167  1.00 96.03           C  
ATOM   3211  HA  LYS A 228      -3.465  -1.619 -22.062  1.00 96.03           H  
ATOM   3212  C   LYS A 228      -1.958  -2.836 -21.185  1.00 96.03           C  
ATOM   3213  CB  LYS A 228      -2.013  -0.301 -21.185  1.00 96.03           C  
ATOM   3214  HB2 LYS A 228      -1.400  -0.247 -20.286  1.00 96.03           H  
ATOM   3215  HB3 LYS A 228      -1.351  -0.319 -22.052  1.00 96.03           H  
ATOM   3216  O   LYS A 228      -1.605  -3.347 -20.142  1.00 96.03           O  
ATOM   3217  CG  LYS A 228      -2.915   0.937 -21.277  1.00 96.03           C  
ATOM   3218  HG2 LYS A 228      -3.576   0.957 -20.410  1.00 96.03           H  
ATOM   3219  HG3 LYS A 228      -3.526   0.866 -22.176  1.00 96.03           H  
ATOM   3220  CD  LYS A 228      -2.124   2.251 -21.310  1.00 96.03           C  
ATOM   3221  HD2 LYS A 228      -1.440   2.292 -20.462  1.00 96.03           H  
ATOM   3222  HD3 LYS A 228      -1.553   2.326 -22.235  1.00 96.03           H  
ATOM   3223  CE  LYS A 228      -3.145   3.391 -21.216  1.00 96.03           C  
ATOM   3224  HE2 LYS A 228      -3.750   3.221 -20.325  1.00 96.03           H  
ATOM   3225  HE3 LYS A 228      -3.800   3.351 -22.086  1.00 96.03           H  
ATOM   3226  NZ  LYS A 228      -2.510   4.722 -21.121  1.00 96.03           N  
ATOM   3227  HZ1 LYS A 228      -1.762   4.763 -20.443  1.00 96.03           H  
ATOM   3228  HZ2 LYS A 228      -1.968   4.946 -21.942  1.00 96.03           H  
ATOM   3229  HZ3 LYS A 228      -3.142   5.486 -20.930  1.00 96.03           H  
ATOM   3230  N   TYR A 229      -1.595  -3.343 -22.353  1.00 95.18           N  
ATOM   3231  H   TYR A 229      -1.914  -2.894 -23.199  1.00 95.18           H  
ATOM   3232  CA  TYR A 229      -0.674  -4.479 -22.462  1.00 95.18           C  
ATOM   3233  HA  TYR A 229      -0.001  -4.477 -21.604  1.00 95.18           H  
ATOM   3234  C   TYR A 229       0.188  -4.340 -23.712  1.00 95.18           C  
ATOM   3235  CB  TYR A 229      -1.443  -5.809 -22.420  1.00 95.18           C  
ATOM   3236  HB2 TYR A 229      -0.729  -6.632 -22.393  1.00 95.18           H  
ATOM   3237  HB3 TYR A 229      -2.007  -5.858 -21.488  1.00 95.18           H  
ATOM   3238  O   TYR A 229      -0.216  -3.687 -24.681  1.00 95.18           O  
ATOM   3239  CG  TYR A 229      -2.386  -6.053 -23.578  1.00 95.18           C  
ATOM   3240  CD1 TYR A 229      -3.703  -5.561 -23.521  1.00 95.18           C  
ATOM   3241  HD1 TYR A 229      -4.021  -4.992 -22.660  1.00 95.18           H  
ATOM   3242  CD2 TYR A 229      -1.954  -6.801 -24.691  1.00 95.18           C  
ATOM   3243  HD2 TYR A 229      -0.940  -7.172 -24.730  1.00 95.18           H  
ATOM   3244  CE1 TYR A 229      -4.597  -5.824 -24.575  1.00 95.18           C  
ATOM   3245  HE1 TYR A 229      -5.607  -5.445 -24.531  1.00 95.18           H  
ATOM   3246  CE2 TYR A 229      -2.850  -7.083 -25.738  1.00 95.18           C  
ATOM   3247  HE2 TYR A 229      -2.537  -7.671 -26.588  1.00 95.18           H  
ATOM   3248  OH  TYR A 229      -5.026  -6.815 -26.712  1.00 95.18           O  
ATOM   3249  HH  TYR A 229      -5.895  -6.452 -26.527  1.00 95.18           H  
ATOM   3250  CZ  TYR A 229      -4.171  -6.593 -25.680  1.00 95.18           C  
ATOM   3251  N   LEU A 230       1.378  -4.939 -23.703  1.00 93.61           N  
ATOM   3252  H   LEU A 230       1.610  -5.533 -22.920  1.00 93.61           H  
ATOM   3253  CA  LEU A 230       2.275  -4.917 -24.856  1.00 93.61           C  
ATOM   3254  HA  LEU A 230       1.996  -4.080 -25.496  1.00 93.61           H  
ATOM   3255  C   LEU A 230       2.119  -6.184 -25.687  1.00 93.61           C  
ATOM   3256  CB  LEU A 230       3.741  -4.706 -24.442  1.00 93.61           C  
ATOM   3257  HB2 LEU A 230       4.376  -4.821 -25.320  1.00 93.61           H  
ATOM   3258  HB3 LEU A 230       4.011  -5.495 -23.740  1.00 93.61           H  
ATOM   3259  O   LEU A 230       2.002  -7.277 -25.141  1.00 93.61           O  
ATOM   3260  CG  LEU A 230       4.040  -3.338 -23.811  1.00 93.61           C  
ATOM   3261  HG  LEU A 230       3.327  -3.156 -23.007  1.00 93.61           H  
ATOM   3262  CD1 LEU A 230       5.446  -3.321 -23.217  1.00 93.61           C  
ATOM   3263 HD11 LEU A 230       6.191  -3.516 -23.989  1.00 93.61           H  
ATOM   3264 HD12 LEU A 230       5.646  -2.349 -22.765  1.00 93.61           H  
ATOM   3265 HD13 LEU A 230       5.526  -4.080 -22.439  1.00 93.61           H  
ATOM   3266  CD2 LEU A 230       3.935  -2.204 -24.832  1.00 93.61           C  
ATOM   3267 HD21 LEU A 230       4.199  -1.265 -24.344  1.00 93.61           H  
ATOM   3268 HD22 LEU A 230       4.619  -2.387 -25.660  1.00 93.61           H  
ATOM   3269 HD23 LEU A 230       2.912  -2.133 -25.202  1.00 93.61           H  
ATOM   3270  N   ILE A 231       2.182  -6.014 -27.005  1.00 93.20           N  
ATOM   3271  H   ILE A 231       2.228  -5.064 -27.346  1.00 93.20           H  
ATOM   3272  CA  ILE A 231       2.450  -7.083 -27.971  1.00 93.20           C  
ATOM   3273  HA  ILE A 231       2.695  -8.002 -27.438  1.00 93.20           H  
ATOM   3274  C   ILE A 231       3.670  -6.671 -28.787  1.00 93.20           C  
ATOM   3275  CB  ILE A 231       1.230  -7.352 -28.876  1.00 93.20           C  
ATOM   3276  HB  ILE A 231       0.949  -6.414 -29.355  1.00 93.20           H  
ATOM   3277  O   ILE A 231       3.721  -5.546 -29.297  1.00 93.20           O  
ATOM   3278  CG1 ILE A 231      -0.001  -7.846 -28.090  1.00 93.20           C  
ATOM   3279 HG12 ILE A 231      -0.854  -7.869 -28.768  1.00 93.20           H  
ATOM   3280 HG13 ILE A 231      -0.235  -7.133 -27.300  1.00 93.20           H  
ATOM   3281  CG2 ILE A 231       1.585  -8.349 -29.990  1.00 93.20           C  
ATOM   3282 HG21 ILE A 231       2.261  -7.899 -30.717  1.00 93.20           H  
ATOM   3283 HG22 ILE A 231       2.065  -9.227 -29.560  1.00 93.20           H  
ATOM   3284 HG23 ILE A 231       0.685  -8.667 -30.518  1.00 93.20           H  
ATOM   3285  CD1 ILE A 231       0.141  -9.239 -27.466  1.00 93.20           C  
ATOM   3286 HD11 ILE A 231       0.958  -9.259 -26.744  1.00 93.20           H  
ATOM   3287 HD12 ILE A 231      -0.791  -9.487 -26.959  1.00 93.20           H  
ATOM   3288 HD13 ILE A 231       0.314  -9.994 -28.234  1.00 93.20           H  
ATOM   3289  N   PHE A 232       4.654  -7.556 -28.904  1.00 91.37           N  
ATOM   3290  H   PHE A 232       4.553  -8.450 -28.446  1.00 91.37           H  
ATOM   3291  CA  PHE A 232       5.878  -7.337 -29.672  1.00 91.37           C  
ATOM   3292  HA  PHE A 232       5.653  -6.695 -30.523  1.00 91.37           H  
ATOM   3293  C   PHE A 232       6.416  -8.652 -30.228  1.00 91.37           C  
ATOM   3294  CB  PHE A 232       6.936  -6.639 -28.800  1.00 91.37           C  
ATOM   3295  HB2 PHE A 232       6.561  -5.653 -28.525  1.00 91.37           H  
ATOM   3296  HB3 PHE A 232       7.841  -6.483 -29.387  1.00 91.37           H  
ATOM   3297  O   PHE A 232       6.071  -9.727 -29.767  1.00 91.37           O  
ATOM   3298  CG  PHE A 232       7.298  -7.353 -27.516  1.00 91.37           C  
ATOM   3299  CD1 PHE A 232       6.504  -7.156 -26.372  1.00 91.37           C  
ATOM   3300  HD1 PHE A 232       5.623  -6.532 -26.419  1.00 91.37           H  
ATOM   3301  CD2 PHE A 232       8.429  -8.189 -27.450  1.00 91.37           C  
ATOM   3302  HD2 PHE A 232       9.037  -8.362 -28.325  1.00 91.37           H  
ATOM   3303  CE1 PHE A 232       6.837  -7.785 -25.166  1.00 91.37           C  
ATOM   3304  HE1 PHE A 232       6.214  -7.641 -24.296  1.00 91.37           H  
ATOM   3305  CE2 PHE A 232       8.769  -8.808 -26.234  1.00 91.37           C  
ATOM   3306  HE2 PHE A 232       9.635  -9.451 -26.170  1.00 91.37           H  
ATOM   3307  CZ  PHE A 232       7.973  -8.605 -25.095  1.00 91.37           C  
ATOM   3308  HZ  PHE A 232       8.232  -9.084 -24.162  1.00 91.37           H  
ATOM   3309  N   ASN A 233       7.295  -8.565 -31.217  1.00 89.29           N  
ATOM   3310  H   ASN A 233       7.566  -7.646 -31.534  1.00 89.29           H  
ATOM   3311  CA  ASN A 233       7.965  -9.721 -31.789  1.00 89.29           C  
ATOM   3312  HA  ASN A 233       7.340 -10.602 -31.641  1.00 89.29           H  
ATOM   3313  C   ASN A 233       9.316  -9.957 -31.113  1.00 89.29           C  
ATOM   3314  CB  ASN A 233       8.149  -9.498 -33.291  1.00 89.29           C  
ATOM   3315  HB2 ASN A 233       8.590  -8.513 -33.448  1.00 89.29           H  
ATOM   3316  HB3 ASN A 233       8.836 -10.253 -33.674  1.00 89.29           H  
ATOM   3317  O   ASN A 233      10.111  -9.020 -31.002  1.00 89.29           O  
ATOM   3318  CG  ASN A 233       6.873  -9.570 -34.097  1.00 89.29           C  
ATOM   3319  ND2 ASN A 233       6.954  -9.260 -35.370  1.00 89.29           N  
ATOM   3320 HD21 ASN A 233       6.105  -9.504 -35.860  1.00 89.29           H  
ATOM   3321 HD22 ASN A 233       7.876  -9.225 -35.781  1.00 89.29           H  
ATOM   3322  OD1 ASN A 233       5.800  -9.913 -33.657  1.00 89.29           O  
ATOM   3323  N   THR A 234       9.610 -11.209 -30.788  1.00 82.58           N  
ATOM   3324  H   THR A 234       8.885 -11.907 -30.879  1.00 82.58           H  
ATOM   3325  CA  THR A 234      10.924 -11.706 -30.353  1.00 82.58           C  
ATOM   3326  HA  THR A 234      11.609 -10.868 -30.224  1.00 82.58           H  
ATOM   3327  C   THR A 234      11.516 -12.622 -31.422  1.00 82.58           C  
ATOM   3328  CB  THR A 234      10.815 -12.423 -29.002  1.00 82.58           C  
ATOM   3329  HB  THR A 234      11.756 -12.926 -28.776  1.00 82.58           H  
ATOM   3330  O   THR A 234      10.799 -13.143 -32.280  1.00 82.58           O  
ATOM   3331  CG2 THR A 234      10.490 -11.422 -27.902  1.00 82.58           C  
ATOM   3332 HG21 THR A 234       9.526 -10.949 -28.092  1.00 82.58           H  
ATOM   3333 HG22 THR A 234      11.268 -10.660 -27.852  1.00 82.58           H  
ATOM   3334 HG23 THR A 234      10.448 -11.943 -26.946  1.00 82.58           H  
ATOM   3335  OG1 THR A 234       9.788 -13.380 -29.047  1.00 82.58           O  
ATOM   3336  HG1 THR A 234       9.148 -13.153 -28.368  1.00 82.58           H  
ATOM   3337  N   SER A 235      12.845 -12.759 -31.461  1.00 76.96           N  
ATOM   3338  H   SER A 235      13.392 -12.413 -30.686  1.00 76.96           H  
ATOM   3339  CA  SER A 235      13.533 -13.576 -32.470  1.00 76.96           C  
ATOM   3340  HA  SER A 235      12.795 -14.123 -33.057  1.00 76.96           H  
ATOM   3341  C   SER A 235      14.445 -14.609 -31.826  1.00 76.96           C  
ATOM   3342  CB  SER A 235      14.329 -12.714 -33.453  1.00 76.96           C  
ATOM   3343  HB2 SER A 235      14.985 -12.041 -32.901  1.00 76.96           H  
ATOM   3344  HB3 SER A 235      14.935 -13.357 -34.090  1.00 76.96           H  
ATOM   3345  O   SER A 235      15.593 -14.301 -31.528  1.00 76.96           O  
ATOM   3346  OG  SER A 235      13.441 -11.967 -34.264  1.00 76.96           O  
ATOM   3347  HG  SER A 235      12.836 -11.539 -33.655  1.00 76.96           H  
ATOM   3348  N   GLN A 236      13.963 -15.848 -31.750  1.00 72.51           N  
ATOM   3349  H   GLN A 236      13.029 -16.014 -32.097  1.00 72.51           H  
ATOM   3350  CA  GLN A 236      14.677 -16.985 -31.176  1.00 72.51           C  
ATOM   3351  HA  GLN A 236      15.604 -16.633 -30.723  1.00 72.51           H  
ATOM   3352  C   GLN A 236      15.013 -18.006 -32.274  1.00 72.51           C  
ATOM   3353  CB  GLN A 236      13.819 -17.572 -30.048  1.00 72.51           C  
ATOM   3354  HB2 GLN A 236      12.846 -17.860 -30.447  1.00 72.51           H  
ATOM   3355  HB3 GLN A 236      13.651 -16.803 -29.294  1.00 72.51           H  
ATOM   3356  O   GLN A 236      14.153 -18.397 -33.068  1.00 72.51           O  
ATOM   3357  CG  GLN A 236      14.459 -18.788 -29.372  1.00 72.51           C  
ATOM   3358  HG2 GLN A 236      15.389 -18.488 -28.890  1.00 72.51           H  
ATOM   3359  HG3 GLN A 236      14.679 -19.562 -30.108  1.00 72.51           H  
ATOM   3360  CD  GLN A 236      13.511 -19.379 -28.342  1.00 72.51           C  
ATOM   3361  NE2 GLN A 236      13.655 -19.032 -27.084  1.00 72.51           N  
ATOM   3362 HE21 GLN A 236      14.241 -18.238 -26.869  1.00 72.51           H  
ATOM   3363 HE22 GLN A 236      12.909 -19.297 -26.457  1.00 72.51           H  
ATOM   3364  OE1 GLN A 236      12.612 -20.144 -28.663  1.00 72.51           O  
ATOM   3365  N   ASP A 237      16.276 -18.437 -32.348  1.00 76.73           N  
ATOM   3366  H   ASP A 237      16.905 -18.150 -31.613  1.00 76.73           H  
ATOM   3367  CA  ASP A 237      16.765 -19.453 -33.301  1.00 76.73           C  
ATOM   3368  HA  ASP A 237      17.853 -19.405 -33.268  1.00 76.73           H  
ATOM   3369  C   ASP A 237      16.409 -19.178 -34.781  1.00 76.73           C  
ATOM   3370  CB  ASP A 237      16.370 -20.863 -32.826  1.00 76.73           C  
ATOM   3371  HB2 ASP A 237      15.292 -20.910 -32.670  1.00 76.73           H  
ATOM   3372  HB3 ASP A 237      16.626 -21.586 -33.600  1.00 76.73           H  
ATOM   3373  O   ASP A 237      16.173 -20.085 -35.585  1.00 76.73           O  
ATOM   3374  CG  ASP A 237      17.103 -21.298 -31.557  1.00 76.73           C  
ATOM   3375  OD1 ASP A 237      18.282 -20.901 -31.409  1.00 76.73           O  
ATOM   3376  OD2 ASP A 237      16.525 -22.125 -30.820  1.00 76.73           O  
ATOM   3377  N   GLY A 238      16.365 -17.898 -35.166  1.00 78.12           N  
ATOM   3378  H   GLY A 238      16.493 -17.201 -34.447  1.00 78.12           H  
ATOM   3379  CA  GLY A 238      16.021 -17.465 -36.526  1.00 78.12           C  
ATOM   3380  HA2 GLY A 238      16.564 -18.079 -37.244  1.00 78.12           H  
ATOM   3381  HA3 GLY A 238      16.331 -16.427 -36.646  1.00 78.12           H  
ATOM   3382  C   GLY A 238      14.528 -17.545 -36.867  1.00 78.12           C  
ATOM   3383  O   GLY A 238      14.165 -17.325 -38.024  1.00 78.12           O  
ATOM   3384  N   SER A 239      13.675 -17.841 -35.884  1.00 84.89           N  
ATOM   3385  H   SER A 239      14.049 -17.980 -34.956  1.00 84.89           H  
ATOM   3386  CA  SER A 239      12.216 -17.750 -35.975  1.00 84.89           C  
ATOM   3387  HA  SER A 239      11.919 -17.665 -37.020  1.00 84.89           H  
ATOM   3388  C   SER A 239      11.725 -16.507 -35.240  1.00 84.89           C  
ATOM   3389  CB  SER A 239      11.561 -19.008 -35.403  1.00 84.89           C  
ATOM   3390  HB2 SER A 239      10.478 -18.941 -35.507  1.00 84.89           H  
ATOM   3391  HB3 SER A 239      11.812 -19.104 -34.347  1.00 84.89           H  
ATOM   3392  O   SER A 239      12.347 -16.066 -34.279  1.00 84.89           O  
ATOM   3393  OG  SER A 239      12.042 -20.138 -36.109  1.00 84.89           O  
ATOM   3394  HG  SER A 239      12.958 -20.239 -35.841  1.00 84.89           H  
ATOM   3395  N   THR A 240      10.618 -15.933 -35.704  1.00 87.50           N  
ATOM   3396  H   THR A 240      10.110 -16.381 -36.454  1.00 87.50           H  
ATOM   3397  CA  THR A 240       9.966 -14.796 -35.048  1.00 87.50           C  
ATOM   3398  HA  THR A 240      10.639 -14.369 -34.304  1.00 87.50           H  
ATOM   3399  C   THR A 240       8.718 -15.285 -34.332  1.00 87.50           C  
ATOM   3400  CB  THR A 240       9.610 -13.693 -36.052  1.00 87.50           C  
ATOM   3401  HB  THR A 240       8.888 -14.075 -36.774  1.00 87.50           H  
ATOM   3402  O   THR A 240       7.922 -15.996 -34.948  1.00 87.50           O  
ATOM   3403  CG2 THR A 240       9.035 -12.448 -35.384  1.00 87.50           C  
ATOM   3404 HG21 THR A 240       8.074 -12.678 -34.922  1.00 87.50           H  
ATOM   3405 HG22 THR A 240       8.887 -11.666 -36.129  1.00 87.50           H  
ATOM   3406 HG23 THR A 240       9.725 -12.101 -34.615  1.00 87.50           H  
ATOM   3407  OG1 THR A 240      10.769 -13.276 -36.745  1.00 87.50           O  
ATOM   3408  HG1 THR A 240      11.434 -13.096 -36.077  1.00 87.50           H  
ATOM   3409  N   TYR A 241       8.557 -14.877 -33.079  1.00 87.51           N  
ATOM   3410  H   TYR A 241       9.253 -14.276 -32.662  1.00 87.51           H  
ATOM   3411  CA  TYR A 241       7.413 -15.206 -32.234  1.00 87.51           C  
ATOM   3412  HA  TYR A 241       6.674 -15.777 -32.797  1.00 87.51           H  
ATOM   3413  C   TYR A 241       6.744 -13.932 -31.741  1.00 87.51           C  
ATOM   3414  CB  TYR A 241       7.881 -16.061 -31.058  1.00 87.51           C  
ATOM   3415  HB2 TYR A 241       7.019 -16.290 -30.432  1.00 87.51           H  
ATOM   3416  HB3 TYR A 241       8.584 -15.489 -30.453  1.00 87.51           H  
ATOM   3417  O   TYR A 241       7.416 -12.915 -31.562  1.00 87.51           O  
ATOM   3418  CG  TYR A 241       8.527 -17.359 -31.492  1.00 87.51           C  
ATOM   3419  CD1 TYR A 241       7.715 -18.456 -31.835  1.00 87.51           C  
ATOM   3420  HD1 TYR A 241       6.640 -18.350 -31.800  1.00 87.51           H  
ATOM   3421  CD2 TYR A 241       9.929 -17.473 -31.534  1.00 87.51           C  
ATOM   3422  HD2 TYR A 241      10.543 -16.630 -31.252  1.00 87.51           H  
ATOM   3423  CE1 TYR A 241       8.305 -19.683 -32.191  1.00 87.51           C  
ATOM   3424  HE1 TYR A 241       7.687 -20.537 -32.427  1.00 87.51           H  
ATOM   3425  CE2 TYR A 241      10.522 -18.694 -31.905  1.00 87.51           C  
ATOM   3426  HE2 TYR A 241      11.597 -18.790 -31.928  1.00 87.51           H  
ATOM   3427  OH  TYR A 241      10.295 -20.988 -32.537  1.00 87.51           O  
ATOM   3428  HH  TYR A 241      11.234 -20.938 -32.343  1.00 87.51           H  
ATOM   3429  CZ  TYR A 241       9.710 -19.804 -32.216  1.00 87.51           C  
ATOM   3430  N   GLU A 242       5.432 -13.985 -31.541  1.00 90.19           N  
ATOM   3431  H   GLU A 242       4.950 -14.862 -31.678  1.00 90.19           H  
ATOM   3432  CA  GLU A 242       4.701 -12.906 -30.886  1.00 90.19           C  
ATOM   3433  HA  GLU A 242       5.185 -11.959 -31.126  1.00 90.19           H  
ATOM   3434  C   GLU A 242       4.773 -13.099 -29.365  1.00 90.19           C  
ATOM   3435  CB  GLU A 242       3.268 -12.831 -31.439  1.00 90.19           C  
ATOM   3436  HB2 GLU A 242       3.315 -12.858 -32.528  1.00 90.19           H  
ATOM   3437  HB3 GLU A 242       2.690 -13.689 -31.096  1.00 90.19           H  
ATOM   3438  O   GLU A 242       4.460 -14.166 -28.841  1.00 90.19           O  
ATOM   3439  CG  GLU A 242       2.572 -11.530 -31.020  1.00 90.19           C  
ATOM   3440  HG2 GLU A 242       2.416 -11.547 -29.941  1.00 90.19           H  
ATOM   3441  HG3 GLU A 242       3.233 -10.693 -31.243  1.00 90.19           H  
ATOM   3442  CD  GLU A 242       1.232 -11.312 -31.745  1.00 90.19           C  
ATOM   3443  OE1 GLU A 242       0.175 -11.562 -31.125  1.00 90.19           O  
ATOM   3444  OE2 GLU A 242       1.253 -10.832 -32.906  1.00 90.19           O  
ATOM   3445  N   SER A 243       5.201 -12.069 -28.649  1.00 89.35           N  
ATOM   3446  H   SER A 243       5.437 -11.217 -29.138  1.00 89.35           H  
ATOM   3447  CA  SER A 243       5.341 -12.035 -27.197  1.00 89.35           C  
ATOM   3448  HA  SER A 243       5.049 -13.004 -26.792  1.00 89.35           H  
ATOM   3449  C   SER A 243       4.423 -10.969 -26.602  1.00 89.35           C  
ATOM   3450  CB  SER A 243       6.796 -11.785 -26.792  1.00 89.35           C  
ATOM   3451  HB2 SER A 243       7.135 -10.849 -27.236  1.00 89.35           H  
ATOM   3452  HB3 SER A 243       6.862 -11.706 -25.707  1.00 89.35           H  
ATOM   3453  O   SER A 243       4.237  -9.895 -27.184  1.00 89.35           O  
ATOM   3454  OG  SER A 243       7.627 -12.848 -27.234  1.00 89.35           O  
ATOM   3455  HG  SER A 243       7.317 -13.647 -26.803  1.00 89.35           H  
ATOM   3456  N   GLY A 244       3.852 -11.274 -25.440  1.00 91.22           N  
ATOM   3457  H   GLY A 244       4.031 -12.187 -25.048  1.00 91.22           H  
ATOM   3458  CA  GLY A 244       2.937 -10.417 -24.697  1.00 91.22           C  
ATOM   3459  HA2 GLY A 244       2.768  -9.494 -25.252  1.00 91.22           H  
ATOM   3460  HA3 GLY A 244       1.982 -10.928 -24.579  1.00 91.22           H  
ATOM   3461  C   GLY A 244       3.468 -10.084 -23.306  1.00 91.22           C  
ATOM   3462  O   GLY A 244       4.093 -10.924 -22.670  1.00 91.22           O  
ATOM   3463  N   ILE A 245       3.216  -8.858 -22.843  1.00 92.10           N  
ATOM   3464  H   ILE A 245       2.703  -8.233 -23.448  1.00 92.10           H  
ATOM   3465  CA  ILE A 245       3.402  -8.449 -21.441  1.00 92.10           C  
ATOM   3466  HA  ILE A 245       3.644  -9.319 -20.832  1.00 92.10           H  
ATOM   3467  C   ILE A 245       2.078  -7.883 -20.949  1.00 92.10           C  
ATOM   3468  CB  ILE A 245       4.543  -7.419 -21.280  1.00 92.10           C  
ATOM   3469  HB  ILE A 245       4.438  -6.654 -22.050  1.00 92.10           H  
ATOM   3470  O   ILE A 245       1.561  -6.927 -21.535  1.00 92.10           O  
ATOM   3471  CG1 ILE A 245       5.906  -8.101 -21.447  1.00 92.10           C  
ATOM   3472 HG12 ILE A 245       5.887  -8.662 -22.382  1.00 92.10           H  
ATOM   3473 HG13 ILE A 245       6.029  -8.797 -20.618  1.00 92.10           H  
ATOM   3474  CG2 ILE A 245       4.511  -6.716 -19.917  1.00 92.10           C  
ATOM   3475 HG21 ILE A 245       5.347  -6.020 -19.864  1.00 92.10           H  
ATOM   3476 HG22 ILE A 245       3.593  -6.143 -19.785  1.00 92.10           H  
ATOM   3477 HG23 ILE A 245       4.608  -7.458 -19.124  1.00 92.10           H  
ATOM   3478  CD1 ILE A 245       7.131  -7.175 -21.480  1.00 92.10           C  
ATOM   3479 HD11 ILE A 245       7.332  -6.766 -20.489  1.00 92.10           H  
ATOM   3480 HD12 ILE A 245       6.967  -6.362 -22.188  1.00 92.10           H  
ATOM   3481 HD13 ILE A 245       8.007  -7.743 -21.794  1.00 92.10           H  
ATOM   3482  N   SER A 246       1.557  -8.443 -19.861  1.00 93.95           N  
ATOM   3483  H   SER A 246       2.077  -9.172 -19.396  1.00 93.95           H  
ATOM   3484  CA  SER A 246       0.289  -8.054 -19.240  1.00 93.95           C  
ATOM   3485  HA  SER A 246       0.035  -7.035 -19.531  1.00 93.95           H  
ATOM   3486  C   SER A 246       0.370  -8.108 -17.709  1.00 93.95           C  
ATOM   3487  CB  SER A 246      -0.839  -8.932 -19.759  1.00 93.95           C  
ATOM   3488  HB2 SER A 246      -1.736  -8.634 -19.216  1.00 93.95           H  
ATOM   3489  HB3 SER A 246      -0.983  -8.750 -20.824  1.00 93.95           H  
ATOM   3490  O   SER A 246       1.287  -8.721 -17.176  1.00 93.95           O  
ATOM   3491  OG  SER A 246      -0.632 -10.311 -19.541  1.00 93.95           O  
ATOM   3492  HG  SER A 246       0.115 -10.628 -20.054  1.00 93.95           H  
ATOM   3493  N   LEU A 247      -0.554  -7.453 -16.994  1.00 93.52           N  
ATOM   3494  H   LEU A 247      -1.308  -6.971 -17.463  1.00 93.52           H  
ATOM   3495  CA  LEU A 247      -0.573  -7.468 -15.525  1.00 93.52           C  
ATOM   3496  HA  LEU A 247       0.451  -7.521 -15.156  1.00 93.52           H  
ATOM   3497  C   LEU A 247      -1.314  -8.691 -14.978  1.00 93.52           C  
ATOM   3498  CB  LEU A 247      -1.215  -6.164 -15.010  1.00 93.52           C  
ATOM   3499  HB2 LEU A 247      -2.210  -6.064 -15.442  1.00 93.52           H  
ATOM   3500  HB3 LEU A 247      -0.615  -5.322 -15.356  1.00 93.52           H  
ATOM   3501  O   LEU A 247      -0.855  -9.320 -14.032  1.00 93.52           O  
ATOM   3502  CG  LEU A 247      -1.348  -6.064 -13.478  1.00 93.52           C  
ATOM   3503  HG  LEU A 247      -1.902  -6.920 -13.092  1.00 93.52           H  
ATOM   3504  CD1 LEU A 247       0.014  -6.005 -12.794  1.00 93.52           C  
ATOM   3505 HD11 LEU A 247       0.548  -6.943 -12.942  1.00 93.52           H  
ATOM   3506 HD12 LEU A 247       0.605  -5.183 -13.199  1.00 93.52           H  
ATOM   3507 HD13 LEU A 247      -0.130  -5.855 -11.724  1.00 93.52           H  
ATOM   3508  CD2 LEU A 247      -2.130  -4.804 -13.105  1.00 93.52           C  
ATOM   3509 HD21 LEU A 247      -2.236  -4.747 -12.021  1.00 93.52           H  
ATOM   3510 HD22 LEU A 247      -3.123  -4.846 -13.552  1.00 93.52           H  
ATOM   3511 HD23 LEU A 247      -1.603  -3.920 -13.464  1.00 93.52           H  
ATOM   3512  N   THR A 248      -2.499  -8.981 -15.527  1.00 84.94           N  
ATOM   3513  H   THR A 248      -2.811  -8.384 -16.279  1.00 84.94           H  
ATOM   3514  CA  THR A 248      -3.445  -9.921 -14.891  1.00 84.94           C  
ATOM   3515  HA  THR A 248      -3.066 -10.215 -13.912  1.00 84.94           H  
ATOM   3516  C   THR A 248      -3.649 -11.216 -15.664  1.00 84.94           C  
ATOM   3517  CB  THR A 248      -4.814  -9.264 -14.661  1.00 84.94           C  
ATOM   3518  HB  THR A 248      -5.468 -10.002 -14.198  1.00 84.94           H  
ATOM   3519  O   THR A 248      -3.589 -12.313 -15.116  1.00 84.94           O  
ATOM   3520  CG2 THR A 248      -4.734  -8.056 -13.732  1.00 84.94           C  
ATOM   3521 HG21 THR A 248      -4.222  -7.228 -14.221  1.00 84.94           H  
ATOM   3522 HG22 THR A 248      -5.742  -7.747 -13.455  1.00 84.94           H  
ATOM   3523 HG23 THR A 248      -4.195  -8.325 -12.824  1.00 84.94           H  
ATOM   3524  OG1 THR A 248      -5.402  -8.852 -15.886  1.00 84.94           O  
ATOM   3525  HG1 THR A 248      -5.000  -8.026 -16.163  1.00 84.94           H  
ATOM   3526  N   THR A 249      -3.961 -11.104 -16.950  1.00 77.42           N  
ATOM   3527  H   THR A 249      -3.948 -10.178 -17.353  1.00 77.42           H  
ATOM   3528  CA  THR A 249      -4.400 -12.224 -17.782  1.00 77.42           C  
ATOM   3529  HA  THR A 249      -4.222 -13.162 -17.257  1.00 77.42           H  
ATOM   3530  C   THR A 249      -3.587 -12.258 -19.053  1.00 77.42           C  
ATOM   3531  CB  THR A 249      -5.900 -12.138 -18.119  1.00 77.42           C  
ATOM   3532  HB  THR A 249      -6.119 -12.853 -18.912  1.00 77.42           H  
ATOM   3533  O   THR A 249      -3.359 -11.212 -19.652  1.00 77.42           O  
ATOM   3534  CG2 THR A 249      -6.778 -12.482 -16.920  1.00 77.42           C  
ATOM   3535 HG21 THR A 249      -7.828 -12.445 -17.212  1.00 77.42           H  
ATOM   3536 HG22 THR A 249      -6.538 -13.484 -16.563  1.00 77.42           H  
ATOM   3537 HG23 THR A 249      -6.605 -11.770 -16.113  1.00 77.42           H  
ATOM   3538  OG1 THR A 249      -6.291 -10.853 -18.551  1.00 77.42           O  
ATOM   3539  HG1 THR A 249      -6.129 -10.246 -17.825  1.00 77.42           H  
ATOM   3540  N   ALA A 250      -3.224 -13.455 -19.519  1.00 79.19           N  
ATOM   3541  H   ALA A 250      -3.362 -14.274 -18.945  1.00 79.19           H  
ATOM   3542  CA  ALA A 250      -2.539 -13.609 -20.798  1.00 79.19           C  
ATOM   3543  HA  ALA A 250      -1.520 -13.238 -20.684  1.00 79.19           H  
ATOM   3544  C   ALA A 250      -3.230 -12.779 -21.894  1.00 79.19           C  
ATOM   3545  CB  ALA A 250      -2.486 -15.095 -21.168  1.00 79.19           C  
ATOM   3546  HB1 ALA A 250      -1.954 -15.647 -20.393  1.00 79.19           H  
ATOM   3547  HB2 ALA A 250      -1.948 -15.213 -22.109  1.00 79.19           H  
ATOM   3548  HB3 ALA A 250      -3.496 -15.490 -21.278  1.00 79.19           H  
ATOM   3549  O   ALA A 250      -4.463 -12.690 -21.953  1.00 79.19           O  
ATOM   3550  N   THR A 251      -2.442 -12.149 -22.754  1.00 77.66           N  
ATOM   3551  H   THR A 251      -1.447 -12.307 -22.682  1.00 77.66           H  
ATOM   3552  CA  THR A 251      -2.917 -11.292 -23.846  1.00 77.66           C  
ATOM   3553  HA  THR A 251      -3.456 -10.441 -23.430  1.00 77.66           H  
ATOM   3554  C   THR A 251      -3.863 -12.029 -24.796  1.00 77.66           C  
ATOM   3555  CB  THR A 251      -1.730 -10.759 -24.652  1.00 77.66           C  
ATOM   3556  HB  THR A 251      -2.139 -10.113 -25.430  1.00 77.66           H  
ATOM   3557  O   THR A 251      -4.728 -11.415 -25.422  1.00 77.66           O  
ATOM   3558  CG2 THR A 251      -0.767  -9.927 -23.804  1.00 77.66           C  
ATOM   3559 HG21 THR A 251      -1.316  -9.152 -23.269  1.00 77.66           H  
ATOM   3560 HG22 THR A 251      -0.022  -9.461 -24.448  1.00 77.66           H  
ATOM   3561 HG23 THR A 251      -0.252 -10.555 -23.077  1.00 77.66           H  
ATOM   3562  OG1 THR A 251      -1.036 -11.825 -25.267  1.00 77.66           O  
ATOM   3563  HG1 THR A 251      -0.583 -12.324 -24.583  1.00 77.66           H  
ATOM   3564  N   GLY A 252      -3.720 -13.357 -24.895  1.00 76.52           N  
ATOM   3565  H   GLY A 252      -2.942 -13.758 -24.392  1.00 76.52           H  
ATOM   3566  CA  GLY A 252      -4.526 -14.231 -25.749  1.00 76.52           C  
ATOM   3567  HA2 GLY A 252      -4.358 -15.265 -25.448  1.00 76.52           H  
ATOM   3568  HA3 GLY A 252      -5.579 -13.989 -25.611  1.00 76.52           H  
ATOM   3569  C   GLY A 252      -4.203 -14.117 -27.243  1.00 76.52           C  
ATOM   3570  O   GLY A 252      -4.800 -14.843 -28.039  1.00 76.52           O  
ATOM   3571  N   ALA A 253      -3.282 -13.223 -27.609  1.00 74.36           N  
ATOM   3572  H   ALA A 253      -2.845 -12.679 -26.878  1.00 74.36           H  
ATOM   3573  CA  ALA A 253      -2.782 -13.023 -28.965  1.00 74.36           C  
ATOM   3574  HA  ALA A 253      -3.412 -13.560 -29.674  1.00 74.36           H  
ATOM   3575  C   ALA A 253      -1.356 -13.572 -29.132  1.00 74.36           C  
ATOM   3576  CB  ALA A 253      -2.868 -11.526 -29.287  1.00 74.36           C  
ATOM   3577  HB1 ALA A 253      -3.899 -11.183 -29.208  1.00 74.36           H  
ATOM   3578  HB2 ALA A 253      -2.240 -10.961 -28.598  1.00 74.36           H  
ATOM   3579  HB3 ALA A 253      -2.503 -11.357 -30.300  1.00 74.36           H  
ATOM   3580  O   ALA A 253      -1.067 -14.171 -30.165  1.00 74.36           O  
ATOM   3581  N   ALA A 254      -0.523 -13.449 -28.093  1.00 80.01           N  
ATOM   3582  H   ALA A 254      -0.826 -12.960 -27.263  1.00 80.01           H  
ATOM   3583  CA  ALA A 254       0.880 -13.832 -28.140  1.00 80.01           C  
ATOM   3584  HA  ALA A 254       1.294 -13.450 -29.073  1.00 80.01           H  
ATOM   3585  C   ALA A 254       1.112 -15.355 -28.122  1.00 80.01           C  
ATOM   3586  CB  ALA A 254       1.596 -13.131 -26.985  1.00 80.01           C  
ATOM   3587  HB1 ALA A 254       2.663 -13.344 -27.048  1.00 80.01           H  
ATOM   3588  HB2 ALA A 254       1.220 -13.497 -26.029  1.00 80.01           H  
ATOM   3589  HB3 ALA A 254       1.446 -12.054 -27.050  1.00 80.01           H  
ATOM   3590  O   ALA A 254       0.365 -16.117 -27.501  1.00 80.01           O  
ATOM   3591  N   ASP A 255       2.204 -15.785 -28.762  1.00 83.61           N  
ATOM   3592  H   ASP A 255       2.805 -15.093 -29.186  1.00 83.61           H  
ATOM   3593  CA  ASP A 255       2.744 -17.144 -28.648  1.00 83.61           C  
ATOM   3594  HA  ASP A 255       1.949 -17.866 -28.832  1.00 83.61           H  
ATOM   3595  C   ASP A 255       3.310 -17.394 -27.239  1.00 83.61           C  
ATOM   3596  CB  ASP A 255       3.868 -17.364 -29.680  1.00 83.61           C  
ATOM   3597  HB2 ASP A 255       4.674 -16.654 -29.494  1.00 83.61           H  
ATOM   3598  HB3 ASP A 255       4.282 -18.360 -29.524  1.00 83.61           H  
ATOM   3599  O   ASP A 255       3.213 -18.508 -26.716  1.00 83.61           O  
ATOM   3600  CG  ASP A 255       3.435 -17.268 -31.147  1.00 83.61           C  
ATOM   3601  OD1 ASP A 255       2.473 -17.978 -31.528  1.00 83.61           O  
ATOM   3602  OD2 ASP A 255       4.145 -16.574 -31.916  1.00 83.61           O  
ATOM   3603  N   PHE A 256       3.880 -16.350 -26.624  1.00 83.80           N  
ATOM   3604  H   PHE A 256       3.919 -15.478 -27.132  1.00 83.80           H  
ATOM   3605  CA  PHE A 256       4.476 -16.383 -25.289  1.00 83.80           C  
ATOM   3606  HA  PHE A 256       4.133 -17.278 -24.769  1.00 83.80           H  
ATOM   3607  C   PHE A 256       4.063 -15.169 -24.457  1.00 83.80           C  
ATOM   3608  CB  PHE A 256       6.005 -16.447 -25.404  1.00 83.80           C  
ATOM   3609  HB2 PHE A 256       6.429 -16.515 -24.402  1.00 83.80           H  
ATOM   3610  HB3 PHE A 256       6.363 -15.517 -25.845  1.00 83.80           H  
ATOM   3611  O   PHE A 256       4.041 -14.048 -24.956  1.00 83.80           O  
ATOM   3612  CG  PHE A 256       6.511 -17.615 -26.225  1.00 83.80           C  
ATOM   3613  CD1 PHE A 256       6.448 -18.921 -25.705  1.00 83.80           C  
ATOM   3614  HD1 PHE A 256       6.043 -19.080 -24.717  1.00 83.80           H  
ATOM   3615  CD2 PHE A 256       7.028 -17.402 -27.515  1.00 83.80           C  
ATOM   3616  HD2 PHE A 256       7.078 -16.403 -27.922  1.00 83.80           H  
ATOM   3617  CE1 PHE A 256       6.898 -20.012 -26.469  1.00 83.80           C  
ATOM   3618  HE1 PHE A 256       6.847 -21.011 -26.062  1.00 83.80           H  
ATOM   3619  CE2 PHE A 256       7.494 -18.493 -28.266  1.00 83.80           C  
ATOM   3620  HE2 PHE A 256       7.934 -18.326 -29.238  1.00 83.80           H  
ATOM   3621  CZ  PHE A 256       7.425 -19.796 -27.753  1.00 83.80           C  
ATOM   3622  HZ  PHE A 256       7.796 -20.623 -28.340  1.00 83.80           H  
ATOM   3623  N   GLU A 257       3.799 -15.384 -23.173  1.00 86.72           N  
ATOM   3624  H   GLU A 257       3.950 -16.309 -22.796  1.00 86.72           H  
ATOM   3625  CA  GLU A 257       3.706 -14.308 -22.183  1.00 86.72           C  
ATOM   3626  HA  GLU A 257       3.481 -13.356 -22.664  1.00 86.72           H  
ATOM   3627  C   GLU A 257       5.059 -14.190 -21.487  1.00 86.72           C  
ATOM   3628  CB  GLU A 257       2.601 -14.602 -21.162  1.00 86.72           C  
ATOM   3629  HB2 GLU A 257       2.604 -13.825 -20.397  1.00 86.72           H  
ATOM   3630  HB3 GLU A 257       2.819 -15.551 -20.672  1.00 86.72           H  
ATOM   3631  O   GLU A 257       5.660 -15.218 -21.169  1.00 86.72           O  
ATOM   3632  CG  GLU A 257       1.197 -14.694 -21.779  1.00 86.72           C  
ATOM   3633  HG2 GLU A 257       1.185 -15.471 -22.544  1.00 86.72           H  
ATOM   3634  HG3 GLU A 257       0.510 -15.015 -20.995  1.00 86.72           H  
ATOM   3635  CD  GLU A 257       0.672 -13.375 -22.365  1.00 86.72           C  
ATOM   3636  OE1 GLU A 257      -0.113 -13.433 -23.343  1.00 86.72           O  
ATOM   3637  OE2 GLU A 257       0.885 -12.296 -21.776  1.00 86.72           O  
ATOM   3638  N   VAL A 258       5.527 -12.963 -21.280  1.00 86.61           N  
ATOM   3639  H   VAL A 258       4.957 -12.171 -21.539  1.00 86.61           H  
ATOM   3640  CA  VAL A 258       6.752 -12.683 -20.529  1.00 86.61           C  
ATOM   3641  HA  VAL A 258       7.116 -13.614 -20.094  1.00 86.61           H  
ATOM   3642  C   VAL A 258       6.441 -11.757 -19.361  1.00 86.61           C  
ATOM   3643  CB  VAL A 258       7.894 -12.148 -21.415  1.00 86.61           C  
ATOM   3644  HB  VAL A 258       8.805 -12.153 -20.816  1.00 86.61           H  
ATOM   3645  O   VAL A 258       5.546 -10.912 -19.439  1.00 86.61           O  
ATOM   3646  CG1 VAL A 258       8.143 -13.006 -22.661  1.00 86.61           C  
ATOM   3647 HG11 VAL A 258       8.256 -14.045 -22.354  1.00 86.61           H  
ATOM   3648 HG12 VAL A 258       9.063 -12.691 -23.154  1.00 86.61           H  
ATOM   3649 HG13 VAL A 258       7.304 -12.930 -23.352  1.00 86.61           H  
ATOM   3650  CG2 VAL A 258       7.699 -10.723 -21.908  1.00 86.61           C  
ATOM   3651 HG21 VAL A 258       8.549 -10.449 -22.533  1.00 86.61           H  
ATOM   3652 HG22 VAL A 258       7.705 -10.062 -21.041  1.00 86.61           H  
ATOM   3653 HG23 VAL A 258       6.767 -10.655 -22.469  1.00 86.61           H  
ATOM   3654  N   ASP A 259       7.216 -11.888 -18.290  1.00 87.05           N  
ATOM   3655  H   ASP A 259       7.869 -12.659 -18.275  1.00 87.05           H  
ATOM   3656  CA  ASP A 259       6.928 -11.203 -17.028  1.00 87.05           C  
ATOM   3657  HA  ASP A 259       5.878 -10.912 -17.011  1.00 87.05           H  
ATOM   3658  C   ASP A 259       7.748  -9.918 -16.831  1.00 87.05           C  
ATOM   3659  CB  ASP A 259       7.149 -12.194 -15.879  1.00 87.05           C  
ATOM   3660  HB2 ASP A 259       7.170 -11.637 -14.942  1.00 87.05           H  
ATOM   3661  HB3 ASP A 259       8.129 -12.658 -15.994  1.00 87.05           H  
ATOM   3662  O   ASP A 259       7.497  -9.155 -15.891  1.00 87.05           O  
ATOM   3663  CG  ASP A 259       6.069 -13.284 -15.780  1.00 87.05           C  
ATOM   3664  OD1 ASP A 259       4.918 -13.035 -16.204  1.00 87.05           O  
ATOM   3665  OD2 ASP A 259       6.387 -14.352 -15.206  1.00 87.05           O  
ATOM   3666  N   SER A 260       8.732  -9.656 -17.700  1.00 88.31           N  
ATOM   3667  H   SER A 260       8.845 -10.283 -18.484  1.00 88.31           H  
ATOM   3668  CA  SER A 260       9.678  -8.547 -17.541  1.00 88.31           C  
ATOM   3669  HA  SER A 260       9.157  -7.745 -17.018  1.00 88.31           H  
ATOM   3670  C   SER A 260      10.203  -7.956 -18.853  1.00 88.31           C  
ATOM   3671  CB  SER A 260      10.858  -8.992 -16.666  1.00 88.31           C  
ATOM   3672  HB2 SER A 260      10.483  -9.366 -15.713  1.00 88.31           H  
ATOM   3673  HB3 SER A 260      11.506  -8.138 -16.470  1.00 88.31           H  
ATOM   3674  O   SER A 260      10.172  -8.590 -19.911  1.00 88.31           O  
ATOM   3675  OG  SER A 260      11.607 -10.007 -17.309  1.00 88.31           O  
ATOM   3676  HG  SER A 260      11.053 -10.789 -17.363  1.00 88.31           H  
ATOM   3677  N   PHE A 261      10.725  -6.729 -18.767  1.00 88.96           N  
ATOM   3678  H   PHE A 261      10.689  -6.270 -17.867  1.00 88.96           H  
ATOM   3679  CA  PHE A 261      11.432  -6.042 -19.849  1.00 88.96           C  
ATOM   3680  HA  PHE A 261      11.608  -6.759 -20.651  1.00 88.96           H  
ATOM   3681  C   PHE A 261      12.807  -5.534 -19.380  1.00 88.96           C  
ATOM   3682  CB  PHE A 261      10.545  -4.921 -20.406  1.00 88.96           C  
ATOM   3683  HB2 PHE A 261      10.573  -4.069 -19.727  1.00 88.96           H  
ATOM   3684  HB3 PHE A 261       9.514  -5.272 -20.454  1.00 88.96           H  
ATOM   3685  O   PHE A 261      12.936  -4.996 -18.272  1.00 88.96           O  
ATOM   3686  CG  PHE A 261      10.945  -4.469 -21.793  1.00 88.96           C  
ATOM   3687  CD1 PHE A 261      11.669  -3.281 -21.969  1.00 88.96           C  
ATOM   3688  HD1 PHE A 261      11.909  -2.674 -21.108  1.00 88.96           H  
ATOM   3689  CD2 PHE A 261      10.589  -5.241 -22.912  1.00 88.96           C  
ATOM   3690  HD2 PHE A 261      10.032  -6.157 -22.779  1.00 88.96           H  
ATOM   3691  CE1 PHE A 261      12.042  -2.858 -23.255  1.00 88.96           C  
ATOM   3692  HE1 PHE A 261      12.570  -1.923 -23.377  1.00 88.96           H  
ATOM   3693  CE2 PHE A 261      10.975  -4.831 -24.200  1.00 88.96           C  
ATOM   3694  HE2 PHE A 261      10.707  -5.440 -25.051  1.00 88.96           H  
ATOM   3695  CZ  PHE A 261      11.703  -3.639 -24.372  1.00 88.96           C  
ATOM   3696  HZ  PHE A 261      11.995  -3.315 -25.360  1.00 88.96           H  
ATOM   3697  N   SER A 262      13.831  -5.708 -20.224  1.00 87.73           N  
ATOM   3698  H   SER A 262      13.658  -6.127 -21.126  1.00 87.73           H  
ATOM   3699  CA  SER A 262      15.240  -5.562 -19.837  1.00 87.73           C  
ATOM   3700  HA  SER A 262      15.294  -5.170 -18.821  1.00 87.73           H  
ATOM   3701  C   SER A 262      16.033  -4.620 -20.745  1.00 87.73           C  
ATOM   3702  CB  SER A 262      15.949  -6.923 -19.849  1.00 87.73           C  
ATOM   3703  HB2 SER A 262      15.961  -7.315 -20.866  1.00 87.73           H  
ATOM   3704  HB3 SER A 262      16.981  -6.783 -19.525  1.00 87.73           H  
ATOM   3705  O   SER A 262      15.765  -4.486 -21.943  1.00 87.73           O  
ATOM   3706  OG  SER A 262      15.328  -7.864 -19.002  1.00 87.73           O  
ATOM   3707  HG  SER A 262      15.692  -8.722 -19.231  1.00 87.73           H  
ATOM   3708  N   LEU A 263      17.094  -4.026 -20.191  1.00 85.52           N  
ATOM   3709  H   LEU A 263      17.253  -4.179 -19.206  1.00 85.52           H  
ATOM   3710  CA  LEU A 263      18.187  -3.461 -20.990  1.00 85.52           C  
ATOM   3711  HA  LEU A 263      17.771  -2.988 -21.879  1.00 85.52           H  
ATOM   3712  C   LEU A 263      19.132  -4.585 -21.453  1.00 85.52           C  
ATOM   3713  CB  LEU A 263      18.952  -2.395 -20.186  1.00 85.52           C  
ATOM   3714  HB2 LEU A 263      19.785  -2.041 -20.792  1.00 85.52           H  
ATOM   3715  HB3 LEU A 263      19.370  -2.873 -19.300  1.00 85.52           H  
ATOM   3716  O   LEU A 263      19.507  -5.441 -20.652  1.00 85.52           O  
ATOM   3717  CG  LEU A 263      18.116  -1.180 -19.744  1.00 85.52           C  
ATOM   3718  HG  LEU A 263      17.282  -1.514 -19.127  1.00 85.52           H  
ATOM   3719  CD1 LEU A 263      18.992  -0.251 -18.902  1.00 85.52           C  
ATOM   3720 HD11 LEU A 263      19.373  -0.790 -18.034  1.00 85.52           H  
ATOM   3721 HD12 LEU A 263      19.826   0.123 -19.495  1.00 85.52           H  
ATOM   3722 HD13 LEU A 263      18.391   0.588 -18.551  1.00 85.52           H  
ATOM   3723  CD2 LEU A 263      17.573  -0.380 -20.929  1.00 85.52           C  
ATOM   3724 HD21 LEU A 263      18.388  -0.062 -21.580  1.00 85.52           H  
ATOM   3725 HD22 LEU A 263      17.034   0.493 -20.562  1.00 85.52           H  
ATOM   3726 HD23 LEU A 263      16.871  -0.992 -21.495  1.00 85.52           H  
ATOM   3727  N   SER A 264      19.554  -4.565 -22.723  1.00 78.75           N  
ATOM   3728  H   SER A 264      19.260  -3.793 -23.304  1.00 78.75           H  
ATOM   3729  CA  SER A 264      20.461  -5.584 -23.274  1.00 78.75           C  
ATOM   3730  HA  SER A 264      20.068  -6.555 -22.974  1.00 78.75           H  
ATOM   3731  C   SER A 264      21.866  -5.438 -22.682  1.00 78.75           C  
ATOM   3732  CB  SER A 264      20.501  -5.579 -24.817  1.00 78.75           C  
ATOM   3733  HB2 SER A 264      20.509  -6.610 -25.169  1.00 78.75           H  
ATOM   3734  HB3 SER A 264      19.605  -5.098 -25.210  1.00 78.75           H  
ATOM   3735  O   SER A 264      22.437  -4.341 -22.667  1.00 78.75           O  
ATOM   3736  OG  SER A 264      21.659  -4.928 -25.325  1.00 78.75           O  
ATOM   3737  HG  SER A 264      21.794  -4.157 -24.769  1.00 78.75           H  
ATOM   3738  N   SER A 265      22.483  -6.557 -22.309  1.00 65.14           N  
ATOM   3739  H   SER A 265      21.962  -7.421 -22.349  1.00 65.14           H  
ATOM   3740  CA  SER A 265      23.851  -6.600 -21.772  1.00 65.14           C  
ATOM   3741  HA  SER A 265      23.915  -5.909 -20.931  1.00 65.14           H  
ATOM   3742  C   SER A 265      24.935  -6.188 -22.789  1.00 65.14           C  
ATOM   3743  CB  SER A 265      24.125  -8.009 -21.236  1.00 65.14           C  
ATOM   3744  HB2 SER A 265      25.122  -8.046 -20.796  1.00 65.14           H  
ATOM   3745  HB3 SER A 265      23.394  -8.256 -20.466  1.00 65.14           H  
ATOM   3746  O   SER A 265      26.036  -5.801 -22.401  1.00 65.14           O  
ATOM   3747  OG  SER A 265      24.037  -8.943 -22.298  1.00 65.14           O  
ATOM   3748  HG  SER A 265      23.367  -9.596 -22.084  1.00 65.14           H  
ATOM   3749  N   GLY A 266      24.642  -6.188 -24.098  1.00 54.83           N  
ATOM   3750  H   GLY A 266      23.715  -6.497 -24.353  1.00 54.83           H  
ATOM   3751  CA  GLY A 266      25.628  -5.987 -25.175  1.00 54.83           C  
ATOM   3752  HA2 GLY A 266      25.127  -6.157 -26.128  1.00 54.83           H  
ATOM   3753  HA3 GLY A 266      26.415  -6.733 -25.066  1.00 54.83           H  
ATOM   3754  C   GLY A 266      26.293  -4.603 -25.238  1.00 54.83           C  
ATOM   3755  O   GLY A 266      27.385  -4.471 -25.793  1.00 54.83           O  
ATOM   3756  N   ALA A 267      25.674  -3.576 -24.649  1.00 46.53           N  
ATOM   3757  H   ALA A 267      24.774  -3.758 -24.229  1.00 46.53           H  
ATOM   3758  CA  ALA A 267      26.290  -2.262 -24.420  1.00 46.53           C  
ATOM   3759  HA  ALA A 267      27.232  -2.204 -24.965  1.00 46.53           H  
ATOM   3760  C   ALA A 267      26.640  -2.013 -22.938  1.00 46.53           C  
ATOM   3761  CB  ALA A 267      25.357  -1.184 -24.989  1.00 46.53           C  
ATOM   3762  HB1 ALA A 267      25.815  -0.204 -24.862  1.00 46.53           H  
ATOM   3763  HB2 ALA A 267      25.173  -1.377 -26.046  1.00 46.53           H  
ATOM   3764  HB3 ALA A 267      24.408  -1.201 -24.451  1.00 46.53           H  
ATOM   3765  O   ALA A 267      27.284  -1.015 -22.626  1.00 46.53           O  
ATOM   3766  N   TYR A 268      26.247  -2.928 -22.049  1.00 50.74           N  
ATOM   3767  H   TYR A 268      25.838  -3.782 -22.401  1.00 50.74           H  
ATOM   3768  CA  TYR A 268      26.231  -2.781 -20.592  1.00 50.74           C  
ATOM   3769  HA  TYR A 268      26.855  -1.932 -20.311  1.00 50.74           H  
ATOM   3770  C   TYR A 268      26.829  -4.017 -19.900  1.00 50.74           C  
ATOM   3771  CB  TYR A 268      24.793  -2.486 -20.137  1.00 50.74           C  
ATOM   3772  HB2 TYR A 268      24.761  -2.462 -19.048  1.00 50.74           H  
ATOM   3773  HB3 TYR A 268      24.137  -3.291 -20.466  1.00 50.74           H  
ATOM   3774  O   TYR A 268      26.300  -4.519 -18.912  1.00 50.74           O  
ATOM   3775  CG  TYR A 268      24.266  -1.158 -20.637  1.00 50.74           C  
ATOM   3776  CD1 TYR A 268      24.741   0.031 -20.054  1.00 50.74           C  
ATOM   3777  HD1 TYR A 268      25.475  -0.007 -19.262  1.00 50.74           H  
ATOM   3778  CD2 TYR A 268      23.320  -1.102 -21.679  1.00 50.74           C  
ATOM   3779  HD2 TYR A 268      22.934  -2.015 -22.107  1.00 50.74           H  
ATOM   3780  CE1 TYR A 268      24.266   1.272 -20.507  1.00 50.74           C  
ATOM   3781  HE1 TYR A 268      24.662   2.186 -20.089  1.00 50.74           H  
ATOM   3782  CE2 TYR A 268      22.829   0.141 -22.121  1.00 50.74           C  
ATOM   3783  HE2 TYR A 268      22.059   0.192 -22.876  1.00 50.74           H  
ATOM   3784  OH  TYR A 268      22.781   2.523 -21.903  1.00 50.74           O  
ATOM   3785  HH  TYR A 268      22.988   3.210 -21.264  1.00 50.74           H  
ATOM   3786  CZ  TYR A 268      23.287   1.328 -21.516  1.00 50.74           C  
ATOM   3787  N   ALA A 269      27.948  -4.510 -20.437  1.00 43.93           N  
ATOM   3788  H   ALA A 269      28.294  -4.045 -21.264  1.00 43.93           H  
ATOM   3789  CA  ALA A 269      28.568  -5.793 -20.089  1.00 43.93           C  
ATOM   3790  HA  ALA A 269      27.818  -6.571 -20.235  1.00 43.93           H  
ATOM   3791  C   ALA A 269      29.057  -5.931 -18.628  1.00 43.93           C  
ATOM   3792  CB  ALA A 269      29.711  -6.033 -21.087  1.00 43.93           C  
ATOM   3793  HB1 ALA A 269      30.482  -5.274 -20.953  1.00 43.93           H  
ATOM   3794  HB2 ALA A 269      30.143  -7.018 -20.910  1.00 43.93           H  
ATOM   3795  HB3 ALA A 269      29.324  -5.995 -22.105  1.00 43.93           H  
ATOM   3796  O   ALA A 269      29.537  -7.000 -18.256  1.00 43.93           O  
ATOM   3797  N   ASP A 270      28.942  -4.884 -17.805  1.00 46.94           N  
ATOM   3798  H   ASP A 270      28.501  -4.046 -18.156  1.00 46.94           H  
ATOM   3799  CA  ASP A 270      29.252  -4.942 -16.369  1.00 46.94           C  
ATOM   3800  HA  ASP A 270      30.119  -5.587 -16.225  1.00 46.94           H  
ATOM   3801  C   ASP A 270      28.128  -5.584 -15.534  1.00 46.94           C  
ATOM   3802  CB  ASP A 270      29.618  -3.537 -15.852  1.00 46.94           C  
ATOM   3803  HB2 ASP A 270      29.517  -3.527 -14.767  1.00 46.94           H  
ATOM   3804  HB3 ASP A 270      28.914  -2.809 -16.255  1.00 46.94           H  
ATOM   3805  O   ASP A 270      28.364  -5.977 -14.391  1.00 46.94           O  
ATOM   3806  CG  ASP A 270      31.059  -3.109 -16.177  1.00 46.94           C  
ATOM   3807  OD1 ASP A 270      31.913  -3.983 -16.462  1.00 46.94           O  
ATOM   3808  OD2 ASP A 270      31.325  -1.888 -16.110  1.00 46.94           O  
ATOM   3809  N   TYR A 271      26.931  -5.763 -16.102  1.00 47.07           N  
ATOM   3810  H   TYR A 271      26.789  -5.439 -17.048  1.00 47.07           H  
ATOM   3811  CA  TYR A 271      25.849  -6.528 -15.485  1.00 47.07           C  
ATOM   3812  HA  TYR A 271      26.043  -6.644 -14.419  1.00 47.07           H  
ATOM   3813  C   TYR A 271      25.828  -7.923 -16.108  1.00 47.07           C  
ATOM   3814  CB  TYR A 271      24.529  -5.760 -15.611  1.00 47.07           C  
ATOM   3815  HB2 TYR A 271      23.723  -6.382 -15.221  1.00 47.07           H  
ATOM   3816  HB3 TYR A 271      24.317  -5.566 -16.663  1.00 47.07           H  
ATOM   3817  O   TYR A 271      25.361  -8.119 -17.228  1.00 47.07           O  
ATOM   3818  CG  TYR A 271      24.540  -4.452 -14.841  1.00 47.07           C  
ATOM   3819  CD1 TYR A 271      24.209  -4.439 -13.471  1.00 47.07           C  
ATOM   3820  HD1 TYR A 271      23.917  -5.358 -12.985  1.00 47.07           H  
ATOM   3821  CD2 TYR A 271      24.926  -3.259 -15.482  1.00 47.07           C  
ATOM   3822  HD2 TYR A 271      25.186  -3.278 -16.530  1.00 47.07           H  
ATOM   3823  CE1 TYR A 271      24.258  -3.234 -12.742  1.00 47.07           C  
ATOM   3824  HE1 TYR A 271      24.000  -3.228 -11.693  1.00 47.07           H  
ATOM   3825  CE2 TYR A 271      24.982  -2.054 -14.757  1.00 47.07           C  
ATOM   3826  HE2 TYR A 271      25.281  -1.135 -15.240  1.00 47.07           H  
ATOM   3827  OH  TYR A 271      24.695  -0.872 -12.693  1.00 47.07           O  
ATOM   3828  HH  TYR A 271      24.394  -0.988 -11.789  1.00 47.07           H  
ATOM   3829  CZ  TYR A 271      24.647  -2.040 -13.388  1.00 47.07           C  
ATOM   3830  N   SER A 272      26.406  -8.897 -15.401  1.00 46.24           N  
ATOM   3831  H   SER A 272      26.803  -8.673 -14.500  1.00 46.24           H  
ATOM   3832  CA  SER A 272      26.505 -10.288 -15.867  1.00 46.24           C  
ATOM   3833  HA  SER A 272      26.916 -10.270 -16.876  1.00 46.24           H  
ATOM   3834  C   SER A 272      25.156 -11.011 -15.978  1.00 46.24           C  
ATOM   3835  CB  SER A 272      27.475 -11.078 -14.983  1.00 46.24           C  
ATOM   3836  HB2 SER A 272      27.521 -12.110 -15.331  1.00 46.24           H  
ATOM   3837  HB3 SER A 272      28.468 -10.639 -15.074  1.00 46.24           H  
ATOM   3838  O   SER A 272      25.136 -12.129 -16.478  1.00 46.24           O  
ATOM   3839  OG  SER A 272      27.088 -11.056 -13.621  1.00 46.24           O  
ATOM   3840  HG  SER A 272      26.211 -11.440 -13.549  1.00 46.24           H  
ATOM   3841  N   ASP A 273      24.069 -10.359 -15.560  1.00 56.17           N  
ATOM   3842  H   ASP A 273      24.191  -9.406 -15.249  1.00 56.17           H  
ATOM   3843  CA  ASP A 273      22.670 -10.748 -15.727  1.00 56.17           C  
ATOM   3844  HA  ASP A 273      22.594 -11.549 -16.463  1.00 56.17           H  
ATOM   3845  C   ASP A 273      21.902  -9.513 -16.240  1.00 56.17           C  
ATOM   3846  CB  ASP A 273      22.105 -11.251 -14.388  1.00 56.17           C  
ATOM   3847  HB2 ASP A 273      21.054 -11.505 -14.527  1.00 56.17           H  
ATOM   3848  HB3 ASP A 273      22.160 -10.445 -13.656  1.00 56.17           H  
ATOM   3849  O   ASP A 273      22.220  -8.384 -15.853  1.00 56.17           O  
ATOM   3850  CG  ASP A 273      22.839 -12.486 -13.846  1.00 56.17           C  
ATOM   3851  OD1 ASP A 273      23.021 -13.458 -14.611  1.00 56.17           O  
ATOM   3852  OD2 ASP A 273      23.227 -12.466 -12.654  1.00 56.17           O  
ATOM   3853  N   GLU A 274      20.932  -9.691 -17.138  1.00 65.95           N  
ATOM   3854  H   GLU A 274      20.662 -10.628 -17.398  1.00 65.95           H  
ATOM   3855  CA  GLU A 274      20.200  -8.566 -17.733  1.00 65.95           C  
ATOM   3856  HA  GLU A 274      20.911  -7.940 -18.271  1.00 65.95           H  
ATOM   3857  C   GLU A 274      19.497  -7.687 -16.695  1.00 65.95           C  
ATOM   3858  CB  GLU A 274      19.142  -9.052 -18.715  1.00 65.95           C  
ATOM   3859  HB2 GLU A 274      18.454  -9.734 -18.216  1.00 65.95           H  
ATOM   3860  HB3 GLU A 274      18.584  -8.181 -19.059  1.00 65.95           H  
ATOM   3861  O   GLU A 274      18.891  -8.169 -15.735  1.00 65.95           O  
ATOM   3862  CG  GLU A 274      19.761  -9.726 -19.927  1.00 65.95           C  
ATOM   3863  HG2 GLU A 274      20.120 -10.719 -19.657  1.00 65.95           H  
ATOM   3864  HG3 GLU A 274      20.606  -9.132 -20.274  1.00 65.95           H  
ATOM   3865  CD  GLU A 274      18.710  -9.824 -21.018  1.00 65.95           C  
ATOM   3866  OE1 GLU A 274      19.084  -9.455 -22.147  1.00 65.95           O  
ATOM   3867  OE2 GLU A 274      17.574 -10.270 -20.733  1.00 65.95           O  
ATOM   3868  N   TYR A 275      19.525  -6.371 -16.917  1.00 80.38           N  
ATOM   3869  H   TYR A 275      19.978  -6.027 -17.752  1.00 80.38           H  
ATOM   3870  CA  TYR A 275      18.871  -5.416 -16.030  1.00 80.38           C  
ATOM   3871  HA  TYR A 275      18.972  -5.777 -15.007  1.00 80.38           H  
ATOM   3872  C   TYR A 275      17.371  -5.339 -16.345  1.00 80.38           C  
ATOM   3873  CB  TYR A 275      19.589  -4.062 -16.100  1.00 80.38           C  
ATOM   3874  HB2 TYR A 275      20.658  -4.226 -15.963  1.00 80.38           H  
ATOM   3875  HB3 TYR A 275      19.452  -3.627 -17.090  1.00 80.38           H  
ATOM   3876  O   TYR A 275      16.932  -4.493 -17.128  1.00 80.38           O  
ATOM   3877  CG  TYR A 275      19.122  -3.078 -15.045  1.00 80.38           C  
ATOM   3878  CD1 TYR A 275      18.149  -2.109 -15.356  1.00 80.38           C  
ATOM   3879  HD1 TYR A 275      17.722  -2.073 -16.347  1.00 80.38           H  
ATOM   3880  CD2 TYR A 275      19.670  -3.133 -13.748  1.00 80.38           C  
ATOM   3881  HD2 TYR A 275      20.425  -3.871 -13.519  1.00 80.38           H  
ATOM   3882  CE1 TYR A 275      17.733  -1.186 -14.378  1.00 80.38           C  
ATOM   3883  HE1 TYR A 275      16.994  -0.432 -14.605  1.00 80.38           H  
ATOM   3884  CE2 TYR A 275      19.261  -2.209 -12.767  1.00 80.38           C  
ATOM   3885  HE2 TYR A 275      19.700  -2.230 -11.781  1.00 80.38           H  
ATOM   3886  OH  TYR A 275      17.914  -0.323 -12.156  1.00 80.38           O  
ATOM   3887  HH  TYR A 275      18.405  -0.388 -11.333  1.00 80.38           H  
ATOM   3888  CZ  TYR A 275      18.299  -1.226 -13.090  1.00 80.38           C  
ATOM   3889  N   GLN A 276      16.594  -6.234 -15.730  1.00 86.97           N  
ATOM   3890  H   GLN A 276      17.050  -7.004 -15.262  1.00 86.97           H  
ATOM   3891  CA  GLN A 276      15.129  -6.176 -15.708  1.00 86.97           C  
ATOM   3892  HA  GLN A 276      14.749  -6.124 -16.728  1.00 86.97           H  
ATOM   3893  C   GLN A 276      14.691  -4.928 -14.939  1.00 86.97           C  
ATOM   3894  CB  GLN A 276      14.557  -7.432 -15.033  1.00 86.97           C  
ATOM   3895  HB2 GLN A 276      13.487  -7.292 -14.878  1.00 86.97           H  
ATOM   3896  HB3 GLN A 276      15.031  -7.558 -14.060  1.00 86.97           H  
ATOM   3897  O   GLN A 276      14.927  -4.833 -13.727  1.00 86.97           O  
ATOM   3898  CG  GLN A 276      14.759  -8.704 -15.868  1.00 86.97           C  
ATOM   3899  HG2 GLN A 276      15.812  -8.826 -16.123  1.00 86.97           H  
ATOM   3900  HG3 GLN A 276      14.185  -8.612 -16.789  1.00 86.97           H  
ATOM   3901  CD  GLN A 276      14.294  -9.965 -15.146  1.00 86.97           C  
ATOM   3902  NE2 GLN A 276      14.262 -11.093 -15.817  1.00 86.97           N  
ATOM   3903 HE21 GLN A 276      13.872 -11.890 -15.335  1.00 86.97           H  
ATOM   3904 HE22 GLN A 276      14.449 -11.113 -16.810  1.00 86.97           H  
ATOM   3905  OE1 GLN A 276      13.973  -9.967 -13.969  1.00 86.97           O  
ATOM   3906  N   TYR A 277      14.100  -3.964 -15.642  1.00 87.02           N  
ATOM   3907  H   TYR A 277      13.929  -4.122 -16.625  1.00 87.02           H  
ATOM   3908  CA  TYR A 277      13.705  -2.675 -15.065  1.00 87.02           C  
ATOM   3909  HA  TYR A 277      14.072  -2.617 -14.040  1.00 87.02           H  
ATOM   3910  C   TYR A 277      12.194  -2.476 -14.978  1.00 87.02           C  
ATOM   3911  CB  TYR A 277      14.365  -1.539 -15.839  1.00 87.02           C  
ATOM   3912  HB2 TYR A 277      15.416  -1.779 -15.998  1.00 87.02           H  
ATOM   3913  HB3 TYR A 277      14.328  -0.649 -15.211  1.00 87.02           H  
ATOM   3914  O   TYR A 277      11.737  -1.620 -14.231  1.00 87.02           O  
ATOM   3915  CG  TYR A 277      13.728  -1.204 -17.171  1.00 87.02           C  
ATOM   3916  CD1 TYR A 277      14.178  -1.841 -18.341  1.00 87.02           C  
ATOM   3917  HD1 TYR A 277      14.939  -2.606 -18.282  1.00 87.02           H  
ATOM   3918  CD2 TYR A 277      12.729  -0.213 -17.241  1.00 87.02           C  
ATOM   3919  HD2 TYR A 277      12.375   0.263 -16.339  1.00 87.02           H  
ATOM   3920  CE1 TYR A 277      13.652  -1.464 -19.589  1.00 87.02           C  
ATOM   3921  HE1 TYR A 277      14.011  -1.927 -20.496  1.00 87.02           H  
ATOM   3922  CE2 TYR A 277      12.215   0.180 -18.490  1.00 87.02           C  
ATOM   3923  HE2 TYR A 277      11.477   0.966 -18.548  1.00 87.02           H  
ATOM   3924  OH  TYR A 277      12.234  -0.025 -20.878  1.00 87.02           O  
ATOM   3925  HH  TYR A 277      11.799   0.828 -20.799  1.00 87.02           H  
ATOM   3926  CZ  TYR A 277      12.681  -0.442 -19.666  1.00 87.02           C  
ATOM   3927  N   PHE A 278      11.436  -3.286 -15.712  1.00 91.59           N  
ATOM   3928  H   PHE A 278      11.890  -3.941 -16.333  1.00 91.59           H  
ATOM   3929  CA  PHE A 278       9.987  -3.359 -15.628  1.00 91.59           C  
ATOM   3930  HA  PHE A 278       9.621  -2.749 -14.802  1.00 91.59           H  
ATOM   3931  C   PHE A 278       9.598  -4.813 -15.372  1.00 91.59           C  
ATOM   3932  CB  PHE A 278       9.397  -2.824 -16.932  1.00 91.59           C  
ATOM   3933  HB2 PHE A 278       9.708  -1.788 -17.061  1.00 91.59           H  
ATOM   3934  HB3 PHE A 278       9.798  -3.399 -17.767  1.00 91.59           H  
ATOM   3935  O   PHE A 278       9.979  -5.689 -16.153  1.00 91.59           O  
ATOM   3936  CG  PHE A 278       7.889  -2.881 -16.969  1.00 91.59           C  
ATOM   3937  CD1 PHE A 278       7.224  -3.859 -17.734  1.00 91.59           C  
ATOM   3938  HD1 PHE A 278       7.788  -4.588 -18.297  1.00 91.59           H  
ATOM   3939  CD2 PHE A 278       7.148  -1.967 -16.200  1.00 91.59           C  
ATOM   3940  HD2 PHE A 278       7.653  -1.241 -15.580  1.00 91.59           H  
ATOM   3941  CE1 PHE A 278       5.818  -3.892 -17.747  1.00 91.59           C  
ATOM   3942  HE1 PHE A 278       5.288  -4.644 -18.312  1.00 91.59           H  
ATOM   3943  CE2 PHE A 278       5.746  -2.007 -16.221  1.00 91.59           C  
ATOM   3944  HE2 PHE A 278       5.172  -1.319 -15.617  1.00 91.59           H  
ATOM   3945  CZ  PHE A 278       5.082  -2.955 -17.008  1.00 91.59           C  
ATOM   3946  HZ  PHE A 278       4.002  -2.964 -17.026  1.00 91.59           H  
ATOM   3947  N   GLN A 279       8.890  -5.076 -14.275  1.00 91.11           N  
ATOM   3948  H   GLN A 279       8.598  -4.316 -13.678  1.00 91.11           H  
ATOM   3949  CA  GLN A 279       8.499  -6.420 -13.851  1.00 91.11           C  
ATOM   3950  HA  GLN A 279       8.649  -7.129 -14.665  1.00 91.11           H  
ATOM   3951  C   GLN A 279       7.017  -6.433 -13.480  1.00 91.11           C  
ATOM   3952  CB  GLN A 279       9.348  -6.870 -12.652  1.00 91.11           C  
ATOM   3953  HB2 GLN A 279       8.947  -7.812 -12.279  1.00 91.11           H  
ATOM   3954  HB3 GLN A 279       9.264  -6.128 -11.858  1.00 91.11           H  
ATOM   3955  O   GLN A 279       6.550  -5.616 -12.697  1.00 91.11           O  
ATOM   3956  CG  GLN A 279      10.831  -7.078 -12.994  1.00 91.11           C  
ATOM   3957  HG2 GLN A 279      10.930  -7.871 -13.735  1.00 91.11           H  
ATOM   3958  HG3 GLN A 279      11.248  -6.161 -13.410  1.00 91.11           H  
ATOM   3959  CD  GLN A 279      11.623  -7.470 -11.751  1.00 91.11           C  
ATOM   3960  NE2 GLN A 279      12.556  -6.650 -11.314  1.00 91.11           N  
ATOM   3961 HE21 GLN A 279      12.629  -5.731 -11.726  1.00 91.11           H  
ATOM   3962 HE22 GLN A 279      12.910  -6.857 -10.391  1.00 91.11           H  
ATOM   3963  OE1 GLN A 279      11.386  -8.487 -11.120  1.00 91.11           O  
ATOM   3964  N   THR A 280       6.266  -7.387 -14.019  1.00 92.42           N  
ATOM   3965  H   THR A 280       6.694  -8.038 -14.662  1.00 92.42           H  
ATOM   3966  CA  THR A 280       4.812  -7.465 -13.801  1.00 92.42           C  
ATOM   3967  HA  THR A 280       4.426  -6.466 -13.595  1.00 92.42           H  
ATOM   3968  C   THR A 280       4.436  -8.325 -12.599  1.00 92.42           C  
ATOM   3969  CB  THR A 280       4.099  -7.972 -15.054  1.00 92.42           C  
ATOM   3970  HB  THR A 280       3.029  -8.030 -14.855  1.00 92.42           H  
ATOM   3971  O   THR A 280       3.427  -8.062 -11.951  1.00 92.42           O  
ATOM   3972  CG2 THR A 280       4.340  -7.046 -16.245  1.00 92.42           C  
ATOM   3973 HG21 THR A 280       5.351  -7.174 -16.632  1.00 92.42           H  
ATOM   3974 HG22 THR A 280       3.616  -7.287 -17.024  1.00 92.42           H  
ATOM   3975 HG23 THR A 280       4.211  -6.011 -15.931  1.00 92.42           H  
ATOM   3976  OG1 THR A 280       4.588  -9.246 -15.380  1.00 92.42           O  
ATOM   3977  HG1 THR A 280       5.427  -9.163 -15.840  1.00 92.42           H  
ATOM   3978  N   VAL A 281       5.266  -9.308 -12.234  1.00 92.03           N  
ATOM   3979  H   VAL A 281       6.040  -9.505 -12.853  1.00 92.03           H  
ATOM   3980  CA  VAL A 281       4.976 -10.260 -11.147  1.00 92.03           C  
ATOM   3981  HA  VAL A 281       4.028 -10.742 -11.387  1.00 92.03           H  
ATOM   3982  C   VAL A 281       4.762  -9.578  -9.785  1.00 92.03           C  
ATOM   3983  CB  VAL A 281       6.044 -11.373 -11.089  1.00 92.03           C  
ATOM   3984  HB  VAL A 281       7.041 -10.932 -11.095  1.00 92.03           H  
ATOM   3985  O   VAL A 281       3.763  -9.891  -9.133  1.00 92.03           O  
ATOM   3986  CG1 VAL A 281       5.921 -12.262  -9.844  1.00 92.03           C  
ATOM   3987 HG11 VAL A 281       6.622 -13.093  -9.922  1.00 92.03           H  
ATOM   3988 HG12 VAL A 281       6.161 -11.689  -8.949  1.00 92.03           H  
ATOM   3989 HG13 VAL A 281       4.906 -12.653  -9.771  1.00 92.03           H  
ATOM   3990  CG2 VAL A 281       5.928 -12.273 -12.318  1.00 92.03           C  
ATOM   3991 HG21 VAL A 281       6.786 -12.942 -12.389  1.00 92.03           H  
ATOM   3992 HG22 VAL A 281       5.016 -12.868 -12.273  1.00 92.03           H  
ATOM   3993 HG23 VAL A 281       5.878 -11.672 -13.226  1.00 92.03           H  
ATOM   3994  N   PRO A 282       5.612  -8.636  -9.318  1.00 91.80           N  
ATOM   3995  CA  PRO A 282       5.365  -7.939  -8.052  1.00 91.80           C  
ATOM   3996  HA  PRO A 282       5.319  -8.675  -7.250  1.00 91.80           H  
ATOM   3997  C   PRO A 282       4.059  -7.135  -8.060  1.00 91.80           C  
ATOM   3998  CB  PRO A 282       6.580  -7.029  -7.830  1.00 91.80           C  
ATOM   3999  HB2 PRO A 282       6.848  -6.964  -6.776  1.00 91.80           H  
ATOM   4000  HB3 PRO A 282       6.389  -6.034  -8.231  1.00 91.80           H  
ATOM   4001  O   PRO A 282       3.326  -7.156  -7.068  1.00 91.80           O  
ATOM   4002  CG  PRO A 282       7.681  -7.692  -8.654  1.00 91.80           C  
ATOM   4003  HG2 PRO A 282       8.121  -8.517  -8.094  1.00 91.80           H  
ATOM   4004  HG3 PRO A 282       8.445  -6.977  -8.959  1.00 91.80           H  
ATOM   4005  CD  PRO A 282       6.908  -8.234  -9.852  1.00 91.80           C  
ATOM   4006  HD2 PRO A 282       6.766  -7.439 -10.585  1.00 91.80           H  
ATOM   4007  HD3 PRO A 282       7.462  -9.060 -10.298  1.00 91.80           H  
ATOM   4008  N   MET A 283       3.744  -6.486  -9.186  1.00 93.40           N  
ATOM   4009  H   MET A 283       4.395  -6.516  -9.958  1.00 93.40           H  
ATOM   4010  CA  MET A 283       2.516  -5.710  -9.366  1.00 93.40           C  
ATOM   4011  HA  MET A 283       2.411  -5.016  -8.532  1.00 93.40           H  
ATOM   4012  C   MET A 283       1.274  -6.611  -9.380  1.00 93.40           C  
ATOM   4013  CB  MET A 283       2.583  -4.896 -10.668  1.00 93.40           C  
ATOM   4014  HB2 MET A 283       1.681  -4.289 -10.735  1.00 93.40           H  
ATOM   4015  HB3 MET A 283       2.591  -5.582 -11.516  1.00 93.40           H  
ATOM   4016  O   MET A 283       0.284  -6.302  -8.718  1.00 93.40           O  
ATOM   4017  CG  MET A 283       3.792  -3.965 -10.813  1.00 93.40           C  
ATOM   4018  HG2 MET A 283       3.827  -3.266  -9.978  1.00 93.40           H  
ATOM   4019  HG3 MET A 283       4.711  -4.551 -10.809  1.00 93.40           H  
ATOM   4020  SD  MET A 283       3.709  -3.037 -12.370  1.00 93.40           S  
ATOM   4021  CE  MET A 283       5.325  -2.221 -12.375  1.00 93.40           C  
ATOM   4022  HE1 MET A 283       5.492  -1.728 -13.332  1.00 93.40           H  
ATOM   4023  HE2 MET A 283       6.108  -2.963 -12.216  1.00 93.40           H  
ATOM   4024  HE3 MET A 283       5.360  -1.469 -11.587  1.00 93.40           H  
ATOM   4025  N   GLY A 284       1.330  -7.747 -10.081  1.00 93.66           N  
ATOM   4026  H   GLY A 284       2.151  -7.921 -10.643  1.00 93.66           H  
ATOM   4027  CA  GLY A 284       0.252  -8.738 -10.124  1.00 93.66           C  
ATOM   4028  HA2 GLY A 284       0.531  -9.538 -10.810  1.00 93.66           H  
ATOM   4029  HA3 GLY A 284      -0.664  -8.272 -10.488  1.00 93.66           H  
ATOM   4030  C   GLY A 284      -0.016  -9.350  -8.748  1.00 93.66           C  
ATOM   4031  O   GLY A 284      -1.161  -9.405  -8.304  1.00 93.66           O  
ATOM   4032  N   ASN A 285       1.041  -9.692  -8.005  1.00 92.75           N  
ATOM   4033  H   ASN A 285       1.957  -9.648  -8.430  1.00 92.75           H  
ATOM   4034  CA  ASN A 285       0.918 -10.167  -6.625  1.00 92.75           C  
ATOM   4035  HA  ASN A 285       0.281 -11.051  -6.611  1.00 92.75           H  
ATOM   4036  C   ASN A 285       0.265  -9.119  -5.711  1.00 92.75           C  
ATOM   4037  CB  ASN A 285       2.310 -10.530  -6.084  1.00 92.75           C  
ATOM   4038  HB2 ASN A 285       2.241 -10.701  -5.010  1.00 92.75           H  
ATOM   4039  HB3 ASN A 285       2.990  -9.694  -6.252  1.00 92.75           H  
ATOM   4040  O   ASN A 285      -0.574  -9.467  -4.880  1.00 92.75           O  
ATOM   4041  CG  ASN A 285       2.902 -11.784  -6.698  1.00 92.75           C  
ATOM   4042  ND2 ASN A 285       4.204 -11.931  -6.631  1.00 92.75           N  
ATOM   4043 HD21 ASN A 285       4.772 -11.155  -6.321  1.00 92.75           H  
ATOM   4044 HD22 ASN A 285       4.568 -12.711  -7.159  1.00 92.75           H  
ATOM   4045  OD1 ASN A 285       2.232 -12.673  -7.188  1.00 92.75           O  
ATOM   4046  N   ALA A 286       0.631  -7.841  -5.856  1.00 92.83           N  
ATOM   4047  H   ALA A 286       1.342  -7.607  -6.534  1.00 92.83           H  
ATOM   4048  CA  ALA A 286      -0.008  -6.756  -5.117  1.00 92.83           C  
ATOM   4049  HA  ALA A 286       0.034  -6.987  -4.053  1.00 92.83           H  
ATOM   4050  C   ALA A 286      -1.491  -6.623  -5.499  1.00 92.83           C  
ATOM   4051  CB  ALA A 286       0.776  -5.459  -5.356  1.00 92.83           C  
ATOM   4052  HB1 ALA A 286       0.762  -5.193  -6.413  1.00 92.83           H  
ATOM   4053  HB2 ALA A 286       1.811  -5.584  -5.037  1.00 92.83           H  
ATOM   4054  HB3 ALA A 286       0.323  -4.648  -4.786  1.00 92.83           H  
ATOM   4055  O   ALA A 286      -2.338  -6.502  -4.617  1.00 92.83           O  
ATOM   4056  N   PHE A 287      -1.818  -6.716  -6.791  1.00 93.57           N  
ATOM   4057  H   PHE A 287      -1.072  -6.817  -7.464  1.00 93.57           H  
ATOM   4058  CA  PHE A 287      -3.188  -6.658  -7.301  1.00 93.57           C  
ATOM   4059  HA  PHE A 287      -3.629  -5.711  -6.988  1.00 93.57           H  
ATOM   4060  C   PHE A 287      -4.075  -7.786  -6.739  1.00 93.57           C  
ATOM   4061  CB  PHE A 287      -3.133  -6.683  -8.836  1.00 93.57           C  
ATOM   4062  HB2 PHE A 287      -2.878  -7.687  -9.178  1.00 93.57           H  
ATOM   4063  HB3 PHE A 287      -2.339  -6.017  -9.174  1.00 93.57           H  
ATOM   4064  O   PHE A 287      -5.210  -7.533  -6.331  1.00 93.57           O  
ATOM   4065  CG  PHE A 287      -4.417  -6.249  -9.505  1.00 93.57           C  
ATOM   4066  CD1 PHE A 287      -5.419  -7.192  -9.800  1.00 93.57           C  
ATOM   4067  HD1 PHE A 287      -5.271  -8.232  -9.550  1.00 93.57           H  
ATOM   4068  CD2 PHE A 287      -4.601  -4.897  -9.847  1.00 93.57           C  
ATOM   4069  HD2 PHE A 287      -3.827  -4.174  -9.635  1.00 93.57           H  
ATOM   4070  CE1 PHE A 287      -6.605  -6.778 -10.432  1.00 93.57           C  
ATOM   4071  HE1 PHE A 287      -7.369  -7.505 -10.669  1.00 93.57           H  
ATOM   4072  CE2 PHE A 287      -5.785  -4.486 -10.480  1.00 93.57           C  
ATOM   4073  HE2 PHE A 287      -5.919  -3.449 -10.751  1.00 93.57           H  
ATOM   4074  CZ  PHE A 287      -6.793  -5.424 -10.762  1.00 93.57           C  
ATOM   4075  HZ  PHE A 287      -7.706  -5.107 -11.245  1.00 93.57           H  
ATOM   4076  N   ASP A 288      -3.544  -9.008  -6.639  1.00 93.06           N  
ATOM   4077  H   ASP A 288      -2.652  -9.169  -7.084  1.00 93.06           H  
ATOM   4078  CA  ASP A 288      -4.233 -10.168  -6.055  1.00 93.06           C  
ATOM   4079  HA  ASP A 288      -5.254 -10.206  -6.432  1.00 93.06           H  
ATOM   4080  C   ASP A 288      -4.319 -10.104  -4.519  1.00 93.06           C  
ATOM   4081  CB  ASP A 288      -3.506 -11.455  -6.480  1.00 93.06           C  
ATOM   4082  HB2 ASP A 288      -3.837 -12.265  -5.829  1.00 93.06           H  
ATOM   4083  HB3 ASP A 288      -2.434 -11.331  -6.331  1.00 93.06           H  
ATOM   4084  O   ASP A 288      -5.305 -10.546  -3.913  1.00 93.06           O  
ATOM   4085  CG  ASP A 288      -3.782 -11.892  -7.924  1.00 93.06           C  
ATOM   4086  OD1 ASP A 288      -4.733 -11.357  -8.541  1.00 93.06           O  
ATOM   4087  OD2 ASP A 288      -3.103 -12.850  -8.355  1.00 93.06           O  
ATOM   4088  N   ALA A 289      -3.319  -9.516  -3.854  1.00 94.20           N  
ATOM   4089  H   ALA A 289      -2.505  -9.218  -4.371  1.00 94.20           H  
ATOM   4090  CA  ALA A 289      -3.353  -9.308  -2.408  1.00 94.20           C  
ATOM   4091  HA  ALA A 289      -3.498 -10.274  -1.925  1.00 94.20           H  
ATOM   4092  C   ALA A 289      -4.529  -8.405  -1.996  1.00 94.20           C  
ATOM   4093  CB  ALA A 289      -2.008  -8.742  -1.941  1.00 94.20           C  
ATOM   4094  HB1 ALA A 289      -1.202  -9.419  -2.225  1.00 94.20           H  
ATOM   4095  HB2 ALA A 289      -2.016  -8.636  -0.856  1.00 94.20           H  
ATOM   4096  HB3 ALA A 289      -1.831  -7.765  -2.391  1.00 94.20           H  
ATOM   4097  O   ALA A 289      -5.188  -8.684  -0.995  1.00 94.20           O  
ATOM   4098  N   VAL A 290      -4.865  -7.392  -2.805  1.00 95.03           N  
ATOM   4099  H   VAL A 290      -4.273  -7.217  -3.604  1.00 95.03           H  
ATOM   4100  CA  VAL A 290      -6.033  -6.516  -2.585  1.00 95.03           C  
ATOM   4101  HA  VAL A 290      -5.909  -5.996  -1.636  1.00 95.03           H  
ATOM   4102  C   VAL A 290      -7.332  -7.330  -2.500  1.00 95.03           C  
ATOM   4103  CB  VAL A 290      -6.134  -5.466  -3.712  1.00 95.03           C  
ATOM   4104  HB  VAL A 290      -6.244  -5.978  -4.667  1.00 95.03           H  
ATOM   4105  O   VAL A 290      -8.139  -7.115  -1.597  1.00 95.03           O  
ATOM   4106  CG1 VAL A 290      -7.320  -4.520  -3.545  1.00 95.03           C  
ATOM   4107 HG11 VAL A 290      -8.266  -5.061  -3.541  1.00 95.03           H  
ATOM   4108 HG12 VAL A 290      -7.319  -3.802  -4.365  1.00 95.03           H  
ATOM   4109 HG13 VAL A 290      -7.190  -3.939  -2.631  1.00 95.03           H  
ATOM   4110  CG2 VAL A 290      -4.919  -4.534  -3.780  1.00 95.03           C  
ATOM   4111 HG21 VAL A 290      -4.933  -3.819  -2.959  1.00 95.03           H  
ATOM   4112 HG22 VAL A 290      -3.987  -5.096  -3.714  1.00 95.03           H  
ATOM   4113 HG23 VAL A 290      -4.933  -3.989  -4.724  1.00 95.03           H  
ATOM   4114  N   VAL A 291      -7.515  -8.312  -3.390  1.00 95.58           N  
ATOM   4115  H   VAL A 291      -6.786  -8.458  -4.073  1.00 95.58           H  
ATOM   4116  CA  VAL A 291      -8.674  -9.228  -3.407  1.00 95.58           C  
ATOM   4117  HA  VAL A 291      -9.593  -8.645  -3.483  1.00 95.58           H  
ATOM   4118  C   VAL A 291      -8.736 -10.048  -2.114  1.00 95.58           C  
ATOM   4119  CB  VAL A 291      -8.572 -10.172  -4.628  1.00 95.58           C  
ATOM   4120  HB  VAL A 291      -7.674 -10.780  -4.525  1.00 95.58           H  
ATOM   4121  O   VAL A 291      -9.803 -10.196  -1.513  1.00 95.58           O  
ATOM   4122  CG1 VAL A 291      -9.742 -11.146  -4.789  1.00 95.58           C  
ATOM   4123 HG11 VAL A 291     -10.014 -11.601  -3.836  1.00 95.58           H  
ATOM   4124 HG12 VAL A 291     -10.585 -10.621  -5.237  1.00 95.58           H  
ATOM   4125 HG13 VAL A 291      -9.439 -11.941  -5.470  1.00 95.58           H  
ATOM   4126  CG2 VAL A 291      -8.475  -9.387  -5.944  1.00 95.58           C  
ATOM   4127 HG21 VAL A 291      -8.445 -10.078  -6.787  1.00 95.58           H  
ATOM   4128 HG22 VAL A 291      -7.552  -8.808  -5.972  1.00 95.58           H  
ATOM   4129 HG23 VAL A 291      -9.323  -8.711  -6.054  1.00 95.58           H  
ATOM   4130  N   THR A 292      -7.580 -10.539  -1.665  1.00 96.45           N  
ATOM   4131  H   THR A 292      -6.748 -10.328  -2.198  1.00 96.45           H  
ATOM   4132  CA  THR A 292      -7.451 -11.344  -0.443  1.00 96.45           C  
ATOM   4133  HA  THR A 292      -8.152 -12.177  -0.499  1.00 96.45           H  
ATOM   4134  C   THR A 292      -7.795 -10.539   0.811  1.00 96.45           C  
ATOM   4135  CB  THR A 292      -6.030 -11.917  -0.328  1.00 96.45           C  
ATOM   4136  HB  THR A 292      -5.301 -11.107  -0.314  1.00 96.45           H  
ATOM   4137  O   THR A 292      -8.542 -11.020   1.664  1.00 96.45           O  
ATOM   4138  CG2 THR A 292      -5.837 -12.765   0.931  1.00 96.45           C  
ATOM   4139 HG21 THR A 292      -6.631 -13.509   1.002  1.00 96.45           H  
ATOM   4140 HG22 THR A 292      -5.849 -12.118   1.808  1.00 96.45           H  
ATOM   4141 HG23 THR A 292      -4.870 -13.265   0.881  1.00 96.45           H  
ATOM   4142  OG1 THR A 292      -5.756 -12.757  -1.427  1.00 96.45           O  
ATOM   4143  HG1 THR A 292      -5.642 -12.204  -2.204  1.00 96.45           H  
ATOM   4144  N   GLU A 293      -7.281  -9.314   0.940  1.00 96.43           N  
ATOM   4145  H   GLU A 293      -6.656  -8.967   0.226  1.00 96.43           H  
ATOM   4146  CA  GLU A 293      -7.576  -8.454   2.092  1.00 96.43           C  
ATOM   4147  HA  GLU A 293      -7.446  -9.033   3.007  1.00 96.43           H  
ATOM   4148  C   GLU A 293      -9.040  -7.997   2.104  1.00 96.43           C  
ATOM   4149  CB  GLU A 293      -6.606  -7.261   2.136  1.00 96.43           C  
ATOM   4150  HB2 GLU A 293      -6.893  -6.622   2.971  1.00 96.43           H  
ATOM   4151  HB3 GLU A 293      -6.710  -6.682   1.218  1.00 96.43           H  
ATOM   4152  O   GLU A 293      -9.692  -8.033   3.150  1.00 96.43           O  
ATOM   4153  CG  GLU A 293      -5.121  -7.638   2.308  1.00 96.43           C  
ATOM   4154  HG2 GLU A 293      -4.575  -6.740   2.598  1.00 96.43           H  
ATOM   4155  HG3 GLU A 293      -4.716  -7.995   1.361  1.00 96.43           H  
ATOM   4156  CD  GLU A 293      -4.864  -8.674   3.395  1.00 96.43           C  
ATOM   4157  OE1 GLU A 293      -4.095  -9.642   3.215  1.00 96.43           O  
ATOM   4158  OE2 GLU A 293      -5.491  -8.598   4.464  1.00 96.43           O  
ATOM   4159  N   ARG A 294      -9.606  -7.691   0.932  1.00 97.28           N  
ATOM   4160  H   ARG A 294      -9.007  -7.643   0.120  1.00 97.28           H  
ATOM   4161  CA  ARG A 294     -11.036  -7.409   0.752  1.00 97.28           C  
ATOM   4162  HA  ARG A 294     -11.297  -6.536   1.350  1.00 97.28           H  
ATOM   4163  C   ARG A 294     -11.908  -8.558   1.255  1.00 97.28           C  
ATOM   4164  CB  ARG A 294     -11.242  -7.077  -0.735  1.00 97.28           C  
ATOM   4165  HB2 ARG A 294     -10.590  -6.237  -0.975  1.00 97.28           H  
ATOM   4166  HB3 ARG A 294     -10.870  -7.899  -1.347  1.00 97.28           H  
ATOM   4167  O   ARG A 294     -12.857  -8.328   2.006  1.00 97.28           O  
ATOM   4168  CG  ARG A 294     -12.660  -6.689  -1.186  1.00 97.28           C  
ATOM   4169  HG2 ARG A 294     -13.090  -5.984  -0.475  1.00 97.28           H  
ATOM   4170  HG3 ARG A 294     -12.574  -6.183  -2.147  1.00 97.28           H  
ATOM   4171  CD  ARG A 294     -13.611  -7.872  -1.373  1.00 97.28           C  
ATOM   4172  HD2 ARG A 294     -13.906  -8.236  -0.389  1.00 97.28           H  
ATOM   4173  HD3 ARG A 294     -14.517  -7.532  -1.876  1.00 97.28           H  
ATOM   4174  NE  ARG A 294     -13.006  -8.982  -2.117  1.00 97.28           N  
ATOM   4175  HE  ARG A 294     -12.592  -9.720  -1.565  1.00 97.28           H  
ATOM   4176  NH1 ARG A 294     -13.883  -8.651  -4.214  1.00 97.28           N  
ATOM   4177 HH11 ARG A 294     -14.352  -7.822  -3.880  1.00 97.28           H  
ATOM   4178 HH12 ARG A 294     -13.966  -8.930  -5.181  1.00 97.28           H  
ATOM   4179  NH2 ARG A 294     -12.573 -10.405  -3.781  1.00 97.28           N  
ATOM   4180 HH21 ARG A 294     -12.657 -10.740  -4.730  1.00 97.28           H  
ATOM   4181 HH22 ARG A 294     -12.287 -11.032  -3.042  1.00 97.28           H  
ATOM   4182  CZ  ARG A 294     -13.146  -9.319  -3.376  1.00 97.28           C  
ATOM   4183  N   ASP A 295     -11.581  -9.797   0.883  1.00 98.05           N  
ATOM   4184  H   ASP A 295     -10.794  -9.915   0.260  1.00 98.05           H  
ATOM   4185  CA  ASP A 295     -12.328 -10.983   1.320  1.00 98.05           C  
ATOM   4186  HA  ASP A 295     -13.376 -10.858   1.051  1.00 98.05           H  
ATOM   4187  C   ASP A 295     -12.281 -11.163   2.842  1.00 98.05           C  
ATOM   4188  CB  ASP A 295     -11.795 -12.253   0.630  1.00 98.05           C  
ATOM   4189  HB2 ASP A 295     -10.710 -12.295   0.729  1.00 98.05           H  
ATOM   4190  HB3 ASP A 295     -12.208 -13.122   1.143  1.00 98.05           H  
ATOM   4191  O   ASP A 295     -13.288 -11.538   3.444  1.00 98.05           O  
ATOM   4192  CG  ASP A 295     -12.177 -12.368  -0.847  1.00 98.05           C  
ATOM   4193  OD1 ASP A 295     -13.021 -11.573  -1.313  1.00 98.05           O  
ATOM   4194  OD2 ASP A 295     -11.662 -13.273  -1.532  1.00 98.05           O  
ATOM   4195  N   LYS A 296     -11.145 -10.868   3.488  1.00 97.65           N  
ATOM   4196  H   LYS A 296     -10.357 -10.545   2.945  1.00 97.65           H  
ATOM   4197  CA  LYS A 296     -11.041 -10.909   4.956  1.00 97.65           C  
ATOM   4198  HA  LYS A 296     -11.349 -11.890   5.317  1.00 97.65           H  
ATOM   4199  C   LYS A 296     -11.991  -9.907   5.610  1.00 97.65           C  
ATOM   4200  CB  LYS A 296      -9.605 -10.653   5.417  1.00 97.65           C  
ATOM   4201  HB2 LYS A 296      -9.254  -9.718   4.981  1.00 97.65           H  
ATOM   4202  HB3 LYS A 296      -9.602 -10.534   6.500  1.00 97.65           H  
ATOM   4203  O   LYS A 296     -12.779 -10.316   6.456  1.00 97.65           O  
ATOM   4204  CG  LYS A 296      -8.642 -11.794   5.055  1.00 97.65           C  
ATOM   4205  HG2 LYS A 296      -8.896 -12.692   5.618  1.00 97.65           H  
ATOM   4206  HG3 LYS A 296      -8.701 -12.011   3.988  1.00 97.65           H  
ATOM   4207  CD  LYS A 296      -7.227 -11.334   5.405  1.00 97.65           C  
ATOM   4208  HD2 LYS A 296      -7.088 -10.353   4.951  1.00 97.65           H  
ATOM   4209  HD3 LYS A 296      -7.131 -11.226   6.486  1.00 97.65           H  
ATOM   4210  CE  LYS A 296      -6.144 -12.266   4.868  1.00 97.65           C  
ATOM   4211  HE2 LYS A 296      -6.390 -12.510   3.835  1.00 97.65           H  
ATOM   4212  HE3 LYS A 296      -6.128 -13.184   5.455  1.00 97.65           H  
ATOM   4213  NZ  LYS A 296      -4.833 -11.573   4.909  1.00 97.65           N  
ATOM   4214  HZ1 LYS A 296      -4.083 -12.085   4.466  1.00 97.65           H  
ATOM   4215  HZ2 LYS A 296      -4.872 -10.720   4.370  1.00 97.65           H  
ATOM   4216  HZ3 LYS A 296      -4.578 -11.259   5.834  1.00 97.65           H  
ATOM   4217  N   VAL A 297     -12.003  -8.649   5.161  1.00 97.74           N  
ATOM   4218  H   VAL A 297     -11.333  -8.393   4.450  1.00 97.74           H  
ATOM   4219  CA  VAL A 297     -12.898  -7.611   5.713  1.00 97.74           C  
ATOM   4220  HA  VAL A 297     -12.710  -7.523   6.783  1.00 97.74           H  
ATOM   4221  C   VAL A 297     -14.373  -7.990   5.542  1.00 97.74           C  
ATOM   4222  CB  VAL A 297     -12.623  -6.244   5.058  1.00 97.74           C  
ATOM   4223  HB  VAL A 297     -12.760  -6.327   3.980  1.00 97.74           H  
ATOM   4224  O   VAL A 297     -15.162  -7.867   6.481  1.00 97.74           O  
ATOM   4225  CG1 VAL A 297     -13.551  -5.139   5.579  1.00 97.74           C  
ATOM   4226 HG11 VAL A 297     -14.598  -5.417   5.465  1.00 97.74           H  
ATOM   4227 HG12 VAL A 297     -13.381  -4.226   5.008  1.00 97.74           H  
ATOM   4228 HG13 VAL A 297     -13.352  -4.953   6.634  1.00 97.74           H  
ATOM   4229  CG2 VAL A 297     -11.198  -5.764   5.342  1.00 97.74           C  
ATOM   4230 HG21 VAL A 297     -11.046  -4.784   4.891  1.00 97.74           H  
ATOM   4231 HG22 VAL A 297     -11.033  -5.696   6.417  1.00 97.74           H  
ATOM   4232 HG23 VAL A 297     -10.468  -6.454   4.917  1.00 97.74           H  
ATOM   4233  N   LEU A 298     -14.759  -8.491   4.362  1.00 98.06           N  
ATOM   4234  H   LEU A 298     -14.074  -8.558   3.623  1.00 98.06           H  
ATOM   4235  CA  LEU A 298     -16.127  -8.961   4.117  1.00 98.06           C  
ATOM   4236  HA  LEU A 298     -16.825  -8.151   4.329  1.00 98.06           H  
ATOM   4237  C   LEU A 298     -16.518 -10.119   5.043  1.00 98.06           C  
ATOM   4238  CB  LEU A 298     -16.267  -9.414   2.652  1.00 98.06           C  
ATOM   4239  HB2 LEU A 298     -15.450 -10.097   2.418  1.00 98.06           H  
ATOM   4240  HB3 LEU A 298     -17.196  -9.978   2.561  1.00 98.06           H  
ATOM   4241  O   LEU A 298     -17.646 -10.159   5.539  1.00 98.06           O  
ATOM   4242  CG  LEU A 298     -16.290  -8.293   1.601  1.00 98.06           C  
ATOM   4243  HG  LEU A 298     -15.353  -7.736   1.615  1.00 98.06           H  
ATOM   4244  CD1 LEU A 298     -16.486  -8.916   0.219  1.00 98.06           C  
ATOM   4245 HD11 LEU A 298     -17.441  -9.438   0.169  1.00 98.06           H  
ATOM   4246 HD12 LEU A 298     -16.465  -8.134  -0.540  1.00 98.06           H  
ATOM   4247 HD13 LEU A 298     -15.682  -9.624   0.018  1.00 98.06           H  
ATOM   4248  CD2 LEU A 298     -17.448  -7.329   1.835  1.00 98.06           C  
ATOM   4249 HD21 LEU A 298     -17.245  -6.742   2.731  1.00 98.06           H  
ATOM   4250 HD22 LEU A 298     -18.369  -7.893   1.980  1.00 98.06           H  
ATOM   4251 HD23 LEU A 298     -17.537  -6.646   0.989  1.00 98.06           H  
ATOM   4252  N   ASN A 299     -15.599 -11.057   5.274  1.00 97.60           N  
ATOM   4253  H   ASN A 299     -14.695 -10.966   4.833  1.00 97.60           H  
ATOM   4254  CA  ASN A 299     -15.828 -12.184   6.172  1.00 97.60           C  
ATOM   4255  HA  ASN A 299     -16.777 -12.653   5.913  1.00 97.60           H  
ATOM   4256  C   ASN A 299     -15.949 -11.729   7.630  1.00 97.60           C  
ATOM   4257  CB  ASN A 299     -14.706 -13.216   5.988  1.00 97.60           C  
ATOM   4258  HB2 ASN A 299     -14.743 -13.933   6.808  1.00 97.60           H  
ATOM   4259  HB3 ASN A 299     -13.738 -12.715   6.029  1.00 97.60           H  
ATOM   4260  O   ASN A 299     -16.868 -12.177   8.321  1.00 97.60           O  
ATOM   4261  CG  ASN A 299     -14.834 -13.999   4.695  1.00 97.60           C  
ATOM   4262  ND2 ASN A 299     -13.734 -14.324   4.062  1.00 97.60           N  
ATOM   4263 HD21 ASN A 299     -13.879 -14.686   3.130  1.00 97.60           H  
ATOM   4264 HD22 ASN A 299     -12.918 -13.766   4.271  1.00 97.60           H  
ATOM   4265  OD1 ASN A 299     -15.910 -14.374   4.254  1.00 97.60           O  
ATOM   4266  N   ASP A 300     -15.093 -10.809   8.073  1.00 96.69           N  
ATOM   4267  H   ASP A 300     -14.332 -10.524   7.473  1.00 96.69           H  
ATOM   4268  CA  ASP A 300     -15.101 -10.279   9.438  1.00 96.69           C  
ATOM   4269  HA  ASP A 300     -15.027 -11.110  10.140  1.00 96.69           H  
ATOM   4270  C   ASP A 300     -16.405  -9.542   9.760  1.00 96.69           C  
ATOM   4271  CB  ASP A 300     -13.889  -9.355   9.647  1.00 96.69           C  
ATOM   4272  HB2 ASP A 300     -14.049  -8.778  10.558  1.00 96.69           H  
ATOM   4273  HB3 ASP A 300     -13.820  -8.652   8.817  1.00 96.69           H  
ATOM   4274  O   ASP A 300     -16.921  -9.666  10.870  1.00 96.69           O  
ATOM   4275  CG  ASP A 300     -12.559 -10.104   9.804  1.00 96.69           C  
ATOM   4276  OD1 ASP A 300     -12.581 -11.345   9.989  1.00 96.69           O  
ATOM   4277  OD2 ASP A 300     -11.520  -9.411   9.800  1.00 96.69           O  
ATOM   4278  N   LEU A 301     -16.991  -8.835   8.788  1.00 97.18           N  
ATOM   4279  H   LEU A 301     -16.491  -8.725   7.918  1.00 97.18           H  
ATOM   4280  CA  LEU A 301     -18.265  -8.129   8.973  1.00 97.18           C  
ATOM   4281  HA  LEU A 301     -18.383  -7.935  10.039  1.00 97.18           H  
ATOM   4282  C   LEU A 301     -19.510  -8.949   8.597  1.00 97.18           C  
ATOM   4283  CB  LEU A 301     -18.221  -6.767   8.267  1.00 97.18           C  
ATOM   4284  HB2 LEU A 301     -18.024  -6.925   7.206  1.00 97.18           H  
ATOM   4285  HB3 LEU A 301     -19.200  -6.301   8.374  1.00 97.18           H  
ATOM   4286  O   LEU A 301     -20.632  -8.454   8.716  1.00 97.18           O  
ATOM   4287  CG  LEU A 301     -17.185  -5.786   8.837  1.00 97.18           C  
ATOM   4288  HG  LEU A 301     -16.193  -6.230   8.765  1.00 97.18           H  
ATOM   4289  CD1 LEU A 301     -17.217  -4.498   8.017  1.00 97.18           C  
ATOM   4290 HD11 LEU A 301     -16.819  -4.716   7.026  1.00 97.18           H  
ATOM   4291 HD12 LEU A 301     -16.586  -3.740   8.482  1.00 97.18           H  
ATOM   4292 HD13 LEU A 301     -18.238  -4.121   7.942  1.00 97.18           H  
ATOM   4293  CD2 LEU A 301     -17.456  -5.408  10.296  1.00 97.18           C  
ATOM   4294 HD21 LEU A 301     -18.457  -4.990  10.395  1.00 97.18           H  
ATOM   4295 HD22 LEU A 301     -16.726  -4.669  10.626  1.00 97.18           H  
ATOM   4296 HD23 LEU A 301     -17.353  -6.282  10.939  1.00 97.18           H  
ATOM   4297  N   SER A 302     -19.355 -10.212   8.192  1.00 92.64           N  
ATOM   4298  H   SER A 302     -18.412 -10.565   8.116  1.00 92.64           H  
ATOM   4299  CA  SER A 302     -20.467 -11.036   7.691  1.00 92.64           C  
ATOM   4300  HA  SER A 302     -20.895 -10.522   6.830  1.00 92.64           H  
ATOM   4301  C   SER A 302     -21.605 -11.236   8.701  1.00 92.64           C  
ATOM   4302  CB  SER A 302     -19.949 -12.394   7.210  1.00 92.64           C  
ATOM   4303  HB2 SER A 302     -19.195 -12.241   6.438  1.00 92.64           H  
ATOM   4304  HB3 SER A 302     -20.779 -12.952   6.776  1.00 92.64           H  
ATOM   4305  O   SER A 302     -22.773 -11.250   8.309  1.00 92.64           O  
ATOM   4306  OG  SER A 302     -19.390 -13.147   8.269  1.00 92.64           O  
ATOM   4307  HG  SER A 302     -18.494 -12.832   8.410  1.00 92.64           H  
ATOM   4308  N   THR A 303     -21.291 -11.352   9.996  1.00 94.59           N  
ATOM   4309  H   THR A 303     -20.314 -11.407  10.244  1.00 94.59           H  
ATOM   4310  CA  THR A 303     -22.285 -11.440  11.085  1.00 94.59           C  
ATOM   4311  HA  THR A 303     -23.245 -11.745  10.668  1.00 94.59           H  
ATOM   4312  C   THR A 303     -22.531 -10.106  11.782  1.00 94.59           C  
ATOM   4313  CB  THR A 303     -21.888 -12.493  12.128  1.00 94.59           C  
ATOM   4314  HB  THR A 303     -22.664 -12.548  12.892  1.00 94.59           H  
ATOM   4315  O   THR A 303     -23.534  -9.951  12.476  1.00 94.59           O  
ATOM   4316  CG2 THR A 303     -21.731 -13.878  11.494  1.00 94.59           C  
ATOM   4317 HG21 THR A 303     -20.894 -13.881  10.796  1.00 94.59           H  
ATOM   4318 HG22 THR A 303     -22.646 -14.146  10.966  1.00 94.59           H  
ATOM   4319 HG23 THR A 303     -21.538 -14.609  12.280  1.00 94.59           H  
ATOM   4320  OG1 THR A 303     -20.663 -12.171  12.743  1.00 94.59           O  
ATOM   4321  HG1 THR A 303     -20.838 -11.548  13.453  1.00 94.59           H  
ATOM   4322  N   PHE A 304     -21.653  -9.126  11.557  1.00 96.70           N  
ATOM   4323  H   PHE A 304     -20.895  -9.303  10.913  1.00 96.70           H  
ATOM   4324  CA  PHE A 304     -21.667  -7.840  12.247  1.00 96.70           C  
ATOM   4325  HA  PHE A 304     -21.585  -8.018  13.319  1.00 96.70           H  
ATOM   4326  C   PHE A 304     -22.955  -7.050  11.996  1.00 96.70           C  
ATOM   4327  CB  PHE A 304     -20.447  -7.040  11.785  1.00 96.70           C  
ATOM   4328  HB2 PHE A 304     -20.565  -6.758  10.739  1.00 96.70           H  
ATOM   4329  HB3 PHE A 304     -19.566  -7.677  11.867  1.00 96.70           H  
ATOM   4330  O   PHE A 304     -23.450  -6.371  12.891  1.00 96.70           O  
ATOM   4331  CG  PHE A 304     -20.196  -5.798  12.606  1.00 96.70           C  
ATOM   4332  CD1 PHE A 304     -20.684  -4.546  12.200  1.00 96.70           C  
ATOM   4333  HD1 PHE A 304     -21.271  -4.470  11.297  1.00 96.70           H  
ATOM   4334  CD2 PHE A 304     -19.461  -5.904  13.792  1.00 96.70           C  
ATOM   4335  HD2 PHE A 304     -19.110  -6.876  14.107  1.00 96.70           H  
ATOM   4336  CE1 PHE A 304     -20.438  -3.404  12.983  1.00 96.70           C  
ATOM   4337  HE1 PHE A 304     -20.828  -2.444  12.680  1.00 96.70           H  
ATOM   4338  CE2 PHE A 304     -19.173  -4.760  14.550  1.00 96.70           C  
ATOM   4339  HE2 PHE A 304     -18.553  -4.838  15.431  1.00 96.70           H  
ATOM   4340  CZ  PHE A 304     -19.674  -3.511  14.156  1.00 96.70           C  
ATOM   4341  HZ  PHE A 304     -19.463  -2.640  14.758  1.00 96.70           H  
ATOM   4342  N   VAL A 305     -23.544  -7.170  10.799  1.00 97.10           N  
ATOM   4343  H   VAL A 305     -23.069  -7.719  10.097  1.00 97.10           H  
ATOM   4344  CA  VAL A 305     -24.826  -6.522  10.468  1.00 97.10           C  
ATOM   4345  HA  VAL A 305     -24.706  -5.443  10.569  1.00 97.10           H  
ATOM   4346  C   VAL A 305     -25.923  -6.942  11.447  1.00 97.10           C  
ATOM   4347  CB  VAL A 305     -25.265  -6.834   9.024  1.00 97.10           C  
ATOM   4348  HB  VAL A 305     -25.415  -7.908   8.912  1.00 97.10           H  
ATOM   4349  O   VAL A 305     -26.593  -6.087  12.024  1.00 97.10           O  
ATOM   4350  CG1 VAL A 305     -26.577  -6.116   8.674  1.00 97.10           C  
ATOM   4351 HG11 VAL A 305     -26.467  -5.043   8.833  1.00 97.10           H  
ATOM   4352 HG12 VAL A 305     -27.391  -6.488   9.296  1.00 97.10           H  
ATOM   4353 HG13 VAL A 305     -26.838  -6.302   7.632  1.00 97.10           H  
ATOM   4354  CG2 VAL A 305     -24.209  -6.391   8.005  1.00 97.10           C  
ATOM   4355 HG21 VAL A 305     -24.541  -6.623   6.994  1.00 97.10           H  
ATOM   4356 HG22 VAL A 305     -23.263  -6.906   8.179  1.00 97.10           H  
ATOM   4357 HG23 VAL A 305     -24.050  -5.316   8.086  1.00 97.10           H  
ATOM   4358  N   SER A 306     -26.085  -8.245  11.675  1.00 97.27           N  
ATOM   4359  H   SER A 306     -25.470  -8.912  11.231  1.00 97.27           H  
ATOM   4360  CA  SER A 306     -27.090  -8.757  12.607  1.00 97.27           C  
ATOM   4361  HA  SER A 306     -28.067  -8.347  12.351  1.00 97.27           H  
ATOM   4362  C   SER A 306     -26.787  -8.342  14.046  1.00 97.27           C  
ATOM   4363  CB  SER A 306     -27.163 -10.278  12.493  1.00 97.27           C  
ATOM   4364  HB2 SER A 306     -26.179 -10.706  12.682  1.00 97.27           H  
ATOM   4365  HB3 SER A 306     -27.857 -10.667  13.238  1.00 97.27           H  
ATOM   4366  O   SER A 306     -27.702  -8.004  14.796  1.00 97.27           O  
ATOM   4367  OG  SER A 306     -27.610 -10.648  11.196  1.00 97.27           O  
ATOM   4368  HG  SER A 306     -28.379 -10.123  10.960  1.00 97.27           H  
ATOM   4369  N   ASP A 307     -25.508  -8.296  14.420  1.00 97.12           N  
ATOM   4370  H   ASP A 307     -24.795  -8.611  13.778  1.00 97.12           H  
ATOM   4371  CA  ASP A 307     -25.093  -7.845  15.744  1.00 97.12           C  
ATOM   4372  HA  ASP A 307     -25.624  -8.436  16.490  1.00 97.12           H  
ATOM   4373  C   ASP A 307     -25.467  -6.372  15.984  1.00 97.12           C  
ATOM   4374  CB  ASP A 307     -23.591  -8.100  15.931  1.00 97.12           C  
ATOM   4375  HB2 ASP A 307     -23.293  -7.649  16.877  1.00 97.12           H  
ATOM   4376  HB3 ASP A 307     -23.031  -7.607  15.136  1.00 97.12           H  
ATOM   4377  O   ASP A 307     -26.081  -6.065  17.010  1.00 97.12           O  
ATOM   4378  CG  ASP A 307     -23.221  -9.588  15.989  1.00 97.12           C  
ATOM   4379  OD1 ASP A 307     -24.061 -10.390  16.464  1.00 97.12           O  
ATOM   4380  OD2 ASP A 307     -22.079  -9.918  15.599  1.00 97.12           O  
ATOM   4381  N   VAL A 308     -25.211  -5.476  15.020  1.00 96.45           N  
ATOM   4382  H   VAL A 308     -24.706  -5.795  14.206  1.00 96.45           H  
ATOM   4383  CA  VAL A 308     -25.599  -4.054  15.097  1.00 96.45           C  
ATOM   4384  HA  VAL A 308     -25.160  -3.628  15.999  1.00 96.45           H  
ATOM   4385  C   VAL A 308     -27.112  -3.900  15.228  1.00 96.45           C  
ATOM   4386  CB  VAL A 308     -25.074  -3.254  13.887  1.00 96.45           C  
ATOM   4387  HB  VAL A 308     -25.347  -3.767  12.965  1.00 96.45           H  
ATOM   4388  O   VAL A 308     -27.572  -3.244  16.160  1.00 96.45           O  
ATOM   4389  CG1 VAL A 308     -25.629  -1.821  13.826  1.00 96.45           C  
ATOM   4390 HG11 VAL A 308     -25.147  -1.267  13.021  1.00 96.45           H  
ATOM   4391 HG12 VAL A 308     -25.448  -1.305  14.768  1.00 96.45           H  
ATOM   4392 HG13 VAL A 308     -26.700  -1.838  13.626  1.00 96.45           H  
ATOM   4393  CG2 VAL A 308     -23.552  -3.129  13.954  1.00 96.45           C  
ATOM   4394 HG21 VAL A 308     -23.089  -4.115  14.004  1.00 96.45           H  
ATOM   4395 HG22 VAL A 308     -23.264  -2.565  14.841  1.00 96.45           H  
ATOM   4396 HG23 VAL A 308     -23.188  -2.617  13.064  1.00 96.45           H  
ATOM   4397  N   TYR A 309     -27.892  -4.555  14.362  1.00 96.77           N  
ATOM   4398  H   TYR A 309     -27.452  -5.122  13.652  1.00 96.77           H  
ATOM   4399  CA  TYR A 309     -29.361  -4.469  14.381  1.00 96.77           C  
ATOM   4400  HA  TYR A 309     -29.650  -3.418  14.380  1.00 96.77           H  
ATOM   4401  C   TYR A 309     -29.991  -5.086  15.641  1.00 96.77           C  
ATOM   4402  CB  TYR A 309     -29.926  -5.128  13.112  1.00 96.77           C  
ATOM   4403  HB2 TYR A 309     -29.335  -6.009  12.859  1.00 96.77           H  
ATOM   4404  HB3 TYR A 309     -30.935  -5.483  13.320  1.00 96.77           H  
ATOM   4405  O   TYR A 309     -31.143  -4.797  15.968  1.00 96.77           O  
ATOM   4406  CG  TYR A 309     -29.993  -4.202  11.911  1.00 96.77           C  
ATOM   4407  CD1 TYR A 309     -31.241  -3.732  11.457  1.00 96.77           C  
ATOM   4408  HD1 TYR A 309     -32.142  -4.022  11.978  1.00 96.77           H  
ATOM   4409  CD2 TYR A 309     -28.816  -3.798  11.252  1.00 96.77           C  
ATOM   4410  HD2 TYR A 309     -27.852  -4.127  11.614  1.00 96.77           H  
ATOM   4411  CE1 TYR A 309     -31.309  -2.877  10.342  1.00 96.77           C  
ATOM   4412  HE1 TYR A 309     -32.255  -2.486   9.997  1.00 96.77           H  
ATOM   4413  CE2 TYR A 309     -28.877  -2.940  10.141  1.00 96.77           C  
ATOM   4414  HE2 TYR A 309     -27.967  -2.618   9.657  1.00 96.77           H  
ATOM   4415  OH  TYR A 309     -30.195  -1.649   8.618  1.00 96.77           O  
ATOM   4416  HH  TYR A 309     -29.329  -1.334   8.349  1.00 96.77           H  
ATOM   4417  CZ  TYR A 309     -30.127  -2.482   9.683  1.00 96.77           C  
ATOM   4418  N   SER A 310     -29.254  -5.935  16.364  1.00 96.92           N  
ATOM   4419  H   SER A 310     -28.355  -6.209  15.993  1.00 96.92           H  
ATOM   4420  CA  SER A 310     -29.700  -6.502  17.639  1.00 96.92           C  
ATOM   4421  HA  SER A 310     -30.779  -6.644  17.587  1.00 96.92           H  
ATOM   4422  C   SER A 310     -29.431  -5.598  18.848  1.00 96.92           C  
ATOM   4423  CB  SER A 310     -29.074  -7.884  17.840  1.00 96.92           C  
ATOM   4424  HB2 SER A 310     -29.652  -8.417  18.595  1.00 96.92           H  
ATOM   4425  HB3 SER A 310     -29.129  -8.449  16.910  1.00 96.92           H  
ATOM   4426  O   SER A 310     -30.132  -5.717  19.856  1.00 96.92           O  
ATOM   4427  OG  SER A 310     -27.732  -7.818  18.280  1.00 96.92           O  
ATOM   4428  HG  SER A 310     -27.222  -7.267  17.681  1.00 96.92           H  
ATOM   4429  N   GLN A 311     -28.427  -4.717  18.765  1.00 96.37           N  
ATOM   4430  H   GLN A 311     -27.911  -4.667  17.899  1.00 96.37           H  
ATOM   4431  CA  GLN A 311     -27.963  -3.886  19.885  1.00 96.37           C  
ATOM   4432  HA  GLN A 311     -28.431  -4.230  20.807  1.00 96.37           H  
ATOM   4433  C   GLN A 311     -28.340  -2.412  19.753  1.00 96.37           C  
ATOM   4434  CB  GLN A 311     -26.442  -4.030  20.054  1.00 96.37           C  
ATOM   4435  HB2 GLN A 311     -25.935  -3.784  19.121  1.00 96.37           H  
ATOM   4436  HB3 GLN A 311     -26.111  -3.335  20.826  1.00 96.37           H  
ATOM   4437  O   GLN A 311     -28.501  -1.746  20.775  1.00 96.37           O  
ATOM   4438  CG  GLN A 311     -26.083  -5.457  20.481  1.00 96.37           C  
ATOM   4439  HG2 GLN A 311     -26.295  -6.136  19.655  1.00 96.37           H  
ATOM   4440  HG3 GLN A 311     -26.704  -5.751  21.327  1.00 96.37           H  
ATOM   4441  CD  GLN A 311     -24.631  -5.631  20.891  1.00 96.37           C  
ATOM   4442  NE2 GLN A 311     -24.070  -6.788  20.630  1.00 96.37           N  
ATOM   4443 HE21 GLN A 311     -24.541  -7.435  20.014  1.00 96.37           H  
ATOM   4444 HE22 GLN A 311     -23.076  -6.838  20.805  1.00 96.37           H  
ATOM   4445  OE1 GLN A 311     -24.001  -4.794  21.514  1.00 96.37           O  
ATOM   4446  N   TYR A 312     -28.514  -1.923  18.526  1.00 95.82           N  
ATOM   4447  H   TYR A 312     -28.377  -2.533  17.733  1.00 95.82           H  
ATOM   4448  CA  TYR A 312     -28.787  -0.523  18.223  1.00 95.82           C  
ATOM   4449  HA  TYR A 312     -28.901   0.034  19.153  1.00 95.82           H  
ATOM   4450  C   TYR A 312     -30.088  -0.360  17.432  1.00 95.82           C  
ATOM   4451  CB  TYR A 312     -27.594   0.079  17.468  1.00 95.82           C  
ATOM   4452  HB2 TYR A 312     -27.825   1.115  17.222  1.00 95.82           H  
ATOM   4453  HB3 TYR A 312     -27.462  -0.457  16.528  1.00 95.82           H  
ATOM   4454  O   TYR A 312     -30.507  -1.227  16.666  1.00 95.82           O  
ATOM   4455  CG  TYR A 312     -26.290   0.054  18.245  1.00 95.82           C  
ATOM   4456  CD1 TYR A 312     -26.042   1.033  19.226  1.00 95.82           C  
ATOM   4457  HD1 TYR A 312     -26.787   1.788  19.427  1.00 95.82           H  
ATOM   4458  CD2 TYR A 312     -25.334  -0.951  18.000  1.00 95.82           C  
ATOM   4459  HD2 TYR A 312     -25.532  -1.710  17.258  1.00 95.82           H  
ATOM   4460  CE1 TYR A 312     -24.839   1.014  19.957  1.00 95.82           C  
ATOM   4461  HE1 TYR A 312     -24.660   1.757  20.721  1.00 95.82           H  
ATOM   4462  CE2 TYR A 312     -24.125  -0.965  18.722  1.00 95.82           C  
ATOM   4463  HE2 TYR A 312     -23.373  -1.717  18.536  1.00 95.82           H  
ATOM   4464  OH  TYR A 312     -22.706   0.004  20.394  1.00 95.82           O  
ATOM   4465  HH  TYR A 312     -22.670   0.695  21.059  1.00 95.82           H  
ATOM   4466  CZ  TYR A 312     -23.874   0.018  19.700  1.00 95.82           C  
ATOM   4467  N   SER A 313     -30.730   0.785  17.628  1.00 93.49           N  
ATOM   4468  H   SER A 313     -30.352   1.408  18.327  1.00 93.49           H  
ATOM   4469  CA  SER A 313     -31.873   1.285  16.870  1.00 93.49           C  
ATOM   4470  HA  SER A 313     -32.240   0.501  16.206  1.00 93.49           H  
ATOM   4471  C   SER A 313     -31.469   2.486  16.013  1.00 93.49           C  
ATOM   4472  CB  SER A 313     -33.003   1.680  17.828  1.00 93.49           C  
ATOM   4473  HB2 SER A 313     -32.652   2.461  18.502  1.00 93.49           H  
ATOM   4474  HB3 SER A 313     -33.851   2.061  17.259  1.00 93.49           H  
ATOM   4475  O   SER A 313     -30.456   3.142  16.253  1.00 93.49           O  
ATOM   4476  OG  SER A 313     -33.413   0.554  18.578  1.00 93.49           O  
ATOM   4477  HG  SER A 313     -32.614   0.257  19.021  1.00 93.49           H  
ATOM   4478  N   ALA A 314     -32.295   2.810  15.016  1.00 93.88           N  
ATOM   4479  H   ALA A 314     -33.098   2.224  14.836  1.00 93.88           H  
ATOM   4480  CA  ALA A 314     -32.105   4.001  14.194  1.00 93.88           C  
ATOM   4481  HA  ALA A 314     -31.177   3.890  13.633  1.00 93.88           H  
ATOM   4482  C   ALA A 314     -32.004   5.268  15.066  1.00 93.88           C  
ATOM   4483  CB  ALA A 314     -33.268   4.098  13.199  1.00 93.88           C  
ATOM   4484  HB1 ALA A 314     -33.111   4.948  12.535  1.00 93.88           H  
ATOM   4485  HB2 ALA A 314     -33.319   3.189  12.600  1.00 93.88           H  
ATOM   4486  HB3 ALA A 314     -34.208   4.233  13.735  1.00 93.88           H  
ATOM   4487  O   ALA A 314     -32.916   5.570  15.839  1.00 93.88           O  
ATOM   4488  N   GLY A 315     -30.908   6.012  14.908  1.00 92.28           N  
ATOM   4489  H   GLY A 315     -30.203   5.686  14.262  1.00 92.28           H  
ATOM   4490  CA  GLY A 315     -30.603   7.222  15.671  1.00 92.28           C  
ATOM   4491  HA2 GLY A 315     -31.531   7.731  15.931  1.00 92.28           H  
ATOM   4492  HA3 GLY A 315     -30.012   7.887  15.041  1.00 92.28           H  
ATOM   4493  C   GLY A 315     -29.817   7.001  16.966  1.00 92.28           C  
ATOM   4494  O   GLY A 315     -29.396   7.991  17.557  1.00 92.28           O  
ATOM   4495  N   ASP A 316     -29.572   5.755  17.392  1.00 94.43           N  
ATOM   4496  H   ASP A 316     -29.978   4.968  16.905  1.00 94.43           H  
ATOM   4497  CA  ASP A 316     -28.733   5.480  18.572  1.00 94.43           C  
ATOM   4498  HA  ASP A 316     -29.082   6.086  19.407  1.00 94.43           H  
ATOM   4499  C   ASP A 316     -27.261   5.850  18.329  1.00 94.43           C  
ATOM   4500  CB  ASP A 316     -28.814   3.999  18.978  1.00 94.43           C  
ATOM   4501  HB2 ASP A 316     -28.026   3.807  19.706  1.00 94.43           H  
ATOM   4502  HB3 ASP A 316     -28.610   3.373  18.109  1.00 94.43           H  
ATOM   4503  O   ASP A 316     -26.547   6.203  19.267  1.00 94.43           O  
ATOM   4504  CG  ASP A 316     -30.133   3.570  19.631  1.00 94.43           C  
ATOM   4505  OD1 ASP A 316     -30.975   4.430  19.975  1.00 94.43           O  
ATOM   4506  OD2 ASP A 316     -30.296   2.343  19.815  1.00 94.43           O  
ATOM   4507  N   ILE A 317     -26.814   5.783  17.070  1.00 92.18           N  
ATOM   4508  H   ILE A 317     -27.473   5.492  16.362  1.00 92.18           H  
ATOM   4509  CA  ILE A 317     -25.512   6.280  16.615  1.00 92.18           C  
ATOM   4510  HA  ILE A 317     -24.963   6.692  17.461  1.00 92.18           H  
ATOM   4511  C   ILE A 317     -25.783   7.386  15.585  1.00 92.18           C  
ATOM   4512  CB  ILE A 317     -24.643   5.143  16.034  1.00 92.18           C  
ATOM   4513  HB  ILE A 317     -25.147   4.725  15.163  1.00 92.18           H  
ATOM   4514  O   ILE A 317     -26.279   7.073  14.499  1.00 92.18           O  
ATOM   4515  CG1 ILE A 317     -24.441   4.008  17.068  1.00 92.18           C  
ATOM   4516 HG12 ILE A 317     -25.413   3.654  17.414  1.00 92.18           H  
ATOM   4517 HG13 ILE A 317     -23.898   4.395  17.930  1.00 92.18           H  
ATOM   4518  CG2 ILE A 317     -23.287   5.727  15.593  1.00 92.18           C  
ATOM   4519 HG21 ILE A 317     -22.766   6.163  16.445  1.00 92.18           H  
ATOM   4520 HG22 ILE A 317     -22.662   4.948  15.155  1.00 92.18           H  
ATOM   4521 HG23 ILE A 317     -23.422   6.498  14.835  1.00 92.18           H  
ATOM   4522  CD1 ILE A 317     -23.700   2.783  16.519  1.00 92.18           C  
ATOM   4523 HD11 ILE A 317     -23.717   1.991  17.267  1.00 92.18           H  
ATOM   4524 HD12 ILE A 317     -22.661   3.028  16.302  1.00 92.18           H  
ATOM   4525 HD13 ILE A 317     -24.192   2.425  15.614  1.00 92.18           H  
ATOM   4526  N   PRO A 318     -25.515   8.667  15.893  1.00 89.77           N  
ATOM   4527  CA  PRO A 318     -25.718   9.772  14.959  1.00 89.77           C  
ATOM   4528  HA  PRO A 318     -26.784   9.844  14.741  1.00 89.77           H  
ATOM   4529  C   PRO A 318     -24.938   9.581  13.651  1.00 89.77           C  
ATOM   4530  CB  PRO A 318     -25.277  11.033  15.713  1.00 89.77           C  
ATOM   4531  HB2 PRO A 318     -25.882  11.899  15.445  1.00 89.77           H  
ATOM   4532  HB3 PRO A 318     -24.221  11.232  15.529  1.00 89.77           H  
ATOM   4533  O   PRO A 318     -23.778   9.191  13.652  1.00 89.77           O  
ATOM   4534  CG  PRO A 318     -25.461  10.659  17.182  1.00 89.77           C  
ATOM   4535  HG2 PRO A 318     -26.504  10.795  17.466  1.00 89.77           H  
ATOM   4536  HG3 PRO A 318     -24.806  11.237  17.834  1.00 89.77           H  
ATOM   4537  CD  PRO A 318     -25.117   9.173  17.199  1.00 89.77           C  
ATOM   4538  HD2 PRO A 318     -25.661   8.683  18.007  1.00 89.77           H  
ATOM   4539  HD3 PRO A 318     -24.044   9.032  17.329  1.00 89.77           H  
ATOM   4540  N   THR A 319     -25.542   9.877  12.497  1.00 85.14           N  
ATOM   4541  H   THR A 319     -26.522  10.121  12.496  1.00 85.14           H  
ATOM   4542  CA  THR A 319     -24.824   9.766  11.209  1.00 85.14           C  
ATOM   4543  HA  THR A 319     -24.379   8.773  11.147  1.00 85.14           H  
ATOM   4544  C   THR A 319     -23.677  10.780  11.099  1.00 85.14           C  
ATOM   4545  CB  THR A 319     -25.782   9.936  10.022  1.00 85.14           C  
ATOM   4546  HB  THR A 319     -26.161  10.957  10.009  1.00 85.14           H  
ATOM   4547  O   THR A 319     -22.685  10.509  10.434  1.00 85.14           O  
ATOM   4548  CG2 THR A 319     -25.145   9.625   8.668  1.00 85.14           C  
ATOM   4549 HG21 THR A 319     -25.892   9.688   7.877  1.00 85.14           H  
ATOM   4550 HG22 THR A 319     -24.358  10.348   8.450  1.00 85.14           H  
ATOM   4551 HG23 THR A 319     -24.715   8.624   8.685  1.00 85.14           H  
ATOM   4552  OG1 THR A 319     -26.878   9.050  10.138  1.00 85.14           O  
ATOM   4553  HG1 THR A 319     -27.353   9.099   9.305  1.00 85.14           H  
ATOM   4554  N   GLU A 320     -23.794  11.928  11.770  1.00 83.66           N  
ATOM   4555  H   GLU A 320     -24.615  12.070  12.340  1.00 83.66           H  
ATOM   4556  CA  GLU A 320     -22.744  12.958  11.877  1.00 83.66           C  
ATOM   4557  HA  GLU A 320     -22.397  13.214  10.876  1.00 83.66           H  
ATOM   4558  C   GLU A 320     -21.502  12.492  12.647  1.00 83.66           C  
ATOM   4559  CB  GLU A 320     -23.353  14.225  12.507  1.00 83.66           C  
ATOM   4560  HB2 GLU A 320     -22.604  15.017  12.531  1.00 83.66           H  
ATOM   4561  HB3 GLU A 320     -24.152  14.548  11.839  1.00 83.66           H  
ATOM   4562  O   GLU A 320     -20.421  13.043  12.464  1.00 83.66           O  
ATOM   4563  CG  GLU A 320     -23.916  14.020  13.933  1.00 83.66           C  
ATOM   4564  HG2 GLU A 320     -23.086  13.974  14.637  1.00 83.66           H  
ATOM   4565  HG3 GLU A 320     -24.441  13.066  13.970  1.00 83.66           H  
ATOM   4566  CD  GLU A 320     -24.921  15.105  14.364  1.00 83.66           C  
ATOM   4567  OE1 GLU A 320     -25.014  15.395  15.578  1.00 83.66           O  
ATOM   4568  OE2 GLU A 320     -25.676  15.596  13.489  1.00 83.66           O  
ATOM   4569  N   ASP A 321     -21.643  11.435  13.445  1.00 82.01           N  
ATOM   4570  H   ASP A 321     -22.555  11.017  13.556  1.00 82.01           H  
ATOM   4571  CA  ASP A 321     -20.539  10.806  14.159  1.00 82.01           C  
ATOM   4572  HA  ASP A 321     -19.848  11.584  14.484  1.00 82.01           H  
ATOM   4573  C   ASP A 321     -19.732   9.855  13.256  1.00 82.01           C  
ATOM   4574  CB  ASP A 321     -21.116  10.107  15.407  1.00 82.01           C  
ATOM   4575  HB2 ASP A 321     -20.440   9.331  15.767  1.00 82.01           H  
ATOM   4576  HB3 ASP A 321     -22.024   9.562  15.146  1.00 82.01           H  
ATOM   4577  O   ASP A 321     -18.638   9.422  13.620  1.00 82.01           O  
ATOM   4578  CG  ASP A 321     -21.438  11.070  16.555  1.00 82.01           C  
ATOM   4579  OD1 ASP A 321     -20.905  12.202  16.561  1.00 82.01           O  
ATOM   4580  OD2 ASP A 321     -22.211  10.649  17.442  1.00 82.01           O  
ATOM   4581  N   ILE A 322     -20.232   9.533  12.063  1.00 86.29           N  
ATOM   4582  H   ILE A 322     -21.082   9.988  11.762  1.00 86.29           H  
ATOM   4583  CA  ILE A 322     -19.575   8.607  11.143  1.00 86.29           C  
ATOM   4584  HA  ILE A 322     -19.036   7.860  11.726  1.00 86.29           H  
ATOM   4585  C   ILE A 322     -18.563   9.365  10.283  1.00 86.29           C  
ATOM   4586  CB  ILE A 322     -20.610   7.860  10.285  1.00 86.29           C  
ATOM   4587  HB  ILE A 322     -21.113   8.583   9.642  1.00 86.29           H  
ATOM   4588  O   ILE A 322     -18.930  10.077   9.348  1.00 86.29           O  
ATOM   4589  CG1 ILE A 322     -21.675   7.154  11.154  1.00 86.29           C  
ATOM   4590 HG12 ILE A 322     -21.211   6.384  11.771  1.00 86.29           H  
ATOM   4591 HG13 ILE A 322     -22.146   7.880  11.818  1.00 86.29           H  
ATOM   4592  CG2 ILE A 322     -19.897   6.837   9.390  1.00 86.29           C  
ATOM   4593 HG21 ILE A 322     -19.410   6.081  10.006  1.00 86.29           H  
ATOM   4594 HG22 ILE A 322     -19.148   7.323   8.766  1.00 86.29           H  
ATOM   4595 HG23 ILE A 322     -20.626   6.368   8.730  1.00 86.29           H  
ATOM   4596  CD1 ILE A 322     -22.790   6.535  10.311  1.00 86.29           C  
ATOM   4597 HD11 ILE A 322     -23.647   6.329  10.952  1.00 86.29           H  
ATOM   4598 HD12 ILE A 322     -23.103   7.236   9.536  1.00 86.29           H  
ATOM   4599 HD13 ILE A 322     -22.447   5.611   9.845  1.00 86.29           H  
ATOM   4600  N   VAL A 323     -17.281   9.144  10.562  1.00 86.75           N  
ATOM   4601  H   VAL A 323     -17.056   8.572  11.363  1.00 86.75           H  
ATOM   4602  CA  VAL A 323     -16.169   9.671   9.764  1.00 86.75           C  
ATOM   4603  HA  VAL A 323     -16.531  10.494   9.149  1.00 86.75           H  
ATOM   4604  C   VAL A 323     -15.642   8.583   8.834  1.00 86.75           C  
ATOM   4605  CB  VAL A 323     -15.066  10.242  10.671  1.00 86.75           C  
ATOM   4606  HB  VAL A 323     -14.711   9.454  11.335  1.00 86.75           H  
ATOM   4607  O   VAL A 323     -15.360   7.465   9.262  1.00 86.75           O  
ATOM   4608  CG1 VAL A 323     -13.885  10.784   9.855  1.00 86.75           C  
ATOM   4609 HG11 VAL A 323     -13.405   9.984   9.291  1.00 86.75           H  
ATOM   4610 HG12 VAL A 323     -13.142  11.208  10.530  1.00 86.75           H  
ATOM   4611 HG13 VAL A 323     -14.224  11.564   9.173  1.00 86.75           H  
ATOM   4612  CG2 VAL A 323     -15.617  11.382  11.538  1.00 86.75           C  
ATOM   4613 HG21 VAL A 323     -16.046  12.160  10.908  1.00 86.75           H  
ATOM   4614 HG22 VAL A 323     -16.379  11.008  12.222  1.00 86.75           H  
ATOM   4615 HG23 VAL A 323     -14.809  11.819  12.125  1.00 86.75           H  
ATOM   4616  N   ASP A 324     -15.492   8.917   7.553  1.00 87.54           N  
ATOM   4617  H   ASP A 324     -15.706   9.864   7.274  1.00 87.54           H  
ATOM   4618  CA  ASP A 324     -14.780   8.071   6.597  1.00 87.54           C  
ATOM   4619  HA  ASP A 324     -14.980   7.028   6.840  1.00 87.54           H  
ATOM   4620  C   ASP A 324     -13.274   8.369   6.694  1.00 87.54           C  
ATOM   4621  CB  ASP A 324     -15.326   8.310   5.188  1.00 87.54           C  
ATOM   4622  HB2 ASP A 324     -15.171   9.351   4.904  1.00 87.54           H  
ATOM   4623  HB3 ASP A 324     -16.402   8.137   5.208  1.00 87.54           H  
ATOM   4624  O   ASP A 324     -12.861   9.476   6.331  1.00 87.54           O  
ATOM   4625  CG  ASP A 324     -14.702   7.385   4.139  1.00 87.54           C  
ATOM   4626  OD1 ASP A 324     -13.488   7.073   4.176  1.00 87.54           O  
ATOM   4627  OD2 ASP A 324     -15.468   6.926   3.267  1.00 87.54           O  
ATOM   4628  N   PRO A 325     -12.446   7.419   7.169  1.00 85.79           N  
ATOM   4629  CA  PRO A 325     -11.028   7.671   7.417  1.00 85.79           C  
ATOM   4630  HA  PRO A 325     -10.917   8.488   8.130  1.00 85.79           H  
ATOM   4631  C   PRO A 325     -10.262   8.043   6.141  1.00 85.79           C  
ATOM   4632  CB  PRO A 325     -10.501   6.375   8.048  1.00 85.79           C  
ATOM   4633  HB2 PRO A 325      -9.485   6.135   7.734  1.00 85.79           H  
ATOM   4634  HB3 PRO A 325     -10.549   6.454   9.134  1.00 85.79           H  
ATOM   4635  O   PRO A 325      -9.345   8.861   6.185  1.00 85.79           O  
ATOM   4636  CG  PRO A 325     -11.467   5.296   7.576  1.00 85.79           C  
ATOM   4637  HG2 PRO A 325     -11.180   4.949   6.584  1.00 85.79           H  
ATOM   4638  HG3 PRO A 325     -11.503   4.466   8.281  1.00 85.79           H  
ATOM   4639  CD  PRO A 325     -12.793   6.042   7.498  1.00 85.79           C  
ATOM   4640  HD2 PRO A 325     -13.420   5.588   6.730  1.00 85.79           H  
ATOM   4641  HD3 PRO A 325     -13.293   6.013   8.466  1.00 85.79           H  
ATOM   4642  N   ILE A 326     -10.657   7.492   4.990  1.00 86.25           N  
ATOM   4643  H   ILE A 326     -11.525   6.976   4.980  1.00 86.25           H  
ATOM   4644  CA  ILE A 326      -9.997   7.766   3.711  1.00 86.25           C  
ATOM   4645  HA  ILE A 326      -8.918   7.790   3.859  1.00 86.25           H  
ATOM   4646  C   ILE A 326     -10.389   9.141   3.185  1.00 86.25           C  
ATOM   4647  CB  ILE A 326     -10.336   6.661   2.695  1.00 86.25           C  
ATOM   4648  HB  ILE A 326     -11.420   6.594   2.609  1.00 86.25           H  
ATOM   4649  O   ILE A 326      -9.527   9.899   2.737  1.00 86.25           O  
ATOM   4650  CG1 ILE A 326      -9.830   5.273   3.149  1.00 86.25           C  
ATOM   4651 HG12 ILE A 326     -10.463   4.917   3.962  1.00 86.25           H  
ATOM   4652 HG13 ILE A 326      -9.950   4.574   2.321  1.00 86.25           H  
ATOM   4653  CG2 ILE A 326      -9.815   7.032   1.299  1.00 86.25           C  
ATOM   4654 HG21 ILE A 326      -8.781   7.368   1.363  1.00 86.25           H  
ATOM   4655 HG22 ILE A 326      -9.875   6.176   0.626  1.00 86.25           H  
ATOM   4656 HG23 ILE A 326     -10.409   7.838   0.867  1.00 86.25           H  
ATOM   4657  CD1 ILE A 326      -8.373   5.213   3.632  1.00 86.25           C  
ATOM   4658 HD11 ILE A 326      -8.290   5.659   4.623  1.00 86.25           H  
ATOM   4659 HD12 ILE A 326      -7.718   5.752   2.947  1.00 86.25           H  
ATOM   4660 HD13 ILE A 326      -8.050   4.174   3.689  1.00 86.25           H  
ATOM   4661  N   THR A 327     -11.674   9.487   3.266  1.00 84.85           N  
ATOM   4662  H   THR A 327     -12.341   8.819   3.624  1.00 84.85           H  
ATOM   4663  CA  THR A 327     -12.139  10.823   2.874  1.00 84.85           C  
ATOM   4664  HA  THR A 327     -11.835  11.015   1.845  1.00 84.85           H  
ATOM   4665  C   THR A 327     -11.495  11.885   3.756  1.00 84.85           C  
ATOM   4666  CB  THR A 327     -13.663  10.929   2.946  1.00 84.85           C  
ATOM   4667  HB  THR A 327     -13.979  10.822   3.984  1.00 84.85           H  
ATOM   4668  O   THR A 327     -10.956  12.851   3.230  1.00 84.85           O  
ATOM   4669  CG2 THR A 327     -14.194  12.254   2.405  1.00 84.85           C  
ATOM   4670 HG21 THR A 327     -15.284  12.253   2.419  1.00 84.85           H  
ATOM   4671 HG22 THR A 327     -13.845  12.409   1.384  1.00 84.85           H  
ATOM   4672 HG23 THR A 327     -13.848  13.081   3.025  1.00 84.85           H  
ATOM   4673  OG1 THR A 327     -14.234   9.901   2.165  1.00 84.85           O  
ATOM   4674  HG1 THR A 327     -15.177   9.880   2.344  1.00 84.85           H  
ATOM   4675  N   ALA A 328     -11.445  11.667   5.073  1.00 82.70           N  
ATOM   4676  H   ALA A 328     -11.886  10.840   5.450  1.00 82.70           H  
ATOM   4677  CA  ALA A 328     -10.798  12.580   6.010  1.00 82.70           C  
ATOM   4678  HA  ALA A 328     -11.285  13.553   5.943  1.00 82.70           H  
ATOM   4679  C   ALA A 328      -9.306  12.789   5.689  1.00 82.70           C  
ATOM   4680  CB  ALA A 328     -10.996  12.024   7.425  1.00 82.70           C  
ATOM   4681  HB1 ALA A 328     -10.576  11.021   7.499  1.00 82.70           H  
ATOM   4682  HB2 ALA A 328     -12.060  11.983   7.660  1.00 82.70           H  
ATOM   4683  HB3 ALA A 328     -10.494  12.671   8.144  1.00 82.70           H  
ATOM   4684  O   ALA A 328      -8.843  13.928   5.626  1.00 82.70           O  
ATOM   4685  N   ALA A 329      -8.557  11.711   5.431  1.00 81.03           N  
ATOM   4686  H   ALA A 329      -8.964  10.792   5.529  1.00 81.03           H  
ATOM   4687  CA  ALA A 329      -7.151  11.807   5.035  1.00 81.03           C  
ATOM   4688  HA  ALA A 329      -6.614  12.399   5.776  1.00 81.03           H  
ATOM   4689  C   ALA A 329      -6.967  12.497   3.671  1.00 81.03           C  
ATOM   4690  CB  ALA A 329      -6.554  10.398   5.019  1.00 81.03           C  
ATOM   4691  HB1 ALA A 329      -6.637   9.944   6.006  1.00 81.03           H  
ATOM   4692  HB2 ALA A 329      -7.071   9.775   4.288  1.00 81.03           H  
ATOM   4693  HB3 ALA A 329      -5.500  10.463   4.751  1.00 81.03           H  
ATOM   4694  O   ALA A 329      -6.032  13.277   3.481  1.00 81.03           O  
ATOM   4695  N   THR A 330      -7.873  12.248   2.724  1.00 79.05           N  
ATOM   4696  H   THR A 330      -8.607  11.585   2.931  1.00 79.05           H  
ATOM   4697  CA  THR A 330      -7.841  12.873   1.396  1.00 79.05           C  
ATOM   4698  HA  THR A 330      -6.837  12.759   0.986  1.00 79.05           H  
ATOM   4699  C   THR A 330      -8.134  14.369   1.473  1.00 79.05           C  
ATOM   4700  CB  THR A 330      -8.821  12.191   0.433  1.00 79.05           C  
ATOM   4701  HB  THR A 330      -9.840  12.284   0.808  1.00 79.05           H  
ATOM   4702  O   THR A 330      -7.441  15.150   0.828  1.00 79.05           O  
ATOM   4703  CG2 THR A 330      -8.745  12.768  -0.982  1.00 79.05           C  
ATOM   4704 HG21 THR A 330      -9.389  12.186  -1.641  1.00 79.05           H  
ATOM   4705 HG22 THR A 330      -7.718  12.723  -1.344  1.00 79.05           H  
ATOM   4706 HG23 THR A 330      -9.090  13.802  -0.986  1.00 79.05           H  
ATOM   4707  OG1 THR A 330      -8.495  10.827   0.304  1.00 79.05           O  
ATOM   4708  HG1 THR A 330      -8.686  10.403   1.144  1.00 79.05           H  
ATOM   4709  N   GLU A 331      -9.109  14.787   2.280  1.00 79.17           N  
ATOM   4710  H   GLU A 331      -9.666  14.101   2.769  1.00 79.17           H  
ATOM   4711  CA  GLU A 331      -9.424  16.202   2.506  1.00 79.17           C  
ATOM   4712  HA  GLU A 331      -9.626  16.690   1.553  1.00 79.17           H  
ATOM   4713  C   GLU A 331      -8.252  16.942   3.152  1.00 79.17           C  
ATOM   4714  CB  GLU A 331     -10.660  16.329   3.406  1.00 79.17           C  
ATOM   4715  HB2 GLU A 331     -10.722  17.355   3.768  1.00 79.17           H  
ATOM   4716  HB3 GLU A 331     -10.546  15.668   4.265  1.00 79.17           H  
ATOM   4717  O   GLU A 331      -7.912  18.044   2.723  1.00 79.17           O  
ATOM   4718  CG  GLU A 331     -11.968  16.007   2.668  1.00 79.17           C  
ATOM   4719  HG2 GLU A 331     -11.913  15.008   2.235  1.00 79.17           H  
ATOM   4720  HG3 GLU A 331     -12.075  16.714   1.845  1.00 79.17           H  
ATOM   4721  CD  GLU A 331     -13.208  16.101   3.574  1.00 79.17           C  
ATOM   4722  OE1 GLU A 331     -14.327  16.056   3.011  1.00 79.17           O  
ATOM   4723  OE2 GLU A 331     -13.053  16.230   4.811  1.00 79.17           O  
ATOM   4724  N   LEU A 332      -7.592  16.324   4.138  1.00 73.29           N  
ATOM   4725  H   LEU A 332      -7.939  15.435   4.469  1.00 73.29           H  
ATOM   4726  CA  LEU A 332      -6.363  16.864   4.717  1.00 73.29           C  
ATOM   4727  HA  LEU A 332      -6.564  17.862   5.106  1.00 73.29           H  
ATOM   4728  C   LEU A 332      -5.285  17.031   3.644  1.00 73.29           C  
ATOM   4729  CB  LEU A 332      -5.889  15.958   5.863  1.00 73.29           C  
ATOM   4730  HB2 LEU A 332      -5.926  14.920   5.531  1.00 73.29           H  
ATOM   4731  HB3 LEU A 332      -4.850  16.189   6.097  1.00 73.29           H  
ATOM   4732  O   LEU A 332      -4.733  18.114   3.510  1.00 73.29           O  
ATOM   4733  CG  LEU A 332      -6.728  16.112   7.143  1.00 73.29           C  
ATOM   4734  HG  LEU A 332      -7.792  16.078   6.907  1.00 73.29           H  
ATOM   4735  CD1 LEU A 332      -6.412  14.965   8.096  1.00 73.29           C  
ATOM   4736 HD11 LEU A 332      -6.715  14.021   7.642  1.00 73.29           H  
ATOM   4737 HD12 LEU A 332      -5.341  14.943   8.295  1.00 73.29           H  
ATOM   4738 HD13 LEU A 332      -6.960  15.094   9.030  1.00 73.29           H  
ATOM   4739  CD2 LEU A 332      -6.425  17.433   7.854  1.00 73.29           C  
ATOM   4740 HD21 LEU A 332      -5.350  17.546   7.999  1.00 73.29           H  
ATOM   4741 HD22 LEU A 332      -6.802  18.273   7.271  1.00 73.29           H  
ATOM   4742 HD23 LEU A 332      -6.900  17.439   8.834  1.00 73.29           H  
ATOM   4743  N   ARG A 333      -5.055  16.022   2.800  1.00 69.98           N  
ATOM   4744  H   ARG A 333      -5.541  15.151   2.955  1.00 69.98           H  
ATOM   4745  CA  ARG A 333      -4.104  16.135   1.684  1.00 69.98           C  
ATOM   4746  HA  ARG A 333      -3.122  16.399   2.079  1.00 69.98           H  
ATOM   4747  C   ARG A 333      -4.457  17.254   0.699  1.00 69.98           C  
ATOM   4748  CB  ARG A 333      -4.030  14.784   0.972  1.00 69.98           C  
ATOM   4749  HB2 ARG A 333      -3.793  14.005   1.697  1.00 69.98           H  
ATOM   4750  HB3 ARG A 333      -5.006  14.558   0.542  1.00 69.98           H  
ATOM   4751  O   ARG A 333      -3.575  17.937   0.209  1.00 69.98           O  
ATOM   4752  CG  ARG A 333      -2.967  14.781  -0.135  1.00 69.98           C  
ATOM   4753  HG2 ARG A 333      -1.981  14.931   0.305  1.00 69.98           H  
ATOM   4754  HG3 ARG A 333      -3.145  15.582  -0.853  1.00 69.98           H  
ATOM   4755  CD  ARG A 333      -2.989  13.455  -0.888  1.00 69.98           C  
ATOM   4756  HD2 ARG A 333      -2.878  12.634  -0.180  1.00 69.98           H  
ATOM   4757  HD3 ARG A 333      -2.132  13.452  -1.562  1.00 69.98           H  
ATOM   4758  NE  ARG A 333      -4.236  13.298  -1.664  1.00 69.98           N  
ATOM   4759  HE  ARG A 333      -4.990  13.935  -1.450  1.00 69.98           H  
ATOM   4760  NH1 ARG A 333      -3.439  11.674  -3.051  1.00 69.98           N  
ATOM   4761 HH11 ARG A 333      -2.634  11.560  -2.452  1.00 69.98           H  
ATOM   4762 HH12 ARG A 333      -3.468  11.190  -3.937  1.00 69.98           H  
ATOM   4763  NH2 ARG A 333      -5.416  12.588  -3.487  1.00 69.98           N  
ATOM   4764 HH21 ARG A 333      -6.147  13.257  -3.290  1.00 69.98           H  
ATOM   4765 HH22 ARG A 333      -5.388  12.065  -4.350  1.00 69.98           H  
ATOM   4766  CZ  ARG A 333      -4.365  12.521  -2.721  1.00 69.98           C  
ATOM   4767  N   THR A 334      -5.731  17.443   0.364  1.00 65.85           N  
ATOM   4768  H   THR A 334      -6.432  16.822   0.744  1.00 65.85           H  
ATOM   4769  CA  THR A 334      -6.137  18.505  -0.576  1.00 65.85           C  
ATOM   4770  HA  THR A 334      -5.484  18.471  -1.448  1.00 65.85           H  
ATOM   4771  C   THR A 334      -5.972  19.902   0.019  1.00 65.85           C  
ATOM   4772  CB  THR A 334      -7.584  18.285  -1.035  1.00 65.85           C  
ATOM   4773  HB  THR A 334      -8.249  18.266  -0.171  1.00 65.85           H  
ATOM   4774  O   THR A 334      -5.734  20.856  -0.717  1.00 65.85           O  
ATOM   4775  CG2 THR A 334      -8.082  19.332  -2.032  1.00 65.85           C  
ATOM   4776 HG21 THR A 334      -7.361  19.453  -2.841  1.00 65.85           H  
ATOM   4777 HG22 THR A 334      -9.044  19.022  -2.438  1.00 65.85           H  
ATOM   4778 HG23 THR A 334      -8.216  20.287  -1.525  1.00 65.85           H  
ATOM   4779  OG1 THR A 334      -7.666  17.052  -1.714  1.00 65.85           O  
ATOM   4780  HG1 THR A 334      -6.942  17.051  -2.344  1.00 65.85           H  
ATOM   4781  N   ASN A 335      -6.102  20.030   1.338  1.00 59.08           N  
ATOM   4782  H   ASN A 335      -6.322  19.211   1.887  1.00 59.08           H  
ATOM   4783  CA  ASN A 335      -5.928  21.302   2.033  1.00 59.08           C  
ATOM   4784  HA  ASN A 335      -6.239  22.116   1.378  1.00 59.08           H  
ATOM   4785  C   ASN A 335      -4.461  21.584   2.400  1.00 59.08           C  
ATOM   4786  CB  ASN A 335      -6.845  21.292   3.263  1.00 59.08           C  
ATOM   4787  HB2 ASN A 335      -6.650  22.182   3.862  1.00 59.08           H  
ATOM   4788  HB3 ASN A 335      -6.612  20.419   3.872  1.00 59.08           H  
ATOM   4789  O   ASN A 335      -4.106  22.745   2.604  1.00 59.08           O  
ATOM   4790  CG  ASN A 335      -8.322  21.286   2.902  1.00 59.08           C  
ATOM   4791  ND2 ASN A 335      -9.145  20.670   3.716  1.00 59.08           N  
ATOM   4792 HD21 ASN A 335     -10.096  20.575   3.391  1.00 59.08           H  
ATOM   4793 HD22 ASN A 335      -8.754  20.067   4.425  1.00 59.08           H  
ATOM   4794  OD1 ASN A 335      -8.775  21.849   1.916  1.00 59.08           O  
ATOM   4795  N   TYR A 336      -3.630  20.542   2.478  1.00 55.38           N  
ATOM   4796  H   TYR A 336      -4.006  19.618   2.323  1.00 55.38           H  
ATOM   4797  CA  TYR A 336      -2.238  20.593   2.910  1.00 55.38           C  
ATOM   4798  HA  TYR A 336      -1.875  21.620   2.856  1.00 55.38           H  
ATOM   4799  C   TYR A 336      -1.377  19.727   1.974  1.00 55.38           C  
ATOM   4800  CB  TYR A 336      -2.155  20.128   4.380  1.00 55.38           C  
ATOM   4801  HB2 TYR A 336      -2.387  19.065   4.432  1.00 55.38           H  
ATOM   4802  HB3 TYR A 336      -1.126  20.249   4.719  1.00 55.38           H  
ATOM   4803  O   TYR A 336      -1.413  18.498   2.053  1.00 55.38           O  
ATOM   4804  CG  TYR A 336      -3.074  20.873   5.342  1.00 55.38           C  
ATOM   4805  CD1 TYR A 336      -2.729  22.162   5.788  1.00 55.38           C  
ATOM   4806  HD1 TYR A 336      -1.804  22.611   5.458  1.00 55.38           H  
ATOM   4807  CD2 TYR A 336      -4.278  20.289   5.788  1.00 55.38           C  
ATOM   4808  HD2 TYR A 336      -4.520  19.275   5.506  1.00 55.38           H  
ATOM   4809  CE1 TYR A 336      -3.585  22.867   6.657  1.00 55.38           C  
ATOM   4810  HE1 TYR A 336      -3.301  23.849   7.004  1.00 55.38           H  
ATOM   4811  CE2 TYR A 336      -5.160  21.003   6.619  1.00 55.38           C  
ATOM   4812  HE2 TYR A 336      -6.077  20.556   6.971  1.00 55.38           H  
ATOM   4813  OH  TYR A 336      -5.645  22.982   7.883  1.00 55.38           O  
ATOM   4814  HH  TYR A 336      -5.215  23.790   8.172  1.00 55.38           H  
ATOM   4815  CZ  TYR A 336      -4.811  22.293   7.060  1.00 55.38           C  
ATOM   4816  N   ASP A 337      -0.616  20.370   1.081  1.00 52.52           N  
ATOM   4817  H   ASP A 337      -0.653  21.378   1.035  1.00 52.52           H  
ATOM   4818  CA  ASP A 337       0.312  19.681   0.172  1.00 52.52           C  
ATOM   4819  HA  ASP A 337      -0.247  18.929  -0.386  1.00 52.52           H  
ATOM   4820  C   ASP A 337       1.417  18.943   0.947  1.00 52.52           C  
ATOM   4821  CB  ASP A 337       0.956  20.672  -0.827  1.00 52.52           C  
ATOM   4822  HB2 ASP A 337       1.140  21.621  -0.324  1.00 52.52           H  
ATOM   4823  HB3 ASP A 337       1.925  20.277  -1.132  1.00 52.52           H  
ATOM   4824  O   ASP A 337       1.869  19.395   1.997  1.00 52.52           O  
ATOM   4825  CG  ASP A 337       0.157  20.914  -2.117  1.00 52.52           C  
ATOM   4826  OD1 ASP A 337      -0.684  20.061  -2.473  1.00 52.52           O  
ATOM   4827  OD2 ASP A 337       0.414  21.960  -2.757  1.00 52.52           O  
ATOM   4828  N   GLY A 338       1.901  17.829   0.389  1.00 61.81           N  
ATOM   4829  H   GLY A 338       1.485  17.515  -0.476  1.00 61.81           H  
ATOM   4830  CA  GLY A 338       3.085  17.123   0.883  1.00 61.81           C  
ATOM   4831  HA2 GLY A 338       3.531  16.565   0.060  1.00 61.81           H  
ATOM   4832  HA3 GLY A 338       3.816  17.862   1.210  1.00 61.81           H  
ATOM   4833  C   GLY A 338       2.831  16.139   2.032  1.00 61.81           C  
ATOM   4834  O   GLY A 338       1.911  15.315   2.001  1.00 61.81           O  
ATOM   4835  N   MET A 339       3.716  16.175   3.030  1.00 66.82           N  
ATOM   4836  H   MET A 339       4.394  16.923   3.009  1.00 66.82           H  
ATOM   4837  CA  MET A 339       3.828  15.198   4.119  1.00 66.82           C  
ATOM   4838  HA  MET A 339       4.143  14.237   3.713  1.00 66.82           H  
ATOM   4839  C   MET A 339       2.535  14.994   4.913  1.00 66.82           C  
ATOM   4840  CB  MET A 339       4.905  15.727   5.066  1.00 66.82           C  
ATOM   4841  HB2 MET A 339       4.616  16.719   5.413  1.00 66.82           H  
ATOM   4842  HB3 MET A 339       5.843  15.827   4.520  1.00 66.82           H  
ATOM   4843  O   MET A 339       2.221  13.869   5.299  1.00 66.82           O  
ATOM   4844  CG  MET A 339       5.132  14.843   6.284  1.00 66.82           C  
ATOM   4845  HG2 MET A 339       4.196  14.702   6.825  1.00 66.82           H  
ATOM   4846  HG3 MET A 339       5.504  13.872   5.957  1.00 66.82           H  
ATOM   4847  SD  MET A 339       6.328  15.597   7.397  1.00 66.82           S  
ATOM   4848  CE  MET A 339       5.292  16.293   8.702  1.00 66.82           C  
ATOM   4849  HE1 MET A 339       4.593  17.010   8.270  1.00 66.82           H  
ATOM   4850  HE2 MET A 339       4.742  15.503   9.212  1.00 66.82           H  
ATOM   4851  HE3 MET A 339       5.925  16.810   9.423  1.00 66.82           H  
ATOM   4852  N   GLN A 340       1.799  16.076   5.167  1.00 68.22           N  
ATOM   4853  H   GLN A 340       2.105  16.953   4.770  1.00 68.22           H  
ATOM   4854  CA  GLN A 340       0.627  16.103   6.041  1.00 68.22           C  
ATOM   4855  HA  GLN A 340       0.905  15.727   7.025  1.00 68.22           H  
ATOM   4856  C   GLN A 340      -0.481  15.195   5.501  1.00 68.22           C  
ATOM   4857  CB  GLN A 340       0.103  17.547   6.188  1.00 68.22           C  
ATOM   4858  HB2 GLN A 340      -0.157  17.943   5.206  1.00 68.22           H  
ATOM   4859  HB3 GLN A 340      -0.815  17.502   6.773  1.00 68.22           H  
ATOM   4860  O   GLN A 340      -1.157  14.508   6.264  1.00 68.22           O  
ATOM   4861  CG  GLN A 340       1.054  18.530   6.906  1.00 68.22           C  
ATOM   4862  HG2 GLN A 340       1.477  18.047   7.787  1.00 68.22           H  
ATOM   4863  HG3 GLN A 340       0.465  19.381   7.247  1.00 68.22           H  
ATOM   4864  CD  GLN A 340       2.191  19.083   6.043  1.00 68.22           C  
ATOM   4865  NE2 GLN A 340       3.050  19.925   6.570  1.00 68.22           N  
ATOM   4866 HE21 GLN A 340       3.024  20.187   7.545  1.00 68.22           H  
ATOM   4867 HE22 GLN A 340       3.804  20.205   5.960  1.00 68.22           H  
ATOM   4868  OE1 GLN A 340       2.359  18.745   4.888  1.00 68.22           O  
ATOM   4869  N   GLY A 341      -0.633  15.131   4.175  1.00 70.88           N  
ATOM   4870  H   GLY A 341      -0.048  15.715   3.595  1.00 70.88           H  
ATOM   4871  CA  GLY A 341      -1.564  14.209   3.542  1.00 70.88           C  
ATOM   4872  HA2 GLY A 341      -1.577  14.425   2.473  1.00 70.88           H  
ATOM   4873  HA3 GLY A 341      -2.564  14.357   3.950  1.00 70.88           H  
ATOM   4874  C   GLY A 341      -1.156  12.750   3.729  1.00 70.88           C  
ATOM   4875  O   GLY A 341      -1.987  11.911   4.077  1.00 70.88           O  
ATOM   4876  N   ALA A 342       0.116  12.422   3.510  1.00 75.61           N  
ATOM   4877  H   ALA A 342       0.777  13.153   3.291  1.00 75.61           H  
ATOM   4878  CA  ALA A 342       0.596  11.044   3.592  1.00 75.61           C  
ATOM   4879  HA  ALA A 342      -0.086  10.401   3.037  1.00 75.61           H  
ATOM   4880  C   ALA A 342       0.637  10.516   5.039  1.00 75.61           C  
ATOM   4881  CB  ALA A 342       1.957  10.980   2.905  1.00 75.61           C  
ATOM   4882  HB1 ALA A 342       2.310   9.949   2.901  1.00 75.61           H  
ATOM   4883  HB2 ALA A 342       1.873  11.328   1.875  1.00 75.61           H  
ATOM   4884  HB3 ALA A 342       2.662  11.618   3.439  1.00 75.61           H  
ATOM   4885  O   ALA A 342       0.220   9.383   5.290  1.00 75.61           O  
ATOM   4886  N   SER A 343       1.035  11.349   6.004  1.00 82.80           N  
ATOM   4887  H   SER A 343       1.350  12.276   5.755  1.00 82.80           H  
ATOM   4888  CA  SER A 343       0.989  11.005   7.428  1.00 82.80           C  
ATOM   4889  HA  SER A 343       1.495  10.050   7.568  1.00 82.80           H  
ATOM   4890  C   SER A 343      -0.449  10.845   7.932  1.00 82.80           C  
ATOM   4891  CB  SER A 343       1.742  12.053   8.248  1.00 82.80           C  
ATOM   4892  HB2 SER A 343       1.835  11.705   9.277  1.00 82.80           H  
ATOM   4893  HB3 SER A 343       2.738  12.186   7.824  1.00 82.80           H  
ATOM   4894  O   SER A 343      -0.733   9.911   8.686  1.00 82.80           O  
ATOM   4895  OG  SER A 343       1.067  13.293   8.240  1.00 82.80           O  
ATOM   4896  HG  SER A 343       1.475  13.875   8.885  1.00 82.80           H  
ATOM   4897  N   ALA A 344      -1.386  11.673   7.451  1.00 83.92           N  
ATOM   4898  H   ALA A 344      -1.088  12.491   6.939  1.00 83.92           H  
ATOM   4899  CA  ALA A 344      -2.809  11.512   7.735  1.00 83.92           C  
ATOM   4900  HA  ALA A 344      -2.943  11.510   8.817  1.00 83.92           H  
ATOM   4901  C   ALA A 344      -3.349  10.177   7.203  1.00 83.92           C  
ATOM   4902  CB  ALA A 344      -3.588  12.696   7.153  1.00 83.92           C  
ATOM   4903  HB1 ALA A 344      -3.263  13.619   7.634  1.00 83.92           H  
ATOM   4904  HB2 ALA A 344      -3.419  12.776   6.079  1.00 83.92           H  
ATOM   4905  HB3 ALA A 344      -4.654  12.558   7.331  1.00 83.92           H  
ATOM   4906  O   ALA A 344      -4.065   9.481   7.923  1.00 83.92           O  
ATOM   4907  N   HIS A 345      -2.969   9.776   5.983  1.00 84.68           N  
ATOM   4908  H   HIS A 345      -2.391  10.391   5.430  1.00 84.68           H  
ATOM   4909  CA  HIS A 345      -3.318   8.451   5.462  1.00 84.68           C  
ATOM   4910  HA  HIS A 345      -4.401   8.333   5.504  1.00 84.68           H  
ATOM   4911  C   HIS A 345      -2.722   7.339   6.328  1.00 84.68           C  
ATOM   4912  CB  HIS A 345      -2.880   8.278   4.001  1.00 84.68           C  
ATOM   4913  HB2 HIS A 345      -2.900   7.216   3.756  1.00 84.68           H  
ATOM   4914  HB3 HIS A 345      -1.852   8.620   3.879  1.00 84.68           H  
ATOM   4915  O   HIS A 345      -3.447   6.415   6.685  1.00 84.68           O  
ATOM   4916  CG  HIS A 345      -3.761   8.987   3.007  1.00 84.68           C  
ATOM   4917  CD2 HIS A 345      -4.852   8.477   2.356  1.00 84.68           C  
ATOM   4918  HD2 HIS A 345      -5.258   7.484   2.481  1.00 84.68           H  
ATOM   4919  ND1 HIS A 345      -3.613  10.281   2.579  1.00 84.68           N  
ATOM   4920  HD1 HIS A 345      -2.977  10.954   2.982  1.00 84.68           H  
ATOM   4921  CE1 HIS A 345      -4.583  10.551   1.694  1.00 84.68           C  
ATOM   4922  HE1 HIS A 345      -4.750  11.514   1.235  1.00 84.68           H  
ATOM   4923  NE2 HIS A 345      -5.351   9.469   1.502  1.00 84.68           N  
ATOM   4924  N   ALA A 346      -1.449   7.434   6.722  1.00 89.45           N  
ATOM   4925  H   ALA A 346      -0.890   8.207   6.389  1.00 89.45           H  
ATOM   4926  CA  ALA A 346      -0.817   6.441   7.590  1.00 89.45           C  
ATOM   4927  HA  ALA A 346      -0.846   5.478   7.081  1.00 89.45           H  
ATOM   4928  C   ALA A 346      -1.570   6.281   8.926  1.00 89.45           C  
ATOM   4929  CB  ALA A 346       0.650   6.837   7.813  1.00 89.45           C  
ATOM   4930  HB1 ALA A 346       1.163   6.056   8.375  1.00 89.45           H  
ATOM   4931  HB2 ALA A 346       1.154   6.981   6.858  1.00 89.45           H  
ATOM   4932  HB3 ALA A 346       0.710   7.768   8.377  1.00 89.45           H  
ATOM   4933  O   ALA A 346      -1.901   5.163   9.326  1.00 89.45           O  
ATOM   4934  N   ALA A 347      -1.908   7.395   9.581  1.00 89.84           N  
ATOM   4935  H   ALA A 347      -1.599   8.281   9.208  1.00 89.84           H  
ATOM   4936  CA  ALA A 347      -2.666   7.399  10.831  1.00 89.84           C  
ATOM   4937  HA  ALA A 347      -2.149   6.772  11.557  1.00 89.84           H  
ATOM   4938  C   ALA A 347      -4.090   6.836  10.658  1.00 89.84           C
[truncated: 221,301 more chars]
