# Supplementary material for: Pleomorphic viruses establish stable relationship with marine hyperthermophilic archaea
Source: ISME J. 2024 Jan 23;18(1):wrae008. doi: 10.1093/ismejo/wrae008 (PMC10919331; doi:10.1093/ismejo/wrae008)
Supplement: SI_Data_3_wrae008 [file si_data_3_wrae008.zip › HHPV-3_3._ranked_0.pdb]

ATOM      1  N   MET A   1     -13.612  21.710   5.944  1.00 26.56           N  
ATOM      2  H   MET A   1     -13.715  22.287   6.767  1.00 26.56           H  
ATOM      3  H2  MET A   1     -14.507  21.291   5.737  1.00 26.56           H  
ATOM      4  H3  MET A   1     -12.958  20.973   6.164  1.00 26.56           H  
ATOM      5  CA  MET A   1     -13.128  22.531   4.804  1.00 26.56           C  
ATOM      6  HA  MET A   1     -13.007  21.894   3.928  1.00 26.56           H  
ATOM      7  C   MET A   1     -11.768  23.140   5.143  1.00 26.56           C  
ATOM      8  CB  MET A   1     -14.093  23.683   4.449  1.00 26.56           C  
ATOM      9  HB2 MET A   1     -14.291  24.278   5.340  1.00 26.56           H  
ATOM     10  HB3 MET A   1     -13.598  24.327   3.722  1.00 26.56           H  
ATOM     11  O   MET A   1     -11.716  24.162   5.811  1.00 26.56           O  
ATOM     12  CG  MET A   1     -15.435  23.267   3.846  1.00 26.56           C  
ATOM     13  HG2 MET A   1     -15.995  22.703   4.591  1.00 26.56           H  
ATOM     14  HG3 MET A   1     -15.271  22.632   2.976  1.00 26.56           H  
ATOM     15  SD  MET A   1     -16.419  24.706   3.346  1.00 26.56           S  
ATOM     16  CE  MET A   1     -18.073  23.960   3.304  1.00 26.56           C  
ATOM     17  HE1 MET A   1     -18.336  23.587   4.294  1.00 26.56           H  
ATOM     18  HE2 MET A   1     -18.091  23.135   2.592  1.00 26.56           H  
ATOM     19  HE3 MET A   1     -18.804  24.709   3.003  1.00 26.56           H  
ATOM     20  N   THR A   2     -10.665  22.549   4.684  1.00 30.92           N  
ATOM     21  H   THR A   2     -10.713  21.639   4.250  1.00 30.92           H  
ATOM     22  CA  THR A   2      -9.308  23.077   4.931  1.00 30.92           C  
ATOM     23  HA  THR A   2      -9.367  24.156   5.068  1.00 30.92           H  
ATOM     24  C   THR A   2      -8.463  22.826   3.685  1.00 30.92           C  
ATOM     25  CB  THR A   2      -8.656  22.484   6.205  1.00 30.92           C  
ATOM     26  HB  THR A   2      -7.656  22.117   5.976  1.00 30.92           H  
ATOM     27  O   THR A   2      -8.034  21.712   3.408  1.00 30.92           O  
ATOM     28  CG2 THR A   2      -8.549  23.543   7.303  1.00 30.92           C  
ATOM     29 HG21 THR A   2      -8.065  23.114   8.180  1.00 30.92           H  
ATOM     30 HG22 THR A   2      -9.543  23.895   7.583  1.00 30.92           H  
ATOM     31 HG23 THR A   2      -7.951  24.384   6.953  1.00 30.92           H  
ATOM     32  OG1 THR A   2      -9.429  21.429   6.737  1.00 30.92           O  
ATOM     33  HG1 THR A   2      -8.923  21.003   7.433  1.00 30.92           H  
ATOM     34  N   ARG A   3      -8.303  23.871   2.864  1.00 25.36           N  
ATOM     35  H   ARG A   3      -8.670  24.760   3.173  1.00 25.36           H  
ATOM     36  CA  ARG A   3      -7.535  23.843   1.612  1.00 25.36           C  
ATOM     37  HA  ARG A   3      -7.698  22.893   1.103  1.00 25.36           H  
ATOM     38  C   ARG A   3      -6.039  23.936   1.928  1.00 25.36           C  
ATOM     39  CB  ARG A   3      -7.977  24.996   0.686  1.00 25.36           C  
ATOM     40  HB2 ARG A   3      -7.241  25.082  -0.113  1.00 25.36           H  
ATOM     41  HB3 ARG A   3      -7.975  25.932   1.245  1.00 25.36           H  
ATOM     42  O   ARG A   3      -5.541  25.032   2.180  1.00 25.36           O  
ATOM     43  CG  ARG A   3      -9.355  24.788   0.036  1.00 25.36           C  
ATOM     44  HG2 ARG A   3      -9.347  23.848  -0.515  1.00 25.36           H  
ATOM     45  HG3 ARG A   3     -10.126  24.744   0.805  1.00 25.36           H  
ATOM     46  CD  ARG A   3      -9.660  25.941  -0.935  1.00 25.36           C  
ATOM     47  HD2 ARG A   3      -9.761  26.864  -0.365  1.00 25.36           H  
ATOM     48  HD3 ARG A   3      -8.822  26.039  -1.626  1.00 25.36           H  
ATOM     49  NE  ARG A   3     -10.891  25.701  -1.714  1.00 25.36           N  
ATOM     50  HE  ARG A   3     -11.418  24.870  -1.488  1.00 25.36           H  
ATOM     51  NH1 ARG A   3     -10.739  27.520  -3.114  1.00 25.36           N  
ATOM     52 HH11 ARG A   3     -11.105  28.049  -3.893  1.00 25.36           H  
ATOM     53 HH12 ARG A   3      -9.887  27.796  -2.648  1.00 25.36           H  
ATOM     54  NH2 ARG A   3     -12.434  26.092  -3.347  1.00 25.36           N  
ATOM     55 HH21 ARG A   3     -12.780  26.639  -4.122  1.00 25.36           H  
ATOM     56 HH22 ARG A   3     -12.924  25.246  -3.093  1.00 25.36           H  
ATOM     57  CZ  ARG A   3     -11.348  26.437  -2.716  1.00 25.36           C  
ATOM     58  N   ALA A   4      -5.329  22.812   1.889  1.00 27.99           N  
ATOM     59  H   ALA A   4      -5.810  21.933   1.759  1.00 27.99           H  
ATOM     60  CA  ALA A   4      -3.870  22.790   1.916  1.00 27.99           C  
ATOM     61  HA  ALA A   4      -3.522  23.443   2.716  1.00 27.99           H  
ATOM     62  C   ALA A   4      -3.326  23.322   0.577  1.00 27.99           C  
ATOM     63  CB  ALA A   4      -3.392  21.370   2.240  1.00 27.99           C  
ATOM     64  HB1 ALA A   4      -3.788  21.053   3.206  1.00 27.99           H  
ATOM     65  HB2 ALA A   4      -3.726  20.674   1.470  1.00 27.99           H  
ATOM     66  HB3 ALA A   4      -2.303  21.348   2.282  1.00 27.99           H  
ATOM     67  O   ALA A   4      -3.488  22.709  -0.476  1.00 27.99           O  
ATOM     68  N   ARG A   5      -2.738  24.522   0.613  1.00 23.09           N  
ATOM     69  H   ARG A   5      -2.659  24.962   1.518  1.00 23.09           H  
ATOM     70  CA  ARG A   5      -2.040  25.148  -0.514  1.00 23.09           C  
ATOM     71  HA  ARG A   5      -2.534  24.895  -1.452  1.00 23.09           H  
ATOM     72  C   ARG A   5      -0.617  24.593  -0.579  1.00 23.09           C  
ATOM     73  CB  ARG A   5      -2.015  26.679  -0.334  1.00 23.09           C  
ATOM     74  HB2 ARG A   5      -1.295  27.089  -1.042  1.00 23.09           H  
ATOM     75  HB3 ARG A   5      -1.664  26.915   0.671  1.00 23.09           H  
ATOM     76  O   ARG A   5       0.248  25.070   0.150  1.00 23.09           O  
ATOM     77  CG  ARG A   5      -3.362  27.373  -0.576  1.00 23.09           C  
ATOM     78  HG2 ARG A   5      -4.115  26.978   0.107  1.00 23.09           H  
ATOM     79  HG3 ARG A   5      -3.675  27.190  -1.604  1.00 23.09           H  
ATOM     80  CD  ARG A   5      -3.194  28.882  -0.345  1.00 23.09           C  
ATOM     81  HD2 ARG A   5      -3.017  29.053   0.717  1.00 23.09           H  
ATOM     82  HD3 ARG A   5      -2.319  29.220  -0.901  1.00 23.09           H  
ATOM     83  NE  ARG A   5      -4.369  29.657  -0.791  1.00 23.09           N  
ATOM     84  HE  ARG A   5      -5.138  29.128  -1.176  1.00 23.09           H  
ATOM     85  NH1 ARG A   5      -3.534  31.741  -0.297  1.00 23.09           N  
ATOM     86 HH11 ARG A   5      -2.701  31.308   0.073  1.00 23.09           H  
ATOM     87 HH12 ARG A   5      -3.621  32.747  -0.298  1.00 23.09           H  
ATOM     88  NH2 ARG A   5      -5.538  31.563  -1.255  1.00 23.09           N  
ATOM     89 HH21 ARG A   5      -6.281  31.016  -1.666  1.00 23.09           H  
ATOM     90 HH22 ARG A   5      -5.598  32.571  -1.247  1.00 23.09           H  
ATOM     91  CZ  ARG A   5      -4.475  30.976  -0.778  1.00 23.09           C  
ATOM     92  N   SER A   6      -0.370  23.626  -1.455  1.00 28.37           N  
ATOM     93  H   SER A   6      -1.140  23.179  -1.931  1.00 28.37           H  
ATOM     94  CA  SER A   6       0.994  23.237  -1.826  1.00 28.37           C  
ATOM     95  HA  SER A   6       1.623  23.268  -0.936  1.00 28.37           H  
ATOM     96  C   SER A   6       1.536  24.241  -2.842  1.00 28.37           C  
ATOM     97  CB  SER A   6       1.046  21.801  -2.346  1.00 28.37           C  
ATOM     98  HB2 SER A   6       0.404  21.698  -3.222  1.00 28.37           H  
ATOM     99  HB3 SER A   6       2.071  21.548  -2.619  1.00 28.37           H  
ATOM    100  O   SER A   6       1.009  24.388  -3.944  1.00 28.37           O  
ATOM    101  OG  SER A   6       0.604  20.937  -1.318  1.00 28.37           O  
ATOM    102  HG  SER A   6       0.700  20.027  -1.611  1.00 28.37           H  
ATOM    103  N   VAL A   7       2.556  24.986  -2.421  1.00 24.38           N  
ATOM    104  H   VAL A   7       2.901  24.803  -1.490  1.00 24.38           H  
ATOM    105  CA  VAL A   7       3.304  25.961  -3.219  1.00 24.38           C  
ATOM    106  HA  VAL A   7       2.612  26.609  -3.757  1.00 24.38           H  
ATOM    107  C   VAL A   7       4.152  25.193  -4.235  1.00 24.38           C  
ATOM    108  CB  VAL A   7       4.169  26.822  -2.268  1.00 24.38           C  
ATOM    109  HB  VAL A   7       4.794  26.167  -1.661  1.00 24.38           H  
ATOM    110  O   VAL A   7       5.163  24.603  -3.869  1.00 24.38           O  
ATOM    111  CG1 VAL A   7       5.086  27.803  -3.007  1.00 24.38           C  
ATOM    112 HG11 VAL A   7       4.500  28.458  -3.652  1.00 24.38           H  
ATOM    113 HG12 VAL A   7       5.643  28.405  -2.288  1.00 24.38           H  
ATOM    114 HG13 VAL A   7       5.808  27.257  -3.614  1.00 24.38           H  
ATOM    115  CG2 VAL A   7       3.280  27.641  -1.316  1.00 24.38           C  
ATOM    116 HG21 VAL A   7       2.628  28.301  -1.889  1.00 24.38           H  
ATOM    117 HG22 VAL A   7       3.907  28.239  -0.655  1.00 24.38           H  
ATOM    118 HG23 VAL A   7       2.672  26.980  -0.698  1.00 24.38           H  
ATOM    119  N   LEU A   8       3.729  25.169  -5.502  1.00 26.89           N  
ATOM    120  H   LEU A   8       2.848  25.608  -5.728  1.00 26.89           H  
ATOM    121  CA  LEU A   8       4.520  24.623  -6.605  1.00 26.89           C  
ATOM    122  HA  LEU A   8       5.168  23.843  -6.206  1.00 26.89           H  
ATOM    123  C   LEU A   8       5.400  25.746  -7.174  1.00 26.89           C  
ATOM    124  CB  LEU A   8       3.601  23.986  -7.673  1.00 26.89           C  
ATOM    125  HB2 LEU A   8       3.448  24.705  -8.478  1.00 26.89           H  
ATOM    126  HB3 LEU A   8       2.620  23.776  -7.247  1.00 26.89           H  
ATOM    127  O   LEU A   8       4.895  26.740  -7.699  1.00 26.89           O  
ATOM    128  CG  LEU A   8       4.184  22.678  -8.252  1.00 26.89           C  
ATOM    129  HG  LEU A   8       5.271  22.691  -8.166  1.00 26.89           H  
ATOM    130  CD1 LEU A   8       3.632  21.467  -7.494  1.00 26.89           C  
ATOM    131 HD11 LEU A   8       3.871  21.556  -6.435  1.00 26.89           H  
ATOM    132 HD12 LEU A   8       2.552  21.400  -7.620  1.00 26.89           H  
ATOM    133 HD13 LEU A   8       4.093  20.557  -7.880  1.00 26.89           H  
ATOM    134  CD2 LEU A   8       3.834  22.518  -9.729  1.00 26.89           C  
ATOM    135 HD21 LEU A   8       4.262  23.342 -10.300  1.00 26.89           H  
ATOM    136 HD22 LEU A   8       2.752  22.507  -9.862  1.00 26.89           H  
ATOM    137 HD23 LEU A   8       4.251  21.585 -10.108  1.00 26.89           H  
ATOM    138  N   LEU A   9       6.715  25.604  -7.024  1.00 23.09           N  
ATOM    139  H   LEU A   9       7.053  24.766  -6.572  1.00 23.09           H  
ATOM    140  CA  LEU A   9       7.717  26.533  -7.538  1.00 23.09           C  
ATOM    141  HA  LEU A   9       7.373  27.552  -7.360  1.00 23.09           H  
ATOM    142  C   LEU A   9       7.847  26.314  -9.057  1.00 23.09           C  
ATOM    143  CB  LEU A   9       9.029  26.293  -6.754  1.00 23.09           C  
ATOM    144  HB2 LEU A   9       8.794  26.020  -5.725  1.00 23.09           H  
ATOM    145  HB3 LEU A   9       9.549  25.441  -7.191  1.00 23.09           H  
ATOM    146  O   LEU A   9       8.542  25.408  -9.506  1.00 23.09           O  
ATOM    147  CG  LEU A   9       9.979  27.502  -6.712  1.00 23.09           C  
ATOM    148  HG  LEU A   9      10.018  27.973  -7.694  1.00 23.09           H  
ATOM    149  CD1 LEU A   9       9.513  28.527  -5.670  1.00 23.09           C  
ATOM    150 HD11 LEU A   9       8.515  28.886  -5.919  1.00 23.09           H  
ATOM    151 HD12 LEU A   9       9.499  28.074  -4.679  1.00 23.09           H  
ATOM    152 HD13 LEU A   9      10.197  29.375  -5.667  1.00 23.09           H  
ATOM    153  CD2 LEU A   9      11.389  27.056  -6.323  1.00 23.09           C  
ATOM    154 HD21 LEU A   9      11.379  26.571  -5.347  1.00 23.09           H  
ATOM    155 HD22 LEU A   9      12.057  27.917  -6.295  1.00 23.09           H  
ATOM    156 HD23 LEU A   9      11.767  26.354  -7.066  1.00 23.09           H  
ATOM    157  N   ALA A  10       7.122  27.100  -9.853  1.00 25.84           N  
ATOM    158  H   ALA A  10       6.486  27.762  -9.431  1.00 25.84           H  
ATOM    159  CA  ALA A  10       7.253  27.087 -11.306  1.00 25.84           C  
ATOM    160  HA  ALA A  10       7.232  26.054 -11.653  1.00 25.84           H  
ATOM    161  C   ALA A  10       8.601  27.711 -11.705  1.00 25.84           C  
ATOM    162  CB  ALA A  10       6.055  27.822 -11.926  1.00 25.84           C  
ATOM    163  HB1 ALA A  10       6.039  28.859 -11.591  1.00 25.84           H  
ATOM    164  HB2 ALA A  10       5.128  27.330 -11.633  1.00 25.84           H  
ATOM    165  HB3 ALA A  10       6.141  27.802 -13.012  1.00 25.84           H  
ATOM    166  O   ALA A  10       8.819  28.907 -11.504  1.00 25.84           O  
ATOM    167  N   ALA A  11       9.500  26.901 -12.267  1.00 23.23           N  
ATOM    168  H   ALA A  11       9.292  25.915 -12.333  1.00 23.23           H  
ATOM    169  CA  ALA A  11      10.705  27.378 -12.932  1.00 23.23           C  
ATOM    170  HA  ALA A  11      11.249  28.037 -12.254  1.00 23.23           H  
ATOM    171  C   ALA A  11      10.290  28.180 -14.175  1.00 23.23           C  
ATOM    172  CB  ALA A  11      11.606  26.181 -13.257  1.00 23.23           C  
ATOM    173  HB1 ALA A  11      11.093  25.494 -13.930  1.00 23.23           H  
ATOM    174  HB2 ALA A  11      12.517  26.531 -13.743  1.00 23.23           H  
ATOM    175  HB3 ALA A  11      11.874  25.656 -12.341  1.00 23.23           H  
ATOM    176  O   ALA A  11       9.881  27.631 -15.197  1.00 23.23           O  
ATOM    177  N   LEU A  12      10.321  29.504 -14.045  1.00 22.52           N  
ATOM    178  H   LEU A  12      10.591  29.881 -13.148  1.00 22.52           H  
ATOM    179  CA  LEU A  12      10.027  30.442 -15.115  1.00 22.52           C  
ATOM    180  HA  LEU A  12       9.168  30.074 -15.676  1.00 22.52           H  
ATOM    181  C   LEU A  12      11.253  30.499 -16.039  1.00 22.52           C  
ATOM    182  CB  LEU A  12       9.675  31.803 -14.472  1.00 22.52           C  
ATOM    183  HB2 LEU A  12       9.209  31.628 -13.502  1.00 22.52           H  
ATOM    184  HB3 LEU A  12      10.595  32.352 -14.270  1.00 22.52           H  
ATOM    185  O   LEU A  12      12.277  31.072 -15.671  1.00 22.52           O  
ATOM    186  CG  LEU A  12       8.720  32.663 -15.324  1.00 22.52           C  
ATOM    187  HG  LEU A  12       8.635  32.243 -16.326  1.00 22.52           H  
ATOM    188  CD1 LEU A  12       7.328  32.713 -14.689  1.00 22.52           C  
ATOM    189 HD11 LEU A  12       7.379  33.182 -13.706  1.00 22.52           H  
ATOM    190 HD12 LEU A  12       6.653  33.281 -15.329  1.00 22.52           H  
ATOM    191 HD13 LEU A  12       6.942  31.699 -14.586  1.00 22.52           H  
ATOM    192  CD2 LEU A  12       9.223  34.098 -15.450  1.00 22.52           C  
ATOM    193 HD21 LEU A  12      10.163  34.074 -16.001  1.00 22.52           H  
ATOM    194 HD22 LEU A  12       8.507  34.697 -16.013  1.00 22.52           H  
ATOM    195 HD23 LEU A  12       9.382  34.535 -14.464  1.00 22.52           H  
ATOM    196  N   ILE A  13      11.161  29.905 -17.231  1.00 24.60           N  
ATOM    197  H   ILE A  13      10.340  29.354 -17.437  1.00 24.60           H  
ATOM    198  CA  ILE A  13      12.136  30.132 -18.304  1.00 24.60           C  
ATOM    199  HA  ILE A  13      13.142  30.043 -17.893  1.00 24.60           H  
ATOM    200  C   ILE A  13      11.938  31.576 -18.772  1.00 24.60           C  
ATOM    201  CB  ILE A  13      12.004  29.085 -19.437  1.00 24.60           C  
ATOM    202  HB  ILE A  13      10.978  29.096 -19.804  1.00 24.60           H  
ATOM    203  O   ILE A  13      11.018  31.895 -19.526  1.00 24.60           O  
ATOM    204  CG1 ILE A  13      12.321  27.675 -18.883  1.00 24.60           C  
ATOM    205 HG12 ILE A  13      13.354  27.644 -18.536  1.00 24.60           H  
ATOM    206 HG13 ILE A  13      11.677  27.472 -18.027  1.00 24.60           H  
ATOM    207  CG2 ILE A  13      12.944  29.427 -20.611  1.00 24.60           C  
ATOM    208 HG21 ILE A  13      12.718  30.413 -21.018  1.00 24.60           H  
ATOM    209 HG22 ILE A  13      13.983  29.405 -20.284  1.00 24.60           H  
ATOM    210 HG23 ILE A  13      12.814  28.713 -21.424  1.00 24.60           H  
ATOM    211  CD1 ILE A  13      12.104  26.533 -19.885  1.00 24.60           C  
ATOM    212 HD11 ILE A  13      11.101  26.592 -20.306  1.00 24.60           H  
ATOM    213 HD12 ILE A  13      12.218  25.579 -19.371  1.00 24.60           H  
ATOM    214 HD13 ILE A  13      12.842  26.581 -20.686  1.00 24.60           H  
ATOM    215  N   VAL A  14      12.766  32.477 -18.248  1.00 21.87           N  
ATOM    216  H   VAL A  14      13.427  32.155 -17.555  1.00 21.87           H  
ATOM    217  CA  VAL A  14      12.841  33.869 -18.686  1.00 21.87           C  
ATOM    218  HA  VAL A  14      11.833  34.262 -18.819  1.00 21.87           H  
ATOM    219  C   VAL A  14      13.547  33.877 -20.041  1.00 21.87           C  
ATOM    220  CB  VAL A  14      13.573  34.750 -17.644  1.00 21.87           C  
ATOM    221  HB  VAL A  14      14.578  34.361 -17.486  1.00 21.87           H  
ATOM    222  O   VAL A  14      14.767  33.976 -20.110  1.00 21.87           O  
ATOM    223  CG1 VAL A  14      13.672  36.217 -18.092  1.00 21.87           C  
ATOM    224 HG11 VAL A  14      14.294  36.293 -18.984  1.00 21.87           H  
ATOM    225 HG12 VAL A  14      12.681  36.614 -18.311  1.00 21.87           H  
ATOM    226 HG13 VAL A  14      14.139  36.813 -17.308  1.00 21.87           H  
ATOM    227  CG2 VAL A  14      12.857  34.767 -16.287  1.00 21.87           C  
ATOM    228 HG21 VAL A  14      13.481  35.280 -15.555  1.00 21.87           H  
ATOM    229 HG22 VAL A  14      11.910  35.299 -16.377  1.00 21.87           H  
ATOM    230 HG23 VAL A  14      12.684  33.751 -15.930  1.00 21.87           H  
ATOM    231  N   CYS A  15      12.789  33.796 -21.135  1.00 21.90           N  
ATOM    232  H   CYS A  15      11.816  33.542 -21.039  1.00 21.90           H  
ATOM    233  CA  CYS A  15      13.253  34.368 -22.395  1.00 21.90           C  
ATOM    234  HA  CYS A  15      14.256  34.004 -22.617  1.00 21.90           H  
ATOM    235  C   CYS A  15      13.313  35.883 -22.182  1.00 21.90           C  
ATOM    236  CB  CYS A  15      12.324  33.986 -23.556  1.00 21.90           C  
ATOM    237  HB2 CYS A  15      12.602  34.560 -24.440  1.00 21.90           H  
ATOM    238  HB3 CYS A  15      11.292  34.224 -23.298  1.00 21.90           H  
ATOM    239  O   CYS A  15      12.287  36.565 -22.152  1.00 21.90           O  
ATOM    240  SG  CYS A  15      12.473  32.219 -23.938  1.00 21.90           S  
ATOM    241  HG  CYS A  15      13.784  32.184 -24.190  1.00 21.90           H  
ATOM    242  N   SER A  16      14.513  36.401 -21.951  1.00 23.11           N  
ATOM    243  H   SER A  16      15.311  35.782 -21.916  1.00 23.11           H  
ATOM    244  CA  SER A  16      14.808  37.817 -21.769  1.00 23.11           C  
ATOM    245  HA  SER A  16      14.132  38.222 -21.017  1.00 23.11           H  
ATOM    246  C   SER A  16      14.558  38.587 -23.071  1.00 23.11           C  
ATOM    247  CB  SER A  16      16.245  37.978 -21.238  1.00 23.11           C  
ATOM    248  HB2 SER A  16      16.634  38.963 -21.495  1.00 23.11           H  
ATOM    249  HB3 SER A  16      16.226  37.886 -20.152  1.00 23.11           H  
ATOM    250  O   SER A  16      15.473  38.967 -23.792  1.00 23.11           O  
ATOM    251  OG  SER A  16      17.092  36.964 -21.749  1.00 23.11           O  
ATOM    252  HG  SER A  16      18.010  37.161 -21.548  1.00 23.11           H  
ATOM    253  N   ALA A  17      13.290  38.874 -23.363  1.00 22.45           N  
ATOM    254  H   ALA A  17      12.567  38.419 -22.824  1.00 22.45           H  
ATOM    255  CA  ALA A  17      12.923  39.979 -24.235  1.00 22.45           C  
ATOM    256  HA  ALA A  17      13.527  39.942 -25.141  1.00 22.45           H  
ATOM    257  C   ALA A  17      13.245  41.276 -23.481  1.00 22.45           C  
ATOM    258  CB  ALA A  17      11.447  39.851 -24.635  1.00 22.45           C  
ATOM    259  HB1 ALA A  17      11.293  38.915 -25.173  1.00 22.45           H  
ATOM    260  HB2 ALA A  17      11.171  40.684 -25.282  1.00 22.45           H  
ATOM    261  HB3 ALA A  17      10.815  39.862 -23.747  1.00 22.45           H  
ATOM    262  O   ALA A  17      12.428  41.797 -22.720  1.00 22.45           O  
ATOM    263  N   VAL A  18      14.475  41.773 -23.631  1.00 24.79           N  
ATOM    264  H   VAL A  18      15.143  41.241 -24.171  1.00 24.79           H  
ATOM    265  CA  VAL A  18      14.851  43.097 -23.133  1.00 24.79           C  
ATOM    266  HA  VAL A  18      14.552  43.173 -22.088  1.00 24.79           H  
ATOM    267  C   VAL A  18      14.055  44.125 -23.933  1.00 24.79           C  
ATOM    268  CB  VAL A  18      16.372  43.334 -23.192  1.00 24.79           C  
ATOM    269  HB  VAL A  18      16.725  43.202 -24.215  1.00 24.79           H  
ATOM    270  O   VAL A  18      14.378  44.466 -25.068  1.00 24.79           O  
ATOM    271  CG1 VAL A  18      16.742  44.747 -22.716  1.00 24.79           C  
ATOM    272 HG11 VAL A  18      16.367  44.916 -21.706  1.00 24.79           H  
ATOM    273 HG12 VAL A  18      16.323  45.494 -23.390  1.00 24.79           H  
ATOM    274 HG13 VAL A  18      17.826  44.862 -22.720  1.00 24.79           H  
ATOM    275  CG2 VAL A  18      17.100  42.334 -22.282  1.00 24.79           C  
ATOM    276 HG21 VAL A  18      16.750  42.430 -21.254  1.00 24.79           H  
ATOM    277 HG22 VAL A  18      18.174  42.520 -22.315  1.00 24.79           H  
ATOM    278 HG23 VAL A  18      16.926  41.315 -22.629  1.00 24.79           H  
ATOM    279  N   VAL A  19      12.967  44.596 -23.326  1.00 20.73           N  
ATOM    280  H   VAL A  19      12.688  44.136 -22.472  1.00 20.73           H  
ATOM    281  CA  VAL A  19      12.180  45.741 -23.779  1.00 20.73           C  
ATOM    282  HA  VAL A  19      11.972  45.630 -24.843  1.00 20.73           H  
ATOM    283  C   VAL A  19      13.037  46.992 -23.573  1.00 20.73           C  
ATOM    284  CB  VAL A  19      10.834  45.805 -23.023  1.00 20.73           C  
ATOM    285  HB  VAL A  19      11.020  45.916 -21.955  1.00 20.73           H  
ATOM    286  O   VAL A  19      13.044  47.594 -22.503  1.00 20.73           O  
ATOM    287  CG1 VAL A  19       9.968  46.981 -23.496  1.00 20.73           C  
ATOM    288 HG11 VAL A  19       9.777  46.898 -24.566  1.00 20.73           H  
ATOM    289 HG12 VAL A  19       9.020  46.979 -22.959  1.00 20.73           H  
ATOM    290 HG13 VAL A  19      10.474  47.924 -23.289  1.00 20.73           H  
ATOM    291  CG2 VAL A  19      10.016  44.521 -23.234  1.00 20.73           C  
ATOM    292 HG21 VAL A  19       9.051  44.607 -22.733  1.00 20.73           H  
ATOM    293 HG22 VAL A  19       9.857  44.347 -24.298  1.00 20.73           H  
ATOM    294 HG23 VAL A  19      10.538  43.664 -22.809  1.00 20.73           H  
ATOM    295  N   GLY A  20      13.810  47.350 -24.597  1.00 24.56           N  
ATOM    296  H   GLY A  20      13.866  46.714 -25.379  1.00 24.56           H  
ATOM    297  CA  GLY A  20      14.617  48.565 -24.661  1.00 24.56           C  
ATOM    298  HA2 GLY A  20      14.647  49.065 -23.693  1.00 24.56           H  
ATOM    299  HA3 GLY A  20      15.637  48.302 -24.939  1.00 24.56           H  
ATOM    300  C   GLY A  20      14.067  49.514 -25.720  1.00 24.56           C  
ATOM    301  O   GLY A  20      14.262  49.314 -26.911  1.00 24.56           O  
ATOM    302  N   THR A  21      13.339  50.516 -25.246  1.00 22.84           N  
ATOM    303  H   THR A  21      13.265  50.530 -24.239  1.00 22.84           H  
ATOM    304  CA  THR A  21      12.821  51.723 -25.909  1.00 22.84           C  
ATOM    305  HA  THR A  21      11.751  51.585 -26.071  1.00 22.84           H  
ATOM    306  C   THR A  21      13.454  52.146 -27.243  1.00 22.84           C  
ATOM    307  CB  THR A  21      13.010  52.892 -24.933  1.00 22.84           C  
ATOM    308  HB  THR A  21      12.770  53.831 -25.432  1.00 22.84           H  
ATOM    309  O   THR A  21      14.659  52.368 -27.341  1.00 22.84           O  
ATOM    310  CG2 THR A  21      12.115  52.740 -23.700  1.00 22.84           C  
ATOM    311 HG21 THR A  21      12.240  53.616 -23.063  1.00 22.84           H  
ATOM    312 HG22 THR A  21      12.389  51.855 -23.127  1.00 22.84           H  
ATOM    313 HG23 THR A  21      11.071  52.672 -24.005  1.00 22.84           H  
ATOM    314  OG1 THR A  21      14.344  52.920 -24.478  1.00 22.84           O  
ATOM    315  HG1 THR A  21      14.905  52.854 -25.254  1.00 22.84           H  
ATOM    316  N   ALA A  22      12.576  52.403 -28.216  1.00 21.81           N  
ATOM    317  H   ALA A  22      11.612  52.159 -28.041  1.00 21.81           H  
ATOM    318  CA  ALA A  22      12.839  53.096 -29.471  1.00 21.81           C  
ATOM    319  HA  ALA A  22      13.400  52.427 -30.123  1.00 21.81           H  
ATOM    320  C   ALA A  22      13.637  54.406 -29.291  1.00 21.81           C  
ATOM    321  CB  ALA A  22      11.469  53.385 -30.107  1.00 21.81           C  
ATOM    322  HB1 ALA A  22      10.882  54.036 -29.460  1.00 21.81           H  
ATOM    323  HB2 ALA A  22      11.614  53.879 -31.068  1.00 21.81           H  
ATOM    324  HB3 ALA A  22      10.929  52.452 -30.272  1.00 21.81           H  
ATOM    325  O   ALA A  22      13.218  55.308 -28.566  1.00 21.81           O  
ATOM    326  N   GLY A  23      14.748  54.527 -30.020  1.00 20.93           N  
ATOM    327  H   GLY A  23      15.071  53.718 -30.533  1.00 20.93           H  
ATOM    328  CA  GLY A  23      15.521  55.754 -30.216  1.00 20.93           C  
ATOM    329  HA2 GLY A  23      16.327  55.804 -29.484  1.00 20.93           H  
ATOM    330  HA3 GLY A  23      14.867  56.616 -30.079  1.00 20.93           H  
ATOM    331  C   GLY A  23      16.132  55.745 -31.627  1.00 20.93           C  
ATOM    332  O   GLY A  23      16.575  54.688 -32.069  1.00 20.93           O  
ATOM    333  N   PRO A  24      16.081  56.857 -32.382  1.00 24.37           N  
ATOM    334  CA  PRO A  24      16.125  56.838 -33.843  1.00 24.37           C  
ATOM    335  HA  PRO A  24      15.453  56.057 -34.200  1.00 24.37           H  
ATOM    336  C   PRO A  24      17.514  56.582 -34.441  1.00 24.37           C  
ATOM    337  CB  PRO A  24      15.564  58.196 -34.283  1.00 24.37           C  
ATOM    338  HB2 PRO A  24      14.480  58.126 -34.380  1.00 24.37           H  
ATOM    339  HB3 PRO A  24      16.007  58.547 -35.215  1.00 24.37           H  
ATOM    340  O   PRO A  24      18.518  57.098 -33.959  1.00 24.37           O  
ATOM    341  CG  PRO A  24      15.912  59.112 -33.111  1.00 24.37           C  
ATOM    342  HG2 PRO A  24      15.231  59.960 -33.043  1.00 24.37           H  
ATOM    343  HG3 PRO A  24      16.942  59.454 -33.209  1.00 24.37           H  
ATOM    344  CD  PRO A  24      15.794  58.194 -31.898  1.00 24.37           C  
ATOM    345  HD2 PRO A  24      14.774  58.237 -31.517  1.00 24.37           H  
ATOM    346  HD3 PRO A  24      16.501  58.494 -31.125  1.00 24.37           H  
ATOM    347  N   ALA A  25      17.494  55.831 -35.548  1.00 22.65           N  
ATOM    348  H   ALA A  25      16.610  55.386 -35.749  1.00 22.65           H  
ATOM    349  CA  ALA A  25      18.488  55.696 -36.613  1.00 22.65           C  
ATOM    350  HA  ALA A  25      18.823  54.658 -36.634  1.00 22.65           H  
ATOM    351  C   ALA A  25      19.743  56.582 -36.483  1.00 22.65           C  
ATOM    352  CB  ALA A  25      17.748  55.976 -37.933  1.00 22.65           C  
ATOM    353  HB1 ALA A  25      16.926  55.271 -38.060  1.00 22.65           H  
ATOM    354  HB2 ALA A  25      17.356  56.993 -37.936  1.00 22.65           H  
ATOM    355  HB3 ALA A  25      18.437  55.861 -38.769  1.00 22.65           H  
ATOM    356  O   ALA A  25      19.777  57.714 -36.971  1.00 22.65           O  
ATOM    357  N   LEU A  26      20.815  56.027 -35.909  1.00 22.43           N  
ATOM    358  H   LEU A  26      20.722  55.115 -35.485  1.00 22.43           H  
ATOM    359  CA  LEU A  26      22.161  56.498 -36.214  1.00 22.43           C  
ATOM    360  HA  LEU A  26      22.136  57.575 -36.381  1.00 22.43           H  
ATOM    361  C   LEU A  26      22.604  55.853 -37.526  1.00 22.43           C  
ATOM    362  CB  LEU A  26      23.148  56.230 -35.065  1.00 22.43           C  
ATOM    363  HB2 LEU A  26      22.947  55.262 -34.607  1.00 22.43           H  
ATOM    364  HB3 LEU A  26      24.144  56.168 -35.505  1.00 22.43           H  
ATOM    365  O   LEU A  26      22.913  54.667 -37.589  1.00 22.43           O  
ATOM    366  CG  LEU A  26      23.152  57.355 -34.008  1.00 22.43           C  
ATOM    367  HG  LEU A  26      22.678  58.251 -34.410  1.00 22.43           H  
ATOM    368  CD1 LEU A  26      22.405  56.944 -32.741  1.00 22.43           C  
ATOM    369 HD11 LEU A  26      22.408  57.766 -32.025  1.00 22.43           H  
ATOM    370 HD12 LEU A  26      22.877  56.070 -32.293  1.00 22.43           H  
ATOM    371 HD13 LEU A  26      21.372  56.705 -32.993  1.00 22.43           H  
ATOM    372  CD2 LEU A  26      24.586  57.732 -33.631  1.00 22.43           C  
ATOM    373 HD21 LEU A  26      25.118  58.088 -34.514  1.00 22.43           H  
ATOM    374 HD22 LEU A  26      25.103  56.862 -33.225  1.00 22.43           H  
ATOM    375 HD23 LEU A  26      24.574  58.525 -32.884  1.00 22.43           H  
ATOM    376  N   ALA A  27      22.624  56.666 -38.578  1.00 22.64           N  
ATOM    377  H   ALA A  27      22.274  57.605 -38.450  1.00 22.64           H  
ATOM    378  CA  ALA A  27      23.278  56.358 -39.836  1.00 22.64           C  
ATOM    379  HA  ALA A  27      22.810  55.482 -40.284  1.00 22.64           H  
ATOM    380  C   ALA A  27      24.769  56.057 -39.587  1.00 22.64           C  
ATOM    381  CB  ALA A  27      23.071  57.570 -40.759  1.00 22.64           C  
ATOM    382  HB1 ALA A  27      23.552  57.381 -41.718  1.00 22.64           H  
ATOM    383  HB2 ALA A  27      22.006  57.731 -40.925  1.00 22.64           H  
ATOM    384  HB3 ALA A  27      23.508  58.464 -40.314  1.00 22.64           H  
ATOM    385  O   ALA A  27      25.572  56.975 -39.417  1.00 22.64           O  
ATOM    386  N   GLN A  28      25.149  54.779 -39.555  1.00 25.20           N  
ATOM    387  H   GLN A  28      24.443  54.057 -39.570  1.00 25.20           H  
ATOM    388  CA  GLN A  28      26.553  54.373 -39.593  1.00 25.20           C  
ATOM    389  HA  GLN A  28      27.155  55.175 -39.164  1.00 25.20           H  
ATOM    390  C   GLN A  28      27.008  54.228 -41.046  1.00 25.20           C  
ATOM    391  CB  GLN A  28      26.822  53.124 -38.734  1.00 25.20           C  
ATOM    392  HB2 GLN A  28      27.576  52.505 -39.220  1.00 25.20           H  
ATOM    393  HB3 GLN A  28      25.913  52.534 -38.620  1.00 25.20           H  
ATOM    394  O   GLN A  28      26.687  53.267 -41.735  1.00 25.20           O  
ATOM    395  CG  GLN A  28      27.364  53.539 -37.357  1.00 25.20           C  
ATOM    396  HG2 GLN A  28      28.272  54.128 -37.487  1.00 25.20           H  
ATOM    397  HG3 GLN A  28      26.623  54.160 -36.852  1.00 25.20           H  
ATOM    398  CD  GLN A  28      27.675  52.344 -36.465  1.00 25.20           C  
ATOM    399  NE2 GLN A  28      28.926  51.971 -36.296  1.00 25.20           N  
ATOM    400 HE21 GLN A  28      29.063  51.216 -35.639  1.00 25.20           H  
ATOM    401 HE22 GLN A  28      29.683  52.463 -36.748  1.00 25.20           H  
ATOM    402  OE1 GLN A  28      26.802  51.727 -35.887  1.00 25.20           O  
ATOM    403  N   SER A  29      27.741  55.252 -41.484  1.00 23.58           N  
ATOM    404  H   SER A  29      27.759  56.039 -40.851  1.00 23.58           H  
ATOM    405  CA  SER A  29      28.835  55.231 -42.461  1.00 23.58           C  
ATOM    406  HA  SER A  29      28.719  56.103 -43.104  1.00 23.58           H  
ATOM    407  C   SER A  29      28.933  54.001 -43.380  1.00 23.58           C  
ATOM    408  CB  SER A  29      30.155  55.409 -41.693  1.00 23.58           C  
ATOM    409  HB2 SER A  29      30.154  56.375 -41.188  1.00 23.58           H  
ATOM    410  HB3 SER A  29      30.991  55.381 -42.391  1.00 23.58           H  
ATOM    411  O   SER A  29      29.566  52.999 -43.041  1.00 23.58           O  
ATOM    412  OG  SER A  29      30.308  54.386 -40.729  1.00 23.58           O  
ATOM    413  HG  SER A  29      30.215  53.554 -41.198  1.00 23.58           H  
ATOM    414  N   THR A  30      28.437  54.141 -44.608  1.00 23.16           N  
ATOM    415  H   THR A  30      27.840  54.930 -44.814  1.00 23.16           H  
ATOM    416  CA  THR A  30      28.921  53.392 -45.774  1.00 23.16           C  
ATOM    417  HA  THR A  30      28.855  52.322 -45.579  1.00 23.16           H  
ATOM    418  C   THR A  30      30.385  53.751 -46.032  1.00 23.16           C  
ATOM    419  CB  THR A  30      28.085  53.720 -47.028  1.00 23.16           C  
ATOM    420  HB  THR A  30      28.675  53.521 -47.922  1.00 23.16           H  
ATOM    421  O   THR A  30      30.687  54.708 -46.743  1.00 23.16           O  
ATOM    422  CG2 THR A  30      26.820  52.875 -47.116  1.00 23.16           C  
ATOM    423 HG21 THR A  30      27.085  51.820 -47.183  1.00 23.16           H  
ATOM    424 HG22 THR A  30      26.201  53.037 -46.234  1.00 23.16           H  
ATOM    425 HG23 THR A  30      26.257  53.153 -48.007  1.00 23.16           H  
ATOM    426  OG1 THR A  30      27.704  55.082 -47.013  1.00 23.16           O  
ATOM    427  HG1 THR A  30      28.492  55.567 -47.270  1.00 23.16           H  
ATOM    428  N   ALA A  31      31.309  53.002 -45.434  1.00 26.83           N  
ATOM    429  H   ALA A  31      31.002  52.321 -44.753  1.00 26.83           H  
ATOM    430  CA  ALA A  31      32.662  52.876 -45.958  1.00 26.83           C  
ATOM    431  HA  ALA A  31      32.961  53.802 -46.449  1.00 26.83           H  
ATOM    432  C   ALA A  31      32.632  51.761 -47.011  1.00 26.83           C  
ATOM    433  CB  ALA A  31      33.647  52.625 -44.811  1.00 26.83           C  
ATOM    434  HB1 ALA A  31      33.623  53.461 -44.112  1.00 26.83           H  
ATOM    435  HB2 ALA A  31      34.656  52.524 -45.211  1.00 26.83           H  
ATOM    436  HB3 ALA A  31      33.385  51.708 -44.283  1.00 26.83           H  
ATOM    437  O   ALA A  31      32.732  50.576 -46.689  1.00 26.83           O  
ATOM    438  N   THR A  32      32.399  52.146 -48.264  1.00 29.96           N  
ATOM    439  H   THR A  32      32.196  53.118 -48.449  1.00 29.96           H  
ATOM    440  CA  THR A  32      32.493  51.248 -49.415  1.00 29.96           C  
ATOM    441  HA  THR A  32      32.020  50.296 -49.174  1.00 29.96           H  
ATOM    442  C   THR A  32      33.972  51.005 -49.703  1.00 29.96           C  
ATOM    443  CB  THR A  32      31.782  51.842 -50.647  1.00 29.96           C  
ATOM    444  HB  THR A  32      32.361  52.672 -51.051  1.00 29.96           H  
ATOM    445  O   THR A  32      34.603  51.779 -50.421  1.00 29.96           O  
ATOM    446  CG2 THR A  32      31.558  50.799 -51.740  1.00 29.96           C  
ATOM    447 HG21 THR A  32      32.506  50.333 -52.010  1.00 29.96           H  
ATOM    448 HG22 THR A  32      31.141  51.274 -52.628  1.00 29.96           H  
ATOM    449 HG23 THR A  32      30.880  50.023 -51.387  1.00 29.96           H  
ATOM    450  OG1 THR A  32      30.507  52.329 -50.291  1.00 29.96           O  
ATOM    451  HG1 THR A  32      29.929  52.161 -51.039  1.00 29.96           H  
ATOM    452  N   GLU A  33      34.553  49.947 -49.140  1.00 35.34           N  
ATOM    453  H   GLU A  33      34.035  49.378 -48.486  1.00 35.34           H  
ATOM    454  CA  GLU A  33      35.806  49.419 -49.679  1.00 35.34           C  
ATOM    455  HA  GLU A  33      36.494  50.242 -49.874  1.00 35.34           H  
ATOM    456  C   GLU A  33      35.488  48.748 -51.013  1.00 35.34           C  
ATOM    457  CB  GLU A  33      36.509  48.463 -48.709  1.00 35.34           C  
ATOM    458  HB2 GLU A  33      37.294  47.950 -49.264  1.00 35.34           H  
ATOM    459  HB3 GLU A  33      35.803  47.725 -48.328  1.00 35.34           H  
ATOM    460  O   GLU A  33      34.844  47.706 -51.067  1.00 35.34           O  
ATOM    461  CG  GLU A  33      37.155  49.232 -47.547  1.00 35.34           C  
ATOM    462  HG2 GLU A  33      37.640  50.124 -47.944  1.00 35.34           H  
ATOM    463  HG3 GLU A  33      36.374  49.555 -46.858  1.00 35.34           H  
ATOM    464  CD  GLU A  33      38.200  48.399 -46.794  1.00 35.34           C  
ATOM    465  OE1 GLU A  33      39.071  49.033 -46.158  1.00 35.34           O  
ATOM    466  OE2 GLU A  33      38.101  47.154 -46.842  1.00 35.34           O  
ATOM    467  N   THR A  34      35.874  49.402 -52.106  1.00 33.34           N  
ATOM    468  H   THR A  34      36.398  50.257 -51.989  1.00 33.34           H  
ATOM    469  CA  THR A  34      35.791  48.826 -53.450  1.00 33.34           C  
ATOM    470  HA  THR A  34      35.077  48.002 -53.459  1.00 33.34           H  
ATOM    471  C   THR A  34      37.176  48.282 -53.776  1.00 33.34           C  
ATOM    472  CB  THR A  34      35.336  49.864 -54.492  1.00 33.34           C  
ATOM    473  HB  THR A  34      36.165  50.526 -54.742  1.00 33.34           H  
ATOM    474  O   THR A  34      38.079  49.055 -54.088  1.00 33.34           O  
ATOM    475  CG2 THR A  34      34.814  49.197 -55.763  1.00 33.34           C  
ATOM    476 HG21 THR A  34      34.520  49.963 -56.480  1.00 33.34           H  
ATOM    477 HG22 THR A  34      33.951  48.575 -55.527  1.00 33.34           H  
ATOM    478 HG23 THR A  34      35.596  48.579 -56.204  1.00 33.34           H  
ATOM    479  OG1 THR A  34      34.288  50.658 -53.982  1.00 33.34           O  
ATOM    480  HG1 THR A  34      34.490  50.821 -53.058  1.00 33.34           H  
ATOM    481  N   ALA A  35      37.375  46.970 -53.661  1.00 41.04           N  
ATOM    482  H   ALA A  35      36.628  46.380 -53.325  1.00 41.04           H  
ATOM    483  CA  ALA A  35      38.597  46.330 -54.138  1.00 41.04           C  
ATOM    484  HA  ALA A  35      39.442  46.999 -53.978  1.00 41.04           H  
ATOM    485  C   ALA A  35      38.463  46.063 -55.647  1.00 41.04           C  
ATOM    486  CB  ALA A  35      38.860  45.064 -53.316  1.00 41.04           C  
ATOM    487  HB1 ALA A  35      39.776  44.584 -53.659  1.00 41.04           H  
ATOM    488  HB2 ALA A  35      38.962  45.316 -52.261  1.00 41.04           H  
ATOM    489  HB3 ALA A  35      38.030  44.368 -53.441  1.00 41.04           H  
ATOM    490  O   ALA A  35      37.637  45.261 -56.072  1.00 41.04           O  
ATOM    491  N   THR A  36      39.253  46.768 -56.459  1.00 41.20           N  
ATOM    492  H   THR A  36      39.800  47.511 -56.049  1.00 41.20           H  
ATOM    493  CA  THR A  36      39.371  46.583 -57.921  1.00 41.20           C  
ATOM    494  HA  THR A  36      38.524  45.986 -58.258  1.00 41.20           H  
ATOM    495  C   THR A  36      40.599  45.763 -58.318  1.00 41.20           C  
ATOM    496  CB  THR A  36      39.320  47.923 -58.689  1.00 41.20           C  
ATOM    497  HB  THR A  36      39.829  47.848 -59.651  1.00 41.20           H  
ATOM    498  O   THR A  36      41.147  45.961 -59.398  1.00 41.20           O  
ATOM    499  CG2 THR A  36      37.887  48.327 -59.007  1.00 41.20           C  
ATOM    500 HG21 THR A  36      37.885  49.288 -59.521  1.00 41.20           H  
ATOM    501 HG22 THR A  36      37.315  48.410 -58.082  1.00 41.20           H  
ATOM    502 HG23 THR A  36      37.428  47.576 -59.650  1.00 41.20           H  
ATOM    503  OG1 THR A  36      39.919  48.967 -57.951  1.00 41.20           O  
ATOM    504  HG1 THR A  36      40.866  48.808 -57.971  1.00 41.20           H  
ATOM    505  N   ASP A  37      41.054  44.839 -57.476  1.00 44.43           N  
ATOM    506  H   ASP A  37      40.540  44.619 -56.635  1.00 44.43           H  
ATOM    507  CA  ASP A  37      42.165  43.962 -57.838  1.00 44.43           C  
ATOM    508  HA  ASP A  37      42.212  43.931 -58.926  1.00 44.43           H  
ATOM    509  C   ASP A  37      41.890  42.530 -57.388  1.00 44.43           C  
ATOM    510  CB  ASP A  37      43.498  44.527 -57.310  1.00 44.43           C  
ATOM    511  HB2 ASP A  37      43.360  45.567 -57.012  1.00 44.43           H  
ATOM    512  HB3 ASP A  37      43.808  43.970 -56.425  1.00 44.43           H  
ATOM    513  O   ASP A  37      41.310  42.308 -56.330  1.00 44.43           O  
ATOM    514  CG  ASP A  37      44.617  44.484 -58.358  1.00 44.43           C  
ATOM    515  OD1 ASP A  37      44.495  43.684 -59.318  1.00 44.43           O  
ATOM    516  OD2 ASP A  37      45.600  45.237 -58.177  1.00 44.43           O  
ATOM    517  N   SER A  38      42.298  41.576 -58.222  1.00 52.99           N  
ATOM    518  H   SER A  38      42.811  41.926 -59.018  1.00 52.99           H  
ATOM    519  CA  SER A  38      41.981  40.132 -58.203  1.00 52.99           C  
ATOM    520  HA  SER A  38      40.895  40.042 -58.219  1.00 52.99           H  
ATOM    521  C   SER A  38      42.437  39.325 -56.962  1.00 52.99           C  
ATOM    522  CB  SER A  38      42.512  39.523 -59.510  1.00 52.99           C  
ATOM    523  HB2 SER A  38      41.920  39.917 -60.337  1.00 52.99           H  
ATOM    524  HB3 SER A  38      42.391  38.440 -59.499  1.00 52.99           H  
ATOM    525  O   SER A  38      42.572  38.102 -57.019  1.00 52.99           O  
ATOM    526  OG  SER A  38      43.877  39.854 -59.741  1.00 52.99           O  
ATOM    527  HG  SER A  38      44.019  40.795 -59.620  1.00 52.99           H  
ATOM    528  N   GLY A  39      42.690  39.992 -55.834  1.00 63.12           N  
ATOM    529  H   GLY A  39      42.407  40.962 -55.823  1.00 63.12           H  
ATOM    530  CA  GLY A  39      43.013  39.387 -54.545  1.00 63.12           C  
ATOM    531  HA2 GLY A  39      43.674  40.060 -53.999  1.00 63.12           H  
ATOM    532  HA3 GLY A  39      43.542  38.449 -54.711  1.00 63.12           H  
ATOM    533  C   GLY A  39      41.783  39.109 -53.665  1.00 63.12           C  
ATOM    534  O   GLY A  39      40.672  39.534 -53.981  1.00 63.12           O  
ATOM    535  N   PRO A  40      41.966  38.391 -52.541  1.00 78.39           N  
ATOM    536  CA  PRO A  40      40.904  38.185 -51.563  1.00 78.39           C  
ATOM    537  HA  PRO A  40      40.053  37.702 -52.043  1.00 78.39           H  
ATOM    538  C   PRO A  40      40.456  39.512 -50.941  1.00 78.39           C  
ATOM    539  CB  PRO A  40      41.500  37.261 -50.498  1.00 78.39           C  
ATOM    540  HB2 PRO A  40      41.107  37.469 -49.503  1.00 78.39           H  
ATOM    541  HB3 PRO A  40      41.315  36.221 -50.767  1.00 78.39           H  
ATOM    542  O   PRO A  40      41.291  40.307 -50.511  1.00 78.39           O  
ATOM    543  CG  PRO A  40      43.001  37.524 -50.583  1.00 78.39           C  
ATOM    544  HG2 PRO A  40      43.253  38.400 -49.986  1.00 78.39           H  
ATOM    545  HG3 PRO A  40      43.582  36.660 -50.259  1.00 78.39           H  
ATOM    546  CD  PRO A  40      43.221  37.832 -52.063  1.00 78.39           C  
ATOM    547  HD2 PRO A  40      44.044  38.538 -52.175  1.00 78.39           H  
ATOM    548  HD3 PRO A  40      43.435  36.911 -52.605  1.00 78.39           H  
ATOM    549  N   VAL A  41      39.145  39.710 -50.813  1.00 87.34           N  
ATOM    550  H   VAL A  41      38.522  38.995 -51.161  1.00 87.34           H  
ATOM    551  CA  VAL A  41      38.572  40.819 -50.038  1.00 87.34           C  
ATOM    552  HA  VAL A  41      39.282  41.647 -50.030  1.00 87.34           H  
ATOM    553  C   VAL A  41      38.372  40.339 -48.606  1.00 87.34           C  
ATOM    554  CB  VAL A  41      37.261  41.345 -50.654  1.00 87.34           C  
ATOM    555  HB  VAL A  41      36.482  40.588 -50.562  1.00 87.34           H  
ATOM    556  O   VAL A  41      37.671  39.354 -48.377  1.00 87.34           O  
ATOM    557  CG1 VAL A  41      36.793  42.621 -49.941  1.00 87.34           C  
ATOM    558 HG11 VAL A  41      37.513  43.424 -50.100  1.00 87.34           H  
ATOM    559 HG12 VAL A  41      35.827  42.933 -50.339  1.00 87.34           H  
ATOM    560 HG13 VAL A  41      36.692  42.454 -48.869  1.00 87.34           H  
ATOM    561  CG2 VAL A  41      37.443  41.682 -52.139  1.00 87.34           C  
ATOM    562 HG21 VAL A  41      38.315  42.323 -52.269  1.00 87.34           H  
ATOM    563 HG22 VAL A  41      36.560  42.190 -52.526  1.00 87.34           H  
ATOM    564 HG23 VAL A  41      37.594  40.769 -52.716  1.00 87.34           H  
ATOM    565  N   THR A  42      38.989  41.006 -47.634  1.00 91.22           N  
ATOM    566  H   THR A  42      39.574  41.793 -47.874  1.00 91.22           H  
ATOM    567  CA  THR A  42      38.902  40.642 -46.212  1.00 91.22           C  
ATOM    568  HA  THR A  42      38.229  39.793 -46.093  1.00 91.22           H  
ATOM    569  C   THR A  42      38.356  41.792 -45.388  1.00 91.22           C  
ATOM    570  CB  THR A  42      40.259  40.240 -45.623  1.00 91.22           C  
ATOM    571  HB  THR A  42      40.156  40.122 -44.544  1.00 91.22           H  
ATOM    572  O   THR A  42      38.816  42.918 -45.550  1.00 91.22           O  
ATOM    573  CG2 THR A  42      40.768  38.924 -46.200  1.00 91.22           C  
ATOM    574 HG21 THR A  42      41.753  38.708 -45.788  1.00 91.22           H  
ATOM    575 HG22 THR A  42      40.835  38.987 -47.286  1.00 91.22           H  
ATOM    576 HG23 THR A  42      40.080  38.131 -45.907  1.00 91.22           H  
ATOM    577  OG1 THR A  42      41.229  41.226 -45.882  1.00 91.22           O  
ATOM    578  HG1 THR A  42      40.853  42.076 -45.642  1.00 91.22           H  
ATOM    579  N   LYS A  43      37.446  41.506 -44.458  1.00 90.76           N  
ATOM    580  H   LYS A  43      37.091  40.562 -44.402  1.00 90.76           H  
ATOM    581  CA  LYS A  43      36.963  42.483 -43.481  1.00 90.76           C  
ATOM    582  HA  LYS A  43      37.699  43.282 -43.395  1.00 90.76           H  
ATOM    583  C   LYS A  43      36.799  41.845 -42.110  1.00 90.76           C  
ATOM    584  CB  LYS A  43      35.653  43.092 -43.990  1.00 90.76           C  
ATOM    585  HB2 LYS A  43      35.810  43.442 -45.010  1.00 90.76           H  
ATOM    586  HB3 LYS A  43      34.873  42.331 -43.999  1.00 90.76           H  
ATOM    587  O   LYS A  43      36.138  40.817 -41.981  1.00 90.76           O  
ATOM    588  CG  LYS A  43      35.205  44.276 -43.121  1.00 90.76           C  
ATOM    589  HG2 LYS A  43      34.908  43.923 -42.134  1.00 90.76           H  
ATOM    590  HG3 LYS A  43      36.028  44.983 -43.020  1.00 90.76           H  
ATOM    591  CD  LYS A  43      34.024  44.974 -43.792  1.00 90.76           C  
ATOM    592  HD2 LYS A  43      34.314  45.262 -44.803  1.00 90.76           H  
ATOM    593  HD3 LYS A  43      33.186  44.277 -43.834  1.00 90.76           H  
ATOM    594  CE  LYS A  43      33.591  46.209 -43.009  1.00 90.76           C  
ATOM    595  HE2 LYS A  43      34.480  46.786 -42.755  1.00 90.76           H  
ATOM    596  HE3 LYS A  43      33.121  45.882 -42.082  1.00 90.76           H  
ATOM    597  NZ  LYS A  43      32.664  47.029 -43.824  1.00 90.76           N  
ATOM    598  HZ1 LYS A  43      33.150  47.393 -44.631  1.00 90.76           H  
ATOM    599  HZ2 LYS A  43      31.905  46.468 -44.183  1.00 90.76           H  
ATOM    600  HZ3 LYS A  43      32.290  47.804 -43.296  1.00 90.76           H  
ATOM    601  N   THR A  44      37.379  42.481 -41.100  1.00 90.41           N  
ATOM    602  H   THR A  44      37.958  43.286 -41.294  1.00 90.41           H  
ATOM    603  CA  THR A  44      37.209  42.105 -39.694  1.00 90.41           C  
ATOM    604  HA  THR A  44      37.012  41.035 -39.633  1.00 90.41           H  
ATOM    605  C   THR A  44      36.003  42.827 -39.104  1.00 90.41           C  
ATOM    606  CB  THR A  44      38.491  42.360 -38.890  1.00 90.41           C  
ATOM    607  HB  THR A  44      38.684  43.432 -38.857  1.00 90.41           H  
ATOM    608  O   THR A  44      35.783  44.016 -39.352  1.00 90.41           O  
ATOM    609  CG2 THR A  44      38.425  41.818 -37.465  1.00 90.41           C  
ATOM    610 HG21 THR A  44      37.673  42.355 -36.887  1.00 90.41           H  
ATOM    611 HG22 THR A  44      38.182  40.755 -37.466  1.00 90.41           H  
ATOM    612 HG23 THR A  44      39.388  41.963 -36.975  1.00 90.41           H  
ATOM    613  OG1 THR A  44      39.566  41.727 -39.553  1.00 90.41           O  
ATOM    614  HG1 THR A  44      39.539  40.787 -39.358  1.00 90.41           H  
ATOM    615  N   PHE A  45      35.202  42.087 -38.347  1.00 86.15           N  
ATOM    616  H   PHE A  45      35.456  41.125 -38.177  1.00 86.15           H  
ATOM    617  CA  PHE A  45      34.033  42.567 -37.632  1.00 86.15           C  
ATOM    618  HA  PHE A  45      33.881  43.627 -37.834  1.00 86.15           H  
ATOM    619  C   PHE A  45      34.266  42.382 -36.137  1.00 86.15           C  
ATOM    620  CB  PHE A  45      32.791  41.797 -38.096  1.00 86.15           C  
ATOM    621  HB2 PHE A  45      32.964  40.731 -37.946  1.00 86.15           H  
ATOM    622  HB3 PHE A  45      31.947  42.079 -37.467  1.00 86.15           H  
ATOM    623  O   PHE A  45      34.534  41.274 -35.691  1.00 86.15           O  
ATOM    624  CG  PHE A  45      32.422  42.035 -39.545  1.00 86.15           C  
ATOM    625  CD1 PHE A  45      31.566  43.098 -39.885  1.00 86.15           C  
ATOM    626  HD1 PHE A  45      31.172  43.731 -39.104  1.00 86.15           H  
ATOM    627  CD2 PHE A  45      32.940  41.202 -40.553  1.00 86.15           C  
ATOM    628  HD2 PHE A  45      33.610  40.397 -40.292  1.00 86.15           H  
ATOM    629  CE1 PHE A  45      31.208  43.318 -41.227  1.00 86.15           C  
ATOM    630  HE1 PHE A  45      30.520  44.109 -41.486  1.00 86.15           H  
ATOM    631  CE2 PHE A  45      32.593  41.429 -41.895  1.00 86.15           C  
ATOM    632  HE2 PHE A  45      32.996  40.793 -42.670  1.00 86.15           H  
ATOM    633  CZ  PHE A  45      31.720  42.478 -42.227  1.00 86.15           C  
ATOM    634  HZ  PHE A  45      31.429  42.631 -43.255  1.00 86.15           H  
ATOM    635  N   GLU A  46      34.130  43.472 -35.388  1.00 82.37           N  
ATOM    636  H   GLU A  46      33.968  44.358 -35.846  1.00 82.37           H  
ATOM    637  CA  GLU A  46      34.238  43.508 -33.928  1.00 82.37           C  
ATOM    638  HA  GLU A  46      34.518  42.526 -33.548  1.00 82.37           H  
ATOM    639  C   GLU A  46      32.882  43.910 -33.319  1.00 82.37           C  
ATOM    640  CB  GLU A  46      35.331  44.514 -33.515  1.00 82.37           C  
ATOM    641  HB2 GLU A  46      35.350  44.576 -32.427  1.00 82.37           H  
ATOM    642  HB3 GLU A  46      35.055  45.492 -33.909  1.00 82.37           H  
ATOM    643  O   GLU A  46      32.158  44.715 -33.937  1.00 82.37           O  
ATOM    644  CG  GLU A  46      36.744  44.150 -34.014  1.00 82.37           C  
ATOM    645  HG2 GLU A  46      37.042  43.207 -33.556  1.00 82.37           H  
ATOM    646  HG3 GLU A  46      36.714  44.007 -35.094  1.00 82.37           H  
ATOM    647  CD  GLU A  46      37.799  45.229 -33.702  1.00 82.37           C  
ATOM    648  OE1 GLU A  46      38.965  45.033 -34.114  1.00 82.37           O  
ATOM    649  OE2 GLU A  46      37.435  46.281 -33.121  1.00 82.37           O  
ATOM    650  N   THR A  47      32.601  43.430 -32.094  1.00 58.79           N  
ATOM    651  H   THR A  47      33.234  42.710 -31.777  1.00 58.79           H  
ATOM    652  CA  THR A  47      31.433  43.684 -31.203  1.00 58.79           C  
ATOM    653  HA  THR A  47      31.712  43.273 -30.233  1.00 58.79           H  
ATOM    654  C   THR A  47      30.123  42.992 -31.595  1.00 58.79           C  
ATOM    655  CB  THR A  47      31.158  45.191 -30.973  1.00 58.79           C  
ATOM    656  HB  THR A  47      30.359  45.287 -30.239  1.00 58.79           H  
ATOM    657  O   THR A  47      29.801  43.061 -32.766  1.00 58.79           O  
ATOM    658  CG2 THR A  47      32.378  45.938 -30.440  1.00 58.79           C  
ATOM    659 HG21 THR A  47      33.180  45.940 -31.178  1.00 58.79           H  
ATOM    660 HG22 THR A  47      32.102  46.968 -30.209  1.00 58.79           H  
ATOM    661 HG23 THR A  47      32.736  45.455 -29.531  1.00 58.79           H  
ATOM    662  OG1 THR A  47      30.761  45.861 -32.153  1.00 58.79           O  
ATOM    663  HG1 THR A  47      31.232  45.373 -32.833  1.00 58.79           H  
ATOM    664  N   GLY A  48      29.374  42.448 -30.606  1.00 58.59           N  
ATOM    665  H   GLY A  48      29.862  42.304 -29.734  1.00 58.59           H  
ATOM    666  CA  GLY A  48      27.915  42.150 -30.554  1.00 58.59           C  
ATOM    667  HA2 GLY A  48      27.371  43.063 -30.798  1.00 58.59           H  
ATOM    668  HA3 GLY A  48      27.678  41.904 -29.519  1.00 58.59           H  
ATOM    669  C   GLY A  48      27.330  41.023 -31.439  1.00 58.59           C  
ATOM    670  O   GLY A  48      27.954  40.617 -32.416  1.00 58.59           O  
ATOM    671  N   PRO A  49      26.106  40.513 -31.156  1.00 56.34           N  
ATOM    672  CA  PRO A  49      25.401  39.641 -32.093  1.00 56.34           C  
ATOM    673  HA  PRO A  49      26.069  38.838 -32.405  1.00 56.34           H  
ATOM    674  C   PRO A  49      24.956  40.448 -33.318  1.00 56.34           C  
ATOM    675  CB  PRO A  49      24.224  39.040 -31.320  1.00 56.34           C  
ATOM    676  HB2 PRO A  49      23.358  38.854 -31.956  1.00 56.34           H  
ATOM    677  HB3 PRO A  49      24.545  38.116 -30.838  1.00 56.34           H  
ATOM    678  O   PRO A  49      24.138  41.365 -33.207  1.00 56.34           O  
ATOM    679  CG  PRO A  49      23.934  40.075 -30.236  1.00 56.34           C  
ATOM    680  HG2 PRO A  49      23.233  40.817 -30.618  1.00 56.34           H  
ATOM    681  HG3 PRO A  49      23.533  39.610 -29.335  1.00 56.34           H  
ATOM    682  CD  PRO A  49      25.292  40.735 -29.968  1.00 56.34           C  
ATOM    683  HD2 PRO A  49      25.161  41.800 -29.776  1.00 56.34           H  
ATOM    684  HD3 PRO A  49      25.770  40.253 -29.115  1.00 56.34           H  
ATOM    685  N   HIS A  50      25.475  40.106 -34.496  1.00 70.70           N  
ATOM    686  H   HIS A  50      26.086  39.303 -34.528  1.00 70.70           H  
ATOM    687  CA  HIS A  50      25.206  40.834 -35.737  1.00 70.70           C  
ATOM    688  HA  HIS A  50      24.255  41.356 -35.640  1.00 70.70           H  
ATOM    689  C   HIS A  50      25.088  39.911 -36.945  1.00 70.70           C  
ATOM    690  CB  HIS A  50      26.291  41.888 -36.001  1.00 70.70           C  
ATOM    691  HB2 HIS A  50      27.262  41.393 -36.037  1.00 70.70           H  
ATOM    692  HB3 HIS A  50      26.124  42.356 -36.971  1.00 70.70           H  
ATOM    693  O   HIS A  50      25.646  38.813 -37.006  1.00 70.70           O  
ATOM    694  CG  HIS A  50      26.328  42.968 -34.959  1.00 70.70           C  
ATOM    695  CD2 HIS A  50      27.279  43.093 -34.008  1.00 70.70           C  
ATOM    696  HD2 HIS A  50      28.110  42.406 -33.948  1.00 70.70           H  
ATOM    697  ND1 HIS A  50      25.389  43.932 -34.715  1.00 70.70           N  
ATOM    698  HD1 HIS A  50      24.563  44.056 -35.282  1.00 70.70           H  
ATOM    699  CE1 HIS A  50      25.764  44.617 -33.620  1.00 70.70           C  
ATOM    700  HE1 HIS A  50      25.214  45.433 -33.176  1.00 70.70           H  
ATOM    701  NE2 HIS A  50      26.938  44.163 -33.165  1.00 70.70           N  
ATOM    702  N   LYS A  51      24.374  40.416 -37.950  1.00 78.34           N  
ATOM    703  H   LYS A  51      23.977  41.334 -37.808  1.00 78.34           H  
ATOM    704  CA  LYS A  51      24.328  39.868 -39.304  1.00 78.34           C  
ATOM    705  HA  LYS A  51      24.525  38.796 -39.282  1.00 78.34           H  
ATOM    706  C   LYS A  51      25.408  40.540 -40.146  1.00 78.34           C  
ATOM    707  CB  LYS A  51      22.918  40.114 -39.859  1.00 78.34           C  
ATOM    708  HB2 LYS A  51      22.197  39.576 -39.244  1.00 78.34           H  
ATOM    709  HB3 LYS A  51      22.700  41.178 -39.775  1.00 78.34           H  
ATOM    710  O   LYS A  51      25.483  41.766 -40.169  1.00 78.34           O  
ATOM    711  CG  LYS A  51      22.733  39.692 -41.325  1.00 78.34           C  
ATOM    712  HG2 LYS A  51      22.827  38.610 -41.419  1.00 78.34           H  
ATOM    713  HG3 LYS A  51      23.485  40.174 -41.949  1.00 78.34           H  
ATOM    714  CD  LYS A  51      21.346  40.146 -41.798  1.00 78.34           C  
ATOM    715  HD2 LYS A  51      20.575  39.593 -41.262  1.00 78.34           H  
ATOM    716  HD3 LYS A  51      21.232  41.209 -41.582  1.00 78.34           H  
ATOM    717  CE  LYS A  51      21.176  39.946 -43.298  1.00 78.34           C  
ATOM    718  HE2 LYS A  51      21.996  40.456 -43.804  1.00 78.34           H  
ATOM    719  HE3 LYS A  51      21.257  38.885 -43.533  1.00 78.34           H  
ATOM    720  NZ  LYS A  51      19.887  40.486 -43.795  1.00 78.34           N  
ATOM    721  HZ1 LYS A  51      19.730  41.422 -43.450  1.00 78.34           H  
ATOM    722  HZ2 LYS A  51      19.885  40.521 -44.805  1.00 78.34           H  
ATOM    723  HZ3 LYS A  51      19.084  39.934 -43.528  1.00 78.34           H  
ATOM    724  N   VAL A  52      26.193  39.753 -40.871  1.00 86.64           N  
ATOM    725  H   VAL A  52      26.079  38.754 -40.772  1.00 86.64           H  
ATOM    726  CA  VAL A  52      27.067  40.218 -41.950  1.00 86.64           C  
ATOM    727  HA  VAL A  52      27.203  41.296 -41.856  1.00 86.64           H  
ATOM    728  C   VAL A  52      26.391  39.936 -43.281  1.00 86.64           C  
ATOM    729  CB  VAL A  52      28.462  39.577 -41.890  1.00 86.64           C  
ATOM    730  HB  VAL A  52      28.376  38.491 -41.932  1.00 86.64           H  
ATOM    731  O   VAL A  52      26.087  38.785 -43.593  1.00 86.64           O  
ATOM    732  CG1 VAL A  52      29.340  40.053 -43.055  1.00 86.64           C  
ATOM    733 HG11 VAL A  52      29.346  41.142 -43.094  1.00 86.64           H  
ATOM    734 HG12 VAL A  52      28.956  39.666 -43.999  1.00 86.64           H  
ATOM    735 HG13 VAL A  52      30.361  39.693 -42.928  1.00 86.64           H  
ATOM    736  CG2 VAL A  52      29.154  39.968 -40.584  1.00 86.64           C  
ATOM    737 HG21 VAL A  52      29.198  41.054 -40.493  1.00 86.64           H  
ATOM    738 HG22 VAL A  52      30.171  39.576 -40.577  1.00 86.64           H  
ATOM    739 HG23 VAL A  52      28.603  39.557 -39.739  1.00 86.64           H  
ATOM    740  N   GLU A  53      26.185  40.985 -44.067  1.00 87.93           N  
ATOM    741  H   GLU A  53      26.493  41.890 -43.744  1.00 87.93           H  
ATOM    742  CA  GLU A  53      25.768  40.885 -45.462  1.00 87.93           C  
ATOM    743  HA  GLU A  53      25.383  39.884 -45.661  1.00 87.93           H  
ATOM    744  C   GLU A  53      26.978  41.113 -46.367  1.00 87.93           C  
ATOM    745  CB  GLU A  53      24.623  41.864 -45.745  1.00 87.93           C  
ATOM    746  HB2 GLU A  53      24.913  42.867 -45.433  1.00 87.93           H  
ATOM    747  HB3 GLU A  53      23.764  41.550 -45.152  1.00 87.93           H  
ATOM    748  O   GLU A  53      27.684  42.116 -46.242  1.00 87.93           O  
ATOM    749  CG  GLU A  53      24.233  41.890 -47.233  1.00 87.93           C  
ATOM    750  HG2 GLU A  53      24.186  40.863 -47.596  1.00 87.93           H  
ATOM    751  HG3 GLU A  53      25.008  42.409 -47.796  1.00 87.93           H  
ATOM    752  CD  GLU A  53      22.880  42.570 -47.491  1.00 87.93           C  
ATOM    753  OE1 GLU A  53      22.285  42.256 -48.549  1.00 87.93           O  
ATOM    754  OE2 GLU A  53      22.388  43.297 -46.600  1.00 87.93           O  
ATOM    755  N   ILE A  54      27.204  40.171 -47.277  1.00 90.76           N  
ATOM    756  H   ILE A  54      26.572  39.383 -47.297  1.00 90.76           H  
ATOM    757  CA  ILE A  54      28.191  40.235 -48.347  1.00 90.76           C  
ATOM    758  HA  ILE A  54      28.879  41.060 -48.162  1.00 90.76           H  
ATOM    759  C   ILE A  54      27.432  40.515 -49.645  1.00 90.76           C  
ATOM    760  CB  ILE A  54      29.014  38.926 -48.424  1.00 90.76           C  
ATOM    761  HB  ILE A  54      28.352  38.108 -48.707  1.00 90.76           H  
ATOM    762  O   ILE A  54      26.685  39.659 -50.122  1.00 90.76           O  
ATOM    763  CG1 ILE A  54      29.722  38.554 -47.096  1.00 90.76           C  
ATOM    764 HG12 ILE A  54      29.964  39.460 -46.539  1.00 90.76           H  
ATOM    765 HG13 ILE A  54      30.661  38.047 -47.316  1.00 90.76           H  
ATOM    766  CG2 ILE A  54      30.081  39.059 -49.524  1.00 90.76           C  
ATOM    767 HG21 ILE A  54      30.626  38.122 -49.634  1.00 90.76           H  
ATOM    768 HG22 ILE A  54      29.617  39.291 -50.483  1.00 90.76           H  
ATOM    769 HG23 ILE A  54      30.779  39.858 -49.274  1.00 90.76           H  
ATOM    770  CD1 ILE A  54      28.914  37.603 -46.201  1.00 90.76           C  
ATOM    771 HD11 ILE A  54      28.007  38.090 -45.841  1.00 90.76           H  
ATOM    772 HD12 ILE A  54      28.646  36.704 -46.756  1.00 90.76           H  
ATOM    773 HD13 ILE A  54      29.517  37.319 -45.339  1.00 90.76           H  
ATOM    774  N   ASP A  55      27.624  41.703 -50.209  1.00 89.66           N  
ATOM    775  H   ASP A  55      28.290  42.332 -49.784  1.00 89.66           H  
ATOM    776  CA  ASP A  55      27.079  42.093 -51.507  1.00 89.66           C  
ATOM    777  HA  ASP A  55      26.054  41.733 -51.585  1.00 89.66           H  
ATOM    778  C   ASP A  55      27.910  41.463 -52.630  1.00 89.66           C  
ATOM    779  CB  ASP A  55      27.043  43.623 -51.621  1.00 89.66           C  
ATOM    780  HB2 ASP A  55      26.498  44.027 -50.768  1.00 89.66           H  
ATOM    781  HB3 ASP A  55      28.067  43.993 -51.581  1.00 89.66           H  
ATOM    782  O   ASP A  55      29.133  41.624 -52.692  1.00 89.66           O  
ATOM    783  CG  ASP A  55      26.388  44.140 -52.909  1.00 89.66           C  
ATOM    784  OD1 ASP A  55      25.912  43.317 -53.723  1.00 89.66           O  
ATOM    785  OD2 ASP A  55      26.401  45.378 -53.088  1.00 89.66           O  
ATOM    786  N   LEU A  56      27.218  40.736 -53.504  1.00 90.08           N  
ATOM    787  H   LEU A  56      26.212  40.769 -53.423  1.00 90.08           H  
ATOM    788  CA  LEU A  56      27.753  40.021 -54.657  1.00 90.08           C  
ATOM    789  HA  LEU A  56      28.800  40.291 -54.794  1.00 90.08           H  
ATOM    790  C   LEU A  56      27.024  40.432 -55.949  1.00 90.08           C  
ATOM    791  CB  LEU A  56      27.655  38.503 -54.398  1.00 90.08           C  
ATOM    792  HB2 LEU A  56      26.600  38.257 -54.272  1.00 90.08           H  
ATOM    793  HB3 LEU A  56      28.010  37.968 -55.279  1.00 90.08           H  
ATOM    794  O   LEU A  56      27.117  39.731 -56.951  1.00 90.08           O  
ATOM    795  CG  LEU A  56      28.420  37.976 -53.173  1.00 90.08           C  
ATOM    796  HG  LEU A  56      28.078  38.487 -52.273  1.00 90.08           H  
ATOM    797  CD1 LEU A  56      28.124  36.485 -53.005  1.00 90.08           C  
ATOM    798 HD11 LEU A  56      28.479  35.938 -53.878  1.00 90.08           H  
ATOM    799 HD12 LEU A  56      28.618  36.113 -52.107  1.00 90.08           H  
ATOM    800 HD13 LEU A  56      27.047  36.343 -52.906  1.00 90.08           H  
ATOM    801  CD2 LEU A  56      29.934  38.152 -53.301  1.00 90.08           C  
ATOM    802 HD21 LEU A  56      30.290  37.680 -54.217  1.00 90.08           H  
ATOM    803 HD22 LEU A  56      30.170  39.216 -53.328  1.00 90.08           H  
ATOM    804 HD23 LEU A  56      30.437  37.709 -52.442  1.00 90.08           H  
ATOM    805  N   PHE A  57      26.294  41.554 -55.965  1.00 87.97           N  
ATOM    806  H   PHE A  57      26.221  42.091 -55.112  1.00 87.97           H  
ATOM    807  CA  PHE A  57      25.431  41.948 -57.086  1.00 87.97           C  
ATOM    808  HA  PHE A  57      24.657  41.191 -57.211  1.00 87.97           H  
ATOM    809  C   PHE A  57      26.174  42.062 -58.425  1.00 87.97           C  
ATOM    810  CB  PHE A  57      24.762  43.285 -56.733  1.00 87.97           C  
ATOM    811  HB2 PHE A  57      25.521  44.065 -56.670  1.00 87.97           H  
ATOM    812  HB3 PHE A  57      24.308  43.194 -55.746  1.00 87.97           H  
ATOM    813  O   PHE A  57      25.606  41.789 -59.481  1.00 87.97           O  
ATOM    814  CG  PHE A  57      23.681  43.717 -57.704  1.00 87.97           C  
ATOM    815  CD1 PHE A  57      24.000  44.469 -58.850  1.00 87.97           C  
ATOM    816  HD1 PHE A  57      25.027  44.738 -59.049  1.00 87.97           H  
ATOM    817  CD2 PHE A  57      22.345  43.349 -57.464  1.00 87.97           C  
ATOM    818  HD2 PHE A  57      22.100  42.790 -56.573  1.00 87.97           H  
ATOM    819  CE1 PHE A  57      22.992  44.838 -59.757  1.00 87.97           C  
ATOM    820  HE1 PHE A  57      23.254  45.396 -60.644  1.00 87.97           H  
ATOM    821  CE2 PHE A  57      21.334  43.717 -58.370  1.00 87.97           C  
ATOM    822  HE2 PHE A  57      20.310  43.433 -58.178  1.00 87.97           H  
ATOM    823  CZ  PHE A  57      21.659  44.460 -59.518  1.00 87.97           C  
ATOM    824  HZ  PHE A  57      20.886  44.740 -60.219  1.00 87.97           H  
ATOM    825  N   ASN A  58      27.447  42.462 -58.385  1.00 86.71           N  
ATOM    826  H   ASN A  58      27.851  42.617 -57.473  1.00 86.71           H  
ATOM    827  CA  ASN A  58      28.301  42.603 -59.567  1.00 86.71           C  
ATOM    828  HA  ASN A  58      27.676  42.603 -60.460  1.00 86.71           H  
ATOM    829  C   ASN A  58      29.285  41.434 -59.747  1.00 86.71           C  
ATOM    830  CB  ASN A  58      29.021  43.956 -59.496  1.00 86.71           C  
ATOM    831  HB2 ASN A  58      29.696  44.053 -60.347  1.00 86.71           H  
ATOM    832  HB3 ASN A  58      29.611  43.982 -58.580  1.00 86.71           H  
ATOM    833  O   ASN A  58      30.200  41.546 -60.560  1.00 86.71           O  
ATOM    834  CG  ASN A  58      28.075  45.137 -59.542  1.00 86.71           C  
ATOM    835  ND2 ASN A  58      28.213  46.065 -58.625  1.00 86.71           N  
ATOM    836 HD21 ASN A  58      27.505  46.785 -58.617  1.00 86.71           H  
ATOM    837 HD22 ASN A  58      28.829  45.903 -57.840  1.00 86.71           H  
ATOM    838  OD1 ASN A  58      27.215  45.265 -60.397  1.00 86.71           O  
ATOM    839  N   VAL A  59      29.132  40.350 -58.983  1.00 87.29           N  
ATOM    840  H   VAL A  59      28.315  40.282 -58.392  1.00 87.29           H  
ATOM    841  CA  VAL A  59      29.992  39.164 -59.036  1.00 87.29           C  
ATOM    842  HA  VAL A  59      30.923  39.408 -59.548  1.00 87.29           H  
ATOM    843  C   VAL A  59      29.280  38.077 -59.831  1.00 87.29           C  
ATOM    844  CB  VAL A  59      30.351  38.681 -57.621  1.00 87.29           C  
ATOM    845  HB  VAL A  59      29.443  38.412 -57.081  1.00 87.29           H  
ATOM    846  O   VAL A  59      28.195  37.638 -59.462  1.00 87.29           O  
ATOM    847  CG1 VAL A  59      31.261  37.453 -57.666  1.00 87.29           C  
ATOM    848 HG11 VAL A  59      30.726  36.598 -58.079  1.00 87.29           H  
ATOM    849 HG12 VAL A  59      31.579  37.206 -56.653  1.00 87.29           H  
ATOM    850 HG13 VAL A  59      32.138  37.657 -58.281  1.00 87.29           H  
ATOM    851  CG2 VAL A  59      31.079  39.775 -56.829  1.00 87.29           C  
ATOM    852 HG21 VAL A  59      31.984  40.079 -57.356  1.00 87.29           H  
ATOM    853 HG22 VAL A  59      30.434  40.643 -56.692  1.00 87.29           H  
ATOM    854 HG23 VAL A  59      31.346  39.391 -55.845  1.00 87.29           H  
ATOM    855  N   SER A  60      29.892  37.637 -60.929  1.00 87.09           N  
ATOM    856  H   SER A  60      30.822  37.986 -61.116  1.00 87.09           H  
ATOM    857  CA  SER A  60      29.354  36.590 -61.805  1.00 87.09           C  
ATOM    858  HA  SER A  60      28.320  36.396 -61.517  1.00 87.09           H  
ATOM    859  C   SER A  60      30.090  35.256 -61.668  1.00 87.09           C  
ATOM    860  CB  SER A  60      29.317  37.093 -63.250  1.00 87.09           C  
ATOM    861  HB2 SER A  60      28.548  36.532 -63.781  1.00 87.09           H  
ATOM    862  HB3 SER A  60      29.022  38.143 -63.254  1.00 87.09           H  
ATOM    863  O   SER A  60      29.590  34.212 -62.102  1.00 87.09           O  
ATOM    864  OG  SER A  60      30.529  36.944 -63.970  1.00 87.09           O  
ATOM    865  HG  SER A  60      31.301  37.218 -63.469  1.00 87.09           H  
ATOM    866  N   SER A  61      31.258  35.269 -61.024  1.00 86.04           N  
ATOM    867  H   SER A  61      31.632  36.158 -60.724  1.00 86.04           H  
ATOM    868  CA  SER A  61      32.055  34.083 -60.738  1.00 86.04           C  
ATOM    869  HA  SER A  61      31.988  33.417 -61.598  1.00 86.04           H  
ATOM    870  C   SER A  61      31.567  33.311 -59.510  1.00 86.04           C  
ATOM    871  CB  SER A  61      33.526  34.468 -60.573  1.00 86.04           C  
ATOM    872  HB2 SER A  61      34.124  33.570 -60.421  1.00 86.04           H  
ATOM    873  HB3 SER A  61      33.874  34.978 -61.471  1.00 86.04           H  
ATOM    874  O   SER A  61      30.855  33.805 -58.633  1.00 86.04           O  
ATOM    875  OG  SER A  61      33.671  35.315 -59.460  1.00 86.04           O  
ATOM    876  HG  SER A  61      34.510  35.120 -59.037  1.00 86.04           H  
ATOM    877  N   GLU A  62      31.986  32.051 -59.429  1.00 88.12           N  
ATOM    878  H   GLU A  62      32.618  31.708 -60.138  1.00 88.12           H  
ATOM    879  CA  GLU A  62      31.878  31.283 -58.197  1.00 88.12           C  
ATOM    880  HA  GLU A  62      30.858  31.369 -57.822  1.00 88.12           H  
ATOM    881  C   GLU A  62      32.828  31.854 -57.132  1.00 88.12           C  
ATOM    882  CB  GLU A  62      32.153  29.808 -58.507  1.00 88.12           C  
ATOM    883  HB2 GLU A  62      33.172  29.684 -58.874  1.00 88.12           H  
ATOM    884  HB3 GLU A  62      31.456  29.472 -59.274  1.00 88.12           H  
ATOM    885  O   GLU A  62      34.022  32.020 -57.374  1.00 88.12           O  
ATOM    886  CG  GLU A  62      31.951  28.971 -57.252  1.00 88.12           C  
ATOM    887  HG2 GLU A  62      32.710  29.258 -56.525  1.00 88.12           H  
ATOM    888  HG3 GLU A  62      30.969  29.201 -56.838  1.00 88.12           H  
ATOM    889  CD  GLU A  62      32.051  27.469 -57.530  1.00 88.12           C  
ATOM    890  OE1 GLU A  62      33.152  26.911 -57.324  1.00 88.12           O  
ATOM    891  OE2 GLU A  62      31.000  26.880 -57.870  1.00 88.12           O  
ATOM    892  N   THR A  63      32.290  32.143 -55.948  1.00 87.68           N  
ATOM    893  H   THR A  63      31.306  31.963 -55.814  1.00 87.68           H  
ATOM    894  CA  THR A  63      33.002  32.862 -54.887  1.00 87.68           C  
ATOM    895  HA  THR A  63      34.033  33.040 -55.192  1.00 87.68           H  
ATOM    896  C   THR A  63      33.021  32.049 -53.598  1.00 87.68           C  
ATOM    897  CB  THR A  63      32.353  34.232 -54.681  1.00 87.68           C  
ATOM    898  HB  THR A  63      31.291  34.112 -54.464  1.00 87.68           H  
ATOM    899  O   THR A  63      31.988  31.568 -53.137  1.00 87.68           O  
ATOM    900  CG2 THR A  63      33.006  35.034 -53.568  1.00 87.68           C  
ATOM    901 HG21 THR A  63      32.535  36.016 -53.527  1.00 87.68           H  
ATOM    902 HG22 THR A  63      34.070  35.154 -53.768  1.00 87.68           H  
ATOM    903 HG23 THR A  63      32.857  34.533 -52.611  1.00 87.68           H  
ATOM    904  OG1 THR A  63      32.512  35.003 -55.842  1.00 87.68           O  
ATOM    905  HG1 THR A  63      32.061  34.582 -56.577  1.00 87.68           H  
ATOM    906  N   THR A  64      34.194  31.898 -52.986  1.00 91.55           N  
ATOM    907  H   THR A  64      34.984  32.398 -53.369  1.00 91.55           H  
ATOM    908  CA  THR A  64      34.361  31.230 -51.690  1.00 91.55           C  
ATOM    909  HA  THR A  64      33.522  30.555 -51.519  1.00 91.55           H  
ATOM    910  C   THR A  64      34.377  32.258 -50.570  1.00 91.55           C  
ATOM    911  CB  THR A  64      35.633  30.377 -51.660  1.00 91.55           C  
ATOM    912  HB  THR A  64      36.506  31.006 -51.835  1.00 91.55           H  
ATOM    913  O   THR A  64      35.201  33.167 -50.570  1.00 91.55           O  
ATOM    914  CG2 THR A  64      35.803  29.621 -50.340  1.00 91.55           C  
ATOM    915 HG21 THR A  64      36.669  28.965 -50.419  1.00 91.55           H  
ATOM    916 HG22 THR A  64      35.972  30.323 -49.524  1.00 91.55           H  
ATOM    917 HG23 THR A  64      34.913  29.027 -50.135  1.00 91.55           H  
ATOM    918  OG1 THR A  64      35.556  29.397 -52.668  1.00 91.55           O  
ATOM    919  HG1 THR A  64      35.470  29.856 -53.507  1.00 91.55           H  
ATOM    920  N   ILE A  65      33.489  32.092 -49.594  1.00 91.79           N  
ATOM    921  H   ILE A  65      32.839  31.323 -49.663  1.00 91.79           H  
ATOM    922  CA  ILE A  65      33.392  32.935 -48.402  1.00 91.79           C  
ATOM    923  HA  ILE A  65      34.064  33.786 -48.508  1.00 91.79           H  
ATOM    924  C   ILE A  65      33.843  32.113 -47.198  1.00 91.79           C  
ATOM    925  CB  ILE A  65      31.964  33.496 -48.229  1.00 91.79           C  
ATOM    926  HB  ILE A  65      31.278  32.664 -48.066  1.00 91.79           H  
ATOM    927  O   ILE A  65      33.309  31.029 -46.954  1.00 91.79           O  
ATOM    928  CG1 ILE A  65      31.532  34.236 -49.518  1.00 91.79           C  
ATOM    929 HG12 ILE A  65      32.256  35.015 -49.755  1.00 91.79           H  
ATOM    930 HG13 ILE A  65      31.523  33.533 -50.351  1.00 91.79           H  
ATOM    931  CG2 ILE A  65      31.915  34.415 -46.992  1.00 91.79           C  
ATOM    932 HG21 ILE A  65      32.200  33.871 -46.092  1.00 91.79           H  
ATOM    933 HG22 ILE A  65      32.590  35.261 -47.125  1.00 91.79           H  
ATOM    934 HG23 ILE A  65      30.905  34.792 -46.830  1.00 91.79           H  
ATOM    935  CD1 ILE A  65      30.137  34.859 -49.468  1.00 91.79           C  
ATOM    936 HD11 ILE A  65      30.099  35.667 -48.738  1.00 91.79           H  
ATOM    937 HD12 ILE A  65      29.902  35.272 -50.449  1.00 91.79           H  
ATOM    938 HD13 ILE A  65      29.404  34.092 -49.220  1.00 91.79           H  
ATOM    939  N   THR A  66      34.816  32.634 -46.456  1.00 92.51           N  
ATOM    940  H   THR A  66      35.184  33.537 -46.720  1.00 92.51           H  
ATOM    941  CA  THR A  66      35.354  32.021 -45.238  1.00 92.51           C  
ATOM    942  HA  THR A  66      34.786  31.114 -45.032  1.00 92.51           H  
ATOM    943  C   THR A  66      35.194  32.983 -44.065  1.00 92.51           C  
ATOM    944  CB  THR A  66      36.831  31.621 -45.405  1.00 92.51           C  
ATOM    945  HB  THR A  66      37.447  32.520 -45.425  1.00 92.51           H  
ATOM    946  O   THR A  66      35.599  34.135 -44.190  1.00 92.51           O  
ATOM    947  CG2 THR A  66      37.323  30.709 -44.284  1.00 92.51           C  
ATOM    948 HG21 THR A  66      36.789  29.759 -44.318  1.00 92.51           H  
ATOM    949 HG22 THR A  66      37.154  31.171 -43.312  1.00 92.51           H  
ATOM    950 HG23 THR A  66      38.391  30.526 -44.404  1.00 92.51           H  
ATOM    951  OG1 THR A  66      37.026  30.914 -46.615  1.00 92.51           O  
ATOM    952  HG1 THR A  66      36.944  31.564 -47.317  1.00 92.51           H  
ATOM    953  N   ALA A  67      34.637  32.535 -42.940  1.00 90.97           N  
ATOM    954  H   ALA A  67      34.392  31.556 -42.886  1.00 90.97           H  
ATOM    955  CA  ALA A  67      34.703  33.270 -41.675  1.00 90.97           C  
ATOM    956  HA  ALA A  67      35.000  34.300 -41.871  1.00 90.97           H  
ATOM    957  C   ALA A  67      35.775  32.634 -40.787  1.00 90.97           C  
ATOM    958  CB  ALA A  67      33.330  33.332 -40.997  1.00 90.97           C  
ATOM    959  HB1 ALA A  67      33.378  34.009 -40.145  1.00 90.97           H  
ATOM    960  HB2 ALA A  67      32.578  33.698 -41.696  1.00 90.97           H  
ATOM    961  HB3 ALA A  67      33.048  32.347 -40.627  1.00 90.97           H  
ATOM    962  O   ALA A  67      35.817  31.409 -40.655  1.00 90.97           O  
ATOM    963  N   ILE A  68      36.654  33.464 -40.236  1.00 90.59           N  
ATOM    964  H   ILE A  68      36.549  34.454 -40.406  1.00 90.59           H  
ATOM    965  CA  ILE A  68      37.849  33.062 -39.494  1.00 90.59           C  
ATOM    966  HA  ILE A  68      37.798  31.991 -39.298  1.00 90.59           H  
ATOM    967  C   ILE A  68      37.866  33.804 -38.159  1.00 90.59           C  
ATOM    968  CB  ILE A  68      39.129  33.357 -40.311  1.00 90.59           C  
ATOM    969  HB  ILE A  68      39.228  34.438 -40.411  1.00 90.59           H  
ATOM    970  O   ILE A  68      37.608  35.004 -38.140  1.00 90.59           O  
ATOM    971  CG1 ILE A  68      39.075  32.746 -41.733  1.00 90.59           C  
ATOM    972 HG12 ILE A  68      38.169  33.085 -42.235  1.00 90.59           H  
ATOM    973 HG13 ILE A  68      39.038  31.659 -41.660  1.00 90.59           H  
ATOM    974  CG2 ILE A  68      40.356  32.827 -39.556  1.00 90.59           C  
ATOM    975 HG21 ILE A  68      40.289  31.746 -39.428  1.00 90.59           H  
ATOM    976 HG22 ILE A  68      41.263  33.065 -40.111  1.00 90.59           H  
ATOM    977 HG23 ILE A  68      40.453  33.300 -38.579  1.00 90.59           H  
ATOM    978  CD1 ILE A  68      40.237  33.152 -42.650  1.00 90.59           C  
ATOM    979 HD11 ILE A  68      41.170  32.703 -42.308  1.00 90.59           H  
ATOM    980 HD12 ILE A  68      40.034  32.800 -43.661  1.00 90.59           H  
ATOM    981 HD13 ILE A  68      40.335  34.237 -42.665  1.00 90.59           H  
ATOM    982  N   THR A  69      38.183  33.131 -37.060  1.00 86.61           N  
ATOM    983  H   THR A  69      38.410  32.149 -37.127  1.00 86.61           H  
ATOM    984  CA  THR A  69      38.312  33.757 -35.735  1.00 86.61           C  
ATOM    985  HA  THR A  69      38.481  34.827 -35.859  1.00 86.61           H  
ATOM    986  C   THR A  69      39.524  33.211 -34.985  1.00 86.61           C  
ATOM    987  CB  THR A  69      37.020  33.602 -34.913  1.00 86.61           C  
ATOM    988  HB  THR A  69      36.188  34.029 -35.474  1.00 86.61           H  
ATOM    989  O   THR A  69      39.934  32.070 -35.208  1.00 86.61           O  
ATOM    990  CG2 THR A  69      36.699  32.143 -34.590  1.00 86.61           C  
ATOM    991 HG21 THR A  69      35.709  32.087 -34.138  1.00 86.61           H  
ATOM    992 HG22 THR A  69      36.705  31.542 -35.500  1.00 86.61           H  
ATOM    993 HG23 THR A  69      37.431  31.745 -33.887  1.00 86.61           H  
ATOM    994  OG1 THR A  69      37.154  34.295 -33.696  1.00 86.61           O  
ATOM    995  HG1 THR A  69      36.760  35.169 -33.755  1.00 86.61           H  
ATOM    996  N   ASP A  70      40.079  34.035 -34.098  1.00 81.88           N  
ATOM    997  H   ASP A  70      39.664  34.946 -33.962  1.00 81.88           H  
ATOM    998  CA  ASP A  70      41.111  33.640 -33.136  1.00 81.88           C  
ATOM    999  HA  ASP A  70      41.658  32.788 -33.541  1.00 81.88           H  
ATOM   1000  C   ASP A  70      40.507  33.175 -31.796  1.00 81.88           C  
ATOM   1001  CB  ASP A  70      42.109  34.796 -32.940  1.00 81.88           C  
ATOM   1002  HB2 ASP A  70      42.839  34.506 -32.184  1.00 81.88           H  
ATOM   1003  HB3 ASP A  70      41.570  35.668 -32.569  1.00 81.88           H  
ATOM   1004  O   ASP A  70      41.209  32.671 -30.931  1.00 81.88           O  
ATOM   1005  CG  ASP A  70      42.875  35.170 -34.216  1.00 81.88           C  
ATOM   1006  OD1 ASP A  70      43.201  34.252 -35.004  1.00 81.88           O  
ATOM   1007  OD2 ASP A  70      43.129  36.377 -34.424  1.00 81.88           O  
ATOM   1008  N   GLU A  71      39.190  33.308 -31.618  1.00 78.63           N  
ATOM   1009  H   GLU A  71      38.644  33.722 -32.360  1.00 78.63           H  
ATOM   1010  CA  GLU A  71      38.481  33.023 -30.359  1.00 78.63           C  
ATOM   1011  HA  GLU A  71      39.184  33.084 -29.529  1.00 78.63           H  
ATOM   1012  C   GLU A  71      37.882  31.608 -30.318  1.00 78.63           C  
ATOM   1013  CB  GLU A  71      37.411  34.095 -30.149  1.00 78.63           C  
ATOM   1014  HB2 GLU A  71      36.744  34.093 -31.012  1.00 78.63           H  
ATOM   1015  HB3 GLU A  71      36.833  33.856 -29.256  1.00 78.63           H  
ATOM   1016  O   GLU A  71      37.060  31.267 -29.470  1.00 78.63           O  
ATOM   1017  CG  GLU A  71      38.009  35.499 -29.984  1.00 78.63           C  
ATOM   1018  HG2 GLU A  71      38.703  35.708 -30.799  1.00 78.63           H  
ATOM   1019  HG3 GLU A  71      38.560  35.546 -29.045  1.00 78.63           H  
ATOM   1020  CD  GLU A  71      36.911  36.561 -29.995  1.00 78.63           C  
ATOM   1021  OE1 GLU A  71      37.176  37.676 -30.496  1.00 78.63           O  
ATOM   1022  OE2 GLU A  71      35.780  36.254 -29.564  1.00 78.63           O  
ATOM   1023  N   SER A  72      38.290  30.769 -31.265  1.00 75.14           N  
ATOM   1024  H   SER A  72      39.045  31.089 -31.854  1.00 75.14           H  
ATOM   1025  CA  SER A  72      37.831  29.394 -31.394  1.00 75.14           C  
ATOM   1026  HA  SER A  72      36.749  29.378 -31.266  1.00 75.14           H  
ATOM   1027  C   SER A  72      38.507  28.478 -30.361  1.00 75.14           C  
ATOM   1028  CB  SER A  72      38.139  28.934 -32.813  1.00 75.14           C  
ATOM   1029  HB2 SER A  72      37.383  29.324 -33.495  1.00 75.14           H  
ATOM   1030  HB3 SER A  72      39.109  29.342 -33.102  1.00 75.14           H  
ATOM   1031  O   SER A  72      39.731  28.523 -30.208  1.00 75.14           O  
ATOM   1032  OG  SER A  72      38.213  27.531 -32.929  1.00 75.14           O  
ATOM   1033  HG  SER A  72      38.885  27.354 -33.590  1.00 75.14           H  
ATOM   1034  N   PRO A  73      37.772  27.533 -29.744  1.00 68.10           N  
ATOM   1035  CA  PRO A  73      38.359  26.454 -28.947  1.00 68.10           C  
ATOM   1036  HA  PRO A  73      38.879  26.893 -28.096  1.00 68.10           H  
ATOM   1037  C   PRO A  73      39.342  25.566 -29.730  1.00 68.10           C  
ATOM   1038  CB  PRO A  73      37.168  25.626 -28.449  1.00 68.10           C  
ATOM   1039  HB2 PRO A  73      36.968  24.805 -29.137  1.00 68.10           H  
ATOM   1040  HB3 PRO A  73      37.338  25.242 -27.443  1.00 68.10           H  
ATOM   1041  O   PRO A  73      40.198  24.919 -29.128  1.00 68.10           O  
ATOM   1042  CG  PRO A  73      35.993  26.599 -28.489  1.00 68.10           C  
ATOM   1043  HG2 PRO A  73      35.985  27.208 -27.585  1.00 68.10           H  
ATOM   1044  HG3 PRO A  73      35.040  26.084 -28.616  1.00 68.10           H  
ATOM   1045  CD  PRO A  73      36.323  27.476 -29.690  1.00 68.10           C  
ATOM   1046  HD2 PRO A  73      35.889  28.465 -29.548  1.00 68.10           H  
ATOM   1047  HD3 PRO A  73      35.937  27.020 -30.603  1.00 68.10           H  
ATOM   1048  N   ALA A  74      39.245  25.529 -31.065  1.00 68.40           N  
ATOM   1049  H   ALA A  74      38.558  26.123 -31.506  1.00 68.40           H  
ATOM   1050  CA  ALA A  74      40.184  24.811 -31.931  1.00 68.40           C  
ATOM   1051  HA  ALA A  74      40.451  23.881 -31.430  1.00 68.40           H  
ATOM   1052  C   ALA A  74      41.513  25.566 -32.161  1.00 68.40           C  
ATOM   1053  CB  ALA A  74      39.482  24.433 -33.243  1.00 68.40           C  
ATOM   1054  HB1 ALA A  74      38.579  23.860 -33.030  1.00 68.40           H  
ATOM   1055  HB2 ALA A  74      40.150  23.819 -33.847  1.00 68.40           H  
ATOM   1056  HB3 ALA A  74      39.227  25.326 -33.813  1.00 68.40           H  
ATOM   1057  O   ALA A  74      42.420  25.013 -32.788  1.00 68.40           O  
ATOM   1058  N   GLY A  75      41.649  26.787 -31.629  1.00 70.72           N  
ATOM   1059  H   GLY A  75      40.855  27.193 -31.153  1.00 70.72           H  
ATOM   1060  CA  GLY A  75      42.855  27.614 -31.669  1.00 70.72           C  
ATOM   1061  HA2 GLY A  75      43.708  27.019 -31.993  1.00 70.72           H  
ATOM   1062  HA3 GLY A  75      43.059  27.976 -30.661  1.00 70.72           H  
ATOM   1063  C   GLY A  75      42.750  28.836 -32.584  1.00 70.72           C  
ATOM   1064  O   GLY A  75      41.732  29.072 -33.241  1.00 70.72           O  
ATOM   1065  N   ASP A  76      43.839  29.602 -32.637  1.00 79.37           N  
ATOM   1066  H   ASP A  76      44.557  29.461 -31.941  1.00 79.37           H  
ATOM   1067  CA  ASP A  76      43.929  30.838 -33.415  1.00 79.37           C  
ATOM   1068  HA  ASP A  76      43.153  31.510 -33.049  1.00 79.37           H  
ATOM   1069  C   ASP A  76      43.713  30.596 -34.921  1.00 79.37           C  
ATOM   1070  CB  ASP A  76      45.285  31.536 -33.188  1.00 79.37           C  
ATOM   1071  HB2 ASP A  76      45.302  32.454 -33.776  1.00 79.37           H  
ATOM   1072  HB3 ASP A  76      46.073  30.887 -33.569  1.00 79.37           H  
ATOM   1073  O   ASP A  76      44.089  29.556 -35.474  1.00 79.37           O  
ATOM   1074  CG  ASP A  76      45.613  31.900 -31.732  1.00 79.37           C  
ATOM   1075  OD1 ASP A  76      44.727  31.793 -30.861  1.00 79.37           O  
ATOM   1076  OD2 ASP A  76      46.802  32.211 -31.485  1.00 79.37           O  
ATOM   1077  N   ASN A  77      43.160  31.594 -35.613  1.00 81.26           N  
ATOM   1078  H   ASN A  77      43.003  32.468 -35.132  1.00 81.26           H  
ATOM   1079  CA  ASN A  77      42.946  31.618 -37.057  1.00 81.26           C  
ATOM   1080  HA  ASN A  77      42.345  32.507 -37.250  1.00 81.26           H  
ATOM   1081  C   ASN A  77      42.119  30.420 -37.578  1.00 81.26           C  
ATOM   1082  CB  ASN A  77      44.317  31.844 -37.716  1.00 81.26           C  
ATOM   1083  HB2 ASN A  77      44.918  30.943 -37.594  1.00 81.26           H  
ATOM   1084  HB3 ASN A  77      44.821  32.658 -37.194  1.00 81.26           H  
ATOM   1085  O   ASN A  77      42.330  29.924 -38.692  1.00 81.26           O  
ATOM   1086  CG  ASN A  77      44.257  32.230 -39.178  1.00 81.26           C  
ATOM   1087  ND2 ASN A  77      44.958  31.513 -40.024  1.00 81.26           N  
ATOM   1088 HD21 ASN A  77      44.843  31.758 -40.997  1.00 81.26           H  
ATOM   1089 HD22 ASN A  77      45.367  30.656 -39.679  1.00 81.26           H  
ATOM   1090  OD1 ASN A  77      43.637  33.188 -39.605  1.00 81.26           O  
ATOM   1091  N   THR A  78      41.157  29.954 -36.774  1.00 81.02           N  
ATOM   1092  H   THR A  78      41.009  30.440 -35.902  1.00 81.02           H  
ATOM   1093  CA  THR A  78      40.245  28.861 -37.132  1.00 81.02           C  
ATOM   1094  HA  THR A  78      40.828  28.057 -37.581  1.00 81.02           H  
ATOM   1095  C   THR A  78      39.204  29.348 -38.135  1.00 81.02           C  
ATOM   1096  CB  THR A  78      39.522  28.282 -35.907  1.00 81.02           C  
ATOM   1097  HB  THR A  78      38.997  29.079 -35.380  1.00 81.02           H  
ATOM   1098  O   THR A  78      38.477  30.306 -37.878  1.00 81.02           O  
ATOM   1099  CG2 THR A  78      38.523  27.185 -36.298  1.00 81.02           C  
ATOM   1100 HG21 THR A  78      38.119  26.702 -35.408  1.00 81.02           H  
ATOM   1101 HG22 THR A  78      39.011  26.429 -36.914  1.00 81.02           H  
ATOM   1102 HG23 THR A  78      37.678  27.612 -36.839  1.00 81.02           H  
ATOM   1103  OG1 THR A  78      40.416  27.637 -35.035  1.00 81.02           O  
ATOM   1104  HG1 THR A  78      40.929  28.287 -34.549  1.00 81.02           H  
ATOM   1105  N   ALA A  79      39.066  28.647 -39.264  1.00 86.20           N  
ATOM   1106  H   ALA A  79      39.665  27.846 -39.404  1.00 86.20           H  
ATOM   1107  CA  ALA A  79      37.939  28.843 -40.170  1.00 86.20           C  
ATOM   1108  HA  ALA A  79      37.734  29.911 -40.256  1.00 86.20           H  
ATOM   1109  C   ALA A  79      36.692  28.148 -39.605  1.00 86.20           C  
ATOM   1110  CB  ALA A  79      38.308  28.316 -41.562  1.00 86.20           C  
ATOM   1111  HB1 ALA A  79      39.165  28.869 -41.946  1.00 86.20           H  
ATOM   1112  HB2 ALA A  79      38.553  27.256 -41.506  1.00 86.20           H  
ATOM   1113  HB3 ALA A  79      37.460  28.452 -42.234  1.00 86.20           H  
ATOM   1114  O   ALA A  79      36.637  26.926 -39.616  1.00 86.20           O  
ATOM   1115  N   ILE A  80      35.697  28.913 -39.159  1.00 84.22           N  
ATOM   1116  H   ILE A  80      35.842  29.912 -39.161  1.00 84.22           H  
ATOM   1117  CA  ILE A  80      34.427  28.404 -38.597  1.00 84.22           C  
ATOM   1118  HA  ILE A  80      34.610  27.442 -38.119  1.00 84.22           H  
ATOM   1119  C   ILE A  80      33.365  28.154 -39.675  1.00 84.22           C  
ATOM   1120  CB  ILE A  80      33.903  29.369 -37.510  1.00 84.22           C  
ATOM   1121  HB  ILE A  80      32.944  28.991 -37.155  1.00 84.22           H  
ATOM   1122  O   ILE A  80      32.452  27.354 -39.519  1.00 84.22           O  
ATOM   1123  CG1 ILE A  80      33.695  30.799 -38.066  1.00 84.22           C  
ATOM   1124 HG12 ILE A  80      34.658  31.228 -38.343  1.00 84.22           H  
ATOM   1125 HG13 ILE A  80      33.066  30.745 -38.955  1.00 84.22           H  
ATOM   1126  CG2 ILE A  80      34.883  29.352 -36.326  1.00 84.22           C  
ATOM   1127 HG21 ILE A  80      34.477  29.924 -35.491  1.00 84.22           H  
ATOM   1128 HG22 ILE A  80      35.848  29.769 -36.613  1.00 84.22           H  
ATOM   1129 HG23 ILE A  80      35.031  28.329 -35.981  1.00 84.22           H  
ATOM   1130  CD1 ILE A  80      33.019  31.773 -37.103  1.00 84.22           C  
ATOM   1131 HD11 ILE A  80      33.661  31.956 -36.241  1.00 84.22           H  
ATOM   1132 HD12 ILE A  80      32.062  31.365 -36.779  1.00 84.22           H  
ATOM   1133 HD13 ILE A  80      32.846  32.722 -37.611  1.00 84.22           H  
ATOM   1134  N   LEU A  81      33.505  28.819 -40.820  1.00 86.94           N  
ATOM   1135  H   LEU A  81      34.281  29.463 -40.879  1.00 86.94           H  
ATOM   1136  CA  LEU A  81      32.627  28.686 -41.974  1.00 86.94           C  
ATOM   1137  HA  LEU A  81      32.126  27.719 -41.946  1.00 86.94           H  
ATOM   1138  C   LEU A  81      33.484  28.777 -43.229  1.00 86.94           C  
ATOM   1139  CB  LEU A  81      31.571  29.807 -41.914  1.00 86.94           C  
ATOM   1140  HB2 LEU A  81      32.095  30.731 -41.670  1.00 86.94           H  
ATOM   1141  HB3 LEU A  81      30.877  29.599 -41.099  1.00 86.94           H  
ATOM   1142  O   LEU A  81      34.299  29.686 -43.354  1.00 86.94           O  
ATOM   1143  CG  LEU A  81      30.782  30.061 -43.209  1.00 86.94           C  
ATOM   1144  HG  LEU A  81      31.475  30.145 -44.047  1.00 86.94           H  
ATOM   1145  CD1 LEU A  81      29.777  28.957 -43.532  1.00 86.94           C  
ATOM   1146 HD11 LEU A  81      30.267  27.983 -43.515  1.00 86.94           H  
ATOM   1147 HD12 LEU A  81      29.358  29.152 -44.520  1.00 86.94           H  
ATOM   1148 HD13 LEU A  81      28.965  28.960 -42.804  1.00 86.94           H  
ATOM   1149  CD2 LEU A  81      30.041  31.392 -43.127  1.00 86.94           C  
ATOM   1150 HD21 LEU A  81      29.226  31.321 -42.407  1.00 86.94           H  
ATOM   1151 HD22 LEU A  81      29.660  31.668 -44.111  1.00 86.94           H  
ATOM   1152 HD23 LEU A  81      30.723  32.177 -42.802  1.00 86.94           H  
ATOM   1153  N   LYS A  82      33.250  27.887 -44.195  1.00 86.97           N  
ATOM   1154  H   LYS A  82      32.620  27.127 -43.983  1.00 86.97           H  
ATOM   1155  CA  LYS A  82      33.777  27.996 -45.558  1.00 86.97           C  
ATOM   1156  HA  LYS A  82      33.999  29.042 -45.768  1.00 86.97           H  
ATOM   1157  C   LYS A  82      32.720  27.512 -46.535  1.00 86.97           C  
ATOM   1158  CB  LYS A  82      35.081  27.199 -45.682  1.00 86.97           C  
ATOM   1159  HB2 LYS A  82      34.864  26.136 -45.577  1.00 86.97           H  
ATOM   1160  HB3 LYS A  82      35.753  27.506 -44.881  1.00 86.97           H  
ATOM   1161  O   LYS A  82      32.412  26.323 -46.579  1.00 86.97           O  
ATOM   1162  CG  LYS A  82      35.767  27.443 -47.032  1.00 86.97           C  
ATOM   1163  HG2 LYS A  82      35.153  27.042 -47.838  1.00 86.97           H  
ATOM   1164  HG3 LYS A  82      35.891  28.515 -47.182  1.00 86.97           H  
ATOM   1165  CD  LYS A  82      37.142  26.769 -47.054  1.00 86.97           C  
ATOM   1166  HD2 LYS A  82      37.019  25.690 -46.953  1.00 86.97           H  
ATOM   1167  HD3 LYS A  82      37.729  27.143 -46.216  1.00 86.97           H  
ATOM   1168  CE  LYS A  82      37.855  27.100 -48.366  1.00 86.97           C  
ATOM   1169  HE2 LYS A  82      37.276  26.696 -49.197  1.00 86.97           H  
ATOM   1170  HE3 LYS A  82      37.880  28.185 -48.473  1.00 86.97           H  
ATOM   1171  NZ  LYS A  82      39.235  26.562 -48.375  1.00 86.97           N  
ATOM   1172  HZ1 LYS A  82      39.755  26.956 -47.604  1.00 86.97           H  
ATOM   1173  HZ2 LYS A  82      39.225  25.557 -48.276  1.00 86.97           H  
ATOM   1174  HZ3 LYS A  82      39.703  26.815 -49.234  1.00 86.97           H  
ATOM   1175  N   LYS A  83      32.140  28.425 -47.313  1.00 85.56           N  
ATOM   1176  H   LYS A  83      32.449  29.383 -47.229  1.00 85.56           H  
ATOM   1177  CA  LYS A  83      31.092  28.095 -48.284  1.00 85.56           C  
ATOM   1178  HA  LYS A  83      31.131  27.022 -48.474  1.00 85.56           H  
ATOM   1179  C   LYS A  83      31.326  28.762 -49.621  1.00 85.56           C  
ATOM   1180  CB  LYS A  83      29.694  28.430 -47.734  1.00 85.56           C  
ATOM   1181  HB2 LYS A  83      29.718  29.389 -47.216  1.00 85.56           H  
ATOM   1182  HB3 LYS A  83      28.991  28.501 -48.564  1.00 85.56           H  
ATOM   1183  O   LYS A  83      31.652  29.940 -49.708  1.00 85.56           O  
ATOM   1184  CG  LYS A  83      29.206  27.326 -46.784  1.00 85.56           C  
ATOM   1185  HG2 LYS A  83      29.302  26.364 -47.286  1.00 85.56           H  
ATOM   1186  HG3 LYS A  83      29.845  27.308 -45.901  1.00 85.56           H  
ATOM   1187  CD  LYS A  83      27.741  27.491 -46.351  1.00 85.56           C  
ATOM   1188  HD2 LYS A  83      27.613  28.462 -45.872  1.00 85.56           H  
ATOM   1189  HD3 LYS A  83      27.086  27.424 -47.219  1.00 85.56           H  
ATOM   1190  CE  LYS A  83      27.419  26.364 -45.354  1.00 85.56           C  
ATOM   1191  HE2 LYS A  83      28.129  26.435 -44.530  1.00 85.56           H  
ATOM   1192  HE3 LYS A  83      27.582  25.400 -45.836  1.00 85.56           H  
ATOM   1193  NZ  LYS A  83      26.046  26.428 -44.794  1.00 85.56           N  
ATOM   1194  HZ1 LYS A  83      25.945  27.295 -44.286  1.00 85.56           H  
ATOM   1195  HZ2 LYS A  83      25.316  26.369 -45.490  1.00 85.56           H  
ATOM   1196  HZ3 LYS A  83      25.920  25.713 -44.092  1.00 85.56           H  
ATOM   1197  N   THR A  84      31.056  27.994 -50.663  1.00 85.82           N  
ATOM   1198  H   THR A  84      30.912  27.006 -50.512  1.00 85.82           H  
ATOM   1199  CA  THR A  84      31.050  28.474 -52.035  1.00 85.82           C  
ATOM   1200  HA  THR A  84      31.755  29.300 -52.121  1.00 85.82           H  
ATOM   1201  C   THR A  84      29.659  28.987 -52.411  1.00 85.82           C  
ATOM   1202  CB  THR A  84      31.544  27.369 -52.964  1.00 85.82           C  
ATOM   1203  HB  THR A  84      30.829  26.546 -52.987  1.00 85.82           H  
ATOM   1204  O   THR A  84      28.631  28.364 -52.109  1.00 85.82           O  
ATOM   1205  CG2 THR A  84      31.767  27.890 -54.358  1.00 85.82           C  
ATOM   1206 HG21 THR A  84      32.418  28.764 -54.333  1.00 85.82           H  
ATOM   1207 HG22 THR A  84      30.810  28.145 -54.812  1.00 85.82           H  
ATOM   1208 HG23 THR A  84      32.234  27.100 -54.947  1.00 85.82           H  
ATOM   1209  OG1 THR A  84      32.790  26.894 -52.515  1.00 85.82           O  
ATOM   1210  HG1 THR A  84      33.369  26.872 -53.281  1.00 85.82           H  
ATOM   1211  N   VAL A  85      29.615  30.149 -53.048  1.00 85.33           N  
ATOM   1212  H   VAL A  85      30.492  30.610 -53.240  1.00 85.33           H  
ATOM   1213  CA  VAL A  85      28.417  30.845 -53.514  1.00 85.33           C  
ATOM   1214  HA  VAL A  85      27.531  30.262 -53.262  1.00 85.33           H  
ATOM   1215  C   VAL A  85      28.500  30.960 -55.034  1.00 85.33           C  
ATOM   1216  CB  VAL A  85      28.289  32.227 -52.839  1.00 85.33           C  
ATOM   1217  HB  VAL A  85      29.097  32.878 -53.175  1.00 85.33           H  
ATOM   1218  O   VAL A  85      29.521  31.384 -55.569  1.00 85.33           O  
ATOM   1219  CG1 VAL A  85      26.952  32.866 -53.209  1.00 85.33           C  
ATOM   1220 HG11 VAL A  85      26.118  32.223 -52.925  1.00 85.33           H  
ATOM   1221 HG12 VAL A  85      26.850  33.829 -52.709  1.00 85.33           H  
ATOM   1222 HG13 VAL A  85      26.936  33.054 -54.283  1.00 85.33           H  
ATOM   1223  CG2 VAL A  85      28.358  32.119 -51.309  1.00 85.33           C  
ATOM   1224 HG21 VAL A  85      29.377  31.881 -51.005  1.00 85.33           H  
ATOM   1225 HG22 VAL A  85      27.685  31.344 -50.940  1.00 85.33           H  
ATOM   1226 HG23 VAL A  85      28.093  33.078 -50.864  1.00 85.33           H  
ATOM   1227  N   SER A  86      27.443  30.548 -55.737  1.00 83.54           N  
ATOM   1228  H   SER A  86      26.590  30.286 -55.264  1.00 83.54           H  
ATOM   1229  CA  SER A  86      27.377  30.682 -57.193  1.00 83.54           C  
ATOM   1230  HA  SER A  86      28.310  30.313 -57.621  1.00 83.54           H  
ATOM   1231  C   SER A  86      27.220  32.151 -57.582  1.00 83.54           C  
ATOM   1232  CB  SER A  86      26.221  29.846 -57.767  1.00 83.54           C  
ATOM   1233  HB2 SER A  86      26.209  29.949 -58.852  1.00 83.54           H  
ATOM   1234  HB3 SER A  86      26.398  28.798 -57.528  1.00 83.54           H  
ATOM   1235  O   SER A  86      26.485  32.878 -56.916  1.00 83.54           O  
ATOM   1236  OG  SER A  86      24.955  30.229 -57.245  1.00 83.54           O  
ATOM   1237  HG  SER A  86      24.436  30.629 -57.947  1.00 83.54           H  
ATOM   1238  N   GLY A  87      27.792  32.561 -58.715  1.00 81.09           N  
ATOM   1239  H   GLY A  87      28.468  31.968 -59.174  1.00 81.09           H  
ATOM   1240  CA  GLY A  87      27.642  33.925 -59.250  1.00 81.09           C  
ATOM   1241  HA2 GLY A  87      28.308  34.042 -60.105  1.00 81.09           H  
ATOM   1242  HA3 GLY A  87      27.955  34.643 -58.493  1.00 81.09           H  
ATOM   1243  C   GLY A  87      26.223  34.305 -59.701  1.00 81.09           C  
ATOM   1244  O   GLY A  87      26.005  35.354 -60.286  1.00 81.09           O  
ATOM   1245  N   SER A  88      25.231  33.444 -59.453  1.00 82.91           N  
ATOM   1246  H   SER A  88      25.477  32.615 -58.931  1.00 82.91           H  
ATOM   1247  CA  SER A  88      23.806  33.757 -59.604  1.00 82.91           C  
ATOM   1248  HA  SER A  88      23.685  34.492 -60.399  1.00 82.91           H  
ATOM   1249  C   SER A  88      23.184  34.355 -58.334  1.00 82.91           C  
ATOM   1250  CB  SER A  88      23.056  32.484 -60.003  1.00 82.91           C  
ATOM   1251  HB2 SER A  88      23.547  32.035 -60.867  1.00 82.91           H  
ATOM   1252  HB3 SER A  88      22.033  32.739 -60.277  1.00 82.91           H  
ATOM   1253  O   SER A  88      21.990  34.648 -58.325  1.00 82.91           O  
ATOM   1254  OG  SER A  88      23.038  31.553 -58.928  1.00 82.91           O  
ATOM   1255  HG  SER A  88      22.368  31.875 -58.321  1.00 82.91           H  
ATOM   1256  N   GLN A  89      23.932  34.418 -57.230  1.00 83.52           N  
ATOM   1257  H   GLN A  89      24.916  34.203 -57.301  1.00 83.52           H  
ATOM   1258  CA  GLN A  89      23.470  34.943 -55.948  1.00 83.52           C  
ATOM   1259  HA  GLN A  89      22.381  34.951 -55.911  1.00 83.52           H  
ATOM   1260  C   GLN A  89      23.974  36.370 -55.780  1.00 83.52           C  
ATOM   1261  CB  GLN A  89      23.995  34.074 -54.796  1.00 83.52           C  
ATOM   1262  HB2 GLN A  89      23.748  34.544 -53.844  1.00 83.52           H  
ATOM   1263  HB3 GLN A  89      25.082  34.042 -54.875  1.00 83.52           H  
ATOM   1264  O   GLN A  89      25.174  36.594 -55.691  1.00 83.52           O  
ATOM   1265  CG  GLN A  89      23.460  32.637 -54.803  1.00 83.52           C  
ATOM   1266  HG2 GLN A  89      24.019  32.054 -54.071  1.00 83.52           H  
ATOM   1267  HG3 GLN A  89      23.634  32.188 -55.781  1.00 83.52           H  
ATOM   1268  CD  GLN A  89      21.981  32.531 -54.454  1.00 83.52           C  
ATOM   1269  NE2 GLN A  89      21.367  31.398 -54.717  1.00 83.52           N  
ATOM   1270 HE21 GLN A  89      21.848  30.660 -55.210  1.00 83.52           H  
ATOM   1271 HE22 GLN A  89      20.380  31.385 -54.503  1.00 83.52           H  
ATOM   1272  OE1 GLN A  89      21.346  33.422 -53.916  1.00 83.52           O  
ATOM   1273  N   ASN A  90      23.049  37.320 -55.663  1.00 88.76           N  
ATOM   1274  H   ASN A  90      22.086  37.078 -55.849  1.00 88.76           H  
ATOM   1275  CA  ASN A  90      23.403  38.735 -55.545  1.00 88.76           C  
ATOM   1276  HA  ASN A  90      24.218  38.952 -56.236  1.00 88.76           H  
ATOM   1277  C   ASN A  90      23.902  39.119 -54.144  1.00 88.76           C  
ATOM   1278  CB  ASN A  90      22.188  39.586 -55.937  1.00 88.76           C  
ATOM   1279  HB2 ASN A  90      21.354  39.360 -55.271  1.00 88.76           H  
ATOM   1280  HB3 ASN A  90      22.451  40.635 -55.802  1.00 88.76           H  
ATOM   1281  O   ASN A  90      24.443  40.204 -53.973  1.00 88.76           O  
ATOM   1282  CG  ASN A  90      21.740  39.406 -57.376  1.00 88.76           C  
ATOM   1283  ND2 ASN A  90      20.624  39.989 -57.737  1.00 88.76           N  
ATOM   1284 HD21 ASN A  90      20.159  40.623 -57.102  1.00 88.76           H  
ATOM   1285 HD22 ASN A  90      20.416  39.917 -58.722  1.00 88.76           H  
ATOM   1286  OD1 ASN A  90      22.334  38.729 -58.190  1.00 88.76           O  
ATOM   1287  N   SER A  91      23.705  38.270 -53.134  1.00 89.33           N  
ATOM   1288  H   SER A  91      23.260  37.382 -53.318  1.00 89.33           H  
ATOM   1289  CA  SER A  91      24.259  38.481 -51.797  1.00 89.33           C  
ATOM   1290  HA  SER A  91      25.271  38.866 -51.921  1.00 89.33           H  
ATOM   1291  C   SER A  91      24.368  37.179 -51.007  1.00 89.33           C  
ATOM   1292  CB  SER A  91      23.460  39.536 -51.012  1.00 89.33           C  
ATOM   1293  HB2 SER A  91      23.490  40.480 -51.555  1.00 89.33           H  
ATOM   1294  HB3 SER A  91      23.938  39.701 -50.046  1.00 89.33           H  
ATOM   1295  O   SER A  91      23.735  36.164 -51.332  1.00 89.33           O  
ATOM   1296  OG  SER A  91      22.107  39.178 -50.795  1.00 89.33           O  
ATOM   1297  HG  SER A  91      21.735  39.938 -50.340  1.00 89.33           H  
ATOM   1298  N   ALA A  92      25.182  37.206 -49.956  1.00 89.53           N  
ATOM   1299  H   ALA A  92      25.679  38.065 -49.770  1.00 89.53           H  
ATOM   1300  CA  ALA A  92      25.324  36.129 -48.989  1.00 89.53           C  
ATOM   1301  HA  ALA A  92      24.474  35.456 -49.098  1.00 89.53           H  
ATOM   1302  C   ALA A  92      25.302  36.674 -47.557  1.00 89.53           C  
ATOM   1303  CB  ALA A  92      26.599  35.346 -49.299  1.00 89.53           C  
ATOM   1304  HB1 ALA A  92      26.653  34.480 -48.639  1.00 89.53           H  
ATOM   1305  HB2 ALA A  92      26.581  35.008 -50.335  1.00 89.53           H  
ATOM   1306  HB3 ALA A  92      27.470  35.983 -49.143  1.00 89.53           H  
ATOM   1307  O   ALA A  92      25.733  37.795 -47.310  1.00 89.53           O  
ATOM   1308  N   HIS A  93      24.805  35.877 -46.612  1.00 87.73           N  
ATOM   1309  H   HIS A  93      24.493  34.954 -46.879  1.00 87.73           H  
ATOM   1310  CA  HIS A  93      24.557  36.320 -45.237  1.00 87.73           C  
ATOM   1311  HA  HIS A  93      25.010  37.299 -45.084  1.00 87.73           H  
ATOM   1312  C   HIS A  93      25.161  35.357 -44.228  1.00 87.73           C  
ATOM   1313  CB  HIS A  93      23.051  36.472 -44.997  1.00 87.73           C  
ATOM   1314  HB2 HIS A  93      22.886  36.805 -43.973  1.00 87.73           H  
ATOM   1315  HB3 HIS A  93      22.563  35.506 -45.128  1.00 87.73           H  
ATOM   1316  O   HIS A  93      24.937  34.154 -44.322  1.00 87.73           O  
ATOM   1317  CG  HIS A  93      22.416  37.462 -45.931  1.00 87.73           C  
ATOM   1318  CD2 HIS A  93      21.875  37.174 -47.146  1.00 87.73           C  
ATOM   1319  HD2 HIS A  93      21.806  36.200 -47.607  1.00 87.73           H  
ATOM   1320  ND1 HIS A  93      22.332  38.833 -45.711  1.00 87.73           N  
ATOM   1321  CE1 HIS A  93      21.757  39.352 -46.805  1.00 87.73           C  
ATOM   1322  HE1 HIS A  93      21.551  40.400 -46.965  1.00 87.73           H  
ATOM   1323  NE2 HIS A  93      21.471  38.375 -47.675  1.00 87.73           N  
ATOM   1324  HE2 HIS A  93      20.985  38.504 -48.551  1.00 87.73           H  
ATOM   1325  N   PHE A  94      25.876  35.881 -43.242  1.00 87.23           N  
ATOM   1326  H   PHE A  94      25.995  36.883 -43.221  1.00 87.23           H  
ATOM   1327  CA  PHE A  94      26.419  35.125 -42.114  1.00 87.23           C  
ATOM   1328  HA  PHE A  94      26.040  34.103 -42.123  1.00 87.23           H  
ATOM   1329  C   PHE A  94      25.960  35.772 -40.808  1.00 87.23           C  
ATOM   1330  CB  PHE A  94      27.949  35.079 -42.231  1.00 87.23           C  
ATOM   1331  HB2 PHE A  94      28.317  36.085 -42.436  1.00 87.23           H  
ATOM   1332  HB3 PHE A  94      28.221  34.449 -43.078  1.00 87.23           H  
ATOM   1333  O   PHE A  94      25.962  36.998 -40.704  1.00 87.23           O  
ATOM   1334  CG  PHE A  94      28.642  34.549 -40.993  1.00 87.23           C  
ATOM   1335  CD1 PHE A  94      29.522  35.370 -40.261  1.00 87.23           C  
ATOM   1336  HD1 PHE A  94      29.732  36.376 -40.592  1.00 87.23           H  
ATOM   1337  CD2 PHE A  94      28.340  33.258 -40.523  1.00 87.23           C  
ATOM   1338  HD2 PHE A  94      27.627  32.634 -41.041  1.00 87.23           H  
ATOM   1339  CE1 PHE A  94      30.119  34.888 -39.082  1.00 87.23           C  
ATOM   1340  HE1 PHE A  94      30.788  35.508 -38.506  1.00 87.23           H  
ATOM   1341  CE2 PHE A  94      28.906  32.800 -39.325  1.00 87.23           C  
ATOM   1342  HE2 PHE A  94      28.586  31.859 -38.902  1.00 87.23           H  
ATOM   1343  CZ  PHE A  94      29.817  33.599 -38.619  1.00 87.23           C  
ATOM   1344  HZ  PHE A  94      30.248  33.243 -37.695  1.00 87.23           H  
ATOM   1345  N   ARG A  95      25.547  34.977 -39.819  1.00 82.98           N  
ATOM   1346  H   ARG A  95      25.595  33.975 -39.931  1.00 82.98           H  
ATOM   1347  CA  ARG A  95      25.148  35.486 -38.505  1.00 82.98           C  
ATOM   1348  HA  ARG A  95      25.202  36.574 -38.498  1.00 82.98           H  
ATOM   1349  C   ARG A  95      26.119  34.998 -37.443  1.00 82.98           C  
ATOM   1350  CB  ARG A  95      23.692  35.099 -38.214  1.00 82.98           C  
ATOM   1351  HB2 ARG A  95      23.576  34.017 -38.268  1.00 82.98           H  
ATOM   1352  HB3 ARG A  95      23.060  35.554 -38.977  1.00 82.98           H  
ATOM   1353  O   ARG A  95      26.297  33.803 -37.270  1.00 82.98           O  
ATOM   1354  CG  ARG A  95      23.240  35.581 -36.826  1.00 82.98           C  
ATOM   1355  HG2 ARG A  95      23.605  36.592 -36.643  1.00 82.98           H  
ATOM   1356  HG3 ARG A  95      23.645  34.913 -36.066  1.00 82.98           H  
ATOM   1357  CD  ARG A  95      21.714  35.587 -36.743  1.00 82.98           C  
ATOM   1358  HD2 ARG A  95      21.333  34.631 -37.103  1.00 82.98           H  
ATOM   1359  HD3 ARG A  95      21.332  36.355 -37.415  1.00 82.98           H  
ATOM   1360  NE  ARG A  95      21.246  35.881 -35.374  1.00 82.98           N  
ATOM   1361  HE  ARG A  95      21.736  36.606 -34.870  1.00 82.98           H  
ATOM   1362  NH1 ARG A  95      19.727  34.169 -35.194  1.00 82.98           N  
ATOM   1363 HH11 ARG A  95      20.331  33.633 -35.800  1.00 82.98           H  
ATOM   1364 HH12 ARG A  95      19.145  33.598 -34.597  1.00 82.98           H  
ATOM   1365  NH2 ARG A  95      19.898  35.661 -33.552  1.00 82.98           N  
ATOM   1366 HH21 ARG A  95      19.259  35.087 -33.022  1.00 82.98           H  
ATOM   1367 HH22 ARG A  95      20.397  36.412 -33.096  1.00 82.98           H  
ATOM   1368  CZ  ARG A  95      20.293  35.238 -34.721  1.00 82.98           C  
ATOM   1369  N   ASN A  96      26.691  35.950 -36.718  1.00 82.40           N  
ATOM   1370  H   ASN A  96      26.466  36.913 -36.925  1.00 82.40           H  
ATOM   1371  CA  ASN A  96      27.344  35.689 -35.449  1.00 82.40           C  
ATOM   1372  HA  ASN A  96      27.635  34.641 -35.368  1.00 82.40           H  
ATOM   1373  C   ASN A  96      26.324  35.999 -34.348  1.00 82.40           C  
ATOM   1374  CB  ASN A  96      28.610  36.554 -35.376  1.00 82.40           C  
ATOM   1375  HB2 ASN A  96      29.312  36.240 -36.149  1.00 82.40           H  
ATOM   1376  HB3 ASN A  96      28.348  37.598 -35.545  1.00 82.40           H  
ATOM   1377  O   ASN A  96      26.012  37.168 -34.113  1.00 82.40           O  
ATOM   1378  CG  ASN A  96      29.307  36.440 -34.034  1.00 82.40           C  
ATOM   1379  ND2 ASN A  96      30.106  37.417 -33.704  1.00 82.40           N  
ATOM   1380 HD21 ASN A  96      30.613  37.356 -32.833  1.00 82.40           H  
ATOM   1381 HD22 ASN A  96      30.252  38.219 -34.302  1.00 82.40           H  
ATOM   1382  OD1 ASN A  96      29.110  35.512 -33.269  1.00 82.40           O  
ATOM   1383  N   ALA A  97      25.769  34.977 -33.700  1.00 75.34           N  
ATOM   1384  H   ALA A  97      26.082  34.043 -33.922  1.00 75.34           H  
ATOM   1385  CA  ALA A  97      24.788  35.119 -32.621  1.00 75.34           C  
ATOM   1386  HA  ALA A  97      24.107  35.924 -32.897  1.00 75.34           H  
ATOM   1387  C   ALA A  97      25.407  35.556 -31.276  1.00 75.34           C  
ATOM   1388  CB  ALA A  97      23.948  33.840 -32.531  1.00 75.34           C  
ATOM   1389  HB1 ALA A  97      24.597  32.965 -32.490  1.00 75.34           H  
ATOM   1390  HB2 ALA A  97      23.310  33.761 -33.411  1.00 75.34           H  
ATOM   1391  HB3 ALA A  97      23.314  33.852 -31.645  1.00 75.34           H  
ATOM   1392  O   ALA A  97      24.758  35.454 -30.240  1.00 75.34           O  
ATOM   1393  N   GLY A  98      26.622  36.113 -31.299  1.00 75.37           N  
ATOM   1394  H   GLY A  98      27.104  36.162 -32.185  1.00 75.37           H  
ATOM   1395  CA  GLY A  98      27.372  36.531 -30.113  1.00 75.37           C  
ATOM   1396  HA2 GLY A  98      26.694  36.717 -29.280  1.00 75.37           H  
ATOM   1397  HA3 GLY A  98      27.905  37.454 -30.341  1.00 75.37           H  
ATOM   1398  C   GLY A  98      28.408  35.506 -29.655  1.00 75.37           C  
ATOM   1399  O   GLY A  98      28.955  35.672 -28.573  1.00 75.37           O  
ATOM   1400  N   ALA A  99      28.685  34.488 -30.475  1.00 77.75           N  
ATOM   1401  H   ALA A  99      28.243  34.461 -31.383  1.00 77.75           H  
ATOM   1402  CA  ALA A  99      29.690  33.465 -30.205  1.00 77.75           C  
ATOM   1403  HA  ALA A  99      29.472  32.970 -29.259  1.00 77.75           H  
ATOM   1404  C   ALA A  99      31.111  34.043 -30.124  1.00 77.75           C  
ATOM   1405  CB  ALA A  99      29.610  32.443 -31.339  1.00 77.75           C  
ATOM   1406  HB1 ALA A  99      30.422  31.723 -31.236  1.00 77.75           H  
ATOM   1407  HB2 ALA A  99      28.661  31.908 -31.294  1.00 77.75           H  
ATOM   1408  HB3 ALA A  99      29.721  32.937 -32.304  1.00 77.75           H  
ATOM   1409  O   ALA A  99      31.885  33.649 -29.260  1.00 77.75           O  
ATOM   1410  N   TYR A 100      31.431  34.986 -31.017  1.00 79.79           N  
ATOM   1411  H   TYR A 100      30.730  35.237 -31.699  1.00 79.79           H  
ATOM   1412  CA  TYR A 100      32.769  35.572 -31.145  1.00 79.79           C  
ATOM   1413  HA  TYR A 100      33.401  35.214 -30.332  1.00 79.79           H  
ATOM   1414  C   TYR A 100      32.710  37.100 -31.036  1.00 79.79           C  
ATOM   1415  CB  TYR A 100      33.404  35.103 -32.465  1.00 79.79           C  
ATOM   1416  HB2 TYR A 100      34.447  35.419 -32.478  1.00 79.79           H  
ATOM   1417  HB3 TYR A 100      32.899  35.598 -33.295  1.00 79.79           H  
ATOM   1418  O   TYR A 100      31.857  37.741 -31.654  1.00 79.79           O  
ATOM   1419  CG  TYR A 100      33.350  33.595 -32.680  1.00 79.79           C  
ATOM   1420  CD1 TYR A 100      34.118  32.741 -31.864  1.00 79.79           C  
ATOM   1421  HD1 TYR A 100      34.739  33.159 -31.085  1.00 79.79           H  
ATOM   1422  CD2 TYR A 100      32.477  33.040 -33.638  1.00 79.79           C  
ATOM   1423  HD2 TYR A 100      31.844  33.686 -34.230  1.00 79.79           H  
ATOM   1424  CE1 TYR A 100      34.037  31.342 -32.012  1.00 79.79           C  
ATOM   1425  HE1 TYR A 100      34.613  30.696 -31.367  1.00 79.79           H  
ATOM   1426  CE2 TYR A 100      32.392  31.641 -33.784  1.00 79.79           C  
ATOM   1427  HE2 TYR A 100      31.694  31.191 -34.476  1.00 79.79           H  
ATOM   1428  OH  TYR A 100      33.070  29.443 -33.144  1.00 79.79           O  
ATOM   1429  HH  TYR A 100      33.316  28.931 -32.370  1.00 79.79           H  
ATOM   1430  CZ  TYR A 100      33.173  30.787 -32.978  1.00 79.79           C  
ATOM   1431  N   GLU A 101      33.613  37.709 -30.278  1.00 82.35           N  
ATOM   1432  H   GLU A 101      34.320  37.142 -29.832  1.00 82.35           H  
ATOM   1433  CA  GLU A 101      33.761  39.161 -30.167  1.00 82.35           C  
ATOM   1434  HA  GLU A 101      32.772  39.606 -30.052  1.00 82.35           H  
ATOM   1435  C   GLU A 101      34.390  39.760 -31.434  1.00 82.35           C  
ATOM   1436  CB  GLU A 101      34.600  39.531 -28.931  1.00 82.35           C  
ATOM   1437  HB2 GLU A 101      34.676  40.618 -28.900  1.00 82.35           H  
ATOM   1438  HB3 GLU A 101      35.606  39.123 -29.032  1.00 82.35           H  
ATOM   1439  O   GLU A 101      34.008  40.864 -31.845  1.00 82.35           O  
ATOM   1440  CG  GLU A 101      33.990  39.048 -27.603  1.00 82.35           C  
ATOM   1441  HG2 GLU A 101      33.978  37.958 -27.585  1.00 82.35           H  
ATOM   1442  HG3 GLU A 101      32.958  39.395 -27.559  1.00 82.35           H  
ATOM   1443  CD  GLU A 101      34.738  39.563 -26.356  1.00 82.35           C  
ATOM   1444  OE1 GLU A 101      34.201  39.362 -25.240  1.00 82.35           O  
ATOM   1445  OE2 GLU A 101      35.778  40.250 -26.494  1.00 82.35           O  
ATOM   1446  N   SER A 102      35.303  39.015 -32.068  1.00 85.17           N  
ATOM   1447  H   SER A 102      35.671  38.228 -31.554  1.00 85.17           H  
ATOM   1448  CA  SER A 102      35.993  39.356 -33.310  1.00 85.17           C  
ATOM   1449  HA  SER A 102      35.455  40.177 -33.785  1.00 85.17           H  
ATOM   1450  C   SER A 102      36.066  38.181 -34.292  1.00 85.17           C  
ATOM   1451  CB  SER A 102      37.402  39.854 -32.995  1.00 85.17           C  
ATOM   1452  HB2 SER A 102      38.000  39.034 -32.599  1.00 85.17           H  
ATOM   1453  HB3 SER A 102      37.343  40.641 -32.243  1.00 85.17           H  
ATOM   1454  O   SER A 102      36.402  37.042 -33.954  1.00 85.17           O  
ATOM   1455  OG  SER A 102      38.012  40.374 -34.167  1.00 85.17           O  
ATOM   1456  HG  SER A 102      38.861  40.732 -33.899  1.00 85.17           H  
ATOM   1457  N   PHE A 103      35.778  38.459 -35.564  1.00 88.31           N  
ATOM   1458  H   PHE A 103      35.494  39.403 -35.784  1.00 88.31           H  
ATOM   1459  CA  PHE A 103      35.989  37.511 -36.659  1.00 88.31           C  
ATOM   1460  HA  PHE A 103      36.870  36.915 -36.422  1.00 88.31           H  
ATOM   1461  C   PHE A 103      36.262  38.231 -37.981  1.00 88.31           C  
ATOM   1462  CB  PHE A 103      34.797  36.547 -36.786  1.00 88.31           C  
ATOM   1463  HB2 PHE A 103      34.630  36.057 -35.827  1.00 88.31           H  
ATOM   1464  HB3 PHE A 103      35.053  35.765 -37.500  1.00 88.31           H  
ATOM   1465  O   PHE A 103      35.802  39.345 -38.232  1.00 88.31           O  
ATOM   1466  CG  PHE A 103      33.508  37.209 -37.228  1.00 88.31           C  
ATOM   1467  CD1 PHE A 103      32.710  37.880 -36.283  1.00 88.31           C  
ATOM   1468  HD1 PHE A 103      33.012  37.910 -35.246  1.00 88.31           H  
ATOM   1469  CD2 PHE A 103      33.124  37.186 -38.582  1.00 88.31           C  
ATOM   1470  HD2 PHE A 103      33.740  36.678 -39.309  1.00 88.31           H  
ATOM   1471  CE1 PHE A 103      31.534  38.528 -36.689  1.00 88.31           C  
ATOM   1472  HE1 PHE A 103      30.942  39.068 -35.965  1.00 88.31           H  
ATOM   1473  CE2 PHE A 103      31.937  37.825 -38.983  1.00 88.31           C  
ATOM   1474  HE2 PHE A 103      31.626  37.795 -40.017  1.00 88.31           H  
ATOM   1475  CZ  PHE A 103      31.142  38.488 -38.033  1.00 88.31           C  
ATOM   1476  HZ  PHE A 103      30.224  38.977 -38.324  1.00 88.31           H  
ATOM   1477  N   THR A 104      36.995  37.572 -38.870  1.00 91.46           N  
ATOM   1478  H   THR A 104      37.314  36.651 -38.607  1.00 91.46           H  
ATOM   1479  CA  THR A 104      37.341  38.060 -40.204  1.00 91.46           C  
ATOM   1480  HA  THR A 104      37.041  39.104 -40.295  1.00 91.46           H  
ATOM   1481  C   THR A 104      36.588  37.279 -41.268  1.00 91.46           C  
ATOM   1482  CB  THR A 104      38.857  38.011 -40.422  1.00 91.46           C  
ATOM   1483  HB  THR A 104      39.222  36.992 -40.294  1.00 91.46           H  
ATOM   1484  O   THR A 104      36.700  36.058 -41.357  1.00 91.46           O  
ATOM   1485  CG2 THR A 104      39.264  38.526 -41.804  1.00 91.46           C  
ATOM   1486 HG21 THR A 104      38.866  39.529 -41.959  1.00 91.46           H  
ATOM   1487 HG22 THR A 104      38.893  37.858 -42.581  1.00 91.46           H  
ATOM   1488 HG23 THR A 104      40.352  38.562 -41.866  1.00 91.46           H  
ATOM   1489  OG1 THR A 104      39.478  38.856 -39.479  1.00 91.46           O  
ATOM   1490  HG1 THR A 104      39.573  38.361 -38.662  1.00 91.46           H  
ATOM   1491  N   VAL A 105      35.849  37.987 -42.121  1.00 91.94           N  
ATOM   1492  H   VAL A 105      35.816  38.990 -42.002  1.00 91.94           H  
ATOM   1493  CA  VAL A 105      35.250  37.421 -43.332  1.00 91.94           C  
ATOM   1494  HA  VAL A 105      35.125  36.347 -43.192  1.00 91.94           H  
ATOM   1495  C   VAL A 105      36.199  37.646 -44.498  1.00 91.94           C  
ATOM   1496  CB  VAL A 105      33.856  37.996 -43.620  1.00 91.94           C  
ATOM   1497  HB  VAL A 105      33.933  39.074 -43.764  1.00 91.94           H  
ATOM   1498  O   VAL A 105      36.593  38.775 -44.785  1.00 91.94           O  
ATOM   1499  CG1 VAL A 105      33.235  37.371 -44.877  1.00 91.94           C  
ATOM   1500 HG11 VAL A 105      33.827  37.624 -45.757  1.00 91.94           H  
ATOM   1501 HG12 VAL A 105      33.184  36.288 -44.770  1.00 91.94           H  
ATOM   1502 HG13 VAL A 105      32.230  37.767 -45.025  1.00 91.94           H  
ATOM   1503  CG2 VAL A 105      32.917  37.713 -42.444  1.00 91.94           C  
ATOM   1504 HG21 VAL A 105      33.269  38.248 -41.562  1.00 91.94           H  
ATOM   1505 HG22 VAL A 105      32.890  36.645 -42.230  1.00 91.94           H  
ATOM   1506 HG23 VAL A 105      31.909  38.057 -42.677  1.00 91.94           H  
ATOM   1507  N   LYS A 106      36.552  36.561 -45.182  1.00 92.36           N  
ATOM   1508  H   LYS A 106      36.189  35.680 -44.845  1.00 92.36           H  
ATOM   1509  CA  LYS A 106      37.405  36.525 -46.367  1.00 92.36           C  
ATOM   1510  HA  LYS A 106      37.761  37.530 -46.590  1.00 92.36           H  
ATOM   1511  C   LYS A 106      36.600  36.030 -47.563  1.00 92.36           C  
ATOM   1512  CB  LYS A 106      38.610  35.628 -46.060  1.00 92.36           C  
ATOM   1513  HB2 LYS A 106      39.133  36.027 -45.190  1.00 92.36           H  
ATOM   1514  HB3 LYS A 106      38.258  34.626 -45.814  1.00 92.36           H  
ATOM   1515  O   LYS A 106      35.989  34.966 -47.499  1.00 92.36           O  
ATOM   1516  CG  LYS A 106      39.585  35.544 -47.240  1.00 92.36           C  
ATOM   1517  HG2 LYS A 106      39.078  35.103 -48.098  1.00 92.36           H  
ATOM   1518  HG3 LYS A 106      39.930  36.541 -47.514  1.00 92.36           H  
ATOM   1519  CD  LYS A 106      40.780  34.662 -46.872  1.00 92.36           C  
ATOM   1520  HD2 LYS A 106      40.408  33.655 -46.679  1.00 92.36           H  
ATOM   1521  HD3 LYS A 106      41.268  35.040 -45.974  1.00 92.36           H  
ATOM   1522  CE  LYS A 106      41.775  34.649 -48.032  1.00 92.36           C  
ATOM   1523  HE2 LYS A 106      41.229  34.879 -48.946  1.00 92.36           H  
ATOM   1524  HE3 LYS A 106      42.526  35.426 -47.884  1.00 92.36           H  
ATOM   1525  NZ  LYS A 106      42.394  33.317 -48.185  1.00 92.36           N  
ATOM   1526  HZ1 LYS A 106      41.649  32.645 -48.306  1.00 92.36           H  
ATOM   1527  HZ2 LYS A 106      43.006  33.055 -47.426  1.00 92.36           H  
ATOM   1528  HZ3 LYS A 106      42.830  33.240 -49.093  1.00 92.36           H  
ATOM   1529  N   VAL A 107      36.632  36.781 -48.657  1.00 92.00           N  
ATOM   1530  H   VAL A 107      37.137  37.654 -48.613  1.00 92.00           H  
ATOM   1531  CA  VAL A 107      35.935  36.479 -49.909  1.00 92.00           C  
ATOM   1532  HA  VAL A 107      35.387  35.544 -49.798  1.00 92.00           H  
ATOM   1533  C   VAL A 107      36.962  36.290 -51.023  1.00 92.00           C  
ATOM   1534  CB  VAL A 107      34.905  37.576 -50.234  1.00 92.00           C  
ATOM   1535  HB  VAL A 107      35.404  38.537 -50.362  1.00 92.00           H  
ATOM   1536  O   VAL A 107      37.781  37.168 -51.280  1.00 92.00           O  
ATOM   1537  CG1 VAL A 107      34.142  37.226 -51.507  1.00 92.00           C  
ATOM   1538 HG11 VAL A 107      33.696  36.240 -51.374  1.00 92.00           H  
ATOM   1539 HG12 VAL A 107      33.344  37.945 -51.689  1.00 92.00           H  
ATOM   1540 HG13 VAL A 107      34.811  37.224 -52.367  1.00 92.00           H  
ATOM   1541  CG2 VAL A 107      33.864  37.692 -49.111  1.00 92.00           C  
ATOM   1542 HG21 VAL A 107      33.123  38.452 -49.359  1.00 92.00           H  
ATOM   1543 HG22 VAL A 107      33.359  36.737 -48.962  1.00 92.00           H  
ATOM   1544 HG23 VAL A 107      34.346  37.966 -48.173  1.00 92.00           H  
ATOM   1545  N   GLU A 108      36.933  35.125 -51.666  1.00 91.68           N  
ATOM   1546  H   GLU A 108      36.230  34.456 -51.386  1.00 91.68           H  
ATOM   1547  CA  GLU A 108      37.908  34.670 -52.661  1.00 91.68           C  
ATOM   1548  HA  GLU A 108      38.608  35.474 -52.887  1.00 91.68           H  
ATOM   1549  C   GLU A 108      37.226  34.267 -53.970  1.00 91.68           C  
ATOM   1550  CB  GLU A 108      38.697  33.468 -52.104  1.00 91.68           C  
ATOM   1551  HB2 GLU A 108      38.015  32.767 -51.622  1.00 91.68           H  
ATOM   1552  HB3 GLU A 108      39.202  32.955 -52.922  1.00 91.68           H  
ATOM   1553  O   GLU A 108      36.200  33.591 -53.954  1.00 91.68           O  
ATOM   1554  CG  GLU A 108      39.752  33.935 -51.108  1.00 91.68           C  
ATOM   1555  HG2 GLU A 108      39.288  34.543 -50.332  1.00 91.68           H  
ATOM   1556  HG3 GLU A 108      40.441  34.563 -51.673  1.00 91.68           H  
ATOM   1557  CD  GLU A 108      40.548  32.802 -50.452  1.00 91.68           C  
ATOM   1558  OE1 GLU A 108      41.773  32.728 -50.703  1.00 91.68           O  
ATOM   1559  OE2 GLU A 108      40.059  32.156 -49.498  1.00 91.68           O  
ATOM   1560  N   GLY A 109      37.830  34.621 -55.107  1.00 87.67           N  
ATOM   1561  H   GLY A 109      38.664  35.189 -55.061  1.00 87.67           H  
ATOM   1562  CA  GLY A 109      37.359  34.210 -56.435  1.00 87.67           C  
ATOM   1563  HA2 GLY A 109      38.214  34.165 -57.111  1.00 87.67           H  
ATOM   1564  HA3 GLY A 109      36.923  33.212 -56.377  1.00 87.67           H  
ATOM   1565  C   GLY A 109      36.317  35.127 -57.077  1.00 87.67           C  
ATOM   1566  O   GLY A 109      35.907  34.850 -58.201  1.00 87.67           O  
ATOM   1567  N   ALA A 110      35.922  36.220 -56.418  1.00 87.14           N  
ATOM   1568  H   ALA A 110      36.308  36.405 -55.503  1.00 87.14           H  
ATOM   1569  CA  ALA A 110      35.020  37.217 -56.987  1.00 87.14           C  
ATOM   1570  HA  ALA A 110      34.129  36.707 -57.352  1.00 87.14           H  
ATOM   1571  C   ALA A 110      35.676  37.960 -58.168  1.00 87.14           C  
ATOM   1572  CB  ALA A 110      34.580  38.175 -55.877  1.00 87.14           C  
ATOM   1573  HB1 ALA A 110      33.904  38.921 -56.294  1.00 87.14           H  
ATOM   1574  HB2 ALA A 110      34.058  37.623 -55.096  1.00 87.14           H  
ATOM   1575  HB3 ALA A 110      35.447  38.685 -55.456  1.00 87.14           H  
ATOM   1576  O   ALA A 110      36.782  38.484 -58.047  1.00 87.14           O  
ATOM   1577  N   ASP A 111      34.992  38.001 -59.311  1.00 86.31           N  
ATOM   1578  H   ASP A 111      34.105  37.521 -59.364  1.00 86.31           H  
ATOM   1579  CA  ASP A 111      35.404  38.702 -60.537  1.00 86.31           C  
ATOM   1580  HA  ASP A 111      36.493  38.736 -60.568  1.00 86.31           H  
ATOM   1581  C   ASP A 111      34.915  40.160 -60.608  1.00 86.31           C  
ATOM   1582  CB  ASP A 111      34.924  37.899 -61.759  1.00 86.31           C  
ATOM   1583  HB2 ASP A 111      35.321  38.367 -62.660  1.00 86.31           H  
ATOM   1584  HB3 ASP A 111      35.344  36.895 -61.703  1.00 86.31           H  
ATOM   1585  O   ASP A 111      35.301  40.909 -61.508  1.00 86.31           O  
ATOM   1586  CG  ASP A 111      33.395  37.788 -61.892  1.00 86.31           C  
ATOM   1587  OD1 ASP A 111      32.659  37.997 -60.903  1.00 86.31           O  
ATOM   1588  OD2 ASP A 111      32.925  37.418 -62.988  1.00 86.31           O  
ATOM   1589  N   GLY A 112      34.082  40.563 -59.651  1.00 85.16           N  
ATOM   1590  H   GLY A 112      33.827  39.877 -58.955  1.00 85.16           H  
ATOM   1591  CA  GLY A 112      33.539  41.907 -59.504  1.00 85.16           C  
ATOM   1592  HA2 GLY A 112      34.026  42.585 -60.204  1.00 85.16           H  
ATOM   1593  HA3 GLY A 112      32.474  41.879 -59.738  1.00 85.16           H  
ATOM   1594  C   GLY A 112      33.713  42.460 -58.087  1.00 85.16           C  
ATOM   1595  O   GLY A 112      34.212  41.766 -57.198  1.00 85.16           O  
ATOM   1596  N   PRO A 113      33.309  43.721 -57.853  1.00 86.09           N  
ATOM   1597  CA  PRO A 113      33.440  44.352 -56.547  1.00 86.09           C  
ATOM   1598  HA  PRO A 113      34.481  44.314 -56.226  1.00 86.09           H  
ATOM   1599  C   PRO A 113      32.564  43.643 -55.508  1.00 86.09           C  
ATOM   1600  CB  PRO A 113      33.027  45.812 -56.756  1.00 86.09           C  
ATOM   1601  HB2 PRO A 113      33.902  46.395 -57.041  1.00 86.09           H  
ATOM   1602  HB3 PRO A 113      32.557  46.239 -55.870  1.00 86.09           H  
ATOM   1603  O   PRO A 113      31.370  43.442 -55.725  1.00 86.09           O  
ATOM   1604  CG  PRO A 113      32.059  45.739 -57.937  1.00 86.09           C  
ATOM   1605  HG2 PRO A 113      32.019  46.679 -58.488  1.00 86.09           H  
ATOM   1606  HG3 PRO A 113      31.068  45.466 -57.575  1.00 86.09           H  
ATOM   1607  CD  PRO A 113      32.637  44.608 -58.789  1.00 86.09           C  
ATOM   1608  HD2 PRO A 113      33.368  45.009 -59.491  1.00 86.09           H  
ATOM   1609  HD3 PRO A 113      31.845  44.090 -59.329  1.00 86.09           H  
ATOM   1610  N   VAL A 114      33.168  43.332 -54.363  1.00 88.91           N  
ATOM   1611  H   VAL A 114      34.158  43.517 -54.285  1.00 88.91           H  
ATOM   1612  CA  VAL A 114      32.501  42.789 -53.174  1.00 88.91           C  
ATOM   1613  HA  VAL A 114      31.476  42.508 -53.417  1.00 88.91           H  
ATOM   1614  C   VAL A 114      32.479  43.869 -52.106  1.00 88.91           C  
ATOM   1615  CB  VAL A 114      33.236  41.543 -52.648  1.00 88.91           C  
ATOM   1616  HB  VAL A 114      34.265  41.812 -52.411  1.00 88.91           H  
ATOM   1617  O   VAL A 114      33.508  44.489 -51.840  1.00 88.91           O  
ATOM   1618  CG1 VAL A 114      32.585  40.981 -51.377  1.00 88.91           C  
ATOM   1619 HG11 VAL A 114      33.131  40.096 -51.050  1.00 88.91           H  
ATOM   1620 HG12 VAL A 114      32.623  41.711 -50.569  1.00 88.91           H  
ATOM   1621 HG13 VAL A 114      31.547  40.718 -51.580  1.00 88.91           H  
ATOM   1622  CG2 VAL A 114      33.260  40.432 -53.699  1.00 88.91           C  
ATOM   1623 HG21 VAL A 114      32.239  40.126 -53.928  1.00 88.91           H  
ATOM   1624 HG22 VAL A 114      33.742  40.782 -54.611  1.00 88.91           H  
ATOM   1625 HG23 VAL A 114      33.824  39.578 -53.323  1.00 88.91           H  
ATOM   1626  N   SER A 115      31.334  44.067 -51.457  1.00 88.69           N  
ATOM   1627  H   SER A 115      30.542  43.485 -51.690  1.00 88.69           H  
ATOM   1628  CA  SER A 115      31.248  44.901 -50.257  1.00 88.69           C  
ATOM   1629  HA  SER A 115      32.259  45.165 -49.946  1.00 88.69           H  
ATOM   1630  C   SER A 115      30.637  44.111 -49.105  1.00 88.69           C  
ATOM   1631  CB  SER A 115      30.537  46.228 -50.549  1.00 88.69           C  
ATOM   1632  HB2 SER A 115      30.889  46.628 -51.500  1.00 88.69           H  
ATOM   1633  HB3 SER A 115      30.807  46.936 -49.766  1.00 88.69           H  
ATOM   1634  O   SER A 115      29.853  43.192 -49.323  1.00 88.69           O  
ATOM   1635  OG  SER A 115      29.130  46.121 -50.566  1.00 88.69           O  
ATOM   1636  HG  SER A 115      28.827  45.678 -51.362  1.00 88.69           H  
ATOM   1637  N   MET A 116      31.034  44.421 -47.869  1.00 90.35           N  
ATOM   1638  H   MET A 116      31.685  45.182 -47.741  1.00 90.35           H  
ATOM   1639  CA  MET A 116      30.513  43.737 -46.685  1.00 90.35           C  
ATOM   1640  HA  MET A 116      29.665  43.119 -46.982  1.00 90.35           H  
ATOM   1641  C   MET A 116      30.011  44.749 -45.659  1.00 90.35           C  
ATOM   1642  CB  MET A 116      31.551  42.798 -46.059  1.00 90.35           C  
ATOM   1643  HB2 MET A 116      31.043  42.194 -45.308  1.00 90.35           H  
ATOM   1644  HB3 MET A 116      32.322  43.402 -45.582  1.00 90.35           H  
ATOM   1645  O   MET A 116      30.718  45.707 -45.316  1.00 90.35           O  
ATOM   1646  CG  MET A 116      32.253  41.843 -47.019  1.00 90.35           C  
ATOM   1647  HG2 MET A 116      32.781  42.426 -47.774  1.00 90.35           H  
ATOM   1648  HG3 MET A 116      31.516  41.213 -47.517  1.00 90.35           H  
ATOM   1649  SD  MET A 116      33.452  40.799 -46.154  1.00 90.35           S  
ATOM   1650  CE  MET A 116      34.663  40.564 -47.472  1.00 90.35           C  
ATOM   1651  HE1 MET A 116      35.198  41.501 -47.625  1.00 90.35           H  
ATOM   1652  HE2 MET A 116      34.162  40.287 -48.400  1.00 90.35           H  
ATOM   1653  HE3 MET A 116      35.376  39.794 -47.179  1.00 90.35           H  
ATOM   1654  N   SER A 117      28.813  44.524 -45.131  1.00 85.27           N  
ATOM   1655  H   SER A 117      28.320  43.690 -45.414  1.00 85.27           H  
ATOM   1656  CA  SER A 117      28.156  45.389 -44.146  1.00 85.27           C  
ATOM   1657  HA  SER A 117      28.869  46.133 -43.792  1.00 85.27           H  
ATOM   1658  C   SER A 117      27.698  44.592 -42.920  1.00 85.27           C  
ATOM   1659  CB  SER A 117      27.006  46.156 -44.807  1.00 85.27           C  
ATOM   1660  HB2 SER A 117      27.366  46.661 -45.703  1.00 85.27           H  
ATOM   1661  HB3 SER A 117      26.635  46.907 -44.110  1.00 85.27           H  
ATOM   1662  O   SER A 117      27.527  43.377 -43.006  1.00 85.27           O  
ATOM   1663  OG  SER A 117      25.942  45.301 -45.146  1.00 85.27           O  
ATOM   1664  HG  SER A 117      26.170  44.736 -45.888  1.00 85.27           H  
ATOM   1665  N   LYS A 118      27.550  45.265 -41.767  1.00 79.89           N  
ATOM   1666  H   LYS A 118      27.604  46.274 -41.794  1.00 79.89           H  
ATOM   1667  CA  LYS A 118      27.001  44.671 -40.537  1.00 79.89           C  
ATOM   1668  HA  LYS A 118      26.799  43.620 -40.745  1.00 79.89           H  
ATOM   1669  C   LYS A 118      25.653  45.298 -40.180  1.00 79.89           C  
ATOM   1670  CB  LYS A 118      27.999  44.686 -39.361  1.00 79.89           C  
ATOM   1671  HB2 LYS A 118      28.923  44.211 -39.690  1.00 79.89           H  
ATOM   1672  HB3 LYS A 118      27.576  44.050 -38.584  1.00 79.89           H  
ATOM   1673  O   LYS A 118      25.533  46.520 -40.237  1.00 79.89           O  
ATOM   1674  CG  LYS A 118      28.334  46.057 -38.728  1.00 79.89           C  
ATOM   1675  HG2 LYS A 118      27.414  46.564 -38.435  1.00 79.89           H  
ATOM   1676  HG3 LYS A 118      28.875  46.675 -39.444  1.00 79.89           H  
ATOM   1677  CD  LYS A 118      29.189  45.840 -37.464  1.00 79.89           C  
ATOM   1678  HD2 LYS A 118      30.130  45.370 -37.748  1.00 79.89           H  
ATOM   1679  HD3 LYS A 118      28.655  45.148 -36.813  1.00 79.89           H  
ATOM   1680  CE  LYS A 118      29.492  47.111 -36.655  1.00 79.89           C  
ATOM   1681  HE2 LYS A 118      28.554  47.634 -36.468  1.00 79.89           H  
ATOM   1682  HE3 LYS A 118      30.142  47.760 -37.241  1.00 79.89           H  
ATOM   1683  NZ  LYS A 118      30.139  46.755 -35.354  1.00 79.89           N  
ATOM   1684  HZ1 LYS A 118      30.978  46.203 -35.464  1.00 79.89           H  
ATOM   1685  HZ2 LYS A 118      30.372  47.555 -34.783  1.00 79.89           H  
ATOM   1686  HZ3 LYS A 118      29.540  46.168 -34.791  1.00 79.89           H  
ATOM   1687  N   GLY A 119      24.683  44.473 -39.793  1.00 72.58           N  
ATOM   1688  H   GLY A 119      24.890  43.484 -39.804  1.00 72.58           H  
ATOM   1689  CA  GLY A 119      23.374  44.876 -39.263  1.00 72.58           C  
ATOM   1690  HA2 GLY A 119      23.185  45.927 -39.478  1.00 72.58           H  
ATOM   1691  HA3 GLY A 119      22.591  44.295 -39.750  1.00 72.58           H  
ATOM   1692  C   GLY A 119      23.268  44.656 -37.750  1.00 72.58           C  
ATOM   1693  O   GLY A 119      23.971  43.816 -37.187  1.00 72.58           O  
ATOM   1694  N   GLY A 120      22.407  45.417 -37.071  1.00 60.10           N  
ATOM   1695  H   GLY A 120      21.773  45.985 -37.615  1.00 60.10           H  
ATOM   1696  CA  GLY A 120      22.146  45.281 -35.632  1.00 60.10           C  
ATOM   1697  HA2 GLY A 120      23.085  45.330 -35.081  1.00 60.10           H  
ATOM   1698  HA3 GLY A 120      21.524  46.118 -35.315  1.00 60.10           H  
ATOM   1699  C   GLY A 120      21.415  43.980 -35.262  1.00 60.10           C  
ATOM   1700  O   GLY A 120      21.027  43.203 -36.128  1.00 60.10           O  
ATOM   1701  N   VAL A 121      21.157  43.761 -33.966  1.00 51.72           N  
ATOM   1702  H   VAL A 121      21.556  44.387 -33.281  1.00 51.72           H  
ATOM   1703  CA  VAL A 121      20.403  42.584 -33.470  1.00 51.72           C  
ATOM   1704  HA  VAL A 121      20.923  41.689 -33.811  1.00 51.72           H  
ATOM   1705  C   VAL A 121      18.972  42.535 -34.034  1.00 51.72           C  
ATOM   1706  CB  VAL A 121      20.337  42.550 -31.924  1.00 51.72           C  
ATOM   1707  HB  VAL A 121      19.529  43.202 -31.592  1.00 51.72           H  
ATOM   1708  O   VAL A 121      18.418  41.459 -34.240  1.00 51.72           O  
ATOM   1709  CG1 VAL A 121      20.049  41.133 -31.412  1.00 51.72           C  
ATOM   1710 HG11 VAL A 121      19.978  41.135 -30.325  1.00 51.72           H  
ATOM   1711 HG12 VAL A 121      19.104  40.767 -31.816  1.00 51.72           H  
ATOM   1712 HG13 VAL A 121      20.851  40.459 -31.714  1.00 51.72           H  
ATOM   1713  CG2 VAL A 121      21.625  43.052 -31.255  1.00 51.72           C  
ATOM   1714 HG21 VAL A 121      21.614  42.819 -30.190  1.00 51.72           H  
ATOM   1715 HG22 VAL A 121      22.493  42.583 -31.717  1.00 51.72           H  
ATOM   1716 HG23 VAL A 121      21.709  44.134 -31.361  1.00 51.72           H  
ATOM   1717  N   THR A 122      18.376  43.699 -34.320  1.00 49.83           N  
ATOM   1718  H   THR A 122      18.881  44.557 -34.151  1.00 49.83           H  
ATOM   1719  CA  THR A 122      17.058  43.827 -34.972  1.00 49.83           C  
ATOM   1720  HA  THR A 122      16.373  43.100 -34.536  1.00 49.83           H  
ATOM   1721  C   THR A 122      17.091  43.552 -36.473  1.00 49.83           C  
ATOM   1722  CB  THR A 122      16.475  45.232 -34.763  1.00 49.83           C  
ATOM   1723  HB  THR A 122      15.566  45.343 -35.355  1.00 49.83           H  
ATOM   1724  O   THR A 122      16.046  43.262 -37.044  1.00 49.83           O  
ATOM   1725  CG2 THR A 122      16.129  45.482 -33.294  1.00 49.83           C  
ATOM   1726 HG21 THR A 122      15.682  46.471 -33.195  1.00 49.83           H  
ATOM   1727 HG22 THR A 122      15.415  44.733 -32.953  1.00 49.83           H  
ATOM   1728 HG23 THR A 122      17.028  45.434 -32.679  1.00 49.83           H  
ATOM   1729  OG1 THR A 122      17.409  46.218 -35.151  1.00 49.83           O  
ATOM   1730  HG1 THR A 122      17.457  46.231 -36.109  1.00 49.83           H  
ATOM   1731  N   ASP A 123      18.271  43.607 -37.096  1.00 51.04           N  
ATOM   1732  H   ASP A 123      19.103  43.778 -36.549  1.00 51.04           H  
ATOM   1733  CA  ASP A 123      18.493  43.260 -38.505  1.00 51.04           C  
ATOM   1734  HA  ASP A 123      17.564  43.413 -39.053  1.00 51.04           H  
ATOM   1735  C   ASP A 123      18.872  41.775 -38.652  1.00 51.04           C  
ATOM   1736  CB  ASP A 123      19.562  44.167 -39.140  1.00 51.04           C  
ATOM   1737  HB2 ASP A 123      20.527  43.925 -38.695  1.00 51.04           H  
ATOM   1738  HB3 ASP A 123      19.625  43.947 -40.206  1.00 51.04           H  
ATOM   1739  O   ASP A 123      19.514  41.383 -39.631  1.00 51.04           O  
ATOM   1740  CG  ASP A 123      19.298  45.665 -38.986  1.00 51.04           C  
ATOM   1741  OD1 ASP A 123      18.122  46.082 -39.080  1.00 51.04           O  
ATOM   1742  OD2 ASP A 123      20.295  46.384 -38.737  1.00 51.04           O  
ATOM   1743  N   ALA A 124      18.523  40.943 -37.658  1.00 52.18           N  
ATOM   1744  H   ALA A 124      18.012  41.326 -36.875  1.00 52.18           H  
ATOM   1745  CA  ALA A 124      18.695  39.499 -37.726  1.00 52.18           C  
ATOM   1746  HA  ALA A 124      19.762  39.281 -37.698  1.00 52.18           H  
ATOM   1747  C   ALA A 124      18.118  38.979 -39.047  1.00 52.18           C  
ATOM   1748  CB  ALA A 124      18.023  38.835 -36.516  1.00 52.18           C  
ATOM   1749  HB1 ALA A 124      16.961  39.083 -36.501  1.00 52.18           H  
ATOM   1750  HB2 ALA A 124      18.489  39.187 -35.595  1.00 52.18           H  
ATOM   1751  HB3 ALA A 124      18.135  37.753 -36.581  1.00 52.18           H  
ATOM   1752  O   ALA A 124      17.029  39.380 -39.459  1.00 52.18           O  
ATOM   1753  N   TRP A 125      18.864  38.098 -39.719  1.00 57.02           N  
ATOM   1754  H   TRP A 125      19.739  37.791 -39.316  1.00 57.02           H  
ATOM   1755  CA  TRP A 125      18.412  37.496 -40.968  1.00 57.02           C  
ATOM   1756  HA  TRP A 125      18.300  38.277 -41.719  1.00 57.02           H  
ATOM   1757  C   TRP A 125      17.044  36.855 -40.738  1.00 57.02           C  
ATOM   1758  CB  TRP A 125      19.445  36.473 -41.460  1.00 57.02           C  
ATOM   1759  HB2 TRP A 125      19.601  35.725 -40.683  1.00 57.02           H  
ATOM   1760  HB3 TRP A 125      20.395  36.982 -41.625  1.00 57.02           H  
ATOM   1761  O   TRP A 125      16.904  35.977 -39.884  1.00 57.02           O  
ATOM   1762  CG  TRP A 125      19.064  35.761 -42.721  1.00 57.02           C  
ATOM   1763  CD1 TRP A 125      19.342  36.176 -43.978  1.00 57.02           C  
ATOM   1764  HD1 TRP A 125      19.876  37.081 -44.225  1.00 57.02           H  
ATOM   1765  CD2 TRP A 125      18.271  34.543 -42.869  1.00 57.02           C  
ATOM   1766  CE2 TRP A 125      18.090  34.297 -44.262  1.00 57.02           C  
ATOM   1767  CE3 TRP A 125      17.661  33.639 -41.971  1.00 57.02           C  
ATOM   1768  HE3 TRP A 125      17.788  33.788 -40.909  1.00 57.02           H  
ATOM   1769  NE1 TRP A 125      18.791  35.301 -44.891  1.00 57.02           N  
ATOM   1770  HE1 TRP A 125      18.789  35.478 -45.885  1.00 57.02           H  
ATOM   1771  CH2 TRP A 125      16.704  32.377 -43.822  1.00 57.02           C  
ATOM   1772  HH2 TRP A 125      16.066  31.580 -44.178  1.00 57.02           H  
ATOM   1773  CZ2 TRP A 125      17.315  33.237 -44.745  1.00 57.02           C  
ATOM   1774  HZ2 TRP A 125      17.186  33.108 -45.810  1.00 57.02           H  
ATOM   1775  CZ3 TRP A 125      16.886  32.563 -42.442  1.00 57.02           C  
ATOM   1776  HZ3 TRP A 125      16.429  31.888 -41.734  1.00 57.02           H  
ATOM   1777  N   THR A 126      16.033  37.308 -41.477  1.00 60.21           N  
ATOM   1778  H   THR A 126      16.209  38.042 -42.148  1.00 60.21           H  
ATOM   1779  CA  THR A 126      14.708  36.696 -41.406  1.00 60.21           C  
ATOM   1780  HA  THR A 126      14.654  36.143 -40.468  1.00 60.21           H  
ATOM   1781  C   THR A 126      14.519  35.712 -42.555  1.00 60.21           C  
ATOM   1782  CB  THR A 126      13.550  37.698 -41.326  1.00 60.21           C  
ATOM   1783  HB  THR A 126      12.628  37.117 -41.293  1.00 60.21           H  
ATOM   1784  O   THR A 126      14.989  35.963 -43.670  1.00 60.21           O  
ATOM   1785  CG2 THR A 126      13.583  38.526 -40.044  1.00 60.21           C  
ATOM   1786 HG21 THR A 126      12.691  39.149 -39.991  1.00 60.21           H  
ATOM   1787 HG22 THR A 126      14.463  39.169 -40.041  1.00 60.21           H  
ATOM   1788 HG23 THR A 126      13.617  37.870 -39.174  1.00 60.21           H  
ATOM   1789  OG1 THR A 126      13.452  38.556 -42.439  1.00 60.21           O  
ATOM   1790  HG1 THR A 126      14.308  38.878 -42.730  1.00 60.21           H  
ATOM   1791  N   PRO A 127      13.804  34.593 -42.332  1.00 49.58           N  
ATOM   1792  CA  PRO A 127      13.337  33.720 -43.403  1.00 49.58           C  
ATOM   1793  HA  PRO A 127      14.205  33.257 -43.870  1.00 49.58           H  
ATOM   1794  C   PRO A 127      12.538  34.491 -44.475  1.00 49.58           C  
ATOM   1795  CB  PRO A 127      12.511  32.639 -42.683  1.00 49.58           C  
ATOM   1796  HB2 PRO A 127      11.475  32.955 -42.560  1.00 49.58           H  
ATOM   1797  HB3 PRO A 127      12.548  31.678 -43.195  1.00 49.58           H  
ATOM   1798  O   PRO A 127      11.321  34.610 -44.394  1.00 49.58           O  
ATOM   1799  CG  PRO A 127      13.148  32.556 -41.301  1.00 49.58           C  
ATOM   1800  HG2 PRO A 127      14.057  31.956 -41.345  1.00 49.58           H  
ATOM   1801  HG3 PRO A 127      12.459  32.159 -40.555  1.00 49.58           H  
ATOM   1802  CD  PRO A 127      13.500  34.013 -41.028  1.00 49.58           C  
ATOM   1803  HD2 PRO A 127      12.646  34.528 -40.588  1.00 49.58           H  
ATOM   1804  HD3 PRO A 127      14.358  34.057 -40.358  1.00 49.58           H  
ATOM   1805  N   GLY A 128      13.216  34.991 -45.511  1.00 55.20           N  
ATOM   1806  H   GLY A 128      14.219  35.033 -45.401  1.00 55.20           H  
ATOM   1807  CA  GLY A 128      12.615  35.883 -46.512  1.00 55.20           C  
ATOM   1808  HA2 GLY A 128      11.849  36.489 -46.029  1.00 55.20           H  
ATOM   1809  HA3 GLY A 128      12.143  35.296 -47.300  1.00 55.20           H  
ATOM   1810  C   GLY A 128      13.604  36.857 -47.153  1.00 55.20           C  
ATOM   1811  O   GLY A 128      13.396  37.233 -48.304  1.00 55.20           O  
ATOM   1812  N   ASP A 129      14.694  37.190 -46.457  1.00 65.55           N  
ATOM   1813  H   ASP A 129      14.748  36.959 -45.476  1.00 65.55           H  
ATOM   1814  CA  ASP A 129      15.758  38.044 -46.991  1.00 65.55           C  
ATOM   1815  HA  ASP A 129      15.336  39.025 -47.210  1.00 65.55           H  
ATOM   1816  C   ASP A 129      16.341  37.458 -48.292  1.00 65.55           C  
ATOM   1817  CB  ASP A 129      16.877  38.229 -45.950  1.00 65.55           C  
ATOM   1818  HB2 ASP A 129      17.210  37.240 -45.633  1.00 65.55           H  
ATOM   1819  HB3 ASP A 129      17.719  38.721 -46.436  1.00 65.55           H  
ATOM   1820  O   ASP A 129      16.518  36.240 -48.430  1.00 65.55           O  
ATOM   1821  CG  ASP A 129      16.513  39.046 -44.704  1.00 65.55           C  
ATOM   1822  OD1 ASP A 129      15.345  39.460 -44.561  1.00 65.55           O  
ATOM   1823  OD2 ASP A 129      17.439  39.249 -43.880  1.00 65.55           O  
ATOM   1824  N   SER A 130      16.644  38.327 -49.262  1.00 71.58           N  
ATOM   1825  H   SER A 130      16.513  39.313 -49.090  1.00 71.58           H  
ATOM   1826  CA  SER A 130      17.300  37.939 -50.514  1.00 71.58           C  
ATOM   1827  HA  SER A 130      16.753  37.102 -50.948  1.00 71.58           H  
ATOM   1828  C   SER A 130      18.742  37.501 -50.271  1.00 71.58           C  
ATOM   1829  CB  SER A 130      17.289  39.099 -51.513  1.00 71.58           C  
ATOM   1830  HB2 SER A 130      16.261  39.304 -51.810  1.00 71.58           H  
ATOM   1831  HB3 SER A 130      17.859  38.822 -52.400  1.00 71.58           H  
ATOM   1832  O   SER A 130      19.425  38.098 -49.448  1.00 71.58           O  
ATOM   1833  OG  SER A 130      17.841  40.271 -50.948  1.00 71.58           O  
ATOM   1834  HG  SER A 130      18.668  40.064 -50.507  1.00 71.58           H  
ATOM   1835  N   GLY A 131      19.224  36.524 -51.039  1.00 77.34           N  
ATOM   1836  H   GLY A 131      18.590  36.045 -51.663  1.00 77.34           H  
ATOM   1837  CA  GLY A 131      20.603  36.034 -50.968  1.00 77.34           C  
ATOM   1838  HA2 GLY A 131      21.239  36.763 -50.466  1.00 77.34           H  
ATOM   1839  HA3 GLY A 131      20.989  35.911 -51.980  1.00 77.34           H  
ATOM   1840  C   GLY A 131      20.746  34.700 -50.237  1.00 77.34           C  
ATOM   1841  O   GLY A 131      19.788  34.134 -49.703  1.00 77.34           O  
ATOM   1842  N   LYS A 132      21.966  34.160 -50.240  1.00 83.27           N  
ATOM   1843  H   LYS A 132      22.706  34.698 -50.667  1.00 83.27           H  
ATOM   1844  CA  LYS A 132      22.274  32.848 -49.658  1.00 83.27           C  
ATOM   1845  HA  LYS A 132      21.385  32.222 -49.734  1.00 83.27           H  
ATOM   1846  C   LYS A 132      22.628  32.978 -48.177  1.00 83.27           C  
ATOM   1847  CB  LYS A 132      23.390  32.189 -50.484  1.00 83.27           C  
ATOM   1848  HB2 LYS A 132      23.075  32.160 -51.526  1.00 83.27           H  
ATOM   1849  HB3 LYS A 132      24.296  32.792 -50.418  1.00 83.27           H  
ATOM   1850  O   LYS A 132      23.641  33.584 -47.843  1.00 83.27           O  
ATOM   1851  CG  LYS A 132      23.694  30.758 -50.014  1.00 83.27           C  
ATOM   1852  HG2 LYS A 132      22.769  30.180 -49.991  1.00 83.27           H  
ATOM   1853  HG3 LYS A 132      24.117  30.786 -49.009  1.00 83.27           H  
ATOM   1854  CD  LYS A 132      24.687  30.077 -50.965  1.00 83.27           C  
ATOM   1855  HD2 LYS A 132      24.237  30.005 -51.955  1.00 83.27           H  
ATOM   1856  HD3 LYS A 132      25.585  30.690 -51.030  1.00 83.27           H  
ATOM   1857  CE  LYS A 132      25.058  28.678 -50.458  1.00 83.27           C  
ATOM   1858  HE2 LYS A 132      24.141  28.102 -50.338  1.00 83.27           H  
ATOM   1859  HE3 LYS A 132      25.518  28.781 -49.475  1.00 83.27           H  
ATOM   1860  NZ  LYS A 132      25.986  27.978 -51.387  1.00 83.27           N  
ATOM   1861  HZ1 LYS A 132      25.601  27.912 -52.319  1.00 83.27           H  
ATOM   1862  HZ2 LYS A 132      26.200  27.045 -51.067  1.00 83.27           H  
ATOM   1863  HZ3 LYS A 132      26.876  28.449 -51.471  1.00 83.27           H  
ATOM   1864  N   PHE A 133      21.850  32.353 -47.294  1.00 82.85           N  
ATOM   1865  H   PHE A 133      21.007  31.896 -47.610  1.00 82.85           H  
ATOM   1866  CA  PHE A 133      22.246  32.205 -45.892  1.00 82.85           C  
ATOM   1867  HA  PHE A 133      22.631  33.164 -45.545  1.00 82.85           H  
ATOM   1868  C   PHE A 133      23.379  31.176 -45.772  1.00 82.85           C  
ATOM   1869  CB  PHE A 133      21.040  31.852 -45.014  1.00 82.85           C  
ATOM   1870  HB2 PHE A 133      20.220  32.531 -45.249  1.00 82.85           H  
ATOM   1871  HB3 PHE A 133      20.709  30.837 -45.236  1.00 82.85           H  
ATOM   1872  O   PHE A 133      23.280  30.056 -46.283  1.00 82.85           O  
ATOM   1873  CG  PHE A 133      21.344  31.982 -43.534  1.00 82.85           C  
ATOM   1874  CD1 PHE A 133      21.458  30.842 -42.712  1.00 82.85           C  
ATOM   1875  HD1 PHE A 133      21.300  29.856 -43.121  1.00 82.85           H  
ATOM   1876  CD2 PHE A 133      21.548  33.262 -42.985  1.00 82.85           C  
ATOM   1877  HD2 PHE A 133      21.444  34.142 -43.603  1.00 82.85           H  
ATOM   1878  CE1 PHE A 133      21.783  30.993 -41.351  1.00 82.85           C  
ATOM   1879  HE1 PHE A 133      21.902  30.135 -40.706  1.00 82.85           H  
ATOM   1880  CE2 PHE A 133      21.871  33.409 -41.628  1.00 82.85           C  
ATOM   1881  HE2 PHE A 133      22.031  34.391 -41.207  1.00 82.85           H  
ATOM   1882  CZ  PHE A 133      21.985  32.275 -40.813  1.00 82.85           C  
ATOM   1883  HZ  PHE A 133      22.246  32.395 -39.772  1.00 82.85           H  
ATOM   1884  N   LEU A 134      24.482  31.579 -45.149  1.00 84.62           N  
ATOM   1885  H   LEU A 134      24.498  32.514 -44.767  1.00 84.62           H  
ATOM   1886  CA  LEU A 134      25.698  30.786 -45.024  1.00 84.62           C  
ATOM   1887  HA  LEU A 134      25.725  30.046 -45.824  1.00 84.62           H  
ATOM   1888  C   LEU A 134      25.741  30.015 -43.709  1.00 84.62           C  
ATOM   1889  CB  LEU A 134      26.940  31.678 -45.151  1.00 84.62           C  
ATOM   1890  HB2 LEU A 134      27.811  31.026 -45.087  1.00 84.62           H  
ATOM   1891  HB3 LEU A 134      26.968  32.358 -44.299  1.00 84.62           H  
ATOM   1892  O   LEU A 134      26.218  28.884 -43.720  1.00 84.62           O  
ATOM   1893  CG  LEU A 134      27.055  32.502 -46.443  1.00 84.62           C  
ATOM   1894  HG  LEU A 134      26.206  33.180 -46.530  1.00 84.62           H  
ATOM   1895  CD1 LEU A 134      28.335  33.333 -46.378  1.00 84.62           C  
ATOM   1896 HD11 LEU A 134      28.390  34.004 -47.235  1.00 84.62           H  
ATOM   1897 HD12 LEU A 134      28.327  33.948 -45.478  1.00 84.62           H  
ATOM   1898 HD13 LEU A 134      29.214  32.687 -46.362  1.00 84.62           H  
ATOM   1899  CD2 LEU A 134      27.105  31.607 -47.686  1.00 84.62           C  
ATOM   1900 HD21 LEU A 134      27.932  30.903 -47.600  1.00 84.62           H  
ATOM   1901 HD22 LEU A 134      27.256  32.230 -48.568  1.00 84.62           H  
ATOM   1902 HD23 LEU A 134      26.160  31.075 -47.790  1.00 84.62           H  
ATOM   1903  N   GLY A 135      25.226  30.573 -42.618  1.00 82.98           N  
ATOM   1904  H   GLY A 135      24.873  31.518 -42.652  1.00 82.98           H  
ATOM   1905  CA  GLY A 135      25.160  29.896 -41.326  1.00 82.98           C  
ATOM   1906  HA2 GLY A 135      26.060  29.306 -41.152  1.00 82.98           H  
ATOM   1907  HA3 GLY A 135      24.306  29.219 -41.341  1.00 82.98           H  
ATOM   1908  C   GLY A 135      24.997  30.859 -40.152  1.00 82.98           C  
ATOM   1909  O   GLY A 135      25.182  32.070 -40.315  1.00 82.98           O  
ATOM   1910  N   ASP A 136      24.641  30.293 -39.004  1.00 81.44           N  
ATOM   1911  H   ASP A 136      24.504  29.293 -38.984  1.00 81.44           H  
ATOM   1912  CA  ASP A 136      24.526  30.941 -37.696  1.00 81.44           C  
ATOM   1913  HA  ASP A 136      24.823  31.986 -37.778  1.00 81.44           H  
ATOM   1914  C   ASP A 136      25.466  30.241 -36.700  1.00 81.44           C  
ATOM   1915  CB  ASP A 136      23.060  30.884 -37.236  1.00 81.44           C  
ATOM   1916  HB2 ASP A 136      22.818  29.877 -36.898  1.00 81.44           H  
ATOM   1917  HB3 ASP A 136      22.415  31.084 -38.092  1.00 81.44           H  
ATOM   1918  O   ASP A 136      25.638  29.030 -36.785  1.00 81.44           O  
ATOM   1919  CG  ASP A 136      22.723  31.903 -36.145  1.00 81.44           C  
ATOM   1920  OD1 ASP A 136      23.588  32.198 -35.300  1.00 81.44           O  
ATOM   1921  OD2 ASP A 136      21.622  32.505 -36.233  1.00 81.44           O  
ATOM   1922  N   THR A 137      26.103  30.982 -35.800  1.00 78.97           N  
ATOM   1923  H   THR A 137      25.823  31.947 -35.700  1.00 78.97           H  
ATOM   1924  CA  THR A 137      27.060  30.444 -34.816  1.00 78.97           C  
ATOM   1925  HA  THR A 137      27.602  29.607 -35.257  1.00 78.97           H  
ATOM   1926  C   THR A 137      26.401  29.895 -33.545  1.00 78.97           C  
ATOM   1927  CB  THR A 137      28.090  31.513 -34.401  1.00 78.97           C  
ATOM   1928  HB  THR A 137      28.790  31.079 -33.687  1.00 78.97           H  
ATOM   1929  O   THR A 137      27.102  29.745 -32.558  1.00 78.97           O  
ATOM   1930  CG2 THR A 137      28.929  32.080 -35.541  1.00 78.97           C  
ATOM   1931 HG21 THR A 137      28.287  32.419 -36.354  1.00 78.97           H  
ATOM   1932 HG22 THR A 137      29.607  31.305 -35.898  1.00 78.97           H  
ATOM   1933 HG23 THR A 137      29.522  32.914 -35.167  1.00 78.97           H  
ATOM   1934  OG1 THR A 137      27.420  32.590 -33.777  1.00 78.97           O  
ATOM   1935  HG1 THR A 137      27.286  32.258 -32.886  1.00 78.97           H  
ATOM   1936  N   GLY A 138      25.075  29.748 -33.471  1.00 72.51           N  
ATOM   1937  H   GLY A 138      24.530  29.833 -34.317  1.00 72.51           H  
ATOM   1938  CA  GLY A 138      24.400  29.199 -32.280  1.00 72.51           C  
ATOM   1939  HA2 GLY A 138      23.406  28.839 -32.547  1.00 72.51           H  
ATOM   1940  HA3 GLY A 138      24.978  28.341 -31.937  1.00 72.51           H  
ATOM   1941  C   GLY A 138      24.291  30.139 -31.073  1.00 72.51           C  
ATOM   1942  O   GLY A 138      23.243  30.211 -30.435  1.00 72.51           O  
ATOM   1943  N   GLY A 139      25.320  30.949 -30.820  1.00 71.54           N  
ATOM   1944  H   GLY A 139      26.173  30.696 -31.299  1.00 71.54           H  
ATOM   1945  CA  GLY A 139      25.411  31.879 -29.691  1.00 71.54           C  
ATOM   1946  HA2 GLY A 139      24.488  31.856 -29.112  1.00 71.54           H  
ATOM   1947  HA3 GLY A 139      25.561  32.890 -30.070  1.00 71.54           H  
ATOM   1948  C   GLY A 139      26.557  31.564 -28.732  1.00 71.54           C  
ATOM   1949  O   GLY A 139      26.787  32.340 -27.807  1.00 71.54           O  
ATOM   1950  N   ASP A 140      27.298  30.486 -28.971  1.00 65.31           N  
ATOM   1951  H   ASP A 140      27.032  29.837 -29.697  1.00 65.31           H  
ATOM   1952  CA  ASP A 140      28.472  30.102 -28.199  1.00 65.31           C  
ATOM   1953  HA  ASP A 140      28.750  30.941 -27.562  1.00 65.31           H  
ATOM   1954  C   ASP A 140      29.672  29.801 -29.120  1.00 65.31           C  
ATOM   1955  CB  ASP A 140      28.103  28.937 -27.274  1.00 65.31           C  
ATOM   1956  HB2 ASP A 140      28.904  28.781 -26.552  1.00 65.31           H  
ATOM   1957  HB3 ASP A 140      27.210  29.198 -26.706  1.00 65.31           H  
ATOM   1958  O   ASP A 140      29.494  29.545 -30.308  1.00 65.31           O  
ATOM   1959  CG  ASP A 140      27.872  27.640 -28.037  1.00 65.31           C  
ATOM   1960  OD1 ASP A 140      28.904  26.971 -28.267  1.00 65.31           O  
ATOM   1961  OD2 ASP A 140      26.685  27.355 -28.291  1.00 65.31           O  
ATOM   1962  N   PRO A 141      30.917  29.915 -28.620  1.00 67.97           N  
ATOM   1963  CA  PRO A 141      32.116  29.691 -29.427  1.00 67.97           C  
ATOM   1964  HA  PRO A 141      31.998  30.179 -30.394  1.00 67.97           H  
ATOM   1965  C   PRO A 141      32.419  28.207 -29.695  1.00 67.97           C  
ATOM   1966  CB  PRO A 141      33.243  30.382 -28.650  1.00 67.97           C  
ATOM   1967  HB2 PRO A 141      33.291  31.432 -28.940  1.00 67.97           H  
ATOM   1968  HB3 PRO A 141      34.215  29.912 -28.802  1.00 67.97           H  
ATOM   1969  O   PRO A 141      33.439  27.922 -30.330  1.00 67.97           O  
ATOM   1970  CG  PRO A 141      32.787  30.277 -27.197  1.00 67.97           C  
ATOM   1971  HG2 PRO A 141      33.036  29.290 -26.807  1.00 67.97           H  
ATOM   1972  HG3 PRO A 141      33.224  31.061 -26.579  1.00 67.97           H  
ATOM   1973  CD  PRO A 141      31.272  30.419 -27.302  1.00 67.97           C  
ATOM   1974  HD2 PRO A 141      30.792  29.850 -26.506  1.00 67.97           H  
ATOM   1975  HD3 PRO A 141      31.002  31.472 -27.236  1.00 67.97           H  
ATOM   1976  N   GLY A 142      31.606  27.281 -29.172  1.00 64.90           N  
ATOM   1977  H   GLY A 142      30.694  27.567 -28.847  1.00 64.90           H  
ATOM   1978  CA  GLY A 142      31.754  25.840 -29.333  1.00 64.90           C  
ATOM   1979  HA2 GLY A 142      32.754  25.534 -29.028  1.00 64.90           H  
ATOM   1980  HA3 GLY A 142      31.022  25.352 -28.690  1.00 64.90           H  
ATOM   1981  C   GLY A 142      31.507  25.357 -30.763  1.00 64.90           C  
ATOM   1982  O   GLY A 142      31.368  26.140 -31.695  1.00 64.90           O  
ATOM   1983  N   PHE A 143      31.558  24.033 -30.931  1.00 66.89           N  
ATOM   1984  H   PHE A 143      31.606  23.469 -30.095  1.00 66.89           H  
ATOM   1985  CA  PHE A 143      31.242  23.342 -32.192  1.00 66.89           C  
ATOM   1986  HA  PHE A 143      30.707  24.038 -32.837  1.00 66.89           H  
ATOM   1987  C   PHE A 143      30.286  22.169 -31.935  1.00 66.89           C  
ATOM   1988  CB  PHE A 143      32.532  22.882 -32.903  1.00 66.89           C  
ATOM   1989  HB2 PHE A 143      32.261  22.449 -33.865  1.00 66.89           H  
ATOM   1990  HB3 PHE A 143      32.998  22.099 -32.304  1.00 66.89           H  
ATOM   1991  O   PHE A 143      30.397  21.112 -32.565  1.00 66.89           O  
ATOM   1992  CG  PHE A 143      33.541  23.981 -33.158  1.00 66.89           C  
ATOM   1993  CD1 PHE A 143      33.153  25.108 -33.902  1.00 66.89           C  
ATOM   1994  HD1 PHE A 143      32.145  25.187 -34.280  1.00 66.89           H  
ATOM   1995  CD2 PHE A 143      34.827  23.922 -32.587  1.00 66.89           C  
ATOM   1996  HD2 PHE A 143      35.114  23.069 -31.990  1.00 66.89           H  
ATOM   1997  CE1 PHE A 143      34.024  26.197 -34.032  1.00 66.89           C  
ATOM   1998  HE1 PHE A 143      33.677  27.095 -34.520  1.00 66.89           H  
ATOM   1999  CE2 PHE A 143      35.710  25.007 -32.736  1.00 66.89           C  
ATOM   2000  HE2 PHE A 143      36.676  24.993 -32.254  1.00 66.89           H  
ATOM   2001  CZ  PHE A 143      35.300  26.146 -33.451  1.00 66.89           C  
ATOM   2002  HZ  PHE A 143      35.935  27.017 -33.521  1.00 66.89           H  
ATOM   2003  N   THR A 144      29.427  22.316 -30.926  1.00 59.56           N  
ATOM   2004  H   THR A 144      29.177  23.267 -30.692  1.00 59.56           H  
ATOM   2005  CA  THR A 144      28.585  21.255 -30.374  1.00 59.56           C  
ATOM   2006  HA  THR A 144      28.867  20.296 -30.809  1.00 59.56           H  
ATOM   2007  C   THR A 144      27.137  21.535 -30.722  1.00 59.56           C  
ATOM   2008  CB  THR A 144      28.734  21.150 -28.847  1.00 59.56           C  
ATOM   2009  HB  THR A 144      28.382  22.064 -28.370  1.00 59.56           H  
ATOM   2010  O   THR A 144      26.550  22.451 -30.172  1.00 59.56           O  
ATOM   2011  CG2 THR A 144      27.964  19.953 -28.282  1.00 59.56           C  
ATOM   2012 HG21 THR A 144      28.112  19.906 -27.203  1.00 59.56           H  
ATOM   2013 HG22 THR A 144      28.324  19.029 -28.735  1.00 59.56           H  
ATOM   2014 HG23 THR A 144      26.897  20.067 -28.473  1.00 59.56           H  
ATOM   2015  OG1 THR A 144      30.090  20.943 -28.508  1.00 59.56           O  
ATOM   2016  HG1 THR A 144      30.490  20.526 -29.275  1.00 59.56           H  
ATOM   2017  N   TYR A 145      26.543  20.686 -31.566  1.00 61.79           N  
ATOM   2018  H   TYR A 145      27.114  19.986 -32.017  1.00 61.79           H  
ATOM   2019  CA  TYR A 145      25.158  20.862 -32.007  1.00 61.79           C  
ATOM   2020  HA  TYR A 145      25.052  21.912 -32.279  1.00 61.79           H  
ATOM   2021  C   TYR A 145      24.136  20.562 -30.898  1.00 61.79           C  
ATOM   2022  CB  TYR A 145      24.913  20.030 -33.268  1.00 61.79           C  
ATOM   2023  HB2 TYR A 145      25.046  18.975 -33.024  1.00 61.79           H  
ATOM   2024  HB3 TYR A 145      25.670  20.292 -34.007  1.00 61.79           H  
ATOM   2025  O   TYR A 145      23.621  19.440 -30.797  1.00 61.79           O  
ATOM   2026  CG  TYR A 145      23.552  20.242 -33.905  1.00 61.79           C  
ATOM   2027  CD1 TYR A 145      22.775  19.127 -34.270  1.00 61.79           C  
ATOM   2028  HD1 TYR A 145      23.128  18.134 -34.035  1.00 61.79           H  
ATOM   2029  CD2 TYR A 145      23.071  21.545 -34.151  1.00 61.79           C  
ATOM   2030  HD2 TYR A 145      23.647  22.404 -33.837  1.00 61.79           H  
ATOM   2031  CE1 TYR A 145      21.542  19.311 -34.920  1.00 61.79           C  
ATOM   2032  HE1 TYR A 145      20.938  18.460 -35.197  1.00 61.79           H  
ATOM   2033  CE2 TYR A 145      21.826  21.734 -34.782  1.00 61.79           C  
ATOM   2034  HE2 TYR A 145      21.461  22.737 -34.952  1.00 61.79           H  
ATOM   2035  OH  TYR A 145      19.882  20.764 -35.823  1.00 61.79           O  
ATOM   2036  HH  TYR A 145      19.743  21.677 -36.084  1.00 61.79           H  
ATOM   2037  CZ  TYR A 145      21.065  20.613 -35.172  1.00 61.79           C  
ATOM   2038  N   ASP A 146      23.860  21.547 -30.050  1.00 52.99           N  
ATOM   2039  H   ASP A 146      24.283  22.445 -30.237  1.00 52.99           H  
ATOM   2040  CA  ASP A 146      23.115  21.365 -28.807  1.00 52.99           C  
ATOM   2041  HA  ASP A 146      23.439  20.407 -28.400  1.00 52.99           H  
ATOM   2042  C   ASP A 146      21.589  21.234 -29.020  1.00 52.99           C  
ATOM   2043  CB  ASP A 146      23.553  22.420 -27.763  1.00 52.99           C  
ATOM   2044  HB2 ASP A 146      23.339  22.007 -26.777  1.00 52.99           H  
ATOM   2045  HB3 ASP A 146      24.633  22.557 -27.822  1.00 52.99           H  
ATOM   2046  O   ASP A 146      21.038  21.445 -30.107  1.00 52.99           O  
ATOM   2047  CG  ASP A 146      22.870  23.789 -27.842  1.00 52.99           C  
ATOM   2048  OD1 ASP A 146      21.902  23.935 -28.614  1.00 52.99           O  
ATOM   2049  OD2 ASP A 146      23.052  24.609 -26.925  1.00 52.99           O  
ATOM   2050  N   LEU A 147      20.856  20.860 -27.963  1.00 55.33           N  
ATOM   2051  H   LEU A 147      21.334  20.674 -27.094  1.00 55.33           H  
ATOM   2052  CA  LEU A 147      19.397  20.721 -28.040  1.00 55.33           C  
ATOM   2053  HA  LEU A 147      19.180  20.025 -28.850  1.00 55.33           H  
ATOM   2054  C   LEU A 147      18.695  22.055 -28.368  1.00 55.33           C  
ATOM   2055  CB  LEU A 147      18.880  20.115 -26.720  1.00 55.33           C  
ATOM   2056  HB2 LEU A 147      19.147  20.788 -25.905  1.00 55.33           H  
ATOM   2057  HB3 LEU A 147      19.390  19.166 -26.552  1.00 55.33           H  
ATOM   2058  O   LEU A 147      17.634  22.056 -28.997  1.00 55.33           O  
ATOM   2059  CG  LEU A 147      17.357  19.873 -26.679  1.00 55.33           C  
ATOM   2060  HG  LEU A 147      16.835  20.819 -26.819  1.00 55.33           H  
ATOM   2061  CD1 LEU A 147      16.882  18.882 -27.745  1.00 55.33           C  
ATOM   2062 HD11 LEU A 147      17.437  17.948 -27.658  1.00 55.33           H  
ATOM   2063 HD12 LEU A 147      17.052  19.296 -28.739  1.00 55.33           H  
ATOM   2064 HD13 LEU A 147      15.816  18.688 -27.629  1.00 55.33           H  
ATOM   2065  CD2 LEU A 147      16.948  19.330 -25.309  1.00 55.33           C  
ATOM   2066 HD21 LEU A 147      17.252  20.033 -24.534  1.00 55.33           H  
ATOM   2067 HD22 LEU A 147      15.866  19.200 -25.268  1.00 55.33           H  
ATOM   2068 HD23 LEU A 147      17.438  18.373 -25.132  1.00 55.33           H  
ATOM   2069  N   SER A 148      19.252  23.195 -27.954  1.00 51.53           N  
ATOM   2070  H   SER A 148      20.230  23.177 -27.701  1.00 51.53           H  
ATOM   2071  CA  SER A 148      18.654  24.513 -28.184  1.00 51.53           C  
ATOM   2072  HA  SER A 148      17.595  24.449 -27.937  1.00 51.53           H  
ATOM   2073  C   SER A 148      18.751  24.931 -29.658  1.00 51.53           C  
ATOM   2074  CB  SER A 148      19.287  25.537 -27.233  1.00 51.53           C  
ATOM   2075  HB2 SER A 148      18.581  26.358 -27.106  1.00 51.53           H  
ATOM   2076  HB3 SER A 148      19.450  25.079 -26.258  1.00 51.53           H  
ATOM   2077  O   SER A 148      17.781  25.434 -30.231  1.00 51.53           O  
ATOM   2078  OG  SER A 148      20.496  26.090 -27.697  1.00 51.53           O  
ATOM   2079  HG  SER A 148      21.189  25.432 -27.788  1.00 51.53           H  
ATOM   2080  N   GLU A 149      19.865  24.610 -30.305  1.00 53.10           N  
ATOM   2081  H   GLU A 149      20.632  24.268 -29.745  1.00 53.10           H  
ATOM   2082  CA  GLU A 149      20.153  24.767 -31.721  1.00 53.10           C  
ATOM   2083  HA  GLU A 149      19.937  25.789 -32.031  1.00 53.10           H  
ATOM   2084  C   GLU A 149      19.341  23.799 -32.582  1.00 53.10           C  
ATOM   2085  CB  GLU A 149      21.634  24.474 -31.926  1.00 53.10           C  
ATOM   2086  HB2 GLU A 149      21.823  24.359 -32.993  1.00 53.10           H  
ATOM   2087  HB3 GLU A 149      21.869  23.519 -31.456  1.00 53.10           H  
ATOM   2088  O   GLU A 149      18.793  24.201 -33.614  1.00 53.10           O  
ATOM   2089  CG  GLU A 149      22.561  25.566 -31.385  1.00 53.10           C  
ATOM   2090  HG2 GLU A 149      22.490  25.653 -30.301  1.00 53.10           H  
ATOM   2091  HG3 GLU A 149      22.260  26.520 -31.818  1.00 53.10           H  
ATOM   2092  CD  GLU A 149      23.981  25.211 -31.810  1.00 53.10           C  
ATOM   2093  OE1 GLU A 149      24.566  26.081 -32.486  1.00 53.10           O  
ATOM   2094  OE2 GLU A 149      24.320  24.009 -31.734  1.00 53.10           O  
ATOM   2095  N   GLN A 150      19.187  22.550 -32.130  1.00 55.82           N  
ATOM   2096  H   GLN A 150      19.749  22.276 -31.337  1.00 55.82           H  
ATOM   2097  CA  GLN A 150      18.286  21.564 -32.731  1.00 55.82           C  
ATOM   2098  HA  GLN A 150      18.576  21.395 -33.768  1.00 55.82           H  
ATOM   2099  C   GLN A 150      16.835  22.054 -32.728  1.00 55.82           C  
ATOM   2100  CB  GLN A 150      18.380  20.241 -31.960  1.00 55.82           C  
ATOM   2101  HB2 GLN A 150      17.545  19.603 -32.251  1.00 55.82           H  
ATOM   2102  HB3 GLN A 150      18.296  20.438 -30.891  1.00 55.82           H  
ATOM   2103  O   GLN A 150      16.143  21.997 -33.752  1.00 55.82           O  
ATOM   2104  CG  GLN A 150      19.680  19.479 -32.234  1.00 55.82           C  
ATOM   2105  HG2 GLN A 150      19.629  19.100 -33.254  1.00 55.82           H  
ATOM   2106  HG3 GLN A 150      20.546  20.136 -32.145  1.00 55.82           H  
ATOM   2107  CD  GLN A 150      19.844  18.277 -31.317  1.00 55.82           C  
ATOM   2108  NE2 GLN A 150      21.046  17.945 -30.902  1.00 55.82           N  
ATOM   2109 HE21 GLN A 150      21.110  17.175 -30.251  1.00 55.82           H  
ATOM   2110 HE22 GLN A 150      21.829  18.572 -31.019  1.00 55.82           H  
ATOM   2111  OE1 GLN A 150      18.877  17.601 -30.999  1.00 55.82           O  
ATOM   2112  N   ILE A 151      16.369  22.587 -31.593  1.00 49.07           N  
ATOM   2113  H   ILE A 151      16.974  22.576 -30.784  1.00 49.07           H  
ATOM   2114  CA  ILE A 151      15.045  23.205 -31.479  1.00 49.07           C  
ATOM   2115  HA  ILE A 151      14.305  22.489 -31.836  1.00 49.07           H  
ATOM   2116  C   ILE A 151      14.966  24.434 -32.397  1.00 49.07           C  
ATOM   2117  CB  ILE A 151      14.714  23.526 -30.003  1.00 49.07           C  
ATOM   2118  HB  ILE A 151      15.556  24.061 -29.564  1.00 49.07           H  
ATOM   2119  O   ILE A 151      13.999  24.561 -33.151  1.00 49.07           O  
ATOM   2120  CG1 ILE A 151      14.478  22.217 -29.211  1.00 49.07           C  
ATOM   2121 HG12 ILE A 151      15.244  21.484 -29.465  1.00 49.07           H  
ATOM   2122 HG13 ILE A 151      13.519  21.786 -29.501  1.00 49.07           H  
ATOM   2123  CG2 ILE A 151      13.459  24.418 -29.897  1.00 49.07           C  
ATOM   2124 HG21 ILE A 151      13.649  25.389 -30.356  1.00 49.07           H  
ATOM   2125 HG22 ILE A 151      13.212  24.603 -28.852  1.00 49.07           H  
ATOM   2126 HG23 ILE A 151      12.615  23.940 -30.393  1.00 49.07           H  
ATOM   2127  CD1 ILE A 151      14.500  22.406 -27.688  1.00 49.07           C  
ATOM   2128 HD11 ILE A 151      15.433  22.882 -27.386  1.00 49.07           H  
ATOM   2129 HD12 ILE A 151      14.430  21.430 -27.206  1.00 49.07           H  
ATOM   2130 HD13 ILE A 151      13.658  23.014 -27.359  1.00 49.07           H  
ATOM   2131  N   GLY A 152      15.986  25.294 -32.404  1.00 51.27           N  
ATOM   2132  H   GLY A 152      16.743  25.131 -31.755  1.00 51.27           H  
ATOM   2133  CA  GLY A 152      16.073  26.482 -33.254  1.00 51.27           C  
ATOM   2134  HA2 GLY A 152      15.298  27.191 -32.964  1.00 51.27           H  
ATOM   2135  HA3 GLY A 152      17.047  26.944 -33.096  1.00 51.27           H  
ATOM   2136  C   GLY A 152      15.930  26.177 -34.750  1.00 51.27           C  
ATOM   2137  O   GLY A 152      15.077  26.775 -35.410  1.00 51.27           O  
ATOM   2138  N   GLU A 153      16.682  25.207 -35.284  1.00 52.49           N  
ATOM   2139  H   GLU A 153      17.380  24.766 -34.703  1.00 52.49           H  
ATOM   2140  CA  GLU A 153      16.547  24.761 -36.682  1.00 52.49           C  
ATOM   2141  HA  GLU A 153      16.625  25.622 -37.345  1.00 52.49           H  
ATOM   2142  C   GLU A 153      15.190  24.098 -36.950  1.00 52.49           C  
ATOM   2143  CB  GLU A 153      17.630  23.743 -37.082  1.00 52.49           C  
ATOM   2144  HB2 GLU A 153      17.647  22.923 -36.365  1.00 52.49           H  
ATOM   2145  HB3 GLU A 153      17.328  23.335 -38.047  1.00 52.49           H  
ATOM   2146  O   GLU A 153      14.622  24.267 -38.030  1.00 52.49           O  
ATOM   2147  CG  GLU A 153      19.047  24.306 -37.246  1.00 52.49           C  
ATOM   2148  HG2 GLU A 153      18.981  25.300 -37.689  1.00 52.49           H  
ATOM   2149  HG3 GLU A 153      19.496  24.401 -36.258  1.00 52.49           H  
ATOM   2150  CD  GLU A 153      19.944  23.415 -38.137  1.00 52.49           C  
ATOM   2151  OE1 GLU A 153      20.991  23.900 -38.605  1.00 52.49           O  
ATOM   2152  OE2 GLU A 153      19.608  22.236 -38.424  1.00 52.49           O  
ATOM   2153  N   SER A 154      14.635  23.353 -35.986  1.00 47.87           N  
ATOM   2154  H   SER A 154      15.161  23.187 -35.140  1.00 47.87           H  
ATOM   2155  CA  SER A 154      13.322  22.719 -36.160  1.00 47.87           C  
ATOM   2156  HA  SER A 154      13.358  22.134 -37.080  1.00 47.87           H  
ATOM   2157  C   SER A 154      12.195  23.748 -36.326  1.00 47.87           C  
ATOM   2158  CB  SER A 154      13.027  21.750 -35.009  1.00 47.87           C  
ATOM   2159  HB2 SER A 154      12.258  21.050 -35.337  1.00 47.87           H  
ATOM   2160  HB3 SER A 154      13.924  21.179 -34.769  1.00 47.87           H  
ATOM   2161  O   SER A 154      11.264  23.531 -37.105  1.00 47.87           O  
ATOM   2162  OG  SER A 154      12.552  22.407 -33.853  1.00 47.87           O  
ATOM   2163  HG  SER A 154      13.178  23.088 -33.597  1.00 47.87           H  
ATOM   2164  N   LEU A 155      12.309  24.888 -35.636  1.00 42.36           N  
ATOM   2165  H   LEU A 155      13.094  24.969 -35.006  1.00 42.36           H  
ATOM   2166  CA  LEU A 155      11.378  26.013 -35.715  1.00 42.36           C  
ATOM   2167  HA  LEU A 155      10.366  25.631 -35.848  1.00 42.36           H  
ATOM   2168  C   LEU A 155      11.670  26.915 -36.927  1.00 42.36           C  
ATOM   2169  CB  LEU A 155      11.452  26.803 -34.394  1.00 42.36           C  
ATOM   2170  HB2 LEU A 155      10.826  27.691 -34.485  1.00 42.36           H  
ATOM   2171  HB3 LEU A 155      12.480  27.136 -34.253  1.00 42.36           H  
ATOM   2172  O   LEU A 155      10.749  27.509 -37.490  1.00 42.36           O  
ATOM   2173  CG  LEU A 155      11.013  26.020 -33.137  1.00 42.36           C  
ATOM   2174  HG  LEU A 155      11.594  25.103 -33.038  1.00 42.36           H  
ATOM   2175  CD1 LEU A 155      11.252  26.877 -31.893  1.00 42.36           C  
ATOM   2176 HD11 LEU A 155      12.311  27.128 -31.828  1.00 42.36           H  
ATOM   2177 HD12 LEU A 155      10.664  27.794 -31.944  1.00 42.36           H  
ATOM   2178 HD13 LEU A 155      10.980  26.314 -31.001  1.00 42.36           H  
ATOM   2179  CD2 LEU A 155       9.535  25.629 -33.176  1.00 42.36           C  
ATOM   2180 HD21 LEU A 155       9.365  24.922 -33.989  1.00 42.36           H  
ATOM   2181 HD22 LEU A 155       8.916  26.515 -33.318  1.00 42.36           H  
ATOM   2182 HD23 LEU A 155       9.266  25.140 -32.240  1.00 42.36           H  
ATOM   2183  N   MET A 156      12.934  27.000 -37.354  1.00 50.22           N  
ATOM   2184  H   MET A 156      13.640  26.527 -36.808  1.00 50.22           H  
ATOM   2185  CA  MET A 156      13.398  27.829 -38.471  1.00 50.22           C  
ATOM   2186  HA  MET A 156      12.538  28.180 -39.041  1.00 50.22           H  
ATOM   2187  C   MET A 156      14.306  27.038 -39.433  1.00 50.22           C  
ATOM   2188  CB  MET A 156      14.126  29.070 -37.931  1.00 50.22           C  
ATOM   2189  HB2 MET A 156      14.980  28.750 -37.333  1.00 50.22           H  
ATOM   2190  HB3 MET A 156      14.496  29.652 -38.775  1.00 50.22           H  
ATOM   2191  O   MET A 156      15.500  27.317 -39.519  1.00 50.22           O  
ATOM   2192  CG  MET A 156      13.232  29.983 -37.092  1.00 50.22           C  
ATOM   2193  HG2 MET A 156      12.351  30.244 -37.679  1.00 50.22           H  
ATOM   2194  HG3 MET A 156      12.903  29.449 -36.201  1.00 50.22           H  
ATOM   2195  SD  MET A 156      14.050  31.516 -36.576  1.00 50.22           S  
ATOM   2196  CE  MET A 156      15.275  30.838 -35.417  1.00 50.22           C  
ATOM   2197  HE1 MET A 156      16.001  30.227 -35.952  1.00 50.22           H  
ATOM   2198  HE2 MET A 156      15.801  31.656 -34.923  1.00 50.22           H  
ATOM   2199  HE3 MET A 156      14.776  30.226 -34.665  1.00 50.22           H  
ATOM   2200  N   PRO A 157      13.768  26.125 -40.264  1.00 52.32           N  
ATOM   2201  CA  PRO A 157      14.574  25.192 -41.070  1.00 52.32           C  
ATOM   2202  HA  PRO A 157      15.268  24.667 -40.414  1.00 52.32           H  
ATOM   2203  C   PRO A 157      15.421  25.838 -42.179  1.00 52.32           C  
ATOM   2204  CB  PRO A 157      13.566  24.182 -41.632  1.00 52.32           C  
ATOM   2205  HB2 PRO A 157      13.507  23.329 -40.956  1.00 52.32           H  
ATOM   2206  HB3 PRO A 157      13.822  23.844 -42.637  1.00 52.32           H  
ATOM   2207  O   PRO A 157      16.162  25.146 -42.874  1.00 52.32           O  
ATOM   2208  CG  PRO A 157      12.235  24.932 -41.610  1.00 52.32           C  
ATOM   2209  HG2 PRO A 157      11.387  24.251 -41.544  1.00 52.32           H  
ATOM   2210  HG3 PRO A 157      12.155  25.565 -42.493  1.00 52.32           H  
ATOM   2211  CD  PRO A 157      12.357  25.802 -40.365  1.00 52.32           C  
ATOM   2212  HD2 PRO A 157      11.737  26.694 -40.465  1.00 52.32           H  
ATOM   2213  HD3 PRO A 157      12.058  25.233 -39.485  1.00 52.32           H  
ATOM   2214  N   ARG A 158      15.291  27.154 -42.401  1.00 53.65           N  
ATOM   2215  H   ARG A 158      14.740  27.662 -41.723  1.00 53.65           H  
ATOM   2216  CA  ARG A 158      16.158  27.908 -43.323  1.00 53.65           C  
ATOM   2217  HA  ARG A 158      16.529  27.227 -44.089  1.00 53.65           H  
ATOM   2218  C   ARG A 158      17.425  28.448 -42.647  1.00 53.65           C  
ATOM   2219  CB  ARG A 158      15.394  29.047 -44.008  1.00 53.65           C  
ATOM   2220  HB2 ARG A 158      16.110  29.550 -44.658  1.00 53.65           H  
ATOM   2221  HB3 ARG A 158      15.036  29.743 -43.250  1.00 53.65           H  
ATOM   2222  O   ARG A 158      18.341  28.841 -43.365  1.00 53.65           O  
ATOM   2223  CG  ARG A 158      14.221  28.600 -44.889  1.00 53.65           C  
ATOM   2224  HG2 ARG A 158      14.580  27.912 -45.654  1.00 53.65           H  
ATOM   2225  HG3 ARG A 158      13.495  28.074 -44.268  1.00 53.65           H  
ATOM   2226  CD  ARG A 158      13.509  29.790 -45.559  1.00 53.65           C  
ATOM   2227  HD2 ARG A 158      12.608  29.413 -46.043  1.00 53.65           H  
ATOM   2228  HD3 ARG A 158      13.211  30.494 -44.783  1.00 53.65           H  
ATOM   2229  NE  ARG A 158      14.337  30.488 -46.567  1.00 53.65           N  
ATOM   2230  HE  ARG A 158      15.270  30.131 -46.716  1.00 53.65           H  
ATOM   2231  NH1 ARG A 158      12.817  32.129 -47.112  1.00 53.65           N  
ATOM   2232 HH11 ARG A 158      12.611  33.000 -47.582  1.00 53.65           H  
ATOM   2233 HH12 ARG A 158      12.173  31.769 -46.423  1.00 53.65           H  
ATOM   2234  NH2 ARG A 158      14.807  32.109 -48.110  1.00 53.65           N  
ATOM   2235 HH21 ARG A 158      15.751  31.761 -48.206  1.00 53.65           H  
ATOM   2236 HH22 ARG A 158      14.581  32.995 -48.538  1.00 53.65           H  
ATOM   2237  CZ  ARG A 158      13.984  31.563 -47.259  1.00 53.65           C  
ATOM   2238  N   VAL A 159      17.463  28.487 -41.316  1.00 63.93           N  
ATOM   2239  H   VAL A 159      16.722  28.040 -40.796  1.00 63.93           H  
ATOM   2240  CA  VAL A 159      18.673  28.785 -40.544  1.00 63.93           C  
ATOM   2241  HA  VAL A 159      19.269  29.527 -41.074  1.00 63.93           H  
ATOM   2242  C   VAL A 159      19.466  27.487 -40.444  1.00 63.93           C  
ATOM   2243  CB  VAL A 159      18.335  29.352 -39.150  1.00 63.93           C  
ATOM   2244  HB  VAL A 159      17.751  28.621 -38.589  1.00 63.93           H  
ATOM   2245  O   VAL A 159      18.903  26.446 -40.124  1.00 63.93           O  
ATOM   2246  CG1 VAL A 159      19.601  29.687 -38.354  1.00 63.93           C  
ATOM   2247 HG11 VAL A 159      20.206  30.422 -38.885  1.00 63.93           H  
ATOM   2248 HG12 VAL A 159      20.193  28.790 -38.175  1.00 63.93           H  
ATOM   2249 HG13 VAL A 159      19.333  30.096 -37.380  1.00 63.93           H  
ATOM   2250  CG2 VAL A 159      17.514  30.644 -39.277  1.00 63.93           C  
ATOM   2251 HG21 VAL A 159      16.562  30.441 -39.768  1.00 63.93           H  
ATOM   2252 HG22 VAL A 159      17.306  31.041 -38.284  1.00 63.93           H  
ATOM   2253 HG23 VAL A 159      18.075  31.386 -39.846  1.00 63.93           H  
ATOM   2254  N   VAL A 160      20.752  27.552 -40.783  1.00 70.90           N  
ATOM   2255  H   VAL A 160      21.149  28.462 -40.969  1.00 70.90           H  
ATOM   2256  CA  VAL A 160      21.690  26.437 -40.629  1.00 70.90           C  
ATOM   2257  HA  VAL A 160      21.153  25.538 -40.325  1.00 70.90           H  
ATOM   2258  C   VAL A 160      22.660  26.813 -39.521  1.00 70.90           C  
ATOM   2259  CB  VAL A 160      22.434  26.126 -41.941  1.00 70.90           C  
ATOM   2260  HB  VAL A 160      22.999  27.003 -42.258  1.00 70.90           H  
ATOM   2261  O   VAL A 160      23.393  27.787 -39.688  1.00 70.90           O  
ATOM   2262  CG1 VAL A 160      23.413  24.956 -41.774  1.00 70.90           C  
ATOM   2263 HG11 VAL A 160      23.870  24.691 -42.727  1.00 70.90           H  
ATOM   2264 HG12 VAL A 160      24.201  25.225 -41.070  1.00 70.90           H  
ATOM   2265 HG13 VAL A 160      22.885  24.092 -41.370  1.00 70.90           H  
ATOM   2266  CG2 VAL A 160      21.457  25.766 -43.071  1.00 70.90           C  
ATOM   2267 HG21 VAL A 160      20.845  24.920 -42.760  1.00 70.90           H  
ATOM   2268 HG22 VAL A 160      20.803  26.612 -43.280  1.00 70.90           H  
ATOM   2269 HG23 VAL A 160      22.005  25.510 -43.978  1.00 70.90           H  
ATOM   2270  N   GLN A 161      22.661  26.060 -38.430  1.00 76.99           N  
ATOM   2271  H   GLN A 161      22.052  25.255 -38.399  1.00 76.99           H  
ATOM   2272  CA  GLN A 161      23.631  26.190 -37.350  1.00 76.99           C  
ATOM   2273  HA  GLN A 161      23.762  27.245 -37.109  1.00 76.99           H  
ATOM   2274  C   GLN A 161      24.974  25.652 -37.832  1.00 76.99           C  
ATOM   2275  CB  GLN A 161      23.139  25.454 -36.094  1.00 76.99           C  
ATOM   2276  HB2 GLN A 161      23.900  25.516 -35.316  1.00 76.99           H  
ATOM   2277  HB3 GLN A 161      22.992  24.402 -36.339  1.00 76.99           H  
ATOM   2278  O   GLN A 161      25.045  24.579 -38.443  1.00 76.99           O  
ATOM   2279  CG  GLN A 161      21.818  26.022 -35.548  1.00 76.99           C  
ATOM   2280  HG2 GLN A 161      21.087  26.111 -36.352  1.00 76.99           H  
ATOM   2281  HG3 GLN A 161      21.407  25.313 -34.830  1.00 76.99           H  
ATOM   2282  CD  GLN A 161      21.939  27.385 -34.872  1.00 76.99           C  
ATOM   2283  NE2 GLN A 161      20.988  27.752 -34.045  1.00 76.99           N  
ATOM   2284 HE21 GLN A 161      21.278  28.534 -33.475  1.00 76.99           H  
ATOM   2285 HE22 GLN A 161      20.398  27.025 -33.665  1.00 76.99           H  
ATOM   2286  OE1 GLN A 161      22.812  28.192 -35.125  1.00 76.99           O  
ATOM   2287  N   LEU A 162      26.036  26.423 -37.615  1.00 76.33           N  
ATOM   2288  H   LEU A 162      25.916  27.264 -37.068  1.00 76.33           H  
ATOM   2289  CA  LEU A 162      27.388  26.021 -37.979  1.00 76.33           C  
ATOM   2290  HA  LEU A 162      27.408  25.742 -39.033  1.00 76.33           H  
ATOM   2291  C   LEU A 162      27.800  24.772 -37.218  1.00 76.33           C  
ATOM   2292  CB  LEU A 162      28.388  27.152 -37.719  1.00 76.33           C  
ATOM   2293  HB2 LEU A 162      29.388  26.724 -37.780  1.00 76.33           H  
ATOM   2294  HB3 LEU A 162      28.256  27.516 -36.700  1.00 76.33           H  
ATOM   2295  O   LEU A 162      28.404  23.902 -37.827  1.00 76.33           O  
ATOM   2296  CG  LEU A 162      28.313  28.334 -38.695  1.00 76.33           C  
ATOM   2297  HG  LEU A 162      27.376  28.879 -38.575  1.00 76.33           H  
ATOM   2298  CD1 LEU A 162      29.474  29.278 -38.392  1.00 76.33           C  
ATOM   2299 HD11 LEU A 162      29.300  29.740 -37.420  1.00 76.33           H  
ATOM   2300 HD12 LEU A 162      30.406  28.716 -38.342  1.00 76.33           H  
ATOM   2301 HD13 LEU A 162      29.573  30.041 -39.165  1.00 76.33           H  
ATOM   2302  CD2 LEU A 162      28.426  27.933 -40.167  1.00 76.33           C  
ATOM   2303 HD21 LEU A 162      27.570  27.322 -40.451  1.00 76.33           H  
ATOM   2304 HD22 LEU A 162      28.420  28.847 -40.762  1.00 76.33           H  
ATOM   2305 HD23 LEU A 162      29.351  27.377 -40.318  1.00 76.33           H  
ATOM   2306  N   ASP A 163      27.368  24.618 -35.975  1.00 66.43           N  
ATOM   2307  H   ASP A 163      27.052  25.437 -35.476  1.00 66.43           H  
ATOM   2308  CA  ASP A 163      27.710  23.491 -35.108  1.00 66.43           C  
ATOM   2309  HA  ASP A 163      28.794  23.406 -35.044  1.00 66.43           H  
ATOM   2310  C   ASP A 163      27.182  22.153 -35.636  1.00 66.43           C  
ATOM   2311  CB  ASP A 163      27.181  23.817 -33.707  1.00 66.43           C  
ATOM   2312  HB2 ASP A 163      27.223  22.907 -33.109  1.00 66.43           H  
ATOM   2313  HB3 ASP A 163      26.143  24.144 -33.771  1.00 66.43           H  
ATOM   2314  O   ASP A 163      27.742  21.093 -35.368  1.00 66.43           O  
ATOM   2315  CG  ASP A 163      28.041  24.894 -33.033  1.00 66.43           C  
ATOM   2316  OD1 ASP A 163      28.626  25.713 -33.786  1.00 66.43           O  
ATOM   2317  OD2 ASP A 163      28.286  24.748 -31.824  1.00 66.43           O  
ATOM   2318  N   ARG A 164      26.167  22.178 -36.508  1.00 63.43           N  
ATOM   2319  H   ARG A 164      25.754  23.080 -36.694  1.00 63.43           H  
ATOM   2320  CA  ARG A 164      25.714  20.993 -37.249  1.00 63.43           C  
ATOM   2321  HA  ARG A 164      25.677  20.157 -36.550  1.00 63.43           H  
ATOM   2322  C   ARG A 164      26.666  20.591 -38.381  1.00 63.43           C  
ATOM   2323  CB  ARG A 164      24.306  21.283 -37.769  1.00 63.43           C  
ATOM   2324  HB2 ARG A 164      23.667  21.570 -36.934  1.00 63.43           H  
ATOM   2325  HB3 ARG A 164      24.340  22.108 -38.480  1.00 63.43           H  
ATOM   2326  O   ARG A 164      26.665  19.441 -38.828  1.00 63.43           O  
ATOM   2327  CG  ARG A 164      23.714  20.054 -38.452  1.00 63.43           C  
ATOM   2328  HG2 ARG A 164      24.301  19.809 -39.337  1.00 63.43           H  
ATOM   2329  HG3 ARG A 164      23.711  19.209 -37.764  1.00 63.43           H  
ATOM   2330  CD  ARG A 164      22.298  20.344 -38.912  1.00 63.43           C  
ATOM   2331  HD2 ARG A 164      22.273  21.324 -39.388  1.00 63.43           H  
ATOM   2332  HD3 ARG A 164      21.636  20.369 -38.046  1.00 63.43           H  
ATOM   2333  NE  ARG A 164      21.878  19.304 -39.861  1.00 63.43           N  
ATOM   2334  HE  ARG A 164      22.445  18.468 -39.885  1.00 63.43           H  
ATOM   2335  NH1 ARG A 164      20.051  20.448 -40.612  1.00 63.43           N  
ATOM   2336 HH11 ARG A 164      20.150  21.089 -39.838  1.00 63.43           H  
ATOM   2337 HH12 ARG A 164      19.215  20.552 -41.169  1.00 63.43           H  
ATOM   2338  NH2 ARG A 164      20.609  18.471 -41.539  1.00 63.43           N  
ATOM   2339 HH21 ARG A 164      21.229  17.674 -41.571  1.00 63.43           H  
ATOM   2340 HH22 ARG A 164      19.815  18.567 -42.155  1.00 63.43           H  
ATOM   2341  CZ  ARG A 164      20.847  19.415 -40.666  1.00 63.43           C  
ATOM   2342  N   THR A 165      27.433  21.533 -38.914  1.00 63.23           N  
ATOM   2343  H   THR A 165      27.460  22.423 -38.438  1.00 63.23           H  
ATOM   2344  CA  THR A 165      28.408  21.311 -39.981  1.00 63.23           C  
ATOM   2345  HA  THR A 165      28.277  20.314 -40.401  1.00 63.23           H  
ATOM   2346  C   THR A 165      29.800  21.375 -39.374  1.00 63.23           C  
ATOM   2347  CB  THR A 165      28.244  22.324 -41.132  1.00 63.23           C  
ATOM   2348  HB  THR A 165      29.003  22.104 -41.882  1.00 63.23           H  
ATOM   2349  O   THR A 165      30.287  22.464 -39.114  1.00 63.23           O  
ATOM   2350  CG2 THR A 165      26.867  22.216 -41.794  1.00 63.23           C  
ATOM   2351 HG21 THR A 165      26.845  22.845 -42.684  1.00 63.23           H  
ATOM   2352 HG22 THR A 165      26.674  21.180 -42.073  1.00 63.23           H  
ATOM   2353 HG23 THR A 165      26.099  22.550 -41.097  1.00 63.23           H  
ATOM   2354  OG1 THR A 165      28.374  23.673 -40.751  1.00 63.23           O  
ATOM   2355  HG1 THR A 165      28.829  23.679 -39.906  1.00 63.23           H  
ATOM   2356  N   GLY A 166      30.449  20.227 -39.148  1.00 62.55           N  
ATOM   2357  H   GLY A 166      29.967  19.351 -39.293  1.00 62.55           H  
ATOM   2358  CA  GLY A 166      31.805  20.202 -38.585  1.00 62.55           C  
ATOM   2359  HA2 GLY A 166      31.745  20.433 -37.521  1.00 62.55           H  
ATOM   2360  HA3 GLY A 166      32.245  19.212 -38.700  1.00 62.55           H  
ATOM   2361  C   GLY A 166      32.727  21.225 -39.260  1.00 62.55           C  
ATOM   2362  O   GLY A 166      32.534  21.551 -40.439  1.00 62.55           O  
ATOM   2363  N   LEU A 167      33.693  21.752 -38.497  1.00 71.57           N  
ATOM   2364  H   LEU A 167      33.729  21.480 -37.525  1.00 71.57           H  
ATOM   2365  CA  LEU A 167      34.631  22.774 -38.964  1.00 71.57           C  
ATOM   2366  HA  LEU A 167      34.112  23.732 -38.913  1.00 71.57           H  
ATOM   2367  C   LEU A 167      35.095  22.513 -40.411  1.00 71.57           C  
ATOM   2368  CB  LEU A 167      35.870  22.813 -38.051  1.00 71.57           C  
ATOM   2369  HB2 LEU A 167      36.195  21.790 -37.862  1.00 71.57           H  
ATOM   2370  HB3 LEU A 167      36.678  23.315 -38.583  1.00 71.57           H  
ATOM   2371  O   LEU A 167      35.423  21.382 -40.762  1.00 71.57           O  
ATOM   2372  CG  LEU A 167      35.679  23.527 -36.704  1.00 71.57           C  
ATOM   2373  HG  LEU A 167      34.852  23.079 -36.154  1.00 71.57           H  
ATOM   2374  CD1 LEU A 167      36.965  23.372 -35.891  1.00 71.57           C  
ATOM   2375 HD11 LEU A 167      37.804  23.832 -36.414  1.00 71.57           H  
ATOM   2376 HD12 LEU A 167      37.169  22.316 -35.712  1.00 71.57           H  
ATOM   2377 HD13 LEU A 167      36.837  23.864 -34.927  1.00 71.57           H  
ATOM   2378  CD2 LEU A 167      35.415  25.014 -36.926  1.00 71.57           C  
ATOM   2379 HD21 LEU A 167      36.112  25.417 -37.662  1.00 71.57           H  
ATOM   2380 HD22 LEU A 167      35.563  25.557 -35.993  1.00 71.57           H  
ATOM   2381 HD23 LEU A 167      34.386  25.170 -37.250  1.00 71.57           H  
ATOM   2382  N   PRO A 168      35.179  23.531 -41.279  1.00 68.20           N  
ATOM   2383  CA  PRO A 168      35.740  23.416 -42.621  1.00 68.20           C  
ATOM   2384  HA  PRO A 168      34.971  23.003 -43.273  1.00 68.20           H  
ATOM   2385  C   PRO A 168      37.012  22.550 -42.718  1.00 68.20           C  
ATOM   2386  CB  PRO A 168      36.014  24.866 -43.020  1.00 68.20           C  
ATOM   2387  HB2 PRO A 168      36.020  24.983 -44.104  1.00 68.20           H  
ATOM   2388  HB3 PRO A 168      36.958  25.210 -42.597  1.00 68.20           H  
ATOM   2389  O   PRO A 168      38.101  22.962 -42.329  1.00 68.20           O  
ATOM   2390  CG  PRO A 168      34.876  25.629 -42.347  1.00 68.20           C  
ATOM   2391  HG2 PRO A 168      35.150  26.665 -42.146  1.00 68.20           H  
ATOM   2392  HG3 PRO A 168      33.983  25.570 -42.969  1.00 68.20           H  
ATOM   2393  CD  PRO A 168      34.630  24.855 -41.058  1.00 68.20           C  
ATOM   2394  HD2 PRO A 168      35.133  25.318 -40.209  1.00 68.20           H  
ATOM   2395  HD3 PRO A 168      33.560  24.802 -40.854  1.00 68.20           H  
ATOM   2396  N   GLY A 169      36.883  21.356 -43.307  1.00 59.94           N  
ATOM   2397  H   GLY A 169      35.939  21.024 -43.450  1.00 59.94           H  
ATOM   2398  CA  GLY A 169      37.980  20.389 -43.464  1.00 59.94           C  
ATOM   2399  HA2 GLY A 169      38.938  20.907 -43.407  1.00 59.94           H  
ATOM   2400  HA3 GLY A 169      37.901  19.926 -44.447  1.00 59.94           H  
ATOM   2401  C   GLY A 169      38.003  19.266 -42.421  1.00 59.94           C  
ATOM   2402  O   GLY A 169      38.745  18.300 -42.601  1.00 59.94           O  
ATOM   2403  N   THR A 170      37.168  19.336 -41.386  1.00 54.31           N  
ATOM   2404  H   THR A 170      36.579  20.149 -41.277  1.00 54.31           H  
ATOM   2405  CA  THR A 170      36.866  18.223 -40.487  1.00 54.31           C  
ATOM   2406  HA  THR A 170      37.681  17.502 -40.556  1.00 54.31           H  
ATOM   2407  C   THR A 170      35.590  17.522 -40.962  1.00 54.31           C  
ATOM   2408  CB  THR A 170      36.797  18.641 -39.003  1.00 54.31           C  
ATOM   2409  HB  THR A 170      36.836  17.732 -38.403  1.00 54.31           H  
ATOM   2410  O   THR A 170      34.636  18.140 -41.431  1.00 54.31           O  
ATOM   2411  CG2 THR A 170      37.959  19.543 -38.583  1.00 54.31           C  
ATOM   2412 HG21 THR A 170      38.907  19.063 -38.827  1.00 54.31           H  
ATOM   2413 HG22 THR A 170      37.916  19.717 -37.508  1.00 54.31           H  
ATOM   2414 HG23 THR A 170      37.897  20.502 -39.096  1.00 54.31           H  
ATOM   2415  OG1 THR A 170      35.598  19.294 -38.699  1.00 54.31           O  
ATOM   2416  HG1 THR A 170      35.511  19.374 -37.747  1.00 54.31           H  
ATOM   2417  N   ALA A 171      35.586  16.190 -40.906  1.00 46.17           N  
ATOM   2418  H   ALA A 171      36.404  15.716 -40.551  1.00 46.17           H  
ATOM   2419  CA  ALA A 171      34.403  15.377 -41.207  1.00 46.17           C  
ATOM   2420  HA  ALA A 171      33.741  15.933 -41.872  1.00 46.17           H  
ATOM   2421  C   ALA A 171      33.585  15.056 -39.943  1.00 46.17           C  
ATOM   2422  CB  ALA A 171      34.858  14.115 -41.948  1.00 46.17           C  
ATOM   2423  HB1 ALA A 171      33.986  13.527 -42.233  1.00 46.17           H  
ATOM   2424  HB2 ALA A 171      35.494  13.512 -41.299  1.00 46.17           H  
ATOM   2425  HB3 ALA A 171      35.408  14.391 -42.848  1.00 46.17           H  
ATOM   2426  O   ALA A 171      32.588  14.340 -40.013  1.00 46.17           O  
ATOM   2427  N   THR A 172      34.028  15.556 -38.789  1.00 41.27           N  
ATOM   2428  H   THR A 172      34.806  16.200 -38.809  1.00 41.27           H  
ATOM   2429  CA  THR A 172      33.499  15.210 -37.473  1.00 41.27           C  
ATOM   2430  HA  THR A 172      32.754  14.422 -37.579  1.00 41.27           H  
ATOM   2431  C   THR A 172      32.823  16.442 -36.888  1.00 41.27           C  
ATOM   2432  CB  THR A 172      34.606  14.693 -36.529  1.00 41.27           C  
ATOM   2433  HB  THR A 172      35.026  15.525 -35.963  1.00 41.27           H  
ATOM   2434  O   THR A 172      33.486  17.443 -36.628  1.00 41.27           O  
ATOM   2435  CG2 THR A 172      34.058  13.651 -35.558  1.00 41.27           C  
ATOM   2436 HG21 THR A 172      33.245  14.087 -34.976  1.00 41.27           H  
ATOM   2437 HG22 THR A 172      33.683  12.785 -36.104  1.00 41.27           H  
ATOM   2438 HG23 THR A 172      34.841  13.338 -34.867  1.00 41.27           H  
ATOM   2439  OG1 THR A 172      35.667  14.064 -37.226  1.00 41.27           O  
ATOM   2440  HG1 THR A 172      36.288  13.779 -36.552  1.00 41.27           H  
ATOM   2441  N   VAL A 173      31.507  16.367 -36.700  1.00 45.33           N  
ATOM   2442  H   VAL A 173      31.034  15.515 -36.966  1.00 45.33           H  
ATOM   2443  CA  VAL A 173      30.802  17.231 -35.747  1.00 45.33           C  
ATOM   2444  HA  VAL A 173      31.148  18.261 -35.833  1.00 45.33           H  
ATOM   2445  C   VAL A 173      31.148  16.695 -34.362  1.00 45.33           C  
ATOM   2446  CB  VAL A 173      29.279  17.190 -35.979  1.00 45.33           C  
ATOM   2447  HB  VAL A 173      28.925  16.164 -35.877  1.00 45.33           H  
ATOM   2448  O   VAL A 173      30.914  15.510 -34.107  1.00 45.33           O  
ATOM   2449  CG1 VAL A 173      28.558  18.068 -34.959  1.00 45.33           C  
ATOM   2450 HG11 VAL A 173      28.666  17.661 -33.953  1.00 45.33           H  
ATOM   2451 HG12 VAL A 173      27.496  18.150 -35.193  1.00 45.33           H  
ATOM   2452 HG13 VAL A 173      29.003  19.063 -34.954  1.00 45.33           H  
ATOM   2453  CG2 VAL A 173      28.904  17.681 -37.381  1.00 45.33           C  
ATOM   2454 HG21 VAL A 173      29.105  18.751 -37.443  1.00 45.33           H  
ATOM   2455 HG22 VAL A 173      27.838  17.519 -37.537  1.00 45.33           H  
ATOM   2456 HG23 VAL A 173      29.459  17.145 -38.151  1.00 45.33           H  
ATOM   2457  N   ASP A 174      31.756  17.507 -33.500  1.00 43.53           N  
ATOM   2458  H   ASP A 174      31.851  18.490 -33.711  1.00 43.53           H  
ATOM   2459  CA  ASP A 174      32.038  17.089 -32.127  1.00 43.53           C  
ATOM   2460  HA  ASP A 174      32.282  16.027 -32.127  1.00 43.53           H  
ATOM   2461  C   ASP A 174      30.786  17.279 -31.269  1.00 43.53           C  
ATOM   2462  CB  ASP A 174      33.262  17.811 -31.543  1.00 43.53           C  
ATOM   2463  HB2 ASP A 174      34.100  17.683 -32.227  1.00 43.53           H  
ATOM   2464  HB3 ASP A 174      33.054  18.877 -31.454  1.00 43.53           H  
ATOM   2465  O   ASP A 174      30.508  18.361 -30.762  1.00 43.53           O  
ATOM   2466  CG  ASP A 174      33.664  17.242 -30.169  1.00 43.53           C  
ATOM   2467  OD1 ASP A 174      33.065  16.220 -29.731  1.00 43.53           O  
ATOM   2468  OD2 ASP A 174      34.634  17.775 -29.593  1.00 43.53           O  
ATOM   2469  N   THR A 175      30.013  16.205 -31.119  1.00 43.49           N  
ATOM   2470  H   THR A 175      30.239  15.369 -31.638  1.00 43.49           H  
ATOM   2471  CA  THR A 175      28.886  16.154 -30.177  1.00 43.49           C  
ATOM   2472  HA  THR A 175      28.564  17.170 -29.951  1.00 43.49           H  
ATOM   2473  C   THR A 175      29.277  15.522 -28.837  1.00 43.49           C  
ATOM   2474  CB  THR A 175      27.668  15.428 -30.782  1.00 43.49           C  
ATOM   2475  HB  THR A 175      26.835  15.503 -30.084  1.00 43.49           H  
ATOM   2476  O   THR A 175      28.402  15.209 -28.047  1.00 43.49           O  
ATOM   2477  CG2 THR A 175      27.219  16.026 -32.115  1.00 43.49           C  
ATOM   2478 HG21 THR A 175      27.947  15.791 -32.891  1.00 43.49           H  
ATOM   2479 HG22 THR A 175      27.119  17.107 -32.013  1.00 43.49           H  
ATOM   2480 HG23 THR A 175      26.250  15.608 -32.386  1.00 43.49           H  
ATOM   2481  OG1 THR A 175      27.951  14.057 -31.007  1.00 43.49           O  
ATOM   2482  HG1 THR A 175      27.876  13.658 -30.138  1.00 43.49           H  
ATOM   2483  N   SER A 176      30.557  15.210 -28.590  1.00 46.22           N  
ATOM   2484  H   SER A 176      31.276  15.596 -29.184  1.00 46.22           H  
ATOM   2485  CA  SER A 176      30.908  14.092 -27.695  1.00 46.22           C  
ATOM   2486  HA  SER A 176      30.024  13.466 -27.570  1.00 46.22           H  
ATOM   2487  C   SER A 176      31.338  14.466 -26.269  1.00 46.22           C  
ATOM   2488  CB  SER A 176      31.954  13.211 -28.384  1.00 46.22           C  
ATOM   2489  HB2 SER A 176      31.579  12.922 -29.366  1.00 46.22           H  
ATOM   2490  HB3 SER A 176      32.089  12.305 -27.793  1.00 46.22           H  
ATOM   2491  O   SER A 176      31.167  13.660 -25.355  1.00 46.22           O  
ATOM   2492  OG  SER A 176      33.213  13.846 -28.537  1.00 46.22           O  
ATOM   2493  HG  SER A 176      33.125  14.703 -28.961  1.00 46.22           H  
ATOM   2494  N   GLY A 177      31.912  15.655 -26.046  1.00 45.55           N  
ATOM   2495  H   GLY A 177      32.039  16.266 -26.840  1.00 45.55           H  
ATOM   2496  CA  GLY A 177      32.587  15.984 -24.778  1.00 45.55           C  
ATOM   2497  HA2 GLY A 177      32.984  15.075 -24.328  1.00 45.55           H  
ATOM   2498  HA3 GLY A 177      33.430  16.637 -25.006  1.00 45.55           H  
ATOM   2499  C   GLY A 177      31.720  16.695 -23.732  1.00 45.55           C  
ATOM   2500  O   GLY A 177      31.640  16.261 -22.580  1.00 45.55           O  
ATOM   2501  N   THR A 178      31.085  17.800 -24.123  1.00 47.27           N  
ATOM   2502  H   THR A 178      31.200  18.130 -25.071  1.00 47.27           H  
ATOM   2503  CA  THR A 178      30.223  18.637 -23.266  1.00 47.27           C  
ATOM   2504  HA  THR A 178      30.681  18.717 -22.280  1.00 47.27           H  
ATOM   2505  C   THR A 178      28.848  18.006 -23.042  1.00 47.27           C  
ATOM   2506  CB  THR A 178      30.083  20.061 -23.853  1.00 47.27           C  
ATOM   2507  HB  THR A 178      29.080  20.445 -23.671  1.00 47.27           H  
ATOM   2508  O   THR A 178      28.347  18.043 -21.917  1.00 47.27           O  
ATOM   2509  CG2 THR A 178      31.105  21.007 -23.220  1.00 47.27           C  
ATOM   2510 HG21 THR A 178      30.919  21.084 -22.149  1.00 47.27           H  
ATOM   2511 HG22 THR A 178      31.003  21.997 -23.666  1.00 47.27           H  
ATOM   2512 HG23 THR A 178      32.114  20.635 -23.395  1.00 47.27           H  
ATOM   2513  OG1 THR A 178      30.347  20.043 -25.242  1.00 47.27           O  
ATOM   2514  HG1 THR A 178      29.987  20.829 -25.661  1.00 47.27           H  
ATOM   2515  N   ASP A 179      28.294  17.335 -24.056  1.00 57.82           N  
ATOM   2516  H   ASP A 179      28.740  17.373 -24.961  1.00 57.82           H  
ATOM   2517  CA  ASP A 179      26.993  16.657 -23.980  1.00 57.82           C  
ATOM   2518  HA  ASP A 179      26.247  17.368 -23.624  1.00 57.82           H  
ATOM   2519  C   ASP A 179      27.014  15.473 -23.001  1.00 57.82           C  
ATOM   2520  CB  ASP A 179      26.584  16.202 -25.389  1.00 57.82           C  
ATOM   2521  HB2 ASP A 179      27.237  15.386 -25.699  1.00 57.82           H  
ATOM   2522  HB3 ASP A 179      26.722  17.032 -26.081  1.00 57.82           H  
ATOM   2523  O   ASP A 179      26.207  15.396 -22.076  1.00 57.82           O  
ATOM   2524  CG  ASP A 179      25.124  15.741 -25.478  1.00 57.82           C  
ATOM   2525  OD1 ASP A 179      24.401  15.878 -24.462  1.00 57.82           O  
ATOM   2526  OD2 ASP A 179      24.745  15.291 -26.576  1.00 57.82           O  
ATOM   2527  N   ALA A 180      28.021  14.595 -23.088  1.00 69.06           N  
ATOM   2528  H   ALA A 180      28.638  14.654 -23.886  1.00 69.06           H  
ATOM   2529  CA  ALA A 180      28.115  13.439 -22.199  1.00 69.06           C  
ATOM   2530  HA  ALA A 180      27.207  12.849 -22.322  1.00 69.06           H  
ATOM   2531  C   ALA A 180      28.227  13.839 -20.715  1.00 69.06           C  
ATOM   2532  CB  ALA A 180      29.311  12.585 -22.630  1.00 69.06           C  
ATOM   2533  HB1 ALA A 180      29.359  11.679 -22.025  1.00 69.06           H  
ATOM   2534  HB2 ALA A 180      29.192  12.304 -23.677  1.00 69.06           H  
ATOM   2535  HB3 ALA A 180      30.236  13.151 -22.525  1.00 69.06           H  
ATOM   2536  O   ALA A 180      27.654  13.182 -19.846  1.00 69.06           O  
ATOM   2537  N   ALA A 181      28.964  14.909 -20.396  1.00 71.65           N  
ATOM   2538  H   ALA A 181      29.371  15.449 -21.148  1.00 71.65           H  
ATOM   2539  CA  ALA A 181      29.094  15.395 -19.022  1.00 71.65           C  
ATOM   2540  HA  ALA A 181      29.341  14.553 -18.376  1.00 71.65           H  
ATOM   2541  C   ALA A 181      27.780  16.000 -18.498  1.00 71.65           C  
ATOM   2542  CB  ALA A 181      30.248  16.401 -18.960  1.00 71.65           C  
ATOM   2543  HB1 ALA A 181      30.381  16.747 -17.935  1.00 71.65           H  
ATOM   2544  HB2 ALA A 181      30.030  17.255 -19.600  1.00 71.65           H  
ATOM   2545  HB3 ALA A 181      31.169  15.930 -19.305  1.00 71.65           H  
ATOM   2546  O   ALA A 181      27.392  15.719 -17.359  1.00 71.65           O  
ATOM   2547  N   GLN A 182      27.086  16.784 -19.327  1.00 69.51           N  
ATOM   2548  H   GLN A 182      27.440  16.961 -20.256  1.00 69.51           H  
ATOM   2549  CA  GLN A 182      25.787  17.362 -18.988  1.00 69.51           C  
ATOM   2550  HA  GLN A 182      25.869  17.867 -18.025  1.00 69.51           H  
ATOM   2551  C   GLN A 182      24.713  16.276 -18.847  1.00 69.51           C  
ATOM   2552  CB  GLN A 182      25.425  18.411 -20.044  1.00 69.51           C  
ATOM   2553  HB2 GLN A 182      26.240  19.132 -20.110  1.00 69.51           H  
ATOM   2554  HB3 GLN A 182      25.303  17.935 -21.017  1.00 69.51           H  
ATOM   2555  O   GLN A 182      24.052  16.196 -17.815  1.00 69.51           O  
ATOM   2556  CG  GLN A 182      24.134  19.150 -19.672  1.00 69.51           C  
ATOM   2557  HG2 GLN A 182      24.214  19.555 -18.663  1.00 69.51           H  
ATOM   2558  HG3 GLN A 182      23.298  18.451 -19.693  1.00 69.51           H  
ATOM   2559  CD  GLN A 182      23.844  20.301 -20.624  1.00 69.51           C  
ATOM   2560  NE2 GLN A 182      22.616  20.453 -21.061  1.00 69.51           N  
ATOM   2561 HE21 GLN A 182      21.919  19.760 -20.825  1.00 69.51           H  
ATOM   2562 HE22 GLN A 182      22.487  21.160 -21.770  1.00 69.51           H  
ATOM   2563  OE1 GLN A 182      24.703  21.099 -20.960  1.00 69.51           O  
ATOM   2564  N   THR A 183      24.628  15.353 -19.801  1.00 73.61           N  
ATOM   2565  H   THR A 183      25.141  15.501 -20.658  1.00 73.61           H  
ATOM   2566  CA  THR A 183      23.688  14.230 -19.767  1.00 73.61           C  
ATOM   2567  HA  THR A 183      22.683  14.637 -19.654  1.00 73.61           H  
ATOM   2568  C   THR A 183      23.939  13.312 -18.560  1.00 73.61           C  
ATOM   2569  CB  THR A 183      23.724  13.485 -21.114  1.00 73.61           C  
ATOM   2570  HB  THR A 183      24.746  13.213 -21.376  1.00 73.61           H  
ATOM   2571  O   THR A 183      22.988  12.871 -17.911  1.00 73.61           O  
ATOM   2572  CG2 THR A 183      22.820  12.248 -21.105  1.00 73.61           C  
ATOM   2573 HG21 THR A 183      21.803  12.542 -20.845  1.00 73.61           H  
ATOM   2574 HG22 THR A 183      23.178  11.511 -20.386  1.00 73.61           H  
ATOM   2575 HG23 THR A 183      22.814  11.802 -22.099  1.00 73.61           H  
ATOM   2576  OG1 THR A 183      23.188  14.320 -22.109  1.00 73.61           O  
ATOM   2577  HG1 THR A 183      23.851  14.656 -22.717  1.00 73.61           H  
ATOM   2578  N   LYS A 184      25.201  13.075 -18.155  1.00 81.82           N  
ATOM   2579  H   LYS A 184      25.955  13.426 -18.728  1.00 81.82           H  
ATOM   2580  CA  LYS A 184      25.514  12.370 -16.891  1.00 81.82           C  
ATOM   2581  HA  LYS A 184      25.028  11.395 -16.907  1.00 81.82           H  
ATOM   2582  C   LYS A 184      24.956  13.102 -15.667  1.00 81.82           C  
ATOM   2583  CB  LYS A 184      27.031  12.176 -16.723  1.00 81.82           C  
ATOM   2584  HB2 LYS A 184      27.545  13.101 -16.985  1.00 81.82           H  
ATOM   2585  HB3 LYS A 184      27.246  11.951 -15.679  1.00 81.82           H  
ATOM   2586  O   LYS A 184      24.425  12.449 -14.766  1.00 81.82           O  
ATOM   2587  CG  LYS A 184      27.588  11.017 -17.556  1.00 81.82           C  
ATOM   2588  HG2 LYS A 184      27.161  10.077 -17.206  1.00 81.82           H  
ATOM   2589  HG3 LYS A 184      27.295  11.143 -18.599  1.00 81.82           H  
ATOM   2590  CD  LYS A 184      29.118  10.943 -17.464  1.00 81.82           C  
ATOM   2591  HD2 LYS A 184      29.412  10.690 -16.445  1.00 81.82           H  
ATOM   2592  HD3 LYS A 184      29.537  11.910 -17.740  1.00 81.82           H  
ATOM   2593  CE  LYS A 184      29.605   9.873 -18.447  1.00 81.82           C  
ATOM   2594  HE2 LYS A 184      29.221  10.136 -19.432  1.00 81.82           H  
ATOM   2595  HE3 LYS A 184      29.177   8.910 -18.169  1.00 81.82           H  
ATOM   2596  NZ  LYS A 184      31.081   9.788 -18.531  1.00 81.82           N  
ATOM   2597  HZ1 LYS A 184      31.332   9.157 -19.279  1.00 81.82           H  
ATOM   2598  HZ2 LYS A 184      31.482   9.466 -17.662  1.00 81.82           H  
ATOM   2599  HZ3 LYS A 184      31.462  10.693 -18.768  1.00 81.82           H  
ATOM   2600  N   LEU A 185      25.080  14.431 -15.614  1.00 76.94           N  
ATOM   2601  H   LEU A 185      25.473  14.905 -16.415  1.00 76.94           H  
ATOM   2602  CA  LEU A 185      24.531  15.246 -14.525  1.00 76.94           C  
ATOM   2603  HA  LEU A 185      24.865  14.827 -13.576  1.00 76.94           H  
ATOM   2604  C   LEU A 185      22.999  15.192 -14.500  1.00 76.94           C  
ATOM   2605  CB  LEU A 185      25.031  16.699 -14.639  1.00 76.94           C  
ATOM   2606  HB2 LEU A 185      24.380  17.349 -14.054  1.00 76.94           H  
ATOM   2607  HB3 LEU A 185      24.948  17.023 -15.676  1.00 76.94           H  
ATOM   2608  O   LEU A 185      22.436  14.994 -13.425  1.00 76.94           O  
ATOM   2609  CG  LEU A 185      26.479  16.899 -14.164  1.00 76.94           C  
ATOM   2610  HG  LEU A 185      27.108  16.090 -14.535  1.00 76.94           H  
ATOM   2611  CD1 LEU A 185      27.029  18.226 -14.687  1.00 76.94           C  
ATOM   2612 HD11 LEU A 185      28.052  18.374 -14.340  1.00 76.94           H  
ATOM   2613 HD12 LEU A 185      26.401  19.054 -14.359  1.00 76.94           H  
ATOM   2614 HD13 LEU A 185      27.037  18.202 -15.777  1.00 76.94           H  
ATOM   2615  CD2 LEU A 185      26.565  16.933 -12.633  1.00 76.94           C  
ATOM   2616 HD21 LEU A 185      26.144  16.019 -12.213  1.00 76.94           H  
ATOM   2617 HD22 LEU A 185      26.007  17.788 -12.250  1.00 76.94           H  
ATOM   2618 HD23 LEU A 185      27.608  17.015 -12.330  1.00 76.94           H  
ATOM   2619  N   ASP A 186      22.340  15.289 -15.652  1.00 77.51           N  
ATOM   2620  H   ASP A 186      22.857  15.544 -16.481  1.00 77.51           H  
ATOM   2621  CA  ASP A 186      20.877  15.246 -15.760  1.00 77.51           C  
ATOM   2622  HA  ASP A 186      20.449  15.998 -15.097  1.00 77.51           H  
ATOM   2623  C   ASP A 186      20.313  13.882 -15.334  1.00 77.51           C  
ATOM   2624  CB  ASP A 186      20.457  15.582 -17.202  1.00 77.51           C  
ATOM   2625  HB2 ASP A 186      19.390  15.385 -17.304  1.00 77.51           H  
ATOM   2626  HB3 ASP A 186      20.985  14.925 -17.893  1.00 77.51           H  
ATOM   2627  O   ASP A 186      19.380  13.808 -14.524  1.00 77.51           O  
ATOM   2628  CG  ASP A 186      20.706  17.046 -17.591  1.00 77.51           C  
ATOM   2629  OD1 ASP A 186      20.878  17.879 -16.671  1.00 77.51           O  
ATOM   2630  OD2 ASP A 186      20.667  17.327 -18.807  1.00 77.51           O  
ATOM   2631  N   ILE A 187      20.932  12.787 -15.796  1.00 81.42           N  
ATOM   2632  H   ILE A 187      21.665  12.918 -16.478  1.00 81.42           H  
ATOM   2633  CA  ILE A 187      20.607  11.423 -15.353  1.00 81.42           C  
ATOM   2634  HA  ILE A 187      19.561  11.223 -15.585  1.00 81.42           H  
ATOM   2635  C   ILE A 187      20.771  11.306 -13.836  1.00 81.42           C  
ATOM   2636  CB  ILE A 187      21.497  10.388 -16.082  1.00 81.42           C  
ATOM   2637  HB  ILE A 187      22.525  10.747 -16.039  1.00 81.42           H  
ATOM   2638  O   ILE A 187      19.876  10.808 -13.147  1.00 81.42           O  
ATOM   2639  CG1 ILE A 187      21.093  10.251 -17.567  1.00 81.42           C  
ATOM   2640 HG12 ILE A 187      20.970  11.240 -18.008  1.00 81.42           H  
ATOM   2641 HG13 ILE A 187      20.138   9.732 -17.645  1.00 81.42           H  
ATOM   2642  CG2 ILE A 187      21.443   9.008 -15.389  1.00 81.42           C  
ATOM   2643 HG21 ILE A 187      20.412   8.661 -15.326  1.00 81.42           H  
ATOM   2644 HG22 ILE A 187      21.870   9.060 -14.388  1.00 81.42           H  
ATOM   2645 HG23 ILE A 187      22.035   8.279 -15.942  1.00 81.42           H  
ATOM   2646  CD1 ILE A 187      22.141   9.495 -18.396  1.00 81.42           C  
ATOM   2647 HD11 ILE A 187      21.867   9.524 -19.450  1.00 81.42           H  
ATOM   2648 HD12 ILE A 187      23.120   9.960 -18.275  1.00 81.42           H  
ATOM   2649 HD13 ILE A 187      22.192   8.451 -18.086  1.00 81.42           H  
ATOM   2650  N   TYR A 188      21.906  11.766 -13.304  1.00 83.19           N  
ATOM   2651  H   TYR A 188      22.595  12.175 -13.919  1.00 83.19           H  
ATOM   2652  CA  TYR A 188      22.210  11.667 -11.882  1.00 83.19           C  
ATOM   2653  HA  TYR A 188      22.120  10.623 -11.581  1.00 83.19           H  
ATOM   2654  C   TYR A 188      21.226  12.473 -11.022  1.00 83.19           C  
ATOM   2655  CB  TYR A 188      23.659  12.104 -11.649  1.00 83.19           C  
ATOM   2656  HB2 TYR A 188      24.314  11.493 -12.270  1.00 83.19           H  
ATOM   2657  HB3 TYR A 188      23.782  13.142 -11.958  1.00 83.19           H  
ATOM   2658  O   TYR A 188      20.758  11.975 -10.000  1.00 83.19           O  
ATOM   2659  CG  TYR A 188      24.094  11.963 -10.208  1.00 83.19           C  
ATOM   2660  CD1 TYR A 188      23.854  13.010  -9.300  1.00 83.19           C  
ATOM   2661  HD1 TYR A 188      23.376  13.917  -9.640  1.00 83.19           H  
ATOM   2662  CD2 TYR A 188      24.712  10.778  -9.772  1.00 83.19           C  
ATOM   2663  HD2 TYR A 188      24.899   9.975 -10.470  1.00 83.19           H  
ATOM   2664  CE1 TYR A 188      24.218  12.871  -7.951  1.00 83.19           C  
ATOM   2665  HE1 TYR A 188      24.019  13.680  -7.264  1.00 83.19           H  
ATOM   2666  CE2 TYR A 188      25.106  10.647  -8.429  1.00 83.19           C  
ATOM   2667  HE2 TYR A 188      25.594   9.742  -8.099  1.00 83.19           H  
ATOM   2668  OH  TYR A 188      25.190  11.582  -6.201  1.00 83.19           O  
ATOM   2669  HH  TYR A 188      24.949  12.378  -5.721  1.00 83.19           H  
ATOM   2670  CZ  TYR A 188      24.845  11.687  -7.511  1.00 83.19           C  
ATOM   2671  N   GLN A 189      20.866  13.692 -11.431  1.00 77.10           N  
ATOM   2672  H   GLN A 189      21.271  14.053 -12.284  1.00 77.10           H  
ATOM   2673  CA  GLN A 189      19.897  14.528 -10.717  1.00 77.10           C  
ATOM   2674  HA  GLN A 189      20.194  14.611  -9.671  1.00 77.10           H  
ATOM   2675  C   GLN A 189      18.490  13.918 -10.739  1.00 77.10           C  
ATOM   2676  CB  GLN A 189      19.867  15.932 -11.329  1.00 77.10           C  
ATOM   2677  HB2 GLN A 189      18.993  16.459 -10.946  1.00 77.10           H  
ATOM   2678  HB3 GLN A 189      19.770  15.855 -12.412  1.00 77.10           H  
ATOM   2679  O   GLN A 189      17.832  13.848  -9.699  1.00 77.10           O  
ATOM   2680  CG  GLN A 189      21.115  16.757 -10.983  1.00 77.10           C  
ATOM   2681  HG2 GLN A 189      21.163  16.909  -9.905  1.00 77.10           H  
ATOM   2682  HG3 GLN A 189      22.014  16.222 -11.287  1.00 77.10           H  
ATOM   2683  CD  GLN A 189      21.092  18.123 -11.661  1.00 77.10           C  
ATOM   2684  NE2 GLN A 189      22.232  18.722 -11.922  1.00 77.10           N  
ATOM   2685 HE21 GLN A 189      23.098  18.209 -11.840  1.00 77.10           H  
ATOM   2686 HE22 GLN A 189      22.139  19.539 -12.508  1.00 77.10           H  
ATOM   2687  OE1 GLN A 189      20.054  18.700 -11.934  1.00 77.10           O  
ATOM   2688  N   SER A 190      18.045  13.412 -11.895  1.00 81.52           N  
ATOM   2689  H   SER A 190      18.617  13.520 -12.719  1.00 81.52           H  
ATOM   2690  CA  SER A 190      16.771  12.690 -12.017  1.00 81.52           C  
ATOM   2691  HA  SER A 190      15.951  13.358 -11.753  1.00 81.52           H  
ATOM   2692  C   SER A 190      16.720  11.481 -11.075  1.00 81.52           C  
ATOM   2693  CB  SER A 190      16.584  12.249 -13.471  1.00 81.52           C  
ATOM   2694  HB2 SER A 190      16.521  13.130 -14.110  1.00 81.52           H  
ATOM   2695  HB3 SER A 190      17.436  11.647 -13.786  1.00 81.52           H  
ATOM   2696  O   SER A 190      15.780  11.309 -10.293  1.00 81.52           O  
ATOM   2697  OG  SER A 190      15.397  11.490 -13.587  1.00 81.52           O  
ATOM   2698  HG  SER A 190      15.251  11.283 -14.513  1.00 81.52           H  
ATOM   2699  N   ALA A 191      17.789  10.685 -11.068  1.00 83.61           N  
ATOM   2700  H   ALA A 191      18.529  10.873 -11.729  1.00 83.61           H  
ATOM   2701  CA  ALA A 191      17.935   9.528 -10.197  1.00 83.61           C  
ATOM   2702  HA  ALA A 191      17.104   8.844 -10.369  1.00 83.61           H  
ATOM   2703  C   ALA A 191      17.971   9.885  -8.709  1.00 83.61           C  
ATOM   2704  CB  ALA A 191      19.233   8.850 -10.592  1.00 83.61           C  
ATOM   2705  HB1 ALA A 191      19.190   8.644 -11.662  1.00 83.61           H  
ATOM   2706  HB2 ALA A 191      20.085   9.503 -10.400  1.00 83.61           H  
ATOM   2707  HB3 ALA A 191      19.351   7.932 -10.018  1.00 83.61           H  
ATOM   2708  O   ALA A 191      17.359   9.196  -7.893  1.00 83.61           O  
ATOM   2709  N   GLN A 192      18.673  10.961  -8.350  1.00 82.88           N  
ATOM   2710  H   GLN A 192      19.191  11.451  -9.065  1.00 82.88           H  
ATOM   2711  CA  GLN A 192      18.760  11.453  -6.980  1.00 82.88           C  
ATOM   2712  HA  GLN A 192      19.133  10.652  -6.342  1.00 82.88           H  
ATOM   2713  C   GLN A 192      17.381  11.859  -6.450  1.00 82.88           C  
ATOM   2714  CB  GLN A 192      19.753  12.623  -6.930  1.00 82.88           C  
ATOM   2715  HB2 GLN A 192      19.415  13.421  -7.591  1.00 82.88           H  
ATOM   2716  HB3 GLN A 192      20.728  12.281  -7.276  1.00 82.88           H  
ATOM   2717  O   GLN A 192      17.015  11.461  -5.344  1.00 82.88           O  
ATOM   2718  CG  GLN A 192      19.899  13.186  -5.512  1.00 82.88           C  
ATOM   2719  HG2 GLN A 192      20.211  12.390  -4.835  1.00 82.88           H  
ATOM   2720  HG3 GLN A 192      18.944  13.581  -5.167  1.00 82.88           H  
ATOM   2721  CD  GLN A 192      20.912  14.318  -5.466  1.00 82.88           C  
ATOM   2722  NE2 GLN A 192      22.160  14.041  -5.156  1.00 82.88           N  
ATOM   2723 HE21 GLN A 192      22.773  14.842  -5.124  1.00 82.88           H  
ATOM   2724 HE22 GLN A 192      22.433  13.088  -4.962  1.00 82.88           H  
ATOM   2725  OE1 GLN A 192      20.613  15.473  -5.698  1.00 82.88           O  
ATOM   2726  N   ASN A 193      16.600  12.594  -7.245  1.00 79.16           N  
ATOM   2727  H   ASN A 193      16.975  12.908  -8.129  1.00 79.16           H  
ATOM   2728  CA  ASN A 193      15.246  13.009  -6.877  1.00 79.16           C  
ATOM   2729  HA  ASN A 193      15.277  13.528  -5.919  1.00 79.16           H  
ATOM   2730  C   ASN A 193      14.308  11.806  -6.705  1.00 79.16           C  
ATOM   2731  CB  ASN A 193      14.724  13.973  -7.953  1.00 79.16           C  
ATOM   2732  HB2 ASN A 193      14.853  13.527  -8.939  1.00 79.16           H  
ATOM   2733  HB3 ASN A 193      13.660  14.149  -7.795  1.00 79.16           H  
ATOM   2734  O   ASN A 193      13.562  11.724  -5.723  1.00 79.16           O  
ATOM   2735  CG  ASN A 193      15.415  15.324  -7.916  1.00 79.16           C  
ATOM   2736  ND2 ASN A 193      15.463  16.020  -9.025  1.00 79.16           N  
ATOM   2737 HD21 ASN A 193      15.159  15.610  -9.897  1.00 79.16           H  
ATOM   2738 HD22 ASN A 193      15.997  16.876  -8.988  1.00 79.16           H  
ATOM   2739  OD1 ASN A 193      15.887  15.785  -6.890  1.00 79.16           O  
ATOM   2740  N   GLN A 194      14.384  10.837  -7.622  1.00 81.07           N  
ATOM   2741  H   GLN A 194      14.966  10.977  -8.435  1.00 81.07           H  
ATOM   2742  CA  GLN A 194      13.598   9.610  -7.524  1.00 81.07           C  
ATOM   2743  HA  GLN A 194      12.551   9.890  -7.418  1.00 81.07           H  
ATOM   2744  C   GLN A 194      13.989   8.792  -6.286  1.00 81.07           C  
ATOM   2745  CB  GLN A 194      13.762   8.800  -8.820  1.00 81.07           C  
ATOM   2746  HB2 GLN A 194      13.498   9.425  -9.673  1.00 81.07           H  
ATOM   2747  HB3 GLN A 194      14.803   8.493  -8.930  1.00 81.07           H  
ATOM   2748  O   GLN A 194      13.120   8.324  -5.549  1.00 81.07           O  
ATOM   2749  CG  GLN A 194      12.871   7.550  -8.817  1.00 81.07           C  
ATOM   2750  HG2 GLN A 194      13.165   6.929  -7.971  1.00 81.07           H  
ATOM   2751  HG3 GLN A 194      13.036   6.977  -9.730  1.00 81.07           H  
ATOM   2752  CD  GLN A 194      11.381   7.867  -8.711  1.00 81.07           C  
ATOM   2753  NE2 GLN A 194      10.598   7.032  -8.067  1.00 81.07           N  
ATOM   2754 HE21 GLN A 194       9.629   7.304  -7.981  1.00 81.07           H  
ATOM   2755 HE22 GLN A 194      10.957   6.227  -7.574  1.00 81.07           H  
ATOM   2756  OE1 GLN A 194      10.904   8.882  -9.185  1.00 81.07           O  
ATOM   2757  N   LYS A 195      15.291   8.663  -6.009  1.00 85.55           N  
ATOM   2758  H   LYS A 195      15.959   9.048  -6.660  1.00 85.55           H  
ATOM   2759  CA  LYS A 195      15.787   7.976  -4.815  1.00 85.55           C  
ATOM   2760  HA  LYS A 195      15.363   6.972  -4.798  1.00 85.55           H  
ATOM   2761  C   LYS A 195      15.312   8.655  -3.529  1.00 85.55           C  
ATOM   2762  CB  LYS A 195      17.317   7.860  -4.876  1.00 85.55           C  
ATOM   2763  HB2 LYS A 195      17.592   7.222  -5.716  1.00 85.55           H  
ATOM   2764  HB3 LYS A 195      17.772   8.842  -5.008  1.00 85.55           H  
ATOM   2765  O   LYS A 195      14.852   7.966  -2.625  1.00 85.55           O  
ATOM   2766  CG  LYS A 195      17.807   7.239  -3.568  1.00 85.55           C  
ATOM   2767  HG2 LYS A 195      17.699   7.970  -2.766  1.00 85.55           H  
ATOM   2768  HG3 LYS A 195      17.170   6.380  -3.358  1.00 85.55           H  
ATOM   2769  CD  LYS A 195      19.262   6.774  -3.584  1.00 85.55           C  
ATOM   2770  HD2 LYS A 195      19.908   7.595  -3.896  1.00 85.55           H  
ATOM   2771  HD3 LYS A 195      19.360   5.964  -4.307  1.00 85.55           H  
ATOM   2772  CE  LYS A 195      19.699   6.287  -2.189  1.00 85.55           C  
ATOM   2773  HE2 LYS A 195      20.553   5.621  -2.311  1.00 85.55           H  
ATOM   2774  HE3 LYS A 195      20.017   7.153  -1.610  1.00 85.55           H  
ATOM   2775  NZ  LYS A 195      18.612   5.596  -1.436  1.00 85.55           N  
ATOM   2776  HZ1 LYS A 195      17.913   6.252  -1.119  1.00 85.55           H  
ATOM   2777  HZ2 LYS A 195      18.120   4.912  -1.994  1.00 85.55           H  
ATOM   2778  HZ3 LYS A 195      18.924   5.161  -0.579  1.00 85.55           H  
ATOM   2779  N   ALA A 196      15.395   9.982  -3.446  1.00 79.95           N  
ATOM   2780  H   ALA A 196      15.809  10.492  -4.213  1.00 79.95           H  
ATOM   2781  CA  ALA A 196      14.931  10.725  -2.277  1.00 79.95           C  
ATOM   2782  HA  ALA A 196      15.465  10.366  -1.397  1.00 79.95           H  
ATOM   2783  C   ALA A 196      13.427  10.510  -2.024  1.00 79.95           C  
ATOM   2784  CB  ALA A 196      15.266  12.206  -2.487  1.00 79.95           C  
ATOM   2785  HB1 ALA A 196      14.746  12.589  -3.365  1.00 79.95           H  
ATOM   2786  HB2 ALA A 196      14.956  12.779  -1.612  1.00 79.95           H  
ATOM   2787  HB3 ALA A 196      16.340  12.327  -2.628  1.00 79.95           H  
ATOM   2788  O   ALA A 196      13.006  10.350  -0.877  1.00 79.95           O  
ATOM   2789  N   THR A 197      12.628  10.440  -3.093  1.00 82.80           N  
ATOM   2790  H   THR A 197      13.035  10.606  -4.003  1.00 82.80           H  
ATOM   2791  CA  THR A 197      11.190  10.136  -3.018  1.00 82.80           C  
ATOM   2792  HA  THR A 197      10.723  10.835  -2.323  1.00 82.80           H  
ATOM   2793  C   THR A 197      10.942   8.725  -2.481  1.00 82.80           C  
ATOM   2794  CB  THR A 197      10.526  10.324  -4.390  1.00 82.80           C  
ATOM   2795  HB  THR A 197      10.956   9.632  -5.113  1.00 82.80           H  
ATOM   2796  O   THR A 197      10.166   8.556  -1.537  1.00 82.80           O  
ATOM   2797  CG2 THR A 197       9.014  10.111  -4.341  1.00 82.80           C  
ATOM   2798 HG21 THR A 197       8.586  10.354  -5.313  1.00 82.80           H  
ATOM   2799 HG22 THR A 197       8.787   9.068  -4.118  1.00 82.80           H  
ATOM   2800 HG23 THR A 197       8.569  10.753  -3.580  1.00 82.80           H  
ATOM   2801  OG1 THR A 197      10.748  11.647  -4.830  1.00 82.80           O  
ATOM   2802  HG1 THR A 197      11.636  11.695  -5.193  1.00 82.80           H  
ATOM   2803  N   ALA A 198      11.659   7.728  -3.005  1.00 86.48           N  
ATOM   2804  H   ALA A 198      12.257   7.919  -3.796  1.00 86.48           H  
ATOM   2805  CA  ALA A 198      11.557   6.344  -2.548  1.00 86.48           C  
ATOM   2806  HA  ALA A 198      10.514   6.032  -2.604  1.00 86.48           H  
ATOM   2807  C   ALA A 198      12.024   6.149  -1.100  1.00 86.48           C  
ATOM   2808  CB  ALA A 198      12.363   5.464  -3.494  1.00 86.48           C  
ATOM   2809  HB1 ALA A 198      12.432   4.458  -3.082  1.00 86.48           H  
ATOM   2810  HB2 ALA A 198      11.818   5.424  -4.437  1.00 86.48           H  
ATOM   2811  HB3 ALA A 198      13.365   5.865  -3.646  1.00 86.48           H  
ATOM   2812  O   ALA A 198      11.380   5.430  -0.337  1.00 86.48           O  
ATOM   2813  N   ASP A 199      13.101   6.822  -0.684  1.00 86.87           N  
ATOM   2814  H   ASP A 199      13.631   7.344  -1.366  1.00 86.87           H  
ATOM   2815  CA  ASP A 199      13.560   6.808   0.709  1.00 86.87           C  
ATOM   2816  HA  ASP A 199      13.727   5.775   1.014  1.00 86.87           H  
ATOM   2817  C   ASP A 199      12.481   7.399   1.641  1.00 86.87           C  
ATOM   2818  CB  ASP A 199      14.893   7.574   0.840  1.00 86.87           C  
ATOM   2819  HB2 ASP A 199      15.092   7.730   1.900  1.00 86.87           H  
ATOM   2820  HB3 ASP A 199      14.790   8.555   0.377  1.00 86.87           H  
ATOM   2821  O   ASP A 199      12.224   6.866   2.725  1.00 86.87           O  
ATOM   2822  CG  ASP A 199      16.120   6.856   0.245  1.00 86.87           C  
ATOM   2823  OD1 ASP A 199      16.149   5.609   0.153  1.00 86.87           O  
ATOM   2824  OD2 ASP A 199      17.132   7.521  -0.074  1.00 86.87           O  
ATOM   2825  N   GLY A 200      11.789   8.456   1.201  1.00 87.94           N  
ATOM   2826  H   GLY A 200      12.049   8.850   0.308  1.00 87.94           H  
ATOM   2827  CA  GLY A 200      10.631   9.025   1.894  1.00 87.94           C  
ATOM   2828  HA2 GLY A 200      10.279   9.887   1.327  1.00 87.94           H  
ATOM   2829  HA3 GLY A 200      10.927   9.354   2.890  1.00 87.94           H  
ATOM   2830  C   GLY A 200       9.469   8.037   2.027  1.00 87.94           C  
ATOM   2831  O   GLY A 200       8.987   7.804   3.139  1.00 87.94           O  
ATOM   2832  N   TYR A 201       9.055   7.407   0.921  1.00 89.40           N  
ATOM   2833  H   TYR A 201       9.490   7.644   0.041  1.00 89.40           H  
ATOM   2834  CA  TYR A 201       8.021   6.365   0.927  1.00 89.40           C  
ATOM   2835  HA  TYR A 201       7.083   6.792   1.283  1.00 89.40           H  
ATOM   2836  C   TYR A 201       8.390   5.215   1.866  1.00 89.40           C  
ATOM   2837  CB  TYR A 201       7.799   5.820  -0.492  1.00 89.40           C  
ATOM   2838  HB2 TYR A 201       7.344   6.596  -1.108  1.00 89.40           H  
ATOM   2839  HB3 TYR A 201       8.759   5.570  -0.944  1.00 89.40           H  
ATOM   2840  O   TYR A 201       7.591   4.814   2.713  1.00 89.40           O  
ATOM   2841  CG  TYR A 201       6.920   4.581  -0.508  1.00 89.40           C  
ATOM   2842  CD1 TYR A 201       7.504   3.299  -0.450  1.00 89.40           C  
ATOM   2843  HD1 TYR A 201       8.579   3.199  -0.462  1.00 89.40           H  
ATOM   2844  CD2 TYR A 201       5.519   4.714  -0.521  1.00 89.40           C  
ATOM   2845  HD2 TYR A 201       5.077   5.697  -0.583  1.00 89.40           H  
ATOM   2846  CE1 TYR A 201       6.693   2.151  -0.417  1.00 89.40           C  
ATOM   2847  HE1 TYR A 201       7.134   1.165  -0.397  1.00 89.40           H  
ATOM   2848  CE2 TYR A 201       4.702   3.569  -0.489  1.00 89.40           C  
ATOM   2849  HE2 TYR A 201       3.628   3.677  -0.520  1.00 89.40           H  
ATOM   2850  OH  TYR A 201       4.503   1.186  -0.385  1.00 89.40           O  
ATOM   2851  HH  TYR A 201       3.586   1.435  -0.519  1.00 89.40           H  
ATOM   2852  CZ  TYR A 201       5.292   2.287  -0.437  1.00 89.40           C  
ATOM   2853  N   LYS A 202       9.623   4.715   1.760  1.00 90.71           N  
ATOM   2854  H   LYS A 202      10.215   5.089   1.032  1.00 90.71           H  
ATOM   2855  CA  LYS A 202      10.145   3.629   2.585  1.00 90.71           C  
ATOM   2856  HA  LYS A 202       9.548   2.732   2.422  1.00 90.71           H  
ATOM   2857  C   LYS A 202      10.067   3.972   4.069  1.00 90.71           C  
ATOM   2858  CB  LYS A 202      11.591   3.365   2.156  1.00 90.71           C  
ATOM   2859  HB2 LYS A 202      12.149   4.299   2.220  1.00 90.71           H  
ATOM   2860  HB3 LYS A 202      11.612   3.027   1.120  1.00 90.71           H  
ATOM   2861  O   LYS A 202       9.651   3.131   4.862  1.00 90.71           O  
ATOM   2862  CG  LYS A 202      12.261   2.315   3.046  1.00 90.71           C  
ATOM   2863  HG2 LYS A 202      11.871   1.324   2.812  1.00 90.71           H  
ATOM   2864  HG3 LYS A 202      12.074   2.535   4.097  1.00 90.71           H  
ATOM   2865  CD  LYS A 202      13.767   2.352   2.861  1.00 90.71           C  
ATOM   2866  HD2 LYS A 202      14.020   1.994   1.863  1.00 90.71           H  
ATOM   2867  HD3 LYS A 202      14.114   3.380   2.964  1.00 90.71           H  
ATOM   2868  CE  LYS A 202      14.403   1.493   3.956  1.00 90.71           C  
ATOM   2869  HE2 LYS A 202      13.965   1.760   4.918  1.00 90.71           H  
ATOM   2870  HE3 LYS A 202      14.195   0.446   3.738  1.00 90.71           H  
ATOM   2871  NZ  LYS A 202      15.859   1.721   3.987  1.00 90.71           N  
ATOM   2872  HZ1 LYS A 202      16.079   2.705   4.045  1.00 90.71           H  
ATOM   2873  HZ2 LYS A 202      16.193   1.388   3.094  1.00 90.71           H  
ATOM   2874  HZ3 LYS A 202      16.318   1.177   4.704  1.00 90.71           H  
ATOM   2875  N   ASN A 203      10.480   5.173   4.464  1.00 90.97           N  
ATOM   2876  H   ASN A 203      10.860   5.804   3.773  1.00 90.97           H  
ATOM   2877  CA  ASN A 203      10.414   5.594   5.862  1.00 90.97           C  
ATOM   2878  HA  ASN A 203      10.932   4.862   6.481  1.00 90.97           H  
ATOM   2879  C   ASN A 203       8.964   5.634   6.361  1.00 90.97           C  
ATOM   2880  CB  ASN A 203      11.124   6.945   6.011  1.00 90.97           C  
ATOM   2881  HB2 ASN A 203      10.743   7.643   5.266  1.00 90.97           H  
ATOM   2882  HB3 ASN A 203      10.918   7.353   7.001  1.00 90.97           H  
ATOM   2883  O   ASN A 203       8.680   5.124   7.445  1.00 90.97           O  
ATOM   2884  CG  ASN A 203      12.633   6.833   5.871  1.00 90.97           C  
ATOM   2885  ND2 ASN A 203      13.295   7.926   5.579  1.00 90.97           N  
ATOM   2886 HD21 ASN A 203      12.787   8.751   5.292  1.00 90.97           H  
ATOM   2887 HD22 ASN A 203      14.279   7.808   5.383  1.00 90.97           H  
ATOM   2888  OD1 ASN A 203      13.238   5.785   6.055  1.00 90.97           O  
ATOM   2889  N   THR A 204       8.033   6.146   5.550  1.00 92.45           N  
ATOM   2890  H   THR A 204       8.321   6.582   4.685  1.00 92.45           H  
ATOM   2891  CA  THR A 204       6.598   6.119   5.865  1.00 92.45           C  
ATOM   2892  HA  THR A 204       6.445   6.601   6.830  1.00 92.45           H  
ATOM   2893  C   THR A 204       6.074   4.690   5.987  1.00 92.45           C  
ATOM   2894  CB  THR A 204       5.790   6.905   4.822  1.00 92.45           C  
ATOM   2895  HB  THR A 204       6.003   6.524   3.823  1.00 92.45           H  
ATOM   2896  O   THR A 204       5.381   4.387   6.955  1.00 92.45           O  
ATOM   2897  CG2 THR A 204       4.280   6.851   5.070  1.00 92.45           C  
ATOM   2898 HG21 THR A 204       4.052   7.164   6.088  1.00 92.45           H  
ATOM   2899 HG22 THR A 204       3.913   5.836   4.918  1.00 92.45           H  
ATOM   2900 HG23 THR A 204       3.763   7.505   4.368  1.00 92.45           H  
ATOM   2901  OG1 THR A 204       6.173   8.257   4.893  1.00 92.45           O  
ATOM   2902  HG1 THR A 204       5.868   8.698   4.097  1.00 92.45           H  
ATOM   2903  N   LEU A 205       6.430   3.790   5.063  1.00 93.51           N  
ATOM   2904  H   LEU A 205       6.983   4.099   4.276  1.00 93.51           H  
ATOM   2905  CA  LEU A 205       6.023   2.387   5.126  1.00 93.51           C  
ATOM   2906  HA  LEU A 205       4.937   2.366   5.213  1.00 93.51           H  
ATOM   2907  C   LEU A 205       6.592   1.701   6.372  1.00 93.51           C  
ATOM   2908  CB  LEU A 205       6.423   1.657   3.830  1.00 93.51           C  
ATOM   2909  HB2 LEU A 205       7.503   1.735   3.702  1.00 93.51           H  
ATOM   2910  HB3 LEU A 205       5.951   2.156   2.983  1.00 93.51           H  
ATOM   2911  O   LEU A 205       5.840   1.054   7.089  1.00 93.51           O  
ATOM   2912  CG  LEU A 205       6.036   0.162   3.812  1.00 93.51           C  
ATOM   2913  HG  LEU A 205       6.543  -0.353   4.628  1.00 93.51           H  
ATOM   2914  CD1 LEU A 205       4.526  -0.066   3.948  1.00 93.51           C  
ATOM   2915 HD11 LEU A 205       4.188   0.261   4.931  1.00 93.51           H  
ATOM   2916 HD12 LEU A 205       4.312  -1.130   3.849  1.00 93.51           H  
ATOM   2917 HD13 LEU A 205       4.000   0.484   3.169  1.00 93.51           H  
ATOM   2918  CD2 LEU A 205       6.492  -0.481   2.504  1.00 93.51           C  
ATOM   2919 HD21 LEU A 205       7.563  -0.323   2.376  1.00 93.51           H  
ATOM   2920 HD22 LEU A 205       5.964  -0.035   1.661  1.00 93.51           H  
ATOM   2921 HD23 LEU A 205       6.297  -1.553   2.527  1.00 93.51           H  
ATOM   2922  N   ASN A 206       7.880   1.878   6.674  1.00 93.87           N  
ATOM   2923  H   ASN A 206       8.446   2.421   6.038  1.00 93.87           H  
ATOM   2924  CA  ASN A 206       8.513   1.309   7.866  1.00 93.87           C  
ATOM   2925  HA  ASN A 206       8.423   0.223   7.836  1.00 93.87           H  
ATOM   2926  C   ASN A 206       7.836   1.767   9.157  1.00 93.87           C  
ATOM   2927  CB  ASN A 206       9.997   1.704   7.901  1.00 93.87           C  
ATOM   2928  HB2 ASN A 206      10.123   2.728   7.549  1.00 93.87           H  
ATOM   2929  HB3 ASN A 206      10.361   1.658   8.927  1.00 93.87           H  
ATOM   2930  O   ASN A 206       7.539   0.934  10.011  1.00 93.87           O  
ATOM   2931  CG  ASN A 206      10.858   0.758   7.101  1.00 93.87           C  
ATOM   2932  ND2 ASN A 206      11.819   1.254   6.365  1.00 93.87           N  
ATOM   2933 HD21 ASN A 206      11.858   2.253   6.222  1.00 93.87           H  
ATOM   2934 HD22 ASN A 206      12.293   0.567   5.797  1.00 93.87           H  
ATOM   2935  OD1 ASN A 206      10.716  -0.446   7.149  1.00 93.87           O  
ATOM   2936  N   ASN A 207       7.574   3.069   9.289  1.00 93.38           N  
ATOM   2937  H   ASN A 207       7.879   3.704   8.565  1.00 93.38           H  
ATOM   2938  CA  ASN A 207       6.858   3.617  10.440  1.00 93.38           C  
ATOM   2939  HA  ASN A 207       7.373   3.337  11.359  1.00 93.38           H  
ATOM   2940  C   ASN A 207       5.447   3.034  10.519  1.00 93.38           C  
ATOM   2941  CB  ASN A 207       6.824   5.149  10.328  1.00 93.38           C  
ATOM   2942  HB2 ASN A 207       6.154   5.545  11.091  1.00 93.38           H  
ATOM   2943  HB3 ASN A 207       6.438   5.437   9.350  1.00 93.38           H  
ATOM   2944  O   ASN A 207       5.029   2.545  11.563  1.00 93.38           O  
ATOM   2945  CG  ASN A 207       8.182   5.793  10.539  1.00 93.38           C  
ATOM   2946  ND2 ASN A 207       8.340   7.029  10.127  1.00 93.38           N  
ATOM   2947 HD21 ASN A 207       9.255   7.430  10.273  1.00 93.38           H  
ATOM   2948 HD22 ASN A 207       7.589   7.503   9.645  1.00 93.38           H  
ATOM   2949  OD1 ASN A 207       9.110   5.223  11.091  1.00 93.38           O  
ATOM   2950  N   TYR A 208       4.742   2.991   9.389  1.00 92.71           N  
ATOM   2951  H   TYR A 208       5.136   3.395   8.551  1.00 92.71           H  
ATOM   2952  CA  TYR A 208       3.395   2.446   9.324  1.00 92.71           C  
ATOM   2953  HA  TYR A 208       2.789   2.981  10.055  1.00 92.71           H  
ATOM   2954  C   TYR A 208       3.342   0.958   9.693  1.00 92.71           C  
ATOM   2955  CB  TYR A 208       2.848   2.710   7.920  1.00 92.71           C  
ATOM   2956  HB2 TYR A 208       2.925   3.777   7.711  1.00 92.71           H  
ATOM   2957  HB3 TYR A 208       3.463   2.182   7.192  1.00 92.71           H  
ATOM   2958  O   TYR A 208       2.433   0.530  10.404  1.00 92.71           O  
ATOM   2959  CG  TYR A 208       1.402   2.321   7.734  1.00 92.71           C  
ATOM   2960  CD1 TYR A 208       1.021   1.558   6.617  1.00 92.71           C  
ATOM   2961  HD1 TYR A 208       1.766   1.259   5.894  1.00 92.71           H  
ATOM   2962  CD2 TYR A 208       0.432   2.790   8.640  1.00 92.71           C  
ATOM   2963  HD2 TYR A 208       0.722   3.399   9.484  1.00 92.71           H  
ATOM   2964  CE1 TYR A 208      -0.338   1.281   6.400  1.00 92.71           C  
ATOM   2965  HE1 TYR A 208      -0.649   0.818   5.475  1.00 92.71           H  
ATOM   2966  CE2 TYR A 208      -0.921   2.465   8.459  1.00 92.71           C  
ATOM   2967  HE2 TYR A 208      -1.653   2.814   9.172  1.00 92.71           H  
ATOM   2968  OH  TYR A 208      -2.605   1.372   7.165  1.00 92.71           O  
ATOM   2969  HH  TYR A 208      -3.145   1.891   7.766  1.00 92.71           H  
ATOM   2970  CZ  TYR A 208      -1.303   1.702   7.340  1.00 92.71           C  
ATOM   2971  N   LEU A 209       4.342   0.168   9.290  1.00 94.30           N  
ATOM   2972  H   LEU A 209       5.059   0.571   8.703  1.00 94.30           H  
ATOM   2973  CA  LEU A 209       4.474  -1.236   9.677  1.00 94.30           C  
ATOM   2974  HA  LEU A 209       3.534  -1.738   9.448  1.00 94.30           H  
ATOM   2975  C   LEU A 209       4.674  -1.422  11.190  1.00 94.30           C  
ATOM   2976  CB  LEU A 209       5.600  -1.917   8.870  1.00 94.30           C  
ATOM   2977  HB2 LEU A 209       6.504  -1.313   8.952  1.00 94.30           H  
ATOM   2978  HB3 LEU A 209       5.820  -2.884   9.322  1.00 94.30           H  
ATOM   2979  O   LEU A 209       4.399  -2.512  11.682  1.00 94.30           O  
ATOM   2980  CG  LEU A 209       5.299  -2.160   7.378  1.00 94.30           C  
ATOM   2981  HG  LEU A 209       5.077  -1.215   6.882  1.00 94.30           H  
ATOM   2982  CD1 LEU A 209       6.513  -2.787   6.692  1.00 94.30           C  
ATOM   2983 HD11 LEU A 209       7.383  -2.145   6.825  1.00 94.30           H  
ATOM   2984 HD12 LEU A 209       6.732  -3.763   7.125  1.00 94.30           H  
ATOM   2985 HD13 LEU A 209       6.328  -2.901   5.624  1.00 94.30           H  
ATOM   2986  CD2 LEU A 209       4.095  -3.073   7.143  1.00 94.30           C  
ATOM   2987 HD21 LEU A 209       3.192  -2.601   7.529  1.00 94.30           H  
ATOM   2988 HD22 LEU A 209       4.255  -4.037   7.625  1.00 94.30           H  
ATOM   2989 HD23 LEU A 209       3.969  -3.200   6.068  1.00 94.30           H  
ATOM   2990  N   LYS A 210       5.087  -0.406  11.960  1.00 93.27           N  
ATOM   2991  H   LYS A 210       5.269   0.493  11.538  1.00 93.27           H  
ATOM   2992  CA  LYS A 210       5.189  -0.535  13.427  1.00 93.27           C  
ATOM   2993  HA  LYS A 210       5.579  -1.524  13.666  1.00 93.27           H  
ATOM   2994  C   LYS A 210       3.832  -0.534  14.124  1.00 93.27           C  
ATOM   2995  CB  LYS A 210       6.150   0.516  14.014  1.00 93.27           C  
ATOM   2996  HB2 LYS A 210       6.210   0.353  15.091  1.00 93.27           H  
ATOM   2997  HB3 LYS A 210       5.741   1.515  13.862  1.00 93.27           H  
ATOM   2998  O   LYS A 210       3.649  -1.291  15.074  1.00 93.27           O  
ATOM   2999  CG  LYS A 210       7.581   0.460  13.440  1.00 93.27           C  
ATOM   3000  HG2 LYS A 210       8.232   1.076  14.060  1.00 93.27           H  
ATOM   3001  HG3 LYS A 210       7.568   0.897  12.442  1.00 93.27           H  
ATOM   3002  CD  LYS A 210       8.159  -0.968  13.363  1.00 93.27           C  
ATOM   3003  HD2 LYS A 210       7.483  -1.593  12.779  1.00 93.27           H  
ATOM   3004  HD3 LYS A 210       8.247  -1.383  14.367  1.00 93.27           H  
ATOM   3005  CE  LYS A 210       9.510  -1.021  12.647  1.00 93.27           C  
ATOM   3006  HE2 LYS A 210       9.437  -0.399  11.755  1.00 93.27           H  
ATOM   3007  HE3 LYS A 210      10.278  -0.600  13.295  1.00 93.27           H  
ATOM   3008  NZ  LYS A 210       9.850  -2.415  12.238  1.00 93.27           N  
ATOM   3009  HZ1 LYS A 210       9.181  -2.805  11.589  1.00 93.27           H  
ATOM   3010  HZ2 LYS A 210       9.888  -3.057  13.017  1.00 93.27           H  
ATOM   3011  HZ3 LYS A 210      10.712  -2.458  11.713  1.00 93.27           H  
ATOM   3012  N   ASP A 211       2.861   0.200  13.592  1.00 90.41           N  
ATOM   3013  H   ASP A 211       3.119   0.839  12.854  1.00 90.41           H  
ATOM   3014  CA  ASP A 211       1.558   0.384  14.246  1.00 90.41           C  
ATOM   3015  HA  ASP A 211       1.630   0.095  15.295  1.00 90.41           H  
ATOM   3016  C   ASP A 211       0.443  -0.463  13.614  1.00 90.41           C  
ATOM   3017  CB  ASP A 211       1.213   1.876  14.211  1.00 90.41           C  
ATOM   3018  HB2 ASP A 211       0.267   2.035  14.729  1.00 90.41           H  
ATOM   3019  HB3 ASP A 211       1.089   2.186  13.173  1.00 90.41           H  
ATOM   3020  O   ASP A 211      -0.584  -0.762  14.230  1.00 90.41           O  
ATOM   3021  CG  ASP A 211       2.293   2.734  14.881  1.00 90.41           C  
ATOM   3022  OD1 ASP A 211       2.858   2.273  15.898  1.00 90.41           O  
ATOM   3023  OD2 ASP A 211       2.553   3.833  14.347  1.00 90.41           O  
ATOM   3024  N   THR A 212       0.646  -0.898  12.369  1.00 95.08           N  
ATOM   3025  H   THR A 212       1.493  -0.587  11.914  1.00 95.08           H  
ATOM   3026  CA  THR A 212      -0.412  -1.482  11.540  1.00 95.08           C  
ATOM   3027  HA  THR A 212      -1.229  -0.760  11.514  1.00 95.08           H  
ATOM   3028  C   THR A 212      -1.000  -2.797  12.066  1.00 95.08           C  
ATOM   3029  CB  THR A 212       0.107  -1.651  10.111  1.00 95.08           C  
ATOM   3030  HB  THR A 212       0.568  -0.721   9.779  1.00 95.08           H  
ATOM   3031  O   THR A 212      -2.133  -3.129  11.716  1.00 95.08           O  
ATOM   3032  CG2 THR A 212       1.081  -2.806   9.934  1.00 95.08           C  
ATOM   3033 HG21 THR A 212       0.578  -3.757  10.108  1.00 95.08           H  
ATOM   3034 HG22 THR A 212       1.906  -2.707  10.640  1.00 95.08           H  
ATOM   3035 HG23 THR A 212       1.472  -2.798   8.916  1.00 95.08           H  
ATOM   3036  OG1 THR A 212      -0.943  -1.912   9.238  1.00 95.08           O  
ATOM   3037  HG1 THR A 212      -1.764  -1.758   9.709  1.00 95.08           H  
ATOM   3038  N   SER A 213      -0.282  -3.538  12.919  1.00 96.71           N  
ATOM   3039  H   SER A 213       0.633  -3.200  13.181  1.00 96.71           H  
ATOM   3040  CA  SER A 213      -0.778  -4.804  13.481  1.00 96.71           C  
ATOM   3041  HA  SER A 213      -1.073  -5.449  12.654  1.00 96.71           H  
ATOM   3042  C   SER A 213      -2.021  -4.615  14.358  1.00 96.71           C  
ATOM   3043  CB  SER A 213       0.327  -5.533  14.256  1.00 96.71           C  
ATOM   3044  HB2 SER A 213      -0.045  -6.517  14.541  1.00 96.71           H  
ATOM   3045  HB3 SER A 213       1.193  -5.672  13.609  1.00 96.71           H  
ATOM   3046  O   SER A 213      -2.938  -5.432  14.309  1.00 96.71           O  
ATOM   3047  OG  SER A 213       0.713  -4.830  15.429  1.00 96.71           O  
ATOM   3048  HG  SER A 213       1.387  -4.185  15.203  1.00 96.71           H  
ATOM   3049  N   THR A 214      -2.111  -3.513  15.109  1.00 95.43           N  
ATOM   3050  H   THR A 214      -1.338  -2.863  15.115  1.00 95.43           H  
ATOM   3051  CA  THR A 214      -3.300  -3.173  15.911  1.00 95.43           C  
ATOM   3052  HA  THR A 214      -3.526  -3.988  16.598  1.00 95.43           H  
ATOM   3053  C   THR A 214      -4.519  -2.973  15.022  1.00 95.43           C  
ATOM   3054  CB  THR A 214      -3.033  -1.910  16.738  1.00 95.43           C  
ATOM   3055  HB  THR A 214      -2.767  -1.085  16.077  1.00 95.43           H  
ATOM   3056  O   THR A 214      -5.583  -3.530  15.283  1.00 95.43           O  
ATOM   3057  CG2 THR A 214      -4.219  -1.504  17.611  1.00 95.43           C  
ATOM   3058 HG21 THR A 214      -4.525  -2.338  18.241  1.00 95.43           H  
ATOM   3059 HG22 THR A 214      -5.059  -1.196  16.989  1.00 95.43           H  
ATOM   3060 HG23 THR A 214      -3.938  -0.661  18.243  1.00 95.43           H  
ATOM   3061  OG1 THR A 214      -1.951  -2.188  17.596  1.00 95.43           O  
ATOM   3062  HG1 THR A 214      -1.629  -1.348  17.929  1.00 95.43           H  
ATOM   3063  N   GLN A 215      -4.342  -2.258  13.915  1.00 95.13           N  
ATOM   3064  H   GLN A 215      -3.436  -1.846  13.741  1.00 95.13           H  
ATOM   3065  CA  GLN A 215      -5.401  -2.053  12.939  1.00 95.13           C  
ATOM   3066  HA  GLN A 215      -6.267  -1.632  13.450  1.00 95.13           H  
ATOM   3067  C   GLN A 215      -5.840  -3.367  12.278  1.00 95.13           C  
ATOM   3068  CB  GLN A 215      -4.886  -1.047  11.910  1.00 95.13           C  
ATOM   3069  HB2 GLN A 215      -4.583  -0.133  12.420  1.00 95.13           H  
ATOM   3070  HB3 GLN A 215      -4.014  -1.454  11.398  1.00 95.13           H  
ATOM   3071  O   GLN A 215      -7.033  -3.616  12.114  1.00 95.13           O  
ATOM   3072  CG  GLN A 215      -5.947  -0.707  10.869  1.00 95.13           C  
ATOM   3073  HG2 GLN A 215      -6.196  -1.590  10.282  1.00 95.13           H  
ATOM   3074  HG3 GLN A 215      -5.499   0.029  10.201  1.00 95.13           H  
ATOM   3075  CD  GLN A 215      -7.208  -0.117  11.490  1.00 95.13           C  
ATOM   3076  NE2 GLN A 215      -8.367  -0.454  10.985  1.00 95.13           N  
ATOM   3077 HE21 GLN A 215      -8.444  -1.074  10.191  1.00 95.13           H  
ATOM   3078 HE22 GLN A 215      -9.181  -0.043  11.419  1.00 95.13           H  
ATOM   3079  OE1 GLN A 215      -7.156   0.642  12.442  1.00 95.13           O  
ATOM   3080  N   ALA A 216      -4.890  -4.241  11.942  1.00 97.64           N  
ATOM   3081  H   ALA A 216      -3.922  -3.981  12.065  1.00 97.64           H  
ATOM   3082  CA  ALA A 216      -5.199  -5.559  11.400  1.00 97.64           C  
ATOM   3083  HA  ALA A 216      -5.799  -5.434  10.499  1.00 97.64           H  
ATOM   3084  C   ALA A 216      -6.015  -6.412  12.390  1.00 97.64           C  
ATOM   3085  CB  ALA A 216      -3.886  -6.242  11.017  1.00 97.64           C  
ATOM   3086  HB1 ALA A 216      -3.286  -6.424  11.908  1.00 97.64           H  
ATOM   3087  HB2 ALA A 216      -3.314  -5.611  10.336  1.00 97.64           H  
ATOM   3088  HB3 ALA A 216      -4.105  -7.190  10.527  1.00 97.64           H  
ATOM   3089  O   ALA A 216      -6.956  -7.087  11.976  1.00 97.64           O  
ATOM   3090  N   ARG A 217      -5.710  -6.346  13.696  1.00 97.50           N  
ATOM   3091  H   ARG A 217      -4.905  -5.799  13.966  1.00 97.50           H  
ATOM   3092  CA  ARG A 217      -6.500  -7.013  14.747  1.00 97.50           C  
ATOM   3093  HA  ARG A 217      -6.581  -8.076  14.520  1.00 97.50           H  
ATOM   3094  C   ARG A 217      -7.925  -6.480  14.806  1.00 97.50           C  
ATOM   3095  CB  ARG A 217      -5.854  -6.840  16.128  1.00 97.50           C  
ATOM   3096  HB2 ARG A 217      -6.546  -7.200  16.889  1.00 97.50           H  
ATOM   3097  HB3 ARG A 217      -5.682  -5.780  16.314  1.00 97.50           H  
ATOM   3098  O   ARG A 217      -8.850  -7.282  14.868  1.00 97.50           O  
ATOM   3099  CG  ARG A 217      -4.541  -7.606  16.285  1.00 97.50           C  
ATOM   3100  HG2 ARG A 217      -3.889  -7.427  15.430  1.00 97.50           H  
ATOM   3101  HG3 ARG A 217      -4.747  -8.674  16.345  1.00 97.50           H  
ATOM   3102  CD  ARG A 217      -3.842  -7.140  17.566  1.00 97.50           C  
ATOM   3103  HD2 ARG A 217      -4.449  -7.425  18.425  1.00 97.50           H  
ATOM   3104  HD3 ARG A 217      -3.750  -6.054  17.555  1.00 97.50           H  
ATOM   3105  NE  ARG A 217      -2.525  -7.771  17.678  1.00 97.50           N  
ATOM   3106  HE  ARG A 217      -2.532  -8.781  17.658  1.00 97.50           H  
ATOM   3107  NH1 ARG A 217      -1.149  -5.956  17.391  1.00 97.50           N  
ATOM   3108 HH11 ARG A 217      -0.268  -5.591  17.060  1.00 97.50           H  
ATOM   3109 HH12 ARG A 217      -1.941  -5.334  17.471  1.00 97.50           H  
ATOM   3110  NH2 ARG A 217      -0.303  -8.034  17.461  1.00 97.50           N  
ATOM   3111 HH21 ARG A 217      -0.458  -9.028  17.551  1.00 97.50           H  
ATOM   3112 HH22 ARG A 217       0.630  -7.670  17.331  1.00 97.50           H  
ATOM   3113  CZ  ARG A 217      -1.334  -7.243  17.515  1.00 97.50           C  
ATOM   3114  N   ILE A 218      -8.106  -5.159  14.749  1.00 95.74           N  
ATOM   3115  H   ILE A 218      -7.288  -4.566  14.731  1.00 95.74           H  
ATOM   3116  CA  ILE A 218      -9.433  -4.526  14.737  1.00 95.74           C  
ATOM   3117  HA  ILE A 218      -9.971  -4.821  15.637  1.00 95.74           H  
ATOM   3118  C   ILE A 218     -10.255  -5.029  13.541  1.00 95.74           C  
ATOM   3119  CB  ILE A 218      -9.291  -2.986  14.745  1.00 95.74           C  
ATOM   3120  HB  ILE A 218      -8.577  -2.691  13.976  1.00 95.74           H  
ATOM   3121  O   ILE A 218     -11.386  -5.482  13.716  1.00 95.74           O  
ATOM   3122  CG1 ILE A 218      -8.768  -2.490  16.113  1.00 95.74           C  
ATOM   3123 HG12 ILE A 218      -9.564  -2.554  16.854  1.00 95.74           H  
ATOM   3124 HG13 ILE A 218      -7.952  -3.131  16.449  1.00 95.74           H  
ATOM   3125  CG2 ILE A 218     -10.638  -2.331  14.410  1.00 95.74           C  
ATOM   3126 HG21 ILE A 218     -11.442  -2.836  14.945  1.00 95.74           H  
ATOM   3127 HG22 ILE A 218     -10.822  -2.392  13.338  1.00 95.74           H  
ATOM   3128 HG23 ILE A 218     -10.634  -1.278  14.691  1.00 95.74           H  
ATOM   3129  CD1 ILE A 218      -8.231  -1.051  16.074  1.00 95.74           C  
ATOM   3130 HD11 ILE A 218      -7.775  -0.814  17.036  1.00 95.74           H  
ATOM   3131 HD12 ILE A 218      -7.473  -0.955  15.297  1.00 95.74           H  
ATOM   3132 HD13 ILE A 218      -9.034  -0.339  15.887  1.00 95.74           H  
ATOM   3133  N   ILE A 219      -9.666  -5.029  12.341  1.00 96.08           N  
ATOM   3134  H   ILE A 219      -8.743  -4.624  12.273  1.00 96.08           H  
ATOM   3135  CA  ILE A 219     -10.308  -5.513  11.108  1.00 96.08           C  
ATOM   3136  HA  ILE A 219     -11.244  -4.974  10.965  1.00 96.08           H  
ATOM   3137  C   ILE A 219     -10.663  -7.004  11.215  1.00 96.08           C  
ATOM   3138  CB  ILE A 219      -9.388  -5.221   9.899  1.00 96.08           C  
ATOM   3139  HB  ILE A 219      -8.382  -5.563  10.144  1.00 96.08           H  
ATOM   3140  O   ILE A 219     -11.802  -7.393  10.946  1.00 96.08           O  
ATOM   3141  CG1 ILE A 219      -9.339  -3.699   9.633  1.00 96.08           C  
ATOM   3142 HG12 ILE A 219     -10.296  -3.367   9.230  1.00 96.08           H  
ATOM   3143 HG13 ILE A 219      -9.176  -3.170  10.572  1.00 96.08           H  
ATOM   3144  CG2 ILE A 219      -9.843  -5.973   8.635  1.00 96.08           C  
ATOM   3145 HG21 ILE A 219      -9.749  -7.049   8.784  1.00 96.08           H  
ATOM   3146 HG22 ILE A 219      -9.213  -5.720   7.783  1.00 96.08           H  
ATOM   3147 HG23 ILE A 219     -10.879  -5.725   8.402  1.00 96.08           H  
ATOM   3148  CD1 ILE A 219      -8.216  -3.287   8.674  1.00 96.08           C  
ATOM   3149 HD11 ILE A 219      -7.266  -3.693   9.020  1.00 96.08           H  
ATOM   3150 HD12 ILE A 219      -8.144  -2.199   8.652  1.00 96.08           H  
ATOM   3151 HD13 ILE A 219      -8.423  -3.639   7.664  1.00 96.08           H  
ATOM   3152  N   GLY A 220      -9.712  -7.842  11.636  1.00 97.35           N  
ATOM   3153  H   GLY A 220      -8.796  -7.468  11.838  1.00 97.35           H  
ATOM   3154  CA  GLY A 220      -9.920  -9.284  11.782  1.00 97.35           C  
ATOM   3155  HA2 GLY A 220     -10.210  -9.712  10.823  1.00 97.35           H  
ATOM   3156  HA3 GLY A 220      -8.984  -9.742  12.103  1.00 97.35           H  
ATOM   3157  C   GLY A 220     -10.994  -9.621  12.817  1.00 97.35           C  
ATOM   3158  O   GLY A 220     -11.865 -10.453  12.563  1.00 97.35           O  
ATOM   3159  N   LYS A 221     -10.986  -8.920  13.955  1.00 96.36           N  
ATOM   3160  H   LYS A 221     -10.237  -8.257  14.095  1.00 96.36           H  
ATOM   3161  CA  LYS A 221     -11.968  -9.074  15.032  1.00 96.36           C  
ATOM   3162  HA  LYS A 221     -12.035 -10.129  15.295  1.00 96.36           H  
ATOM   3163  C   LYS A 221     -13.366  -8.636  14.592  1.00 96.36           C  
ATOM   3164  CB  LYS A 221     -11.456  -8.294  16.249  1.00 96.36           C  
ATOM   3165  HB2 LYS A 221     -11.403  -7.231  16.011  1.00 96.36           H  
ATOM   3166  HB3 LYS A 221     -10.453  -8.647  16.487  1.00 96.36           H  
ATOM   3167  O   LYS A 221     -14.328  -9.362  14.831  1.00 96.36           O  
ATOM   3168  CG  LYS A 221     -12.337  -8.491  17.479  1.00 96.36           C  
ATOM   3169  HG2 LYS A 221     -13.312  -8.039  17.295  1.00 96.36           H  
ATOM   3170  HG3 LYS A 221     -12.468  -9.557  17.665  1.00 96.36           H  
ATOM   3171  CD  LYS A 221     -11.691  -7.836  18.706  1.00 96.36           C  
ATOM   3172  HD2 LYS A 221     -10.749  -8.324  18.953  1.00 96.36           H  
ATOM   3173  HD3 LYS A 221     -11.518  -6.776  18.520  1.00 96.36           H  
ATOM   3174  CE  LYS A 221     -12.690  -8.015  19.832  1.00 96.36           C  
ATOM   3175  HE2 LYS A 221     -13.659  -7.726  19.426  1.00 96.36           H  
ATOM   3176  HE3 LYS A 221     -12.761  -9.065  20.115  1.00 96.36           H  
ATOM   3177  NZ  LYS A 221     -12.436  -7.174  21.024  1.00 96.36           N  
ATOM   3178  HZ1 LYS A 221     -12.237  -6.220  20.760  1.00 96.36           H  
ATOM   3179  HZ2 LYS A 221     -13.286  -7.145  21.569  1.00 96.36           H  
ATOM   3180  HZ3 LYS A 221     -11.673  -7.504  21.597  1.00 96.36           H  
ATOM   3181  N   ASN A 222     -13.482  -7.514  13.881  1.00 95.35           N  
ATOM   3182  H   ASN A 222     -12.659  -6.945  13.740  1.00 95.35           H  
ATOM   3183  CA  ASN A 222     -14.750  -7.064  13.307  1.00 95.35           C  
ATOM   3184  HA  ASN A 222     -15.472  -6.936  14.114  1.00 95.35           H  
ATOM   3185  C   ASN A 222     -15.331  -8.104  12.328  1.00 95.35           C  
ATOM   3186  CB  ASN A 222     -14.519  -5.703  12.631  1.00 95.35           C  
ATOM   3187  HB2 ASN A 222     -13.849  -5.818  11.779  1.00 95.35           H  
ATOM   3188  HB3 ASN A 222     -14.049  -5.019  13.339  1.00 95.35           H  
ATOM   3189  O   ASN A 222     -16.514  -8.439  12.399  1.00 95.35           O  
ATOM   3190  CG  ASN A 222     -15.820  -5.068  12.182  1.00 95.35           C  
ATOM   3191  ND2 ASN A 222     -15.932  -4.674  10.936  1.00 95.35           N  
ATOM   3192 HD21 ASN A 222     -16.752  -4.123  10.727  1.00 95.35           H  
ATOM   3193 HD22 ASN A 222     -15.107  -4.596  10.358  1.00 95.35           H  
ATOM   3194  OD1 ASN A 222     -16.754  -4.921  12.954  1.00 95.35           O  
ATOM   3195  N   ALA A 223     -14.492  -8.677  11.457  1.00 95.90           N  
ATOM   3196  H   ALA A 223     -13.536  -8.354  11.423  1.00 95.90           H  
ATOM   3197  CA  ALA A 223     -14.901  -9.734  10.532  1.00 95.90           C  
ATOM   3198  HA  ALA A 223     -15.774  -9.389   9.979  1.00 95.90           H  
ATOM   3199  C   ALA A 223     -15.302 -11.037  11.249  1.00 95.90           C  
ATOM   3200  CB  ALA A 223     -13.764  -9.967   9.534  1.00 95.90           C  
ATOM   3201  HB1 ALA A 223     -14.042 -10.750   8.829  1.00 95.90           H  
ATOM   3202  HB2 ALA A 223     -12.856 -10.264  10.060  1.00 95.90           H  
ATOM   3203  HB3 ALA A 223     -13.566  -9.046   8.986  1.00 95.90           H  
ATOM   3204  O   ALA A 223     -16.270 -11.683  10.841  1.00 95.90           O  
ATOM   3205  N   TYR A 224     -14.605 -11.402  12.330  1.00 96.96           N  
ATOM   3206  H   TYR A 224     -13.789 -10.862  12.582  1.00 96.96           H  
ATOM   3207  CA  TYR A 224     -14.967 -12.541  13.176  1.00 96.96           C  
ATOM   3208  HA  TYR A 224     -14.983 -13.437  12.557  1.00 96.96           H  
ATOM   3209  C   TYR A 224     -16.368 -12.369  13.775  1.00 96.96           C  
ATOM   3210  CB  TYR A 224     -13.921 -12.729  14.286  1.00 96.96           C  
ATOM   3211  HB2 TYR A 224     -13.838 -11.805  14.859  1.00 96.96           H  
ATOM   3212  HB3 TYR A 224     -12.942 -12.913  13.843  1.00 96.96           H  
ATOM   3213  O   TYR A 224     -17.224 -13.229  13.567  1.00 96.96           O  
ATOM   3214  CG  TYR A 224     -14.238 -13.860  15.243  1.00 96.96           C  
ATOM   3215  CD1 TYR A 224     -14.322 -13.610  16.627  1.00 96.96           C  
ATOM   3216  HD1 TYR A 224     -14.160 -12.614  17.011  1.00 96.96           H  
ATOM   3217  CD2 TYR A 224     -14.471 -15.158  14.747  1.00 96.96           C  
ATOM   3218  HD2 TYR A 224     -14.392 -15.348  13.687  1.00 96.96           H  
ATOM   3219  CE1 TYR A 224     -14.636 -14.655  17.515  1.00 96.96           C  
ATOM   3220  HE1 TYR A 224     -14.711 -14.462  18.575  1.00 96.96           H  
ATOM   3221  CE2 TYR A 224     -14.816 -16.199  15.630  1.00 96.96           C  
ATOM   3222  HE2 TYR A 224     -15.014 -17.195  15.264  1.00 96.96           H  
ATOM   3223  OH  TYR A 224     -15.201 -16.961  17.865  1.00 96.96           O  
ATOM   3224  HH  TYR A 224     -15.101 -16.672  18.775  1.00 96.96           H  
ATOM   3225  CZ  TYR A 224     -14.895 -15.948  17.015  1.00 96.96           C  
ATOM   3226  N   ILE A 225     -16.628 -11.225  14.419  1.00 94.72           N  
ATOM   3227  H   ILE A 225     -15.873 -10.566  14.540  1.00 94.72           H  
ATOM   3228  CA  ILE A 225     -17.938 -10.880  14.996  1.00 94.72           C  
ATOM   3229  HA  ILE A 225     -18.210 -11.626  15.742  1.00 94.72           H  
ATOM   3230  C   ILE A 225     -19.013 -10.923  13.908  1.00 94.72           C  
ATOM   3231  CB  ILE A 225     -17.865  -9.500  15.693  1.00 94.72           C  
ATOM   3232  HB  ILE A 225     -17.441  -8.780  14.993  1.00 94.72           H  
ATOM   3233  O   ILE A 225     -20.020 -11.610  14.050  1.00 94.72           O  
ATOM   3234  CG1 ILE A 225     -16.940  -9.596  16.928  1.00 94.72           C  
ATOM   3235 HG12 ILE A 225     -16.021 -10.123  16.669  1.00 94.72           H  
ATOM   3236 HG13 ILE A 225     -17.439 -10.175  17.705  1.00 94.72           H  
ATOM   3237  CG2 ILE A 225     -19.260  -8.998  16.109  1.00 94.72           C  
ATOM   3238 HG21 ILE A 225     -19.886  -8.803  15.238  1.00 94.72           H  
ATOM   3239 HG22 ILE A 225     -19.187  -8.062  16.663  1.00 94.72           H  
ATOM   3240 HG23 ILE A 225     -19.751  -9.735  16.745  1.00 94.72           H  
ATOM   3241  CD1 ILE A 225     -16.530  -8.235  17.501  1.00 94.72           C  
ATOM   3242 HD11 ILE A 225     -16.152  -7.588  16.709  1.00 94.72           H  
ATOM   3243 HD12 ILE A 225     -15.748  -8.379  18.246  1.00 94.72           H  
ATOM   3244 HD13 ILE A 225     -17.386  -7.770  17.989  1.00 94.72           H  
ATOM   3245  N   LYS A 226     -18.771 -10.295  12.753  1.00 93.35           N  
ATOM   3246  H   LYS A 226     -17.913  -9.768  12.668  1.00 93.35           H  
ATOM   3247  CA  LYS A 226     -19.714 -10.326  11.624  1.00 93.35           C  
ATOM   3248  HA  LYS A 226     -20.650  -9.871  11.949  1.00 93.35           H  
ATOM   3249  C   LYS A 226     -20.037 -11.753  11.165  1.00 93.35           C  
ATOM   3250  CB  LYS A 226     -19.133  -9.497  10.472  1.00 93.35           C  
ATOM   3251  HB2 LYS A 226     -18.262 -10.002  10.055  1.00 93.35           H  
ATOM   3252  HB3 LYS A 226     -18.810  -8.531  10.861  1.00 93.35           H  
ATOM   3253  O   LYS A 226     -21.152 -12.030  10.729  1.00 93.35           O  
ATOM   3254  CG  LYS A 226     -20.167  -9.251   9.366  1.00 93.35           C  
ATOM   3255  HG2 LYS A 226     -21.070  -8.828   9.805  1.00 93.35           H  
ATOM   3256  HG3 LYS A 226     -20.415 -10.191   8.873  1.00 93.35           H  
ATOM   3257  CD  LYS A 226     -19.609  -8.270   8.329  1.00 93.35           C  
ATOM   3258  HD2 LYS A 226     -19.329  -7.345   8.833  1.00 93.35           H  
ATOM   3259  HD3 LYS A 226     -18.725  -8.702   7.860  1.00 93.35           H  
ATOM   3260  CE  LYS A 226     -20.673  -7.959   7.273  1.00 93.35           C  
ATOM   3261  HE2 LYS A 226     -21.531  -7.513   7.775  1.00 93.35           H  
ATOM   3262  HE3 LYS A 226     -20.994  -8.892   6.810  1.00 93.35           H  
ATOM   3263  NZ  LYS A 226     -20.162  -7.020   6.246  1.00 93.35           N  
ATOM   3264  HZ1 LYS A 226     -19.277  -7.283   5.837  1.00 93.35           H  
ATOM   3265  HZ2 LYS A 226     -20.039  -6.086   6.612  1.00 93.35           H  
ATOM   3266  HZ3 LYS A 226     -20.833  -6.813   5.520  1.00 93.35           H  
ATOM   3267  N   SER A 227     -19.068 -12.666  11.225  1.00 94.95           N  
ATOM   3268  H   SER A 227     -18.169 -12.381  11.585  1.00 94.95           H  
ATOM   3269  CA  SER A 227     -19.269 -14.064  10.842  1.00 94.95           C  
ATOM   3270  HA  SER A 227     -19.837 -14.082   9.911  1.00 94.95           H  
ATOM   3271  C   SER A 227     -20.065 -14.851  11.885  1.00 94.95           C  
ATOM   3272  CB  SER A 227     -17.924 -14.736  10.586  1.00 94.95           C  
ATOM   3273  HB2 SER A 227     -17.425 -14.941  11.532  1.00 94.95           H  
ATOM   3274  HB3 SER A 227     -17.293 -14.071   9.997  1.00 94.95           H  
ATOM   3275  O   SER A 227     -20.912 -15.655  11.489  1.00 94.95           O  
ATOM   3276  OG  SER A 227     -18.110 -15.939   9.862  1.00 94.95           O  
ATOM   3277  HG  SER A 227     -19.044 -16.151   9.800  1.00 94.95           H  
ATOM   3278  N   LEU A 228     -19.830 -14.616  13.180  1.00 93.08           N  
ATOM   3279  H   LEU A 228     -19.128 -13.934  13.431  1.00 93.08           H  
ATOM   3280  CA  LEU A 228     -20.602 -15.224  14.269  1.00 93.08           C  
ATOM   3281  HA  LEU A 228     -20.523 -16.310  14.213  1.00 93.08           H  
ATOM   3282  C   LEU A 228     -22.090 -14.889  14.150  1.00 93.08           C  
ATOM   3283  CB  LEU A 228     -20.065 -14.740  15.624  1.00 93.08           C  
ATOM   3284  HB2 LEU A 228     -20.779 -15.033  16.394  1.00 93.08           H  
ATOM   3285  HB3 LEU A 228     -20.030 -13.650  15.631  1.00 93.08           H  
ATOM   3286  O   LEU A 228     -22.916 -15.798  14.144  1.00 93.08           O  
ATOM   3287  CG  LEU A 228     -18.689 -15.285  16.025  1.00 93.08           C  
ATOM   3288  HG  LEU A 228     -17.938 -15.000  15.288  1.00 93.08           H  
ATOM   3289  CD1 LEU A 228     -18.310 -14.681  17.370  1.00 93.08           C  
ATOM   3290 HD11 LEU A 228     -18.239 -13.598  17.268  1.00 93.08           H  
ATOM   3291 HD12 LEU A 228     -19.077 -14.909  18.110  1.00 93.08           H  
ATOM   3292 HD13 LEU A 228     -17.354 -15.072  17.719  1.00 93.08           H  
ATOM   3293  CD2 LEU A 228     -18.682 -16.806  16.162  1.00 93.08           C  
ATOM   3294 HD21 LEU A 228     -17.740 -17.109  16.620  1.00 93.08           H  
ATOM   3295 HD22 LEU A 228     -19.504 -17.119  16.806  1.00 93.08           H  
ATOM   3296 HD23 LEU A 228     -18.778 -17.269  15.180  1.00 93.08           H  
ATOM   3297  N   ASN A 229     -22.401 -13.615  13.907  1.00 87.40           N  
ATOM   3298  H   ASN A 229     -21.667 -12.930  14.018  1.00 87.40           H  
ATOM   3299  CA  ASN A 229     -23.769 -13.123  13.726  1.00 87.40           C  
ATOM   3300  HA  ASN A 229     -24.356 -13.356  14.614  1.00 87.40           H  
ATOM   3301  C   ASN A 229     -24.512 -13.750  12.552  1.00 87.40           C  
ATOM   3302  CB  ASN A 229     -23.694 -11.607  13.551  1.00 87.40           C  
ATOM   3303  HB2 ASN A 229     -22.932 -11.319  12.826  1.00 87.40           H  
ATOM   3304  HB3 ASN A 229     -24.663 -11.220  13.236  1.00 87.40           H  
ATOM   3305  O   ASN A 229     -25.714 -13.971  12.603  1.00 87.40           O  
ATOM   3306  CG  ASN A 229     -23.407 -11.030  14.901  1.00 87.40           C  
ATOM   3307  ND2 ASN A 229     -22.262 -10.444  15.124  1.00 87.40           N  
ATOM   3308 HD21 ASN A 229     -22.100 -10.286  16.108  1.00 87.40           H  
ATOM   3309 HD22 ASN A 229     -21.496 -10.549  14.473  1.00 87.40           H  
ATOM   3310  OD1 ASN A 229     -24.183 -11.209  15.805  1.00 87.40           O  
ATOM   3311  N   LYS A 230     -23.790 -14.120  11.492  1.00 88.70           N  
ATOM   3312  H   LYS A 230     -22.801 -13.915  11.513  1.00 88.70           H  
ATOM   3313  CA  LYS A 230     -24.366 -14.862  10.362  1.00 88.70           C  
ATOM   3314  HA  LYS A 230     -25.342 -14.432  10.135  1.00 88.70           H  
ATOM   3315  C   LYS A 230     -24.657 -16.336  10.680  1.00 88.70           C  
ATOM   3316  CB  LYS A 230     -23.457 -14.706   9.139  1.00 88.70           C  
ATOM   3317  HB2 LYS A 230     -23.783 -15.390   8.355  1.00 88.70           H  
ATOM   3318  HB3 LYS A 230     -22.432 -14.956   9.412  1.00 88.70           H  
ATOM   3319  O   LYS A 230     -24.985 -17.087   9.765  1.00 88.70           O  
ATOM   3320  CG  LYS A 230     -23.515 -13.283   8.576  1.00 88.70           C  
ATOM   3321  HG2 LYS A 230     -24.534 -13.067   8.257  1.00 88.70           H  
ATOM   3322  HG3 LYS A 230     -23.225 -12.558   9.337  1.00 88.70           H  
ATOM   3323  CD  LYS A 230     -22.572 -13.181   7.378  1.00 88.70           C  
ATOM   3324  HD2 LYS A 230     -21.550 -13.374   7.705  1.00 88.70           H  
ATOM   3325  HD3 LYS A 230     -22.865 -13.926   6.638  1.00 88.70           H  
ATOM   3326  CE  LYS A 230     -22.674 -11.783   6.776  1.00 88.70           C  
ATOM   3327  HE2 LYS A 230     -22.285 -11.065   7.498  1.00 88.70           H  
ATOM   3328  HE3 LYS A 230     -23.729 -11.556   6.622  1.00 88.70           H  
ATOM   3329  NZ  LYS A 230     -21.942 -11.714   5.489  1.00 88.70           N  
ATOM   3330  HZ1 LYS A 230     -22.319 -12.406   4.857  1.00 88.70           H  
ATOM   3331  HZ2 LYS A 230     -22.066 -10.808   5.061  1.00 88.70           H  
ATOM   3332  HZ3 LYS A 230     -20.961 -11.908   5.629  1.00 88.70           H  
ATOM   3333  N   GLY A 231     -24.443 -16.790  11.917  1.00 90.87           N  
ATOM   3334  H   GLY A 231     -24.223 -16.126  12.645  1.00 90.87           H  
ATOM   3335  CA  GLY A 231     -24.531 -18.202  12.291  1.00 90.87           C  
ATOM   3336  HA2 GLY A 231     -24.399 -18.285  13.369  1.00 90.87           H  
ATOM   3337  HA3 GLY A 231     -25.517 -18.587  12.029  1.00 90.87           H  
ATOM   3338  C   GLY A 231     -23.467 -19.066  11.605  1.00 90.87           C  
ATOM   3339  O   GLY A 231     -23.687 -20.248  11.345  1.00 90.87           O  
ATOM   3340  N   SER A 232     -22.318 -18.481  11.245  1.00 94.87           N  
ATOM   3341  H   SER A 232     -22.154 -17.533  11.552  1.00 94.87           H  
ATOM   3342  CA  SER A 232     -21.271 -19.210  10.520  1.00 94.87           C  
ATOM   3343  HA  SER A 232     -21.725 -19.685   9.650  1.00 94.87           H  
ATOM   3344  C   SER A 232     -20.641 -20.296  11.393  1.00 94.87           C  
ATOM   3345  CB  SER A 232     -20.166 -18.276  10.032  1.00 94.87           C  
ATOM   3346  HB2 SER A 232     -19.662 -17.842  10.896  1.00 94.87           H  
ATOM   3347  HB3 SER A 232     -19.435 -18.846   9.458  1.00 94.87           H  
ATOM   3348  O   SER A 232     -20.507 -20.137  12.605  1.00 94.87           O  
ATOM   3349  OG  SER A 232     -20.687 -17.249   9.213  1.00 94.87           O  
ATOM   3350  HG  SER A 232     -21.292 -16.751   9.768  1.00 94.87           H  
ATOM   3351  N   SER A 233     -20.162 -21.379  10.771  1.00 97.29           N  
ATOM   3352  H   SER A 233     -20.320 -21.466   9.778  1.00 97.29           H  
ATOM   3353  CA  SER A 233     -19.358 -22.393  11.469  1.00 97.29           C  
ATOM   3354  HA  SER A 233     -19.949 -22.770  12.304  1.00 97.29           H  
ATOM   3355  C   SER A 233     -18.049 -21.807  12.022  1.00 97.29           C  
ATOM   3356  CB  SER A 233     -19.052 -23.586  10.558  1.00 97.29           C  
ATOM   3357  HB2 SER A 233     -18.651 -24.395  11.169  1.00 97.29           H  
ATOM   3358  HB3 SER A 233     -19.972 -23.935  10.091  1.00 97.29           H  
ATOM   3359  O   SER A 233     -17.525 -20.830  11.483  1.00 97.29           O  
ATOM   3360  OG  SER A 233     -18.096 -23.256   9.563  1.00 97.29           O  
ATOM   3361  HG  SER A 233     -18.561 -23.146   8.731  1.00 97.29           H  
ATOM   3362  N   LYS A 234     -17.450 -22.458  13.030  1.00 97.66           N  
ATOM   3363  H   LYS A 234     -17.994 -23.152  13.522  1.00 97.66           H  
ATOM   3364  CA  LYS A 234     -16.138 -22.072  13.589  1.00 97.66           C  
ATOM   3365  HA  LYS A 234     -16.237 -21.105  14.082  1.00 97.66           H  
ATOM   3366  C   LYS A 234     -15.073 -21.908  12.509  1.00 97.66           C  
ATOM   3367  CB  LYS A 234     -15.689 -23.121  14.620  1.00 97.66           C  
ATOM   3368  HB2 LYS A 234     -16.501 -23.293  15.327  1.00 97.66           H  
ATOM   3369  HB3 LYS A 234     -15.485 -24.066  14.117  1.00 97.66           H  
ATOM   3370  O   LYS A 234     -14.325 -20.934  12.506  1.00 97.66           O  
ATOM   3371  CG  LYS A 234     -14.438 -22.683  15.400  1.00 97.66           C  
ATOM   3372  HG2 LYS A 234     -13.589 -22.585  14.723  1.00 97.66           H  
ATOM   3373  HG3 LYS A 234     -14.628 -21.715  15.864  1.00 97.66           H  
ATOM   3374  CD  LYS A 234     -14.094 -23.711  16.488  1.00 97.66           C  
ATOM   3375  HD2 LYS A 234     -14.977 -23.883  17.103  1.00 97.66           H  
ATOM   3376  HD3 LYS A 234     -13.787 -24.651  16.028  1.00 97.66           H  
ATOM   3377  CE  LYS A 234     -12.971 -23.176  17.375  1.00 97.66           C  
ATOM   3378  HE2 LYS A 234     -13.271 -22.191  17.733  1.00 97.66           H  
ATOM   3379  HE3 LYS A 234     -12.060 -23.058  16.788  1.00 97.66           H  
ATOM   3380  NZ  LYS A 234     -12.693 -24.043  18.549  1.00 97.66           N  
ATOM   3381  HZ1 LYS A 234     -11.935 -24.688  18.375  1.00 97.66           H  
ATOM   3382  HZ2 LYS A 234     -13.506 -24.546  18.876  1.00 97.66           H  
ATOM   3383  HZ3 LYS A 234     -12.354 -23.498  19.328  1.00 97.66           H  
ATOM   3384  N   SER A 235     -15.025 -22.856  11.571  1.00 98.01           N  
ATOM   3385  H   SER A 235     -15.705 -23.601  11.618  1.00 98.01           H  
ATOM   3386  CA  SER A 235     -14.071 -22.818  10.462  1.00 98.01           C  
ATOM   3387  HA  SER A 235     -13.065 -22.717  10.869  1.00 98.01           H  
ATOM   3388  C   SER A 235     -14.327 -21.632   9.535  1.00 98.01           C  
ATOM   3389  CB  SER A 235     -14.135 -24.113   9.654  1.00 98.01           C  
ATOM   3390  HB2 SER A 235     -15.085 -24.173   9.122  1.00 98.01           H  
ATOM   3391  HB3 SER A 235     -14.052 -24.969  10.324  1.00 98.01           H  
ATOM   3392  O   SER A 235     -13.376 -20.975   9.128  1.00 98.01           O  
ATOM   3393  OG  SER A 235     -13.065 -24.151   8.733  1.00 98.01           O  
ATOM   3394  HG  SER A 235     -12.970 -23.302   8.296  1.00 98.01           H  
ATOM   3395  N   ALA A 236     -15.590 -21.339   9.212  1.00 98.05           N  
ATOM   3396  H   ALA A 236     -16.345 -21.873   9.617  1.00 98.05           H  
ATOM   3397  CA  ALA A 236     -15.936 -20.199   8.369  1.00 98.05           C  
ATOM   3398  HA  ALA A 236     -15.340 -20.240   7.457  1.00 98.05           H  
ATOM   3399  C   ALA A 236     -15.610 -18.863   9.059  1.00 98.05           C  
ATOM   3400  CB  ALA A 236     -17.412 -20.311   7.981  1.00 98.05           C  
ATOM   3401  HB1 ALA A 236     -17.709 -19.428   7.415  1.00 98.05           H  
ATOM   3402  HB2 ALA A 236     -18.027 -20.387   8.878  1.00 98.05           H  
ATOM   3403  HB3 ALA A 236     -17.564 -21.196   7.363  1.00 98.05           H  
ATOM   3404  O   ALA A 236     -15.043 -17.981   8.419  1.00 98.05           O  
ATOM   3405  N   ALA A 237     -15.870 -18.746  10.365  1.00 97.48           N  
ATOM   3406  H   ALA A 237     -16.374 -19.489  10.826  1.00 97.48           H  
ATOM   3407  CA  ALA A 237     -15.546 -17.554  11.146  1.00 97.48           C  
ATOM   3408  HA  ALA A 237     -15.952 -16.683  10.632  1.00 97.48           H  
ATOM   3409  C   ALA A 237     -14.031 -17.314  11.251  1.00 97.48           C  
ATOM   3410  CB  ALA A 237     -16.233 -17.677  12.511  1.00 97.48           C  
ATOM   3411  HB1 ALA A 237     -16.145 -16.735  13.052  1.00 97.48           H  
ATOM   3412  HB2 ALA A 237     -17.294 -17.885  12.373  1.00 97.48           H  
ATOM   3413  HB3 ALA A 237     -15.784 -18.480  13.095  1.00 97.48           H  
ATOM   3414  O   ALA A 237     -13.570 -16.188  11.061  1.00 97.48           O  
ATOM   3415  N   LYS A 238     -13.240 -18.380  11.451  1.00 98.29           N  
ATOM   3416  H   LYS A 238     -13.686 -19.266  11.647  1.00 98.29           H  
ATOM   3417  CA  LYS A 238     -11.771 -18.330  11.360  1.00 98.29           C  
ATOM   3418  HA  LYS A 238     -11.389 -17.612  12.086  1.00 98.29           H  
ATOM   3419  C   LYS A 238     -11.306 -17.840   9.992  1.00 98.29           C  
ATOM   3420  CB  LYS A 238     -11.170 -19.717  11.636  1.00 98.29           C  
ATOM   3421  HB2 LYS A 238     -10.154 -19.741  11.242  1.00 98.29           H  
ATOM   3422  HB3 LYS A 238     -11.751 -20.486  11.128  1.00 98.29           H  
ATOM   3423  O   LYS A 238     -10.467 -16.946   9.916  1.00 98.29           O  
ATOM   3424  CG  LYS A 238     -11.099 -20.024  13.133  1.00 98.29           C  
ATOM   3425  HG2 LYS A 238     -10.467 -19.263  13.592  1.00 98.29           H  
ATOM   3426  HG3 LYS A 238     -12.093 -19.991  13.578  1.00 98.29           H  
ATOM   3427  CD  LYS A 238     -10.465 -21.397  13.378  1.00 98.29           C  
ATOM   3428  HD2 LYS A 238     -11.142 -22.182  13.043  1.00 98.29           H  
ATOM   3429  HD3 LYS A 238      -9.545 -21.463  12.797  1.00 98.29           H  
ATOM   3430  CE  LYS A 238     -10.146 -21.582  14.866  1.00 98.29           C  
ATOM   3431  HE2 LYS A 238     -11.044 -21.917  15.385  1.00 98.29           H  
ATOM   3432  HE3 LYS A 238      -9.850 -20.625  15.296  1.00 98.29           H  
ATOM   3433  NZ  LYS A 238      -9.042 -22.547  15.079  1.00 98.29           N  
ATOM   3434  HZ1 LYS A 238      -9.076 -22.901  16.025  1.00 98.29           H  
ATOM   3435  HZ2 LYS A 238      -9.100 -23.352  14.472  1.00 98.29           H  
ATOM   3436  HZ3 LYS A 238      -8.135 -22.117  14.961  1.00 98.29           H  
ATOM   3437  N   THR A 239     -11.846 -18.412   8.918  1.00 98.26           N  
ATOM   3438  H   THR A 239     -12.486 -19.184   9.041  1.00 98.26           H  
ATOM   3439  CA  THR A 239     -11.489 -18.018   7.551  1.00 98.26           C  
ATOM   3440  HA  THR A 239     -10.409 -18.105   7.434  1.00 98.26           H  
ATOM   3441  C   THR A 239     -11.848 -16.561   7.278  1.00 98.26           C  
ATOM   3442  CB  THR A 239     -12.142 -18.948   6.522  1.00 98.26           C  
ATOM   3443  HB  THR A 239     -13.220 -18.986   6.682  1.00 98.26           H  
ATOM   3444  O   THR A 239     -11.007 -15.838   6.760  1.00 98.26           O  
ATOM   3445  CG2 THR A 239     -11.864 -18.545   5.075  1.00 98.26           C  
ATOM   3446 HG21 THR A 239     -12.343 -17.592   4.852  1.00 98.26           H  
ATOM   3447 HG22 THR A 239     -10.791 -18.447   4.910  1.00 98.26           H  
ATOM   3448 HG23 THR A 239     -12.272 -19.292   4.394  1.00 98.26           H  
ATOM   3449  OG1 THR A 239     -11.600 -20.239   6.670  1.00 98.26           O  
ATOM   3450  HG1 THR A 239     -11.523 -20.610   5.788  1.00 98.26           H  
ATOM   3451  N   ALA A 240     -13.037 -16.098   7.673  1.00 98.12           N  
ATOM   3452  H   ALA A 240     -13.697 -16.735   8.095  1.00 98.12           H  
ATOM   3453  CA  ALA A 240     -13.458 -14.711   7.480  1.00 98.12           C  
ATOM   3454  HA  ALA A 240     -13.425 -14.479   6.416  1.00 98.12           H  
ATOM   3455  C   ALA A 240     -12.527 -13.719   8.196  1.00 98.12           C  
ATOM   3456  CB  ALA A 240     -14.907 -14.573   7.965  1.00 98.12           C  
ATOM   3457  HB1 ALA A 240     -15.249 -13.550   7.809  1.00 98.12           H  
ATOM   3458  HB2 ALA A 240     -14.973 -14.808   9.028  1.00 98.12           H  
ATOM   3459  HB3 ALA A 240     -15.553 -15.253   7.411  1.00 98.12           H  
ATOM   3460  O   ALA A 240     -12.089 -12.739   7.593  1.00 98.12           O  
ATOM   3461  N   ALA A 241     -12.168 -14.005   9.452  1.00 98.43           N  
ATOM   3462  H   ALA A 241     -12.583 -14.806   9.906  1.00 98.43           H  
ATOM   3463  CA  ALA A 241     -11.243 -13.180  10.225  1.00 98.43           C  
ATOM   3464  HA  ALA A 241     -11.631 -12.162  10.275  1.00 98.43           H  
ATOM   3465  C   ALA A 241      -9.849 -13.120   9.579  1.00 98.43           C  
ATOM   3466  CB  ALA A 241     -11.179 -13.745  11.645  1.00 98.43           C  
ATOM   3467  HB1 ALA A 241     -12.191 -13.865  12.031  1.00 98.43           H  
ATOM   3468  HB2 ALA A 241     -10.689 -14.719  11.648  1.00 98.43           H  
ATOM   3469  HB3 ALA A 241     -10.629 -13.058  12.288  1.00 98.43           H  
ATOM   3470  O   ALA A 241      -9.287 -12.041   9.395  1.00 98.43           O  
ATOM   3471  N   LYS A 242      -9.303 -14.278   9.183  1.00 98.68           N  
ATOM   3472  H   LYS A 242      -9.821 -15.129   9.353  1.00 98.68           H  
ATOM   3473  CA  LYS A 242      -7.989 -14.363   8.529  1.00 98.68           C  
ATOM   3474  HA  LYS A 242      -7.263 -13.820   9.135  1.00 98.68           H  
ATOM   3475  C   LYS A 242      -7.975 -13.694   7.159  1.00 98.68           C  
ATOM   3476  CB  LYS A 242      -7.553 -15.825   8.392  1.00 98.68           C  
ATOM   3477  HB2 LYS A 242      -6.675 -15.872   7.748  1.00 98.68           H  
ATOM   3478  HB3 LYS A 242      -8.351 -16.399   7.921  1.00 98.68           H  
ATOM   3479  O   LYS A 242      -7.007 -13.013   6.839  1.00 98.68           O  
ATOM   3480  CG  LYS A 242      -7.196 -16.443   9.747  1.00 98.68           C  
ATOM   3481  HG2 LYS A 242      -8.056 -16.407  10.416  1.00 98.68           H  
ATOM   3482  HG3 LYS A 242      -6.386 -15.875  10.204  1.00 98.68           H  
ATOM   3483  CD  LYS A 242      -6.757 -17.896   9.554  1.00 98.68           C  
ATOM   3484  HD2 LYS A 242      -5.840 -17.921   8.965  1.00 98.68           H  
ATOM   3485  HD3 LYS A 242      -7.542 -18.444   9.033  1.00 98.68           H  
ATOM   3486  CE  LYS A 242      -6.518 -18.521  10.926  1.00 98.68           C  
ATOM   3487  HE2 LYS A 242      -5.756 -17.948  11.455  1.00 98.68           H  
ATOM   3488  HE3 LYS A 242      -7.440 -18.443  11.502  1.00 98.68           H  
ATOM   3489  NZ  LYS A 242      -6.121 -19.942  10.824  1.00 98.68           N  
ATOM   3490  HZ1 LYS A 242      -5.143 -20.033  10.588  1.00 98.68           H  
ATOM   3491  HZ2 LYS A 242      -6.294 -20.386  11.715  1.00 98.68           H  
ATOM   3492  HZ3 LYS A 242      -6.695 -20.428  10.149  1.00 98.68           H  
ATOM   3493  N   GLN A 243      -9.039 -13.857   6.377  1.00 98.57           N  
ATOM   3494  H   GLN A 243      -9.790 -14.454   6.692  1.00 98.57           H  
ATOM   3495  CA  GLN A 243      -9.156 -13.246   5.057  1.00 98.57           C  
ATOM   3496  HA  GLN A 243      -8.271 -13.513   4.481  1.00 98.57           H  
ATOM   3497  C   GLN A 243      -9.200 -11.720   5.159  1.00 98.57           C  
ATOM   3498  CB  GLN A 243     -10.395 -13.795   4.335  1.00 98.57           C  
ATOM   3499  HB2 GLN A 243     -10.367 -14.885   4.343  1.00 98.57           H  
ATOM   3500  HB3 GLN A 243     -11.293 -13.472   4.861  1.00 98.57           H  
ATOM   3501  O   GLN A 243      -8.481 -11.056   4.425  1.00 98.57           O  
ATOM   3502  CG  GLN A 243     -10.469 -13.314   2.877  1.00 98.57           C  
ATOM   3503  HG2 GLN A 243     -11.390 -13.686   2.429  1.00 98.57           H  
ATOM   3504  HG3 GLN A 243     -10.506 -12.225   2.847  1.00 98.57           H  
ATOM   3505  CD  GLN A 243      -9.301 -13.811   2.030  1.00 98.57           C  
ATOM   3506  NE2 GLN A 243      -8.711 -12.982   1.203  1.00 98.57           N  
ATOM   3507 HE21 GLN A 243      -8.014 -13.372   0.585  1.00 98.57           H  
ATOM   3508 HE22 GLN A 243      -8.959 -12.004   1.157  1.00 98.57           H  
ATOM   3509  OE1 GLN A 243      -8.906 -14.965   2.098  1.00 98.57           O  
ATOM   3510  N   ALA A 244      -9.949 -11.161   6.115  1.00 97.91           N  
ATOM   3511  H   ALA A 244     -10.546 -11.746   6.681  1.00 97.91           H  
ATOM   3512  CA  ALA A 244      -9.998  -9.712   6.319  1.00 97.91           C  
ATOM   3513  HA  ALA A 244     -10.315  -9.243   5.387  1.00 97.91           H  
ATOM   3514  C   ALA A 244      -8.619  -9.125   6.686  1.00 97.91           C  
ATOM   3515  CB  ALA A 244     -11.050  -9.426   7.395  1.00 97.91           C  
ATOM   3516  HB1 ALA A 244     -10.736  -9.842   8.353  1.00 97.91           H  
ATOM   3517  HB2 ALA A 244     -12.000  -9.872   7.103  1.00 97.91           H  
ATOM   3518  HB3 ALA A 244     -11.188  -8.349   7.494  1.00 97.91           H  
ATOM   3519  O   ALA A 244      -8.229  -8.071   6.183  1.00 97.91           O  
ATOM   3520  N   VAL A 245      -7.846  -9.839   7.514  1.00 98.60           N  
ATOM   3521  H   VAL A 245      -8.239 -10.675   7.922  1.00 98.60           H  
ATOM   3522  CA  VAL A 245      -6.443  -9.499   7.814  1.00 98.60           C  
ATOM   3523  HA  VAL A 245      -6.394  -8.469   8.169  1.00 98.60           H  
ATOM   3524  C   VAL A 245      -5.576  -9.589   6.554  1.00 98.60           C  
ATOM   3525  CB  VAL A 245      -5.895 -10.425   8.918  1.00 98.60           C  
ATOM   3526  HB  VAL A 245      -6.055 -11.464   8.628  1.00 98.60           H  
ATOM   3527  O   VAL A 245      -4.781  -8.689   6.282  1.00 98.60           O  
ATOM   3528  CG1 VAL A 245      -4.397 -10.236   9.178  1.00 98.60           C  
ATOM   3529 HG11 VAL A 245      -4.082 -10.887   9.993  1.00 98.60           H  
ATOM   3530 HG12 VAL A 245      -3.821 -10.512   8.294  1.00 98.60           H  
ATOM   3531 HG13 VAL A 245      -4.187  -9.197   9.433  1.00 98.60           H  
ATOM   3532  CG2 VAL A 245      -6.617 -10.186  10.247  1.00 98.60           C  
ATOM   3533 HG21 VAL A 245      -6.333 -10.958  10.962  1.00 98.60           H  
ATOM   3534 HG22 VAL A 245      -7.697 -10.227  10.111  1.00 98.60           H  
ATOM   3535 HG23 VAL A 245      -6.354  -9.205  10.643  1.00 98.60           H  
ATOM   3536  N   ALA A 246      -5.747 -10.648   5.762  1.00 98.75           N  
ATOM   3537  H   ALA A 246      -6.420 -11.354   6.027  1.00 98.75           H  
ATOM   3538  CA  ALA A 246      -4.989 -10.854   4.537  1.00 98.75           C  
ATOM   3539  HA  ALA A 246      -3.927 -10.809   4.781  1.00 98.75           H  
ATOM   3540  C   ALA A 246      -5.257  -9.756   3.502  1.00 98.75           C  
ATOM   3541  CB  ALA A 246      -5.303 -12.246   3.985  1.00 98.75           C  
ATOM   3542  HB1 ALA A 246      -5.290 -12.988   4.784  1.00 98.75           H  
ATOM   3543  HB2 ALA A 246      -4.539 -12.507   3.253  1.00 98.75           H  
ATOM   3544  HB3 ALA A 246      -6.283 -12.257   3.509  1.00 98.75           H  
ATOM   3545  O   ALA A 246      -4.313  -9.211   2.937  1.00 98.75           O  
ATOM   3546  N   ASP A 247      -6.520  -9.388   3.284  1.00 98.28           N  
ATOM   3547  H   ASP A 247      -7.253  -9.907   3.747  1.00 98.28           H  
ATOM   3548  CA  ASP A 247      -6.918  -8.320   2.363  1.00 98.28           C  
ATOM   3549  HA  ASP A 247      -6.540  -8.544   1.366  1.00 98.28           H  
ATOM   3550  C   ASP A 247      -6.327  -6.969   2.787  1.00 98.28           C  
ATOM   3551  CB  ASP A 247      -8.453  -8.234   2.304  1.00 98.28           C  
ATOM   3552  HB2 ASP A 247      -8.846  -8.120   3.314  1.00 98.28           H  
ATOM   3553  HB3 ASP A 247      -8.728  -7.346   1.735  1.00 98.28           H  
ATOM   3554  O   ASP A 247      -5.850  -6.195   1.953  1.00 98.28           O  
ATOM   3555  CG  ASP A 247      -9.110  -9.445   1.631  1.00 98.28           C  
ATOM   3556  OD1 ASP A 247      -8.451 -10.083   0.776  1.00 98.28           O  
ATOM   3557  OD2 ASP A 247     -10.285  -9.724   1.943  1.00 98.28           O  
ATOM   3558  N   TYR A 248      -6.285  -6.705   4.095  1.00 97.63           N  
ATOM   3559  H   TYR A 248      -6.710  -7.367   4.729  1.00 97.63           H  
ATOM   3560  CA  TYR A 248      -5.666  -5.507   4.648  1.00 97.63           C  
ATOM   3561  HA  TYR A 248      -6.133  -4.635   4.189  1.00 97.63           H  
ATOM   3562  C   TYR A 248      -4.159  -5.422   4.352  1.00 97.63           C  
ATOM   3563  CB  TYR A 248      -5.935  -5.468   6.154  1.00 97.63           C  
ATOM   3564  HB2 TYR A 248      -5.621  -6.404   6.615  1.00 97.63           H  
ATOM   3565  HB3 TYR A 248      -7.008  -5.368   6.319  1.00 97.63           H  
ATOM   3566  O   TYR A 248      -3.666  -4.381   3.905  1.00 97.63           O  
ATOM   3567  CG  TYR A 248      -5.228  -4.328   6.839  1.00 97.63           C  
ATOM   3568  CD1 TYR A 248      -4.175  -4.569   7.744  1.00 97.63           C  
ATOM   3569  HD1 TYR A 248      -3.864  -5.582   7.953  1.00 97.63           H  
ATOM   3570  CD2 TYR A 248      -5.610  -3.015   6.528  1.00 97.63           C  
ATOM   3571  HD2 TYR A 248      -6.399  -2.832   5.813  1.00 97.63           H  
ATOM   3572  CE1 TYR A 248      -3.560  -3.488   8.402  1.00 97.63           C  
ATOM   3573  HE1 TYR A 248      -2.789  -3.671   9.136  1.00 97.63           H  
ATOM   3574  CE2 TYR A 248      -4.976  -1.941   7.158  1.00 97.63           C  
ATOM   3575  HE2 TYR A 248      -5.257  -0.931   6.899  1.00 97.63           H  
ATOM   3576  OH  TYR A 248      -3.446  -1.096   8.742  1.00 97.63           O  
ATOM   3577  HH  TYR A 248      -3.957  -0.305   8.554  1.00 97.63           H  
ATOM   3578  CZ  TYR A 248      -3.994  -2.173   8.129  1.00 97.63           C  
ATOM   3579  N   TYR A 249      -3.413  -6.509   4.566  1.00 98.29           N  
ATOM   3580  H   TYR A 249      -3.859  -7.333   4.941  1.00 98.29           H  
ATOM   3581  CA  TYR A 249      -1.976  -6.545   4.277  1.00 98.29           C  
ATOM   3582  HA  TYR A 249      -1.534  -5.608   4.615  1.00 98.29           H  
ATOM   3583  C   TYR A 249      -1.665  -6.639   2.776  1.00 98.29           C  
ATOM   3584  CB  TYR A 249      -1.313  -7.676   5.071  1.00 98.29           C  
ATOM   3585  HB2 TYR A 249      -0.372  -7.939   4.588  1.00 98.29           H  
ATOM   3586  HB3 TYR A 249      -1.949  -8.561   5.046  1.00 98.29           H  
ATOM   3587  O   TYR A 249      -0.666  -6.070   2.331  1.00 98.29           O  
ATOM   3588  CG  TYR A 249      -0.996  -7.303   6.508  1.00 98.29           C  
ATOM   3589  CD1 TYR A 249       0.064  -6.417   6.780  1.00 98.29           C  
ATOM   3590  HD1 TYR A 249       0.632  -5.992   5.966  1.00 98.29           H  
ATOM   3591  CD2 TYR A 249      -1.729  -7.859   7.574  1.00 98.29           C  
ATOM   3592  HD2 TYR A 249      -2.531  -8.553   7.372  1.00 98.29           H  
ATOM   3593  CE1 TYR A 249       0.408  -6.096   8.106  1.00 98.29           C  
ATOM   3594  HE1 TYR A 249       1.241  -5.440   8.314  1.00 98.29           H  
ATOM   3595  CE2 TYR A 249      -1.396  -7.531   8.904  1.00 98.29           C  
ATOM   3596  HE2 TYR A 249      -1.933  -7.973   9.730  1.00 98.29           H  
ATOM   3597  OH  TYR A 249      -0.010  -6.325  10.451  1.00 98.29           O  
ATOM   3598  HH  TYR A 249       0.813  -5.833  10.494  1.00 98.29           H  
ATOM   3599  CZ  TYR A 249      -0.330  -6.648   9.171  1.00 98.29           C  
ATOM   3600  N   ALA A 250      -2.531  -7.267   1.976  1.00 98.19           N  
ATOM   3601  H   ALA A 250      -3.314  -7.747   2.396  1.00 98.19           H  
ATOM   3602  CA  ALA A 250      -2.386  -7.359   0.523  1.00 98.19           C  
ATOM   3603  HA  ALA A 250      -1.456  -7.878   0.293  1.00 98.19           H  
ATOM   3604  C   ALA A 250      -2.318  -5.971  -0.132  1.00 98.19           C  
ATOM   3605  CB  ALA A 250      -3.552  -8.186  -0.030  1.00 98.19           C  
ATOM   3606  HB1 ALA A 250      -4.505  -7.724   0.228  1.00 98.19           H  
ATOM   3607  HB2 ALA A 250      -3.482  -8.257  -1.116  1.00 98.19           H  
ATOM   3608  HB3 ALA A 250      -3.517  -9.193   0.385  1.00 98.19           H  
ATOM   3609  O   ALA A 250      -1.469  -5.736  -0.990  1.00 98.19           O  
ATOM   3610  N   LYS A 251      -3.117  -5.006   0.340  1.00 95.93           N  
ATOM   3611  H   LYS A 251      -3.818  -5.265   1.020  1.00 95.93           H  
ATOM   3612  CA  LYS A 251      -3.047  -3.609  -0.125  1.00 95.93           C  
ATOM   3613  HA  LYS A 251      -3.212  -3.583  -1.202  1.00 95.93           H  
ATOM   3614  C   LYS A 251      -1.669  -2.974   0.105  1.00 95.93           C  
ATOM   3615  CB  LYS A 251      -4.147  -2.789   0.562  1.00 95.93           C  
ATOM   3616  HB2 LYS A 251      -3.999  -1.735   0.325  1.00 95.93           H  
ATOM   3617  HB3 LYS A 251      -4.077  -2.913   1.643  1.00 95.93           H  
ATOM   3618  O   LYS A 251      -1.182  -2.223  -0.737  1.00 95.93           O  
ATOM   3619  CG  LYS A 251      -5.543  -3.206   0.077  1.00 95.93           C  
ATOM   3620  HG2 LYS A 251      -5.708  -4.270   0.248  1.00 95.93           H  
ATOM   3621  HG3 LYS A 251      -5.616  -3.010  -0.992  1.00 95.93           H  
ATOM   3622  CD  LYS A 251      -6.621  -2.408   0.811  1.00 95.93           C  
ATOM   3623  HD2 LYS A 251      -6.355  -1.354   0.723  1.00 95.93           H  
ATOM   3624  HD3 LYS A 251      -6.633  -2.692   1.863  1.00 95.93           H  
ATOM   3625  CE  LYS A 251      -7.997  -2.660   0.181  1.00 95.93           C  
ATOM   3626  HE2 LYS A 251      -8.314  -3.678   0.409  1.00 95.93           H  
ATOM   3627  HE3 LYS A 251      -7.888  -2.578  -0.900  1.00 95.93           H  
ATOM   3628  NZ  LYS A 251      -9.012  -1.675   0.632  1.00 95.93           N  
ATOM   3629  HZ1 LYS A 251      -8.674  -0.746   0.428  1.00 95.93           H  
ATOM   3630  HZ2 LYS A 251      -9.874  -1.778   0.116  1.00 95.93           H  
ATOM   3631  HZ3 LYS A 251      -9.195  -1.748   1.622  1.00 95.93           H  
ATOM   3632  N   LYS A 252      -0.994  -3.309   1.210  1.00 95.51           N  
ATOM   3633  H   LYS A 252      -1.410  -3.996   1.822  1.00 95.51           H  
ATOM   3634  CA  LYS A 252       0.373  -2.829   1.490  1.00 95.51           C  
ATOM   3635  HA  LYS A 252       0.413  -1.754   1.311  1.00 95.51           H  
ATOM   3636  C   LYS A 252       1.395  -3.455   0.545  1.00 95.51           C  
ATOM   3637  CB  LYS A 252       0.782  -3.096   2.943  1.00 95.51           C  
ATOM   3638  HB2 LYS A 252       1.746  -2.620   3.121  1.00 95.51           H  
ATOM   3639  HB3 LYS A 252       0.906  -4.168   3.094  1.00 95.51           H  
ATOM   3640  O   LYS A 252       2.282  -2.750   0.077  1.00 95.51           O  
ATOM   3641  CG  LYS A 252      -0.234  -2.561   3.955  1.00 95.51           C  
ATOM   3642  HG2 LYS A 252      -0.397  -1.495   3.795  1.00 95.51           H  
ATOM   3643  HG3 LYS A 252      -1.177  -3.092   3.828  1.00 95.51           H  
ATOM   3644  CD  LYS A 252       0.282  -2.801   5.376  1.00 95.51           C  
ATOM   3645  HD2 LYS A 252       0.741  -3.788   5.432  1.00 95.51           H  
ATOM   3646  HD3 LYS A 252       1.041  -2.062   5.631  1.00 95.51           H  
ATOM   3647  CE  LYS A 252      -0.865  -2.762   6.379  1.00 95.51           C  
ATOM   3648  HE2 LYS A 252      -1.626  -3.486   6.089  1.00 95.51           H  
ATOM   3649  HE3 LYS A 252      -0.474  -3.075   7.347  1.00 95.51           H  
ATOM   3650  NZ  LYS A 252      -1.461  -1.418   6.498  1.00 95.51           N  
ATOM   3651  HZ1 LYS A 252      -1.988  -1.155   5.678  1.00 95.51           H  
ATOM   3652  HZ2 LYS A 252      -0.752  -0.733   6.716  1.00 95.51           H  
ATOM   3653  HZ3 LYS A 252      -2.075  -1.409   7.300  1.00 95.51           H  
ATOM   3654  N   GLN A 253       1.245  -4.745   0.232  1.00 96.92           N  
ATOM   3655  H   GLN A 253       0.489  -5.260   0.659  1.00 96.92           H  
ATOM   3656  CA  GLN A 253       2.091  -5.417  -0.760  1.00 96.92           C  
ATOM   3657  HA  GLN A 253       3.136  -5.310  -0.469  1.00 96.92           H  
ATOM   3658  C   GLN A 253       1.939  -4.783  -2.146  1.00 96.92           C  
ATOM   3659  CB  GLN A 253       1.758  -6.910  -0.843  1.00 96.92           C  
ATOM   3660  HB2 GLN A 253       2.336  -7.350  -1.656  1.00 96.92           H  
ATOM   3661  HB3 GLN A 253       0.698  -7.032  -1.063  1.00 96.92           H  
ATOM   3662  O   GLN A 253       2.944  -4.504  -2.790  1.00 96.92           O  
ATOM   3663  CG  GLN A 253       2.078  -7.667   0.443  1.00 96.92           C  
ATOM   3664  HG2 GLN A 253       3.112  -7.482   0.732  1.00 96.92           H  
ATOM   3665  HG3 GLN A 253       1.415  -7.321   1.236  1.00 96.92           H  
ATOM   3666  CD  GLN A 253       1.851  -9.157   0.266  1.00 96.92           C  
ATOM   3667  NE2 GLN A 253       2.892  -9.957   0.221  1.00 96.92           N  
ATOM   3668 HE21 GLN A 253       3.821  -9.558   0.221  1.00 96.92           H  
ATOM   3669 HE22 GLN A 253       2.709 -10.948   0.159  1.00 96.92           H  
ATOM   3670  OE1 GLN A 253       0.732  -9.632   0.155  1.00 96.92           O  
ATOM   3671  N   VAL A 254       0.705  -4.485  -2.572  1.00 96.28           N  
ATOM   3672  H   VAL A 254      -0.083  -4.787  -2.016  1.00 96.28           H  
ATOM   3673  CA  VAL A 254       0.440  -3.789  -3.843  1.00 96.28           C  
ATOM   3674  HA  VAL A 254       0.858  -4.378  -4.659  1.00 96.28           H  
ATOM   3675  C   VAL A 254       1.137  -2.429  -3.876  1.00 96.28           C  
ATOM   3676  CB  VAL A 254      -1.074  -3.635  -4.089  1.00 96.28           C  
ATOM   3677  HB  VAL A 254      -1.540  -3.196  -3.207  1.00 96.28           H  
ATOM   3678  O   VAL A 254       1.841  -2.135  -4.838  1.00 96.28           O  
ATOM   3679  CG1 VAL A 254      -1.385  -2.744  -5.296  1.00 96.28           C  
ATOM   3680 HG11 VAL A 254      -1.097  -1.714  -5.089  1.00 96.28           H  
ATOM   3681 HG12 VAL A 254      -0.842  -3.101  -6.171  1.00 96.28           H  
ATOM   3682 HG13 VAL A 254      -2.454  -2.761  -5.510  1.00 96.28           H  
ATOM   3683  CG2 VAL A 254      -1.712  -5.002  -4.350  1.00 96.28           C  
ATOM   3684 HG21 VAL A 254      -1.311  -5.430  -5.268  1.00 96.28           H  
ATOM   3685 HG22 VAL A 254      -2.792  -4.893  -4.452  1.00 96.28           H  
ATOM   3686 HG23 VAL A 254      -1.507  -5.682  -3.524  1.00 96.28           H  
ATOM   3687  N   ASN A 255       1.012  -1.630  -2.813  1.00 93.26           N  
ATOM   3688  H   ASN A 255       0.389  -1.910  -2.068  1.00 93.26           H  
ATOM   3689  CA  ASN A 255       1.685  -0.332  -2.723  1.00 93.26           C  
ATOM   3690  HA  ASN A 255       1.390   0.270  -3.583  1.00 93.26           H  
ATOM   3691  C   ASN A 255       3.213  -0.455  -2.819  1.00 93.26           C  
ATOM   3692  CB  ASN A 255       1.236   0.382  -1.431  1.00 93.26           C  
ATOM   3693  HB2 ASN A 255       1.304  -0.299  -0.583  1.00 93.26           H  
ATOM   3694  HB3 ASN A 255       1.886   1.238  -1.253  1.00 93.26           H  
ATOM   3695  O   ASN A 255       3.832   0.302  -3.562  1.00 93.26           O  
ATOM   3696  CG  ASN A 255      -0.172   0.928  -1.554  1.00 93.26           C  
ATOM   3697  ND2 ASN A 255      -0.907   1.087  -0.477  1.00 93.26           N  
ATOM   3698 HD21 ASN A 255      -0.559   0.825   0.435  1.00 93.26           H  
ATOM   3699 HD22 ASN A 255      -1.846   1.433  -0.611  1.00 93.26           H  
ATOM   3700  OD1 ASN A 255      -0.610   1.252  -2.637  1.00 93.26           O  
ATOM   3701  N   LEU A 256       3.808  -1.433  -2.127  1.00 94.96           N  
ATOM   3702  H   LEU A 256       3.241  -2.011  -1.523  1.00 94.96           H  
ATOM   3703  CA  LEU A 256       5.248  -1.697  -2.178  1.00 94.96           C  
ATOM   3704  HA  LEU A 256       5.777  -0.777  -1.928  1.00 94.96           H  
ATOM   3705  C   LEU A 256       5.707  -2.116  -3.587  1.00 94.96           C  
ATOM   3706  CB  LEU A 256       5.573  -2.768  -1.119  1.00 94.96           C  
ATOM   3707  HB2 LEU A 256       5.327  -2.370  -0.135  1.00 94.96           H  
ATOM   3708  HB3 LEU A 256       4.938  -3.635  -1.298  1.00 94.96           H  
ATOM   3709  O   LEU A 256       6.725  -1.636  -4.078  1.00 94.96           O  
ATOM   3710  CG  LEU A 256       7.037  -3.246  -1.114  1.00 94.96           C  
ATOM   3711  HG  LEU A 256       7.287  -3.655  -2.093  1.00 94.96           H  
ATOM   3712  CD1 LEU A 256       8.019  -2.124  -0.782  1.00 94.96           C  
ATOM   3713 HD11 LEU A 256       9.032  -2.525  -0.734  1.00 94.96           H  
ATOM   3714 HD12 LEU A 256       7.992  -1.362  -1.561  1.00 94.96           H  
ATOM   3715 HD13 LEU A 256       7.764  -1.671   0.176  1.00 94.96           H  
ATOM   3716  CD2 LEU A 256       7.206  -4.364  -0.087  1.00 94.96           C  
ATOM   3717 HD21 LEU A 256       6.998  -3.989   0.915  1.00 94.96           H  
ATOM   3718 HD22 LEU A 256       6.522  -5.180  -0.320  1.00 94.96           H  
ATOM   3719 HD23 LEU A 256       8.227  -4.742  -0.131  1.00 94.96           H  
ATOM   3720  N   MET A 257       4.954  -2.995  -4.253  1.00 94.75           N  
ATOM   3721  H   MET A 257       4.135  -3.365  -3.791  1.00 94.75           H  
ATOM   3722  CA  MET A 257       5.247  -3.454  -5.619  1.00 94.75           C  
ATOM   3723  HA  MET A 257       6.277  -3.808  -5.679  1.00 94.75           H  
ATOM   3724  C   MET A 257       5.100  -2.342  -6.652  1.00 94.75           C  
ATOM   3725  CB  MET A 257       4.304  -4.603  -5.991  1.00 94.75           C  
ATOM   3726  HB2 MET A 257       3.277  -4.313  -5.769  1.00 94.75           H  
ATOM   3727  HB3 MET A 257       4.381  -4.812  -7.058  1.00 94.75           H  
ATOM   3728  O   MET A 257       5.881  -2.272  -7.598  1.00 94.75           O  
ATOM   3729  CG  MET A 257       4.652  -5.874  -5.225  1.00 94.75           C  
ATOM   3730  HG2 MET A 257       4.834  -5.617  -4.181  1.00 94.75           H  
ATOM   3731  HG3 MET A 257       5.568  -6.296  -5.638  1.00 94.75           H  
ATOM   3732  SD  MET A 257       3.350  -7.126  -5.276  1.00 94.75           S  
ATOM   3733  CE  MET A 257       3.992  -8.164  -3.946  1.00 94.75           C  
ATOM   3734  HE1 MET A 257       4.346  -7.540  -3.126  1.00 94.75           H  
ATOM   3735  HE2 MET A 257       4.816  -8.773  -4.317  1.00 94.75           H  
ATOM   3736  HE3 MET A 257       3.189  -8.796  -3.569  1.00 94.75           H  
ATOM   3737  N   ASN A 258       4.112  -1.467  -6.479  1.00 90.82           N  
ATOM   3738  H   ASN A 258       3.475  -1.597  -5.706  1.00 90.82           H  
ATOM   3739  CA  ASN A 258       3.923  -0.325  -7.359  1.00 90.82           C  
ATOM   3740  HA  ASN A 258       3.948  -0.666  -8.394  1.00 90.82           H  
ATOM   3741  C   ASN A 258       5.067   0.678  -7.211  1.00 90.82           C  
ATOM   3742  CB  ASN A 258       2.556   0.297  -7.082  1.00 90.82           C  
ATOM   3743  HB2 ASN A 258       2.445   0.457  -6.009  1.00 90.82           H  
ATOM   3744  HB3 ASN A 258       2.490   1.265  -7.579  1.00 90.82           H  
ATOM   3745  O   ASN A 258       5.590   1.109  -8.230  1.00 90.82           O  
ATOM   3746  CG  ASN A 258       1.406  -0.557  -7.578  1.00 90.82           C  
ATOM   3747  ND2 ASN A 258       0.222  -0.255  -7.127  1.00 90.82           N  
ATOM   3748 HD21 ASN A 258       0.087   0.570  -6.560  1.00 90.82           H  
ATOM   3749 HD22 ASN A 258      -0.583  -0.761  -7.467  1.00 90.82           H  
ATOM   3750  OD1 ASN A 258       1.533  -1.465  -8.394  1.00 90.82           O  
ATOM   3751  N   GLU A 259       5.516   0.976  -5.988  1.00 88.27           N  
ATOM   3752  H   GLU A 259       5.035   0.616  -5.176  1.00 88.27           H  
ATOM   3753  CA  GLU A 259       6.693   1.830  -5.770  1.00 88.27           C  
ATOM   3754  HA  GLU A 259       6.521   2.796  -6.245  1.00 88.27           H  
ATOM   3755  C   GLU A 259       7.956   1.225  -6.401  1.00 88.27           C  
ATOM   3756  CB  GLU A 259       6.898   2.044  -4.261  1.00 88.27           C  
ATOM   3757  HB2 GLU A 259       5.986   2.444  -3.819  1.00 88.27           H  
ATOM   3758  HB3 GLU A 259       7.101   1.084  -3.787  1.00 88.27           H  
ATOM   3759  O   GLU A 259       8.691   1.897  -7.125  1.00 88.27           O  
ATOM   3760  CG  GLU A 259       8.073   2.992  -3.964  1.00 88.27           C  
ATOM   3761  HG2 GLU A 259       8.238   3.009  -2.886  1.00 88.27           H  
ATOM   3762  HG3 GLU A 259       8.986   2.587  -4.401  1.00 88.27           H  
ATOM   3763  CD  GLU A 259       7.856   4.432  -4.457  1.00 88.27           C  
ATOM   3764  OE1 GLU A 259       8.857   5.184  -4.467  1.00 88.27           O  
ATOM   3765  OE2 GLU A 259       6.704   4.776  -4.811  1.00 88.27           O  
ATOM   3766  N   TYR A 260       8.176  -0.077  -6.196  1.00 92.02           N  
ATOM   3767  H   TYR A 260       7.562  -0.575  -5.568  1.00 92.02           H  
ATOM   3768  CA  TYR A 260       9.282  -0.800  -6.823  1.00 92.02           C  
ATOM   3769  HA  TYR A 260      10.221  -0.348  -6.504  1.00 92.02           H  
ATOM   3770  C   TYR A 260       9.230  -0.715  -8.358  1.00 92.02           C  
ATOM   3771  CB  TYR A 260       9.247  -2.251  -6.339  1.00 92.02           C  
ATOM   3772  HB2 TYR A 260       9.292  -2.255  -5.250  1.00 92.02           H  
ATOM   3773  HB3 TYR A 260       8.299  -2.707  -6.626  1.00 92.02           H  
ATOM   3774  O   TYR A 260      10.257  -0.505  -9.004  1.00 92.02           O  
ATOM   3775  CG  TYR A 260      10.377  -3.102  -6.873  1.00 92.02           C  
ATOM   3776  CD1 TYR A 260      10.200  -3.835  -8.060  1.00 92.02           C  
ATOM   3777  HD1 TYR A 260       9.267  -3.770  -8.601  1.00 92.02           H  
ATOM   3778  CD2 TYR A 260      11.603  -3.157  -6.183  1.00 92.02           C  
ATOM   3779  HD2 TYR A 260      11.736  -2.584  -5.277  1.00 92.02           H  
ATOM   3780  CE1 TYR A 260      11.242  -4.639  -8.548  1.00 92.02           C  
ATOM   3781  HE1 TYR A 260      11.109  -5.201  -9.461  1.00 92.02           H  
ATOM   3782  CE2 TYR A 260      12.645  -3.974  -6.660  1.00 92.02           C  
ATOM   3783  HE2 TYR A 260      13.571  -4.040  -6.108  1.00 92.02           H  
ATOM   3784  OH  TYR A 260      13.439  -5.522  -8.332  1.00 92.02           O  
ATOM   3785  HH  TYR A 260      14.258  -5.430  -7.840  1.00 92.02           H  
ATOM   3786  CZ  TYR A 260      12.461  -4.713  -7.849  1.00 92.02           C  
ATOM   3787  N   ALA A 261       8.034  -0.823  -8.947  1.00 90.16           N  
ATOM   3788  H   ALA A 261       7.227  -1.002  -8.367  1.00 90.16           H  
ATOM   3789  CA  ALA A 261       7.842  -0.685 -10.386  1.00 90.16           C  
ATOM   3790  HA  ALA A 261       8.544  -1.351 -10.887  1.00 90.16           H  
ATOM   3791  C   ALA A 261       8.135   0.737 -10.886  1.00 90.16           C  
ATOM   3792  CB  ALA A 261       6.424  -1.132 -10.753  1.00 90.16           C  
ATOM   3793  HB1 ALA A 261       5.689  -0.482 -10.278  1.00 90.16           H  
ATOM   3794  HB2 ALA A 261       6.303  -1.085 -11.835  1.00 90.16           H  
ATOM   3795  HB3 ALA A 261       6.281  -2.157 -10.413  1.00 90.16           H  
ATOM   3796  O   ALA A 261       8.771   0.870 -11.927  1.00 90.16           O  
ATOM   3797  N   VAL A 262       7.739   1.786 -10.154  1.00 86.93           N  
ATOM   3798  H   VAL A 262       7.224   1.619  -9.301  1.00 86.93           H  
ATOM   3799  CA  VAL A 262       8.068   3.177 -10.519  1.00 86.93           C  
ATOM   3800  HA  VAL A 262       7.703   3.370 -11.528  1.00 86.93           H  
ATOM   3801  C   VAL A 262       9.579   3.387 -10.551  1.00 86.93           C  
ATOM   3802  CB  VAL A 262       7.412   4.196  -9.563  1.00 86.93           C  
ATOM   3803  HB  VAL A 262       7.684   3.970  -8.532  1.00 86.93           H  
ATOM   3804  O   VAL A 262      10.107   3.938 -11.518  1.00 86.93           O  
ATOM   3805  CG1 VAL A 262       7.859   5.629  -9.872  1.00 86.93           C  
ATOM   3806 HG11 VAL A 262       7.312   6.340  -9.254  1.00 86.93           H  
ATOM   3807 HG12 VAL A 262       7.696   5.851 -10.927  1.00 86.93           H  
ATOM   3808 HG13 VAL A 262       8.921   5.746  -9.659  1.00 86.93           H  
ATOM   3809  CG2 VAL A 262       5.887   4.146  -9.695  1.00 86.93           C  
ATOM   3810 HG21 VAL A 262       5.512   3.273  -9.161  1.00 86.93           H  
ATOM   3811 HG22 VAL A 262       5.434   5.029  -9.244  1.00 86.93           H  
ATOM   3812 HG23 VAL A 262       5.604   4.068 -10.745  1.00 86.93           H  
ATOM   3813  N   LEU A 263      10.292   2.895  -9.535  1.00 87.94           N  
ATOM   3814  H   LEU A 263       9.798   2.472  -8.762  1.00 87.94           H  
ATOM   3815  CA  LEU A 263      11.752   2.976  -9.489  1.00 87.94           C  
ATOM   3816  HA  LEU A 263      12.043   4.023  -9.573  1.00 87.94           H  
ATOM   3817  C   LEU A 263      12.406   2.245 -10.664  1.00 87.94           C  
ATOM   3818  CB  LEU A 263      12.251   2.383  -8.162  1.00 87.94           C  
ATOM   3819  HB2 LEU A 263      11.789   1.407  -8.015  1.00 87.94           H  
ATOM   3820  HB3 LEU A 263      13.330   2.244  -8.229  1.00 87.94           H  
ATOM   3821  O   LEU A 263      13.316   2.782 -11.296  1.00 87.94           O  
ATOM   3822  CG  LEU A 263      11.988   3.268  -6.941  1.00 87.94           C  
ATOM   3823  HG  LEU A 263      10.965   3.643  -6.966  1.00 87.94           H  
ATOM   3824  CD1 LEU A 263      12.197   2.439  -5.675  1.00 87.94           C  
ATOM   3825 HD11 LEU A 263      11.513   1.590  -5.681  1.00 87.94           H  
ATOM   3826 HD12 LEU A 263      11.958   3.047  -4.803  1.00 87.94           H  
ATOM   3827 HD13 LEU A 263      13.226   2.084  -5.610  1.00 87.94           H  
ATOM   3828  CD2 LEU A 263      12.971   4.443  -6.946  1.00 87.94           C  
ATOM   3829 HD21 LEU A 263      13.915   4.148  -6.488  1.00 87.94           H  
ATOM   3830 HD22 LEU A 263      12.550   5.284  -6.395  1.00 87.94           H  
ATOM   3831 HD23 LEU A 263      13.184   4.763  -7.966  1.00 87.94           H  
ATOM   3832  N   ALA A 264      11.925   1.040 -10.970  1.00 91.00           N  
ATOM   3833  H   ALA A 264      11.191   0.657 -10.392  1.00 91.00           H  
ATOM   3834  CA  ALA A 264      12.419   0.240 -12.080  1.00 91.00           C  
ATOM   3835  HA  ALA A 264      13.498   0.124 -11.976  1.00 91.00           H  
ATOM   3836  C   ALA A 264      12.164   0.911 -13.441  1.00 91.00           C  
ATOM   3837  CB  ALA A 264      11.768  -1.143 -11.981  1.00 91.00           C  
ATOM   3838  HB1 ALA A 264      12.192  -1.798 -12.742  1.00 91.00           H  
ATOM   3839  HB2 ALA A 264      11.959  -1.568 -10.996  1.00 91.00           H  
ATOM   3840  HB3 ALA A 264      10.692  -1.065 -12.136  1.00 91.00           H  
ATOM   3841  O   ALA A 264      13.051   0.921 -14.286  1.00 91.00           O  
ATOM   3842  N   GLN A 265      10.991   1.515 -13.643  1.00 86.02           N  
ATOM   3843  H   GLN A 265      10.300   1.477 -12.907  1.00 86.02           H  
ATOM   3844  CA  GLN A 265      10.632   2.213 -14.883  1.00 86.02           C  
ATOM   3845  HA  GLN A 265      10.869   1.587 -15.744  1.00 86.02           H  
ATOM   3846  C   GLN A 265      11.417   3.501 -15.092  1.00 86.02           C  
ATOM   3847  CB  GLN A 265       9.129   2.497 -14.889  1.00 86.02           C  
ATOM   3848  HB2 GLN A 265       8.834   2.956 -13.946  1.00 86.02           H  
ATOM   3849  HB3 GLN A 265       8.900   3.187 -15.701  1.00 86.02           H  
ATOM   3850  O   GLN A 265      11.907   3.743 -16.193  1.00 86.02           O  
ATOM   3851  CG  GLN A 265       8.349   1.202 -15.122  1.00 86.02           C  
ATOM   3852  HG2 GLN A 265       8.596   0.450 -14.372  1.00 86.02           H  
ATOM   3853  HG3 GLN A 265       8.634   0.803 -16.096  1.00 86.02           H  
ATOM   3854  CD  GLN A 265       6.852   1.437 -15.100  1.00 86.02           C  
ATOM   3855  NE2 GLN A 265       6.152   0.946 -16.098  1.00 86.02           N  
ATOM   3856 HE21 GLN A 265       5.217   1.319 -16.181  1.00 86.02           H  
ATOM   3857 HE22 GLN A 265       6.645   0.608 -16.913  1.00 86.02           H  
ATOM   3858  OE1 GLN A 265       6.273   2.037 -14.208  1.00 86.02           O  
ATOM   3859  N   ASN A 266      11.604   4.298 -14.038  1.00 83.71           N  
ATOM   3860  H   ASN A 266      11.143   4.090 -13.164  1.00 83.71           H  
ATOM   3861  CA  ASN A 266      12.467   5.468 -14.135  1.00 83.71           C  
ATOM   3862  HA  ASN A 266      12.118   6.087 -14.962  1.00 83.71           H  
ATOM   3863  C   ASN A 266      13.912   5.064 -14.446  1.00 83.71           C  
ATOM   3864  CB  ASN A 266      12.395   6.277 -12.837  1.00 83.71           C  
ATOM   3865  HB2 ASN A 266      12.851   5.714 -12.023  1.00 83.71           H  
ATOM   3866  HB3 ASN A 266      11.355   6.474 -12.574  1.00 83.71           H  
ATOM   3867  O   ASN A 266      14.564   5.688 -15.277  1.00 83.71           O  
ATOM   3868  CG  ASN A 266      13.099   7.610 -13.024  1.00 83.71           C  
ATOM   3869  ND2 ASN A 266      14.079   7.926 -12.210  1.00 83.71           N  
ATOM   3870 HD21 ASN A 266      14.371   7.295 -11.477  1.00 83.71           H  
ATOM   3871 HD22 ASN A 266      14.484   8.841 -12.353  1.00 83.71           H  
ATOM   3872  OD1 ASN A 266      12.783   8.376 -13.920  1.00 83.71           O  
ATOM   3873  N   TYR A 267      14.408   4.001 -13.806  1.00 90.56           N  
ATOM   3874  H   TYR A 267      13.836   3.517 -13.129  1.00 90.56           H  
ATOM   3875  CA  TYR A 267      15.734   3.478 -14.108  1.00 90.56           C  
ATOM   3876  HA  TYR A 267      16.461   4.280 -13.978  1.00 90.56           H  
ATOM   3877  C   TYR A 267      15.846   3.011 -15.566  1.00 90.56           C  
ATOM   3878  CB  TYR A 267      16.089   2.356 -13.130  1.00 90.56           C  
ATOM   3879  HB2 TYR A 267      15.349   1.559 -13.198  1.00 90.56           H  
ATOM   3880  HB3 TYR A 267      16.066   2.748 -12.113  1.00 90.56           H  
ATOM   3881  O   TYR A 267      16.817   3.361 -16.226  1.00 90.56           O  
ATOM   3882  CG  TYR A 267      17.457   1.779 -13.414  1.00 90.56           C  
ATOM   3883  CD1 TYR A 267      17.594   0.798 -14.416  1.00 90.56           C  
ATOM   3884  HD1 TYR A 267      16.732   0.435 -14.955  1.00 90.56           H  
ATOM   3885  CD2 TYR A 267      18.591   2.271 -12.737  1.00 90.56           C  
ATOM   3886  HD2 TYR A 267      18.485   3.054 -12.001  1.00 90.56           H  
ATOM   3887  CE1 TYR A 267      18.862   0.290 -14.728  1.00 90.56           C  
ATOM   3888  HE1 TYR A 267      18.979  -0.458 -15.498  1.00 90.56           H  
ATOM   3889  CE2 TYR A 267      19.868   1.763 -13.052  1.00 90.56           C  
ATOM   3890  HE2 TYR A 267      20.752   2.136 -12.556  1.00 90.56           H  
ATOM   3891  OH  TYR A 267      21.184   0.210 -14.347  1.00 90.56           O  
ATOM   3892  HH  TYR A 267      21.888   0.422 -13.729  1.00 90.56           H  
ATOM   3893  CZ  TYR A 267      19.991   0.761 -14.040  1.00 90.56           C  
ATOM   3894  N   ASP A 268      14.862   2.268 -16.079  1.00 86.22           N  
ATOM   3895  H   ASP A 268      14.105   1.980 -15.476  1.00 86.22           H  
ATOM   3896  CA  ASP A 268      14.840   1.791 -17.468  1.00 86.22           C  
ATOM   3897  HA  ASP A 268      15.704   1.148 -17.637  1.00 86.22           H  
ATOM   3898  C   ASP A 268      14.907   2.951 -18.472  1.00 86.22           C  
ATOM   3899  CB  ASP A 268      13.565   0.967 -17.681  1.00 86.22           C  
ATOM   3900  HB2 ASP A 268      13.467   0.252 -16.864  1.00 86.22           H  
ATOM   3901  HB3 ASP A 268      12.693   1.620 -17.656  1.00 86.22           H  
ATOM   3902  O   ASP A 268      15.708   2.933 -19.408  1.00 86.22           O  
ATOM   3903  CG  ASP A 268      13.595   0.187 -18.995  1.00 86.22           C  
ATOM   3904  OD1 ASP A 268      14.457  -0.719 -19.092  1.00 86.22           O  
ATOM   3905  OD2 ASP A 268      12.714   0.428 -19.845  1.00 86.22           O  
ATOM   3906  N   TYR A 269      14.148   4.018 -18.206  1.00 81.64           N  
ATOM   3907  H   TYR A 269      13.495   3.960 -17.437  1.00 81.64           H  
ATOM   3908  CA  TYR A 269      14.217   5.254 -18.977  1.00 81.64           C  
ATOM   3909  HA  TYR A 269      13.987   5.025 -20.017  1.00 81.64           H  
ATOM   3910  C   TYR A 269      15.625   5.870 -18.951  1.00 81.64           C  
ATOM   3911  CB  TYR A 269      13.160   6.232 -18.451  1.00 81.64           C  
ATOM   3912  HB2 TYR A 269      12.173   5.835 -18.686  1.00 81.64           H  
ATOM   3913  HB3 TYR A 269      13.234   6.305 -17.366  1.00 81.64           H  
ATOM   3914  O   TYR A 269      16.195   6.151 -20.005  1.00 81.64           O  
ATOM   3915  CG  TYR A 269      13.292   7.617 -19.047  1.00 81.64           C  
ATOM   3916  CD1 TYR A 269      13.753   8.690 -18.259  1.00 81.64           C  
ATOM   3917  HD1 TYR A 269      13.968   8.535 -17.212  1.00 81.64           H  
ATOM   3918  CD2 TYR A 269      13.035   7.804 -20.418  1.00 81.64           C  
ATOM   3919  HD2 TYR A 269      12.709   6.973 -21.025  1.00 81.64           H  
ATOM   3920  CE1 TYR A 269      13.943   9.960 -18.840  1.00 81.64           C  
ATOM   3921  HE1 TYR A 269      14.291  10.785 -18.236  1.00 81.64           H  
ATOM   3922  CE2 TYR A 269      13.250   9.064 -21.004  1.00 81.64           C  
ATOM   3923  HE2 TYR A 269      13.091   9.214 -22.062  1.00 81.64           H  
ATOM   3924  OH  TYR A 269      13.853  11.366 -20.791  1.00 81.64           O  
ATOM   3925  HH  TYR A 269      14.187  12.015 -20.168  1.00 81.64           H  
ATOM   3926  CZ  TYR A 269      13.686  10.147 -20.216  1.00 81.64           C  
ATOM   3927  N   LEU A 270      16.223   6.034 -17.767  1.00 83.27           N  
ATOM   3928  H   LEU A 270      15.720   5.752 -16.938  1.00 83.27           H  
ATOM   3929  CA  LEU A 270      17.572   6.595 -17.625  1.00 83.27           C  
ATOM   3930  HA  LEU A 270      17.613   7.551 -18.148  1.00 83.27           H  
ATOM   3931  C   LEU A 270      18.651   5.713 -18.271  1.00 83.27           C  
ATOM   3932  CB  LEU A 270      17.877   6.812 -16.133  1.00 83.27           C  
ATOM   3933  HB2 LEU A 270      18.929   7.083 -16.037  1.00 83.27           H  
ATOM   3934  HB3 LEU A 270      17.733   5.869 -15.607  1.00 83.27           H  
ATOM   3935  O   LEU A 270      19.603   6.230 -18.856  1.00 83.27           O  
ATOM   3936  CG  LEU A 270      17.025   7.899 -15.450  1.00 83.27           C  
ATOM   3937  HG  LEU A 270      15.966   7.651 -15.519  1.00 83.27           H  
ATOM   3938  CD1 LEU A 270      17.403   7.990 -13.971  1.00 83.27           C  
ATOM   3939 HD11 LEU A 270      16.763   8.721 -13.477  1.00 83.27           H  
ATOM   3940 HD12 LEU A 270      18.443   8.306 -13.878  1.00 83.27           H  
ATOM   3941 HD13 LEU A 270      17.263   7.019 -13.498  1.00 83.27           H  
ATOM   3942  CD2 LEU A 270      17.213   9.276 -16.084  1.00 83.27           C  
ATOM   3943 HD21 LEU A 270      16.688  10.029 -15.496  1.00 83.27           H  
ATOM   3944 HD22 LEU A 270      16.797   9.282 -17.092  1.00 83.27           H  
ATOM   3945 HD23 LEU A 270      18.274   9.522 -16.128  1.00 83.27           H  
ATOM   3946  N   HIS A 271      18.492   4.392 -18.208  1.00 86.62           N  
ATOM   3947  H   HIS A 271      17.703   4.030 -17.690  1.00 86.62           H  
ATOM   3948  CA  HIS A 271      19.378   3.432 -18.858  1.00 86.62           C  
ATOM   3949  HA  HIS A 271      20.407   3.634 -18.558  1.00 86.62           H  
ATOM   3950  C   HIS A 271      19.317   3.574 -20.382  1.00 86.62           C  
ATOM   3951  CB  HIS A 271      19.004   2.019 -18.393  1.00 86.62           C  
ATOM   3952  HB2 HIS A 271      17.983   1.792 -18.699  1.00 86.62           H  
ATOM   3953  HB3 HIS A 271      19.040   1.975 -17.304  1.00 86.62           H  
ATOM   3954  O   HIS A 271      20.355   3.613 -21.044  1.00 86.62           O  
ATOM   3955  CG  HIS A 271      19.921   0.962 -18.943  1.00 86.62           C  
ATOM   3956  CD2 HIS A 271      19.679   0.163 -20.025  1.00 86.62           C  
ATOM   3957  HD2 HIS A 271      18.787   0.175 -20.634  1.00 86.62           H  
ATOM   3958  ND1 HIS A 271      21.163   0.618 -18.458  1.00 86.62           N  
ATOM   3959  HD1 HIS A 271      21.665   1.035 -17.687  1.00 86.62           H  
ATOM   3960  CE1 HIS A 271      21.657  -0.362 -19.225  1.00 86.62           C  
ATOM   3961  HE1 HIS A 271      22.622  -0.828 -19.090  1.00 86.62           H  
ATOM   3962  NE2 HIS A 271      20.780  -0.686 -20.187  1.00 86.62           N  
ATOM   3963  N   SER A 272      18.117   3.750 -20.945  1.00 78.80           N  
ATOM   3964  H   SER A 272      17.294   3.681 -20.364  1.00 78.80           H  
ATOM   3965  CA  SER A 272      17.955   4.046 -22.370  1.00 78.80           C  
ATOM   3966  HA  SER A 272      18.451   3.262 -22.942  1.00 78.80           H  
ATOM   3967  C   SER A 272      18.587   5.384 -22.764  1.00 78.80           C  
ATOM   3968  CB  SER A 272      16.475   4.050 -22.752  1.00 78.80           C  
ATOM   3969  HB2 SER A 272      16.016   3.109 -22.449  1.00 78.80           H  
ATOM   3970  HB3 SER A 272      15.965   4.869 -22.245  1.00 78.80           H  
ATOM   3971  O   SER A 272      19.184   5.465 -23.835  1.00 78.80           O  
ATOM   3972  OG  SER A 272      16.346   4.208 -24.154  1.00 78.80           O  
ATOM   3973  HG  SER A 272      17.171   4.541 -24.515  1.00 78.80           H  
ATOM   3974  N   VAL A 273      18.490   6.421 -21.921  1.00 74.68           N  
ATOM   3975  H   VAL A 273      17.938   6.308 -21.082  1.00 74.68           H  
ATOM   3976  CA  VAL A 273      19.159   7.710 -22.170  1.00 74.68           C  
ATOM   3977  HA  VAL A 273      18.842   8.075 -23.147  1.00 74.68           H  
ATOM   3978  C   VAL A 273      20.673   7.515 -22.254  1.00 74.68           C  
ATOM   3979  CB  VAL A 273      18.771   8.781 -21.129  1.00 74.68           C  
ATOM   3980  HB  VAL A 273      18.963   8.396 -20.127  1.00 74.68           H  
ATOM   3981  O   VAL A 273      21.282   7.928 -23.238  1.00 74.68           O  
ATOM   3982  CG1 VAL A 273      19.550  10.094 -21.296  1.00 74.68           C  
ATOM   3983 HG11 VAL A 273      20.625   9.922 -21.243  1.00 74.68           H  
ATOM   3984 HG12 VAL A 273      19.329  10.557 -22.257  1.00 74.68           H  
ATOM   3985 HG13 VAL A 273      19.281  10.788 -20.500  1.00 74.68           H  
ATOM   3986  CG2 VAL A 273      17.284   9.151 -21.240  1.00 74.68           C  
ATOM   3987 HG21 VAL A 273      17.015   9.835 -20.435  1.00 74.68           H  
ATOM   3988 HG22 VAL A 273      17.083   9.629 -22.198  1.00 74.68           H  
ATOM   3989 HG23 VAL A 273      16.656   8.263 -21.158  1.00 74.68           H  
ATOM   3990  N   ALA A 274      21.260   6.824 -21.274  1.00 81.45           N  
ATOM   3991  H   ALA A 274      20.682   6.495 -20.514  1.00 81.45           H  
ATOM   3992  CA  ALA A 274      22.697   6.579 -21.193  1.00 81.45           C  
ATOM   3993  HA  ALA A 274      23.218   7.536 -21.207  1.00 81.45           H  
ATOM   3994  C   ALA A 274      23.250   5.737 -22.353  1.00 81.45           C  
ATOM   3995  CB  ALA A 274      22.971   5.880 -19.859  1.00 81.45           C  
ATOM   3996  HB1 ALA A 274      22.645   6.524 -19.042  1.00 81.45           H  
ATOM   3997  HB2 ALA A 274      24.035   5.671 -19.757  1.00 81.45           H  
ATOM   3998  HB3 ALA A 274      22.424   4.938 -19.810  1.00 81.45           H  
ATOM   3999  O   ALA A 274      24.294   6.068 -22.908  1.00 81.45           O  
ATOM   4000  N   ASN A 275      22.562   4.657 -22.733  1.00 76.70           N  
ATOM   4001  H   ASN A 275      21.742   4.396 -22.204  1.00 76.70           H  
ATOM   4002  CA  ASN A 275      23.030   3.756 -23.792  1.00 76.70           C  
ATOM   4003  HA  ASN A 275      24.056   3.455 -23.577  1.00 76.70           H  
ATOM   4004  C   ASN A 275      23.044   4.398 -25.181  1.00 76.70           C  
ATOM   4005  CB  ASN A 275      22.138   2.512 -23.825  1.00 76.70           C  
ATOM   4006  HB2 ASN A 275      21.090   2.807 -23.761  1.00 76.70           H  
ATOM   4007  HB3 ASN A 275      22.287   1.990 -24.770  1.00 76.70           H  
ATOM   4008  O   ASN A 275      23.770   3.942 -26.063  1.00 76.70           O  
ATOM   4009  CG  ASN A 275      22.452   1.523 -22.726  1.00 76.70           C  
ATOM   4010  ND2 ASN A 275      21.635   0.507 -22.633  1.00 76.70           N  
ATOM   4011 HD21 ASN A 275      21.722  -0.076 -21.812  1.00 76.70           H  
ATOM   4012 HD22 ASN A 275      20.821   0.444 -23.226  1.00 76.70           H  
ATOM   4013  OD1 ASN A 275      23.417   1.631 -21.985  1.00 76.70           O  
ATOM   4014  N   ASN A 276      22.229   5.429 -25.376  1.00 67.21           N  
ATOM   4015  H   ASN A 276      21.654   5.740 -24.607  1.00 67.21           H  
ATOM   4016  CA  ASN A 276      22.120   6.129 -26.647  1.00 67.21           C  
ATOM   4017  HA  ASN A 276      22.520   5.500 -27.442  1.00 67.21           H  
ATOM   4018  C   ASN A 276      22.964   7.407 -26.697  1.00 67.21           C  
ATOM   4019  CB  ASN A 276      20.629   6.343 -26.922  1.00 67.21           C  
ATOM   4020  HB2 ASN A 276      20.179   6.738 -26.011  1.00 67.21           H  
ATOM   4021  HB3 ASN A 276      20.491   7.052 -27.738  1.00 67.21           H  
ATOM   4022  O   ASN A 276      23.100   7.969 -27.782  1.00 67.21           O  
ATOM   4023  CG  ASN A 276      19.928   5.045 -27.295  1.00 67.21           C  
ATOM   4024  ND2 ASN A 276      18.694   4.862 -26.905  1.00 67.21           N  
ATOM   4025 HD21 ASN A 276      18.230   4.115 -27.401  1.00 67.21           H  
ATOM   4026 HD22 ASN A 276      18.138   5.699 -26.798  1.00 67.21           H  
ATOM   4027  OD1 ASN A 276      20.461   4.186 -27.983  1.00 67.21           O  
ATOM   4028  N   GLU A 277      23.563   7.825 -25.576  1.00 66.50           N  
ATOM   4029  H   GLU A 277      23.441   7.304 -24.719  1.00 66.50           H  
ATOM   4030  CA  GLU A 277      24.484   8.958 -25.545  1.00 66.50           C  
ATOM   4031  HA  GLU A 277      24.211   9.596 -26.386  1.00 66.50           H  
ATOM   4032  C   GLU A 277      25.937   8.518 -25.756  1.00 66.50           C  
ATOM   4033  CB  GLU A 277      24.309   9.789 -24.261  1.00 66.50           C  
ATOM   4034  HB2 GLU A 277      23.251  10.008 -24.124  1.00 66.50           H  
ATOM   4035  HB3 GLU A 277      24.641   9.196 -23.408  1.00 66.50           H  
ATOM   4036  O   GLU A 277      26.491   7.673 -25.034  1.00 66.50           O  
ATOM   4037  CG  GLU A 277      25.089  11.120 -24.310  1.00 66.50           C  
ATOM   4038  HG2 GLU A 277      24.789  11.753 -23.475  1.00 66.50           H  
ATOM   4039  HG3 GLU A 277      26.154  10.912 -24.207  1.00 66.50           H  
ATOM   4040  CD  GLU A 277      24.815  11.825 -25.643  1.00 66.50           C  
ATOM   4041  OE1 GLU A 277      25.772  11.839 -26.459  1.00 66.50           O  
ATOM   4042  OE2 GLU A 277      23.611  11.976 -25.945  1.00 66.50           O  
ATOM   4043  N   SER A 278      26.578   9.123 -26.755  1.00 66.44           N  
ATOM   4044  H   SER A 278      26.153   9.968 -27.108  1.00 66.44           H  
ATOM   4045  CA  SER A 278      27.982   8.870 -27.059  1.00 66.44           C  
ATOM   4046  HA  SER A 278      28.112   7.793 -27.157  1.00 66.44           H  
ATOM   4047  C   SER A 278      28.871   9.349 -25.907  1.00 66.44           C  
ATOM   4048  CB  SER A 278      28.368   9.507 -28.396  1.00 66.44           C  
ATOM   4049  HB2 SER A 278      29.437   9.375 -28.558  1.00 66.44           H  
ATOM   4050  HB3 SER A 278      27.839   8.980 -29.190  1.00 66.44           H  
ATOM   4051  O   SER A 278      28.744  10.467 -25.434  1.00 66.44           O  
ATOM   4052  OG  SER A 278      28.055  10.884 -28.501  1.00 66.44           O  
ATOM   4053  HG  SER A 278      27.572  11.196 -27.732  1.00 66.44           H  
ATOM   4054  N   GLY A 279      29.769   8.490 -25.413  1.00 70.11           N  
ATOM   4055  H   GLY A 279      29.804   7.559 -25.801  1.00 70.11           H  
ATOM   4056  CA  GLY A 279      30.625   8.806 -24.254  1.00 70.11           C  
ATOM   4057  HA2 GLY A 279      31.557   8.248 -24.345  1.00 70.11           H  
ATOM   4058  HA3 GLY A 279      30.870   9.868 -24.267  1.00 70.11           H  
ATOM   4059  C   GLY A 279      30.017   8.482 -22.878  1.00 70.11           C  
ATOM   4060  O   GLY A 279      30.701   8.622 -21.857  1.00 70.11           O  
ATOM   4061  N   ILE A 280      28.766   8.002 -22.829  1.00 74.13           N  
ATOM   4062  H   ILE A 280      28.215   8.023 -23.676  1.00 74.13           H  
ATOM   4063  CA  ILE A 280      28.138   7.447 -21.614  1.00 74.13           C  
ATOM   4064  HA  ILE A 280      28.792   7.624 -20.760  1.00 74.13           H  
ATOM   4065  C   ILE A 280      27.962   5.930 -21.718  1.00 74.13           C  
ATOM   4066  CB  ILE A 280      26.788   8.136 -21.311  1.00 74.13           C  
ATOM   4067  HB  ILE A 280      26.076   7.869 -22.092  1.00 74.13           H  
ATOM   4068  O   ILE A 280      28.199   5.225 -20.737  1.00 74.13           O  
ATOM   4069  CG1 ILE A 280      26.947   9.669 -21.307  1.00 74.13           C  
ATOM   4070 HG12 ILE A 280      27.787   9.951 -20.671  1.00 74.13           H  
ATOM   4071 HG13 ILE A 280      27.173  10.005 -22.319  1.00 74.13           H  
ATOM   4072  CG2 ILE A 280      26.236   7.639 -19.959  1.00 74.13           C  
ATOM   4073 HG21 ILE A 280      26.149   6.553 -19.958  1.00 74.13           H  
ATOM   4074 HG22 ILE A 280      26.892   7.954 -19.147  1.00 74.13           H  
ATOM   4075 HG23 ILE A 280      25.234   8.035 -19.793  1.00 74.13           H  
ATOM   4076  CD1 ILE A 280      25.711  10.435 -20.836  1.00 74.13           C  
ATOM   4077 HD11 ILE A 280      25.531  10.277 -19.773  1.00 74.13           H  
ATOM   4078 HD12 ILE A 280      24.832  10.119 -21.398  1.00 74.13           H  
ATOM   4079 HD13 ILE A 280      25.885  11.499 -20.999  1.00 74.13           H  
ATOM   4080  N   SER A 281      27.597   5.426 -22.901  1.00 72.37           N  
ATOM   4081  H   SER A 281      27.348   6.075 -23.634  1.00 72.37           H  
ATOM   4082  CA  SER A 281      27.277   4.011 -23.143  1.00 72.37           C  
ATOM   4083  HA  SER A 281      26.493   3.715 -22.446  1.00 72.37           H  
ATOM   4084  C   SER A 281      28.450   3.034 -22.959  1.00 72.37           C  
ATOM   4085  CB  SER A 281      26.720   3.882 -24.565  1.00 72.37           C  
ATOM   4086  HB2 SER A 281      25.962   4.648 -24.724  1.00 72.37           H  
ATOM   4087  HB3 SER A 281      26.257   2.902 -24.685  1.00 72.37           H  
ATOM   4088  O   SER A 281      28.249   1.822 -22.955  1.00 72.37           O  
ATOM   4089  OG  SER A 281      27.753   4.037 -25.527  1.00 72.37           O  
ATOM   4090  HG  SER A 281      27.966   3.157 -25.847  1.00 72.37           H  
ATOM   4091  N   SER A 282      29.686   3.530 -22.854  1.00 72.15           N  
ATOM   4092  H   SER A 282      29.789   4.533 -22.802  1.00 72.15           H  
ATOM   4093  CA  SER A 282      30.886   2.705 -22.694  1.00 72.15           C  
ATOM   4094  HA  SER A 282      30.834   1.882 -23.407  1.00 72.15           H  
ATOM   4095  C   SER A 282      31.000   2.105 -21.291  1.00 72.15           C  
ATOM   4096  CB  SER A 282      32.141   3.525 -23.005  1.00 72.15           C  
ATOM   4097  HB2 SER A 282      32.135   3.813 -24.056  1.00 72.15           H  
ATOM   4098  HB3 SER A 282      33.028   2.921 -22.811  1.00 72.15           H  
ATOM   4099  O   SER A 282      30.671   2.755 -20.297  1.00 72.15           O  
ATOM   4100  OG  SER A 282      32.178   4.690 -22.205  1.00 72.15           O  
ATOM   4101  HG  SER A 282      31.933   4.439 -21.311  1.00 72.15           H  
ATOM   4102  N   THR A 283      31.568   0.902 -21.207  1.00 73.57           N  
ATOM   4103  H   THR A 283      31.828   0.411 -22.050  1.00 73.57           H  
ATOM   4104  CA  THR A 283      31.960   0.272 -19.941  1.00 73.57           C  
ATOM   4105  HA  THR A 283      31.075   0.173 -19.313  1.00 73.57           H  
ATOM   4106  C   THR A 283      32.996   1.127 -19.207  1.00 73.57           C  
ATOM   4107  CB  THR A 283      32.537  -1.128 -20.184  1.00 73.57           C  
ATOM   4108  HB  THR A 283      32.911  -1.534 -19.244  1.00 73.57           H  
ATOM   4109  O   THR A 283      33.976   1.570 -19.808  1.00 73.57           O  
ATOM   4110  CG2 THR A 283      31.479  -2.071 -20.754  1.00 73.57           C  
ATOM   4111 HG21 THR A 283      31.176  -1.756 -21.753  1.00 73.57           H  
ATOM   4112 HG22 THR A 283      31.888  -3.080 -20.812  1.00 73.57           H  
ATOM   4113 HG23 THR A 283      30.605  -2.085 -20.103  1.00 73.57           H  
ATOM   4114  OG1 THR A 283      33.592  -1.036 -21.121  1.00 73.57           O  
ATOM   4115  HG1 THR A 283      34.208  -0.388 -20.772  1.00 73.57           H  
ATOM   4116  N   LEU A 284      32.782   1.358 -17.916  1.00 72.68           N  
ATOM   4117  H   LEU A 284      31.978   0.916 -17.493  1.00 72.68           H  
ATOM   4118  CA  LEU A 284      33.599   2.217 -17.062  1.00 72.68           C  
ATOM   4119  HA  LEU A 284      34.039   3.014 -17.661  1.00 72.68           H  
ATOM   4120  C   LEU A 284      34.765   1.476 -16.403  1.00 72.68           C  
ATOM   4121  CB  LEU A 284      32.695   2.826 -15.975  1.00 72.68           C  
ATOM   4122  HB2 LEU A 284      33.326   3.368 -15.270  1.00 72.68           H  
ATOM   4123  HB3 LEU A 284      32.219   2.011 -15.429  1.00 72.68           H  
ATOM   4124  O   LEU A 284      35.771   2.103 -16.075  1.00 72.68           O  
ATOM   4125  CG  LEU A 284      31.606   3.782 -16.489  1.00 72.68           C  
ATOM   4126  HG  LEU A 284      30.960   3.271 -17.202  1.00 72.68           H  
ATOM   4127  CD1 LEU A 284      30.755   4.236 -15.306  1.00 72.68           C  
ATOM   4128 HD11 LEU A 284      31.390   4.658 -14.527  1.00 72.68           H  
ATOM   4129 HD12 LEU A 284      30.043   4.991 -15.639  1.00 72.68           H  
ATOM   4130 HD13 LEU A 284      30.219   3.372 -14.913  1.00 72.68           H  
ATOM   4131  CD2 LEU A 284      32.186   5.036 -17.149  1.00 72.68           C  
ATOM   4132 HD21 LEU A 284      31.376   5.705 -17.441  1.00 72.68           H  
ATOM   4133 HD22 LEU A 284      32.728   4.753 -18.052  1.00 72.68           H  
ATOM   4134 HD23 LEU A 284      32.863   5.543 -16.461  1.00 72.68           H  
ATOM   4135  N   ASP A 285      34.634   0.169 -16.181  1.00 67.47           N  
ATOM   4136  H   ASP A 285      33.785  -0.299 -16.464  1.00 67.47           H  
ATOM   4137  CA  ASP A 285      35.589  -0.614 -15.399  1.00 67.47           C  
ATOM   4138  HA  ASP A 285      36.566  -0.136 -15.469  1.00 67.47           H  
ATOM   4139  C   ASP A 285      35.785  -2.047 -15.929  1.00 67.47           C  
ATOM   4140  CB  ASP A 285      35.173  -0.572 -13.914  1.00 67.47           C  
ATOM   4141  HB2 ASP A 285      35.945  -1.056 -13.315  1.00 67.47           H  
ATOM   4142  HB3 ASP A 285      35.135   0.471 -13.598  1.00 67.47           H  
ATOM   4143  O   ASP A 285      35.222  -2.463 -16.946  1.00 67.47           O  
ATOM   4144  CG  ASP A 285      33.828  -1.234 -13.598  1.00 67.47           C  
ATOM   4145  OD1 ASP A 285      33.442  -2.161 -14.346  1.00 67.47           O  
ATOM   4146  OD2 ASP A 285      33.234  -0.835 -12.573  1.00 67.47           O  
ATOM   4147  N   SER A 286      36.639  -2.810 -15.238  1.00 65.34           N  
ATOM   4148  H   SER A 286      37.023  -2.444 -14.378  1.00 65.34           H  
ATOM   4149  CA  SER A 286      36.946  -4.207 -15.560  1.00 65.34           C  
ATOM   4150  HA  SER A 286      37.240  -4.264 -16.608  1.00 65.34           H  
ATOM   4151  C   SER A 286      35.766  -5.163 -15.378  1.00 65.34           C  
ATOM   4152  CB  SER A 286      38.117  -4.691 -14.700  1.00 65.34           C  
ATOM   4153  HB2 SER A 286      38.287  -5.754 -14.872  1.00 65.34           H  
ATOM   4154  HB3 SER A 286      39.015  -4.146 -14.993  1.00 65.34           H  
ATOM   4155  O   SER A 286      35.817  -6.264 -15.922  1.00 65.34           O  
ATOM   4156  OG  SER A 286      37.878  -4.462 -13.321  1.00 65.34           O  
ATOM   4157  HG  SER A 286      37.159  -5.027 -13.027  1.00 65.34           H  
ATOM   4158  N   ASN A 287      34.718  -4.760 -14.653  1.00 65.52           N  
ATOM   4159  H   ASN A 287      34.657  -3.795 -14.360  1.00 65.52           H  
ATOM   4160  CA  ASN A 287      33.520  -5.570 -14.427  1.00 65.52           C  
ATOM   4161  HA  ASN A 287      33.802  -6.623 -14.405  1.00 65.52           H  
ATOM   4162  C   ASN A 287      32.502  -5.424 -15.569  1.00 65.52           C  
ATOM   4163  CB  ASN A 287      32.905  -5.221 -13.062  1.00 65.52           C  
ATOM   4164  HB2 ASN A 287      32.633  -4.166 -13.036  1.00 65.52           H  
ATOM   4165  HB3 ASN A 287      31.988  -5.795 -12.930  1.00 65.52           H  
ATOM   4166  O   ASN A 287      31.408  -5.972 -15.479  1.00 65.52           O  
ATOM   4167  CG  ASN A 287      33.802  -5.535 -11.881  1.00 65.52           C  
ATOM   4168  ND2 ASN A 287      33.430  -5.066 -10.716  1.00 65.52           N  
ATOM   4169 HD21 ASN A 287      32.544  -4.584 -10.664  1.00 65.52           H  
ATOM   4170 HD22 ASN A 287      33.956  -5.379  -9.913  1.00 65.52           H  
ATOM   4171  OD1 ASN A 287      34.833  -6.188 -11.967  1.00 65.52           O  
ATOM   4172  N   GLN A 288      32.865  -4.712 -16.646  1.00 67.69           N  
ATOM   4173  H   GLN A 288      33.744  -4.217 -16.597  1.00 67.69           H  
ATOM   4174  CA  GLN A 288      31.982  -4.400 -17.773  1.00 67.69           C  
ATOM   4175  HA  GLN A 288      32.553  -3.762 -18.447  1.00 67.69           H  
ATOM   4176  C   GLN A 288      30.756  -3.561 -17.360  1.00 67.69           C  
ATOM   4177  CB  GLN A 288      31.600  -5.671 -18.567  1.00 67.69           C  
ATOM   4178  HB2 GLN A 288      31.023  -5.379 -19.444  1.00 67.69           H  
ATOM   4179  HB3 GLN A 288      30.947  -6.293 -17.954  1.00 67.69           H  
ATOM   4180  O   GLN A 288      29.754  -3.542 -18.072  1.00 67.69           O  
ATOM   4181  CG  GLN A 288      32.783  -6.534 -19.033  1.00 67.69           C  
ATOM   4182  HG2 GLN A 288      33.401  -6.810 -18.179  1.00 67.69           H  
ATOM   4183  HG3 GLN A 288      32.390  -7.456 -19.462  1.00 67.69           H  
ATOM   4184  CD  GLN A 288      33.634  -5.853 -20.099  1.00 67.69           C  
ATOM   4185  NE2 GLN A 288      34.941  -5.873 -19.967  1.00 67.69           N  
ATOM   4186 HE21 GLN A 288      35.345  -6.249 -19.121  1.00 67.69           H  
ATOM   4187 HE22 GLN A 288      35.452  -5.334 -20.651  1.00 67.69           H  
ATOM   4188  OE1 GLN A 288      33.161  -5.306 -21.080  1.00 67.69           O  
ATOM   4189  N   ASP A 289      30.826  -2.835 -16.237  1.00 78.41           N  
ATOM   4190  H   ASP A 289      31.668  -2.854 -15.681  1.00 78.41           H  
ATOM   4191  CA  ASP A 289      29.719  -1.996 -15.772  1.00 78.41           C  
ATOM   4192  HA  ASP A 289      28.783  -2.517 -15.972  1.00 78.41           H  
ATOM   4193  C   ASP A 289      29.661  -0.661 -16.530  1.00 78.41           C  
ATOM   4194  CB  ASP A 289      29.821  -1.746 -14.256  1.00 78.41           C  
ATOM   4195  HB2 ASP A 289      30.869  -1.671 -13.967  1.00 78.41           H  
ATOM   4196  HB3 ASP A 289      29.364  -0.781 -14.034  1.00 78.41           H  
ATOM   4197  O   ASP A 289      30.680  -0.104 -16.937  1.00 78.41           O  
ATOM   4198  CG  ASP A 289      29.111  -2.773 -13.364  1.00 78.41           C  
ATOM   4199  OD1 ASP A 289      28.119  -3.392 -13.814  1.00 78.41           O  
ATOM   4200  OD2 ASP A 289      29.430  -2.777 -12.151  1.00 78.41           O  
ATOM   4201  N   THR A 290      28.462  -0.098 -16.682  1.00 86.53           N  
ATOM   4202  H   THR A 290      27.655  -0.604 -16.348  1.00 86.53           H  
ATOM   4203  CA  THR A 290      28.212   1.193 -17.352  1.00 86.53           C  
ATOM   4204  HA  THR A 290      29.121   1.523 -17.854  1.00 86.53           H  
ATOM   4205  C   THR A 290      27.821   2.296 -16.358  1.00 86.53           C  
ATOM   4206  CB  THR A 290      27.134   1.036 -18.436  1.00 86.53           C  
ATOM   4207  HB  THR A 290      26.968   1.999 -18.918  1.00 86.53           H  
ATOM   4208  O   THR A 290      27.664   2.063 -15.155  1.00 86.53           O  
ATOM   4209  CG2 THR A 290      27.513   0.025 -19.516  1.00 86.53           C  
ATOM   4210 HG21 THR A 290      27.597  -0.976 -19.093  1.00 86.53           H  
ATOM   4211 HG22 THR A 290      28.468   0.306 -19.960  1.00 86.53           H  
ATOM   4212 HG23 THR A 290      26.755   0.021 -20.299  1.00 86.53           H  
ATOM   4213  OG1 THR A 290      25.935   0.614 -17.836  1.00 86.53           O  
ATOM   4214  HG1 THR A 290      25.304   0.436 -18.538  1.00 86.53           H  
ATOM   4215  N   PHE A 291      27.657   3.534 -16.847  1.00 88.76           N  
ATOM   4216  H   PHE A 291      27.834   3.690 -17.829  1.00 88.76           H  
ATOM   4217  CA  PHE A 291      27.234   4.675 -16.020  1.00 88.76           C  
ATOM   4218  HA  PHE A 291      27.940   4.794 -15.198  1.00 88.76           H  
ATOM   4219  C   PHE A 291      25.854   4.475 -15.372  1.00 88.76           C  
ATOM   4220  CB  PHE A 291      27.254   5.946 -16.880  1.00 88.76           C  
ATOM   4221  HB2 PHE A 291      26.559   5.816 -17.709  1.00 88.76           H  
ATOM   4222  HB3 PHE A 291      28.252   6.077 -17.300  1.00 88.76           H  
ATOM   4223  O   PHE A 291      25.671   4.788 -14.193  1.00 88.76           O  
ATOM   4224  CG  PHE A 291      26.883   7.199 -16.110  1.00 88.76           C  
ATOM   4225  CD1 PHE A 291      25.629   7.810 -16.299  1.00 88.76           C  
ATOM   4226  HD1 PHE A 291      24.943   7.430 -17.042  1.00 88.76           H  
ATOM   4227  CD2 PHE A 291      27.781   7.730 -15.167  1.00 88.76           C  
ATOM   4228  HD2 PHE A 291      28.744   7.266 -15.012  1.00 88.76           H  
ATOM   4229  CE1 PHE A 291      25.260   8.920 -15.521  1.00 88.76           C  
ATOM   4230  HE1 PHE A 291      24.294   9.383 -15.659  1.00 88.76           H  
ATOM   4231  CE2 PHE A 291      27.415   8.848 -14.399  1.00 88.76           C  
ATOM   4232  HE2 PHE A 291      28.092   9.231 -13.650  1.00 88.76           H  
ATOM   4233  CZ  PHE A 291      26.150   9.436 -14.566  1.00 88.76           C  
ATOM   4234  HZ  PHE A 291      25.859  10.281 -13.959  1.00 88.76           H  
ATOM   4235  N   VAL A 292      24.906   3.914 -16.129  1.00 91.12           N  
ATOM   4236  H   VAL A 292      25.157   3.647 -17.070  1.00 91.12           H  
ATOM   4237  CA  VAL A 292      23.610   3.439 -15.629  1.00 91.12           C  
ATOM   4238  HA  VAL A 292      23.499   3.714 -14.581  1.00 91.12           H  
ATOM   4239  C   VAL A 292      23.625   1.920 -15.716  1.00 91.12           C  
ATOM   4240  CB  VAL A 292      22.426   4.052 -16.401  1.00 91.12           C  
ATOM   4241  HB  VAL A 292      22.448   3.730 -17.442  1.00 91.12           H  
ATOM   4242  O   VAL A 292      23.236   1.345 -16.729  1.00 91.12           O  
ATOM   4243  CG1 VAL A 292      21.100   3.624 -15.762  1.00 91.12           C  
ATOM   4244 HG11 VAL A 292      21.115   3.809 -14.687  1.00 91.12           H  
ATOM   4245 HG12 VAL A 292      20.929   2.563 -15.942  1.00 91.12           H  
ATOM   4246 HG13 VAL A 292      20.270   4.182 -16.195  1.00 91.12           H  
ATOM   4247  CG2 VAL A 292      22.479   5.580 -16.377  1.00 91.12           C  
ATOM   4248 HG21 VAL A 292      21.600   5.987 -16.877  1.00 91.12           H  
ATOM   4249 HG22 VAL A 292      22.516   5.943 -15.350  1.00 91.12           H  
ATOM   4250 HG23 VAL A 292      23.366   5.921 -16.910  1.00 91.12           H  
ATOM   4251  N   GLY A 293      24.132   1.284 -14.664  1.00 91.29           N  
ATOM   4252  H   GLY A 293      24.372   1.829 -13.848  1.00 91.29           H  
ATOM   4253  CA  GLY A 293      24.453  -0.140 -14.653  1.00 91.29           C  
ATOM   4254  HA2 GLY A 293      25.530  -0.253 -14.774  1.00 91.29           H  
ATOM   4255  HA3 GLY A 293      23.970  -0.652 -15.485  1.00 91.29           H  
ATOM   4256  C   GLY A 293      24.025  -0.827 -13.363  1.00 91.29           C  
ATOM   4257  O   GLY A 293      23.111  -0.383 -12.658  1.00 91.29           O  
ATOM   4258  N   THR A 294      24.683  -1.929 -13.033  1.00 90.57           N  
ATOM   4259  H   THR A 294      25.488  -2.211 -13.574  1.00 90.57           H  
ATOM   4260  CA  THR A 294      24.369  -2.696 -11.827  1.00 90.57           C  
ATOM   4261  HA  THR A 294      23.408  -2.370 -11.428  1.00 90.57           H  
ATOM   4262  C   THR A 294      25.392  -2.439 -10.726  1.00 90.57           C  
ATOM   4263  CB  THR A 294      24.198  -4.187 -12.135  1.00 90.57           C  
ATOM   4264  HB  THR A 294      23.750  -4.650 -11.255  1.00 90.57           H  
ATOM   4265  O   THR A 294      26.415  -1.789 -10.928  1.00 90.57           O  
ATOM   4266  CG2 THR A 294      23.250  -4.435 -13.312  1.00 90.57           C  
ATOM   4267 HG21 THR A 294      22.973  -5.489 -13.334  1.00 90.57           H  
ATOM   4268 HG22 THR A 294      23.744  -4.187 -14.252  1.00 90.57           H  
ATOM   4269 HG23 THR A 294      22.348  -3.834 -13.205  1.00 90.57           H  
ATOM   4270  OG1 THR A 294      25.438  -4.816 -12.351  1.00 90.57           O  
ATOM   4271  HG1 THR A 294      25.876  -4.483 -13.138  1.00 90.57           H  
ATOM   4272  N   TYR A 295      25.086  -2.908  -9.523  1.00 89.17           N  
ATOM   4273  H   TYR A 295      24.188  -3.353  -9.393  1.00 89.17           H  
ATOM   4274  CA  TYR A 295      26.060  -3.069  -8.459  1.00 89.17           C  
ATOM   4275  HA  TYR A 295      27.059  -2.902  -8.863  1.00 89.17           H  
ATOM   4276  C   TYR A 295      25.994  -4.497  -7.939  1.00 89.17           C  
ATOM   4277  CB  TYR A 295      25.815  -2.050  -7.349  1.00 89.17           C  
ATOM   4278  HB2 TYR A 295      24.839  -2.241  -6.904  1.00 89.17           H  
ATOM   4279  HB3 TYR A 295      25.800  -1.062  -7.810  1.00 89.17           H  
ATOM   4280  O   TYR A 295      24.913  -4.995  -7.600  1.00 89.17           O  
ATOM   4281  CG  TYR A 295      26.877  -2.063  -6.268  1.00 89.17           C  
ATOM   4282  CD1 TYR A 295      26.610  -2.609  -4.998  1.00 89.17           C  
ATOM   4283  HD1 TYR A 295      25.641  -3.032  -4.779  1.00 89.17           H  
ATOM   4284  CD2 TYR A 295      28.163  -1.573  -6.560  1.00 89.17           C  
ATOM   4285  HD2 TYR A 295      28.367  -1.192  -7.550  1.00 89.17           H  
ATOM   4286  CE1 TYR A 295      27.634  -2.665  -4.032  1.00 89.17           C  
ATOM   4287  HE1 TYR A 295      27.495  -3.150  -3.077  1.00 89.17           H  
ATOM   4288  CE2 TYR A 295      29.186  -1.631  -5.593  1.00 89.17           C  
ATOM   4289  HE2 TYR A 295      30.183  -1.292  -5.832  1.00 89.17           H  
ATOM   4290  OH  TYR A 295      29.885  -2.254  -3.374  1.00 89.17           O  
ATOM   4291  HH  TYR A 295      30.757  -2.096  -3.744  1.00 89.17           H  
ATOM   4292  CZ  TYR A 295      28.918  -2.185  -4.324  1.00 89.17           C  
ATOM   4293  N   HIS A 296      27.161  -5.126  -7.890  1.00 86.25           N  
ATOM   4294  H   HIS A 296      27.996  -4.650  -8.201  1.00 86.25           H  
ATOM   4295  CA  HIS A 296      27.350  -6.506  -7.487  1.00 86.25           C  
ATOM   4296  HA  HIS A 296      26.585  -6.771  -6.758  1.00 86.25           H  
ATOM   4297  C   HIS A 296      28.709  -6.682  -6.807  1.00 86.25           C  
ATOM   4298  CB  HIS A 296      27.182  -7.406  -8.719  1.00 86.25           C  
ATOM   4299  HB2 HIS A 296      27.299  -8.449  -8.424  1.00 86.25           H  
ATOM   4300  HB3 HIS A 296      26.160  -7.268  -9.070  1.00 86.25           H  
ATOM   4301  O   HIS A 296      29.607  -5.848  -6.955  1.00 86.25           O  
ATOM   4302  CG  HIS A 296      28.121  -7.118  -9.868  1.00 86.25           C  
ATOM   4303  CD2 HIS A 296      29.342  -7.702 -10.067  1.00 86.25           C  
ATOM   4304  HD2 HIS A 296      29.796  -8.446  -9.430  1.00 86.25           H  
ATOM   4305  ND1 HIS A 296      27.920  -6.240 -10.917  1.00 86.25           N  
ATOM   4306  HD1 HIS A 296      27.098  -5.692 -11.130  1.00 86.25           H  
ATOM   4307  CE1 HIS A 296      29.009  -6.271 -11.703  1.00 86.25           C  
ATOM   4308  HE1 HIS A 296      29.145  -5.676 -12.594  1.00 86.25           H  
ATOM   4309  NE2 HIS A 296      29.902  -7.152 -11.222  1.00 86.25           N  
ATOM   4310  N   THR A 297      28.843  -7.756  -6.034  1.00 86.91           N  
ATOM   4311  H   THR A 297      28.064  -8.394  -5.951  1.00 86.91           H  
ATOM   4312  CA  THR A 297      30.082  -8.105  -5.329  1.00 86.91           C  
ATOM   4313  HA  THR A 297      30.901  -7.527  -5.758  1.00 86.91           H  
ATOM   4314  C   THR A 297      30.447  -9.571  -5.544  1.00 86.91           C  
ATOM   4315  CB  THR A 297      30.009  -7.760  -3.827  1.00 86.91           C  
ATOM   4316  HB  THR A 297      30.873  -8.199  -3.327  1.00 86.91           H  
ATOM   4317  O   THR A 297      29.573 -10.418  -5.728  1.00 86.91           O  
ATOM   4318  CG2 THR A 297      30.033  -6.254  -3.580  1.00 86.91           C  
ATOM   4319 HG21 THR A 297      29.183  -5.776  -4.066  1.00 86.91           H  
ATOM   4320 HG22 THR A 297      29.988  -6.054  -2.509  1.00 86.91           H  
ATOM   4321 HG23 THR A 297      30.952  -5.831  -3.986  1.00 86.91           H  
ATOM   4322  OG1 THR A 297      28.841  -8.224  -3.196  1.00 86.91           O  
ATOM   4323  HG1 THR A 297      28.278  -7.459  -3.059  1.00 86.91           H  
ATOM   4324  N   HIS A 298      31.746  -9.875  -5.503  1.00 81.35           N  
ATOM   4325  H   HIS A 298      32.415  -9.119  -5.500  1.00 81.35           H  
ATOM   4326  CA  HIS A 298      32.286 -11.224  -5.697  1.00 81.35           C  
ATOM   4327  HA  HIS A 298      31.496 -11.894  -6.035  1.00 81.35           H  
ATOM   4328  C   HIS A 298      32.872 -11.739  -4.376  1.00 81.35           C  
ATOM   4329  CB  HIS A 298      33.328 -11.210  -6.824  1.00 81.35           C  
ATOM   4330  HB2 HIS A 298      34.207 -10.645  -6.513  1.00 81.35           H  
ATOM   4331  HB3 HIS A 298      33.638 -12.237  -7.019  1.00 81.35           H  
ATOM   4332  O   HIS A 298      34.004 -11.390  -4.027  1.00 81.35           O  
ATOM   4333  CG  HIS A 298      32.818 -10.602  -8.107  1.00 81.35           C  
ATOM   4334  CD2 HIS A 298      32.340 -11.282  -9.190  1.00 81.35           C  
ATOM   4335  HD2 HIS A 298      32.287 -12.356  -9.291  1.00 81.35           H  
ATOM   4336  ND1 HIS A 298      32.808  -9.231  -8.384  1.00 81.35           N  
ATOM   4337  CE1 HIS A 298      32.368  -9.126  -9.648  1.00 81.35           C  
ATOM   4338  HE1 HIS A 298      32.265  -8.199 -10.193  1.00 81.35           H  
ATOM   4339  NE2 HIS A 298      32.066 -10.333 -10.150  1.00 81.35           N  
ATOM   4340  HE2 HIS A 298      31.756 -10.489 -11.099  1.00 81.35           H  
ATOM   4341  N   PRO A 299      32.133 -12.538  -3.582  1.00 74.98           N  
ATOM   4342  CA  PRO A 299      32.596 -12.966  -2.262  1.00 74.98           C  
ATOM   4343  HA  PRO A 299      32.875 -12.087  -1.681  1.00 74.98           H  
ATOM   4344  C   PRO A 299      33.823 -13.891  -2.305  1.00 74.98           C  
ATOM   4345  CB  PRO A 299      31.385 -13.628  -1.597  1.00 74.98           C  
ATOM   4346  HB2 PRO A 299      31.669 -14.460  -0.952  1.00 74.98           H  
ATOM   4347  HB3 PRO A 299      30.832 -12.880  -1.029  1.00 74.98           H  
ATOM   4348  O   PRO A 299      34.514 -14.007  -1.292  1.00 74.98           O  
ATOM   4349  CG  PRO A 299      30.536 -14.092  -2.773  1.00 74.98           C  
ATOM   4350  HG2 PRO A 299      29.480 -14.174  -2.512  1.00 74.98           H  
ATOM   4351  HG3 PRO A 299      30.928 -15.052  -3.110  1.00 74.98           H  
ATOM   4352  CD  PRO A 299      30.780 -13.012  -3.822  1.00 74.98           C  
ATOM   4353  HD2 PRO A 299      30.669 -13.445  -4.816  1.00 74.98           H  
ATOM   4354  HD3 PRO A 299      30.075 -12.193  -3.687  1.00 74.98           H  
ATOM   4355  N   TYR A 300      34.127 -14.519  -3.447  1.00 76.22           N  
ATOM   4356  H   TYR A 300      33.521 -14.409  -4.247  1.00 76.22           H  
ATOM   4357  CA  TYR A 300      35.347 -15.314  -3.637  1.00 76.22           C  
ATOM   4358  HA  TYR A 300      35.776 -15.521  -2.656  1.00 76.22           H  
ATOM   4359  C   TYR A 300      36.463 -14.558  -4.381  1.00 76.22           C  
ATOM   4360  CB  TYR A 300      34.997 -16.679  -4.252  1.00 76.22           C  
ATOM   4361  HB2 TYR A 300      35.906 -17.273  -4.339  1.00 76.22           H  
ATOM   4362  HB3 TYR A 300      34.613 -16.529  -5.261  1.00 76.22           H  
ATOM   4363  O   TYR A 300      37.529 -15.127  -4.615  1.00 76.22           O  
ATOM   4364  CG  TYR A 300      33.979 -17.484  -3.460  1.00 76.22           C  
ATOM   4365  CD1 TYR A 300      34.214 -17.767  -2.101  1.00 76.22           C  
ATOM   4366  HD1 TYR A 300      35.113 -17.400  -1.628  1.00 76.22           H  
ATOM   4367  CD2 TYR A 300      32.802 -17.946  -4.080  1.00 76.22           C  
ATOM   4368  HD2 TYR A 300      32.633 -17.734  -5.125  1.00 76.22           H  
ATOM   4369  CE1 TYR A 300      33.269 -18.494  -1.355  1.00 76.22           C  
ATOM   4370  HE1 TYR A 300      33.446 -18.688  -0.307  1.00 76.22           H  
ATOM   4371  CE2 TYR A 300      31.865 -18.699  -3.344  1.00 76.22           C  
ATOM   4372  HE2 TYR A 300      30.963 -19.068  -3.810  1.00 76.22           H  
ATOM   4373  OH  TYR A 300      31.205 -19.695  -1.260  1.00 76.22           O  
ATOM   4374  HH  TYR A 300      31.267 -19.500  -0.322  1.00 76.22           H  
ATOM   4375  CZ  TYR A 300      32.095 -18.964  -1.980  1.00 76.22           C  
ATOM   4376  N   GLY A 301      36.265 -13.264  -4.672  1.00 66.88           N  
ATOM   4377  H   GLY A 301      35.375 -12.848  -4.435  1.00 66.88           H  
ATOM   4378  CA  GLY A 301      37.239 -12.402  -5.356  1.00 66.88           C  
ATOM   4379  HA2 GLY A 301      36.877 -11.375  -5.323  1.00 66.88           H  
ATOM   4380  HA3 GLY A 301      38.196 -12.456  -4.837  1.00 66.88           H  
ATOM   4381  C   GLY A 301      37.473 -12.763  -6.824  1.00 66.88           C  
ATOM   4382  O   GLY A 301      38.450 -12.317  -7.423  1.00 66.88           O  
ATOM   4383  N   ASP A 302      36.617 -13.608  -7.376  1.00 65.09           N  
ATOM   4384  H   ASP A 302      35.796 -13.888  -6.859  1.00 65.09           H  
ATOM   4385  CA  ASP A 302      36.675 -14.108  -8.734  1.00 65.09           C  
ATOM   4386  HA  ASP A 302      37.700 -14.048  -9.097  1.00 65.09           H  
ATOM   4387  C   ASP A 302      35.792 -13.254  -9.666  1.00 65.09           C  
ATOM   4388  CB  ASP A 302      36.283 -15.576  -8.650  1.00 65.09           C  
ATOM   4389  HB2 ASP A 302      36.550 -16.065  -9.587  1.00 65.09           H  
ATOM   4390  HB3 ASP A 302      36.836 -16.068  -7.849  1.00 65.09           H  
ATOM   4391  O   ASP A 302      35.043 -12.400  -9.203  1.00 65.09           O  
ATOM   4392  CG  ASP A 302      34.794 -15.689  -8.389  1.00 65.09           C  
ATOM   4393  OD1 ASP A 302      34.296 -15.335  -7.293  1.00 65.09           O  
ATOM   4394  OD2 ASP A 302      34.160 -16.141  -9.345  1.00 65.09           O  
ATOM   4395  N   GLY A 303      35.954 -13.403 -10.981  1.00 65.89           N  
ATOM   4396  H   GLY A 303      36.476 -14.200 -11.314  1.00 65.89           H  
ATOM   4397  CA  GLY A 303      35.226 -12.593 -11.962  1.00 65.89           C  
ATOM   4398  HA2 GLY A 303      35.695 -12.699 -12.940  1.00 65.89           H  
ATOM   4399  HA3 GLY A 303      35.278 -11.545 -11.666  1.00 65.89           H  
ATOM   4400  C   GLY A 303      33.750 -12.981 -12.094  1.00 65.89           C  
ATOM   4401  O   GLY A 303      33.298 -13.995 -11.580  1.00 65.89           O  
ATOM   4402  N   GLY A 304      32.991 -12.160 -12.811  1.00 73.03           N  
ATOM   4403  H   GLY A 304      33.395 -11.300 -13.154  1.00 73.03           H  
ATOM   4404  CA  GLY A 304      31.583 -12.401 -13.118  1.00 73.03           C  
ATOM   4405  HA2 GLY A 304      31.513 -13.107 -13.945  1.00 73.03           H  
ATOM   4406  HA3 GLY A 304      31.069 -12.829 -12.257  1.00 73.03           H  
ATOM   4407  C   GLY A 304      30.909 -11.095 -13.504  1.00 73.03           C  
ATOM   4408  O   GLY A 304      31.322 -10.037 -13.028  1.00 73.03           O  
ATOM   4409  N   VAL A 305      29.912 -11.159 -14.380  1.00 78.72           N  
ATOM   4410  H   VAL A 305      29.574 -12.073 -14.645  1.00 78.72           H  
ATOM   4411  CA  VAL A 305      29.263  -9.971 -14.949  1.00 78.72           C  
ATOM   4412  HA  VAL A 305      29.657  -9.078 -14.463  1.00 78.72           H  
ATOM   4413  C   VAL A 305      27.774 -10.021 -14.665  1.00 78.72           C  
ATOM   4414  CB  VAL A 305      29.552  -9.827 -16.459  1.00 78.72           C  
ATOM   4415  HB  VAL A 305      29.172 -10.704 -16.983  1.00 78.72           H  
ATOM   4416  O   VAL A 305      27.140 -11.070 -14.785  1.00 78.72           O  
ATOM   4417  CG1 VAL A 305      28.892  -8.579 -17.063  1.00 78.72           C  
ATOM   4418 HG11 VAL A 305      29.183  -8.473 -18.108  1.00 78.72           H  
ATOM   4419 HG12 VAL A 305      27.806  -8.665 -17.030  1.00 78.72           H  
ATOM   4420 HG13 VAL A 305      29.203  -7.686 -16.520  1.00 78.72           H  
ATOM   4421  CG2 VAL A 305      31.061  -9.716 -16.722  1.00 78.72           C  
ATOM   4422 HG21 VAL A 305      31.471  -8.868 -16.175  1.00 78.72           H  
ATOM   4423 HG22 VAL A 305      31.566 -10.630 -16.406  1.00 78.72           H  
ATOM   4424 HG23 VAL A 305      31.243  -9.579 -17.788  1.00 78.72           H  
ATOM   4425  N   ILE A 306      27.201  -8.869 -14.321  1.00 84.36           N  
ATOM   4426  H   ILE A 306      27.780  -8.044 -14.251  1.00 84.36           H  
ATOM   4427  CA  ILE A 306      25.756  -8.678 -14.344  1.00 84.36           C  
ATOM   4428  HA  ILE A 306      25.286  -9.606 -14.668  1.00 84.36           H  
ATOM   4429  C   ILE A 306      25.417  -7.598 -15.351  1.00 84.36           C  
ATOM   4430  CB  ILE A 306      25.166  -8.323 -12.975  1.00 84.36           C  
ATOM   4431  HB  ILE A 306      25.505  -7.325 -12.700  1.00 84.36           H  
ATOM   4432  O   ILE A 306      25.898  -6.473 -15.262  1.00 84.36           O  
ATOM   4433  CG1 ILE A 306      25.668  -9.297 -11.897  1.00 84.36           C  
ATOM   4434 HG12 ILE A 306      26.719  -9.096 -11.690  1.00 84.36           H  
ATOM   4435 HG13 ILE A 306      25.559 -10.325 -12.242  1.00 84.36           H  
ATOM   4436  CG2 ILE A 306      23.620  -8.306 -13.079  1.00 84.36           C  
ATOM   4437 HG21 ILE A 306      23.287  -7.681 -13.908  1.00 84.36           H  
ATOM   4438 HG22 ILE A 306      23.256  -9.320 -13.245  1.00 84.36           H  
ATOM   4439 HG23 ILE A 306      23.172  -7.890 -12.177  1.00 84.36           H  
ATOM   4440  CD1 ILE A 306      24.870  -9.115 -10.615  1.00 84.36           C  
ATOM   4441 HD11 ILE A 306      23.903  -9.587 -10.786  1.00 84.36           H  
ATOM   4442 HD12 ILE A 306      24.710  -8.056 -10.412  1.00 84.36           H  
ATOM   4443 HD13 ILE A 306      25.367  -9.574  -9.760  1.00 84.36           H  
ATOM   4444  N   GLU A 307      24.507  -7.924 -16.254  1.00 86.39           N  
ATOM   4445  H   GLU A 307      24.139  -8.865 -16.243  1.00 86.39           H  
ATOM   4446  CA  GLU A 307      23.989  -6.986 -17.233  1.00 86.39           C  
ATOM   4447  HA  GLU A 307      24.509  -6.033 -17.138  1.00 86.39           H  
ATOM   4448  C   GLU A 307      22.497  -6.747 -16.997  1.00 86.39           C  
ATOM   4449  CB  GLU A 307      24.288  -7.520 -18.630  1.00 86.39           C  
ATOM   4450  HB2 GLU A 307      23.666  -8.397 -18.804  1.00 86.39           H  
ATOM   4451  HB3 GLU A 307      25.336  -7.815 -18.685  1.00 86.39           H  
ATOM   4452  O   GLU A 307      21.712  -7.681 -16.810  1.00 86.39           O  
ATOM   4453  CG  GLU A 307      24.018  -6.472 -19.716  1.00 86.39           C  
ATOM   4454  HG2 GLU A 307      24.687  -5.625 -19.567  1.00 86.39           H  
ATOM   4455  HG3 GLU A 307      22.991  -6.119 -19.617  1.00 86.39           H  
ATOM   4456  CD  GLU A 307      24.198  -7.040 -21.130  1.00 86.39           C  
ATOM   4457  OE1 GLU A 307      24.062  -6.258 -22.094  1.00 86.39           O  
ATOM   4458  OE2 GLU A 307      24.360  -8.276 -21.255  1.00 86.39           O  
ATOM   4459  N   TYR A 308      22.085  -5.483 -17.023  1.00 91.06           N  
ATOM   4460  H   TYR A 308      22.755  -4.766 -17.261  1.00 91.06           H  
ATOM   4461  CA  TYR A 308      20.673  -5.125 -17.025  1.00 91.06           C  
ATOM   4462  HA  TYR A 308      20.155  -5.719 -16.272  1.00 91.06           H  
ATOM   4463  C   TYR A 308      20.042  -5.437 -18.392  1.00 91.06           C  
ATOM   4464  CB  TYR A 308      20.532  -3.651 -16.650  1.00 91.06           C  
ATOM   4465  HB2 TYR A 308      21.140  -3.050 -17.326  1.00 91.06           H  
ATOM   4466  HB3 TYR A 308      20.912  -3.501 -15.639  1.00 91.06           H  
ATOM   4467  O   TYR A 308      20.579  -5.072 -19.429  1.00 91.06           O  
ATOM   4468  CG  TYR A 308      19.102  -3.167 -16.708  1.00 91.06           C  
ATOM   4469  CD1 TYR A 308      18.688  -2.341 -17.767  1.00 91.06           C  
ATOM   4470  HD1 TYR A 308      19.395  -2.063 -18.535  1.00 91.06           H  
ATOM   4471  CD2 TYR A 308      18.177  -3.579 -15.731  1.00 91.06           C  
ATOM   4472  HD2 TYR A 308      18.485  -4.253 -14.945  1.00 91.06           H  
ATOM   4473  CE1 TYR A 308      17.362  -1.879 -17.833  1.00 91.06           C  
ATOM   4474  HE1 TYR A 308      17.041  -1.237 -18.640  1.00 91.06           H  
ATOM   4475  CE2 TYR A 308      16.849  -3.121 -15.797  1.00 91.06           C  
ATOM   4476  HE2 TYR A 308      16.110  -3.427 -15.072  1.00 91.06           H  
ATOM   4477  OH  TYR A 308      15.152  -1.873 -16.894  1.00 91.06           O  
ATOM   4478  HH  TYR A 308      14.954  -1.407 -17.709  1.00 91.06           H  
ATOM   4479  CZ  TYR A 308      16.444  -2.266 -16.838  1.00 91.06           C  
ATOM   4480  N   GLN A 309      18.889  -6.107 -18.397  1.00 91.76           N  
ATOM   4481  H   GLN A 309      18.480  -6.344 -17.504  1.00 91.76           H  
ATOM   4482  CA  GLN A 309      18.240  -6.645 -19.603  1.00 91.76           C  
ATOM   4483  HA  GLN A 309      18.810  -6.343 -20.481  1.00 91.76           H  
ATOM   4484  C   GLN A 309      16.824  -6.077 -19.818  1.00 91.76           C  
ATOM   4485  CB  GLN A 309      18.265  -8.182 -19.530  1.00 91.76           C  
ATOM   4486  HB2 GLN A 309      17.857  -8.499 -18.569  1.00 91.76           H  
ATOM   4487  HB3 GLN A 309      17.636  -8.599 -20.316  1.00 91.76           H  
ATOM   4488  O   GLN A 309      15.962  -6.730 -20.425  1.00 91.76           O  
ATOM   4489  CG  GLN A 309      19.672  -8.778 -19.694  1.00 91.76           C  
ATOM   4490  HG2 GLN A 309      19.621  -9.831 -19.419  1.00 91.76           H  
ATOM   4491  HG3 GLN A 309      20.375  -8.286 -19.022  1.00 91.76           H  
ATOM   4492  CD  GLN A 309      20.198  -8.696 -21.126  1.00 91.76           C  
ATOM   4493  NE2 GLN A 309      21.493  -8.746 -21.333  1.00 91.76           N  
ATOM   4494 HE21 GLN A 309      22.189  -8.731 -20.602  1.00 91.76           H  
ATOM   4495 HE22 GLN A 309      21.845  -8.552 -22.259  1.00 91.76           H  
ATOM   4496  OE1 GLN A 309      19.432  -8.646 -22.080  1.00 91.76           O  
ATOM   4497  N   GLY A 310      16.565  -4.883 -19.283  1.00 91.90           N  
ATOM   4498  H   GLY A 310      17.310  -4.406 -18.794  1.00 91.90           H  
ATOM   4499  CA  GLY A 310      15.259  -4.230 -19.325  1.00 91.90           C  
ATOM   4500  HA2 GLY A 310      14.802  -4.404 -20.299  1.00 91.90           H  
ATOM   4501  HA3 GLY A 310      15.380  -3.152 -19.222  1.00 91.90           H  
ATOM   4502  C   GLY A 310      14.298  -4.722 -18.243  1.00 91.90           C  
ATOM   4503  O   GLY A 310      14.684  -5.370 -17.265  1.00 91.90           O  
ATOM   4504  N   LEU A 311      13.014  -4.433 -18.445  1.00 92.27           N  
ATOM   4505  H   LEU A 311      12.781  -3.857 -19.241  1.00 92.27           H  
ATOM   4506  CA  LEU A 311      11.937  -4.821 -17.537  1.00 92.27           C  
ATOM   4507  HA  LEU A 311      12.374  -5.089 -16.576  1.00 92.27           H  
ATOM   4508  C   LEU A 311      11.172  -6.053 -18.025  1.00 92.27           C  
ATOM   4509  CB  LEU A 311      10.993  -3.628 -17.309  1.00 92.27           C  
ATOM   4510  HB2 LEU A 311      10.518  -3.375 -18.257  1.00 92.27           H  
ATOM   4511  HB3 LEU A 311      10.211  -3.932 -16.613  1.00 92.27           H  
ATOM   4512  O   LEU A 311      11.087  -6.344 -19.221  1.00 92.27           O  
ATOM   4513  CG  LEU A 311      11.687  -2.372 -16.758  1.00 92.27           C  
ATOM   4514  HG  LEU A 311      12.438  -2.027 -17.468  1.00 92.27           H  
ATOM   4515  CD1 LEU A 311      10.660  -1.262 -16.577  1.00 92.27           C  
ATOM   4516 HD11 LEU A 311       9.905  -1.547 -15.844  1.00 92.27           H  
ATOM   4517 HD12 LEU A 311      10.197  -1.034 -17.537  1.00 92.27           H  
ATOM   4518 HD13 LEU A 311      11.191  -0.374 -16.234  1.00 92.27           H  
ATOM   4519  CD2 LEU A 311      12.351  -2.622 -15.404  1.00 92.27           C  
ATOM   4520 HD21 LEU A 311      13.182  -3.314 -15.537  1.00 92.27           H  
ATOM   4521 HD22 LEU A 311      12.770  -1.685 -15.037  1.00 92.27           H  
ATOM   4522 HD23 LEU A 311      11.627  -3.023 -14.695  1.00 92.27           H  
ATOM   4523  N   ASN A 312      10.568  -6.771 -17.083  1.00 94.32           N  
ATOM   4524  H   ASN A 312      10.759  -6.545 -16.118  1.00 94.32           H  
ATOM   4525  CA  ASN A 312       9.592  -7.816 -17.358  1.00 94.32           C  
ATOM   4526  HA  ASN A 312       9.211  -7.657 -18.366  1.00 94.32           H  
ATOM   4527  C   ASN A 312       8.388  -7.732 -16.416  1.00 94.32           C  
ATOM   4528  CB  ASN A 312      10.268  -9.197 -17.322  1.00 94.32           C  
ATOM   4529  HB2 ASN A 312       9.566  -9.946 -17.689  1.00 94.32           H  
ATOM   4530  HB3 ASN A 312      11.129  -9.186 -17.990  1.00 94.32           H  
ATOM   4531  O   ASN A 312       8.483  -7.286 -15.273  1.00 94.32           O  
ATOM   4532  CG  ASN A 312      10.758  -9.610 -15.941  1.00 94.32           C  
ATOM   4533  ND2 ASN A 312      10.264 -10.695 -15.397  1.00 94.32           N  
ATOM   4534 HD21 ASN A 312      10.726 -10.978 -14.545  1.00 94.32           H  
ATOM   4535 HD22 ASN A 312       9.488 -11.193 -15.808  1.00 94.32           H  
ATOM   4536  OD1 ASN A 312      11.633  -9.009 -15.353  1.00 94.32           O  
ATOM   4537  N   SER A 313       7.247  -8.228 -16.898  1.00 94.37           N  
ATOM   4538  H   SER A 313       7.244  -8.620 -17.829  1.00 94.37           H  
ATOM   4539  CA  SER A 313       6.035  -8.349 -16.088  1.00 94.37           C  
ATOM   4540  HA  SER A 313       5.925  -7.449 -15.482  1.00 94.37           H  
ATOM   4541  C   SER A 313       6.134  -9.551 -15.155  1.00 94.37           C  
ATOM   4542  CB  SER A 313       4.801  -8.464 -16.978  1.00 94.37           C  
ATOM   4543  HB2 SER A 313       4.879  -9.350 -17.608  1.00 94.37           H  
ATOM   4544  HB3 SER A 313       3.903  -8.535 -16.364  1.00 94.37           H  
ATOM   4545  O   SER A 313       6.374 -10.675 -15.601  1.00 94.37           O  
ATOM   4546  OG  SER A 313       4.739  -7.307 -17.780  1.00 94.37           O  
ATOM   4547  HG  SER A 313       5.624  -6.935 -17.788  1.00 94.37           H  
ATOM   4548  N   VAL A 314       5.918  -9.313 -13.865  1.00 94.05           N  
ATOM   4549  H   VAL A 314       5.783  -8.355 -13.577  1.00 94.05           H  
ATOM   4550  CA  VAL A 314       5.925 -10.327 -12.810  1.00 94.05           C  
ATOM   4551  HA  VAL A 314       6.217 -11.291 -13.228  1.00 94.05           H  
ATOM   4552  C   VAL A 314       4.523 -10.443 -12.239  1.00 94.05           C  
ATOM   4553  CB  VAL A 314       6.935  -9.967 -11.706  1.00 94.05           C  
ATOM   4554  HB  VAL A 314       6.669  -9.004 -11.269  1.00 94.05           H  
ATOM   4555  O   VAL A 314       3.961  -9.450 -11.785  1.00 94.05           O  
ATOM   4556  CG1 VAL A 314       6.956 -11.024 -10.592  1.00 94.05           C  
ATOM   4557 HG11 VAL A 314       5.995 -11.053 -10.080  1.00 94.05           H  
ATOM   4558 HG12 VAL A 314       7.183 -12.008 -11.003  1.00 94.05           H  
ATOM   4559 HG13 VAL A 314       7.713 -10.761  -9.853  1.00 94.05           H  
ATOM   4560  CG2 VAL A 314       8.351  -9.864 -12.279  1.00 94.05           C  
ATOM   4561 HG21 VAL A 314       8.655 -10.814 -12.721  1.00 94.05           H  
ATOM   4562 HG22 VAL A 314       9.035  -9.593 -11.476  1.00 94.05           H  
ATOM   4563 HG23 VAL A 314       8.399  -9.084 -13.039  1.00 94.05           H  
ATOM   4564  N   SER A 315       3.974 -11.657 -12.246  1.00 95.80           N  
ATOM   4565  H   SER A 315       4.518 -12.421 -12.621  1.00 95.80           H  
ATOM   4566  CA  SER A 315       2.731 -11.989 -11.548  1.00 95.80           C  
ATOM   4567  HA  SER A 315       2.109 -11.099 -11.459  1.00 95.80           H  
ATOM   4568  C   SER A 315       3.068 -12.509 -10.154  1.00 95.80           C  
ATOM   4569  CB  SER A 315       1.948 -13.034 -12.347  1.00 95.80           C  
ATOM   4570  HB2 SER A 315       1.774 -12.655 -13.354  1.00 95.80           H  
ATOM   4571  HB3 SER A 315       2.530 -13.954 -12.415  1.00 95.80           H  
ATOM   4572  O   SER A 315       3.735 -13.534 -10.022  1.00 95.80           O  
ATOM   4573  OG  SER A 315       0.699 -13.314 -11.748  1.00 95.80           O  
ATOM   4574  HG  SER A 315       0.838 -13.543 -10.826  1.00 95.80           H  
ATOM   4575  N   TYR A 316       2.584 -11.833  -9.118  1.00 95.40           N  
ATOM   4576  H   TYR A 316       2.047 -10.997  -9.297  1.00 95.40           H  
ATOM   4577  CA  TYR A 316       2.851 -12.160  -7.721  1.00 95.40           C  
ATOM   4578  HA  TYR A 316       3.531 -13.010  -7.666  1.00 95.40           H  
ATOM   4579  C   TYR A 316       1.563 -12.534  -6.988  1.00 95.40           C  
ATOM   4580  CB  TYR A 316       3.560 -10.971  -7.073  1.00 95.40           C  
ATOM   4581  HB2 TYR A 316       4.460 -10.786  -7.659  1.00 95.40           H  
ATOM   4582  HB3 TYR A 316       2.922 -10.088  -7.127  1.00 95.40           H  
ATOM   4583  O   TYR A 316       0.569 -11.820  -7.074  1.00 95.40           O  
ATOM   4584  CG  TYR A 316       3.969 -11.202  -5.636  1.00 95.40           C  
ATOM   4585  CD1 TYR A 316       3.009 -11.129  -4.612  1.00 95.40           C  
ATOM   4586  HD1 TYR A 316       1.986 -10.883  -4.856  1.00 95.40           H  
ATOM   4587  CD2 TYR A 316       5.307 -11.507  -5.326  1.00 95.40           C  
ATOM   4588  HD2 TYR A 316       6.052 -11.542  -6.107  1.00 95.40           H  
ATOM   4589  CE1 TYR A 316       3.378 -11.381  -3.279  1.00 95.40           C  
ATOM   4590  HE1 TYR A 316       2.636 -11.341  -2.495  1.00 95.40           H  
ATOM   4591  CE2 TYR A 316       5.680 -11.763  -3.994  1.00 95.40           C  
ATOM   4592  HE2 TYR A 316       6.704 -12.005  -3.748  1.00 95.40           H  
ATOM   4593  OH  TYR A 316       5.055 -12.003  -1.695  1.00 95.40           O  
ATOM   4594  HH  TYR A 316       4.279 -12.034  -1.131  1.00 95.40           H  
ATOM   4595  CZ  TYR A 316       4.711 -11.713  -2.973  1.00 95.40           C  
ATOM   4596  N   THR A 317       1.587 -13.631  -6.227  1.00 97.63           N  
ATOM   4597  H   THR A 317       2.468 -14.110  -6.105  1.00 97.63           H  
ATOM   4598  CA  THR A 317       0.454 -14.040  -5.378  1.00 97.63           C  
ATOM   4599  HA  THR A 317      -0.480 -13.752  -5.860  1.00 97.63           H  
ATOM   4600  C   THR A 317       0.529 -13.333  -4.027  1.00 97.63           C  
ATOM   4601  CB  THR A 317       0.415 -15.560  -5.192  1.00 97.63           C  
ATOM   4602  HB  THR A 317       1.316 -15.890  -4.674  1.00 97.63           H  
ATOM   4603  O   THR A 317       1.407 -13.618  -3.212  1.00 97.63           O  
ATOM   4604  CG2 THR A 317      -0.819 -16.024  -4.419  1.00 97.63           C  
ATOM   4605 HG21 THR A 317      -0.842 -17.113  -4.394  1.00 97.63           H  
ATOM   4606 HG22 THR A 317      -1.722 -15.657  -4.907  1.00 97.63           H  
ATOM   4607 HG23 THR A 317      -0.783 -15.651  -3.396  1.00 97.63           H  
ATOM   4608  OG1 THR A 317       0.367 -16.175  -6.460  1.00 97.63           O  
ATOM   4609  HG1 THR A 317       0.898 -15.642  -7.057  1.00 97.63           H  
ATOM   4610  N   LEU A 318      -0.388 -12.396  -3.799  1.00 98.08           N  
ATOM   4611  H   LEU A 318      -1.117 -12.278  -4.488  1.00 98.08           H  
ATOM   4612  CA  LEU A 318      -0.507 -11.625  -2.565  1.00 98.08           C  
ATOM   4613  HA  LEU A 318       0.457 -11.175  -2.329  1.00 98.08           H  
ATOM   4614  C   LEU A 318      -0.894 -12.520  -1.382  1.00 98.08           C  
ATOM   4615  CB  LEU A 318      -1.541 -10.502  -2.761  1.00 98.08           C  
ATOM   4616  HB2 LEU A 318      -2.504 -10.970  -2.963  1.00 98.08           H  
ATOM   4617  HB3 LEU A 318      -1.627  -9.938  -1.832  1.00 98.08           H  
ATOM   4618  O   LEU A 318      -1.379 -13.641  -1.534  1.00 98.08           O  
ATOM   4619  CG  LEU A 318      -1.255  -9.510  -3.904  1.00 98.08           C  
ATOM   4620  HG  LEU A 318      -1.217 -10.036  -4.858  1.00 98.08           H  
ATOM   4621  CD1 LEU A 318      -2.377  -8.476  -3.951  1.00 98.08           C  
ATOM   4622 HD11 LEU A 318      -2.238  -7.805  -4.799  1.00 98.08           H  
ATOM   4623 HD12 LEU A 318      -3.339  -8.975  -4.073  1.00 98.08           H  
ATOM   4624 HD13 LEU A 318      -2.389  -7.884  -3.036  1.00 98.08           H  
ATOM   4625  CD2 LEU A 318       0.047  -8.738  -3.698  1.00 98.08           C  
ATOM   4626 HD21 LEU A 318       0.208  -8.055  -4.532  1.00 98.08           H  
ATOM   4627 HD22 LEU A 318       0.894  -9.421  -3.638  1.00 98.08           H  
ATOM   4628 HD23 LEU A 318      -0.018  -8.160  -2.776  1.00 98.08           H  
ATOM   4629  N   THR A 319      -0.739 -11.994  -0.169  1.00 97.87           N  
ATOM   4630  H   THR A 319      -0.342 -11.068  -0.101  1.00 97.87           H  
ATOM   4631  CA  THR A 319      -1.024 -12.723   1.073  1.00 97.87           C  
ATOM   4632  HA  THR A 319      -0.449 -13.649   1.053  1.00 97.87           H  
ATOM   4633  C   THR A 319      -2.493 -13.125   1.239  1.00 97.87           C  
ATOM   4634  CB  THR A 319      -0.549 -11.904   2.275  1.00 97.87           C  
ATOM   4635  HB  THR A 319       0.442 -11.506   2.057  1.00 97.87           H  
ATOM   4636  O   THR A 319      -2.798 -13.979   2.068  1.00 97.87           O  
ATOM   4637  CG2 THR A 319      -1.465 -10.745   2.663  1.00 97.87           C  
ATOM   4638 HG21 THR A 319      -2.425 -11.116   3.023  1.00 97.87           H  
ATOM   4639 HG22 THR A 319      -0.990 -10.170   3.457  1.00 97.87           H  
ATOM   4640 HG23 THR A 319      -1.623 -10.093   1.804  1.00 97.87           H  
ATOM   4641  OG1 THR A 319      -0.427 -12.762   3.372  1.00 97.87           O  
ATOM   4642  HG1 THR A 319      -1.281 -13.182   3.500  1.00 97.87           H  
ATOM   4643  N   ASN A 320      -3.395 -12.520   0.464  1.00 97.55           N  
ATOM   4644  H   ASN A 320      -3.064 -11.839  -0.205  1.00 97.55           H  
ATOM   4645  CA  ASN A 320      -4.816 -12.853   0.413  1.00 97.55           C  
ATOM   4646  HA  ASN A 320      -5.098 -13.348   1.342  1.00 97.55           H  
ATOM   4647  C   ASN A 320      -5.177 -13.854  -0.701  1.00 97.55           C  
ATOM   4648  CB  ASN A 320      -5.605 -11.541   0.326  1.00 97.55           C  
ATOM   4649  HB2 ASN A 320      -5.226 -10.826   1.056  1.00 97.55           H  
ATOM   4650  HB3 ASN A 320      -6.643 -11.750   0.586  1.00 97.55           H  
ATOM   4651  O   ASN A 320      -6.356 -14.119  -0.921  1.00 97.55           O  
ATOM   4652  CG  ASN A 320      -5.592 -10.882  -1.034  1.00 97.55           C  
ATOM   4653  ND2 ASN A 320      -6.491  -9.959  -1.259  1.00 97.55           N  
ATOM   4654 HD21 ASN A 320      -7.232  -9.859  -0.580  1.00 97.55           H  
ATOM   4655 HD22 ASN A 320      -6.538  -9.525  -2.170  1.00 97.55           H  
ATOM   4656  OD1 ASN A 320      -4.780 -11.185  -1.897  1.00 97.55           O  
ATOM   4657  N   GLY A 321      -4.178 -14.381  -1.418  1.00 97.72           N  
ATOM   4658  H   GLY A 321      -3.235 -14.090  -1.207  1.00 97.72           H  
ATOM   4659  CA  GLY A 321      -4.334 -15.347  -2.507  1.00 97.72           C  
ATOM   4660  HA2 GLY A 321      -5.131 -16.045  -2.253  1.00 97.72           H  
ATOM   4661  HA3 GLY A 321      -3.405 -15.908  -2.609  1.00 97.72           H  
ATOM   4662  C   GLY A 321      -4.662 -14.739  -3.874  1.00 97.72           C  
ATOM   4663  O   GLY A 321      -4.602 -15.451  -4.874  1.00 97.72           O  
ATOM   4664  N   SER A 322      -4.980 -13.443  -3.951  1.00 97.48           N  
ATOM   4665  H   SER A 322      -4.970 -12.894  -3.104  1.00 97.48           H  
ATOM   4666  CA  SER A 322      -5.154 -12.756  -5.237  1.00 97.48           C  
ATOM   4667  HA  SER A 322      -5.722 -13.418  -5.891  1.00 97.48           H  
ATOM   4668  C   SER A 322      -3.806 -12.501  -5.923  1.00 97.48           C  
ATOM   4669  CB  SER A 322      -5.983 -11.479  -5.077  1.00 97.48           C  
ATOM   4670  HB2 SER A 322      -6.245 -11.101  -6.065  1.00 97.48           H  
ATOM   4671  HB3 SER A 322      -6.904 -11.712  -4.544  1.00 97.48           H  
ATOM   4672  O   SER A 322      -2.754 -12.540  -5.283  1.00 97.48           O  
ATOM   4673  OG  SER A 322      -5.283 -10.475  -4.383  1.00 97.48           O  
ATOM   4674  HG  SER A 322      -5.036 -10.797  -3.513  1.00 97.48           H  
ATOM   4675  N   SER A 323      -3.820 -12.260  -7.235  1.00 96.68           N  
ATOM   4676  H   SER A 323      -4.709 -12.142  -7.700  1.00 96.68           H  
ATOM   4677  CA  SER A 323      -2.604 -11.985  -8.008  1.00 96.68           C  
ATOM   4678  HA  SER A 323      -1.736 -12.286  -7.422  1.00 96.68           H  
ATOM   4679  C   SER A 323      -2.475 -10.496  -8.324  1.00 96.68           C  
ATOM   4680  CB  SER A 323      -2.578 -12.812  -9.293  1.00 96.68           C  
ATOM   4681  HB2 SER A 323      -3.336 -12.441  -9.983  1.00 96.68           H  
ATOM   4682  HB3 SER A 323      -2.779 -13.858  -9.060  1.00 96.68           H  
ATOM   4683  O   SER A 323      -3.459  -9.865  -8.707  1.00 96.68           O  
ATOM   4684  OG  SER A 323      -1.297 -12.705  -9.877  1.00 96.68           O  
ATOM   4685  HG  SER A 323      -1.327 -12.975 -10.798  1.00 96.68           H  
ATOM   4686  N   HIS A 324      -1.263  -9.951  -8.223  1.00 95.02           N  
ATOM   4687  H   HIS A 324      -0.510 -10.549  -7.913  1.00 95.02           H  
ATOM   4688  CA  HIS A 324      -0.912  -8.602  -8.672  1.00 95.02           C  
ATOM   4689  HA  HIS A 324      -1.780  -8.140  -9.143  1.00 95.02           H  
ATOM   4690  C   HIS A 324       0.215  -8.656  -9.698  1.00 95.02           C  
ATOM   4691  CB  HIS A 324      -0.512  -7.724  -7.485  1.00 95.02           C  
ATOM   4692  HB2 HIS A 324       0.385  -8.128  -7.016  1.00 95.02           H  
ATOM   4693  HB3 HIS A 324      -1.325  -7.735  -6.760  1.00 95.02           H  
ATOM   4694  O   HIS A 324       1.167  -9.416  -9.530  1.00 95.02           O  
ATOM   4695  CG  HIS A 324      -0.271  -6.290  -7.888  1.00 95.02           C  
ATOM   4696  CD2 HIS A 324       0.870  -5.566  -7.694  1.00 95.02           C  
ATOM   4697  HD2 HIS A 324       1.771  -5.912  -7.210  1.00 95.02           H  
ATOM   4698  ND1 HIS A 324      -1.204  -5.492  -8.546  1.00 95.02           N  
ATOM   4699  CE1 HIS A 324      -0.618  -4.298  -8.710  1.00 95.02           C  
ATOM   4700  HE1 HIS A 324      -1.090  -3.440  -9.166  1.00 95.02           H  
ATOM   4701  NE2 HIS A 324       0.629  -4.310  -8.210  1.00 95.02           N  
ATOM   4702  HE2 HIS A 324       1.236  -3.504  -8.173  1.00 95.02           H  
ATOM   4703  N   THR A 325       0.121  -7.846 -10.755  1.00 94.92           N  
ATOM   4704  H   THR A 325      -0.611  -7.150 -10.757  1.00 94.92           H  
ATOM   4705  CA  THR A 325       1.151  -7.779 -11.802  1.00 94.92           C  
ATOM   4706  HA  THR A 325       1.895  -8.548 -11.594  1.00 94.92           H  
ATOM   4707  C   THR A 325       1.869  -6.435 -11.790  1.00 94.92           C  
ATOM   4708  CB  THR A 325       0.593  -8.101 -13.194  1.00 94.92           C  
ATOM   4709  HB  THR A 325      -0.183  -7.379 -13.451  1.00 94.92           H  
ATOM   4710  O   THR A 325       1.241  -5.377 -11.847  1.00 94.92           O  
ATOM   4711  CG2 THR A 325       1.667  -8.105 -14.284  1.00 94.92           C  
ATOM   4712 HG21 THR A 325       1.223  -8.433 -15.224  1.00 94.92           H  
ATOM   4713 HG22 THR A 325       2.072  -7.103 -14.425  1.00 94.92           H  
ATOM   4714 HG23 THR A 325       2.471  -8.789 -14.012  1.00 94.92           H  
ATOM   4715  OG1 THR A 325       0.036  -9.394 -13.183  1.00 94.92           O  
ATOM   4716  HG1 THR A 325      -0.487  -9.477 -12.382  1.00 94.92           H  
ATOM   4717  N   TYR A 326       3.200  -6.467 -11.776  1.00 91.88           N  
ATOM   4718  H   TYR A 326       3.662  -7.365 -11.745  1.00 91.88           H  
ATOM   4719  CA  TYR A 326       4.050  -5.274 -11.792  1.00 91.88           C  
ATOM   4720  HA  TYR A 326       3.485  -4.452 -12.230  1.00 91.88           H  
ATOM   4721  C   TYR A 326       5.287  -5.474 -12.675  1.00 91.88           C  
ATOM   4722  CB  TYR A 326       4.409  -4.864 -10.357  1.00 91.88           C  
ATOM   4723  HB2 TYR A 326       4.925  -3.904 -10.383  1.00 91.88           H  
ATOM   4724  HB3 TYR A 326       3.488  -4.708  -9.795  1.00 91.88           H  
ATOM   4725  O   TYR A 326       5.609  -6.598 -13.057  1.00 91.88           O  
ATOM   4726  CG  TYR A 326       5.268  -5.859  -9.605  1.00 91.88           C  
ATOM   4727  CD1 TYR A 326       4.663  -7.004  -9.061  1.00 91.88           C  
ATOM   4728  HD1 TYR A 326       3.602  -7.175  -9.173  1.00 91.88           H  
ATOM   4729  CD2 TYR A 326       6.648  -5.632  -9.413  1.00 91.88           C  
ATOM   4730  HD2 TYR A 326       7.110  -4.737  -9.803  1.00 91.88           H  
ATOM   4731  CE1 TYR A 326       5.434  -7.916  -8.334  1.00 91.88           C  
ATOM   4732  HE1 TYR A 326       4.966  -8.774  -7.875  1.00 91.88           H  
ATOM   4733  CE2 TYR A 326       7.427  -6.560  -8.688  1.00 91.88           C  
ATOM   4734  HE2 TYR A 326       8.478  -6.379  -8.516  1.00 91.88           H  
ATOM   4735  OH  TYR A 326       7.475  -8.637  -7.416  1.00 91.88           O  
ATOM   4736  HH  TYR A 326       8.430  -8.544  -7.380  1.00 91.88           H  
ATOM   4737  CZ  TYR A 326       6.810  -7.710  -8.148  1.00 91.88           C  
ATOM   4738  N   GLN A 327       5.946  -4.372 -13.045  1.00 90.01           N  
ATOM   4739  H   GLN A 327       5.726  -3.499 -12.586  1.00 90.01           H  
ATOM   4740  CA  GLN A 327       7.198  -4.414 -13.802  1.00 90.01           C  
ATOM   4741  HA  GLN A 327       7.198  -5.284 -14.459  1.00 90.01           H  
ATOM   4742  C   GLN A 327       8.371  -4.558 -12.837  1.00 90.01           C  
ATOM   4743  CB  GLN A 327       7.385  -3.155 -14.666  1.00 90.01           C  
ATOM   4744  HB2 GLN A 327       7.344  -2.273 -14.027  1.00 90.01           H  
ATOM   4745  HB3 GLN A 327       8.377  -3.191 -15.117  1.00 90.01           H  
ATOM   4746  O   GLN A 327       8.418  -3.870 -11.816  1.00 90.01           O  
ATOM   4747  CG  GLN A 327       6.350  -3.000 -15.791  1.00 90.01           C  
ATOM   4748  HG2 GLN A 327       5.356  -2.916 -15.352  1.00 90.01           H  
ATOM   4749  HG3 GLN A 327       6.555  -2.071 -16.323  1.00 90.01           H  
ATOM   4750  CD  GLN A 327       6.351  -4.134 -16.817  1.00 90.01           C  
ATOM   4751  NE2 GLN A 327       5.244  -4.338 -17.495  1.00 90.01           N  
ATOM   4752 HE21 GLN A 327       4.508  -3.647 -17.486  1.00 90.01           H  
ATOM   4753 HE22 GLN A 327       5.272  -5.030 -18.231  1.00 90.01           H  
ATOM   4754  OE1 GLN A 327       7.307  -4.862 -17.020  1.00 90.01           O  
ATOM   4755  N   ALA A 328       9.314  -5.428 -13.173  1.00 94.84           N  
ATOM   4756  H   ALA A 328       9.200  -5.976 -14.013  1.00 94.84           H  
ATOM   4757  CA  ALA A 328      10.527  -5.636 -12.402  1.00 94.84           C  
ATOM   4758  HA  ALA A 328      10.630  -4.812 -11.697  1.00 94.84           H  
ATOM   4759  C   ALA A 328      11.762  -5.681 -13.314  1.00 94.84           C  
ATOM   4760  CB  ALA A 328      10.384  -6.934 -11.609  1.00 94.84           C  
ATOM   4761  HB1 ALA A 328       9.492  -6.886 -10.984  1.00 94.84           H  
ATOM   4762  HB2 ALA A 328      10.300  -7.765 -12.309  1.00 94.84           H  
ATOM   4763  HB3 ALA A 328      11.269  -7.084 -10.991  1.00 94.84           H  
ATOM   4764  O   ALA A 328      11.641  -6.074 -14.474  1.00 94.84           O  
ATOM   4765  N   PRO A 329      12.948  -5.319 -12.799  1.00 94.95           N  
ATOM   4766  CA  PRO A 329      14.207  -5.473 -13.512  1.00 94.95           C  
ATOM   4767  HA  PRO A 329      14.161  -4.904 -14.441  1.00 94.95           H  
ATOM   4768  C   PRO A 329      14.540  -6.927 -13.826  1.00 94.95           C  
ATOM   4769  CB  PRO A 329      15.268  -4.858 -12.600  1.00 94.95           C  
ATOM   4770  HB2 PRO A 329      15.631  -5.602 -11.890  1.00 94.95           H  
ATOM   4771  HB3 PRO A 329      16.106  -4.445 -13.163  1.00 94.95           H  
ATOM   4772  O   PRO A 329      14.507  -7.795 -12.947  1.00 94.95           O  
ATOM   4773  CG  PRO A 329      14.470  -3.797 -11.851  1.00 94.95           C  
ATOM   4774  HG2 PRO A 329      14.284  -2.944 -12.504  1.00 94.95           H  
ATOM   4775  HG3 PRO A 329      14.953  -3.474 -10.929  1.00 94.95           H  
ATOM   4776  CD  PRO A 329      13.176  -4.554 -11.585  1.00 94.95           C  
ATOM   4777  HD2 PRO A 329      12.378  -3.843 -11.373  1.00 94.95           H  
ATOM   4778  HD3 PRO A 329      13.313  -5.246 -10.755  1.00 94.95           H  
ATOM   4779  N   LYS A 330      14.952  -7.155 -15.069  1.00 94.09           N  
ATOM   4780  H   LYS A 330      14.931  -6.386 -15.723  1.00 94.09           H  
ATOM   4781  CA  LYS A 330      15.548  -8.396 -15.542  1.00 94.09           C  
ATOM   4782  HA  LYS A 330      15.336  -9.193 -14.829  1.00 94.09           H  
ATOM   4783  C   LYS A 330      17.056  -8.209 -15.650  1.00 94.09           C  
ATOM   4784  CB  LYS A 330      14.899  -8.741 -16.881  1.00 94.09           C  
ATOM   4785  HB2 LYS A 330      13.817  -8.658 -16.775  1.00 94.09           H  
ATOM   4786  HB3 LYS A 330      15.222  -8.001 -17.613  1.00 94.09           H  
ATOM   4787  O   LYS A 330      17.520  -7.187 -16.152  1.00 94.09           O  
ATOM   4788  CG  LYS A 330      15.233 -10.160 -17.357  1.00 94.09           C  
ATOM   4789  HG2 LYS A 330      14.887 -10.874 -16.609  1.00 94.09           H  
ATOM   4790  HG3 LYS A 330      16.312 -10.265 -17.475  1.00 94.09           H  
ATOM   4791  CD  LYS A 330      14.527 -10.453 -18.691  1.00 94.09           C  
ATOM   4792  HD2 LYS A 330      14.578 -11.518 -18.917  1.00 94.09           H  
ATOM   4793  HD3 LYS A 330      13.479 -10.165 -18.606  1.00 94.09           H  
ATOM   4794  CE  LYS A 330      15.213  -9.651 -19.800  1.00 94.09           C  
ATOM   4795  HE2 LYS A 330      16.172 -10.113 -20.031  1.00 94.09           H  
ATOM   4796  HE3 LYS A 330      15.430  -8.653 -19.419  1.00 94.09           H  
ATOM   4797  NZ  LYS A 330      14.401  -9.497 -21.025  1.00 94.09           N  
ATOM   4798  HZ1 LYS A 330      14.267 -10.379 -21.498  1.00 94.09           H  
ATOM   4799  HZ2 LYS A 330      14.894  -8.858 -21.632  1.00 94.09           H  
ATOM   4800  HZ3 LYS A 330      13.521  -9.054 -20.803  1.00 94.09           H  
ATOM   4801  N   VAL A 331      17.817  -9.198 -15.206  1.00 91.01           N  
ATOM   4802  H   VAL A 331      17.371 -10.013 -14.809  1.00 91.01           H  
ATOM   4803  CA  VAL A 331      19.282  -9.184 -15.268  1.00 91.01           C  
ATOM   4804  HA  VAL A 331      19.596  -8.377 -15.930  1.00 91.01           H  
ATOM   4805  C   VAL A 331      19.805 -10.473 -15.882  1.00 91.01           C  
ATOM   4806  CB  VAL A 331      19.927  -8.909 -13.897  1.00 91.01           C  
ATOM   4807  HB  VAL A 331      21.008  -8.981 -14.015  1.00 91.01           H  
ATOM   4808  O   VAL A 331      19.259 -11.550 -15.645  1.00 91.01           O  
ATOM   4809  CG1 VAL A 331      19.604  -7.490 -13.409  1.00 91.01           C  
ATOM   4810 HG11 VAL A 331      19.948  -6.769 -14.151  1.00 91.01           H  
ATOM   4811 HG12 VAL A 331      20.129  -7.296 -12.473  1.00 91.01           H  
ATOM   4812 HG13 VAL A 331      18.532  -7.367 -13.258  1.00 91.01           H  
ATOM   4813  CG2 VAL A 331      19.499  -9.910 -12.815  1.00 91.01           C  
ATOM   4814 HG21 VAL A 331      19.797 -10.918 -13.102  1.00 91.01           H  
ATOM   4815 HG22 VAL A 331      20.001  -9.659 -11.880  1.00 91.01           H  
ATOM   4816 HG23 VAL A 331      18.420  -9.877 -12.663  1.00 91.01           H  
ATOM   4817  N   PHE A 332      20.847 -10.360 -16.690  1.00 88.77           N  
ATOM   4818  H   PHE A 332      21.253  -9.443 -16.806  1.00 88.77           H  
ATOM   4819  CA  PHE A 332      21.678 -11.479 -17.111  1.00 88.77           C  
ATOM   4820  HA  PHE A 332      21.118 -12.412 -17.060  1.00 88.77           H  
ATOM   4821  C   PHE A 332      22.860 -11.584 -16.150  1.00 88.77           C  
ATOM   4822  CB  PHE A 332      22.116 -11.256 -18.559  1.00 88.77           C  
ATOM   4823  HB2 PHE A 332      21.240 -11.309 -19.205  1.00 88.77           H  
ATOM   4824  HB3 PHE A 332      22.541 -10.256 -18.655  1.00 88.77           H  
ATOM   4825  O   PHE A 332      23.445 -10.563 -15.797  1.00 88.77           O  
ATOM   4826  CG  PHE A 332      23.123 -12.261 -19.056  1.00 88.77           C  
ATOM   4827  CD1 PHE A 332      24.498 -11.965 -19.016  1.00 88.77           C  
ATOM   4828  HD1 PHE A 332      24.844 -11.016 -18.634  1.00 88.77           H  
ATOM   4829  CD2 PHE A 332      22.682 -13.497 -19.558  1.00 88.77           C  
ATOM   4830  HD2 PHE A 332      21.628 -13.730 -19.590  1.00 88.77           H  
ATOM   4831  CE1 PHE A 332      25.429 -12.908 -19.479  1.00 88.77           C  
ATOM   4832  HE1 PHE A 332      26.484 -12.681 -19.444  1.00 88.77           H  
ATOM   4833  CE2 PHE A 332      23.612 -14.431 -20.037  1.00 88.77           C  
ATOM   4834  HE2 PHE A 332      23.261 -15.371 -20.436  1.00 88.77           H  
ATOM   4835  CZ  PHE A 332      24.988 -14.138 -19.991  1.00 88.77           C  
ATOM   4836  HZ  PHE A 332      25.719 -14.848 -20.348  1.00 88.77           H  
ATOM   4837  N   VAL A 333      23.181 -12.796 -15.706  1.00 85.33           N  
ATOM   4838  H   VAL A 333      22.675 -13.598 -16.054  1.00 85.33           H  
ATOM   4839  CA  VAL A 333      24.308 -13.061 -14.805  1.00 85.33           C  
ATOM   4840  HA  VAL A 333      24.863 -12.142 -14.617  1.00 85.33           H  
ATOM   4841  C   VAL A 333      25.241 -14.046 -15.488  1.00 85.33           C  
ATOM   4842  CB  VAL A 333      23.822 -13.617 -13.450  1.00 85.33           C  
ATOM   4843  HB  VAL A 333      23.331 -14.577 -13.606  1.00 85.33           H  
ATOM   4844  O   VAL A 333      24.770 -15.098 -15.900  1.00 85.33           O  
ATOM   4845  CG1 VAL A 333      24.994 -13.825 -12.483  1.00 85.33           C  
ATOM   4846 HG11 VAL A 333      25.654 -14.608 -12.855  1.00 85.33           H  
ATOM   4847 HG12 VAL A 333      24.628 -14.121 -11.500  1.00 85.33           H  
ATOM   4848 HG13 VAL A 333      25.567 -12.903 -12.385  1.00 85.33           H  
ATOM   4849  CG2 VAL A 333      22.812 -12.677 -12.772  1.00 85.33           C  
ATOM   4850 HG21 VAL A 333      23.264 -11.695 -12.633  1.00 85.33           H  
ATOM   4851 HG22 VAL A 333      22.524 -13.083 -11.802  1.00 85.33           H  
ATOM   4852 HG23 VAL A 333      21.918 -12.580 -13.387  1.00 85.33           H  
ATOM   4853  N   ASP A 334      26.529 -13.726 -15.576  1.00 82.71           N  
ATOM   4854  H   ASP A 334      26.816 -12.815 -15.248  1.00 82.71           H  
ATOM   4855  CA  ASP A 334      27.609 -14.657 -15.916  1.00 82.71           C  
ATOM   4856  HA  ASP A 334      27.192 -15.607 -16.250  1.00 82.71           H  
ATOM   4857  C   ASP A 334      28.445 -14.908 -14.656  1.00 82.71           C  
ATOM   4858  CB  ASP A 334      28.460 -14.096 -17.068  1.00 82.71           C  
ATOM   4859  HB2 ASP A 334      27.791 -13.824 -17.885  1.00 82.71           H  
ATOM   4860  HB3 ASP A 334      28.972 -13.192 -16.738  1.00 82.71           H  
ATOM   4861  O   ASP A 334      29.098 -13.995 -14.145  1.00 82.71           O  
ATOM   4862  CG  ASP A 334      29.496 -15.095 -17.609  1.00 82.71           C  
ATOM   4863  OD1 ASP A 334      29.839 -16.065 -16.892  1.00 82.71           O  
ATOM   4864  OD2 ASP A 334      29.922 -14.891 -18.771  1.00 82.71           O  
ATOM   4865  N   ALA A 335      28.374 -16.133 -14.134  1.00 77.23           N  
ATOM   4866  H   ALA A 335      27.822 -16.812 -14.640  1.00 77.23           H  
ATOM   4867  CA  ALA A 335      29.125 -16.587 -12.961  1.00 77.23           C  
ATOM   4868  HA  ALA A 335      29.752 -15.769 -12.603  1.00 77.23           H  
ATOM   4869  C   ALA A 335      30.098 -17.732 -13.310  1.00 77.23           C  
ATOM   4870  CB  ALA A 335      28.130 -16.935 -11.842  1.00 77.23           C  
ATOM   4871  HB1 ALA A 335      27.499 -16.072 -11.631  1.00 77.23           H  
ATOM   4872  HB2 ALA A 335      28.678 -17.197 -10.937  1.00 77.23           H  
ATOM   4873  HB3 ALA A 335      27.511 -17.778 -12.149  1.00 77.23           H  
ATOM   4874  O   ALA A 335      30.351 -18.616 -12.486  1.00 77.23           O  
ATOM   4875  N   GLY A 336      30.577 -17.803 -14.556  1.00 70.89           N  
ATOM   4876  H   GLY A 336      30.345 -17.077 -15.219  1.00 70.89           H  
ATOM   4877  CA  GLY A 336      31.529 -18.831 -14.978  1.00 70.89           C  
ATOM   4878  HA2 GLY A 336      31.167 -19.808 -14.658  1.00 70.89           H  
ATOM   4879  HA3 GLY A 336      31.599 -18.830 -16.066  1.00 70.89           H  
ATOM   4880  C   GLY A 336      32.935 -18.611 -14.406  1.00 70.89           C  
ATOM   4881  O   GLY A 336      33.474 -17.512 -14.488  1.00 70.89           O  
ATOM   4882  N   TYR A 337      33.546 -19.671 -13.860  1.00 66.76           N  
ATOM   4883  H   TYR A 337      33.035 -20.540 -13.799  1.00 66.76           H  
ATOM   4884  CA  TYR A 337      34.943 -19.650 -13.397  1.00 66.76           C  
ATOM   4885  HA  TYR A 337      35.191 -18.638 -13.076  1.00 66.76           H  
ATOM   4886  C   TYR A 337      35.927 -20.020 -14.521  1.00 66.76           C  
ATOM   4887  CB  TYR A 337      35.100 -20.576 -12.180  1.00 66.76           C  
ATOM   4888  HB2 TYR A 337      34.353 -20.309 -11.432  1.00 66.76           H  
ATOM   4889  HB3 TYR A 337      34.900 -21.605 -12.480  1.00 66.76           H  
ATOM   4890  O   TYR A 337      36.832 -19.249 -14.835  1.00 66.76           O  
ATOM   4891  CG  TYR A 337      36.472 -20.502 -11.536  1.00 66.76           C  
ATOM   4892  CD1 TYR A 337      37.471 -21.436 -11.878  1.00 66.76           C  
ATOM   4893  HD1 TYR A 337      37.266 -22.213 -12.599  1.00 66.76           H  
ATOM   4894  CD2 TYR A 337      36.760 -19.471 -10.620  1.00 66.76           C  
ATOM   4895  HD2 TYR A 337      36.001 -18.743 -10.377  1.00 66.76           H  
ATOM   4896  CE1 TYR A 337      38.757 -21.339 -11.312  1.00 66.76           C  
ATOM   4897  HE1 TYR A 337      39.524 -22.039 -11.607  1.00 66.76           H  
ATOM   4898  CE2 TYR A 337      38.042 -19.373 -10.046  1.00 66.76           C  
ATOM   4899  HE2 TYR A 337      38.249 -18.571  -9.354  1.00 66.76           H  
ATOM   4900  OH  TYR A 337      40.275 -20.207  -9.825  1.00 66.76           O  
ATOM   4901  HH  TYR A 337      40.323 -19.407  -9.297  1.00 66.76           H  
ATOM   4902  CZ  TYR A 337      39.044 -20.307 -10.394  1.00 66.76           C  
ATOM   4903  N   ASP A 338      35.719 -21.181 -15.154  1.00 63.83           N  
ATOM   4904  H   ASP A 338      34.970 -21.774 -14.827  1.00 63.83           H  
ATOM   4905  CA  ASP A 338      36.538 -21.700 -16.255  1.00 63.83           C  
ATOM   4906  HA  ASP A 338      37.405 -21.053 -16.390  1.00 63.83           H  
ATOM   4907  C   ASP A 338      35.777 -21.705 -17.590  1.00 63.83           C  
ATOM   4908  CB  ASP A 338      37.042 -23.121 -15.924  1.00 63.83           C  
ATOM   4909  HB2 ASP A 338      37.264 -23.638 -16.858  1.00 63.83           H  
ATOM   4910  HB3 ASP A 338      36.248 -23.683 -15.431  1.00 63.83           H  
ATOM   4911  O   ASP A 338      34.545 -21.762 -17.646  1.00 63.83           O  
ATOM   4912  CG  ASP A 338      38.321 -23.177 -15.077  1.00 63.83           C  
ATOM   4913  OD1 ASP A 338      39.097 -22.196 -15.103  1.00 63.83           O  
ATOM   4914  OD2 ASP A 338      38.596 -24.262 -14.518  1.00 63.83           O  
ATOM   4915  N   SER A 339      36.519 -21.716 -18.705  1.00 57.54           N  
ATOM   4916  H   SER A 339      37.524 -21.693 -18.600  1.00 57.54           H  
ATOM   4917  CA  SER A 339      35.954 -21.911 -20.044  1.00 57.54           C  
ATOM   4918  HA  SER A 339      35.221 -21.124 -20.222  1.00 57.54           H  
ATOM   4919  C   SER A 339      35.238 -23.269 -20.130  1.00 57.54           C  
ATOM   4920  CB  SER A 339      37.054 -21.791 -21.109  1.00 57.54           C  
ATOM   4921  HB2 SER A 339      37.479 -20.788 -21.077  1.00 57.54           H  
ATOM   4922  HB3 SER A 339      36.613 -21.951 -22.094  1.00 57.54           H  
ATOM   4923  O   SER A 339      35.885 -24.302 -20.311  1.00 57.54           O  
ATOM   4924  OG  SER A 339      38.082 -22.741 -20.897  1.00 57.54           O  
ATOM   4925  HG  SER A 339      37.648 -23.532 -20.568  1.00 57.54           H  
ATOM   4926  N   GLY A 340      33.909 -23.268 -20.003  1.00 58.98           N  
ATOM   4927  H   GLY A 340      33.477 -22.396 -19.731  1.00 58.98           H  
ATOM   4928  CA  GLY A 340      33.080 -24.477 -19.935  1.00 58.98           C  
ATOM   4929  HA2 GLY A 340      33.717 -25.353 -19.805  1.00 58.98           H  
ATOM   4930  HA3 GLY A 340      32.526 -24.584 -20.868  1.00 58.98           H  
ATOM   4931  C   GLY A 340      32.077 -24.483 -18.778  1.00 58.98           C  
ATOM   4932  O   GLY A 340      31.063 -25.172 -18.879  1.00 58.98           O  
ATOM   4933  N   ASP A 341      32.296 -23.659 -17.751  1.00 62.04           N  
ATOM   4934  H   ASP A 341      33.145 -23.111 -17.741  1.00 62.04           H  
ATOM   4935  CA  ASP A 341      31.458 -23.555 -16.548  1.00 62.04           C  
ATOM   4936  HA  ASP A 341      30.922 -24.495 -16.421  1.00 62.04           H  
ATOM   4937  C   ASP A 341      30.377 -22.467 -16.679  1.00 62.04           C  
ATOM   4938  CB  ASP A 341      32.348 -23.370 -15.306  1.00 62.04           C
[truncated: 328,140 more chars]
