# Supplementary material for: Pleomorphic viruses establish stable relationship with marine hyperthermophilic archaea
Source: ISME J. 2024 Jan 23;18(1):wrae008. doi: 10.1093/ismejo/wrae008 (PMC10919331; doi:10.1093/ismejo/wrae008)
Supplement: SI_Data_3_wrae008 [file si_data_3_wrae008.zip › HHPV-4_9._ranked_0.pdb]

ATOM      1  N   MET A   1     -13.603  21.711   5.942  1.00 26.56           N  
ATOM      2  H   MET A   1     -14.497  21.288   5.738  1.00 26.56           H  
ATOM      3  H2  MET A   1     -13.704  22.287   6.766  1.00 26.56           H  
ATOM      4  H3  MET A   1     -12.944  20.977   6.159  1.00 26.56           H  
ATOM      5  CA  MET A   1     -13.125  22.535   4.802  1.00 26.56           C  
ATOM      6  HA  MET A   1     -13.005  21.899   3.924  1.00 26.56           H  
ATOM      7  C   MET A   1     -11.766  23.146   5.137  1.00 26.56           C  
ATOM      8  CB  MET A   1     -14.094  23.685   4.450  1.00 26.56           C  
ATOM      9  HB2 MET A   1     -14.295  24.276   5.344  1.00 26.56           H  
ATOM     10  HB3 MET A   1     -13.601  24.332   3.725  1.00 26.56           H  
ATOM     11  O   MET A   1     -11.715  24.170   5.804  1.00 26.56           O  
ATOM     12  CG  MET A   1     -15.434  23.267   3.845  1.00 26.56           C  
ATOM     13  HG2 MET A   1     -15.267  22.631   2.975  1.00 26.56           H  
ATOM     14  HG3 MET A   1     -15.996  22.702   4.589  1.00 26.56           H  
ATOM     15  SD  MET A   1     -16.418  24.704   3.341  1.00 26.56           S  
ATOM     16  CE  MET A   1     -18.072  23.960   3.306  1.00 26.56           C  
ATOM     17  HE1 MET A   1     -18.804  24.709   3.001  1.00 26.56           H  
ATOM     18  HE2 MET A   1     -18.094  23.131   2.598  1.00 26.56           H  
ATOM     19  HE3 MET A   1     -18.335  23.593   4.298  1.00 26.56           H  
ATOM     20  N   THR A   2     -10.663  22.555   4.679  1.00 30.92           N  
ATOM     21  H   THR A   2     -10.711  21.645   4.245  1.00 30.92           H  
ATOM     22  CA  THR A   2      -9.306  23.079   4.932  1.00 30.92           C  
ATOM     23  HA  THR A   2      -9.363  24.158   5.071  1.00 30.92           H  
ATOM     24  C   THR A   2      -8.458  22.827   3.689  1.00 30.92           C  
ATOM     25  CB  THR A   2      -8.664  22.482   6.210  1.00 30.92           C  
ATOM     26  HB  THR A   2      -7.664  22.110   5.988  1.00 30.92           H  
ATOM     27  O   THR A   2      -8.025  21.715   3.415  1.00 30.92           O  
ATOM     28  CG2 THR A   2      -8.559  23.541   7.309  1.00 30.92           C  
ATOM     29 HG21 THR A   2      -7.927  24.364   6.974  1.00 30.92           H  
ATOM     30 HG22 THR A   2      -8.113  23.101   8.201  1.00 30.92           H  
ATOM     31 HG23 THR A   2      -9.549  23.922   7.559  1.00 30.92           H  
ATOM     32  OG1 THR A   2      -9.445  21.431   6.738  1.00 30.92           O  
ATOM     33  HG1 THR A   2      -8.941  20.999   7.433  1.00 30.92           H  
ATOM     34  N   ARG A   3      -8.301  23.871   2.866  1.00 25.36           N  
ATOM     35  H   ARG A   3      -8.673  24.759   3.171  1.00 25.36           H  
ATOM     36  CA  ARG A   3      -7.532  23.843   1.614  1.00 25.36           C  
ATOM     37  HA  ARG A   3      -7.694  22.892   1.107  1.00 25.36           H  
ATOM     38  C   ARG A   3      -6.037  23.937   1.930  1.00 25.36           C  
ATOM     39  CB  ARG A   3      -7.976  24.995   0.688  1.00 25.36           C  
ATOM     40  HB2 ARG A   3      -7.240  25.082  -0.111  1.00 25.36           H  
ATOM     41  HB3 ARG A   3      -7.976  25.930   1.247  1.00 25.36           H  
ATOM     42  O   ARG A   3      -5.539  25.033   2.183  1.00 25.36           O  
ATOM     43  CG  ARG A   3      -9.353  24.784   0.037  1.00 25.36           C  
ATOM     44  HG2 ARG A   3      -9.344  23.842  -0.512  1.00 25.36           H  
ATOM     45  HG3 ARG A   3     -10.124  24.739   0.806  1.00 25.36           H  
ATOM     46  CD  ARG A   3      -9.658  25.937  -0.935  1.00 25.36           C  
ATOM     47  HD2 ARG A   3      -9.755  26.860  -0.363  1.00 25.36           H  
ATOM     48  HD3 ARG A   3      -8.820  26.034  -1.625  1.00 25.36           H  
ATOM     49  NE  ARG A   3     -10.893  25.703  -1.711  1.00 25.36           N  
ATOM     50  HE  ARG A   3     -11.427  24.878  -1.479  1.00 25.36           H  
ATOM     51  NH1 ARG A   3     -10.738  27.519  -3.116  1.00 25.36           N  
ATOM     52 HH11 ARG A   3      -9.881  27.791  -2.656  1.00 25.36           H  
ATOM     53 HH12 ARG A   3     -11.106  28.048  -3.894  1.00 25.36           H  
ATOM     54  NH2 ARG A   3     -12.434  26.092  -3.347  1.00 25.36           N  
ATOM     55 HH21 ARG A   3     -12.928  25.250  -3.089  1.00 25.36           H  
ATOM     56 HH22 ARG A   3     -12.776  26.635  -4.127  1.00 25.36           H  
ATOM     57  CZ  ARG A   3     -11.347  26.437  -2.715  1.00 25.36           C  
ATOM     58  N   ALA A   4      -5.327  22.813   1.889  1.00 27.99           N  
ATOM     59  H   ALA A   4      -5.809  21.934   1.758  1.00 27.99           H  
ATOM     60  CA  ALA A   4      -3.868  22.789   1.915  1.00 27.99           C  
ATOM     61  HA  ALA A   4      -3.519  23.442   2.715  1.00 27.99           H  
ATOM     62  C   ALA A   4      -3.325  23.320   0.575  1.00 27.99           C  
ATOM     63  CB  ALA A   4      -3.393  21.369   2.239  1.00 27.99           C  
ATOM     64  HB1 ALA A   4      -2.304  21.346   2.282  1.00 27.99           H  
ATOM     65  HB2 ALA A   4      -3.726  20.675   1.468  1.00 27.99           H  
ATOM     66  HB3 ALA A   4      -3.790  21.051   3.203  1.00 27.99           H  
ATOM     67  O   ALA A   4      -3.485  22.704  -0.477  1.00 27.99           O  
ATOM     68  N   ARG A   5      -2.740  24.521   0.610  1.00 23.09           N  
ATOM     69  H   ARG A   5      -2.664  24.964   1.514  1.00 23.09           H  
ATOM     70  CA  ARG A   5      -2.040  25.147  -0.516  1.00 23.09           C  
ATOM     71  HA  ARG A   5      -2.531  24.895  -1.456  1.00 23.09           H  
ATOM     72  C   ARG A   5      -0.616  24.592  -0.578  1.00 23.09           C  
ATOM     73  CB  ARG A   5      -2.016  26.677  -0.333  1.00 23.09           C  
ATOM     74  HB2 ARG A   5      -1.294  27.090  -1.038  1.00 23.09           H  
ATOM     75  HB3 ARG A   5      -1.667  26.910   0.673  1.00 23.09           H  
ATOM     76  O   ARG A   5       0.247  25.071   0.151  1.00 23.09           O  
ATOM     77  CG  ARG A   5      -3.363  27.372  -0.576  1.00 23.09           C  
ATOM     78  HG2 ARG A   5      -4.116  26.977   0.106  1.00 23.09           H  
ATOM     79  HG3 ARG A   5      -3.676  27.190  -1.604  1.00 23.09           H  
ATOM     80  CD  ARG A   5      -3.195  28.881  -0.342  1.00 23.09           C  
ATOM     81  HD2 ARG A   5      -3.020  29.051   0.720  1.00 23.09           H  
ATOM     82  HD3 ARG A   5      -2.319  29.219  -0.896  1.00 23.09           H  
ATOM     83  NE  ARG A   5      -4.369  29.657  -0.789  1.00 23.09           N  
ATOM     84  HE  ARG A   5      -5.139  29.128  -1.173  1.00 23.09           H  
ATOM     85  NH1 ARG A   5      -3.533  31.741  -0.298  1.00 23.09           N  
ATOM     86 HH11 ARG A   5      -3.620  32.748  -0.301  1.00 23.09           H  
ATOM     87 HH12 ARG A   5      -2.701  31.308   0.074  1.00 23.09           H  
ATOM     88  NH2 ARG A   5      -5.538  31.562  -1.255  1.00 23.09           N  
ATOM     89 HH21 ARG A   5      -6.280  31.014  -1.667  1.00 23.09           H  
ATOM     90 HH22 ARG A   5      -5.599  32.570  -1.247  1.00 23.09           H  
ATOM     91  CZ  ARG A   5      -4.475  30.976  -0.777  1.00 23.09           C  
ATOM     92  N   SER A   6      -0.367  23.622  -1.451  1.00 28.37           N  
ATOM     93  H   SER A   6      -1.135  23.173  -1.928  1.00 28.37           H  
ATOM     94  CA  SER A   6       0.999  23.238  -1.821  1.00 28.37           C  
ATOM     95  HA  SER A   6       1.630  23.273  -0.933  1.00 28.37           H  
ATOM     96  C   SER A   6       1.536  24.242  -2.840  1.00 28.37           C  
ATOM     97  CB  SER A   6       1.058  21.801  -2.338  1.00 28.37           C  
ATOM     98  HB2 SER A   6       2.084  21.556  -2.617  1.00 28.37           H  
ATOM     99  HB3 SER A   6       0.412  21.690  -3.208  1.00 28.37           H  
ATOM    100  O   SER A   6       1.007  24.386  -3.940  1.00 28.37           O  
ATOM    101  OG  SER A   6       0.628  20.938  -1.303  1.00 28.37           O  
ATOM    102  HG  SER A   6       0.719  20.028  -1.595  1.00 28.37           H  
ATOM    103  N   VAL A   7       2.555  24.988  -2.421  1.00 24.38           N  
ATOM    104  H   VAL A   7       2.903  24.805  -1.490  1.00 24.38           H  
ATOM    105  CA  VAL A   7       3.304  25.963  -3.219  1.00 24.38           C  
ATOM    106  HA  VAL A   7       2.613  26.612  -3.757  1.00 24.38           H  
ATOM    107  C   VAL A   7       4.151  25.194  -4.235  1.00 24.38           C  
ATOM    108  CB  VAL A   7       4.170  26.822  -2.268  1.00 24.38           C  
ATOM    109  HB  VAL A   7       4.794  26.165  -1.661  1.00 24.38           H  
ATOM    110  O   VAL A   7       5.162  24.603  -3.868  1.00 24.38           O  
ATOM    111  CG1 VAL A   7       5.088  27.801  -3.008  1.00 24.38           C  
ATOM    112 HG11 VAL A   7       4.501  28.460  -3.648  1.00 24.38           H  
ATOM    113 HG12 VAL A   7       5.651  28.398  -2.291  1.00 24.38           H  
ATOM    114 HG13 VAL A   7       5.804  27.253  -3.621  1.00 24.38           H  
ATOM    115  CG2 VAL A   7       3.282  27.642  -1.316  1.00 24.38           C  
ATOM    116 HG21 VAL A   7       2.672  26.981  -0.699  1.00 24.38           H  
ATOM    117 HG22 VAL A   7       2.632  28.303  -1.889  1.00 24.38           H  
ATOM    118 HG23 VAL A   7       3.909  28.239  -0.653  1.00 24.38           H  
ATOM    119  N   LEU A   8       3.727  25.169  -5.501  1.00 26.89           N  
ATOM    120  H   LEU A   8       2.845  25.605  -5.726  1.00 26.89           H  
ATOM    121  CA  LEU A   8       4.519  24.624  -6.605  1.00 26.89           C  
ATOM    122  HA  LEU A   8       5.167  23.844  -6.206  1.00 26.89           H  
ATOM    123  C   LEU A   8       5.399  25.747  -7.173  1.00 26.89           C  
ATOM    124  CB  LEU A   8       3.600  23.987  -7.671  1.00 26.89           C  
ATOM    125  HB2 LEU A   8       3.444  24.706  -8.476  1.00 26.89           H  
ATOM    126  HB3 LEU A   8       2.619  23.776  -7.245  1.00 26.89           H  
ATOM    127  O   LEU A   8       4.894  26.741  -7.699  1.00 26.89           O  
ATOM    128  CG  LEU A   8       4.184  22.680  -8.251  1.00 26.89           C  
ATOM    129  HG  LEU A   8       5.271  22.698  -8.171  1.00 26.89           H  
ATOM    130  CD1 LEU A   8       3.641  21.469  -7.487  1.00 26.89           C  
ATOM    131 HD11 LEU A   8       3.887  21.561  -6.429  1.00 26.89           H  
ATOM    132 HD12 LEU A   8       2.560  21.398  -7.605  1.00 26.89           H  
ATOM    133 HD13 LEU A   8       4.102  20.560  -7.873  1.00 26.89           H  
ATOM    134  CD2 LEU A   8       3.827  22.518  -9.726  1.00 26.89           C  
ATOM    135 HD21 LEU A   8       4.251  23.343 -10.300  1.00 26.89           H  
ATOM    136 HD22 LEU A   8       2.745  22.505  -9.854  1.00 26.89           H  
ATOM    137 HD23 LEU A   8       4.246  21.586 -10.106  1.00 26.89           H  
ATOM    138  N   LEU A   9       6.714  25.604  -7.024  1.00 23.09           N  
ATOM    139  H   LEU A   9       7.051  24.767  -6.571  1.00 23.09           H  
ATOM    140  CA  LEU A   9       7.716  26.532  -7.538  1.00 23.09           C  
ATOM    141  HA  LEU A   9       7.373  27.551  -7.360  1.00 23.09           H  
ATOM    142  C   LEU A   9       7.847  26.313  -9.056  1.00 23.09           C  
ATOM    143  CB  LEU A   9       9.028  26.292  -6.753  1.00 23.09           C  
ATOM    144  HB2 LEU A   9       8.793  26.020  -5.724  1.00 23.09           H  
ATOM    145  HB3 LEU A   9       9.549  25.440  -7.190  1.00 23.09           H  
ATOM    146  O   LEU A   9       8.542  25.407  -9.506  1.00 23.09           O  
ATOM    147  CG  LEU A   9       9.978  27.502  -6.712  1.00 23.09           C  
ATOM    148  HG  LEU A   9      10.016  27.972  -7.694  1.00 23.09           H  
ATOM    149  CD1 LEU A   9       9.512  28.527  -5.670  1.00 23.09           C  
ATOM    150 HD11 LEU A   9       8.515  28.889  -5.922  1.00 23.09           H  
ATOM    151 HD12 LEU A   9      10.198  29.374  -5.664  1.00 23.09           H  
ATOM    152 HD13 LEU A   9       9.494  28.074  -4.679  1.00 23.09           H  
ATOM    153  CD2 LEU A   9      11.389  27.057  -6.325  1.00 23.09           C  
ATOM    154 HD21 LEU A   9      11.766  26.354  -7.068  1.00 23.09           H  
ATOM    155 HD22 LEU A   9      12.056  27.918  -6.297  1.00 23.09           H  
ATOM    156 HD23 LEU A   9      11.379  26.572  -5.348  1.00 23.09           H  
ATOM    157  N   ALA A  10       7.121  27.097  -9.853  1.00 25.84           N  
ATOM    158  H   ALA A  10       6.484  27.758  -9.432  1.00 25.84           H  
ATOM    159  CA  ALA A  10       7.253  27.086 -11.306  1.00 25.84           C  
ATOM    160  HA  ALA A  10       7.236  26.054 -11.655  1.00 25.84           H  
ATOM    161  C   ALA A  10       8.601  27.713 -11.702  1.00 25.84           C  
ATOM    162  CB  ALA A  10       6.055  27.819 -11.926  1.00 25.84           C  
ATOM    163  HB1 ALA A  10       6.037  28.856 -11.591  1.00 25.84           H  
ATOM    164  HB2 ALA A  10       6.141  27.800 -13.012  1.00 25.84           H  
ATOM    165  HB3 ALA A  10       5.128  27.326 -11.633  1.00 25.84           H  
ATOM    166  O   ALA A  10       8.817  28.909 -11.498  1.00 25.84           O  
ATOM    167  N   ALA A  11       9.503  26.906 -12.263  1.00 23.23           N  
ATOM    168  H   ALA A  11       9.296  25.920 -12.330  1.00 23.23           H  
ATOM    169  CA  ALA A  11      10.706  27.386 -12.929  1.00 23.23           C  
ATOM    170  HA  ALA A  11      11.251  28.044 -12.251  1.00 23.23           H  
ATOM    171  C   ALA A  11      10.288  28.190 -14.171  1.00 23.23           C  
ATOM    172  CB  ALA A  11      11.607  26.190 -13.259  1.00 23.23           C  
ATOM    173  HB1 ALA A  11      11.882  25.665 -12.344  1.00 23.23           H  
ATOM    174  HB2 ALA A  11      12.514  26.540 -13.751  1.00 23.23           H  
ATOM    175  HB3 ALA A  11      11.089  25.502 -13.927  1.00 23.23           H  
ATOM    176  O   ALA A  11       9.878  27.641 -15.192  1.00 23.23           O  
ATOM    177  N   LEU A  12      10.318  29.513 -14.041  1.00 22.52           N  
ATOM    178  H   LEU A  12      10.590  29.891 -13.144  1.00 22.52           H  
ATOM    179  CA  LEU A  12      10.032  30.450 -15.114  1.00 22.52           C  
ATOM    180  HA  LEU A  12       9.168  30.090 -15.673  1.00 22.52           H  
ATOM    181  C   LEU A  12      11.258  30.493 -16.039  1.00 22.52           C  
ATOM    182  CB  LEU A  12       9.700  31.821 -14.479  1.00 22.52           C  
ATOM    183  HB2 LEU A  12      10.628  32.367 -14.310  1.00 22.52           H  
ATOM    184  HB3 LEU A  12       9.254  31.668 -13.496  1.00 22.52           H  
ATOM    185  O   LEU A  12      12.289  31.056 -15.671  1.00 22.52           O  
ATOM    186  CG  LEU A  12       8.737  32.677 -15.324  1.00 22.52           C  
ATOM    187  HG  LEU A  12       8.723  32.316 -16.352  1.00 22.52           H  
ATOM    188  CD1 LEU A  12       7.318  32.620 -14.751  1.00 22.52           C  
ATOM    189 HD11 LEU A  12       7.299  33.039 -13.745  1.00 22.52           H  
ATOM    190 HD12 LEU A  12       6.985  31.583 -14.716  1.00 22.52           H  
ATOM    191 HD13 LEU A  12       6.641  33.184 -15.393  1.00 22.52           H  
ATOM    192  CD2 LEU A  12       9.169  34.140 -15.337  1.00 22.52           C  
ATOM    193 HD21 LEU A  12       9.260  34.518 -14.318  1.00 22.52           H  
ATOM    194 HD22 LEU A  12      10.135  34.202 -15.839  1.00 22.52           H  
ATOM    195 HD23 LEU A  12       8.449  34.739 -15.893  1.00 22.52           H  
ATOM    196  N   ILE A  13      11.160  29.903 -17.232  1.00 24.60           N  
ATOM    197  H   ILE A  13      10.335  29.359 -17.438  1.00 24.60           H  
ATOM    198  CA  ILE A  13      12.135  30.130 -18.305  1.00 24.60           C  
ATOM    199  HA  ILE A  13      13.141  30.039 -17.896  1.00 24.60           H  
ATOM    200  C   ILE A  13      11.938  31.574 -18.773  1.00 24.60           C  
ATOM    201  CB  ILE A  13      11.999  29.083 -19.437  1.00 24.60           C  
ATOM    202  HB  ILE A  13      10.973  29.094 -19.803  1.00 24.60           H  
ATOM    203  O   ILE A  13      11.017  31.895 -19.524  1.00 24.60           O  
ATOM    204  CG1 ILE A  13      12.316  27.672 -18.881  1.00 24.60           C  
ATOM    205 HG12 ILE A  13      11.670  27.469 -18.027  1.00 24.60           H  
ATOM    206 HG13 ILE A  13      13.348  27.643 -18.533  1.00 24.60           H  
ATOM    207  CG2 ILE A  13      12.938  29.424 -20.612  1.00 24.60           C  
ATOM    208 HG21 ILE A  13      12.713  30.410 -21.018  1.00 24.60           H  
ATOM    209 HG22 ILE A  13      13.978  29.399 -20.286  1.00 24.60           H  
ATOM    210 HG23 ILE A  13      12.806  28.710 -21.426  1.00 24.60           H  
ATOM    211  CD1 ILE A  13      12.103  26.531 -19.884  1.00 24.60           C  
ATOM    212 HD11 ILE A  13      12.218  25.577 -19.369  1.00 24.60           H  
ATOM    213 HD12 ILE A  13      11.100  26.587 -20.305  1.00 24.60           H  
ATOM    214 HD13 ILE A  13      12.842  26.579 -20.684  1.00 24.60           H  
ATOM    215  N   VAL A  14      12.770  32.474 -18.251  1.00 21.87           N  
ATOM    216  H   VAL A  14      13.434  32.150 -17.563  1.00 21.87           H  
ATOM    217  CA  VAL A  14      12.845  33.866 -18.689  1.00 21.87           C  
ATOM    218  HA  VAL A  14      11.837  34.259 -18.822  1.00 21.87           H  
ATOM    219  C   VAL A  14      13.551  33.875 -20.043  1.00 21.87           C  
ATOM    220  CB  VAL A  14      13.575  34.747 -17.645  1.00 21.87           C  
ATOM    221  HB  VAL A  14      14.578  34.354 -17.480  1.00 21.87           H  
ATOM    222  O   VAL A  14      14.771  33.976 -20.113  1.00 21.87           O  
ATOM    223  CG1 VAL A  14      13.684  36.213 -18.096  1.00 21.87           C  
ATOM    224 HG11 VAL A  14      14.312  36.285 -18.984  1.00 21.87           H  
ATOM    225 HG12 VAL A  14      12.696  36.616 -18.321  1.00 21.87           H  
ATOM    226 HG13 VAL A  14      14.150  36.808 -17.310  1.00 21.87           H  
ATOM    227  CG2 VAL A  14      12.847  34.768 -16.296  1.00 21.87           C  
ATOM    228 HG21 VAL A  14      13.461  35.288 -15.560  1.00 21.87           H  
ATOM    229 HG22 VAL A  14      11.900  35.298 -16.402  1.00 21.87           H  
ATOM    230 HG23 VAL A  14      12.673  33.754 -15.936  1.00 21.87           H  
ATOM    231  N   CYS A  15      12.792  33.793 -21.137  1.00 21.90           N  
ATOM    232  H   CYS A  15      11.820  33.537 -21.040  1.00 21.90           H  
ATOM    233  CA  CYS A  15      13.253  34.366 -22.398  1.00 21.90           C  
ATOM    234  HA  CYS A  15      14.257  34.004 -22.621  1.00 21.90           H  
ATOM    235  C   CYS A  15      13.313  35.881 -22.183  1.00 21.90           C  
ATOM    236  CB  CYS A  15      12.323  33.985 -23.557  1.00 21.90           C  
ATOM    237  HB2 CYS A  15      12.600  34.559 -24.442  1.00 21.90           H  
ATOM    238  HB3 CYS A  15      11.291  34.223 -23.298  1.00 21.90           H  
ATOM    239  O   CYS A  15      12.287  36.563 -22.153  1.00 21.90           O  
ATOM    240  SG  CYS A  15      12.471  32.218 -23.940  1.00 21.90           S  
ATOM    241  HG  CYS A  15      13.784  32.181 -24.184  1.00 21.90           H  
ATOM    242  N   SER A  16      14.513  36.400 -21.953  1.00 23.11           N  
ATOM    243  H   SER A  16      15.311  35.782 -21.919  1.00 23.11           H  
ATOM    244  CA  SER A  16      14.808  37.816 -21.771  1.00 23.11           C  
ATOM    245  HA  SER A  16      14.131  38.221 -21.018  1.00 23.11           H  
ATOM    246  C   SER A  16      14.558  38.586 -23.072  1.00 23.11           C  
ATOM    247  CB  SER A  16      16.244  37.977 -21.237  1.00 23.11           C  
ATOM    248  HB2 SER A  16      16.224  37.881 -20.151  1.00 23.11           H  
ATOM    249  HB3 SER A  16      16.633  38.963 -21.491  1.00 23.11           H  
ATOM    250  O   SER A  16      15.473  38.966 -23.793  1.00 23.11           O  
ATOM    251  OG  SER A  16      17.092  36.964 -21.751  1.00 23.11           O  
ATOM    252  HG  SER A  16      18.008  37.156 -21.539  1.00 23.11           H  
ATOM    253  N   ALA A  17      13.289  38.874 -23.365  1.00 22.45           N  
ATOM    254  H   ALA A  17      12.567  38.418 -22.825  1.00 22.45           H  
ATOM    255  CA  ALA A  17      12.922  39.978 -24.236  1.00 22.45           C  
ATOM    256  HA  ALA A  17      13.527  39.943 -25.142  1.00 22.45           H  
ATOM    257  C   ALA A  17      13.245  41.275 -23.481  1.00 22.45           C  
ATOM    258  CB  ALA A  17      11.446  39.850 -24.637  1.00 22.45           C  
ATOM    259  HB1 ALA A  17      10.814  39.853 -23.749  1.00 22.45           H  
ATOM    260  HB2 ALA A  17      11.294  38.919 -25.182  1.00 22.45           H  
ATOM    261  HB3 ALA A  17      11.168  40.688 -25.277  1.00 22.45           H  
ATOM    262  O   ALA A  17      12.427  41.796 -22.721  1.00 22.45           O  
ATOM    263  N   VAL A  18      14.475  41.770 -23.629  1.00 24.79           N  
ATOM    264  H   VAL A  18      15.142  41.238 -24.168  1.00 24.79           H  
ATOM    265  CA  VAL A  18      14.851  43.094 -23.132  1.00 24.79           C  
ATOM    266  HA  VAL A  18      14.552  43.172 -22.087  1.00 24.79           H  
ATOM    267  C   VAL A  18      14.055  44.121 -23.933  1.00 24.79           C  
ATOM    268  CB  VAL A  18      16.372  43.332 -23.191  1.00 24.79           C  
ATOM    269  HB  VAL A  18      16.725  43.199 -24.214  1.00 24.79           H  
ATOM    270  O   VAL A  18      14.379  44.460 -25.068  1.00 24.79           O  
ATOM    271  CG1 VAL A  18      16.741  44.746 -22.717  1.00 24.79           C  
ATOM    272 HG11 VAL A  18      16.370  44.916 -21.706  1.00 24.79           H  
ATOM    273 HG12 VAL A  18      16.317  45.492 -23.390  1.00 24.79           H  
ATOM    274 HG13 VAL A  18      17.824  44.863 -22.726  1.00 24.79           H  
ATOM    275  CG2 VAL A  18      17.100  42.332 -22.280  1.00 24.79           C  
ATOM    276 HG21 VAL A  18      16.747  42.426 -21.253  1.00 24.79           H  
ATOM    277 HG22 VAL A  18      18.173  42.519 -22.311  1.00 24.79           H  
ATOM    278 HG23 VAL A  18      16.928  41.314 -22.629  1.00 24.79           H  
ATOM    279  N   VAL A  19      12.969  44.593 -23.326  1.00 20.73           N  
ATOM    280  H   VAL A  19      12.689  44.133 -22.472  1.00 20.73           H  
ATOM    281  CA  VAL A  19      12.183  45.740 -23.778  1.00 20.73           C  
ATOM    282  HA  VAL A  19      11.974  45.629 -24.842  1.00 20.73           H  
ATOM    283  C   VAL A  19      13.044  46.989 -23.577  1.00 20.73           C  
ATOM    284  CB  VAL A  19      10.837  45.805 -23.021  1.00 20.73           C  
ATOM    285  HB  VAL A  19      11.025  45.922 -21.954  1.00 20.73           H  
ATOM    286  O   VAL A  19      13.048  47.599 -22.512  1.00 20.73           O  
ATOM    287  CG1 VAL A  19       9.973  46.980 -23.499  1.00 20.73           C  
ATOM    288 HG11 VAL A  19       9.778  46.889 -24.568  1.00 20.73           H  
ATOM    289 HG12 VAL A  19       9.026  46.984 -22.959  1.00 20.73           H  
ATOM    290 HG13 VAL A  19      10.482  47.923 -23.302  1.00 20.73           H  
ATOM    291  CG2 VAL A  19      10.018  44.522 -23.226  1.00 20.73           C  
ATOM    292 HG21 VAL A  19       9.857  44.343 -24.289  1.00 20.73           H  
ATOM    293 HG22 VAL A  19      10.539  43.665 -22.798  1.00 20.73           H  
ATOM    294 HG23 VAL A  19       9.054  44.610 -22.725  1.00 20.73           H  
ATOM    295  N   GLY A  20      13.827  47.331 -24.598  1.00 24.56           N  
ATOM    296  H   GLY A  20      13.881  46.687 -25.375  1.00 24.56           H  
ATOM    297  CA  GLY A  20      14.634  48.544 -24.676  1.00 24.56           C  
ATOM    298  HA2 GLY A  20      14.685  49.039 -23.706  1.00 24.56           H  
ATOM    299  HA3 GLY A  20      15.648  48.280 -24.976  1.00 24.56           H  
ATOM    300  C   GLY A  20      14.061  49.494 -25.721  1.00 24.56           C  
ATOM    301  O   GLY A  20      14.139  49.247 -26.916  1.00 24.56           O  
ATOM    302  N   THR A  21      13.448  50.561 -25.228  1.00 22.84           N  
ATOM    303  H   THR A  21      13.489  50.642 -24.222  1.00 22.84           H  
ATOM    304  CA  THR A  21      12.851  51.717 -25.908  1.00 22.84           C  
ATOM    305  HA  THR A  21      11.793  51.511 -26.070  1.00 22.84           H  
ATOM    306  C   THR A  21      13.470  52.150 -27.244  1.00 22.84           C  
ATOM    307  CB  THR A  21      12.975  52.910 -24.951  1.00 22.84           C  
ATOM    308  HB  THR A  21      12.703  53.830 -25.469  1.00 22.84           H  
ATOM    309  O   THR A  21      14.675  52.368 -27.351  1.00 22.84           O  
ATOM    310  CG2 THR A  21      12.074  52.742 -23.725  1.00 22.84           C  
ATOM    311 HG21 THR A  21      11.035  52.639 -24.037  1.00 22.84           H  
ATOM    312 HG22 THR A  21      12.165  53.627 -23.095  1.00 22.84           H  
ATOM    313 HG23 THR A  21      12.369  51.870 -23.142  1.00 22.84           H  
ATOM    314  OG1 THR A  21      14.303  53.000 -24.482  1.00 22.84           O  
ATOM    315  HG1 THR A  21      14.876  52.941 -25.249  1.00 22.84           H  
ATOM    316  N   ALA A  22      12.584  52.411 -28.209  1.00 21.81           N  
ATOM    317  H   ALA A  22      11.620  52.171 -28.025  1.00 21.81           H  
ATOM    318  CA  ALA A  22      12.838  53.102 -29.466  1.00 21.81           C  
ATOM    319  HA  ALA A  22      13.396  52.434 -30.123  1.00 21.81           H  
ATOM    320  C   ALA A  22      13.637  54.411 -29.290  1.00 21.81           C  
ATOM    321  CB  ALA A  22      11.464  53.389 -30.095  1.00 21.81           C  
ATOM    322  HB1 ALA A  22      10.880  54.038 -29.442  1.00 21.81           H  
ATOM    323  HB2 ALA A  22      10.927  52.455 -30.259  1.00 21.81           H  
ATOM    324  HB3 ALA A  22      11.602  53.886 -31.055  1.00 21.81           H  
ATOM    325  O   ALA A  22      13.223  55.312 -28.561  1.00 21.81           O  
ATOM    326  N   GLY A  23      14.744  54.531 -30.024  1.00 20.93           N  
ATOM    327  H   GLY A  23      15.061  53.725 -30.543  1.00 20.93           H  
ATOM    328  CA  GLY A  23      15.519  55.757 -30.217  1.00 20.93           C  
ATOM    329  HA2 GLY A  23      14.868  56.620 -30.079  1.00 20.93           H  
ATOM    330  HA3 GLY A  23      16.326  55.803 -29.485  1.00 20.93           H  
ATOM    331  C   GLY A  23      16.129  55.749 -31.628  1.00 20.93           C  
ATOM    332  O   GLY A  23      16.566  54.691 -32.074  1.00 20.93           O  
ATOM    333  N   PRO A  24      16.080  56.862 -32.380  1.00 24.37           N  
ATOM    334  CA  PRO A  24      16.122  56.848 -33.841  1.00 24.37           C  
ATOM    335  HA  PRO A  24      15.448  56.069 -34.199  1.00 24.37           H  
ATOM    336  C   PRO A  24      17.510  56.586 -34.442  1.00 24.37           C  
ATOM    337  CB  PRO A  24      15.563  58.207 -34.277  1.00 24.37           C  
ATOM    338  HB2 PRO A  24      14.479  58.139 -34.371  1.00 24.37           H  
ATOM    339  HB3 PRO A  24      16.005  58.559 -35.209  1.00 24.37           H  
ATOM    340  O   PRO A  24      18.522  57.073 -33.945  1.00 24.37           O  
ATOM    341  CG  PRO A  24      15.915  59.119 -33.103  1.00 24.37           C  
ATOM    342  HG2 PRO A  24      16.947  59.458 -33.200  1.00 24.37           H  
ATOM    343  HG3 PRO A  24      15.237  59.969 -33.033  1.00 24.37           H  
ATOM    344  CD  PRO A  24      15.795  58.199 -31.893  1.00 24.37           C  
ATOM    345  HD2 PRO A  24      14.774  58.243 -31.513  1.00 24.37           H  
ATOM    346  HD3 PRO A  24      16.501  58.496 -31.118  1.00 24.37           H  
ATOM    347  N   ALA A  25      17.479  55.863 -35.567  1.00 22.65           N  
ATOM    348  H   ALA A  25      16.582  55.455 -35.791  1.00 22.65           H  
ATOM    349  CA  ALA A  25      18.493  55.691 -36.605  1.00 22.65           C  
ATOM    350  HA  ALA A  25      18.826  54.653 -36.587  1.00 22.65           H  
ATOM    351  C   ALA A  25      19.745  56.582 -36.478  1.00 22.65           C  
ATOM    352  CB  ALA A  25      17.777  55.935 -37.946  1.00 22.65           C  
ATOM    353  HB1 ALA A  25      17.384  56.951 -37.984  1.00 22.65           H  
ATOM    354  HB2 ALA A  25      16.959  55.224 -38.068  1.00 22.65           H  
ATOM    355  HB3 ALA A  25      18.482  55.798 -38.766  1.00 22.65           H  
ATOM    356  O   ALA A  25      19.772  57.714 -36.966  1.00 22.65           O  
ATOM    357  N   LEU A  26      20.819  56.030 -35.908  1.00 22.43           N  
ATOM    358  H   LEU A  26      20.731  55.117 -35.484  1.00 22.43           H  
ATOM    359  CA  LEU A  26      22.163  56.504 -36.217  1.00 22.43           C  
ATOM    360  HA  LEU A  26      22.134  57.581 -36.384  1.00 22.43           H  
ATOM    361  C   LEU A  26      22.600  55.860 -37.531  1.00 22.43           C  
ATOM    362  CB  LEU A  26      23.157  56.238 -35.073  1.00 22.43           C  
ATOM    363  HB2 LEU A  26      22.964  55.267 -34.617  1.00 22.43           H  
ATOM    364  HB3 LEU A  26      24.150  56.184 -35.519  1.00 22.43           H  
ATOM    365  O   LEU A  26      22.903  54.673 -37.598  1.00 22.43           O  
ATOM    366  CG  LEU A  26      23.161  57.360 -34.013  1.00 22.43           C  
ATOM    367  HG  LEU A  26      22.714  58.265 -34.423  1.00 22.43           H  
ATOM    368  CD1 LEU A  26      22.381  56.960 -32.763  1.00 22.43           C  
ATOM    369 HD11 LEU A  26      22.385  57.779 -32.044  1.00 22.43           H  
ATOM    370 HD12 LEU A  26      22.826  56.075 -32.307  1.00 22.43           H  
ATOM    371 HD13 LEU A  26      21.349  56.741 -33.036  1.00 22.43           H  
ATOM    372  CD2 LEU A  26      24.594  57.708 -33.606  1.00 22.43           C  
ATOM    373 HD21 LEU A  26      24.582  58.495 -32.852  1.00 22.43           H  
ATOM    374 HD22 LEU A  26      25.088  56.826 -33.198  1.00 22.43           H  
ATOM    375 HD23 LEU A  26      25.149  58.062 -34.475  1.00 22.43           H  
ATOM    376  N   ALA A  27      22.620  56.675 -38.582  1.00 22.64           N  
ATOM    377  H   ALA A  27      22.274  57.615 -38.450  1.00 22.64           H  
ATOM    378  CA  ALA A  27      23.272  56.368 -39.841  1.00 22.64           C  
ATOM    379  HA  ALA A  27      22.801  55.494 -40.291  1.00 22.64           H  
ATOM    380  C   ALA A  27      24.761  56.062 -39.592  1.00 22.64           C  
ATOM    381  CB  ALA A  27      23.070  57.583 -40.761  1.00 22.64           C  
ATOM    382  HB1 ALA A  27      23.552  57.395 -41.720  1.00 22.64           H  
ATOM    383  HB2 ALA A  27      22.005  57.748 -40.928  1.00 22.64           H  
ATOM    384  HB3 ALA A  27      23.509  58.474 -40.314  1.00 22.64           H  
ATOM    385  O   ALA A  27      25.567  56.975 -39.414  1.00 22.64           O  
ATOM    386  N   GLN A  28      25.136  54.781 -39.567  1.00 25.20           N  
ATOM    387  H   GLN A  28      24.427  54.063 -39.588  1.00 25.20           H  
ATOM    388  CA  GLN A  28      26.537  54.368 -39.589  1.00 25.20           C  
ATOM    389  HA  GLN A  28      27.136  55.169 -39.155  1.00 25.20           H  
ATOM    390  C   GLN A  28      27.006  54.221 -41.038  1.00 25.20           C  
ATOM    391  CB  GLN A  28      26.786  53.119 -38.722  1.00 25.20           C  
ATOM    392  HB2 GLN A  28      27.470  52.445 -39.237  1.00 25.20           H  
ATOM    393  HB3 GLN A  28      25.851  52.589 -38.540  1.00 25.20           H  
ATOM    394  O   GLN A  28      26.685  53.263 -41.731  1.00 25.20           O  
ATOM    395  CG  GLN A  28      27.430  53.529 -37.388  1.00 25.20           C  
ATOM    396  HG2 GLN A  28      26.768  54.220 -36.866  1.00 25.20           H  
ATOM    397  HG3 GLN A  28      28.372  54.041 -37.587  1.00 25.20           H  
ATOM    398  CD  GLN A  28      27.694  52.341 -36.473  1.00 25.20           C  
ATOM    399  NE2 GLN A  28      28.934  51.952 -36.262  1.00 25.20           N  
ATOM    400 HE21 GLN A  28      29.041  51.208 -35.588  1.00 25.20           H  
ATOM    401 HE22 GLN A  28      29.710  52.427 -36.700  1.00 25.20           H  
ATOM    402  OE1 GLN A  28      26.796  51.747 -35.909  1.00 25.20           O  
ATOM    403  N   SER A  29      27.745  55.243 -41.471  1.00 23.58           N  
ATOM    404  H   SER A  29      27.769  56.026 -40.834  1.00 23.58           H  
ATOM    405  CA  SER A  29      28.833  55.225 -42.456  1.00 23.58           C  
ATOM    406  HA  SER A  29      28.709  56.098 -43.097  1.00 23.58           H  
ATOM    407  C   SER A  29      28.929  53.998 -43.377  1.00 23.58           C  
ATOM    408  CB  SER A  29      30.157  55.406 -41.697  1.00 23.58           C  
ATOM    409  HB2 SER A  29      30.988  55.373 -42.401  1.00 23.58           H  
ATOM    410  HB3 SER A  29      30.160  56.376 -41.199  1.00 23.58           H  
ATOM    411  O   SER A  29      29.557  52.993 -43.040  1.00 23.58           O  
ATOM    412  OG  SER A  29      30.316  54.388 -40.728  1.00 23.58           O  
ATOM    413  HG  SER A  29      30.225  53.553 -41.192  1.00 23.58           H  
ATOM    414  N   THR A  30      28.438  54.145 -44.606  1.00 23.16           N  
ATOM    415  H   THR A  30      27.848  54.939 -44.811  1.00 23.16           H  
ATOM    416  CA  THR A  30      28.920  53.397 -45.774  1.00 23.16           C  
ATOM    417  HA  THR A  30      28.855  52.326 -45.580  1.00 23.16           H  
ATOM    418  C   THR A  30      30.385  53.756 -46.032  1.00 23.16           C  
ATOM    419  CB  THR A  30      28.082  53.727 -47.026  1.00 23.16           C  
ATOM    420  HB  THR A  30      28.674  53.539 -47.922  1.00 23.16           H  
ATOM    421  O   THR A  30      30.686  54.714 -46.742  1.00 23.16           O  
ATOM    422  CG2 THR A  30      26.825  52.871 -47.121  1.00 23.16           C  
ATOM    423 HG21 THR A  30      26.206  53.016 -46.236  1.00 23.16           H  
ATOM    424 HG22 THR A  30      27.100  51.820 -47.201  1.00 23.16           H  
ATOM    425 HG23 THR A  30      26.258  53.155 -48.008  1.00 23.16           H  
ATOM    426  OG1 THR A  30      27.691  55.086 -47.003  1.00 23.16           O  
ATOM    427  HG1 THR A  30      28.474  55.579 -47.257  1.00 23.16           H  
ATOM    428  N   ALA A  31      31.308  53.006 -45.435  1.00 26.83           N  
ATOM    429  H   ALA A  31      31.001  52.326 -44.754  1.00 26.83           H  
ATOM    430  CA  ALA A  31      32.660  52.878 -45.961  1.00 26.83           C  
ATOM    431  HA  ALA A  31      32.959  53.803 -46.454  1.00 26.83           H  
ATOM    432  C   ALA A  31      32.628  51.761 -47.011  1.00 26.83           C  
ATOM    433  CB  ALA A  31      33.647  52.628 -44.815  1.00 26.83           C  
ATOM    434  HB1 ALA A  31      33.379  51.718 -44.278  1.00 26.83           H  
ATOM    435  HB2 ALA A  31      33.634  53.471 -44.124  1.00 26.83           H  
ATOM    436  HB3 ALA A  31      34.653  52.514 -45.219  1.00 26.83           H  
ATOM    437  O   ALA A  31      32.727  50.577 -46.687  1.00 26.83           O  
ATOM    438  N   THR A  32      32.395  52.145 -48.265  1.00 29.96           N  
ATOM    439  H   THR A  32      32.190  53.116 -48.450  1.00 29.96           H  
ATOM    440  CA  THR A  32      32.492  51.247 -49.415  1.00 29.96           C  
ATOM    441  HA  THR A  32      32.020  50.295 -49.175  1.00 29.96           H  
ATOM    442  C   THR A  32      33.972  51.006 -49.702  1.00 29.96           C  
ATOM    443  CB  THR A  32      31.782  51.842 -50.647  1.00 29.96           C  
ATOM    444  HB  THR A  32      32.361  52.672 -51.050  1.00 29.96           H  
ATOM    445  O   THR A  32      34.603  51.781 -50.419  1.00 29.96           O  
ATOM    446  CG2 THR A  32      31.562  50.799 -51.742  1.00 29.96           C  
ATOM    447 HG21 THR A  32      32.511  50.337 -52.011  1.00 29.96           H  
ATOM    448 HG22 THR A  32      31.144  51.273 -52.630  1.00 29.96           H  
ATOM    449 HG23 THR A  32      30.887  50.019 -51.390  1.00 29.96           H  
ATOM    450  OG1 THR A  32      30.506  52.329 -50.293  1.00 29.96           O  
ATOM    451  HG1 THR A  32      29.921  52.128 -51.027  1.00 29.96           H  
ATOM    452  N   GLU A  33      34.553  49.948 -49.140  1.00 35.34           N  
ATOM    453  H   GLU A  33      34.035  49.379 -48.485  1.00 35.34           H  
ATOM    454  CA  GLU A  33      35.806  49.419 -49.678  1.00 35.34           C  
ATOM    455  HA  GLU A  33      36.494  50.241 -49.875  1.00 35.34           H  
ATOM    456  C   GLU A  33      35.488  48.748 -51.013  1.00 35.34           C  
ATOM    457  CB  GLU A  33      36.509  48.463 -48.709  1.00 35.34           C  
ATOM    458  HB2 GLU A  33      37.294  47.951 -49.264  1.00 35.34           H  
ATOM    459  HB3 GLU A  33      35.804  47.725 -48.328  1.00 35.34           H  
ATOM    460  O   GLU A  33      34.845  47.706 -51.068  1.00 35.34           O  
ATOM    461  CG  GLU A  33      37.155  49.233 -47.547  1.00 35.34           C  
ATOM    462  HG2 GLU A  33      37.637  50.126 -47.944  1.00 35.34           H  
ATOM    463  HG3 GLU A  33      36.374  49.553 -46.857  1.00 35.34           H  
ATOM    464  CD  GLU A  33      38.204  48.403 -46.795  1.00 35.34           C  
ATOM    465  OE1 GLU A  33      39.072  49.040 -46.158  1.00 35.34           O  
ATOM    466  OE2 GLU A  33      38.112  47.158 -46.846  1.00 35.34           O  
ATOM    467  N   THR A  34      35.874  49.403 -52.107  1.00 33.34           N  
ATOM    468  H   THR A  34      36.399  50.258 -51.989  1.00 33.34           H  
ATOM    469  CA  THR A  34      35.792  48.826 -53.450  1.00 33.34           C  
ATOM    470  HA  THR A  34      35.079  48.002 -53.460  1.00 33.34           H  
ATOM    471  C   THR A  34      37.177  48.283 -53.777  1.00 33.34           C  
ATOM    472  CB  THR A  34      35.336  49.864 -54.493  1.00 33.34           C  
ATOM    473  HB  THR A  34      36.165  50.523 -54.747  1.00 33.34           H  
ATOM    474  O   THR A  34      38.079  49.057 -54.089  1.00 33.34           O  
ATOM    475  CG2 THR A  34      34.808  49.195 -55.761  1.00 33.34           C  
ATOM    476 HG21 THR A  34      33.941  48.580 -55.521  1.00 33.34           H  
ATOM    477 HG22 THR A  34      35.586  48.571 -56.202  1.00 33.34           H  
ATOM    478 HG23 THR A  34      34.518  49.961 -56.480  1.00 33.34           H  
ATOM    479  OG1 THR A  34      34.291  50.661 -53.981  1.00 33.34           O  
ATOM    480  HG1 THR A  34      34.491  50.817 -53.056  1.00 33.34           H  
ATOM    481  N   ALA A  35      37.377  46.972 -53.662  1.00 41.04           N  
ATOM    482  H   ALA A  35      36.630  46.381 -53.326  1.00 41.04           H  
ATOM    483  CA  ALA A  35      38.598  46.332 -54.138  1.00 41.04           C  
ATOM    484  HA  ALA A  35      39.444  47.001 -53.981  1.00 41.04           H  
ATOM    485  C   ALA A  35      38.463  46.063 -55.647  1.00 41.04           C  
ATOM    486  CB  ALA A  35      38.862  45.067 -53.315  1.00 41.04           C  
ATOM    487  HB1 ALA A  35      39.779  44.587 -53.656  1.00 41.04           H  
ATOM    488  HB2 ALA A  35      38.962  45.321 -52.260  1.00 41.04           H  
ATOM    489  HB3 ALA A  35      38.034  44.369 -53.440  1.00 41.04           H  
ATOM    490  O   ALA A  35      37.635  45.263 -56.071  1.00 41.04           O  
ATOM    491  N   THR A  36      39.254  46.765 -56.461  1.00 41.20           N  
ATOM    492  H   THR A  36      39.806  47.505 -56.053  1.00 41.20           H  
ATOM    493  CA  THR A  36      39.370  46.577 -57.923  1.00 41.20           C  
ATOM    494  HA  THR A  36      38.524  45.976 -58.258  1.00 41.20           H  
ATOM    495  C   THR A  36      40.601  45.762 -58.319  1.00 41.20           C  
ATOM    496  CB  THR A  36      39.313  47.915 -58.694  1.00 41.20           C  
ATOM    497  HB  THR A  36      39.801  47.833 -59.665  1.00 41.20           H  
ATOM    498  O   THR A  36      41.154  45.967 -59.394  1.00 41.20           O  
ATOM    499  CG2 THR A  36      37.876  48.329 -58.983  1.00 41.20           C  
ATOM    500 HG21 THR A  36      37.395  47.576 -59.607  1.00 41.20           H  
ATOM    501 HG22 THR A  36      37.328  48.427 -58.046  1.00 41.20           H  
ATOM    502 HG23 THR A  36      37.871  49.285 -59.507  1.00 41.20           H  
ATOM    503  OG1 THR A  36      39.933  48.956 -57.969  1.00 41.20           O  
ATOM    504  HG1 THR A  36      40.877  48.787 -58.003  1.00 41.20           H  
ATOM    505  N   ASP A  37      41.051  44.834 -57.479  1.00 44.43           N  
ATOM    506  H   ASP A  37      40.534  44.610 -56.641  1.00 44.43           H  
ATOM    507  CA  ASP A  37      42.164  43.960 -57.839  1.00 44.43           C  
ATOM    508  HA  ASP A  37      42.212  43.927 -58.928  1.00 44.43           H  
ATOM    509  C   ASP A  37      41.891  42.528 -57.386  1.00 44.43           C  
ATOM    510  CB  ASP A  37      43.496  44.528 -57.310  1.00 44.43           C  
ATOM    511  HB2 ASP A  37      43.355  45.567 -57.012  1.00 44.43           H  
ATOM    512  HB3 ASP A  37      43.806  43.971 -56.425  1.00 44.43           H  
ATOM    513  O   ASP A  37      41.317  42.309 -56.324  1.00 44.43           O  
ATOM    514  CG  ASP A  37      44.616  44.487 -58.357  1.00 44.43           C  
ATOM    515  OD1 ASP A  37      44.495  43.690 -59.318  1.00 44.43           O  
ATOM    516  OD2 ASP A  37      45.599  45.240 -58.172  1.00 44.43           O  
ATOM    517  N   SER A  38      42.291  41.573 -58.223  1.00 52.99           N  
ATOM    518  H   SER A  38      42.791  41.923 -59.027  1.00 52.99           H  
ATOM    519  CA  SER A  38      41.976  40.129 -58.199  1.00 52.99           C  
ATOM    520  HA  SER A  38      40.890  40.036 -58.214  1.00 52.99           H  
ATOM    521  C   SER A  38      42.435  39.324 -56.958  1.00 52.99           C  
ATOM    522  CB  SER A  38      42.508  39.520 -59.505  1.00 52.99           C  
ATOM    523  HB2 SER A  38      41.920  39.917 -60.333  1.00 52.99           H  
ATOM    524  HB3 SER A  38      42.384  38.437 -59.496  1.00 52.99           H  
ATOM    525  O   SER A  38      42.565  38.100 -57.013  1.00 52.99           O  
ATOM    526  OG  SER A  38      43.875  39.847 -59.730  1.00 52.99           O  
ATOM    527  HG  SER A  38      44.024  40.784 -59.583  1.00 52.99           H  
ATOM    528  N   GLY A  39      42.694  39.992 -55.833  1.00 63.12           N  
ATOM    529  H   GLY A  39      42.417  40.963 -55.823  1.00 63.12           H  
ATOM    530  CA  GLY A  39      43.014  39.387 -54.542  1.00 63.12           C  
ATOM    531  HA2 GLY A  39      43.672  40.061 -53.993  1.00 63.12           H  
ATOM    532  HA3 GLY A  39      43.545  38.450 -54.707  1.00 63.12           H  
ATOM    533  C   GLY A  39      41.782  39.109 -53.666  1.00 63.12           C  
ATOM    534  O   GLY A  39      40.671  39.533 -53.984  1.00 63.12           O  
ATOM    535  N   PRO A  40      41.963  38.390 -52.542  1.00 78.39           N  
ATOM    536  CA  PRO A  40      40.899  38.185 -51.567  1.00 78.39           C  
ATOM    537  HA  PRO A  40      40.047  37.707 -52.050  1.00 78.39           H  
ATOM    538  C   PRO A  40      40.456  39.511 -50.940  1.00 78.39           C  
ATOM    539  CB  PRO A  40      41.490  37.254 -50.505  1.00 78.39           C  
ATOM    540  HB2 PRO A  40      41.302  36.216 -50.781  1.00 78.39           H  
ATOM    541  HB3 PRO A  40      41.095  37.457 -49.510  1.00 78.39           H  
ATOM    542  O   PRO A  40      41.293  40.304 -50.509  1.00 78.39           O  
ATOM    543  CG  PRO A  40      42.993  37.512 -50.585  1.00 78.39           C  
ATOM    544  HG2 PRO A  40      43.247  38.384 -49.983  1.00 78.39           H  
ATOM    545  HG3 PRO A  40      43.570  36.644 -50.267  1.00 78.39           H  
ATOM    546  CD  PRO A  40      43.217  37.828 -52.063  1.00 78.39           C  
ATOM    547  HD2 PRO A  40      43.431  36.910 -52.610  1.00 78.39           H  
ATOM    548  HD3 PRO A  40      44.041  38.534 -52.169  1.00 78.39           H  
ATOM    549  N   VAL A  41      39.145  39.711 -50.811  1.00 87.34           N  
ATOM    550  H   VAL A  41      38.520  38.998 -51.160  1.00 87.34           H  
ATOM    551  CA  VAL A  41      38.574  40.821 -50.035  1.00 87.34           C  
ATOM    552  HA  VAL A  41      39.284  41.648 -50.027  1.00 87.34           H  
ATOM    553  C   VAL A  41      38.372  40.340 -48.603  1.00 87.34           C  
ATOM    554  CB  VAL A  41      37.262  41.347 -50.650  1.00 87.34           C  
ATOM    555  HB  VAL A  41      36.484  40.589 -50.559  1.00 87.34           H  
ATOM    556  O   VAL A  41      37.668  39.357 -48.375  1.00 87.34           O  
ATOM    557  CG1 VAL A  41      36.792  42.620 -49.935  1.00 87.34           C  
ATOM    558 HG11 VAL A  41      36.686  42.448 -48.864  1.00 87.34           H  
ATOM    559 HG12 VAL A  41      35.829  42.934 -50.336  1.00 87.34           H  
ATOM    560 HG13 VAL A  41      37.514  43.423 -50.086  1.00 87.34           H  
ATOM    561  CG2 VAL A  41      37.445  41.684 -52.135  1.00 87.34           C  
ATOM    562 HG21 VAL A  41      36.563  42.196 -52.521  1.00 87.34           H  
ATOM    563 HG22 VAL A  41      38.319  42.321 -52.267  1.00 87.34           H  
ATOM    564 HG23 VAL A  41      37.589  40.771 -52.713  1.00 87.34           H  
ATOM    565  N   THR A  42      38.994  41.004 -47.632  1.00 91.22           N  
ATOM    566  H   THR A  42      39.583  41.788 -47.873  1.00 91.22           H  
ATOM    567  CA  THR A  42      38.903  40.642 -46.210  1.00 91.22           C  
ATOM    568  HA  THR A  42      38.229  39.794 -46.091  1.00 91.22           H  
ATOM    569  C   THR A  42      38.360  41.793 -45.388  1.00 91.22           C  
ATOM    570  CB  THR A  42      40.259  40.239 -45.619  1.00 91.22           C  
ATOM    571  HB  THR A  42      40.156  40.127 -44.540  1.00 91.22           H  
ATOM    572  O   THR A  42      38.824  42.918 -45.547  1.00 91.22           O  
ATOM    573  CG2 THR A  42      40.767  38.919 -46.190  1.00 91.22           C  
ATOM    574 HG21 THR A  42      40.079  38.127 -45.891  1.00 91.22           H  
ATOM    575 HG22 THR A  42      41.753  38.706 -45.777  1.00 91.22           H  
ATOM    576 HG23 THR A  42      40.833  38.976 -47.276  1.00 91.22           H  
ATOM    577  OG1 THR A  42      41.230  41.223 -45.883  1.00 91.22           O  
ATOM    578  HG1 THR A  42      40.851  42.075 -45.654  1.00 91.22           H  
ATOM    579  N   LYS A  43      37.446  41.508 -44.460  1.00 90.76           N  
ATOM    580  H   LYS A  43      37.085  40.566 -44.409  1.00 90.76           H  
ATOM    581  CA  LYS A  43      36.964  42.485 -43.483  1.00 90.76           C  
ATOM    582  HA  LYS A  43      37.698  43.286 -43.398  1.00 90.76           H  
ATOM    583  C   LYS A  43      36.804  41.847 -42.110  1.00 90.76           C  
ATOM    584  CB  LYS A  43      35.652  43.090 -43.991  1.00 90.76           C  
ATOM    585  HB2 LYS A  43      35.808  43.441 -45.011  1.00 90.76           H  
ATOM    586  HB3 LYS A  43      34.875  42.325 -44.001  1.00 90.76           H  
ATOM    587  O   LYS A  43      36.146  40.816 -41.980  1.00 90.76           O  
ATOM    588  CG  LYS A  43      35.201  44.270 -43.122  1.00 90.76           C  
ATOM    589  HG2 LYS A  43      36.024  44.976 -43.014  1.00 90.76           H  
ATOM    590  HG3 LYS A  43      34.899  43.914 -42.137  1.00 90.76           H  
ATOM    591  CD  LYS A  43      34.024  44.971 -43.796  1.00 90.76           C  
ATOM    592  HD2 LYS A  43      33.187  44.274 -43.846  1.00 90.76           H  
ATOM    593  HD3 LYS A  43      34.319  45.266 -44.802  1.00 90.76           H  
ATOM    594  CE  LYS A  43      33.589  46.199 -43.004  1.00 90.76           C  
ATOM    595  HE2 LYS A  43      33.124  45.863 -42.077  1.00 90.76           H  
ATOM    596  HE3 LYS A  43      34.476  46.779 -42.750  1.00 90.76           H  
ATOM    597  NZ  LYS A  43      32.652  47.018 -43.809  1.00 90.76           N  
ATOM    598  HZ1 LYS A  43      31.894  46.453 -44.166  1.00 90.76           H  
ATOM    599  HZ2 LYS A  43      33.130  47.388 -44.618  1.00 90.76           H  
ATOM    600  HZ3 LYS A  43      32.275  47.787 -43.274  1.00 90.76           H  
ATOM    601  N   THR A  44      37.383  42.484 -41.099  1.00 90.41           N  
ATOM    602  H   THR A  44      37.957  43.292 -41.293  1.00 90.41           H  
ATOM    603  CA  THR A  44      37.213  42.107 -39.693  1.00 90.41           C  
ATOM    604  HA  THR A  44      37.017  41.036 -39.633  1.00 90.41           H  
ATOM    605  C   THR A  44      36.005  42.826 -39.104  1.00 90.41           C  
ATOM    606  CB  THR A  44      38.493  42.362 -38.887  1.00 90.41           C  
ATOM    607  HB  THR A  44      38.685  43.434 -38.851  1.00 90.41           H  
ATOM    608  O   THR A  44      35.786  44.016 -39.349  1.00 90.41           O  
ATOM    609  CG2 THR A  44      38.428  41.818 -37.462  1.00 90.41           C  
ATOM    610 HG21 THR A  44      38.185  40.756 -37.464  1.00 90.41           H  
ATOM    611 HG22 THR A  44      37.677  42.355 -36.882  1.00 90.41           H  
ATOM    612 HG23 THR A  44      39.391  41.962 -36.972  1.00 90.41           H  
ATOM    613  OG1 THR A  44      39.570  41.730 -39.548  1.00 90.41           O  
ATOM    614  HG1 THR A  44      39.540  40.790 -39.357  1.00 90.41           H  
ATOM    615  N   PHE A  45      35.202  42.086 -38.350  1.00 86.15           N  
ATOM    616  H   PHE A  45      35.456  41.123 -38.182  1.00 86.15           H  
ATOM    617  CA  PHE A  45      34.033  42.566 -37.635  1.00 86.15           C  
ATOM    618  HA  PHE A  45      33.882  43.626 -37.837  1.00 86.15           H  
ATOM    619  C   PHE A  45      34.265  42.381 -36.140  1.00 86.15           C  
ATOM    620  CB  PHE A  45      32.790  41.798 -38.098  1.00 86.15           C  
ATOM    621  HB2 PHE A  45      31.946  42.082 -37.469  1.00 86.15           H  
ATOM    622  HB3 PHE A  45      32.961  40.732 -37.947  1.00 86.15           H  
ATOM    623  O   PHE A  45      34.533  41.273 -35.693  1.00 86.15           O  
ATOM    624  CG  PHE A  45      32.421  42.036 -39.547  1.00 86.15           C  
ATOM    625  CD1 PHE A  45      31.567  43.100 -39.889  1.00 86.15           C  
ATOM    626  HD1 PHE A  45      31.174  43.735 -39.108  1.00 86.15           H  
ATOM    627  CD2 PHE A  45      32.937  41.200 -40.553  1.00 86.15           C  
ATOM    628  HD2 PHE A  45      33.605  40.393 -40.291  1.00 86.15           H  
ATOM    629  CE1 PHE A  45      31.208  43.317 -41.230  1.00 86.15           C  
ATOM    630  HE1 PHE A  45      30.520  44.107 -41.492  1.00 86.15           H  
ATOM    631  CE2 PHE A  45      32.590  41.425 -41.896  1.00 86.15           C  
ATOM    632  HE2 PHE A  45      32.990  40.787 -42.670  1.00 86.15           H  
ATOM    633  CZ  PHE A  45      31.719  42.475 -42.229  1.00 86.15           C  
ATOM    634  HZ  PHE A  45      31.426  42.625 -43.258  1.00 86.15           H  
ATOM    635  N   GLU A  46      34.126  43.471 -35.391  1.00 82.37           N  
ATOM    636  H   GLU A  46      33.963  44.356 -35.850  1.00 82.37           H  
ATOM    637  CA  GLU A  46      34.228  43.506 -33.930  1.00 82.37           C  
ATOM    638  HA  GLU A  46      34.510  42.523 -33.551  1.00 82.37           H  
ATOM    639  C   GLU A  46      32.865  43.899 -33.329  1.00 82.37           C  
ATOM    640  CB  GLU A  46      35.319  44.513 -33.513  1.00 82.37           C  
ATOM    641  HB2 GLU A  46      35.041  45.492 -33.903  1.00 82.37           H  
ATOM    642  HB3 GLU A  46      35.337  44.572 -32.424  1.00 82.37           H  
ATOM    643  O   GLU A  46      32.141  44.702 -33.947  1.00 82.37           O  
ATOM    644  CG  GLU A  46      36.734  44.152 -34.010  1.00 82.37           C  
ATOM    645  HG2 GLU A  46      36.705  44.009 -35.091  1.00 82.37           H  
ATOM    646  HG3 GLU A  46      37.032  43.208 -33.553  1.00 82.37           H  
ATOM    647  CD  GLU A  46      37.790  45.230 -33.697  1.00 82.37           C  
ATOM    648  OE1 GLU A  46      38.956  45.033 -34.108  1.00 82.37           O  
ATOM    649  OE2 GLU A  46      37.425  46.282 -33.117  1.00 82.37           O  
ATOM    650  N   THR A  47      32.574  43.410 -32.109  1.00 58.79           N  
ATOM    651  H   THR A  47      33.208  42.691 -31.790  1.00 58.79           H  
ATOM    652  CA  THR A  47      31.398  43.656 -31.227  1.00 58.79           C  
ATOM    653  HA  THR A  47      31.683  43.252 -30.256  1.00 58.79           H  
ATOM    654  C   THR A  47      30.092  42.937 -31.606  1.00 58.79           C  
ATOM    655  CB  THR A  47      31.117  45.162 -30.995  1.00 58.79           C  
ATOM    656  HB  THR A  47      30.318  45.255 -30.260  1.00 58.79           H  
ATOM    657  O   THR A  47      29.784  42.897 -32.782  1.00 58.79           O  
ATOM    658  CG2 THR A  47      32.334  45.918 -30.464  1.00 58.79           C  
ATOM    659 HG21 THR A  47      32.054  46.945 -30.233  1.00 58.79           H  
ATOM    660 HG22 THR A  47      33.135  45.924 -31.203  1.00 58.79           H  
ATOM    661 HG23 THR A  47      32.698  45.437 -29.555  1.00 58.79           H  
ATOM    662  OG1 THR A  47      30.715  45.826 -32.175  1.00 58.79           O  
ATOM    663  HG1 THR A  47      31.206  45.354 -32.852  1.00 58.79           H  
ATOM    664  N   GLY A  48      29.321  42.469 -30.599  1.00 58.59           N  
ATOM    665  H   GLY A  48      29.781  42.394 -29.703  1.00 58.59           H  
ATOM    666  CA  GLY A  48      27.860  42.193 -30.580  1.00 58.59           C  
ATOM    667  HA2 GLY A  48      27.340  43.117 -30.832  1.00 58.59           H  
ATOM    668  HA3 GLY A  48      27.599  41.943 -29.551  1.00 58.59           H  
ATOM    669  C   GLY A  48      27.270  41.091 -31.492  1.00 58.59           C  
ATOM    670  O   GLY A  48      27.841  40.773 -32.531  1.00 58.59           O  
ATOM    671  N   PRO A  49      26.081  40.522 -31.168  1.00 56.34           N  
ATOM    672  CA  PRO A  49      25.379  39.635 -32.092  1.00 56.34           C  
ATOM    673  HA  PRO A  49      26.056  38.840 -32.403  1.00 56.34           H  
ATOM    674  C   PRO A  49      24.912  40.428 -33.318  1.00 56.34           C  
ATOM    675  CB  PRO A  49      24.214  39.025 -31.307  1.00 56.34           C  
ATOM    676  HB2 PRO A  49      24.547  38.103 -30.830  1.00 56.34           H  
ATOM    677  HB3 PRO A  49      23.341  38.837 -31.932  1.00 56.34           H  
ATOM    678  O   PRO A  49      24.066  41.322 -33.214  1.00 56.34           O  
ATOM    679  CG  PRO A  49      23.931  40.057 -30.219  1.00 56.34           C  
ATOM    680  HG2 PRO A  49      23.528  39.590 -29.320  1.00 56.34           H  
ATOM    681  HG3 PRO A  49      23.235  40.806 -30.598  1.00 56.34           H  
ATOM    682  CD  PRO A  49      25.295  40.703 -29.955  1.00 56.34           C  
ATOM    683  HD2 PRO A  49      25.789  40.187 -29.131  1.00 56.34           H  
ATOM    684  HD3 PRO A  49      25.171  41.759 -29.716  1.00 56.34           H  
ATOM    685  N   HIS A  50      25.456  40.106 -34.488  1.00 70.70           N  
ATOM    686  H   HIS A  50      26.098  39.327 -34.510  1.00 70.70           H  
ATOM    687  CA  HIS A  50      25.224  40.853 -35.721  1.00 70.70           C  
ATOM    688  HA  HIS A  50      24.280  41.392 -35.641  1.00 70.70           H  
ATOM    689  C   HIS A  50      25.106  39.937 -36.938  1.00 70.70           C  
ATOM    690  CB  HIS A  50      26.340  41.888 -35.936  1.00 70.70           C  
ATOM    691  HB2 HIS A  50      27.298  41.367 -35.954  1.00 70.70           H  
ATOM    692  HB3 HIS A  50      26.206  42.365 -36.907  1.00 70.70           H  
ATOM    693  O   HIS A  50      25.654  38.833 -36.998  1.00 70.70           O  
ATOM    694  CG  HIS A  50      26.396  42.975 -34.892  1.00 70.70           C  
ATOM    695  CD2 HIS A  50      27.525  43.484 -34.334  1.00 70.70           C  
ATOM    696  HD2 HIS A  50      28.522  43.178 -34.613  1.00 70.70           H  
ATOM    697  ND1 HIS A  50      25.341  43.654 -34.338  1.00 70.70           N  
ATOM    698  HD1 HIS A  50      24.374  43.390 -34.466  1.00 70.70           H  
ATOM    699  CE1 HIS A  50      25.824  44.523 -33.435  1.00 70.70           C  
ATOM    700  HE1 HIS A  50      25.222  45.159 -32.803  1.00 70.70           H  
ATOM    701  NE2 HIS A  50      27.162  44.487 -33.420  1.00 70.70           N  
ATOM    702  N   LYS A  51      24.395  40.445 -37.944  1.00 78.34           N  
ATOM    703  H   LYS A  51      24.011  41.369 -37.809  1.00 78.34           H  
ATOM    704  CA  LYS A  51      24.339  39.884 -39.294  1.00 78.34           C  
ATOM    705  HA  LYS A  51      24.534  38.812 -39.266  1.00 78.34           H  
ATOM    706  C   LYS A  51      25.417  40.548 -40.144  1.00 78.34           C  
ATOM    707  CB  LYS A  51      22.927  40.126 -39.849  1.00 78.34           C  
ATOM    708  HB2 LYS A  51      22.207  39.591 -39.230  1.00 78.34           H  
ATOM    709  HB3 LYS A  51      22.708  41.191 -39.770  1.00 78.34           H  
ATOM    710  O   LYS A  51      25.495  41.774 -40.172  1.00 78.34           O  
ATOM    711  CG  LYS A  51      22.741  39.695 -41.313  1.00 78.34           C  
ATOM    712  HG2 LYS A  51      22.837  38.613 -41.399  1.00 78.34           H  
ATOM    713  HG3 LYS A  51      23.493  40.174 -41.940  1.00 78.34           H  
ATOM    714  CD  LYS A  51      21.354  40.144 -41.789  1.00 78.34           C  
ATOM    715  HD2 LYS A  51      21.237  41.207 -41.581  1.00 78.34           H  
ATOM    716  HD3 LYS A  51      20.584  39.592 -41.250  1.00 78.34           H  
ATOM    717  CE  LYS A  51      21.184  39.932 -43.288  1.00 78.34           C  
ATOM    718  HE2 LYS A  51      21.269  38.869 -43.515  1.00 78.34           H  
ATOM    719  HE3 LYS A  51      22.003  40.440 -43.798  1.00 78.34           H  
ATOM    720  NZ  LYS A  51      19.892  40.463 -43.789  1.00 78.34           N  
ATOM    721  HZ1 LYS A  51      19.887  40.484 -44.799  1.00 78.34           H  
ATOM    722  HZ2 LYS A  51      19.734  41.403 -43.453  1.00 78.34           H  
ATOM    723  HZ3 LYS A  51      19.091  39.913 -43.514  1.00 78.34           H  
ATOM    724  N   VAL A  52      26.200  39.757 -40.867  1.00 86.64           N  
ATOM    725  H   VAL A  52      26.080  38.759 -40.770  1.00 86.64           H  
ATOM    726  CA  VAL A  52      27.070  40.222 -41.948  1.00 86.64           C  
ATOM    727  HA  VAL A  52      27.205  41.300 -41.858  1.00 86.64           H  
ATOM    728  C   VAL A  52      26.389  39.937 -43.275  1.00 86.64           C  
ATOM    729  CB  VAL A  52      28.466  39.584 -41.892  1.00 86.64           C  
ATOM    730  HB  VAL A  52      28.380  38.498 -41.932  1.00 86.64           H  
ATOM    731  O   VAL A  52      26.072  38.787 -43.578  1.00 86.64           O  
ATOM    732  CG1 VAL A  52      29.340  40.057 -43.061  1.00 86.64           C  
ATOM    733 HG11 VAL A  52      30.362  39.700 -42.936  1.00 86.64           H  
ATOM    734 HG12 VAL A  52      29.343  41.146 -43.103  1.00 86.64           H  
ATOM    735 HG13 VAL A  52      28.953  39.668 -44.003  1.00 86.64           H  
ATOM    736  CG2 VAL A  52      29.161  39.975 -40.588  1.00 86.64           C  
ATOM    737 HG21 VAL A  52      30.175  39.576 -40.579  1.00 86.64           H  
ATOM    738 HG22 VAL A  52      29.212  41.061 -40.502  1.00 86.64           H  
ATOM    739 HG23 VAL A  52      28.607  39.573 -39.740  1.00 86.64           H  
ATOM    740  N   GLU A  53      26.186  40.983 -44.066  1.00 87.93           N  
ATOM    741  H   GLU A  53      26.515  41.887 -43.761  1.00 87.93           H  
ATOM    742  CA  GLU A  53      25.774  40.872 -45.461  1.00 87.93           C  
ATOM    743  HA  GLU A  53      25.391  39.870 -45.654  1.00 87.93           H  
ATOM    744  C   GLU A  53      26.994  41.086 -46.358  1.00 87.93           C  
ATOM    745  CB  GLU A  53      24.625  41.845 -45.749  1.00 87.93           C  
ATOM    746  HB2 GLU A  53      23.761  41.522 -45.168  1.00 87.93           H  
ATOM    747  HB3 GLU A  53      24.905  42.846 -45.420  1.00 87.93           H  
ATOM    748  O   GLU A  53      27.748  42.046 -46.196  1.00 87.93           O  
ATOM    749  CG  GLU A  53      24.241  41.891 -47.237  1.00 87.93           C  
ATOM    750  HG2 GLU A  53      25.034  42.385 -47.798  1.00 87.93           H  
ATOM    751  HG3 GLU A  53      24.159  40.867 -47.603  1.00 87.93           H  
ATOM    752  CD  GLU A  53      22.916  42.624 -47.486  1.00 87.93           C  
ATOM    753  OE1 GLU A  53      22.259  42.277 -48.496  1.00 87.93           O  
ATOM    754  OE2 GLU A  53      22.510  43.449 -46.635  1.00 87.93           O  
ATOM    755  N   ILE A  54      27.187  40.166 -47.297  1.00 90.76           N  
ATOM    756  H   ILE A  54      26.530  39.401 -47.342  1.00 90.76           H  
ATOM    757  CA  ILE A  54      28.185  40.229 -48.356  1.00 90.76           C  
ATOM    758  HA  ILE A  54      28.871  41.055 -48.166  1.00 90.76           H  
ATOM    759  C   ILE A  54      27.434  40.511 -49.656  1.00 90.76           C  
ATOM    760  CB  ILE A  54      29.009  38.921 -48.425  1.00 90.76           C  
ATOM    761  HB  ILE A  54      28.350  38.101 -48.708  1.00 90.76           H  
ATOM    762  O   ILE A  54      26.690  39.654 -50.138  1.00 90.76           O  
ATOM    763  CG1 ILE A  54      29.714  38.556 -47.093  1.00 90.76           C  
ATOM    764 HG12 ILE A  54      29.947  39.464 -46.537  1.00 90.76           H  
ATOM    765 HG13 ILE A  54      30.658  38.055 -47.308  1.00 90.76           H  
ATOM    766  CG2 ILE A  54      30.079  39.054 -49.523  1.00 90.76           C  
ATOM    767 HG21 ILE A  54      30.770  39.860 -49.275  1.00 90.76           H  
ATOM    768 HG22 ILE A  54      30.631  38.120 -49.624  1.00 90.76           H  
ATOM    769 HG23 ILE A  54      29.617  39.276 -50.484  1.00 90.76           H  
ATOM    770  CD1 ILE A  54      28.906  37.602 -46.201  1.00 90.76           C  
ATOM    771 HD11 ILE A  54      29.505  37.327 -45.333  1.00 90.76           H  
ATOM    772 HD12 ILE A  54      28.651  36.698 -46.755  1.00 90.76           H  
ATOM    773 HD13 ILE A  54      27.993  38.083 -45.851  1.00 90.76           H  
ATOM    774  N   ASP A  55      27.623  41.703 -50.213  1.00 89.66           N  
ATOM    775  H   ASP A  55      28.281  42.334 -49.779  1.00 89.66           H  
ATOM    776  CA  ASP A  55      27.081  42.095 -51.512  1.00 89.66           C  
ATOM    777  HA  ASP A  55      26.054  41.737 -51.590  1.00 89.66           H  
ATOM    778  C   ASP A  55      27.910  41.463 -52.634  1.00 89.66           C  
ATOM    779  CB  ASP A  55      27.047  43.625 -51.626  1.00 89.66           C  
ATOM    780  HB2 ASP A  55      26.505  44.031 -50.772  1.00 89.66           H  
ATOM    781  HB3 ASP A  55      28.072  43.994 -51.589  1.00 89.66           H  
ATOM    782  O   ASP A  55      29.133  41.624 -52.698  1.00 89.66           O  
ATOM    783  CG  ASP A  55      26.388  44.142 -52.913  1.00 89.66           C  
ATOM    784  OD1 ASP A  55      25.913  43.318 -53.727  1.00 89.66           O  
ATOM    785  OD2 ASP A  55      26.394  45.380 -53.091  1.00 89.66           O  
ATOM    786  N   LEU A  56      27.218  40.736 -53.507  1.00 90.08           N  
ATOM    787  H   LEU A  56      26.212  40.769 -53.425  1.00 90.08           H  
ATOM    788  CA  LEU A  56      27.753  40.020 -54.659  1.00 90.08           C  
ATOM    789  HA  LEU A  56      28.799  40.290 -54.797  1.00 90.08           H  
ATOM    790  C   LEU A  56      27.023  40.430 -55.951  1.00 90.08           C  
ATOM    791  CB  LEU A  56      27.654  38.502 -54.400  1.00 90.08           C  
ATOM    792  HB2 LEU A  56      28.008  37.967 -55.281  1.00 90.08           H  
ATOM    793  HB3 LEU A  56      26.600  38.256 -54.273  1.00 90.08           H  
ATOM    794  O   LEU A  56      27.112  39.728 -56.952  1.00 90.08           O  
ATOM    795  CG  LEU A  56      28.421  37.975 -53.176  1.00 90.08           C  
ATOM    796  HG  LEU A  56      28.079  38.486 -52.276  1.00 90.08           H  
ATOM    797  CD1 LEU A  56      28.125  36.484 -53.007  1.00 90.08           C  
ATOM    798 HD11 LEU A  56      27.050  36.342 -52.902  1.00 90.08           H  
ATOM    799 HD12 LEU A  56      28.625  36.112 -52.112  1.00 90.08           H  
ATOM    800 HD13 LEU A  56      28.476  35.937 -53.882  1.00 90.08           H  
ATOM    801  CD2 LEU A  56      29.934  38.153 -53.307  1.00 90.08           C  
ATOM    802 HD21 LEU A  56      30.169  39.217 -53.330  1.00 90.08           H  
ATOM    803 HD22 LEU A  56      30.289  37.684 -54.225  1.00 90.08           H  
ATOM    804 HD23 LEU A  56      30.439  37.707 -52.449  1.00 90.08           H  
ATOM    805  N   PHE A  57      26.295  41.554 -55.966  1.00 87.97           N  
ATOM    806  H   PHE A  57      26.226  42.093 -55.115  1.00 87.97           H  
ATOM    807  CA  PHE A  57      25.430  41.949 -57.085  1.00 87.97           C  
ATOM    808  HA  PHE A  57      24.656  41.191 -57.210  1.00 87.97           H  
ATOM    809  C   PHE A  57      26.173  42.063 -58.425  1.00 87.97           C  
ATOM    810  CB  PHE A  57      24.761  43.286 -56.731  1.00 87.97           C  
ATOM    811  HB2 PHE A  57      24.306  43.194 -55.745  1.00 87.97           H  
ATOM    812  HB3 PHE A  57      25.521  44.064 -56.667  1.00 87.97           H  
ATOM    813  O   PHE A  57      25.606  41.788 -59.480  1.00 87.97           O  
ATOM    814  CG  PHE A  57      23.681  43.718 -57.703  1.00 87.97           C  
ATOM    815  CD1 PHE A  57      24.001  44.470 -58.849  1.00 87.97           C  
ATOM    816  HD1 PHE A  57      25.027  44.742 -59.046  1.00 87.97           H  
ATOM    817  CD2 PHE A  57      22.345  43.351 -57.463  1.00 87.97           C  
ATOM    818  HD2 PHE A  57      22.099  42.795 -56.571  1.00 87.97           H  
ATOM    819  CE1 PHE A  57      22.993  44.838 -59.757  1.00 87.97           C  
ATOM    820  HE1 PHE A  57      23.254  45.397 -60.643  1.00 87.97           H  
ATOM    821  CE2 PHE A  57      21.335  43.718 -58.370  1.00 87.97           C  
ATOM    822  HE2 PHE A  57      20.310  43.435 -58.179  1.00 87.97           H  
ATOM    823  CZ  PHE A  57      21.659  44.459 -59.519  1.00 87.97           C  
ATOM    824  HZ  PHE A  57      20.887  44.738 -60.221  1.00 87.97           H  
ATOM    825  N   ASN A  58      27.447  42.462 -58.384  1.00 86.71           N  
ATOM    826  H   ASN A  58      27.850  42.617 -57.471  1.00 86.71           H  
ATOM    827  CA  ASN A  58      28.301  42.603 -59.566  1.00 86.71           C  
ATOM    828  HA  ASN A  58      27.676  42.603 -60.459  1.00 86.71           H  
ATOM    829  C   ASN A  58      29.285  41.434 -59.746  1.00 86.71           C  
ATOM    830  CB  ASN A  58      29.022  43.955 -59.495  1.00 86.71           C  
ATOM    831  HB2 ASN A  58      29.610  43.982 -58.578  1.00 86.71           H  
ATOM    832  HB3 ASN A  58      29.698  44.051 -60.344  1.00 86.71           H  
ATOM    833  O   ASN A  58      30.200  41.545 -60.558  1.00 86.71           O  
ATOM    834  CG  ASN A  58      28.077  45.138 -59.542  1.00 86.71           C  
ATOM    835  ND2 ASN A  58      28.215  46.066 -58.626  1.00 86.71           N  
ATOM    836 HD21 ASN A  58      27.508  46.787 -58.619  1.00 86.71           H  
ATOM    837 HD22 ASN A  58      28.831  45.905 -57.842  1.00 86.71           H  
ATOM    838  OD1 ASN A  58      27.218  45.265 -60.398  1.00 86.71           O  
ATOM    839  N   VAL A  59      29.129  40.349 -58.982  1.00 87.29           N  
ATOM    840  H   VAL A  59      28.313  40.282 -58.391  1.00 87.29           H  
ATOM    841  CA  VAL A  59      29.989  39.163 -59.037  1.00 87.29           C  
ATOM    842  HA  VAL A  59      30.919  39.406 -59.549  1.00 87.29           H  
ATOM    843  C   VAL A  59      29.278  38.074 -59.832  1.00 87.29           C  
ATOM    844  CB  VAL A  59      30.349  38.679 -57.623  1.00 87.29           C  
ATOM    845  HB  VAL A  59      29.442  38.410 -57.082  1.00 87.29           H  
ATOM    846  O   VAL A  59      28.191  37.635 -59.465  1.00 87.29           O  
ATOM    847  CG1 VAL A  59      31.260  37.452 -57.670  1.00 87.29           C  
ATOM    848 HG11 VAL A  59      30.725  36.597 -58.084  1.00 87.29           H  
ATOM    849 HG12 VAL A  59      32.137  37.657 -58.284  1.00 87.29           H  
ATOM    850 HG13 VAL A  59      31.578  37.203 -56.657  1.00 87.29           H  
ATOM    851  CG2 VAL A  59      31.079  39.774 -56.832  1.00 87.29           C  
ATOM    852 HG21 VAL A  59      30.435  40.642 -56.694  1.00 87.29           H  
ATOM    853 HG22 VAL A  59      31.982  40.078 -57.361  1.00 87.29           H  
ATOM    854 HG23 VAL A  59      31.348  39.390 -55.848  1.00 87.29           H  
ATOM    855  N   SER A  60      29.891  37.635 -60.929  1.00 87.09           N  
ATOM    856  H   SER A  60      30.821  37.985 -61.115  1.00 87.09           H  
ATOM    857  CA  SER A  60      29.354  36.588 -61.806  1.00 87.09           C  
ATOM    858  HA  SER A  60      28.321  36.392 -61.519  1.00 87.09           H  
ATOM    859  C   SER A  60      30.092  35.254 -61.669  1.00 87.09           C  
ATOM    860  CB  SER A  60      29.317  37.093 -63.250  1.00 87.09           C  
ATOM    861  HB2 SER A  60      28.548  36.532 -63.781  1.00 87.09           H  
ATOM    862  HB3 SER A  60      29.022  38.142 -63.254  1.00 87.09           H  
ATOM    863  O   SER A  60      29.594  34.210 -62.104  1.00 87.09           O  
ATOM    864  OG  SER A  60      30.529  36.945 -63.970  1.00 87.09           O  
ATOM    865  HG  SER A  60      31.301  37.219 -63.469  1.00 87.09           H  
ATOM    866  N   SER A  61      31.259  35.268 -61.024  1.00 86.04           N  
ATOM    867  H   SER A  61      31.633  36.157 -60.723  1.00 86.04           H  
ATOM    868  CA  SER A  61      32.056  34.083 -60.736  1.00 86.04           C  
ATOM    869  HA  SER A  61      31.989  33.416 -61.596  1.00 86.04           H  
ATOM    870  C   SER A  61      31.568  33.311 -59.508  1.00 86.04           C  
ATOM    871  CB  SER A  61      33.527  34.467 -60.571  1.00 86.04           C  
ATOM    872  HB2 SER A  61      34.125  33.569 -60.416  1.00 86.04           H  
ATOM    873  HB3 SER A  61      33.876  34.974 -61.470  1.00 86.04           H  
ATOM    874  O   SER A  61      30.860  33.806 -58.629  1.00 86.04           O  
ATOM    875  OG  SER A  61      33.673  35.317 -59.460  1.00 86.04           O  
ATOM    876  HG  SER A  61      34.511  35.120 -59.035  1.00 86.04           H  
ATOM    877  N   GLU A  62      31.983  32.049 -59.431  1.00 88.12           N  
ATOM    878  H   GLU A  62      32.613  31.705 -60.142  1.00 88.12           H  
ATOM    879  CA  GLU A  62      31.875  31.280 -58.199  1.00 88.12           C  
ATOM    880  HA  GLU A  62      30.855  31.366 -57.824  1.00 88.12           H  
ATOM    881  C   GLU A  62      32.825  31.852 -57.135  1.00 88.12           C  
ATOM    882  CB  GLU A  62      32.151  29.805 -58.508  1.00 88.12           C  
ATOM    883  HB2 GLU A  62      31.458  29.470 -59.280  1.00 88.12           H  
ATOM    884  HB3 GLU A  62      33.172  29.681 -58.869  1.00 88.12           H  
ATOM    885  O   GLU A  62      34.019  32.018 -57.376  1.00 88.12           O  
ATOM    886  CG  GLU A  62      31.940  28.969 -57.255  1.00 88.12           C  
ATOM    887  HG2 GLU A  62      32.693  29.258 -56.522  1.00 88.12           H  
ATOM    888  HG3 GLU A  62      30.954  29.195 -56.849  1.00 88.12           H  
ATOM    889  CD  GLU A  62      32.048  27.467 -57.531  1.00 88.12           C  
ATOM    890  OE1 GLU A  62      33.152  26.915 -57.327  1.00 88.12           O  
ATOM    891  OE2 GLU A  62      31.000  26.873 -57.872  1.00 88.12           O  
ATOM    892  N   THR A  63      32.287  32.142 -55.951  1.00 87.68           N  
ATOM    893  H   THR A  63      31.303  31.961 -55.817  1.00 87.68           H  
ATOM    894  CA  THR A  63      32.998  32.862 -54.890  1.00 87.68           C  
ATOM    895  HA  THR A  63      34.029  33.040 -55.195  1.00 87.68           H  
ATOM    896  C   THR A  63      33.017  32.049 -53.601  1.00 87.68           C  
ATOM    897  CB  THR A  63      32.349  34.232 -54.685  1.00 87.68           C  
ATOM    898  HB  THR A  63      31.287  34.113 -54.466  1.00 87.68           H  
ATOM    899  O   THR A  63      31.984  31.565 -53.142  1.00 87.68           O  
ATOM    900  CG2 THR A  63      33.003  35.035 -53.573  1.00 87.68           C  
ATOM    901 HG21 THR A  63      32.855  34.535 -52.616  1.00 87.68           H  
ATOM    902 HG22 THR A  63      32.535  36.018 -53.533  1.00 87.68           H  
ATOM    903 HG23 THR A  63      34.068  35.153 -53.776  1.00 87.68           H  
ATOM    904  OG1 THR A  63      32.506  35.001 -55.848  1.00 87.68           O  
ATOM    905  HG1 THR A  63      32.056  34.577 -56.583  1.00 87.68           H  
ATOM    906  N   THR A  64      34.189  31.903 -52.986  1.00 91.55           N  
ATOM    907  H   THR A  64      34.978  32.404 -53.367  1.00 91.55           H  
ATOM    908  CA  THR A  64      34.357  31.232 -51.691  1.00 91.55           C  
ATOM    909  HA  THR A  64      33.516  30.559 -51.519  1.00 91.55           H  
ATOM    910  C   THR A  64      34.377  32.258 -50.568  1.00 91.55           C  
ATOM    911  CB  THR A  64      35.626  30.374 -51.664  1.00 91.55           C  
ATOM    912  HB  THR A  64      36.501  31.000 -51.842  1.00 91.55           H  
ATOM    913  O   THR A  64      35.202  33.166 -50.569  1.00 91.55           O  
ATOM    914  CG2 THR A  64      35.798  29.617 -50.346  1.00 91.55           C  
ATOM    915 HG21 THR A  64      36.660  28.954 -50.430  1.00 91.55           H  
ATOM    916 HG22 THR A  64      34.906  29.029 -50.134  1.00 91.55           H  
ATOM    917 HG23 THR A  64      35.978  30.319 -49.531  1.00 91.55           H  
ATOM    918  OG1 THR A  64      35.544  29.395 -52.674  1.00 91.55           O  
ATOM    919  HG1 THR A  64      35.479  29.856 -53.514  1.00 91.55           H  
ATOM    920  N   ILE A  65      33.490  32.092 -49.591  1.00 91.79           N  
ATOM    921  H   ILE A  65      32.839  31.323 -49.661  1.00 91.79           H  
ATOM    922  CA  ILE A  65      33.393  32.934 -48.400  1.00 91.79           C  
ATOM    923  HA  ILE A  65      34.065  33.786 -48.506  1.00 91.79           H  
ATOM    924  C   ILE A  65      33.842  32.113 -47.196  1.00 91.79           C  
ATOM    925  CB  ILE A  65      31.964  33.495 -48.227  1.00 91.79           C  
ATOM    926  HB  ILE A  65      31.279  32.664 -48.062  1.00 91.79           H  
ATOM    927  O   ILE A  65      33.306  31.029 -46.950  1.00 91.79           O  
ATOM    928  CG1 ILE A  65      31.530  34.233 -49.516  1.00 91.79           C  
ATOM    929 HG12 ILE A  65      31.527  33.531 -50.350  1.00 91.79           H  
ATOM    930 HG13 ILE A  65      32.249  35.018 -49.751  1.00 91.79           H  
ATOM    931  CG2 ILE A  65      31.917  34.416 -46.991  1.00 91.79           C  
ATOM    932 HG21 ILE A  65      32.599  35.256 -47.123  1.00 91.79           H  
ATOM    933 HG22 ILE A  65      30.910  34.801 -46.833  1.00 91.79           H  
ATOM    934 HG23 ILE A  65      32.195  33.871 -46.089  1.00 91.79           H  
ATOM    935  CD1 ILE A  65      30.131  34.846 -49.467  1.00 91.79           C  
ATOM    936 HD11 ILE A  65      30.088  35.657 -48.740  1.00 91.79           H  
ATOM    937 HD12 ILE A  65      29.890  35.253 -50.449  1.00 91.79           H  
ATOM    938 HD13 ILE A  65      29.404  34.074 -49.213  1.00 91.79           H  
ATOM    939  N   THR A  66      34.817  32.632 -46.454  1.00 92.51           N  
ATOM    940  H   THR A  66      35.185  33.535 -46.719  1.00 92.51           H  
ATOM    941  CA  THR A  66      35.355  32.018 -45.237  1.00 92.51           C  
ATOM    942  HA  THR A  66      34.787  31.111 -45.031  1.00 92.51           H  
ATOM    943  C   THR A  66      35.195  32.981 -44.064  1.00 92.51           C  
ATOM    944  CB  THR A  66      36.831  31.618 -45.407  1.00 92.51           C  
ATOM    945  HB  THR A  66      37.447  32.517 -45.433  1.00 92.51           H  
ATOM    946  O   THR A  66      35.597  34.134 -44.188  1.00 92.51           O  
ATOM    947  CG2 THR A  66      37.329  30.710 -44.285  1.00 92.51           C  
ATOM    948 HG21 THR A  66      37.159  31.173 -43.313  1.00 92.51           H  
ATOM    949 HG22 THR A  66      36.801  29.757 -44.317  1.00 92.51           H  
ATOM    950 HG23 THR A  66      38.398  30.534 -44.405  1.00 92.51           H  
ATOM    951  OG1 THR A  66      37.024  30.905 -46.614  1.00 92.51           O  
ATOM    952  HG1 THR A  66      36.957  31.553 -47.319  1.00 92.51           H  
ATOM    953  N   ALA A  67      34.639  32.530 -42.939  1.00 90.97           N  
ATOM    954  H   ALA A  67      34.397  31.551 -42.884  1.00 90.97           H  
ATOM    955  CA  ALA A  67      34.700  33.267 -41.674  1.00 90.97           C  
ATOM    956  HA  ALA A  67      34.996  34.298 -41.870  1.00 90.97           H  
ATOM    957  C   ALA A  67      35.773  32.632 -40.786  1.00 90.97           C  
ATOM    958  CB  ALA A  67      33.327  33.324 -40.998  1.00 90.97           C  
ATOM    959  HB1 ALA A  67      33.044  32.337 -40.631  1.00 90.97           H  
ATOM    960  HB2 ALA A  67      32.574  33.691 -41.696  1.00 90.97           H  
ATOM    961  HB3 ALA A  67      33.372  33.999 -40.144  1.00 90.97           H  
ATOM    962  O   ALA A  67      35.815  31.408 -40.650  1.00 90.97           O  
ATOM    963  N   ILE A  68      36.654  33.464 -40.238  1.00 90.59           N  
ATOM    964  H   ILE A  68      36.550  34.453 -40.409  1.00 90.59           H  
ATOM    965  CA  ILE A  68      37.848  33.062 -39.494  1.00 90.59           C  
ATOM    966  HA  ILE A  68      37.798  31.991 -39.298  1.00 90.59           H  
ATOM    967  C   ILE A  68      37.865  33.804 -38.159  1.00 90.59           C  
ATOM    968  CB  ILE A  68      39.130  33.358 -40.310  1.00 90.59           C  
ATOM    969  HB  ILE A  68      39.228  34.439 -40.409  1.00 90.59           H  
ATOM    970  O   ILE A  68      37.606  35.004 -38.139  1.00 90.59           O  
ATOM    971  CG1 ILE A  68      39.075  32.748 -41.733  1.00 90.59           C  
ATOM    972 HG12 ILE A  68      39.037  31.661 -41.660  1.00 90.59           H  
ATOM    973 HG13 ILE A  68      38.171  33.089 -42.236  1.00 90.59           H  
ATOM    974  CG2 ILE A  68      40.356  32.827 -39.555  1.00 90.59           C  
ATOM    975 HG21 ILE A  68      40.291  31.746 -39.431  1.00 90.59           H  
ATOM    976 HG22 ILE A  68      40.451  33.298 -38.576  1.00 90.59           H  
ATOM    977 HG23 ILE A  68      41.264  33.069 -40.108  1.00 90.59           H  
ATOM    978  CD1 ILE A  68      40.240  33.152 -42.647  1.00 90.59           C  
ATOM    979 HD11 ILE A  68      41.171  32.700 -42.305  1.00 90.59           H  
ATOM    980 HD12 ILE A  68      40.038  32.802 -43.659  1.00 90.59           H  
ATOM    981 HD13 ILE A  68      40.341  34.237 -42.660  1.00 90.59           H  
ATOM    982  N   THR A  69      38.182  33.130 -37.060  1.00 86.61           N  
ATOM    983  H   THR A  69      38.412  32.149 -37.128  1.00 86.61           H  
ATOM    984  CA  THR A  69      38.312  33.756 -35.736  1.00 86.61           C  
ATOM    985  HA  THR A  69      38.481  34.826 -35.860  1.00 86.61           H  
ATOM    986  C   THR A  69      39.524  33.210 -34.986  1.00 86.61           C  
ATOM    987  CB  THR A  69      37.020  33.602 -34.914  1.00 86.61           C  
ATOM    988  HB  THR A  69      36.189  34.029 -35.474  1.00 86.61           H  
ATOM    989  O   THR A  69      39.934  32.068 -35.208  1.00 86.61           O  
ATOM    990  CG2 THR A  69      36.698  32.142 -34.592  1.00 86.61           C  
ATOM    991 HG21 THR A  69      35.710  32.089 -34.134  1.00 86.61           H  
ATOM    992 HG22 THR A  69      36.697  31.544 -35.502  1.00 86.61           H  
ATOM    993 HG23 THR A  69      37.431  31.741 -33.892  1.00 86.61           H  
ATOM    994  OG1 THR A  69      37.155  34.294 -33.696  1.00 86.61           O  
ATOM    995  HG1 THR A  69      36.762  35.169 -33.756  1.00 86.61           H  
ATOM    996  N   ASP A  70      40.079  34.034 -34.099  1.00 81.88           N  
ATOM    997  H   ASP A  70      39.665  34.945 -33.964  1.00 81.88           H  
ATOM    998  CA  ASP A  70      41.111  33.639 -33.136  1.00 81.88           C  
ATOM    999  HA  ASP A  70      41.657  32.788 -33.541  1.00 81.88           H  
ATOM   1000  C   ASP A  70      40.506  33.175 -31.796  1.00 81.88           C  
ATOM   1001  CB  ASP A  70      42.109  34.796 -32.940  1.00 81.88           C  
ATOM   1002  HB2 ASP A  70      42.839  34.505 -32.184  1.00 81.88           H  
ATOM   1003  HB3 ASP A  70      41.569  35.668 -32.569  1.00 81.88           H  
ATOM   1004  O   ASP A  70      41.209  32.672 -30.931  1.00 81.88           O  
ATOM   1005  CG  ASP A  70      42.875  35.169 -34.216  1.00 81.88           C  
ATOM   1006  OD1 ASP A  70      43.201  34.252 -35.003  1.00 81.88           O  
ATOM   1007  OD2 ASP A  70      43.128  36.378 -34.425  1.00 81.88           O  
ATOM   1008  N   GLU A  71      39.190  33.308 -31.619  1.00 78.63           N  
ATOM   1009  H   GLU A  71      38.644  33.724 -32.359  1.00 78.63           H  
ATOM   1010  CA  GLU A  71      38.482  33.022 -30.360  1.00 78.63           C  
ATOM   1011  HA  GLU A  71      39.185  33.082 -29.529  1.00 78.63           H  
ATOM   1012  C   GLU A  71      37.882  31.608 -30.320  1.00 78.63           C  
ATOM   1013  CB  GLU A  71      37.412  34.094 -30.149  1.00 78.63           C  
ATOM   1014  HB2 GLU A  71      36.745  34.092 -31.011  1.00 78.63           H  
ATOM   1015  HB3 GLU A  71      36.835  33.855 -29.256  1.00 78.63           H  
ATOM   1016  O   GLU A  71      37.059  31.267 -29.472  1.00 78.63           O  
ATOM   1017  CG  GLU A  71      38.010  35.498 -29.985  1.00 78.63           C  
ATOM   1018  HG2 GLU A  71      38.703  35.707 -30.800  1.00 78.63           H  
ATOM   1019  HG3 GLU A  71      38.562  35.546 -29.046  1.00 78.63           H  
ATOM   1020  CD  GLU A  71      36.911  36.558 -29.995  1.00 78.63           C  
ATOM   1021  OE1 GLU A  71      37.174  37.674 -30.495  1.00 78.63           O  
ATOM   1022  OE2 GLU A  71      35.780  36.250 -29.563  1.00 78.63           O  
ATOM   1023  N   SER A  72      38.289  30.769 -31.266  1.00 75.14           N  
ATOM   1024  H   SER A  72      39.044  31.089 -31.855  1.00 75.14           H  
ATOM   1025  CA  SER A  72      37.830  29.394 -31.396  1.00 75.14           C  
ATOM   1026  HA  SER A  72      36.748  29.379 -31.268  1.00 75.14           H  
ATOM   1027  C   SER A  72      38.506  28.478 -30.363  1.00 75.14           C  
ATOM   1028  CB  SER A  72      38.138  28.934 -32.815  1.00 75.14           C  
ATOM   1029  HB2 SER A  72      37.380  29.322 -33.496  1.00 75.14           H  
ATOM   1030  HB3 SER A  72      39.106  29.343 -33.105  1.00 75.14           H  
ATOM   1031  O   SER A  72      39.730  28.524 -30.210  1.00 75.14           O  
ATOM   1032  OG  SER A  72      38.214  27.531 -32.930  1.00 75.14           O  
ATOM   1033  HG  SER A  72      38.888  27.354 -33.590  1.00 75.14           H  
ATOM   1034  N   PRO A  73      37.772  27.533 -29.745  1.00 68.10           N  
ATOM   1035  CA  PRO A  73      38.360  26.454 -28.949  1.00 68.10           C  
ATOM   1036  HA  PRO A  73      38.880  26.894 -28.098  1.00 68.10           H  
ATOM   1037  C   PRO A  73      39.342  25.566 -29.731  1.00 68.10           C  
ATOM   1038  CB  PRO A  73      37.170  25.626 -28.450  1.00 68.10           C  
ATOM   1039  HB2 PRO A  73      37.341  25.242 -27.445  1.00 68.10           H  
ATOM   1040  HB3 PRO A  73      36.969  24.805 -29.139  1.00 68.10           H  
ATOM   1041  O   PRO A  73      40.197  24.918 -29.129  1.00 68.10           O  
ATOM   1042  CG  PRO A  73      35.994  26.599 -28.489  1.00 68.10           C  
ATOM   1043  HG2 PRO A  73      35.041  26.084 -28.615  1.00 68.10           H  
ATOM   1044  HG3 PRO A  73      35.988  27.207 -27.585  1.00 68.10           H  
ATOM   1045  CD  PRO A  73      36.323  27.475 -29.691  1.00 68.10           C  
ATOM   1046  HD2 PRO A  73      35.937  27.020 -30.603  1.00 68.10           H  
ATOM   1047  HD3 PRO A  73      35.889  28.465 -29.547  1.00 68.10           H  
ATOM   1048  N   ALA A  74      39.246  25.529 -31.066  1.00 68.40           N  
ATOM   1049  H   ALA A  74      38.559  26.124 -31.507  1.00 68.40           H  
ATOM   1050  CA  ALA A  74      40.185  24.812 -31.933  1.00 68.40           C  
ATOM   1051  HA  ALA A  74      40.453  23.882 -31.432  1.00 68.40           H  
ATOM   1052  C   ALA A  74      41.513  25.568 -32.164  1.00 68.40           C  
ATOM   1053  CB  ALA A  74      39.482  24.433 -33.245  1.00 68.40           C  
ATOM   1054  HB1 ALA A  74      40.150  23.818 -33.848  1.00 68.40           H  
ATOM   1055  HB2 ALA A  74      38.578  23.862 -33.031  1.00 68.40           H  
ATOM   1056  HB3 ALA A  74      39.228  25.327 -33.815  1.00 68.40           H  
ATOM   1057  O   ALA A  74      42.419  25.016 -32.792  1.00 68.40           O  
ATOM   1058  N   GLY A  75      41.649  26.788 -31.629  1.00 70.72           N  
ATOM   1059  H   GLY A  75      40.856  27.192 -31.152  1.00 70.72           H  
ATOM   1060  CA  GLY A  75      42.855  27.615 -31.669  1.00 70.72           C  
ATOM   1061  HA2 GLY A  75      43.708  27.020 -31.994  1.00 70.72           H  
ATOM   1062  HA3 GLY A  75      43.059  27.976 -30.661  1.00 70.72           H  
ATOM   1063  C   GLY A  75      42.750  28.838 -32.584  1.00 70.72           C  
ATOM   1064  O   GLY A  75      41.730  29.075 -33.239  1.00 70.72           O  
ATOM   1065  N   ASP A  76      43.840  29.602 -32.638  1.00 79.37           N  
ATOM   1066  H   ASP A  76      44.561  29.457 -31.946  1.00 79.37           H  
ATOM   1067  CA  ASP A  76      43.930  30.839 -33.415  1.00 79.37           C  
ATOM   1068  HA  ASP A  76      43.154  31.511 -33.049  1.00 79.37           H  
ATOM   1069  C   ASP A  76      43.714  30.597 -34.921  1.00 79.37           C  
ATOM   1070  CB  ASP A  76      45.285  31.537 -33.187  1.00 79.37           C  
ATOM   1071  HB2 ASP A  76      46.074  30.889 -33.568  1.00 79.37           H  
ATOM   1072  HB3 ASP A  76      45.302  32.455 -33.774  1.00 79.37           H  
ATOM   1073  O   ASP A  76      44.090  29.557 -35.474  1.00 79.37           O  
ATOM   1074  CG  ASP A  76      45.613  31.901 -31.731  1.00 79.37           C  
ATOM   1075  OD1 ASP A  76      44.727  31.794 -30.860  1.00 79.37           O  
ATOM   1076  OD2 ASP A  76      46.802  32.213 -31.483  1.00 79.37           O  
ATOM   1077  N   ASN A  77      43.160  31.594 -35.613  1.00 81.26           N  
ATOM   1078  H   ASN A  77      43.002  32.468 -35.131  1.00 81.26           H  
ATOM   1079  CA  ASN A  77      42.945  31.620 -37.056  1.00 81.26           C  
ATOM   1080  HA  ASN A  77      42.340  32.507 -37.247  1.00 81.26           H  
ATOM   1081  C   ASN A  77      42.121  30.420 -37.578  1.00 81.26           C  
ATOM   1082  CB  ASN A  77      44.315  31.853 -37.716  1.00 81.26           C  
ATOM   1083  HB2 ASN A  77      44.812  32.674 -37.198  1.00 81.26           H  
ATOM   1084  HB3 ASN A  77      44.924  30.958 -37.588  1.00 81.26           H  
ATOM   1085  O   ASN A  77      42.334  29.924 -38.691  1.00 81.26           O  
ATOM   1086  CG  ASN A  77      44.252  32.231 -39.179  1.00 81.26           C  
ATOM   1087  ND2 ASN A  77      44.937  31.498 -40.025  1.00 81.26           N  
ATOM   1088 HD21 ASN A  77      45.329  30.636 -39.676  1.00 81.26           H  
ATOM   1089 HD22 ASN A  77      44.815  31.733 -41.000  1.00 81.26           H  
ATOM   1090  OD1 ASN A  77      43.642  33.194 -39.609  1.00 81.26           O  
ATOM   1091  N   THR A  78      41.158  29.953 -36.776  1.00 81.02           N  
ATOM   1092  H   THR A  78      41.008  30.441 -35.904  1.00 81.02           H  
ATOM   1093  CA  THR A  78      40.247  28.861 -37.134  1.00 81.02           C  
ATOM   1094  HA  THR A  78      40.830  28.056 -37.582  1.00 81.02           H  
ATOM   1095  C   THR A  78      39.206  29.346 -38.137  1.00 81.02           C  
ATOM   1096  CB  THR A  78      39.524  28.282 -35.907  1.00 81.02           C  
ATOM   1097  HB  THR A  78      39.000  29.081 -35.382  1.00 81.02           H  
ATOM   1098  O   THR A  78      38.480  30.306 -37.879  1.00 81.02           O  
ATOM   1099  CG2 THR A  78      38.524  27.186 -36.297  1.00 81.02           C  
ATOM   1100 HG21 THR A  78      37.678  27.614 -36.834  1.00 81.02           H  
ATOM   1101 HG22 THR A  78      39.011  26.431 -36.916  1.00 81.02           H  
ATOM   1102 HG23 THR A  78      38.124  26.701 -35.406  1.00 81.02           H  
ATOM   1103  OG1 THR A  78      40.419  27.638 -35.035  1.00 81.02           O  
ATOM   1104  HG1 THR A  78      40.930  28.289 -34.548  1.00 81.02           H  
ATOM   1105  N   ALA A  79      39.066  28.645 -39.264  1.00 86.20           N  
ATOM   1106  H   ALA A  79      39.664  27.844 -39.406  1.00 86.20           H  
ATOM   1107  CA  ALA A  79      37.937  28.841 -40.169  1.00 86.20           C  
ATOM   1108  HA  ALA A  79      37.733  29.909 -40.255  1.00 86.20           H  
ATOM   1109  C   ALA A  79      36.691  28.147 -39.602  1.00 86.20           C  
ATOM   1110  CB  ALA A  79      38.304  28.314 -41.562  1.00 86.20           C  
ATOM   1111  HB1 ALA A  79      38.549  27.253 -41.506  1.00 86.20           H  
ATOM   1112  HB2 ALA A  79      37.455  28.449 -42.231  1.00 86.20           H  
ATOM   1113  HB3 ALA A  79      39.161  28.867 -41.948  1.00 86.20           H  
ATOM   1114  O   ALA A  79      36.635  26.925 -39.610  1.00 86.20           O  
ATOM   1115  N   ILE A  80      35.696  28.913 -39.159  1.00 84.22           N  
ATOM   1116  H   ILE A  80      35.842  29.912 -39.164  1.00 84.22           H  
ATOM   1117  CA  ILE A  80      34.425  28.409 -38.594  1.00 84.22           C  
ATOM   1118  HA  ILE A  80      34.604  27.443 -38.122  1.00 84.22           H  
ATOM   1119  C   ILE A  80      33.357  28.172 -39.669  1.00 84.22           C  
ATOM   1120  CB  ILE A  80      33.910  29.373 -37.503  1.00 84.22           C  
ATOM   1121  HB  ILE A  80      32.948  29.003 -37.149  1.00 84.22           H  
ATOM   1122  O   ILE A  80      32.426  27.394 -39.506  1.00 84.22           O  
ATOM   1123  CG1 ILE A  80      33.717  30.807 -38.054  1.00 84.22           C  
ATOM   1124 HG12 ILE A  80      34.684  31.228 -38.328  1.00 84.22           H  
ATOM   1125 HG13 ILE A  80      33.087  30.763 -38.942  1.00 84.22           H  
ATOM   1126  CG2 ILE A  80      34.891  29.341 -36.319  1.00 84.22           C  
ATOM   1127 HG21 ILE A  80      34.488  29.909 -35.481  1.00 84.22           H  
ATOM   1128 HG22 ILE A  80      35.859  29.754 -36.603  1.00 84.22           H  
ATOM   1129 HG23 ILE A  80      35.032  28.315 -35.982  1.00 84.22           H  
ATOM   1130  CD1 ILE A  80      33.053  31.785 -37.086  1.00 84.22           C  
ATOM   1131 HD11 ILE A  80      32.902  32.741 -37.586  1.00 84.22           H  
ATOM   1132 HD12 ILE A  80      33.695  31.949 -36.220  1.00 84.22           H  
ATOM   1133 HD13 ILE A  80      32.088  31.390 -36.769  1.00 84.22           H  
ATOM   1134  N   LEU A  81      33.509  28.826 -40.819  1.00 86.94           N  
ATOM   1135  H   LEU A  81      34.296  29.455 -40.883  1.00 86.94           H  
ATOM   1136  CA  LEU A  81      32.637  28.688 -41.977  1.00 86.94           C  
ATOM   1137  HA  LEU A  81      32.131  27.723 -41.943  1.00 86.94           H  
ATOM   1138  C   LEU A  81      33.499  28.767 -43.229  1.00 86.94           C  
ATOM   1139  CB  LEU A  81      31.589  29.816 -41.939  1.00 86.94           C  
ATOM   1140  HB2 LEU A  81      30.912  29.656 -41.100  1.00 86.94           H  
ATOM   1141  HB3 LEU A  81      32.127  30.747 -41.757  1.00 86.94           H  
ATOM   1142  O   LEU A  81      34.320  29.671 -43.352  1.00 86.94           O  
ATOM   1143  CG  LEU A  81      30.779  30.002 -43.233  1.00 86.94           C  
ATOM   1144  HG  LEU A  81      31.455  30.045 -44.086  1.00 86.94           H  
ATOM   1145  CD1 LEU A  81      29.770  28.880 -43.472  1.00 86.94           C  
ATOM   1146 HD11 LEU A  81      29.254  29.069 -44.413  1.00 86.94           H  
ATOM   1147 HD12 LEU A  81      30.280  27.917 -43.507  1.00 86.94           H  
ATOM   1148 HD13 LEU A  81      29.034  28.858 -42.669  1.00 86.94           H  
ATOM   1149  CD2 LEU A  81      30.033  31.330 -43.212  1.00 86.94           C  
ATOM   1150 HD21 LEU A  81      30.680  32.123 -42.836  1.00 86.94           H  
ATOM   1151 HD22 LEU A  81      29.161  31.245 -42.563  1.00 86.94           H  
ATOM   1152 HD23 LEU A  81      29.730  31.598 -44.224  1.00 86.94           H  
ATOM   1153  N   LYS A  82      33.259  27.880 -44.195  1.00 86.97           N  
ATOM   1154  H   LYS A  82      32.622  27.124 -43.985  1.00 86.97           H  
ATOM   1155  CA  LYS A  82      33.781  27.992 -45.560  1.00 86.97           C  
ATOM   1156  HA  LYS A  82      34.002  29.039 -45.769  1.00 86.97           H  
ATOM   1157  C   LYS A  82      32.721  27.511 -46.536  1.00 86.97           C  
ATOM   1158  CB  LYS A  82      35.085  27.197 -45.687  1.00 86.97           C  
ATOM   1159  HB2 LYS A  82      35.759  27.506 -44.889  1.00 86.97           H  
ATOM   1160  HB3 LYS A  82      34.870  26.134 -45.580  1.00 86.97           H  
ATOM   1161  O   LYS A  82      32.411  26.322 -46.579  1.00 86.97           O  
ATOM   1162  CG  LYS A  82      35.766  27.440 -47.040  1.00 86.97           C  
ATOM   1163  HG2 LYS A  82      35.879  28.513 -47.197  1.00 86.97           H  
ATOM   1164  HG3 LYS A  82      35.153  27.029 -47.842  1.00 86.97           H  
ATOM   1165  CD  LYS A  82      37.147  26.779 -47.061  1.00 86.97           C  
ATOM   1166  HD2 LYS A  82      37.035  25.700 -46.949  1.00 86.97           H  
ATOM   1167  HD3 LYS A  82      37.734  27.168 -46.229  1.00 86.97           H  
ATOM   1168  CE  LYS A  82      37.851  27.105 -48.379  1.00 86.97           C  
ATOM   1169  HE2 LYS A  82      37.278  26.680 -49.203  1.00 86.97           H  
ATOM   1170  HE3 LYS A  82      37.857  28.188 -48.501  1.00 86.97           H  
ATOM   1171  NZ  LYS A  82      39.241  26.591 -48.384  1.00 86.97           N  
ATOM   1172  HZ1 LYS A  82      39.701  26.840 -49.248  1.00 86.97           H  
ATOM   1173  HZ2 LYS A  82      39.756  27.009 -47.622  1.00 86.97           H  
ATOM   1174  HZ3 LYS A  82      39.251  25.588 -48.269  1.00 86.97           H  
ATOM   1175  N   LYS A  83      32.143  28.424 -47.314  1.00 85.56           N  
ATOM   1176  H   LYS A  83      32.454  29.381 -47.231  1.00 85.56           H  
ATOM   1177  CA  LYS A  83      31.094  28.096 -48.284  1.00 85.56           C  
ATOM   1178  HA  LYS A  83      31.131  27.023 -48.474  1.00 85.56           H  
ATOM   1179  C   LYS A  83      31.328  28.762 -49.621  1.00 85.56           C  
ATOM   1180  CB  LYS A  83      29.696  28.435 -47.733  1.00 85.56           C  
ATOM   1181  HB2 LYS A  83      29.723  29.393 -47.215  1.00 85.56           H  
ATOM   1182  HB3 LYS A  83      28.994  28.508 -48.564  1.00 85.56           H  
ATOM   1183  O   LYS A  83      31.656  29.940 -49.708  1.00 85.56           O  
ATOM   1184  CG  LYS A  83      29.208  27.332 -46.783  1.00 85.56           C  
ATOM   1185  HG2 LYS A  83      29.312  26.368 -47.280  1.00 85.56           H  
ATOM   1186  HG3 LYS A  83      29.842  27.322 -45.896  1.00 85.56           H  
ATOM   1187  CD  LYS A  83      27.740  27.491 -46.360  1.00 85.56           C  
ATOM   1188  HD2 LYS A  83      27.601  28.464 -45.890  1.00 85.56           H  
ATOM   1189  HD3 LYS A  83      27.091  27.414 -47.233  1.00 85.56           H  
ATOM   1190  CE  LYS A  83      27.418  26.367 -45.360  1.00 85.56           C  
ATOM   1191  HE2 LYS A  83      27.590  25.402 -45.836  1.00 85.56           H  
ATOM   1192  HE3 LYS A  83      28.124  26.445 -44.532  1.00 85.56           H  
ATOM   1193  NZ  LYS A  83      26.042  26.426 -44.807  1.00 85.56           N  
ATOM   1194  HZ1 LYS A  83      25.317  26.366 -45.508  1.00 85.56           H  
ATOM   1195  HZ2 LYS A  83      25.935  27.292 -44.298  1.00 85.56           H  
ATOM   1196  HZ3 LYS A  83      25.915  25.709 -44.107  1.00 85.56           H  
ATOM   1197  N   THR A  84      31.055  27.995 -50.662  1.00 85.82           N  
ATOM   1198  H   THR A  84      30.906  27.007 -50.510  1.00 85.82           H  
ATOM   1199  CA  THR A  84      31.051  28.473 -52.035  1.00 85.82           C  
ATOM   1200  HA  THR A  84      31.753  29.303 -52.120  1.00 85.82           H  
ATOM   1201  C   THR A  84      29.660  28.981 -52.412  1.00 85.82           C  
ATOM   1202  CB  THR A  84      31.554  27.369 -52.960  1.00 85.82           C  
ATOM   1203  HB  THR A  84      30.846  26.541 -52.980  1.00 85.82           H  
ATOM   1204  O   THR A  84      28.632  28.356 -52.110  1.00 85.82           O  
ATOM   1205  CG2 THR A  84      31.776  27.884 -54.357  1.00 85.82           C  
ATOM   1206 HG21 THR A  84      30.817  28.135 -54.811  1.00 85.82           H  
ATOM   1207 HG22 THR A  84      32.424  28.760 -54.336  1.00 85.82           H  
ATOM   1208 HG23 THR A  84      32.244  27.093 -54.942  1.00 85.82           H  
ATOM   1209  OG1 THR A  84      32.803  26.907 -52.506  1.00 85.82           O  
ATOM   1210  HG1 THR A  84      33.403  26.952 -53.254  1.00 85.82           H  
ATOM   1211  N   VAL A  85      29.612  30.143 -53.050  1.00 85.33           N  
ATOM   1212  H   VAL A  85      30.489  30.604 -53.245  1.00 85.33           H  
ATOM   1213  CA  VAL A  85      28.413  30.837 -53.515  1.00 85.33           C  
ATOM   1214  HA  VAL A  85      27.528  30.253 -53.264  1.00 85.33           H  
ATOM   1215  C   VAL A  85      28.501  30.952 -55.034  1.00 85.33           C  
ATOM   1216  CB  VAL A  85      28.286  32.219 -52.841  1.00 85.33           C  
ATOM   1217  HB  VAL A  85      29.094  32.869 -53.179  1.00 85.33           H  
ATOM   1218  O   VAL A  85      29.527  31.368 -55.565  1.00 85.33           O  
ATOM   1219  CG1 VAL A  85      26.950  32.862 -53.210  1.00 85.33           C  
ATOM   1220 HG11 VAL A  85      26.934  33.051 -54.284  1.00 85.33           H  
ATOM   1221 HG12 VAL A  85      26.851  33.825 -52.709  1.00 85.33           H  
ATOM   1222 HG13 VAL A  85      26.115  32.221 -52.926  1.00 85.33           H  
ATOM   1223  CG2 VAL A  85      28.356  32.113 -51.311  1.00 85.33           C  
ATOM   1224 HG21 VAL A  85      29.375  31.872 -51.009  1.00 85.33           H  
ATOM   1225 HG22 VAL A  85      27.681  31.341 -50.940  1.00 85.33           H  
ATOM   1226 HG23 VAL A  85      28.096  33.073 -50.867  1.00 85.33           H  
ATOM   1227  N   SER A  86      27.444  30.547 -55.741  1.00 83.54           N  
ATOM   1228  H   SER A  86      26.583  30.302 -55.273  1.00 83.54           H  
ATOM   1229  CA  SER A  86      27.391  30.683 -57.197  1.00 83.54           C  
ATOM   1230  HA  SER A  86      28.327  30.317 -57.619  1.00 83.54           H  
ATOM   1231  C   SER A  86      27.231  32.151 -57.583  1.00 83.54           C  
ATOM   1232  CB  SER A  86      26.241  29.850 -57.786  1.00 83.54           C  
ATOM   1233  HB2 SER A  86      26.424  28.797 -57.569  1.00 83.54           H  
ATOM   1234  HB3 SER A  86      26.229  29.975 -58.869  1.00 83.54           H  
ATOM   1235  O   SER A  86      26.494  32.876 -56.916  1.00 83.54           O  
ATOM   1236  OG  SER A  86      24.974  30.220 -57.257  1.00 83.54           O  
ATOM   1237  HG  SER A  86      24.451  30.620 -57.956  1.00 83.54           H  
ATOM   1238  N   GLY A  87      27.797  32.560 -58.718  1.00 81.09           N  
ATOM   1239  H   GLY A  87      28.473  31.967 -59.179  1.00 81.09           H  
ATOM   1240  CA  GLY A  87      27.637  33.920 -59.259  1.00 81.09           C  
ATOM   1241  HA2 GLY A  87      28.306  34.042 -60.111  1.00 81.09           H  
ATOM   1242  HA3 GLY A  87      27.937  34.644 -58.501  1.00 81.09           H  
ATOM   1243  C   GLY A  87      26.218  34.286 -59.717  1.00 81.09           C  
ATOM   1244  O   GLY A  87      26.001  35.314 -60.340  1.00 81.09           O  
ATOM   1245  N   SER A  88      25.226  33.436 -59.438  1.00 82.91           N  
ATOM   1246  H   SER A  88      25.469  32.634 -58.873  1.00 82.91           H  
ATOM   1247  CA  SER A  88      23.802  33.747 -59.597  1.00 82.91           C  
ATOM   1248  HA  SER A  88      23.684  34.488 -60.387  1.00 82.91           H  
ATOM   1249  C   SER A  88      23.176  34.337 -58.325  1.00 82.91           C  
ATOM   1250  CB  SER A  88      23.057  32.476 -60.011  1.00 82.91           C  
ATOM   1251  HB2 SER A  88      22.029  32.727 -60.276  1.00 82.91           H  
ATOM   1252  HB3 SER A  88      23.544  32.039 -60.883  1.00 82.91           H  
ATOM   1253  O   SER A  88      21.979  34.612 -58.311  1.00 82.91           O  
ATOM   1254  OG  SER A  88      23.055  31.541 -58.940  1.00 82.91           O  
ATOM   1255  HG  SER A  88      22.444  31.899 -58.291  1.00 82.91           H  
ATOM   1256  N   GLN A  89      23.926  34.410 -57.223  1.00 83.52           N  
ATOM   1257  H   GLN A  89      24.913  34.208 -57.295  1.00 83.52           H  
ATOM   1258  CA  GLN A  89      23.464  34.941 -55.943  1.00 83.52           C  
ATOM   1259  HA  GLN A  89      22.375  34.951 -55.907  1.00 83.52           H  
ATOM   1260  C   GLN A  89      23.970  36.369 -55.782  1.00 83.52           C  
ATOM   1261  CB  GLN A  89      23.988  34.079 -54.786  1.00 83.52           C  
ATOM   1262  HB2 GLN A  89      25.076  34.052 -54.860  1.00 83.52           H  
ATOM   1263  HB3 GLN A  89      23.735  34.553 -53.838  1.00 83.52           H  
ATOM   1264  O   GLN A  89      25.171  36.590 -55.698  1.00 83.52           O  
ATOM   1265  CG  GLN A  89      23.460  32.640 -54.789  1.00 83.52           C  
ATOM   1266  HG2 GLN A  89      24.016  32.064 -54.049  1.00 83.52           H  
ATOM   1267  HG3 GLN A  89      23.644  32.186 -55.763  1.00 83.52           H  
ATOM   1268  CD  GLN A  89      21.979  32.528 -54.448  1.00 83.52           C  
ATOM   1269  NE2 GLN A  89      21.371  31.393 -54.715  1.00 83.52           N  
ATOM   1270 HE21 GLN A  89      21.858  30.658 -55.208  1.00 83.52           H  
ATOM   1271 HE22 GLN A  89      20.384  31.375 -54.505  1.00 83.52           H  
ATOM   1272  OE1 GLN A  89      21.339  33.417 -53.913  1.00 83.52           O  
ATOM   1273  N   ASN A  90      23.047  37.320 -55.666  1.00 88.76           N  
ATOM   1274  H   ASN A  90      22.083  37.079 -55.847  1.00 88.76           H  
ATOM   1275  CA  ASN A  90      23.403  38.734 -55.547  1.00 88.76           C  
ATOM   1276  HA  ASN A  90      24.218  38.951 -56.238  1.00 88.76           H  
ATOM   1277  C   ASN A  90      23.902  39.119 -54.147  1.00 88.76           C  
ATOM   1278  CB  ASN A  90      22.189  39.588 -55.938  1.00 88.76           C  
ATOM   1279  HB2 ASN A  90      21.355  39.365 -55.272  1.00 88.76           H  
ATOM   1280  HB3 ASN A  90      22.455  40.636 -55.805  1.00 88.76           H  
ATOM   1281  O   ASN A  90      24.440  40.204 -53.975  1.00 88.76           O  
ATOM   1282  CG  ASN A  90      21.739  39.406 -57.377  1.00 88.76           C  
ATOM   1283  ND2 ASN A  90      20.623  39.990 -57.737  1.00 88.76           N  
ATOM   1284 HD21 ASN A  90      20.156  40.621 -57.102  1.00 88.76           H  
ATOM   1285 HD22 ASN A  90      20.417  39.922 -58.724  1.00 88.76           H  
ATOM   1286  OD1 ASN A  90      22.331  38.727 -58.192  1.00 88.76           O  
ATOM   1287  N   SER A  91      23.705  38.269 -53.137  1.00 89.33           N  
ATOM   1288  H   SER A  91      23.259  37.381 -53.321  1.00 89.33           H  
ATOM   1289  CA  SER A  91      24.259  38.479 -51.800  1.00 89.33           C  
ATOM   1290  HA  SER A  91      25.271  38.864 -51.924  1.00 89.33           H  
ATOM   1291  C   SER A  91      24.368  37.176 -51.011  1.00 89.33           C  
ATOM   1292  CB  SER A  91      23.459  39.533 -51.014  1.00 89.33           C  
ATOM   1293  HB2 SER A  91      23.937  39.696 -50.048  1.00 89.33           H  
ATOM   1294  HB3 SER A  91      23.490  40.478 -51.555  1.00 89.33           H  
ATOM   1295  O   SER A  91      23.734  36.162 -51.337  1.00 89.33           O  
ATOM   1296  OG  SER A  91      22.106  39.172 -50.801  1.00 89.33           O  
ATOM   1297  HG  SER A  91      21.729  39.932 -50.350  1.00 89.33           H  
ATOM   1298  N   ALA A  92      25.181  37.202 -49.959  1.00 89.53           N  
ATOM   1299  H   ALA A  92      25.678  38.061 -49.772  1.00 89.53           H  
ATOM   1300  CA  ALA A  92      25.321  36.125 -48.992  1.00 89.53           C  
ATOM   1301  HA  ALA A  92      24.472  35.450 -49.103  1.00 89.53           H  
ATOM   1302  C   ALA A  92      25.294  36.671 -47.560  1.00 89.53           C  
ATOM   1303  CB  ALA A  92      26.598  35.344 -49.299  1.00 89.53           C  
ATOM   1304  HB1 ALA A  92      26.650  34.475 -48.644  1.00 89.53           H  
ATOM   1305  HB2 ALA A  92      26.585  35.011 -50.337  1.00 89.53           H  
ATOM   1306  HB3 ALA A  92      27.468  35.981 -49.136  1.00 89.53           H  
ATOM   1307  O   ALA A  92      25.715  37.796 -47.316  1.00 89.53           O  
ATOM   1308  N   HIS A  93      24.801  35.874 -46.614  1.00 87.73           N  
ATOM   1309  H   HIS A  93      24.497  34.947 -46.878  1.00 87.73           H  
ATOM   1310  CA  HIS A  93      24.549  36.319 -45.241  1.00 87.73           C  
ATOM   1311  HA  HIS A  93      25.000  37.300 -45.089  1.00 87.73           H  
ATOM   1312  C   HIS A  93      25.153  35.362 -44.226  1.00 87.73           C  
ATOM   1313  CB  HIS A  93      23.044  36.469 -45.002  1.00 87.73           C  
ATOM   1314  HB2 HIS A  93      22.878  36.801 -43.977  1.00 87.73           H  
ATOM   1315  HB3 HIS A  93      22.556  35.504 -45.135  1.00 87.73           H  
ATOM   1316  O   HIS A  93      24.944  34.156 -44.321  1.00 87.73           O  
ATOM   1317  CG  HIS A  93      22.409  37.461 -45.934  1.00 87.73           C  
ATOM   1318  CD2 HIS A  93      21.873  37.175 -47.151  1.00 87.73           C  
ATOM   1319  HD2 HIS A  93      21.806  36.201 -47.614  1.00 87.73           H  
ATOM   1320  ND1 HIS A  93      22.328  38.832 -45.714  1.00 87.73           N  
ATOM   1321  CE1 HIS A  93      21.763  39.354 -46.812  1.00 87.73           C  
ATOM   1322  HE1 HIS A  93      21.569  40.403 -46.977  1.00 87.73           H  
ATOM   1323  NE2 HIS A  93      21.477  38.377 -47.683  1.00 87.73           N  
ATOM   1324  HE2 HIS A  93      20.999  38.508 -48.563  1.00 87.73           H  
ATOM   1325  N   PHE A  94      25.848  35.896 -43.233  1.00 87.23           N  
ATOM   1326  H   PHE A  94      25.958  36.900 -43.216  1.00 87.23           H  
ATOM   1327  CA  PHE A  94      26.409  35.153 -42.108  1.00 87.23           C  
ATOM   1328  HA  PHE A  94      26.074  34.116 -42.123  1.00 87.23           H  
ATOM   1329  C   PHE A  94      25.931  35.782 -40.801  1.00 87.23           C  
ATOM   1330  CB  PHE A  94      27.937  35.181 -42.219  1.00 87.23           C  
ATOM   1331  HB2 PHE A  94      28.264  36.208 -42.378  1.00 87.23           H  
ATOM   1332  HB3 PHE A  94      28.238  34.602 -43.091  1.00 87.23           H  
ATOM   1333  O   PHE A  94      25.907  37.007 -40.694  1.00 87.23           O  
ATOM   1334  CG  PHE A  94      28.645  34.626 -41.004  1.00 87.23           C  
ATOM   1335  CD1 PHE A  94      29.368  35.469 -40.139  1.00 87.23           C  
ATOM   1336  HD1 PHE A  94      29.412  36.533 -40.323  1.00 87.23           H  
ATOM   1337  CD2 PHE A  94      28.556  33.254 -40.728  1.00 87.23           C  
ATOM   1338  HD2 PHE A  94      27.958  32.607 -41.353  1.00 87.23           H  
ATOM   1339  CE1 PHE A  94      30.017  34.932 -39.012  1.00 87.23           C  
ATOM   1340  HE1 PHE A  94      30.555  35.571 -38.327  1.00 87.23           H  
ATOM   1341  CE2 PHE A  94      29.245  32.718 -39.634  1.00 87.23           C  
ATOM   1342  HE2 PHE A  94      29.218  31.651 -39.465  1.00 87.23           H  
ATOM   1343  CZ  PHE A  94      29.964  33.551 -38.765  1.00 87.23           C  
ATOM   1344  HZ  PHE A  94      30.464  33.133 -37.904  1.00 87.23           H  
ATOM   1345  N   ARG A  95      25.543  34.975 -39.812  1.00 82.98           N  
ATOM   1346  H   ARG A  95      25.604  33.974 -39.926  1.00 82.98           H  
ATOM   1347  CA  ARG A  95      25.141  35.480 -38.498  1.00 82.98           C  
ATOM   1348  HA  ARG A  95      25.190  36.569 -38.488  1.00 82.98           H  
ATOM   1349  C   ARG A  95      26.112  34.997 -37.434  1.00 82.98           C  
ATOM   1350  CB  ARG A  95      23.686  35.090 -38.212  1.00 82.98           C  
ATOM   1351  HB2 ARG A  95      23.576  34.006 -38.255  1.00 82.98           H  
ATOM   1352  HB3 ARG A  95      23.055  35.534 -38.982  1.00 82.98           H  
ATOM   1353  O   ARG A  95      26.284  33.802 -37.251  1.00 82.98           O  
ATOM   1354  CG  ARG A  95      23.233  35.586 -36.832  1.00 82.98           C  
ATOM   1355  HG2 ARG A  95      23.594  36.600 -36.660  1.00 82.98           H  
ATOM   1356  HG3 ARG A  95      23.640  34.928 -36.064  1.00 82.98           H  
ATOM   1357  CD  ARG A  95      21.707  35.588 -36.748  1.00 82.98           C  
ATOM   1358  HD2 ARG A  95      21.327  34.633 -37.111  1.00 82.98           H  
ATOM   1359  HD3 ARG A  95      21.324  36.359 -37.416  1.00 82.98           H  
ATOM   1360  NE  ARG A  95      21.245  35.875 -35.377  1.00 82.98           N  
ATOM   1361  HE  ARG A  95      21.737  36.599 -34.873  1.00 82.98           H  
ATOM   1362  NH1 ARG A  95      19.730  34.159 -35.196  1.00 82.98           N  
ATOM   1363 HH11 ARG A  95      20.340  33.617 -35.792  1.00 82.98           H  
ATOM   1364 HH12 ARG A  95      19.131  33.597 -34.608  1.00 82.98           H  
ATOM   1365  NH2 ARG A  95      19.908  35.651 -33.553  1.00 82.98           N  
ATOM   1366 HH21 ARG A  95      20.413  36.401 -33.102  1.00 82.98           H  
ATOM   1367 HH22 ARG A  95      19.281  35.072 -33.014  1.00 82.98           H  
ATOM   1368  CZ  ARG A  95      20.297  35.228 -34.723  1.00 82.98           C  
ATOM   1369  N   ASN A  96      26.691  35.951 -36.716  1.00 82.40           N  
ATOM   1370  H   ASN A  96      26.467  36.914 -36.925  1.00 82.40           H  
ATOM   1371  CA  ASN A  96      27.344  35.691 -35.446  1.00 82.40           C  
ATOM   1372  HA  ASN A  96      27.635  34.644 -35.365  1.00 82.40           H  
ATOM   1373  C   ASN A  96      26.321  36.000 -34.348  1.00 82.40           C  
ATOM   1374  CB  ASN A  96      28.611  36.554 -35.373  1.00 82.40           C  
ATOM   1375  HB2 ASN A  96      28.348  37.599 -35.536  1.00 82.40           H  
ATOM   1376  HB3 ASN A  96      29.311  36.242 -36.148  1.00 82.40           H  
ATOM   1377  O   ASN A  96      26.003  37.168 -34.114  1.00 82.40           O  
ATOM   1378  CG  ASN A  96      29.314  36.440 -34.035  1.00 82.40           C  
ATOM   1379  ND2 ASN A  96      30.134  37.406 -33.725  1.00 82.40           N  
ATOM   1380 HD21 ASN A  96      30.313  38.179 -34.350  1.00 82.40           H  
ATOM   1381 HD22 ASN A  96      30.632  37.360 -32.847  1.00 82.40           H  
ATOM   1382  OD1 ASN A  96      29.103  35.527 -33.256  1.00 82.40           O  
ATOM   1383  N   ALA A  97      25.770  34.975 -33.701  1.00 75.34           N  
ATOM   1384  H   ALA A  97      26.085  34.042 -33.925  1.00 75.34           H  
ATOM   1385  CA  ALA A  97      24.789  35.115 -32.622  1.00 75.34           C  
ATOM   1386  HA  ALA A  97      24.107  35.919 -32.896  1.00 75.34           H  
ATOM   1387  C   ALA A  97      25.409  35.550 -31.277  1.00 75.34           C  
ATOM   1388  CB  ALA A  97      23.951  33.835 -32.534  1.00 75.34           C  
ATOM   1389  HB1 ALA A  97      23.314  33.847 -31.649  1.00 75.34           H  
ATOM   1390  HB2 ALA A  97      24.600  32.961 -32.490  1.00 75.34           H  
ATOM   1391  HB3 ALA A  97      23.314  33.755 -33.415  1.00 75.34           H  
ATOM   1392  O   ALA A  97      24.760  35.446 -30.241  1.00 75.34           O  
ATOM   1393  N   GLY A  98      26.623  36.108 -31.299  1.00 75.37           N  
ATOM   1394  H   GLY A  98      27.110  36.151 -32.183  1.00 75.37           H  
ATOM   1395  CA  GLY A  98      27.369  36.526 -30.111  1.00 75.37           C  
ATOM   1396  HA2 GLY A  98      27.898  37.452 -30.335  1.00 75.37           H  
ATOM   1397  HA3 GLY A  98      26.688  36.704 -29.279  1.00 75.37           H  
ATOM   1398  C   GLY A  98      28.406  35.502 -29.654  1.00 75.37           C  
ATOM   1399  O   GLY A  98      28.951  35.668 -28.571  1.00 75.37           O  
ATOM   1400  N   ALA A  99      28.685  34.486 -30.475  1.00 77.75           N  
ATOM   1401  H   ALA A  99      28.246  34.461 -31.385  1.00 77.75           H  
ATOM   1402  CA  ALA A  99      29.690  33.463 -30.205  1.00 77.75           C  
ATOM   1403  HA  ALA A  99      29.471  32.968 -29.260  1.00 77.75           H  
ATOM   1404  C   ALA A  99      31.110  34.042 -30.123  1.00 77.75           C  
ATOM   1405  CB  ALA A  99      29.611  32.442 -31.341  1.00 77.75           C  
ATOM   1406  HB1 ALA A  99      28.662  31.906 -31.296  1.00 77.75           H  
ATOM   1407  HB2 ALA A  99      29.722  32.936 -32.306  1.00 77.75           H  
ATOM   1408  HB3 ALA A  99      30.423  31.723 -31.238  1.00 77.75           H  
ATOM   1409  O   ALA A  99      31.884  33.647 -29.259  1.00 77.75           O  
ATOM   1410  N   TYR A 100      31.431  34.986 -31.015  1.00 79.79           N  
ATOM   1411  H   TYR A 100      30.728  35.243 -31.693  1.00 79.79           H  
ATOM   1412  CA  TYR A 100      32.769  35.571 -31.143  1.00 79.79           C  
ATOM   1413  HA  TYR A 100      33.401  35.212 -30.331  1.00 79.79           H  
ATOM   1414  C   TYR A 100      32.711  37.099 -31.035  1.00 79.79           C  
ATOM   1415  CB  TYR A 100      33.404  35.103 -32.464  1.00 79.79           C  
ATOM   1416  HB2 TYR A 100      32.899  35.600 -33.293  1.00 79.79           H  
ATOM   1417  HB3 TYR A 100      34.447  35.419 -32.477  1.00 79.79           H  
ATOM   1418  O   TYR A 100      31.857  37.740 -31.651  1.00 79.79           O  
ATOM   1419  CG  TYR A 100      33.349  33.596 -32.680  1.00 79.79           C  
ATOM   1420  CD1 TYR A 100      34.117  32.742 -31.864  1.00 79.79           C  
ATOM   1421  HD1 TYR A 100      34.738  33.159 -31.086  1.00 79.79           H  
ATOM   1422  CD2 TYR A 100      32.476  33.042 -33.639  1.00 79.79           C  
ATOM   1423  HD2 TYR A 100      31.845  33.688 -34.231  1.00 79.79           H  
ATOM   1424  CE1 TYR A 100      34.036  31.343 -32.013  1.00 79.79           C  
ATOM   1425  HE1 TYR A 100      34.613  30.697 -31.368  1.00 79.79           H  
ATOM   1426  CE2 TYR A 100      32.389  31.643 -33.785  1.00 79.79           C  
ATOM   1427  HE2 TYR A 100      31.692  31.193 -34.476  1.00 79.79           H  
ATOM   1428  OH  TYR A 100      33.067  29.445 -33.142  1.00 79.79           O  
ATOM   1429  HH  TYR A 100      33.315  28.936 -32.367  1.00 79.79           H  
ATOM   1430  CZ  TYR A 100      33.171  30.789 -32.978  1.00 79.79           C  
ATOM   1431  N   GLU A 101      33.616  37.707 -30.280  1.00 82.35           N  
ATOM   1432  H   GLU A 101      34.323  37.139 -29.834  1.00 82.35           H  
ATOM   1433  CA  GLU A 101      33.763  39.159 -30.168  1.00 82.35           C  
ATOM   1434  HA  GLU A 101      32.774  39.603 -30.053  1.00 82.35           H  
ATOM   1435  C   GLU A 101      34.392  39.759 -31.434  1.00 82.35           C  
ATOM   1436  CB  GLU A 101      34.600  39.530 -28.931  1.00 82.35           C  
ATOM   1437  HB2 GLU A 101      35.607  39.124 -29.031  1.00 82.35           H  
ATOM   1438  HB3 GLU A 101      34.675  40.617 -28.901  1.00 82.35           H  
ATOM   1439  O   GLU A 101      34.010  40.863 -31.845  1.00 82.35           O  
ATOM   1440  CG  GLU A 101      33.989  39.048 -27.604  1.00 82.35           C  
ATOM   1441  HG2 GLU A 101      32.957  39.396 -27.561  1.00 82.35           H  
ATOM   1442  HG3 GLU A 101      33.977  37.958 -27.585  1.00 82.35           H  
ATOM   1443  CD  GLU A 101      34.737  39.563 -26.357  1.00 82.35           C  
ATOM   1444  OE1 GLU A 101      34.199  39.364 -25.241  1.00 82.35           O  
ATOM   1445  OE2 GLU A 101      35.777  40.250 -26.495  1.00 82.35           O  
ATOM   1446  N   SER A 102      35.305  39.015 -32.068  1.00 85.17           N  
ATOM   1447  H   SER A 102      35.674  38.227 -31.554  1.00 85.17           H  
ATOM   1448  CA  SER A 102      35.994  39.357 -33.310  1.00 85.17           C  
ATOM   1449  HA  SER A 102      35.456  40.177 -33.785  1.00 85.17           H  
ATOM   1450  C   SER A 102      36.067  38.181 -34.292  1.00 85.17           C  
ATOM   1451  CB  SER A 102      37.403  39.855 -32.995  1.00 85.17           C  
ATOM   1452  HB2 SER A 102      37.344  40.642 -32.244  1.00 85.17           H  
ATOM   1453  HB3 SER A 102      38.000  39.034 -32.598  1.00 85.17           H  
ATOM   1454  O   SER A 102      36.402  37.042 -33.954  1.00 85.17           O  
ATOM   1455  OG  SER A 102      38.012  40.373 -34.167  1.00 85.17           O  
ATOM   1456  HG  SER A 102      38.861  40.733 -33.900  1.00 85.17           H  
ATOM   1457  N   PHE A 103      35.778  38.459 -35.563  1.00 88.31           N  
ATOM   1458  H   PHE A 103      35.496  39.404 -35.783  1.00 88.31           H  
ATOM   1459  CA  PHE A 103      35.986  37.510 -36.658  1.00 88.31           C  
ATOM   1460  HA  PHE A 103      36.867  36.914 -36.422  1.00 88.31           H  
ATOM   1461  C   PHE A 103      36.258  38.230 -37.981  1.00 88.31           C  
ATOM   1462  CB  PHE A 103      34.793  36.546 -36.782  1.00 88.31           C  
ATOM   1463  HB2 PHE A 103      35.051  35.761 -37.493  1.00 88.31           H  
ATOM   1464  HB3 PHE A 103      34.626  36.059 -35.822  1.00 88.31           H  
ATOM   1465  O   PHE A 103      35.800  39.345 -38.231  1.00 88.31           O  
ATOM   1466  CG  PHE A 103      33.504  37.205 -37.227  1.00 88.31           C  
ATOM   1467  CD1 PHE A 103      32.715  37.896 -36.289  1.00 88.31           C  
ATOM   1468  HD1 PHE A 103      33.026  37.946 -35.256  1.00 88.31           H  
ATOM   1469  CD2 PHE A 103      33.108  37.155 -38.577  1.00 88.31           C  
ATOM   1470  HD2 PHE A 103      33.715  36.628 -39.299  1.00 88.31           H  
ATOM   1471  CE1 PHE A 103      31.538  38.540 -36.698  1.00 88.31           C  
ATOM   1472  HE1 PHE A 103      30.954  39.098 -35.981  1.00 88.31           H  
ATOM   1473  CE2 PHE A 103      31.920  37.788 -38.982  1.00 88.31           C  
ATOM   1474  HE2 PHE A 103      31.600  37.735 -40.012  1.00 88.31           H  
ATOM   1475  CZ  PHE A 103      31.135  38.474 -38.039  1.00 88.31           C  
ATOM   1476  HZ  PHE A 103      30.216  38.960 -38.332  1.00 88.31           H  
ATOM   1477  N   THR A 104      36.992  37.571 -38.870  1.00 91.46           N  
ATOM   1478  H   THR A 104      37.309  36.649 -38.607  1.00 91.46           H  
ATOM   1479  CA  THR A 104      37.339  38.059 -40.203  1.00 91.46           C  
ATOM   1480  HA  THR A 104      37.042  39.104 -40.294  1.00 91.46           H  
ATOM   1481  C   THR A 104      36.587  37.280 -41.268  1.00 91.46           C  
ATOM   1482  CB  THR A 104      38.856  38.008 -40.420  1.00 91.46           C  
ATOM   1483  HB  THR A 104      39.220  36.989 -40.290  1.00 91.46           H  
ATOM   1484  O   THR A 104      36.701  36.059 -41.360  1.00 91.46           O  
ATOM   1485  CG2 THR A 104      39.266  38.522 -41.802  1.00 91.46           C  
ATOM   1486 HG21 THR A 104      38.869  39.526 -41.958  1.00 91.46           H  
ATOM   1487 HG22 THR A 104      40.354  38.557 -41.861  1.00 91.46           H  
ATOM   1488 HG23 THR A 104      38.895  37.854 -42.579  1.00 91.46           H  
ATOM   1489  OG1 THR A 104      39.476  38.856 -39.478  1.00 91.46           O  
ATOM   1490  HG1 THR A 104      39.569  38.363 -38.659  1.00 91.46           H  
ATOM   1491  N   VAL A 105      35.845  37.989 -42.118  1.00 91.94           N  
ATOM   1492  H   VAL A 105      35.811  38.991 -41.998  1.00 91.94           H  
ATOM   1493  CA  VAL A 105      35.247  37.422 -43.330  1.00 91.94           C  
ATOM   1494  HA  VAL A 105      35.122  36.349 -43.189  1.00 91.94           H  
ATOM   1495  C   VAL A 105      36.195  37.647 -44.496  1.00 91.94           C  
ATOM   1496  CB  VAL A 105      33.852  37.997 -43.617  1.00 91.94           C  
ATOM   1497  HB  VAL A 105      33.927  39.075 -43.760  1.00 91.94           H  
ATOM   1498  O   VAL A 105      36.593  38.775 -44.782  1.00 91.94           O  
ATOM   1499  CG1 VAL A 105      33.232  37.372 -44.876  1.00 91.94           C  
ATOM   1500 HG11 VAL A 105      32.227  37.768 -45.023  1.00 91.94           H  
ATOM   1501 HG12 VAL A 105      33.825  37.627 -45.754  1.00 91.94           H  
ATOM   1502 HG13 VAL A 105      33.182  36.289 -44.769  1.00 91.94           H  
ATOM   1503  CG2 VAL A 105      32.912  37.710 -42.442  1.00 91.94           C  
ATOM   1504 HG21 VAL A 105      33.263  38.240 -41.557  1.00 91.94           H  
ATOM   1505 HG22 VAL A 105      32.885  36.641 -42.233  1.00 91.94           H  
ATOM   1506 HG23 VAL A 105      31.904  38.055 -42.675  1.00 91.94           H  
ATOM   1507  N   LYS A 106      36.546  36.562 -45.179  1.00 92.36           N  
ATOM   1508  H   LYS A 106      36.181  35.682 -44.845  1.00 92.36           H  
ATOM   1509  CA  LYS A 106      37.401  36.525 -46.363  1.00 92.36           C  
ATOM   1510  HA  LYS A 106      37.758  37.531 -46.585  1.00 92.36           H  
ATOM   1511  C   LYS A 106      36.599  36.032 -47.561  1.00 92.36           C  
ATOM   1512  CB  LYS A 106      38.607  35.628 -46.056  1.00 92.36           C  
ATOM   1513  HB2 LYS A 106      39.131  36.026 -45.187  1.00 92.36           H  
ATOM   1514  HB3 LYS A 106      38.256  34.626 -45.812  1.00 92.36           H  
ATOM   1515  O   LYS A 106      35.989  34.966 -47.498  1.00 92.36           O  
ATOM   1516  CG  LYS A 106      39.577  35.548 -47.240  1.00 92.36           C  
ATOM   1517  HG2 LYS A 106      39.066  35.102 -48.093  1.00 92.36           H  
ATOM   1518  HG3 LYS A 106      39.910  36.547 -47.519  1.00 92.36           H  
ATOM   1519  CD  LYS A 106      40.783  34.677 -46.885  1.00 92.36           C  
ATOM   1520  HD2 LYS A 106      41.287  35.066 -46.000  1.00 92.36           H  
ATOM   1521  HD3 LYS A 106      40.424  33.668 -46.681  1.00 92.36           H  
ATOM   1522  CE  LYS A 106      41.744  34.669 -48.072  1.00 92.36           C  
ATOM   1523  HE2 LYS A 106      42.425  35.517 -48.009  1.00 92.36           H  
ATOM   1524  HE3 LYS A 106      41.149  34.787 -48.978  1.00 92.36           H  
ATOM   1525  NZ  LYS A 106      42.472  33.387 -48.167  1.00 92.36           N  
ATOM   1526  HZ1 LYS A 106      43.203  33.280 -47.478  1.00 92.36           H  
ATOM   1527  HZ2 LYS A 106      42.802  33.266 -49.114  1.00 92.36           H  
ATOM   1528  HZ3 LYS A 106      41.796  32.638 -48.121  1.00 92.36           H  
ATOM   1529  N   VAL A 107      36.631  36.783 -48.654  1.00 92.00           N  
ATOM   1530  H   VAL A 107      37.135  37.657 -48.610  1.00 92.00           H  
ATOM   1531  CA  VAL A 107      35.937  36.480 -49.908  1.00 92.00           C  
ATOM   1532  HA  VAL A 107      35.389  35.545 -49.796  1.00 92.00           H  
ATOM   1533  C   VAL A 107      36.966  36.288 -51.020  1.00 92.00           C  
ATOM   1534  CB  VAL A 107      34.907  37.576 -50.236  1.00 92.00           C  
ATOM   1535  HB  VAL A 107      35.405  38.537 -50.365  1.00 92.00           H  
ATOM   1536  O   VAL A 107      37.782  37.168 -51.280  1.00 92.00           O  
ATOM   1537  CG1 VAL A 107      34.146  37.221 -51.509  1.00 92.00           C  
ATOM   1538 HG11 VAL A 107      33.705  36.233 -51.376  1.00 92.00           H  
ATOM   1539 HG12 VAL A 107      33.346  37.938 -51.693  1.00 92.00           H  
ATOM   1540 HG13 VAL A 107      34.817  37.222 -52.369  1.00 92.00           H  
ATOM   1541  CG2 VAL A 107      33.864  37.691 -49.114  1.00 92.00           C  
ATOM   1542 HG21 VAL A 107      33.361  36.735 -48.965  1.00 92.00           H  
ATOM   1543 HG22 VAL A 107      33.121  38.448 -49.364  1.00 92.00           H  
ATOM   1544 HG23 VAL A 107      34.344  37.967 -48.175  1.00 92.00           H  
ATOM   1545  N   GLU A 108      36.942  35.120 -51.657  1.00 91.68           N  
ATOM   1546  H   GLU A 108      36.242  34.450 -51.373  1.00 91.68           H  
ATOM   1547  CA  GLU A 108      37.914  34.665 -52.656  1.00 91.68           C  
ATOM   1548  HA  GLU A 108      38.614  35.469 -52.881  1.00 91.68           H  
ATOM   1549  C   GLU A 108      37.227  34.267 -53.964  1.00 91.68           C  
ATOM   1550  CB  GLU A 108      38.702  33.460 -52.102  1.00 91.68           C  
ATOM   1551  HB2 GLU A 108      39.200  32.944 -52.923  1.00 91.68           H  
ATOM   1552  HB3 GLU A 108      38.021  32.763 -51.615  1.00 91.68           H  
ATOM   1553  O   GLU A 108      36.201  33.592 -53.948  1.00 91.68           O  
ATOM   1554  CG  GLU A 108      39.768  33.924 -51.114  1.00 91.68           C  
ATOM   1555  HG2 GLU A 108      40.465  34.535 -51.687  1.00 91.68           H  
ATOM   1556  HG3 GLU A 108      39.314  34.548 -50.344  1.00 91.68           H  
ATOM   1557  CD  GLU A 108      40.552  32.789 -50.442  1.00 91.68           C  
ATOM   1558  OE1 GLU A 108      41.787  32.738 -50.647  1.00 91.68           O  
ATOM   1559  OE2 GLU A 108      40.024  32.111 -49.534  1.00 91.68           O  
ATOM   1560  N   GLY A 109      37.830  34.623 -55.102  1.00 87.67           N  
ATOM   1561  H   GLY A 109      38.663  35.192 -55.057  1.00 87.67           H  
ATOM   1562  CA  GLY A 109      37.359  34.211 -56.431  1.00 87.67           C  
ATOM   1563  HA2 GLY A 109      38.213  34.165 -57.106  1.00 87.67           H  
ATOM   1564  HA3 GLY A 109      36.923  33.213 -56.371  1.00 87.67           H  
ATOM   1565  C   GLY A 109      36.317  35.128 -57.074  1.00 87.67           C  
ATOM   1566  O   GLY A 109      35.907  34.849 -58.198  1.00 87.67           O  
ATOM   1567  N   ALA A 110      35.923  36.221 -56.416  1.00 87.14           N  
ATOM   1568  H   ALA A 110      36.307  36.406 -55.501  1.00 87.14           H  
ATOM   1569  CA  ALA A 110      35.020  37.218 -56.986  1.00 87.14           C  
ATOM   1570  HA  ALA A 110      34.129  36.707 -57.351  1.00 87.14           H  
ATOM   1571  C   ALA A 110      35.676  37.961 -58.168  1.00 87.14           C  
ATOM   1572  CB  ALA A 110      34.580  38.177 -55.877  1.00 87.14           C  
ATOM   1573  HB1 ALA A 110      33.905  38.923 -56.296  1.00 87.14           H  
ATOM   1574  HB2 ALA A 110      35.446  38.687 -55.456  1.00 87.14           H  
ATOM   1575  HB3 ALA A 110      34.057  37.626 -55.096  1.00 87.14           H  
ATOM   1576  O   ALA A 110      36.781  38.485 -58.048  1.00 87.14           O  
ATOM   1577  N   ASP A 111      34.991  38.001 -59.311  1.00 86.31           N  
ATOM   1578  H   ASP A 111      34.104  37.520 -59.363  1.00 86.31           H  
ATOM   1579  CA  ASP A 111      35.403  38.701 -60.537  1.00 86.31           C  
ATOM   1580  HA  ASP A 111      36.492  38.735 -60.568  1.00 86.31           H  
ATOM   1581  C   ASP A 111      34.915  40.159 -60.609  1.00 86.31           C  
ATOM   1582  CB  ASP A 111      34.923  37.898 -61.759  1.00 86.31           C  
ATOM   1583  HB2 ASP A 111      35.320  38.365 -62.660  1.00 86.31           H  
ATOM   1584  HB3 ASP A 111      35.342  36.893 -61.702  1.00 86.31           H  
ATOM   1585  O   ASP A 111      35.301  40.908 -61.508  1.00 86.31           O  
ATOM   1586  CG  ASP A 111      33.394  37.787 -61.892  1.00 86.31           C  
ATOM   1587  OD1 ASP A 111      32.657  37.996 -60.903  1.00 86.31           O  
ATOM   1588  OD2 ASP A 111      32.924  37.418 -62.989  1.00 86.31           O  
ATOM   1589  N   GLY A 112      34.081  40.563 -59.652  1.00 85.16           N  
ATOM   1590  H   GLY A 112      33.825  39.877 -58.956  1.00 85.16           H  
ATOM   1591  CA  GLY A 112      33.539  41.907 -59.505  1.00 85.16           C  
ATOM   1592  HA2 GLY A 112      32.474  41.879 -59.738  1.00 85.16           H  
ATOM   1593  HA3 GLY A 112      34.026  42.585 -60.205  1.00 85.16           H  
ATOM   1594  C   GLY A 112      33.713  42.461 -58.088  1.00 85.16           C  
ATOM   1595  O   GLY A 112      34.214  41.768 -57.199  1.00 85.16           O  
ATOM   1596  N   PRO A 113      33.309  43.722 -57.854  1.00 86.09           N  
ATOM   1597  CA  PRO A 113      33.439  44.352 -56.549  1.00 86.09           C  
ATOM   1598  HA  PRO A 113      34.480  44.315 -56.227  1.00 86.09           H  
ATOM   1599  C   PRO A 113      32.565  43.644 -55.509  1.00 86.09           C  
ATOM   1600  CB  PRO A 113      33.026  45.812 -56.757  1.00 86.09           C  
ATOM   1601  HB2 PRO A 113      32.555  46.239 -55.872  1.00 86.09           H  
ATOM   1602  HB3 PRO A 113      33.901  46.396 -57.041  1.00 86.09           H  
ATOM   1603  O   PRO A 113      31.370  43.442 -55.725  1.00 86.09           O  
ATOM   1604  CG  PRO A 113      32.058  45.740 -57.939  1.00 86.09           C  
ATOM   1605  HG2 PRO A 113      32.020  46.680 -58.490  1.00 86.09           H  
ATOM   1606  HG3 PRO A 113      31.067  45.467 -57.578  1.00 86.09           H  
ATOM   1607  CD  PRO A 113      32.636  44.608 -58.790  1.00 86.09           C  
ATOM   1608  HD2 PRO A 113      33.368  45.009 -59.492  1.00 86.09           H  
ATOM   1609  HD3 PRO A 113      31.844  44.091 -59.331  1.00 86.09           H  
ATOM   1610  N   VAL A 114      33.169  43.334 -54.364  1.00 88.91           N  
ATOM   1611  H   VAL A 114      34.159  43.521 -54.287  1.00 88.91           H  
ATOM   1612  CA  VAL A 114      32.503  42.792 -53.175  1.00 88.91           C  
ATOM   1613  HA  VAL A 114      31.477  42.514 -53.417  1.00 88.91           H  
ATOM   1614  C   VAL A 114      32.482  43.873 -52.106  1.00 88.91           C  
ATOM   1615  CB  VAL A 114      33.233  41.543 -52.649  1.00 88.91           C  
ATOM   1616  HB  VAL A 114      34.263  41.807 -52.412  1.00 88.91           H  
ATOM   1617  O   VAL A 114      33.512  44.493 -51.841  1.00 88.91           O  
ATOM   1618  CG1 VAL A 114      32.581  40.982 -51.379  1.00 88.91           C  
ATOM   1619 HG11 VAL A 114      32.623  41.711 -50.570  1.00 88.91           H  
ATOM   1620 HG12 VAL A 114      31.541  40.724 -51.580  1.00 88.91           H  
ATOM   1621 HG13 VAL A 114      33.122  40.094 -51.053  1.00 88.91           H  
ATOM   1622  CG2 VAL A 114      33.253  40.432 -53.701  1.00 88.91           C  
ATOM   1623 HG21 VAL A 114      33.740  40.781 -54.612  1.00 88.91           H  
ATOM   1624 HG22 VAL A 114      32.231  40.133 -53.934  1.00 88.91           H  
ATOM   1625 HG23 VAL A 114      33.811  39.574 -53.325  1.00 88.91           H  
ATOM   1626  N   SER A 115      31.338  44.073 -51.457  1.00 88.69           N  
ATOM   1627  H   SER A 115      30.546  43.489 -51.687  1.00 88.69           H  
ATOM   1628  CA  SER A 115      31.254  44.905 -50.255  1.00 88.69           C  
ATOM   1629  HA  SER A 115      32.266  45.162 -49.940  1.00 88.69           H  
ATOM   1630  C   SER A 115      30.636  44.115 -49.106  1.00 88.69           C  
ATOM   1631  CB  SER A 115      30.548  46.235 -50.543  1.00 88.69           C  
ATOM   1632  HB2 SER A 115      30.809  46.936 -49.751  1.00 88.69           H  
ATOM   1633  HB3 SER A 115      30.912  46.643 -51.486  1.00 88.69           H  
ATOM   1634  O   SER A 115      29.859  43.191 -49.331  1.00 88.69           O  
ATOM   1635  OG  SER A 115      29.142  46.127 -50.580  1.00 88.69           O  
ATOM   1636  HG  SER A 115      28.855  45.640 -51.356  1.00 88.69           H  
ATOM   1637  N   MET A 116      31.020  44.432 -47.868  1.00 90.35           N  
ATOM   1638  H   MET A 116      31.667  45.197 -47.737  1.00 90.35           H  
ATOM   1639  CA  MET A 116      30.490  43.752 -46.685  1.00 90.35           C  
ATOM   1640  HA  MET A 116      29.639  43.142 -46.988  1.00 90.35           H  
ATOM   1641  C   MET A 116      29.988  44.765 -45.657  1.00 90.35           C  
ATOM   1642  CB  MET A 116      31.521  42.805 -46.057  1.00 90.35           C  
ATOM   1643  HB2 MET A 116      31.005  42.198 -45.313  1.00 90.35           H  
ATOM   1644  HB3 MET A 116      32.289  43.405 -45.568  1.00 90.35           H  
ATOM   1645  O   MET A 116      30.708  45.706 -45.295  1.00 90.35           O  
ATOM   1646  CG  MET A 116      32.235  41.855 -47.014  1.00 90.35           C  
ATOM   1647  HG2 MET A 116      31.503  41.224 -47.519  1.00 90.35           H  
ATOM   1648  HG3 MET A 116      32.764  42.443 -47.764  1.00 90.35           H  
ATOM   1649  SD  MET A 116      33.435  40.813 -46.148  1.00 90.35           S  
ATOM   1650  CE  MET A 116      34.639  40.569 -47.471  1.00 90.35           C  
ATOM   1651  HE1 MET A 116      35.356  39.803 -47.176  1.00 90.35           H  
ATOM   1652  HE2 MET A 116      35.171  41.507 -47.635  1.00 90.35           H  
ATOM   1653  HE3 MET A 116      34.134  40.284 -48.393  1.00 90.35           H  
ATOM   1654  N   SER A 117      28.778  44.560 -45.150  1.00 85.27           N  
ATOM   1655  H   SER A 117      28.252  43.761 -45.474  1.00 85.27           H  
ATOM   1656  CA  SER A 117      28.115  45.413 -44.157  1.00 85.27           C  
ATOM   1657  HA  SER A 117      28.806  46.188 -43.827  1.00 85.27           H  
ATOM   1658  C   SER A 117      27.711  44.602 -42.920  1.00 85.27           C  
ATOM   1659  CB  SER A 117      26.912  46.119 -44.799  1.00 85.27           C  
ATOM   1660  HB2 SER A 117      26.449  46.792 -44.077  1.00 85.27           H  
ATOM   1661  HB3 SER A 117      27.246  46.694 -45.663  1.00 85.27           H  
ATOM   1662  O   SER A 117      27.574  43.381 -42.989  1.00 85.27           O  
ATOM   1663  OG  SER A 117      25.974  45.155 -45.210  1.00 85.27           O  
ATOM   1664  HG  SER A 117      25.261  45.536 -45.728  1.00 85.27           H  
ATOM   1665  N   LYS A 118      27.559  45.277 -41.769  1.00 79.89           N  
ATOM   1666  H   LYS A 118      27.599  46.286 -41.798  1.00 79.89           H  
ATOM   1667  CA  LYS A 118      27.010  44.679 -40.540  1.00 79.89           C  
ATOM   1668  HA  LYS A 118      26.813  43.628 -40.750  1.00 79.89           H  
ATOM   1669  C   LYS A 118      25.658  45.299 -40.188  1.00 79.89           C  
ATOM   1670  CB  LYS A 118      28.005  44.695 -39.362  1.00 79.89           C  
ATOM   1671  HB2 LYS A 118      28.931  44.223 -39.690  1.00 79.89           H  
ATOM   1672  HB3 LYS A 118      27.582  44.057 -38.586  1.00 79.89           H  
ATOM   1673  O   LYS A 118      25.525  46.519 -40.269  1.00 79.89           O  
ATOM   1674  CG  LYS A 118      28.333  46.066 -38.729  1.00 79.89           C  
ATOM   1675  HG2 LYS A 118      28.879  46.685 -39.441  1.00 79.89           H  
ATOM   1676  HG3 LYS A 118      27.410  46.572 -38.444  1.00 79.89           H  
ATOM   1677  CD  LYS A 118      29.179  45.850 -37.459  1.00 79.89           C  
ATOM   1678  HD2 LYS A 118      28.639  45.158 -36.812  1.00 79.89           H  
ATOM   1679  HD3 LYS A 118      30.122  45.379 -37.736  1.00 79.89           H  
ATOM   1680  CE  LYS A 118      29.474  47.121 -36.648  1.00 79.89           C  
ATOM   1681  HE2 LYS A 118      28.536  47.650 -36.481  1.00 79.89           H  
ATOM   1682  HE3 LYS A 118      30.139  47.764 -37.224  1.00 79.89           H  
ATOM   1683  NZ  LYS A 118      30.094  46.764 -35.334  1.00 79.89           N  
ATOM   1684  HZ1 LYS A 118      30.925  46.198 -35.428  1.00 79.89           H  
ATOM   1685  HZ2 LYS A 118      30.331  47.565 -34.768  1.00 79.89           H  
ATOM   1686  HZ3 LYS A 118      29.472  46.196 -34.777  1.00 79.89           H  
ATOM   1687  N   GLY A 119      24.698  44.470 -39.789  1.00 72.58           N  
ATOM   1688  H   GLY A 119      24.918  43.484 -39.782  1.00 72.58           H  
ATOM   1689  CA  GLY A 119      23.388  44.863 -39.258  1.00 72.58           C  
ATOM   1690  HA2 GLY A 119      22.607  44.288 -39.756  1.00 72.58           H  
ATOM   1691  HA3 GLY A 119      23.199  45.918 -39.455  1.00 72.58           H  
ATOM   1692  C   GLY A 119      23.280  44.615 -37.750  1.00 72.58           C  
ATOM   1693  O   GLY A 119      23.960  43.739 -37.209  1.00 72.58           O  
ATOM   1694  N   GLY A 120      22.436  45.390 -37.064  1.00 60.10           N  
ATOM   1695  H   GLY A 120      21.814  45.978 -37.600  1.00 60.10           H  
ATOM   1696  CA  GLY A 120      22.188  45.253 -35.625  1.00 60.10           C  
ATOM   1697  HA2 GLY A 120      23.140  45.261 -35.093  1.00 60.10           H  
ATOM   1698  HA3 GLY A 120      21.601  46.108 -35.291  1.00 60.10           H  
ATOM   1699  C   GLY A 120      21.424  43.972 -35.256  1.00 60.10           C  
ATOM   1700  O   GLY A 120      21.029  43.195 -36.119  1.00 60.10           O  
ATOM   1701  N   VAL A 121      21.155  43.764 -33.961  1.00 51.72           N  
ATOM   1702  H   VAL A 121      21.533  44.406 -33.279  1.00 51.72           H  
ATOM   1703  CA  VAL A 121      20.401  42.587 -33.465  1.00 51.72           C  
ATOM   1704  HA  VAL A 121      20.921  41.691 -33.804  1.00 51.72           H  
ATOM   1705  C   VAL A 121      18.971  42.536 -34.032  1.00 51.72           C  
ATOM   1706  CB  VAL A 121      20.332  42.554 -31.919  1.00 51.72           C  
ATOM   1707  HB  VAL A 121      19.524  43.207 -31.588  1.00 51.72           H  
ATOM   1708  O   VAL A 121      18.419  41.460 -34.237  1.00 51.72           O  
ATOM   1709  CG1 VAL A 121      20.042  41.136 -31.408  1.00 51.72           C  
ATOM   1710 HG11 VAL A 121      20.842  40.462 -31.711  1.00 51.72           H  
ATOM   1711 HG12 VAL A 121      19.971  41.138 -30.320  1.00 51.72           H  
ATOM   1712 HG13 VAL A 121      19.096  40.773 -31.811  1.00 51.72           H  
ATOM   1713  CG2 VAL A 121      21.621  43.052 -31.247  1.00 51.72           C  
ATOM   1714 HG21 VAL A 121      22.488  42.575 -31.704  1.00 51.72           H  
ATOM   1715 HG22 VAL A 121      21.709  44.133 -31.356  1.00 51.72           H  
ATOM   1716 HG23 VAL A 121      21.604  42.823 -30.182  1.00 51.72           H  
ATOM   1717  N   THR A 122      18.375  43.700 -34.320  1.00 49.83           N  
ATOM   1718  H   THR A 122      18.879  44.558 -34.152  1.00 49.83           H  
ATOM   1719  CA  THR A 122      17.058  43.827 -34.973  1.00 49.83           C  
ATOM   1720  HA  THR A 122      16.373  43.099 -34.539  1.00 49.83           H  
ATOM   1721  C   THR A 122      17.093  43.552 -36.474  1.00 49.83           C  
ATOM   1722  CB  THR A 122      16.474  45.231 -34.764  1.00 49.83           C  
ATOM   1723  HB  THR A 122      15.566  45.342 -35.358  1.00 49.83           H  
ATOM   1724  O   THR A 122      16.048  43.261 -37.046  1.00 49.83           O  
ATOM   1725  CG2 THR A 122      16.125  45.477 -33.295  1.00 49.83           C  
ATOM   1726 HG21 THR A 122      15.410  44.728 -32.957  1.00 49.83           H  
ATOM   1727 HG22 THR A 122      17.022  45.427 -32.678  1.00 49.83           H  
ATOM   1728 HG23 THR A 122      15.677  46.466 -33.195  1.00 49.83           H  
ATOM   1729  OG1 THR A 122      17.408  46.219 -35.147  1.00 49.83           O  
ATOM   1730  HG1 THR A 122      17.461  46.233 -36.106  1.00 49.83           H  
ATOM   1731  N   ASP A 123      18.274  43.606 -37.096  1.00 51.04           N  
ATOM   1732  H   ASP A 123      19.105  43.777 -36.548  1.00 51.04           H  
ATOM   1733  CA  ASP A 123      18.497  43.261 -38.505  1.00 51.04           C  
ATOM   1734  HA  ASP A 123      17.568  43.417 -39.054  1.00 51.04           H  
ATOM   1735  C   ASP A 123      18.871  41.775 -38.654  1.00 51.04           C  
ATOM   1736  CB  ASP A 123      19.569  44.167 -39.136  1.00 51.04           C  
ATOM   1737  HB2 ASP A 123      19.636  43.946 -40.201  1.00 51.04           H  
ATOM   1738  HB3 ASP A 123      20.532  43.924 -38.686  1.00 51.04           H  
ATOM   1739  O   ASP A 123      19.508  41.383 -39.636  1.00 51.04           O  
ATOM   1740  CG  ASP A 123      19.305  45.664 -38.983  1.00 51.04           C  
ATOM   1741  OD1 ASP A 123      18.130  46.083 -39.085  1.00 51.04           O  
ATOM   1742  OD2 ASP A 123      20.302  46.383 -38.730  1.00 51.04           O  
ATOM   1743  N   ALA A 124      18.524  40.943 -37.660  1.00 52.18           N  
ATOM   1744  H   ALA A 124      18.017  41.326 -36.875  1.00 52.18           H  
ATOM   1745  CA  ALA A 124      18.695  39.499 -37.728  1.00 52.18           C  
ATOM   1746  HA  ALA A 124      19.762  39.280 -37.702  1.00 52.18           H  
ATOM   1747  C   ALA A 124      18.117  38.978 -39.049  1.00 52.18           C  
ATOM   1748  CB  ALA A 124      18.023  38.834 -36.519  1.00 52.18           C  
ATOM   1749  HB1 ALA A 124      18.489  39.185 -35.598  1.00 52.18           H  
ATOM   1750  HB2 ALA A 124      18.136  37.752 -36.584  1.00 52.18           H  
ATOM   1751  HB3 ALA A 124      16.962  39.082 -36.503  1.00 52.18           H  
ATOM   1752  O   ALA A 124      17.028  39.379 -39.460  1.00 52.18           O  
ATOM   1753  N   TRP A 125      18.863  38.097 -39.720  1.00 57.02           N  
ATOM   1754  H   TRP A 125      19.737  37.789 -39.318  1.00 57.02           H  
ATOM   1755  CA  TRP A 125      18.411  37.495 -40.969  1.00 57.02           C  
ATOM   1756  HA  TRP A 125      18.299  38.277 -41.721  1.00 57.02           H  
ATOM   1757  C   TRP A 125      17.043  36.855 -40.740  1.00 57.02           C  
ATOM   1758  CB  TRP A 125      19.444  36.473 -41.461  1.00 57.02           C  
ATOM   1759  HB2 TRP A 125      19.599  35.725 -40.683  1.00 57.02           H  
ATOM   1760  HB3 TRP A 125      20.394  36.981 -41.624  1.00 57.02           H  
ATOM   1761  O   TRP A 125      16.902  35.976 -39.887  1.00 57.02           O  
ATOM   1762  CG  TRP A 125      19.064  35.761 -42.721  1.00 57.02           C  
ATOM   1763  CD1 TRP A 125      19.343  36.175 -43.978  1.00 57.02           C  
ATOM   1764  HD1 TRP A 125      19.878  37.080 -44.227  1.00 57.02           H  
ATOM   1765  CD2 TRP A 125      18.271  34.543 -42.868  1.00 57.02           C  
ATOM   1766  CE2 TRP A 125      18.090  34.296 -44.262  1.00 57.02           C  
ATOM   1767  CE3 TRP A 125      17.661  33.639 -41.971  1.00 57.02           C  
ATOM   1768  HE3 TRP A 125      17.788  33.789 -40.909  1.00 57.02           H  
ATOM   1769  NE1 TRP A 125      18.791  35.300 -44.891  1.00 57.02           N  
ATOM   1770  HE1 TRP A 125      18.789  35.478 -45.886  1.00 57.02           H  
ATOM   1771  CH2 TRP A 125      16.705  32.375 -43.821  1.00 57.02           C  
ATOM   1772  HH2 TRP A 125      16.068  31.579 -44.175  1.00 57.02           H  
ATOM   1773  CZ2 TRP A 125      17.317  33.235 -44.745  1.00 57.02           C  
ATOM   1774  HZ2 TRP A 125      17.189  33.104 -45.809  1.00 57.02           H  
ATOM   1775  CZ3 TRP A 125      16.887  32.563 -42.441  1.00 57.02           C  
ATOM   1776  HZ3 TRP A 125      16.429  31.889 -41.733  1.00 57.02           H  
ATOM   1777  N   THR A 126      16.032  37.310 -41.478  1.00 60.21           N  
ATOM   1778  H   THR A 126      16.208  38.044 -42.149  1.00 60.21           H  
ATOM   1779  CA  THR A 126      14.706  36.699 -41.407  1.00 60.21           C  
ATOM   1780  HA  THR A 126      14.651  36.146 -40.469  1.00 60.21           H  
ATOM   1781  C   THR A 126      14.519  35.714 -42.555  1.00 60.21           C  
ATOM   1782  CB  THR A 126      13.548  37.701 -41.328  1.00 60.21           C  
ATOM   1783  HB  THR A 126      12.626  37.121 -41.296  1.00 60.21           H  
ATOM   1784  O   THR A 126      14.989  35.964 -43.671  1.00 60.21           O  
ATOM   1785  CG2 THR A 126      13.581  38.528 -40.045  1.00 60.21           C  
ATOM   1786 HG21 THR A 126      13.614  37.872 -39.176  1.00 60.21           H  
ATOM   1787 HG22 THR A 126      14.460  39.172 -40.042  1.00 60.21           H  
ATOM   1788 HG23 THR A 126      12.688  39.152 -39.993  1.00 60.21           H  
ATOM   1789  OG1 THR A 126      13.452  38.559 -42.441  1.00 60.21           O  
ATOM   1790  HG1 THR A 126      14.308  38.880 -42.732  1.00 60.21           H  
ATOM   1791  N   PRO A 127      13.804  34.595 -42.332  1.00 49.58           N  
ATOM   1792  CA  PRO A 127      13.339  33.720 -43.402  1.00 49.58           C  
ATOM   1793  HA  PRO A 127      14.208  33.258 -43.868  1.00 49.58           H  
ATOM   1794  C   PRO A 127      12.540  34.489 -44.474  1.00 49.58           C  
ATOM   1795  CB  PRO A 127      12.514  32.639 -42.681  1.00 49.58           C  
ATOM   1796  HB2 PRO A 127      11.477  32.953 -42.559  1.00 49.58           H  
ATOM   1797  HB3 PRO A 127      12.553  31.677 -43.192  1.00 49.58           H  
ATOM   1798  O   PRO A 127      11.323  34.608 -44.393  1.00 49.58           O  
ATOM   1799  CG  PRO A 127      13.151  32.557 -41.298  1.00 49.58           C  
ATOM   1800  HG2 PRO A 127      12.462  32.161 -40.552  1.00 49.58           H  
ATOM   1801  HG3 PRO A 127      14.061  31.959 -41.341  1.00 49.58           H  
ATOM   1802  CD  PRO A 127      13.501  34.015 -41.027  1.00 49.58           C  
ATOM   1803  HD2 PRO A 127      14.359  34.061 -40.357  1.00 49.58           H  
ATOM   1804  HD3 PRO A 127      12.646  34.530 -40.587  1.00 49.58           H  
ATOM   1805  N   GLY A 128      13.217  34.988 -45.512  1.00 55.20           N  
ATOM   1806  H   GLY A 128      14.220  35.029 -45.402  1.00 55.20           H  
ATOM   1807  CA  GLY A 128      12.616  35.880 -46.512  1.00 55.20           C  
ATOM   1808  HA2 GLY A 128      11.850  36.486 -46.029  1.00 55.20           H  
ATOM   1809  HA3 GLY A 128      12.145  35.293 -47.301  1.00 55.20           H  
ATOM   1810  C   GLY A 128      13.605  36.855 -47.152  1.00 55.20           C  
ATOM   1811  O   GLY A 128      13.396  37.233 -48.304  1.00 55.20           O  
ATOM   1812  N   ASP A 129      14.695  37.188 -46.457  1.00 65.55           N  
ATOM   1813  H   ASP A 129      14.750  36.955 -45.476  1.00 65.55           H  
ATOM   1814  CA  ASP A 129      15.758  38.044 -46.990  1.00 65.55           C  
ATOM   1815  HA  ASP A 129      15.335  39.024 -47.209  1.00 65.55           H  
ATOM   1816  C   ASP A 129      16.342  37.458 -48.292  1.00 65.55           C  
ATOM   1817  CB  ASP A 129      16.877  38.229 -45.950  1.00 65.55           C  
ATOM   1818  HB2 ASP A 129      17.719  38.722 -46.436  1.00 65.55           H  
ATOM   1819  HB3 ASP A 129      17.211  37.241 -45.632  1.00 65.55           H  
ATOM   1820  O   ASP A 129      16.521  36.241 -48.429  1.00 65.55           O  
ATOM   1821  CG  ASP A 129      16.513  39.046 -44.703  1.00 65.55           C  
ATOM   1822  OD1 ASP A 129      15.345  39.463 -44.561  1.00 65.55           O  
ATOM   1823  OD2 ASP A 129      17.438  39.247 -43.878  1.00 65.55           O  
ATOM   1824  N   SER A 130      16.643  38.327 -49.262  1.00 71.58           N  
ATOM   1825  H   SER A 130      16.511  39.313 -49.091  1.00 71.58           H  
ATOM   1826  CA  SER A 130      17.300  37.939 -50.514  1.00 71.58           C  
ATOM   1827  HA  SER A 130      16.752  37.102 -50.948  1.00 71.58           H  
ATOM   1828  C   SER A 130      18.742  37.503 -50.272  1.00 71.58           C  
ATOM   1829  CB  SER A 130      17.287  39.099 -51.513  1.00 71.58           C  
ATOM   1830  HB2 SER A 130      16.258  39.305 -51.808  1.00 71.58           H  
ATOM   1831  HB3 SER A 130      17.854  38.822 -52.401  1.00 71.58           H  
ATOM   1832  O   SER A 130      19.427  38.105 -49.453  1.00 71.58           O  
ATOM   1833  OG  SER A 130      17.842  40.270 -50.948  1.00 71.58           O  
ATOM   1834  HG  SER A 130      18.665  40.058 -50.501  1.00 71.58           H  
ATOM   1835  N   GLY A 131      19.223  36.523 -51.036  1.00 77.34           N  
ATOM   1836  H   GLY A 131      18.589  36.041 -51.657  1.00 77.34           H  
ATOM   1837  CA  GLY A 131      20.602  36.033 -50.966  1.00 77.34           C  
ATOM   1838  HA2 GLY A 131      21.239  36.762 -50.464  1.00 77.34           H  
ATOM   1839  HA3 GLY A 131      20.988  35.912 -51.978  1.00 77.34           H  
ATOM   1840  C   GLY A 131      20.746  34.698 -50.236  1.00 77.34           C  
ATOM   1841  O   GLY A 131      19.787  34.133 -49.702  1.00 77.34           O  
ATOM   1842  N   LYS A 132      21.965  34.157 -50.241  1.00 83.27           N  
ATOM   1843  H   LYS A 132      22.705  34.695 -50.668  1.00 83.27           H  
ATOM   1844  CA  LYS A 132      22.273  32.846 -49.659  1.00 83.27           C  
ATOM   1845  HA  LYS A 132      21.384  32.220 -49.735  1.00 83.27           H  
ATOM   1846  C   LYS A 132      22.628  32.975 -48.178  1.00 83.27           C  
ATOM   1847  CB  LYS A 132      23.389  32.187 -50.485  1.00 83.27           C  
ATOM   1848  HB2 LYS A 132      24.294  32.792 -50.422  1.00 83.27           H  
ATOM   1849  HB3 LYS A 132      23.072  32.156 -51.527  1.00 83.27           H  
ATOM   1850  O   LYS A 132      23.641  33.579 -47.844  1.00 83.27           O  
ATOM   1851  CG  LYS A 132      23.697  30.757 -50.013  1.00 83.27           C  
ATOM   1852  HG2 LYS A 132      24.123  30.789 -49.010  1.00 83.27           H  
ATOM   1853  HG3 LYS A 132      22.774  30.178 -49.985  1.00 83.27           H  
ATOM   1854  CD  LYS A 132      24.688  30.074 -50.965  1.00 83.27           C  
ATOM   1855  HD2 LYS A 132      24.236  29.999 -51.954  1.00 83.27           H  
ATOM   1856  HD3 LYS A 132      25.586  30.688 -51.033  1.00 83.27           H  
ATOM   1857  CE  LYS A 132      25.062  28.677 -50.456  1.00 83.27           C  
ATOM   1858  HE2 LYS A 132      25.522  28.783 -49.473  1.00 83.27           H  
ATOM   1859  HE3 LYS A 132      24.146  28.099 -50.334  1.00 83.27           H  
ATOM   1860  NZ  LYS A 132      25.990  27.976 -51.383  1.00 83.27           N  
ATOM   1861  HZ1 LYS A 132      26.879  28.448 -51.470  1.00 83.27           H  
ATOM   1862  HZ2 LYS A 132      26.208  27.045 -51.059  1.00 83.27           H  
ATOM   1863  HZ3 LYS A 132      25.605  27.904 -52.314  1.00 83.27           H  
ATOM   1864  N   PHE A 133      21.849  32.352 -47.294  1.00 82.85           N  
ATOM   1865  H   PHE A 133      21.004  31.898 -47.607  1.00 82.85           H  
ATOM   1866  CA  PHE A 133      22.247  32.205 -45.891  1.00 82.85           C  
ATOM   1867  HA  PHE A 133      22.631  33.165 -45.545  1.00 82.85           H  
ATOM   1868  C   PHE A 133      23.380  31.177 -45.770  1.00 82.85           C  
ATOM   1869  CB  PHE A 133      21.041  31.851 -45.012  1.00 82.85           C  
ATOM   1870  HB2 PHE A 133      20.221  32.530 -45.247  1.00 82.85           H  
ATOM   1871  HB3 PHE A 133      20.710  30.837 -45.233  1.00 82.85           H  
ATOM   1872  O   PHE A 133      23.282  30.057 -46.281  1.00 82.85           O  
ATOM   1873  CG  PHE A 133      21.345  31.982 -43.532  1.00 82.85           C  
ATOM   1874  CD1 PHE A 133      21.459  30.843 -42.710  1.00 82.85           C  
ATOM   1875  HD1 PHE A 133      21.298  29.856 -43.118  1.00 82.85           H  
ATOM   1876  CD2 PHE A 133      21.551  33.263 -42.985  1.00 82.85           C  
ATOM   1877  HD2 PHE A 133      21.447  34.143 -43.603  1.00 82.85           H  
ATOM   1878  CE1 PHE A 133      21.787  30.995 -41.349  1.00 82.85           C  
ATOM   1879  HE1 PHE A 133      21.906  30.137 -40.704  1.00 82.85           H  
ATOM   1880  CE2 PHE A 133      21.876  33.411 -41.629  1.00 82.85           C  
ATOM   1881  HE2 PHE A 133      22.037  34.392 -41.209  1.00 82.85           H  
ATOM   1882  CZ  PHE A 133      21.992  32.277 -40.813  1.00 82.85           C  
ATOM   1883  HZ  PHE A 133      22.256  32.399 -39.773  1.00 82.85           H  
ATOM   1884  N   LEU A 134      24.482  31.579 -45.146  1.00 84.62           N  
ATOM   1885  H   LEU A 134      24.500  32.515 -44.765  1.00 84.62           H  
ATOM   1886  CA  LEU A 134      25.699  30.786 -45.022  1.00 84.62           C  
ATOM   1887  HA  LEU A 134      25.725  30.048 -45.823  1.00 84.62           H  
ATOM   1888  C   LEU A 134      25.742  30.011 -43.708  1.00 84.62           C  
ATOM   1889  CB  LEU A 134      26.940  31.680 -45.152  1.00 84.62           C  
ATOM   1890  HB2 LEU A 134      26.971  32.359 -44.300  1.00 84.62           H  
ATOM   1891  HB3 LEU A 134      27.811  31.026 -45.091  1.00 84.62           H  
ATOM   1892  O   LEU A 134      26.219  28.881 -43.723  1.00 84.62           O  
ATOM   1893  CG  LEU A 134      27.055  32.505 -46.444  1.00 84.62           C  
ATOM   1894  HG  LEU A 134      26.206  33.183 -46.528  1.00 84.62           H  
ATOM   1895  CD1 LEU A 134      28.335  33.336 -46.380  1.00 84.62           C  
ATOM   1896 HD11 LEU A 134      28.337  33.937 -45.471  1.00 84.62           H  
ATOM   1897 HD12 LEU A 134      29.214  32.692 -46.385  1.00 84.62           H  
ATOM   1898 HD13 LEU A 134      28.379  34.021 -47.227  1.00 84.62           H  
ATOM   1899  CD2 LEU A 134      27.103  31.614 -47.690  1.00 84.62           C  
ATOM   1900 HD21 LEU A 134      27.253  32.239 -48.571  1.00 84.62           H  
ATOM   1901 HD22 LEU A 134      26.157  31.083 -47.794  1.00 84.62           H  
ATOM   1902 HD23 LEU A 134      27.930  30.908 -47.608  1.00 84.62           H  
ATOM   1903  N   GLY A 135      25.226  30.565 -42.615  1.00 82.98           N  
ATOM   1904  H   GLY A 135      24.871  31.510 -42.646  1.00 82.98           H  
ATOM   1905  CA  GLY A 135      25.162  29.887 -41.322  1.00 82.98           C  
ATOM   1906  HA2 GLY A 135      26.057  29.289 -41.154  1.00 82.98           H  
ATOM   1907  HA3 GLY A 135      24.301  29.219 -41.334  1.00 82.98           H  
ATOM   1908  C   GLY A 135      25.012  30.850 -40.146  1.00 82.98           C  
ATOM   1909  O   GLY A 135      25.210  32.059 -40.308  1.00 82.98           O  
ATOM   1910  N   ASP A 136      24.650  30.285 -38.999  1.00 81.44           N  
ATOM   1911  H   ASP A 136      24.502  29.286 -38.981  1.00 81.44           H  
ATOM   1912  CA  ASP A 136      24.526  30.934 -37.692  1.00 81.44           C  
ATOM   1913  HA  ASP A 136      24.827  31.979 -37.772  1.00 81.44           H  
ATOM   1914  C   ASP A 136      25.448  30.232 -36.682  1.00 81.44           C  
ATOM   1915  CB  ASP A 136      23.056  30.883 -37.245  1.00 81.44           C  
ATOM   1916  HB2 ASP A 136      22.419  31.090 -38.105  1.00 81.44           H  
ATOM   1917  HB3 ASP A 136      22.805  29.875 -36.913  1.00 81.44           H  
ATOM   1918  O   ASP A 136      25.573  29.013 -36.724  1.00 81.44           O  
ATOM   1919  CG  ASP A 136      22.717  31.898 -36.151  1.00 81.44           C  
ATOM   1920  OD1 ASP A 136      23.576  32.191 -35.301  1.00 81.44           O  
ATOM   1921  OD2 ASP A 136      21.616  32.501 -36.242  1.00 81.44           O  
ATOM   1922  N   THR A 137      26.119  30.983 -35.815  1.00 78.97           N  
ATOM   1923  H   THR A 137      25.884  31.963 -35.756  1.00 78.97           H  
ATOM   1924  CA  THR A 137      27.074  30.449 -34.828  1.00 78.97           C  
ATOM   1925  HA  THR A 137      27.611  29.607 -35.264  1.00 78.97           H  
ATOM   1926  C   THR A 137      26.415  29.910 -33.552  1.00 78.97           C  
ATOM   1927  CB  THR A 137      28.109  31.518 -34.426  1.00 78.97           C  
ATOM   1928  HB  THR A 137      28.813  31.085 -33.716  1.00 78.97           H  
ATOM   1929  O   THR A 137      27.116  29.773 -32.562  1.00 78.97           O  
ATOM   1930  CG2 THR A 137      28.943  32.084 -35.574  1.00 78.97           C  
ATOM   1931 HG21 THR A 137      29.551  32.909 -35.201  1.00 78.97           H  
ATOM   1932 HG22 THR A 137      29.608  31.304 -35.945  1.00 78.97           H  
ATOM   1933 HG23 THR A 137      28.301  32.438 -36.381  1.00 78.97           H  
ATOM   1934  OG1 THR A 137      27.444  32.595 -33.797  1.00 78.97           O  
ATOM   1935  HG1 THR A 137      27.311  32.259 -32.908  1.00 78.97           H  
ATOM   1936  N   GLY A 138      25.089  29.757 -33.476  1.00 72.51           N  
ATOM   1937  H   GLY A 138      24.547  29.832 -34.325  1.00 72.51           H  
ATOM   1938  CA  GLY A 138      24.416  29.200 -32.287  1.00 72.51           C  
ATOM   1939  HA2 GLY A 138      25.002  28.346 -31.947  1.00 72.51           H  
ATOM   1940  HA3 GLY A 138      23.426  28.832 -32.557  1.00 72.51           H  
ATOM   1941  C   GLY A 138      24.299  30.133 -31.076  1.00 72.51           C  
ATOM   1942  O   GLY A 138      23.251  30.189 -30.435  1.00 72.51           O  
ATOM   1943  N   GLY A 139      25.320  30.953 -30.822  1.00 71.54           N  
ATOM   1944  H   GLY A 139      26.174  30.712 -31.305  1.00 71.54           H  
ATOM   1945  CA  GLY A 139      25.405  31.877 -29.688  1.00 71.54           C  
ATOM   1946  HA2 GLY A 139      24.481  31.847 -29.110  1.00 71.54           H  
ATOM   1947  HA3 GLY A 139      25.550  32.891 -30.062  1.00 71.54           H  
ATOM   1948  C   GLY A 139      26.552  31.563 -28.731  1.00 71.54           C  
ATOM   1949  O   GLY A 139      26.778  32.337 -27.802  1.00 71.54           O  
ATOM   1950  N   ASP A 140      27.298  30.490 -28.974  1.00 65.31           N  
ATOM   1951  H   ASP A 140      27.036  29.842 -29.703  1.00 65.31           H  
ATOM   1952  CA  ASP A 140      28.471  30.105 -28.201  1.00 65.31           C  
ATOM   1953  HA  ASP A 140      28.749  30.945 -27.564  1.00 65.31           H  
ATOM   1954  C   ASP A 140      29.672  29.804 -29.121  1.00 65.31           C  
ATOM   1955  CB  ASP A 140      28.102  28.940 -27.277  1.00 65.31           C  
ATOM   1956  HB2 ASP A 140      27.211  29.202 -26.707  1.00 65.31           H  
ATOM   1957  HB3 ASP A 140      28.905  28.782 -26.556  1.00 65.31           H  
ATOM   1958  O   ASP A 140      29.493  29.546 -30.309  1.00 65.31           O  
ATOM   1959  CG  ASP A 140      27.867  27.645 -28.042  1.00 65.31           C  
ATOM   1960  OD1 ASP A 140      28.897  26.973 -28.273  1.00 65.31           O  
ATOM   1961  OD2 ASP A 140      26.679  27.368 -28.301  1.00 65.31           O  
ATOM   1962  N   PRO A 141      30.916  29.917 -28.621  1.00 67.97           N  
ATOM   1963  CA  PRO A 141      32.115  29.692 -29.427  1.00 67.97           C  
ATOM   1964  HA  PRO A 141      31.997  30.180 -30.395  1.00 67.97           H  
ATOM   1965  C   PRO A 141      32.417  28.207 -29.695  1.00 67.97           C  
ATOM   1966  CB  PRO A 141      33.244  30.381 -28.650  1.00 67.97           C  
ATOM   1967  HB2 PRO A 141      34.215  29.909 -28.801  1.00 67.97           H  
ATOM   1968  HB3 PRO A 141      33.296  31.431 -28.940  1.00 67.97           H  
ATOM   1969  O   PRO A 141      33.436  27.922 -30.330  1.00 67.97           O  
ATOM   1970  CG  PRO A 141      32.786  30.277 -27.198  1.00 67.97           C  
ATOM   1971  HG2 PRO A 141      33.224  31.061 -26.579  1.00 67.97           H  
ATOM   1972  HG3 PRO A 141      33.034  29.290 -26.807  1.00 67.97           H  
ATOM   1973  CD  PRO A 141      31.272  30.421 -27.304  1.00 67.97           C  
ATOM   1974  HD2 PRO A 141      30.790  29.853 -26.508  1.00 67.97           H  
ATOM   1975  HD3 PRO A 141      31.001  31.474 -27.238  1.00 67.97           H  
ATOM   1976  N   GLY A 142      31.605  27.282 -29.171  1.00 64.90           N  
ATOM   1977  H   GLY A 142      30.692  27.567 -28.845  1.00 64.90           H  
ATOM   1978  CA  GLY A 142      31.754  25.842 -29.334  1.00 64.90           C  
ATOM   1979  HA2 GLY A 142      31.026  25.351 -28.688  1.00 64.90           H  
ATOM   1980  HA3 GLY A 142      32.757  25.539 -29.033  1.00 64.90           H  
ATOM   1981  C   GLY A 142      31.505  25.359 -30.764  1.00 64.90           C  
ATOM   1982  O   GLY A 142      31.359  26.142 -31.695  1.00 64.90           O  
ATOM   1983  N   PHE A 143      31.561  24.036 -30.933  1.00 66.89           N  
ATOM   1984  H   PHE A 143      31.625  23.473 -30.097  1.00 66.89           H  
ATOM   1985  CA  PHE A 143      31.240  23.343 -32.192  1.00 66.89           C  
ATOM   1986  HA  PHE A 143      30.703  24.039 -32.837  1.00 66.89           H  
ATOM   1987  C   PHE A 143      30.282  22.171 -31.931  1.00 66.89           C  
ATOM   1988  CB  PHE A 143      32.528  22.883 -32.906  1.00 66.89           C  
ATOM   1989  HB2 PHE A 143      32.255  22.451 -33.869  1.00 66.89           H  
ATOM   1990  HB3 PHE A 143      32.993  22.098 -32.309  1.00 66.89           H  
ATOM   1991  O   PHE A 143      30.389  21.115 -32.565  1.00 66.89           O  
ATOM   1992  CG  PHE A 143      33.538  23.981 -33.160  1.00 66.89           C  
ATOM   1993  CD1 PHE A 143      33.151  25.110 -33.901  1.00 66.89           C  
ATOM   1994  HD1 PHE A 143      32.143  25.191 -34.279  1.00 66.89           H  
ATOM   1995  CD2 PHE A 143      34.824  23.919 -32.589  1.00 66.89           C  
ATOM   1996  HD2 PHE A 143      35.110  23.065 -31.994  1.00 66.89           H  
ATOM   1997  CE1 PHE A 143      34.024  26.198 -34.028  1.00 66.89           C  
ATOM   1998  HE1 PHE A 143      33.677  27.098 -34.514  1.00 66.89           H  
ATOM   1999  CE2 PHE A 143      35.708  25.003 -32.736  1.00 66.89           C  
ATOM   2000  HE2 PHE A 143      36.674  24.988 -32.253  1.00 66.89           H  
ATOM   2001  CZ  PHE A 143      35.299  26.145 -33.448  1.00 66.89           C  
ATOM   2002  HZ  PHE A 143      35.935  27.015 -33.516  1.00 66.89           H  
ATOM   2003  N   THR A 144      29.432  22.314 -30.913  1.00 59.56           N  
ATOM   2004  H   THR A 144      29.179  23.264 -30.683  1.00 59.56           H  
ATOM   2005  CA  THR A 144      28.584  21.254 -30.366  1.00 59.56           C  
ATOM   2006  HA  THR A 144      28.868  20.293 -30.794  1.00 59.56           H  
ATOM   2007  C   THR A 144      27.137  21.535 -30.723  1.00 59.56           C  
ATOM   2008  CB  THR A 144      28.715  21.155 -28.836  1.00 59.56           C  
ATOM   2009  HB  THR A 144      28.348  22.068 -28.367  1.00 59.56           H  
ATOM   2010  O   THR A 144      26.552  22.458 -30.183  1.00 59.56           O  
ATOM   2011  CG2 THR A 144      27.950  19.952 -28.276  1.00 59.56           C  
ATOM   2012 HG21 THR A 144      26.883  20.059 -28.475  1.00 59.56           H  
ATOM   2013 HG22 THR A 144      28.319  19.031 -28.726  1.00 59.56           H  
ATOM   2014 HG23 THR A 144      28.091  19.906 -27.196  1.00 59.56           H  
ATOM   2015  OG1 THR A 144      30.068  20.971 -28.477  1.00 59.56           O  
ATOM   2016  HG1 THR A 144      30.524  20.779 -29.300  1.00 59.56           H  
ATOM   2017  N   TYR A 145      26.541  20.683 -31.562  1.00 61.79           N  
ATOM   2018  H   TYR A 145      27.108  19.974 -32.004  1.00 61.79           H  
ATOM   2019  CA  TYR A 145      25.156  20.859 -32.004  1.00 61.79           C  
ATOM   2020  HA  TYR A 145      25.051  21.909 -32.278  1.00 61.79           H  
ATOM   2021  C   TYR A 145      24.132  20.564 -30.894  1.00 61.79           C  
ATOM   2022  CB  TYR A 145      24.911  20.025 -33.263  1.00 61.79           C  
ATOM   2023  HB2 TYR A 145      25.042  18.971 -33.017  1.00 61.79           H  
ATOM   2024  HB3 TYR A 145      25.668  20.285 -34.002  1.00 61.79           H  
ATOM   2025  O   TYR A 145      23.618  19.442 -30.788  1.00 61.79           O  
ATOM   2026  CG  TYR A 145      23.550  20.238 -33.901  1.00 61.79           C  
ATOM   2027  CD1 TYR A 145      22.771  19.124 -34.264  1.00 61.79           C  
ATOM   2028  HD1 TYR A 145      23.121  18.130 -34.025  1.00 61.79           H  
ATOM   2029  CD2 TYR A 145      23.072  21.542 -34.152  1.00 61.79           C  
ATOM   2030  HD2 TYR A 145      23.649  22.400 -33.840  1.00 61.79           H  
ATOM   2031  CE1 TYR A 145      21.539  19.308 -34.916  1.00 61.79           C  
ATOM   2032  HE1 TYR A 145      20.934  18.458 -35.192  1.00 61.79           H  
ATOM   2033  CE2 TYR A 145      21.829  21.731 -34.786  1.00 61.79           C  
ATOM   2034  HE2 TYR A 145      21.467  22.734 -34.960  1.00 61.79           H  
ATOM   2035  OH  TYR A 145      19.884  20.763 -35.828  1.00 61.79           O  
ATOM   2036  HH  TYR A 145      19.750  21.676 -36.094  1.00 61.79           H  
ATOM   2037  CZ  TYR A 145      21.066  20.611 -35.173  1.00 61.79           C  
ATOM   2038  N   ASP A 146      23.857  21.553 -30.051  1.00 52.99           N  
ATOM   2039  H   ASP A 146      24.279  22.450 -30.245  1.00 52.99           H  
ATOM   2040  CA  ASP A 146      23.110  21.386 -28.807  1.00 52.99           C  
ATOM   2041  HA  ASP A 146      23.431  20.433 -28.386  1.00 52.99           H  
ATOM   2042  C   ASP A 146      21.582  21.258 -29.016  1.00 52.99           C  
ATOM   2043  CB  ASP A 146      23.545  22.458 -27.780  1.00 52.99           C  
ATOM   2044  HB2 ASP A 146      23.295  22.080 -26.789  1.00 52.99           H  
ATOM   2045  HB3 ASP A 146      24.629  22.570 -27.815  1.00 52.99           H  
ATOM   2046  O   ASP A 146      21.033  21.437 -30.111  1.00 52.99           O  
ATOM   2047  CG  ASP A 146      22.890  23.837 -27.921  1.00 52.99           C  
ATOM   2048  OD1 ASP A 146      21.931  23.967 -28.704  1.00 52.99           O  
ATOM   2049  OD2 ASP A 146      23.077  24.695 -27.038  1.00 52.99           O  
ATOM   2050  N   LEU A 147      20.847  20.921 -27.949  1.00 55.33           N  
ATOM   2051  H   LEU A 147      21.322  20.776 -27.070  1.00 55.33           H  
ATOM   2052  CA  LEU A 147      19.388  20.786 -28.022  1.00 55.33           C  
ATOM   2053  HA  LEU A 147      19.171  20.094 -28.835  1.00 55.33           H  
ATOM   2054  C   LEU A 147      18.689  22.123 -28.356  1.00 55.33           C  
ATOM   2055  CB  LEU A 147      18.872  20.169 -26.707  1.00 55.33           C  
ATOM   2056  HB2 LEU A 147      19.124  20.844 -25.890  1.00 55.33           H  
ATOM   2057  HB3 LEU A 147      19.393  19.226 -26.539  1.00 55.33           H  
ATOM   2058  O   LEU A 147      17.653  22.118 -29.024  1.00 55.33           O  
ATOM   2059  CG  LEU A 147      17.352  19.905 -26.679  1.00 55.33           C  
ATOM   2060  HG  LEU A 147      16.820  20.845 -26.823  1.00 55.33           H  
ATOM   2061  CD1 LEU A 147      16.896  18.909 -27.748  1.00 55.33           C  
ATOM   2062 HD11 LEU A 147      15.831  18.703 -27.640  1.00 55.33           H  
ATOM   2063 HD12 LEU A 147      17.461  17.981 -27.658  1.00 55.33           H  
ATOM   2064 HD13 LEU A 147      17.068  19.325 -28.741  1.00 55.33           H  
ATOM   2065  CD2 LEU A 147      16.939  19.354 -25.313  1.00 55.33           C  
ATOM   2066 HD21 LEU A 147      17.227  20.060 -24.534  1.00 55.33           H  
ATOM   2067 HD22 LEU A 147      17.441  18.404 -25.132  1.00 55.33           H  
ATOM   2068 HD23 LEU A 147      15.859  19.209 -25.281  1.00 55.33           H  
ATOM   2069  N   SER A 148      19.225  23.268 -27.921  1.00 51.53           N  
ATOM   2070  H   SER A 148      20.159  23.249 -27.537  1.00 51.53           H  
ATOM   2071  CA  SER A 148      18.681  24.603 -28.222  1.00 51.53           C  
ATOM   2072  HA  SER A 148      17.635  24.631 -27.917  1.00 51.53           H  
ATOM   2073  C   SER A 148      18.743  24.915 -29.714  1.00 51.53           C  
ATOM   2074  CB  SER A 148      19.437  25.732 -27.490  1.00 51.53           C  
ATOM   2075  HB2 SER A 148      19.916  26.397 -28.209  1.00 51.53           H  
ATOM   2076  HB3 SER A 148      18.705  26.320 -26.937  1.00 51.53           H  
ATOM   2077  O   SER A 148      17.778  25.420 -30.289  1.00 51.53           O  
ATOM   2078  OG  SER A 148      20.417  25.291 -26.583  1.00 51.53           O  
ATOM   2079  HG  SER A 148      21.263  25.158 -27.017  1.00 51.53           H  
ATOM   2080  N   GLU A 149      19.862  24.595 -30.345  1.00 53.10           N  
ATOM   2081  H   GLU A 149      20.624  24.245 -29.781  1.00 53.10           H  
ATOM   2082  CA  GLU A 149      20.159  24.748 -31.757  1.00 53.10           C  
ATOM   2083  HA  GLU A 149      19.945  25.768 -32.075  1.00 53.10           H  
ATOM   2084  C   GLU A 149      19.345  23.780 -32.613  1.00 53.10           C  
ATOM   2085  CB  GLU A 149      21.641  24.456 -31.951  1.00 53.10           C  
ATOM   2086  HB2 GLU A 149      21.836  24.318 -33.014  1.00 53.10           H  
ATOM   2087  HB3 GLU A 149      21.879  23.513 -31.458  1.00 53.10           H  
ATOM   2088  O   GLU A 149      18.792  24.183 -33.642  1.00 53.10           O  
ATOM   2089  CG  GLU A 149      22.556  25.569 -31.430  1.00 53.10           C  
ATOM   2090  HG2 GLU A 149      22.257  26.506 -31.900  1.00 53.10           H  
ATOM   2091  HG3 GLU A 149      22.467  25.698 -30.352  1.00 53.10           H  
ATOM   2092  CD  GLU A 149      23.986  25.212 -31.821  1.00 53.10           C  
ATOM   2093  OE1 GLU A 149      24.589  26.088 -32.473  1.00 53.10           O  
ATOM   2094  OE2 GLU A 149      24.323  24.010 -31.743  1.00 53.10           O  
ATOM   2095  N   GLN A 150      19.187  22.536 -32.152  1.00 55.82           N  
ATOM   2096  H   GLN A 150      19.747  22.264 -31.357  1.00 55.82           H  
ATOM   2097  CA  GLN A 150      18.279  21.550 -32.741  1.00 55.82           C  
ATOM   2098  HA  GLN A 150      18.562  21.372 -33.779  1.00 55.82           H  
ATOM   2099  C   GLN A 150      16.829  22.048 -32.737  1.00 55.82           C  
ATOM   2100  CB  GLN A 150      18.373  20.234 -31.961  1.00 55.82           C  
ATOM   2101  HB2 GLN A 150      18.292  20.438 -30.893  1.00 55.82           H  
ATOM   2102  HB3 GLN A 150      17.538  19.594 -32.246  1.00 55.82           H  
ATOM   2103  O   GLN A 150      16.137  21.995 -33.761  1.00 55.82           O  
ATOM   2104  CG  GLN A 150      19.674  19.473 -32.235  1.00 55.82           C  
ATOM   2105  HG2 GLN A 150      20.540  20.129 -32.150  1.00 55.82           H  
ATOM   2106  HG3 GLN A 150      19.621  19.091 -33.255  1.00 55.82           H  
ATOM   2107  CD  GLN A 150      19.840  18.273 -31.317  1.00 55.82           C  
ATOM   2108  NE2 GLN A 150      21.042  17.946 -30.896  1.00 55.82           N  
ATOM   2109 HE21 GLN A 150      21.821  18.577 -31.011  1.00 55.82           H  
ATOM   2110 HE22 GLN A 150      21.108  17.177 -30.245  1.00 55.82           H  
ATOM   2111  OE1 GLN A 150      18.875  17.590 -31.006  1.00 55.82           O  
ATOM   2112  N   ILE A 151      16.366  22.583 -31.602  1.00 49.07           N  
ATOM   2113  H   ILE A 151      16.971  22.570 -30.793  1.00 49.07           H  
ATOM   2114  CA  ILE A 151      15.042  23.201 -31.487  1.00 49.07           C  
ATOM   2115  HA  ILE A 151      14.301  22.483 -31.840  1.00 49.07           H  
ATOM   2116  C   ILE A 151      14.959  24.428 -32.406  1.00 49.07           C  
ATOM   2117  CB  ILE A 151      14.715  23.524 -30.009  1.00 49.07           C  
ATOM   2118  HB  ILE A 151      15.557  24.062 -29.575  1.00 49.07           H  
ATOM   2119  O   ILE A 151      13.989  24.557 -33.156  1.00 49.07           O  
ATOM   2120  CG1 ILE A 151      14.487  22.216 -29.213  1.00 49.07           C  
ATOM   2121 HG12 ILE A 151      13.534  21.775 -29.505  1.00 49.07           H  
ATOM   2122 HG13 ILE A 151      15.261  21.489 -29.459  1.00 49.07           H  
ATOM   2123  CG2 ILE A 151      13.459  24.413 -29.903  1.00 49.07           C  
ATOM   2124 HG21 ILE A 151      13.216  24.602 -28.857  1.00 49.07           H  
ATOM   2125 HG22 ILE A 151      13.645  25.382 -30.367  1.00 49.07           H  
ATOM   2126 HG23 ILE A 151      12.614  23.930 -30.392  1.00 49.07           H  
ATOM   2127  CD1 ILE A 151      14.502  22.411 -27.691  1.00 49.07           C  
ATOM   2128 HD11 ILE A 151      13.652  23.013 -27.368  1.00 49.07           H  
ATOM   2129 HD12 ILE A 151      14.438  21.438 -27.205  1.00 49.07           H  
ATOM   2130 HD13 ILE A 151      15.429  22.898 -27.388  1.00 49.07           H  
ATOM   2131  N   GLY A 152      15.979  25.286 -32.420  1.00 51.27           N  
ATOM   2132  H   GLY A 152      16.741  25.118 -31.780  1.00 51.27           H  
ATOM   2133  CA  GLY A 152      16.062  26.478 -33.264  1.00 51.27           C  
ATOM   2134  HA2 GLY A 152      17.033  26.946 -33.101  1.00 51.27           H  
ATOM   2135  HA3 GLY A 152      15.281  27.181 -32.974  1.00 51.27           H  
ATOM   2136  C   GLY A 152      15.925  26.177 -34.760  1.00 51.27           C  
ATOM   2137  O   GLY A 152      15.075  26.778 -35.422  1.00 51.27           O  
ATOM   2138  N   GLU A 153      16.678  25.207 -35.293  1.00 52.49           N  
ATOM   2139  H   GLU A 153      17.373  24.763 -34.710  1.00 52.49           H  
ATOM   2140  CA  GLU A 153      16.545  24.759 -36.690  1.00 52.49           C  
ATOM   2141  HA  GLU A 153      16.623  25.618 -37.355  1.00 52.49           H  
ATOM   2142  C   GLU A 153      15.188  24.096 -36.956  1.00 52.49           C  
ATOM   2143  CB  GLU A 153      17.627  23.740 -37.086  1.00 52.49           C  
ATOM   2144  HB2 GLU A 153      17.326  23.327 -38.049  1.00 52.49           H  
ATOM   2145  HB3 GLU A 153      17.645  22.922 -36.365  1.00 52.49           H  
ATOM   2146  O   GLU A 153      14.619  24.264 -38.036  1.00 52.49           O  
ATOM   2147  CG  GLU A 153      19.044  24.303 -37.252  1.00 52.49           C  
ATOM   2148  HG2 GLU A 153      19.494  24.399 -36.263  1.00 52.49           H  
ATOM   2149  HG3 GLU A 153      18.978  25.297 -37.694  1.00 52.49           H  
ATOM   2150  CD  GLU A 153      19.942  23.411 -38.141  1.00 52.49           C  
ATOM   2151  OE1 GLU A 153      20.990  23.897 -38.607  1.00 52.49           O  
ATOM   2152  OE2 GLU A 153      19.607  22.232 -38.426  1.00 52.49           O  
ATOM   2153  N   SER A 154      14.632  23.353 -35.991  1.00 47.87           N  
ATOM   2154  H   SER A 154      15.159  23.188 -35.145  1.00 47.87           H  
ATOM   2155  CA  SER A 154      13.318  22.719 -36.164  1.00 47.87           C  
ATOM   2156  HA  SER A 154      13.354  22.136 -37.084  1.00 47.87           H  
ATOM   2157  C   SER A 154      12.192  23.749 -36.329  1.00 47.87           C  
ATOM   2158  CB  SER A 154      13.023  21.749 -35.015  1.00 47.87           C  
ATOM   2159  HB2 SER A 154      12.256  21.049 -35.344  1.00 47.87           H  
ATOM   2160  HB3 SER A 154      13.921  21.179 -34.774  1.00 47.87           H  
ATOM   2161  O   SER A 154      11.261  23.533 -37.108  1.00 47.87           O  
ATOM   2162  OG  SER A 154      12.546  22.404 -33.858  1.00 47.87           O  
ATOM   2163  HG  SER A 154      13.170  23.087 -33.601  1.00 47.87           H  
ATOM   2164  N   LEU A 155      12.306  24.889 -35.638  1.00 42.36           N  
ATOM   2165  H   LEU A 155      13.091  24.969 -35.007  1.00 42.36           H  
ATOM   2166  CA  LEU A 155      11.376  26.015 -35.718  1.00 42.36           C  
ATOM   2167  HA  LEU A 155      10.364  25.634 -35.851  1.00 42.36           H  
ATOM   2168  C   LEU A 155      11.669  26.916 -36.929  1.00 42.36           C  
ATOM   2169  CB  LEU A 155      11.451  26.803 -34.395  1.00 42.36           C  
ATOM   2170  HB2 LEU A 155      10.827  27.693 -34.486  1.00 42.36           H  
ATOM   2171  HB3 LEU A 155      12.479  27.134 -34.253  1.00 42.36           H  
ATOM   2172  O   LEU A 155      10.749  27.512 -37.491  1.00 42.36           O  
ATOM   2173  CG  LEU A 155      11.010  26.021 -33.138  1.00 42.36           C  
ATOM   2174  HG  LEU A 155      11.588  25.102 -33.040  1.00 42.36           H  
ATOM   2175  CD1 LEU A 155      11.251  26.876 -31.894  1.00 42.36           C  
ATOM   2176 HD11 LEU A 155      12.311  27.122 -31.827  1.00 42.36           H  
ATOM   2177 HD12 LEU A 155      10.667  27.795 -31.943  1.00 42.36           H  
ATOM   2178 HD13 LEU A 155      10.976  26.313 -31.002  1.00 42.36           H  
ATOM   2179  CD2 LEU A 155       9.531  25.633 -33.178  1.00 42.36           C  
ATOM   2180 HD21 LEU A 155       9.261  25.143 -32.243  1.00 42.36           H  
ATOM   2181 HD22 LEU A 155       9.359  24.929 -33.992  1.00 42.36           H  
ATOM   2182 HD23 LEU A 155       8.914  26.521 -33.319  1.00 42.36           H  
ATOM   2183  N   MET A 156      12.933  27.001 -37.357  1.00 50.22           N  
ATOM   2184  H   MET A 156      13.639  26.526 -36.812  1.00 50.22           H  
ATOM   2185  CA  MET A 156      13.397  27.829 -38.473  1.00 50.22           C  
ATOM   2186  HA  MET A 156      12.537  28.181 -39.043  1.00 50.22           H  
ATOM   2187  C   MET A 156      14.306  27.038 -39.435  1.00 50.22           C  
ATOM   2188  CB  MET A 156      14.125  29.070 -37.932  1.00 50.22           C  
ATOM   2189  HB2 MET A 156      14.980  28.751 -37.335  1.00 50.22           H  
ATOM   2190  HB3 MET A 156      14.493  29.654 -38.776  1.00 50.22           H  
ATOM   2191  O   MET A 156      15.499  27.318 -39.521  1.00 50.22           O  
ATOM   2192  CG  MET A 156      13.231  29.982 -37.091  1.00 50.22           C  
ATOM   2193  HG2 MET A 156      12.348  30.242 -37.675  1.00 50.22           H  
ATOM   2194  HG3 MET A 156      12.905  29.447 -36.200  1.00 50.22           H  
ATOM   2195  SD  MET A 156      14.048  31.516 -36.577  1.00 50.22           S  
ATOM   2196  CE  MET A 156      15.274  30.841 -35.417  1.00 50.22           C  
ATOM   2197  HE1 MET A 156      15.800  31.660 -34.926  1.00 50.22           H  
ATOM   2198  HE2 MET A 156      14.775  30.232 -34.664  1.00 50.22           H  
ATOM   2199  HE3 MET A 156      16.000  30.228 -35.951  1.00 50.22           H  
ATOM   2200  N   PRO A 157      13.769  26.124 -40.265  1.00 52.32           N  
ATOM   2201  CA  PRO A 157      14.576  25.191 -41.070  1.00 52.32           C  
ATOM   2202  HA  PRO A 157      15.270  24.666 -40.415  1.00 52.32           H  
ATOM   2203  C   PRO A 157      15.423  25.838 -42.178  1.00 52.32           C  
ATOM   2204  CB  PRO A 157      13.568  24.181 -41.633  1.00 52.32           C  
ATOM   2205  HB2 PRO A 157      13.509  23.327 -40.958  1.00 52.32           H  
ATOM   2206  HB3 PRO A 157      13.824  23.845 -42.638  1.00 52.32           H  
ATOM   2207  O   PRO A 157      16.165  25.147 -42.873  1.00 52.32           O  
ATOM   2208  CG  PRO A 157      12.235  24.930 -41.610  1.00 52.32           C  
ATOM   2209  HG2 PRO A 157      11.388  24.248 -41.542  1.00 52.32           H  
ATOM   2210  HG3 PRO A 157      12.155  25.563 -42.494  1.00 52.32           H  
ATOM   2211  CD  PRO A 157      12.358  25.801 -40.365  1.00 52.32           C  
ATOM   2212  HD2 PRO A 157      11.739  26.693 -40.465  1.00 52.32           H  
ATOM   2213  HD3 PRO A 157      12.058  25.230 -39.486  1.00 52.32           H  
ATOM   2214  N   ARG A 158      15.291  27.154 -42.400  1.00 53.65           N  
ATOM   2215  H   ARG A 158      14.740  27.661 -41.723  1.00 53.65           H  
ATOM   2216  CA  ARG A 158      16.157  27.908 -43.322  1.00 53.65           C  
ATOM   2217  HA  ARG A 158      16.528  27.229 -44.089  1.00 53.65           H  
ATOM   2218  C   ARG A 158      17.424  28.449 -42.646  1.00 53.65           C  
ATOM   2219  CB  ARG A 158      15.390  29.046 -44.005  1.00 53.65           C  
ATOM   2220  HB2 ARG A 158      15.029  29.739 -43.246  1.00 53.65           H  
ATOM   2221  HB3 ARG A 158      16.105  29.552 -44.654  1.00 53.65           H  
ATOM   2222  O   ARG A 158      18.339  28.844 -43.364  1.00 53.65           O  
ATOM   2223  CG  ARG A 158      14.219  28.597 -44.889  1.00 53.65           C  
ATOM   2224  HG2 ARG A 158      13.493  28.068 -44.272  1.00 53.65           H  
ATOM   2225  HG3 ARG A 158      14.582  27.912 -45.655  1.00 53.65           H  
ATOM   2226  CD  ARG A 158      13.507  29.787 -45.559  1.00 53.65           C  
ATOM   2227  HD2 ARG A 158      12.606  29.409 -46.042  1.00 53.65           H  
ATOM   2228  HD3 ARG A 158      13.207  30.491 -44.783  1.00 53.65           H  
ATOM   2229  NE  ARG A 158      14.335  30.485 -46.566  1.00 53.65           N  
ATOM   2230  HE  ARG A 158      15.268  30.126 -46.716  1.00 53.65           H  
ATOM   2231  NH1 ARG A 158      12.818  32.128 -47.112  1.00 53.65           N  
ATOM   2232 HH11 ARG A 158      12.614  32.999 -47.580  1.00 53.65           H  
ATOM   2233 HH12 ARG A 158      12.174  31.767 -46.423  1.00 53.65           H  
ATOM   2234  NH2 ARG A 158      14.809  32.103 -48.110  1.00 53.65           N  
ATOM   2235 HH21 ARG A 158      14.584  32.988 -48.540  1.00 53.65           H  
ATOM   2236 HH22 ARG A 158      15.752  31.753 -48.205  1.00 53.65           H  
ATOM   2237  CZ  ARG A 158      13.984  31.560 -47.259  1.00 53.65           C  
ATOM   2238  N   VAL A 159      17.464  28.488 -41.315  1.00 63.93           N  
ATOM   2239  H   VAL A 159      16.723  28.039 -40.795  1.00 63.93           H  
ATOM   2240  CA  VAL A 159      18.673  28.786 -40.543  1.00 63.93           C  
ATOM   2241  HA  VAL A 159      19.270  29.528 -41.074  1.00 63.93           H  
ATOM   2242  C   VAL A 159      19.467  27.489 -40.443  1.00 63.93           C  
ATOM   2243  CB  VAL A 159      18.334  29.354 -39.150  1.00 63.93           C  
ATOM   2244  HB  VAL A 159      17.750  28.624 -38.589  1.00 63.93           H  
ATOM   2245  O   VAL A 159      18.904  26.448 -40.122  1.00 63.93           O  
ATOM   2246  CG1 VAL A 159      19.600  29.689 -38.353  1.00 63.93           C  
ATOM   2247 HG11 VAL A 159      20.192  28.791 -38.173  1.00 63.93           H  
ATOM   2248 HG12 VAL A 159      19.330  30.097 -37.379  1.00 63.93           H  
ATOM   2249 HG13 VAL A 159      20.206  30.424 -38.882  1.00 63.93           H  
ATOM   2250  CG2 VAL A 159      17.514  30.647 -39.278  1.00 63.93           C  
ATOM   2251 HG21 VAL A 159      18.077  31.388 -39.846  1.00 63.93           H  
ATOM   2252 HG22 VAL A 159      16.563  30.444 -39.770  1.00 63.93           H  
ATOM   2253 HG23 VAL A 159      17.306  31.044 -38.285  1.00 63.93           H  
ATOM   2254  N   VAL A 160      20.752  27.553 -40.782  1.00 70.90           N  
ATOM   2255  H   VAL A 160      21.150  28.462 -40.969  1.00 70.90           H  
ATOM   2256  CA  VAL A 160      21.690  26.437 -40.629  1.00 70.90           C  
ATOM   2257  HA  VAL A 160      21.152  25.538 -40.327  1.00 70.90           H  
ATOM   2258  C   VAL A 160      22.659  26.810 -39.520  1.00 70.90           C  
ATOM   2259  CB  VAL A 160      22.435  26.126 -41.941  1.00 70.90           C  
ATOM   2260  HB  VAL A 160      22.999  27.003 -42.258  1.00 70.90           H  
ATOM   2261  O   VAL A 160      23.394  27.784 -39.685  1.00 70.90           O  
ATOM   2262  CG1 VAL A 160      23.414  24.956 -41.774  1.00 70.90           C  
ATOM   2263 HG11 VAL A 160      24.203  25.226 -41.072  1.00 70.90           H  
ATOM   2264 HG12 VAL A 160      23.870  24.690 -42.728  1.00 70.90           H  
ATOM   2265 HG13 VAL A 160      22.887  24.092 -41.368  1.00 70.90           H  
ATOM   2266  CG2 VAL A 160      21.458  25.766 -43.071  1.00 70.90           C  
ATOM   2267 HG21 VAL A 160      22.005  25.511 -43.978  1.00 70.90           H  
ATOM   2268 HG22 VAL A 160      20.802  26.611 -43.279  1.00 70.90           H  
ATOM   2269 HG23 VAL A 160      20.847  24.918 -42.761  1.00 70.90           H  
ATOM   2270  N   GLN A 161      22.659  26.057 -38.429  1.00 76.99           N  
ATOM   2271  H   GLN A 161      22.048  25.254 -38.398  1.00 76.99           H  
ATOM   2272  CA  GLN A 161      23.628  26.184 -37.349  1.00 76.99           C  
ATOM   2273  HA  GLN A 161      23.762  27.239 -37.108  1.00 76.99           H  
ATOM   2274  C   GLN A 161      24.970  25.641 -37.830  1.00 76.99           C  
ATOM   2275  CB  GLN A 161      23.134  25.449 -36.092  1.00 76.99           C  
ATOM   2276  HB2 GLN A 161      22.986  24.397 -36.337  1.00 76.99           H  
ATOM   2277  HB3 GLN A 161      23.893  25.510 -35.313  1.00 76.99           H  
ATOM   2278  O   GLN A 161      25.037  24.569 -38.443  1.00 76.99           O  
ATOM   2279  CG  GLN A 161      21.812  26.018 -35.550  1.00 76.99           C  
ATOM   2280  HG2 GLN A 161      21.081  26.102 -36.354  1.00 76.99           H  
ATOM   2281  HG3 GLN A 161      21.403  25.311 -34.827  1.00 76.99           H  
ATOM   2282  CD  GLN A 161      21.929  27.384 -34.881  1.00 76.99           C  
ATOM   2283  NE2 GLN A 161      20.968  27.759 -34.070  1.00 76.99           N  
ATOM   2284 HE21 GLN A 161      21.251  28.547 -33.505  1.00 76.99           H  
ATOM   2285 HE22 GLN A 161      20.365  27.038 -33.700  1.00 76.99           H  
ATOM   2286  OE1 GLN A 161      22.806  28.188 -35.126  1.00 76.99           O  
ATOM   2287  N   LEU A 162      26.036  26.407 -37.614  1.00 76.33           N  
ATOM   2288  H   LEU A 162      25.920  27.245 -37.063  1.00 76.33           H  
ATOM   2289  CA  LEU A 162      27.387  25.999 -37.987  1.00 76.33           C  
ATOM   2290  HA  LEU A 162      27.412  25.743 -39.046  1.00 76.33           H  
ATOM   2291  C   LEU A 162      27.797  24.749 -37.227  1.00 76.33           C  
ATOM   2292  CB  LEU A 162      28.387  27.115 -37.696  1.00 76.33           C  
ATOM   2293  HB2 LEU A 162      29.398  26.729 -37.826  1.00 76.33           H  
ATOM   2294  HB3 LEU A 162      28.275  27.397 -36.649  1.00 76.33           H  
ATOM   2295  O   LEU A 162      28.403  23.881 -37.834  1.00 76.33           O  
ATOM   2296  CG  LEU A 162      28.221  28.352 -38.580  1.00 76.33           C  
ATOM   2297  HG  LEU A 162      27.196  28.717 -38.515  1.00 76.33           H  
ATOM   2298  CD1 LEU A 162      29.150  29.452 -38.072  1.00 76.33           C  
ATOM   2299 HD11 LEU A 162      30.033  29.561 -38.702  1.00 76.33           H  
ATOM   2300 HD12 LEU A 162      28.573  30.373 -37.996  1.00 76.33           H  
ATOM   2301 HD13 LEU A 162      29.490  29.222 -37.063  1.00 76.33           H  
ATOM   2302  CD2 LEU A 162      28.498  28.093 -40.063  1.00 76.33           C  
ATOM   2303 HD21 LEU A 162      27.767  27.387 -40.456  1.00 76.33           H  
ATOM   2304 HD22 LEU A 162      28.411  29.044 -40.589  1.00 76.33           H  
ATOM   2305 HD23 LEU A 162      29.501  27.683 -40.173  1.00 76.33           H  
ATOM   2306  N   ASP A 163      27.369  24.601 -35.981  1.00 66.43           N  
ATOM   2307  H   ASP A 163      27.053  25.423 -35.486  1.00 66.43           H  
ATOM   2308  CA  ASP A 163      27.711  23.479 -35.110  1.00 66.43           C  
ATOM   2309  HA  ASP A 163      28.795  23.395 -35.043  1.00 66.43           H  
ATOM   2310  C   ASP A 163      27.183  22.141 -35.635  1.00 66.43           C  
ATOM   2311  CB  ASP A 163      27.178  23.812 -33.712  1.00 66.43           C  
ATOM   2312  HB2 ASP A 163      27.216  22.904 -33.109  1.00 66.43           H  
ATOM   2313  HB3 ASP A 163      26.141  24.141 -33.781  1.00 66.43           H  
ATOM   2314  O   ASP A 163      27.744  21.082 -35.369  1.00 66.43           O  
ATOM   2315  CG  ASP A 163      28.040  24.890 -33.041  1.00 66.43           C  
ATOM   2316  OD1 ASP A 163      28.615  25.713 -33.796  1.00 66.43           O  
ATOM   2317  OD2 ASP A 163      28.297  24.740 -31.835  1.00 66.43           O  
ATOM   2318  N   ARG A 164      26.167  22.165 -36.507  1.00 63.43           N  
ATOM   2319  H   ARG A 164      25.753  23.068 -36.690  1.00 63.43           H  
ATOM   2320  CA  ARG A 164      25.714  20.982 -37.250  1.00 63.43           C  
ATOM   2321  HA  ARG A 164      25.676  20.146 -36.552  1.00 63.43           H  
ATOM   2322  C   ARG A 164      26.666  20.580 -38.383  1.00 63.43           C  
ATOM   2323  CB  ARG A 164      24.307  21.274 -37.771  1.00 63.43           C  
ATOM   2324  HB2 ARG A 164      24.344  22.099 -38.483  1.00 63.43           H  
ATOM   2325  HB3 ARG A 164      23.668  21.564 -36.936  1.00 63.43           H  
ATOM   2326  O   ARG A 164      26.663  19.431 -38.833  1.00 63.43           O  
ATOM   2327  CG  ARG A 164      23.713  20.047 -38.454  1.00 63.43           C  
ATOM   2328  HG2 ARG A 164      23.710  19.201 -37.768  1.00 63.43           H  
ATOM   2329  HG3 ARG A 164      24.301  19.803 -39.340  1.00 63.43           H  
ATOM   2330  CD  ARG A 164      22.299  20.340 -38.914  1.00 63.43           C  
ATOM   2331  HD2 ARG A 164      22.276  21.320 -39.392  1.00 63.43           H  
ATOM   2332  HD3 ARG A 164      21.635  20.367 -38.050  1.00 63.43           H  
ATOM   2333  NE  ARG A 164      21.877  19.301 -39.863  1.00 63.43           N  
ATOM   2334  HE  ARG A 164      22.443  18.465 -39.887  1.00 63.43           H  
ATOM   2335  NH1 ARG A 164      20.048  20.444 -40.611  1.00 63.43           N  
ATOM   2336 HH11 ARG A 164      20.146  21.083 -39.835  1.00 63.43           H  
ATOM   2337 HH12 ARG A 164      19.214  20.550 -41.171  1.00 63.43           H  
ATOM   2338  NH2 ARG A 164      20.608  18.469 -41.540  1.00 63.43           N  
ATOM   2339 HH21 ARG A 164      19.812  18.564 -42.154  1.00 63.43           H  
ATOM   2340 HH22 ARG A 164      21.229  17.673 -41.574  1.00 63.43           H  
ATOM   2341  CZ  ARG A 164      20.845  19.412 -40.666  1.00 63.43           C  
ATOM   2342  N   THR A 165      27.433  21.522 -38.914  1.00 63.23           N  
ATOM   2343  H   THR A 165      27.460  22.411 -38.435  1.00 63.23           H  
ATOM   2344  CA  THR A 165      28.405  21.309 -39.986  1.00 63.23           C  
ATOM   2345  HA  THR A 165      28.277  20.314 -40.411  1.00 63.23           H  
ATOM   2346  C   THR A 165      29.799  21.376 -39.384  1.00 63.23           C  
ATOM   2347  CB  THR A 165      28.230  22.329 -41.130  1.00 63.23           C  
ATOM   2348  HB  THR A 165      28.992  22.123 -41.882  1.00 63.23           H  
ATOM   2349  O   THR A 165      30.289  22.467 -39.134  1.00 63.23           O  
ATOM   2350  CG2 THR A 165      26.854  22.212 -41.793  1.00 63.23           C  
ATOM   2351 HG21 THR A 165      26.079  22.499 -41.083  1.00 63.23           H  
ATOM   2352 HG22 THR A 165      26.812  22.876 -42.656  1.00 63.23           H  
ATOM   2353 HG23 THR A 165      26.688  21.183 -42.114  1.00 63.23           H  
ATOM   2354  OG1 THR A 165      28.346  23.677 -40.739  1.00 63.23           O  
ATOM   2355  HG1 THR A 165      28.797  23.681 -39.892  1.00 63.23           H  
ATOM   2356  N   GLY A 166      30.446  20.229 -39.149  1.00 62.55           N  
ATOM   2357  H   GLY A 166      29.963  19.353 -39.286  1.00 62.55           H  
ATOM   2358  CA  GLY A 166      31.801  20.206 -38.583  1.00 62.55           C  
ATOM   2359  HA2 GLY A 166      31.739  20.442 -37.521  1.00 62.55           H  
ATOM   2360  HA3 GLY A 166      32.240  19.214 -38.691  1.00 62.55           H  
ATOM   2361  C   GLY A 166      32.728  21.224 -39.261  1.00 62.55           C  
ATOM   2362  O   GLY A 166      32.537  21.548 -40.441  1.00 62.55           O  
ATOM   2363  N   LEU A 167      33.693  21.752 -38.499  1.00 71.57           N  
ATOM   2364  H   LEU A 167      33.727  21.483 -37.526  1.00 71.57           H  
ATOM   2365  CA  LEU A 167      34.631  22.775 -38.965  1.00 71.57           C  
ATOM   2366  HA  LEU A 167      34.112  23.732 -38.915  1.00 71.57           H  
ATOM   2367  C   LEU A 167      35.097  22.513 -40.412  1.00 71.57           C  
ATOM   2368  CB  LEU A 167      35.870  22.814 -38.051  1.00 71.57           C  
ATOM   2369  HB2 LEU A 167      36.678  23.317 -38.583  1.00 71.57           H  
ATOM   2370  HB3 LEU A 167      36.194  21.791 -37.863  1.00 71.57           H  
ATOM   2371  O   LEU A 167      35.425  21.382 -40.762  1.00 71.57           O  
ATOM   2372  CG  LEU A 167      35.678  23.527 -36.705  1.00 71.57           C  
ATOM   2373  HG  LEU A 167      34.850  23.079 -36.156  1.00 71.57           H  
ATOM   2374  CD1 LEU A 167      36.963  23.370 -35.889  1.00 71.57           C  
ATOM   2375 HD11 LEU A 167      36.830  23.855 -34.922  1.00 71.57           H  
ATOM   2376 HD12 LEU A 167      37.801  23.836 -36.406  1.00 71.57           H  
ATOM   2377 HD13 LEU A 167      37.169  22.314 -35.716  1.00 71.57           H  
ATOM   2378  CD2 LEU A 167      35.415  25.015 -36.926  1.00 71.57           C  
ATOM   2379 HD21 LEU A 167      35.561  25.557 -35.991  1.00 71.57           H  
ATOM   2380 HD22 LEU A 167      36.114  25.419 -37.658  1.00 71.57           H  
ATOM   2381 HD23 LEU A 167      34.387  25.170 -37.253  1.00 71.57           H  
ATOM   2382  N   PRO A 168      35.181  23.531 -41.280  1.00 68.20           N  
ATOM   2383  CA  PRO A 168      35.742  23.415 -42.622  1.00 68.20           C  
ATOM   2384  HA  PRO A 168      34.972  23.001 -43.273  1.00 68.20           H  
ATOM   2385  C   PRO A 168      37.013  22.548 -42.718  1.00 68.20           C  
ATOM   2386  CB  PRO A 168      36.016  24.864 -43.022  1.00 68.20           C  
ATOM   2387  HB2 PRO A 168      36.960  25.209 -42.599  1.00 68.20           H  
ATOM   2388  HB3 PRO A 168      36.021  24.981 -44.106  1.00 68.20           H  
ATOM   2389  O   PRO A 168      38.102  22.961 -42.327  1.00 68.20           O  
ATOM   2390  CG  PRO A 168      34.879  25.629 -42.349  1.00 68.20           C  
ATOM   2391  HG2 PRO A 168      33.985  25.570 -42.971  1.00 68.20           H  
ATOM   2392  HG3 PRO A 168      35.154  26.664 -42.148  1.00 68.20           H  
ATOM   2393  CD  PRO A 168      34.632  24.854 -41.060  1.00 68.20           C  
ATOM   2394  HD2 PRO A 168      35.135  25.318 -40.211  1.00 68.20           H  
ATOM   2395  HD3 PRO A 168      33.563  24.802 -40.856  1.00 68.20           H  
ATOM   2396  N   GLY A 169      36.884  21.355 -43.308  1.00 59.94           N  
ATOM   2397  H   GLY A 169      35.941  21.023 -43.450  1.00 59.94           H  
ATOM   2398  CA  GLY A 169      37.982  20.388 -43.463  1.00 59.94           C  
ATOM   2399  HA2 GLY A 169      37.904  19.924 -44.446  1.00 59.94           H  
ATOM   2400  HA3 GLY A 169      38.939  20.905 -43.406  1.00 59.94           H  
ATOM   2401  C   GLY A 169      38.004  19.264 -42.420  1.00 59.94           C  
ATOM   2402  O   GLY A 169      38.745  18.298 -42.601  1.00 59.94           O  
ATOM   2403  N   THR A 170      37.169  19.335 -41.385  1.00 54.31           N  
ATOM   2404  H   THR A 170      36.581  20.149 -41.275  1.00 54.31           H  
ATOM   2405  CA  THR A 170      36.865  18.221 -40.487  1.00 54.31           C  
ATOM   2406  HA  THR A 170      37.679  17.500 -40.557  1.00 54.31           H  
ATOM   2407  C   THR A 170      35.588  17.522 -40.962  1.00 54.31           C  
ATOM   2408  CB  THR A 170      36.797  18.638 -39.003  1.00 54.31           C  
ATOM   2409  HB  THR A 170      36.834  17.728 -38.404  1.00 54.31           H  
ATOM   2410  O   THR A 170      34.635  18.141 -41.429  1.00 54.31           O  
ATOM   2411  CG2 THR A 170      37.961  19.537 -38.582  1.00 54.31           C  
ATOM   2412 HG21 THR A 170      37.920  19.706 -37.506  1.00 54.31           H  
ATOM   2413 HG22 THR A 170      37.898  20.500 -39.090  1.00 54.31           H  
ATOM   2414 HG23 THR A 170      38.908  19.058 -38.830  1.00 54.31           H  
ATOM   2415  OG1 THR A 170      35.600  19.295 -38.698  1.00 54.31           O  
ATOM   2416  HG1 THR A 170      35.512  19.370 -37.745  1.00 54.31           H  
ATOM   2417  N   ALA A 171      35.585  16.189 -40.907  1.00 46.17           N  
ATOM   2418  H   ALA A 171      36.403  15.715 -40.553  1.00 46.17           H  
ATOM   2419  CA  ALA A 171      34.401  15.377 -41.207  1.00 46.17           C  
ATOM   2420  HA  ALA A 171      33.739  15.933 -41.871  1.00 46.17           H  
ATOM   2421  C   ALA A 171      33.584  15.057 -39.942  1.00 46.17           C  
ATOM   2422  CB  ALA A 171      34.855  14.114 -41.947  1.00 46.17           C  
ATOM   2423  HB1 ALA A 171      35.408  14.389 -42.845  1.00 46.17           H  
ATOM   2424  HB2 ALA A 171      35.487  13.509 -41.296  1.00 46.17           H  
ATOM   2425  HB3 ALA A 171      33.981  13.529 -42.235  1.00 46.17           H  
ATOM   2426  O   ALA A 171      32.584  14.344 -40.011  1.00 46.17           O  
ATOM   2427  N   THR A 172      34.031  15.554 -38.788  1.00 41.27           N  
ATOM   2428  H   THR A 172      34.811  16.195 -38.808  1.00 41.27           H  
ATOM   2429  CA  THR A 172      33.501  15.210 -37.472  1.00 41.27           C  
ATOM   2430  HA  THR A 172      32.756  14.422 -37.577  1.00 41.27           H  
ATOM   2431  C   THR A 172      32.825  16.442 -36.889  1.00 41.27           C  
ATOM   2432  CB  THR A 172      34.608  14.694 -36.527  1.00 41.27           C  
ATOM   2433  HB  THR A 172      35.027  15.525 -35.960  1.00 41.27           H  
ATOM   2434  O   THR A 172      33.488  17.444 -36.629  1.00 41.27           O  
ATOM   2435  CG2 THR A 172      34.059  13.651 -35.555  1.00 41.27           C  
ATOM   2436 HG21 THR A 172      33.249  14.088 -34.972  1.00 41.27           H  
ATOM   2437 HG22 THR A 172      33.682  12.786 -36.102  1.00 41.27           H  
ATOM   2438 HG23 THR A 172      34.842  13.336 -34.866  1.00 41.27           H  
ATOM   2439  OG1 THR A 172      35.669  14.065 -37.223  1.00 41.27           O  
ATOM   2440  HG1 THR A 172      36.293  13.784 -36.550  1.00 41.27           H  
ATOM   2441  N   VAL A 173      31.508  16.368 -36.703  1.00 45.33           N  
ATOM   2442  H   VAL A 173      31.036  15.516 -36.969  1.00 45.33           H  
ATOM   2443  CA  VAL A 173      30.803  17.230 -35.749  1.00 45.33           C  
ATOM   2444  HA  VAL A 173      31.148  18.261 -35.833  1.00 45.33           H  
ATOM   2445  C   VAL A 173      31.150  16.692 -34.365  1.00 45.33           C  
ATOM   2446  CB  VAL A 173      29.280  17.187 -35.981  1.00 45.33           C  
ATOM   2447  HB  VAL A 173      28.927  16.161 -35.882  1.00 45.33           H  
ATOM   2448  O   VAL A 173      30.917  15.507 -34.112  1.00 45.33           O  
ATOM   2449  CG1 VAL A 173      28.558  18.062 -34.959  1.00 45.33           C  
ATOM   2450 HG11 VAL A 173      28.666  17.653 -33.955  1.00 45.33           H  
ATOM   2451 HG12 VAL A 173      27.496  18.145 -35.194  1.00 45.33           H  
ATOM   2452 HG13 VAL A 173      29.004  19.057 -34.950  1.00 45.33           H  
ATOM   2453  CG2 VAL A 173      28.906  17.683 -37.382  1.00 45.33           C  
ATOM   2454 HG21 VAL A 173      29.461  17.149 -38.153  1.00 45.33           H  
ATOM   2455 HG22 VAL A 173      29.106  18.753 -37.440  1.00 45.33           H  
ATOM   2456 HG23 VAL A 173      27.839  17.521 -37.538  1.00 45.33           H  
ATOM   2457  N   ASP A 174      31.760  17.503 -33.504  1.00 43.53           N  
ATOM   2458  H   ASP A 174      31.854  18.487 -33.713  1.00 43.53           H  
ATOM   2459  CA  ASP A 174      32.041  17.083 -32.132  1.00 43.53           C  
ATOM   2460  HA  ASP A 174      32.285  16.021 -32.132  1.00 43.53           H  
ATOM   2461  C   ASP A 174      30.786  17.272 -31.278  1.00 43.53           C  
ATOM   2462  CB  ASP A 174      33.261  17.808 -31.545  1.00 43.53           C  
ATOM   2463  HB2 ASP A 174      33.050  18.874 -31.456  1.00 43.53           H  
ATOM   2464  HB3 ASP A 174      34.101  17.684 -32.228  1.00 43.53           H  
ATOM   2465  O   ASP A 174      30.500  18.358 -30.786  1.00 43.53           O  
ATOM   2466  CG  ASP A 174      33.664  17.242 -30.171  1.00 43.53           C  
ATOM   2467  OD1 ASP A 174      33.066  16.220 -29.731  1.00 43.53           O  
ATOM   2468  OD2 ASP A 174      34.634  17.777 -29.596  1.00 43.53           O  
ATOM   2469  N   THR A 175      30.017  16.197 -31.120  1.00 43.49           N  
ATOM   2470  H   THR A 175      30.247  15.357 -31.632  1.00 43.49           H  
ATOM   2471  CA  THR A 175      28.889  16.151 -30.179  1.00 43.49           C  
ATOM   2472  HA  THR A 175      28.570  17.168 -29.953  1.00 43.49           H  
ATOM   2473  C   THR A 175      29.278  15.519 -28.838  1.00 43.49           C  
ATOM   2474  CB  THR A 175      27.669  15.427 -30.783  1.00 43.49           C  
ATOM   2475  HB  THR A 175      26.836  15.505 -30.085  1.00 43.49           H  
ATOM   2476  O   THR A 175      28.401  15.202 -28.051  1.00 43.49           O  
ATOM   2477  CG2 THR A 175      27.222  16.024 -32.117  1.00 43.49           C  
ATOM   2478 HG21 THR A 175      27.950  15.786 -32.892  1.00 43.49           H  
ATOM   2479 HG22 THR A 175      27.123  17.105 -32.016  1.00 43.49           H  
ATOM   2480 HG23 THR A 175      26.252  15.607 -32.387  1.00 43.49           H  
ATOM   2481  OG1 THR A 175      27.948  14.055 -31.006  1.00 43.49           O  
ATOM   2482  HG1 THR A 175      27.876  13.659 -30.135  1.00 43.49           H  
ATOM   2483  N   SER A 176      30.558  15.210 -28.589  1.00 46.22           N  
ATOM   2484  H   SER A 176      31.277  15.599 -29.182  1.00 46.22           H  
ATOM   2485  CA  SER A 176      30.908  14.092 -27.696  1.00 46.22           C  
ATOM   2486  HA  SER A 176      30.025  13.465 -27.571  1.00 46.22           H  
ATOM   2487  C   SER A 176      31.339  14.464 -26.269  1.00 46.22           C  
ATOM   2488  CB  SER A 176      31.953  13.210 -28.386  1.00 46.22           C  
ATOM   2489  HB2 SER A 176      31.579  12.925 -29.369  1.00 46.22           H  
ATOM   2490  HB3 SER A 176      32.087  12.303 -27.797  1.00 46.22           H  
ATOM   2491  O   SER A 176      31.169  13.656 -25.357  1.00 46.22           O  
ATOM   2492  OG  SER A 176      33.213  13.844 -28.537  1.00 46.22           O  
ATOM   2493  HG  SER A 176      33.126  14.702 -28.960  1.00 46.22           H  
ATOM   2494  N   GLY A 177      31.912  15.653 -26.045  1.00 45.55           N  
ATOM   2495  H   GLY A 177      32.039  16.265 -26.839  1.00 45.55           H  
ATOM   2496  CA  GLY A 177      32.586  15.983 -24.777  1.00 45.55           C  
ATOM   2497  HA2 GLY A 177      32.983  15.073 -24.326  1.00 45.55           H  
ATOM   2498  HA3 GLY A 177      33.428  16.636 -25.004  1.00 45.55           H  
ATOM   2499  C   GLY A 177      31.718  16.693 -23.731  1.00 45.55           C  
ATOM   2500  O   GLY A 177      31.636  16.258 -22.580  1.00 45.55           O  
ATOM   2501  N   THR A 178      31.085  17.800 -24.122  1.00 47.27           N  
ATOM   2502  H   THR A 178      31.201  18.130 -25.069  1.00 47.27           H  
ATOM   2503  CA  THR A 178      30.224  18.636 -23.265  1.00 47.27           C  
ATOM   2504  HA  THR A 178      30.682  18.715 -22.279  1.00 47.27           H  
ATOM   2505  C   THR A 178      28.848  18.006 -23.040  1.00 47.27           C  
ATOM   2506  CB  THR A 178      30.085  20.061 -23.851  1.00 47.27           C  
ATOM   2507  HB  THR A 178      29.081  20.445 -23.669  1.00 47.27           H  
ATOM   2508  O   THR A 178      28.349  18.039 -21.915  1.00 47.27           O  
ATOM   2509  CG2 THR A 178      31.107  21.006 -23.217  1.00 47.27           C  
ATOM   2510 HG21 THR A 178      31.005  21.997 -23.659  1.00 47.27           H  
ATOM   2511 HG22 THR A 178      32.116  20.635 -23.395  1.00 47.27           H  
ATOM   2512 HG23 THR A 178      30.924  21.079 -22.145  1.00 47.27           H  
ATOM   2513  OG1 THR A 178      30.350  20.044 -25.240  1.00 47.27           O  
ATOM   2514  HG1 THR A 178      29.979  20.822 -25.662  1.00 47.27           H  
ATOM   2515  N   ASP A 179      28.293  17.338 -24.055  1.00 57.82           N  
ATOM   2516  H   ASP A 179      28.738  17.378 -24.961  1.00 57.82           H  
ATOM   2517  CA  ASP A 179      26.992  16.660 -23.979  1.00 57.82           C  
ATOM   2518  HA  ASP A 179      26.246  17.370 -23.623  1.00 57.82           H  
ATOM   2519  C   ASP A 179      27.014  15.474 -23.002  1.00 57.82           C  
ATOM   2520  CB  ASP A 179      26.583  16.206 -25.389  1.00 57.82           C  
ATOM   2521  HB2 ASP A 179      27.242  15.396 -25.703  1.00 57.82           H  
ATOM   2522  HB3 ASP A 179      26.713  17.040 -26.079  1.00 57.82           H  
ATOM   2523  O   ASP A 179      26.205  15.394 -22.079  1.00 57.82           O  
ATOM   2524  CG  ASP A 179      25.127  15.734 -25.478  1.00 57.82           C  
ATOM   2525  OD1 ASP A 179      24.400  15.877 -24.466  1.00 57.82           O  
ATOM   2526  OD2 ASP A 179      24.756  15.264 -26.570  1.00 57.82           O  
ATOM   2527  N   ALA A 180      28.023  14.599 -23.088  1.00 69.06           N  
ATOM   2528  H   ALA A 180      28.643  14.662 -23.883  1.00 69.06           H  
ATOM   2529  CA  ALA A 180      28.118  13.441 -22.200  1.00 69.06           C  
ATOM   2530  HA  ALA A 180      27.211  12.851 -22.325  1.00 69.06           H  
ATOM   2531  C   ALA A 180      28.228  13.840 -20.716  1.00 69.06           C  
ATOM   2532  CB  ALA A 180      29.315  12.589 -22.631  1.00 69.06           C  
ATOM   2533  HB1 ALA A 180      29.201  12.312 -23.679  1.00 69.06           H  
ATOM   2534  HB2 ALA A 180      29.363  11.681 -22.029  1.00 69.06           H  
ATOM   2535  HB3 ALA A 180      30.240  13.155 -22.522  1.00 69.06           H  
ATOM   2536  O   ALA A 180      27.652  13.182 -19.849  1.00 69.06           O  
ATOM   2537  N   ALA A 181      28.965  14.910 -20.395  1.00 71.65           N  
ATOM   2538  H   ALA A 181      29.373  15.449 -21.145  1.00 71.65           H  
ATOM   2539  CA  ALA A 181      29.092  15.394 -19.021  1.00 71.65           C  
ATOM   2540  HA  ALA A 181      29.340  14.552 -18.375  1.00 71.65           H  
ATOM   2541  C   ALA A 181      27.777  15.997 -18.496  1.00 71.65           C  
ATOM   2542  CB  ALA A 181      30.244  16.402 -18.955  1.00 71.65           C  
ATOM   2543  HB1 ALA A 181      31.167  15.934 -19.298  1.00 71.65           H  
ATOM   2544  HB2 ALA A 181      30.373  16.748 -17.930  1.00 71.65           H  
ATOM   2545  HB3 ALA A 181      30.026  17.257 -19.595  1.00 71.65           H  
ATOM   2546  O   ALA A 181      27.386  15.712 -17.360  1.00 71.65           O  
ATOM   2547  N   GLN A 182      27.084  16.784 -19.325  1.00 69.51           N  
ATOM   2548  H   GLN A 182      27.442  16.963 -20.252  1.00 69.51           H  
ATOM   2549  CA  GLN A 182      25.785  17.362 -18.987  1.00 69.51           C  
ATOM   2550  HA  GLN A 182      25.866  17.866 -18.024  1.00 69.51           H  
ATOM   2551  C   GLN A 182      24.711  16.276 -18.848  1.00 69.51           C  
ATOM   2552  CB  GLN A 182      25.425  18.412 -20.044  1.00 69.51           C  
ATOM   2553  HB2 GLN A 182      26.240  19.133 -20.107  1.00 69.51           H  
ATOM   2554  HB3 GLN A 182      25.306  17.937 -21.018  1.00 69.51           H  
ATOM   2555  O   GLN A 182      24.047  16.196 -17.818  1.00 69.51           O  
ATOM   2556  CG  GLN A 182      24.132  19.149 -19.676  1.00 69.51           C  
ATOM   2557  HG2 GLN A 182      23.297  18.448 -19.702  1.00 69.51           H  
ATOM   2558  HG3 GLN A 182      24.207  19.550 -18.665  1.00 69.51           H  
ATOM   2559  CD  GLN A 182      23.845  20.303 -20.625  1.00 69.51           C  
ATOM   2560  NE2 GLN A 182      22.616  20.460 -21.061  1.00 69.51           N  
ATOM   2561 HE21 GLN A 182      21.916  19.772 -20.823  1.00 69.51           H  
ATOM   2562 HE22 GLN A 182      22.489  21.168 -21.770  1.00 69.51           H  
ATOM   2563  OE1 GLN A 182      24.707  21.098 -20.961  1.00 69.51           O  
ATOM   2564  N   THR A 183      24.628  15.352 -19.802  1.00 73.61           N  
ATOM   2565  H   THR A 183      25.142  15.502 -20.659  1.00 73.61           H  
ATOM   2566  CA  THR A 183      23.689  14.229 -19.768  1.00 73.61           C  
ATOM   2567  HA  THR A 183      22.684  14.636 -19.658  1.00 73.61           H  
ATOM   2568  C   THR A 183      23.941  13.313 -18.559  1.00 73.61           C  
ATOM   2569  CB  THR A 183      23.728  13.481 -21.113  1.00 73.61           C  
ATOM   2570  HB  THR A 183      24.751  13.211 -21.373  1.00 73.61           H  
ATOM   2571  O   THR A 183      22.989  12.872 -17.910  1.00 73.61           O  
ATOM   2572  CG2 THR A 183      22.828  12.242 -21.104  1.00 73.61           C  
ATOM   2573 HG21 THR A 183      23.186  11.508 -20.381  1.00 73.61           H  
ATOM   2574 HG22 THR A 183      21.809  12.533 -20.849  1.00 73.61           H  
ATOM   2575 HG23 THR A 183      22.829  11.793 -22.097  1.00 73.61           H  
ATOM   2576  OG1 THR A 183      23.192  14.312 -22.112  1.00 73.61           O  
ATOM   2577  HG1 THR A 183      23.856  14.658 -22.713  1.00 73.61           H  
ATOM   2578  N   LYS A 184      25.202  13.075 -18.154  1.00 81.82           N  
ATOM   2579  H   LYS A 184      25.957  13.426 -18.726  1.00 81.82           H  
ATOM   2580  CA  LYS A 184      25.514  12.370 -16.890  1.00 81.82           C  
ATOM   2581  HA  LYS A 184      25.029  11.394 -16.905  1.00 81.82           H  
ATOM   2582  C   LYS A 184      24.954  13.102 -15.667  1.00 81.82           C  
ATOM   2583  CB  LYS A 184      27.031  12.176 -16.720  1.00 81.82           C  
ATOM   2584  HB2 LYS A 184      27.246  11.951 -15.675  1.00 81.82           H  
ATOM   2585  HB3 LYS A 184      27.545  13.101 -16.980  1.00 81.82           H  
ATOM   2586  O   LYS A 184      24.418  12.450 -14.769  1.00 81.82           O  
ATOM   2587  CG  LYS A 184      27.589  11.018 -17.554  1.00 81.82           C  
ATOM   2588  HG2 LYS A 184      27.298  11.144 -18.597  1.00 81.82           H  
ATOM   2589  HG3 LYS A 184      27.162  10.077 -17.205  1.00 81.82           H  
ATOM   2590  CD  LYS A 184      29.119  10.946 -17.457  1.00 81.82           C  
ATOM   2591  HD2 LYS A 184      29.412  10.698 -16.436  1.00 81.82           H  
ATOM   2592  HD3 LYS A 184      29.538  11.913 -17.734  1.00 81.82           H  
ATOM   2593  CE  LYS A 184      29.612   9.874 -18.434  1.00 81.82           C  
ATOM   2594  HE2 LYS A 184      29.184   8.911 -18.155  1.00 81.82           H  
ATOM   2595  HE3 LYS A 184      29.234  10.133 -19.423  1.00 81.82           H  
ATOM   2596  NZ  LYS A 184      31.089   9.789 -18.506  1.00 81.82           N  
ATOM   2597  HZ1 LYS A 184      31.347   9.152 -19.246  1.00 81.82           H  
ATOM   2598  HZ2 LYS A 184      31.472  10.692 -18.745  1.00 81.82           H  
ATOM   2599  HZ3 LYS A 184      31.482   9.473 -17.631  1.00 81.82           H  
ATOM   2600  N   LEU A 185      25.082  14.430 -15.613  1.00 76.94           N  
ATOM   2601  H   LEU A 185      25.481  14.903 -16.411  1.00 76.94           H  
ATOM   2602  CA  LEU A 185      24.533  15.247 -14.525  1.00 76.94           C  
ATOM   2603  HA  LEU A 185      24.868  14.829 -13.576  1.00 76.94           H  
ATOM   2604  C   LEU A 185      23.001  15.193 -14.499  1.00 76.94           C  
ATOM   2605  CB  LEU A 185      25.034  16.700 -14.642  1.00 76.94           C  
ATOM   2606  HB2 LEU A 185      24.382  17.352 -14.062  1.00 76.94           H  
ATOM   2607  HB3 LEU A 185      24.956  17.020 -15.681  1.00 76.94           H  
ATOM   2608  O   LEU A 185      22.438  15.001 -13.423  1.00 76.94           O  
ATOM   2609  CG  LEU A 185      26.481  16.900 -14.162  1.00 76.94           C  
ATOM   2610  HG  LEU A 185      27.110  16.090 -14.528  1.00 76.94           H  
ATOM   2611  CD1 LEU A 185      27.032  18.225 -14.687  1.00 76.94           C  
ATOM   2612 HD11 LEU A 185      28.052  18.375 -14.334  1.00 76.94           H  
ATOM   2613 HD12 LEU A 185      26.402  19.054 -14.363  1.00 76.94           H  
ATOM   2614 HD13 LEU A 185      27.044  18.199 -15.777  1.00 76.94           H  
ATOM   2615  CD2 LEU A 185      26.558  16.937 -12.630  1.00 76.94           C  
ATOM   2616 HD21 LEU A 185      27.599  17.026 -12.321  1.00 76.94           H  
ATOM   2617 HD22 LEU A 185      26.141  16.023 -12.209  1.00 76.94           H  
ATOM   2618 HD23 LEU A 185      25.999  17.792 -12.250  1.00 76.94           H  
ATOM   2619  N   ASP A 186      22.340  15.284 -15.651  1.00 77.51           N  
ATOM   2620  H   ASP A 186      22.857  15.534 -16.482  1.00 77.51           H  
ATOM   2621  CA  ASP A 186      20.877  15.242 -15.758  1.00 77.51           C  
ATOM   2622  HA  ASP A 186      20.450  15.993 -15.094  1.00 77.51           H  
ATOM   2623  C   ASP A 186      20.312  13.878 -15.331  1.00 77.51           C  
ATOM   2624  CB  ASP A 186      20.457  15.578 -17.199  1.00 77.51           C  
ATOM   2625  HB2 ASP A 186      19.390  15.379 -17.302  1.00 77.51           H  
ATOM   2626  HB3 ASP A 186      20.988  14.925 -17.891  1.00 77.51           H  
ATOM   2627  O   ASP A 186      19.378  13.804 -14.524  1.00 77.51           O  
ATOM   2628  CG  ASP A 186      20.702  17.044 -17.585  1.00 77.51           C  
ATOM   2629  OD1 ASP A 186      20.870  17.876 -16.663  1.00 77.51           O  
ATOM   2630  OD2 ASP A 186      20.663  17.327 -18.800  1.00 77.51           O  
ATOM   2631  N   ILE A 187      20.932  12.783 -15.792  1.00 81.42           N  
ATOM   2632  H   ILE A 187      21.669  12.914 -16.470  1.00 81.42           H  
ATOM   2633  CA  ILE A 187      20.603  11.419 -15.353  1.00 81.42           C  
ATOM   2634  HA  ILE A 187      19.557  11.221 -15.587  1.00 81.42           H  
ATOM   2635  C   ILE A 187      20.765  11.294 -13.836  1.00 81.42           C  
ATOM   2636  CB  ILE A 187      21.493  10.387 -16.087  1.00 81.42           C  
ATOM   2637  HB  ILE A 187      22.521  10.746 -16.042  1.00 81.42           H  
ATOM   2638  O   ILE A 187      19.871  10.793 -13.146  1.00 81.42           O  
ATOM   2639  CG1 ILE A 187      21.090  10.258 -17.573  1.00 81.42           C  
ATOM   2640 HG12 ILE A 187      20.128   9.753 -17.655  1.00 81.42           H  
ATOM   2641 HG13 ILE A 187      20.980  11.250 -18.012  1.00 81.42           H  
ATOM   2642  CG2 ILE A 187      21.440   9.005 -15.403  1.00 81.42           C  
ATOM   2643 HG21 ILE A 187      20.410   8.652 -15.350  1.00 81.42           H  
ATOM   2644 HG22 ILE A 187      22.042   8.282 -15.954  1.00 81.42           H  
ATOM   2645 HG23 ILE A 187      21.859   9.052 -14.398  1.00 81.42           H  
ATOM   2646  CD1 ILE A 187      22.128   9.490 -18.402  1.00 81.42           C  
ATOM   2647 HD11 ILE A 187      21.865   9.541 -19.459  1.00 81.42           H  
ATOM   2648 HD12 ILE A 187      23.116   9.929 -18.267  1.00 81.42           H  
ATOM   2649 HD13 ILE A 187      22.148   8.441 -18.108  1.00 81.42           H  
ATOM   2650  N   TYR A 188      21.902  11.755 -13.307  1.00 83.19           N  
ATOM   2651  H   TYR A 188      22.590  12.165 -13.923  1.00 83.19           H  
ATOM   2652  CA  TYR A 188      22.209  11.654 -11.886  1.00 83.19           C  
ATOM   2653  HA  TYR A 188      22.121  10.610 -11.587  1.00 83.19           H  
ATOM   2654  C   TYR A 188      21.221  12.457 -11.030  1.00 83.19           C  
ATOM   2655  CB  TYR A 188      23.658  12.094 -11.652  1.00 83.19           C  
ATOM   2656  HB2 TYR A 188      24.314  11.483 -12.271  1.00 83.19           H  
ATOM   2657  HB3 TYR A 188      23.780  13.131 -11.964  1.00 83.19           H  
ATOM   2658  O   TYR A 188      20.733  11.946 -10.023  1.00 83.19           O  
ATOM   2659  CG  TYR A 188      24.090  11.956 -10.211  1.00 83.19           C  
ATOM   2660  CD1 TYR A 188      23.848  13.005  -9.305  1.00 83.19           C  
ATOM   2661  HD1 TYR A 188      23.371  13.911  -9.649  1.00 83.19           H  
ATOM   2662  CD2 TYR A 188      24.708  10.771  -9.771  1.00 83.19           C  
ATOM   2663  HD2 TYR A 188      24.893   9.965 -10.465  1.00 83.19           H  
ATOM   2664  CE1 TYR A 188      24.208  12.869  -7.955  1.00 83.19           C  
ATOM   2665  HE1 TYR A 188      24.003  13.677  -7.268  1.00 83.19           H  
ATOM   2666  CE2 TYR A 188      25.101  10.645  -8.427  1.00 83.19           C  
ATOM   2667  HE2 TYR A 188      25.588   9.741  -8.093  1.00 83.19           H  
ATOM   2668  OH  TYR A 188      25.172  11.583  -6.199  1.00 83.19           O  
ATOM   2669  HH  TYR A 188      24.922  12.376  -5.719  1.00 83.19           H  
ATOM   2670  CZ  TYR A 188      24.835  11.686  -7.512  1.00 83.19           C  
ATOM   2671  N   GLN A 189      20.875  13.684 -11.430  1.00 77.10           N  
ATOM   2672  H   GLN A 189      21.289  14.048 -12.276  1.00 77.10           H  
ATOM   2673  CA  GLN A 189      19.903  14.522 -10.720  1.00 77.10           C  
ATOM   2674  HA  GLN A 189      20.197  14.606  -9.674  1.00 77.10           H  
ATOM   2675  C   GLN A 189      18.496  13.911 -10.746  1.00 77.10           C  
ATOM   2676  CB  GLN A 189      19.876  15.927 -11.334  1.00 77.10           C  
ATOM   2677  HB2 GLN A 189      19.781  15.850 -12.417  1.00 77.10           H  
ATOM   2678  HB3 GLN A 189      19.001  16.454 -10.954  1.00 77.10           H  
ATOM   2679  O   GLN A 189      17.832  13.856  -9.709  1.00 77.10           O  
ATOM   2680  CG  GLN A 189      21.122  16.755 -10.985  1.00 77.10           C  
ATOM   2681  HG2 GLN A 189      21.165  16.908  -9.907  1.00 77.10           H  
ATOM   2682  HG3 GLN A 189      22.024  16.220 -11.284  1.00 77.10           H  
ATOM   2683  CD  GLN A 189      21.100  18.121 -11.664  1.00 77.10           C  
ATOM   2684  NE2 GLN A 189      22.239  18.698 -11.970  1.00 77.10           N  
ATOM   2685 HE21 GLN A 189      22.132  19.507 -12.565  1.00 77.10           H  
ATOM   2686 HE22 GLN A 189      23.093  18.159 -11.955  1.00 77.10           H  
ATOM   2687  OE1 GLN A 189      20.063  18.716 -11.896  1.00 77.10           O  
ATOM   2688  N   SER A 190      18.056  13.390 -11.897  1.00 81.52           N  
ATOM   2689  H   SER A 190      18.631  13.485 -12.721  1.00 81.52           H  
ATOM   2690  CA  SER A 190      16.770  12.689 -12.017  1.00 81.52           C  
ATOM   2691  HA  SER A 190      15.964  13.375 -11.755  1.00 81.52           H  
ATOM   2692  C   SER A 190      16.692  11.488 -11.069  1.00 81.52           C  
ATOM   2693  CB  SER A 190      16.569  12.241 -13.468  1.00 81.52           C  
ATOM   2694  HB2 SER A 190      16.572  13.115 -14.120  1.00 81.52           H  
ATOM   2695  HB3 SER A 190      17.380  11.576 -13.765  1.00 81.52           H  
ATOM   2696  O   SER A 190      15.737  11.336 -10.301  1.00 81.52           O  
ATOM   2697  OG  SER A 190      15.336  11.558 -13.588  1.00 81.52           O  
ATOM   2698  HG  SER A 190      15.204  11.315 -14.508  1.00 81.52           H  
ATOM   2699  N   ALA A 191      17.742  10.668 -11.036  1.00 83.61           N  
ATOM   2700  H   ALA A 191      18.504  10.825 -11.680  1.00 83.61           H  
ATOM   2701  CA  ALA A 191      17.802   9.510 -10.155  1.00 83.61           C  
ATOM   2702  HA  ALA A 191      16.880   8.939 -10.265  1.00 83.61           H  
ATOM   2703  C   ALA A 191      17.954   9.867  -8.677  1.00 83.61           C  
ATOM   2704  CB  ALA A 191      18.952   8.648 -10.620  1.00 83.61           C  
ATOM   2705  HB1 ALA A 191      19.899   9.176 -10.502  1.00 83.61           H  
ATOM   2706  HB2 ALA A 191      18.773   8.435 -11.674  1.00 83.61           H  
ATOM   2707  HB3 ALA A 191      18.970   7.711 -10.065  1.00 83.61           H  
ATOM   2708  O   ALA A 191      17.379   9.185  -7.830  1.00 83.61           O  
ATOM   2709  N   GLN A 192      18.683  10.937  -8.350  1.00 82.88           N  
ATOM   2710  H   GLN A 192      19.183  11.421  -9.082  1.00 82.88           H  
ATOM   2711  CA  GLN A 192      18.785  11.446  -6.985  1.00 82.88           C  
ATOM   2712  HA  GLN A 192      19.160  10.651  -6.341  1.00 82.88           H  
ATOM   2713  C   GLN A 192      17.410  11.859  -6.452  1.00 82.88           C  
ATOM   2714  CB  GLN A 192      19.776  12.619  -6.943  1.00 82.88           C  
ATOM   2715  HB2 GLN A 192      20.755  12.275  -7.277  1.00 82.88           H  
ATOM   2716  HB3 GLN A 192      19.441  13.409  -7.615  1.00 82.88           H  
ATOM   2717  O   GLN A 192      17.046  11.467  -5.343  1.00 82.88           O  
ATOM   2718  CG  GLN A 192      19.908  13.197  -5.528  1.00 82.88           C  
ATOM   2719  HG2 GLN A 192      20.198  12.406  -4.837  1.00 82.88           H  
ATOM   2720  HG3 GLN A 192      18.952  13.608  -5.201  1.00 82.88           H  
ATOM   2721  CD  GLN A 192      20.933  14.318  -5.474  1.00 82.88           C  
ATOM   2722  NE2 GLN A 192      22.170  14.029  -5.133  1.00 82.88           N  
ATOM   2723 HE21 GLN A 192      22.424  13.075  -4.917  1.00 82.88           H  
ATOM   2724 HE22 GLN A 192      22.791  14.824  -5.080  1.00 82.88           H  
ATOM   2725  OE1 GLN A 192      20.655  15.475  -5.723  1.00 82.88           O  
ATOM   2726  N   ASN A 193      16.630  12.594  -7.249  1.00 79.16           N  
ATOM   2727  H   ASN A 193      17.002  12.905  -8.135  1.00 79.16           H  
ATOM   2728  CA  ASN A 193      15.279  13.007  -6.876  1.00 79.16           C  
ATOM   2729  HA  ASN A 193      15.314  13.528  -5.919  1.00 79.16           H  
ATOM   2730  C   ASN A 193      14.355  11.799  -6.692  1.00 79.16           C  
ATOM   2731  CB  ASN A 193      14.739  13.966  -7.949  1.00 79.16           C  
ATOM   2732  HB2 ASN A 193      14.863  13.520  -8.936  1.00 79.16           H  
ATOM   2733  HB3 ASN A 193      13.675  14.132  -7.781  1.00 79.16           H  
ATOM   2734  O   ASN A 193      13.659  11.699  -5.681  1.00 79.16           O  
ATOM   2735  CG  ASN A 193      15.417  15.323  -7.918  1.00 79.16           C  
ATOM   2736  ND2 ASN A 193      15.457  16.013  -9.032  1.00 79.16           N  
ATOM   2737 HD21 ASN A 193      15.164  15.589  -9.901  1.00 79.16           H  
ATOM   2738 HD22 ASN A 193      15.982  16.874  -9.000  1.00 79.16           H  
ATOM   2739  OD1 ASN A 193      15.883  15.795  -6.895  1.00 79.16           O  
ATOM   2740  N   GLN A 194      14.394  10.843  -7.625  1.00 81.07           N  
ATOM   2741  H   GLN A 194      14.944  10.995  -8.458  1.00 81.07           H  
ATOM   2742  CA  GLN A 194      13.598   9.621  -7.522  1.00 81.07           C  
ATOM   2743  HA  GLN A 194      12.553   9.911  -7.411  1.00 81.07           H  
ATOM   2744  C   GLN A 194      13.980   8.794  -6.285  1.00 81.07           C  
ATOM   2745  CB  GLN A 194      13.754   8.812  -8.819  1.00 81.07           C  
ATOM   2746  HB2 GLN A 194      14.794   8.505  -8.933  1.00 81.07           H  
ATOM   2747  HB3 GLN A 194      13.487   9.439  -9.669  1.00 81.07           H  
ATOM   2748  O   GLN A 194      13.107   8.307  -5.566  1.00 81.07           O  
ATOM   2749  CG  GLN A 194      12.864   7.561  -8.818  1.00 81.07           C  
ATOM   2750  HG2 GLN A 194      13.022   6.997  -9.737  1.00 81.07           H  
ATOM   2751  HG3 GLN A 194      13.167   6.933  -7.980  1.00 81.07           H  
ATOM   2752  CD  GLN A 194      11.375   7.875  -8.696  1.00 81.07           C  
ATOM   2753  NE2 GLN A 194      10.598   7.025  -8.062  1.00 81.07           N  
ATOM   2754 HE21 GLN A 194       9.627   7.287  -7.966  1.00 81.07           H  
ATOM   2755 HE22 GLN A 194      10.966   6.216  -7.583  1.00 81.07           H  
ATOM   2756  OE1 GLN A 194      10.891   8.898  -9.146  1.00 81.07           O  
ATOM   2757  N   LYS A 195      15.281   8.668  -6.000  1.00 85.55           N  
ATOM   2758  H   LYS A 195      15.952   9.070  -6.638  1.00 85.55           H  
ATOM   2759  CA  LYS A 195      15.773   7.981  -4.806  1.00 85.55           C  
ATOM   2760  HA  LYS A 195      15.348   6.978  -4.788  1.00 85.55           H  
ATOM   2761  C   LYS A 195      15.298   8.666  -3.524  1.00 85.55           C  
ATOM   2762  CB  LYS A 195      17.304   7.864  -4.867  1.00 85.55           C  
ATOM   2763  HB2 LYS A 195      17.579   7.227  -5.708  1.00 85.55           H  
ATOM   2764  HB3 LYS A 195      17.759   8.846  -4.997  1.00 85.55           H  
ATOM   2765  O   LYS A 195      14.855   7.978  -2.611  1.00 85.55           O  
ATOM   2766  CG  LYS A 195      17.797   7.241  -3.561  1.00 85.55           C  
ATOM   2767  HG2 LYS A 195      17.160   6.382  -3.351  1.00 85.55           H  
ATOM   2768  HG3 LYS A 195      17.691   7.970  -2.758  1.00 85.55           H  
ATOM   2769  CD  LYS A 195      19.253   6.777  -3.585  1.00 85.55           C  
ATOM   2770  HD2 LYS A 195      19.897   7.598  -3.900  1.00 85.55           H  
ATOM   2771  HD3 LYS A 195      19.347   5.967  -4.309  1.00 85.55           H  
ATOM   2772  CE  LYS A 195      19.696   6.287  -2.193  1.00 85.55           C  
ATOM   2773  HE2 LYS A 195      20.546   5.616  -2.322  1.00 85.55           H  
ATOM   2774  HE3 LYS A 195      20.024   7.152  -1.617  1.00 85.55           H  
ATOM   2775  NZ  LYS A 195      18.611   5.602  -1.434  1.00 85.55           N  
ATOM   2776  HZ1 LYS A 195      18.115   4.919  -1.988  1.00 85.55           H  
ATOM   2777  HZ2 LYS A 195      17.916   6.262  -1.115  1.00 85.55           H  
ATOM   2778  HZ3 LYS A 195      18.926   5.168  -0.578  1.00 85.55           H  
ATOM   2779  N   ALA A 196      15.366   9.994  -3.454  1.00 79.95           N  
ATOM   2780  H   ALA A 196      15.763  10.505  -4.229  1.00 79.95           H  
ATOM   2781  CA  ALA A 196      14.900  10.740  -2.288  1.00 79.95           C  
ATOM   2782  HA  ALA A 196      15.436  10.378  -1.411  1.00 79.95           H  
ATOM   2783  C   ALA A 196      13.396  10.521  -2.030  1.00 79.95           C  
ATOM   2784  CB  ALA A 196      15.241  12.220  -2.488  1.00 79.95           C  
ATOM   2785  HB1 ALA A 196      16.315  12.337  -2.638  1.00 79.95           H  
ATOM   2786  HB2 ALA A 196      14.942  12.785  -1.606  1.00 79.95           H  
ATOM   2787  HB3 ALA A 196      14.715  12.613  -3.358  1.00 79.95           H  
ATOM   2788  O   ALA A 196      12.996  10.312  -0.882  1.00 79.95           O  
ATOM   2789  N   THR A 197      12.572  10.495  -3.085  1.00 82.80           N  
ATOM   2790  H   THR A 197      12.939  10.738  -3.995  1.00 82.80           H  
ATOM   2791  CA  THR A 197      11.141  10.158  -2.984  1.00 82.80           C  
ATOM   2792  HA  THR A 197      10.677  10.831  -2.263  1.00 82.80           H  
ATOM   2793  C   THR A 197      10.935   8.731  -2.466  1.00 82.80           C  
ATOM   2794  CB  THR A 197      10.432  10.359  -4.336  1.00 82.80           C  
ATOM   2795  HB  THR A 197      10.953   9.795  -5.110  1.00 82.80           H  
ATOM   2796  O   THR A 197      10.162   8.537  -1.524  1.00 82.80           O  
ATOM   2797  CG2 THR A 197       8.962   9.932  -4.313  1.00 82.80           C  
ATOM   2798 HG21 THR A 197       8.432  10.428  -3.501  1.00 82.80           H  
ATOM   2799 HG22 THR A 197       8.485  10.176  -5.262  1.00 82.80           H  
ATOM   2800 HG23 THR A 197       8.894   8.852  -4.176  1.00 82.80           H  
ATOM   2801  OG1 THR A 197      10.457  11.723  -4.685  1.00 82.80           O  
ATOM   2802  HG1 THR A 197      10.315  11.778  -5.633  1.00 82.80           H  
ATOM   2803  N   ALA A 198      11.665   7.748  -3.002  1.00 86.48           N  
ATOM   2804  H   ALA A 198      12.262   7.953  -3.790  1.00 86.48           H  
ATOM   2805  CA  ALA A 198      11.572   6.356  -2.555  1.00 86.48           C  
ATOM   2806  HA  ALA A 198      10.532   6.035  -2.621  1.00 86.48           H  
ATOM   2807  C   ALA A 198      12.027   6.154  -1.104  1.00 86.48           C  
ATOM   2808  CB  ALA A 198      12.392   5.482  -3.496  1.00 86.48           C  
ATOM   2809  HB1 ALA A 198      13.395   5.886  -3.634  1.00 86.48           H  
ATOM   2810  HB2 ALA A 198      11.858   5.443  -4.446  1.00 86.48           H  
ATOM   2811  HB3 ALA A 198      12.460   4.474  -3.088  1.00 86.48           H  
ATOM   2812  O   ALA A 198      11.379   5.429  -0.348  1.00 86.48           O  
ATOM   2813  N   ASP A 199      13.100   6.825  -0.677  1.00 86.87           N  
ATOM   2814  H   ASP A 199      13.632   7.353  -1.354  1.00 86.87           H  
ATOM   2815  CA  ASP A 199      13.551   6.806   0.717  1.00 86.87           C  
ATOM   2816  HA  ASP A 199      13.717   5.772   1.018  1.00 86.87           H  
ATOM   2817  C   ASP A 199      12.466   7.392   1.647  1.00 86.87           C  
ATOM   2818  CB  ASP A 199      14.886   7.569   0.853  1.00 86.87           C  
ATOM   2819  HB2 ASP A 199      14.786   8.552   0.391  1.00 86.87           H  
ATOM   2820  HB3 ASP A 199      15.082   7.724   1.914  1.00 86.87           H  
ATOM   2821  O   ASP A 199      12.201   6.854   2.727  1.00 86.87           O  
ATOM   2822  CG  ASP A 199      16.113   6.850   0.259  1.00 86.87           C  
ATOM   2823  OD1 ASP A 199      16.139   5.603   0.167  1.00 86.87           O  
ATOM   2824  OD2 ASP A 199      17.129   7.513  -0.054  1.00 86.87           O  
ATOM   2825  N   GLY A 200      11.772   8.449   1.210  1.00 87.94           N  
ATOM   2826  H   GLY A 200      12.039   8.850   0.322  1.00 87.94           H  
ATOM   2827  CA  GLY A 200      10.616   9.023   1.908  1.00 87.94           C  
ATOM   2828  HA2 GLY A 200      10.914   9.335   2.909  1.00 87.94           H  
ATOM   2829  HA3 GLY A 200      10.284   9.899   1.350  1.00 87.94           H  
ATOM   2830  C   GLY A 200       9.427   8.059   2.022  1.00 87.94           C  
ATOM   2831  O   GLY A 200       8.877   7.876   3.117  1.00 87.94           O  
ATOM   2832  N   TYR A 201       9.058   7.397   0.921  1.00 89.40           N  
ATOM   2833  H   TYR A 201       9.525   7.609   0.051  1.00 89.40           H  
ATOM   2834  CA  TYR A 201       8.026   6.356   0.917  1.00 89.40           C  
ATOM   2835  HA  TYR A 201       7.085   6.782   1.266  1.00 89.40           H  
ATOM   2836  C   TYR A 201       8.398   5.210   1.861  1.00 89.40           C  
ATOM   2837  CB  TYR A 201       7.811   5.811  -0.503  1.00 89.40           C  
ATOM   2838  HB2 TYR A 201       8.772   5.556  -0.950  1.00 89.40           H  
ATOM   2839  HB3 TYR A 201       7.360   6.586  -1.122  1.00 89.40           H  
ATOM   2840  O   TYR A 201       7.606   4.819   2.718  1.00 89.40           O  
ATOM   2841  CG  TYR A 201       6.927   4.575  -0.516  1.00 89.40           C  
ATOM   2842  CD1 TYR A 201       7.508   3.292  -0.454  1.00 89.40           C  
ATOM   2843  HD1 TYR A 201       8.583   3.188  -0.468  1.00 89.40           H  
ATOM   2844  CD2 TYR A 201       5.528   4.713  -0.529  1.00 89.40           C  
ATOM   2845  HD2 TYR A 201       5.088   5.697  -0.593  1.00 89.40           H  
ATOM   2846  CE1 TYR A 201       6.693   2.146  -0.417  1.00 89.40           C  
ATOM   2847  HE1 TYR A 201       7.131   1.159  -0.396  1.00 89.40           H  
ATOM   2848  CE2 TYR A 201       4.706   3.571  -0.492  1.00 89.40           C  
ATOM   2849  HE2 TYR A 201       3.633   3.682  -0.523  1.00 89.40           H  
ATOM   2850  OH  TYR A 201       4.500   1.189  -0.381  1.00 89.40           O  
ATOM   2851  HH  TYR A 201       3.584   1.442  -0.519  1.00 89.40           H  
ATOM   2852  CZ  TYR A 201       5.292   2.287  -0.437  1.00 89.40           C  
ATOM   2853  N   LYS A 202       9.631   4.709   1.757  1.00 90.71           N  
ATOM   2854  H   LYS A 202      10.223   5.075   1.026  1.00 90.71           H  
ATOM   2855  CA  LYS A 202      10.146   3.625   2.590  1.00 90.71           C  
ATOM   2856  HA  LYS A 202       9.543   2.731   2.430  1.00 90.71           H  
ATOM   2857  C   LYS A 202      10.068   3.970   4.072  1.00 90.71           C  
ATOM   2858  CB  LYS A 202      11.590   3.344   2.163  1.00 90.71           C  
ATOM   2859  HB2 LYS A 202      12.149   4.279   2.170  1.00 90.71           H  
ATOM   2860  HB3 LYS A 202      11.602   2.945   1.149  1.00 90.71           H  
ATOM   2861  O   LYS A 202       9.648   3.133   4.867  1.00 90.71           O  
ATOM   2862  CG  LYS A 202      12.268   2.353   3.113  1.00 90.71           C  
ATOM   2863  HG2 LYS A 202      12.180   2.707   4.140  1.00 90.71           H  
ATOM   2864  HG3 LYS A 202      11.806   1.369   3.026  1.00 90.71           H  
ATOM   2865  CD  LYS A 202      13.754   2.273   2.824  1.00 90.71           C  
ATOM   2866  HD2 LYS A 202      13.909   1.795   1.857  1.00 90.71           H  
ATOM   2867  HD3 LYS A 202      14.164   3.283   2.789  1.00 90.71           H  
ATOM   2868  CE  LYS A 202      14.410   1.490   3.964  1.00 90.71           C  
ATOM   2869  HE2 LYS A 202      13.980   1.810   4.912  1.00 90.71           H  
ATOM   2870  HE3 LYS A 202      14.212   0.428   3.813  1.00 90.71           H  
ATOM   2871  NZ  LYS A 202      15.864   1.737   3.972  1.00 90.71           N  
ATOM   2872  HZ1 LYS A 202      16.198   1.381   3.087  1.00 90.71           H  
ATOM   2873  HZ2 LYS A 202      16.337   1.227   4.704  1.00 90.71           H  
ATOM   2874  HZ3 LYS A 202      16.070   2.725   3.993  1.00 90.71           H  
ATOM   2875  N   ASN A 203      10.489   5.168   4.466  1.00 90.97           N  
ATOM   2876  H   ASN A 203      10.894   5.786   3.777  1.00 90.97           H  
ATOM   2877  CA  ASN A 203      10.420   5.594   5.863  1.00 90.97           C  
ATOM   2878  HA  ASN A 203      10.934   4.864   6.489  1.00 90.97           H  
ATOM   2879  C   ASN A 203       8.966   5.637   6.354  1.00 90.97           C  
ATOM   2880  CB  ASN A 203      11.128   6.947   6.007  1.00 90.97           C  
ATOM   2881  HB2 ASN A 203      10.748   7.641   5.256  1.00 90.97           H  
ATOM   2882  HB3 ASN A 203      10.920   7.359   6.994  1.00 90.97           H  
ATOM   2883  O   ASN A 203       8.672   5.145   7.442  1.00 90.97           O  
ATOM   2884  CG  ASN A 203      12.638   6.838   5.870  1.00 90.97           C  
ATOM   2885  ND2 ASN A 203      13.299   7.935   5.589  1.00 90.97           N  
ATOM   2886 HD21 ASN A 203      12.794   8.766   5.318  1.00 90.97           H  
ATOM   2887 HD22 ASN A 203      14.285   7.822   5.403  1.00 90.97           H  
ATOM   2888  OD1 ASN A 203      13.241   5.789   6.048  1.00 90.97           O  
ATOM   2889  N   THR A 204       8.047   6.136   5.523  1.00 92.45           N  
ATOM   2890  H   THR A 204       8.355   6.530   4.645  1.00 92.45           H  
ATOM   2891  CA  THR A 204       6.605   6.118   5.811  1.00 92.45           C  
ATOM   2892  HA  THR A 204       6.430   6.637   6.753  1.00 92.45           H  
ATOM   2893  C   THR A 204       6.077   4.693   5.969  1.00 92.45           C  
ATOM   2894  CB  THR A 204       5.819   6.855   4.716  1.00 92.45           C  
ATOM   2895  HB  THR A 204       5.958   6.362   3.754  1.00 92.45           H  
ATOM   2896  O   THR A 204       5.391   4.408   6.948  1.00 92.45           O  
ATOM   2897  CG2 THR A 204       4.320   6.913   5.021  1.00 92.45           C  
ATOM   2898 HG21 THR A 204       4.154   7.295   6.028  1.00 92.45           H  
ATOM   2899 HG22 THR A 204       3.879   5.920   4.933  1.00 92.45           H  
ATOM   2900 HG23 THR A 204       3.828   7.569   4.303  1.00 92.45           H  
ATOM   2901  OG1 THR A 204       6.294   8.178   4.611  1.00 92.45           O  
ATOM   2902  HG1 THR A 204       7.078   8.170   4.058  1.00 92.45           H  
ATOM   2903  N   LEU A 205       6.430   3.780   5.060  1.00 93.51           N  
ATOM   2904  H   LEU A 205       6.980   4.077   4.267  1.00 93.51           H  
ATOM   2905  CA  LEU A 205       6.019   2.380   5.132  1.00 93.51           C  
ATOM   2906  HA  LEU A 205       4.933   2.358   5.220  1.00 93.51           H  
ATOM   2907  C   LEU A 205       6.590   1.694   6.379  1.00 93.51           C  
ATOM   2908  CB  LEU A 205       6.419   1.651   3.835  1.00 93.51           C  
ATOM   2909  HB2 LEU A 205       5.950   2.155   2.990  1.00 93.51           H  
ATOM   2910  HB3 LEU A 205       7.499   1.729   3.710  1.00 93.51           H  
ATOM   2911  O   LEU A 205       5.840   1.044   7.096  1.00 93.51           O  
ATOM   2912  CG  LEU A 205       6.030   0.158   3.812  1.00 93.51           C  
ATOM   2913  HG  LEU A 205       6.535  -0.359   4.628  1.00 93.51           H  
ATOM   2914  CD1 LEU A 205       4.521  -0.069   3.943  1.00 93.51           C  
ATOM   2915 HD11 LEU A 205       3.996   0.484   3.164  1.00 93.51           H  
ATOM   2916 HD12 LEU A 205       4.306  -1.133   3.840  1.00 93.51           H  
ATOM   2917 HD13 LEU A 205       4.180   0.256   4.926  1.00 93.51           H  
ATOM   2918  CD2 LEU A 205       6.489  -0.481   2.504  1.00 93.51           C  
ATOM   2919 HD21 LEU A 205       6.292  -1.553   2.524  1.00 93.51           H  
ATOM   2920 HD22 LEU A 205       5.962  -0.033   1.661  1.00 93.51           H  
ATOM   2921 HD23 LEU A 205       7.560  -0.323   2.377  1.00 93.51           H  
ATOM   2922  N   ASN A 206       7.878   1.874   6.679  1.00 93.87           N  
ATOM   2923  H   ASN A 206       8.442   2.418   6.042  1.00 93.87           H  
ATOM   2924  CA  ASN A 206       8.514   1.307   7.870  1.00 93.87           C  
ATOM   2925  HA  ASN A 206       8.424   0.221   7.843  1.00 93.87           H  
ATOM   2926  C   ASN A 206       7.839   1.769   9.160  1.00 93.87           C  
ATOM   2927  CB  ASN A 206       9.999   1.698   7.903  1.00 93.87           C  
ATOM   2928  HB2 ASN A 206      10.128   2.724   7.558  1.00 93.87           H  
ATOM   2929  HB3 ASN A 206      10.366   1.643   8.928  1.00 93.87           H  
ATOM   2930  O   ASN A 206       7.536   0.937  10.013  1.00 93.87           O  
ATOM   2931  CG  ASN A 206      10.853   0.752   7.095  1.00 93.87           C  
ATOM   2932  ND2 ASN A 206      11.769   1.252   6.307  1.00 93.87           N  
ATOM   2933 HD21 ASN A 206      11.763   2.246   6.126  1.00 93.87           H  
ATOM   2934 HD22 ASN A 206      12.229   0.564   5.728  1.00 93.87           H  
ATOM   2935  OD1 ASN A 206      10.738  -0.452   7.175  1.00 93.87           O  
ATOM   2936  N   ASN A 207       7.587   3.074   9.293  1.00 93.38           N  
ATOM   2937  H   ASN A 207       7.897   3.706   8.569  1.00 93.38           H  
ATOM   2938  CA  ASN A 207       6.874   3.626  10.443  1.00 93.38           C  
ATOM   2939  HA  ASN A 207       7.389   3.347  11.362  1.00 93.38           H  
ATOM   2940  C   ASN A 207       5.462   3.049  10.522  1.00 93.38           C  
ATOM   2941  CB  ASN A 207       6.839   5.158  10.329  1.00 93.38           C  
ATOM   2942  HB2 ASN A 207       6.451   5.444   9.351  1.00 93.38           H  
ATOM   2943  HB3 ASN A 207       6.169   5.554  11.092  1.00 93.38           H  
ATOM   2944  O   ASN A 207       5.048   2.555  11.565  1.00 93.38           O  
ATOM   2945  CG  ASN A 207       8.195   5.803  10.537  1.00 93.38           C  
ATOM   2946  ND2 ASN A 207       8.348   7.040  10.127  1.00 93.38           N  
ATOM   2947 HD21 ASN A 207       9.261   7.444  10.275  1.00 93.38           H  
ATOM   2948 HD22 ASN A 207       7.592   7.515   9.655  1.00 93.38           H  
ATOM   2949  OD1 ASN A 207       9.126   5.233  11.083  1.00 93.38           O  
ATOM   2950  N   TYR A 208       4.754   3.021   9.394  1.00 92.71           N  
ATOM   2951  H   TYR A 208       5.146   3.431   8.558  1.00 92.71           H  
ATOM   2952  CA  TYR A 208       3.404   2.490   9.335  1.00 92.71           C  
ATOM   2953  HA  TYR A 208       2.802   3.041  10.059  1.00 92.71           H  
ATOM   2954  C   TYR A 208       3.346   1.011   9.732  1.00 92.71           C  
ATOM   2955  CB  TYR A 208       2.849   2.735   7.931  1.00 92.71           C  
ATOM   2956  HB2 TYR A 208       2.909   3.801   7.715  1.00 92.71           H  
ATOM   2957  HB3 TYR A 208       3.475   2.212   7.208  1.00 92.71           H  
ATOM   2958  O   TYR A 208       2.466   0.626  10.498  1.00 92.71           O  
ATOM   2959  CG  TYR A 208       1.410   2.315   7.746  1.00 92.71           C  
ATOM   2960  CD1 TYR A 208       1.052   1.557   6.618  1.00 92.71           C  
ATOM   2961  HD1 TYR A 208       1.806   1.283   5.896  1.00 92.71           H  
ATOM   2962  CD2 TYR A 208       0.424   2.748   8.655  1.00 92.71           C  
ATOM   2963  HD2 TYR A 208       0.696   3.355   9.506  1.00 92.71           H  
ATOM   2964  CE1 TYR A 208      -0.298   1.255   6.388  1.00 92.71           C  
ATOM   2965  HE1 TYR A 208      -0.585   0.794   5.454  1.00 92.71           H  
ATOM   2966  CE2 TYR A 208      -0.922   2.395   8.460  1.00 92.71           C  
ATOM   2967  HE2 TYR A 208      -1.670   2.721   9.168  1.00 92.71           H  
ATOM   2968  OH  TYR A 208      -2.564   1.262   7.128  1.00 92.71           O  
ATOM   2969  HH  TYR A 208      -3.147   1.605   7.809  1.00 92.71           H  
ATOM   2970  CZ  TYR A 208      -1.280   1.648   7.322  1.00 92.71           C  
ATOM   2971  N   LEU A 209       4.307   0.189   9.295  1.00 94.30           N  
ATOM   2972  H   LEU A 209       5.009   0.570   8.677  1.00 94.30           H  
ATOM   2973  CA  LEU A 209       4.422  -1.219   9.682  1.00 94.30           C  
ATOM   2974  HA  LEU A 209       3.476  -1.713   9.461  1.00 94.30           H  
ATOM   2975  C   LEU A 209       4.634  -1.417  11.191  1.00 94.30           C  
ATOM   2976  CB  LEU A 209       5.549  -1.905   8.876  1.00 94.30           C  
ATOM   2977  HB2 LEU A 209       5.772  -2.869   9.333  1.00 94.30           H  
ATOM   2978  HB3 LEU A 209       6.451  -1.298   8.954  1.00 94.30           H  
ATOM   2979  O   LEU A 209       4.339  -2.505  11.678  1.00 94.30           O  
ATOM   2980  CG  LEU A 209       5.247  -2.155   7.387  1.00 94.30           C  
ATOM   2981  HG  LEU A 209       4.999  -1.215   6.894  1.00 94.30           H  
ATOM   2982  CD1 LEU A 209       6.471  -2.756   6.695  1.00 94.30           C  
ATOM   2983 HD11 LEU A 209       6.723  -3.720   7.138  1.00 94.30           H  
ATOM   2984 HD12 LEU A 209       7.324  -2.088   6.812  1.00 94.30           H  
ATOM   2985 HD13 LEU A 209       6.278  -2.888   5.631  1.00 94.30           H  
ATOM   2986  CD2 LEU A 209       4.064  -3.098   7.166  1.00 94.30           C  
ATOM   2987 HD21 LEU A 209       4.269  -4.070   7.616  1.00 94.30           H  
ATOM   2988 HD22 LEU A 209       3.157  -2.672   7.594  1.00 94.30           H  
ATOM   2989 HD23 LEU A 209       3.910  -3.203   6.092  1.00 94.30           H  
ATOM   2990  N   LYS A 210       5.080  -0.413  11.960  1.00 93.27           N  
ATOM   2991  H   LYS A 210       5.277   0.483  11.537  1.00 93.27           H  
ATOM   2992  CA  LYS A 210       5.188  -0.544  13.426  1.00 93.27           C  
ATOM   2993  HA  LYS A 210       5.577  -1.534  13.662  1.00 93.27           H  
ATOM   2994  C   LYS A 210       3.833  -0.538  14.128  1.00 93.27           C  
ATOM   2995  CB  LYS A 210       6.150   0.507  14.013  1.00 93.27           C  
ATOM   2996  HB2 LYS A 210       5.740   1.506  13.861  1.00 93.27           H  
ATOM   2997  HB3 LYS A 210       6.211   0.344  15.089  1.00 93.27           H  
ATOM   2998  O   LYS A 210       3.650  -1.298  15.076  1.00 93.27           O  
ATOM   2999  CG  LYS A 210       7.581   0.453  13.439  1.00 93.27           C  
ATOM   3000  HG2 LYS A 210       8.230   1.071  14.059  1.00 93.27           H  
ATOM   3001  HG3 LYS A 210       7.567   0.890  12.441  1.00 93.27           H  
ATOM   3002  CD  LYS A 210       8.160  -0.973  13.363  1.00 93.27           C  
ATOM   3003  HD2 LYS A 210       7.485  -1.599  12.780  1.00 93.27           H  
ATOM   3004  HD3 LYS A 210       8.247  -1.388  14.368  1.00 93.27           H  
ATOM   3005  CE  LYS A 210       9.511  -1.027  12.648  1.00 93.27           C  
ATOM   3006  HE2 LYS A 210       9.440  -0.402  11.758  1.00 93.27           H  
ATOM   3007  HE3 LYS A 210      10.280  -0.608  13.298  1.00 93.27           H  
ATOM   3008  NZ  LYS A 210       9.850  -2.420  12.236  1.00 93.27           N  
ATOM   3009  HZ1 LYS A 210       9.889  -3.064  13.013  1.00 93.27           H  
ATOM   3010  HZ2 LYS A 210      10.710  -2.462  11.708  1.00 93.27           H  
ATOM   3011  HZ3 LYS A 210       9.179  -2.808  11.588  1.00 93.27           H  
ATOM   3012  N   ASP A 211       2.864   0.201  13.601  1.00 90.41           N  
ATOM   3013  H   ASP A 211       3.122   0.842  12.865  1.00 90.41           H  
ATOM   3014  CA  ASP A 211       1.558   0.379  14.252  1.00 90.41           C  
ATOM   3015  HA  ASP A 211       1.628   0.089  15.300  1.00 90.41           H  
ATOM   3016  C   ASP A 211       0.451  -0.474  13.612  1.00 90.41           C  
ATOM   3017  CB  ASP A 211       1.208   1.871  14.216  1.00 90.41           C  
ATOM   3018  HB2 ASP A 211       0.263   2.026  14.737  1.00 90.41           H  
ATOM   3019  HB3 ASP A 211       1.080   2.179  13.179  1.00 90.41           H  
ATOM   3020  O   ASP A 211      -0.590  -0.758  14.210  1.00 90.41           O  
ATOM   3021  CG  ASP A 211       2.288   2.732  14.882  1.00 90.41           C  
ATOM   3022  OD1 ASP A 211       2.852   2.276  15.902  1.00 90.41           O  
ATOM   3023  OD2 ASP A 211       2.548   3.828  14.344  1.00 90.41           O  
ATOM   3024  N   THR A 212       0.679  -0.927  12.378  1.00 95.08           N  
ATOM   3025  H   THR A 212       1.543  -0.628  11.948  1.00 95.08           H  
ATOM   3026  CA  THR A 212      -0.365  -1.498  11.521  1.00 95.08           C  
ATOM   3027  HA  THR A 212      -1.173  -0.768  11.482  1.00 95.08           H  
ATOM   3028  C   THR A 212      -0.984  -2.803  12.040  1.00 95.08           C  
ATOM   3029  CB  THR A 212       0.200  -1.663  10.104  1.00 95.08           C  
ATOM   3030  HB  THR A 212       1.006  -0.946   9.951  1.00 95.08           H  
ATOM   3031  O   THR A 212      -2.109  -3.132  11.663  1.00 95.08           O  
ATOM   3032  CG2 THR A 212       0.782  -3.021   9.770  1.00 95.08           C  
ATOM   3033 HG21 THR A 212       1.241  -2.990   8.781  1.00 95.08           H  
ATOM   3034 HG22 THR A 212       1.549  -3.253  10.509  1.00 95.08           H  
ATOM   3035 HG23 THR A 212      -0.000  -3.780   9.779  1.00 95.08           H  
ATOM   3036  OG1 THR A 212      -0.759  -1.319   9.153  1.00 95.08           O  
ATOM   3037  HG1 THR A 212      -0.736  -0.360   9.145  1.00 95.08           H  
ATOM   3038  N   SER A 213      -0.287  -3.541  12.913  1.00 96.71           N  
ATOM   3039  H   SER A 213       0.617  -3.196  13.200  1.00 96.71           H  
ATOM   3040  CA  SER A 213      -0.787  -4.806  13.473  1.00 96.71           C  
ATOM   3041  HA  SER A 213      -1.083  -5.450  12.646  1.00 96.71           H  
ATOM   3042  C   SER A 213      -2.028  -4.615  14.351  1.00 96.71           C  
ATOM   3043  CB  SER A 213       0.316  -5.537  14.249  1.00 96.71           C  
ATOM   3044  HB2 SER A 213       1.181  -5.682  13.601  1.00 96.71           H  
ATOM   3045  HB3 SER A 213      -0.060  -6.518  14.538  1.00 96.71           H  
ATOM   3046  O   SER A 213      -2.943  -5.432  14.304  1.00 96.71           O  
ATOM   3047  OG  SER A 213       0.707  -4.832  15.420  1.00 96.71           O  
ATOM   3048  HG  SER A 213       1.397  -4.204  15.195  1.00 96.71           H  
ATOM   3049  N   THR A 214      -2.115  -3.513  15.103  1.00 95.43           N  
ATOM   3050  H   THR A 214      -1.341  -2.864  15.109  1.00 95.43           H  
ATOM   3051  CA  THR A 214      -3.302  -3.175  15.907  1.00 95.43           C  
ATOM   3052  HA  THR A 214      -3.528  -3.992  16.592  1.00 95.43           H  
ATOM   3053  C   THR A 214      -4.521  -2.975  15.018  1.00 95.43           C  
ATOM   3054  CB  THR A 214      -3.036  -1.913  16.736  1.00 95.43           C  
ATOM   3055  HB  THR A 214      -2.774  -1.086  16.076  1.00 95.43           H  
ATOM   3056  O   THR A 214      -5.583  -3.535  15.276  1.00 95.43           O  
ATOM   3057  CG2 THR A 214      -4.221  -1.508  17.611  1.00 95.43           C  
ATOM   3058 HG21 THR A 214      -5.063  -1.201  16.991  1.00 95.43           H  
ATOM   3059 HG22 THR A 214      -4.525  -2.343  18.243  1.00 95.43           H  
ATOM   3060 HG23 THR A 214      -3.940  -0.665  18.243  1.00 95.43           H  
ATOM   3061  OG1 THR A 214      -1.952  -2.188  17.591  1.00 95.43           O  
ATOM   3062  HG1 THR A 214      -1.642  -1.348  17.937  1.00 95.43           H  
ATOM   3063  N   GLN A 215      -4.343  -2.259  13.911  1.00 95.13           N  
ATOM   3064  H   GLN A 215      -3.440  -1.839  13.742  1.00 95.13           H  
ATOM   3065  CA  GLN A 215      -5.401  -2.056  12.932  1.00 95.13           C  
ATOM   3066  HA  GLN A 215      -6.267  -1.636  13.443  1.00 95.13           H  
ATOM   3067  C   GLN A 215      -5.838  -3.371  12.271  1.00 95.13           C  
ATOM   3068  CB  GLN A 215      -4.885  -1.049  11.905  1.00 95.13           C  
ATOM   3069  HB2 GLN A 215      -4.013  -1.457  11.394  1.00 95.13           H  
ATOM   3070  HB3 GLN A 215      -4.581  -0.136  12.417  1.00 95.13           H  
ATOM   3071  O   GLN A 215      -7.029  -3.621  12.104  1.00 95.13           O  
ATOM   3072  CG  GLN A 215      -5.945  -0.703  10.865  1.00 95.13           C  
ATOM   3073  HG2 GLN A 215      -5.494   0.031  10.197  1.00 95.13           H  
ATOM   3074  HG3 GLN A 215      -6.196  -1.585  10.276  1.00 95.13           H  
ATOM   3075  CD  GLN A 215      -7.206  -0.114  11.489  1.00 95.13           C  
ATOM   3076  NE2 GLN A 215      -8.365  -0.435  10.970  1.00 95.13           N  
ATOM   3077 HE21 GLN A 215      -8.432  -1.014  10.145  1.00 95.13           H  
ATOM   3078 HE22 GLN A 215      -9.181  -0.031  11.408  1.00 95.13           H  
ATOM   3079  OE1 GLN A 215      -7.157   0.622  12.459  1.00 95.13           O  
ATOM   3080  N   ALA A 216      -4.887  -4.247  11.940  1.00 97.64           N  
ATOM   3081  H   ALA A 216      -3.919  -3.988  12.064  1.00 97.64           H  
ATOM   3082  CA  ALA A 216      -5.199  -5.566  11.403  1.00 97.64           C  
ATOM   3083  HA  ALA A 216      -5.797  -5.443  10.500  1.00 97.64           H  
ATOM   3084  C   ALA A 216      -6.019  -6.415  12.393  1.00 97.64           C  
ATOM   3085  CB  ALA A 216      -3.887  -6.253  11.023  1.00 97.64           C  
ATOM   3086  HB1 ALA A 216      -4.108  -7.204  10.538  1.00 97.64           H  
ATOM   3087  HB2 ALA A 216      -3.287  -6.432  11.915  1.00 97.64           H  
ATOM   3088  HB3 ALA A 216      -3.314  -5.628  10.337  1.00 97.64           H  
ATOM   3089  O   ALA A 216      -6.960  -7.091  11.979  1.00 97.64           O  
ATOM   3090  N   ARG A 217      -5.716  -6.348  13.700  1.00 97.50           N  
ATOM   3091  H   ARG A 217      -4.912  -5.799  13.970  1.00 97.50           H  
ATOM   3092  CA  ARG A 217      -6.504  -7.016  14.753  1.00 97.50           C  
ATOM   3093  HA  ARG A 217      -6.585  -8.079  14.526  1.00 97.50           H  
ATOM   3094  C   ARG A 217      -7.930  -6.483  14.817  1.00 97.50           C  
ATOM   3095  CB  ARG A 217      -5.853  -6.842  16.131  1.00 97.50           C  
ATOM   3096  HB2 ARG A 217      -6.542  -7.201  16.895  1.00 97.50           H  
ATOM   3097  HB3 ARG A 217      -5.681  -5.781  16.316  1.00 97.50           H  
ATOM   3098  O   ARG A 217      -8.855  -7.283  14.884  1.00 97.50           O  
ATOM   3099  CG  ARG A 217      -4.538  -7.606  16.287  1.00 97.50           C  
ATOM   3100  HG2 ARG A 217      -4.741  -8.675  16.344  1.00 97.50           H  
ATOM   3101  HG3 ARG A 217      -3.886  -7.424  15.433  1.00 97.50           H  
ATOM   3102  CD  ARG A 217      -3.840  -7.143  17.569  1.00 97.50           C  
ATOM   3103  HD2 ARG A 217      -4.448  -7.430  18.427  1.00 97.50           H  
ATOM   3104  HD3 ARG A 217      -3.749  -6.056  17.561  1.00 97.50           H  
ATOM   3105  NE  ARG A 217      -2.523  -7.773  17.681  1.00 97.50           N  
ATOM   3106  HE  ARG A 217      -2.530  -8.783  17.661  1.00 97.50           H  
ATOM   3107  NH1 ARG A 217      -1.151  -5.956  17.392  1.00 97.50           N  
ATOM   3108 HH11 ARG A 217      -1.943  -5.335  17.478  1.00 97.50           H  
ATOM   3109 HH12 ARG A 217      -0.272  -5.588  17.058  1.00 97.50           H  
ATOM   3110  NH2 ARG A 217      -0.300  -8.031  17.461  1.00 97.50           N  
ATOM   3111 HH21 ARG A 217      -0.454  -9.026  17.550  1.00 97.50           H  
ATOM   3112 HH22 ARG A 217       0.632  -7.665  17.334  1.00 97.50           H  
ATOM   3113  CZ  ARG A 217      -1.333  -7.243  17.517  1.00 97.50           C  
ATOM   3114  N   ILE A 218      -8.107  -5.162  14.757  1.00 95.74           N  
ATOM   3115  H   ILE A 218      -7.287  -4.573  14.737  1.00 95.74           H  
ATOM   3116  CA  ILE A 218      -9.429  -4.518  14.735  1.00 95.74           C  
ATOM   3117  HA  ILE A 218      -9.973  -4.792  15.639  1.00 95.74           H  
ATOM   3118  C   ILE A 218     -10.254  -5.030  13.545  1.00 95.74           C  
ATOM   3119  CB  ILE A 218      -9.259  -2.981  14.719  1.00 95.74           C  
ATOM   3120  HB  ILE A 218      -8.508  -2.717  13.974  1.00 95.74           H  
ATOM   3121  O   ILE A 218     -11.385  -5.483  13.725  1.00 95.74           O  
ATOM   3122  CG1 ILE A 218      -8.770  -2.479  16.097  1.00 95.74           C  
ATOM   3123 HG12 ILE A 218      -7.955  -3.113  16.447  1.00 95.74           H  
ATOM   3124 HG13 ILE A 218      -9.581  -2.553  16.821  1.00 95.74           H  
ATOM   3125  CG2 ILE A 218     -10.566  -2.284  14.319  1.00 95.74           C  
ATOM   3126 HG21 ILE A 218     -11.390  -2.652  14.931  1.00 95.74           H  
ATOM   3127 HG22 ILE A 218     -10.472  -1.206  14.448  1.00 95.74           H  
ATOM   3128 HG23 ILE A 218     -10.783  -2.463  13.266  1.00 95.74           H  
ATOM   3129  CD1 ILE A 218      -8.247  -1.036  16.074  1.00 95.74           C  
ATOM   3130 HD11 ILE A 218      -9.060  -0.331  15.896  1.00 95.74           H  
ATOM   3131 HD12 ILE A 218      -7.491  -0.922  15.298  1.00 95.74           H  
ATOM   3132 HD13 ILE A 218      -7.795  -0.805  17.039  1.00 95.74           H  
ATOM   3133  N   ILE A 219      -9.666  -5.034  12.345  1.00 96.08           N  
ATOM   3134  H   ILE A 219      -8.744  -4.628  12.273  1.00 96.08           H  
ATOM   3135  CA  ILE A 219     -10.311  -5.520  11.115  1.00 96.08           C  
ATOM   3136  HA  ILE A 219     -11.247  -4.981  10.972  1.00 96.08           H  
ATOM   3137  C   ILE A 219     -10.666  -7.011  11.227  1.00 96.08           C  
ATOM   3138  CB  ILE A 219      -9.392  -5.228   9.904  1.00 96.08           C  
ATOM   3139  HB  ILE A 219      -8.385  -5.569  10.148  1.00 96.08           H  
ATOM   3140  O   ILE A 219     -11.800  -7.404  10.945  1.00 96.08           O  
ATOM   3141  CG1 ILE A 219      -9.345  -3.706   9.636  1.00 96.08           C  
ATOM   3142 HG12 ILE A 219     -10.303  -3.376   9.235  1.00 96.08           H  
ATOM   3143 HG13 ILE A 219      -9.181  -3.174  10.574  1.00 96.08           H  
ATOM   3144  CG2 ILE A 219      -9.849  -5.981   8.642  1.00 96.08           C  
ATOM   3145 HG21 ILE A 219      -9.217  -5.731   7.789  1.00 96.08           H  
ATOM   3146 HG22 ILE A 219     -10.883  -5.730   8.407  1.00 96.08           H  
ATOM   3147 HG23 ILE A 219      -9.757  -7.057   8.793  1.00 96.08           H  
ATOM   3148  CD1 ILE A 219      -8.225  -3.292   8.675  1.00 96.08           C  
ATOM   3149 HD11 ILE A 219      -8.159  -2.204   8.648  1.00 96.08           H  
ATOM   3150 HD12 ILE A 219      -7.272  -3.691   9.023  1.00 96.08           H  
ATOM   3151 HD13 ILE A 219      -8.430  -3.650   7.666  1.00 96.08           H  
ATOM   3152  N   GLY A 220      -9.721  -7.843  11.674  1.00 97.35           N  
ATOM   3153  H   GLY A 220      -8.808  -7.464  11.881  1.00 97.35           H  
ATOM   3154  CA  GLY A 220      -9.928  -9.281  11.846  1.00 97.35           C  
ATOM   3155  HA2 GLY A 220      -8.993  -9.731  12.179  1.00 97.35           H  
ATOM   3156  HA3 GLY A 220     -10.210  -9.727  10.892  1.00 97.35           H  
ATOM   3157  C   GLY A 220     -11.010  -9.605  12.879  1.00 97.35           C  
ATOM   3158  O   GLY A 220     -11.883 -10.434  12.616  1.00 97.35           O  
ATOM   3159  N   LYS A 221     -11.010  -8.906  14.021  1.00 96.36           N  
ATOM   3160  H   LYS A 221     -10.261  -8.245  14.167  1.00 96.36           H  
ATOM   3161  CA  LYS A 221     -12.007  -9.056  15.091  1.00 96.36           C  
ATOM   3162  HA  LYS A 221     -12.068 -10.110  15.362  1.00 96.36           H  
ATOM   3163  C   LYS A 221     -13.397  -8.634  14.617  1.00 96.36           C  
ATOM   3164  CB  LYS A 221     -11.548  -8.252  16.321  1.00 96.36           C  
ATOM   3165  HB2 LYS A 221     -11.609  -7.186  16.105  1.00 96.36           H  
ATOM   3166  HB3 LYS A 221     -10.505  -8.501  16.519  1.00 96.36           H  
ATOM   3167  O   LYS A 221     -14.358  -9.369  14.831  1.00 96.36           O  
ATOM   3168  CG  LYS A 221     -12.352  -8.568  17.592  1.00 96.36           C  
ATOM   3169  HG2 LYS A 221     -13.402  -8.316  17.443  1.00 96.36           H  
ATOM   3170  HG3 LYS A 221     -12.268  -9.633  17.806  1.00 96.36           H  
ATOM   3171  CD  LYS A 221     -11.801  -7.766  18.784  1.00 96.36           C  
ATOM   3172  HD2 LYS A 221     -10.714  -7.842  18.811  1.00 96.36           H  
ATOM   3173  HD3 LYS A 221     -12.050  -6.712  18.657  1.00 96.36           H  
ATOM   3174  CE  LYS A 221     -12.346  -8.266  20.124  1.00 96.36           C  
ATOM   3175  HE2 LYS A 221     -11.630  -8.973  20.543  1.00 96.36           H  
ATOM   3176  HE3 LYS A 221     -13.279  -8.802  19.953  1.00 96.36           H  
ATOM   3177  NZ  LYS A 221     -12.587  -7.160  21.083  1.00 96.36           N  
ATOM   3178  HZ1 LYS A 221     -12.517  -7.447  22.048  1.00 96.36           H  
ATOM   3179  HZ2 LYS A 221     -12.009  -6.349  20.913  1.00 96.36           H  
ATOM   3180  HZ3 LYS A 221     -13.541  -6.850  20.968  1.00 96.36           H  
ATOM   3181  N   ASN A 222     -13.503  -7.514  13.900  1.00 95.35           N  
ATOM   3182  H   ASN A 222     -12.681  -6.941  13.775  1.00 95.35           H  
ATOM   3183  CA  ASN A 222     -14.765  -7.064  13.311  1.00 95.35           C  
ATOM   3184  HA  ASN A 222     -15.494  -6.934  14.111  1.00 95.35           H  
ATOM   3185  C   ASN A 222     -15.339  -8.104  12.328  1.00 95.35           C  
ATOM   3186  CB  ASN A 222     -14.525  -5.703  12.637  1.00 95.35           C  
ATOM   3187  HB2 ASN A 222     -13.853  -5.821  11.787  1.00 95.35           H  
ATOM   3188  HB3 ASN A 222     -14.056  -5.022  13.346  1.00 95.35           H  
ATOM   3189  O   ASN A 222     -16.522  -8.440  12.391  1.00 95.35           O  
ATOM   3190  CG  ASN A 222     -15.824  -5.066  12.182  1.00 95.35           C  
ATOM   3191  ND2 ASN A 222     -15.930  -4.668  10.937  1.00 95.35           N  
ATOM   3192 HD21 ASN A 222     -15.101  -4.591  10.364  1.00 95.35           H  
ATOM   3193 HD22 ASN A 222     -16.750  -4.119  10.722  1.00 95.35           H  
ATOM   3194  OD1 ASN A 222     -16.761  -4.920  12.950  1.00 95.35           O  
ATOM   3195  N   ALA A 223     -14.495  -8.676  11.461  1.00 95.90           N  
ATOM   3196  H   ALA A 223     -13.538  -8.355  11.432  1.00 95.90           H  
ATOM   3197  CA  ALA A 223     -14.900  -9.734  10.534  1.00 95.90           C  
ATOM   3198  HA  ALA A 223     -15.770  -9.390   9.976  1.00 95.90           H  
ATOM   3199  C   ALA A 223     -15.303 -11.037  11.250  1.00 95.90           C  
ATOM   3200  CB  ALA A 223     -13.757  -9.969   9.543  1.00 95.90           C  
ATOM   3201  HB1 ALA A 223     -13.558  -9.050   8.992  1.00 95.90           H  
ATOM   3202  HB2 ALA A 223     -14.030 -10.755   8.839  1.00 95.90           H  
ATOM   3203  HB3 ALA A 223     -12.852 -10.261  10.075  1.00 95.90           H  
ATOM   3204  O   ALA A 223     -16.267 -11.686  10.837  1.00 95.90           O  
ATOM   3205  N   TYR A 224     -14.609 -11.401  12.334  1.00 96.96           N  
ATOM   3206  H   TYR A 224     -13.799 -10.855  12.591  1.00 96.96           H  
ATOM   3207  CA  TYR A 224     -14.969 -12.541  13.178  1.00 96.96           C  
ATOM   3208  HA  TYR A 224     -14.982 -13.437  12.557  1.00 96.96           H  
ATOM   3209  C   TYR A 224     -16.373 -12.374  13.773  1.00 96.96           C  
ATOM   3210  CB  TYR A 224     -13.924 -12.727  14.289  1.00 96.96           C  
ATOM   3211  HB2 TYR A 224     -12.944 -12.908  13.847  1.00 96.96           H  
ATOM   3212  HB3 TYR A 224     -13.844 -11.803  14.862  1.00 96.96           H  
ATOM   3213  O   TYR A 224     -17.226 -13.236  13.560  1.00 96.96           O  
ATOM   3214  CG  TYR A 224     -14.239 -13.859  15.245  1.00 96.96           C  
ATOM   3215  CD1 TYR A 224     -14.322 -13.609  16.629  1.00 96.96           C  
ATOM   3216  HD1 TYR A 224     -14.161 -12.613  17.013  1.00 96.96           H  
ATOM   3217  CD2 TYR A 224     -14.470 -15.157  14.749  1.00 96.96           C  
ATOM   3218  HD2 TYR A 224     -14.390 -15.346  13.688  1.00 96.96           H  
ATOM   3219  CE1 TYR A 224     -14.636 -14.654  17.517  1.00 96.96           C  
ATOM   3220  HE1 TYR A 224     -14.712 -14.461  18.577  1.00 96.96           H  
ATOM   3221  CE2 TYR A 224     -14.814 -16.198  15.632  1.00 96.96           C  
ATOM   3222  HE2 TYR A 224     -15.011 -17.195  15.266  1.00 96.96           H  
ATOM   3223  OH  TYR A 224     -15.200 -16.960  17.866  1.00 96.96           O  
ATOM   3224  HH  TYR A 224     -15.100 -16.670  18.775  1.00 96.96           H  
ATOM   3225  CZ  TYR A 224     -14.895 -15.947  17.016  1.00 96.96           C  
ATOM   3226  N   ILE A 225     -16.638 -11.233  14.420  1.00 94.72           N  
ATOM   3227  H   ILE A 225     -15.883 -10.574  14.546  1.00 94.72           H  
ATOM   3228  CA  ILE A 225     -17.949 -10.889  14.993  1.00 94.72           C  
ATOM   3229  HA  ILE A 225     -18.222 -11.630  15.744  1.00 94.72           H  
ATOM   3230  C   ILE A 225     -19.022 -10.935  13.904  1.00 94.72           C  
ATOM   3231  CB  ILE A 225     -17.880  -9.504  15.678  1.00 94.72           C  
ATOM   3232  HB  ILE A 225     -17.459  -8.789  14.971  1.00 94.72           H  
ATOM   3233  O   ILE A 225     -20.024 -11.630  14.040  1.00 94.72           O  
ATOM   3234  CG1 ILE A 225     -16.953  -9.586  16.912  1.00 94.72           C  
ATOM   3235 HG12 ILE A 225     -16.036 -10.119  16.661  1.00 94.72           H  
ATOM   3236 HG13 ILE A 225     -17.453 -10.150  17.699  1.00 94.72           H  
ATOM   3237  CG2 ILE A 225     -19.274  -8.999  16.095  1.00 94.72           C  
ATOM   3238 HG21 ILE A 225     -19.756  -9.723  16.753  1.00 94.72           H  
ATOM   3239 HG22 ILE A 225     -19.911  -8.827  15.228  1.00 94.72           H  
ATOM   3240 HG23 ILE A 225     -19.200  -8.051  16.628  1.00 94.72           H  
ATOM   3241  CD1 ILE A 225     -16.543  -8.215  17.456  1.00 94.72           C  
ATOM   3242 HD11 ILE A 225     -15.741  -8.345  18.182  1.00 94.72           H  
ATOM   3243 HD12 ILE A 225     -16.186  -7.576  16.648  1.00 94.72           H  
ATOM   3244 HD13 ILE A 225     -17.391  -7.748  17.957  1.00 94.72           H  
ATOM   3245  N   LYS A 226     -18.780 -10.302  12.751  1.00 93.35           N  
ATOM   3246  H   LYS A 226     -17.927  -9.767  12.671  1.00 93.35           H  
ATOM   3247  CA  LYS A 226     -19.722 -10.334  11.622  1.00 93.35           C  
ATOM   3248  HA  LYS A 226     -20.658  -9.879  11.946  1.00 93.35           H  
ATOM   3249  C   LYS A 226     -20.044 -11.761  11.162  1.00 93.35           C  
ATOM   3250  CB  LYS A 226     -19.139  -9.502  10.473  1.00 93.35           C  
ATOM   3251  HB2 LYS A 226     -18.816  -8.537  10.865  1.00 93.35           H  
ATOM   3252  HB3 LYS A 226     -18.269 -10.008  10.055  1.00 93.35           H  
ATOM   3253  O   LYS A 226     -21.158 -12.039  10.725  1.00 93.35           O  
ATOM   3254  CG  LYS A 226     -20.173  -9.254   9.368  1.00 93.35           C  
ATOM   3255  HG2 LYS A 226     -21.075  -8.829   9.809  1.00 93.35           H  
ATOM   3256  HG3 LYS A 226     -20.425 -10.193   8.875  1.00 93.35           H  
ATOM   3257  CD  LYS A 226     -19.614  -8.274   8.332  1.00 93.35           C  
ATOM   3258  HD2 LYS A 226     -19.330  -7.350   8.838  1.00 93.35           H  
ATOM   3259  HD3 LYS A 226     -18.731  -8.708   7.862  1.00 93.35           H  
ATOM   3260  CE  LYS A 226     -20.677  -7.958   7.278  1.00 93.35           C  
ATOM   3261  HE2 LYS A 226     -21.003  -8.889   6.814  1.00 93.35           H  
ATOM   3262  HE3 LYS A 226     -21.533  -7.508   7.781  1.00 93.35           H  
ATOM   3263  NZ  LYS A 226     -20.163  -7.020   6.251  1.00 93.35           N  
ATOM   3264  HZ1 LYS A 226     -20.036  -6.087   6.617  1.00 93.35           H  
ATOM   3265  HZ2 LYS A 226     -19.279  -7.288   5.842  1.00 93.35           H  
ATOM   3266  HZ3 LYS A 226     -20.833  -6.811   5.524  1.00 93.35           H  
ATOM   3267  N   SER A 227     -19.076 -12.675  11.225  1.00 94.95           N  
ATOM   3268  H   SER A 227     -18.179 -12.393  11.594  1.00 94.95           H  
ATOM   3269  CA  SER A 227     -19.278 -14.074  10.843  1.00 94.95           C  
ATOM   3270  HA  SER A 227     -19.847 -14.092   9.914  1.00 94.95           H  
ATOM   3271  C   SER A 227     -20.071 -14.862  11.888  1.00 94.95           C  
ATOM   3272  CB  SER A 227     -17.932 -14.743  10.581  1.00 94.95           C  
ATOM   3273  HB2 SER A 227     -17.304 -14.076   9.990  1.00 94.95           H  
ATOM   3274  HB3 SER A 227     -17.428 -14.948  11.526  1.00 94.95           H  
ATOM   3275  O   SER A 227     -20.923 -15.663  11.497  1.00 94.95           O  
ATOM   3276  OG  SER A 227     -18.114 -15.947   9.858  1.00 94.95           O  
ATOM   3277  HG  SER A 227     -19.049 -16.145   9.764  1.00 94.95           H  
ATOM   3278  N   LEU A 228     -19.833 -14.627  13.183  1.00 93.08           N  
ATOM   3279  H   LEU A 228     -19.130 -13.945  13.433  1.00 93.08           H  
ATOM   3280  CA  LEU A 228     -20.608 -15.234  14.272  1.00 93.08           C  
ATOM   3281  HA  LEU A 228     -20.532 -16.319  14.216  1.00 93.08           H  
ATOM   3282  C   LEU A 228     -22.095 -14.892  14.155  1.00 93.08           C  
ATOM   3283  CB  LEU A 228     -20.071 -14.750  15.628  1.00 93.08           C  
ATOM   3284  HB2 LEU A 228     -20.783 -15.049  16.398  1.00 93.08           H  
ATOM   3285  HB3 LEU A 228     -20.042 -13.661  15.636  1.00 93.08           H  
ATOM   3286  O   LEU A 228     -22.931 -15.791  14.204  1.00 93.08           O  
ATOM   3287  CG  LEU A 228     -18.691 -15.289  16.026  1.00 93.08           C  
ATOM   3288  HG  LEU A 228     -17.944 -15.004  15.286  1.00 93.08           H  
ATOM   3289  CD1 LEU A 228     -18.311 -14.679  17.368  1.00 93.08           C  
ATOM   3290 HD11 LEU A 228     -19.075 -14.906  18.112  1.00 93.08           H  
ATOM   3291 HD12 LEU A 228     -18.245 -13.596  17.262  1.00 93.08           H  
ATOM   3292 HD13 LEU A 228     -17.353 -15.065  17.715  1.00 93.08           H  
ATOM   3293  CD2 LEU A 228     -18.681 -16.810  16.166  1.00 93.08           C  
ATOM   3294 HD21 LEU A 228     -19.497 -17.123  16.816  1.00 93.08           H  
ATOM   3295 HD22 LEU A 228     -17.736 -17.109  16.619  1.00 93.08           H  
ATOM   3296 HD23 LEU A 228     -18.781 -17.275  15.185  1.00 93.08           H  
ATOM   3297  N   ASN A 229     -22.402 -13.627  13.871  1.00 87.40           N  
ATOM   3298  H   ASN A 229     -21.664 -12.941  13.949  1.00 87.40           H  
ATOM   3299  CA  ASN A 229     -23.772 -13.138  13.699  1.00 87.40           C  
ATOM   3300  HA  ASN A 229     -24.357 -13.397  14.582  1.00 87.40           H  
ATOM   3301  C   ASN A 229     -24.518 -13.756  12.527  1.00 87.40           C  
ATOM   3302  CB  ASN A 229     -23.708 -11.618  13.563  1.00 87.40           C  
ATOM   3303  HB2 ASN A 229     -22.938 -11.300  12.860  1.00 87.40           H  
ATOM   3304  HB3 ASN A 229     -24.677 -11.224  13.257  1.00 87.40           H  
ATOM   3305  O   ASN A 229     -25.713 -14.006  12.595  1.00 87.40           O  
ATOM   3306  CG  ASN A 229     -23.434 -11.107  14.942  1.00 87.40           C  
ATOM   3307  ND2 ASN A 229     -22.272 -10.577  15.209  1.00 87.40           N  
ATOM   3308 HD21 ASN A 229     -22.111 -10.495  16.202  1.00 87.40           H  
ATOM   3309 HD22 ASN A 229     -21.509 -10.615  14.548  1.00 87.40           H  
ATOM   3310  OD1 ASN A 229     -24.223 -11.337  15.822  1.00 87.40           O  
ATOM   3311  N   LYS A 230     -23.798 -14.109  11.463  1.00 88.70           N  
ATOM   3312  H   LYS A 230     -22.815 -13.877  11.470  1.00 88.70           H  
ATOM   3313  CA  LYS A 230     -24.369 -14.863  10.340  1.00 88.70           C  
ATOM   3314  HA  LYS A 230     -25.346 -14.440  10.108  1.00 88.70           H  
ATOM   3315  C   LYS A 230     -24.650 -16.336  10.669  1.00 88.70           C  
ATOM   3316  CB  LYS A 230     -23.456 -14.709   9.120  1.00 88.70           C  
ATOM   3317  HB2 LYS A 230     -23.780 -15.394   8.336  1.00 88.70           H  
ATOM   3318  HB3 LYS A 230     -22.432 -14.960   9.396  1.00 88.70           H  
ATOM   3319  O   LYS A 230     -24.978 -17.094   9.760  1.00 88.70           O  
ATOM   3320  CG  LYS A 230     -23.513 -13.286   8.560  1.00 88.70           C  
ATOM   3321  HG2 LYS A 230     -24.531 -13.069   8.237  1.00 88.70           H  
ATOM   3322  HG3 LYS A 230     -23.226 -12.561   9.322  1.00 88.70           H  
ATOM   3323  CD  LYS A 230     -22.565 -13.181   7.367  1.00 88.70           C  
ATOM   3324  HD2 LYS A 230     -22.851 -13.928   6.626  1.00 88.70           H  
ATOM   3325  HD3 LYS A 230     -21.544 -13.369   7.699  1.00 88.70           H  
ATOM   3326  CE  LYS A 230     -22.671 -11.784   6.764  1.00 88.70           C  
ATOM   3327  HE2 LYS A 230     -23.726 -11.563   6.601  1.00 88.70           H  
ATOM   3328  HE3 LYS A 230     -22.291 -11.063   7.489  1.00 88.70           H  
ATOM   3329  NZ  LYS A 230     -21.929 -11.712   5.483  1.00 88.70           N  
ATOM   3330  HZ1 LYS A 230     -22.294 -12.409   4.850  1.00 88.70           H  
ATOM   3331  HZ2 LYS A 230     -20.947 -11.897   5.632  1.00 88.70           H  
ATOM   3332  HZ3 LYS A 230     -22.056 -10.808   5.051  1.00 88.70           H  
ATOM   3333  N   GLY A 231     -24.428 -16.781  11.909  1.00 90.87           N  
ATOM   3334  H   GLY A 231     -24.214 -16.111  12.633  1.00 90.87           H  
ATOM   3335  CA  GLY A 231     -24.518 -18.191  12.292  1.00 90.87           C  
ATOM   3336  HA2 GLY A 231     -24.382 -18.269  13.371  1.00 90.87           H  
ATOM   3337  HA3 GLY A 231     -25.505 -18.575  12.036  1.00 90.87           H  
ATOM   3338  C   GLY A 231     -23.459 -19.060  11.607  1.00 90.87           C  
ATOM   3339  O   GLY A 231     -23.683 -20.244  11.356  1.00 90.87           O  
ATOM   3340  N   SER A 232     -22.312 -18.479  11.239  1.00 94.87           N  
ATOM   3341  H   SER A 232     -22.144 -17.530  11.541  1.00 94.87           H  
ATOM   3342  CA  SER A 232     -21.269 -19.211  10.512  1.00 94.87           C  
ATOM   3343  HA  SER A 232     -21.729 -19.689   9.646  1.00 94.87           H  
ATOM   3344  C   SER A 232     -20.638 -20.295  11.387  1.00 94.87           C  
ATOM   3345  CB  SER A 232     -20.167 -18.279  10.014  1.00 94.87           C  
ATOM   3346  HB2 SER A 232     -19.647 -17.854  10.873  1.00 94.87           H  
ATOM   3347  HB3 SER A 232     -19.449 -18.847   9.422  1.00 94.87           H  
ATOM   3348  O   SER A 232     -20.521 -20.142  12.602  1.00 94.87           O  
ATOM   3349  OG  SER A 232     -20.695 -17.241   9.212  1.00 94.87           O  
ATOM   3350  HG  SER A 232     -21.300 -16.755   9.775  1.00 94.87           H  
ATOM   3351  N   SER A 233     -20.145 -21.372  10.767  1.00 97.29           N  
ATOM   3352  H   SER A 233     -20.260 -21.446   9.766  1.00 97.29           H  
ATOM   3353  CA  SER A 233     -19.355 -22.390  11.470  1.00 97.29           C  
ATOM   3354  HA  SER A 233     -19.952 -22.758  12.304  1.00 97.29           H  
ATOM   3355  C   SER A 233     -18.044 -21.811  12.024  1.00 97.29           C  
ATOM   3356  CB  SER A 233     -19.074 -23.589  10.559  1.00 97.29           C  
ATOM   3357  HB2 SER A 233     -18.722 -24.423  11.166  1.00 97.29           H  
ATOM   3358  HB3 SER A 233     -20.001 -23.888  10.070  1.00 97.29           H  
ATOM   3359  O   SER A 233     -17.519 -20.830  11.492  1.00 97.29           O  
ATOM   3360  OG  SER A 233     -18.091 -23.290   9.580  1.00 97.29           O  
ATOM   3361  HG  SER A 233     -18.293 -23.803   8.794  1.00 97.29           H  
ATOM   3362  N   LYS A 234     -17.446 -22.466  13.030  1.00 97.66           N  
ATOM   3363  H   LYS A 234     -17.992 -23.158  13.523  1.00 97.66           H  
ATOM   3364  CA  LYS A 234     -16.137 -22.074  13.593  1.00 97.66           C  
ATOM   3365  HA  LYS A 234     -16.243 -21.108  14.089  1.00 97.66           H  
ATOM   3366  C   LYS A 234     -15.071 -21.902  12.516  1.00 97.66           C  
ATOM   3367  CB  LYS A 234     -15.687 -23.124  14.622  1.00 97.66           C  
ATOM   3368  HB2 LYS A 234     -16.500 -23.300  15.328  1.00 97.66           H  
ATOM   3369  HB3 LYS A 234     -15.481 -24.067  14.117  1.00 97.66           H  
ATOM   3370  O   LYS A 234     -14.328 -20.925  12.513  1.00 97.66           O  
ATOM   3371  CG  LYS A 234     -14.438 -22.686  15.404  1.00 97.66           C  
ATOM   3372  HG2 LYS A 234     -13.589 -22.588  14.727  1.00 97.66           H  
ATOM   3373  HG3 LYS A 234     -14.628 -21.718  15.867  1.00 97.66           H  
ATOM   3374  CD  LYS A 234     -14.095 -23.714  16.492  1.00 97.66           C  
ATOM   3375  HD2 LYS A 234     -14.978 -23.884  17.107  1.00 97.66           H  
ATOM   3376  HD3 LYS A 234     -13.789 -24.653  16.032  1.00 97.66           H  
ATOM   3377  CE  LYS A 234     -12.971 -23.179  17.378  1.00 97.66           C  
ATOM   3378  HE2 LYS A 234     -12.061 -23.061  16.790  1.00 97.66           H  
ATOM   3379  HE3 LYS A 234     -13.271 -22.193  17.735  1.00 97.66           H  
ATOM   3380  NZ  LYS A 234     -12.694 -24.045  18.552  1.00 97.66           N  
ATOM   3381  HZ1 LYS A 234     -11.935 -24.688  18.380  1.00 97.66           H  
ATOM   3382  HZ2 LYS A 234     -13.507 -24.547  18.880  1.00 97.66           H  
ATOM   3383  HZ3 LYS A 234     -12.356 -23.498  19.332  1.00 97.66           H  
ATOM   3384  N   SER A 235     -15.016 -22.850  11.579  1.00 98.01           N  
ATOM   3385  H   SER A 235     -15.693 -23.598  11.628  1.00 98.01           H  
ATOM   3386  CA  SER A 235     -14.062 -22.808  10.471  1.00 98.01           C  
ATOM   3387  HA  SER A 235     -13.058 -22.693  10.878  1.00 98.01           H  
ATOM   3388  C   SER A 235     -14.328 -21.631   9.536  1.00 98.01           C  
ATOM   3389  CB  SER A 235     -14.109 -24.108   9.670  1.00 98.01           C  
ATOM   3390  HB2 SER A 235     -14.005 -24.958  10.344  1.00 98.01           H  
ATOM   3391  HB3 SER A 235     -15.061 -24.187   9.146  1.00 98.01           H  
ATOM   3392  O   SER A 235     -13.378 -20.986   9.109  1.00 98.01           O  
ATOM   3393  OG  SER A 235     -13.048 -24.134   8.739  1.00 98.01           O  
ATOM   3394  HG  SER A 235     -12.917 -23.263   8.357  1.00 98.01           H  
ATOM   3395  N   ALA A 236     -15.592 -21.337   9.222  1.00 98.05           N  
ATOM   3396  H   ALA A 236     -16.350 -21.857   9.641  1.00 98.05           H  
ATOM   3397  CA  ALA A 236     -15.941 -20.201   8.375  1.00 98.05           C  
ATOM   3398  HA  ALA A 236     -15.349 -20.244   7.461  1.00 98.05           H  
ATOM   3399  C   ALA A 236     -15.615 -18.863   9.060  1.00 98.05           C  
ATOM   3400  CB  ALA A 236     -17.418 -20.320   7.990  1.00 98.05           C  
ATOM   3401  HB1 ALA A 236     -17.570 -21.212   7.382  1.00 98.05           H  
ATOM   3402  HB2 ALA A 236     -17.719 -19.444   7.416  1.00 98.05           H  
ATOM   3403  HB3 ALA A 236     -18.031 -20.392   8.888  1.00 98.05           H  
ATOM   3404  O   ALA A 236     -15.041 -17.986   8.420  1.00 98.05           O  
ATOM   3405  N   ALA A 237     -15.877 -18.742  10.365  1.00 97.48           N  
ATOM   3406  H   ALA A 237     -16.388 -19.481  10.826  1.00 97.48           H  
ATOM   3407  CA  ALA A 237     -15.549 -17.552  11.147  1.00 97.48           C  
ATOM   3408  HA  ALA A 237     -15.954 -16.679  10.635  1.00 97.48           H  
ATOM   3409  C   ALA A 237     -14.033 -17.314  11.250  1.00 97.48           C  
ATOM   3410  CB  ALA A 237     -16.234 -17.675  12.513  1.00 97.48           C  
ATOM   3411  HB1 ALA A 237     -16.136 -16.736  13.058  1.00 97.48           H  
ATOM   3412  HB2 ALA A 237     -17.297 -17.872  12.377  1.00 97.48           H  
ATOM   3413  HB3 ALA A 237     -15.790 -18.484  13.093  1.00 97.48           H  
ATOM   3414  O   ALA A 237     -13.570 -16.189  11.058  1.00 97.48           O  
ATOM   3415  N   LYS A 238     -13.244 -18.381  11.450  1.00 98.29           N  
ATOM   3416  H   LYS A 238     -13.690 -19.264  11.651  1.00 98.29           H  
ATOM   3417  CA  LYS A 238     -11.774 -18.332  11.360  1.00 98.29           C  
ATOM   3418  HA  LYS A 238     -11.392 -17.616  12.086  1.00 98.29           H  
ATOM   3419  C   LYS A 238     -11.307 -17.842   9.992  1.00 98.29           C  
ATOM   3420  CB  LYS A 238     -11.176 -19.720  11.637  1.00 98.29           C  
ATOM   3421  HB2 LYS A 238     -10.161 -19.748  11.240  1.00 98.29           H  
ATOM   3422  HB3 LYS A 238     -11.760 -20.489  11.130  1.00 98.29           H  
ATOM   3423  O   LYS A 238     -10.468 -16.947   9.917  1.00 98.29           O  
ATOM   3424  CG  LYS A 238     -11.101 -20.026  13.133  1.00 98.29           C  
ATOM   3425  HG2 LYS A 238     -10.470 -19.264  13.591  1.00 98.29           H  
ATOM   3426  HG3 LYS A 238     -12.095 -19.993  13.581  1.00 98.29           H  
ATOM   3427  CD  LYS A 238     -10.466 -21.398  13.379  1.00 98.29           C  
ATOM   3428  HD2 LYS A 238      -9.548 -21.465  12.795  1.00 98.29           H  
ATOM   3429  HD3 LYS A 238     -11.144 -22.185  13.048  1.00 98.29           H  
ATOM   3430  CE  LYS A 238     -10.142 -21.579  14.867  1.00 98.29           C  
ATOM   3431  HE2 LYS A 238      -9.841 -20.622  15.292  1.00 98.29           H  
ATOM   3432  HE3 LYS A 238     -11.039 -21.910  15.391  1.00 98.29           H  
ATOM   3433  NZ  LYS A 238      -9.040 -22.546  15.079  1.00 98.29           N  
ATOM   3434  HZ1 LYS A 238      -9.071 -22.897  16.026  1.00 98.29           H  
ATOM   3435  HZ2 LYS A 238      -9.101 -23.353  14.475  1.00 98.29           H  
ATOM   3436  HZ3 LYS A 238      -8.133 -22.118  14.958  1.00 98.29           H  
ATOM   3437  N   THR A 239     -11.845 -18.415   8.917  1.00 98.26           N  
ATOM   3438  H   THR A 239     -12.483 -19.188   9.041  1.00 98.26           H  
ATOM   3439  CA  THR A 239     -11.490 -18.021   7.550  1.00 98.26           C  
ATOM   3440  HA  THR A 239     -10.411 -18.116   7.426  1.00 98.26           H  
ATOM   3441  C   THR A 239     -11.844 -16.563   7.280  1.00 98.26           C  
ATOM   3442  CB  THR A 239     -12.158 -18.941   6.522  1.00 98.26           C  
ATOM   3443  HB  THR A 239     -13.238 -18.940   6.669  1.00 98.26           H  
ATOM   3444  O   THR A 239     -11.003 -15.840   6.762  1.00 98.26           O  
ATOM   3445  CG2 THR A 239     -11.848 -18.557   5.076  1.00 98.26           C  
ATOM   3446 HG21 THR A 239     -10.770 -18.499   4.927  1.00 98.26           H  
ATOM   3447 HG22 THR A 239     -12.269 -19.296   4.395  1.00 98.26           H  
ATOM   3448 HG23 THR A 239     -12.290 -17.589   4.840  1.00 98.26           H  
ATOM   3449  OG1 THR A 239     -11.666 -20.250   6.691  1.00 98.26           O  
ATOM   3450  HG1 THR A 239     -11.982 -20.768   5.947  1.00 98.26           H  
ATOM   3451  N   ALA A 240     -13.033 -16.100   7.675  1.00 98.12           N  
ATOM   3452  H   ALA A 240     -13.693 -16.737   8.096  1.00 98.12           H  
ATOM   3453  CA  ALA A 240     -13.455 -14.713   7.483  1.00 98.12           C  
ATOM   3454  HA  ALA A 240     -13.421 -14.480   6.418  1.00 98.12           H  
ATOM   3455  C   ALA A 240     -12.525 -13.720   8.199  1.00 98.12           C  
ATOM   3456  CB  ALA A 240     -14.904 -14.576   7.966  1.00 98.12           C  
ATOM   3457  HB1 ALA A 240     -15.246 -13.553   7.810  1.00 98.12           H  
ATOM   3458  HB2 ALA A 240     -15.549 -15.256   7.409  1.00 98.12           H  
ATOM   3459  HB3 ALA A 240     -14.972 -14.813   9.028  1.00 98.12           H  
ATOM   3460  O   ALA A 240     -12.086 -12.742   7.595  1.00 98.12           O  
ATOM   3461  N   ALA A 241     -12.166 -14.004   9.456  1.00 98.43           N  
ATOM   3462  H   ALA A 241     -12.582 -14.803   9.912  1.00 98.43           H  
ATOM   3463  CA  ALA A 241     -11.241 -13.177  10.226  1.00 98.43           C  
ATOM   3464  HA  ALA A 241     -11.629 -12.160  10.275  1.00 98.43           H  
ATOM   3465  C   ALA A 241      -9.848 -13.119   9.579  1.00 98.43           C  
ATOM   3466  CB  ALA A 241     -11.177 -13.739  11.648  1.00 98.43           C  
ATOM   3467  HB1 ALA A 241     -12.189 -13.859  12.034  1.00 98.43           H  
ATOM   3468  HB2 ALA A 241     -10.628 -13.050  12.290  1.00 98.43           H  
ATOM   3469  HB3 ALA A 241     -10.685 -14.712  11.654  1.00 98.43           H  
ATOM   3470  O   ALA A 241      -9.286 -12.040   9.392  1.00 98.43           O  
ATOM   3471  N   LYS A 242      -9.303 -14.277   9.181  1.00 98.68           N  
ATOM   3472  H   LYS A 242      -9.821 -15.127   9.351  1.00 98.68           H  
ATOM   3473  CA  LYS A 242      -7.988 -14.362   8.529  1.00 98.68           C  
ATOM   3474  HA  LYS A 242      -7.263 -13.820   9.135  1.00 98.68           H  
ATOM   3475  C   LYS A 242      -7.972 -13.696   7.158  1.00 98.68           C  
ATOM   3476  CB  LYS A 242      -7.554 -15.825   8.394  1.00 98.68           C  
ATOM   3477  HB2 LYS A 242      -8.353 -16.398   7.923  1.00 98.68           H  
ATOM   3478  HB3 LYS A 242      -6.676 -15.873   7.750  1.00 98.68           H  
ATOM   3479  O   LYS A 242      -7.001 -13.018   6.837  1.00 98.68           O  
ATOM   3480  CG  LYS A 242      -7.198 -16.442   9.749  1.00 98.68           C  
ATOM   3481  HG2 LYS A 242      -8.057 -16.406  10.418  1.00 98.68           H  
ATOM   3482  HG3 LYS A 242      -6.388 -15.874  10.206  1.00 98.68           H  
ATOM   3483  CD  LYS A 242      -6.758 -17.895   9.554  1.00 98.68           C  
ATOM   3484  HD2 LYS A 242      -7.544 -18.441   9.032  1.00 98.68           H  
ATOM   3485  HD3 LYS A 242      -5.842 -17.918   8.964  1.00 98.68           H  
ATOM   3486  CE  LYS A 242      -6.518 -18.521  10.925  1.00 98.68           C  
ATOM   3487  HE2 LYS A 242      -7.439 -18.443  11.502  1.00 98.68           H  
ATOM   3488  HE3 LYS A 242      -5.755 -17.949  11.453  1.00 98.68           H  
ATOM   3489  NZ  LYS A 242      -6.121 -19.942  10.823  1.00 98.68           N  
ATOM   3490  HZ1 LYS A 242      -5.144 -20.033  10.587  1.00 98.68           H  
ATOM   3491  HZ2 LYS A 242      -6.295 -20.386  11.713  1.00 98.68           H  
ATOM   3492  HZ3 LYS A 242      -6.695 -20.427  10.148  1.00 98.68           H  
ATOM   3493  N   GLN A 243      -9.036 -13.856   6.376  1.00 98.57           N  
ATOM   3494  H   GLN A 243      -9.787 -14.452   6.692  1.00 98.57           H  
ATOM   3495  CA  GLN A 243      -9.155 -13.244   5.057  1.00 98.57           C  
ATOM   3496  HA  GLN A 243      -8.271 -13.509   4.478  1.00 98.57           H  
ATOM   3497  C   GLN A 243      -9.200 -11.718   5.159  1.00 98.57           C  
ATOM   3498  CB  GLN A 243     -10.395 -13.795   4.336  1.00 98.57           C  
ATOM   3499  HB2 GLN A 243     -11.294 -13.476   4.863  1.00 98.57           H  
ATOM   3500  HB3 GLN A 243     -10.362 -14.884   4.341  1.00 98.57           H  
ATOM   3501  O   GLN A 243      -8.483 -11.053   4.424  1.00 98.57           O  
ATOM   3502  CG  GLN A 243     -10.470 -13.311   2.879  1.00 98.57           C  
ATOM   3503  HG2 GLN A 243     -10.509 -12.223   2.850  1.00 98.57           H  
ATOM   3504  HG3 GLN A 243     -11.392 -13.682   2.430  1.00 98.57           H  
ATOM   3505  CD  GLN A 243      -9.302 -13.808   2.032  1.00 98.57           C  
ATOM   3506  NE2 GLN A 243      -8.714 -12.980   1.203  1.00 98.57           N  
ATOM   3507 HE21 GLN A 243      -8.018 -13.371   0.584  1.00 98.57           H  
ATOM   3508 HE22 GLN A 243      -8.961 -12.002   1.157  1.00 98.57           H  
ATOM   3509  OE1 GLN A 243      -8.905 -14.961   2.103  1.00 98.57           O  
ATOM   3510  N   ALA A 244      -9.948 -11.158   6.116  1.00 97.91           N  
ATOM   3511  H   ALA A 244     -10.542 -11.743   6.686  1.00 97.91           H  
ATOM   3512  CA  ALA A 244      -9.998  -9.710   6.320  1.00 97.91           C  
ATOM   3513  HA  ALA A 244     -10.315  -9.241   5.388  1.00 97.91           H  
ATOM   3514  C   ALA A 244      -8.619  -9.123   6.686  1.00 97.91           C  
ATOM   3515  CB  ALA A 244     -11.049  -9.423   7.396  1.00 97.91           C  
ATOM   3516  HB1 ALA A 244     -10.733  -9.834   8.355  1.00 97.91           H  
ATOM   3517  HB2 ALA A 244     -11.192  -8.347   7.492  1.00 97.91           H  
ATOM   3518  HB3 ALA A 244     -11.998  -9.874   7.107  1.00 97.91           H  
ATOM   3519  O   ALA A 244      -8.227  -8.070   6.180  1.00 97.91           O  
ATOM   3520  N   VAL A 245      -7.847  -9.837   7.514  1.00 98.60           N  
ATOM   3521  H   VAL A 245      -8.240 -10.672   7.923  1.00 98.60           H  
ATOM   3522  CA  VAL A 245      -6.444  -9.497   7.815  1.00 98.60           C  
ATOM   3523  HA  VAL A 245      -6.395  -8.467   8.169  1.00 98.60           H  
ATOM   3524  C   VAL A 245      -5.576  -9.589   6.556  1.00 98.60           C  
ATOM   3525  CB  VAL A 245      -5.897 -10.422   8.921  1.00 98.60           C  
ATOM   3526  HB  VAL A 245      -6.059 -11.461   8.633  1.00 98.60           H  
ATOM   3527  O   VAL A 245      -4.781  -8.688   6.283  1.00 98.60           O  
ATOM   3528  CG1 VAL A 245      -4.399 -10.235   9.183  1.00 98.60           C  
ATOM   3529 HG11 VAL A 245      -4.087 -10.885  10.000  1.00 98.60           H  
ATOM   3530 HG12 VAL A 245      -4.187  -9.197   9.436  1.00 98.60           H  
ATOM   3531 HG13 VAL A 245      -3.822 -10.515   8.301  1.00 98.60           H  
ATOM   3532  CG2 VAL A 245      -6.622 -10.179  10.249  1.00 98.60           C  
ATOM   3533 HG21 VAL A 245      -6.345 -10.954  10.964  1.00 98.60           H  
ATOM   3534 HG22 VAL A 245      -6.353  -9.201  10.647  1.00 98.60           H  
ATOM   3535 HG23 VAL A 245      -7.702 -10.211  10.111  1.00 98.60           H  
ATOM   3536  N   ALA A 246      -5.747 -10.649   5.765  1.00 98.75           N  
ATOM   3537  H   ALA A 246      -6.418 -11.355   6.031  1.00 98.75           H  
ATOM   3538  CA  ALA A 246      -4.990 -10.854   4.539  1.00 98.75           C  
ATOM   3539  HA  ALA A 246      -3.928 -10.811   4.781  1.00 98.75           H  
ATOM   3540  C   ALA A 246      -5.258  -9.755   3.505  1.00 98.75           C  
ATOM   3541  CB  ALA A 246      -5.307 -12.245   3.986  1.00 98.75           C  
ATOM   3542  HB1 ALA A 246      -6.291 -12.255   3.517  1.00 98.75           H  
ATOM   3543  HB2 ALA A 246      -5.287 -12.989   4.782  1.00 98.75           H  
ATOM   3544  HB3 ALA A 246      -4.549 -12.503   3.247  1.00 98.75           H  
ATOM   3545  O   ALA A 246      -4.313  -9.212   2.939  1.00 98.75           O  
ATOM   3546  N   ASP A 247      -6.519  -9.383   3.290  1.00 98.28           N  
ATOM   3547  H   ASP A 247      -7.253  -9.899   3.753  1.00 98.28           H  
ATOM   3548  CA  ASP A 247      -6.916  -8.315   2.367  1.00 98.28           C  
ATOM   3549  HA  ASP A 247      -6.535  -8.540   1.371  1.00 98.28           H  
ATOM   3550  C   ASP A 247      -6.325  -6.964   2.791  1.00 98.28           C  
ATOM   3551  CB  ASP A 247      -8.451  -8.232   2.303  1.00 98.28           C  
ATOM   3552  HB2 ASP A 247      -8.725  -7.343   1.735  1.00 98.28           H  
ATOM   3553  HB3 ASP A 247      -8.847  -8.120   3.313  1.00 98.28           H  
ATOM   3554  O   ASP A 247      -5.844  -6.192   1.957  1.00 98.28           O  
ATOM   3555  CG  ASP A 247      -9.106  -9.442   1.628  1.00 98.28           C  
ATOM   3556  OD1 ASP A 247      -8.444 -10.079   0.773  1.00 98.28           O  
ATOM   3557  OD2 ASP A 247     -10.282  -9.723   1.936  1.00 98.28           O  
ATOM   3558  N   TYR A 248      -6.288  -6.697   4.099  1.00 97.63           N  
ATOM   3559  H   TYR A 248      -6.717  -7.356   4.732  1.00 97.63           H  
ATOM   3560  CA  TYR A 248      -5.667  -5.498   4.652  1.00 97.63           C  
ATOM   3561  HA  TYR A 248      -6.134  -4.624   4.196  1.00 97.63           H  
ATOM   3562  C   TYR A 248      -4.160  -5.413   4.359  1.00 97.63           C  
ATOM   3563  CB  TYR A 248      -5.938  -5.462   6.159  1.00 97.63           C  
ATOM   3564  HB2 TYR A 248      -7.009  -5.349   6.323  1.00 97.63           H  
ATOM   3565  HB3 TYR A 248      -5.638  -6.406   6.614  1.00 97.63           H  
ATOM   3566  O   TYR A 248      -3.664  -4.366   3.927  1.00 97.63           O  
ATOM   3567  CG  TYR A 248      -5.215  -4.338   6.856  1.00 97.63           C  
ATOM   3568  CD1 TYR A 248      -4.151  -4.603   7.742  1.00 97.63           C  
ATOM   3569  HD1 TYR A 248      -3.841  -5.621   7.922  1.00 97.63           H  
ATOM   3570  CD2 TYR A 248      -5.596  -3.017   6.577  1.00 97.63           C  
ATOM   3571  HD2 TYR A 248      -6.397  -2.813   5.881  1.00 97.63           H  
ATOM   3572  CE1 TYR A 248      -3.518  -3.539   8.414  1.00 97.63           C  
ATOM   3573  HE1 TYR A 248      -2.725  -3.732   9.121  1.00 97.63           H  
ATOM   3574  CE2 TYR A 248      -4.950  -1.961   7.227  1.00 97.63           C  
ATOM   3575  HE2 TYR A 248      -5.230  -0.939   7.017  1.00 97.63           H  
ATOM   3576  OH  TYR A 248      -3.363  -1.170   8.781  1.00 97.63           O  
ATOM   3577  HH  TYR A 248      -2.674  -1.462   9.381  1.00 97.63           H  
ATOM   3578  CZ  TYR A 248      -3.958  -2.222   8.180  1.00 97.63           C  
ATOM   3579  N   TYR A 249      -3.417  -6.504   4.562  1.00 98.29           N  
ATOM   3580  H   TYR A 249      -3.868  -7.331   4.927  1.00 98.29           H  
ATOM   3581  CA  TYR A 249      -1.980  -6.544   4.276  1.00 98.29           C  
ATOM   3582  HA  TYR A 249      -1.536  -5.607   4.613  1.00 98.29           H  
ATOM   3583  C   TYR A 249      -1.668  -6.639   2.775  1.00 98.29           C  
ATOM   3584  CB  TYR A 249      -1.321  -7.676   5.069  1.00 98.29           C  
ATOM   3585  HB2 TYR A 249      -1.960  -8.559   5.046  1.00 98.29           H  
ATOM   3586  HB3 TYR A 249      -0.382  -7.943   4.585  1.00 98.29           H  
ATOM   3587  O   TYR A 249      -0.670  -6.068   2.331  1.00 98.29           O  
ATOM   3588  CG  TYR A 249      -1.000  -7.304   6.506  1.00 98.29           C  
ATOM   3589  CD1 TYR A 249       0.068  -6.426   6.776  1.00 98.29           C  
ATOM   3590  HD1 TYR A 249       0.633  -5.999   5.961  1.00 98.29           H  
ATOM   3591  CD2 TYR A 249      -1.733  -7.857   7.573  1.00 98.29           C  
ATOM   3592  HD2 TYR A 249      -2.540  -8.545   7.371  1.00 98.29           H  
ATOM   3593  CE1 TYR A 249       0.425  -6.120   8.101  1.00 98.29           C  
ATOM   3594  HE1 TYR A 249       1.271  -5.481   8.306  1.00 98.29           H  
ATOM   3595  CE2 TYR A 249      -1.394  -7.535   8.902  1.00 98.29           C  
ATOM   3596  HE2 TYR A 249      -1.934  -7.972   9.729  1.00 98.29           H  
ATOM   3597  OH  TYR A 249       0.009  -6.344  10.447  1.00 98.29           O  
ATOM   3598  HH  TYR A 249       0.838  -5.862  10.491  1.00 98.29           H  
ATOM   3599  CZ  TYR A 249      -0.316  -6.665   9.168  1.00 98.29           C  
ATOM   3600  N   ALA A 250      -2.532  -7.268   1.975  1.00 98.19           N  
ATOM   3601  H   ALA A 250      -3.315  -7.749   2.395  1.00 98.19           H  
ATOM   3602  CA  ALA A 250      -2.387  -7.362   0.522  1.00 98.19           C  
ATOM   3603  HA  ALA A 250      -1.457  -7.881   0.293  1.00 98.19           H  
ATOM   3604  C   ALA A 250      -2.319  -5.974  -0.134  1.00 98.19           C  
ATOM   3605  CB  ALA A 250      -3.553  -8.190  -0.030  1.00 98.19           C  
ATOM   3606  HB1 ALA A 250      -4.505  -7.727   0.228  1.00 98.19           H  
ATOM   3607  HB2 ALA A 250      -3.518  -9.196   0.388  1.00 98.19           H  
ATOM   3608  HB3 ALA A 250      -3.483  -8.263  -1.115  1.00 98.19           H  
ATOM   3609  O   ALA A 250      -1.467  -5.737  -0.989  1.00 98.19           O  
ATOM   3610  N   LYS A 251      -3.120  -5.010   0.338  1.00 95.93           N  
ATOM   3611  H   LYS A 251      -3.825  -5.271   1.012  1.00 95.93           H  
ATOM   3612  CA  LYS A 251      -3.046  -3.611  -0.123  1.00 95.93           C  
ATOM   3613  HA  LYS A 251      -3.208  -3.583  -1.201  1.00 95.93           H  
ATOM   3614  C   LYS A 251      -1.667  -2.978   0.112  1.00 95.93           C  
ATOM   3615  CB  LYS A 251      -4.146  -2.792   0.563  1.00 95.93           C  
ATOM   3616  HB2 LYS A 251      -3.997  -1.738   0.327  1.00 95.93           H  
ATOM   3617  HB3 LYS A 251      -4.078  -2.918   1.643  1.00 95.93           H  
ATOM   3618  O   LYS A 251      -1.179  -2.222  -0.724  1.00 95.93           O  
ATOM   3619  CG  LYS A 251      -5.543  -3.207   0.077  1.00 95.93           C  
ATOM   3620  HG2 LYS A 251      -5.710  -4.270   0.246  1.00 95.93           H  
ATOM   3621  HG3 LYS A 251      -5.615  -3.010  -0.993  1.00 95.93           H  
ATOM   3622  CD  LYS A 251      -6.620  -2.407   0.811  1.00 95.93           C  
ATOM   3623  HD2 LYS A 251      -6.352  -1.354   0.722  1.00 95.93           H  
ATOM   3624  HD3 LYS A 251      -6.631  -2.691   1.863  1.00 95.93           H  
ATOM   3625  CE  LYS A 251      -7.997  -2.657   0.183  1.00 95.93           C  
ATOM   3626  HE2 LYS A 251      -8.314  -3.675   0.407  1.00 95.93           H  
ATOM   3627  HE3 LYS A 251      -7.891  -2.570  -0.898  1.00 95.93           H  
ATOM   3628  NZ  LYS A 251      -9.010  -1.673   0.640  1.00 95.93           N  
ATOM   3629  HZ1 LYS A 251      -8.673  -0.743   0.439  1.00 95.93           H  
ATOM   3630  HZ2 LYS A 251      -9.190  -1.749   1.631  1.00 95.93           H  
ATOM   3631  HZ3 LYS A 251      -9.874  -1.774   0.127  1.00 95.93           H  
ATOM   3632  N   LYS A 252      -0.994  -3.320   1.217  1.00 95.51           N  
ATOM   3633  H   LYS A 252      -1.409  -4.017   1.819  1.00 95.51           H  
ATOM   3634  CA  LYS A 252       0.371  -2.840   1.507  1.00 95.51           C  
ATOM   3635  HA  LYS A 252       0.410  -1.766   1.328  1.00 95.51           H  
ATOM   3636  C   LYS A 252       1.398  -3.461   0.563  1.00 95.51           C  
ATOM   3637  CB  LYS A 252       0.769  -3.102   2.968  1.00 95.51           C  
ATOM   3638  HB2 LYS A 252       0.903  -4.172   3.127  1.00 95.51           H  
ATOM   3639  HB3 LYS A 252       1.725  -2.613   3.158  1.00 95.51           H  
ATOM   3640  O   LYS A 252       2.283  -2.752   0.097  1.00 95.51           O  
ATOM   3641  CG  LYS A 252      -0.271  -2.574   3.960  1.00 95.51           C  
ATOM   3642  HG2 LYS A 252      -0.470  -1.522   3.755  1.00 95.51           H  
ATOM   3643  HG3 LYS A 252      -1.194  -3.141   3.835  1.00 95.51           H  
ATOM   3644  CD  LYS A 252       0.211  -2.732   5.406  1.00 95.51           C  
ATOM   3645  HD2 LYS A 252       0.938  -1.955   5.642  1.00 95.51           H  
ATOM   3646  HD3 LYS A 252       0.696  -3.701   5.526  1.00 95.51           H  
ATOM   3647  CE  LYS A 252      -0.970  -2.670   6.377  1.00 95.51           C  
ATOM   3648  HE2 LYS A 252      -1.635  -3.509   6.175  1.00 95.51           H  
ATOM   3649  HE3 LYS A 252      -0.593  -2.793   7.392  1.00 95.51           H  
ATOM   3650  NZ  LYS A 252      -1.727  -1.405   6.265  1.00 95.51           N  
ATOM   3651  HZ1 LYS A 252      -2.465  -1.376   6.955  1.00 95.51           H  
ATOM   3652  HZ2 LYS A 252      -1.143  -0.608   6.475  1.00 95.51           H  
ATOM   3653  HZ3 LYS A 252      -2.159  -1.305   5.358  1.00 95.51           H  
ATOM   3654  N   GLN A 253       1.248  -4.748   0.241  1.00 96.92           N  
ATOM   3655  H   GLN A 253       0.493  -5.267   0.666  1.00 96.92           H  
ATOM   3656  CA  GLN A 253       2.094  -5.415  -0.754  1.00 96.92           C  
ATOM   3657  HA  GLN A 253       3.139  -5.310  -0.464  1.00 96.92           H  
ATOM   3658  C   GLN A 253       1.941  -4.779  -2.139  1.00 96.92           C  
ATOM   3659  CB  GLN A 253       1.761  -6.908  -0.842  1.00 96.92           C  
ATOM   3660  HB2 GLN A 253       2.339  -7.346  -1.655  1.00 96.92           H  
ATOM   3661  HB3 GLN A 253       0.701  -7.029  -1.063  1.00 96.92           H  
ATOM   3662  O   GLN A 253       2.946  -4.495  -2.781  1.00 96.92           O  
ATOM   3663  CG  GLN A 253       2.077  -7.668   0.443  1.00 96.92           C  
ATOM   3664  HG2 GLN A 253       3.111  -7.484   0.735  1.00 96.92           H  
ATOM   3665  HG3 GLN A 253       1.412  -7.326   1.235  1.00 96.92           H  
ATOM   3666  CD  GLN A 253       1.852  -9.158   0.260  1.00 96.92           C  
ATOM   3667  NE2 GLN A 253       2.892  -9.958   0.223  1.00 96.92           N  
ATOM   3668 HE21 GLN A 253       3.820  -9.561   0.229  1.00 96.92           H  
ATOM   3669 HE22 GLN A 253       2.708 -10.948   0.143  1.00 96.92           H  
ATOM   3670  OE1 GLN A 253       0.732  -9.630   0.139  1.00 96.92           O  
ATOM   3671  N   VAL A 254       0.706  -4.485  -2.566  1.00 96.28           N  
ATOM   3672  H   VAL A 254      -0.081  -4.792  -2.013  1.00 96.28           H  
ATOM   3673  CA  VAL A 254       0.441  -3.790  -3.839  1.00 96.28           C  
ATOM   3674  HA  VAL A 254       0.858  -4.381  -4.655  1.00 96.28           H  
ATOM   3675  C   VAL A 254       1.138  -2.431  -3.873  1.00 96.28           C  
ATOM   3676  CB  VAL A 254      -1.072  -3.635  -4.084  1.00 96.28           C  
ATOM   3677  HB  VAL A 254      -1.538  -3.195  -3.202  1.00 96.28           H  
ATOM   3678  O   VAL A 254       1.839  -2.135  -4.837  1.00 96.28           O  
ATOM   3679  CG1 VAL A 254      -1.383  -2.744  -5.292  1.00 96.28           C  
ATOM   3680 HG11 VAL A 254      -2.451  -2.758  -5.505  1.00 96.28           H  
ATOM   3681 HG12 VAL A 254      -0.840  -3.103  -6.167  1.00 96.28           H  
ATOM   3682 HG13 VAL A 254      -1.092  -1.714  -5.086  1.00 96.28           H  
ATOM   3683  CG2 VAL A 254      -1.713  -5.000  -4.346  1.00 96.28           C  
ATOM   3684 HG21 VAL A 254      -1.507  -5.682  -3.521  1.00 96.28           H  
ATOM   3685 HG22 VAL A 254      -2.792  -4.891  -4.447  1.00 96.28           H  
ATOM   3686 HG23 VAL A 254      -1.312  -5.428  -5.265  1.00 96.28           H  
ATOM   3687  N   ASN A 255       1.013  -1.631  -2.809  1.00 93.26           N  
ATOM   3688  H   ASN A 255       0.391  -1.912  -2.064  1.00 93.26           H  
ATOM   3689  CA  ASN A 255       1.685  -0.333  -2.721  1.00 93.26           C  
ATOM   3690  HA  ASN A 255       1.389   0.267  -3.582  1.00 93.26           H  
ATOM   3691  C   ASN A 255       3.213  -0.455  -2.815  1.00 93.26           C  
ATOM   3692  CB  ASN A 255       1.234   0.382  -1.430  1.00 93.26           C  
ATOM   3693  HB2 ASN A 255       1.886   1.238  -1.252  1.00 93.26           H  
ATOM   3694  HB3 ASN A 255       1.300  -0.297  -0.581  1.00 93.26           H  
ATOM   3695  O   ASN A 255       3.832   0.304  -3.558  1.00 93.26           O  
ATOM   3696  CG  ASN A 255      -0.173   0.929  -1.555  1.00 93.26           C  
ATOM   3697  ND2 ASN A 255      -0.909   1.090  -0.478  1.00 93.26           N  
ATOM   3698 HD21 ASN A 255      -1.849   1.435  -0.612  1.00 93.26           H  
ATOM   3699 HD22 ASN A 255      -0.562   0.826   0.433  1.00 93.26           H  
ATOM   3700  OD1 ASN A 255      -0.611   1.251  -2.639  1.00 93.26           O  
ATOM   3701  N   LEU A 256       3.807  -1.433  -2.124  1.00 94.96           N  
ATOM   3702  H   LEU A 256       3.241  -2.012  -1.521  1.00 94.96           H  
ATOM   3703  CA  LEU A 256       5.248  -1.696  -2.177  1.00 94.96           C  
ATOM   3704  HA  LEU A 256       5.775  -0.776  -1.926  1.00 94.96           H  
ATOM   3705  C   LEU A 256       5.706  -2.115  -3.586  1.00 94.96           C  
ATOM   3706  CB  LEU A 256       5.573  -2.767  -1.117  1.00 94.96           C  
ATOM   3707  HB2 LEU A 256       5.328  -2.369  -0.133  1.00 94.96           H  
ATOM   3708  HB3 LEU A 256       4.938  -3.635  -1.294  1.00 94.96           H  
ATOM   3709  O   LEU A 256       6.724  -1.633  -4.076  1.00 94.96           O  
ATOM   3710  CG  LEU A 256       7.037  -3.245  -1.114  1.00 94.96           C  
ATOM   3711  HG  LEU A 256       7.287  -3.654  -2.093  1.00 94.96           H  
ATOM   3712  CD1 LEU A 256       8.019  -2.122  -0.783  1.00 94.96           C  
ATOM   3713 HD11 LEU A 256       7.764  -1.669   0.175  1.00 94.96           H  
ATOM   3714 HD12 LEU A 256       9.032  -2.522  -0.737  1.00 94.96           H  
ATOM   3715 HD13 LEU A 256       7.991  -1.361  -1.563  1.00 94.96           H  
ATOM   3716  CD2 LEU A 256       7.208  -4.363  -0.087  1.00 94.96           C  
ATOM   3717 HD21 LEU A 256       8.228  -4.743  -0.136  1.00 94.96           H  
ATOM   3718 HD22 LEU A 256       7.005  -3.987   0.915  1.00 94.96           H  
ATOM   3719 HD23 LEU A 256       6.522  -5.178  -0.317  1.00 94.96           H  
ATOM   3720  N   MET A 257       4.954  -2.994  -4.252  1.00 94.75           N  
ATOM   3721  H   MET A 257       4.137  -3.366  -3.789  1.00 94.75           H  
ATOM   3722  CA  MET A 257       5.248  -3.453  -5.618  1.00 94.75           C  
ATOM   3723  HA  MET A 257       6.277  -3.807  -5.678  1.00 94.75           H  
ATOM   3724  C   MET A 257       5.100  -2.341  -6.651  1.00 94.75           C  
ATOM   3725  CB  MET A 257       4.304  -4.601  -5.989  1.00 94.75           C  
ATOM   3726  HB2 MET A 257       4.380  -4.810  -7.056  1.00 94.75           H  
ATOM   3727  HB3 MET A 257       3.277  -4.310  -5.767  1.00 94.75           H  
ATOM   3728  O   MET A 257       5.882  -2.269  -7.596  1.00 94.75           O  
ATOM   3729  CG  MET A 257       4.650  -5.873  -5.224  1.00 94.75           C  
ATOM   3730  HG2 MET A 257       4.835  -5.617  -4.180  1.00 94.75           H  
ATOM   3731  HG3 MET A 257       5.563  -6.298  -5.639  1.00 94.75           H  
ATOM   3732  SD  MET A 257       3.344  -7.120  -5.272  1.00 94.75           S  
ATOM   3733  CE  MET A 257       3.994  -8.168  -3.954  1.00 94.75           C  
ATOM   3734  HE1 MET A 257       4.357  -7.551  -3.133  1.00 94.75           H  
ATOM   3735  HE2 MET A 257       4.812  -8.779  -4.336  1.00 94.75           H  
ATOM   3736  HE3 MET A 257       3.190  -8.800  -3.575  1.00 94.75           H  
ATOM   3737  N   ASN A 258       4.110  -1.467  -6.479  1.00 90.82           N  
ATOM   3738  H   ASN A 258       3.472  -1.598  -5.707  1.00 90.82           H  
ATOM   3739  CA  ASN A 258       3.923  -0.325  -7.360  1.00 90.82           C  
ATOM   3740  HA  ASN A 258       3.950  -0.667  -8.394  1.00 90.82           H  
ATOM   3741  C   ASN A 258       5.067   0.678  -7.210  1.00 90.82           C  
ATOM   3742  CB  ASN A 258       2.556   0.300  -7.086  1.00 90.82           C  
ATOM   3743  HB2 ASN A 258       2.494   1.267  -7.585  1.00 90.82           H  
ATOM   3744  HB3 ASN A 258       2.444   0.461  -6.014  1.00 90.82           H  
ATOM   3745  O   ASN A 258       5.587   1.113  -8.230  1.00 90.82           O  
ATOM   3746  CG  ASN A 258       1.405  -0.553  -7.582  1.00 90.82           C  
ATOM   3747  ND2 ASN A 258       0.222  -0.249  -7.126  1.00 90.82           N  
ATOM   3748 HD21 ASN A 258       0.092   0.574  -6.556  1.00 90.82           H  
ATOM   3749 HD22 ASN A 258      -0.585  -0.753  -7.465  1.00 90.82           H  
ATOM   3750  OD1 ASN A 258       1.528  -1.457  -8.402  1.00 90.82           O  
ATOM   3751  N   GLU A 259       5.515   0.975  -5.988  1.00 88.27           N  
ATOM   3752  H   GLU A 259       5.037   0.612  -5.176  1.00 88.27           H  
ATOM   3753  CA  GLU A 259       6.692   1.829  -5.770  1.00 88.27           C  
ATOM   3754  HA  GLU A 259       6.520   2.795  -6.246  1.00 88.27           H  
ATOM   3755  C   GLU A 259       7.956   1.224  -6.399  1.00 88.27           C  
ATOM   3756  CB  GLU A 259       6.898   2.047  -4.262  1.00 88.27           C  
ATOM   3757  HB2 GLU A 259       7.104   1.089  -3.785  1.00 88.27           H  
ATOM   3758  HB3 GLU A 259       5.985   2.446  -3.819  1.00 88.27           H  
ATOM   3759  O   GLU A 259       8.692   1.898  -7.122  1.00 88.27           O  
ATOM   3760  CG  GLU A 259       8.071   3.000  -3.968  1.00 88.27           C  
ATOM   3761  HG2 GLU A 259       8.984   2.598  -4.408  1.00 88.27           H  
ATOM   3762  HG3 GLU A 259       8.239   3.017  -2.891  1.00 88.27           H  
ATOM   3763  CD  GLU A 259       7.848   4.439  -4.461  1.00 88.27           C  
ATOM   3764  OE1 GLU A 259       8.844   5.196  -4.469  1.00 88.27           O  
ATOM   3765  OE2 GLU A 259       6.695   4.777  -4.817  1.00 88.27           O  
ATOM   3766  N   TYR A 260       8.177  -0.077  -6.193  1.00 92.02           N  
ATOM   3767  H   TYR A 260       7.561  -0.575  -5.566  1.00 92.02           H  
ATOM   3768  CA  TYR A 260       9.283  -0.800  -6.819  1.00 92.02           C  
ATOM   3769  HA  TYR A 260      10.222  -0.349  -6.499  1.00 92.02           H  
ATOM   3770  C   TYR A 260       9.232  -0.714  -8.353  1.00 92.02           C  
ATOM   3771  CB  TYR A 260       9.246  -2.252  -6.337  1.00 92.02           C  
ATOM   3772  HB2 TYR A 260       8.299  -2.707  -6.625  1.00 92.02           H  
ATOM   3773  HB3 TYR A 260       9.291  -2.257  -5.248  1.00 92.02           H  
ATOM   3774  O   TYR A 260      10.259  -0.499  -8.998  1.00 92.02           O  
ATOM   3775  CG  TYR A 260      10.377  -3.101  -6.871  1.00 92.02           C  
ATOM   3776  CD1 TYR A 260      10.199  -3.834  -8.059  1.00 92.02           C  
ATOM   3777  HD1 TYR A 260       9.266  -3.770  -8.599  1.00 92.02           H  
ATOM   3778  CD2 TYR A 260      11.603  -3.157  -6.182  1.00 92.02           C  
ATOM   3779  HD2 TYR A 260      11.736  -2.583  -5.276  1.00 92.02           H  
ATOM   3780  CE1 TYR A 260      11.242  -4.637  -8.548  1.00 92.02           C  
ATOM   3781  HE1 TYR A 260      11.109  -5.199  -9.461  1.00 92.02           H  
ATOM   3782  CE2 TYR A 260      12.645  -3.974  -6.659  1.00 92.02           C  
ATOM   3783  HE2 TYR A 260      13.571  -4.041  -6.107  1.00 92.02           H  
ATOM   3784  OH  TYR A 260      13.439  -5.521  -8.332  1.00 92.02           O  
ATOM   3785  HH  TYR A 260      14.255  -5.437  -7.835  1.00 92.02           H  
ATOM   3786  CZ  TYR A 260      12.462  -4.712  -7.849  1.00 92.02           C  
ATOM   3787  N   ALA A 261       8.037  -0.827  -8.942  1.00 90.16           N  
ATOM   3788  H   ALA A 261       7.230  -1.012  -8.364  1.00 90.16           H  
ATOM   3789  CA  ALA A 261       7.845  -0.682 -10.380  1.00 90.16           C  
ATOM   3790  HA  ALA A 261       8.546  -1.348 -10.884  1.00 90.16           H  
ATOM   3791  C   ALA A 261       8.147   0.742 -10.869  1.00 90.16           C  
ATOM   3792  CB  ALA A 261       6.426  -1.123 -10.750  1.00 90.16           C  
ATOM   3793  HB1 ALA A 261       5.692  -0.473 -10.274  1.00 90.16           H  
ATOM   3794  HB2 ALA A 261       6.279  -2.150 -10.415  1.00 90.16           H  
ATOM   3795  HB3 ALA A 261       6.307  -1.071 -11.833  1.00 90.16           H  
ATOM   3796  O   ALA A 261       8.808   0.880 -11.892  1.00 90.16           O  
ATOM   3797  N   VAL A 262       7.736   1.790 -10.144  1.00 86.93           N  
ATOM   3798  H   VAL A 262       7.206   1.623  -9.300  1.00 86.93           H  
ATOM   3799  CA  VAL A 262       8.067   3.182 -10.508  1.00 86.93           C  
ATOM   3800  HA  VAL A 262       7.702   3.376 -11.517  1.00 86.93           H  
ATOM   3801  C   VAL A 262       9.580   3.391 -10.544  1.00 86.93           C  
ATOM   3802  CB  VAL A 262       7.413   4.202  -9.552  1.00 86.93           C  
ATOM   3803  HB  VAL A 262       7.690   3.980  -8.522  1.00 86.93           H  
ATOM   3804  O   VAL A 262      10.105   3.946 -11.510  1.00 86.93           O  
ATOM   3805  CG1 VAL A 262       7.862   5.634  -9.867  1.00 86.93           C  
ATOM   3806 HG11 VAL A 262       7.317   6.347  -9.249  1.00 86.93           H  
ATOM   3807 HG12 VAL A 262       8.925   5.751  -9.657  1.00 86.93           H  
ATOM   3808 HG13 VAL A 262       7.697   5.854 -10.922  1.00 86.93           H  
ATOM   3809  CG2 VAL A 262       5.888   4.151  -9.678  1.00 86.93           C  
ATOM   3810 HG21 VAL A 262       5.514   3.295  -9.117  1.00 86.93           H  
ATOM   3811 HG22 VAL A 262       5.437   5.046  -9.249  1.00 86.93           H  
ATOM   3812 HG23 VAL A 262       5.600   4.045 -10.724  1.00 86.93           H  
ATOM   3813  N   LEU A 263      10.295   2.896  -9.531  1.00 87.94           N  
ATOM   3814  H   LEU A 263       9.804   2.468  -8.760  1.00 87.94           H  
ATOM   3815  CA  LEU A 263      11.755   2.978  -9.488  1.00 87.94           C  
ATOM   3816  HA  LEU A 263      12.045   4.026  -9.574  1.00 87.94           H  
ATOM   3817  C   LEU A 263      12.409   2.247 -10.662  1.00 87.94           C  
ATOM   3818  CB  LEU A 263      12.257   2.389  -8.161  1.00 87.94           C  
ATOM   3819  HB2 LEU A 263      13.338   2.262  -8.226  1.00 87.94           H  
ATOM   3820  HB3 LEU A 263      11.805   1.408  -8.016  1.00 87.94           H  
ATOM   3821  O   LEU A 263      13.316   2.786 -11.297  1.00 87.94           O  
ATOM   3822  CG  LEU A 263      11.984   3.271  -6.940  1.00 87.94           C  
ATOM   3823  HG  LEU A 263      10.957   3.636  -6.967  1.00 87.94           H  
ATOM   3824  CD1 LEU A 263      12.197   2.444  -5.673  1.00 87.94           C  
ATOM   3825 HD11 LEU A 263      11.523   1.588  -5.683  1.00 87.94           H  
ATOM   3826 HD12 LEU A 263      13.229   2.101  -5.605  1.00 87.94           H  
ATOM   3827 HD13 LEU A 263      11.948   3.050  -4.802  1.00 87.94           H  
ATOM   3828  CD2 LEU A 263      12.954   4.458  -6.945  1.00 87.94           C  
ATOM   3829 HD21 LEU A 263      13.887   4.185  -6.452  1.00 87.94           H  
ATOM   3830 HD22 LEU A 263      13.195   4.757  -7.965  1.00 87.94           H  
ATOM   3831 HD23 LEU A 263      12.506   5.305  -6.427  1.00 87.94           H  
ATOM   3832  N   ALA A 264      11.932   1.039 -10.963  1.00 91.00           N  
ATOM   3833  H   ALA A 264      11.197   0.656 -10.387  1.00 91.00           H  
ATOM   3834  CA  ALA A 264      12.429   0.236 -12.071  1.00 91.00           C  
ATOM   3835  HA  ALA A 264      13.507   0.118 -11.963  1.00 91.00           H  
ATOM   3836  C   ALA A 264      12.180   0.907 -13.432  1.00 91.00           C  
ATOM   3837  CB  ALA A 264      11.774  -1.145 -11.976  1.00 91.00           C  
ATOM   3838  HB1 ALA A 264      12.199  -1.801 -12.736  1.00 91.00           H  
ATOM   3839  HB2 ALA A 264      10.699  -1.064 -12.136  1.00 91.00           H  
ATOM   3840  HB3 ALA A 264      11.958  -1.571 -10.991  1.00 91.00           H  
ATOM   3841  O   ALA A 264      13.066   0.911 -14.278  1.00 91.00           O  
ATOM   3842  N   GLN A 265      11.012   1.521 -13.633  1.00 86.02           N  
ATOM   3843  H   GLN A 265      10.320   1.486 -12.898  1.00 86.02           H  
ATOM   3844  CA  GLN A 265      10.662   2.215 -14.876  1.00 86.02           C  
ATOM   3845  HA  GLN A 265      10.909   1.589 -15.733  1.00 86.02           H  
ATOM   3846  C   GLN A 265      11.440   3.506 -15.084  1.00 86.02           C  
ATOM   3847  CB  GLN A 265       9.164   2.501 -14.896  1.00 86.02           C  
ATOM   3848  HB2 GLN A 265       8.942   3.161 -15.735  1.00 86.02           H  
ATOM   3849  HB3 GLN A 265       8.857   2.991 -13.972  1.00 86.02           H  
ATOM   3850  O   GLN A 265      11.927   3.751 -16.186  1.00 86.02           O  
ATOM   3851  CG  GLN A 265       8.392   1.200 -15.089  1.00 86.02           C  
ATOM   3852  HG2 GLN A 265       8.540   0.508 -14.259  1.00 86.02           H  
ATOM   3853  HG3 GLN A 265       8.761   0.712 -15.991  1.00 86.02           H  
ATOM   3854  CD  GLN A 265       6.919   1.478 -15.249  1.00 86.02           C  
ATOM   3855  NE2 GLN A 265       6.408   1.184 -16.422  1.00 86.02           N  
ATOM   3856 HE21 GLN A 265       7.020   0.918 -17.180  1.00 86.02           H  
ATOM   3857 HE22 GLN A 265       5.464   1.491 -16.609  1.00 86.02           H  
ATOM   3858  OE1 GLN A 265       6.216   1.942 -14.362  1.00 86.02           O  
ATOM   3859  N   ASN A 266      11.617   4.304 -14.030  1.00 83.71           N  
ATOM   3860  H   ASN A 266      11.157   4.093 -13.156  1.00 83.71           H  
ATOM   3861  CA  ASN A 266      12.475   5.476 -14.129  1.00 83.71           C  
ATOM   3862  HA  ASN A 266      12.123   6.093 -14.955  1.00 83.71           H  
ATOM   3863  C   ASN A 266      13.920   5.073 -14.441  1.00 83.71           C  
ATOM   3864  CB  ASN A 266      12.403   6.286 -12.831  1.00 83.71           C  
ATOM   3865  HB2 ASN A 266      12.865   5.727 -12.018  1.00 83.71           H  
ATOM   3866  HB3 ASN A 266      11.363   6.478 -12.565  1.00 83.71           H  
ATOM   3867  O   ASN A 266      14.572   5.698 -15.272  1.00 83.71           O  
ATOM   3868  CG  ASN A 266      13.100   7.620 -13.025  1.00 83.71           C  
ATOM   3869  ND2 ASN A 266      14.085   7.942 -12.218  1.00 83.71           N  
ATOM   3870 HD21 ASN A 266      14.388   7.313 -11.489  1.00 83.71           H  
ATOM   3871 HD22 ASN A 266      14.487   8.857 -12.370  1.00 83.71           H  
ATOM   3872  OD1 ASN A 266      12.776   8.383 -13.920  1.00 83.71           O  
ATOM   3873  N   TYR A 267      14.415   4.008 -13.803  1.00 90.56           N  
ATOM   3874  H   TYR A 267      13.843   3.523 -13.126  1.00 90.56           H  
ATOM   3875  CA  TYR A 267      15.739   3.481 -14.107  1.00 90.56           C  
ATOM   3876  HA  TYR A 267      16.469   4.281 -13.979  1.00 90.56           H  
ATOM   3877  C   TYR A 267      15.848   3.013 -15.565  1.00 90.56           C  
ATOM   3878  CB  TYR A 267      16.092   2.359 -13.129  1.00 90.56           C  
ATOM   3879  HB2 TYR A 267      15.351   1.563 -13.199  1.00 90.56           H  
ATOM   3880  HB3 TYR A 267      16.069   2.749 -12.112  1.00 90.56           H  
ATOM   3881  O   TYR A 267      16.817   3.362 -16.227  1.00 90.56           O  
ATOM   3882  CG  TYR A 267      17.459   1.781 -13.413  1.00 90.56           C  
ATOM   3883  CD1 TYR A 267      17.595   0.799 -14.414  1.00 90.56           C  
ATOM   3884  HD1 TYR A 267      16.731   0.435 -14.951  1.00 90.56           H  
ATOM   3885  CD2 TYR A 267      18.595   2.275 -12.740  1.00 90.56           C  
ATOM   3886  HD2 TYR A 267      18.491   3.060 -12.006  1.00 90.56           H  
ATOM   3887  CE1 TYR A 267      18.861   0.288 -14.726  1.00 90.56           C  
ATOM   3888  HE1 TYR A 267      18.976  -0.462 -15.494  1.00 90.56           H  
ATOM   3889  CE2 TYR A 267      19.871   1.766 -13.056  1.00 90.56           C  
ATOM   3890  HE2 TYR A 267      20.756   2.144 -12.565  1.00 90.56           H  
ATOM   3891  OH  TYR A 267      21.184   0.208 -14.349  1.00 90.56           O  
ATOM   3892  HH  TYR A 267      21.892   0.432 -13.742  1.00 90.56           H  
ATOM   3893  CZ  TYR A 267      19.991   0.759 -14.040  1.00 90.56           C  
ATOM   3894  N   ASP A 268      14.864   2.269 -16.077  1.00 86.22           N  
ATOM   3895  H   ASP A 268      14.110   1.977 -15.472  1.00 86.22           H  
ATOM   3896  CA  ASP A 268      14.841   1.791 -17.466  1.00 86.22           C  
ATOM   3897  HA  ASP A 268      15.705   1.149 -17.634  1.00 86.22           H  
ATOM   3898  C   ASP A 268      14.909   2.950 -18.470  1.00 86.22           C  
ATOM   3899  CB  ASP A 268      13.565   0.967 -17.680  1.00 86.22           C  
ATOM   3900  HB2 ASP A 268      12.692   1.619 -17.652  1.00 86.22           H  
ATOM   3901  HB3 ASP A 268      13.468   0.250 -16.864  1.00 86.22           H  
ATOM   3902  O   ASP A 268      15.710   2.932 -19.406  1.00 86.22           O  
ATOM   3903  CG  ASP A 268      13.595   0.190 -18.996  1.00 86.22           C  
ATOM   3904  OD1 ASP A 268      14.456  -0.717 -19.094  1.00 86.22           O  
ATOM   3905  OD2 ASP A 268      12.716   0.436 -19.845  1.00 86.22           O  
ATOM   3906  N   TYR A 269      14.148   4.017 -18.207  1.00 81.64           N  
ATOM   3907  H   TYR A 269      13.496   3.960 -17.438  1.00 81.64           H  
ATOM   3908  CA  TYR A 269      14.215   5.251 -18.982  1.00 81.64           C  
ATOM   3909  HA  TYR A 269      13.982   5.019 -20.021  1.00 81.64           H  
ATOM   3910  C   TYR A 269      15.622   5.867 -18.962  1.00 81.64           C  
ATOM   3911  CB  TYR A 269      13.161   6.231 -18.453  1.00 81.64           C  
ATOM   3912  HB2 TYR A 269      13.239   6.302 -17.368  1.00 81.64           H  
ATOM   3913  HB3 TYR A 269      12.172   5.835 -18.685  1.00 81.64           H  
ATOM   3914  O   TYR A 269      16.189   6.150 -20.017  1.00 81.64           O  
ATOM   3915  CG  TYR A 269      13.292   7.616 -19.048  1.00 81.64           C  
ATOM   3916  CD1 TYR A 269      13.752   8.689 -18.259  1.00 81.64           C  
ATOM   3917  HD1 TYR A 269      13.964   8.534 -17.211  1.00 81.64           H  
ATOM   3918  CD2 TYR A 269      13.037   7.804 -20.419  1.00 81.64           C  
ATOM   3919  HD2 TYR A 269      12.712   6.973 -21.027  1.00 81.64           H  
ATOM   3920  CE1 TYR A 269      13.941   9.959 -18.838  1.00 81.64           C  
ATOM   3921  HE1 TYR A 269      14.287  10.784 -18.233  1.00 81.64           H  
ATOM   3922  CE2 TYR A 269      13.251   9.064 -21.004  1.00 81.64           C  
ATOM   3923  HE2 TYR A 269      13.093   9.214 -22.062  1.00 81.64           H  
ATOM   3924  OH  TYR A 269      13.853  11.367 -20.789  1.00 81.64           O  
ATOM   3925  HH  TYR A 269      14.186  12.015 -20.165  1.00 81.64           H  
ATOM   3926  CZ  TYR A 269      13.686  10.147 -20.214  1.00 81.64           C  
ATOM   3927  N   LEU A 270      16.224   6.029 -17.780  1.00 83.27           N  
ATOM   3928  H   LEU A 270      15.724   5.743 -16.950  1.00 83.27           H  
ATOM   3929  CA  LEU A 270      17.572   6.592 -17.641  1.00 83.27           C  
ATOM   3930  HA  LEU A 270      17.612   7.545 -18.169  1.00 83.27           H  
ATOM   3931  C   LEU A 270      18.652   5.708 -18.280  1.00 83.27           C  
ATOM   3932  CB  LEU A 270      17.873   6.814 -16.151  1.00 83.27           C  
ATOM   3933  HB2 LEU A 270      18.925   7.082 -16.052  1.00 83.27           H  
ATOM   3934  HB3 LEU A 270      17.722   5.874 -15.621  1.00 83.27           H  
ATOM   3935  O   LEU A 270      19.604   6.224 -18.865  1.00 83.27           O  
ATOM   3936  CG  LEU A 270      17.020   7.908 -15.483  1.00 83.27           C  
ATOM   3937  HG  LEU A 270      15.960   7.666 -15.558  1.00 83.27           H  
ATOM   3938  CD1 LEU A 270      17.393   7.999 -14.005  1.00 83.27           C  
ATOM   3939 HD11 LEU A 270      17.238   7.030 -13.531  1.00 83.27           H  
ATOM   3940 HD12 LEU A 270      18.437   8.299 -13.914  1.00 83.27           H  
ATOM   3941 HD13 LEU A 270      16.762   8.740 -13.514  1.00 83.27           H  
ATOM   3942  CD2 LEU A 270      17.221   9.282 -16.118  1.00 83.27           C  
ATOM   3943 HD21 LEU A 270      16.701  10.041 -15.533  1.00 83.27           H  
ATOM   3944 HD22 LEU A 270      18.285   9.519 -16.158  1.00 83.27           H  
ATOM   3945 HD23 LEU A 270      16.812   9.290 -17.128  1.00 83.27           H  
ATOM   3946  N   HIS A 271      18.493   4.387 -18.210  1.00 86.62           N  
ATOM   3947  H   HIS A 271      17.705   4.027 -17.692  1.00 86.62           H  
ATOM   3948  CA  HIS A 271      19.379   3.427 -18.859  1.00 86.62           C  
ATOM   3949  HA  HIS A 271      20.408   3.629 -18.559  1.00 86.62           H  
ATOM   3950  C   HIS A 271      19.318   3.568 -20.384  1.00 86.62           C  
ATOM   3951  CB  HIS A 271      19.005   2.015 -18.392  1.00 86.62           C  
ATOM   3952  HB2 HIS A 271      19.042   1.972 -17.303  1.00 86.62           H  
ATOM   3953  HB3 HIS A 271      17.984   1.787 -18.698  1.00 86.62           H  
ATOM   3954  O   HIS A 271      20.356   3.607 -21.044  1.00 86.62           O  
ATOM   3955  CG  HIS A 271      19.923   0.958 -18.941  1.00 86.62           C  
ATOM   3956  CD2 HIS A 271      19.680   0.160 -20.024  1.00 86.62           C  
ATOM   3957  HD2 HIS A 271      18.789   0.173 -20.633  1.00 86.62           H  
ATOM   3958  ND1 HIS A 271      21.165   0.615 -18.458  1.00 86.62           N  
ATOM   3959  HD1 HIS A 271      21.667   1.031 -17.687  1.00 86.62           H  
ATOM   3960  CE1 HIS A 271      21.659  -0.365 -19.226  1.00 86.62           C  
ATOM   3961  HE1 HIS A 271      22.624  -0.830 -19.093  1.00 86.62           H  
ATOM   3962  NE2 HIS A 271      20.781  -0.689 -20.187  1.00 86.62           N  
ATOM   3963  N   SER A 272      18.119   3.746 -20.947  1.00 78.80           N  
ATOM   3964  H   SER A 272      17.295   3.676 -20.367  1.00 78.80           H  
ATOM   3965  CA  SER A 272      17.959   4.044 -22.372  1.00 78.80           C  
ATOM   3966  HA  SER A 272      18.454   3.259 -22.943  1.00 78.80           H  
ATOM   3967  C   SER A 272      18.595   5.380 -22.765  1.00 78.80           C  
ATOM   3968  CB  SER A 272      16.480   4.050 -22.756  1.00 78.80           C  
ATOM   3969  HB2 SER A 272      15.968   4.865 -22.245  1.00 78.80           H  
ATOM   3970  HB3 SER A 272      16.020   3.107 -22.461  1.00 78.80           H  
ATOM   3971  O   SER A 272      19.201   5.457 -23.832  1.00 78.80           O  
ATOM   3972  OG  SER A 272      16.351   4.218 -24.158  1.00 78.80           O  
ATOM   3973  HG  SER A 272      17.185   4.524 -24.521  1.00 78.80           H  
ATOM   3974  N   VAL A 273      18.494   6.420 -21.926  1.00 74.68           N  
ATOM   3975  H   VAL A 273      17.938   6.310 -21.090  1.00 74.68           H  
ATOM   3976  CA  VAL A 273      19.165   7.709 -22.176  1.00 74.68           C  
ATOM   3977  HA  VAL A 273      18.851   8.072 -23.154  1.00 74.68           H  
ATOM   3978  C   VAL A 273      20.680   7.515 -22.254  1.00 74.68           C  
ATOM   3979  CB  VAL A 273      18.775   8.780 -21.134  1.00 74.68           C  
ATOM   3980  HB  VAL A 273      18.968   8.395 -20.133  1.00 74.68           H  
ATOM   3981  O   VAL A 273      21.293   7.928 -23.235  1.00 74.68           O  
ATOM   3982  CG1 VAL A 273      19.552  10.093 -21.300  1.00 74.68           C  
ATOM   3983 HG11 VAL A 273      19.330  10.559 -22.260  1.00 74.68           H  
ATOM   3984 HG12 VAL A 273      19.284  10.786 -20.502  1.00 74.68           H  
ATOM   3985 HG13 VAL A 273      20.628   9.923 -21.250  1.00 74.68           H  
ATOM   3986  CG2 VAL A 273      17.287   9.148 -21.243  1.00 74.68           C  
ATOM   3987 HG21 VAL A 273      17.018   9.827 -20.434  1.00 74.68           H  
ATOM   3988 HG22 VAL A 273      17.085   9.632 -22.199  1.00 74.68           H  
ATOM   3989 HG23 VAL A 273      16.661   8.259 -21.166  1.00 74.68           H  
ATOM   3990  N   ALA A 274      21.264   6.824 -21.273  1.00 81.45           N  
ATOM   3991  H   ALA A 274      20.685   6.494 -20.514  1.00 81.45           H  
ATOM   3992  CA  ALA A 274      22.702   6.575 -21.191  1.00 81.45           C  
ATOM   3993  HA  ALA A 274      23.225   7.531 -21.203  1.00 81.45           H  
ATOM   3994  C   ALA A 274      23.250   5.734 -22.354  1.00 81.45           C  
ATOM   3995  CB  ALA A 274      22.974   5.872 -19.859  1.00 81.45           C  
ATOM   3996  HB1 ALA A 274      22.651   6.512 -19.038  1.00 81.45           H  
ATOM   3997  HB2 ALA A 274      22.425   4.931 -19.812  1.00 81.45           H  
ATOM   3998  HB3 ALA A 274      24.038   5.660 -19.758  1.00 81.45           H  
ATOM   3999  O   ALA A 274      24.292   6.067 -22.916  1.00 81.45           O  
ATOM   4000  N   ASN A 275      22.559   4.655 -22.732  1.00 76.70           N  
ATOM   4001  H   ASN A 275      21.743   4.393 -22.198  1.00 76.70           H  
ATOM   4002  CA  ASN A 275      23.018   3.753 -23.795  1.00 76.70           C  
ATOM   4003  HA  ASN A 275      24.040   3.442 -23.581  1.00 76.70           H  
ATOM   4004  C   ASN A 275      23.029   4.401 -25.180  1.00 76.70           C  
ATOM   4005  CB  ASN A 275      22.122   2.512 -23.824  1.00 76.70           C  
ATOM   4006  HB2 ASN A 275      22.267   1.990 -24.770  1.00 76.70           H  
ATOM   4007  HB3 ASN A 275      21.075   2.809 -23.757  1.00 76.70           H  
ATOM   4008  O   ASN A 275      23.770   3.967 -26.062  1.00 76.70           O  
ATOM   4009  CG  ASN A 275      22.438   1.523 -22.725  1.00 76.70           C  
ATOM   4010  ND2 ASN A 275      21.630   0.500 -22.637  1.00 76.70           N  
ATOM   4011 HD21 ASN A 275      21.717  -0.082 -21.816  1.00 76.70           H  
ATOM   4012 HD22 ASN A 275      20.822   0.427 -23.239  1.00 76.70           H  
ATOM   4013  OD1 ASN A 275      23.397   1.638 -21.977  1.00 76.70           O  
ATOM   4014  N   ASN A 276      22.204   5.423 -25.376  1.00 67.21           N  
ATOM   4015  H   ASN A 276      21.612   5.718 -24.613  1.00 67.21           H  
ATOM   4016  CA  ASN A 276      22.098   6.124 -26.647  1.00 67.21           C  
ATOM   4017  HA  ASN A 276      22.492   5.492 -27.442  1.00 67.21           H  
ATOM   4018  C   ASN A 276      22.954   7.394 -26.701  1.00 67.21           C  
ATOM   4019  CB  ASN A 276      20.608   6.344 -26.921  1.00 67.21           C  
ATOM   4020  HB2 ASN A 276      20.472   7.053 -27.738  1.00 67.21           H  
ATOM   4021  HB3 ASN A 276      20.160   6.738 -26.009  1.00 67.21           H  
ATOM   4022  O   ASN A 276      23.110   7.943 -27.789  1.00 67.21           O  
ATOM   4023  CG  ASN A 276      19.909   5.045 -27.293  1.00 67.21           C  
ATOM   4024  ND2 ASN A 276      18.677   4.858 -26.897  1.00 67.21           N  
ATOM   4025 HD21 ASN A 276      18.128   5.698 -26.787  1.00 67.21           H  
ATOM   4026 HD22 ASN A 276      18.205   4.112 -27.388  1.00 67.21           H  
ATOM   4027  OD1 ASN A 276      20.442   4.188 -27.983  1.00 67.21           O  
ATOM   4028  N   GLU A 277      23.550   7.812 -25.579  1.00 66.50           N  
ATOM   4029  H   GLU A 277      23.397   7.313 -24.715  1.00 66.50           H  
ATOM   4030  CA  GLU A 277      24.491   8.928 -25.555  1.00 66.50           C  
ATOM   4031  HA  GLU A 277      24.215   9.573 -26.389  1.00 66.50           H  
ATOM   4032  C   GLU A 277      25.933   8.461 -25.799  1.00 66.50           C  
ATOM   4033  CB  GLU A 277      24.343   9.758 -24.266  1.00 66.50           C  
ATOM   4034  HB2 GLU A 277      23.286   9.974 -24.107  1.00 66.50           H  
ATOM   4035  HB3 GLU A 277      24.691   9.162 -23.422  1.00 66.50           H  
ATOM   4036  O   GLU A 277      26.464   7.540 -25.154  1.00 66.50           O  
ATOM   4037  CG  GLU A 277      25.115  11.093 -24.320  1.00 66.50           C  
ATOM   4038  HG2 GLU A 277      24.817  11.723 -23.481  1.00 66.50           H  
ATOM   4039  HG3 GLU A 277      26.181  10.887 -24.223  1.00 66.50           H  
ATOM   4040  CD  GLU A 277      24.831  11.800 -25.649  1.00 66.50           C  
ATOM   4041  OE1 GLU A 277      25.783  11.811 -26.470  1.00 66.50           O  
ATOM   4042  OE2 GLU A 277      23.625  11.948 -25.945  1.00 66.50           O  
ATOM   4043  N   SER A 278      26.589   9.116 -26.755  1.00 66.44           N  
ATOM   4044  H   SER A 278      26.179   9.988 -27.057  1.00 66.44           H  
ATOM   4045  CA  SER A 278      27.995   8.874 -27.058  1.00 66.44           C  
ATOM   4046  HA  SER A 278      28.134   7.799 -27.174  1.00 66.44           H  
ATOM   4047  C   SER A 278      28.871   9.339 -25.890  1.00 66.44           C  
ATOM   4048  CB  SER A 278      28.379   9.531 -28.386  1.00 66.44           C  
ATOM   4049  HB2 SER A 278      27.845   9.019 -29.186  1.00 66.44           H  
ATOM   4050  HB3 SER A 278      29.448   9.396 -28.554  1.00 66.44           H  
ATOM   4051  O   SER A 278      28.707  10.433 -25.376  1.00 66.44           O  
ATOM   4052  OG  SER A 278      28.074  10.911 -28.470  1.00 66.44           O  
ATOM   4053  HG  SER A 278      27.552  11.209 -27.722  1.00 66.44           H  
ATOM   4054  N   GLY A 279      29.789   8.491 -25.414  1.00 70.11           N  
ATOM   4055  H   GLY A 279      29.874   7.580 -25.843  1.00 70.11           H  
ATOM   4056  CA  GLY A 279      30.636   8.803 -24.247  1.00 70.11           C  
ATOM   4057  HA2 GLY A 279      31.571   8.250 -24.336  1.00 70.11           H  
ATOM   4058  HA3 GLY A 279      30.877   9.866 -24.255  1.00 70.11           H  
ATOM   4059  C   GLY A 279      30.026   8.473 -22.872  1.00 70.11           C  
ATOM   4060  O   GLY A 279      30.707   8.619 -21.850  1.00 70.11           O  
ATOM   4061  N   ILE A 280      28.779   7.984 -22.822  1.00 74.13           N  
ATOM   4062  H   ILE A 280      28.230   8.005 -23.670  1.00 74.13           H  
ATOM   4063  CA  ILE A 280      28.148   7.438 -21.601  1.00 74.13           C  
ATOM   4064  HA  ILE A 280      28.802   7.621 -20.749  1.00 74.13           H  
ATOM   4065  C   ILE A 280      27.971   5.918 -21.689  1.00 74.13           C  
ATOM   4066  CB  ILE A 280      26.798   8.129 -21.304  1.00 74.13           C  
ATOM   4067  HB  ILE A 280      26.089   7.860 -22.087  1.00 74.13           H  
ATOM   4068  O   ILE A 280      28.218   5.220 -20.707  1.00 74.13           O  
ATOM   4069  CG1 ILE A 280      26.958   9.663 -21.304  1.00 74.13           C  
ATOM   4070 HG12 ILE A 280      27.793   9.945 -20.663  1.00 74.13           H  
ATOM   4071 HG13 ILE A 280      27.192   9.995 -22.315  1.00 74.13           H  
ATOM   4072  CG2 ILE A 280      26.239   7.637 -19.954  1.00 74.13           C  
ATOM   4073 HG21 ILE A 280      25.239   8.038 -19.791  1.00 74.13           H  
ATOM   4074 HG22 ILE A 280      26.147   6.551 -19.952  1.00 74.13           H  
ATOM   4075 HG23 ILE A 280      26.893   7.951 -19.140  1.00 74.13           H  
ATOM   4076  CD1 ILE A 280      25.719  10.431 -20.845  1.00 74.13           C  
ATOM   4077 HD11 ILE A 280      24.844  10.112 -21.410  1.00 74.13           H  
ATOM   4078 HD12 ILE A 280      25.894  11.494 -21.011  1.00 74.13           H  
ATOM   4079 HD13 ILE A 280      25.535  10.279 -19.781  1.00 74.13           H  
ATOM   4080  N   SER A 281      27.582   5.413 -22.862  1.00 72.37           N  
ATOM   4081  H   SER A 281      27.324   6.068 -23.586  1.00 72.37           H  
ATOM   4082  CA  SER A 281      27.290   3.994 -23.126  1.00 72.37           C  
ATOM   4083  HA  SER A 281      26.515   3.666 -22.433  1.00 72.37           H  
ATOM   4084  C   SER A 281      28.473   3.030 -22.955  1.00 72.37           C  
ATOM   4085  CB  SER A 281      26.734   3.865 -24.548  1.00 72.37           C  
ATOM   4086  HB2 SER A 281      26.614   2.814 -24.809  1.00 72.37           H  
ATOM   4087  HB3 SER A 281      25.758   4.349 -24.576  1.00 72.37           H  
ATOM   4088  O   SER A 281      28.273   1.819 -22.882  1.00 72.37           O  
ATOM   4089  OG  SER A 281      27.567   4.515 -25.496  1.00 72.37           O  
ATOM   4090  HG  SER A 281      27.113   5.330 -25.723  1.00 72.37           H  
ATOM   4091  N   SER A 282      29.707   3.533 -22.889  1.00 72.15           N  
ATOM   4092  H   SER A 282      29.812   4.537 -22.887  1.00 72.15           H  
ATOM   4093  CA  SER A 282      30.906   2.710 -22.712  1.00 72.15           C  
ATOM   4094  HA  SER A 282      30.863   1.886 -23.425  1.00 72.15           H  
ATOM   4095  C   SER A 282      31.011   2.114 -21.306  1.00 72.15           C  
ATOM   4096  CB  SER A 282      32.161   3.533 -23.013  1.00 72.15           C  
ATOM   4097  HB2 SER A 282      32.163   3.822 -24.064  1.00 72.15           H  
ATOM   4098  HB3 SER A 282      33.049   2.933 -22.811  1.00 72.15           H  
ATOM   4099  O   SER A 282      30.687   2.771 -20.315  1.00 72.15           O  
ATOM   4100  OG  SER A 282      32.184   4.698 -22.210  1.00 72.15           O  
ATOM   4101  HG  SER A 282      31.909   4.446 -21.325  1.00 72.15           H  
ATOM   4102  N   THR A 283      31.571   0.908 -21.216  1.00 73.57           N  
ATOM   4103  H   THR A 283      31.824   0.410 -22.057  1.00 73.57           H  
ATOM   4104  CA  THR A 283      31.959   0.279 -19.946  1.00 73.57           C  
ATOM   4105  HA  THR A 283      31.071   0.186 -19.320  1.00 73.57           H  
ATOM   4106  C   THR A 283      32.997   1.130 -19.211  1.00 73.57           C  
ATOM   4107  CB  THR A 283      32.531  -1.124 -20.184  1.00 73.57           C  
ATOM   4108  HB  THR A 283      32.900  -1.528 -19.241  1.00 73.57           H  
ATOM   4109  O   THR A 283      33.980   1.570 -19.811  1.00 73.57           O  
ATOM   4110  CG2 THR A 283      31.471  -2.065 -20.753  1.00 73.57           C  
ATOM   4111 HG21 THR A 283      30.598  -2.081 -20.100  1.00 73.57           H  
ATOM   4112 HG22 THR A 283      31.167  -1.748 -21.751  1.00 73.57           H  
ATOM   4113 HG23 THR A 283      31.879  -3.074 -20.814  1.00 73.57           H  
ATOM   4114  OG1 THR A 283      33.590  -1.039 -21.117  1.00 73.57           O  
ATOM   4115  HG1 THR A 283      34.199  -0.381 -20.775  1.00 73.57           H  
ATOM   4116  N   LEU A 284      32.783   1.359 -17.920  1.00 72.68           N  
ATOM   4117  H   LEU A 284      31.978   0.918 -17.499  1.00 72.68           H  
ATOM   4118  CA  LEU A 284      33.601   2.217 -17.064  1.00 72.68           C  
ATOM   4119  HA  LEU A 284      34.042   3.015 -17.663  1.00 72.68           H  
ATOM   4120  C   LEU A 284      34.766   1.476 -16.403  1.00 72.68           C  
ATOM   4121  CB  LEU A 284      32.695   2.826 -15.979  1.00 72.68           C  
ATOM   4122  HB2 LEU A 284      32.216   2.011 -15.436  1.00 72.68           H  
ATOM   4123  HB3 LEU A 284      33.324   3.366 -15.272  1.00 72.68           H  
ATOM   4124  O   LEU A 284      35.770   2.103 -16.069  1.00 72.68           O  
ATOM   4125  CG  LEU A 284      31.610   3.784 -16.497  1.00 72.68           C  
ATOM   4126  HG  LEU A 284      30.967   3.275 -17.215  1.00 72.68           H  
ATOM   4127  CD1 LEU A 284      30.752   4.237 -15.319  1.00 72.68           C  
ATOM   4128 HD11 LEU A 284      30.207   3.373 -14.937  1.00 72.68           H  
ATOM   4129 HD12 LEU A 284      31.383   4.650 -14.532  1.00 72.68           H  
ATOM   4130 HD13 LEU A 284      30.048   4.998 -15.653  1.00 72.68           H  
ATOM   4131  CD2 LEU A 284      32.195   5.039 -17.151  1.00 72.68           C  
ATOM   4132 HD21 LEU A 284      31.387   5.707 -17.451  1.00 72.68           H  
ATOM   4133 HD22 LEU A 284      32.865   5.546 -16.457  1.00 72.68           H  
ATOM   4134 HD23 LEU A 284      32.746   4.756 -18.049  1.00 72.68           H  
ATOM   4135  N   ASP A 285      34.636   0.168 -16.185  1.00 67.47           N  
ATOM   4136  H   ASP A 285      33.789  -0.301 -16.474  1.00 67.47           H  
ATOM   4137  CA  ASP A 285      35.586  -0.614 -15.397  1.00 67.47           C  
ATOM   4138  HA  ASP A 285      36.565  -0.138 -15.462  1.00 67.47           H  
ATOM   4139  C   ASP A 285      35.782  -2.047 -15.926  1.00 67.47           C  
ATOM   4140  CB  ASP A 285      35.163  -0.570 -13.914  1.00 67.47           C  
ATOM   4141  HB2 ASP A 285      35.926  -1.067 -13.314  1.00 67.47           H  
ATOM   4142  HB3 ASP A 285      35.135   0.471 -13.592  1.00 67.47           H  
ATOM   4143  O   ASP A 285      35.220  -2.463 -16.942  1.00 67.47           O  
ATOM   4144  CG  ASP A 285      33.807  -1.219 -13.611  1.00 67.47           C  
ATOM   4145  OD1 ASP A 285      33.438  -2.166 -14.342  1.00 67.47           O  
ATOM   4146  OD2 ASP A 285      33.183  -0.784 -12.618  1.00 67.47           O  
ATOM   4147  N   SER A 286      36.637  -2.809 -15.235  1.00 65.34           N  
ATOM   4148  H   SER A 286      37.023  -2.441 -14.377  1.00 65.34           H  
ATOM   4149  CA  SER A 286      36.945  -4.205 -15.559  1.00 65.34           C  
ATOM   4150  HA  SER A 286      37.240  -4.262 -16.607  1.00 65.34           H  
ATOM   4151  C   SER A 286      35.765  -5.162 -15.378  1.00 65.34           C  
ATOM   4152  CB  SER A 286      38.117  -4.688 -14.700  1.00 65.34           C  
ATOM   4153  HB2 SER A 286      38.287  -5.751 -14.873  1.00 65.34           H  
ATOM   4154  HB3 SER A 286      39.015  -4.143 -14.993  1.00 65.34           H  
ATOM   4155  O   SER A 286      35.816  -6.261 -15.926  1.00 65.34           O  
ATOM   4156  OG  SER A 286      37.878  -4.460 -13.321  1.00 65.34           O  
ATOM   4157  HG  SER A 286      37.158  -5.022 -13.027  1.00 65.34           H  
ATOM   4158  N   ASN A 287      34.717  -4.760 -14.651  1.00 65.52           N  
ATOM   4159  H   ASN A 287      34.658  -3.796 -14.357  1.00 65.52           H  
ATOM   4160  CA  ASN A 287      33.519  -5.570 -14.426  1.00 65.52           C  
ATOM   4161  HA  ASN A 287      33.800  -6.623 -14.405  1.00 65.52           H  
ATOM   4162  C   ASN A 287      32.501  -5.423 -15.567  1.00 65.52           C  
ATOM   4163  CB  ASN A 287      32.905  -5.222 -13.060  1.00 65.52           C  
ATOM   4164  HB2 ASN A 287      31.988  -5.797 -12.927  1.00 65.52           H  
ATOM   4165  HB3 ASN A 287      32.632  -4.167 -13.033  1.00 65.52           H  
ATOM   4166  O   ASN A 287      31.407  -5.972 -15.476  1.00 65.52           O  
ATOM   4167  CG  ASN A 287      33.803  -5.537 -11.880  1.00 65.52           C  
ATOM   4168  ND2 ASN A 287      33.436  -5.063 -10.715  1.00 65.52           N  
ATOM   4169 HD21 ASN A 287      32.554  -4.575 -10.660  1.00 65.52           H  
ATOM   4170 HD22 ASN A 287      33.963  -5.376  -9.912  1.00 65.52           H  
ATOM   4171  OD1 ASN A 287      34.831  -6.194 -11.967  1.00 65.52           O  
ATOM   4172  N   GLN A 288      32.862  -4.710 -16.643  1.00 67.69           N  
ATOM   4173  H   GLN A 288      33.741  -4.214 -16.595  1.00 67.69           H  
ATOM   4174  CA  GLN A 288      31.978  -4.399 -17.771  1.00 67.69           C  
ATOM   4175  HA  GLN A 288      32.547  -3.758 -18.445  1.00 67.69           H  
ATOM   4176  C   GLN A 288      30.750  -3.563 -17.356  1.00 67.69           C  
ATOM   4177  CB  GLN A 288      31.599  -5.671 -18.565  1.00 67.69           C  
ATOM   4178  HB2 GLN A 288      30.946  -6.294 -17.954  1.00 67.69           H  
ATOM   4179  HB3 GLN A 288      31.022  -5.379 -19.443  1.00 67.69           H  
ATOM   4180  O   GLN A 288      29.746  -3.547 -18.065  1.00 67.69           O  
ATOM   4181  CG  GLN A 288      32.783  -6.531 -19.033  1.00 67.69           C  
ATOM   4182  HG2 GLN A 288      33.402  -6.806 -18.178  1.00 67.69           H  
ATOM   4183  HG3 GLN A 288      32.392  -7.453 -19.461  1.00 67.69           H  
ATOM   4184  CD  GLN A 288      33.632  -5.849 -20.099  1.00 67.69           C  
ATOM   4185  NE2 GLN A 288      34.939  -5.867 -19.968  1.00 67.69           N  
ATOM   4186 HE21 GLN A 288      35.447  -5.324 -20.652  1.00 67.69           H  
ATOM   4187 HE22 GLN A 288      35.345  -6.237 -19.120  1.00 67.69           H  
ATOM   4188  OE1 GLN A 288      33.158  -5.304 -21.081  1.00 67.69           O  
ATOM   4189  N   ASP A 289      30.821  -2.835 -16.235  1.00 78.41           N  
ATOM   4190  H   ASP A 289      31.666  -2.851 -15.681  1.00 78.41           H  
ATOM   4191  CA  ASP A 289      29.716  -1.993 -15.772  1.00 78.41           C  
ATOM   4192  HA  ASP A 289      28.778  -2.514 -15.965  1.00 78.41           H  
ATOM   4193  C   ASP A 289      29.660  -0.661 -16.536  1.00 78.41           C  
ATOM   4194  CB  ASP A 289      29.822  -1.729 -14.259  1.00 78.41           C  
ATOM   4195  HB2 ASP A 289      29.365  -0.763 -14.045  1.00 78.41           H  
ATOM   4196  HB3 ASP A 289      30.871  -1.649 -13.975  1.00 78.41           H  
ATOM   4197  O   ASP A 289      30.681  -0.105 -16.941  1.00 78.41           O  
ATOM   4198  CG  ASP A 289      29.119  -2.746 -13.349  1.00 78.41           C  
ATOM   4199  OD1 ASP A 289      28.144  -3.398 -13.791  1.00 78.41           O  
ATOM   4200  OD2 ASP A 289      29.431  -2.711 -12.135  1.00 78.41           O  
ATOM   4201  N   THR A 290      28.462  -0.099 -16.692  1.00 86.53           N  
ATOM   4202  H   THR A 290      27.654  -0.605 -16.359  1.00 86.53           H  
ATOM   4203  CA  THR A 290      28.212   1.191 -17.363  1.00 86.53           C  
ATOM   4204  HA  THR A 290      29.120   1.520 -17.868  1.00 86.53           H  
ATOM   4205  C   THR A 290      27.823   2.295 -16.369  1.00 86.53           C  
ATOM   4206  CB  THR A 290      27.131   1.031 -18.445  1.00 86.53           C  
ATOM   4207  HB  THR A 290      26.966   1.993 -18.930  1.00 86.53           H  
ATOM   4208  O   THR A 290      27.672   2.063 -15.166  1.00 86.53           O  
ATOM   4209  CG2 THR A 290      27.511   0.017 -19.523  1.00 86.53           C  
ATOM   4210 HG21 THR A 290      27.600  -0.983 -19.099  1.00 86.53           H  
ATOM   4211 HG22 THR A 290      26.750   0.008 -20.304  1.00 86.53           H  
ATOM   4212 HG23 THR A 290      28.462   0.300 -19.972  1.00 86.53           H  
ATOM   4213  OG1 THR A 290      25.932   0.613 -17.843  1.00 86.53           O  
ATOM   4214  HG1 THR A 290      25.298   0.442 -18.543  1.00 86.53           H  
ATOM   4215  N   PHE A 291      27.657   3.533 -16.856  1.00 88.76           N  
ATOM   4216  H   PHE A 291      27.832   3.691 -17.838  1.00 88.76           H  
ATOM   4217  CA  PHE A 291      27.237   4.674 -16.026  1.00 88.76           C  
ATOM   4218  HA  PHE A 291      27.945   4.792 -15.206  1.00 88.76           H  
ATOM   4219  C   PHE A 291      25.860   4.471 -15.371  1.00 88.76           C  
ATOM   4220  CB  PHE A 291      27.253   5.946 -16.885  1.00 88.76           C  
ATOM   4221  HB2 PHE A 291      26.559   5.814 -17.715  1.00 88.76           H  
ATOM   4222  HB3 PHE A 291      28.250   6.080 -17.306  1.00 88.76           H  
ATOM   4223  O   PHE A 291      25.687   4.771 -14.187  1.00 88.76           O  
ATOM   4224  CG  PHE A 291      26.881   7.198 -16.114  1.00 88.76           C  
ATOM   4225  CD1 PHE A 291      25.627   7.810 -16.301  1.00 88.76           C  
ATOM   4226  HD1 PHE A 291      24.941   7.430 -17.044  1.00 88.76           H  
ATOM   4227  CD2 PHE A 291      27.780   7.729 -15.171  1.00 88.76           C  
ATOM   4228  HD2 PHE A 291      28.742   7.265 -15.016  1.00 88.76           H  
ATOM   4229  CE1 PHE A 291      25.260   8.920 -15.521  1.00 88.76           C  
ATOM   4230  HE1 PHE A 291      24.293   9.383 -15.656  1.00 88.76           H  
ATOM   4231  CE2 PHE A 291      27.416   8.847 -14.403  1.00 88.76           C  
ATOM   4232  HE2 PHE A 291      28.095   9.230 -13.656  1.00 88.76           H  
ATOM   4233  CZ  PHE A 291      26.151   9.436 -14.566  1.00 88.76           C  
ATOM   4234  HZ  PHE A 291      25.862  10.280 -13.958  1.00 88.76           H  
ATOM   4235  N   VAL A 292      24.907   3.919 -16.127  1.00 91.12           N  
ATOM   4236  H   VAL A 292      25.153   3.657 -17.071  1.00 91.12           H  
ATOM   4237  CA  VAL A 292      23.611   3.443 -15.625  1.00 91.12           C  
ATOM   4238  HA  VAL A 292      23.503   3.715 -14.576  1.00 91.12           H  
ATOM   4239  C   VAL A 292      23.625   1.924 -15.714  1.00 91.12           C  
ATOM   4240  CB  VAL A 292      22.425   4.059 -16.392  1.00 91.12           C  
ATOM   4241  HB  VAL A 292      22.444   3.744 -17.435  1.00 91.12           H  
ATOM   4242  O   VAL A 292      23.235   1.349 -16.727  1.00 91.12           O  
ATOM   4243  CG1 VAL A 292      21.101   3.630 -15.749  1.00 91.12           C  
ATOM   4244 HG11 VAL A 292      20.937   2.566 -15.917  1.00 91.12           H  
ATOM   4245 HG12 VAL A 292      21.116   3.833 -14.679  1.00 91.12           H  
ATOM   4246 HG13 VAL A 292      20.269   4.177 -16.191  1.00 91.12           H  
ATOM   4247  CG2 VAL A 292      22.473   5.586 -16.349  1.00 91.12           C  
ATOM   4248 HG21 VAL A 292      23.360   5.937 -16.876  1.00 91.12           H  
ATOM   4249 HG22 VAL A 292      21.594   5.997 -16.845  1.00 91.12           H  
ATOM   4250 HG23 VAL A 292      22.506   5.931 -15.316  1.00 91.12           H  
ATOM   4251  N   GLY A 293      24.132   1.289 -14.662  1.00 91.29           N  
ATOM   4252  H   GLY A 293      24.378   1.837 -13.849  1.00 91.29           H  
ATOM   4253  CA  GLY A 293      24.453  -0.135 -14.648  1.00 91.29           C  
ATOM   4254  HA2 GLY A 293      25.530  -0.248 -14.773  1.00 91.29           H  
ATOM   4255  HA3 GLY A 293      23.967  -0.649 -15.478  1.00 91.29           H  
ATOM   4256  C   GLY A 293      24.030  -0.817 -13.353  1.00 91.29           C  
ATOM   4257  O   GLY A 293      23.109  -0.378 -12.653  1.00 91.29           O  
ATOM   4258  N   THR A 294      24.702  -1.909 -13.017  1.00 90.57           N  
ATOM   4259  H   THR A 294      25.508  -2.187 -13.557  1.00 90.57           H  
ATOM   4260  CA  THR A 294      24.379  -2.687 -11.820  1.00 90.57           C  
ATOM   4261  HA  THR A 294      23.417  -2.361 -11.425  1.00 90.57           H  
ATOM   4262  C   THR A 294      25.391  -2.449 -10.706  1.00 90.57           C  
ATOM   4263  CB  THR A 294      24.200  -4.175 -12.143  1.00 90.57           C  
ATOM   4264  HB  THR A 294      23.745  -4.642 -11.270  1.00 90.57           H  
ATOM   4265  O   THR A 294      26.405  -1.767 -10.860  1.00 90.57           O  
ATOM   4266  CG2 THR A 294      23.255  -4.412 -13.325  1.00 90.57           C  
ATOM   4267 HG21 THR A 294      23.744  -4.137 -14.260  1.00 90.57           H  
ATOM   4268 HG22 THR A 294      22.993  -5.469 -13.369  1.00 90.57           H  
ATOM   4269 HG23 THR A 294      22.344  -3.825 -13.205  1.00 90.57           H  
ATOM   4270  OG1 THR A 294      25.438  -4.810 -12.356  1.00 90.57           O  
ATOM   4271  HG1 THR A 294      25.871  -4.492 -13.152  1.00 90.57           H  
ATOM   4272  N   TYR A 295      25.084  -2.963  -9.523  1.00 89.17           N  
ATOM   4273  H   TYR A 295      24.193  -3.425  -9.409  1.00 89.17           H  
ATOM   4274  CA  TYR A 295      26.061  -3.136  -8.467  1.00 89.17           C  
ATOM   4275  HA  TYR A 295      27.058  -2.993  -8.883  1.00 89.17           H  
ATOM   4276  C   TYR A 295      25.985  -4.554  -7.937  1.00 89.17           C  
ATOM   4277  CB  TYR A 295      25.844  -2.109  -7.369  1.00 89.17           C  
ATOM   4278  HB2 TYR A 295      24.863  -2.268  -6.922  1.00 89.17           H  
ATOM   4279  HB3 TYR A 295      25.856  -1.131  -7.851  1.00 89.17           H  
ATOM   4280  O   TYR A 295      24.902  -5.051  -7.604  1.00 89.17           O  
ATOM   4281  CG  TYR A 295      26.907  -2.133  -6.287  1.00 89.17           C  
ATOM   4282  CD1 TYR A 295      26.595  -2.557  -4.982  1.00 89.17           C  
ATOM   4283  HD1 TYR A 295      25.598  -2.899  -4.743  1.00 89.17           H  
ATOM   4284  CD2 TYR A 295      28.230  -1.769  -6.604  1.00 89.17           C  
ATOM   4285  HD2 TYR A 295      28.491  -1.530  -7.624  1.00 89.17           H  
ATOM   4286  CE1 TYR A 295      27.606  -2.599  -4.002  1.00 89.17           C  
ATOM   4287  HE1 TYR A 295      27.430  -2.992  -3.012  1.00 89.17           H  
ATOM   4288  CE2 TYR A 295      29.235  -1.799  -5.619  1.00 89.17           C  
ATOM   4289  HE2 TYR A 295      30.256  -1.560  -5.877  1.00 89.17           H  
ATOM   4290  OH  TYR A 295      29.874  -2.273  -3.348  1.00 89.17           O  
ATOM   4291  HH  TYR A 295      30.756  -2.196  -3.719  1.00 89.17           H  
ATOM   4292  CZ  TYR A 295      28.920  -2.222  -4.313  1.00 89.17           C  
ATOM   4293  N   HIS A 296      27.155  -5.172  -7.876  1.00 86.25           N  
ATOM   4294  H   HIS A 296      27.990  -4.691  -8.178  1.00 86.25           H  
ATOM   4295  CA  HIS A 296      27.352  -6.548  -7.479  1.00 86.25           C  
ATOM   4296  HA  HIS A 296      26.588  -6.818  -6.750  1.00 86.25           H  
ATOM   4297  C   HIS A 296      28.712  -6.709  -6.802  1.00 86.25           C  
ATOM   4298  CB  HIS A 296      27.193  -7.440  -8.716  1.00 86.25           C  
ATOM   4299  HB2 HIS A 296      26.167  -7.313  -9.063  1.00 86.25           H  
ATOM   4300  HB3 HIS A 296      27.323  -8.484  -8.429  1.00 86.25           H  
ATOM   4301  O   HIS A 296      29.601  -5.867  -6.951  1.00 86.25           O  
ATOM   4302  CG  HIS A 296      28.124  -7.134  -9.866  1.00 86.25           C  
ATOM   4303  CD2 HIS A 296      29.352  -7.702 -10.068  1.00 86.25           C  
ATOM   4304  HD2 HIS A 296      29.815  -8.443  -9.433  1.00 86.25           H  
ATOM   4305  ND1 HIS A 296      27.911  -6.255 -10.913  1.00 86.25           N  
ATOM   4306  HD1 HIS A 296      27.080  -5.723 -11.128  1.00 86.25           H  
ATOM   4307  CE1 HIS A 296      29.000  -6.273 -11.702  1.00 86.25           C  
ATOM   4308  HE1 HIS A 296      29.126  -5.678 -12.595  1.00 86.25           H  
ATOM   4309  NE2 HIS A 296      29.903  -7.145 -11.223  1.00 86.25           N  
ATOM   4310  N   THR A 297      28.852  -7.781  -6.029  1.00 86.91           N  
ATOM   4311  H   THR A 297      28.077  -8.423  -5.945  1.00 86.91           H  
ATOM   4312  CA  THR A 297      30.093  -8.122  -5.326  1.00 86.91           C  
ATOM   4313  HA  THR A 297      30.909  -7.541  -5.756  1.00 86.91           H  
ATOM   4314  C   THR A 297      30.460  -9.587  -5.541  1.00 86.91           C  
ATOM   4315  CB  THR A 297      30.018  -7.776  -3.824  1.00 86.91           C  
ATOM   4316  HB  THR A 297      30.881  -8.215  -3.322  1.00 86.91           H  
ATOM   4317  O   THR A 297      29.589 -10.437  -5.726  1.00 86.91           O  
ATOM   4318  CG2 THR A 297      30.042  -6.269  -3.580  1.00 86.91           C  
ATOM   4319 HG21 THR A 297      30.961  -5.847  -3.987  1.00 86.91           H  
ATOM   4320 HG22 THR A 297      29.998  -6.067  -2.510  1.00 86.91           H  
ATOM   4321 HG23 THR A 297      29.191  -5.791  -4.066  1.00 86.91           H  
ATOM   4322  OG1 THR A 297      28.848  -8.238  -3.196  1.00 86.91           O  
ATOM   4323  HG1 THR A 297      28.289  -7.470  -3.053  1.00 86.91           H  
ATOM   4324  N   HIS A 298      31.760  -9.886  -5.503  1.00 81.35           N  
ATOM   4325  H   HIS A 298      32.428  -9.128  -5.499  1.00 81.35           H  
ATOM   4326  CA  HIS A 298      32.307 -11.231  -5.707  1.00 81.35           C  
ATOM   4327  HA  HIS A 298      31.523 -11.904  -6.056  1.00 81.35           H  
ATOM   4328  C   HIS A 298      32.893 -11.758  -4.391  1.00 81.35           C  
ATOM   4329  CB  HIS A 298      33.350 -11.203  -6.830  1.00 81.35           C  
ATOM   4330  HB2 HIS A 298      33.675 -12.225  -7.021  1.00 81.35           H  
ATOM   4331  HB3 HIS A 298      34.219 -10.623  -6.518  1.00 81.35           H  
ATOM   4332  O   HIS A 298      34.021 -11.404  -4.031  1.00 81.35           O  
ATOM   4333  CG  HIS A 298      32.830 -10.605  -8.113  1.00 81.35           C  
ATOM   4334  CD2 HIS A 298      32.350 -11.295  -9.188  1.00 81.35           C  
ATOM   4335  HD2 HIS A 298      32.302 -12.370  -9.280  1.00 81.35           H  
ATOM   4336  ND1 HIS A 298      32.809  -9.236  -8.397  1.00 81.35           N  
ATOM   4337  CE1 HIS A 298      32.364  -9.141  -9.660  1.00 81.35           C  
ATOM   4338  HE1 HIS A 298      32.255  -8.218 -10.210  1.00 81.35           H  
ATOM   4339  NE2 HIS A 298      32.064 -10.352 -10.152  1.00 81.35           N  
ATOM   4340  HE2 HIS A 298      31.749 -10.515 -11.098  1.00 81.35           H  
ATOM   4341  N   PRO A 299      32.151 -12.564  -3.608  1.00 74.98           N  
ATOM   4342  CA  PRO A 299      32.605 -13.009  -2.293  1.00 74.98           C  
ATOM   4343  HA  PRO A 299      32.873 -12.136  -1.699  1.00 74.98           H  
ATOM   4344  C   PRO A 299      33.839 -13.924  -2.330  1.00 74.98           C  
ATOM   4345  CB  PRO A 299      31.392 -13.687  -1.645  1.00 74.98           C  
ATOM   4346  HB2 PRO A 299      31.674 -14.535  -1.020  1.00 74.98           H  
ATOM   4347  HB3 PRO A 299      30.840 -12.952  -1.060  1.00 74.98           H  
ATOM   4348  O   PRO A 299      34.507 -14.043  -1.302  1.00 74.98           O  
ATOM   4349  CG  PRO A 299      30.543 -14.123  -2.832  1.00 74.98           C  
ATOM   4350  HG2 PRO A 299      30.927 -15.074  -3.200  1.00 74.98           H  
ATOM   4351  HG3 PRO A 299      29.487 -14.204  -2.574  1.00 74.98           H  
ATOM   4352  CD  PRO A 299      30.794 -13.021  -3.853  1.00 74.98           C  
ATOM   4353  HD2 PRO A 299      30.679 -13.430  -4.857  1.00 74.98           H  
ATOM   4354  HD3 PRO A 299      30.096 -12.198  -3.698  1.00 74.98           H  
ATOM   4355  N   TYR A 300      34.176 -14.541  -3.472  1.00 76.22           N  
ATOM   4356  H   TYR A 300      33.605 -14.427  -4.296  1.00 76.22           H  
ATOM   4357  CA  TYR A 300      35.408 -15.327  -3.627  1.00 76.22           C  
ATOM   4358  HA  TYR A 300      35.834 -15.487  -2.637  1.00 76.22           H  
ATOM   4359  C   TYR A 300      36.518 -14.586  -4.394  1.00 76.22           C  
ATOM   4360  CB  TYR A 300      35.101 -16.732  -4.179  1.00 76.22           C  
ATOM   4361  HB2 TYR A 300      36.016 -17.323  -4.140  1.00 76.22           H  
ATOM   4362  HB3 TYR A 300      34.818 -16.680  -5.230  1.00 76.22           H  
ATOM   4363  O   TYR A 300      37.587 -15.157  -4.611  1.00 76.22           O  
ATOM   4364  CG  TYR A 300      34.028 -17.491  -3.419  1.00 76.22           C  
ATOM   4365  CD1 TYR A 300      34.231 -17.792  -2.059  1.00 76.22           C  
ATOM   4366  HD1 TYR A 300      35.132 -17.453  -1.570  1.00 76.22           H  
ATOM   4367  CD2 TYR A 300      32.845 -17.902  -4.063  1.00 76.22           C  
ATOM   4368  HD2 TYR A 300      32.696 -17.664  -5.106  1.00 76.22           H  
ATOM   4369  CE1 TYR A 300      33.254 -18.500  -1.338  1.00 76.22           C  
ATOM   4370  HE1 TYR A 300      33.408 -18.711  -0.290  1.00 76.22           H  
ATOM   4371  CE2 TYR A 300      31.874 -18.636  -3.351  1.00 76.22           C  
ATOM   4372  HE2 TYR A 300      30.965 -18.965  -3.834  1.00 76.22           H  
ATOM   4373  OH  TYR A 300      31.164 -19.653  -1.293  1.00 76.22           O  
ATOM   4374  HH  TYR A 300      31.212 -19.473  -0.351  1.00 76.22           H  
ATOM   4375  CZ  TYR A 300      32.079 -18.932  -1.989  1.00 76.22           C  
ATOM   4376  N   GLY A 301      36.317 -13.302  -4.732  1.00 66.88           N  
ATOM   4377  H   GLY A 301      35.422 -12.886  -4.518  1.00 66.88           H  
ATOM   4378  CA  GLY A 301      37.279 -12.478  -5.484  1.00 66.88           C  
ATOM   4379  HA2 GLY A 301      36.929 -11.445  -5.478  1.00 66.88           H  
ATOM   4380  HA3 GLY A 301      38.253 -12.526  -4.999  1.00 66.88           H  
ATOM   4381  C   GLY A 301      37.462 -12.892  -6.950  1.00 66.88           C  
ATOM   4382  O   GLY A 301      38.374 -12.417  -7.621  1.00 66.88           O  
ATOM   4383  N   ASP A 302      36.623 -13.806  -7.413  1.00 65.09           N  
ATOM   4384  H   ASP A 302      35.868 -14.090  -6.805  1.00 65.09           H  
ATOM   4385  CA  ASP A 302      36.492 -14.293  -8.775  1.00 65.09           C  
ATOM   4386  HA  ASP A 302      37.481 -14.477  -9.193  1.00 65.09           H  
ATOM   4387  C   ASP A 302      35.765 -13.272  -9.666  1.00 65.09           C  
ATOM   4388  CB  ASP A 302      35.731 -15.617  -8.690  1.00 65.09           C  
ATOM   4389  HB2 ASP A 302      35.615 -16.033  -9.690  1.00 65.09           H  
ATOM   4390  HB3 ASP A 302      36.297 -16.329  -8.090  1.00 65.09           H  
ATOM   4391  O   ASP A 302      35.084 -12.379  -9.173  1.00 65.09           O  
ATOM   4392  CG  ASP A 302      34.358 -15.399  -8.047  1.00 65.09           C  
ATOM   4393  OD1 ASP A 302      34.260 -15.071  -6.843  1.00 65.09           O  
ATOM   4394  OD2 ASP A 302      33.365 -15.594  -8.754  1.00 65.09           O  
ATOM   4395  N   GLY A 303      35.949 -13.371 -10.983  1.00 65.89           N  
ATOM   4396  H   GLY A 303      36.436 -14.182 -11.337  1.00 65.89           H  
ATOM   4397  CA  GLY A 303      35.227 -12.535 -11.942  1.00 65.89           C  
ATOM   4398  HA2 GLY A 303      35.713 -12.594 -12.916  1.00 65.89           H  
ATOM   4399  HA3 GLY A 303      35.246 -11.499 -11.605  1.00 65.89           H  
ATOM   4400  C   GLY A 303      33.766 -12.966 -12.108  1.00 65.89           C  
ATOM   4401  O   GLY A 303      33.351 -14.021 -11.646  1.00 65.89           O  
ATOM   4402  N   GLY A 304      32.986 -12.139 -12.793  1.00 73.03           N  
ATOM   4403  H   GLY A 304      33.363 -11.250 -13.088  1.00 73.03           H  
ATOM   4404  CA  GLY A 304      31.587 -12.404 -13.119  1.00 73.03           C  
ATOM   4405  HA2 GLY A 304      31.539 -13.103 -13.955  1.00 73.03           H  
ATOM   4406  HA3 GLY A 304      31.070 -12.847 -12.269  1.00 73.03           H  
ATOM   4407  C   GLY A 304      30.903 -11.102 -13.502  1.00 73.03           C  
ATOM   4408  O   GLY A 304      31.307 -10.044 -13.020  1.00 73.03           O  
ATOM   4409  N   VAL A 305      29.909 -11.166 -14.381  1.00 78.72           N  
ATOM   4410  H   VAL A 305      29.572 -12.080 -14.649  1.00 78.72           H  
ATOM   4411  CA  VAL A 305      29.261  -9.976 -14.948  1.00 78.72           C  
ATOM   4412  HA  VAL A 305      29.658  -9.084 -14.463  1.00 78.72           H  
ATOM   4413  C   VAL A 305      27.772 -10.023 -14.658  1.00 78.72           C  
ATOM   4414  CB  VAL A 305      29.549  -9.832 -16.458  1.00 78.72           C  
ATOM   4415  HB  VAL A 305      29.170 -10.709 -16.983  1.00 78.72           H  
ATOM   4416  O   VAL A 305      27.137 -11.072 -14.773  1.00 78.72           O  
ATOM   4417  CG1 VAL A 305      28.884  -8.583 -17.057  1.00 78.72           C  
ATOM   4418 HG11 VAL A 305      29.198  -7.692 -16.513  1.00 78.72           H  
ATOM   4419 HG12 VAL A 305      29.170  -8.475 -18.103  1.00 78.72           H  
ATOM   4420 HG13 VAL A 305      27.799  -8.671 -17.018  1.00 78.72           H  
ATOM   4421  CG2 VAL A 305      31.057  -9.715 -16.723  1.00 78.72           C  
ATOM   4422 HG21 VAL A 305      31.565 -10.628 -16.412  1.00 78.72           H  
ATOM   4423 HG22 VAL A 305      31.465  -8.868 -16.171  1.00 78.72           H  
ATOM   4424 HG23 VAL A 305      31.237  -9.571 -17.788  1.00 78.72           H  
ATOM   4425  N   ILE A 306      27.201  -8.870 -14.314  1.00 84.36           N  
ATOM   4426  H   ILE A 306      27.780  -8.045 -14.249  1.00 84.36           H  
ATOM   4427  CA  ILE A 306      25.755  -8.678 -14.342  1.00 84.36           C  
ATOM   4428  HA  ILE A 306      25.285  -9.607 -14.666  1.00 84.36           H  
ATOM   4429  C   ILE A 306      25.419  -7.599 -15.350  1.00 84.36           C  
ATOM   4430  CB  ILE A 306      25.158  -8.321 -12.976  1.00 84.36           C  
ATOM   4431  HB  ILE A 306      25.501  -7.325 -12.697  1.00 84.36           H  
ATOM   4432  O   ILE A 306      25.898  -6.473 -15.258  1.00 84.36           O  
ATOM   4433  CG1 ILE A 306      25.644  -9.299 -11.896  1.00 84.36           C  
ATOM   4434 HG12 ILE A 306      26.697  -9.111 -11.688  1.00 84.36           H  
ATOM   4435 HG13 ILE A 306      25.521 -10.326 -12.240  1.00 84.36           H  
ATOM   4436  CG2 ILE A 306      23.613  -8.298 -13.088  1.00 84.36           C  
ATOM   4437 HG21 ILE A 306      23.285  -7.676 -13.921  1.00 84.36           H  
ATOM   4438 HG22 ILE A 306      23.247  -9.312 -13.251  1.00 84.36           H  
ATOM   4439 HG23 ILE A 306      23.162  -7.877 -12.190  1.00 84.36           H  
ATOM   4440  CD1 ILE A 306      24.846  -9.102 -10.615  1.00 84.36           C  
ATOM   4441 HD11 ILE A 306      23.867  -9.552 -10.779  1.00 84.36           H  
ATOM   4442 HD12 ILE A 306      24.706  -8.039 -10.414  1.00 84.36           H  
ATOM   4443 HD13 ILE A 306      25.334  -9.571  -9.761  1.00 84.36           H  
ATOM   4444  N   GLU A 307      24.511  -7.925 -16.255  1.00 86.39           N  
ATOM   4445  H   GLU A 307      24.143  -8.866 -16.245  1.00 86.39           H  
ATOM   4446  CA  GLU A 307      23.991  -6.986 -17.232  1.00 86.39           C  
ATOM   4447  HA  GLU A 307      24.511  -6.033 -17.136  1.00 86.39           H  
ATOM   4448  C   GLU A 307      22.499  -6.747 -16.995  1.00 86.39           C  
ATOM   4449  CB  GLU A 307      24.288  -7.519 -18.630  1.00 86.39           C  
ATOM   4450  HB2 GLU A 307      25.335  -7.816 -18.686  1.00 86.39           H  
ATOM   4451  HB3 GLU A 307      23.664  -8.395 -18.803  1.00 86.39           H  
ATOM   4452  O   GLU A 307      21.715  -7.681 -16.803  1.00 86.39           O  
ATOM   4453  CG  GLU A 307      24.019  -6.471 -19.717  1.00 86.39           C  
ATOM   4454  HG2 GLU A 307      22.993  -6.116 -19.618  1.00 86.39           H  
ATOM   4455  HG3 GLU A 307      24.690  -5.626 -19.569  1.00 86.39           H  
ATOM   4456  CD  GLU A 307      24.197  -7.042 -21.130  1.00 86.39           C  
ATOM   4457  OE1 GLU A 307      24.060  -6.263 -22.096  1.00 86.39           O  
ATOM   4458  OE2 GLU A 307      24.359  -8.279 -21.253  1.00 86.39           O  
ATOM   4459  N   TYR A 308      22.086  -5.484 -17.026  1.00 91.06           N  
ATOM   4460  H   TYR A 308      22.756  -4.768 -17.269  1.00 91.06           H  
ATOM   4461  CA  TYR A 308      20.674  -5.125 -17.028  1.00 91.06           C  
ATOM   4462  HA  TYR A 308      20.158  -5.719 -16.273  1.00 91.06           H  
ATOM   4463  C   TYR A 308      20.042  -5.439 -18.393  1.00 91.06           C  
ATOM   4464  CB  TYR A 308      20.533  -3.652 -16.651  1.00 91.06           C  
ATOM   4465  HB2 TYR A 308      20.915  -3.502 -15.641  1.00 91.06           H  
ATOM   4466  HB3 TYR A 308      21.140  -3.051 -17.328  1.00 91.06           H  
ATOM   4467  O   TYR A 308      20.579  -5.077 -19.431  1.00 91.06           O  
ATOM   4468  CG  TYR A 308      19.103  -3.168 -16.707  1.00 91.06           C  
ATOM   4469  CD1 TYR A 308      18.687  -2.347 -17.770  1.00 91.06           C  
ATOM   4470  HD1 TYR A 308      19.392  -2.076 -18.541  1.00 91.06           H  
ATOM   4471  CD2 TYR A 308      18.180  -3.573 -15.726  1.00 91.06           C  
ATOM   4472  HD2 TYR A 308      18.491  -4.239 -14.934  1.00 91.06           H  
ATOM   4473  CE1 TYR A 308      17.360  -1.885 -17.835  1.00 91.06           C  
ATOM   4474  HE1 TYR A 308      17.038  -1.247 -18.645  1.00 91.06           H  
ATOM   4475  CE2 TYR A 308      16.851  -3.116 -15.792  1.00 91.06           C  
ATOM   4476  HE2 TYR A 308      16.114  -3.417 -15.062  1.00 91.06           H  
ATOM   4477  OH  TYR A 308      15.151  -1.873 -16.893  1.00 91.06           O  
ATOM   4478  HH  TYR A 308      14.953  -1.405 -17.708  1.00 91.06           H  
ATOM   4479  CZ  TYR A 308      16.444  -2.267 -16.837  1.00 91.06           C  
ATOM   4480  N   GLN A 309      18.887  -6.107 -18.397  1.00 91.76           N  
ATOM   4481  H   GLN A 309      18.478  -6.340 -17.504  1.00 91.76           H  
ATOM   4482  CA  GLN A 309      18.238  -6.650 -19.601  1.00 91.76           C  
ATOM   4483  HA  GLN A 309      18.804  -6.346 -20.481  1.00 91.76           H  
ATOM   4484  C   GLN A 309      16.819  -6.088 -19.811  1.00 91.76           C  
ATOM   4485  CB  GLN A 309      18.271  -8.187 -19.526  1.00 91.76           C  
ATOM   4486  HB2 GLN A 309      17.643  -8.607 -20.312  1.00 91.76           H  
ATOM   4487  HB3 GLN A 309      17.867  -8.505 -18.565  1.00 91.76           H  
ATOM   4488  O   GLN A 309      15.951  -6.749 -20.402  1.00 91.76           O  
ATOM   4489  CG  GLN A 309      19.681  -8.774 -19.694  1.00 91.76           C  
ATOM   4490  HG2 GLN A 309      19.637  -9.828 -19.418  1.00 91.76           H  
ATOM   4491  HG3 GLN A 309      20.383  -8.278 -19.023  1.00 91.76           H  
ATOM   4492  CD  GLN A 309      20.202  -8.690 -21.128  1.00 91.76           C  
ATOM   4493  NE2 GLN A 309      21.495  -8.753 -21.342  1.00 91.76           N  
ATOM   4494 HE21 GLN A 309      21.841  -8.545 -22.268  1.00 91.76           H  
ATOM   4495 HE22 GLN A 309      22.199  -8.751 -20.618  1.00 91.76           H  
ATOM   4496  OE1 GLN A 309      19.432  -8.627 -22.078  1.00 91.76           O  
ATOM   4497  N   GLY A 310      16.564  -4.887 -19.289  1.00 91.90           N  
ATOM   4498  H   GLY A 310      17.313  -4.404 -18.813  1.00 91.90           H  
ATOM   4499  CA  GLY A 310      15.257  -4.234 -19.327  1.00 91.90           C  
ATOM   4500  HA2 GLY A 310      14.798  -4.409 -20.300  1.00 91.90           H  
ATOM   4501  HA3 GLY A 310      15.378  -3.156 -19.225  1.00 91.90           H  
ATOM   4502  C   GLY A 310      14.299  -4.726 -18.242  1.00 91.90           C  
ATOM   4503  O   GLY A 310      14.689  -5.374 -17.265  1.00 91.90           O  
ATOM   4504  N   LEU A 311      13.015  -4.440 -18.439  1.00 92.27           N  
ATOM   4505  H   LEU A 311      12.776  -3.865 -19.235  1.00 92.27           H  
ATOM   4506  CA  LEU A 311      11.940  -4.828 -17.528  1.00 92.27           C  
ATOM   4507  HA  LEU A 311      12.380  -5.091 -16.566  1.00 92.27           H  
ATOM   4508  C   LEU A 311      11.180  -6.066 -18.009  1.00 92.27           C  
ATOM   4509  CB  LEU A 311      10.995  -3.637 -17.301  1.00 92.27           C  
ATOM   4510  HB2 LEU A 311      10.516  -3.388 -18.248  1.00 92.27           H  
ATOM   4511  HB3 LEU A 311      10.216  -3.937 -16.600  1.00 92.27           H  
ATOM   4512  O   LEU A 311      11.127  -6.383 -19.201  1.00 92.27           O  
ATOM   4513  CG  LEU A 311      11.691  -2.378 -16.757  1.00 92.27           C  
ATOM   4514  HG  LEU A 311      12.442  -2.037 -17.470  1.00 92.27           H  
ATOM   4515  CD1 LEU A 311      10.666  -1.266 -16.583  1.00 92.27           C  
ATOM   4516 HD11 LEU A 311      10.202  -1.046 -17.545  1.00 92.27           H  
ATOM   4517 HD12 LEU A 311      11.198  -0.376 -16.248  1.00 92.27           H  
ATOM   4518 HD13 LEU A 311       9.912  -1.547 -15.848  1.00 92.27           H  
ATOM   4519  CD2 LEU A 311      12.355  -2.623 -15.403  1.00 92.27           C  
ATOM   4520 HD21 LEU A 311      11.632  -3.025 -14.693  1.00 92.27           H  
ATOM   4521 HD22 LEU A 311      13.189  -3.313 -15.535  1.00 92.27           H  
ATOM   4522 HD23 LEU A 311      12.771  -1.684 -15.037  1.00 92.27           H  
ATOM   4523  N   ASN A 312      10.557  -6.768 -17.066  1.00 94.32           N  
ATOM   4524  H   ASN A 312      10.714  -6.511 -16.101  1.00 94.32           H  
ATOM   4525  CA  ASN A 312       9.576  -7.805 -17.345  1.00 94.32           C  
ATOM   4526  HA  ASN A 312       9.197  -7.638 -18.353  1.00 94.32           H  
ATOM   4527  C   ASN A 312       8.370  -7.720 -16.405  1.00 94.32           C  
ATOM   4528  CB  ASN A 312      10.253  -9.189 -17.317  1.00 94.32           C  
ATOM   4529  HB2 ASN A 312      11.137  -9.163 -17.954  1.00 94.32           H  
ATOM   4530  HB3 ASN A 312       9.563  -9.923 -17.735  1.00 94.32           H  
ATOM   4531  O   ASN A 312       8.488  -7.352 -15.235  1.00 94.32           O  
ATOM   4532  CG  ASN A 312      10.681  -9.658 -15.932  1.00 94.32           C  
ATOM   4533  ND2 ASN A 312       9.976 -10.597 -15.345  1.00 94.32           N  
ATOM   4534 HD21 ASN A 312       9.086 -10.896 -15.718  1.00 94.32           H  
ATOM   4535 HD22 ASN A 312      10.308 -10.910 -14.444  1.00 94.32           H  
ATOM   4536  OD1 ASN A 312      11.690  -9.259 -15.380  1.00 94.32           O  
ATOM   4537  N   SER A 313       7.211  -8.146 -16.910  1.00 94.37           N  
ATOM   4538  H   SER A 313       7.157  -8.357 -17.896  1.00 94.37           H  
ATOM   4539  CA  SER A 313       6.005  -8.316 -16.101  1.00 94.37           C  
ATOM   4540  HA  SER A 313       5.853  -7.415 -15.506  1.00 94.37           H  
ATOM   4541  C   SER A 313       6.157  -9.514 -15.164  1.00 94.37           C  
ATOM   4542  CB  SER A 313       4.773  -8.517 -16.987  1.00 94.37           C  
ATOM   4543  HB2 SER A 313       4.906  -9.414 -17.592  1.00 94.37           H  
ATOM   4544  HB3 SER A 313       3.895  -8.647 -16.353  1.00 94.37           H  
ATOM   4545  O   SER A 313       6.438 -10.629 -15.610  1.00 94.37           O  
ATOM   4546  OG  SER A 313       4.573  -7.402 -17.835  1.00 94.37           O  
ATOM   4547  HG  SER A 313       3.839  -7.589 -18.425  1.00 94.37           H  
ATOM   4548  N   VAL A 314       5.926  -9.292 -13.873  1.00 94.05           N  
ATOM   4549  H   VAL A 314       5.773  -8.338 -13.579  1.00 94.05           H  
ATOM   4550  CA  VAL A 314       5.928 -10.316 -12.823  1.00 94.05           C  
ATOM   4551  HA  VAL A 314       6.219 -11.277 -13.246  1.00 94.05           H  
ATOM   4552  C   VAL A 314       4.523 -10.434 -12.257  1.00 94.05           C  
ATOM   4553  CB  VAL A 314       6.932  -9.966 -11.709  1.00 94.05           C  
ATOM   4554  HB  VAL A 314       6.670  -9.001 -11.275  1.00 94.05           H  
ATOM   4555  O   VAL A 314       3.948  -9.436 -11.830  1.00 94.05           O  
ATOM   4556  CG1 VAL A 314       6.940 -11.022 -10.594  1.00 94.05           C  
ATOM   4557 HG11 VAL A 314       7.165 -12.008 -11.002  1.00 94.05           H  
ATOM   4558 HG12 VAL A 314       5.977 -11.046 -10.085  1.00 94.05           H  
ATOM   4559 HG13 VAL A 314       7.696 -10.764  -9.852  1.00 94.05           H  
ATOM   4560  CG2 VAL A 314       8.352  -9.876 -12.271  1.00 94.05           C  
ATOM   4561 HG21 VAL A 314       8.410  -9.107 -13.041  1.00 94.05           H  
ATOM   4562 HG22 VAL A 314       9.029  -9.597 -11.463  1.00 94.05           H  
ATOM   4563 HG23 VAL A 314       8.657 -10.835 -12.689  1.00 94.05           H  
ATOM   4564  N   SER A 315       3.983 -11.652 -12.242  1.00 95.80           N  
ATOM   4565  H   SER A 315       4.545 -12.421 -12.578  1.00 95.80           H  
ATOM   4566  CA  SER A 315       2.735 -11.983 -11.549  1.00 95.80           C  
ATOM   4567  HA  SER A 315       2.113 -11.093 -11.459  1.00 95.80           H  
ATOM   4568  C   SER A 315       3.069 -12.505 -10.156  1.00 95.80           C  
ATOM   4569  CB  SER A 315       1.954 -13.028 -12.352  1.00 95.80           C  
ATOM   4570  HB2 SER A 315       2.556 -13.930 -12.458  1.00 95.80           H  
ATOM   4571  HB3 SER A 315       1.745 -12.628 -13.345  1.00 95.80           H  
ATOM   4572  O   SER A 315       3.753 -13.519 -10.029  1.00 95.80           O  
ATOM   4573  OG  SER A 315       0.730 -13.356 -11.726  1.00 95.80           O  
ATOM   4574  HG  SER A 315       0.915 -13.671 -10.838  1.00 95.80           H  
ATOM   4575  N   TYR A 316       2.565 -11.843  -9.119  1.00 95.40           N  
ATOM   4576  H   TYR A 316       2.011 -11.017  -9.296  1.00 95.40           H  
ATOM   4577  CA  TYR A 316       2.837 -12.169  -7.723  1.00 95.40           C  
ATOM   4578  HA  TYR A 316       3.505 -13.028  -7.670  1.00 95.40           H  
ATOM   4579  C   TYR A 316       1.551 -12.522  -6.977  1.00 95.40           C  
ATOM   4580  CB  TYR A 316       3.564 -10.984  -7.083  1.00 95.40           C  
ATOM   4581  HB2 TYR A 316       2.938 -10.094  -7.140  1.00 95.40           H  
ATOM   4582  HB3 TYR A 316       4.465 -10.812  -7.672  1.00 95.40           H  
ATOM   4583  O   TYR A 316       0.583 -11.764  -7.009  1.00 95.40           O  
ATOM   4584  CG  TYR A 316       3.973 -11.209  -5.644  1.00 95.40           C  
ATOM   4585  CD1 TYR A 316       3.013 -11.131  -4.619  1.00 95.40           C  
ATOM   4586  HD1 TYR A 316       1.991 -10.884  -4.865  1.00 95.40           H  
ATOM   4587  CD2 TYR A 316       5.312 -11.512  -5.331  1.00 95.40           C  
ATOM   4588  HD2 TYR A 316       6.057 -11.551  -6.112  1.00 95.40           H  
ATOM   4589  CE1 TYR A 316       3.381 -11.380  -3.285  1.00 95.40           C  
ATOM   4590  HE1 TYR A 316       2.637 -11.339  -2.503  1.00 95.40           H  
ATOM   4591  CE2 TYR A 316       5.683 -11.763  -3.998  1.00 95.40           C  
ATOM   4592  HE2 TYR A 316       6.707 -12.005  -3.751  1.00 95.40           H  
ATOM   4593  OH  TYR A 316       5.057 -11.998  -1.698  1.00 95.40           O  
ATOM   4594  HH  TYR A 316       4.279 -12.026  -1.136  1.00 95.40           H  
ATOM   4595  CZ  TYR A 316       4.714 -11.712  -2.978  1.00 95.40           C  
ATOM   4596  N   THR A 317       1.559 -13.639  -6.248  1.00 97.63           N  
ATOM   4597  H   THR A 317       2.381 -14.225  -6.264  1.00 97.63           H  
ATOM   4598  CA  THR A 317       0.443 -14.044  -5.382  1.00 97.63           C  
ATOM   4599  HA  THR A 317      -0.495 -13.767  -5.864  1.00 97.63           H  
ATOM   4600  C   THR A 317       0.526 -13.329  -4.036  1.00 97.63           C  
ATOM   4601  CB  THR A 317       0.413 -15.563  -5.176  1.00 97.63           C  
ATOM   4602  HB  THR A 317       1.297 -15.879  -4.624  1.00 97.63           H  
ATOM   4603  O   THR A 317       1.396 -13.620  -3.213  1.00 97.63           O  
ATOM   4604  CG2 THR A 317      -0.841 -16.016  -4.429  1.00 97.63           C  
ATOM   4605 HG21 THR A 317      -1.732 -15.679  -4.958  1.00 97.63           H  
ATOM   4606 HG22 THR A 317      -0.847 -15.597  -3.422  1.00 97.63           H  
ATOM   4607 HG23 THR A 317      -0.856 -17.103  -4.349  1.00 97.63           H  
ATOM   4608  OG1 THR A 317       0.400 -16.214  -6.426  1.00 97.63           O  
ATOM   4609  HG1 THR A 317       0.240 -17.146  -6.263  1.00 97.63           H  
ATOM   4610  N   LEU A 318      -0.390 -12.392  -3.807  1.00 98.08           N  
ATOM   4611  H   LEU A 318      -1.112 -12.268  -4.502  1.00 98.08           H  
ATOM   4612  CA  LEU A 318      -0.512 -11.624  -2.572  1.00 98.08           C  
ATOM   4613  HA  LEU A 318       0.451 -11.170  -2.338  1.00 98.08           H  
ATOM   4614  C   LEU A 318      -0.895 -12.518  -1.387  1.00 98.08           C  
ATOM   4615  CB  LEU A 318      -1.551 -10.504  -2.770  1.00 98.08           C  
ATOM   4616  HB2 LEU A 318      -1.648  -9.947  -1.838  1.00 98.08           H  
ATOM   4617  HB3 LEU A 318      -2.510 -10.976  -2.982  1.00 98.08           H  
ATOM   4618  O   LEU A 318      -1.379 -13.640  -1.536  1.00 98.08           O  
ATOM   4619  CG  LEU A 318      -1.260  -9.506  -3.906  1.00 98.08           C  
ATOM   4620  HG  LEU A 318      -1.219 -10.027  -4.862  1.00 98.08           H  
ATOM   4621  CD1 LEU A 318      -2.380  -8.470  -3.950  1.00 98.08           C  
ATOM   4622 HD11 LEU A 318      -3.343  -8.966  -4.073  1.00 98.08           H  
ATOM   4623 HD12 LEU A 318      -2.238  -7.798  -4.796  1.00 98.08           H  
ATOM   4624 HD13 LEU A 318      -2.390  -7.879  -3.033  1.00 98.08           H  
ATOM   4625  CD2 LEU A 318       0.043  -8.737  -3.691  1.00 98.08           C  
ATOM   4626 HD21 LEU A 318       0.203  -8.042  -4.515  1.00 98.08           H  
ATOM   4627 HD22 LEU A 318       0.890  -9.422  -3.645  1.00 98.08           H  
ATOM   4628 HD23 LEU A 318      -0.019  -8.175  -2.759  1.00 98.08           H  
ATOM   4629  N   THR A 319      -0.738 -11.989  -0.176  1.00 97.87           N  
ATOM   4630  H   THR A 319      -0.338 -11.063  -0.110  1.00 97.87           H  
ATOM   4631  CA  THR A 319      -1.020 -12.716   1.068  1.00 97.87           C  
ATOM   4632  HA  THR A 319      -0.442 -13.639   1.046  1.00 97.87           H  
ATOM   4633  C   THR A 319      -2.488 -13.119   1.236  1.00 97.87           C  
ATOM   4634  CB  THR A 319      -0.543 -11.895   2.270  1.00 97.87           C  
ATOM   4635  HB  THR A 319       0.446 -11.493   2.051  1.00 97.87           H  
ATOM   4636  O   THR A 319      -2.790 -13.975   2.065  1.00 97.87           O  
ATOM   4637  CG2 THR A 319      -1.463 -10.743   2.667  1.00 97.87           C  
ATOM   4638 HG21 THR A 319      -1.622 -10.081   1.815  1.00 97.87           H  
ATOM   4639 HG22 THR A 319      -0.988 -10.176   3.468  1.00 97.87           H  
ATOM   4640 HG23 THR A 319      -2.421 -11.119   3.024  1.00 97.87           H  
ATOM   4641  OG1 THR A 319      -0.419 -12.756   3.365  1.00 97.87           O  
ATOM   4642  HG1 THR A 319      -1.266 -13.194   3.476  1.00 97.87           H  
ATOM   4643  N   ASN A 320      -3.392 -12.514   0.465  1.00 97.55           N  
ATOM   4644  H   ASN A 320      -3.064 -11.828  -0.201  1.00 97.55           H  
ATOM   4645  CA  ASN A 320      -4.813 -12.849   0.414  1.00 97.55           C  
ATOM   4646  HA  ASN A 320      -5.094 -13.344   1.344  1.00 97.55           H  
ATOM   4647  C   ASN A 320      -5.173 -13.852  -0.698  1.00 97.55           C  
ATOM   4648  CB  ASN A 320      -5.605 -11.540   0.324  1.00 97.55           C  
ATOM   4649  HB2 ASN A 320      -5.232 -10.822   1.055  1.00 97.55           H  
ATOM   4650  HB3 ASN A 320      -6.644 -11.752   0.580  1.00 97.55           H  
ATOM   4651  O   ASN A 320      -6.352 -14.123  -0.913  1.00 97.55           O  
ATOM   4652  CG  ASN A 320      -5.592 -10.883  -1.037  1.00 97.55           C  
ATOM   4653  ND2 ASN A 320      -6.486  -9.956  -1.263  1.00 97.55           N  
ATOM   4654 HD21 ASN A 320      -7.226  -9.852  -0.584  1.00 97.55           H  
ATOM   4655 HD22 ASN A 320      -6.531  -9.523  -2.175  1.00 97.55           H  
ATOM   4656  OD1 ASN A 320      -4.782 -11.191  -1.901  1.00 97.55           O  
ATOM   4657  N   GLY A 321      -4.176 -14.375  -1.419  1.00 97.72           N  
ATOM   4658  H   GLY A 321      -3.233 -14.077  -1.217  1.00 97.72           H  
ATOM   4659  CA  GLY A 321      -4.336 -15.344  -2.504  1.00 97.72           C  
ATOM   4660  HA2 GLY A 321      -3.412 -15.915  -2.600  1.00 97.72           H  
ATOM   4661  HA3 GLY A 321      -5.141 -16.034  -2.249  1.00 97.72           H  
ATOM   4662  C   GLY A 321      -4.656 -14.740  -3.874  1.00 97.72           C  
ATOM   4663  O   GLY A 321      -4.581 -15.454  -4.873  1.00 97.72           O  
ATOM   4664  N   SER A 322      -4.983 -13.446  -3.955  1.00 97.48           N  
ATOM   4665  H   SER A 322      -4.980 -12.897  -3.108  1.00 97.48           H  
ATOM   4666  CA  SER A 322      -5.154 -12.760  -5.242  1.00 97.48           C  
ATOM   4667  HA  SER A 322      -5.721 -13.422  -5.897  1.00 97.48           H  
ATOM   4668  C   SER A 322      -3.803 -12.508  -5.926  1.00 97.48           C  
ATOM   4669  CB  SER A 322      -5.982 -11.482  -5.084  1.00 97.48           C  
ATOM   4670  HB2 SER A 322      -6.239 -11.100  -6.073  1.00 97.48           H  
ATOM   4671  HB3 SER A 322      -6.907 -11.715  -4.557  1.00 97.48           H  
ATOM   4672  O   SER A 322      -2.755 -12.553  -5.283  1.00 97.48           O  
ATOM   4673  OG  SER A 322      -5.286 -10.478  -4.385  1.00 97.48           O  
ATOM   4674  HG  SER A 322      -5.038 -10.802  -3.516  1.00 97.48           H  
ATOM   4675  N   SER A 323      -3.812 -12.266  -7.238  1.00 96.68           N  
ATOM   4676  H   SER A 323      -4.699 -12.146  -7.707  1.00 96.68           H  
ATOM   4677  CA  SER A 323      -2.594 -11.981  -8.004  1.00 96.68           C  
ATOM   4678  HA  SER A 323      -1.725 -12.273  -7.413  1.00 96.68           H  
ATOM   4679  C   SER A 323      -2.473 -10.491  -8.318  1.00 96.68           C  
ATOM   4680  CB  SER A 323      -2.548 -12.810  -9.287  1.00 96.68           C  
ATOM   4681  HB2 SER A 323      -2.690 -13.864  -9.047  1.00 96.68           H  
ATOM   4682  HB3 SER A 323      -3.334 -12.481  -9.966  1.00 96.68           H  
ATOM   4683  O   SER A 323      -3.460  -9.863  -8.699  1.00 96.68           O  
ATOM   4684  OG  SER A 323      -1.284 -12.634  -9.890  1.00 96.68           O  
ATOM   4685  HG  SER A 323      -1.275 -12.992 -10.780  1.00 96.68           H  
ATOM   4686  N   HIS A 324      -1.262  -9.942  -8.214  1.00 95.02           N  
ATOM   4687  H   HIS A 324      -0.509 -10.538  -7.900  1.00 95.02           H  
ATOM   4688  CA  HIS A 324      -0.911  -8.594  -8.667  1.00 95.02           C  
ATOM   4689  HA  HIS A 324      -1.779  -8.133  -9.136  1.00 95.02           H  
ATOM   4690  C   HIS A 324       0.214  -8.651  -9.694  1.00 95.02           C  
ATOM   4691  CB  HIS A 324      -0.509  -7.715  -7.481  1.00 95.02           C  
ATOM   4692  HB2 HIS A 324       0.388  -8.120  -7.011  1.00 95.02           H  
ATOM   4693  HB3 HIS A 324      -1.322  -7.724  -6.755  1.00 95.02           H  
ATOM   4694  O   HIS A 324       1.169  -9.407  -9.528  1.00 95.02           O  
ATOM   4695  CG  HIS A 324      -0.268  -6.283  -7.885  1.00 95.02           C  
ATOM   4696  CD2 HIS A 324       0.875  -5.560  -7.695  1.00 95.02           C  
ATOM   4697  HD2 HIS A 324       1.777  -5.906  -7.213  1.00 95.02           H  
ATOM   4698  ND1 HIS A 324      -1.202  -5.484  -8.542  1.00 95.02           N  
ATOM   4699  CE1 HIS A 324      -0.615  -4.291  -8.707  1.00 95.02           C  
ATOM   4700  HE1 HIS A 324      -1.089  -3.433  -9.161  1.00 95.02           H  
ATOM   4701  NE2 HIS A 324       0.633  -4.303  -8.211  1.00 95.02           N  
ATOM   4702  HE2 HIS A 324       1.240  -3.497  -8.175  1.00 95.02           H  
ATOM   4703  N   THR A 325       0.117  -7.844 -10.754  1.00 94.92           N  
ATOM   4704  H   THR A 325      -0.618  -7.152 -10.758  1.00 94.92           H  
ATOM   4705  CA  THR A 325       1.147  -7.774 -11.802  1.00 94.92           C  
ATOM   4706  HA  THR A 325       1.891  -8.544 -11.594  1.00 94.92           H  
ATOM   4707  C   THR A 325       1.867  -6.431 -11.788  1.00 94.92           C  
ATOM   4708  CB  THR A 325       0.589  -8.094 -13.194  1.00 94.92           C  
ATOM   4709  HB  THR A 325      -0.190  -7.373 -13.447  1.00 94.92           H  
ATOM   4710  O   THR A 325       1.239  -5.372 -11.849  1.00 94.92           O  
ATOM   4711  CG2 THR A 325       1.659  -8.090 -14.288  1.00 94.92           C  
ATOM   4712 HG21 THR A 325       2.061  -7.086 -14.426  1.00 94.92           H  
ATOM   4713 HG22 THR A 325       2.466  -8.773 -14.022  1.00 94.92           H  
ATOM   4714 HG23 THR A 325       1.213  -8.416 -15.228  1.00 94.92           H  
ATOM   4715  OG1 THR A 325       0.037  -9.389 -13.189  1.00 94.92           O  
ATOM   4716  HG1 THR A 325      -0.430  -9.501 -12.357  1.00 94.92           H  
ATOM   4717  N   TYR A 326       3.198  -6.463 -11.775  1.00 91.88           N  
ATOM   4718  H   TYR A 326       3.660  -7.360 -11.743  1.00 91.88           H  
ATOM   4719  CA  TYR A 326       4.048  -5.270 -11.787  1.00 91.88           C  
ATOM   4720  HA  TYR A 326       3.484  -4.446 -12.224  1.00 91.88           H  
ATOM   4721  C   TYR A 326       5.287  -5.467 -12.668  1.00 91.88           C  
ATOM   4722  CB  TYR A 326       4.408  -4.864 -10.350  1.00 91.88           C  
ATOM   4723  HB2 TYR A 326       3.487  -4.710  -9.788  1.00 91.88           H  
ATOM   4724  HB3 TYR A 326       4.923  -3.903 -10.373  1.00 91.88           H  
ATOM   4725  O   TYR A 326       5.610  -6.588 -13.053  1.00 91.88           O  
ATOM   4726  CG  TYR A 326       5.267  -5.861  -9.602  1.00 91.88           C  
ATOM   4727  CD1 TYR A 326       4.660  -7.006  -9.061  1.00 91.88           C  
ATOM   4728  HD1 TYR A 326       3.600  -7.178  -9.175  1.00 91.88           H  
ATOM   4729  CD2 TYR A 326       6.647  -5.635  -9.410  1.00 91.88           C  
ATOM   4730  HD2 TYR A 326       7.111  -4.742  -9.801  1.00 91.88           H  
ATOM   4731  CE1 TYR A 326       5.431  -7.922  -8.335  1.00 91.88           C  
ATOM   4732  HE1 TYR A 326       4.963  -8.782  -7.881  1.00 91.88           H  
ATOM   4733  CE2 TYR A 326       7.425  -6.566  -8.687  1.00 91.88           C  
ATOM   4734  HE2 TYR A 326       8.476  -6.388  -8.515  1.00 91.88           H  
ATOM   4735  OH  TYR A 326       7.470  -8.643  -7.415  1.00 91.88           O  
ATOM   4736  HH  TYR A 326       8.426  -8.558  -7.384  1.00 91.88           H  
ATOM   4737  CZ  TYR A 326       6.806  -7.716  -8.148  1.00 91.88           C  
ATOM   4738  N   GLN A 327       5.944  -4.362 -13.032  1.00 90.01           N  
ATOM   4739  H   GLN A 327       5.715  -3.489 -12.578  1.00 90.01           H  
ATOM   4740  CA  GLN A 327       7.195  -4.391 -13.791  1.00 90.01           C  
ATOM   4741  HA  GLN A 327       7.199  -5.256 -14.455  1.00 90.01           H  
ATOM   4742  C   GLN A 327       8.372  -4.544 -12.833  1.00 90.01           C  
ATOM   4743  CB  GLN A 327       7.366  -3.117 -14.640  1.00 90.01           C  
ATOM   4744  HB2 GLN A 327       7.256  -2.239 -14.004  1.00 90.01           H  
ATOM   4745  HB3 GLN A 327       8.377  -3.108 -15.046  1.00 90.01           H  
ATOM   4746  O   GLN A 327       8.429  -3.858 -11.812  1.00 90.01           O  
ATOM   4747  CG  GLN A 327       6.379  -3.015 -15.815  1.00 90.01           C  
ATOM   4748  HG2 GLN A 327       5.364  -2.953 -15.424  1.00 90.01           H  
ATOM   4749  HG3 GLN A 327       6.582  -2.100 -16.372  1.00 90.01           H  
ATOM   4750  CD  GLN A 327       6.483  -4.196 -16.778  1.00 90.01           C  
ATOM   4751  NE2 GLN A 327       5.380  -4.633 -17.341  1.00 90.01           N  
ATOM   4752 HE21 GLN A 327       4.537  -4.077 -17.340  1.00 90.01           H  
ATOM   4753 HE22 GLN A 327       5.460  -5.488 -17.872  1.00 90.01           H  
ATOM   4754  OE1 GLN A 327       7.529  -4.780 -16.995  1.00 90.01           O  
ATOM   4755  N   ALA A 328       9.309  -5.422 -13.174  1.00 94.84           N  
ATOM   4756  H   ALA A 328       9.183  -5.974 -14.010  1.00 94.84           H  
ATOM   4757  CA  ALA A 328      10.521  -5.641 -12.404  1.00 94.84           C  
ATOM   4758  HA  ALA A 328      10.631  -4.815 -11.701  1.00 94.84           H  
ATOM   4759  C   ALA A 328      11.757  -5.704 -13.312  1.00 94.84           C  
ATOM   4760  CB  ALA A 328      10.367  -6.933 -11.604  1.00 94.84           C  
ATOM   4761  HB1 ALA A 328      10.282  -7.769 -12.299  1.00 94.84           H  
ATOM   4762  HB2 ALA A 328       9.474  -6.878 -10.982  1.00 94.84           H  
ATOM   4763  HB3 ALA A 328      11.249  -7.084 -10.981  1.00 94.84           H  
ATOM   4764  O   ALA A 328      11.641  -6.134 -14.460  1.00 94.84           O  
ATOM   4765  N   PRO A 329      12.942  -5.327 -12.803  1.00 94.95           N  
ATOM   4766  CA  PRO A 329      14.202  -5.483 -13.515  1.00 94.95           C  
ATOM   4767  HA  PRO A 329      14.157  -4.910 -14.441  1.00 94.95           H  
ATOM   4768  C   PRO A 329      14.533  -6.936 -13.834  1.00 94.95           C  
ATOM   4769  CB  PRO A 329      15.264  -4.873 -12.601  1.00 94.95           C  
ATOM   4770  HB2 PRO A 329      15.621  -5.617 -11.890  1.00 94.95           H  
ATOM   4771  HB3 PRO A 329      16.104  -4.465 -13.164  1.00 94.95           H  
ATOM   4772  O   PRO A 329      14.487  -7.812 -12.962  1.00 94.95           O  
ATOM   4773  CG  PRO A 329      14.468  -3.807 -11.856  1.00 94.95           C  
ATOM   4774  HG2 PRO A 329      14.286  -2.955 -12.511  1.00 94.95           H  
ATOM   4775  HG3 PRO A 329      14.950  -3.484 -10.934  1.00 94.95           H  
ATOM   4776  CD  PRO A 329      13.169  -4.557 -11.592  1.00 94.95           C  
ATOM   4777  HD2 PRO A 329      12.373  -3.841 -11.387  1.00 94.95           H  
ATOM   4778  HD3 PRO A 329      13.299  -5.246 -10.758  1.00 94.95           H  
ATOM   4779  N   LYS A 330      14.953  -7.156 -15.075  1.00 94.09           N  
ATOM   4780  H   LYS A 330      14.943  -6.381 -15.723  1.00 94.09           H  
ATOM   4781  CA  LYS A 330      15.549  -8.395 -15.553  1.00 94.09           C  
ATOM   4782  HA  LYS A 330      15.337  -9.194 -14.843  1.00 94.09           H  
ATOM   4783  C   LYS A 330      17.057  -8.206 -15.656  1.00 94.09           C  
ATOM   4784  CB  LYS A 330      14.906  -8.737 -16.896  1.00 94.09           C  
ATOM   4785  HB2 LYS A 330      15.246  -8.010 -17.634  1.00 94.09           H  
ATOM   4786  HB3 LYS A 330      13.825  -8.633 -16.801  1.00 94.09           H  
ATOM   4787  O   LYS A 330      17.522  -7.181 -16.148  1.00 94.09           O  
ATOM   4788  CG  LYS A 330      15.219 -10.166 -17.357  1.00 94.09           C  
ATOM   4789  HG2 LYS A 330      16.297 -10.292 -17.462  1.00 94.09           H  
ATOM   4790  HG3 LYS A 330      14.851 -10.867 -16.607  1.00 94.09           H  
ATOM   4791  CD  LYS A 330      14.519 -10.454 -18.694  1.00 94.09           C  
ATOM   4792  HD2 LYS A 330      13.481 -10.129 -18.623  1.00 94.09           H  
ATOM   4793  HD3 LYS A 330      14.534 -11.524 -18.904  1.00 94.09           H  
ATOM   4794  CE  LYS A 330      15.246  -9.698 -19.810  1.00 94.09           C  
ATOM   4795  HE2 LYS A 330      15.651  -8.778 -19.388  1.00 94.09           H  
ATOM   4796  HE3 LYS A 330      16.100 -10.284 -20.149  1.00 94.09           H  
ATOM   4797  NZ  LYS A 330      14.381  -9.321 -20.948  1.00 94.09           N  
ATOM   4798  HZ1 LYS A 330      13.596  -8.777 -20.619  1.00 94.09           H  
ATOM   4799  HZ2 LYS A 330      14.911  -8.693 -21.534  1.00 94.09           H  
ATOM   4800  HZ3 LYS A 330      14.080 -10.123 -21.483  1.00 94.09           H  
ATOM   4801  N   VAL A 331      17.817  -9.198 -15.214  1.00 91.01           N  
ATOM   4802  H   VAL A 331      17.370 -10.017 -14.828  1.00 91.01           H  
ATOM   4803  CA  VAL A 331      19.282  -9.183 -15.270  1.00 91.01           C  
ATOM   4804  HA  VAL A 331      19.598  -8.375 -15.929  1.00 91.01           H  
ATOM   4805  C   VAL A 331      19.805 -10.472 -15.883  1.00 91.01           C  
ATOM   4806  CB  VAL A 331      19.921  -8.912 -13.895  1.00 91.01           C  
ATOM   4807  HB  VAL A 331      21.002  -8.986 -14.007  1.00 91.01           H  
ATOM   4808  O   VAL A 331      19.260 -11.549 -15.644  1.00 91.01           O  
ATOM   4809  CG1 VAL A 331      19.599  -7.492 -13.408  1.00 91.01           C  
ATOM   4810 HG11 VAL A 331      20.121  -7.301 -12.470  1.00 91.01           H  
ATOM   4811 HG12 VAL A 331      19.946  -6.771 -14.148  1.00 91.01           H  
ATOM   4812 HG13 VAL A 331      18.527  -7.368 -13.259  1.00 91.01           H  
ATOM   4813  CG2 VAL A 331      19.483  -9.912 -12.818  1.00 91.01           C  
ATOM   4814 HG21 VAL A 331      19.787 -10.920 -13.100  1.00 91.01           H  
ATOM   4815 HG22 VAL A 331      19.971  -9.659 -11.876  1.00 91.01           H  
ATOM   4816 HG23 VAL A 331      18.402  -9.883 -12.679  1.00 91.01           H  
ATOM   4817  N   PHE A 332      20.848 -10.360 -16.691  1.00 88.77           N  
ATOM   4818  H   PHE A 332      21.253  -9.442 -16.806  1.00 88.77           H  
ATOM   4819  CA  PHE A 332      21.679 -11.479 -17.111  1.00 88.77           C  
ATOM   4820  HA  PHE A 332      21.118 -12.412 -17.060  1.00 88.77           H  
ATOM   4821  C   PHE A 332      22.861 -11.584 -16.151  1.00 88.77           C  
ATOM   4822  CB  PHE A 332      22.116 -11.256 -18.559  1.00 88.77           C  
ATOM   4823  HB2 PHE A 332      21.240 -11.312 -19.206  1.00 88.77           H  
ATOM   4824  HB3 PHE A 332      22.539 -10.256 -18.657  1.00 88.77           H  
ATOM   4825  O   PHE A 332      23.446 -10.563 -15.799  1.00 88.77           O  
ATOM   4826  CG  PHE A 332      23.124 -12.261 -19.056  1.00 88.77           C  
ATOM   4827  CD1 PHE A 332      24.499 -11.965 -19.014  1.00 88.77           C  
ATOM   4828  HD1 PHE A 332      24.844 -11.016 -18.632  1.00 88.77           H  
ATOM   4829  CD2 PHE A 332      22.683 -13.496 -19.561  1.00 88.77           C  
ATOM   4830  HD2 PHE A 332      21.629 -13.728 -19.595  1.00 88.77           H  
ATOM   4831  CE1 PHE A 332      25.430 -12.907 -19.477  1.00 88.77           C  
ATOM   4832  HE1 PHE A 332      26.485 -12.680 -19.441  1.00 88.77           H  
ATOM   4833  CE2 PHE A 332      23.614 -14.430 -20.038  1.00 88.77           C  
ATOM   4834  HE2 PHE A 332      23.264 -15.370 -20.439  1.00 88.77           H  
ATOM   4835  CZ  PHE A 332      24.989 -14.137 -19.992  1.00 88.77           C  
ATOM   4836  HZ  PHE A 332      25.721 -14.846 -20.350  1.00 88.77           H  
ATOM   4837  N   VAL A 333      23.183 -12.796 -15.707  1.00 85.33           N  
ATOM   4838  H   VAL A 333      22.676 -13.598 -16.054  1.00 85.33           H  
ATOM   4839  CA  VAL A 333      24.310 -13.060 -14.805  1.00 85.33           C  
ATOM   4840  HA  VAL A 333      24.865 -12.141 -14.617  1.00 85.33           H  
ATOM   4841  C   VAL A 333      25.244 -14.046 -15.488  1.00 85.33           C  
ATOM   4842  CB  VAL A 333      23.824 -13.617 -13.451  1.00 85.33           C  
ATOM   4843  HB  VAL A 333      23.332 -14.577 -13.608  1.00 85.33           H  
ATOM   4844  O   VAL A 333      24.773 -15.096 -15.903  1.00 85.33           O  
ATOM   4845  CG1 VAL A 333      24.995 -13.827 -12.483  1.00 85.33           C  
ATOM   4846 HG11 VAL A 333      24.628 -14.130 -11.502  1.00 85.33           H  
ATOM   4847 HG12 VAL A 333      25.657 -14.607 -12.859  1.00 85.33           H  
ATOM   4848 HG13 VAL A 333      25.566 -12.904 -12.380  1.00 85.33           H  
ATOM   4849  CG2 VAL A 333      22.813 -12.680 -12.771  1.00 85.33           C  
ATOM   4850 HG21 VAL A 333      21.919 -12.582 -13.386  1.00 85.33           H  
ATOM   4851 HG22 VAL A 333      22.526 -13.090 -11.802  1.00 85.33           H  
ATOM   4852 HG23 VAL A 333      23.264 -11.698 -12.628  1.00 85.33           H  
ATOM   4853  N   ASP A 334      26.533 -13.727 -15.572  1.00 82.71           N  
ATOM   4854  H   ASP A 334      26.820 -12.817 -15.241  1.00 82.71           H  
ATOM   4855  CA  ASP A 334      27.612 -14.659 -15.912  1.00 82.71           C  
ATOM   4856  HA  ASP A 334      27.194 -15.610 -16.243  1.00 82.71           H  
ATOM   4857  C   ASP A 334      28.450 -14.908 -14.653  1.00 82.71           C  
ATOM   4858  CB  ASP A 334      28.461 -14.099 -17.066  1.00 82.71           C  
ATOM   4859  HB2 ASP A 334      28.975 -13.196 -16.737  1.00 82.71           H  
ATOM   4860  HB3 ASP A 334      27.790 -13.827 -17.881  1.00 82.71           H  
ATOM   4861  O   ASP A 334      29.108 -13.995 -14.147  1.00 82.71           O  
ATOM   4862  CG  ASP A 334      29.495 -15.100 -17.610  1.00 82.71           C  
ATOM   4863  OD1 ASP A 334      29.841 -16.068 -16.892  1.00 82.71           O  
ATOM   4864  OD2 ASP A 334      29.916 -14.898 -18.774  1.00 82.71           O  
ATOM   4865  N   ALA A 335      28.373 -16.129 -14.123  1.00 77.23           N  
ATOM   4866  H   ALA A 335      27.822 -16.811 -14.625  1.00 77.23           H  
ATOM   4867  CA  ALA A 335      29.122 -16.575 -12.945  1.00 77.23           C  
ATOM   4868  HA  ALA A 335      29.738 -15.752 -12.582  1.00 77.23           H  
ATOM   4869  C   ALA A 335      30.109 -17.710 -13.287  1.00 77.23           C  
ATOM   4870  CB  ALA A 335      28.125 -16.936 -11.832  1.00 77.23           C  
ATOM   4871  HB1 ALA A 335      28.670 -17.199 -10.926  1.00 77.23           H  
ATOM   4872  HB2 ALA A 335      27.514 -17.783 -12.145  1.00 77.23           H  
ATOM   4873  HB3 ALA A 335      27.485 -16.080 -11.619  1.00 77.23           H  
ATOM   4874  O   ALA A 335      30.380 -18.575 -12.450  1.00 77.23           O  
ATOM   4875  N   GLY A 336      30.575 -17.793 -14.537  1.00 70.89           N  
ATOM   4876  H   GLY A 336      30.330 -17.077 -15.206  1.00 70.89           H  
ATOM   4877  CA  GLY A 336      31.525 -18.822 -14.958  1.00 70.89           C  
ATOM   4878  HA2 GLY A 336      31.593 -18.824 -16.046  1.00 70.89           H  
ATOM   4879  HA3 GLY A 336      31.160 -19.797 -14.636  1.00 70.89           H  
ATOM   4880  C   GLY A 336      32.932 -18.605 -14.388  1.00 70.89           C  
ATOM   4881  O   GLY A 336      33.473 -17.505 -14.463  1.00 70.89           O  
ATOM   4882  N   TYR A 337      33.546 -19.668 -13.852  1.00 66.76           N  
ATOM   4883  H   TYR A 337      33.034 -20.537 -13.799  1.00 66.76           H  
ATOM   4884  CA  TYR A 337      34.941 -19.648 -13.386  1.00 66.76           C  
ATOM   4885  HA  TYR A 337      35.193 -18.635 -13.073  1.00 66.76           H  
ATOM   4886  C   TYR A 337      35.927 -20.027 -14.507  1.00 66.76           C  
ATOM   4887  CB  TYR A 337      35.089 -20.559 -12.156  1.00 66.76           C  
ATOM   4888  HB2 TYR A 337      34.861 -21.586 -12.441  1.00 66.76           H  
ATOM   4889  HB3 TYR A 337      34.355 -20.262 -11.407  1.00 66.76           H  
ATOM   4890  O   TYR A 337      36.838 -19.260 -14.815  1.00 66.76           O  
ATOM   4891  CG  TYR A 337      36.469 -20.513 -11.527  1.00 66.76           C  
ATOM   4892  CD1 TYR A 337      37.448 -21.444 -11.922  1.00 66.76           C  
ATOM   4893  HD1 TYR A 337      37.218 -22.194 -12.663  1.00 66.76           H  
ATOM   4894  CD2 TYR A 337      36.789 -19.520 -10.578  1.00 66.76           C  
ATOM   4895  HD2 TYR A 337      36.045 -18.794 -10.286  1.00 66.76           H  
ATOM   4896  CE1 TYR A 337      38.747 -21.377 -11.390  1.00 66.76           C  
ATOM   4897  HE1 TYR A 337      39.488 -22.081 -11.741  1.00 66.76           H  
ATOM   4898  CE2 TYR A 337      38.085 -19.459 -10.026  1.00 66.76           C  
ATOM   4899  HE2 TYR A 337      38.335 -18.693  -9.306  1.00 66.76           H  
ATOM   4900  OH  TYR A 337      40.321 -20.350  -9.917  1.00 66.76           O  
ATOM   4901  HH  TYR A 337      40.853 -21.015 -10.360  1.00 66.76           H  
ATOM   4902  CZ  TYR A 337      39.067 -20.385 -10.439  1.00 66.76           C  
ATOM   4903  N   ASP A 338      35.719 -21.185 -15.147  1.00 63.83           N  
ATOM   4904  H   ASP A 338      34.961 -21.775 -14.833  1.00 63.83           H  
ATOM   4905  CA  ASP A 338      36.543 -21.697 -16.248  1.00 63.83           C  
ATOM   4906  HA  ASP A 338      37.405 -21.044 -16.381  1.00 63.83           H  
ATOM   4907  C   ASP A 338      35.781 -21.704 -17.585  1.00 63.83           C  
ATOM   4908  CB  ASP A 338      37.060 -23.115 -15.921  1.00 63.83           C  
ATOM   4909  HB2 ASP A 338      36.267 -23.689 -15.444  1.00 63.83           H  
ATOM   4910  HB3 ASP A 338      37.302 -23.620 -16.857  1.00 63.83           H  
ATOM   4911  O   ASP A 338      34.550 -21.763 -17.640  1.00 63.83           O  
ATOM   4912  CG  ASP A 338      38.329 -23.165 -15.057  1.00 63.83           C  
ATOM   4913  OD1 ASP A 338      39.096 -22.177 -15.057  1.00 63.83           O  
ATOM   4914  OD2 ASP A 338      38.608 -24.251 -14.501  1.00 63.83           O  
ATOM   4915  N   SER A 339      36.523 -21.715 -18.700  1.00 57.54           N  
ATOM   4916  H   SER A 339      37.527 -21.694 -18.597  1.00 57.54           H  
ATOM   4917  CA  SER A 339      35.954 -21.910 -20.038  1.00 57.54           C  
ATOM   4918  HA  SER A 339      35.221 -21.123 -20.216  1.00 57.54           H  
ATOM   4919  C   SER A 339      35.239 -23.268 -20.124  1.00 57.54           C  
ATOM   4920  CB  SER A 339      37.052 -21.791 -21.107  1.00 57.54           C  
ATOM   4921  HB2 SER A 339      37.481 -20.790 -21.076  1.00 57.54           H  
ATOM   4922  HB3 SER A 339      36.608 -21.950 -22.090  1.00 57.54           H  
ATOM   4923  O   SER A 339      35.888 -24.302 -20.298  1.00 57.54           O  
ATOM   4924  OG  SER A 339      38.076 -22.745 -20.896  1.00 57.54           O  
ATOM   4925  HG  SER A 339      37.637 -23.533 -20.566  1.00 57.54           H  
ATOM   4926  N   GLY A 340      33.910 -23.267 -20.001  1.00 58.98           N  
ATOM   4927  H   GLY A 340      33.476 -22.394 -19.735  1.00 58.98           H  
ATOM   4928  CA  GLY A 340      33.078 -24.475 -19.939  1.00 58.98           C  
ATOM   4929  HA2 GLY A 340      32.521 -24.573 -20.871  1.00 58.98           H  
ATOM   4930  HA3 GLY A 340      33.712 -25.353 -19.817  1.00 58.98           H  
ATOM   4931  C   GLY A 340      32.077 -24.485 -18.779  1.00 58.98           C  
ATOM   4932  O   GLY A 340      31.064 -25.176 -18.879  1.00 58.98           O  
ATOM   4933  N   ASP A 341      32.298 -23.662 -17.751  1.00 62.04           N  
ATOM   4934  H   ASP A 341      33.145 -23.113 -17.743  1.00 62.04           H  
ATOM   4935  CA  ASP A 341      31.460 -23.558 -16.547  1.00 62.04           C  
ATOM   4936  HA  ASP A 341      30.922 -24.497 -16.420  1.00 62.04           H  
ATOM   4937  C   ASP A 341      30.382 -22.467 -16.679  1.00 62.04           C  
ATOM   4938  CB  ASP A 341      32.351 -23.375 -15.306  1.00 62.04           C
[truncated: 328,140 more chars]
