# Supplementary material for: Pleomorphic viruses establish stable relationship with marine hyperthermophilic archaea
Source: ISME J. 2024 Jan 23;18(1):wrae008. doi: 10.1093/ismejo/wrae008 (PMC10919331; doi:10.1093/ismejo/wrae008)
Supplement: SI_Data_3_wrae008 [file si_data_3_wrae008.zip › HIS-2_15._ranked_0.pdb]

ATOM      1  N   MET A   1      53.923 -27.633  -5.468  1.00 22.84           N  
ATOM      2  H   MET A   1      54.067 -26.819  -6.050  1.00 22.84           H  
ATOM      3  H2  MET A   1      54.768 -27.800  -4.940  1.00 22.84           H  
ATOM      4  H3  MET A   1      53.743 -28.431  -6.060  1.00 22.84           H  
ATOM      5  CA  MET A   1      52.794 -27.414  -4.534  1.00 22.84           C  
ATOM      6  HA  MET A   1      51.882 -27.204  -5.093  1.00 22.84           H  
ATOM      7  C   MET A   1      53.087 -26.199  -3.649  1.00 22.84           C  
ATOM      8  CB  MET A   1      52.546 -28.655  -3.644  1.00 22.84           C  
ATOM      9  HB2 MET A   1      53.498 -29.012  -3.252  1.00 22.84           H  
ATOM     10  HB3 MET A   1      51.929 -28.357  -2.797  1.00 22.84           H  
ATOM     11  O   MET A   1      53.690 -26.375  -2.603  1.00 22.84           O  
ATOM     12  CG  MET A   1      51.823 -29.819  -4.327  1.00 22.84           C  
ATOM     13  HG2 MET A   1      52.382 -30.125  -5.211  1.00 22.84           H  
ATOM     14  HG3 MET A   1      50.829 -29.493  -4.635  1.00 22.84           H  
ATOM     15  SD  MET A   1      51.657 -31.248  -3.225  1.00 22.84           S  
ATOM     16  CE  MET A   1      50.755 -32.407  -4.289  1.00 22.84           C  
ATOM     17  HE1 MET A   1      50.584 -33.337  -3.746  1.00 22.84           H  
ATOM     18  HE2 MET A   1      51.339 -32.618  -5.185  1.00 22.84           H  
ATOM     19  HE3 MET A   1      49.794 -31.977  -4.571  1.00 22.84           H  
ATOM     20  N   LYS A   2      52.712 -24.987  -4.082  1.00 22.87           N  
ATOM     21  H   LYS A   2      52.356 -24.898  -5.024  1.00 22.87           H  
ATOM     22  CA  LYS A   2      52.552 -23.742  -3.290  1.00 22.87           C  
ATOM     23  HA  LYS A   2      52.120 -23.952  -2.312  1.00 22.87           H  
ATOM     24  C   LYS A   2      51.554 -22.883  -4.103  1.00 22.87           C  
ATOM     25  CB  LYS A   2      53.903 -22.996  -3.110  1.00 22.87           C  
ATOM     26  HB2 LYS A   2      54.386 -22.874  -4.079  1.00 22.87           H  
ATOM     27  HB3 LYS A   2      53.671 -21.998  -2.737  1.00 22.87           H  
ATOM     28  O   LYS A   2      51.865 -22.577  -5.242  1.00 22.87           O  
ATOM     29  CG  LYS A   2      54.899 -23.646  -2.124  1.00 22.87           C  
ATOM     30  HG2 LYS A   2      54.374 -23.917  -1.208  1.00 22.87           H  
ATOM     31  HG3 LYS A   2      55.322 -24.542  -2.579  1.00 22.87           H  
ATOM     32  CD  LYS A   2      56.069 -22.712  -1.773  1.00 22.87           C  
ATOM     33  HD2 LYS A   2      56.612 -22.469  -2.687  1.00 22.87           H  
ATOM     34  HD3 LYS A   2      55.667 -21.788  -1.357  1.00 22.87           H  
ATOM     35  CE  LYS A   2      57.025 -23.352  -0.754  1.00 22.87           C  
ATOM     36  HE2 LYS A   2      57.402 -24.287  -1.169  1.00 22.87           H  
ATOM     37  HE3 LYS A   2      56.464 -23.584   0.151  1.00 22.87           H  
ATOM     38  NZ  LYS A   2      58.157 -22.443  -0.436  1.00 22.87           N  
ATOM     39  HZ1 LYS A   2      58.691 -22.229  -1.266  1.00 22.87           H  
ATOM     40  HZ2 LYS A   2      58.776 -22.844   0.253  1.00 22.87           H  
ATOM     41  HZ3 LYS A   2      57.813 -21.564  -0.075  1.00 22.87           H  
ATOM     42  N   SER A   3      50.245 -22.939  -3.818  1.00 22.08           N  
ATOM     43  H   SER A   3      49.743 -23.015  -4.691  1.00 22.08           H  
ATOM     44  CA  SER A   3      49.466 -22.078  -2.896  1.00 22.08           C  
ATOM     45  HA  SER A   3      48.436 -22.436  -2.902  1.00 22.08           H  
ATOM     46  C   SER A   3      49.422 -20.614  -3.367  1.00 22.08           C  
ATOM     47  CB  SER A   3      49.954 -22.207  -1.451  1.00 22.08           C  
ATOM     48  HB2 SER A   3      50.981 -21.851  -1.371  1.00 22.08           H  
ATOM     49  HB3 SER A   3      49.916 -23.254  -1.149  1.00 22.08           H  
ATOM     50  O   SER A   3      50.359 -19.880  -3.095  1.00 22.08           O  
ATOM     51  OG  SER A   3      49.133 -21.454  -0.594  1.00 22.08           O  
ATOM     52  HG  SER A   3      49.285 -20.515  -0.724  1.00 22.08           H  
ATOM     53  N   LYS A   4      48.477 -20.229  -4.242  1.00 22.39           N  
ATOM     54  H   LYS A   4      48.929 -19.774  -5.022  1.00 22.39           H  
ATOM     55  CA  LYS A   4      47.208 -19.519  -3.924  1.00 22.39           C  
ATOM     56  HA  LYS A   4      46.835 -19.096  -4.856  1.00 22.39           H  
ATOM     57  C   LYS A   4      47.398 -18.306  -2.995  1.00 22.39           C  
ATOM     58  CB  LYS A   4      46.090 -20.447  -3.393  1.00 22.39           C  
ATOM     59  HB2 LYS A   4      46.464 -21.036  -2.556  1.00 22.39           H  
ATOM     60  HB3 LYS A   4      45.291 -19.810  -3.013  1.00 22.39           H  
ATOM     61  O   LYS A   4      47.462 -18.481  -1.784  1.00 22.39           O  
ATOM     62  CG  LYS A   4      45.481 -21.377  -4.458  1.00 22.39           C  
ATOM     63  HG2 LYS A   4      45.260 -20.795  -5.352  1.00 22.39           H  
ATOM     64  HG3 LYS A   4      46.201 -22.154  -4.713  1.00 22.39           H  
ATOM     65  CD  LYS A   4      44.174 -22.019  -3.956  1.00 22.39           C  
ATOM     66  HD2 LYS A   4      43.477 -21.223  -3.694  1.00 22.39           H  
ATOM     67  HD3 LYS A   4      44.381 -22.610  -3.064  1.00 22.39           H  
ATOM     68  CE  LYS A   4      43.542 -22.909  -5.037  1.00 22.39           C  
ATOM     69  HE2 LYS A   4      43.485 -22.331  -5.960  1.00 22.39           H  
ATOM     70  HE3 LYS A   4      44.193 -23.763  -5.220  1.00 22.39           H  
ATOM     71  NZ  LYS A   4      42.178 -23.361  -4.656  1.00 22.39           N  
ATOM     72  HZ1 LYS A   4      41.763 -23.916  -5.390  1.00 22.39           H  
ATOM     73  HZ2 LYS A   4      41.577 -22.562  -4.513  1.00 22.39           H  
ATOM     74  HZ3 LYS A   4      42.192 -23.899  -3.801  1.00 22.39           H  
ATOM     75  N   ILE A   5      47.410 -17.104  -3.571  1.00 24.85           N  
ATOM     76  H   ILE A   5      47.385 -17.045  -4.579  1.00 24.85           H  
ATOM     77  CA  ILE A   5      47.177 -15.829  -2.880  1.00 24.85           C  
ATOM     78  HA  ILE A   5      46.913 -16.009  -1.838  1.00 24.85           H  
ATOM     79  C   ILE A   5      45.976 -15.200  -3.588  1.00 24.85           C  
ATOM     80  CB  ILE A   5      48.432 -14.919  -2.907  1.00 24.85           C  
ATOM     81  HB  ILE A   5      48.729 -14.768  -3.945  1.00 24.85           H  
ATOM     82  O   ILE A   5      46.044 -14.931  -4.782  1.00 24.85           O  
ATOM     83  CG1 ILE A   5      49.601 -15.600  -2.154  1.00 24.85           C  
ATOM     84 HG12 ILE A   5      49.332 -15.724  -1.105  1.00 24.85           H  
ATOM     85 HG13 ILE A   5      49.773 -16.590  -2.575  1.00 24.85           H  
ATOM     86  CG2 ILE A   5      48.115 -13.543  -2.289  1.00 24.85           C  
ATOM     87 HG21 ILE A   5      47.311 -13.049  -2.836  1.00 24.85           H  
ATOM     88 HG22 ILE A   5      47.826 -13.646  -1.244  1.00 24.85           H  
ATOM     89 HG23 ILE A   5      48.982 -12.886  -2.354  1.00 24.85           H  
ATOM     90  CD1 ILE A   5      50.935 -14.847  -2.237  1.00 24.85           C  
ATOM     91 HD11 ILE A   5      51.185 -14.646  -3.278  1.00 24.85           H  
ATOM     92 HD12 ILE A   5      50.881 -13.908  -1.686  1.00 24.85           H  
ATOM     93 HD13 ILE A   5      51.721 -15.459  -1.795  1.00 24.85           H  
ATOM     94  N   GLY A   6      44.859 -15.083  -2.875  1.00 23.05           N  
ATOM     95  H   GLY A   6      44.898 -15.311  -1.892  1.00 23.05           H  
ATOM     96  CA  GLY A   6      43.689 -14.312  -3.283  1.00 23.05           C  
ATOM     97  HA2 GLY A   6      42.803 -14.944  -3.328  1.00 23.05           H  
ATOM     98  HA3 GLY A   6      43.843 -13.847  -4.257  1.00 23.05           H  
ATOM     99  C   GLY A   6      43.475 -13.235  -2.230  1.00 23.05           C  
ATOM    100  O   GLY A   6      43.398 -13.559  -1.042  1.00 23.05           O  
ATOM    101  N   SER A   7      43.453 -11.976  -2.653  1.00 23.98           N  
ATOM    102  H   SER A   7      43.516 -11.792  -3.644  1.00 23.98           H  
ATOM    103  CA  SER A   7      43.123 -10.841  -1.794  1.00 23.98           C  
ATOM    104  HA  SER A   7      43.629 -10.965  -0.836  1.00 23.98           H  
ATOM    105  C   SER A   7      41.615 -10.812  -1.541  1.00 23.98           C  
ATOM    106  CB  SER A   7      43.616  -9.531  -2.411  1.00 23.98           C  
ATOM    107  HB2 SER A   7      43.367  -9.499  -3.472  1.00 23.98           H  
ATOM    108  HB3 SER A   7      43.134  -8.690  -1.912  1.00 23.98           H  
ATOM    109  O   SER A   7      40.807 -11.027  -2.443  1.00 23.98           O  
ATOM    110  OG  SER A   7      45.014  -9.429  -2.224  1.00 23.98           O  
ATOM    111  HG  SER A   7      45.311  -8.673  -2.734  1.00 23.98           H  
ATOM    112  N   ILE A   8      41.245 -10.607  -0.278  1.00 25.75           N  
ATOM    113  H   ILE A   8      41.970 -10.378   0.386  1.00 25.75           H  
ATOM    114  CA  ILE A   8      39.877 -10.698   0.241  1.00 25.75           C  
ATOM    115  HA  ILE A   8      39.243 -11.231  -0.467  1.00 25.75           H  
ATOM    116  C   ILE A   8      39.331  -9.282   0.427  1.00 25.75           C  
ATOM    117  CB  ILE A   8      39.885 -11.469   1.593  1.00 25.75           C  
ATOM    118  HB  ILE A   8      40.573 -10.957   2.266  1.00 25.75           H  
ATOM    119  O   ILE A   8      39.725  -8.619   1.383  1.00 25.75           O  
ATOM    120  CG1 ILE A   8      40.391 -12.921   1.424  1.00 25.75           C  
ATOM    121 HG12 ILE A   8      39.677 -13.490   0.828  1.00 25.75           H  
ATOM    122 HG13 ILE A   8      41.339 -12.912   0.885  1.00 25.75           H  
ATOM    123  CG2 ILE A   8      38.493 -11.466   2.262  1.00 25.75           C  
ATOM    124 HG21 ILE A   8      37.773 -11.984   1.628  1.00 25.75           H  
ATOM    125 HG22 ILE A   8      38.534 -11.954   3.235  1.00 25.75           H  
ATOM    126 HG23 ILE A   8      38.147 -10.447   2.435  1.00 25.75           H  
ATOM    127  CD1 ILE A   8      40.642 -13.655   2.750  1.00 25.75           C  
ATOM    128 HD11 ILE A   8      41.141 -14.602   2.545  1.00 25.75           H  
ATOM    129 HD12 ILE A   8      41.282 -13.051   3.395  1.00 25.75           H  
ATOM    130 HD13 ILE A   8      39.701 -13.866   3.257  1.00 25.75           H  
ATOM    131  N   ILE A   9      38.381  -8.855  -0.409  1.00 26.64           N  
ATOM    132  H   ILE A   9      38.219  -9.374  -1.260  1.00 26.64           H  
ATOM    133  CA  ILE A   9      37.394  -7.817  -0.059  1.00 26.64           C  
ATOM    134  HA  ILE A   9      37.283  -7.806   1.025  1.00 26.64           H  
ATOM    135  C   ILE A   9      36.037  -8.237  -0.644  1.00 26.64           C  
ATOM    136  CB  ILE A   9      37.811  -6.378  -0.480  1.00 26.64           C  
ATOM    137  HB  ILE A   9      37.847  -6.325  -1.568  1.00 26.64           H  
ATOM    138  O   ILE A   9      35.588  -7.728  -1.661  1.00 26.64           O  
ATOM    139  CG1 ILE A   9      39.204  -5.985   0.071  1.00 26.64           C  
ATOM    140 HG12 ILE A   9      39.206  -6.085   1.157  1.00 26.64           H  
ATOM    141 HG13 ILE A   9      39.946  -6.666  -0.345  1.00 26.64           H  
ATOM    142  CG2 ILE A   9      36.761  -5.367   0.036  1.00 26.64           C  
ATOM    143 HG21 ILE A   9      36.982  -4.371  -0.350  1.00 26.64           H  
ATOM    144 HG22 ILE A   9      36.762  -5.340   1.126  1.00 26.64           H  
ATOM    145 HG23 ILE A   9      35.762  -5.618  -0.319  1.00 26.64           H  
ATOM    146  CD1 ILE A   9      39.678  -4.569  -0.276  1.00 26.64           C  
ATOM    147 HD11 ILE A   9      40.721  -4.458   0.018  1.00 26.64           H  
ATOM    148 HD12 ILE A   9      39.594  -4.403  -1.350  1.00 26.64           H  
ATOM    149 HD13 ILE A   9      39.090  -3.823   0.259  1.00 26.64           H  
ATOM    150  N   GLY A  10      35.382  -9.208  -0.005  1.00 23.99           N  
ATOM    151  H   GLY A  10      35.806  -9.614   0.817  1.00 23.99           H  
ATOM    152  CA  GLY A  10      33.985  -9.539  -0.289  1.00 23.99           C  
ATOM    153  HA2 GLY A  10      33.713  -9.251  -1.304  1.00 23.99           H  
ATOM    154  HA3 GLY A  10      33.839 -10.616  -0.198  1.00 23.99           H  
ATOM    155  C   GLY A  10      33.074  -8.836   0.712  1.00 23.99           C  
ATOM    156  O   GLY A  10      32.999  -9.257   1.866  1.00 23.99           O  
ATOM    157  N   VAL A  11      32.380  -7.774   0.299  1.00 25.20           N  
ATOM    158  H   VAL A  11      32.510  -7.459  -0.652  1.00 25.20           H  
ATOM    159  CA  VAL A  11      31.296  -7.170   1.093  1.00 25.20           C  
ATOM    160  HA  VAL A  11      31.455  -7.395   2.147  1.00 25.20           H  
ATOM    161  C   VAL A  11      29.984  -7.836   0.673  1.00 25.20           C  
ATOM    162  CB  VAL A  11      31.265  -5.630   0.972  1.00 25.20           C  
ATOM    163  HB  VAL A  11      31.099  -5.347  -0.067  1.00 25.20           H  
ATOM    164  O   VAL A  11      29.327  -7.408  -0.271  1.00 25.20           O  
ATOM    165  CG1 VAL A  11      30.149  -5.028   1.840  1.00 25.20           C  
ATOM    166 HG11 VAL A  11      30.168  -3.941   1.751  1.00 25.20           H  
ATOM    167 HG12 VAL A  11      30.287  -5.307   2.884  1.00 25.20           H  
ATOM    168 HG13 VAL A  11      29.174  -5.374   1.496  1.00 25.20           H  
ATOM    169  CG2 VAL A  11      32.590  -5.011   1.444  1.00 25.20           C  
ATOM    170 HG21 VAL A  11      33.406  -5.347   0.805  1.00 25.20           H  
ATOM    171 HG22 VAL A  11      32.797  -5.300   2.474  1.00 25.20           H  
ATOM    172 HG23 VAL A  11      32.534  -3.925   1.377  1.00 25.20           H  
ATOM    173  N   MET A  12      29.617  -8.924   1.356  1.00 23.94           N  
ATOM    174  H   MET A  12      30.230  -9.255   2.087  1.00 23.94           H  
ATOM    175  CA  MET A  12      28.301  -9.559   1.211  1.00 23.94           C  
ATOM    176  HA  MET A  12      28.005  -9.526   0.162  1.00 23.94           H  
ATOM    177  C   MET A  12      27.262  -8.780   2.019  1.00 23.94           C  
ATOM    178  CB  MET A  12      28.332 -11.031   1.663  1.00 23.94           C  
ATOM    179  HB2 MET A  12      27.451 -11.235   2.271  1.00 23.94           H  
ATOM    180  HB3 MET A  12      29.210 -11.224   2.279  1.00 23.94           H  
ATOM    181  O   MET A  12      27.369  -8.669   3.242  1.00 23.94           O  
ATOM    182  CG  MET A  12      28.301 -12.012   0.489  1.00 23.94           C  
ATOM    183  HG2 MET A  12      27.469 -11.750  -0.165  1.00 23.94           H  
ATOM    184  HG3 MET A  12      29.225 -11.927  -0.083  1.00 23.94           H  
ATOM    185  SD  MET A  12      28.056 -13.729   1.029  1.00 23.94           S  
ATOM    186  CE  MET A  12      29.664 -14.437   0.600  1.00 23.94           C  
ATOM    187  HE1 MET A  12      30.451 -13.914   1.143  1.00 23.94           H  
ATOM    188  HE2 MET A  12      29.676 -15.494   0.865  1.00 23.94           H  
ATOM    189  HE3 MET A  12      29.831 -14.333  -0.472  1.00 23.94           H  
ATOM    190  N   LEU A  13      26.236  -8.267   1.342  1.00 27.01           N  
ATOM    191  H   LEU A  13      26.201  -8.410   0.343  1.00 27.01           H  
ATOM    192  CA  LEU A  13      25.138  -7.533   1.960  1.00 27.01           C  
ATOM    193  HA  LEU A  13      25.451  -7.225   2.957  1.00 27.01           H  
ATOM    194  C   LEU A  13      23.941  -8.479   2.130  1.00 27.01           C  
ATOM    195  CB  LEU A  13      24.892  -6.251   1.136  1.00 27.01           C  
ATOM    196  HB2 LEU A  13      25.835  -5.976   0.664  1.00 27.01           H  
ATOM    197  HB3 LEU A  13      24.178  -6.435   0.334  1.00 27.01           H  
ATOM    198  O   LEU A  13      23.086  -8.603   1.259  1.00 27.01           O  
ATOM    199  CG  LEU A  13      24.454  -5.052   1.994  1.00 27.01           C  
ATOM    200  HG  LEU A  13      24.994  -5.061   2.941  1.00 27.01           H  
ATOM    201  CD1 LEU A  13      24.807  -3.746   1.285  1.00 27.01           C  
ATOM    202 HD11 LEU A  13      24.477  -2.894   1.880  1.00 27.01           H  
ATOM    203 HD12 LEU A  13      24.326  -3.714   0.307  1.00 27.01           H  
ATOM    204 HD13 LEU A  13      25.886  -3.676   1.153  1.00 27.01           H  
ATOM    205  CD2 LEU A  13      22.957  -5.087   2.287  1.00 27.01           C  
ATOM    206 HD21 LEU A  13      22.729  -5.962   2.895  1.00 27.01           H  
ATOM    207 HD22 LEU A  13      22.391  -5.158   1.358  1.00 27.01           H  
ATOM    208 HD23 LEU A  13      22.677  -4.197   2.851  1.00 27.01           H  
ATOM    209  N   ILE A  14      23.897  -9.182   3.265  1.00 23.12           N  
ATOM    210  H   ILE A  14      24.658  -9.076   3.921  1.00 23.12           H  
ATOM    211  CA  ILE A  14      22.786 -10.077   3.607  1.00 23.12           C  
ATOM    212  HA  ILE A  14      22.430 -10.553   2.693  1.00 23.12           H  
ATOM    213  C   ILE A  14      21.642  -9.230   4.174  1.00 23.12           C  
ATOM    214  CB  ILE A  14      23.231 -11.211   4.565  1.00 23.12           C  
ATOM    215  HB  ILE A  14      23.594 -10.762   5.490  1.00 23.12           H  
ATOM    216  O   ILE A  14      21.614  -8.912   5.362  1.00 23.12           O  
ATOM    217  CG1 ILE A  14      24.380 -12.040   3.940  1.00 23.12           C  
ATOM    218 HG12 ILE A  14      25.194 -11.373   3.656  1.00 23.12           H  
ATOM    219 HG13 ILE A  14      24.023 -12.530   3.035  1.00 23.12           H  
ATOM    220  CG2 ILE A  14      22.033 -12.127   4.902  1.00 23.12           C  
ATOM    221 HG21 ILE A  14      21.229 -11.552   5.360  1.00 23.12           H  
ATOM    222 HG22 ILE A  14      21.663 -12.605   3.994  1.00 23.12           H  
ATOM    223 HG23 ILE A  14      22.330 -12.894   5.618  1.00 23.12           H  
ATOM    224  CD1 ILE A  14      24.980 -13.098   4.875  1.00 23.12           C  
ATOM    225 HD11 ILE A  14      25.286 -12.634   5.813  1.00 23.12           H  
ATOM    226 HD12 ILE A  14      24.261 -13.892   5.073  1.00 23.12           H  
ATOM    227 HD13 ILE A  14      25.855 -13.539   4.398  1.00 23.12           H  
ATOM    228  N   VAL A  15      20.666  -8.883   3.333  1.00 25.41           N  
ATOM    229  H   VAL A  15      20.795  -9.075   2.350  1.00 25.41           H  
ATOM    230  CA  VAL A  15      19.344  -8.461   3.816  1.00 25.41           C  
ATOM    231  HA  VAL A  15      19.479  -7.809   4.679  1.00 25.41           H  
ATOM    232  C   VAL A  15      18.620  -9.728   4.271  1.00 25.41           C  
ATOM    233  CB  VAL A  15      18.555  -7.662   2.763  1.00 25.41           C  
ATOM    234  HB  VAL A  15      18.372  -8.286   1.888  1.00 25.41           H  
ATOM    235  O   VAL A  15      18.262 -10.585   3.464  1.00 25.41           O  
ATOM    236  CG1 VAL A  15      17.211  -7.188   3.334  1.00 25.41           C  
ATOM    237 HG11 VAL A  15      16.591  -8.047   3.593  1.00 25.41           H  
ATOM    238 HG12 VAL A  15      16.682  -6.603   2.582  1.00 25.41           H  
ATOM    239 HG13 VAL A  15      17.372  -6.574   4.220  1.00 25.41           H  
ATOM    240  CG2 VAL A  15      19.343  -6.418   2.327  1.00 25.41           C  
ATOM    241 HG21 VAL A  15      18.756  -5.839   1.614  1.00 25.41           H  
ATOM    242 HG22 VAL A  15      20.269  -6.716   1.834  1.00 25.41           H  
ATOM    243 HG23 VAL A  15      19.582  -5.797   3.190  1.00 25.41           H  
ATOM    244  N   GLY A  16      18.505  -9.894   5.589  1.00 21.33           N  
ATOM    245  H   GLY A  16      18.881  -9.168   6.182  1.00 21.33           H  
ATOM    246  CA  GLY A  16      18.086 -11.140   6.222  1.00 21.33           C  
ATOM    247  HA2 GLY A  16      18.049 -10.993   7.301  1.00 21.33           H  
ATOM    248  HA3 GLY A  16      18.829 -11.909   6.012  1.00 21.33           H  
ATOM    249  C   GLY A  16      16.713 -11.631   5.768  1.00 21.33           C  
ATOM    250  O   GLY A  16      15.693 -11.074   6.152  1.00 21.33           O  
ATOM    251  N   THR A  17      16.687 -12.742   5.034  1.00 24.75           N  
ATOM    252  H   THR A  17      17.553 -13.053   4.617  1.00 24.75           H  
ATOM    253  CA  THR A  17      15.598 -13.724   5.095  1.00 24.75           C  
ATOM    254  HA  THR A  17      15.120 -13.637   6.071  1.00 24.75           H  
ATOM    255  C   THR A  17      16.201 -15.124   5.003  1.00 24.75           C  
ATOM    256  CB  THR A  17      14.496 -13.517   4.042  1.00 24.75           C  
ATOM    257  HB  THR A  17      13.869 -14.409   4.022  1.00 24.75           H  
ATOM    258  O   THR A  17      17.057 -15.408   4.167  1.00 24.75           O  
ATOM    259  CG2 THR A  17      13.596 -12.319   4.339  1.00 24.75           C  
ATOM    260 HG21 THR A  17      13.242 -12.360   5.369  1.00 24.75           H  
ATOM    261 HG22 THR A  17      14.136 -11.387   4.177  1.00 24.75           H  
ATOM    262 HG23 THR A  17      12.736 -12.343   3.669  1.00 24.75           H  
ATOM    263  OG1 THR A  17      15.038 -13.316   2.763  1.00 24.75           O  
ATOM    264  HG1 THR A  17      15.671 -12.598   2.836  1.00 24.75           H  
ATOM    265  N   ALA A  18      15.814 -15.988   5.938  1.00 20.81           N  
ATOM    266  H   ALA A  18      15.097 -15.702   6.590  1.00 20.81           H  
ATOM    267  CA  ALA A  18      16.347 -17.332   6.091  1.00 20.81           C  
ATOM    268  HA  ALA A  18      17.435 -17.297   6.049  1.00 20.81           H  
ATOM    269  C   ALA A  18      15.844 -18.252   4.970  1.00 20.81           C  
ATOM    270  CB  ALA A  18      15.920 -17.834   7.479  1.00 20.81           C  
ATOM    271  HB1 ALA A  18      16.291 -18.848   7.629  1.00 20.81           H  
ATOM    272  HB2 ALA A  18      16.335 -17.189   8.253  1.00 20.81           H  
ATOM    273  HB3 ALA A  18      14.833 -17.843   7.563  1.00 20.81           H  
ATOM    274  O   ALA A  18      14.746 -18.786   5.072  1.00 20.81           O  
ATOM    275  N   ILE A  19      16.637 -18.474   3.919  1.00 26.27           N  
ATOM    276  H   ILE A  19      17.447 -17.885   3.786  1.00 26.27           H  
ATOM    277  CA  ILE A  19      16.445 -19.611   3.009  1.00 26.27           C  
ATOM    278  HA  ILE A  19      15.930 -20.397   3.562  1.00 26.27           H  
ATOM    279  C   ILE A  19      17.827 -20.139   2.615  1.00 26.27           C  
ATOM    280  CB  ILE A  19      15.564 -19.276   1.777  1.00 26.27           C  
ATOM    281  HB  ILE A  19      16.154 -18.687   1.075  1.00 26.27           H  
ATOM    282  O   ILE A  19      18.599 -19.468   1.937  1.00 26.27           O  
ATOM    283  CG1 ILE A  19      14.293 -18.463   2.134  1.00 26.27           C  
ATOM    284 HG12 ILE A  19      14.587 -17.537   2.629  1.00 26.27           H  
ATOM    285 HG13 ILE A  19      13.670 -19.043   2.814  1.00 26.27           H  
ATOM    286  CG2 ILE A  19      15.165 -20.607   1.107  1.00 26.27           C  
ATOM    287 HG21 ILE A  19      16.051 -21.195   0.869  1.00 26.27           H  
ATOM    288 HG22 ILE A  19      14.645 -20.414   0.168  1.00 26.27           H  
ATOM    289 HG23 ILE A  19      14.514 -21.182   1.765  1.00 26.27           H  
ATOM    290  CD1 ILE A  19      13.425 -18.049   0.944  1.00 26.27           C  
ATOM    291 HD11 ILE A  19      14.034 -17.527   0.205  1.00 26.27           H  
ATOM    292 HD12 ILE A  19      12.638 -17.379   1.289  1.00 26.27           H  
ATOM    293 HD13 ILE A  19      12.960 -18.922   0.486  1.00 26.27           H  
ATOM    294  N   GLY A  20      18.164 -21.332   3.107  1.00 20.02           N  
ATOM    295  H   GLY A  20      17.471 -21.841   3.637  1.00 20.02           H  
ATOM    296  CA  GLY A  20      19.450 -21.975   2.861  1.00 20.02           C  
ATOM    297  HA2 GLY A  20      19.569 -22.826   3.531  1.00 20.02           H  
ATOM    298  HA3 GLY A  20      20.250 -21.263   3.064  1.00 20.02           H  
ATOM    299  C   GLY A  20      19.573 -22.475   1.424  1.00 20.02           C  
ATOM    300  O   GLY A  20      18.759 -23.278   0.975  1.00 20.02           O  
ATOM    301  N   ALA A  21      20.628 -22.055   0.729  1.00 22.05           N  
ATOM    302  H   ALA A  21      21.211 -21.325   1.113  1.00 22.05           H  
ATOM    303  CA  ALA A  21      21.100 -22.704  -0.487  1.00 22.05           C  
ATOM    304  HA  ALA A  21      20.589 -23.662  -0.584  1.00 22.05           H  
ATOM    305  C   ALA A  21      22.622 -22.936  -0.380  1.00 22.05           C  
ATOM    306  CB  ALA A  21      20.711 -21.868  -1.710  1.00 22.05           C  
ATOM    307  HB1 ALA A  21      19.628 -21.751  -1.747  1.00 22.05           H  
ATOM    308  HB2 ALA A  21      21.049 -22.364  -2.619  1.00 22.05           H  
ATOM    309  HB3 ALA A  21      21.175 -20.883  -1.648  1.00 22.05           H  
ATOM    310  O   ALA A  21      23.350 -22.021   0.007  1.00 22.05           O  
ATOM    311  N   PRO A  22      23.121 -24.151  -0.668  1.00 22.14           N  
ATOM    312  CA  PRO A  22      24.544 -24.462  -0.598  1.00 22.14           C  
ATOM    313  HA  PRO A  22      24.963 -24.047   0.319  1.00 22.14           H  
ATOM    314  C   PRO A  22      25.306 -23.879  -1.798  1.00 22.14           C  
ATOM    315  CB  PRO A  22      24.621 -25.989  -0.524  1.00 22.14           C  
ATOM    316  HB2 PRO A  22      25.526 -26.379  -0.991  1.00 22.14           H  
ATOM    317  HB3 PRO A  22      24.570 -26.302   0.519  1.00 22.14           H  
ATOM    318  O   PRO A  22      24.951 -24.103  -2.954  1.00 22.14           O  
ATOM    319  CG  PRO A  22      23.360 -26.451  -1.252  1.00 22.14           C  
ATOM    320  HG2 PRO A  22      23.008 -27.414  -0.881  1.00 22.14           H  
ATOM    321  HG3 PRO A  22      23.560 -26.507  -2.323  1.00 22.14           H  
ATOM    322  CD  PRO A  22      22.349 -25.340  -0.987  1.00 22.14           C  
ATOM    323  HD2 PRO A  22      21.730 -25.181  -1.870  1.00 22.14           H  
ATOM    324  HD3 PRO A  22      21.728 -25.610  -0.133  1.00 22.14           H  
ATOM    325  N   ILE A  23      26.388 -23.161  -1.498  1.00 22.25           N  
ATOM    326  H   ILE A  23      26.578 -22.995  -0.521  1.00 22.25           H  
ATOM    327  CA  ILE A  23      27.331 -22.582  -2.461  1.00 22.25           C  
ATOM    328  HA  ILE A  23      26.773 -22.111  -3.270  1.00 22.25           H  
ATOM    329  C   ILE A  23      28.194 -23.715  -3.038  1.00 22.25           C  
ATOM    330  CB  ILE A  23      28.186 -21.497  -1.752  1.00 22.25           C  
ATOM    331  HB  ILE A  23      28.732 -21.977  -0.939  1.00 22.25           H  
ATOM    332  O   ILE A  23      28.967 -24.342  -2.311  1.00 22.25           O  
ATOM    333  CG1 ILE A  23      27.297 -20.382  -1.143  1.00 22.25           C  
ATOM    334 HG12 ILE A  23      26.497 -20.823  -0.548  1.00 22.25           H  
ATOM    335 HG13 ILE A  23      26.832 -19.809  -1.945  1.00 22.25           H  
ATOM    336  CG2 ILE A  23      29.215 -20.885  -2.720  1.00 22.25           C  
ATOM    337 HG21 ILE A  23      28.704 -20.336  -3.511  1.00 22.25           H  
ATOM    338 HG22 ILE A  23      29.833 -21.661  -3.173  1.00 22.25           H  
ATOM    339 HG23 ILE A  23      29.877 -20.201  -2.190  1.00 22.25           H  
ATOM    340  CD1 ILE A  23      28.047 -19.420  -0.213  1.00 22.25           C  
ATOM    341 HD11 ILE A  23      28.558 -19.979   0.571  1.00 22.25           H  
ATOM    342 HD12 ILE A  23      28.771 -18.829  -0.774  1.00 22.25           H  
ATOM    343 HD13 ILE A  23      27.333 -18.737   0.248  1.00 22.25           H  
ATOM    344  N   MET A  24      28.085 -23.988  -4.342  1.00 19.98           N  
ATOM    345  H   MET A  24      27.422 -23.457  -4.888  1.00 19.98           H  
ATOM    346  CA  MET A  24      29.011 -24.881  -5.046  1.00 19.98           C  
ATOM    347  HA  MET A  24      29.380 -25.638  -4.354  1.00 19.98           H  
ATOM    348  C   MET A  24      30.216 -24.086  -5.549  1.00 19.98           C  
ATOM    349  CB  MET A  24      28.324 -25.619  -6.207  1.00 19.98           C  
ATOM    350  HB2 MET A  24      27.802 -24.906  -6.845  1.00 19.98           H  
ATOM    351  HB3 MET A  24      29.099 -26.104  -6.800  1.00 19.98           H  
ATOM    352  O   MET A  24      30.116 -23.327  -6.508  1.00 19.98           O  
ATOM    353  CG  MET A  24      27.350 -26.704  -5.734  1.00 19.98           C  
ATOM    354  HG2 MET A  24      27.786 -27.213  -4.875  1.00 19.98           H  
ATOM    355  HG3 MET A  24      26.423 -26.232  -5.409  1.00 19.98           H  
ATOM    356  SD  MET A  24      26.979 -27.970  -6.985  1.00 19.98           S  
ATOM    357  CE  MET A  24      26.216 -26.954  -8.280  1.00 19.98           C  
ATOM    358  HE1 MET A  24      25.365 -26.412  -7.868  1.00 19.98           H  
ATOM    359  HE2 MET A  24      25.873 -27.597  -9.091  1.00 19.98           H  
ATOM    360  HE3 MET A  24      26.943 -26.244  -8.673  1.00 19.98           H  
ATOM    361  N   THR A  25      31.375 -24.285  -4.926  1.00 21.05           N  
ATOM    362  H   THR A  25      31.398 -24.874  -4.106  1.00 21.05           H  
ATOM    363  CA  THR A  25      32.663 -23.790  -5.419  1.00 21.05           C  
ATOM    364  HA  THR A  25      32.502 -22.923  -6.059  1.00 21.05           H  
ATOM    365  C   THR A  25      33.336 -24.880  -6.254  1.00 21.05           C  
ATOM    366  CB  THR A  25      33.567 -23.342  -4.253  1.00 21.05           C  
ATOM    367  HB  THR A  25      34.566 -23.134  -4.634  1.00 21.05           H  
ATOM    368  O   THR A  25      33.827 -25.869  -5.716  1.00 21.05           O  
ATOM    369  CG2 THR A  25      33.037 -22.086  -3.565  1.00 21.05           C  
ATOM    370 HG21 THR A  25      32.088 -22.296  -3.072  1.00 21.05           H  
ATOM    371 HG22 THR A  25      32.885 -21.299  -4.303  1.00 21.05           H  
ATOM    372 HG23 THR A  25      33.758 -21.733  -2.827  1.00 21.05           H  
ATOM    373  OG1 THR A  25      33.645 -24.317  -3.237  1.00 21.05           O  
ATOM    374  HG1 THR A  25      33.738 -23.849  -2.404  1.00 21.05           H  
ATOM    375  N   ASN A  26      33.379 -24.737  -7.582  1.00 20.90           N  
ATOM    376  H   ASN A  26      32.863 -23.987  -8.019  1.00 20.90           H  
ATOM    377  CA  ASN A  26      34.288 -25.552  -8.394  1.00 20.90           C  
ATOM    378  HA  ASN A  26      35.199 -25.679  -7.809  1.00 20.90           H  
ATOM    379  C   ASN A  26      34.699 -24.841  -9.693  1.00 20.90           C  
ATOM    380  CB  ASN A  26      33.695 -26.959  -8.639  1.00 20.90           C  
ATOM    381  HB2 ASN A  26      33.139 -27.290  -7.762  1.00 20.90           H  
ATOM    382  HB3 ASN A  26      33.000 -26.935  -9.478  1.00 20.90           H  
ATOM    383  O   ASN A  26      34.109 -25.053 -10.746  1.00 20.90           O  
ATOM    384  CG  ASN A  26      34.779 -28.000  -8.882  1.00 20.90           C  
ATOM    385  ND2 ASN A  26      34.483 -29.041  -9.623  1.00 20.90           N  
ATOM    386 HD21 ASN A  26      35.221 -29.714  -9.769  1.00 20.90           H  
ATOM    387 HD22 ASN A  26      33.567 -29.114 -10.042  1.00 20.90           H  
ATOM    388  OD1 ASN A  26      35.901 -27.911  -8.408  1.00 20.90           O  
ATOM    389  N   ALA A  27      35.746 -24.018  -9.622  1.00 23.13           N  
ATOM    390  H   ALA A  27      36.151 -23.829  -8.716  1.00 23.13           H  
ATOM    391  CA  ALA A  27      36.482 -23.544 -10.792  1.00 23.13           C  
ATOM    392  HA  ALA A  27      36.002 -23.901 -11.703  1.00 23.13           H  
ATOM    393  C   ALA A  27      37.894 -24.146 -10.751  1.00 23.13           C  
ATOM    394  CB  ALA A  27      36.446 -22.013 -10.846  1.00 23.13           C  
ATOM    395  HB1 ALA A  27      37.024 -21.661 -11.701  1.00 23.13           H  
ATOM    396  HB2 ALA A  27      36.873 -21.593  -9.935  1.00 23.13           H  
ATOM    397  HB3 ALA A  27      35.417 -21.671 -10.951  1.00 23.13           H  
ATOM    398  O   ALA A  27      38.823 -23.596 -10.158  1.00 23.13           O  
ATOM    399  N   GLY A  28      38.036 -25.339 -11.329  1.00 20.64           N  
ATOM    400  H   GLY A  28      37.219 -25.750 -11.759  1.00 20.64           H  
ATOM    401  CA  GLY A  28      39.325 -25.973 -11.590  1.00 20.64           C  
ATOM    402  HA2 GLY A  28      40.033 -25.745 -10.793  1.00 20.64           H  
ATOM    403  HA3 GLY A  28      39.194 -27.054 -11.646  1.00 20.64           H  
ATOM    404  C   GLY A  28      39.877 -25.482 -12.923  1.00 20.64           C  
ATOM    405  O   GLY A  28      39.563 -26.053 -13.962  1.00 20.64           O  
ATOM    406  N   ILE A  29      40.682 -24.420 -12.904  1.00 21.94           N  
ATOM    407  H   ILE A  29      40.852 -23.954 -12.024  1.00 21.94           H  
ATOM    408  CA  ILE A  29      41.381 -23.933 -14.098  1.00 21.94           C  
ATOM    409  HA  ILE A  29      40.756 -24.136 -14.967  1.00 21.94           H  
ATOM    410  C   ILE A  29      42.680 -24.735 -14.243  1.00 21.94           C  
ATOM    411  CB  ILE A  29      41.603 -22.402 -14.059  1.00 21.94           C  
ATOM    412  HB  ILE A  29      42.348 -22.178 -13.296  1.00 21.94           H  
ATOM    413  O   ILE A  29      43.530 -24.738 -13.350  1.00 21.94           O  
ATOM    414  CG1 ILE A  29      40.294 -21.655 -13.698  1.00 21.94           C  
ATOM    415 HG12 ILE A  29      39.533 -21.874 -14.447  1.00 21.94           H  
ATOM    416 HG13 ILE A  29      39.927 -22.005 -12.734  1.00 21.94           H  
ATOM    417  CG2 ILE A  29      42.139 -21.934 -15.426  1.00 21.94           C  
ATOM    418 HG21 ILE A  29      43.042 -22.480 -15.697  1.00 21.94           H  
ATOM    419 HG22 ILE A  29      42.401 -20.877 -15.388  1.00 21.94           H  
ATOM    420 HG23 ILE A  29      41.386 -22.082 -16.201  1.00 21.94           H  
ATOM    421  CD1 ILE A  29      40.442 -20.135 -13.576  1.00 21.94           C  
ATOM    422 HD11 ILE A  29      39.512 -19.712 -13.195  1.00 21.94           H  
ATOM    423 HD12 ILE A  29      40.646 -19.689 -14.549  1.00 21.94           H  
ATOM    424 HD13 ILE A  29      41.250 -19.892 -12.885  1.00 21.94           H  
ATOM    425  N   SER A  30      42.805 -25.459 -15.355  1.00 20.54           N  
ATOM    426  H   SER A  30      42.058 -25.397 -16.032  1.00 20.54           H  
ATOM    427  CA  SER A  30      44.000 -26.222 -15.724  1.00 20.54           C  
ATOM    428  HA  SER A  30      44.367 -26.740 -14.838  1.00 20.54           H  
ATOM    429  C   SER A  30      45.074 -25.280 -16.288  1.00 20.54           C  
ATOM    430  CB  SER A  30      43.626 -27.276 -16.773  1.00 20.54           C  
ATOM    431  HB2 SER A  30      43.252 -26.787 -17.672  1.00 20.54           H  
ATOM    432  HB3 SER A  30      42.838 -27.911 -16.368  1.00 20.54           H  
ATOM    433  O   SER A  30      44.763 -24.517 -17.202  1.00 20.54           O  
ATOM    434  OG  SER A  30      44.738 -28.085 -17.101  1.00 20.54           O  
ATOM    435  HG  SER A  30      45.307 -27.606 -17.708  1.00 20.54           H  
ATOM    436  N   PRO A  31      46.336 -25.335 -15.824  1.00 25.57           N  
ATOM    437  CA  PRO A  31      47.419 -24.561 -16.418  1.00 25.57           C  
ATOM    438  HA  PRO A  31      47.098 -23.532 -16.579  1.00 25.57           H  
ATOM    439  C   PRO A  31      47.825 -25.175 -17.763  1.00 25.57           C  
ATOM    440  CB  PRO A  31      48.545 -24.570 -15.381  1.00 25.57           C  
ATOM    441  HB2 PRO A  31      48.411 -23.730 -14.699  1.00 25.57           H  
ATOM    442  HB3 PRO A  31      49.531 -24.527 -15.842  1.00 25.57           H  
ATOM    443  O   PRO A  31      48.185 -26.352 -17.849  1.00 25.57           O  
ATOM    444  CG  PRO A  31      48.324 -25.878 -14.621  1.00 25.57           C  
ATOM    445  HG2 PRO A  31      48.673 -25.808 -13.591  1.00 25.57           H  
ATOM    446  HG3 PRO A  31      48.835 -26.689 -15.139  1.00 25.57           H  
ATOM    447  CD  PRO A  31      46.814 -26.106 -14.689  1.00 25.57           C  
ATOM    448  HD2 PRO A  31      46.344 -25.732 -13.779  1.00 25.57           H  
ATOM    449  HD3 PRO A  31      46.600 -27.167 -14.817  1.00 25.57           H  
ATOM    450  N   VAL A  32      47.757 -24.376 -18.825  1.00 24.97           N  
ATOM    451  H   VAL A  32      47.428 -23.430 -18.693  1.00 24.97           H  
ATOM    452  CA  VAL A  32      48.276 -24.732 -20.147  1.00 24.97           C  
ATOM    453  HA  VAL A  32      47.955 -25.746 -20.387  1.00 24.97           H  
ATOM    454  C   VAL A  32      49.802 -24.700 -20.055  1.00 24.97           C  
ATOM    455  CB  VAL A  32      47.735 -23.787 -21.241  1.00 24.97           C  
ATOM    456  HB  VAL A  32      48.175 -22.797 -21.123  1.00 24.97           H  
ATOM    457  O   VAL A  32      50.410 -23.644 -19.915  1.00 24.97           O  
ATOM    458  CG1 VAL A  32      48.078 -24.324 -22.637  1.00 24.97           C  
ATOM    459 HG11 VAL A  32      47.633 -25.307 -22.787  1.00 24.97           H  
ATOM    460 HG12 VAL A  32      47.700 -23.638 -23.394  1.00 24.97           H  
ATOM    461 HG13 VAL A  32      49.160 -24.391 -22.752  1.00 24.97           H  
ATOM    462  CG2 VAL A  32      46.207 -23.644 -21.159  1.00 24.97           C  
ATOM    463 HG21 VAL A  32      45.917 -23.146 -20.234  1.00 24.97           H  
ATOM    464 HG22 VAL A  32      45.851 -23.031 -21.988  1.00 24.97           H  
ATOM    465 HG23 VAL A  32      45.731 -24.623 -21.207  1.00 24.97           H  
ATOM    466  N   GLY A  33      50.426 -25.877 -20.051  1.00 22.77           N  
ATOM    467  H   GLY A  33      49.860 -26.713 -20.071  1.00 22.77           H  
ATOM    468  CA  GLY A  33      51.876 -26.017 -20.001  1.00 22.77           C  
ATOM    469  HA2 GLY A  33      52.289 -25.327 -19.265  1.00 22.77           H  
ATOM    470  HA3 GLY A  33      52.133 -27.034 -19.705  1.00 22.77           H  
ATOM    471  C   GLY A  33      52.504 -25.736 -21.361  1.00 22.77           C  
ATOM    472  O   GLY A  33      52.582 -26.630 -22.200  1.00 22.77           O  
ATOM    473  N   THR A  34      52.995 -24.520 -21.580  1.00 25.14           N  
ATOM    474  H   THR A  34      52.776 -23.771 -20.939  1.00 25.14           H  
ATOM    475  CA  THR A  34      53.966 -24.249 -22.645  1.00 25.14           C  
ATOM    476  HA  THR A  34      53.780 -24.927 -23.478  1.00 25.14           H  
ATOM    477  C   THR A  34      55.369 -24.530 -22.125  1.00 25.14           C  
ATOM    478  CB  THR A  34      53.850 -22.827 -23.207  1.00 25.14           C  
ATOM    479  HB  THR A  34      54.772 -22.561 -23.724  1.00 25.14           H  
ATOM    480  O   THR A  34      55.900 -23.822 -21.275  1.00 25.14           O  
ATOM    481  CG2 THR A  34      52.695 -22.742 -24.204  1.00 25.14           C  
ATOM    482 HG21 THR A  34      51.759 -23.005 -23.711  1.00 25.14           H  
ATOM    483 HG22 THR A  34      52.620 -21.721 -24.579  1.00 25.14           H  
ATOM    484 HG23 THR A  34      52.871 -23.416 -25.042  1.00 25.14           H  
ATOM    485  OG1 THR A  34      53.602 -21.901 -22.179  1.00 25.14           O  
ATOM    486  HG1 THR A  34      54.396 -21.821 -21.645  1.00 25.14           H  
ATOM    487  N   ALA A  35      55.969 -25.600 -22.639  1.00 26.89           N  
ATOM    488  H   ALA A  35      55.449 -26.160 -23.300  1.00 26.89           H  
ATOM    489  CA  ALA A  35      57.387 -25.877 -22.496  1.00 26.89           C  
ATOM    490  HA  ALA A  35      57.664 -25.854 -21.442  1.00 26.89           H  
ATOM    491  C   ALA A  35      58.198 -24.826 -23.264  1.00 26.89           C  
ATOM    492  CB  ALA A  35      57.641 -27.279 -23.072  1.00 26.89           C  
ATOM    493  HB1 ALA A  35      58.700 -27.522 -22.988  1.00 26.89           H  
ATOM    494  HB2 ALA A  35      57.352 -27.316 -24.122  1.00 26.89           H  
ATOM    495  HB3 ALA A  35      57.064 -28.017 -22.514  1.00 26.89           H  
ATOM    496  O   ALA A  35      57.985 -24.690 -24.464  1.00 26.89           O  
ATOM    497  N   SER A  36      59.135 -24.130 -22.615  1.00 27.57           N  
ATOM    498  H   SER A  36      59.068 -24.072 -21.609  1.00 27.57           H  
ATOM    499  CA  SER A  36      60.398 -23.676 -23.221  1.00 27.57           C  
ATOM    500  HA  SER A  36      61.001 -24.553 -23.456  1.00 27.57           H  
ATOM    501  C   SER A  36      61.176 -22.785 -22.249  1.00 27.57           C  
ATOM    502  CB  SER A  36      60.197 -22.891 -24.529  1.00 27.57           C  
ATOM    503  HB2 SER A  36      59.789 -23.538 -25.305  1.00 27.57           H  
ATOM    504  HB3 SER A  36      59.517 -22.057 -24.360  1.00 27.57           H  
ATOM    505  O   SER A  36      60.630 -21.828 -21.719  1.00 27.57           O  
ATOM    506  OG  SER A  36      61.434 -22.414 -25.013  1.00 27.57           O  
ATOM    507  HG  SER A  36      61.466 -21.472 -24.830  1.00 27.57           H  
ATOM    508  N   ALA A  37      62.471 -23.086 -22.122  1.00 31.14           N  
ATOM    509  H   ALA A  37      62.786 -23.869 -22.677  1.00 31.14           H  
ATOM    510  CA  ALA A  37      63.520 -22.353 -21.415  1.00 31.14           C  
ATOM    511  HA  ALA A  37      64.440 -22.903 -21.614  1.00 31.14           H  
ATOM    512  C   ALA A  37      63.392 -22.296 -19.882  1.00 31.14           C  
ATOM    513  CB  ALA A  37      63.735 -20.984 -22.071  1.00 31.14           C  
ATOM    514  HB1 ALA A  37      63.892 -21.098 -23.143  1.00 31.14           H  
ATOM    515  HB2 ALA A  37      64.607 -20.502 -21.630  1.00 31.14           H  
ATOM    516  HB3 ALA A  37      62.866 -20.350 -21.896  1.00 31.14           H  
ATOM    517  O   ALA A  37      62.546 -21.622 -19.311  1.00 31.14           O  
ATOM    518  N   THR A  38      64.312 -22.994 -19.221  1.00 34.43           N  
ATOM    519  H   THR A  38      64.946 -23.573 -19.752  1.00 34.43           H  
ATOM    520  CA  THR A  38      64.710 -22.828 -17.820  1.00 34.43           C  
ATOM    521  HA  THR A  38      63.900 -23.151 -17.166  1.00 34.43           H  
ATOM    522  C   THR A  38      65.003 -21.346 -17.550  1.00 34.43           C  
ATOM    523  CB  THR A  38      65.982 -23.683 -17.555  1.00 34.43           C  
ATOM    524  HB  THR A  38      66.853 -23.049 -17.385  1.00 34.43           H  
ATOM    525  O   THR A  38      66.116 -20.883 -17.782  1.00 34.43           O  
ATOM    526  CG2 THR A  38      65.836 -24.583 -16.335  1.00 34.43           C  
ATOM    527 HG21 THR A  38      66.761 -25.134 -16.165  1.00 34.43           H  
ATOM    528 HG22 THR A  38      65.628 -23.972 -15.456  1.00 34.43           H  
ATOM    529 HG23 THR A  38      65.015 -25.283 -16.487  1.00 34.43           H  
ATOM    530  OG1 THR A  38      66.299 -24.547 -18.638  1.00 34.43           O  
ATOM    531  HG1 THR A  38      67.194 -24.855 -18.476  1.00 34.43           H  
ATOM    532  N   HIS A  39      64.001 -20.576 -17.138  1.00 50.02           N  
ATOM    533  H   HIS A  39      63.069 -20.961 -17.089  1.00 50.02           H  
ATOM    534  CA  HIS A  39      64.172 -19.190 -16.716  1.00 50.02           C  
ATOM    535  HA  HIS A  39      65.230 -18.930 -16.761  1.00 50.02           H  
ATOM    536  C   HIS A  39      63.736 -19.104 -15.255  1.00 50.02           C  
ATOM    537  CB  HIS A  39      63.425 -18.226 -17.653  1.00 50.02           C  
ATOM    538  HB2 HIS A  39      63.277 -18.706 -18.620  1.00 50.02           H  
ATOM    539  HB3 HIS A  39      62.440 -17.997 -17.245  1.00 50.02           H  
ATOM    540  O   HIS A  39      62.612 -19.466 -14.921  1.00 50.02           O  
ATOM    541  CG  HIS A  39      64.188 -16.943 -17.886  1.00 50.02           C  
ATOM    542  CD2 HIS A  39      64.866 -16.611 -19.029  1.00 50.02           C  
ATOM    543  HD2 HIS A  39      64.923 -17.211 -19.925  1.00 50.02           H  
ATOM    544  ND1 HIS A  39      64.401 -15.920 -16.983  1.00 50.02           N  
ATOM    545  HD1 HIS A  39      64.063 -15.845 -16.035  1.00 50.02           H  
ATOM    546  CE1 HIS A  39      65.187 -15.004 -17.571  1.00 50.02           C  
ATOM    547  HE1 HIS A  39      65.538 -14.101 -17.094  1.00 50.02           H  
ATOM    548  NE2 HIS A  39      65.488 -15.375 -18.827  1.00 50.02           N  
ATOM    549  N   ASP A  40      64.652 -18.675 -14.390  1.00 55.50           N  
ATOM    550  H   ASP A  40      65.545 -18.385 -14.763  1.00 55.50           H  
ATOM    551  CA  ASP A  40      64.591 -18.784 -12.922  1.00 55.50           C  
ATOM    552  HA  ASP A  40      64.231 -19.783 -12.680  1.00 55.50           H  
ATOM    553  C   ASP A  40      63.590 -17.819 -12.245  1.00 55.50           C  
ATOM    554  CB  ASP A  40      66.034 -18.611 -12.372  1.00 55.50           C  
ATOM    555  HB2 ASP A  40      66.062 -17.816 -11.626  1.00 55.50           H  
ATOM    556  HB3 ASP A  40      66.690 -18.277 -13.175  1.00 55.50           H  
ATOM    557  O   ASP A  40      63.680 -17.573 -11.046  1.00 55.50           O  
ATOM    558  CG  ASP A  40      66.667 -19.863 -11.742  1.00 55.50           C  
ATOM    559  OD1 ASP A  40      66.004 -20.921 -11.655  1.00 55.50           O  
ATOM    560  OD2 ASP A  40      67.858 -19.760 -11.369  1.00 55.50           O  
ATOM    561  N   CYS A  41      62.643 -17.248 -12.995  1.00 53.20           N  
ATOM    562  H   CYS A  41      62.505 -17.613 -13.927  1.00 53.20           H  
ATOM    563  CA  CYS A  41      61.613 -16.363 -12.451  1.00 53.20           C  
ATOM    564  HA  CYS A  41      61.939 -15.959 -11.493  1.00 53.20           H  
ATOM    565  C   CYS A  41      60.333 -17.168 -12.226  1.00 53.20           C  
ATOM    566  CB  CYS A  41      61.393 -15.178 -13.396  1.00 53.20           C  
ATOM    567  HB2 CYS A  41      62.362 -14.756 -13.662  1.00 53.20           H  
ATOM    568  HB3 CYS A  41      60.915 -15.545 -14.305  1.00 53.20           H  
ATOM    569  O   CYS A  41      59.588 -17.439 -13.167  1.00 53.20           O  
ATOM    570  SG  CYS A  41      60.372 -13.842 -12.727  1.00 53.20           S  
ATOM    571  N   ASP A  42      60.092 -17.591 -10.985  1.00 61.81           N  
ATOM    572  H   ASP A  42      60.744 -17.343 -10.254  1.00 61.81           H  
ATOM    573  CA  ASP A  42      58.778 -18.106 -10.609  1.00 61.81           C  
ATOM    574  HA  ASP A  42      58.389 -18.655 -11.467  1.00 61.81           H  
ATOM    575  C   ASP A  42      57.780 -16.955 -10.370  1.00 61.81           C  
ATOM    576  CB  ASP A  42      58.891 -19.150  -9.478  1.00 61.81           C  
ATOM    577  HB2 ASP A  42      57.970 -19.733  -9.481  1.00 61.81           H  
ATOM    578  HB3 ASP A  42      59.700 -19.839  -9.720  1.00 61.81           H  
ATOM    579  O   ASP A  42      58.142 -15.778 -10.334  1.00 61.81           O  
ATOM    580  CG  ASP A  42      59.090 -18.632  -8.047  1.00 61.81           C  
ATOM    581  OD1 ASP A  42      58.712 -17.476  -7.763  1.00 61.81           O  
ATOM    582  OD2 ASP A  42      59.432 -19.464  -7.177  1.00 61.81           O  
ATOM    583  N   THR A  43      56.497 -17.282 -10.198  1.00 53.23           N  
ATOM    584  H   THR A  43      56.233 -18.257 -10.215  1.00 53.23           H  
ATOM    585  CA  THR A  43      55.432 -16.285  -9.983  1.00 53.23           C  
ATOM    586  HA  THR A  43      55.376 -15.630 -10.853  1.00 53.23           H  
ATOM    587  C   THR A  43      55.674 -15.393  -8.763  1.00 53.23           C  
ATOM    588  CB  THR A  43      54.075 -16.982  -9.796  1.00 53.23           C  
ATOM    589  HB  THR A  43      53.334 -16.248  -9.480  1.00 53.23           H  
ATOM    590  O   THR A  43      55.245 -14.243  -8.745  1.00 53.23           O  
ATOM    591  CG2 THR A  43      53.585 -17.636 -11.087  1.00 53.23           C  
ATOM    592 HG21 THR A  43      52.603 -18.078 -10.919  1.00 53.23           H  
ATOM    593 HG22 THR A  43      53.501 -16.879 -11.867  1.00 53.23           H  
ATOM    594 HG23 THR A  43      54.281 -18.410 -11.412  1.00 53.23           H  
ATOM    595  OG1 THR A  43      54.167 -18.005  -8.818  1.00 53.23           O  
ATOM    596  HG1 THR A  43      54.386 -17.580  -7.986  1.00 53.23           H  
ATOM    597  N   THR A  44      56.350 -15.914  -7.736  1.00 53.29           N  
ATOM    598  H   THR A  44      56.878 -16.759  -7.903  1.00 53.29           H  
ATOM    599  CA  THR A  44      56.686 -15.163  -6.520  1.00 53.29           C  
ATOM    600  HA  THR A  44      55.817 -14.588  -6.199  1.00 53.29           H  
ATOM    601  C   THR A  44      57.820 -14.192  -6.809  1.00 53.29           C  
ATOM    602  CB  THR A  44      57.142 -16.082  -5.372  1.00 53.29           C  
ATOM    603  HB  THR A  44      58.210 -16.282  -5.468  1.00 53.29           H  
ATOM    604  O   THR A  44      57.742 -13.024  -6.435  1.00 53.29           O  
ATOM    605  CG2 THR A  44      56.906 -15.430  -4.011  1.00 53.29           C  
ATOM    606 HG21 THR A  44      57.251 -16.100  -3.223  1.00 53.29           H  
ATOM    607 HG22 THR A  44      57.463 -14.495  -3.950  1.00 53.29           H  
ATOM    608 HG23 THR A  44      55.843 -15.227  -3.878  1.00 53.29           H  
ATOM    609  OG1 THR A  44      56.485 -17.331  -5.392  1.00 53.29           O  
ATOM    610  HG1 THR A  44      57.025 -17.848  -5.995  1.00 53.29           H  
ATOM    611  N   ASP A  45      58.856 -14.662  -7.506  1.00 52.57           N  
ATOM    612  H   ASP A  45      58.860 -15.636  -7.772  1.00 52.57           H  
ATOM    613  CA  ASP A  45      60.004 -13.848  -7.879  1.00 52.57           C  
ATOM    614  HA  ASP A  45      60.372 -13.389  -6.961  1.00 52.57           H  
ATOM    615  C   ASP A  45      59.590 -12.696  -8.806  1.00 52.57           C  
ATOM    616  CB  ASP A  45      61.120 -14.726  -8.496  1.00 52.57           C  
ATOM    617  HB2 ASP A  45      60.677 -15.485  -9.142  1.00 52.57           H  
ATOM    618  HB3 ASP A  45      61.748 -14.090  -9.121  1.00 52.57           H  
ATOM    619  O   ASP A  45      60.042 -11.565  -8.610  1.00 52.57           O  
ATOM    620  CG  ASP A  45      62.051 -15.393  -7.466  1.00 52.57           C  
ATOM    621  OD1 ASP A  45      62.105 -14.922  -6.306  1.00 52.57           O  
ATOM    622  OD2 ASP A  45      62.851 -16.285  -7.841  1.00 52.57           O  
ATOM    623  N   ALA A  46      58.670 -12.961  -9.737  1.00 54.42           N  
ATOM    624  H   ALA A  46      58.402 -13.927  -9.859  1.00 54.42           H  
ATOM    625  CA  ALA A  46      58.071 -11.976 -10.630  1.00 54.42           C  
ATOM    626  HA  ALA A  46      58.856 -11.462 -11.184  1.00 54.42           H  
ATOM    627  C   ALA A  46      57.230 -10.929  -9.890  1.00 54.42           C  
ATOM    628  CB  ALA A  46      57.183 -12.739 -11.605  1.00 54.42           C  
ATOM    629  HB1 ALA A  46      56.337 -13.154 -11.057  1.00 54.42           H  
ATOM    630  HB2 ALA A  46      56.830 -12.068 -12.388  1.00 54.42           H  
ATOM    631  HB3 ALA A  46      57.730 -13.576 -12.039  1.00 54.42           H  
ATOM    632  O   ALA A  46      57.357  -9.737 -10.160  1.00 54.42           O  
ATOM    633  N   LEU A  47      56.405 -11.359  -8.929  1.00 51.59           N  
ATOM    634  H   LEU A  47      56.309 -12.355  -8.788  1.00 51.59           H  
ATOM    635  CA  LEU A  47      55.605 -10.463  -8.093  1.00 51.59           C  
ATOM    636  HA  LEU A  47      54.983  -9.846  -8.741  1.00 51.59           H  
ATOM    637  C   LEU A  47      56.499  -9.531  -7.268  1.00 51.59           C  
ATOM    638  CB  LEU A  47      54.704 -11.314  -7.181  1.00 51.59           C  
ATOM    639  HB2 LEU A  47      55.332 -11.986  -6.596  1.00 51.59           H  
ATOM    640  HB3 LEU A  47      54.052 -11.925  -7.805  1.00 51.59           H  
ATOM    641  O   LEU A  47      56.248  -8.332  -7.197  1.00 51.59           O  
ATOM    642  CG  LEU A  47      53.837 -10.492  -6.209  1.00 51.59           C  
ATOM    643  HG  LEU A  47      54.468  -9.854  -5.590  1.00 51.59           H  
ATOM    644  CD1 LEU A  47      52.835  -9.625  -6.964  1.00 51.59           C  
ATOM    645 HD11 LEU A  47      52.129  -9.168  -6.271  1.00 51.59           H  
ATOM    646 HD12 LEU A  47      52.290 -10.243  -7.678  1.00 51.59           H  
ATOM    647 HD13 LEU A  47      53.353  -8.829  -7.499  1.00 51.59           H  
ATOM    648  CD2 LEU A  47      53.078 -11.435  -5.277  1.00 51.59           C  
ATOM    649 HD21 LEU A  47      53.784 -12.051  -4.720  1.00 51.59           H  
ATOM    650 HD22 LEU A  47      52.415 -12.074  -5.860  1.00 51.59           H  
ATOM    651 HD23 LEU A  47      52.483 -10.852  -4.574  1.00 51.59           H  
ATOM    652  N   VAL A  48      57.564 -10.071  -6.669  1.00 48.25           N  
ATOM    653  H   VAL A  48      57.700 -11.068  -6.756  1.00 48.25           H  
ATOM    654  CA  VAL A  48      58.549  -9.282  -5.918  1.00 48.25           C  
ATOM    655  HA  VAL A  48      58.022  -8.675  -5.182  1.00 48.25           H  
ATOM    656  C   VAL A  48      59.294  -8.314  -6.843  1.00 48.25           C  
ATOM    657  CB  VAL A  48      59.518 -10.212  -5.165  1.00 48.25           C  
ATOM    658  HB  VAL A  48      59.934 -10.939  -5.863  1.00 48.25           H  
ATOM    659  O   VAL A  48      59.504  -7.157  -6.471  1.00 48.25           O  
ATOM    660  CG1 VAL A  48      60.671  -9.441  -4.516  1.00 48.25           C  
ATOM    661 HG11 VAL A  48      61.303  -9.020  -5.299  1.00 48.25           H  
ATOM    662 HG12 VAL A  48      60.286  -8.640  -3.886  1.00 48.25           H  
ATOM    663 HG13 VAL A  48      61.280 -10.121  -3.921  1.00 48.25           H  
ATOM    664  CG2 VAL A  48      58.798 -10.965  -4.039  1.00 48.25           C  
ATOM    665 HG21 VAL A  48      58.447 -10.263  -3.282  1.00 48.25           H  
ATOM    666 HG22 VAL A  48      59.479 -11.684  -3.584  1.00 48.25           H  
ATOM    667 HG23 VAL A  48      57.939 -11.510  -4.431  1.00 48.25           H  
ATOM    668  N   ALA A  49      59.653  -8.738  -8.058  1.00 49.97           N  
ATOM    669  H   ALA A  49      59.493  -9.702  -8.315  1.00 49.97           H  
ATOM    670  CA  ALA A  49      60.230  -7.846  -9.059  1.00 49.97           C  
ATOM    671  HA  ALA A  49      61.117  -7.377  -8.632  1.00 49.97           H  
ATOM    672  C   ALA A  49      59.256  -6.714  -9.420  1.00 49.97           C  
ATOM    673  CB  ALA A  49      60.667  -8.655 -10.287  1.00 49.97           C  
ATOM    674  HB1 ALA A  49      61.404  -9.405  -9.998  1.00 49.97           H  
ATOM    675  HB2 ALA A  49      59.812  -9.160 -10.736  1.00 49.97           H  
ATOM    676  HB3 ALA A  49      61.118  -7.989 -11.023  1.00 49.97           H  
ATOM    677  O   ALA A  49      59.639  -5.552  -9.352  1.00 49.97           O  
ATOM    678  N   ALA A  50      57.986  -7.013  -9.701  1.00 48.86           N  
ATOM    679  H   ALA A  50      57.721  -7.986  -9.749  1.00 48.86           H  
ATOM    680  CA  ALA A  50      56.953  -6.015  -9.986  1.00 48.86           C  
ATOM    681  HA  ALA A  50      57.234  -5.459 -10.880  1.00 48.86           H  
ATOM    682  C   ALA A  50      56.795  -5.003  -8.836  1.00 48.86           C  
ATOM    683  CB  ALA A  50      55.633  -6.754 -10.255  1.00 48.86           C  
ATOM    684  HB1 ALA A  50      55.253  -7.209  -9.340  1.00 48.86           H  
ATOM    685  HB2 ALA A  50      54.889  -6.052 -10.630  1.00 48.86           H  
ATOM    686  HB3 ALA A  50      55.779  -7.549 -10.987  1.00 48.86           H  
ATOM    687  O   ALA A  50      56.927  -3.795  -9.029  1.00 48.86           O  
ATOM    688  N   ALA A  51      56.612  -5.516  -7.617  1.00 46.13           N  
ATOM    689  H   ALA A  51      56.517  -6.520  -7.553  1.00 46.13           H  
ATOM    690  CA  ALA A  51      56.453  -4.759  -6.377  1.00 46.13           C  
ATOM    691  HA  ALA A  51      55.526  -4.186  -6.409  1.00 46.13           H  
ATOM    692  C   ALA A  51      57.606  -3.791  -6.083  1.00 46.13           C  
ATOM    693  CB  ALA A  51      56.385  -5.799  -5.254  1.00 46.13           C  
ATOM    694  HB1 ALA A  51      56.501  -5.311  -4.287  1.00 46.13           H  
ATOM    695  HB2 ALA A  51      55.439  -6.338  -5.300  1.00 46.13           H  
ATOM    696  HB3 ALA A  51      57.204  -6.512  -5.356  1.00 46.13           H  
ATOM    697  O   ALA A  51      57.419  -2.761  -5.436  1.00 46.13           O  
ATOM    698  N   THR A  52      58.813  -4.144  -6.521  1.00 47.65           N  
ATOM    699  H   THR A  52      58.888  -5.005  -7.043  1.00 47.65           H  
ATOM    700  CA  THR A  52      60.035  -3.375  -6.270  1.00 47.65           C  
ATOM    701  HA  THR A  52      59.826  -2.627  -5.506  1.00 47.65           H  
ATOM    702  C   THR A  52      60.490  -2.582  -7.491  1.00 47.65           C  
ATOM    703  CB  THR A  52      61.156  -4.267  -5.716  1.00 47.65           C  
ATOM    704  HB  THR A  52      62.039  -3.655  -5.535  1.00 47.65           H  
ATOM    705  O   THR A  52      61.608  -2.076  -7.498  1.00 47.65           O  
ATOM    706  CG2 THR A  52      60.756  -4.914  -4.387  1.00 47.65           C  
ATOM    707 HG21 THR A  52      59.858  -5.520  -4.502  1.00 47.65           H  
ATOM    708 HG22 THR A  52      60.563  -4.135  -3.650  1.00 47.65           H  
ATOM    709 HG23 THR A  52      61.564  -5.552  -4.028  1.00 47.65           H  
ATOM    710  OG1 THR A  52      61.500  -5.287  -6.624  1.00 47.65           O  
ATOM    711  HG1 THR A  52      60.790  -5.933  -6.608  1.00 47.65           H  
ATOM    712  N   PHE A  53      59.656  -2.453  -8.530  1.00 50.01           N  
ATOM    713  H   PHE A  53      58.737  -2.868  -8.472  1.00 50.01           H  
ATOM    714  CA  PHE A  53      60.036  -1.815  -9.796  1.00 50.01           C  
ATOM    715  HA  PHE A  53      59.245  -2.032 -10.514  1.00 50.01           H  
ATOM    716  C   PHE A  53      61.322  -2.411 -10.381  1.00 50.01           C  
ATOM    717  CB  PHE A  53      60.111  -0.290  -9.641  1.00 50.01           C  
ATOM    718  HB2 PHE A  53      60.369   0.148 -10.605  1.00 50.01           H  
ATOM    719  HB3 PHE A  53      60.908  -0.026  -8.946  1.00 50.01           H  
ATOM    720  O   PHE A  53      62.215  -1.705 -10.844  1.00 50.01           O  
ATOM    721  CG  PHE A  53      58.818   0.334  -9.176  1.00 50.01           C  
ATOM    722  CD1 PHE A  53      57.823   0.650 -10.118  1.00 50.01           C  
ATOM    723  HD1 PHE A  53      57.980   0.441 -11.166  1.00 50.01           H  
ATOM    724  CD2 PHE A  53      58.599   0.580  -7.809  1.00 50.01           C  
ATOM    725  HD2 PHE A  53      59.355   0.317  -7.083  1.00 50.01           H  
ATOM    726  CE1 PHE A  53      56.613   1.222  -9.695  1.00 50.01           C  
ATOM    727  HE1 PHE A  53      55.841   1.449 -10.415  1.00 50.01           H  
ATOM    728  CE2 PHE A  53      57.386   1.149  -7.385  1.00 50.01           C  
ATOM    729  HE2 PHE A  53      57.206   1.318  -6.334  1.00 50.01           H  
ATOM    730  CZ  PHE A  53      56.395   1.472  -8.328  1.00 50.01           C  
ATOM    731  HZ  PHE A  53      55.454   1.888  -8.001  1.00 50.01           H  
ATOM    732  N   THR A  54      61.420  -3.735 -10.327  1.00 49.68           N  
ATOM    733  H   THR A  54      60.634  -4.225  -9.925  1.00 49.68           H  
ATOM    734  CA  THR A  54      62.543  -4.568 -10.765  1.00 49.68           C  
ATOM    735  HA  THR A  54      62.246  -5.597 -10.564  1.00 49.68           H  
ATOM    736  C   THR A  54      63.839  -4.397  -9.968  1.00 49.68           C  
ATOM    737  CB  THR A  54      62.763  -4.490 -12.289  1.00 49.68           C  
ATOM    738  HB  THR A  54      63.445  -5.288 -12.581  1.00 49.68           H  
ATOM    739  O   THR A  54      64.856  -4.946 -10.367  1.00 49.68           O  
ATOM    740  CG2 THR A  54      61.470  -4.676 -13.083  1.00 49.68           C  
ATOM    741 HG21 THR A  54      60.957  -5.566 -12.720  1.00 49.68           H  
ATOM    742 HG22 THR A  54      60.817  -3.810 -12.971  1.00 49.68           H  
ATOM    743 HG23 THR A  54      61.709  -4.805 -14.138  1.00 49.68           H  
ATOM    744  OG1 THR A  54      63.309  -3.250 -12.678  1.00 49.68           O  
ATOM    745  HG1 THR A  54      62.940  -2.583 -12.095  1.00 49.68           H  
ATOM    746  N   TYR A  55      63.841  -3.699  -8.821  1.00 49.42           N  
ATOM    747  H   TYR A  55      62.998  -3.225  -8.529  1.00 49.42           H  
ATOM    748  CA  TYR A  55      65.039  -3.611  -7.966  1.00 49.42           C  
ATOM    749  HA  TYR A  55      65.876  -3.274  -8.576  1.00 49.42           H  
ATOM    750  C   TYR A  55      65.448  -4.958  -7.368  1.00 49.42           C  
ATOM    751  CB  TYR A  55      64.834  -2.615  -6.815  1.00 49.42           C  
ATOM    752  HB2 TYR A  55      63.775  -2.465  -6.606  1.00 49.42           H  
ATOM    753  HB3 TYR A  55      65.254  -3.032  -5.899  1.00 49.42           H  
ATOM    754  O   TYR A  55      66.635  -5.210  -7.157  1.00 49.42           O  
ATOM    755  CG  TYR A  55      65.510  -1.288  -7.045  1.00 49.42           C  
ATOM    756  CD1 TYR A  55      66.852  -1.133  -6.651  1.00 49.42           C  
ATOM    757  HD1 TYR A  55      67.375  -1.965  -6.203  1.00 49.42           H  
ATOM    758  CD2 TYR A  55      64.819  -0.226  -7.656  1.00 49.42           C  
ATOM    759  HD2 TYR A  55      63.796  -0.362  -7.972  1.00 49.42           H  
ATOM    760  CE1 TYR A  55      67.508   0.093  -6.852  1.00 49.42           C  
ATOM    761  HE1 TYR A  55      68.539   0.208  -6.550  1.00 49.42           H  
ATOM    762  CE2 TYR A  55      65.473   1.005  -7.859  1.00 49.42           C  
ATOM    763  HE2 TYR A  55      64.954   1.827  -8.329  1.00 49.42           H  
ATOM    764  OH  TYR A  55      67.451   2.350  -7.650  1.00 49.42           O  
ATOM    765  HH  TYR A  55      68.363   2.308  -7.353  1.00 49.42           H  
ATOM    766  CZ  TYR A  55      66.815   1.165  -7.456  1.00 49.42           C  
ATOM    767  N   VAL A  56      64.471  -5.808  -7.058  1.00 48.02           N  
ATOM    768  H   VAL A  56      63.520  -5.538  -7.264  1.00 48.02           H  
ATOM    769  CA  VAL A  56      64.688  -7.168  -6.561  1.00 48.02           C  
ATOM    770  HA  VAL A  56      65.736  -7.284  -6.288  1.00 48.02           H  
ATOM    771  C   VAL A  56      64.394  -8.152  -7.688  1.00 48.02           C  
ATOM    772  CB  VAL A  56      63.849  -7.434  -5.298  1.00 48.02           C  
ATOM    773  HB  VAL A  56      62.790  -7.345  -5.538  1.00 48.02           H  
ATOM    774  O   VAL A  56      63.503  -7.919  -8.500  1.00 48.02           O  
ATOM    775  CG1 VAL A  56      64.112  -8.830  -4.720  1.00 48.02           C  
ATOM    776 HG11 VAL A  56      63.569  -8.952  -3.783  1.00 48.02           H  
ATOM    777 HG12 VAL A  56      65.177  -8.973  -4.537  1.00 48.02           H  
ATOM    778 HG13 VAL A  56      63.756  -9.597  -5.408  1.00 48.02           H  
ATOM    779  CG2 VAL A  56      64.192  -6.421  -4.193  1.00 48.02           C  
ATOM    780 HG21 VAL A  56      65.256  -6.465  -3.965  1.00 48.02           H  
ATOM    781 HG22 VAL A  56      63.939  -5.412  -4.518  1.00 48.02           H  
ATOM    782 HG23 VAL A  56      63.618  -6.645  -3.294  1.00 48.02           H  
ATOM    783  N   ASN A  57      65.152  -9.250  -7.740  1.00 53.29           N  
ATOM    784  H   ASN A  57      65.848  -9.389  -7.023  1.00 53.29           H  
ATOM    785  CA  ASN A  57      65.040 -10.301  -8.758  1.00 53.29           C  
ATOM    786  HA  ASN A  57      65.848 -11.010  -8.576  1.00 53.29           H  
ATOM    787  C   ASN A  57      65.271  -9.831 -10.209  1.00 53.29           C  
ATOM    788  CB  ASN A  57      63.712 -11.064  -8.571  1.00 53.29           C  
ATOM    789  HB2 ASN A  57      63.598 -11.805  -9.362  1.00 53.29           H  
ATOM    790  HB3 ASN A  57      62.873 -10.374  -8.651  1.00 53.29           H  
ATOM    791  O   ASN A  57      64.887 -10.543 -11.133  1.00 53.29           O  
ATOM    792  CG  ASN A  57      63.608 -11.813  -7.263  1.00 53.29           C  
ATOM    793  ND2 ASN A  57      62.405 -12.025  -6.800  1.00 53.29           N  
ATOM    794 HD21 ASN A  57      62.323 -12.826  -6.190  1.00 53.29           H  
ATOM    795 HD22 ASN A  57      61.617 -11.729  -7.358  1.00 53.29           H  
ATOM    796  OD1 ASN A  57      64.584 -12.248  -6.671  1.00 53.29           O  
ATOM    797  N   TYR A  58      65.919  -8.680 -10.434  1.00 54.99           N  
ATOM    798  H   TYR A  58      66.150  -8.097  -9.641  1.00 54.99           H  
ATOM    799  CA  TYR A  58      66.266  -8.184 -11.778  1.00 54.99           C  
ATOM    800  HA  TYR A  58      65.354  -7.912 -12.310  1.00 54.99           H  
ATOM    801  C   TYR A  58      67.029  -9.217 -12.625  1.00 54.99           C  
ATOM    802  CB  TYR A  58      67.170  -6.950 -11.644  1.00 54.99           C  
ATOM    803  HB2 TYR A  58      68.117  -7.250 -11.195  1.00 54.99           H  
ATOM    804  HB3 TYR A  58      66.727  -6.227 -10.959  1.00 54.99           H  
ATOM    805  O   TYR A  58      66.850  -9.318 -13.834  1.00 54.99           O  
ATOM    806  CG  TYR A  58      67.447  -6.271 -12.972  1.00 54.99           C  
ATOM    807  CD1 TYR A  58      68.656  -6.517 -13.650  1.00 54.99           C  
ATOM    808  HD1 TYR A  58      69.391  -7.176 -13.213  1.00 54.99           H  
ATOM    809  CD2 TYR A  58      66.470  -5.444 -13.556  1.00 54.99           C  
ATOM    810  HD2 TYR A  58      65.550  -5.247 -13.025  1.00 54.99           H  
ATOM    811  CE1 TYR A  58      68.883  -5.946 -14.916  1.00 54.99           C  
ATOM    812  HE1 TYR A  58      69.798  -6.146 -15.454  1.00 54.99           H  
ATOM    813  CE2 TYR A  58      66.685  -4.880 -14.827  1.00 54.99           C  
ATOM    814  HE2 TYR A  58      65.922  -4.254 -15.267  1.00 54.99           H  
ATOM    815  OH  TYR A  58      68.108  -4.595 -16.739  1.00 54.99           O  
ATOM    816  HH  TYR A  58      67.337  -4.099 -17.021  1.00 54.99           H  
ATOM    817  CZ  TYR A  58      67.894  -5.135 -15.510  1.00 54.99           C  
ATOM    818  N   ASP A  59      67.905  -9.986 -11.980  1.00 61.67           N  
ATOM    819  H   ASP A  59      67.923  -9.948 -10.971  1.00 61.67           H  
ATOM    820  CA  ASP A  59      68.727 -11.032 -12.584  1.00 61.67           C  
ATOM    821  HA  ASP A  59      69.184 -10.636 -13.491  1.00 61.67           H  
ATOM    822  C   ASP A  59      67.922 -12.272 -12.997  1.00 61.67           C  
ATOM    823  CB  ASP A  59      69.851 -11.400 -11.596  1.00 61.67           C  
ATOM    824  HB2 ASP A  59      70.463 -10.514 -11.423  1.00 61.67           H  
ATOM    825  HB3 ASP A  59      70.491 -12.148 -12.066  1.00 61.67           H  
ATOM    826  O   ASP A  59      68.325 -12.993 -13.910  1.00 61.67           O  
ATOM    827  CG  ASP A  59      69.371 -11.931 -10.231  1.00 61.67           C  
ATOM    828  OD1 ASP A  59      68.371 -11.391  -9.695  1.00 61.67           O  
ATOM    829  OD2 ASP A  59      70.046 -12.838  -9.699  1.00 61.67           O  
ATOM    830  N   LYS A  60      66.774 -12.504 -12.356  1.00 58.05           N  
ATOM    831  H   LYS A  60      66.516 -11.854 -11.627  1.00 58.05           H  
ATOM    832  CA  LYS A  60      65.890 -13.640 -12.634  1.00 58.05           C  
ATOM    833  HA  LYS A  60      66.455 -14.435 -13.121  1.00 58.05           H  
ATOM    834  C   LYS A  60      64.739 -13.276 -13.564  1.00 58.05           C  
ATOM    835  CB  LYS A  60      65.336 -14.172 -11.316  1.00 58.05           C  
ATOM    836  HB2 LYS A  60      64.784 -13.375 -10.817  1.00 58.05           H  
ATOM    837  HB3 LYS A  60      64.634 -14.973 -11.548  1.00 58.05           H  
ATOM    838  O   LYS A  60      64.384 -14.067 -14.441  1.00 58.05           O  
ATOM    839  CG  LYS A  60      66.416 -14.715 -10.370  1.00 58.05           C  
ATOM    840  HG2 LYS A  60      66.941 -15.548 -10.838  1.00 58.05           H  
ATOM    841  HG3 LYS A  60      67.122 -13.934 -10.088  1.00 58.05           H  
ATOM    842  CD  LYS A  60      65.658 -15.190  -9.139  1.00 58.05           C  
ATOM    843  HD2 LYS A  60      64.867 -15.864  -9.467  1.00 58.05           H  
ATOM    844  HD3 LYS A  60      65.188 -14.328  -8.666  1.00 58.05           H  
ATOM    845  CE  LYS A  60      66.491 -15.927  -8.110  1.00 58.05           C  
ATOM    846  HE2 LYS A  60      66.936 -16.800  -8.587  1.00 58.05           H  
ATOM    847  HE3 LYS A  60      67.275 -15.271  -7.730  1.00 58.05           H  
ATOM    848  NZ  LYS A  60      65.539 -16.327  -7.050  1.00 58.05           N  
ATOM    849  HZ1 LYS A  60      65.218 -15.519  -6.534  1.00 58.05           H  
ATOM    850  HZ2 LYS A  60      65.887 -17.052  -6.440  1.00 58.05           H  
ATOM    851  HZ3 LYS A  60      64.676 -16.633  -7.476  1.00 58.05           H  
ATOM    852  N   CYS A  61      64.162 -12.093 -13.373  1.00 58.57           N  
ATOM    853  H   CYS A  61      64.556 -11.496 -12.660  1.00 58.57           H  
ATOM    854  CA  CYS A  61      62.915 -11.651 -13.977  1.00 58.57           C  
ATOM    855  HA  CYS A  61      62.453 -12.481 -14.511  1.00 58.57           H  
ATOM    856  C   CYS A  61      63.169 -10.518 -14.974  1.00 58.57           C  
ATOM    857  CB  CYS A  61      61.957 -11.235 -12.857  1.00 58.57           C  
ATOM    858  HB2 CYS A  61      62.409 -10.411 -12.304  1.00 58.57           H  
ATOM    859  HB3 CYS A  61      61.026 -10.874 -13.293  1.00 58.57           H  
ATOM    860  O   CYS A  61      63.588  -9.422 -14.613  1.00 58.57           O  
ATOM    861  SG  CYS A  61      61.574 -12.566 -11.685  1.00 58.57           S  
ATOM    862  N   THR A  62      62.882 -10.781 -16.250  1.00 62.79           N  
ATOM    863  H   THR A  62      62.478 -11.679 -16.474  1.00 62.79           H  
ATOM    864  CA  THR A  62      62.881  -9.739 -17.285  1.00 62.79           C  
ATOM    865  HA  THR A  62      63.737  -9.086 -17.118  1.00 62.79           H  
ATOM    866  C   THR A  62      61.620  -8.880 -17.175  1.00 62.79           C  
ATOM    867  CB  THR A  62      63.008 -10.333 -18.697  1.00 62.79           C  
ATOM    868  HB  THR A  62      63.014  -9.516 -19.418  1.00 62.79           H  
ATOM    869  O   THR A  62      60.614  -9.319 -16.615  1.00 62.79           O  
ATOM    870  CG2 THR A  62      64.289 -11.148 -18.879  1.00 62.79           C  
ATOM    871 HG21 THR A  62      65.152 -10.523 -18.650  1.00 62.79           H  
ATOM    872 HG22 THR A  62      64.297 -12.014 -18.216  1.00 62.79           H  
ATOM    873 HG23 THR A  62      64.365 -11.486 -19.912  1.00 62.79           H  
ATOM    874  OG1 THR A  62      61.931 -11.188 -18.997  1.00 62.79           O  
ATOM    875  HG1 THR A  62      62.251 -12.090 -18.917  1.00 62.79           H  
ATOM    876  N   GLN A  63      61.646  -7.674 -17.750  1.00 55.33           N  
ATOM    877  H   GLN A  63      62.511  -7.337 -18.148  1.00 55.33           H  
ATOM    878  CA  GLN A  63      60.492  -6.765 -17.766  1.00 55.33           C  
ATOM    879  HA  GLN A  63      60.266  -6.488 -16.736  1.00 55.33           H  
ATOM    880  C   GLN A  63      59.228  -7.433 -18.335  1.00 55.33           C  
ATOM    881  CB  GLN A  63      60.890  -5.495 -18.530  1.00 55.33           C  
ATOM    882  HB2 GLN A  63      61.819  -5.126 -18.094  1.00 55.33           H  
ATOM    883  HB3 GLN A  63      61.066  -5.724 -19.581  1.00 55.33           H  
ATOM    884  O   GLN A  63      58.175  -7.352 -17.719  1.00 55.33           O  
ATOM    885  CG  GLN A  63      59.829  -4.394 -18.415  1.00 55.33           C  
ATOM    886  HG2 GLN A  63      59.419  -4.395 -17.405  1.00 55.33           H  
ATOM    887  HG3 GLN A  63      59.009  -4.596 -19.104  1.00 55.33           H  
ATOM    888  CD  GLN A  63      60.384  -3.000 -18.691  1.00 55.33           C  
ATOM    889  NE2 GLN A  63      59.656  -1.977 -18.310  1.00 55.33           N  
ATOM    890 HE21 GLN A  63      60.001  -1.054 -18.533  1.00 55.33           H  
ATOM    891 HE22 GLN A  63      58.721  -2.155 -17.970  1.00 55.33           H  
ATOM    892  OE1 GLN A  63      61.473  -2.796 -19.215  1.00 55.33           O  
ATOM    893  N   ASN A  64      59.365  -8.239 -19.395  1.00 54.37           N  
ATOM    894  H   ASN A  64      60.241  -8.222 -19.898  1.00 54.37           H  
ATOM    895  CA  ASN A  64      58.253  -9.009 -19.963  1.00 54.37           C  
ATOM    896  HA  ASN A  64      57.483  -8.316 -20.303  1.00 54.37           H  
ATOM    897  C   ASN A  64      57.594  -9.973 -18.956  1.00 54.37           C  
ATOM    898  CB  ASN A  64      58.773  -9.834 -21.155  1.00 54.37           C  
ATOM    899  HB2 ASN A  64      59.584 -10.479 -20.817  1.00 54.37           H  
ATOM    900  HB3 ASN A  64      57.960 -10.467 -21.511  1.00 54.37           H  
ATOM    901  O   ASN A  64      56.404 -10.247 -19.059  1.00 54.37           O  
ATOM    902  CG  ASN A  64      59.258  -9.021 -22.341  1.00 54.37           C  
ATOM    903  ND2 ASN A  64      59.871  -9.663 -23.307  1.00 54.37           N  
ATOM    904 HD21 ASN A  64      59.932 -10.671 -23.288  1.00 54.37           H  
ATOM    905 HD22 ASN A  64      60.126  -9.089 -24.098  1.00 54.37           H  
ATOM    906  OD1 ASN A  64      59.141  -7.817 -22.433  1.00 54.37           O  
ATOM    907  N   HIS A  65      58.356 -10.528 -18.006  1.00 59.40           N  
ATOM    908  H   HIS A  65      59.306 -10.204 -17.896  1.00 59.40           H  
ATOM    909  CA  HIS A  65      57.819 -11.451 -17.001  1.00 59.40           C  
ATOM    910  HA  HIS A  65      57.117 -12.126 -17.492  1.00 59.40           H  
ATOM    911  C   HIS A  65      57.042 -10.703 -15.909  1.00 59.40           C  
ATOM    912  CB  HIS A  65      58.969 -12.284 -16.413  1.00 59.40           C  
ATOM    913  HB2 HIS A  65      59.783 -12.339 -17.135  1.00 59.40           H  
ATOM    914  HB3 HIS A  65      59.357 -11.802 -15.516  1.00 59.40           H  
ATOM    915  O   HIS A  65      56.033 -11.197 -15.416  1.00 59.40           O  
ATOM    916  CG  HIS A  65      58.557 -13.696 -16.090  1.00 59.40           C  
ATOM    917  CD2 HIS A  65      57.926 -14.131 -14.960  1.00 59.40           C  
ATOM    918  HD2 HIS A  65      57.613 -13.503 -14.139  1.00 59.40           H  
ATOM    919  ND1 HIS A  65      58.692 -14.787 -16.918  1.00 59.40           N  
ATOM    920  HD1 HIS A  65      59.058 -14.779 -17.860  1.00 59.40           H  
ATOM    921  CE1 HIS A  65      58.183 -15.856 -16.285  1.00 59.40           C  
ATOM    922  HE1 HIS A  65      58.144 -16.860 -16.681  1.00 59.40           H  
ATOM    923  NE2 HIS A  65      57.703 -15.504 -15.087  1.00 59.40           N  
ATOM    924  N   VAL A  66      57.503  -9.498 -15.561  1.00 54.41           N  
ATOM    925  H   VAL A  66      58.308  -9.141 -16.054  1.00 54.41           H  
ATOM    926  CA  VAL A  66      56.801  -8.576 -14.659  1.00 54.41           C  
ATOM    927  HA  VAL A  66      56.525  -9.104 -13.746  1.00 54.41           H  
ATOM    928  C   VAL A  66      55.501  -8.099 -15.295  1.00 54.41           C  
ATOM    929  CB  VAL A  66      57.726  -7.401 -14.289  1.00 54.41           C  
ATOM    930  HB  VAL A  66      58.218  -7.021 -15.184  1.00 54.41           H  
ATOM    931  O   VAL A  66      54.459  -8.197 -14.654  1.00 54.41           O  
ATOM    932  CG1 VAL A  66      56.994  -6.229 -13.634  1.00 54.41           C  
ATOM    933 HG11 VAL A  66      57.707  -5.528 -13.200  1.00 54.41           H  
ATOM    934 HG12 VAL A  66      56.420  -5.697 -14.393  1.00 54.41           H  
ATOM    935 HG13 VAL A  66      56.305  -6.595 -12.873  1.00 54.41           H  
ATOM    936  CG2 VAL A  66      58.812  -7.915 -13.339  1.00 54.41           C  
ATOM    937 HG21 VAL A  66      58.349  -8.320 -12.439  1.00 54.41           H  
ATOM    938 HG22 VAL A  66      59.477  -7.096 -13.063  1.00 54.41           H  
ATOM    939 HG23 VAL A  66      59.402  -8.692 -13.825  1.00 54.41           H  
ATOM    940  N   ASP A  67      55.547  -7.680 -16.560  1.00 54.73           N  
ATOM    941  H   ASP A  67      56.447  -7.549 -16.999  1.00 54.73           H  
ATOM    942  CA  ASP A  67      54.368  -7.234 -17.306  1.00 54.73           C  
ATOM    943  HA  ASP A  67      53.898  -6.411 -16.767  1.00 54.73           H  
ATOM    944  C   ASP A  67      53.330  -8.361 -17.419  1.00 54.73           C  
ATOM    945  CB  ASP A  67      54.789  -6.717 -18.694  1.00 54.73           C  
ATOM    946  HB2 ASP A  67      55.304  -7.517 -19.225  1.00 54.73           H  
ATOM    947  HB3 ASP A  67      53.888  -6.470 -19.256  1.00 54.73           H  
ATOM    948  O   ASP A  67      52.163  -8.146 -17.109  1.00 54.73           O  
ATOM    949  CG  ASP A  67      55.690  -5.470 -18.668  1.00 54.73           C  
ATOM    950  OD1 ASP A  67      55.717  -4.749 -17.644  1.00 54.73           O  
ATOM    951  OD2 ASP A  67      56.385  -5.244 -19.687  1.00 54.73           O  
ATOM    952  N   TYR A  68      53.762  -9.590 -17.743  1.00 53.03           N  
ATOM    953  H   TYR A  68      54.725  -9.699 -18.027  1.00 53.03           H  
ATOM    954  CA  TYR A  68      52.882 -10.765 -17.778  1.00 53.03           C  
ATOM    955  HA  TYR A  68      52.080 -10.578 -18.492  1.00 53.03           H  
ATOM    956  C   TYR A  68      52.221 -11.052 -16.423  1.00 53.03           C  
ATOM    957  CB  TYR A  68      53.679 -11.995 -18.240  1.00 53.03           C  
ATOM    958  HB2 TYR A  68      54.018 -11.828 -19.262  1.00 53.03           H  
ATOM    959  HB3 TYR A  68      54.563 -12.102 -17.612  1.00 53.03           H  
ATOM    960  O   TYR A  68      51.034 -11.359 -16.374  1.00 53.03           O  
ATOM    961  CG  TYR A  68      52.886 -13.292 -18.188  1.00 53.03           C  
ATOM    962  CD1 TYR A  68      52.963 -14.125 -17.054  1.00 53.03           C  
ATOM    963  HD1 TYR A  68      53.606 -13.848 -16.231  1.00 53.03           H  
ATOM    964  CD2 TYR A  68      52.018 -13.627 -19.245  1.00 53.03           C  
ATOM    965  HD2 TYR A  68      51.917 -12.959 -20.088  1.00 53.03           H  
ATOM    966  CE1 TYR A  68      52.164 -15.281 -16.966  1.00 53.03           C  
ATOM    967  HE1 TYR A  68      52.200 -15.892 -16.077  1.00 53.03           H  
ATOM    968  CE2 TYR A  68      51.238 -14.798 -19.176  1.00 53.03           C  
ATOM    969  HE2 TYR A  68      50.545 -15.040 -19.968  1.00 53.03           H  
ATOM    970  OH  TYR A  68      50.520 -16.729 -17.944  1.00 53.03           O  
ATOM    971  HH  TYR A  68      50.509 -17.055 -17.041  1.00 53.03           H  
ATOM    972  CZ  TYR A  68      51.300 -15.618 -18.031  1.00 53.03           C  
ATOM    973  N   VAL A  69      52.961 -10.973 -15.311  1.00 55.24           N  
ATOM    974  H   VAL A  69      53.931 -10.702 -15.391  1.00 55.24           H  
ATOM    975  CA  VAL A  69      52.388 -11.224 -13.977  1.00 55.24           C  
ATOM    976  HA  VAL A  69      51.754 -12.109 -14.043  1.00 55.24           H  
ATOM    977  C   VAL A  69      51.453 -10.100 -13.544  1.00 55.24           C  
ATOM    978  CB  VAL A  69      53.489 -11.516 -12.940  1.00 55.24           C  
ATOM    979  HB  VAL A  69      54.285 -10.776 -13.021  1.00 55.24           H  
ATOM    980  O   VAL A  69      50.433 -10.384 -12.923  1.00 55.24           O  
ATOM    981  CG1 VAL A  69      52.989 -11.528 -11.487  1.00 55.24           C  
ATOM    982 HG11 VAL A  69      53.793 -11.831 -10.816  1.00 55.24           H  
ATOM    983 HG12 VAL A  69      52.150 -12.217 -11.387  1.00 55.24           H  
ATOM    984 HG13 VAL A  69      52.665 -10.529 -11.196  1.00 55.24           H  
ATOM    985  CG2 VAL A  69      54.053 -12.912 -13.244  1.00 55.24           C  
ATOM    986 HG21 VAL A  69      53.238 -13.632 -13.326  1.00 55.24           H  
ATOM    987 HG22 VAL A  69      54.713 -13.247 -12.445  1.00 55.24           H  
ATOM    988 HG23 VAL A  69      54.607 -12.897 -14.183  1.00 55.24           H  
ATOM    989  N   ILE A  70      51.747  -8.847 -13.894  1.00 55.82           N  
ATOM    990  H   ILE A  70      52.591  -8.675 -14.422  1.00 55.82           H  
ATOM    991  CA  ILE A  70      50.828  -7.724 -13.673  1.00 55.82           C  
ATOM    992  HA  ILE A  70      50.542  -7.704 -12.621  1.00 55.82           H  
ATOM    993  C   ILE A  70      49.535  -7.941 -14.468  1.00 55.82           C  
ATOM    994  CB  ILE A  70      51.517  -6.381 -14.007  1.00 55.82           C  
ATOM    995  HB  ILE A  70      51.968  -6.458 -14.997  1.00 55.82           H  
ATOM    996  O   ILE A  70      48.461  -7.870 -13.880  1.00 55.82           O  
ATOM    997  CG1 ILE A  70      52.626  -6.080 -12.970  1.00 55.82           C  
ATOM    998 HG12 ILE A  70      52.169  -5.825 -12.014  1.00 55.82           H  
ATOM    999 HG13 ILE A  70      53.237  -6.968 -12.809  1.00 55.82           H  
ATOM   1000  CG2 ILE A  70      50.498  -5.225 -14.029  1.00 55.82           C  
ATOM   1001 HG21 ILE A  70      50.992  -4.277 -14.242  1.00 55.82           H  
ATOM   1002 HG22 ILE A  70      49.977  -5.158 -13.074  1.00 55.82           H  
ATOM   1003 HG23 ILE A  70      49.765  -5.379 -14.820  1.00 55.82           H  
ATOM   1004  CD1 ILE A  70      53.566  -4.943 -13.395  1.00 55.82           C  
ATOM   1005 HD11 ILE A  70      54.384  -4.863 -12.680  1.00 55.82           H  
ATOM   1006 HD12 ILE A  70      53.036  -3.991 -13.417  1.00 55.82           H  
ATOM   1007 HD13 ILE A  70      53.977  -5.153 -14.383  1.00 55.82           H  
ATOM   1008  N   GLU A  71      49.629  -8.275 -15.756  1.00 56.61           N  
ATOM   1009  H   GLU A  71      50.542  -8.298 -16.188  1.00 56.61           H  
ATOM   1010  CA  GLU A  71      48.474  -8.538 -16.622  1.00 56.61           C  
ATOM   1011  HA  GLU A  71      47.819  -7.667 -16.614  1.00 56.61           H  
ATOM   1012  C   GLU A  71      47.652  -9.744 -16.129  1.00 56.61           C  
ATOM   1013  CB  GLU A  71      48.982  -8.755 -18.060  1.00 56.61           C  
ATOM   1014  HB2 GLU A  71      49.588  -9.660 -18.089  1.00 56.61           H  
ATOM   1015  HB3 GLU A  71      49.607  -7.907 -18.342  1.00 56.61           H  
ATOM   1016  O   GLU A  71      46.428  -9.683 -16.038  1.00 56.61           O  
ATOM   1017  CG  GLU A  71      47.839  -8.874 -19.080  1.00 56.61           C  
ATOM   1018  HG2 GLU A  71      47.259  -7.951 -19.065  1.00 56.61           H  
ATOM   1019  HG3 GLU A  71      47.184  -9.689 -18.771  1.00 56.61           H  
ATOM   1020  CD  GLU A  71      48.301  -9.165 -20.520  1.00 56.61           C  
ATOM   1021  OE1 GLU A  71      47.403  -9.279 -21.386  1.00 56.61           O  
ATOM   1022  OE2 GLU A  71      49.520  -9.332 -20.758  1.00 56.61           O  
ATOM   1023  N   ASP A  72      48.306 -10.843 -15.748  1.00 59.54           N  
ATOM   1024  H   ASP A  72      49.307 -10.866 -15.886  1.00 59.54           H  
ATOM   1025  CA  ASP A  72      47.653 -12.037 -15.203  1.00 59.54           C  
ATOM   1026  HA  ASP A  72      46.879 -12.359 -15.899  1.00 59.54           H  
ATOM   1027  C   ASP A  72      46.970 -11.770 -13.848  1.00 59.54           C  
ATOM   1028  CB  ASP A  72      48.699 -13.156 -15.102  1.00 59.54           C  
ATOM   1029  HB2 ASP A  72      49.517 -12.823 -14.464  1.00 59.54           H  
ATOM   1030  HB3 ASP A  72      49.100 -13.361 -16.095  1.00 59.54           H  
ATOM   1031  O   ASP A  72      45.890 -12.308 -13.589  1.00 59.54           O  
ATOM   1032  CG  ASP A  72      48.124 -14.451 -14.537  1.00 59.54           C  
ATOM   1033  OD1 ASP A  72      47.226 -15.073 -15.152  1.00 59.54           O  
ATOM   1034  OD2 ASP A  72      48.538 -14.867 -13.426  1.00 59.54           O  
ATOM   1035  N   MET A  73      47.559 -10.925 -12.993  1.00 57.87           N  
ATOM   1036  H   MET A  73      48.445 -10.516 -13.256  1.00 57.87           H  
ATOM   1037  CA  MET A  73      46.921 -10.472 -11.753  1.00 57.87           C  
ATOM   1038  HA  MET A  73      46.540 -11.338 -11.213  1.00 57.87           H  
ATOM   1039  C   MET A  73      45.724  -9.567 -12.030  1.00 57.87           C  
ATOM   1040  CB  MET A  73      47.907  -9.731 -10.847  1.00 57.87           C  
ATOM   1041  HB2 MET A  73      48.469  -9.009 -11.439  1.00 57.87           H  
ATOM   1042  HB3 MET A  73      47.339  -9.186 -10.093  1.00 57.87           H  
ATOM   1043  O   MET A  73      44.664  -9.824 -11.474  1.00 57.87           O  
ATOM   1044  CG  MET A  73      48.864 -10.672 -10.113  1.00 57.87           C  
ATOM   1045  HG2 MET A  73      49.552 -11.126 -10.826  1.00 57.87           H  
ATOM   1046  HG3 MET A  73      48.282 -11.474  -9.658  1.00 57.87           H  
ATOM   1047  SD  MET A  73      49.819  -9.871  -8.795  1.00 57.87           S  
ATOM   1048  CE  MET A  73      50.448  -8.399  -9.656  1.00 57.87           C  
ATOM   1049  HE1 MET A  73      49.623  -7.731  -9.903  1.00 57.87           H  
ATOM   1050  HE2 MET A  73      51.147  -7.871  -9.007  1.00 57.87           H  
ATOM   1051  HE3 MET A  73      50.958  -8.702 -10.570  1.00 57.87           H  
ATOM   1052  N   GLN A  74      45.861  -8.571 -12.910  1.00 60.13           N  
ATOM   1053  H   GLN A  74      46.761  -8.426 -13.344  1.00 60.13           H  
ATOM   1054  CA  GLN A  74      44.765  -7.678 -13.302  1.00 60.13           C  
ATOM   1055  HA  GLN A  74      44.386  -7.149 -12.428  1.00 60.13           H  
ATOM   1056  C   GLN A  74      43.594  -8.463 -13.899  1.00 60.13           C  
ATOM   1057  CB  GLN A  74      45.280  -6.658 -14.328  1.00 60.13           C  
ATOM   1058  HB2 GLN A  74      45.861  -7.176 -15.091  1.00 60.13           H  
ATOM   1059  HB3 GLN A  74      44.428  -6.181 -14.815  1.00 60.13           H  
ATOM   1060  O   GLN A  74      42.449  -8.264 -13.515  1.00 60.13           O  
ATOM   1061  CG  GLN A  74      46.130  -5.559 -13.678  1.00 60.13           C  
ATOM   1062  HG2 GLN A  74      46.927  -5.999 -13.078  1.00 60.13           H  
ATOM   1063  HG3 GLN A  74      45.493  -4.979 -13.011  1.00 60.13           H  
ATOM   1064  CD  GLN A  74      46.762  -4.617 -14.698  1.00 60.13           C  
ATOM   1065  NE2 GLN A  74      47.149  -3.430 -14.286  1.00 60.13           N  
ATOM   1066 HE21 GLN A  74      47.516  -2.817 -15.001  1.00 60.13           H  
ATOM   1067 HE22 GLN A  74      46.945  -3.127 -13.345  1.00 60.13           H  
ATOM   1068  OE1 GLN A  74      46.937  -4.908 -15.870  1.00 60.13           O  
ATOM   1069  N   ASN A  75      43.874  -9.434 -14.771  1.00 65.06           N  
ATOM   1070  H   ASN A  75      44.823  -9.513 -15.108  1.00 65.06           H  
ATOM   1071  CA  ASN A  75      42.846 -10.302 -15.338  1.00 65.06           C  
ATOM   1072  HA  ASN A  75      42.078  -9.680 -15.798  1.00 65.06           H  
ATOM   1073  C   ASN A  75      42.145 -11.152 -14.267  1.00 65.06           C  
ATOM   1074  CB  ASN A  75      43.494 -11.190 -16.412  1.00 65.06           C  
ATOM   1075  HB2 ASN A  75      44.418 -11.620 -16.023  1.00 65.06           H  
ATOM   1076  HB3 ASN A  75      42.814 -12.005 -16.662  1.00 65.06           H  
ATOM   1077  O   ASN A  75      40.932 -11.354 -14.340  1.00 65.06           O  
ATOM   1078  CG  ASN A  75      43.778 -10.442 -17.703  1.00 65.06           C  
ATOM   1079  ND2 ASN A  75      44.798 -10.825 -18.429  1.00 65.06           N  
ATOM   1080 HD21 ASN A  75      45.533 -11.362 -17.992  1.00 65.06           H  
ATOM   1081 HD22 ASN A  75      45.010 -10.230 -19.217  1.00 65.06           H  
ATOM   1082  OD1 ASN A  75      43.048  -9.558 -18.108  1.00 65.06           O  
ATOM   1083  N   LYS A  76      42.881 -11.666 -13.271  1.00 67.72           N  
ATOM   1084  H   LYS A  76      43.867 -11.448 -13.250  1.00 67.72           H  
ATOM   1085  CA  LYS A  76      42.283 -12.404 -12.146  1.00 67.72           C  
ATOM   1086  HA  LYS A  76      41.593 -13.152 -12.536  1.00 67.72           H  
ATOM   1087  C   LYS A  76      41.439 -11.504 -11.251  1.00 67.72           C  
ATOM   1088  CB  LYS A  76      43.366 -13.093 -11.312  1.00 67.72           C  
ATOM   1089  HB2 LYS A  76      44.201 -12.410 -11.153  1.00 67.72           H  
ATOM   1090  HB3 LYS A  76      42.947 -13.348 -10.338  1.00 67.72           H  
ATOM   1091  O   LYS A  76      40.366 -11.938 -10.840  1.00 67.72           O  
ATOM   1092  CG  LYS A  76      43.858 -14.381 -11.975  1.00 67.72           C  
ATOM   1093  HG2 LYS A  76      44.278 -14.159 -12.956  1.00 67.72           H  
ATOM   1094  HG3 LYS A  76      43.017 -15.063 -12.102  1.00 67.72           H  
ATOM   1095  CD  LYS A  76      44.911 -15.038 -11.077  1.00 67.72           C  
ATOM   1096  HD2 LYS A  76      44.458 -15.262 -10.111  1.00 67.72           H  
ATOM   1097  HD3 LYS A  76      45.740 -14.349 -10.919  1.00 67.72           H  
ATOM   1098  CE  LYS A  76      45.421 -16.335 -11.700  1.00 67.72           C  
ATOM   1099  HE2 LYS A  76      45.979 -16.890 -10.946  1.00 67.72           H  
ATOM   1100  HE3 LYS A  76      44.566 -16.927 -12.024  1.00 67.72           H  
ATOM   1101  NZ  LYS A  76      46.301 -16.044 -12.843  1.00 67.72           N  
ATOM   1102  HZ1 LYS A  76      47.142 -15.536 -12.607  1.00 67.72           H  
ATOM   1103  HZ2 LYS A  76      45.904 -15.414 -13.525  1.00 67.72           H  
ATOM   1104  HZ3 LYS A  76      46.622 -16.836 -13.382  1.00 67.72           H  
ATOM   1105  N   ASP A  77      41.905 -10.291 -10.981  1.00 67.87           N  
ATOM   1106  H   ASP A  77      42.807 -10.020 -11.344  1.00 67.87           H  
ATOM   1107  CA  ASP A  77      41.204  -9.305 -10.160  1.00 67.87           C  
ATOM   1108  HA  ASP A  77      40.943  -9.772  -9.210  1.00 67.87           H  
ATOM   1109  C   ASP A  77      39.900  -8.862 -10.836  1.00 67.87           C  
ATOM   1110  CB  ASP A  77      42.156  -8.129  -9.892  1.00 67.87           C  
ATOM   1111  HB2 ASP A  77      43.160  -8.521  -9.727  1.00 67.87           H  
ATOM   1112  HB3 ASP A  77      42.192  -7.476 -10.763  1.00 67.87           H  
ATOM   1113  O   ASP A  77      38.817  -9.018 -10.274  1.00 67.87           O  
ATOM   1114  CG  ASP A  77      41.791  -7.325  -8.644  1.00 67.87           C  
ATOM   1115  OD1 ASP A  77      41.218  -7.935  -7.709  1.00 67.87           O  
ATOM   1116  OD2 ASP A  77      42.256  -6.175  -8.567  1.00 67.87           O  
ATOM   1117  N   ALA A  78      39.965  -8.513 -12.125  1.00 71.71           N  
ATOM   1118  H   ALA A  78      40.877  -8.345 -12.524  1.00 71.71           H  
ATOM   1119  CA  ALA A  78      38.796  -8.212 -12.945  1.00 71.71           C  
ATOM   1120  HA  ALA A  78      38.308  -7.328 -12.536  1.00 71.71           H  
ATOM   1121  C   ALA A  78      37.780  -9.366 -12.961  1.00 71.71           C  
ATOM   1122  CB  ALA A  78      39.278  -7.904 -14.367  1.00 71.71           C  
ATOM   1123  HB1 ALA A  78      39.769  -8.776 -14.800  1.00 71.71           H  
ATOM   1124  HB2 ALA A  78      38.434  -7.612 -14.992  1.00 71.71           H  
ATOM   1125  HB3 ALA A  78      39.994  -7.083 -14.333  1.00 71.71           H  
ATOM   1126  O   ALA A  78      36.577  -9.153 -12.811  1.00 71.71           O  
ATOM   1127  N   GLN A  79      38.238 -10.614 -13.117  1.00 73.97           N  
ATOM   1128  H   GLN A  79      39.233 -10.740 -13.242  1.00 73.97           H  
ATOM   1129  CA  GLN A  79      37.359 -11.789 -13.075  1.00 73.97           C  
ATOM   1130  HA  GLN A  79      36.525 -11.621 -13.757  1.00 73.97           H  
ATOM   1131  C   GLN A  79      36.734 -12.015 -11.693  1.00 73.97           C  
ATOM   1132  CB  GLN A  79      38.132 -13.038 -13.527  1.00 73.97           C  
ATOM   1133  HB2 GLN A  79      39.104 -13.065 -13.033  1.00 73.97           H  
ATOM   1134  HB3 GLN A  79      37.583 -13.932 -13.232  1.00 73.97           H  
ATOM   1135  O   GLN A  79      35.575 -12.438 -11.607  1.00 73.97           O  
ATOM   1136  CG  GLN A  79      38.330 -13.062 -15.051  1.00 73.97           C  
ATOM   1137  HG2 GLN A  79      38.821 -12.142 -15.370  1.00 73.97           H  
ATOM   1138  HG3 GLN A  79      38.975 -13.899 -15.317  1.00 73.97           H  
ATOM   1139  CD  GLN A  79      37.019 -13.199 -15.815  1.00 73.97           C  
ATOM   1140  NE2 GLN A  79      36.883 -12.569 -16.960  1.00 73.97           N  
ATOM   1141 HE21 GLN A  79      37.613 -11.959 -17.300  1.00 73.97           H  
ATOM   1142 HE22 GLN A  79      35.981 -12.675 -17.402  1.00 73.97           H  
ATOM   1143  OE1 GLN A  79      36.096 -13.889 -15.413  1.00 73.97           O  
ATOM   1144  N   GLN A  80      37.462 -11.720 -10.616  1.00 74.98           N  
ATOM   1145  H   GLN A  80      38.396 -11.356 -10.740  1.00 74.98           H  
ATOM   1146  CA  GLN A  80      36.937 -11.775  -9.255  1.00 74.98           C  
ATOM   1147  HA  GLN A  80      36.465 -12.746  -9.105  1.00 74.98           H  
ATOM   1148  C   GLN A  80      35.853 -10.710  -9.052  1.00 74.98           C  
ATOM   1149  CB  GLN A  80      38.100 -11.660  -8.257  1.00 74.98           C  
ATOM   1150  HB2 GLN A  80      38.599 -10.697  -8.367  1.00 74.98           H  
ATOM   1151  HB3 GLN A  80      38.820 -12.448  -8.476  1.00 74.98           H  
ATOM   1152  O   GLN A  80      34.743 -11.055  -8.653  1.00 74.98           O  
ATOM   1153  CG  GLN A  80      37.623 -11.807  -6.807  1.00 74.98           C  
ATOM   1154  HG2 GLN A  80      36.973 -10.967  -6.561  1.00 74.98           H  
ATOM   1155  HG3 GLN A  80      37.043 -12.724  -6.701  1.00 74.98           H  
ATOM   1156  CD  GLN A  80      38.771 -11.849  -5.800  1.00 74.98           C  
ATOM   1157  NE2 GLN A  80      38.554 -11.347  -4.604  1.00 74.98           N  
ATOM   1158 HE21 GLN A  80      39.366 -11.235  -4.015  1.00 74.98           H  
ATOM   1159 HE22 GLN A  80      37.700 -10.827  -4.464  1.00 74.98           H  
ATOM   1160  OE1 GLN A  80      39.843 -12.394  -6.030  1.00 74.98           O  
ATOM   1161  N   VAL A  81      36.104  -9.461  -9.449  1.00 79.28           N  
ATOM   1162  H   VAL A  81      37.042  -9.233  -9.748  1.00 79.28           H  
ATOM   1163  CA  VAL A  81      35.122  -8.370  -9.363  1.00 79.28           C  
ATOM   1164  HA  VAL A  81      34.783  -8.297  -8.330  1.00 79.28           H  
ATOM   1165  C   VAL A  81      33.879  -8.649 -10.212  1.00 79.28           C  
ATOM   1166  CB  VAL A  81      35.781  -7.031  -9.740  1.00 79.28           C  
ATOM   1167  HB  VAL A  81      36.283  -7.134 -10.702  1.00 79.28           H  
ATOM   1168  O   VAL A  81      32.758  -8.487  -9.722  1.00 79.28           O  
ATOM   1169  CG1 VAL A  81      34.752  -5.897  -9.841  1.00 79.28           C  
ATOM   1170 HG11 VAL A  81      34.150  -5.866  -8.933  1.00 79.28           H  
ATOM   1171 HG12 VAL A  81      35.269  -4.944  -9.961  1.00 79.28           H  
ATOM   1172 HG13 VAL A  81      34.110  -6.042 -10.709  1.00 79.28           H  
ATOM   1173  CG2 VAL A  81      36.805  -6.659  -8.662  1.00 79.28           C  
ATOM   1174 HG21 VAL A  81      36.339  -6.650  -7.677  1.00 79.28           H  
ATOM   1175 HG22 VAL A  81      37.220  -5.669  -8.854  1.00 79.28           H  
ATOM   1176 HG23 VAL A  81      37.636  -7.364  -8.656  1.00 79.28           H  
ATOM   1177  N   LYS A  82      34.040  -9.151 -11.449  1.00 81.25           N  
ATOM   1178  H   LYS A  82      34.981  -9.215 -11.811  1.00 81.25           H  
ATOM   1179  CA  LYS A  82      32.909  -9.601 -12.284  1.00 81.25           C  
ATOM   1180  HA  LYS A  82      32.236  -8.757 -12.433  1.00 81.25           H  
ATOM   1181  C   LYS A  82      32.086 -10.671 -11.558  1.00 81.25           C  
ATOM   1182  CB  LYS A  82      33.387 -10.101 -13.672  1.00 81.25           C  
ATOM   1183  HB2 LYS A  82      34.219 -10.794 -13.547  1.00 81.25           H  
ATOM   1184  HB3 LYS A  82      32.565 -10.639 -14.144  1.00 81.25           H  
ATOM   1185  O   LYS A  82      30.858 -10.604 -11.550  1.00 81.25           O  
ATOM   1186  CG  LYS A  82      33.801  -8.959 -14.622  1.00 81.25           C  
ATOM   1187  HG2 LYS A  82      34.655  -8.437 -14.188  1.00 81.25           H  
ATOM   1188  HG3 LYS A  82      32.979  -8.245 -14.674  1.00 81.25           H  
ATOM   1189  CD  LYS A  82      34.156  -9.388 -16.068  1.00 81.25           C  
ATOM   1190  HD2 LYS A  82      33.263  -9.798 -16.540  1.00 81.25           H  
ATOM   1191  HD3 LYS A  82      34.934 -10.151 -16.044  1.00 81.25           H  
ATOM   1192  CE  LYS A  82      34.656  -8.159 -16.870  1.00 81.25           C  
ATOM   1193  HE2 LYS A  82      35.668  -7.921 -16.543  1.00 81.25           H  
ATOM   1194  HE3 LYS A  82      34.034  -7.307 -16.599  1.00 81.25           H  
ATOM   1195  NZ  LYS A  82      34.632  -8.277 -18.363  1.00 81.25           N  
ATOM   1196  HZ1 LYS A  82      33.703  -8.228 -18.757  1.00 81.25           H  
ATOM   1197  HZ2 LYS A  82      35.124  -9.086 -18.715  1.00 81.25           H  
ATOM   1198  HZ3 LYS A  82      35.062  -7.469 -18.789  1.00 81.25           H  
ATOM   1199  N   THR A  83      32.745 -11.636 -10.916  1.00 77.15           N  
ATOM   1200  H   THR A  83      33.754 -11.593 -10.908  1.00 77.15           H  
ATOM   1201  CA  THR A  83      32.074 -12.710 -10.163  1.00 77.15           C  
ATOM   1202  HA  THR A  83      31.331 -13.171 -10.813  1.00 77.15           H  
ATOM   1203  C   THR A  83      31.325 -12.176  -8.939  1.00 77.15           C  
ATOM   1204  CB  THR A  83      33.072 -13.803  -9.752  1.00 77.15           C  
ATOM   1205  HB  THR A  83      33.832 -13.388  -9.089  1.00 77.15           H  
ATOM   1206  O   THR A  83      30.176 -12.561  -8.727  1.00 77.15           O  
ATOM   1207  CG2 THR A  83      32.395 -14.983  -9.053  1.00 77.15           C  
ATOM   1208 HG21 THR A  83      31.584 -15.367  -9.670  1.00 77.15           H  
ATOM   1209 HG22 THR A  83      33.130 -15.770  -8.882  1.00 77.15           H  
ATOM   1210 HG23 THR A  83      32.000 -14.664  -8.088  1.00 77.15           H  
ATOM   1211  OG1 THR A  83      33.701 -14.331 -10.903  1.00 77.15           O  
ATOM   1212  HG1 THR A  83      34.346 -13.679 -11.187  1.00 77.15           H  
ATOM   1213  N   ASP A  84      31.921 -11.262  -8.173  1.00 79.80           N  
ATOM   1214  H   ASP A  84      32.883 -11.022  -8.365  1.00 79.80           H  
ATOM   1215  CA  ASP A  84      31.319 -10.693  -6.962  1.00 79.80           C  
ATOM   1216  HA  ASP A  84      30.979 -11.506  -6.320  1.00 79.80           H  
ATOM   1217  C   ASP A  84      30.088  -9.830  -7.283  1.00 79.80           C  
ATOM   1218  CB  ASP A  84      32.378  -9.882  -6.190  1.00 79.80           C  
ATOM   1219  HB2 ASP A  84      31.871  -9.308  -5.415  1.00 79.80           H  
ATOM   1220  HB3 ASP A  84      32.855  -9.175  -6.869  1.00 79.80           H  
ATOM   1221  O   ASP A  84      29.029  -9.986  -6.664  1.00 79.80           O  
ATOM   1222  CG  ASP A  84      33.452 -10.744  -5.506  1.00 79.80           C  
ATOM   1223  OD1 ASP A  84      33.213 -11.959  -5.314  1.00 79.80           O  
ATOM   1224  OD2 ASP A  84      34.490 -10.170  -5.107  1.00 79.80           O  
ATOM   1225  N   ILE A  85      30.181  -8.973  -8.308  1.00 84.49           N  
ATOM   1226  H   ILE A  85      31.075  -8.883  -8.769  1.00 84.49           H  
ATOM   1227  CA  ILE A  85      29.042  -8.188  -8.809  1.00 84.49           C  
ATOM   1228  HA  ILE A  85      28.636  -7.593  -7.991  1.00 84.49           H  
ATOM   1229  C   ILE A  85      27.926  -9.118  -9.294  1.00 84.49           C  
ATOM   1230  CB  ILE A  85      29.495  -7.234  -9.937  1.00 84.49           C  
ATOM   1231  HB  ILE A  85      30.092  -7.813 -10.642  1.00 84.49           H  
ATOM   1232  O   ILE A  85      26.755  -8.914  -8.956  1.00 84.49           O  
ATOM   1233  CG1 ILE A  85      30.379  -6.098  -9.380  1.00 84.49           C  
ATOM   1234 HG12 ILE A  85      29.784  -5.451  -8.735  1.00 84.49           H  
ATOM   1235 HG13 ILE A  85      31.179  -6.527  -8.776  1.00 84.49           H  
ATOM   1236  CG2 ILE A  85      28.273  -6.656 -10.684  1.00 84.49           C  
ATOM   1237 HG21 ILE A  85      27.758  -7.437 -11.244  1.00 84.49           H  
ATOM   1238 HG22 ILE A  85      27.580  -6.212  -9.970  1.00 84.49           H  
ATOM   1239 HG23 ILE A  85      28.580  -5.905 -11.412  1.00 84.49           H  
ATOM   1240  CD1 ILE A  85      31.035  -5.246 -10.476  1.00 84.49           C  
ATOM   1241 HD11 ILE A  85      31.539  -5.888 -11.198  1.00 84.49           H  
ATOM   1242 HD12 ILE A  85      30.293  -4.630 -10.982  1.00 84.49           H  
ATOM   1243 HD13 ILE A  85      31.772  -4.581 -10.025  1.00 84.49           H  
ATOM   1244  N   TYR A  86      28.273 -10.140 -10.081  1.00 82.59           N  
ATOM   1245  H   TYR A  86      29.246 -10.253 -10.328  1.00 82.59           H  
ATOM   1246  CA  TYR A  86      27.306 -11.090 -10.624  1.00 82.59           C  
ATOM   1247  HA  TYR A  86      26.549 -10.538 -11.180  1.00 82.59           H  
ATOM   1248  C   TYR A  86      26.585 -11.860  -9.510  1.00 82.59           C  
ATOM   1249  CB  TYR A  86      28.025 -12.025 -11.601  1.00 82.59           C  
ATOM   1250  HB2 TYR A  86      28.807 -12.571 -11.075  1.00 82.59           H  
ATOM   1251  HB3 TYR A  86      28.505 -11.420 -12.370  1.00 82.59           H  
ATOM   1252  O   TYR A  86      25.357 -11.944  -9.523  1.00 82.59           O  
ATOM   1253  CG  TYR A  86      27.110 -13.010 -12.291  1.00 82.59           C  
ATOM   1254  CD1 TYR A  86      26.948 -14.302 -11.763  1.00 82.59           C  
ATOM   1255  HD1 TYR A  86      27.476 -14.588 -10.866  1.00 82.59           H  
ATOM   1256  CD2 TYR A  86      26.444 -12.639 -13.474  1.00 82.59           C  
ATOM   1257  HD2 TYR A  86      26.584 -11.650 -13.885  1.00 82.59           H  
ATOM   1258  CE1 TYR A  86      26.102 -15.220 -12.407  1.00 82.59           C  
ATOM   1259  HE1 TYR A  86      26.002 -16.221 -12.014  1.00 82.59           H  
ATOM   1260  CE2 TYR A  86      25.590 -13.553 -14.116  1.00 82.59           C  
ATOM   1261  HE2 TYR A  86      25.062 -13.274 -15.016  1.00 82.59           H  
ATOM   1262  OH  TYR A  86      24.497 -15.701 -14.099  1.00 82.59           O  
ATOM   1263  HH  TYR A  86      24.479 -16.536 -13.625  1.00 82.59           H  
ATOM   1264  CZ  TYR A  86      25.391 -14.835 -13.562  1.00 82.59           C  
ATOM   1265  N   GLN A  87      27.316 -12.351  -8.505  1.00 81.15           N  
ATOM   1266  H   GLN A  87      28.319 -12.236  -8.538  1.00 81.15           H  
ATOM   1267  CA  GLN A  87      26.748 -13.075  -7.367  1.00 81.15           C  
ATOM   1268  HA  GLN A  87      26.166 -13.911  -7.753  1.00 81.15           H  
ATOM   1269  C   GLN A  87      25.793 -12.199  -6.540  1.00 81.15           C  
ATOM   1270  CB  GLN A  87      27.896 -13.637  -6.512  1.00 81.15           C  
ATOM   1271  HB2 GLN A  87      28.528 -12.815  -6.174  1.00 81.15           H  
ATOM   1272  HB3 GLN A  87      28.507 -14.298  -7.127  1.00 81.15           H  
ATOM   1273  O   GLN A  87      24.665 -12.609  -6.269  1.00 81.15           O  
ATOM   1274  CG  GLN A  87      27.412 -14.414  -5.276  1.00 81.15           C  
ATOM   1275  HG2 GLN A  87      28.280 -14.776  -4.726  1.00 81.15           H  
ATOM   1276  HG3 GLN A  87      26.868 -13.741  -4.613  1.00 81.15           H  
ATOM   1277  CD  GLN A  87      26.527 -15.615  -5.603  1.00 81.15           C  
ATOM   1278  NE2 GLN A  87      25.625 -15.977  -4.720  1.00 81.15           N  
ATOM   1279 HE21 GLN A  87      25.460 -15.407  -3.903  1.00 81.15           H  
ATOM   1280 HE22 GLN A  87      25.004 -16.733  -4.971  1.00 81.15           H  
ATOM   1281  OE1 GLN A  87      26.632 -16.258  -6.639  1.00 81.15           O  
ATOM   1282  N   ASN A  88      26.189 -10.970  -6.198  1.00 79.84           N  
ATOM   1283  H   ASN A  88      27.127 -10.678  -6.432  1.00 79.84           H  
ATOM   1284  CA  ASN A  88      25.318 -10.036  -5.473  1.00 79.84           C  
ATOM   1285  HA  ASN A  88      24.988 -10.500  -4.544  1.00 79.84           H  
ATOM   1286  C   ASN A  88      24.054  -9.693  -6.294  1.00 79.84           C  
ATOM   1287  CB  ASN A  88      26.173  -8.801  -5.137  1.00 79.84           C  
ATOM   1288  HB2 ASN A  88      26.463  -8.292  -6.057  1.00 79.84           H  
ATOM   1289  HB3 ASN A  88      27.083  -9.136  -4.640  1.00 79.84           H  
ATOM   1290  O   ASN A  88      22.927  -9.641  -5.791  1.00 79.84           O  
ATOM   1291  CG  ASN A  88      25.494  -7.795  -4.223  1.00 79.84           C  
ATOM   1292  ND2 ASN A  88      26.248  -6.863  -3.693  1.00 79.84           N  
ATOM   1293 HD21 ASN A  88      27.243  -6.854  -3.864  1.00 79.84           H  
ATOM   1294 HD22 ASN A  88      25.787  -6.210  -3.075  1.00 79.84           H  
ATOM   1295  OD1 ASN A  88      24.304  -7.806  -3.971  1.00 79.84           O  
ATOM   1296  N   SER A  89      24.213  -9.552  -7.610  1.00 83.53           N  
ATOM   1297  H   SER A  89      25.148  -9.606  -7.987  1.00 83.53           H  
ATOM   1298  CA  SER A  89      23.097  -9.298  -8.523  1.00 83.53           C  
ATOM   1299  HA  SER A  89      22.528  -8.446  -8.152  1.00 83.53           H  
ATOM   1300  C   SER A  89      22.139 -10.487  -8.638  1.00 83.53           C  
ATOM   1301  CB  SER A  89      23.625  -8.918  -9.898  1.00 83.53           C  
ATOM   1302  HB2 SER A  89      22.777  -8.707 -10.550  1.00 83.53           H  
ATOM   1303  HB3 SER A  89      24.207  -9.736 -10.323  1.00 83.53           H  
ATOM   1304  O   SER A  89      20.926 -10.284  -8.716  1.00 83.53           O  
ATOM   1305  OG  SER A  89      24.433  -7.764  -9.781  1.00 83.53           O  
ATOM   1306  HG  SER A  89      25.291  -8.039  -9.447  1.00 83.53           H  
ATOM   1307  N   LEU A  90      22.641 -11.727  -8.599  1.00 79.95           N  
ATOM   1308  H   LEU A  90      23.645 -11.839  -8.572  1.00 79.95           H  
ATOM   1309  CA  LEU A  90      21.799 -12.927  -8.522  1.00 79.95           C  
ATOM   1310  HA  LEU A  90      21.116 -12.936  -9.371  1.00 79.95           H  
ATOM   1311  C   LEU A  90      20.937 -12.919  -7.261  1.00 79.95           C  
ATOM   1312  CB  LEU A  90      22.651 -14.212  -8.511  1.00 79.95           C  
ATOM   1313  HB2 LEU A  90      23.480 -14.089  -7.814  1.00 79.95           H  
ATOM   1314  HB3 LEU A  90      22.035 -15.024  -8.125  1.00 79.95           H  
ATOM   1315  O   LEU A  90      19.732 -13.167  -7.341  1.00 79.95           O  
ATOM   1316  CG  LEU A  90      23.216 -14.669  -9.857  1.00 79.95           C  
ATOM   1317  HG  LEU A  90      23.828 -13.871 -10.276  1.00 79.95           H  
ATOM   1318  CD1 LEU A  90      24.112 -15.884  -9.632  1.00 79.95           C  
ATOM   1319 HD11 LEU A  90      23.595 -16.632  -9.031  1.00 79.95           H  
ATOM   1320 HD12 LEU A  90      24.386 -16.332 -10.588  1.00 79.95           H  
ATOM   1321 HD13 LEU A  90      25.017 -15.575  -9.109  1.00 79.95           H  
ATOM   1322  CD2 LEU A  90      22.103 -15.089 -10.829  1.00 79.95           C  
ATOM   1323 HD21 LEU A  90      21.541 -15.923 -10.410  1.00 79.95           H  
ATOM   1324 HD22 LEU A  90      21.428 -14.256 -11.021  1.00 79.95           H  
ATOM   1325 HD23 LEU A  90      22.549 -15.391 -11.776  1.00 79.95           H  
ATOM   1326  N   GLU A  91      21.542 -12.635  -6.108  1.00 80.22           N  
ATOM   1327  H   GLU A  91      22.537 -12.464  -6.121  1.00 80.22           H  
ATOM   1328  CA  GLU A  91      20.864 -12.641  -4.810  1.00 80.22           C  
ATOM   1329  HA  GLU A  91      20.375 -13.604  -4.662  1.00 80.22           H  
ATOM   1330  C   GLU A  91      19.772 -11.569  -4.745  1.00 80.22           C  
ATOM   1331  CB  GLU A  91      21.895 -12.446  -3.689  1.00 80.22           C  
ATOM   1332  HB2 GLU A  91      22.520 -11.583  -3.916  1.00 80.22           H  
ATOM   1333  HB3 GLU A  91      21.366 -12.260  -2.754  1.00 80.22           H  
ATOM   1334  O   GLU A  91      18.607 -11.872  -4.467  1.00 80.22           O  
ATOM   1335  CG  GLU A  91      22.770 -13.697  -3.517  1.00 80.22           C  
ATOM   1336  HG2 GLU A  91      22.135 -14.516  -3.182  1.00 80.22           H  
ATOM   1337  HG3 GLU A  91      23.186 -13.983  -4.483  1.00 80.22           H  
ATOM   1338  CD  GLU A  91      23.921 -13.512  -2.519  1.00 80.22           C  
ATOM   1339  OE1 GLU A  91      24.813 -14.395  -2.535  1.00 80.22           O  
ATOM   1340  OE2 GLU A  91      23.893 -12.536  -1.738  1.00 80.22           O  
ATOM   1341  N   THR A  92      20.114 -10.327  -5.090  1.00 81.18           N  
ATOM   1342  H   THR A  92      21.084 -10.146  -5.305  1.00 81.18           H  
ATOM   1343  CA  THR A  92      19.161  -9.206  -5.105  1.00 81.18           C  
ATOM   1344  HA  THR A  92      18.680  -9.149  -4.129  1.00 81.18           H  
ATOM   1345  C   THR A  92      18.054  -9.398  -6.146  1.00 81.18           C  
ATOM   1346  CB  THR A  92      19.875  -7.871  -5.355  1.00 81.18           C  
ATOM   1347  HB  THR A  92      19.125  -7.088  -5.458  1.00 81.18           H  
ATOM   1348  O   THR A  92      16.895  -9.050  -5.894  1.00 81.18           O  
ATOM   1349  CG2 THR A  92      20.822  -7.484  -4.222  1.00 81.18           C  
ATOM   1350 HG21 THR A  92      21.562  -8.264  -4.046  1.00 81.18           H  
ATOM   1351 HG22 THR A  92      20.253  -7.331  -3.305  1.00 81.18           H  
ATOM   1352 HG23 THR A  92      21.341  -6.559  -4.475  1.00 81.18           H  
ATOM   1353  OG1 THR A  92      20.628  -7.928  -6.538  1.00 81.18           O  
ATOM   1354  HG1 THR A  92      21.476  -8.310  -6.300  1.00 81.18           H  
ATOM   1355  N   ASN A  93      18.351 -10.005  -7.302  1.00 82.58           N  
ATOM   1356  H   ASN A  93      19.319 -10.214  -7.501  1.00 82.58           H  
ATOM   1357  CA  ASN A  93      17.333 -10.352  -8.293  1.00 82.58           C  
ATOM   1358  HA  ASN A  93      16.722  -9.469  -8.478  1.00 82.58           H  
ATOM   1359  C   ASN A  93      16.394 -11.456  -7.791  1.00 82.58           C  
ATOM   1360  CB  ASN A  93      17.999 -10.766  -9.610  1.00 82.58           C  
ATOM   1361  HB2 ASN A  93      18.712 -10.000  -9.916  1.00 82.58           H  
ATOM   1362  HB3 ASN A  93      18.540 -11.704  -9.484  1.00 82.58           H  
ATOM   1363  O   ASN A  93      15.176 -11.340  -7.936  1.00 82.58           O  
ATOM   1364  CG  ASN A  93      16.967 -10.926 -10.707  1.00 82.58           C  
ATOM   1365  ND2 ASN A  93      16.554  -9.822 -11.276  1.00 82.58           N  
ATOM   1366 HD21 ASN A  93      16.073  -9.919 -12.159  1.00 82.58           H  
ATOM   1367 HD22 ASN A  93      17.065  -8.969 -11.098  1.00 82.58           H  
ATOM   1368  OD1 ASN A  93      16.501 -12.011 -11.031  1.00 82.58           O  
ATOM   1369  N   ALA A  94      16.932 -12.504  -7.165  1.00 78.30           N  
ATOM   1370  H   ALA A  94      17.936 -12.549  -7.063  1.00 78.30           H  
ATOM   1371  CA  ALA A  94      16.130 -13.583  -6.602  1.00 78.30           C  
ATOM   1372  HA  ALA A  94      15.517 -14.006  -7.398  1.00 78.30           H  
ATOM   1373  C   ALA A  94      15.176 -13.065  -5.515  1.00 78.30           C  
ATOM   1374  CB  ALA A  94      17.065 -14.678  -6.077  1.00 78.30           C  
ATOM   1375  HB1 ALA A  94      16.479 -15.503  -5.673  1.00 78.30           H  
ATOM   1376  HB2 ALA A  94      17.697 -15.047  -6.885  1.00 78.30           H  
ATOM   1377  HB3 ALA A  94      17.704 -14.280  -5.289  1.00 78.30           H  
ATOM   1378  O   ALA A  94      13.979 -13.355  -5.571  1.00 78.30           O  
ATOM   1379  N   GLN A  95      15.672 -12.235  -4.593  1.00 79.72           N  
ATOM   1380  H   GLN A  95      16.664 -12.049  -4.597  1.00 79.72           H  
ATOM   1381  CA  GLN A  95      14.847 -11.573  -3.576  1.00 79.72           C  
ATOM   1382  HA  GLN A  95      14.347 -12.324  -2.965  1.00 79.72           H  
ATOM   1383  C   GLN A  95      13.770 -10.692  -4.209  1.00 79.72           C  
ATOM   1384  CB  GLN A  95      15.739 -10.708  -2.681  1.00 79.72           C  
ATOM   1385  HB2 GLN A  95      15.107 -10.073  -2.059  1.00 79.72           H  
ATOM   1386  HB3 GLN A  95      16.358 -10.065  -3.307  1.00 79.72           H  
ATOM   1387  O   GLN A  95      12.617 -10.703  -3.774  1.00 79.72           O  
ATOM   1388  CG  GLN A  95      16.637 -11.541  -1.757  1.00 79.72           C  
ATOM   1389  HG2 GLN A  95      16.015 -12.103  -1.061  1.00 79.72           H  
ATOM   1390  HG3 GLN A  95      17.223 -12.253  -2.339  1.00 79.72           H  
ATOM   1391  CD  GLN A  95      17.600 -10.670  -0.955  1.00 79.72           C  
ATOM   1392  NE2 GLN A  95      18.449 -11.263  -0.149  1.00 79.72           N  
ATOM   1393 HE21 GLN A  95      18.515 -12.270  -0.097  1.00 79.72           H  
ATOM   1394 HE22 GLN A  95      19.080 -10.658   0.356  1.00 79.72           H  
ATOM   1395  OE1 GLN A  95      17.594  -9.451  -1.024  1.00 79.72           O  
ATOM   1396  N   SER A  96      14.116  -9.974  -5.280  1.00 83.99           N  
ATOM   1397  H   SER A  96      15.085  -9.958  -5.564  1.00 83.99           H  
ATOM   1398  CA  SER A  96      13.156  -9.128  -5.978  1.00 83.99           C  
ATOM   1399  HA  SER A  96      12.711  -8.505  -5.202  1.00 83.99           H  
ATOM   1400  C   SER A  96      12.024  -9.914  -6.633  1.00 83.99           C  
ATOM   1401  CB  SER A  96      13.875  -8.236  -6.985  1.00 83.99           C  
ATOM   1402  HB2 SER A  96      14.450  -8.849  -7.678  1.00 83.99           H  
ATOM   1403  HB3 SER A  96      14.554  -7.592  -6.426  1.00 83.99           H  
ATOM   1404  O   SER A  96      10.864  -9.504  -6.560  1.00 83.99           O  
ATOM   1405  OG  SER A  96      12.958  -7.441  -7.716  1.00 83.99           O  
ATOM   1406  HG  SER A  96      13.353  -6.592  -7.926  1.00 83.99           H  
ATOM   1407  N   ARG A  97      12.323 -11.090  -7.196  1.00 84.00           N  
ATOM   1408  H   ARG A  97      13.296 -11.356  -7.241  1.00 84.00           H  
ATOM   1409  CA  ARG A  97      11.298 -11.995  -7.733  1.00 84.00           C  
ATOM   1410  HA  ARG A  97      10.648 -11.432  -8.403  1.00 84.00           H  
ATOM   1411  C   ARG A  97      10.382 -12.543  -6.644  1.00 84.00           C  
ATOM   1412  CB  ARG A  97      11.946 -13.143  -8.515  1.00 84.00           C  
ATOM   1413  HB2 ARG A  97      12.693 -13.633  -7.892  1.00 84.00           H  
ATOM   1414  HB3 ARG A  97      11.172 -13.870  -8.761  1.00 84.00           H  
ATOM   1415  O   ARG A  97       9.170 -12.534  -6.837  1.00 84.00           O  
ATOM   1416  CG  ARG A  97      12.586 -12.656  -9.822  1.00 84.00           C  
ATOM   1417  HG2 ARG A  97      13.439 -12.011  -9.612  1.00 84.00           H  
ATOM   1418  HG3 ARG A  97      11.853 -12.076 -10.383  1.00 84.00           H  
ATOM   1419  CD  ARG A  97      13.042 -13.825 -10.699  1.00 84.00           C  
ATOM   1420  HD2 ARG A  97      12.176 -14.438 -10.948  1.00 84.00           H  
ATOM   1421  HD3 ARG A  97      13.435 -13.411 -11.627  1.00 84.00           H  
ATOM   1422  NE  ARG A  97      14.053 -14.672 -10.031  1.00 84.00           N  
ATOM   1423  HE  ARG A  97      13.836 -14.982  -9.094  1.00 84.00           H  
ATOM   1424  NH1 ARG A  97      15.628 -14.700 -11.708  1.00 84.00           N  
ATOM   1425 HH11 ARG A  97      15.314 -13.786 -12.003  1.00 84.00           H  
ATOM   1426 HH12 ARG A  97      16.537 -14.993 -12.037  1.00 84.00           H  
ATOM   1427  NH2 ARG A  97      15.939 -15.945  -9.895  1.00 84.00           N  
ATOM   1428 HH21 ARG A  97      15.672 -16.259  -8.974  1.00 84.00           H  
ATOM   1429 HH22 ARG A  97      16.835 -16.212 -10.277  1.00 84.00           H  
ATOM   1430  CZ  ARG A  97      15.193 -15.099 -10.549  1.00 84.00           C  
ATOM   1431  N   VAL A  98      10.937 -12.976  -5.509  1.00 83.32           N  
ATOM   1432  H   VAL A  98      11.943 -12.947  -5.428  1.00 83.32           H  
ATOM   1433  CA  VAL A  98      10.144 -13.474  -4.370  1.00 83.32           C  
ATOM   1434  HA  VAL A  98       9.513 -14.296  -4.707  1.00 83.32           H  
ATOM   1435  C   VAL A  98       9.207 -12.385  -3.855  1.00 83.32           C  
ATOM   1436  CB  VAL A  98      11.056 -13.994  -3.240  1.00 83.32           C  
ATOM   1437  HB  VAL A  98      11.799 -13.235  -2.997  1.00 83.32           H  
ATOM   1438  O   VAL A  98       8.009 -12.615  -3.722  1.00 83.32           O  
ATOM   1439  CG1 VAL A  98      10.276 -14.335  -1.963  1.00 83.32           C  
ATOM   1440 HG11 VAL A  98       9.852 -13.433  -1.522  1.00 83.32           H  
ATOM   1441 HG12 VAL A  98       9.472 -15.035  -2.187  1.00 83.32           H  
ATOM   1442 HG13 VAL A  98      10.946 -14.781  -1.228  1.00 83.32           H  
ATOM   1443  CG2 VAL A  98      11.784 -15.268  -3.687  1.00 83.32           C  
ATOM   1444 HG21 VAL A  98      11.062 -16.062  -3.884  1.00 83.32           H  
ATOM   1445 HG22 VAL A  98      12.468 -15.593  -2.903  1.00 83.32           H  
ATOM   1446 HG23 VAL A  98      12.363 -15.082  -4.591  1.00 83.32           H  
ATOM   1447  N   PHE A  99       9.724 -11.178  -3.636  1.00 84.89           N  
ATOM   1448  H   PHE A  99      10.718 -11.038  -3.752  1.00 84.89           H  
ATOM   1449  CA  PHE A  99       8.906 -10.051  -3.206  1.00 84.89           C  
ATOM   1450  HA  PHE A  99       8.377 -10.319  -2.291  1.00 84.89           H  
ATOM   1451  C   PHE A  99       7.846  -9.671  -4.247  1.00 84.89           C  
ATOM   1452  CB  PHE A  99       9.832  -8.878  -2.906  1.00 84.89           C  
ATOM   1453  HB2 PHE A  99      10.459  -8.685  -3.777  1.00 84.89           H  
ATOM   1454  HB3 PHE A  99      10.492  -9.148  -2.081  1.00 84.89           H  
ATOM   1455  O   PHE A  99       6.693  -9.431  -3.892  1.00 84.89           O  
ATOM   1456  CG  PHE A  99       9.086  -7.614  -2.555  1.00 84.89           C  
ATOM   1457  CD1 PHE A  99       8.616  -6.785  -3.581  1.00 84.89           C  
ATOM   1458  HD1 PHE A  99       8.732  -7.075  -4.615  1.00 84.89           H  
ATOM   1459  CD2 PHE A  99       8.848  -7.267  -1.215  1.00 84.89           C  
ATOM   1460  HD2 PHE A  99       9.163  -7.926  -0.420  1.00 84.89           H  
ATOM   1461  CE1 PHE A  99       8.052  -5.544  -3.282  1.00 84.89           C  
ATOM   1462  HE1 PHE A  99       7.775  -4.874  -4.083  1.00 84.89           H  
ATOM   1463  CE2 PHE A  99       8.215  -6.050  -0.912  1.00 84.89           C  
ATOM   1464  HE2 PHE A  99       8.030  -5.793   0.121  1.00 84.89           H  
ATOM   1465  CZ  PHE A  99       7.869  -5.167  -1.952  1.00 84.89           C  
ATOM   1466  HZ  PHE A  99       7.454  -4.186  -1.771  1.00 84.89           H  
ATOM   1467  N   GLY A 100       8.218  -9.648  -5.529  1.00 85.46           N  
ATOM   1468  H   GLY A 100       9.187  -9.822  -5.755  1.00 85.46           H  
ATOM   1469  CA  GLY A 100       7.292  -9.378  -6.623  1.00 85.46           C  
ATOM   1470  HA2 GLY A 100       7.826  -9.484  -7.568  1.00 85.46           H  
ATOM   1471  HA3 GLY A 100       6.906  -8.362  -6.536  1.00 85.46           H  
ATOM   1472  C   GLY A 100       6.117 -10.353  -6.617  1.00 85.46           C  
ATOM   1473  O   GLY A 100       4.974  -9.915  -6.649  1.00 85.46           O  
ATOM   1474  N   GLN A 101       6.392 -11.650  -6.463  1.00 84.00           N  
ATOM   1475  H   GLN A 101       7.358 -11.944  -6.424  1.00 84.00           H  
ATOM   1476  CA  GLN A 101       5.356 -12.676  -6.349  1.00 84.00           C  
ATOM   1477  HA  GLN A 101       4.711 -12.600  -7.224  1.00 84.00           H  
ATOM   1478  C   GLN A 101       4.480 -12.488  -5.101  1.00 84.00           C  
ATOM   1479  CB  GLN A 101       6.022 -14.061  -6.335  1.00 84.00           C  
ATOM   1480  HB2 GLN A 101       6.568 -14.189  -5.400  1.00 84.00           H  
ATOM   1481  HB3 GLN A 101       6.738 -14.127  -7.154  1.00 84.00           H  
ATOM   1482  O   GLN A 101       3.273 -12.711  -5.165  1.00 84.00           O  
ATOM   1483  CG  GLN A 101       5.003 -15.205  -6.474  1.00 84.00           C  
ATOM   1484  HG2 GLN A 101       4.254 -15.140  -5.685  1.00 84.00           H  
ATOM   1485  HG3 GLN A 101       5.524 -16.155  -6.355  1.00 84.00           H  
ATOM   1486  CD  GLN A 101       4.326 -15.210  -7.840  1.00 84.00           C  
ATOM   1487  NE2 GLN A 101       3.013 -15.229  -7.917  1.00 84.00           N  
ATOM   1488 HE21 GLN A 101       2.625 -15.152  -8.847  1.00 84.00           H  
ATOM   1489 HE22 GLN A 101       2.414 -15.142  -7.109  1.00 84.00           H  
ATOM   1490  OE1 GLN A 101       4.979 -15.208  -8.870  1.00 84.00           O  
ATOM   1491  N   THR A 102       5.057 -12.061  -3.973  1.00 83.36           N  
ATOM   1492  H   THR A 102       6.063 -11.989  -3.935  1.00 83.36           H  
ATOM   1493  CA  THR A 102       4.287 -11.735  -2.764  1.00 83.36           C  
ATOM   1494  HA  THR A 102       3.698 -12.607  -2.482  1.00 83.36           H  
ATOM   1495  C   THR A 102       3.311 -10.590  -3.020  1.00 83.36           C  
ATOM   1496  CB  THR A 102       5.210 -11.391  -1.586  1.00 83.36           C  
ATOM   1497  HB  THR A 102       5.845 -10.543  -1.842  1.00 83.36           H  
ATOM   1498  O   THR A 102       2.152 -10.701  -2.630  1.00 83.36           O  
ATOM   1499  CG2 THR A 102       4.452 -11.068  -0.297  1.00 83.36           C  
ATOM   1500 HG21 THR A 102       5.157 -10.928   0.522  1.00 83.36           H  
ATOM   1501 HG22 THR A 102       3.880 -10.149  -0.419  1.00 83.36           H  
ATOM   1502 HG23 THR A 102       3.772 -11.884  -0.054  1.00 83.36           H  
ATOM   1503  OG1 THR A 102       6.023 -12.502  -1.294  1.00 83.36           O  
ATOM   1504  HG1 THR A 102       6.669 -12.235  -0.636  1.00 83.36           H  
ATOM   1505  N   ILE A 103       3.736  -9.521  -3.705  1.00 83.40           N  
ATOM   1506  H   ILE A 103       4.694  -9.499  -4.023  1.00 83.40           H  
ATOM   1507  CA  ILE A 103       2.830  -8.433  -4.104  1.00 83.40           C  
ATOM   1508  HA  ILE A 103       2.290  -8.096  -3.218  1.00 83.40           H  
ATOM   1509  C   ILE A 103       1.760  -8.940  -5.071  1.00 83.40           C  
ATOM   1510  CB  ILE A 103       3.605  -7.225  -4.682  1.00 83.40           C  
ATOM   1511  HB  ILE A 103       4.331  -7.581  -5.414  1.00 83.40           H  
ATOM   1512  O   ILE A 103       0.589  -8.631  -4.869  1.00 83.40           O  
ATOM   1513  CG1 ILE A 103       4.362  -6.533  -3.526  1.00 83.40           C  
ATOM   1514 HG12 ILE A 103       5.166  -7.186  -3.185  1.00 83.40           H  
ATOM   1515 HG13 ILE A 103       3.678  -6.377  -2.692  1.00 83.40           H  
ATOM   1516  CG2 ILE A 103       2.662  -6.236  -5.406  1.00 83.40           C  
ATOM   1517 HG21 ILE A 103       1.915  -5.847  -4.713  1.00 83.40           H  
ATOM   1518 HG22 ILE A 103       3.222  -5.414  -5.852  1.00 83.40           H  
ATOM   1519 HG23 ILE A 103       2.154  -6.726  -6.237  1.00 83.40           H  
ATOM   1520  CD1 ILE A 103       4.964  -5.172  -3.888  1.00 83.40           C  
ATOM   1521 HD11 ILE A 103       5.637  -5.284  -4.738  1.00 83.40           H  
ATOM   1522 HD12 ILE A 103       4.181  -4.453  -4.125  1.00 83.40           H  
ATOM   1523 HD13 ILE A 103       5.494  -4.774  -3.023  1.00 83.40           H  
ATOM   1524  N   ASP A 104       2.141  -9.725  -6.079  1.00 83.40           N  
ATOM   1525  H   ASP A 104       3.128  -9.889  -6.216  1.00 83.40           H  
ATOM   1526  CA  ASP A 104       1.218 -10.222  -7.106  1.00 83.40           C  
ATOM   1527  HA  ASP A 104       0.720  -9.371  -7.572  1.00 83.40           H  
ATOM   1528  C   ASP A 104       0.124 -11.112  -6.492  1.00 83.40           C  
ATOM   1529  CB  ASP A 104       1.999 -10.981  -8.200  1.00 83.40           C  
ATOM   1530  HB2 ASP A 104       1.283 -11.400  -8.906  1.00 83.40           H  
ATOM   1531  HB3 ASP A 104       2.538 -11.811  -7.742  1.00 83.40           H  
ATOM   1532  O   ASP A 104      -1.058 -10.942  -6.785  1.00 83.40           O  
ATOM   1533  CG  ASP A 104       2.992 -10.111  -8.992  1.00 83.40           C  
ATOM   1534  OD1 ASP A 104       2.822  -8.875  -9.050  1.00 83.40           O  
ATOM   1535  OD2 ASP A 104       3.990 -10.644  -9.539  1.00 83.40           O  
ATOM   1536  N   ASN A 105       0.495 -12.018  -5.581  1.00 78.22           N  
ATOM   1537  H   ASN A 105       1.481 -12.128  -5.395  1.00 78.22           H  
ATOM   1538  CA  ASN A 105      -0.464 -12.851  -4.853  1.00 78.22           C  
ATOM   1539  HA  ASN A 105      -1.102 -13.372  -5.567  1.00 78.22           H  
ATOM   1540  C   ASN A 105      -1.373 -11.993  -3.969  1.00 78.22           C  
ATOM   1541  CB  ASN A 105       0.290 -13.883  -4.001  1.00 78.22           C  
ATOM   1542  HB2 ASN A 105       1.038 -13.374  -3.393  1.00 78.22           H  
ATOM   1543  HB3 ASN A 105      -0.419 -14.370  -3.331  1.00 78.22           H  
ATOM   1544  O   ASN A 105      -2.591 -12.137  -4.001  1.00 78.22           O  
ATOM   1545  CG  ASN A 105       0.971 -14.973  -4.808  1.00 78.22           C  
ATOM   1546  ND2 ASN A 105       1.817 -15.749  -4.175  1.00 78.22           N  
ATOM   1547 HD21 ASN A 105       1.996 -15.598  -3.192  1.00 78.22           H  
ATOM   1548 HD22 ASN A 105       2.217 -16.510  -4.705  1.00 78.22           H  
ATOM   1549  OD1 ASN A 105       0.764 -15.173  -5.994  1.00 78.22           O  
ATOM   1550  N   TYR A 106      -0.779 -11.068  -3.215  1.00 74.03           N  
ATOM   1551  H   TYR A 106       0.225 -10.972  -3.265  1.00 74.03           H  
ATOM   1552  CA  TYR A 106      -1.505 -10.218  -2.282  1.00 74.03           C  
ATOM   1553  HA  TYR A 106      -2.071 -10.853  -1.599  1.00 74.03           H  
ATOM   1554  C   TYR A 106      -2.504  -9.286  -2.983  1.00 74.03           C  
ATOM   1555  CB  TYR A 106      -0.467  -9.430  -1.484  1.00 74.03           C  
ATOM   1556  HB2 TYR A 106       0.275 -10.124  -1.091  1.00 74.03           H  
ATOM   1557  HB3 TYR A 106       0.043  -8.721  -2.137  1.00 74.03           H  
ATOM   1558  O   TYR A 106      -3.587  -9.018  -2.463  1.00 74.03           O  
ATOM   1559  CG  TYR A 106      -1.065  -8.699  -0.317  1.00 74.03           C  
ATOM   1560  CD1 TYR A 106      -1.706  -7.468  -0.519  1.00 74.03           C  
ATOM   1561  HD1 TYR A 106      -1.785  -7.052  -1.512  1.00 74.03           H  
ATOM   1562  CD2 TYR A 106      -1.067  -9.308   0.950  1.00 74.03           C  
ATOM   1563  HD2 TYR A 106      -0.613 -10.279   1.080  1.00 74.03           H  
ATOM   1564  CE1 TYR A 106      -2.361  -6.868   0.561  1.00 74.03           C  
ATOM   1565  HE1 TYR A 106      -3.007  -6.021   0.383  1.00 74.03           H  
ATOM   1566  CE2 TYR A 106      -1.650  -8.657   2.048  1.00 74.03           C  
ATOM   1567  HE2 TYR A 106      -1.614  -9.113   3.027  1.00 74.03           H  
ATOM   1568  OH  TYR A 106      -2.731  -6.724   2.928  1.00 74.03           O  
ATOM   1569  HH  TYR A 106      -2.800  -7.296   3.696  1.00 74.03           H  
ATOM   1570  CZ  TYR A 106      -2.277  -7.417   1.855  1.00 74.03           C  
ATOM   1571  N   ALA A 107      -2.164  -8.800  -4.179  1.00 74.96           N  
ATOM   1572  H   ALA A 107      -1.255  -9.032  -4.554  1.00 74.96           H  
ATOM   1573  CA  ALA A 107      -3.040  -7.969  -4.995  1.00 74.96           C  
ATOM   1574  HA  ALA A 107      -3.303  -7.076  -4.428  1.00 74.96           H  
ATOM   1575  C   ALA A 107      -4.356  -8.687  -5.357  1.00 74.96           C  
ATOM   1576  CB  ALA A 107      -2.253  -7.531  -6.237  1.00 74.96           C  
ATOM   1577  HB1 ALA A 107      -2.836  -6.821  -6.823  1.00 74.96           H  
ATOM   1578  HB2 ALA A 107      -1.325  -7.044  -5.936  1.00 74.96           H  
ATOM   1579  HB3 ALA A 107      -2.016  -8.396  -6.856  1.00 74.96           H  
ATOM   1580  O   ALA A 107      -5.365  -8.029  -5.592  1.00 74.96           O  
ATOM   1581  N   ASN A 108      -4.410 -10.020  -5.363  1.00 74.62           N  
ATOM   1582  H   ASN A 108      -3.583 -10.558  -5.145  1.00 74.62           H  
ATOM   1583  CA  ASN A 108      -5.666 -10.723  -5.632  1.00 74.62           C  
ATOM   1584  HA  ASN A 108      -6.146 -10.256  -6.493  1.00 74.62           H  
ATOM   1585  C   ASN A 108      -6.670 -10.596  -4.474  1.00 74.62           C  
ATOM   1586  CB  ASN A 108      -5.363 -12.175  -6.015  1.00 74.62           C  
ATOM   1587  HB2 ASN A 108      -4.808 -12.664  -5.214  1.00 74.62           H  
ATOM   1588  HB3 ASN A 108      -6.300 -12.717  -6.146  1.00 74.62           H  
ATOM   1589  O   ASN A 108      -7.855 -10.370  -4.722  1.00 74.62           O  
ATOM   1590  CG  ASN A 108      -4.599 -12.240  -7.323  1.00 74.62           C  
ATOM   1591  ND2 ASN A 108      -3.521 -12.983  -7.367  1.00 74.62           N  
ATOM   1592 HD21 ASN A 108      -2.925 -12.841  -8.170  1.00 74.62           H  
ATOM   1593 HD22 ASN A 108      -3.185 -13.388  -6.505  1.00 74.62           H  
ATOM   1594  OD1 ASN A 108      -4.949 -11.608  -8.309  1.00 74.62           O  
ATOM   1595  N   ASP A 109      -6.191 -10.635  -3.229  1.00 73.34           N  
ATOM   1596  H   ASP A 109      -5.208 -10.835  -3.116  1.00 73.34           H  
ATOM   1597  CA  ASP A 109      -7.042 -10.763  -2.033  1.00 73.34           C  
ATOM   1598  HA  ASP A 109      -7.995 -11.208  -2.317  1.00 73.34           H  
ATOM   1599  C   ASP A 109      -7.344  -9.418  -1.350  1.00 73.34           C  
ATOM   1600  CB  ASP A 109      -6.353 -11.725  -1.053  1.00 73.34           C  
ATOM   1601  HB2 ASP A 109      -6.987 -11.845  -0.174  1.00 73.34           H  
ATOM   1602  HB3 ASP A 109      -5.411 -11.282  -0.731  1.00 73.34           H  
ATOM   1603  O   ASP A 109      -8.273  -9.276  -0.559  1.00 73.34           O  
ATOM   1604  CG  ASP A 109      -6.085 -13.112  -1.652  1.00 73.34           C  
ATOM   1605  OD1 ASP A 109      -6.864 -13.540  -2.534  1.00 73.34           O  
ATOM   1606  OD2 ASP A 109      -5.083 -13.727  -1.226  1.00 73.34           O  
ATOM   1607  N   THR A 110      -6.565  -8.385  -1.665  1.00 84.41           N  
ATOM   1608  H   THR A 110      -5.805  -8.588  -2.298  1.00 84.41           H  
ATOM   1609  CA  THR A 110      -6.539  -7.113  -0.932  1.00 84.41           C  
ATOM   1610  HA  THR A 110      -6.412  -7.343   0.126  1.00 84.41           H  
ATOM   1611  C   THR A 110      -7.806  -6.250  -1.057  1.00 84.41           C  
ATOM   1612  CB  THR A 110      -5.297  -6.353  -1.407  1.00 84.41           C  
ATOM   1613  HB  THR A 110      -4.426  -7.002  -1.314  1.00 84.41           H  
ATOM   1614  O   THR A 110      -7.991  -5.320  -0.267  1.00 84.41           O  
ATOM   1615  CG2 THR A 110      -5.398  -5.847  -2.832  1.00 84.41           C  
ATOM   1616 HG21 THR A 110      -4.466  -5.361  -3.122  1.00 84.41           H  
ATOM   1617 HG22 THR A 110      -5.563  -6.689  -3.504  1.00 84.41           H  
ATOM   1618 HG23 THR A 110      -6.230  -5.152  -2.952  1.00 84.41           H  
ATOM   1619  OG1 THR A 110      -5.059  -5.198  -0.675  1.00 84.41           O  
ATOM   1620  HG1 THR A 110      -5.649  -4.542  -1.054  1.00 84.41           H  
ATOM   1621  N   ARG A 111      -8.672  -6.513  -2.046  1.00 89.22           N  
ATOM   1622  H   ARG A 111      -8.487  -7.327  -2.615  1.00 89.22           H  
ATOM   1623  CA  ARG A 111      -9.834  -5.657  -2.351  1.00 89.22           C  
ATOM   1624  HA  ARG A 111      -9.496  -4.625  -2.446  1.00 89.22           H  
ATOM   1625  C   ARG A 111     -10.862  -5.645  -1.223  1.00 89.22           C  
ATOM   1626  CB  ARG A 111     -10.507  -6.078  -3.667  1.00 89.22           C  
ATOM   1627  HB2 ARG A 111     -11.442  -5.526  -3.760  1.00 89.22           H  
ATOM   1628  HB3 ARG A 111     -10.748  -7.140  -3.618  1.00 89.22           H  
ATOM   1629  O   ARG A 111     -11.292  -4.569  -0.819  1.00 89.22           O  
ATOM   1630  CG  ARG A 111      -9.667  -5.804  -4.925  1.00 89.22           C  
ATOM   1631  HG2 ARG A 111      -9.432  -4.742  -4.990  1.00 89.22           H  
ATOM   1632  HG3 ARG A 111      -8.739  -6.374  -4.880  1.00 89.22           H  
ATOM   1633  CD  ARG A 111     -10.482  -6.230  -6.157  1.00 89.22           C  
ATOM   1634  HD2 ARG A 111     -11.384  -5.619  -6.204  1.00 89.22           H  
ATOM   1635  HD3 ARG A 111     -10.793  -7.268  -6.042  1.00 89.22           H  
ATOM   1636  NE  ARG A 111      -9.750  -6.076  -7.428  1.00 89.22           N  
ATOM   1637  HE  ARG A 111     -10.061  -5.322  -8.022  1.00 89.22           H  
ATOM   1638  NH1 ARG A 111      -8.491  -8.009  -7.335  1.00 89.22           N  
ATOM   1639 HH11 ARG A 111      -7.719  -8.548  -7.698  1.00 89.22           H  
ATOM   1640 HH12 ARG A 111      -8.840  -8.234  -6.414  1.00 89.22           H  
ATOM   1641  NH2 ARG A 111      -8.275  -6.638  -9.076  1.00 89.22           N  
ATOM   1642 HH21 ARG A 111      -8.484  -5.777  -9.561  1.00 89.22           H  
ATOM   1643 HH22 ARG A 111      -7.474  -7.166  -9.392  1.00 89.22           H  
ATOM   1644  CZ  ARG A 111      -8.849  -6.907  -7.935  1.00 89.22           C  
ATOM   1645  N   THR A 112     -11.216  -6.815  -0.695  1.00 89.23           N  
ATOM   1646  H   THR A 112     -10.752  -7.657  -1.003  1.00 89.23           H  
ATOM   1647  CA  THR A 112     -12.216  -6.952   0.379  1.00 89.23           C  
ATOM   1648  HA  THR A 112     -13.137  -6.449   0.087  1.00 89.23           H  
ATOM   1649  C   THR A 112     -11.737  -6.304   1.675  1.00 89.23           C  
ATOM   1650  CB  THR A 112     -12.539  -8.429   0.634  1.00 89.23           C  
ATOM   1651  HB  THR A 112     -13.176  -8.517   1.514  1.00 89.23           H  
ATOM   1652  O   THR A 112     -12.509  -5.637   2.356  1.00 89.23           O  
ATOM   1653  CG2 THR A 112     -13.242  -9.071  -0.562  1.00 89.23           C  
ATOM   1654 HG21 THR A 112     -13.524 -10.094  -0.313  1.00 89.23           H  
ATOM   1655 HG22 THR A 112     -12.587  -9.080  -1.433  1.00 89.23           H  
ATOM   1656 HG23 THR A 112     -14.145  -8.507  -0.796  1.00 89.23           H  
ATOM   1657  OG1 THR A 112     -11.336  -9.133   0.839  1.00 89.23           O  
ATOM   1658  HG1 THR A 112     -11.550 -10.049   1.027  1.00 89.23           H  
ATOM   1659  N   ILE A 113     -10.436  -6.394   1.963  1.00 90.21           N  
ATOM   1660  H   ILE A 113      -9.880  -7.020   1.398  1.00 90.21           H  
ATOM   1661  CA  ILE A 113      -9.806  -5.704   3.095  1.00 90.21           C  
ATOM   1662  HA  ILE A 113     -10.331  -5.981   4.009  1.00 90.21           H  
ATOM   1663  C   ILE A 113      -9.944  -4.186   2.936  1.00 90.21           C  
ATOM   1664  CB  ILE A 113      -8.326  -6.127   3.232  1.00 90.21           C  
ATOM   1665  HB  ILE A 113      -7.813  -5.906   2.296  1.00 90.21           H  
ATOM   1666  O   ILE A 113     -10.394  -3.508   3.854  1.00 90.21           O  
ATOM   1667  CG1 ILE A 113      -8.220  -7.648   3.496  1.00 90.21           C  
ATOM   1668 HG12 ILE A 113      -8.745  -8.191   2.710  1.00 90.21           H  
ATOM   1669 HG13 ILE A 113      -8.700  -7.887   4.445  1.00 90.21           H  
ATOM   1670  CG2 ILE A 113      -7.633  -5.328   4.351  1.00 90.21           C  
ATOM   1671 HG21 ILE A 113      -6.577  -5.593   4.408  1.00 90.21           H  
ATOM   1672 HG22 ILE A 113      -7.677  -4.257   4.154  1.00 90.21           H  
ATOM   1673 HG23 ILE A 113      -8.113  -5.537   5.307  1.00 90.21           H  
ATOM   1674  CD1 ILE A 113      -6.782  -8.183   3.517  1.00 90.21           C  
ATOM   1675 HD11 ILE A 113      -6.262  -7.889   2.606  1.00 90.21           H  
ATOM   1676 HD12 ILE A 113      -6.244  -7.807   4.387  1.00 90.21           H  
ATOM   1677 HD13 ILE A 113      -6.807  -9.271   3.572  1.00 90.21           H  
ATOM   1678  N   ALA A 114      -9.597  -3.639   1.767  1.00 92.31           N  
ATOM   1679  H   ALA A 114      -9.247  -4.238   1.032  1.00 92.31           H  
ATOM   1680  CA  ALA A 114      -9.712  -2.202   1.514  1.00 92.31           C  
ATOM   1681  HA  ALA A 114      -9.139  -1.666   2.270  1.00 92.31           H  
ATOM   1682  C   ALA A 114     -11.168  -1.705   1.592  1.00 92.31           C  
ATOM   1683  CB  ALA A 114      -9.112  -1.904   0.141  1.00 92.31           C  
ATOM   1684  HB1 ALA A 114      -9.106  -0.828  -0.028  1.00 92.31           H  
ATOM   1685  HB2 ALA A 114      -8.092  -2.284   0.081  1.00 92.31           H  
ATOM   1686  HB3 ALA A 114      -9.707  -2.397  -0.628  1.00 92.31           H  
ATOM   1687  O   ALA A 114     -11.417  -0.611   2.096  1.00 92.31           O  
ATOM   1688  N   GLN A 115     -12.123  -2.514   1.123  1.00 92.88           N  
ATOM   1689  H   GLN A 115     -11.847  -3.387   0.697  1.00 92.88           H  
ATOM   1690  CA  GLN A 115     -13.555  -2.231   1.239  1.00 92.88           C  
ATOM   1691  HA  GLN A 115     -13.761  -1.244   0.823  1.00 92.88           H  
ATOM   1692  C   GLN A 115     -14.004  -2.200   2.703  1.00 92.88           C  
ATOM   1693  CB  GLN A 115     -14.358  -3.274   0.451  1.00 92.88           C  
ATOM   1694  HB2 GLN A 115     -14.009  -4.270   0.725  1.00 92.88           H  
ATOM   1695  HB3 GLN A 115     -15.411  -3.198   0.722  1.00 92.88           H  
ATOM   1696  O   GLN A 115     -14.649  -1.235   3.097  1.00 92.88           O  
ATOM   1697  CG  GLN A 115     -14.236  -3.072  -1.066  1.00 92.88           C  
ATOM   1698  HG2 GLN A 115     -13.189  -2.940  -1.340  1.00 92.88           H  
ATOM   1699  HG3 GLN A 115     -14.773  -2.165  -1.341  1.00 92.88           H  
ATOM   1700  CD  GLN A 115     -14.787  -4.246  -1.871  1.00 92.88           C  
ATOM   1701  NE2 GLN A 115     -15.213  -4.022  -3.094  1.00 92.88           N  
ATOM   1702 HE21 GLN A 115     -15.293  -3.079  -3.448  1.00 92.88           H  
ATOM   1703 HE22 GLN A 115     -15.675  -4.802  -3.539  1.00 92.88           H  
ATOM   1704  OE1 GLN A 115     -14.827  -5.389  -1.446  1.00 92.88           O  
ATOM   1705  N   SER A 116     -13.605  -3.187   3.513  1.00 92.56           N  
ATOM   1706  H   SER A 116     -13.118  -3.973   3.106  1.00 92.56           H  
ATOM   1707  CA  SER A 116     -13.860  -3.226   4.964  1.00 92.56           C  
ATOM   1708  HA  SER A 116     -14.933  -3.289   5.145  1.00 92.56           H  
ATOM   1709  C   SER A 116     -13.320  -1.972   5.656  1.00 92.56           C  
ATOM   1710  CB  SER A 116     -13.197  -4.476   5.552  1.00 92.56           C  
ATOM   1711  HB2 SER A 116     -12.114  -4.377   5.491  1.00 92.56           H  
ATOM   1712  HB3 SER A 116     -13.487  -5.334   4.946  1.00 92.56           H  
ATOM   1713  O   SER A 116     -14.052  -1.306   6.381  1.00 92.56           O  
ATOM   1714  OG  SER A 116     -13.555  -4.763   6.890  1.00 92.56           O  
ATOM   1715  HG  SER A 116     -13.469  -4.032   7.506  1.00 92.56           H  
ATOM   1716  N   ILE A 117     -12.075  -1.574   5.354  1.00 93.82           N  
ATOM   1717  H   ILE A 117     -11.522  -2.176   4.761  1.00 93.82           H  
ATOM   1718  CA  ILE A 117     -11.458  -0.348   5.891  1.00 93.82           C  
ATOM   1719  HA  ILE A 117     -11.448  -0.414   6.979  1.00 93.82           H  
ATOM   1720  C   ILE A 117     -12.280   0.894   5.524  1.00 93.82           C  
ATOM   1721  CB  ILE A 117     -10.000  -0.201   5.385  1.00 93.82           C  
ATOM   1722  HB  ILE A 117      -9.997  -0.309   4.301  1.00 93.82           H  
ATOM   1723  O   ILE A 117     -12.570   1.725   6.387  1.00 93.82           O  
ATOM   1724  CG1 ILE A 117      -9.098  -1.296   5.985  1.00 93.82           C  
ATOM   1725 HG12 ILE A 117      -9.012  -1.145   7.061  1.00 93.82           H  
ATOM   1726 HG13 ILE A 117      -9.569  -2.264   5.814  1.00 93.82           H  
ATOM   1727  CG2 ILE A 117      -9.419   1.183   5.723  1.00 93.82           C  
ATOM   1728 HG21 ILE A 117      -9.978   1.959   5.199  1.00 93.82           H  
ATOM   1729 HG22 ILE A 117      -9.472   1.360   6.797  1.00 93.82           H  
ATOM   1730 HG23 ILE A 117      -8.383   1.262   5.392  1.00 93.82           H  
ATOM   1731  CD1 ILE A 117      -7.694  -1.374   5.369  1.00 93.82           C  
ATOM   1732 HD11 ILE A 117      -7.766  -1.393   4.282  1.00 93.82           H  
ATOM   1733 HD12 ILE A 117      -7.201  -2.288   5.700  1.00 93.82           H  
ATOM   1734 HD13 ILE A 117      -7.089  -0.525   5.686  1.00 93.82           H  
ATOM   1735  N   GLY A 118     -12.644   1.040   4.246  1.00 95.83           N  
ATOM   1736  H   GLY A 118     -12.378   0.326   3.582  1.00 95.83           H  
ATOM   1737  CA  GLY A 118     -13.422   2.186   3.777  1.00 95.83           C  
ATOM   1738  HA2 GLY A 118     -13.532   2.125   2.694  1.00 95.83           H  
ATOM   1739  HA3 GLY A 118     -12.899   3.107   4.033  1.00 95.83           H  
ATOM   1740  C   GLY A 118     -14.816   2.232   4.400  1.00 95.83           C  
ATOM   1741  O   GLY A 118     -15.263   3.288   4.840  1.00 95.83           O  
ATOM   1742  N   LYS A 119     -15.473   1.077   4.507  1.00 94.68           N  
ATOM   1743  H   LYS A 119     -15.030   0.248   4.136  1.00 94.68           H  
ATOM   1744  CA  LYS A 119     -16.794   0.915   5.113  1.00 94.68           C  
ATOM   1745  HA  LYS A 119     -17.488   1.620   4.655  1.00 94.68           H  
ATOM   1746  C   LYS A 119     -16.787   1.206   6.613  1.00 94.68           C  
ATOM   1747  CB  LYS A 119     -17.252  -0.509   4.807  1.00 94.68           C  
ATOM   1748  HB2 LYS A 119     -16.589  -1.222   5.297  1.00 94.68           H  
ATOM   1749  HB3 LYS A 119     -17.195  -0.667   3.730  1.00 94.68           H  
ATOM   1750  O   LYS A 119     -17.645   1.942   7.083  1.00 94.68           O  
ATOM   1751  CG  LYS A 119     -18.686  -0.764   5.253  1.00 94.68           C  
ATOM   1752  HG2 LYS A 119     -19.353  -0.044   4.778  1.00 94.68           H  
ATOM   1753  HG3 LYS A 119     -18.761  -0.676   6.336  1.00 94.68           H  
ATOM   1754  CD  LYS A 119     -19.058  -2.182   4.826  1.00 94.68           C  
ATOM   1755  HD2 LYS A 119     -18.975  -2.292   3.745  1.00 94.68           H  
ATOM   1756  HD3 LYS A 119     -18.405  -2.899   5.323  1.00 94.68           H  
ATOM   1757  CE  LYS A 119     -20.487  -2.401   5.257  1.00 94.68           C  
ATOM   1758  HE2 LYS A 119     -21.151  -1.718   4.728  1.00 94.68           H  
ATOM   1759  HE3 LYS A 119     -20.542  -2.151   6.317  1.00 94.68           H  
ATOM   1760  NZ  LYS A 119     -20.927  -3.802   5.075  1.00 94.68           N  
ATOM   1761  HZ1 LYS A 119     -20.222  -4.451   5.392  1.00 94.68           H  
ATOM   1762  HZ2 LYS A 119     -21.749  -3.927   5.648  1.00 94.68           H  
ATOM   1763  HZ3 LYS A 119     -21.154  -4.007   4.112  1.00 94.68           H  
ATOM   1764  N   ASN A 120     -15.791   0.711   7.348  1.00 93.62           N  
ATOM   1765  H   ASN A 120     -15.143   0.069   6.913  1.00 93.62           H  
ATOM   1766  CA  ASN A 120     -15.595   1.047   8.756  1.00 93.62           C  
ATOM   1767  HA  ASN A 120     -16.470   0.730   9.324  1.00 93.62           H  
ATOM   1768  C   ASN A 120     -15.460   2.569   8.928  1.00 93.62           C  
ATOM   1769  CB  ASN A 120     -14.356   0.295   9.275  1.00 93.62           C  
ATOM   1770  HB2 ASN A 120     -13.468   0.602   8.722  1.00 93.62           H  
ATOM   1771  HB3 ASN A 120     -14.488  -0.776   9.122  1.00 93.62           H  
ATOM   1772  O   ASN A 120     -16.189   3.181   9.702  1.00 93.62           O  
ATOM   1773  CG  ASN A 120     -14.113   0.554  10.750  1.00 93.62           C  
ATOM   1774  ND2 ASN A 120     -14.667  -0.266  11.606  1.00 93.62           N  
ATOM   1775 HD21 ASN A 120     -14.418  -0.208  12.583  1.00 93.62           H  
ATOM   1776 HD22 ASN A 120     -15.142  -1.098  11.286  1.00 93.62           H  
ATOM   1777  OD1 ASN A 120     -13.487   1.532  11.148  1.00 93.62           O  
ATOM   1778  N   ALA A 121     -14.586   3.208   8.147  1.00 95.34           N  
ATOM   1779  H   ALA A 121     -14.022   2.673   7.503  1.00 95.34           H  
ATOM   1780  CA  ALA A 121     -14.424   4.657   8.194  1.00 95.34           C  
ATOM   1781  HA  ALA A 121     -14.148   4.944   9.209  1.00 95.34           H  
ATOM   1782  C   ALA A 121     -15.723   5.410   7.859  1.00 95.34           C  
ATOM   1783  CB  ALA A 121     -13.276   5.026   7.258  1.00 95.34           C  
ATOM   1784  HB1 ALA A 121     -13.138   6.107   7.243  1.00 95.34           H  
ATOM   1785  HB2 ALA A 121     -13.492   4.665   6.252  1.00 95.34           H  
ATOM   1786  HB3 ALA A 121     -12.368   4.535   7.608  1.00 95.34           H  
ATOM   1787  O   ALA A 121     -16.046   6.374   8.541  1.00 95.34           O  
ATOM   1788  N   TYR A 122     -16.492   4.946   6.873  1.00 97.24           N  
ATOM   1789  H   TYR A 122     -16.169   4.155   6.335  1.00 97.24           H  
ATOM   1790  CA  TYR A 122     -17.794   5.521   6.539  1.00 97.24           C  
ATOM   1791  HA  TYR A 122     -17.653   6.572   6.286  1.00 97.24           H  
ATOM   1792  C   TYR A 122     -18.788   5.464   7.708  1.00 97.24           C  
ATOM   1793  CB  TYR A 122     -18.366   4.786   5.322  1.00 97.24           C  
ATOM   1794  HB2 TYR A 122     -18.406   3.718   5.538  1.00 97.24           H  
ATOM   1795  HB3 TYR A 122     -17.711   4.909   4.460  1.00 97.24           H  
ATOM   1796  O   TYR A 122     -19.366   6.487   8.061  1.00 97.24           O  
ATOM   1797  CG  TYR A 122     -19.748   5.248   4.937  1.00 97.24           C  
ATOM   1798  CD1 TYR A 122     -20.788   4.310   4.837  1.00 97.24           C  
ATOM   1799  HD1 TYR A 122     -20.604   3.268   5.053  1.00 97.24           H  
ATOM   1800  CD2 TYR A 122     -19.996   6.615   4.717  1.00 97.24           C  
ATOM   1801  HD2 TYR A 122     -19.189   7.328   4.802  1.00 97.24           H  
ATOM   1802  CE1 TYR A 122     -22.078   4.734   4.483  1.00 97.24           C  
ATOM   1803  HE1 TYR A 122     -22.893   4.030   4.399  1.00 97.24           H  
ATOM   1804  CE2 TYR A 122     -21.294   7.051   4.402  1.00 97.24           C  
ATOM   1805  HE2 TYR A 122     -21.494   8.101   4.248  1.00 97.24           H  
ATOM   1806  OH  TYR A 122     -23.572   6.502   3.931  1.00 97.24           O  
ATOM   1807  HH  TYR A 122     -23.640   7.449   3.791  1.00 97.24           H  
ATOM   1808  CZ  TYR A 122     -22.329   6.102   4.269  1.00 97.24           C  
ATOM   1809  N   ILE A 123     -18.937   4.296   8.340  1.00 95.18           N  
ATOM   1810  H   ILE A 123     -18.431   3.494   7.991  1.00 95.18           H  
ATOM   1811  CA  ILE A 123     -19.838   4.094   9.487  1.00 95.18           C  
ATOM   1812  HA  ILE A 123     -20.848   4.391   9.204  1.00 95.18           H  
ATOM   1813  C   ILE A 123     -19.434   4.994  10.661  1.00 95.18           C  
ATOM   1814  CB  ILE A 123     -19.869   2.596   9.869  1.00 95.18           C  
ATOM   1815  HB  ILE A 123     -18.843   2.251   9.996  1.00 95.18           H  
ATOM   1816  O   ILE A 123     -20.292   5.617  11.278  1.00 95.18           O  
ATOM   1817  CG1 ILE A 123     -20.531   1.786   8.728  1.00 95.18           C  
ATOM   1818 HG12 ILE A 123     -20.120   2.086   7.764  1.00 95.18           H  
ATOM   1819 HG13 ILE A 123     -21.599   2.005   8.706  1.00 95.18           H  
ATOM   1820  CG2 ILE A 123     -20.618   2.359  11.194  1.00 95.18           C  
ATOM   1821 HG21 ILE A 123     -20.679   1.296  11.428  1.00 95.18           H  
ATOM   1822 HG22 ILE A 123     -21.629   2.761  11.137  1.00 95.18           H  
ATOM   1823 HG23 ILE A 123     -20.101   2.842  12.023  1.00 95.18           H  
ATOM   1824  CD1 ILE A 123     -20.337   0.273   8.852  1.00 95.18           C  
ATOM   1825 HD11 ILE A 123     -20.652  -0.212   7.928  1.00 95.18           H  
ATOM   1826 HD12 ILE A 123     -19.290   0.037   9.041  1.00 95.18           H  
ATOM   1827 HD13 ILE A 123     -20.962  -0.101   9.663  1.00 95.18           H  
ATOM   1828  N   ARG A 124     -18.125   5.169  10.904  1.00 93.11           N  
ATOM   1829  H   ARG A 124     -17.467   4.658  10.333  1.00 93.11           H  
ATOM   1830  CA  ARG A 124     -17.636   6.097  11.941  1.00 93.11           C  
ATOM   1831  HA  ARG A 124     -18.063   5.792  12.896  1.00 93.11           H  
ATOM   1832  C   ARG A 124     -18.103   7.529  11.692  1.00 93.11           C  
ATOM   1833  CB  ARG A 124     -16.100   6.076  12.020  1.00 93.11           C  
ATOM   1834  HB2 ARG A 124     -15.676   6.627  11.181  1.00 93.11           H  
ATOM   1835  HB3 ARG A 124     -15.733   5.051  11.957  1.00 93.11           H  
ATOM   1836  O   ARG A 124     -18.466   8.243  12.616  1.00 93.11           O  
ATOM   1837  CG  ARG A 124     -15.610   6.699  13.336  1.00 93.11           C  
ATOM   1838  HG2 ARG A 124     -16.141   6.252  14.176  1.00 93.11           H  
ATOM   1839  HG3 ARG A 124     -15.837   7.765  13.322  1.00 93.11           H  
ATOM   1840  CD  ARG A 124     -14.099   6.534  13.555  1.00 93.11           C  
ATOM   1841  HD2 ARG A 124     -13.801   7.249  14.322  1.00 93.11           H  
ATOM   1842  HD3 ARG A 124     -13.568   6.799  12.641  1.00 93.11           H  
ATOM   1843  NE  ARG A 124     -13.730   5.184  14.043  1.00 93.11           N  
ATOM   1844  HE  ARG A 124     -14.014   4.967  14.987  1.00 93.11           H  
ATOM   1845  NH1 ARG A 124     -12.601   4.403  12.207  1.00 93.11           N  
ATOM   1846 HH11 ARG A 124     -12.378   3.551  11.711  1.00 93.11           H  
ATOM   1847 HH12 ARG A 124     -12.955   5.214  11.719  1.00 93.11           H  
ATOM   1848  NH2 ARG A 124     -12.712   3.132  14.016  1.00 93.11           N  
ATOM   1849 HH21 ARG A 124     -13.005   2.928  14.960  1.00 93.11           H  
ATOM   1850 HH22 ARG A 124     -12.221   2.399  13.523  1.00 93.11           H  
ATOM   1851  CZ  ARG A 124     -13.014   4.256  13.433  1.00 93.11           C  
ATOM   1852  N   GLU A 125     -18.053   7.965  10.439  1.00 96.12           N  
ATOM   1853  H   GLU A 125     -17.752   7.324   9.719  1.00 96.12           H  
ATOM   1854  CA  GLU A 125     -18.444   9.321  10.060  1.00 96.12           C  
ATOM   1855  HA  GLU A 125     -18.015  10.032  10.765  1.00 96.12           H  
ATOM   1856  C   GLU A 125     -19.961   9.524  10.115  1.00 96.12           C  
ATOM   1857  CB  GLU A 125     -17.901   9.629   8.662  1.00 96.12           C  
ATOM   1858  HB2 GLU A 125     -18.309  10.578   8.314  1.00 96.12           H  
ATOM   1859  HB3 GLU A 125     -18.229   8.857   7.966  1.00 96.12           H  
ATOM   1860  O   GLU A 125     -20.409  10.615  10.463  1.00 96.12           O  
ATOM   1861  CG  GLU A 125     -16.368   9.711   8.619  1.00 96.12           C  
ATOM   1862  HG2 GLU A 125     -15.937   8.764   8.943  1.00 96.12           H  
ATOM   1863  HG3 GLU A 125     -16.066   9.870   7.584  1.00 96.12           H  
ATOM   1864  CD  GLU A 125     -15.779  10.832   9.475  1.00 96.12           C  
ATOM   1865  OE1 GLU A 125     -14.646  10.648   9.969  1.00 96.12           O  
ATOM   1866  OE2 GLU A 125     -16.431  11.896   9.585  1.00 96.12           O  
ATOM   1867  N   LEU A 126     -20.747   8.488   9.814  1.00 95.14           N  
ATOM   1868  H   LEU A 126     -20.318   7.614   9.546  1.00 95.14           H  
ATOM   1869  CA  LEU A 126     -22.194   8.512  10.028  1.00 95.14           C  
ATOM   1870  HA  LEU A 126     -22.623   9.363   9.498  1.00 95.14           H  
ATOM   1871  C   LEU A 126     -22.530   8.718  11.508  1.00 95.14           C  
ATOM   1872  CB  LEU A 126     -22.823   7.210   9.512  1.00 95.14           C  
ATOM   1873  HB2 LEU A 126     -23.842   7.155   9.894  1.00 95.14           H  
ATOM   1874  HB3 LEU A 126     -22.287   6.359   9.931  1.00 95.14           H  
ATOM   1875  O   LEU A 126     -23.313   9.614  11.821  1.00 95.14           O  
ATOM   1876  CG  LEU A 126     -22.881   7.062   7.986  1.00 95.14           C  
ATOM   1877  HG  LEU A 126     -21.880   7.110   7.559  1.00 95.14           H  
ATOM   1878  CD1 LEU A 126     -23.491   5.702   7.662  1.00 95.14           C  
ATOM   1879 HD11 LEU A 126     -22.822   4.915   8.011  1.00 95.14           H  
ATOM   1880 HD12 LEU A 126     -24.449   5.592   8.170  1.00 95.14           H  
ATOM   1881 HD13 LEU A 126     -23.651   5.587   6.590  1.00 95.14           H  
ATOM   1882  CD2 LEU A 126     -23.746   8.145   7.340  1.00 95.14           C  
ATOM   1883 HD21 LEU A 126     -23.925   7.884   6.297  1.00 95.14           H  
ATOM   1884 HD22 LEU A 126     -24.706   8.194   7.853  1.00 95.14           H  
ATOM   1885 HD23 LEU A 126     -23.240   9.109   7.401  1.00 95.14           H  
ATOM   1886  N   GLU A 127     -21.882   7.963  12.397  1.00 91.16           N  
ATOM   1887  H   GLU A 127     -21.313   7.198  12.062  1.00 91.16           H  
ATOM   1888  CA  GLU A 127     -22.080   8.073  13.848  1.00 91.16           C  
ATOM   1889  HA  GLU A 127     -23.149   7.985  14.046  1.00 91.16           H  
ATOM   1890  C   GLU A 127     -21.641   9.438  14.397  1.00 91.16           C  
ATOM   1891  CB  GLU A 127     -21.338   6.910  14.534  1.00 91.16           C  
ATOM   1892  HB2 GLU A 127     -20.276   6.978  14.296  1.00 91.16           H  
ATOM   1893  HB3 GLU A 127     -21.705   5.971  14.119  1.00 91.16           H  
ATOM   1894  O   GLU A 127     -22.324  10.052  15.213  1.00 91.16           O  
ATOM   1895  CG  GLU A 127     -21.482   6.863  16.066  1.00 91.16           C  
ATOM   1896  HG2 GLU A 127     -20.954   5.979  16.426  1.00 91.16           H  
ATOM   1897  HG3 GLU A 127     -20.978   7.732  16.488  1.00 91.16           H  
ATOM   1898  CD  GLU A 127     -22.938   6.817  16.565  1.00 91.16           C  
ATOM   1899  OE1 GLU A 127     -23.135   7.079  17.775  1.00 91.16           O  
ATOM   1900  OE2 GLU A 127     -23.836   6.573  15.730  1.00 91.16           O  
ATOM   1901  N   ASN A 128     -20.554   9.998  13.862  1.00 90.87           N  
ATOM   1902  H   ASN A 128     -19.999   9.434  13.235  1.00 90.87           H  
ATOM   1903  CA  ASN A 128     -20.109  11.353  14.199  1.00 90.87           C  
ATOM   1904  HA  ASN A 128     -20.106  11.447  15.285  1.00 90.87           H  
ATOM   1905  C   ASN A 128     -21.041  12.467  13.672  1.00 90.87           C  
ATOM   1906  CB  ASN A 128     -18.673  11.537  13.682  1.00 90.87           C  
ATOM   1907  HB2 ASN A 128     -18.632  11.255  12.630  1.00 90.87           H  
ATOM   1908  HB3 ASN A 128     -18.395  12.589  13.757  1.00 90.87           H  
ATOM   1909  O   ASN A 128     -20.785  13.649  13.917  1.00 90.87           O  
ATOM   1910  CG  ASN A 128     -17.634  10.751  14.461  1.00 90.87           C  
ATOM   1911  ND2 ASN A 128     -16.455  10.595  13.906  1.00 90.87           N  
ATOM   1912 HD21 ASN A 128     -16.293  10.903  12.958  1.00 90.87           H  
ATOM   1913 HD22 ASN A 128     -15.788  10.076  14.459  1.00 90.87           H  
ATOM   1914  OD1 ASN A 128     -17.809  10.332  15.591  1.00 90.87           O  
ATOM   1915  N   GLY A 129     -22.093  12.131  12.917  1.00 92.49           N  
ATOM   1916  H   GLY A 129     -22.296  11.149  12.795  1.00 92.49           H  
ATOM   1917  CA  GLY A 129     -23.002  13.102  12.306  1.00 92.49           C  
ATOM   1918  HA2 GLY A 129     -23.850  12.559  11.889  1.00 92.49           H  
ATOM   1919  HA3 GLY A 129     -23.364  13.787  13.072  1.00 92.49           H  
ATOM   1920  C   GLY A 129     -22.357  13.917  11.181  1.00 92.49           C  
ATOM   1921  O   GLY A 129     -22.772  15.048  10.907  1.00 92.49           O  
ATOM   1922  N   SER A 130     -21.321  13.380  10.533  1.00 96.60           N  
ATOM   1923  H   SER A 130     -21.030  12.446  10.784  1.00 96.60           H  
ATOM   1924  CA  SER A 130     -20.622  14.059   9.444  1.00 96.60           C  
ATOM   1925  HA  SER A 130     -20.354  15.055   9.794  1.00 96.60           H  
ATOM   1926  C   SER A 130     -21.509  14.212   8.205  1.00 96.60           C  
ATOM   1927  CB  SER A 130     -19.323  13.331   9.080  1.00 96.60           C  
ATOM   1928  HB2 SER A 130     -18.954  13.700   8.123  1.00 96.60           H  
ATOM   1929  HB3 SER A 130     -19.515  12.263   8.979  1.00 96.60           H  
ATOM   1930  O   SER A 130     -22.355  13.377   7.877  1.00 96.60           O  
ATOM   1931  OG  SER A 130     -18.336  13.572  10.058  1.00 96.60           O  
ATOM   1932  HG  SER A 130     -17.627  12.935   9.938  1.00 96.60           H  
ATOM   1933  N   SER A 131     -21.273  15.289   7.449  1.00 98.00           N  
ATOM   1934  H   SER A 131     -20.629  15.980   7.808  1.00 98.00           H  
ATOM   1935  CA  SER A 131     -21.898  15.471   6.132  1.00 98.00           C  
ATOM   1936  HA  SER A 131     -22.980  15.454   6.264  1.00 98.00           H  
ATOM   1937  C   SER A 131     -21.510  14.347   5.163  1.00 98.00           C  
ATOM   1938  CB  SER A 131     -21.521  16.825   5.527  1.00 98.00           C  
ATOM   1939  HB2 SER A 131     -21.714  17.612   6.257  1.00 98.00           H  
ATOM   1940  HB3 SER A 131     -22.134  17.009   4.645  1.00 98.00           H  
ATOM   1941  O   SER A 131     -20.398  13.818   5.246  1.00 98.00           O  
ATOM   1942  OG  SER A 131     -20.156  16.844   5.152  1.00 98.00           O  
ATOM   1943  HG  SER A 131     -19.674  16.338   5.811  1.00 98.00           H  
ATOM   1944  N   GLU A 132     -22.366  14.063   4.181  1.00 98.37           N  
ATOM   1945  H   GLU A 132     -23.304  14.432   4.243  1.00 98.37           H  
ATOM   1946  CA  GLU A 132     -22.132  13.026   3.166  1.00 98.37           C  
ATOM   1947  HA  GLU A 132     -22.182  12.043   3.635  1.00 98.37           H  
ATOM   1948  C   GLU A 132     -20.764  13.157   2.487  1.00 98.37           C  
ATOM   1949  CB  GLU A 132     -23.232  13.127   2.105  1.00 98.37           C  
ATOM   1950  HB2 GLU A 132     -23.085  14.032   1.516  1.00 98.37           H  
ATOM   1951  HB3 GLU A 132     -24.204  13.200   2.594  1.00 98.37           H  
ATOM   1952  O   GLU A 132     -20.023  12.184   2.363  1.00 98.37           O  
ATOM   1953  CG  GLU A 132     -23.217  11.906   1.181  1.00 98.37           C  
ATOM   1954  HG2 GLU A 132     -23.415  11.005   1.763  1.00 98.37           H  
ATOM   1955  HG3 GLU A 132     -22.224  11.803   0.745  1.00 98.37           H  
ATOM   1956  CD  GLU A 132     -24.233  12.025   0.046  1.00 98.37           C  
ATOM   1957  OE1 GLU A 132     -23.921  11.421  -1.003  1.00 98.37           O  
ATOM   1958  OE2 GLU A 132     -25.230  12.766   0.191  1.00 98.37           O  
ATOM   1959  N   THR A 133     -20.384  14.377   2.099  1.00 98.26           N  
ATOM   1960  H   THR A 133     -21.061  15.124   2.164  1.00 98.26           H  
ATOM   1961  CA  THR A 133     -19.098  14.657   1.450  1.00 98.26           C  
ATOM   1962  HA  THR A 133     -19.029  14.061   0.540  1.00 98.26           H  
ATOM   1963  C   THR A 133     -17.908  14.296   2.340  1.00 98.26           C  
ATOM   1964  CB  THR A 133     -19.014  16.142   1.072  1.00 98.26           C  
ATOM   1965  HB  THR A 133     -19.019  16.747   1.978  1.00 98.26           H  
ATOM   1966  O   THR A 133     -16.916  13.757   1.849  1.00 98.26           O  
ATOM   1967  CG2 THR A 133     -17.772  16.482   0.248  1.00 98.26           C  
ATOM   1968 HG21 THR A 133     -16.872  16.323   0.842  1.00 98.26           H  
ATOM   1969 HG22 THR A 133     -17.805  17.528  -0.057  1.00 98.26           H  
ATOM   1970 HG23 THR A 133     -17.733  15.848  -0.638  1.00 98.26           H  
ATOM   1971  OG1 THR A 133     -20.128  16.497   0.287  1.00 98.26           O  
ATOM   1972  HG1 THR A 133     -20.106  17.445   0.137  1.00 98.26           H  
ATOM   1973  N   VAL A 134     -17.994  14.576   3.645  1.00 98.32           N  
ATOM   1974  H   VAL A 134     -18.888  14.881   4.003  1.00 98.32           H  
ATOM   1975  CA  VAL A 134     -16.935  14.243   4.612  1.00 98.32           C  
ATOM   1976  HA  VAL A 134     -15.971  14.549   4.204  1.00 98.32           H  
ATOM   1977  C   VAL A 134     -16.866  12.732   4.807  1.00 98.32           C  
ATOM   1978  CB  VAL A 134     -17.138  14.979   5.951  1.00 98.32           C  
ATOM   1979  HB  VAL A 134     -18.159  14.821   6.299  1.00 98.32           H  
ATOM   1980  O   VAL A 134     -15.786  12.161   4.656  1.00 98.32           O  
ATOM   1981  CG1 VAL A 134     -16.170  14.507   7.041  1.00 98.32           C  
ATOM   1982 HG11 VAL A 134     -16.364  13.467   7.304  1.00 98.32           H  
ATOM   1983 HG12 VAL A 134     -15.136  14.604   6.709  1.00 98.32           H  
ATOM   1984 HG13 VAL A 134     -16.314  15.092   7.950  1.00 98.32           H  
ATOM   1985  CG2 VAL A 134     -16.919  16.487   5.767  1.00 98.32           C  
ATOM   1986 HG21 VAL A 134     -15.878  16.681   5.508  1.00 98.32           H  
ATOM   1987 HG22 VAL A 134     -17.157  17.006   6.695  1.00 98.32           H  
ATOM   1988 HG23 VAL A 134     -17.554  16.877   4.971  1.00 98.32           H  
ATOM   1989  N   ALA A 135     -18.011  12.084   5.036  1.00 98.13           N  
ATOM   1990  H   ALA A 135     -18.865  12.616   5.120  1.00 98.13           H  
ATOM   1991  CA  ALA A 135     -18.097  10.639   5.226  1.00 98.13           C  
ATOM   1992  HA  ALA A 135     -17.488  10.368   6.088  1.00 98.13           H  
ATOM   1993  C   ALA A 135     -17.542   9.873   4.014  1.00 98.13           C  
ATOM   1994  CB  ALA A 135     -19.561  10.294   5.536  1.00 98.13           C  
ATOM   1995  HB1 ALA A 135     -19.637   9.253   5.851  1.00 98.13           H  
ATOM   1996  HB2 ALA A 135     -19.923  10.915   6.355  1.00 98.13           H  
ATOM   1997  HB3 ALA A 135     -20.189  10.460   4.661  1.00 98.13           H  
ATOM   1998  O   ALA A 135     -16.684   8.997   4.152  1.00 98.13           O  
ATOM   1999  N   ARG A 136     -17.936  10.289   2.804  1.00 98.48           N  
ATOM   2000  H   ARG A 136     -18.661  10.991   2.773  1.00 98.48           H  
ATOM   2001  CA  ARG A 136     -17.411   9.777   1.535  1.00 98.48           C  
ATOM   2002  HA  ARG A 136     -17.610   8.706   1.477  1.00 98.48           H  
ATOM   2003  C   ARG A 136     -15.904   9.964   1.427  1.00 98.48           C  
ATOM   2004  CB  ARG A 136     -18.135  10.496   0.392  1.00 98.48           C  
ATOM   2005  HB2 ARG A 136     -19.208  10.398   0.557  1.00 98.48           H  
ATOM   2006  HB3 ARG A 136     -17.892  11.558   0.418  1.00 98.48           H  
ATOM   2007  O   ARG A 136     -15.182   9.018   1.120  1.00 98.48           O  
ATOM   2008  CG  ARG A 136     -17.788   9.930  -0.992  1.00 98.48           C  
ATOM   2009  HG2 ARG A 136     -16.713   9.999  -1.161  1.00 98.48           H  
ATOM   2010  HG3 ARG A 136     -18.088   8.884  -1.049  1.00 98.48           H  
ATOM   2011  CD  ARG A 136     -18.501  10.732  -2.085  1.00 98.48           C  
ATOM   2012  HD2 ARG A 136     -18.219  10.338  -3.062  1.00 98.48           H  
ATOM   2013  HD3 ARG A 136     -18.175  11.770  -2.036  1.00 98.48           H  
ATOM   2014  NE  ARG A 136     -19.963  10.677  -1.919  1.00 98.48           N  
ATOM   2015  HE  ARG A 136     -20.414  11.355  -1.322  1.00 98.48           H  
ATOM   2016  NH1 ARG A 136     -20.388   8.818  -3.207  1.00 98.48           N  
ATOM   2017 HH11 ARG A 136     -19.428   8.726  -3.509  1.00 98.48           H  
ATOM   2018 HH12 ARG A 136     -21.126   8.279  -3.637  1.00 98.48           H  
ATOM   2019  NH2 ARG A 136     -22.039   9.827  -2.152  1.00 98.48           N  
ATOM   2020 HH21 ARG A 136     -22.524  10.547  -1.636  1.00 98.48           H  
ATOM   2021 HH22 ARG A 136     -22.640   9.279  -2.751  1.00 98.48           H  
ATOM   2022  CZ  ARG A 136     -20.779   9.776  -2.420  1.00 98.48           C  
ATOM   2023  N   SER A 137     -15.414  11.178   1.675  1.00 98.32           N  
ATOM   2024  H   SER A 137     -16.057  11.910   1.939  1.00 98.32           H  
ATOM   2025  CA  SER A 137     -13.990  11.489   1.546  1.00 98.32           C  
ATOM   2026  HA  SER A 137     -13.670  11.235   0.535  1.00 98.32           H  
ATOM   2027  C   SER A 137     -13.131  10.685   2.523  1.00 98.32           C  
ATOM   2028  CB  SER A 137     -13.749  12.983   1.759  1.00 98.32           C  
ATOM   2029  HB2 SER A 137     -13.978  13.251   2.790  1.00 98.32           H  
ATOM   2030  HB3 SER A 137     -14.394  13.556   1.093  1.00 98.32           H  
ATOM   2031  O   SER A 137     -12.060  10.225   2.134  1.00 98.32           O  
ATOM   2032  OG  SER A 137     -12.398  13.295   1.469  1.00 98.32           O  
ATOM   2033  HG  SER A 137     -11.831  12.637   1.880  1.00 98.32           H  
ATOM   2034  N   GLN A 138     -13.572  10.502   3.770  1.00 98.10           N  
ATOM   2035  H   GLN A 138     -14.457  10.904   4.045  1.00 98.10           H  
ATOM   2036  CA  GLN A 138     -12.825   9.733   4.769  1.00 98.10           C  
ATOM   2037  HA  GLN A 138     -11.784  10.054   4.759  1.00 98.10           H  
ATOM   2038  C   GLN A 138     -12.814   8.239   4.447  1.00 98.10           C  
ATOM   2039  CB  GLN A 138     -13.404   9.972   6.169  1.00 98.10           C  
ATOM   2040  HB2 GLN A 138     -14.482   9.817   6.129  1.00 98.10           H  
ATOM   2041  HB3 GLN A 138     -12.982   9.243   6.860  1.00 98.10           H  
ATOM   2042  O   GLN A 138     -11.749   7.621   4.480  1.00 98.10           O  
ATOM   2043  CG  GLN A 138     -13.112  11.377   6.715  1.00 98.10           C  
ATOM   2044  HG2 GLN A 138     -13.603  12.119   6.085  1.00 98.10           H  
ATOM   2045  HG3 GLN A 138     -13.535  11.467   7.716  1.00 98.10           H  
ATOM   2046  CD  GLN A 138     -11.619  11.691   6.794  1.00 98.10           C  
ATOM   2047  NE2 GLN A 138     -11.234  12.925   6.552  1.00 98.10           N  
ATOM   2048 HE21 GLN A 138     -11.932  13.647   6.452  1.00 98.10           H  
ATOM   2049 HE22 GLN A 138     -10.245  13.104   6.656  1.00 98.10           H  
ATOM   2050  OE1 GLN A 138     -10.758  10.851   7.014  1.00 98.10           O  
ATOM   2051  N   ALA A 139     -13.957   7.673   4.046  1.00 98.28           N  
ATOM   2052  H   ALA A 139     -14.810   8.213   4.078  1.00 98.28           H  
ATOM   2053  CA  ALA A 139     -14.050   6.285   3.597  1.00 98.28           C  
ATOM   2054  HA  ALA A 139     -13.828   5.617   4.429  1.00 98.28           H  
ATOM   2055  C   ALA A 139     -13.052   5.988   2.468  1.00 98.28           C  
ATOM   2056  CB  ALA A 139     -15.493   6.049   3.149  1.00 98.28           C  
ATOM   2057  HB1 ALA A 139     -15.635   5.003   2.875  1.00 98.28           H  
ATOM   2058  HB2 ALA A 139     -16.159   6.304   3.973  1.00 98.28           H  
ATOM   2059  HB3 ALA A 139     -15.745   6.681   2.297  1.00 98.28           H  
ATOM   2060  O   ALA A 139     -12.237   5.061   2.532  1.00 98.28           O  
ATOM   2061  N   LYS A 140     -13.059   6.858   1.459  1.00 98.53           N  
ATOM   2062  H   LYS A 140     -13.764   7.581   1.485  1.00 98.53           H  
ATOM   2063  CA  LYS A 140     -12.163   6.812   0.309  1.00 98.53           C  
ATOM   2064  HA  LYS A 140     -12.269   5.852  -0.195  1.00 98.53           H  
ATOM   2065  C   LYS A 140     -10.691   6.954   0.678  1.00 98.53           C  
ATOM   2066  CB  LYS A 140     -12.596   7.938  -0.629  1.00 98.53           C  
ATOM   2067  HB2 LYS A 140     -11.771   8.180  -1.300  1.00 98.53           H  
ATOM   2068  HB3 LYS A 140     -12.816   8.845  -0.068  1.00 98.53           H  
ATOM   2069  O   LYS A 140      -9.858   6.191   0.176  1.00 98.53           O  
ATOM   2070  CG  LYS A 140     -13.838   7.501  -1.422  1.00 98.53           C  
ATOM   2071  HG2 LYS A 140     -13.691   6.489  -1.799  1.00 98.53           H  
ATOM   2072  HG3 LYS A 140     -14.716   7.467  -0.778  1.00 98.53           H  
ATOM   2073  CD  LYS A 140     -14.097   8.464  -2.583  1.00 98.53           C  
ATOM   2074  HD2 LYS A 140     -14.874   9.173  -2.298  1.00 98.53           H  
ATOM   2075  HD3 LYS A 140     -13.189   9.009  -2.841  1.00 98.53           H  
ATOM   2076  CE  LYS A 140     -14.533   7.652  -3.793  1.00 98.53           C  
ATOM   2077  HE2 LYS A 140     -15.405   7.052  -3.532  1.00 98.53           H  
ATOM   2078  HE3 LYS A 140     -13.727   6.970  -4.066  1.00 98.53           H  
ATOM   2079  NZ  LYS A 140     -14.875   8.531  -4.921  1.00 98.53           N  
ATOM   2080  HZ1 LYS A 140     -15.198   7.970  -5.695  1.00 98.53           H  
ATOM   2081  HZ2 LYS A 140     -14.147   9.172  -5.204  1.00 98.53           H  
ATOM   2082  HZ3 LYS A 140     -15.755   8.980  -4.711  1.00 98.53           H  
ATOM   2083  N   LEU A 141     -10.372   7.906   1.554  1.00 98.11           N  
ATOM   2084  H   LEU A 141     -11.110   8.508   1.892  1.00 98.11           H  
ATOM   2085  CA  LEU A 141      -9.010   8.164   2.012  1.00 98.11           C  
ATOM   2086  HA  LEU A 141      -8.384   8.322   1.134  1.00 98.11           H  
ATOM   2087  C   LEU A 141      -8.442   6.964   2.772  1.00 98.11           C  
ATOM   2088  CB  LEU A 141      -9.000   9.445   2.863  1.00 98.11           C  
ATOM   2089  HB2 LEU A 141      -9.680   9.312   3.704  1.00 98.11           H  
ATOM   2090  HB3 LEU A 141      -9.373  10.270   2.256  1.00 98.11           H  
ATOM   2091  O   LEU A 141      -7.349   6.512   2.443  1.00 98.11           O  
ATOM   2092  CG  LEU A 141      -7.614   9.828   3.415  1.00 98.11           C  
ATOM   2093  HG  LEU A 141      -7.236   9.023   4.045  1.00 98.11           H  
ATOM   2094  CD1 LEU A 141      -6.607  10.105   2.297  1.00 98.11           C  
ATOM   2095 HD11 LEU A 141      -6.980  10.879   1.627  1.00 98.11           H  
ATOM   2096 HD12 LEU A 141      -5.660  10.423   2.734  1.00 98.11           H  
ATOM   2097 HD13 LEU A 141      -6.419   9.188   1.738  1.00 98.11           H  
ATOM   2098  CD2 LEU A 141      -7.745  11.084   4.274  1.00 98.11           C  
ATOM   2099 HD21 LEU A 141      -8.447  10.898   5.087  1.00 98.11           H  
ATOM   2100 HD22 LEU A 141      -8.106  11.917   3.670  1.00 98.11           H  
ATOM   2101 HD23 LEU A 141      -6.774  11.335   4.701  1.00 98.11           H  
ATOM   2102  N   LYS A 142      -9.194   6.389   3.718  1.00 95.90           N  
ATOM   2103  H   LYS A 142     -10.095   6.794   3.925  1.00 95.90           H  
ATOM   2104  CA  LYS A 142      -8.740   5.234   4.510  1.00 95.90           C  
ATOM   2105  HA  LYS A 142      -7.767   5.469   4.941  1.00 95.90           H  
ATOM   2106  C   LYS A 142      -8.501   3.994   3.648  1.00 95.90           C  
ATOM   2107  CB  LYS A 142      -9.751   4.952   5.635  1.00 95.90           C  
ATOM   2108  HB2 LYS A 142     -10.747   4.848   5.206  1.00 95.90           H  
ATOM   2109  HB3 LYS A 142      -9.494   4.011   6.121  1.00 95.90           H  
ATOM   2110  O   LYS A 142      -7.487   3.318   3.820  1.00 95.90           O  
ATOM   2111  CG  LYS A 142      -9.781   6.047   6.712  1.00 95.90           C  
ATOM   2112  HG2 LYS A 142      -9.966   7.020   6.257  1.00 95.90           H  
ATOM   2113  HG3 LYS A 142     -10.601   5.836   7.399  1.00 95.90           H  
ATOM   2114  CD  LYS A 142      -8.488   6.114   7.530  1.00 95.90           C  
ATOM   2115  HD2 LYS A 142      -7.666   6.445   6.895  1.00 95.90           H  
ATOM   2116  HD3 LYS A 142      -8.263   5.128   7.936  1.00 95.90           H  
ATOM   2117  CE  LYS A 142      -8.686   7.115   8.670  1.00 95.90           C  
ATOM   2118  HE2 LYS A 142      -8.957   8.079   8.240  1.00 95.90           H  
ATOM   2119  HE3 LYS A 142      -9.521   6.785   9.287  1.00 95.90           H  
ATOM   2120  NZ  LYS A 142      -7.459   7.244   9.489  1.00 95.90           N  
ATOM   2121  HZ1 LYS A 142      -7.607   7.924  10.222  1.00 95.90           H  
ATOM   2122  HZ2 LYS A 142      -7.225   6.359   9.916  1.00 95.90           H  
ATOM   2123  HZ3 LYS A 142      -6.691   7.548   8.909  1.00 95.90           H  
ATOM   2124  N   ALA A 143      -9.371   3.733   2.671  1.00 96.33           N  
ATOM   2125  H   ALA A 143     -10.213   4.287   2.608  1.00 96.33           H  
ATOM   2126  CA  ALA A 143      -9.143   2.672   1.691  1.00 96.33           C  
ATOM   2127  HA  ALA A 143      -8.973   1.734   2.220  1.00 96.33           H  
ATOM   2128  C   ALA A 143      -7.902   2.946   0.816  1.00 96.33           C  
ATOM   2129  CB  ALA A 143     -10.409   2.520   0.844  1.00 96.33           C  
ATOM   2130  HB1 ALA A 143     -11.246   2.247   1.487  1.00 96.33           H  
ATOM   2131  HB2 ALA A 143     -10.261   1.730   0.107  1.00 96.33           H  
ATOM   2132  HB3 ALA A 143     -10.640   3.454   0.332  1.00 96.33           H  
ATOM   2133  O   ALA A 143      -7.110   2.039   0.553  1.00 96.33           O  
ATOM   2134  N   SER A 144      -7.692   4.201   0.406  1.00 97.33           N  
ATOM   2135  H   SER A 144      -8.361   4.912   0.663  1.00 97.33           H  
ATOM   2136  CA  SER A 144      -6.533   4.589  -0.407  1.00 97.33           C  
ATOM   2137  HA  SER A 144      -6.446   3.899  -1.246  1.00 97.33           H  
ATOM   2138  C   SER A 144      -5.214   4.522   0.364  1.00 97.33           C  
ATOM   2139  CB  SER A 144      -6.699   5.998  -0.970  1.00 97.33           C  
ATOM   2140  HB2 SER A 144      -5.773   6.255  -1.485  1.00 97.33           H  
ATOM   2141  HB3 SER A 144      -6.866   6.711  -0.163  1.00 97.33           H  
ATOM   2142  O   SER A 144      -4.207   4.100  -0.202  1.00 97.33           O  
ATOM   2143  OG  SER A 144      -7.749   6.079  -1.908  1.00 97.33           O  
ATOM   2144  HG  SER A 144      -8.577   6.060  -1.423  1.00 97.33           H  
ATOM   2145  N   ASP A 145      -5.197   4.890   1.648  1.00 95.70           N  
ATOM   2146  H   ASP A 145      -6.036   5.292   2.040  1.00 95.70           H  
ATOM   2147  CA  ASP A 145      -4.012   4.818   2.513  1.00 95.70           C  
ATOM   2148  HA  ASP A 145      -3.227   5.457   2.109  1.00 95.70           H  
ATOM   2149  C   ASP A 145      -3.451   3.397   2.576  1.00 95.70           C  
ATOM   2150  CB  ASP A 145      -4.366   5.285   3.938  1.00 95.70           C  
ATOM   2151  HB2 ASP A 145      -5.330   4.870   4.232  1.00 95.70           H  
ATOM   2152  HB3 ASP A 145      -3.617   4.890   4.625  1.00 95.70           H  
ATOM   2153  O   ASP A 145      -2.238   3.184   2.477  1.00 95.70           O  
ATOM   2154  CG  ASP A 145      -4.382   6.804   4.121  1.00 95.70           C  
ATOM   2155  OD1 ASP A 145      -3.781   7.504   3.271  1.00 95.70           O  
ATOM   2156  OD2 ASP A 145      -4.898   7.247   5.170  1.00 95.70           O  
ATOM   2157  N   TYR A 146      -4.340   2.412   2.663  1.00 93.79           N  
ATOM   2158  H   TYR A 146      -5.316   2.661   2.743  1.00 93.79           H  
ATOM   2159  CA  TYR A 146      -3.980   1.003   2.660  1.00 93.79           C  
ATOM   2160  HA  TYR A 146      -3.296   0.813   3.486  1.00 93.79           H  
ATOM   2161  C   TYR A 146      -3.260   0.569   1.367  1.00 93.79           C  
ATOM   2162  CB  TYR A 146      -5.265   0.224   2.915  1.00 93.79           C  
ATOM   2163  HB2 TYR A 146      -6.066   0.615   2.287  1.00 93.79           H  
ATOM   2164  HB3 TYR A 146      -5.569   0.378   3.951  1.00 93.79           H  
ATOM   2165  O   TYR A 146      -2.250  -0.141   1.428  1.00 93.79           O  
ATOM   2166  CG  TYR A 146      -5.129  -1.247   2.656  1.00 93.79           C  
ATOM   2167  CD1 TYR A 146      -5.705  -1.784   1.499  1.00 93.79           C  
ATOM   2168  HD1 TYR A 146      -6.229  -1.143   0.806  1.00 93.79           H  
ATOM   2169  CD2 TYR A 146      -4.455  -2.067   3.576  1.00 93.79           C  
ATOM   2170  HD2 TYR A 146      -4.024  -1.634   4.467  1.00 93.79           H  
ATOM   2171  CE1 TYR A 146      -5.681  -3.166   1.307  1.00 93.79           C  
ATOM   2172  HE1 TYR A 146      -6.260  -3.578   0.494  1.00 93.79           H  
ATOM   2173  CE2 TYR A 146      -4.379  -3.450   3.350  1.00 93.79           C  
ATOM   2174  HE2 TYR A 146      -3.896  -4.103   4.062  1.00 93.79           H  
ATOM   2175  OH  TYR A 146      -4.945  -5.330   2.013  1.00 93.79           O  
ATOM   2176  HH  TYR A 146      -5.316  -5.545   1.154  1.00 93.79           H  
ATOM   2177  CZ  TYR A 146      -5.011  -4.000   2.224  1.00 93.79           C  
ATOM   2178  N   TYR A 147      -3.705   1.039   0.197  1.00 94.25           N  
ATOM   2179  H   TYR A 147      -4.528   1.624   0.197  1.00 94.25           H  
ATOM   2180  CA  TYR A 147      -3.008   0.798  -1.073  1.00 94.25           C  
ATOM   2181  HA  TYR A 147      -2.724  -0.253  -1.120  1.00 94.25           H  
ATOM   2182  C   TYR A 147      -1.712   1.611  -1.200  1.00 94.25           C  
ATOM   2183  CB  TYR A 147      -3.950   1.085  -2.244  1.00 94.25           C  
ATOM   2184  HB2 TYR A 147      -3.362   1.143  -3.160  1.00 94.25           H  
ATOM   2185  HB3 TYR A 147      -4.421   2.059  -2.104  1.00 94.25           H  
ATOM   2186  O   TYR A 147      -0.698   1.084  -1.667  1.00 94.25           O  
ATOM   2187  CG  TYR A 147      -5.010   0.024  -2.453  1.00 94.25           C  
ATOM   2188  CD1 TYR A 147      -4.640  -1.261  -2.895  1.00 94.25           C  
ATOM   2189  HD1 TYR A 147      -3.598  -1.518  -3.025  1.00 94.25           H  
ATOM   2190  CD2 TYR A 147      -6.369   0.327  -2.252  1.00 94.25           C  
ATOM   2191  HD2 TYR A 147      -6.663   1.304  -1.899  1.00 94.25           H  
ATOM   2192  CE1 TYR A 147      -5.622  -2.218  -3.200  1.00 94.25           C  
ATOM   2193  HE1 TYR A 147      -5.347  -3.175  -3.617  1.00 94.25           H  
ATOM   2194  CE2 TYR A 147      -7.355  -0.636  -2.532  1.00 94.25           C  
ATOM   2195  HE2 TYR A 147      -8.397  -0.387  -2.394  1.00 94.25           H  
ATOM   2196  OH  TYR A 147      -7.934  -2.825  -3.314  1.00 94.25           O  
ATOM   2197  HH  TYR A 147      -8.811  -2.435  -3.275  1.00 94.25           H  
ATOM   2198  CZ  TYR A 147      -6.983  -1.906  -3.017  1.00 94.25           C  
ATOM   2199  N   SER A 148      -1.697   2.860  -0.724  1.00 95.44           N  
ATOM   2200  H   SER A 148      -2.566   3.257  -0.396  1.00 95.44           H  
ATOM   2201  CA  SER A 148      -0.508   3.719  -0.721  1.00 95.44           C  
ATOM   2202  HA  SER A 148      -0.193   3.892  -1.750  1.00 95.44           H  
ATOM   2203  C   SER A 148       0.665   3.084   0.025  1.00 95.44           C  
ATOM   2204  CB  SER A 148      -0.819   5.072  -0.079  1.00 95.44           C  
ATOM   2205  HB2 SER A 148      -1.387   4.938   0.841  1.00 95.44           H  
ATOM   2206  HB3 SER A 148       0.116   5.578   0.161  1.00 95.44           H  
ATOM   2207  O   SER A 148       1.798   3.149  -0.450  1.00 95.44           O  
ATOM   2208  OG  SER A 148      -1.539   5.884  -0.975  1.00 95.44           O  
ATOM   2209  HG  SER A 148      -1.393   6.794  -0.708  1.00 95.44           H  
ATOM   2210  N   LYS A 149       0.428   2.404   1.156  1.00 91.83           N  
ATOM   2211  H   LYS A 149      -0.513   2.405   1.524  1.00 91.83           H  
ATOM   2212  CA  LYS A 149       1.493   1.685   1.883  1.00 91.83           C  
ATOM   2213  HA  LYS A 149       2.288   2.388   2.131  1.00 91.83           H  
ATOM   2214  C   LYS A 149       2.160   0.604   1.028  1.00 91.83           C  
ATOM   2215  CB  LYS A 149       0.930   1.072   3.176  1.00 91.83           C  
ATOM   2216  HB2 LYS A 149       0.064   0.457   2.930  1.00 91.83           H  
ATOM   2217  HB3 LYS A 149       1.681   0.420   3.623  1.00 91.83           H  
ATOM   2218  O   LYS A 149       3.378   0.441   1.092  1.00 91.83           O  
ATOM   2219  CG  LYS A 149       0.507   2.110   4.225  1.00 91.83           C  
ATOM   2220  HG2 LYS A 149      -0.200   2.814   3.786  1.00 91.83           H  
ATOM   2221  HG3 LYS A 149      -0.005   1.581   5.029  1.00 91.83           H  
ATOM   2222  CD  LYS A 149       1.676   2.904   4.822  1.00 91.83           C  
ATOM   2223  HD2 LYS A 149       2.392   2.208   5.258  1.00 91.83           H  
ATOM   2224  HD3 LYS A 149       2.157   3.506   4.051  1.00 91.83           H  
ATOM   2225  CE  LYS A 149       1.105   3.815   5.911  1.00 91.83           C  
ATOM   2226  HE2 LYS A 149       0.410   4.521   5.454  1.00 91.83           H  
ATOM   2227  HE3 LYS A 149       0.533   3.191   6.597  1.00 91.83           H  
ATOM   2228  NZ  LYS A 149       2.160   4.528   6.667  1.00 91.83           N  
ATOM   2229  HZ1 LYS A 149       1.730   5.106   7.375  1.00 91.83           H  
ATOM   2230  HZ2 LYS A 149       2.729   3.854   7.161  1.00 91.83           H  
ATOM   2231  HZ3 LYS A 149       2.727   5.104   6.062  1.00 91.83           H  
ATOM   2232  N   LYS A 150       1.395  -0.087   0.179  1.00 90.46           N  
ATOM   2233  H   LYS A 150       0.414   0.151   0.140  1.00 90.46           H  
ATOM   2234  CA  LYS A 150       1.907  -1.125  -0.734  1.00 90.46           C  
ATOM   2235  HA  LYS A 150       2.597  -1.772  -0.192  1.00 90.46           H  
ATOM   2236  C   LYS A 150       2.694  -0.518  -1.887  1.00 90.46           C  
ATOM   2237  CB  LYS A 150       0.757  -1.983  -1.277  1.00 90.46           C  
ATOM   2238  HB2 LYS A 150       0.088  -1.367  -1.877  1.00 90.46           H  
ATOM   2239  HB3 LYS A 150       1.164  -2.768  -1.915  1.00 90.46           H  
ATOM   2240  O   LYS A 150       3.761  -1.020  -2.225  1.00 90.46           O  
ATOM   2241  CG  LYS A 150      -0.029  -2.624  -0.133  1.00 90.46           C  
ATOM   2242  HG2 LYS A 150      -0.398  -1.842   0.531  1.00 90.46           H  
ATOM   2243  HG3 LYS A 150       0.630  -3.282   0.436  1.00 90.46           H  
ATOM   2244  CD  LYS A 150      -1.233  -3.415  -0.644  1.00 90.46           C  
ATOM   2245  HD2 LYS A 150      -0.916  -4.382  -1.037  1.00 90.46           H  
ATOM   2246  HD3 LYS A 150      -1.733  -2.859  -1.437  1.00 90.46           H  
ATOM   2247  CE  LYS A 150      -2.225  -3.593   0.505  1.00 90.46           C  
ATOM   2248  HE2 LYS A 150      -3.106  -4.110   0.125  1.00 90.46           H  
ATOM   2249  HE3 LYS A 150      -2.563  -2.610   0.835  1.00 90.46           H  
ATOM   2250  NZ  LYS A 150      -1.642  -4.329   1.655  1.00 90.46           N  
ATOM   2251  HZ1 LYS A 150      -1.237  -5.204   1.353  1.00 90.46           H  
ATOM   2252  HZ2 LYS A 150      -2.379  -4.584   2.297  1.00 90.46           H  
ATOM   2253  HZ3 LYS A 150      -0.959  -3.770   2.146  1.00 90.46           H  
ATOM   2254  N   GLN A 151       2.218   0.600  -2.431  1.00 94.47           N  
ATOM   2255  H   GLN A 151       1.318   0.940  -2.123  1.00 94.47           H  
ATOM   2256  CA  GLN A 151       2.967   1.369  -3.425  1.00 94.47           C  
ATOM   2257  HA  GLN A 151       3.180   0.736  -4.286  1.00 94.47           H  
ATOM   2258  C   GLN A 151       4.313   1.844  -2.865  1.00 94.47           C  
ATOM   2259  CB  GLN A 151       2.133   2.564  -3.885  1.00 94.47           C  
ATOM   2260  HB2 GLN A 151       2.772   3.241  -4.451  1.00 94.47           H  
ATOM   2261  HB3 GLN A 151       1.756   3.100  -3.014  1.00 94.47           H  
ATOM   2262  O   GLN A 151       5.337   1.670  -3.518  1.00 94.47           O  
ATOM   2263  CG  GLN A 151       0.961   2.143  -4.774  1.00 94.47           C  
ATOM   2264  HG2 GLN A 151       1.338   1.627  -5.657  1.00 94.47           H  
ATOM   2265  HG3 GLN A 151       0.313   1.467  -4.216  1.00 94.47           H  
ATOM   2266  CD  GLN A 151       0.127   3.341  -5.194  1.00 94.47           C  
ATOM   2267  NE2 GLN A 151      -0.282   3.434  -6.439  1.00 94.47           N  
ATOM   2268 HE21 GLN A 151      -0.794   4.269  -6.687  1.00 94.47           H  
ATOM   2269 HE22 GLN A 151      -0.005   2.747  -7.126  1.00 94.47           H  
ATOM   2270  OE1 GLN A 151      -0.172   4.218  -4.403  1.00 94.47           O  
ATOM   2271  N   VAL A 152       4.348   2.361  -1.632  1.00 95.28           N  
ATOM   2272  H   VAL A 152       3.473   2.528  -1.157  1.00 95.28           H  
ATOM   2273  CA  VAL A 152       5.607   2.730  -0.960  1.00 95.28           C  
ATOM   2274  HA  VAL A 152       6.145   3.440  -1.588  1.00 95.28           H  
ATOM   2275  C   VAL A 152       6.519   1.515  -0.789  1.00 95.28           C  
ATOM   2276  CB  VAL A 152       5.334   3.401   0.399  1.00 95.28           C  
ATOM   2277  HB  VAL A 152       4.654   2.780   0.983  1.00 95.28           H  
ATOM   2278  O   VAL A 152       7.715   1.608  -1.047  1.00 95.28           O  
ATOM   2279  CG1 VAL A 152       6.611   3.620   1.221  1.00 95.28           C  
ATOM   2280 HG11 VAL A 152       7.017   2.660   1.539  1.00 95.28           H  
ATOM   2281 HG12 VAL A 152       7.350   4.147   0.618  1.00 95.28           H  
ATOM   2282 HG13 VAL A 152       6.383   4.207   2.111  1.00 95.28           H  
ATOM   2283  CG2 VAL A 152       4.689   4.772   0.193  1.00 95.28           C  
ATOM   2284 HG21 VAL A 152       5.382   5.436  -0.325  1.00 95.28           H  
ATOM   2285 HG22 VAL A 152       4.418   5.210   1.153  1.00 95.28           H  
ATOM   2286 HG23 VAL A 152       3.787   4.674  -0.412  1.00 95.28           H  
ATOM   2287  N   GLN A 153       5.973   0.367  -0.386  1.00 91.20           N  
ATOM   2288  H   GLN A 153       4.989   0.353  -0.157  1.00 91.20           H  
ATOM   2289  CA  GLN A 153       6.738  -0.869  -0.217  1.00 91.20           C  
ATOM   2290  HA  GLN A 153       7.557  -0.659   0.472  1.00 91.20           H  
ATOM   2291  C   GLN A 153       7.372  -1.348  -1.538  1.00 91.20           C  
ATOM   2292  CB  GLN A 153       5.803  -1.905   0.433  1.00 91.20           C  
ATOM   2293  HB2 GLN A 153       5.364  -1.449   1.320  1.00 91.20           H  
ATOM   2294  HB3 GLN A 153       4.989  -2.143  -0.252  1.00 91.20           H  
ATOM   2295  O   GLN A 153       8.541  -1.735  -1.546  1.00 91.20           O  
ATOM   2296  CG  GLN A 153       6.452  -3.220   0.875  1.00 91.20           C  
ATOM   2297  HG2 GLN A 153       5.753  -3.749   1.523  1.00 91.20           H  
ATOM   2298  HG3 GLN A 153       6.614  -3.863   0.010  1.00 91.20           H  
ATOM   2299  CD  GLN A 153       7.743  -3.016   1.646  1.00 91.20           C  
ATOM   2300  NE2 GLN A 153       8.887  -3.443   1.160  1.00 91.20           N  
ATOM   2301 HE21 GLN A 153       9.717  -3.285   1.714  1.00 91.20           H  
ATOM   2302 HE22 GLN A 153       8.937  -3.835   0.231  1.00 91.20           H  
ATOM   2303  OE1 GLN A 153       7.738  -2.410   2.698  1.00 91.20           O  
ATOM   2304  N   LEU A 154       6.644  -1.252  -2.655  1.00 93.32           N  
ATOM   2305  H   LEU A 154       5.681  -0.962  -2.570  1.00 93.32           H  
ATOM   2306  CA  LEU A 154       7.155  -1.526  -4.002  1.00 93.32           C  
ATOM   2307  HA  LEU A 154       7.594  -2.524  -4.017  1.00 93.32           H  
ATOM   2308  C   LEU A 154       8.259  -0.536  -4.413  1.00 93.32           C  
ATOM   2309  CB  LEU A 154       5.958  -1.489  -4.969  1.00 93.32           C  
ATOM   2310  HB2 LEU A 154       5.243  -2.255  -4.670  1.00 93.32           H  
ATOM   2311  HB3 LEU A 154       5.465  -0.522  -4.869  1.00 93.32           H  
ATOM   2312  O   LEU A 154       9.315  -0.944  -4.890  1.00 93.32           O  
ATOM   2313  CG  LEU A 154       6.308  -1.687  -6.454  1.00 93.32           C  
ATOM   2314  HG  LEU A 154       7.029  -0.932  -6.767  1.00 93.32           H  
ATOM   2315  CD1 LEU A 154       6.872  -3.076  -6.750  1.00 93.32           C  
ATOM   2316 HD11 LEU A 154       7.099  -3.149  -7.814  1.00 93.32           H  
ATOM   2317 HD12 LEU A 154       6.150  -3.846  -6.479  1.00 93.32           H  
ATOM   2318 HD13 LEU A 154       7.801  -3.229  -6.201  1.00 93.32           H  
ATOM   2319  CD2 LEU A 154       5.035  -1.502  -7.275  1.00 93.32           C  
ATOM   2320 HD21 LEU A 154       5.278  -1.604  -8.333  1.00 93.32           H  
ATOM   2321 HD22 LEU A 154       4.290  -2.248  -6.999  1.00 93.32           H  
ATOM   2322 HD23 LEU A 154       4.629  -0.504  -7.109  1.00 93.32           H  
ATOM   2323  N   LEU A 155       8.060   0.764  -4.177  1.00 96.32           N  
ATOM   2324  H   LEU A 155       7.168   1.053  -3.803  1.00 96.32           H  
ATOM   2325  CA  LEU A 155       9.052   1.791  -4.519  1.00 96.32           C  
ATOM   2326  HA  LEU A 155       9.363   1.644  -5.553  1.00 96.32           H  
ATOM   2327  C   LEU A 155      10.332   1.682  -3.681  1.00 96.32           C  
ATOM   2328  CB  LEU A 155       8.424   3.185  -4.377  1.00 96.32           C  
ATOM   2329  HB2 LEU A 155       7.998   3.281  -3.379  1.00 96.32           H  
ATOM   2330  HB3 LEU A 155       9.212   3.931  -4.478  1.00 96.32           H  
ATOM   2331  O   LEU A 155      11.419   1.929  -4.195  1.00 96.32           O  
ATOM   2332  CG  LEU A 155       7.338   3.490  -5.423  1.00 96.32           C  
ATOM   2333  HG  LEU A 155       6.535   2.756  -5.368  1.00 96.32           H  
ATOM   2334  CD1 LEU A 155       6.744   4.871  -5.155  1.00 96.32           C  
ATOM   2335 HD11 LEU A 155       5.927   5.051  -5.854  1.00 96.32           H  
ATOM   2336 HD12 LEU A 155       6.353   4.915  -4.139  1.00 96.32           H  
ATOM   2337 HD13 LEU A 155       7.505   5.637  -5.305  1.00 96.32           H  
ATOM   2338  CD2 LEU A 155       7.892   3.469  -6.845  1.00 96.32           C  
ATOM   2339 HD21 LEU A 155       7.158   3.892  -7.529  1.00 96.32           H  
ATOM   2340 HD22 LEU A 155       8.815   4.046  -6.897  1.00 96.32           H  
ATOM   2341 HD23 LEU A 155       8.088   2.441  -7.151  1.00 96.32           H  
ATOM   2342  N   LYS A 156      10.231   1.264  -2.415  1.00 92.35           N  
ATOM   2343  H   LYS A 156       9.303   1.135  -2.038  1.00 92.35           H  
ATOM   2344  CA  LYS A 156      11.395   0.963  -1.565  1.00 92.35           C  
ATOM   2345  HA  LYS A 156      12.082   1.809  -1.572  1.00 92.35           H  
ATOM   2346  C   LYS A 156      12.191  -0.229  -2.080  1.00 92.35           C  
ATOM   2347  CB  LYS A 156      10.931   0.688  -0.133  1.00 92.35           C  
ATOM   2348  HB2 LYS A 156      10.062   0.030  -0.145  1.00 92.35           H  
ATOM   2349  HB3 LYS A 156      11.731   0.188   0.414  1.00 92.35           H  
ATOM   2350  O   LYS A 156      13.417  -0.192  -2.067  1.00 92.35           O  
ATOM   2351  CG  LYS A 156      10.597   1.993   0.589  1.00 92.35           C  
ATOM   2352  HG2 LYS A 156      11.510   2.581   0.689  1.00 92.35           H  
ATOM   2353  HG3 LYS A 156       9.863   2.566   0.022  1.00 92.35           H  
ATOM   2354  CD  LYS A 156      10.041   1.681   1.973  1.00 92.35           C  
ATOM   2355  HD2 LYS A 156       9.096   1.148   1.870  1.00 92.35           H  
ATOM   2356  HD3 LYS A 156      10.763   1.047   2.487  1.00 92.35           H  
ATOM   2357  CE  LYS A 156       9.833   2.981   2.754  1.00 92.35           C  
ATOM   2358  HE2 LYS A 156      10.805   3.452   2.897  1.00 92.35           H  
ATOM   2359  HE3 LYS A 156       9.224   3.657   2.153  1.00 92.35           H  
ATOM   2360  NZ  LYS A 156       9.183   2.722   4.060  1.00 92.35           N  
ATOM   2361  HZ1 LYS A 156       9.159   3.547   4.642  1.00 92.35           H  
ATOM   2362  HZ2 LYS A 156       8.241   2.380   3.942  1.00 92.35           H  
ATOM   2363  HZ3 LYS A 156       9.680   1.990   4.546  1.00 92.35           H  
ATOM   2364  N   GLN A 157      11.510  -1.272  -2.548  1.00 91.19           N  
ATOM   2365  H   GLN A 157      10.500  -1.249  -2.524  1.00 91.19           H  
ATOM   2366  CA  GLN A 157      12.172  -2.413  -3.175  1.00 91.19           C  
ATOM   2367  HA  GLN A 157      12.898  -2.833  -2.479  1.00 91.19           H  
ATOM   2368  C   GLN A 157      12.922  -1.978  -4.443  1.00 91.19           C  
ATOM   2369  CB  GLN A 157      11.116  -3.472  -3.496  1.00 91.19           C  
ATOM   2370  HB2 GLN A 157      10.422  -3.048  -4.222  1.00 91.19           H  
ATOM   2371  HB3 GLN A 157      10.553  -3.720  -2.596  1.00 91.19           H  
ATOM   2372  O   GLN A 157      14.091  -2.320  -4.608  1.00 91.19           O  
ATOM   2373  CG  GLN A 157      11.744  -4.754  -4.058  1.00 91.19           C  
ATOM   2374  HG2 GLN A 157      11.962  -5.428  -3.229  1.00 91.19           H  
ATOM   2375  HG3 GLN A 157      12.685  -4.545  -4.566  1.00 91.19           H  
ATOM   2376  CD  GLN A 157      10.856  -5.469  -5.062  1.00 91.19           C  
ATOM   2377  NE2 GLN A 157      11.244  -6.650  -5.448  1.00 91.19           N  
ATOM   2378 HE21 GLN A 157      12.132  -7.006  -5.126  1.00 91.19           H  
ATOM   2379 HE22 GLN A 157      10.727  -7.107  -6.186  1.00 91.19           H  
ATOM   2380  OE1 GLN A 157       9.835  -5.006  -5.536  1.00 91.19           O  
ATOM   2381  N   TRP A 158      12.277  -1.188  -5.304  1.00 94.54           N  
ATOM   2382  H   TRP A 158      11.300  -0.989  -5.143  1.00 94.54           H  
ATOM   2383  CA  TRP A 158      12.915  -0.623  -6.491  1.00 94.54           C  
ATOM   2384  HA  TRP A 158      13.260  -1.430  -7.137  1.00 94.54           H  
ATOM   2385  C   TRP A 158      14.141   0.232  -6.141  1.00 94.54           C  
ATOM   2386  CB  TRP A 158      11.888   0.207  -7.258  1.00 94.54           C  
ATOM   2387  HB2 TRP A 158      11.432   0.940  -6.594  1.00 94.54           H  
ATOM   2388  HB3 TRP A 158      11.099  -0.449  -7.624  1.00 94.54           H  
ATOM   2389  O   TRP A 158      15.212   0.036  -6.710  1.00 94.54           O  
ATOM   2390  CG  TRP A 158      12.489   0.928  -8.413  1.00 94.54           C  
ATOM   2391  CD1 TRP A 158      13.011   2.173  -8.379  1.00 94.54           C  
ATOM   2392  HD1 TRP A 158      13.034   2.806  -7.504  1.00 94.54           H  
ATOM   2393  CD2 TRP A 158      12.717   0.426  -9.759  1.00 94.54           C  
ATOM   2394  CE2 TRP A 158      13.375   1.443 -10.509  1.00 94.54           C  
ATOM   2395  CE3 TRP A 158      12.443  -0.792 -10.410  1.00 94.54           C  
ATOM   2396  HE3 TRP A 158      11.941  -1.580  -9.869  1.00 94.54           H  
ATOM   2397  NE1 TRP A 158      13.480   2.498  -9.634  1.00 94.54           N  
ATOM   2398  HE1 TRP A 158      13.792   3.421  -9.903  1.00 94.54           H  
ATOM   2399  CH2 TRP A 158      13.525   0.017 -12.441  1.00 94.54           C  
ATOM   2400  HH2 TRP A 158      13.871  -0.173 -13.446  1.00 94.54           H  
ATOM   2401  CZ2 TRP A 158      13.764   1.262 -11.840  1.00 94.54           C  
ATOM   2402  HZ2 TRP A 158      14.263   2.051 -12.383  1.00 94.54           H  
ATOM   2403  CZ3 TRP A 158      12.855  -0.997 -11.736  1.00 94.54           C  
ATOM   2404  HZ3 TRP A 158      12.674  -1.951 -12.210  1.00 94.54           H  
ATOM   2405  N   GLU A 159      14.010   1.143  -5.172  1.00 94.79           N  
ATOM   2406  H   GLU A 159      13.096   1.283  -4.765  1.00 94.79           H  
ATOM   2407  CA  GLU A 159      15.112   1.988  -4.698  1.00 94.79           C  
ATOM   2408  HA  GLU A 159      15.481   2.588  -5.530  1.00 94.79           H  
ATOM   2409  C   GLU A 159      16.285   1.144  -4.184  1.00 94.79           C  
ATOM   2410  CB  GLU A 159      14.588   2.937  -3.605  1.00 94.79           C  
ATOM   2411  HB2 GLU A 159      14.224   2.355  -2.758  1.00 94.79           H  
ATOM   2412  HB3 GLU A 159      13.752   3.500  -4.020  1.00 94.79           H  
ATOM   2413  O   GLU A 159      17.440   1.435  -4.494  1.00 94.79           O  
ATOM   2414  CG  GLU A 159      15.660   3.924  -3.115  1.00 94.79           C  
ATOM   2415  HG2 GLU A 159      16.437   3.371  -2.588  1.00 94.79           H  
ATOM   2416  HG3 GLU A 159      16.113   4.396  -3.987  1.00 94.79           H  
ATOM   2417  CD  GLU A 159      15.124   5.018  -2.177  1.00 94.79           C  
ATOM   2418  OE1 GLU A 159      15.693   6.138  -2.181  1.00 94.79           O  
ATOM   2419  OE2 GLU A 159      14.184   4.784  -1.387  1.00 94.79           O  
ATOM   2420  N   ALA A 160      16.003   0.058  -3.457  1.00 89.68           N  
ATOM   2421  H   ALA A 160      15.041  -0.132  -3.215  1.00 89.68           H  
ATOM   2422  CA  ALA A 160      17.037  -0.845  -2.972  1.00 89.68           C  
ATOM   2423  HA  ALA A 160      17.744  -0.238  -2.405  1.00 89.68           H  
ATOM   2424  C   ALA A 160      17.820  -1.513  -4.116  1.00 89.68           C  
ATOM   2425  CB  ALA A 160      16.416  -1.870  -2.017  1.00 89.68           C  
ATOM   2426  HB1 ALA A 160      15.699  -2.497  -2.548  1.00 89.68           H  
ATOM   2427  HB2 ALA A 160      15.907  -1.353  -1.203  1.00 89.68           H  
ATOM   2428  HB3 ALA A 160      17.200  -2.501  -1.600  1.00 89.68           H  
ATOM   2429  O   ALA A 160      19.049  -1.603  -4.041  1.00 89.68           O  
ATOM   2430  N   GLN A 161      17.128  -1.919  -5.188  1.00 91.03           N  
ATOM   2431  H   GLN A 161      16.126  -1.793  -5.187  1.00 91.03           H  
ATOM   2432  CA  GLN A 161      17.769  -2.454  -6.389  1.00 91.03           C  
ATOM   2433  HA  GLN A 161      18.479  -3.227  -6.093  1.00 91.03           H  
ATOM   2434  C   GLN A 161      18.562  -1.387  -7.146  1.00 91.03           C  
ATOM   2435  CB  GLN A 161      16.739  -3.075  -7.340  1.00 91.03           C  
ATOM   2436  HB2 GLN A 161      15.999  -2.330  -7.630  1.00 91.03           H  
ATOM   2437  HB3 GLN A 161      17.273  -3.395  -8.236  1.00 91.03           H  
ATOM   2438  O   GLN A 161      19.658  -1.677  -7.614  1.00 91.03           O  
ATOM   2439  CG  GLN A 161      16.026  -4.299  -6.763  1.00 91.03           C  
ATOM   2440  HG2 GLN A 161      16.760  -4.957  -6.300  1.00 91.03           H  
ATOM   2441  HG3 GLN A 161      15.307  -3.996  -6.002  1.00 91.03           H  
ATOM   2442  CD  GLN A 161      15.295  -5.055  -7.862  1.00 91.03           C  
ATOM   2443  NE2 GLN A 161      15.743  -6.237  -8.212  1.00 91.03           N  
ATOM   2444 HE21 GLN A 161      16.557  -6.621  -7.753  1.00 91.03           H  
ATOM   2445 HE22 GLN A 161      15.284  -6.691  -8.989  1.00 91.03           H  
ATOM   2446  OE1 GLN A 161      14.317  -4.624  -8.445  1.00 91.03           O  
ATOM   2447  N   ALA A 162      18.042  -0.161  -7.256  1.00 94.29           N  
ATOM   2448  H   ALA A 162      17.117   0.011  -6.889  1.00 94.29           H  
ATOM   2449  CA  ALA A 162      18.742   0.937  -7.921  1.00 94.29           C  
ATOM   2450  HA  ALA A 162      19.012   0.628  -8.931  1.00 94.29           H  
ATOM   2451  C   ALA A 162      20.050   1.285  -7.196  1.00 94.29           C  
ATOM   2452  CB  ALA A 162      17.799   2.140  -8.024  1.00 94.29           C  
ATOM   2453  HB1 ALA A 162      17.528   2.494  -7.030  1.00 94.29           H  
ATOM   2454  HB2 ALA A 162      18.301   2.943  -8.564  1.00 94.29           H  
ATOM   2455  HB3 ALA A 162      16.895   1.854  -8.562  1.00 94.29           H  
ATOM   2456  O   ALA A 162      21.077   1.461  -7.841  1.00 94.29           O  
ATOM   2457  N   LEU A 163      20.037   1.305  -5.860  1.00 89.22           N  
ATOM   2458  H   LEU A 163      19.147   1.190  -5.395  1.00 89.22           H  
ATOM   2459  CA  LEU A 163      21.236   1.500  -5.039  1.00 89.22           C  
ATOM   2460  HA  LEU A 163      21.725   2.429  -5.329  1.00 89.22           H  
ATOM   2461  C   LEU A 163      22.266   0.381  -5.235  1.00 89.22           C  
ATOM   2462  CB  LEU A 163      20.815   1.574  -3.564  1.00 89.22           C  
ATOM   2463  HB2 LEU A 163      20.151   0.733  -3.361  1.00 89.22           H  
ATOM   2464  HB3 LEU A 163      21.697   1.463  -2.933  1.00 89.22           H  
ATOM   2465  O   LEU A 163      23.447   0.667  -5.407  1.00 89.22           O  
ATOM   2466  CG  LEU A 163      20.105   2.884  -3.196  1.00 89.22           C  
ATOM   2467  HG  LEU A 163      19.401   3.167  -3.977  1.00 89.22           H  
ATOM   2468  CD1 LEU A 163      19.336   2.714  -1.890  1.00 89.22           C  
ATOM   2469 HD11 LEU A 163      18.785   3.637  -1.708  1.00 89.22           H  
ATOM   2470 HD12 LEU A 163      20.019   2.496  -1.069  1.00 89.22           H  
ATOM   2471 HD13 LEU A 163      18.610   1.908  -1.996  1.00 89.22           H  
ATOM   2472  CD2 LEU A 163      21.099   4.025  -2.987  1.00 89.22           C  
ATOM   2473 HD21 LEU A 163      21.706   4.159  -3.882  1.00 89.22           H  
ATOM   2474 HD22 LEU A 163      20.564   4.951  -2.774  1.00 89.22           H  
ATOM   2475 HD23 LEU A 163      21.765   3.792  -2.156  1.00 89.22           H  
ATOM   2476  N   ALA A 164      21.824  -0.881  -5.246  1.00 87.41           N  
ATOM   2477  H   ALA A 164      20.839  -1.058  -5.111  1.00 87.41           H  
ATOM   2478  CA  ALA A 164      22.713  -2.015  -5.500  1.00 87.41           C  
ATOM   2479  HA  ALA A 164      23.538  -1.982  -4.788  1.00 87.41           H  
ATOM   2480  C   ALA A 164      23.320  -1.952  -6.911  1.00 87.41           C  
ATOM   2481  CB  ALA A 164      21.930  -3.316  -5.290  1.00 87.41           C  
ATOM   2482  HB1 ALA A 164      21.095  -3.373  -5.988  1.00 87.41           H  
ATOM   2483  HB2 ALA A 164      22.590  -4.167  -5.460  1.00 87.41           H  
ATOM   2484  HB3 ALA A 164      21.552  -3.368  -4.269  1.00 87.41           H  
ATOM   2485  O   ALA A 164      24.509  -2.206  -7.091  1.00 87.41           O  
ATOM   2486  N   TYR A 165      22.513  -1.563  -7.901  1.00 91.27           N  
ATOM   2487  H   TYR A 165      21.539  -1.396  -7.694  1.00 91.27           H  
ATOM   2488  CA  TYR A 165      22.962  -1.372  -9.274  1.00 91.27           C  
ATOM   2489  HA  TYR A 165      23.462  -2.281  -9.608  1.00 91.27           H  
ATOM   2490  C   TYR A 165      23.973  -0.224  -9.400  1.00 91.27           C  
ATOM   2491  CB  TYR A 165      21.743  -1.141 -10.168  1.00 91.27           C  
ATOM   2492  HB2 TYR A 165      21.042  -1.964 -10.033  1.00 91.27           H  
ATOM   2493  HB3 TYR A 165      21.240  -0.223  -9.862  1.00 91.27           H  
ATOM   2494  O   TYR A 165      24.989  -0.395 -10.062  1.00 91.27           O  
ATOM   2495  CG  TYR A 165      22.098  -1.042 -11.634  1.00 91.27           C  
ATOM   2496  CD1 TYR A 165      22.425   0.207 -12.196  1.00 91.27           C  
ATOM   2497  HD1 TYR A 165      22.430   1.096 -11.582  1.00 91.27           H  
ATOM   2498  CD2 TYR A 165      22.138  -2.207 -12.421  1.00 91.27           C  
ATOM   2499  HD2 TYR A 165      21.931  -3.167 -11.971  1.00 91.27           H  
ATOM   2500  CE1 TYR A 165      22.790   0.295 -13.550  1.00 91.27           C  
ATOM   2501  HE1 TYR A 165      23.070   1.247 -13.977  1.00 91.27           H  
ATOM   2502  CE2 TYR A 165      22.496  -2.123 -13.780  1.00 91.27           C  
ATOM   2503  HE2 TYR A 165      22.568  -3.004 -14.400  1.00 91.27           H  
ATOM   2504  OH  TYR A 165      23.209  -0.797 -15.632  1.00 91.27           O  
ATOM   2505  HH  TYR A 165      23.420   0.091 -15.929  1.00 91.27           H  
ATOM   2506  CZ  TYR A 165      22.828  -0.872 -14.339  1.00 91.27           C  
ATOM   2507  N   ASP A 166      23.749   0.916  -8.736  1.00 90.48           N  
ATOM   2508  H   ASP A 166      22.878   1.026  -8.237  1.00 90.48           H  
ATOM   2509  CA  ASP A 166      24.705   2.034  -8.721  1.00 90.48           C  
ATOM   2510  HA  ASP A 166      24.883   2.357  -9.747  1.00 90.48           H  
ATOM   2511  C   ASP A 166      26.051   1.617  -8.125  1.00 90.48           C  
ATOM   2512  CB  ASP A 166      24.135   3.216  -7.921  1.00 90.48           C  
ATOM   2513  HB2 ASP A 166      23.152   3.461  -8.324  1.00 90.48           H  
ATOM   2514  HB3 ASP A 166      24.005   2.926  -6.879  1.00 90.48           H  
ATOM   2515  O   ASP A 166      27.100   1.909  -8.698  1.00 90.48           O  
ATOM   2516  CG  ASP A 166      25.032   4.465  -7.999  1.00 90.48           C  
ATOM   2517  OD1 ASP A 166      25.165   5.024  -9.112  1.00 90.48           O  
ATOM   2518  OD2 ASP A 166      25.558   4.929  -6.960  1.00 90.48           O  
ATOM   2519  N   TYR A 167      26.025   0.884  -7.009  1.00 84.91           N  
ATOM   2520  H   TYR A 167      25.134   0.691  -6.575  1.00 84.91           H  
ATOM   2521  CA  TYR A 167      27.237   0.353  -6.390  1.00 84.91           C  
ATOM   2522  HA  TYR A 167      27.908   1.183  -6.172  1.00 84.91           H  
ATOM   2523  C   TYR A 167      27.984  -0.606  -7.329  1.00 84.91           C  
ATOM   2524  CB  TYR A 167      26.873  -0.332  -5.067  1.00 84.91           C  
ATOM   2525  HB2 TYR A 167      26.201  -1.168  -5.257  1.00 84.91           H  
ATOM   2526  HB3 TYR A 167      26.343   0.380  -4.434  1.00 84.91           H  
ATOM   2527  O   TYR A 167      29.203  -0.497  -7.486  1.00 84.91           O  
ATOM   2528  CG  TYR A 167      28.094  -0.828  -4.323  1.00 84.91           C  
ATOM   2529  CD1 TYR A 167      28.504  -2.171  -4.439  1.00 84.91           C  
ATOM   2530  HD1 TYR A 167      27.931  -2.862  -5.040  1.00 84.91           H  
ATOM   2531  CD2 TYR A 167      28.859   0.081  -3.567  1.00 84.91           C  
ATOM   2532  HD2 TYR A 167      28.541   1.110  -3.482  1.00 84.91           H  
ATOM   2533  CE1 TYR A 167      29.677  -2.606  -3.791  1.00 84.91           C  
ATOM   2534  HE1 TYR A 167      30.011  -3.629  -3.881  1.00 84.91           H  
ATOM   2535  CE2 TYR A 167      30.039  -0.346  -2.932  1.00 84.91           C  
ATOM   2536  HE2 TYR A 167      30.636   0.361  -2.375  1.00 84.91           H  
ATOM   2537  OH  TYR A 167      31.578  -2.104  -2.409  1.00 84.91           O  
ATOM   2538  HH  TYR A 167      31.978  -1.387  -1.912  1.00 84.91           H  
ATOM   2539  CZ  TYR A 167      30.445  -1.693  -3.037  1.00 84.91           C  
ATOM   2540  N   ALA A 168      27.258  -1.504  -8.003  1.00 87.38           N  
ATOM   2541  H   ALA A 168      26.264  -1.549  -7.828  1.00 87.38           H  
ATOM   2542  CA  ALA A 168      27.822  -2.413  -8.996  1.00 87.38           C  
ATOM   2543  HA  ALA A 168      28.624  -2.988  -8.534  1.00 87.38           H  
ATOM   2544  C   ALA A 168      28.428  -1.659 -10.190  1.00 87.38           C  
ATOM   2545  CB  ALA A 168      26.725  -3.384  -9.446  1.00 87.38           C  
ATOM   2546  HB1 ALA A 168      25.869  -2.836  -9.840  1.00 87.38           H  
ATOM   2547  HB2 ALA A 168      27.113  -4.027 -10.236  1.00 87.38           H  
ATOM   2548  HB3 ALA A 168      26.402  -3.997  -8.605  1.00 87.38           H  
ATOM   2549  O   ALA A 168      29.558  -1.944 -10.577  1.00 87.38           O  
ATOM   2550  N   ALA A 169      27.714  -0.676 -10.744  1.00 88.06           N  
ATOM   2551  H   ALA A 169      26.785  -0.499 -10.389  1.00 88.06           H  
ATOM   2552  CA  ALA A 169      28.163   0.107 -11.891  1.00 88.06           C  
ATOM   2553  HA  ALA A 169      28.409  -0.570 -12.709  1.00 88.06           H  
ATOM   2554  C   ALA A 169      29.425   0.916 -11.571  1.00 88.06           C  
ATOM   2555  CB  ALA A 169      27.016   1.020 -12.339  1.00 88.06           C  
ATOM   2556  HB1 ALA A 169      26.760   1.716 -11.541  1.00 88.06           H  
ATOM   2557  HB2 ALA A 169      26.135   0.426 -12.584  1.00 88.06           H  
ATOM   2558  HB3 ALA A 169      27.321   1.576 -13.225  1.00 88.06           H  
ATOM   2559  O   ALA A 169      30.363   0.927 -12.360  1.00 88.06           O  
ATOM   2560  N   ARG A 170      29.486   1.545 -10.391  1.00 84.26           N  
ATOM   2561  H   ARG A 170      28.671   1.513  -9.795  1.00 84.26           H  
ATOM   2562  CA  ARG A 170      30.687   2.253  -9.919  1.00 84.26           C  
ATOM   2563  HA  ARG A 170      31.016   2.971 -10.670  1.00 84.26           H  
ATOM   2564  C   ARG A 170      31.862   1.305  -9.724  1.00 84.26           C  
ATOM   2565  CB  ARG A 170      30.379   2.986  -8.613  1.00 84.26           C  
ATOM   2566  HB2 ARG A 170      31.312   3.334  -8.169  1.00 84.26           H  
ATOM   2567  HB3 ARG A 170      29.900   2.299  -7.916  1.00 84.26           H  
ATOM   2568  O   ARG A 170      32.952   1.595 -10.193  1.00 84.26           O  
ATOM   2569  CG  ARG A 170      29.477   4.196  -8.860  1.00 84.26           C  
ATOM   2570  HG2 ARG A 170      30.025   4.943  -9.434  1.00 84.26           H  
ATOM   2571  HG3 ARG A 170      28.588   3.905  -9.420  1.00 84.26           H  
ATOM   2572  CD  ARG A 170      29.052   4.782  -7.517  1.00 84.26           C  
ATOM   2573  HD2 ARG A 170      29.938   5.039  -6.936  1.00 84.26           H  
ATOM   2574  HD3 ARG A 170      28.490   4.025  -6.971  1.00 84.26           H  
ATOM   2575  NE  ARG A 170      28.192   5.953  -7.715  1.00 84.26           N  
ATOM   2576  HE  ARG A 170      27.206   5.749  -7.805  1.00 84.26           H  
ATOM   2577  NH1 ARG A 170      29.813   7.589  -7.548  1.00 84.26           N  
ATOM   2578 HH11 ARG A 170      30.501   6.916  -7.241  1.00 84.26           H  
ATOM   2579 HH12 ARG A 170      30.074   8.545  -7.350  1.00 84.26           H  
ATOM   2580  NH2 ARG A 170      27.702   8.127  -8.063  1.00 84.26           N  
ATOM   2581 HH21 ARG A 170      28.009   9.080  -8.197  1.00 84.26           H  
ATOM   2582 HH22 ARG A 170      26.771   7.816  -8.301  1.00 84.26           H  
ATOM   2583  CZ  ARG A 170      28.582   7.213  -7.782  1.00 84.26           C  
ATOM   2584  N   THR A 171      31.622   0.154  -9.095  1.00 80.83           N  
ATOM   2585  H   THR A 171      30.690  -0.016  -8.745  1.00 80.83           H  
ATOM   2586  CA  THR A 171      32.654  -0.874  -8.908  1.00 80.83           C  
ATOM   2587  HA  THR A 171      33.490  -0.441  -8.357  1.00 80.83           H  
ATOM   2588  C   THR A 171      33.207  -1.348 -10.253  1.00 80.83           C  
ATOM   2589  CB  THR A 171      32.105  -2.056  -8.097  1.00 80.83           C  
ATOM   2590  HB  THR A 171      31.267  -2.509  -8.627  1.00 80.83           H  
ATOM   2591  O   THR A 171      34.416  -1.391 -10.429  1.00 80.83           O  
ATOM   2592  CG2 THR A 171      33.165  -3.125  -7.848  1.00 80.83           C  
ATOM   2593 HG21 THR A 171      34.066  -2.670  -7.439  1.00 80.83           H  
ATOM   2594 HG22 THR A 171      33.431  -3.605  -8.790  1.00 80.83           H  
ATOM   2595 HG23 THR A 171      32.781  -3.881  -7.162  1.00 80.83           H  
ATOM   2596  OG1 THR A 171      31.653  -1.612  -6.833  1.00 80.83           O  
ATOM   2597  HG1 THR A 171      30.802  -1.189  -6.970  1.00 80.83           H  
ATOM   2598  N   ALA A 172      32.341  -1.629 -11.230  1.00 82.97           N  
ATOM   2599  H   ALA A 172      31.351  -1.578 -11.036  1.00 82.97           H  
ATOM   2600  CA  ALA A 172      32.752  -2.030 -12.573  1.00 82.97           C  
ATOM   2601  HA  ALA A 172      33.426  -2.883 -12.497  1.00 82.97           H  
ATOM   2602  C   ALA A 172      33.511  -0.921 -13.323  1.00 82.97           C  
ATOM   2603  CB  ALA A 172      31.495  -2.458 -13.340  1.00 82.97           C  
ATOM   2604  HB1 ALA A 172      30.764  -1.649 -13.345  1.00 82.97           H  
ATOM   2605  HB2 ALA A 172      31.060  -3.338 -12.866  1.00 82.97           H  
ATOM   2606  HB3 ALA A 172      31.753  -2.695 -14.372  1.00 82.97           H  
ATOM   2607  O   ALA A 172      34.522  -1.197 -13.960  1.00 82.97           O  
ATOM   2608  N   ASN A 173      33.051   0.331 -13.225  1.00 79.51           N  
ATOM   2609  H   ASN A 173      32.195   0.486 -12.712  1.00 79.51           H  
ATOM   2610  CA  ASN A 173      33.665   1.482 -13.895  1.00 79.51           C  
ATOM   2611  HA  ASN A 173      33.862   1.208 -14.931  1.00 79.51           H  
ATOM   2612  C   ASN A 173      35.010   1.913 -13.295  1.00 79.51           C  
ATOM   2613  CB  ASN A 173      32.682   2.660 -13.898  1.00 79.51           C  
ATOM   2614  HB2 ASN A 173      32.253   2.781 -12.903  1.00 79.51           H  
ATOM   2615  HB3 ASN A 173      33.221   3.574 -14.144  1.00 79.51           H  
ATOM   2616  O   ASN A 173      35.730   2.682 -13.932  1.00 79.51           O  
ATOM   2617  CG  ASN A 173      31.580   2.509 -14.927  1.00 79.51           C  
ATOM   2618  ND2 ASN A 173      30.535   3.293 -14.814  1.00 79.51           N  
ATOM   2619 HD21 ASN A 173      29.842   3.195 -15.543  1.00 79.51           H  
ATOM   2620 HD22 ASN A 173      30.483   3.960 -14.058  1.00 79.51           H  
ATOM   2621  OD1 ASN A 173      31.644   1.738 -15.870  1.00 79.51           O  
ATOM   2622  N   ASN A 174      35.352   1.419 -12.109  1.00 72.64           N  
ATOM   2623  H   ASN A 174      34.683   0.852 -11.608  1.00 72.64           H  
ATOM   2624  CA  ASN A 174      36.625   1.699 -11.456  1.00 72.64           C  
ATOM   2625  HA  ASN A 174      37.133   2.513 -11.973  1.00 72.64           H  
ATOM   2626  C   ASN A 174      37.598   0.510 -11.497  1.00 72.64           C  
ATOM   2627  CB  ASN A 174      36.335   2.174 -10.031  1.00 72.64           C  
ATOM   2628  HB2 ASN A 174      37.283   2.298  -9.508  1.00 72.64           H  
ATOM   2629  HB3 ASN A 174      35.757   1.415  -9.502  1.00 72.64           H  
ATOM   2630  O   ASN A 174      38.752   0.670 -11.115  1.00 72.64           O  
ATOM   2631  CG  ASN A 174      35.601   3.504  -9.961  1.00 72.64           C  
ATOM   2632  ND2 ASN A 174      35.012   3.798  -8.833  1.00 72.64           N  
ATOM   2633 HD21 ASN A 174      35.426   3.302  -8.056  1.00 72.64           H  
ATOM   2634 HD22 ASN A 174      34.897   4.792  -8.697  1.00 72.64           H  
ATOM   2635  OD1 ASN A 174      35.577   4.318 -10.874  1.00 72.64           O  
ATOM   2636  N   GLU A 175      37.171  -0.657 -11.989  1.00 69.95           N  
ATOM   2637  H   GLU A 175      36.218  -0.734 -12.314  1.00 69.95           H  
ATOM   2638  CA  GLU A 175      37.996  -1.865 -12.025  1.00 69.95           C  
ATOM   2639  HA  GLU A 175      38.810  -1.741 -11.311  1.00 69.95           H  
ATOM   2640  C   GLU A 175      38.615  -2.095 -13.411  1.00 69.95           C  
ATOM   2641  CB  GLU A 175      37.163  -3.064 -11.557  1.00 69.95           C  
ATOM   2642  HB2 GLU A 175      36.371  -3.271 -12.276  1.00 69.95           H  
ATOM   2643  HB3 GLU A 175      36.682  -2.823 -10.609  1.00 69.95           H  
ATOM   2644  O   GLU A 175      37.919  -2.285 -14.417  1.00 69.95           O  
ATOM   2645  CG  GLU A 175      38.032  -4.312 -11.370  1.00 69.95           C  
ATOM   2646  HG2 GLU A 175      37.395  -5.153 -11.096  1.00 69.95           H  
ATOM   2647  HG3 GLU A 175      38.513  -4.565 -12.315  1.00 69.95           H  
ATOM   2648  CD  GLU A 175      39.081  -4.062 -10.287  1.00 69.95           C  
ATOM   2649  OE1 GLU A 175      40.267  -4.209 -10.643  1.00 69.95           O  
ATOM   2650  OE2 GLU A 175      38.674  -3.612  -9.189  1.00 69.95           O  
ATOM   2651  N   THR A 176      39.947  -2.110 -13.482  1.00 69.69           N  
ATOM   2652  H   THR A 176      40.458  -2.156 -12.612  1.00 69.69           H  
ATOM   2653  CA  THR A 176      40.662  -2.271 -14.758  1.00 69.69           C  
ATOM   2654  HA  THR A 176      40.288  -1.514 -15.448  1.00 69.69           H  
ATOM   2655  C   THR A 176      40.370  -3.655 -15.347  1.00 69.69           C  
ATOM   2656  CB  THR A 176      42.178  -2.069 -14.603  1.00 69.69           C  
ATOM   2657  HB  THR A 176      42.622  -2.939 -14.121  1.00 69.69           H  
ATOM   2658  O   THR A 176      40.515  -4.660 -14.666  1.00 69.69           O  
ATOM   2659  CG2 THR A 176      42.847  -1.829 -15.959  1.00 69.69           C  
ATOM   2660 HG21 THR A 176      43.914  -1.661 -15.806  1.00 69.69           H  
ATOM   2661 HG22 THR A 176      42.723  -2.704 -16.597  1.00 69.69           H  
ATOM   2662 HG23 THR A 176      42.411  -0.954 -16.441  1.00 69.69           H  
ATOM   2663  OG1 THR A 176      42.471  -0.921 -13.838  1.00 69.69           O  
ATOM   2664  HG1 THR A 176      42.185  -1.086 -12.936  1.00 69.69           H  
ATOM   2665  N   GLY A 177      39.944  -3.735 -16.613  1.00 68.55           N  
ATOM   2666  H   GLY A 177      39.795  -2.878 -17.127  1.00 68.55           H  
ATOM   2667  CA  GLY A 177      39.521  -5.002 -17.243  1.00 68.55           C  
ATOM   2668  HA2 GLY A 177      40.134  -5.819 -16.864  1.00 68.55           H  
ATOM   2669  HA3 GLY A 177      39.681  -4.928 -18.319  1.00 68.55           H  
ATOM   2670  C   GLY A 177      38.045  -5.369 -17.014  1.00 68.55           C  
ATOM   2671  O   GLY A 177      37.548  -6.354 -17.569  1.00 68.55           O  
ATOM   2672  N   VAL A 178      37.325  -4.564 -16.228  1.00 69.34           N  
ATOM   2673  H   VAL A 178      37.817  -3.860 -15.697  1.00 69.34           H  
ATOM   2674  CA  VAL A 178      35.853  -4.545 -16.151  1.00 69.34           C  
ATOM   2675  HA  VAL A 178      35.451  -5.371 -16.738  1.00 69.34           H  
ATOM   2676  C   VAL A 178      35.295  -3.256 -16.765  1.00 69.34           C  
ATOM   2677  CB  VAL A 178      35.379  -4.709 -14.694  1.00 69.34           C  
ATOM   2678  HB  VAL A 178      35.567  -3.775 -14.165  1.00 69.34           H  
ATOM   2679  O   VAL A 178      34.148  -3.240 -17.213  1.00 69.34           O  
ATOM   2680  CG1 VAL A 178      33.878  -5.014 -14.599  1.00 69.34           C  
ATOM   2681 HG11 VAL A 178      33.309  -4.193 -15.036  1.00 69.34           H  
ATOM   2682 HG12 VAL A 178      33.640  -5.935 -15.130  1.00 69.34           H  
ATOM   2683 HG13 VAL A 178      33.590  -5.113 -13.552  1.00 69.34           H  
ATOM   2684  CG2 VAL A 178      36.116  -5.849 -13.977  1.00 69.34           C  
ATOM   2685 HG21 VAL A 178      35.693  -6.013 -12.985  1.00 69.34           H  
ATOM   2686 HG22 VAL A 178      36.062  -6.766 -14.564  1.00 69.34           H  
ATOM   2687 HG23 VAL A 178      37.165  -5.582 -13.847  1.00 69.34           H  
ATOM   2688  N   THR A 179      36.116  -2.202 -16.829  1.00 61.51           N  
ATOM   2689  H   THR A 179      36.997  -2.255 -16.337  1.00 61.51           H  
ATOM   2690  CA  THR A 179      35.809  -0.941 -17.502  1.00 61.51           C  
ATOM   2691  HA  THR A 179      34.850  -0.593 -17.119  1.00 61.51           H  
ATOM   2692  C   THR A 179      35.682  -1.078 -19.016  1.00 61.51           C  
ATOM   2693  CB  THR A 179      36.860   0.145 -17.208  1.00 61.51           C  
ATOM   2694  HB  THR A 179      36.650   1.010 -17.837  1.00 61.51           H  
ATOM   2695  O   THR A 179      36.500  -1.710 -19.683  1.00 61.51           O  
ATOM   2696  CG2 THR A 179      36.832   0.606 -15.766  1.00 61.51           C  
ATOM   2697 HG21 THR A 179      37.240   1.614 -15.697  1.00 61.51           H  
ATOM   2698 HG22 THR A 179      35.796   0.601 -15.426  1.00 61.51           H  
ATOM   2699 HG23 THR A 179      37.405  -0.054 -15.115  1.00 61.51           H  
ATOM   2700  OG1 THR A 179      38.187  -0.274 -17.422  1.00 61.51           O  
ATOM   2701  HG1 THR A 179      38.716   0.209 -16.783  1.00 61.51           H  
ATOM   2702  N   GLY A 180      34.693  -0.373 -19.568  1.00 59.86           N  
ATOM   2703  H   GLY A 180      34.007   0.044 -18.956  1.00 59.86           H  
ATOM   2704  CA  GLY A 180      34.507  -0.223 -21.007  1.00 59.86           C  
ATOM   2705  HA2 GLY A 180      34.114   0.775 -21.200  1.00 59.86           H  
ATOM   2706  HA3 GLY A 180      35.469  -0.311 -21.511  1.00 59.86           H  
ATOM   2707  C   GLY A 180      33.553  -1.246 -21.629  1.00 59.86           C  
ATOM   2708  O   GLY A 180      33.058  -2.153 -20.956  1.00 59.86           O  
ATOM   2709  N   PRO A 181      33.229  -1.053 -22.913  1.00 57.04           N  
ATOM   2710  CA  PRO A 181      32.371  -1.972 -23.633  1.00 57.04           C  
ATOM   2711  HA  PRO A 181      31.443  -2.127 -23.084  1.00 57.04           H  
ATOM   2712  C   PRO A 181      33.069  -3.317 -23.850  1.00 57.04           C  
ATOM   2713  CB  PRO A 181      32.069  -1.249 -24.931  1.00 57.04           C  
ATOM   2714  HB2 PRO A 181      31.209  -0.606 -24.743  1.00 57.04           H  
ATOM   2715  HB3 PRO A 181      31.907  -1.953 -25.747  1.00 57.04           H  
ATOM   2716  O   PRO A 181      34.170  -3.374 -24.394  1.00 57.04           O  
ATOM   2717  CG  PRO A 181      33.272  -0.351 -25.185  1.00 57.04           C  
ATOM   2718  HG2 PRO A 181      33.013   0.523 -25.784  1.00 57.04           H  
ATOM   2719  HG3 PRO A 181      34.070  -0.924 -25.657  1.00 57.04           H  
ATOM   2720  CD  PRO A 181      33.678   0.038 -23.770  1.00 57.04           C  
ATOM   2721  HD2 PRO A 181      34.759   0.170 -23.718  1.00 57.04           H  
ATOM   2722  HD3 PRO A 181      33.167   0.957 -23.482  1.00 57.04           H  
ATOM   2723  N   ASP A 182      32.406  -4.400 -23.445  1.00 53.74           N  
ATOM   2724  H   ASP A 182      31.487  -4.267 -23.048  1.00 53.74           H  
ATOM   2725  CA  ASP A 182      32.894  -5.773 -23.625  1.00 53.74           C  
ATOM   2726  HA  ASP A 182      33.973  -5.790 -23.471  1.00 53.74           H  
ATOM   2727  C   ASP A 182      32.646  -6.274 -25.075  1.00 53.74           C  
ATOM   2728  CB  ASP A 182      32.235  -6.707 -22.571  1.00 53.74           C  
ATOM   2729  HB2 ASP A 182      31.210  -6.379 -22.399  1.00 53.74           H  
ATOM   2730  HB3 ASP A 182      32.167  -7.709 -22.996  1.00 53.74           H  
ATOM   2731  O   ASP A 182      33.072  -7.377 -25.425  1.00 53.74           O  
ATOM   2732  CG  ASP A 182      32.944  -6.872 -21.202  1.00 53.74           C  
ATOM   2733  OD1 ASP A 182      34.170  -6.672 -21.079  1.00 53.74           O  
ATOM   2734  OD2 ASP A 182      32.298  -7.395 -20.255  1.00 53.74           O  
ATOM   2735  N   ASP A 183      31.928  -5.515 -25.921  1.00 54.49           N  
ATOM   2736  H   ASP A 183      31.622  -4.604 -25.608  1.00 54.49           H  
ATOM   2737  CA  ASP A 183      31.622  -5.885 -27.310  1.00 54.49           C  
ATOM   2738  HA  ASP A 183      32.482  -6.428 -27.700  1.00 54.49           H  
ATOM   2739  C   ASP A 183      31.395  -4.703 -28.281  1.00 54.49           C  
ATOM   2740  CB  ASP A 183      30.422  -6.853 -27.330  1.00 54.49           C  
ATOM   2741  HB2 ASP A 183      30.310  -7.256 -28.337  1.00 54.49           H  
ATOM   2742  HB3 ASP A 183      30.650  -7.701 -26.684  1.00 54.49           H  
ATOM   2743  O   ASP A 183      31.355  -3.531 -27.901  1.00 54.49           O  
ATOM   2744  CG  ASP A 183      29.073  -6.265 -26.905  1.00 54.49           C  
ATOM   2745  OD1 ASP A 183      28.822  -5.059 -27.096  1.00 54.49           O  
ATOM   2746  OD2 ASP A 183      28.258  -7.084 -26.416  1.00 54.49           O  
ATOM   2747  N   ASP A 184      31.203  -5.046 -29.562  1.00 52.19           N  
ATOM   2748  H   ASP A 184      31.372  -6.010 -29.813  1.00 52.19           H  
ATOM   2749  CA  ASP A 184      30.948  -4.123 -30.679  1.00 52.19           C  
ATOM   2750  HA  ASP A 184      31.782  -3.425 -30.751  1.00 52.19           H  
ATOM   2751  C   ASP A 184      29.653  -3.295 -30.531  1.00 52.19           C  
ATOM   2752  CB  ASP A 184      30.862  -4.925 -31.997  1.00 52.19           C  
ATOM   2753  HB2 ASP A 184      30.674  -4.231 -32.815  1.00 52.19           H  
ATOM   2754  HB3 ASP A 184      30.004  -5.595 -31.932  1.00 52.19           H  
ATOM   2755  O   ASP A 184      29.451  -2.341 -31.280  1.00 52.19           O  
ATOM   2756  CG  ASP A 184      32.103  -5.751 -32.363  1.00 52.19           C  
ATOM   2757  OD1 ASP A 184      33.211  -5.427 -31.886  1.00 52.19           O  
ATOM   2758  OD2 ASP A 184      31.924  -6.732 -33.121  1.00 52.19           O  
ATOM   2759  N   ARG A 185      28.757  -3.645 -29.592  1.00 53.77           N  
ATOM   2760  H   ARG A 185      29.035  -4.340 -28.914  1.00 53.77           H  
ATOM   2761  CA  ARG A 185      27.518  -2.896 -29.300  1.00 53.77           C  
ATOM   2762  HA  ARG A 185      27.241  -2.314 -30.180  1.00 53.77           H  
ATOM   2763  C   ARG A 185      27.694  -1.860 -28.199  1.00 53.77           C  
ATOM   2764  CB  ARG A 185      26.363  -3.841 -28.952  1.00 53.77           C  
ATOM   2765  HB2 ARG A 185      25.495  -3.240 -28.679  1.00 53.77           H  
ATOM   2766  HB3 ARG A 185      26.620  -4.465 -28.097  1.00 53.77           H  
ATOM   2767  O   ARG A 185      26.712  -1.265 -27.763  1.00 53.77           O  
ATOM   2768  CG  ARG A 185      25.979  -4.713 -30.141  1.00 53.77           C  
ATOM   2769  HG2 ARG A 185      25.838  -4.079 -31.016  1.00 53.77           H  
ATOM   2770  HG3 ARG A 185      26.763  -5.442 -30.346  1.00 53.77           H  
ATOM   2771  CD  ARG A 185      24.666  -5.425 -29.817  1.00 53.77           C  
ATOM   2772  HD2 ARG A 185      24.831  -6.157 -29.026  1.00 53.77           H  
ATOM   2773  HD3 ARG A 185      23.953  -4.689 -29.445  1.00 53.77           H  
ATOM   2774  NE  ARG A 185      24.098  -6.040 -31.028  1.00 53.77           N  
ATOM   2775  HE  ARG A 185      23.609  -5.410 -31.648  1.00 53.77           H  
ATOM   2776  NH1 ARG A 185      24.979  -8.139 -30.761  1.00 53.77           N  
ATOM   2777 HH11 ARG A 185      25.454  -7.798 -29.937  1.00 53.77           H  
ATOM   2778 HH12 ARG A 185      25.197  -9.051 -31.137  1.00 53.77           H  
ATOM   2779  NH2 ARG A 185      23.767  -7.654 -32.583  1.00 53.77           N  
ATOM   2780 HH21 ARG A 185      23.950  -8.577 -32.948  1.00 53.77           H  
ATOM   2781 HH22 ARG A 185      23.304  -6.970 -33.165  1.00 53.77           H  
ATOM   2782  CZ  ARG A 185      24.281  -7.275 -31.446  1.00 53.77           C  
ATOM   2783  N   LEU A 186      28.931  -1.652 -27.765  1.00 56.03           N  
ATOM   2784  H   LEU A 186      29.659  -2.250 -28.129  1.00 56.03           H  
ATOM   2785  CA  LEU A 186      29.283  -0.742 -26.692  1.00 56.03           C  
ATOM   2786  HA  LEU A 186      30.358  -0.890 -26.589  1.00 56.03           H  
ATOM   2787  C   LEU A 186      28.647  -1.116 -25.330  1.00 56.03           C  
ATOM   2788  CB  LEU A 186      29.113   0.732 -27.121  1.00 56.03           C  
ATOM   2789  HB2 LEU A 186      28.051   0.929 -27.269  1.00 56.03           H  
ATOM   2790  HB3 LEU A 186      29.450   1.374 -26.308  1.00 56.03           H  
ATOM   2791  O   LEU A 186      28.509  -0.255 -24.464  1.00 56.03           O  
ATOM   2792  CG  LEU A 186      29.879   1.123 -28.401  1.00 56.03           C  
ATOM   2793  HG  LEU A 186      29.602   0.460 -29.220  1.00 56.03           H  
ATOM   2794  CD1 LEU A 186      29.500   2.547 -28.808  1.00 56.03           C  
ATOM   2795 HD11 LEU A 186      28.425   2.594 -28.978  1.00 56.03           H  
ATOM   2796 HD12 LEU A 186      29.769   3.248 -28.018  1.00 56.03           H  
ATOM   2797 HD13 LEU A 186      30.011   2.818 -29.732  1.00 56.03           H  
ATOM   2798  CD2 LEU A 186      31.400   1.075 -28.218  1.00 56.03           C  
ATOM   2799 HD21 LEU A 186      31.888   1.416 -29.131  1.00 56.03           H  
ATOM   2800 HD22 LEU A 186      31.693   1.716 -27.386  1.00 56.03           H  
ATOM   2801 HD23 LEU A 186      31.717   0.050 -28.028  1.00 56.03           H  
ATOM   2802  N   ASP A 187      28.279  -2.392 -25.121  1.00 65.96           N  
ATOM   2803  H   ASP A 187      28.456  -3.071 -25.847  1.00 65.96           H  
ATOM   2804  CA  ASP A 187      27.617  -2.863 -23.890  1.00 65.96           C  
ATOM   2805  HA  ASP A 187      26.963  -2.065 -23.537  1.00 65.96           H  
ATOM   2806  C   ASP A 187      28.642  -3.157 -22.779  1.00 65.96           C  
ATOM   2807  CB  ASP A 187      26.716  -4.083 -24.196  1.00 65.96           C  
ATOM   2808  HB2 ASP A 187      26.090  -3.842 -25.055  1.00 65.96           H  
ATOM   2809  HB3 ASP A 187      27.350  -4.924 -24.477  1.00 65.96           H  
ATOM   2810  O   ASP A 187      29.589  -3.930 -22.964  1.00 65.96           O  
ATOM   2811  CG  ASP A 187      25.783  -4.521 -23.044  1.00 65.96           C  
ATOM   2812  OD1 ASP A 187      25.538  -3.716 -22.121  1.00 65.96           O  
ATOM   2813  OD2 ASP A 187      25.303  -5.694 -23.071  1.00 65.96           O  
ATOM   2814  N   THR A 188      28.445  -2.564 -21.604  1.00 79.28           N  
ATOM   2815  H   THR A 188      27.607  -2.011 -21.488  1.00 79.28           H  
ATOM   2816  CA  THR A 188      29.310  -2.705 -20.423  1.00 79.28           C  
ATOM   2817  HA  THR A 188      30.342  -2.818 -20.756  1.00 79.28           H  
ATOM   2818  C   THR A 188      28.959  -3.949 -19.596  1.00 79.28           C  
ATOM   2819  CB  THR A 188      29.234  -1.437 -19.551  1.00 79.28           C  
ATOM   2820  HB  THR A 188      29.751  -1.610 -18.607  1.00 79.28           H  
ATOM   2821  O   THR A 188      27.892  -4.549 -19.737  1.00 79.28           O  
ATOM   2822  CG2 THR A 188      29.874  -0.235 -20.245  1.00 79.28           C  
ATOM   2823 HG21 THR A 188      30.914  -0.459 -20.485  1.00 79.28           H  
ATOM   2824 HG22 THR A 188      29.841   0.628 -19.581  1.00 79.28           H  
ATOM   2825 HG23 THR A 188      29.337   0.001 -21.164  1.00 79.28           H  
ATOM   2826  OG1 THR A 188      27.891  -1.091 -19.294  1.00 79.28           O  
ATOM   2827  HG1 THR A 188      27.723  -1.089 -18.349  1.00 79.28           H  
ATOM   2828  N   PHE A 189      29.848  -4.362 -18.682  1.00 84.24           N  
ATOM   2829  H   PHE A 189      30.759  -3.927 -18.654  1.00 84.24           H  
ATOM   2830  CA  PHE A 189      29.569  -5.494 -17.783  1.00 84.24           C  
ATOM   2831  HA  PHE A 189      29.366  -6.373 -18.396  1.00 84.24           H  
ATOM   2832  C   PHE A 189      28.327  -5.257 -16.901  1.00 84.24           C  
ATOM   2833  CB  PHE A 189      30.805  -5.790 -16.924  1.00 84.24           C  
ATOM   2834  HB2 PHE A 189      31.054  -4.912 -16.328  1.00 84.24           H  
ATOM   2835  HB3 PHE A 189      31.651  -5.999 -17.578  1.00 84.24           H  
ATOM   2836  O   PHE A 189      27.464  -6.134 -16.776  1.00 84.24           O  
ATOM   2837  CG  PHE A 189      30.589  -6.979 -16.011  1.00 84.24           C  
ATOM   2838  CD1 PHE A 189      30.327  -6.794 -14.641  1.00 84.24           C  
ATOM   2839  HD1 PHE A 189      30.355  -5.803 -14.212  1.00 84.24           H  
ATOM   2840  CD2 PHE A 189      30.579  -8.275 -16.555  1.00 84.24           C  
ATOM   2841  HD2 PHE A 189      30.781  -8.417 -17.606  1.00 84.24           H  
ATOM   2842  CE1 PHE A 189      30.016  -7.898 -13.830  1.00 84.24           C  
ATOM   2843  HE1 PHE A 189      29.794  -7.754 -12.783  1.00 84.24           H  
ATOM   2844  CE2 PHE A 189      30.284  -9.379 -15.738  1.00 84.24           C  
ATOM   2845  HE2 PHE A 189      30.253 -10.371 -16.164  1.00 84.24           H  
ATOM   2846  CZ  PHE A 189      29.985  -9.189 -14.380  1.00 84.24           C  
ATOM   2847  HZ  PHE A 189      29.727 -10.037 -13.763  1.00 84.24           H  
ATOM   2848  N   VAL A 190      28.231  -4.054 -16.324  1.00 88.28           N  
ATOM   2849  H   VAL A 190      28.980  -3.401 -16.504  1.00 88.28           H  
ATOM   2850  CA  VAL A 190      27.022  -3.518 -15.684  1.00 88.28           C  
ATOM   2851  HA  VAL A 190      26.305  -4.322 -15.519  1.00 88.28           H  
ATOM   2852  C   VAL A 190      26.409  -2.520 -16.655  1.00 88.28           C  
ATOM   2853  CB  VAL A 190      27.332  -2.862 -14.325  1.00 88.28           C  
ATOM   2854  HB  VAL A 190      28.016  -2.025 -14.466  1.00 88.28           H  
ATOM   2855  O   VAL A 190      26.903  -1.400 -16.785  1.00 88.28           O  
ATOM   2856  CG1 VAL A 190      26.048  -2.347 -13.664  1.00 88.28           C  
ATOM   2857 HG11 VAL A 190      25.287  -3.127 -13.643  1.00 88.28           H  
ATOM   2858 HG12 VAL A 190      26.246  -2.023 -12.642  1.00 88.28           H  
ATOM   2859 HG13 VAL A 190      25.664  -1.495 -14.225  1.00 88.28           H  
ATOM   2860  CG2 VAL A 190      28.001  -3.860 -13.377  1.00 88.28           C  
ATOM   2861 HG21 VAL A 190      27.388  -4.757 -13.282  1.00 88.28           H  
ATOM   2862 HG22 VAL A 190      28.981  -4.132 -13.769  1.00 88.28           H  
ATOM   2863 HG23 VAL A 190      28.145  -3.405 -12.398  1.00 88.28           H  
ATOM   2864  N   GLY A 191      25.386  -2.959 -17.376  1.00 89.92           N  
ATOM   2865  H   GLY A 191      24.996  -3.866 -17.163  1.00 89.92           H  
ATOM   2866  CA  GLY A 191      24.822  -2.245 -18.516  1.00 89.92           C  
ATOM   2867  HA2 GLY A 191      25.262  -2.640 -19.431  1.00 89.92           H  
ATOM   2868  HA3 GLY A 191      25.058  -1.182 -18.463  1.00 89.92           H  
ATOM   2869  C   GLY A 191      23.308  -2.392 -18.592  1.00 89.92           C  
ATOM   2870  O   GLY A 191      22.632  -2.690 -17.605  1.00 89.92           O  
ATOM   2871  N   PHE A 192      22.750  -2.204 -19.781  1.00 91.13           N  
ATOM   2872  H   PHE A 192      23.344  -2.085 -20.589  1.00 91.13           H  
ATOM   2873  CA  PHE A 192      21.307  -2.267 -19.995  1.00 91.13           C  
ATOM   2874  HA  PHE A 192      20.814  -2.573 -19.072  1.00 91.13           H  
ATOM   2875  C   PHE A 192      20.965  -3.336 -21.030  1.00 91.13           C  
ATOM   2876  CB  PHE A 192      20.760  -0.874 -20.326  1.00 91.13           C  
ATOM   2877  HB2 PHE A 192      21.273  -0.488 -21.207  1.00 91.13           H  
ATOM   2878  HB3 PHE A 192      19.704  -0.970 -20.578  1.00 91.13           H  
ATOM   2879  O   PHE A 192      21.686  -3.571 -21.993  1.00 91.13           O  
ATOM   2880  CG  PHE A 192      20.895   0.119 -19.179  1.00 91.13           C  
ATOM   2881  CD1 PHE A 192      19.871   0.242 -18.220  1.00 91.13           C  
ATOM   2882  HD1 PHE A 192      18.982  -0.363 -18.310  1.00 91.13           H  
ATOM   2883  CD2 PHE A 192      22.054   0.907 -19.056  1.00 91.13           C  
ATOM   2884  HD2 PHE A 192      22.846   0.817 -19.784  1.00 91.13           H  
ATOM   2885  CE1 PHE A 192      20.003   1.147 -17.149  1.00 91.13           C  
ATOM   2886  HE1 PHE A 192      19.212   1.237 -16.420  1.00 91.13           H  
ATOM   2887  CE2 PHE A 192      22.182   1.819 -17.994  1.00 91.13           C  
ATOM   2888  HE2 PHE A 192      23.065   2.438 -17.935  1.00 91.13           H  
ATOM   2889  CZ  PHE A 192      21.160   1.938 -17.036  1.00 91.13           C  
ATOM   2890  HZ  PHE A 192      21.259   2.639 -16.221  1.00 91.13           H  
ATOM   2891  N   ALA A 193      19.857  -4.040 -20.816  1.00 90.12           N  
ATOM   2892  H   ALA A 193      19.255  -3.738 -20.063  1.00 90.12           H  
ATOM   2893  CA  ALA A 193      19.272  -4.856 -21.864  1.00 90.12           C  
ATOM   2894  HA  ALA A 193      20.062  -5.402 -22.380  1.00 90.12           H  
ATOM   2895  C   ALA A 193      18.594  -3.920 -22.869  1.00 90.12           C  
ATOM   2896  CB  ALA A 193      18.297  -5.868 -21.253  1.00 90.12           C  
ATOM   2897  HB1 ALA A 193      17.504  -5.337 -20.727  1.00 90.12           H  
ATOM   2898  HB2 ALA A 193      18.820  -6.518 -20.552  1.00 90.12           H  
ATOM   2899  HB3 ALA A 193      17.848  -6.466 -22.046  1.00 90.12           H  
ATOM   2900  O   ALA A 193      17.832  -3.039 -22.463  1.00 90.12           O  
ATOM   2901  N   GLN A 194      18.862  -4.130 -24.156  1.00 86.92           N  
ATOM   2902  H   GLN A 194      19.521  -4.847 -24.421  1.00 86.92           H  
ATOM   2903  CA  GLN A 194      18.332  -3.296 -25.229  1.00 86.92           C  
ATOM   2904  HA  GLN A 194      17.397  -2.860 -24.877  1.00 86.92           H  
ATOM   2905  C   GLN A 194      18.015  -4.113 -26.486  1.00 86.92           C  
ATOM   2906  CB  GLN A 194      19.321  -2.149 -25.524  1.00 86.92           C  
ATOM   2907  HB2 GLN A 194      18.793  -1.354 -26.050  1.00 86.92           H  
ATOM   2908  HB3 GLN A 194      19.662  -1.733 -24.576  1.00 86.92           H  
ATOM   2909  O   GLN A 194      18.616  -5.168 -26.723  1.00 86.92           O  
ATOM   2910  CG  GLN A 194      20.525  -2.582 -26.388  1.00 86.92           C  
ATOM   2911  HG2 GLN A 194      20.281  -2.382 -27.432  1.00 86.92           H  
ATOM   2912  HG3 GLN A 194      20.707  -3.651 -26.274  1.00 86.92           H  
ATOM   2913  CD  GLN A 194      21.827  -1.896 -26.014  1.00 86.92           C  
ATOM   2914  NE2 GLN A 194      22.591  -1.353 -26.939  1.00 86.92           N  
ATOM   2915 HE21 GLN A 194      23.450  -0.940 -26.607  1.00 86.92           H  
ATOM   2916 HE22 GLN A 194      22.258  -1.159 -27.873  1.00 86.92           H  
ATOM   2917  OE1 GLN A 194      22.206  -1.905 -24.864  1.00 86.92           O  
ATOM   2918  N   SER A 195      17.134  -3.581 -27.327  1.00 86.73           N  
ATOM   2919  H   SER A 195      16.656  -2.736 -27.047  1.00 86.73           H  
ATOM   2920  CA  SER A 195      16.865  -4.084 -28.675  1.00 86.73           C  
ATOM   2921  HA  SER A 195      17.562  -4.896 -28.884  1.00 86.73           H  
ATOM   2922  C   SER A 195      17.127  -3.014 -29.739  1.00 86.73           C  
ATOM   2923  CB  SER A 195      15.458  -4.692 -28.783  1.00 86.73           C  
ATOM   2924  HB2 SER A 195      15.167  -4.749 -29.832  1.00 86.73           H  
ATOM   2925  HB3 SER A 195      15.490  -5.706 -28.384  1.00 86.73           H  
ATOM   2926  O   SER A 195      16.964  -1.821 -29.493  1.00 86.73           O  
ATOM   2927  OG  SER A 195      14.483  -3.976 -28.064  1.00 86.73           O  
ATOM   2928  HG  SER A 195      14.424  -4.400 -27.205  1.00 86.73           H  
ATOM   2929  N   HIS A 196      17.561  -3.466 -30.923  1.00 80.76           N  
ATOM   2930  H   HIS A 196      17.642  -4.463 -31.058  1.00 80.76           H  
ATOM   2931  CA  HIS A 196      17.856  -2.619 -32.084  1.00 80.76           C  
ATOM   2932  HA  HIS A 196      17.643  -1.578 -31.842  1.00 80.76           H  
ATOM   2933  C   HIS A 196      16.990  -3.076 -33.264  1.00 80.76           C  
ATOM   2934  CB  HIS A 196      19.343  -2.696 -32.471  1.00 80.76           C  
ATOM   2935  HB2 HIS A 196      19.517  -2.021 -33.309  1.00 80.76           H  
ATOM   2936  HB3 HIS A 196      19.585  -3.705 -32.804  1.00 80.76           H  
ATOM   2937  O   HIS A 196      17.318  -4.086 -33.894  1.00 80.76           O  
ATOM   2938  CG  HIS A 196      20.295  -2.336 -31.369  1.00 80.76           C  
ATOM   2939  CD2 HIS A 196      20.921  -1.134 -31.179  1.00 80.76           C  
ATOM   2940  HD2 HIS A 196      20.793  -0.249 -31.785  1.00 80.76           H  
ATOM   2941  ND1 HIS A 196      20.765  -3.202 -30.411  1.00 80.76           N  
ATOM   2942  HD1 HIS A 196      20.456  -4.152 -30.266  1.00 80.76           H  
ATOM   2943  CE1 HIS A 196      21.669  -2.547 -29.672  1.00 80.76           C  
ATOM   2944  HE1 HIS A 196      22.227  -2.980 -28.856  1.00 80.76           H  
ATOM   2945  NE2 HIS A 196      21.783  -1.278 -30.081  1.00 80.76           N  
ATOM   2946  N   PRO A 197      15.879  -2.392 -33.579  1.00 76.01           N  
ATOM   2947  CA  PRO A 197      15.006  -2.804 -34.676  1.00 76.01           C  
ATOM   2948  HA  PRO A 197      14.729  -3.849 -34.543  1.00 76.01           H  
ATOM   2949  C   PRO A 197      15.652  -2.679 -36.068  1.00 76.01           C  
ATOM   2950  CB  PRO A 197      13.745  -1.944 -34.534  1.00 76.01           C  
ATOM   2951  HB2 PRO A 197      13.315  -1.675 -35.499  1.00 76.01           H  
ATOM   2952  HB3 PRO A 197      13.010  -2.476 -33.930  1.00 76.01           H  
ATOM   2953  O   PRO A 197      15.182  -3.335 -36.995  1.00 76.01           O  
ATOM   2954  CG  PRO A 197      14.223  -0.713 -33.772  1.00 76.01           C  
ATOM   2955  HG2 PRO A 197      13.419  -0.232 -33.214  1.00 76.01           H  
ATOM   2956  HG3 PRO A 197      14.673  -0.021 -34.484  1.00 76.01           H  
ATOM   2957  CD  PRO A 197      15.303  -1.268 -32.855  1.00 76.01           C  
ATOM   2958  HD2 PRO A 197      16.034  -0.485 -32.654  1.00 76.01           H  
ATOM   2959  HD3 PRO A 197      14.859  -1.615 -31.922  1.00 76.01           H  
ATOM   2960  N   TYR A 198      16.723  -1.889 -36.224  1.00 72.80           N  
ATOM   2961  H   TYR A 198      17.049  -1.366 -35.423  1.00 72.80           H  
ATOM   2962  CA  TYR A 198      17.350  -1.601 -37.524  1.00 72.80           C  
ATOM   2963  HA  TYR A 198      16.829  -2.172 -38.293  1.00 72.80           H  
ATOM   2964  C   TYR A 198      18.822  -2.050 -37.639  1.00 72.80           C  
ATOM   2965  CB  TYR A 198      17.150  -0.118 -37.868  1.00 72.80           C  
ATOM   2966  HB2 TYR A 198      17.731   0.475 -37.162  1.00 72.80           H  
ATOM   2967  HB3 TYR A 198      17.544   0.060 -38.868  1.00 72.80           H  
ATOM   2968  O   TYR A 198      19.529  -1.578 -38.519  1.00 72.80           O  
ATOM   2969  CG  TYR A 198      15.707   0.354 -37.854  1.00 72.80           C  
ATOM   2970  CD1 TYR A 198      14.805  -0.124 -38.824  1.00 72.80           C  
ATOM   2971  HD1 TYR A 198      15.150  -0.818 -39.576  1.00 72.80           H  
ATOM   2972  CD2 TYR A 198      15.266   1.260 -36.872  1.00 72.80           C  
ATOM   2973  HD2 TYR A 198      15.964   1.643 -36.143  1.00 72.80           H  
ATOM   2974  CE1 TYR A 198      13.461   0.295 -38.805  1.00 72.80           C  
ATOM   2975  HE1 TYR A 198      12.760  -0.069 -39.542  1.00 72.80           H  
ATOM   2976  CE2 TYR A 198      13.921   1.674 -36.840  1.00 72.80           C  
ATOM   2977  HE2 TYR A 198      13.589   2.366 -36.081  1.00 72.80           H  
ATOM   2978  OH  TYR A 198      11.715   1.580 -37.779  1.00 72.80           O  
ATOM   2979  HH  TYR A 198      11.566   2.178 -37.043  1.00 72.80           H  
ATOM   2980  CZ  TYR A 198      13.017   1.191 -37.811  1.00 72.80           C  
ATOM   2981  N   GLU A 199      19.279  -2.966 -36.773  1.00 64.45           N  
ATOM   2982  H   GLU A 199      18.608  -3.322 -36.107  1.00 64.45           H  
ATOM   2983  CA  GLU A 199      20.652  -3.533 -36.704  1.00 64.45           C  
ATOM   2984  HA  GLU A 199      20.655  -4.239 -35.873  1.00 64.45           H  
ATOM   2985  C   GLU A 199      21.785  -2.545 -36.361  1.00 64.45           C  
ATOM   2986  CB  GLU A 199      20.996  -4.360 -37.964  1.00 64.45           C  
ATOM   2987  HB2 GLU A 199      21.994  -4.778 -37.835  1.00 64.45           H  
ATOM   2988  HB3 GLU A 199      21.011  -3.713 -38.840  1.00 64.45           H  
ATOM   2989  O   GLU A 199      22.816  -2.964 -35.832  1.00 64.45           O  
ATOM   2990  CG  GLU A 199      20.017  -5.524 -38.202  1.00 64.45           C  
ATOM   2991  HG2 GLU A 199      19.969  -6.118 -37.289  1.00 64.45           H  
ATOM   2992  HG3 GLU A 199      19.021  -5.121 -38.387  1.00 64.45           H  
ATOM   2993  CD  GLU A 199      20.397  -6.448 -39.377  1.00 64.45           C  
ATOM   2994  OE1 GLU A 199      19.748  -7.516 -39.491  1.00 64.45           O  
ATOM   2995  OE2 GLU A 199      21.326  -6.127 -40.152  1.00 64.45           O  
ATOM   2996  N   ASP A 200      21.569  -1.253 -36.589  1.00 62.47           N  
ATOM   2997  H   ASP A 200      20.761  -1.028 -37.152  1.00 62.47           H  
ATOM   2998  CA  ASP A 200      22.533  -0.179 -36.400  1.00 62.47           C  
ATOM   2999  HA  ASP A 200      23.524  -0.597 -36.580  1.00 62.47           H  
ATOM   3000  C   ASP A 200      22.566   0.378 -34.964  1.00 62.47           C  
ATOM   3001  CB  ASP A 200      22.253   0.896 -37.467  1.00 62.47           C  
ATOM   3002  HB2 ASP A 200      22.539   1.871 -37.073  1.00 62.47           H  
ATOM   3003  HB3 ASP A 200      21.180   0.937 -37.657  1.00 62.47           H  
ATOM   3004  O   ASP A 200      21.539   0.560 -34.304  1.00 62.47           O  
ATOM   3005  CG  ASP A 200      23.000   0.669 -38.791  1.00 62.47           C  
ATOM   3006  OD1 ASP A 200      24.103   0.071 -38.739  1.00 62.47           O  
ATOM   3007  OD2 ASP A 200      22.542   1.186 -39.837  1.00 62.47           O  
ATOM   3008  N   GLY A 201      23.792   0.616 -34.484  1.00 64.89           N  
ATOM   3009  H   GLY A 201      24.565   0.465 -35.116  1.00 64.89           H  
ATOM   3010  CA  GLY A 201      24.113   0.926 -33.091  1.00 64.89           C  
ATOM   3011  HA2 GLY A 201      23.463   0.338 -32.443  1.00 64.89           H  
ATOM   3012  HA3 GLY A 201      25.139   0.618 -32.890  1.00 64.89           H  
ATOM   3013  C   GLY A 201      23.972   2.396 -32.682  1.00 64.89           C  
ATOM   3014  O   GLY A 201      23.730   3.299 -33.481  1.00 64.89           O  
ATOM   3015  N   GLY A 202      24.161   2.608 -31.387  1.00 73.13           N  
ATOM   3016  H   GLY A 202      24.382   1.809 -30.810  1.00 73.13           H  
ATOM   3017  CA  GLY A 202      24.164   3.881 -30.674  1.00 73.13           C  
ATOM   3018  HA2 GLY A 202      24.779   4.610 -31.201  1.00 73.13           H  
ATOM   3019  HA3 GLY A 202      23.147   4.264 -30.590  1.00 73.13           H  
ATOM   3020  C   GLY A 202      24.760   3.661 -29.284  1.00 73.13           C  
ATOM   3021  O   GLY A 202      25.255   2.567 -29.001  1.00 73.13           O  
ATOM   3022  N   THR A 203      24.763   4.683 -28.434  1.00 79.68           N  
ATOM   3023  H   THR A 203      24.245   5.520 -28.660  1.00 79.68           H  
ATOM   3024  CA  THR A 203      25.422   4.604 -27.121  1.00 79.68           C  
ATOM   3025  HA  THR A 203      25.927   3.642 -27.035  1.00 79.68           H  
ATOM   3026  C   THR A 203      24.402   4.646 -25.991  1.00 79.68           C  
ATOM   3027  CB  THR A 203      26.525   5.661 -26.932  1.00 79.68           C  
ATOM   3028  HB  THR A 203      27.058   5.400 -26.018  1.00 79.68           H  
ATOM   3029  O   THR A 203      23.349   5.273 -26.104  1.00 79.68           O  
ATOM   3030  CG2 THR A 203      27.553   5.688 -28.069  1.00 79.68           C  
ATOM   3031 HG21 THR A 203      28.555   5.663 -27.640  1.00 79.68           H  
ATOM   3032 HG22 THR A 203      27.436   4.825 -28.724  1.00 79.68           H  
ATOM   3033 HG23 THR A 203      27.443   6.599 -28.657  1.00 79.68           H  
ATOM   3034  OG1 THR A 203      25.967   6.937 -26.731  1.00 79.68           O  
ATOM   3035  HG1 THR A 203      26.279   7.595 -27.358  1.00 79.68           H  
ATOM   3036  N   ILE A 204      24.702   3.946 -24.896  1.00 85.45           N  
ATOM   3037  H   ILE A 204      25.577   3.442 -24.863  1.00 85.45           H  
ATOM   3038  CA  ILE A 204      23.919   3.999 -23.661  1.00 85.45           C  
ATOM   3039  HA  ILE A 204      23.190   4.806 -23.730  1.00 85.45           H  
ATOM   3040  C   ILE A 204      24.877   4.312 -22.523  1.00 85.45           C  
ATOM   3041  CB  ILE A 204      23.153   2.690 -23.403  1.00 85.45           C  
ATOM   3042  HB  ILE A 204      23.878   1.877 -23.361  1.00 85.45           H  
ATOM   3043  O   ILE A 204      25.761   3.519 -22.205  1.00 85.45           O  
ATOM   3044  CG1 ILE A 204      22.136   2.414 -24.527  1.00 85.45           C  
ATOM   3045 HG12 ILE A 204      21.237   3.014 -24.389  1.00 85.45           H  
ATOM   3046 HG13 ILE A 204      22.557   2.655 -25.503  1.00 85.45           H  
ATOM   3047  CG2 ILE A 204      22.410   2.764 -22.054  1.00 85.45           C  
ATOM   3048 HG21 ILE A 204      21.829   1.858 -21.883  1.00 85.45           H  
ATOM   3049 HG22 ILE A 204      21.738   3.623 -22.058  1.00 85.45           H  
ATOM   3050 HG23 ILE A 204      23.119   2.865 -21.233  1.00 85.45           H  
ATOM   3051  CD1 ILE A 204      21.783   0.940 -24.559  1.00 85.45           C  
ATOM   3052 HD11 ILE A 204      21.075   0.745 -25.364  1.00 85.45           H  
ATOM   3053 HD12 ILE A 204      21.359   0.595 -23.616  1.00 85.45           H  
ATOM   3054 HD13 ILE A 204      22.717   0.412 -24.749  1.00 85.45           H  
ATOM   3055  N   ASN A 205      24.671   5.456 -21.883  1.00 86.49           N  
ATOM   3056  H   ASN A 205      23.911   6.040 -22.201  1.00 86.49           H  
ATOM   3057  CA  ASN A 205      25.523   5.955 -20.817  1.00 86.49           C  
ATOM   3058  HA  ASN A 205      26.370   5.281 -20.692  1.00 86.49           H  
ATOM   3059  C   ASN A 205      24.752   5.989 -19.495  1.00 86.49           C  
ATOM   3060  CB  ASN A 205      26.097   7.319 -21.229  1.00 86.49           C  
ATOM   3061  HB2 ASN A 205      26.724   7.715 -20.429  1.00 86.49           H  
ATOM   3062  HB3 ASN A 205      25.284   8.023 -21.406  1.00 86.49           H  
ATOM   3063  O   ASN A 205      23.683   6.593 -19.380  1.00 86.49           O  
ATOM   3064  CG  ASN A 205      26.947   7.213 -22.482  1.00 86.49           C  
ATOM   3065  ND2 ASN A 205      26.598   7.923 -23.530  1.00 86.49           N  
ATOM   3066 HD21 ASN A 205      25.840   8.589 -23.492  1.00 86.49           H  
ATOM   3067 HD22 ASN A 205      27.096   7.793 -24.399  1.00 86.49           H  
ATOM   3068  OD1 ASN A 205      27.920   6.476 -22.519  1.00 86.49           O  
ATOM   3069  N   TYR A 206      25.303   5.345 -18.467  1.00 90.51           N  
ATOM   3070  H   TYR A 206      26.190   4.884 -18.615  1.00 90.51           H  
ATOM   3071  CA  TYR A 206      24.773   5.418 -17.108  1.00 90.51           C  
ATOM   3072  HA  TYR A 206      23.686   5.473 -17.161  1.00 90.51           H  
ATOM   3073  C   TYR A 206      25.281   6.677 -16.393  1.00 90.51           C  
ATOM   3074  CB  TYR A 206      25.148   4.152 -16.328  1.00 90.51           C  
ATOM   3075  HB2 TYR A 206      24.727   3.278 -16.825  1.00 90.51           H  
ATOM   3076  HB3 TYR A 206      26.232   4.043 -16.347  1.00 90.51           H  
ATOM   3077  O   TYR A 206      26.484   6.895 -16.286  1.00 90.51           O  
ATOM   3078  CG  TYR A 206      24.675   4.166 -14.887  1.00 90.51           C  
ATOM   3079  CD1 TYR A 206      25.609   4.048 -13.839  1.00 90.51           C  
ATOM   3080  HD1 TYR A 206      26.658   3.926 -14.064  1.00 90.51           H  
ATOM   3081  CD2 TYR A 206      23.311   4.355 -14.592  1.00 90.51           C  
ATOM   3082  HD2 TYR A 206      22.595   4.487 -15.389  1.00 90.51           H  
ATOM   3083  CE1 TYR A 206      25.183   4.097 -12.497  1.00 90.51           C  
ATOM   3084  HE1 TYR A 206      25.896   4.016 -11.690  1.00 90.51           H  
ATOM   3085  CE2 TYR A 206      22.890   4.414 -13.252  1.00 90.51           C  
ATOM   3086  HE2 TYR A 206      21.861   4.628 -13.005  1.00 90.51           H  
ATOM   3087  OH  TYR A 206      23.379   4.374 -10.924  1.00 90.51           O  
ATOM   3088  HH  TYR A 206      24.104   4.505 -10.307  1.00 90.51           H  
ATOM   3089  CZ  TYR A 206      23.815   4.265 -12.204  1.00 90.51           C  
ATOM   3090  N   HIS A 207      24.363   7.473 -15.842  1.00 91.39           N  
ATOM   3091  H   HIS A 207      23.395   7.201 -15.937  1.00 91.39           H  
ATOM   3092  CA  HIS A 207      24.639   8.768 -15.200  1.00 91.39           C  
ATOM   3093  HA  HIS A 207      25.685   9.027 -15.367  1.00 91.39           H  
ATOM   3094  C   HIS A 207      24.465   8.750 -13.675  1.00 91.39           C  
ATOM   3095  CB  HIS A 207      23.795   9.852 -15.883  1.00 91.39           C  
ATOM   3096  HB2 HIS A 207      22.779   9.490 -16.038  1.00 91.39           H  
ATOM   3097  HB3 HIS A 207      23.747  10.741 -15.254  1.00 91.39           H  
ATOM   3098  O   HIS A 207      24.301   9.798 -13.047  1.00 91.39           O  
ATOM   3099  CG  HIS A 207      24.381  10.290 -17.194  1.00 91.39           C  
ATOM   3100  CD2 HIS A 207      24.006   9.866 -18.433  1.00 91.39           C  
ATOM   3101  HD2 HIS A 207      23.252   9.132 -18.673  1.00 91.39           H  
ATOM   3102  ND1 HIS A 207      25.410  11.223 -17.314  1.00 91.39           N  
ATOM   3103  CE1 HIS A 207      25.645  11.328 -18.632  1.00 91.39           C  
ATOM   3104  HE1 HIS A 207      26.378  11.976 -19.090  1.00 91.39           H  
ATOM   3105  NE2 HIS A 207      24.814  10.539 -19.321  1.00 91.39           N  
ATOM   3106  HE2 HIS A 207      24.786  10.525 -20.330  1.00 91.39           H  
ATOM   3107  N   GLY A 208      24.479   7.568 -13.056  1.00 92.64           N  
ATOM   3108  H   GLY A 208      24.586   6.733 -13.613  1.00 92.64           H  
ATOM   3109  CA  GLY A 208      24.296   7.435 -11.613  1.00 92.64           C  
ATOM   3110  HA2 GLY A 208      24.818   8.254 -11.117  1.00 92.64           H  
ATOM   3111  HA3 GLY A 208      24.756   6.513 -11.259  1.00 92.64           H  
ATOM   3112  C   GLY A 208      22.829   7.475 -11.178  1.00 92.64           C  
ATOM   3113  O   GLY A 208      21.899   7.263 -11.964  1.00 92.64           O  
ATOM   3114  N   LEU A 209      22.622   7.760  -9.893  1.00 95.56           N  
ATOM   3115  H   LEU A 209      23.428   7.908  -9.301  1.00 95.56           H  
ATOM   3116  CA  LEU A 209      21.295   7.876  -9.299  1.00 95.56           C  
ATOM   3117  HA  LEU A 209      20.632   7.210  -9.851  1.00 95.56           H  
ATOM   3118  C   LEU A 209      20.717   9.284  -9.434  1.00 95.56           C  
ATOM   3119  CB  LEU A 209      21.311   7.423  -7.833  1.00 95.56           C  
ATOM   3120  HB2 LEU A 209      22.036   8.031  -7.292  1.00 95.56           H  
ATOM   3121  HB3 LEU A 209      20.329   7.601  -7.397  1.00 95.56           H  
ATOM   3122  O   LEU A 209      21.416  10.294  -9.363  1.00 95.56           O  
ATOM   3123  CG  LEU A 209      21.666   5.939  -7.663  1.00 95.56           C  
ATOM   3124  HG  LEU A 209      22.622   5.743  -8.148  1.00 95.56           H  
ATOM   3125  CD1 LEU A 209      21.808   5.621  -6.179  1.00 95.56           C  
ATOM   3126 HD11 LEU A 209      22.127   4.583  -6.080  1.00 95.56           H  
ATOM   3127 HD12 LEU A 209      20.859   5.774  -5.666  1.00 95.56           H  
ATOM   3128 HD13 LEU A 209      22.580   6.257  -5.744  1.00 95.56           H  
ATOM   3129  CD2 LEU A 209      20.603   5.014  -8.260  1.00 95.56           C  
ATOM   3130 HD21 LEU A 209      20.608   5.099  -9.347  1.00 95.56           H  
ATOM   3131 HD22 LEU A 209      20.844   3.980  -8.012  1.00 95.56           H  
ATOM   3132 HD23 LEU A 209      19.617   5.264  -7.869  1.00 95.56           H  
ATOM   3133  N   SER A 210      19.402   9.340  -9.589  1.00 97.81           N  
ATOM   3134  H   SER A 210      18.900   8.467  -9.651  1.00 97.81           H  
ATOM   3135  CA  SER A 210      18.624  10.565  -9.596  1.00 97.81           C  
ATOM   3136  HA  SER A 210      19.140  11.309  -8.990  1.00 97.81           H  
ATOM   3137  C   SER A 210      17.246  10.327  -8.982  1.00 97.81           C  
ATOM   3138  CB  SER A 210      18.524  11.079 -11.030  1.00 97.81           C  
ATOM   3139  HB2 SER A 210      19.524  11.135 -11.461  1.00 97.81           H  
ATOM   3140  HB3 SER A 210      17.936  10.372 -11.616  1.00 97.81           H  
ATOM   3141  O   SER A 210      16.722   9.213  -8.945  1.00 97.81           O  
ATOM   3142  OG  SER A 210      17.934  12.364 -11.075  1.00 97.81           O  
ATOM   3143  HG  SER A 210      18.606  13.002 -10.824  1.00 97.81           H  
ATOM   3144  N   THR A 211      16.650  11.402  -8.486  1.00 97.63           N  
ATOM   3145  H   THR A 211      17.120  12.290  -8.580  1.00 97.63           H  
ATOM   3146  CA  THR A 211      15.393  11.364  -7.749  1.00 97.63           C  
ATOM   3147  HA  THR A 211      15.420  10.518  -7.062  1.00 97.63           H  
ATOM   3148  C   THR A 211      14.187  11.198  -8.676  1.00 97.63           C  
ATOM   3149  CB  THR A 211      15.265  12.646  -6.922  1.00 97.63           C  
ATOM   3150  HB  THR A 211      15.253  13.513  -7.584  1.00 97.63           H  
ATOM   3151  O   THR A 211      14.070  11.888  -9.686  1.00 97.63           O  
ATOM   3152  CG2 THR A 211      14.014  12.645  -6.071  1.00 97.63           C  
ATOM   3153 HG21 THR A 211      13.974  11.697  -5.535  1.00 97.63           H  
ATOM   3154 HG22 THR A 211      13.131  12.748  -6.701  1.00 97.63           H  
ATOM   3155 HG23 THR A 211      14.037  13.476  -5.365  1.00 97.63           H  
ATOM   3156  OG1 THR A 211      16.350  12.766  -6.024  1.00 97.63           O  
ATOM   3157  HG1 THR A 211      16.336  13.663  -5.680  1.00 97.63           H  
ATOM   3158  N   GLN A 212      13.244  10.348  -8.273  1.00 98.06           N  
ATOM   3159  H   GLN A 212      13.436   9.780  -7.460  1.00 98.06           H  
ATOM   3160  CA  GLN A 212      11.894  10.254  -8.822  1.00 98.06           C  
ATOM   3161  HA  GLN A 212      11.758  11.026  -9.579  1.00 98.06           H  
ATOM   3162  C   GLN A 212      10.850  10.505  -7.734  1.00 98.06           C  
ATOM   3163  CB  GLN A 212      11.684   8.869  -9.454  1.00 98.06           C  
ATOM   3164  HB2 GLN A 212      10.617   8.659  -9.529  1.00 98.06           H  
ATOM   3165  HB3 GLN A 212      12.131   8.118  -8.803  1.00 98.06           H  
ATOM   3166  O   GLN A 212      11.070  10.184  -6.565  1.00 98.06           O  
ATOM   3167  CG  GLN A 212      12.298   8.741 -10.853  1.00 98.06           C  
ATOM   3168  HG2 GLN A 212      13.322   9.113 -10.837  1.00 98.06           H  
ATOM   3169  HG3 GLN A 212      12.323   7.684 -11.120  1.00 98.06           H  
ATOM   3170  CD  GLN A 212      11.510   9.491 -11.925  1.00 98.06           C  
ATOM   3171  NE2 GLN A 212      11.650   9.140 -13.181  1.00 98.06           N  
ATOM   3172 HE21 GLN A 212      11.130   9.684 -13.854  1.00 98.06           H  
ATOM   3173 HE22 GLN A 212      12.305   8.429 -13.471  1.00 98.06           H  
ATOM   3174  OE1 GLN A 212      10.723  10.388 -11.665  1.00 98.06           O  
ATOM   3175  N   THR A 213       9.693  11.039  -8.125  1.00 98.32           N  
ATOM   3176  H   THR A 213       9.567  11.248  -9.105  1.00 98.32           H  
ATOM   3177  CA  THR A 213       8.555  11.270  -7.224  1.00 98.32           C  
ATOM   3178  HA  THR A 213       8.753  10.804  -6.259  1.00 98.32           H  
ATOM   3179  C   THR A 213       7.306  10.632  -7.809  1.00 98.32           C  
ATOM   3180  CB  THR A 213       8.325  12.766  -6.965  1.00 98.32           C  
ATOM   3181  HB  THR A 213       8.127  13.276  -7.908  1.00 98.32           H  
ATOM   3182  O   THR A 213       6.907  10.963  -8.921  1.00 98.32           O  
ATOM   3183  CG2 THR A 213       7.176  13.026  -5.991  1.00 98.32           C  
ATOM   3184 HG21 THR A 213       7.085  14.096  -5.805  1.00 98.32           H  
ATOM   3185 HG22 THR A 213       7.370  12.514  -5.049  1.00 98.32           H  
ATOM   3186 HG23 THR A 213       6.235  12.671  -6.410  1.00 98.32           H  
ATOM   3187  OG1 THR A 213       9.469  13.327  -6.357  1.00 98.32           O  
ATOM   3188  HG1 THR A 213       9.449  14.270  -6.533  1.00 98.32           H  
ATOM   3189  N   ALA A 214       6.684   9.736  -7.048  1.00 98.33           N  
ATOM   3190  H   ALA A 214       7.066   9.536  -6.135  1.00 98.33           H  
ATOM   3191  CA  ALA A 214       5.431   9.087  -7.403  1.00 98.33           C  
ATOM   3192  HA  ALA A 214       5.242   9.207  -8.470  1.00 98.33           H  
ATOM   3193  C   ALA A 214       4.264   9.701  -6.626  1.00 98.33           C  
ATOM   3194  CB  ALA A 214       5.555   7.592  -7.099  1.00 98.33           C  
ATOM   3195  HB1 ALA A 214       4.659   7.071  -7.436  1.00 98.33           H  
ATOM   3196  HB2 ALA A 214       6.423   7.175  -7.610  1.00 98.33           H  
ATOM   3197  HB3 ALA A 214       5.671   7.449  -6.025  1.00 98.33           H  
ATOM   3198  O   ALA A 214       4.377   9.916  -5.418  1.00 98.33           O  
ATOM   3199  N   THR A 215       3.125   9.913  -7.285  1.00 98.18           N  
ATOM   3200  H   THR A 215       3.109   9.763  -8.284  1.00 98.18           H  
ATOM   3201  CA  THR A 215       1.844  10.178  -6.611  1.00 98.18           C  
ATOM   3202  HA  THR A 215       2.032  10.721  -5.684  1.00 98.18           H  
ATOM   3203  C   THR A 215       1.171   8.855  -6.265  1.00 98.18           C  
ATOM   3204  CB  THR A 215       0.909  11.040  -7.467  1.00 98.18           C  
ATOM   3205  HB  THR A 215       0.655  10.501  -8.380  1.00 98.18           H  
ATOM   3206  O   THR A 215       0.956   8.010  -7.136  1.00 98.18           O  
ATOM   3207  CG2 THR A 215      -0.374  11.425  -6.732  1.00 98.18           C  
ATOM   3208 HG21 THR A 215      -0.954  12.116  -7.343  1.00 98.18           H  
ATOM   3209 HG22 THR A 215      -0.139  11.897  -5.777  1.00 98.18           H  
ATOM   3210 HG23 THR A 215      -0.981  10.538  -6.547  1.00 98.18           H  
ATOM   3211  OG1 THR A 215       1.551  12.243  -7.815  1.00 98.18           O  
ATOM   3212  HG1 THR A 215       1.463  12.844  -7.072  1.00 98.18           H  
ATOM   3213  N   LEU A 216       0.848   8.678  -4.989  1.00 97.91           N  
ATOM   3214  H   LEU A 216       1.000   9.443  -4.348  1.00 97.91           H  
ATOM   3215  CA  LEU A 216       0.249   7.470  -4.439  1.00 97.91           C  
ATOM   3216  HA  LEU A 216       0.596   6.610  -5.012  1.00 97.91           H  
ATOM   3217  C   LEU A 216      -1.285   7.496  -4.538  1.00 97.91           C  
ATOM   3218  CB  LEU A 216       0.714   7.301  -2.984  1.00 97.91           C  
ATOM   3219  HB2 LEU A 216       0.250   8.084  -2.386  1.00 97.91           H  
ATOM   3220  HB3 LEU A 216       0.349   6.336  -2.633  1.00 97.91           H  
ATOM   3221  O   LEU A 216      -1.893   8.518  -4.855  1.00 97.91           O  
ATOM   3222  CG  LEU A 216       2.232   7.344  -2.734  1.00 97.91           C  
ATOM   3223  HG  LEU A 216       2.631   8.328  -2.984  1.00 97.91           H  
ATOM   3224  CD1 LEU A 216       2.466   7.086  -1.247  1.00 97.91           C  
ATOM   3225 HD11 LEU A 216       3.532   7.134  -1.021  1.00 97.91           H  
ATOM   3226 HD12 LEU A 216       2.078   6.105  -0.975  1.00 97.91           H  
ATOM   3227 HD13 LEU A 216       1.958   7.850  -0.659  1.00 97.91           H  
ATOM   3228  CD2 LEU A 216       2.987   6.281  -3.533  1.00 97.91           C  
ATOM   3229 HD21 LEU A 216       2.905   6.492  -4.599  1.00 97.91           H  
ATOM   3230 HD22 LEU A 216       2.561   5.301  -3.320  1.00 97.91           H  
ATOM   3231 HD23 LEU A 216       4.041   6.287  -3.256  1.00 97.91           H  
ATOM   3232  N   ALA A 217      -1.915   6.362  -4.237  1.00 95.93           N  
ATOM   3233  H   ALA A 217      -1.343   5.567  -3.993  1.00 95.93           H  
ATOM   3234  CA  ALA A 217      -3.360   6.154  -4.276  1.00 95.93           C  
ATOM   3235  HA  ALA A 217      -3.709   6.259  -5.303  1.00 95.93           H  
ATOM   3236  C   ALA A 217      -4.141   7.168  -3.421  1.00 95.93           C  
ATOM   3237  CB  ALA A 217      -3.617   4.715  -3.809  1.00 95.93           C  
ATOM   3238  HB1 ALA A 217      -3.169   4.008  -4.507  1.00 95.93           H  
ATOM   3239  HB2 ALA A 217      -3.189   4.559  -2.819  1.00 95.93           H  
ATOM   3240  HB3 ALA A 217      -4.689   4.530  -3.748  1.00 95.93           H  
ATOM   3241  O   ALA A 217      -5.169   7.676  -3.856  1.00 95.93           O  
ATOM   3242  N   ASN A 218      -3.623   7.511  -2.242  1.00 95.72           N  
ATOM   3243  H   ASN A 218      -2.802   7.003  -1.945  1.00 95.72           H  
ATOM   3244  CA  ASN A 218      -4.188   8.513  -1.328  1.00 95.72           C  
ATOM   3245  HA  ASN A 218      -5.275   8.429  -1.361  1.00 95.72           H  
ATOM   3246  C   ASN A 218      -3.879   9.975  -1.718  1.00 95.72           C  
ATOM   3247  CB  ASN A 218      -3.737   8.196   0.111  1.00 95.72           C  
ATOM   3248  HB2 ASN A 218      -4.307   8.813   0.805  1.00 95.72           H  
ATOM   3249  HB3 ASN A 218      -3.952   7.155   0.355  1.00 95.72           H  
ATOM   3250  O   ASN A 218      -4.143  10.884  -0.937  1.00 95.72           O  
ATOM   3251  CG  ASN A 218      -2.269   8.467   0.366  1.00 95.72           C  
ATOM   3252  ND2 ASN A 218      -1.810   8.316   1.577  1.00 95.72           N  
ATOM   3253 HD21 ASN A 218      -2.483   8.096   2.297  1.00 95.72           H  
ATOM   3254 HD22 ASN A 218      -0.868   8.607   1.797  1.00 95.72           H  
ATOM   3255  OD1 ASN A 218      -1.482   8.738  -0.531  1.00 95.72           O  
ATOM   3256  N   GLY A 219      -3.262  10.218  -2.878  1.00 96.43           N  
ATOM   3257  H   GLY A 219      -3.051   9.438  -3.483  1.00 96.43           H  
ATOM   3258  CA  GLY A 219      -2.899  11.557  -3.354  1.00 96.43           C  
ATOM   3259  HA2 GLY A 219      -3.717  12.244  -3.135  1.00 96.43           H  
ATOM   3260  HA3 GLY A 219      -2.766  11.517  -4.435  1.00 96.43           H  
ATOM   3261  C   GLY A 219      -1.621  12.143  -2.746  1.00 96.43           C  
ATOM   3262  O   GLY A 219      -1.137  13.164  -3.232  1.00 96.43           O  
ATOM   3263  N   THR A 220      -1.031  11.504  -1.730  1.00 97.74           N  
ATOM   3264  H   THR A 220      -1.465  10.660  -1.384  1.00 97.74           H  
ATOM   3265  CA  THR A 220       0.290  11.898  -1.213  1.00 97.74           C  
ATOM   3266  HA  THR A 220       0.305  12.985  -1.128  1.00 97.74           H  
ATOM   3267  C   THR A 220       1.401  11.512  -2.190  1.00 97.74           C  
ATOM   3268  CB  THR A 220       0.585  11.336   0.188  1.00 97.74           C  
ATOM   3269  HB  THR A 220       1.520  11.773   0.536  1.00 97.74           H  
ATOM   3270  O   THR A 220       1.185  10.749  -3.132  1.00 97.74           O  
ATOM   3271  CG2 THR A 220      -0.495  11.687   1.209  1.00 97.74           C  
ATOM   3272 HG21 THR A 220      -0.211  11.302   2.188  1.00 97.74           H  
ATOM   3273 HG22 THR A 220      -0.596  12.770   1.274  1.00 97.74           H  
ATOM   3274 HG23 THR A 220      -1.456  11.260   0.923  1.00 97.74           H  
ATOM   3275  OG1 THR A 220       0.745   9.941   0.173  1.00 97.74           O  
ATOM   3276  HG1 THR A 220      -0.065   9.557  -0.169  1.00 97.74           H  
ATOM   3277  N   THR A 221       2.609  12.035  -1.985  1.00 98.20           N  
ATOM   3278  H   THR A 221       2.756  12.663  -1.208  1.00 98.20           H  
ATOM   3279  CA  THR A 221       3.764  11.736  -2.840  1.00 98.20           C  
ATOM   3280  HA  THR A 221       3.432  11.120  -3.676  1.00 98.20           H  
ATOM   3281  C   THR A 221       4.836  10.953  -2.097  1.00 98.20           C  
ATOM   3282  CB  THR A 221       4.372  13.007  -3.439  1.00 98.20           C  
ATOM   3283  HB  THR A 221       5.254  12.731  -4.017  1.00 98.20           H  
ATOM   3284  O   THR A 221       5.092  11.219  -0.923  1.00 98.20           O  
ATOM   3285  CG2 THR A 221       3.394  13.736  -4.361  1.00 98.20           C  
ATOM   3286 HG21 THR A 221       2.519  14.070  -3.802  1.00 98.20           H  
ATOM   3287 HG22 THR A 221       3.890  14.604  -4.795  1.00 98.20           H  
ATOM   3288 HG23 THR A 221       3.081  13.068  -5.163  1.00 98.20           H  
ATOM   3289  OG1 THR A 221       4.756  13.898  -2.416  1.00 98.20           O  
ATOM   3290  HG1 THR A 221       5.269  13.409  -1.769  1.00 98.20           H  
ATOM   3291  N   TYR A 222       5.523  10.049  -2.795  1.00 97.71           N  
ATOM   3292  H   TYR A 222       5.257   9.884  -3.755  1.00 97.71           H  
ATOM   3293  CA  TYR A 222       6.711   9.363  -2.293  1.00 97.71           C  
ATOM   3294  HA  TYR A 222       6.980   9.777  -1.321  1.00 97.71           H  
ATOM   3295  C   TYR A 222       7.897   9.577  -3.229  1.00 97.71           C  
ATOM   3296  CB  TYR A 222       6.424   7.874  -2.092  1.00 97.71           C  
ATOM   3297  HB2 TYR A 222       5.555   7.777  -1.441  1.00 97.71           H  
ATOM   3298  HB3 TYR A 222       6.183   7.420  -3.053  1.00 97.71           H  
ATOM   3299  O   TYR A 222       7.789   9.379  -4.440  1.00 97.71           O  
ATOM   3300  CG  TYR A 222       7.572   7.121  -1.450  1.00 97.71           C  
ATOM   3301  CD1 TYR A 222       8.431   6.327  -2.233  1.00 97.71           C  
ATOM   3302  HD1 TYR A 222       8.279   6.255  -3.299  1.00 97.71           H  
ATOM   3303  CD2 TYR A 222       7.796   7.242  -0.065  1.00 97.71           C  
ATOM   3304  HD2 TYR A 222       7.142   7.858   0.534  1.00 97.71           H  
ATOM   3305  CE1 TYR A 222       9.511   5.648  -1.636  1.00 97.71           C  
ATOM   3306  HE1 TYR A 222      10.167   5.033  -2.233  1.00 97.71           H  
ATOM   3307  CE2 TYR A 222       8.886   6.579   0.532  1.00 97.71           C  
ATOM   3308  HE2 TYR A 222       9.087   6.694   1.587  1.00 97.71           H  
ATOM   3309  OH  TYR A 222      10.826   5.188   0.321  1.00 97.71           O  
ATOM   3310  HH  TYR A 222      11.459   4.891  -0.337  1.00 97.71           H  
ATOM   3311  CZ  TYR A 222       9.754   5.793  -0.256  1.00 97.71           C  
ATOM   3312  N   THR A 223       9.029   9.966  -2.654  1.00 98.13           N  
ATOM   3313  H   THR A 223       9.054  10.066  -1.649  1.00 98.13           H  
ATOM   3314  CA  THR A 223      10.266  10.254  -3.378  1.00 98.13           C  
ATOM   3315  HA  THR A 223      10.050  10.305  -4.445  1.00 98.13           H  
ATOM   3316  C   THR A 223      11.281   9.141  -3.148  1.00 98.13           C  
ATOM   3317  CB  THR A 223      10.818  11.617  -2.956  1.00 98.13           C  
ATOM   3318  HB  THR A 223      11.048  11.609  -1.890  1.00 98.13           H  
ATOM   3319  O   THR A 223      11.463   8.694  -2.018  1.00 98.13           O  
ATOM   3320  CG2 THR A 223      12.055  12.017  -3.733  1.00 98.13           C  
ATOM   3321 HG21 THR A 223      11.803  12.033  -4.793  1.00 98.13           H  
ATOM   3322 HG22 THR A 223      12.864  11.312  -3.544  1.00 98.13           H  
ATOM   3323 HG23 THR A 223      12.379  13.009  -3.418  1.00 98.13           H  
ATOM   3324  OG1 THR A 223       9.861  12.616  -3.225  1.00 98.13           O  
ATOM   3325  HG1 THR A 223       9.772  12.686  -4.178  1.00 98.13           H  
ATOM   3326  N   TYR A 224      11.949   8.704  -4.212  1.00 97.10           N  
ATOM   3327  H   TYR A 224      11.767   9.126  -5.111  1.00 97.10           H  
ATOM   3328  CA  TYR A 224      12.901   7.596  -4.181  1.00 97.10           C  
ATOM   3329  HA  TYR A 224      13.352   7.534  -3.191  1.00 97.10           H  
ATOM   3330  C   TYR A 224      14.036   7.808  -5.192  1.00 97.10           C  
ATOM   3331  CB  TYR A 224      12.143   6.285  -4.435  1.00 97.10           C  
ATOM   3332  HB2 TYR A 224      12.831   5.457  -4.263  1.00 97.10           H  
ATOM   3333  HB3 TYR A 224      11.350   6.197  -3.692  1.00 97.10           H  
ATOM   3334  O   TYR A 224      13.873   8.541  -6.168  1.00 97.10           O  
ATOM   3335  CG  TYR A 224      11.527   6.137  -5.815  1.00 97.10           C  
ATOM   3336  CD1 TYR A 224      10.282   6.727  -6.121  1.00 97.10           C  
ATOM   3337  HD1 TYR A 224       9.754   7.292  -5.367  1.00 97.10           H  
ATOM   3338  CD2 TYR A 224      12.219   5.414  -6.803  1.00 97.10           C  
ATOM   3339  HD2 TYR A 224      13.171   4.961  -6.566  1.00 97.10           H  
ATOM   3340  CE1 TYR A 224       9.742   6.612  -7.417  1.00 97.10           C  
ATOM   3341  HE1 TYR A 224       8.806   7.091  -7.664  1.00 97.10           H  
ATOM   3342  CE2 TYR A 224      11.689   5.303  -8.098  1.00 97.10           C  
ATOM   3343  HE2 TYR A 224      12.234   4.772  -8.864  1.00 97.10           H  
ATOM   3344  OH  TYR A 224      10.010   5.826  -9.684  1.00 97.10           O  
ATOM   3345  HH  TYR A 224      10.734   5.489 -10.217  1.00 97.10           H  
ATOM   3346  CZ  TYR A 224      10.455   5.902  -8.406  1.00 97.10           C  
ATOM   3347  N   GLN A 225      15.194   7.187  -4.960  1.00 97.25           N  
ATOM   3348  H   GLN A 225      15.304   6.651  -4.111  1.00 97.25           H  
ATOM   3349  CA  GLN A 225      16.298   7.182  -5.925  1.00 97.25           C  
ATOM   3350  HA  GLN A 225      16.331   8.148  -6.428  1.00 97.25           H  
ATOM   3351  C   GLN A 225      16.092   6.126  -7.014  1.00 97.25           C  
ATOM   3352  CB  GLN A 225      17.647   6.969  -5.216  1.00 97.25           C  
ATOM   3353  HB2 GLN A 225      17.618   6.042  -4.645  1.00 97.25           H  
ATOM   3354  HB3 GLN A 225      18.427   6.870  -5.970  1.00 97.25           H  
ATOM   3355  O   GLN A 225      15.655   5.005  -6.747  1.00 97.25           O  
ATOM   3356  CG  GLN A 225      18.022   8.125  -4.276  1.00 97.25           C  
ATOM   3357  HG2 GLN A 225      18.996   7.920  -3.832  1.00 97.25           H  
ATOM   3358  HG3 GLN A 225      17.291   8.184  -3.470  1.00 97.25           H  
ATOM   3359  CD  GLN A 225      18.098   9.463  -5.008  1.00 97.25           C  
ATOM   3360  NE2 GLN A 225      17.457  10.493  -4.503  1.00 97.25           N  
ATOM   3361 HE21 GLN A 225      17.406  11.312  -5.092  1.00 97.25           H  
ATOM   3362 HE22 GLN A 225      16.918  10.402  -3.653  1.00 97.25           H  
ATOM   3363  OE1 GLN A 225      18.688   9.594  -6.065  1.00 97.25           O  
ATOM   3364  N   SER A 226      16.440   6.473  -8.249  1.00 97.88           N  
ATOM   3365  H   SER A 226      16.772   7.411  -8.418  1.00 97.88           H  
ATOM   3366  CA  SER A 226      16.455   5.551  -9.379  1.00 97.88           C  
ATOM   3367  HA  SER A 226      16.607   4.543  -8.995  1.00 97.88           H  
ATOM   3368  C   SER A 226      17.604   5.849 -10.338  1.00 97.88           C  
ATOM   3369  CB  SER A 226      15.117   5.595 -10.105  1.00 97.88           C  
ATOM   3370  HB2 SER A 226      15.043   6.494 -10.717  1.00 97.88           H  
ATOM   3371  HB3 SER A 226      14.308   5.591  -9.374  1.00 97.88           H  
ATOM   3372  O   SER A 226      18.315   6.833 -10.176  1.00 97.88           O  
ATOM   3373  OG  SER A 226      15.024   4.436 -10.907  1.00 97.88           O  
ATOM   3374  HG  SER A 226      15.443   3.698 -10.460  1.00 97.88           H  
ATOM   3375  N   VAL A 227      17.805   4.980 -11.323  1.00 96.07           N  
ATOM   3376  H   VAL A 227      17.098   4.281 -11.501  1.00 96.07           H  
ATOM   3377  CA  VAL A 227      18.909   5.066 -12.276  1.00 96.07           C  
ATOM   3378  HA  VAL A 227      19.801   5.387 -11.738  1.00 96.07           H  
ATOM   3379  C   VAL A 227      18.627   6.121 -13.340  1.00 96.07           C  
ATOM   3380  CB  VAL A 227      19.223   3.690 -12.892  1.00 96.07           C  
ATOM   3381  HB  VAL A 227      20.004   3.817 -13.642  1.00 96.07           H  
ATOM   3382  O   VAL A 227      17.522   6.196 -13.881  1.00 96.07           O  
ATOM   3383  CG1 VAL A 227      19.744   2.743 -11.805  1.00 96.07           C  
ATOM   3384 HG11 VAL A 227      18.956   2.485 -11.098  1.00 96.07           H  
ATOM   3385 HG12 VAL A 227      20.117   1.835 -12.278  1.00 96.07           H  
ATOM   3386 HG13 VAL A 227      20.573   3.207 -11.270  1.00 96.07           H  
ATOM   3387  CG2 VAL A 227      18.037   3.024 -13.597  1.00 96.07           C  
ATOM   3388 HG21 VAL A 227      17.216   2.837 -12.904  1.00 96.07           H  
ATOM   3389 HG22 VAL A 227      18.361   2.079 -14.033  1.00 96.07           H  
ATOM   3390 HG23 VAL A 227      17.697   3.664 -14.411  1.00 96.07           H  
ATOM   3391  N   ARG A 228      19.631   6.943 -13.640  1.00 96.52           N  
ATOM   3392  H   ARG A 228      20.495   6.854 -13.124  1.00 96.52           H  
ATOM   3393  CA  ARG A 228      19.616   7.912 -14.734  1.00 96.52           C  
ATOM   3394  HA  ARG A 228      18.595   8.025 -15.100  1.00 96.52           H  
ATOM   3395  C   ARG A 228      20.450   7.384 -15.892  1.00 96.52           C  
ATOM   3396  CB  ARG A 228      20.101   9.267 -14.214  1.00 96.52           C  
ATOM   3397  HB2 ARG A 228      21.155   9.194 -13.942  1.00 96.52           H  
ATOM   3398  HB3 ARG A 228      19.530   9.524 -13.322  1.00 96.52           H  
ATOM   3399  O   ARG A 228      21.576   6.941 -15.690  1.00 96.52           O  
ATOM   3400  CG  ARG A 228      19.911  10.372 -15.258  1.00 96.52           C  
ATOM   3401  HG2 ARG A 228      20.468  10.132 -16.164  1.00 96.52           H  
ATOM   3402  HG3 ARG A 228      18.852  10.461 -15.504  1.00 96.52           H  
ATOM   3403  CD  ARG A 228      20.416  11.701 -14.698  1.00 96.52           C  
ATOM   3404  HD2 ARG A 228      21.464  11.584 -14.421  1.00 96.52           H  
ATOM   3405  HD3 ARG A 228      19.837  11.950 -13.809  1.00 96.52           H  
ATOM   3406  NE  ARG A 228      20.286  12.776 -15.695  1.00 96.52           N  
ATOM   3407  HE  ARG A 228      20.002  12.498 -16.624  1.00 96.52           H  
ATOM   3408  NH1 ARG A 228      21.151  14.461 -14.408  1.00 96.52           N  
ATOM   3409 HH11 ARG A 228      21.515  15.401 -14.340  1.00 96.52           H  
ATOM   3410 HH12 ARG A 228      21.391  13.766 -13.717  1.00 96.52           H  
ATOM   3411  NH2 ARG A 228      20.488  14.892 -16.501  1.00 96.52           N  
ATOM   3412 HH21 ARG A 228      20.852  15.830 -16.417  1.00 96.52           H  
ATOM   3413 HH22 ARG A 228      20.225  14.555 -17.416  1.00 96.52           H  
ATOM   3414  CZ  ARG A 228      20.635  14.037 -15.529  1.00 96.52           C  
ATOM   3415  N   VAL A 229      19.895   7.449 -17.094  1.00 92.66           N  
ATOM   3416  H   VAL A 229      18.968   7.841 -17.183  1.00 92.66           H  
ATOM   3417  CA  VAL A 229      20.507   6.941 -18.321  1.00 92.66           C  
ATOM   3418  HA  VAL A 229      21.568   6.770 -18.142  1.00 92.66           H  
ATOM   3419  C   VAL A 229      20.398   7.978 -19.434  1.00 92.66           C  
ATOM   3420  CB  VAL A 229      19.883   5.584 -18.701  1.00 92.66           C  
ATOM   3421  HB  VAL A 229      19.925   4.947 -17.818  1.00 92.66           H  
ATOM   3422  O   VAL A 229      19.435   8.746 -19.478  1.00 92.66           O  
ATOM   3423  CG1 VAL A 229      18.412   5.693 -19.122  1.00 92.66           C  
ATOM   3424 HG11 VAL A 229      18.021   4.691 -19.297  1.00 92.66           H  
ATOM   3425 HG12 VAL A 229      17.824   6.168 -18.337  1.00 92.66           H  
ATOM   3426 HG13 VAL A 229      18.325   6.267 -20.045  1.00 92.66           H  
ATOM   3427  CG2 VAL A 229      20.665   4.869 -19.801  1.00 92.66           C  
ATOM   3428 HG21 VAL A 229      21.716   4.787 -19.522  1.00 92.66           H  
ATOM   3429 HG22 VAL A 229      20.589   5.408 -20.746  1.00 92.66           H  
ATOM   3430 HG23 VAL A 229      20.270   3.863 -19.939  1.00 92.66           H  
ATOM   3431  N   GLU A 230      21.392   8.000 -20.306  1.00 90.44           N  
ATOM   3432  H   GLU A 230      22.153   7.348 -20.181  1.00 90.44           H  
ATOM   3433  CA  GLU A 230      21.417   8.732 -21.568  1.00 90.44           C  
ATOM   3434  HA  GLU A 230      20.488   9.288 -21.699  1.00 90.44           H  
ATOM   3435  C   GLU A 230      21.546   7.729 -22.710  1.00 90.44           C  
ATOM   3436  CB  GLU A 230      22.567   9.732 -21.541  1.00 90.44           C  
ATOM   3437  HB2 GLU A 230      23.469   9.184 -21.270  1.00 90.44           H  
ATOM   3438  HB3 GLU A 230      22.356  10.459 -20.756  1.00 90.44           H  
ATOM   3439  O   GLU A 230      22.305   6.769 -22.594  1.00 90.44           O  
ATOM   3440  CG  GLU A 230      22.826  10.486 -22.852  1.00 90.44           C  
ATOM   3441  HG2 GLU A 230      21.900  10.962 -23.175  1.00 90.44           H  
ATOM   3442  HG3 GLU A 230      23.146   9.782 -23.620  1.00 90.44           H  
ATOM   3443  CD  GLU A 230      23.923  11.534 -22.623  1.00 90.44           C  
ATOM   3444  OE1 GLU A 230      23.672  12.721 -22.922  1.00 90.44           O  
ATOM   3445  OE2 GLU A 230      24.935  11.166 -21.973  1.00 90.44           O  
ATOM   3446  N   VAL A 231      20.774   7.924 -23.773  1.00 88.05           N  
ATOM   3447  H   VAL A 231      20.184   8.743 -23.805  1.00 88.05           H  
ATOM   3448  CA  VAL A 231      20.756   7.055 -24.949  1.00 88.05           C  
ATOM   3449  HA  VAL A 231      21.623   6.396 -24.920  1.00 88.05           H  
ATOM   3450  C   VAL A 231      20.846   7.914 -26.197  1.00 88.05           C  
ATOM   3451  CB  VAL A 231      19.493   6.183 -25.000  1.00 88.05           C  
ATOM   3452  HB  VAL A 231      18.620   6.822 -25.136  1.00 88.05           H  
ATOM   3453  O   VAL A 231      19.993   8.781 -26.404  1.00 88.05           O  
ATOM   3454  CG1 VAL A 231      19.551   5.178 -26.158  1.00 88.05           C  
ATOM   3455 HG11 VAL A 231      20.417   4.527 -26.045  1.00 88.05           H  
ATOM   3456 HG12 VAL A 231      18.640   4.580 -26.184  1.00 88.05           H  
ATOM   3457 HG13 VAL A 231      19.644   5.704 -27.108  1.00 88.05           H  
ATOM   3458  CG2 VAL A 231      19.315   5.387 -23.704  1.00 88.05           C  
ATOM   3459 HG21 VAL A 231      19.055   6.062 -22.888  1.00 88.05           H  
ATOM   3460 HG22 VAL A 231      18.514   4.661 -23.842  1.00 88.05           H  
ATOM   3461 HG23 VAL A 231      20.242   4.868 -23.462  1.00 88.05           H  
ATOM   3462  N   GLU A 232      21.848   7.635 -27.025  1.00 83.74           N  
ATOM   3463  H   GLU A 232      22.488   6.894 -26.776  1.00 83.74           H  
ATOM   3464  CA  GLU A 232      22.117   8.350 -28.273  1.00 83.74           C  
ATOM   3465  HA  GLU A 232      21.426   9.189 -28.353  1.00 83.74           H  
ATOM   3466  C   GLU A 232      21.927   7.437 -29.488  1.00 83.74           C  
ATOM   3467  CB  GLU A 232      23.538   8.923 -28.297  1.00 83.74           C  
ATOM   3468  HB2 GLU A 232      23.680   9.449 -29.241  1.00 83.74           H  
ATOM   3469  HB3 GLU A 232      24.231   8.082 -28.275  1.00 83.74           H  
ATOM   3470  O   GLU A 232      22.412   6.299 -29.508  1.00 83.74           O  
ATOM   3471  CG  GLU A 232      23.865   9.892 -27.148  1.00 83.74           C  
ATOM   3472  HG2 GLU A 232      23.678   9.397 -26.195  1.00 83.74           H  
ATOM   3473  HG3 GLU A 232      23.204  10.756 -27.215  1.00 83.74           H  
ATOM   3474  CD  GLU A 232      25.337  10.350 -27.174  1.00 83.74           C  
ATOM   3475  OE1 GLU A 232      25.662  11.323 -26.457  1.00 83.74           O  
ATOM   3476  OE2 GLU A 232      26.168   9.683 -27.845  1.00 83.74           O  
ATOM   3477  N   ALA A 233      21.267   7.941 -30.528  1.00 74.56           N  
ATOM   3478  H   ALA A 233      20.960   8.902 -30.475  1.00 74.56           H  
ATOM   3479  CA  ALA A 233      21.117   7.251 -31.801  1.00 74.56           C  
ATOM   3480  HA  ALA A 233      21.032   6.181 -31.610  1.00 74.56           H  
ATOM   3481  C   ALA A 233      22.364   7.495 -32.675  1.00 74.56           C  
ATOM   3482  CB  ALA A 233      19.810   7.706 -32.454  1.00 74.56           C  
ATOM   3483  HB1 ALA A 233      19.643   7.111 -33.352  1.00 74.56           H  
ATOM   3484  HB2 ALA A 233      18.974   7.545 -31.773  1.00 74.56           H  
ATOM   3485  HB3 ALA A 233      19.867   8.764 -32.708  1.00 74.56           H  
ATOM   3486  O   ALA A 233      22.590   8.583 -33.191  1.00 74.56           O  
ATOM   3487  N   GLY A 234      23.206   6.474 -32.855  1.00 68.01           N  
ATOM   3488  H   GLY A 234      22.950   5.587 -32.446  1.00 68.01           H  
ATOM   3489  CA  GLY A 234      24.619   6.634 -33.240  1.00 68.01           C  
ATOM   3490  HA2 GLY A 234      25.111   5.668 -33.127  1.00 68.01           H  
ATOM   3491  HA3 GLY A 234      25.079   7.324 -32.533  1.00 68.01           H  
ATOM   3492  C   GLY A 234      24.973   7.143 -34.648  1.00 68.01           C  
ATOM   3493  O   GLY A 234      26.155   7.103 -34.985  1.00 68.01           O  
ATOM   3494  N   TYR A 235      24.027   7.581 -35.491  1.00 64.00           N  
ATOM   3495  H   TYR A 235      23.110   7.761 -35.109  1.00 64.00           H  
ATOM   3496  CA  TYR A 235      24.299   7.839 -36.921  1.00 64.00           C  
ATOM   3497  HA  TYR A 235      25.357   7.667 -37.117  1.00 64.00           H  
ATOM   3498  C   TYR A 235      24.059   9.275 -37.413  1.00 64.00           C  
ATOM   3499  CB  TYR A 235      23.532   6.823 -37.778  1.00 64.00           C  
ATOM   3500  HB2 TYR A 235      22.538   6.664 -37.361  1.00 64.00           H  
ATOM   3501  HB3 TYR A 235      23.391   7.240 -38.775  1.00 64.00           H  
ATOM   3502  O   TYR A 235      24.811   9.750 -38.268  1.00 64.00           O  
ATOM   3503  CG  TYR A 235      24.254   5.493 -37.925  1.00 64.00           C  
ATOM   3504  CD1 TYR A 235      25.174   5.308 -38.977  1.00 64.00           C  
ATOM   3505  HD1 TYR A 235      25.354   6.111 -39.675  1.00 64.00           H  
ATOM   3506  CD2 TYR A 235      24.032   4.452 -37.006  1.00 64.00           C  
ATOM   3507  HD2 TYR A 235      23.369   4.602 -36.166  1.00 64.00           H  
ATOM   3508  CE1 TYR A 235      25.834   4.071 -39.134  1.00 64.00           C  
ATOM   3509  HE1 TYR A 235      26.506   3.900 -39.962  1.00 64.00           H  
ATOM   3510  CE2 TYR A 235      24.697   3.219 -37.159  1.00 64.00           C  
ATOM   3511  HE2 TYR A 235      24.554   2.435 -36.430  1.00 64.00           H  
ATOM   3512  OH  TYR A 235      26.146   1.798 -38.473  1.00 64.00           O  
ATOM   3513  HH  TYR A 235      25.507   1.089 -38.371  1.00 64.00           H  
ATOM   3514  CZ  TYR A 235      25.570   3.010 -38.246  1.00 64.00           C  
ATOM   3515  N   ASP A 236      23.041   9.974 -36.918  1.00 65.66           N  
ATOM   3516  H   ASP A 236      22.483   9.578 -36.175  1.00 65.66           H  
ATOM   3517  CA  ASP A 236      22.666  11.329 -37.338  1.00 65.66           C  
ATOM   3518  HA  ASP A 236      23.579  11.909 -37.473  1.00 65.66           H  
ATOM   3519  C   ASP A 236      21.864  12.030 -36.235  1.00 65.66           C  
ATOM   3520  CB  ASP A 236      21.921  11.306 -38.691  1.00 65.66           C  
ATOM   3521  HB2 ASP A 236      21.653  12.330 -38.949  1.00 65.66           H  
ATOM   3522  HB3 ASP A 236      22.623  10.974 -39.457  1.00 65.66           H  
ATOM   3523  O   ASP A 236      21.470  11.367 -35.280  1.00 65.66           O  
ATOM   3524  CG  ASP A 236      20.669  10.422 -38.802  1.00 65.66           C  
ATOM   3525  OD1 ASP A 236      20.757   9.186 -38.654  1.00 65.66           O  
ATOM   3526  OD2 ASP A 236      19.631  10.923 -39.279  1.00 65.66           O  
ATOM   3527  N   GLU A 237      21.641  13.352 -36.345  1.00 66.62           N  
ATOM   3528  H   GLU A 237      21.956  13.838 -37.172  1.00 66.62           H  
ATOM   3529  CA  GLU A 237      20.789  14.090 -35.394  1.00 66.62           C  
ATOM   3530  HA  GLU A 237      21.286  14.119 -34.425  1.00 66.62           H  
ATOM   3531  C   GLU A 237      19.462  13.333 -35.213  1.00 66.62           C  
ATOM   3532  CB  GLU A 237      20.524  15.545 -35.849  1.00 66.62           C  
ATOM   3533  HB2 GLU A 237      20.281  15.550 -36.912  1.00 66.62           H  
ATOM   3534  HB3 GLU A 237      19.660  15.918 -35.300  1.00 66.62           H  
ATOM   3535  O   GLU A 237      18.658  13.206 -36.142  1.00 66.62           O  
ATOM   3536  CG  GLU A 237      21.697  16.509 -35.582  1.00 66.62           C  
ATOM   3537  HG2 GLU A 237      22.566  16.155 -36.136  1.00 66.62           H  
ATOM   3538  HG3 GLU A 237      21.940  16.472 -34.520  1.00 66.62           H  
ATOM   3539  CD  GLU A 237      21.417  17.979 -35.979  1.00 66.62           C  
ATOM   3540  OE1 GLU A 237      22.339  18.813 -35.808  1.00 66.62           O  
ATOM   3541  OE2 GLU A 237      20.315  18.287 -36.492  1.00 66.62           O  
ATOM   3542  N   GLY A 238      19.288  12.765 -34.023  1.00 70.30           N  
ATOM   3543  H   GLY A 238      20.015  12.866 -33.329  1.00 70.30           H  
ATOM   3544  CA  GLY A 238      18.191  11.882 -33.666  1.00 70.30           C  
ATOM   3545  HA2 GLY A 238      18.583  10.873 -33.535  1.00 70.30           H  
ATOM   3546  HA3 GLY A 238      17.427  11.871 -34.444  1.00 70.30           H  
ATOM   3547  C   GLY A 238      17.536  12.297 -32.359  1.00 70.30           C  
ATOM   3548  O   GLY A 238      17.929  13.276 -31.721  1.00 70.30           O  
ATOM   3549  N   ASP A 239      16.524  11.531 -31.963  1.00 76.88           N  
ATOM   3550  H   ASP A 239      16.289  10.724 -32.523  1.00 76.88           H  
ATOM   3551  CA  ASP A 239      15.796  11.724 -30.710  1.00 76.88           C  
ATOM   3552  HA  ASP A 239      15.733  12.794 -30.508  1.00 76.88           H  
ATOM   3553  C   ASP A 239      16.568  11.114 -29.526  1.00 76.88           C  
ATOM   3554  CB  ASP A 239      14.355  11.194 -30.840  1.00 76.88           C  
ATOM   3555  HB2 ASP A 239      14.381  10.182 -31.243  1.00 76.88           H  
ATOM   3556  HB3 ASP A 239      13.911  11.145 -29.846  1.00 76.88           H  
ATOM   3557  O   ASP A 239      16.084  10.213 -28.834  1.00 76.88           O  
ATOM   3558  CG  ASP A 239      13.425  12.070 -31.692  1.00 76.88           C  
ATOM   3559  OD1 ASP A 239      13.661  13.295 -31.801  1.00 76.88           O  
ATOM   3560  OD2 ASP A 239      12.400  11.526 -32.163  1.00 76.88           O  
ATOM   3561  N   ASP A 240      17.779  11.617 -29.282  1.00 85.37           N  
ATOM   3562  H   ASP A 240      18.157  12.289 -29.934  1.00 85.37           H  
ATOM   3563  CA  ASP A 240      18.564  11.268 -28.100  1.00 85.37           C  
ATOM   3564  HA  ASP A 240      18.724  10.190 -28.103  1.00 85.37           H  
ATOM   3565  C   ASP A 240      17.793  11.645 -26.831  1.00 85.37           C  
ATOM   3566  CB  ASP A 240      19.939  11.955 -28.105  1.00 85.37           C  
ATOM   3567  HB2 ASP A 240      20.468  11.678 -27.194  1.00 85.37           H  
ATOM   3568  HB3 ASP A 240      19.791  13.035 -28.093  1.00 85.37           H  
ATOM   3569  O   ASP A 240      17.116  12.680 -26.757  1.00 85.37           O  
ATOM   3570  CG  ASP A 240      20.819  11.587 -29.302  1.00 85.37           C  
ATOM   3571  OD1 ASP A 240      20.521  10.571 -29.972  1.00 85.37           O  
ATOM   3572  OD2 ASP A 240      21.798  12.327 -29.530  1.00 85.37           O  
ATOM   3573  N   PHE A 241      17.899  10.823 -25.787  1.00 89.32           N  
ATOM   3574  H   PHE A 241      18.503  10.017 -25.869  1.00 89.32           H  
ATOM   3575  CA  PHE A 241      17.232  11.116 -24.525  1.00 89.32           C  
ATOM   3576  HA  PHE A 241      16.980  12.176 -24.518  1.00 89.32           H  
ATOM   3577  C   PHE A 241      18.137  10.899 -23.325  1.00 89.32           C  
ATOM   3578  CB  PHE A 241      15.899  10.359 -24.407  1.00 89.32           C  
ATOM   3579  HB2 PHE A 241      15.333  10.799 -23.586  1.00 89.32           H  
ATOM   3580  HB3 PHE A 241      15.324  10.531 -25.316  1.00 89.32           H  
ATOM   3581  O   PHE A 241      18.850   9.913 -23.218  1.00 89.32           O  
ATOM   3582  CG  PHE A 241      15.995   8.863 -24.160  1.00 89.32           C  
ATOM   3583  CD1 PHE A 241      15.852   7.962 -25.229  1.00 89.32           C  
ATOM   3584  HD1 PHE A 241      15.698   8.328 -26.234  1.00 89.32           H  
ATOM   3585  CD2 PHE A 241      16.208   8.367 -22.857  1.00 89.32           C  
ATOM   3586  HD2 PHE A 241      16.384   9.049 -22.039  1.00 89.32           H  
ATOM   3587  CE1 PHE A 241      15.916   6.578 -24.990  1.00 89.32           C  
ATOM   3588  HE1 PHE A 241      15.836   5.880 -25.811  1.00 89.32           H  
ATOM   3589  CE2 PHE A 241      16.255   6.983 -22.619  1.00 89.32           C  
ATOM   3590  HE2 PHE A 241      16.447   6.603 -21.627  1.00 89.32           H  
ATOM   3591  CZ  PHE A 241      16.100   6.088 -23.689  1.00 89.32           C  
ATOM   3592  HZ  PHE A 241      16.150   5.021 -23.527  1.00 89.32           H  
ATOM   3593  N   THR A 242      18.005  11.788 -22.342  1.00 92.60           N  
ATOM   3594  H   THR A 242      17.436  12.603 -22.520  1.00 92.60           H  
ATOM   3595  CA  THR A 242      18.482  11.559 -20.977  1.00 92.60           C  
ATOM   3596  HA  THR A 242      19.028  10.617 -20.929  1.00 92.60           H  
ATOM   3597  C   THR A 242      17.282  11.473 -20.046  1.00 92.60           C  
ATOM   3598  CB  THR A 242      19.442  12.661 -20.529  1.00 92.60           C  
ATOM   3599  HB  THR A 242      18.981  13.638 -20.670  1.00 92.60           H  
ATOM   3600  O   THR A 242      16.482  12.410 -19.966  1.00 92.60           O  
ATOM   3601  CG2 THR A 242      19.859  12.496 -19.064  1.00 92.60           C  
ATOM   3602 HG21 THR A 242      20.215  11.479 -18.903  1.00 92.60           H  
ATOM   3603 HG22 THR A 242      19.013  12.708 -18.410  1.00 92.60           H  
ATOM   3604 HG23 THR A 242      20.676  13.185 -18.851  1.00 92.60           H  
ATOM   3605  OG1 THR A 242      20.650  12.613 -21.226  1.00 92.60           O  
ATOM   3606  HG1 THR A 242      20.538  12.565 -22.179  1.00 92.60           H  
ATOM   3607  N   ARG A 243      17.134  10.363 -19.316  1.00 94.60           N  
ATOM   3608  H   ARG A 243      17.837   9.644 -19.409  1.00 94.60           H  
ATOM   3609  CA  ARG A 243      15.988  10.118 -18.430  1.00 94.60           C  
ATOM   3610  HA  ARG A 243      15.552  11.077 -18.149  1.00 94.60           H  
ATOM   3611  C   ARG A 243      16.394   9.420 -17.141  1.00 94.60           C  
ATOM   3612  CB  ARG A 243      14.918   9.290 -19.164  1.00 94.60           C  
ATOM   3613  HB2 ARG A 243      15.381   8.402 -19.594  1.00 94.60           H  
ATOM   3614  HB3 ARG A 243      14.165   8.963 -18.446  1.00 94.60           H  
ATOM   3615  O   ARG A 243      17.255   8.550 -17.122  1.00 94.60           O  
ATOM   3616  CG  ARG A 243      14.212  10.091 -20.268  1.00 94.60           C  
ATOM   3617  HG2 ARG A 243      13.756  10.980 -19.833  1.00 94.60           H  
ATOM   3618  HG3 ARG A 243      14.935  10.408 -21.020  1.00 94.60           H  
ATOM   3619  CD  ARG A 243      13.137   9.240 -20.954  1.00 94.60           C  
ATOM   3620  HD2 ARG A 243      13.598   8.312 -21.289  1.00 94.60           H  
ATOM   3621  HD3 ARG A 243      12.349   8.984 -20.245  1.00 94.60           H  
ATOM   3622  NE  ARG A 243      12.569   9.911 -22.135  1.00 94.60           N  
ATOM   3623  HE  ARG A 243      12.808   9.486 -23.020  1.00 94.60           H  
ATOM   3624  NH1 ARG A 243      11.264  11.483 -21.085  1.00 94.60           N  
ATOM   3625 HH11 ARG A 243      10.658  12.289 -21.149  1.00 94.60           H  
ATOM   3626 HH12 ARG A 243      11.587  11.112 -20.203  1.00 94.60           H  
ATOM   3627  NH2 ARG A 243      11.388  11.447 -23.317  1.00 94.60           N  
ATOM   3628 HH21 ARG A 243      11.787  11.058 -24.160  1.00 94.60           H  
ATOM   3629 HH22 ARG A 243      10.809  12.271 -23.385  1.00 94.60           H  
ATOM   3630  CZ  ARG A 243      11.744  10.940 -22.172  1.00 94.60           C  
ATOM   3631  N   THR A 244      15.701   9.765 -16.062  1.00 97.26           N  
ATOM   3632  H   THR A 244      15.038  10.524 -16.132  1.00 97.26           H  
ATOM   3633  CA  THR A 244      15.663   8.934 -14.857  1.00 97.26           C  
ATOM   3634  HA  THR A 244      16.610   8.406 -14.747  1.00 97.26           H  
ATOM   3635  C   THR A 244      14.557   7.903 -15.026  1.00 97.26           C  
ATOM   3636  CB  THR A 244      15.462   9.771 -13.589  1.00 97.26           C  
ATOM   3637  HB  THR A 244      14.458  10.194 -13.579  1.00 97.26           H  
ATOM   3638  O   THR A 244      13.403   8.271 -15.275  1.00 97.26           O  
ATOM   3639  CG2 THR A 244      15.674   8.930 -12.334  1.00 97.26           C  
ATOM   3640 HG21 THR A 244      14.944   8.122 -12.300  1.00 97.26           H  
ATOM   3641 HG22 THR A 244      16.675   8.498 -12.335  1.00 97.26           H  
ATOM   3642 HG23 THR A 244      15.554   9.553 -11.448  1.00 97.26           H  
ATOM   3643  OG1 THR A 244      16.402  10.822 -13.565  1.00 97.26           O  
ATOM   3644  HG1 THR A 244      16.339  11.258 -12.712  1.00 97.26           H  
ATOM   3645  N   ILE A 245      14.898   6.625 -14.897  1.00 97.37           N  
ATOM   3646  H   ILE A 245      15.854   6.396 -14.664  1.00 97.37           H  
ATOM   3647  CA  ILE A 245      13.952   5.523 -15.055  1.00 97.37           C  
ATOM   3648  HA  ILE A 245      13.426   5.658 -16.000  1.00 97.37           H  
ATOM   3649  C   ILE A 245      12.909   5.577 -13.937  1.00 97.37           C  
ATOM   3650  CB  ILE A 245      14.694   4.174 -15.121  1.00 97.37           C  
ATOM   3651  HB  ILE A 245      15.235   4.042 -14.184  1.00 97.37           H  
ATOM   3652  O   ILE A 245      13.214   5.795 -12.765  1.00 97.37           O  
ATOM   3653  CG1 ILE A 245      15.727   4.116 -16.274  1.00 97.37           C  
ATOM   3654 HG12 ILE A 245      16.524   4.834 -16.084  1.00 97.37           H  
ATOM   3655 HG13 ILE A 245      16.183   3.125 -16.283  1.00 97.37           H  
ATOM   3656  CG2 ILE A 245      13.700   3.008 -15.244  1.00 97.37           C  
ATOM   3657 HG21 ILE A 245      13.066   2.939 -14.361  1.00 97.37           H  
ATOM   3658 HG22 ILE A 245      14.258   2.075 -15.327  1.00 97.37           H  
ATOM   3659 HG23 ILE A 245      13.066   3.120 -16.124  1.00 97.37           H  
ATOM   3660  CD1 ILE A 245      15.172   4.394 -17.676  1.00 97.37           C  
ATOM   3661 HD11 ILE A 245      14.846   5.431 -17.760  1.00 97.37           H  
ATOM   3662 HD12 ILE A 245      15.951   4.210 -18.416  1.00 97.37           H  
ATOM   3663 HD13 ILE A 245      14.338   3.726 -17.891  1.00 97.37           H  
ATOM   3664  N   SER A 246      11.643   5.441 -14.307  1.00 97.59           N  
ATOM   3665  H   SER A 246      11.452   5.307 -15.289  1.00 97.59           H  
ATOM   3666  CA  SER A 246      10.518   5.414 -13.384  1.00 97.59           C  
ATOM   3667  HA  SER A 246      10.807   5.918 -12.461  1.00 97.59           H  
ATOM   3668  C   SER A 246      10.127   3.978 -13.049  1.00 97.59           C  
ATOM   3669  CB  SER A 246       9.341   6.186 -13.964  1.00 97.59           C  
ATOM   3670  HB2 SER A 246       9.006   5.698 -14.879  1.00 97.59           H  
ATOM   3671  HB3 SER A 246       9.657   7.202 -14.197  1.00 97.59           H  
ATOM   3672  O   SER A 246      10.166   3.088 -13.888  1.00 97.59           O  
ATOM   3673  OG  SER A 246       8.295   6.223 -13.009  1.00 97.59           O  
ATOM   3674  HG  SER A 246       7.751   6.989 -13.206  1.00 97.59           H  
ATOM   3675  N   ALA A 247       9.702   3.771 -11.806  1.00 96.67           N  
ATOM   3676  H   ALA A 247       9.616   4.577 -11.204  1.00 96.67           H  
ATOM   3677  CA  ALA A 247       9.217   2.496 -11.283  1.00 96.67           C  
ATOM   3678  HA  ALA A 247       9.536   1.683 -11.936  1.00 96.67           H  
ATOM   3679  C   ALA A 247       7.684   2.457 -11.178  1.00 96.67           C  
ATOM   3680  CB  ALA A 247       9.866   2.312  -9.915  1.00 96.67           C  
ATOM   3681  HB1 ALA A 247       9.746   1.286  -9.567  1.00 96.67           H  
ATOM   3682  HB2 ALA A 247       9.426   2.997  -9.190  1.00 96.67           H  
ATOM   3683  HB3 ALA A 247      10.928   2.538 -10.007  1.00 96.67           H  
ATOM   3684  O   ALA A 247       7.116   1.476 -10.699  1.00 96.67           O  
ATOM   3685  N   HIS A 248       7.027   3.558 -11.555  1.00 97.35           N  
ATOM   3686  H   HIS A 248       7.571   4.309 -11.954  1.00 97.35           H  
ATOM   3687  CA  HIS A 248       5.601   3.791 -11.327  1.00 97.35           C  
ATOM   3688  HA  HIS A 248       5.109   2.843 -11.110  1.00 97.35           H  
ATOM   3689  C   HIS A 248       4.867   4.401 -12.530  1.00 97.35           C  
ATOM   3690  CB  HIS A 248       5.451   4.697 -10.096  1.00 97.35           C  
ATOM   3691  HB2 HIS A 248       5.965   4.239  -9.251  1.00 97.35           H  
ATOM   3692  HB3 HIS A 248       4.393   4.752  -9.842  1.00 97.35           H  
ATOM   3693  O   HIS A 248       3.643   4.347 -12.577  1.00 97.35           O  
ATOM   3694  CG  HIS A 248       5.947   6.107 -10.291  1.00 97.35           C  
ATOM   3695  CD2 HIS A 248       5.180   7.164 -10.690  1.00 97.35           C  
ATOM   3696  HD2 HIS A 248       4.122   7.127 -10.903  1.00 97.35           H  
ATOM   3697  ND1 HIS A 248       7.236   6.575 -10.154  1.00 97.35           N  
ATOM   3698  HD1 HIS A 248       8.048   6.049  -9.863  1.00 97.35           H  
ATOM   3699  CE1 HIS A 248       7.249   7.875 -10.493  1.00 97.35           C  
ATOM   3700  HE1 HIS A 248       8.120   8.513 -10.494  1.00 97.35           H  
ATOM   3701  NE2 HIS A 248       6.020   8.267 -10.860  1.00 97.35           N  
ATOM   3702  N   THR A 249       5.588   4.978 -13.495  1.00 96.61           N  
ATOM   3703  H   THR A 249       6.596   4.947 -13.435  1.00 96.61           H  
ATOM   3704  CA  THR A 249       5.011   5.617 -14.685  1.00 96.61           C  
ATOM   3705  HA  THR A 249       3.948   5.388 -14.752  1.00 96.61           H  
ATOM   3706  C   THR A 249       5.700   5.074 -15.928  1.00 96.61           C  
ATOM   3707  CB  THR A 249       5.161   7.149 -14.623  1.00 96.61           C  
ATOM   3708  HB  THR A 249       6.215   7.414 -14.546  1.00 96.61           H  
ATOM   3709  O   THR A 249       6.926   5.109 -15.998  1.00 96.61           O  
ATOM   3710  CG2 THR A 249       4.558   7.859 -15.833  1.00 96.61           C  
ATOM   3711 HG21 THR A 249       4.572   8.936 -15.669  1.00 96.61           H  
ATOM   3712 HG22 THR A 249       3.530   7.533 -15.987  1.00 96.61           H  
ATOM   3713 HG23 THR A 249       5.148   7.645 -16.725  1.00 96.61           H  
ATOM   3714  OG1 THR A 249       4.475   7.672 -13.510  1.00 96.61           O  
ATOM   3715  HG1 THR A 249       5.105   7.887 -12.818  1.00 96.61           H  
ATOM   3716  N   SER A 250       4.927   4.612 -16.914  1.00 95.18           N  
ATOM   3717  H   SER A 250       3.927   4.562 -16.787  1.00 95.18           H  
ATOM   3718  CA  SER A 250       5.458   4.205 -18.219  1.00 95.18           C  
ATOM   3719  HA  SER A 250       6.188   3.408 -18.075  1.00 95.18           H  
ATOM   3720  C   SER A 250       6.161   5.373 -18.906  1.00 95.18           C  
ATOM   3721  CB  SER A 250       4.346   3.671 -19.124  1.00 95.18           C  
ATOM   3722  HB2 SER A 250       3.623   4.465 -19.313  1.00 95.18           H  
ATOM   3723  HB3 SER A 250       4.768   3.345 -20.074  1.00 95.18           H  
ATOM   3724  O   SER A 250       5.652   6.494 -18.933  1.00 95.18           O  
ATOM   3725  OG  SER A 250       3.690   2.584 -18.499  1.00 95.18           O  
ATOM   3726  HG  SER A 250       4.176   1.780 -18.697  1.00 95.18           H  
ATOM   3727  N   GLN A 251       7.332   5.106 -19.471  1.00 91.87           N  
ATOM   3728  H   GLN A 251       7.682   4.159 -19.459  1.00 91.87           H  
ATOM   3729  CA  GLN A 251       8.138   6.087 -20.187  1.00 91.87           C  
ATOM   3730  HA  GLN A 251       7.586   7.020 -20.299  1.00 91.87           H  
ATOM   3731  C   GLN A 251       8.446   5.555 -21.582  1.00 91.87           C  
ATOM   3732  CB  GLN A 251       9.433   6.372 -19.409  1.00 91.87           C  
ATOM   3733  HB2 GLN A 251      10.086   6.998 -20.016  1.00 91.87           H  
ATOM   3734  HB3 GLN A 251       9.946   5.428 -19.223  1.00 91.87           H  
ATOM   3735  O   GLN A 251       8.618   4.353 -21.757  1.00 91.87           O  
ATOM   3736  CG  GLN A 251       9.174   7.085 -18.072  1.00 91.87           C  
ATOM   3737  HG2 GLN A 251       8.750   8.070 -18.265  1.00 91.87           H  
ATOM   3738  HG3 GLN A 251       8.460   6.516 -17.477  1.00 91.87           H  
ATOM   3739  CD  GLN A 251      10.452   7.214 -17.257  1.00 91.87           C  
ATOM   3740  NE2 GLN A 251      10.905   8.404 -16.926  1.00 91.87           N  
ATOM   3741 HE21 GLN A 251      10.407   9.243 -17.186  1.00 91.87           H  
ATOM   3742 HE22 GLN A 251      11.769   8.395 -16.403  1.00 91.87           H  
ATOM   3743  OE1 GLN A 251      11.075   6.242 -16.881  1.00 91.87           O  
ATOM   3744  N   ASN A 252       8.545   6.454 -22.562  1.00 89.01           N  
ATOM   3745  H   ASN A 252       8.409   7.434 -22.359  1.00 89.01           H  
ATOM   3746  CA  ASN A 252       9.185   6.099 -23.820  1.00 89.01           C  
ATOM   3747  HA  ASN A 252       8.857   5.103 -24.114  1.00 89.01           H  
ATOM   3748  C   ASN A 252      10.704   6.054 -23.590  1.00 89.01           C  
ATOM   3749  CB  ASN A 252       8.777   7.078 -24.937  1.00 89.01           C  
ATOM   3750  HB2 ASN A 252       7.691   7.120 -25.016  1.00 89.01           H  
ATOM   3751  HB3 ASN A 252       9.169   8.073 -24.726  1.00 89.01           H  
ATOM   3752  O   ASN A 252      11.294   7.076 -23.224  1.00 89.01           O  
ATOM   3753  CG  ASN A 252       9.328   6.610 -26.275  1.00 89.01           C  
ATOM   3754  ND2 ASN A 252       9.215   7.383 -27.326  1.00 89.01           N  
ATOM   3755 HD21 ASN A 252       9.682   7.030 -28.149  1.00 89.01           H  
ATOM   3756 HD22 ASN A 252       8.849   8.324 -27.285  1.00 89.01           H  
ATOM   3757  OD1 ASN A 252       9.867   5.527 -26.379  1.00 89.01           O  
ATOM   3758  N   LEU A 253      11.289   4.868 -23.758  1.00 90.98           N  
ATOM   3759  H   LEU A 253      10.717   4.107 -24.095  1.00 90.98           H  
ATOM   3760  CA  LEU A 253      12.721   4.594 -23.622  1.00 90.98           C  
ATOM   3761  HA  LEU A 253      13.241   5.524 -23.393  1.00 90.98           H  
ATOM   3762  C   LEU A 253      13.328   4.118 -24.952  1.00 90.98           C  
ATOM   3763  CB  LEU A 253      12.971   3.604 -22.470  1.00 90.98           C  
ATOM   3764  HB2 LEU A 253      14.049   3.460 -22.393  1.00 90.98           H  
ATOM   3765  HB3 LEU A 253      12.519   2.647 -22.732  1.00 90.98           H  
ATOM   3766  O   LEU A 253      14.270   3.326 -24.962  1.00 90.98           O  
ATOM   3767  CG  LEU A 253      12.466   4.036 -21.085  1.00 90.98           C  
ATOM   3768  HG  LEU A 253      11.396   4.240 -21.126  1.00 90.98           H  
ATOM   3769  CD1 LEU A 253      12.696   2.902 -20.090  1.00 90.98           C  
ATOM   3770 HD11 LEU A 253      13.759   2.673 -20.014  1.00 90.98           H  
ATOM   3771 HD12 LEU A 253      12.302   3.172 -19.111  1.00 90.98           H  
ATOM   3772 HD13 LEU A 253      12.172   2.012 -20.440  1.00 90.98           H  
ATOM   3773  CD2 LEU A 253      13.187   5.285 -20.571  1.00 90.98           C  
ATOM   3774 HD21 LEU A 253      12.838   5.520 -19.565  1.00 90.98           H  
ATOM   3775 HD22 LEU A 253      14.262   5.109 -20.555  1.00 90.98           H  
ATOM   3776 HD23 LEU A 253      12.968   6.124 -21.232  1.00 90.98           H  
ATOM   3777  N   GLU A 254      12.757   4.593 -26.058  1.00 88.50           N  
ATOM   3778  H   GLU A 254      11.940   5.182 -25.977  1.00 88.50           H  
ATOM   3779  CA  GLU A 254      13.296   4.463 -27.406  1.00 88.50           C  
ATOM   3780  HA  GLU A 254      14.026   3.654 -27.413  1.00 88.50           H  
ATOM   3781  C   GLU A 254      13.993   5.765 -27.827  1.00 88.50           C  
ATOM   3782  CB  GLU A 254      12.172   4.068 -28.374  1.00 88.50           C  
ATOM   3783  HB2 GLU A 254      11.700   3.159 -28.000  1.00 88.50           H  
ATOM   3784  HB3 GLU A 254      11.426   4.862 -28.409  1.00 88.50           H  
ATOM   3785  O   GLU A 254      13.423   6.849 -27.682  1.00 88.50           O  
ATOM   3786  CG  GLU A 254      12.697   3.819 -29.796  1.00 88.50           C  
ATOM   3787  HG2 GLU A 254      13.534   3.123 -29.733  1.00 88.50           H  
ATOM   3788  HG3 GLU A 254      13.075   4.757 -30.202  1.00 88.50           H  
ATOM   3789  CD  GLU A 254      11.642   3.256 -30.764  1.00 88.50           C  
ATOM   3790  OE1 GLU A 254      12.044   2.931 -31.910  1.00 88.50           O  
ATOM   3791  OE2 GLU A 254      10.454   3.140 -30.380  1.00 88.50           O  
ATOM   3792  N   SER A 255      15.219   5.646 -28.338  1.00 86.01           N  
ATOM   3793  H   SER A 255      15.600   4.714 -28.413  1.00 86.01           H  
ATOM   3794  CA  SER A 255      15.919   6.693 -29.089  1.00 86.01           C  
ATOM   3795  HA  SER A 255      15.370   7.633 -29.033  1.00 86.01           H  
ATOM   3796  C   SER A 255      15.989   6.248 -30.542  1.00 86.01           C  
ATOM   3797  CB  SER A 255      17.329   6.933 -28.540  1.00 86.01           C  
ATOM   3798  HB2 SER A 255      17.866   5.985 -28.496  1.00 86.01           H  
ATOM   3799  HB3 SER A 255      17.272   7.363 -27.540  1.00 86.01           H  
ATOM   3800  O   SER A 255      16.335   5.097 -30.809  1.00 86.01           O  
ATOM   3801  OG  SER A 255      18.021   7.815 -29.395  1.00 86.01           O  
ATOM   3802  HG  SER A 255      18.652   8.346 -28.903  1.00 86.01           H  
ATOM   3803  N   SER A 256      15.653   7.129 -31.479  1.00 83.12           N  
ATOM   3804  H   SER A 256      15.438   8.073 -31.190  1.00 83.12           H  
ATOM   3805  CA  SER A 256      15.656   6.827 -32.911  1.00 83.12           C  
ATOM   3806  HA  SER A 256      16.194   5.894 -33.082  1.00 83.12           H  
ATOM   3807  C   SER A 256      16.374   7.912 -33.692  1.00 83.12           C  
ATOM   3808  CB  SER A 256      14.231   6.637 -33.441  1.00 83.12           C  
ATOM   3809  HB2 SER A 256      13.768   5.794 -32.928  1.00 83.12           H  
ATOM   3810  HB3 SER A 256      14.279   6.408 -34.506  1.00 83.12           H  
ATOM   3811  O   SER A 256      16.126   9.099 -33.476  1.00 83.12           O  
ATOM   3812  OG  SER A 256      13.432   7.789 -33.250  1.00 83.12           O  
ATOM   3813  HG  SER A 256      13.984   8.574 -33.291  1.00 83.12           H  
ATOM   3814  N   ALA A 257      17.221   7.516 -34.637  1.00 77.71           N  
ATOM   3815  H   ALA A 257      17.369   6.528 -34.789  1.00 77.71           H  
ATOM   3816  CA  ALA A 257      17.893   8.463 -35.510  1.00 77.71           C  
ATOM   3817  HA  ALA A 257      18.339   9.245 -34.895  1.00 77.71           H  
ATOM   3818  C   ALA A 257      16.907   9.122 -36.484  1.00 77.71           C  
ATOM   3819  CB  ALA A 257      19.024   7.754 -36.239  1.00 77.71           C  
ATOM   3820  HB1 ALA A 257      19.567   8.508 -36.809  1.00 77.71           H  
ATOM   3821  HB2 ALA A 257      18.641   6.977 -36.901  1.00 77.71           H  
ATOM   3822  HB3 ALA A 257      19.727   7.338 -35.518  1.00 77.71           H  
ATOM   3823  O   ALA A 257      15.975   8.467 -36.965  1.00 77.71           O  
ATOM   3824  N   GLY A 258      17.132  10.395 -36.829  1.00 70.97           N  
ATOM   3825  H   GLY A 258      17.926  10.882 -36.437  1.00 70.97           H  
ATOM   3826  CA  GLY A 258      16.254  11.154 -37.727  1.00 70.97           C  
ATOM   3827  HA2 GLY A 258      16.675  12.152 -37.852  1.00 70.97           H  
ATOM   3828  HA3 GLY A 258      15.267  11.244 -37.274  1.00 70.97           H  
ATOM   3829  C   GLY A 258      16.103  10.521 -39.117  1.00 70.97           C  
ATOM   3830  O   GLY A 258      15.052  10.625 -39.753  1.00 70.97           O  
ATOM   3831  N   SER A 259      17.123   9.796 -39.575  1.00 71.13           N  
ATOM   3832  H   SER A 259      18.005   9.902 -39.094  1.00 71.13           H  
ATOM   3833  CA  SER A 259      17.123   9.021 -40.816  1.00 71.13           C  
ATOM   3834  HA  SER A 259      16.757   9.665 -41.616  1.00 71.13           H  
ATOM   3835  C   SER A 259      16.226   7.776 -40.790  1.00 71.13           C  
ATOM   3836  CB  SER A 259      18.562   8.612 -41.149  1.00 71.13           C  
ATOM   3837  HB2 SER A 259      19.186   9.501 -41.245  1.00 71.13           H  
ATOM   3838  HB3 SER A 259      18.564   8.097 -42.109  1.00 71.13           H  
ATOM   3839  O   SER A 259      15.986   7.187 -41.849  1.00 71.13           O  
ATOM   3840  OG  SER A 259      19.108   7.750 -40.168  1.00 71.13           O  
ATOM   3841  HG  SER A 259      19.651   8.275 -39.575  1.00 71.13           H  
ATOM   3842  N   GLY A 260      15.760   7.352 -39.609  1.00 70.13           N  
ATOM   3843  H   GLY A 260      15.954   7.916 -38.794  1.00 70.13           H  
ATOM   3844  CA  GLY A 260      15.045   6.092 -39.390  1.00 70.13           C  
ATOM   3845  HA2 GLY A 260      14.663   6.087 -38.369  1.00 70.13           H  
ATOM   3846  HA3 GLY A 260      14.203   6.027 -40.079  1.00 70.13           H  
ATOM   3847  C   GLY A 260      15.918   4.847 -39.570  1.00 70.13           C  
ATOM   3848  O   GLY A 260      15.385   3.752 -39.733  1.00 70.13           O  
ATOM   3849  N   ARG A 261      17.249   5.007 -39.606  1.00 71.07           N  
ATOM   3850  H   ARG A 261      17.614   5.941 -39.485  1.00 71.07           H  
ATOM   3851  CA  ARG A 261      18.202   3.912 -39.854  1.00 71.07           C  
ATOM   3852  HA  ARG A 261      17.719   3.134 -40.445  1.00 71.07           H  
ATOM   3853  C   ARG A 261      18.670   3.207 -38.594  1.00 71.07           C  
ATOM   3854  CB  ARG A 261      19.422   4.428 -40.616  1.00 71.07           C  
ATOM   3855  HB2 ARG A 261      20.151   3.623 -40.702  1.00 71.07           H  
ATOM   3856  HB3 ARG A 261      19.883   5.242 -40.057  1.00 71.07           H  
ATOM   3857  O   ARG A 261      19.120   2.078 -38.693  1.00 71.07           O  
ATOM   3858  CG  ARG A 261      19.036   4.892 -42.018  1.00 71.07           C  
ATOM   3859  HG2 ARG A 261      18.288   5.684 -41.965  1.00 71.07           H  
ATOM   3860  HG3 ARG A 261      18.632   4.050 -42.579  1.00 71.07           H  
ATOM   3861  CD  ARG A 261      20.285   5.423 -42.708  1.00 71.07           C  
ATOM   3862  HD2 ARG A 261      20.651   6.281 -42.144  1.00 71.07           H  
ATOM   3863  HD3 ARG A 261      21.045   4.641 -42.699  1.00 71.07           H  
ATOM   3864  NE  ARG A 261      19.982   5.819 -44.091  1.00 71.07           N  
ATOM   3865  HE  ARG A 261      19.005   5.798 -44.348  1.00 71.07           H  
ATOM   3866  NH1 ARG A 261      22.132   6.339 -44.661  1.00 71.07           N  
ATOM   3867 HH11 ARG A 261      22.389   6.104 -43.713  1.00 71.07           H  
ATOM   3868 HH12 ARG A 261      22.828   6.687 -45.305  1.00 71.07           H  
ATOM   3869  NH2 ARG A 261      20.496   6.559 -46.177  1.00 71.07           N  
ATOM   3870 HH21 ARG A 261      21.180   6.921 -46.827  1.00 71.07           H  
ATOM   3871 HH22 ARG A 261      19.516   6.498 -46.410  1.00 71.07           H  
ATOM   3872  CZ  ARG A 261      20.869   6.233 -44.970  1.00 71.07           C  
ATOM   3873  N   SER A 262      18.552   3.839 -37.433  1.00 73.68           N  
ATOM   3874  H   SER A 262      18.196   4.784 -37.415  1.00 73.68           H  
ATOM   3875  CA  SER A 262      18.904   3.232 -36.153  1.00 73.68           C  
ATOM   3876  HA  SER A 262      18.894   2.148 -36.263  1.00 73.68           H  
ATOM   3877  C   SER A 262      17.875   3.588 -35.089  1.00 73.68           C  
ATOM   3878  CB  SER A 262      20.328   3.604 -35.732  1.00 73.68           C  
ATOM   3879  HB2 SER A 262      20.595   3.043 -34.836  1.00 73.68           H  
ATOM   3880  HB3 SER A 262      21.016   3.335 -36.533  1.00 73.68           H  
ATOM   3881  O   SER A 262      17.247   4.650 -35.121  1.00 73.68           O  
ATOM   3882  OG  SER A 262      20.450   4.981 -35.469  1.00 73.68           O  
ATOM   3883  HG  SER A 262      21.331   5.138 -35.123  1.00 73.68           H  
ATOM   3884  N   SER A 263      17.661   2.653 -34.170  1.00 80.66           N  
ATOM   3885  H   SER A 263      18.239   1.825 -34.177  1.00 80.66           H  
ATOM   3886  CA  SER A 263      16.870   2.869 -32.964  1.00 80.66           C  
ATOM   3887  HA  SER A 263      17.055   3.894 -32.642  1.00 80.66           H  
ATOM   3888  C   SER A 263      17.388   1.949 -31.861  1.00 80.66           C  
ATOM   3889  CB  SER A 263      15.360   2.722 -33.234  1.00 80.66           C  
ATOM   3890  HB2 SER A 263      14.982   3.666 -33.628  1.00 80.66           H  
ATOM   3891  HB3 SER A 263      15.202   1.953 -33.990  1.00 80.66           H  
ATOM   3892  O   SER A 263      17.872   0.847 -32.137  1.00 80.66           O  
ATOM   3893  OG  SER A 263      14.635   2.371 -32.076  1.00 80.66           O  
ATOM   3894  HG  SER A 263      13.709   2.616 -32.148  1.00 80.66           H  
ATOM   3895  N   ILE A 264      17.323   2.433 -30.625  1.00 84.80           N  
ATOM   3896  H   ILE A 264      16.897   3.343 -30.516  1.00 84.80           H  
ATOM   3897  CA  ILE A 264      17.663   1.703 -29.409  1.00 84.80           C  
ATOM   3898  HA  ILE A 264      17.855   0.657 -29.649  1.00 84.80           H  
ATOM   3899  C   ILE A 264      16.471   1.778 -28.476  1.00 84.80           C  
ATOM   3900  CB  ILE A 264      18.915   2.288 -28.724  1.00 84.80           C  
ATOM   3901  HB  ILE A 264      18.756   3.350 -28.538  1.00 84.80           H  
ATOM   3902  O   ILE A 264      16.068   2.869 -28.076  1.00 84.80           O  
ATOM   3903  CG1 ILE A 264      20.128   2.124 -29.654  1.00 84.80           C  
ATOM   3904 HG12 ILE A 264      19.953   2.656 -30.589  1.00 84.80           H  
ATOM   3905 HG13 ILE A 264      20.245   1.065 -29.880  1.00 84.80           H  
ATOM   3906  CG2 ILE A 264      19.171   1.584 -27.373  1.00 84.80           C  
ATOM   3907 HG21 ILE A 264      19.973   2.095 -26.840  1.00 84.80           H  
ATOM   3908 HG22 ILE A 264      18.300   1.639 -26.721  1.00 84.80           H  
ATOM   3909 HG23 ILE A 264      19.442   0.541 -27.537  1.00 84.80           H  
ATOM   3910  CD1 ILE A 264      21.442   2.637 -29.071  1.00 84.80           C  
ATOM   3911 HD11 ILE A 264      22.226   2.373 -29.781  1.00 84.80           H  
ATOM   3912 HD12 ILE A 264      21.694   2.140 -28.134  1.00 84.80           H  
ATOM   3913 HD13 ILE A 264      21.400   3.716 -28.925  1.00 84.80           H  
ATOM   3914  N   ILE A 265      15.971   0.616 -28.066  1.00 88.29           N  
ATOM   3915  H   ILE A 265      16.348  -0.231 -28.467  1.00 88.29           H  
ATOM   3916  CA  ILE A 265      14.920   0.490 -27.057  1.00 88.29           C  
ATOM   3917  HA  ILE A 265      14.524   1.476 -26.812  1.00 88.29           H  
ATOM   3918  C   ILE A 265      15.539  -0.108 -25.799  1.00 88.29           C  
ATOM   3919  CB  ILE A 265      13.751  -0.366 -27.588  1.00 88.29           C  
ATOM   3920  HB  ILE A 265      14.120  -1.375 -27.771  1.00 88.29           H  
ATOM   3921  O   ILE A 265      16.036  -1.234 -25.836  1.00 88.29           O  
ATOM   3922  CG1 ILE A 265      13.202   0.195 -28.921  1.00 88.29           C  
ATOM   3923 HG12 ILE A 265      12.748   1.168 -28.737  1.00 88.29           H  
ATOM   3924 HG13 ILE A 265      14.014   0.330 -29.635  1.00 88.29           H  
ATOM   3925  CG2 ILE A 265      12.637  -0.431 -26.525  1.00 88.29           C  
ATOM   3926 HG21 ILE A 265      11.832  -1.084 -26.861  1.00 88.29           H  
ATOM   3927 HG22 ILE A 265      12.238   0.567 -26.342  1.00 88.29           H  
ATOM   3928 HG23 ILE A 265      13.018  -0.842 -25.590  1.00 88.29           H  
ATOM   3929  CD1 ILE A 265      12.169  -0.705 -29.605  1.00 88.29           C  
ATOM   3930 HD11 ILE A 265      11.938  -0.297 -30.588  1.00 88.29           H  
ATOM   3931 HD12 ILE A 265      12.573  -1.711 -29.722  1.00 88.29           H  
ATOM   3932 HD13 ILE A 265      11.249  -0.742 -29.022  1.00 88.29           H  
ATOM   3933  N   LEU A 266      15.503   0.622 -24.682  1.00 90.43           N  
ATOM   3934  H   LEU A 266      15.080   1.538 -24.721  1.00 90.43           H  
ATOM   3935  CA  LEU A 266      15.912   0.076 -23.387  1.00 90.43           C  
ATOM   3936  HA  LEU A 266      16.799  -0.541 -23.529  1.00 90.43           H  
ATOM   3937  C   LEU A 266      14.816  -0.824 -22.805  1.00 90.43           C  
ATOM   3938  CB  LEU A 266      16.250   1.189 -22.386  1.00 90.43           C  
ATOM   3939  HB2 LEU A 266      16.495   0.709 -21.438  1.00 90.43           H  
ATOM   3940  HB3 LEU A 266      15.353   1.787 -22.223  1.00 90.43           H  
ATOM   3941  O   LEU A 266      13.644  -0.451 -22.779  1.00 90.43           O  
ATOM   3942  CG  LEU A 266      17.414   2.118 -22.753  1.00 90.43           C  
ATOM   3943  HG  LEU A 266      17.178   2.675 -23.660  1.00 90.43           H  
ATOM   3944  CD1 LEU A 266      17.612   3.095 -21.590  1.00 90.43           C  
ATOM   3945 HD11 LEU A 266      16.728   3.723 -21.484  1.00 90.43           H  
ATOM   3946 HD12 LEU A 266      18.481   3.728 -21.773  1.00 90.43           H  
ATOM   3947 HD13 LEU A 266      17.783   2.543 -20.666  1.00 90.43           H  
ATOM   3948  CD2 LEU A 266      18.715   1.347 -22.949  1.00 90.43           C  
ATOM   3949 HD21 LEU A 266      18.648   0.720 -23.838  1.00 90.43           H  
ATOM   3950 HD22 LEU A 266      18.931   0.730 -22.077  1.00 90.43           H  
ATOM   3951 HD23 LEU A 266      19.528   2.058 -23.098  1.00 90.43           H  
ATOM   3952  N   GLU A 267      15.213  -1.964 -22.238  1.00 91.98           N  
ATOM   3953  H   GLU A 267      16.186  -2.216 -22.339  1.00 91.98           H  
ATOM   3954  CA  GLU A 267      14.294  -2.977 -21.691  1.00 91.98           C  
ATOM   3955  HA  GLU A 267      13.261  -2.688 -21.882  1.00 91.98           H  
ATOM   3956  C   GLU A 267      14.433  -3.184 -20.176  1.00 91.98           C  
ATOM   3957  CB  GLU A 267      14.550  -4.327 -22.379  1.00 91.98           C  
ATOM   3958  HB2 GLU A 267      15.568  -4.650 -22.160  1.00 91.98           H  
ATOM   3959  HB3 GLU A 267      13.864  -5.060 -21.954  1.00 91.98           H  
ATOM   3960  O   GLU A 267      13.440  -3.328 -19.463  1.00 91.98           O  
ATOM   3961  CG  GLU A 267      14.357  -4.306 -23.900  1.00 91.98           C  
ATOM   3962  HG2 GLU A 267      15.042  -3.581 -24.340  1.00 91.98           H  
ATOM   3963  HG3 GLU A 267      13.337  -3.989 -24.118  1.00 91.98           H  
ATOM   3964  CD  GLU A 267      14.612  -5.673 -24.561  1.00 91.98           C  
ATOM   3965  OE1 GLU A 267      14.528  -5.711 -25.810  1.00 91.98           O  
ATOM   3966  OE2 GLU A 267      14.874  -6.688 -23.851  1.00 91.98           O  
ATOM   3967  N   SER A 268      15.667  -3.250 -19.671  1.00 93.85           N  
ATOM   3968  H   SER A 268      16.448  -3.111 -20.296  1.00 93.85           H  
ATOM   3969  CA  SER A 268      15.954  -3.406 -18.240  1.00 93.85           C  
ATOM   3970  HA  SER A 268      15.299  -2.738 -17.681  1.00 93.85           H  
ATOM   3971  C   SER A 268      17.405  -3.032 -17.933  1.00 93.85           C  
ATOM   3972  CB  SER A 268      15.644  -4.840 -17.776  1.00 93.85           C  
ATOM   3973  HB2 SER A 268      14.653  -5.126 -18.127  1.00 93.85           H  
ATOM   3974  HB3 SER A 268      15.618  -4.857 -16.686  1.00 93.85           H  
ATOM   3975  O   SER A 268      18.224  -2.891 -18.839  1.00 93.85           O  
ATOM   3976  OG  SER A 268      16.585  -5.803 -18.223  1.00 93.85           O  
ATOM   3977  HG  SER A 268      17.408  -5.638 -17.759  1.00 93.85           H  
ATOM   3978  N   GLY A 269      17.776  -2.958 -16.655  1.00 93.12           N  
ATOM   3979  H   GLY A 269      17.081  -3.142 -15.946  1.00 93.12           H  
ATOM   3980  CA  GLY A 269      19.183  -3.120 -16.281  1.00 93.12           C  
ATOM   3981  HA2 GLY A 269      19.313  -2.922 -15.217  1.00 93.12           H  
ATOM   3982  HA3 GLY A 269      19.798  -2.409 -16.834  1.00 93.12           H  
ATOM   3983  C   GLY A 269      19.667  -4.543 -16.590  1.00 93.12           C  
ATOM   3984  O   GLY A 269      18.874  -5.489 -16.697  1.00 93.12           O  
ATOM   3985  N   LYS A 270      20.975  -4.725 -16.740  1.00 92.34           N  
ATOM   3986  H   LYS A 270      21.582  -3.917 -16.738  1.00 92.34           H  
ATOM   3987  CA  LYS A 270      21.582  -6.009 -17.093  1.00 92.34           C  
ATOM   3988  HA  LYS A 270      20.950  -6.818 -16.726  1.00 92.34           H  
ATOM   3989  C   LYS A 270      22.960  -6.158 -16.461  1.00 92.34           C  
ATOM   3990  CB  LYS A 270      21.648  -6.096 -18.622  1.00 92.34           C  
ATOM   3991  HB2 LYS A 270      20.638  -5.984 -19.018  1.00 92.34           H  
ATOM   3992  HB3 LYS A 270      22.248  -5.259 -18.980  1.00 92.34           H  
ATOM   3993  O   LYS A 270      23.770  -5.239 -16.477  1.00 92.34           O  
ATOM   3994  CG  LYS A 270      22.240  -7.404 -19.168  1.00 92.34           C  
ATOM   3995  HG2 LYS A 270      21.611  -8.251 -18.896  1.00 92.34           H  
ATOM   3996  HG3 LYS A 270      23.243  -7.550 -18.766  1.00 92.34           H  
ATOM   3997  CD  LYS A 270      22.336  -7.276 -20.693  1.00 92.34           C  
ATOM   3998  HD2 LYS A 270      22.783  -6.308 -20.920  1.00 92.34           H  
ATOM   3999  HD3 LYS A 270      21.339  -7.297 -21.133  1.00 92.34           H  
ATOM   4000  CE  LYS A 270      23.215  -8.356 -21.325  1.00 92.34           C  
ATOM   4001  HE2 LYS A 270      24.068  -8.533 -20.670  1.00 92.34           H  
ATOM   4002  HE3 LYS A 270      22.652  -9.285 -21.421  1.00 92.34           H  
ATOM   4003  NZ  LYS A 270      23.710  -7.880 -22.643  1.00 92.34           N  
ATOM   4004  HZ1 LYS A 270      24.343  -8.524 -23.096  1.00 92.34           H  
ATOM   4005  HZ2 LYS A 270      24.251  -7.033 -22.547  1.00 92.34           H  
ATOM   4006  HZ3 LYS A 270      22.969  -7.605 -23.272  1.00 92.34           H  
ATOM   4007  N   ILE A 271      23.226  -7.352 -15.944  1.00 89.85           N  
ATOM   4008  H   ILE A 271      22.495  -8.048 -15.960  1.00 89.85           H  
ATOM   4009  CA  ILE A 271      24.544  -7.761 -15.458  1.00 89.85           C  
ATOM   4010  HA  ILE A 271      25.254  -6.942 -15.574  1.00 89.85           H  
ATOM   4011  C   ILE A 271      25.007  -8.912 -16.336  1.00 89.85           C  
ATOM   4012  CB  ILE A 271      24.495  -8.143 -13.966  1.00 89.85           C  
ATOM   4013  HB  ILE A 271      23.904  -9.052 -13.864  1.00 89.85           H  
ATOM   4014  O   ILE A 271      24.341  -9.953 -16.402  1.00 89.85           O  
ATOM   4015  CG1 ILE A 271      23.800  -7.055 -13.118  1.00 89.85           C  
ATOM   4016 HG12 ILE A 271      23.671  -7.437 -12.105  1.00 89.85           H  
ATOM   4017 HG13 ILE A 271      22.793  -6.878 -13.495  1.00 89.85           H  
ATOM   4018  CG2 ILE A 271      25.911  -8.441 -13.445  1.00 89.85           C  
ATOM   4019 HG21 ILE A 271      25.875  -8.635 -12.373  1.00 89.85           H  
ATOM   4020 HG22 ILE A 271      26.574  -7.597 -13.632  1.00 89.85           H  
ATOM   4021 HG23 ILE A 271      26.324  -9.317 -13.946  1.00 89.85           H  
ATOM   4022  CD1 ILE A 271      24.531  -5.713 -13.026  1.00 89.85           C  
ATOM   4023 HD11 ILE A 271      25.463  -5.832 -12.474  1.00 89.85           H  
ATOM   4024 HD12 ILE A 271      23.903  -4.999 -12.492  1.00 89.85           H  
ATOM   4025 HD13 ILE A 271      24.739  -5.326 -14.023  1.00 89.85           H  
ATOM   4026  N   ARG A 272      26.106  -8.715 -17.064  1.00 87.46           N  
ATOM   4027  H   ARG A 272      26.613  -7.850 -16.950  1.00 87.46           H  
ATOM   4028  CA  ARG A 272      26.650  -9.748 -17.948  1.00 87.46           C  
ATOM   4029  HA  ARG A 272      25.831 -10.148 -18.547  1.00 87.46           H  
ATOM   4030  C   ARG A 272      27.201 -10.915 -17.137  1.00 87.46           C  
ATOM   4031  CB  ARG A 272      27.704  -9.164 -18.902  1.00 87.46           C  
ATOM   4032  HB2 ARG A 272      28.223  -9.980 -19.405  1.00 87.46           H  
ATOM   4033  HB3 ARG A 272      28.435  -8.596 -18.327  1.00 87.46           H  
ATOM   4034  O   ARG A 272      27.597 -10.781 -15.983  1.00 87.46           O  
ATOM   4035  CG  ARG A 272      27.066  -8.254 -19.962  1.00 87.46           C  
ATOM   4036  HG2 ARG A 272      26.325  -8.814 -20.531  1.00 87.46           H  
ATOM   4037  HG3 ARG A 272      26.564  -7.426 -19.461  1.00 87.46           H  
ATOM   4038  CD  ARG A 272      28.096  -7.657 -20.930  1.00 87.46           C  
ATOM   4039  HD2 ARG A 272      28.891  -7.171 -20.363  1.00 87.46           H  
ATOM   4040  HD3 ARG A 272      27.590  -6.876 -21.497  1.00 87.46           H  
ATOM   4041  NE  ARG A 272      28.697  -8.661 -21.840  1.00 87.46           N  
ATOM   4042  HE  ARG A 272      29.079  -9.495 -21.417  1.00 87.46           H  
ATOM   4043  NH1 ARG A 272      28.700  -7.340 -23.719  1.00 87.46           N  
ATOM   4044 HH11 ARG A 272      28.449  -6.516 -23.192  1.00 87.46           H  
ATOM   4045 HH12 ARG A 272      28.672  -7.252 -24.725  1.00 87.46           H  
ATOM   4046  NH2 ARG A 272      29.492  -9.396 -23.858  1.00 87.46           N  
ATOM   4047 HH21 ARG A 272      29.922 -10.200 -23.423  1.00 87.46           H  
ATOM   4048 HH22 ARG A 272      29.756  -9.105 -24.788  1.00 87.46           H  
ATOM   4049  CZ  ARG A 272      28.959  -8.463 -23.123  1.00 87.46           C  
ATOM   4050  N   ALA A 273      27.227 -12.079 -17.770  1.00 86.36           N  
ATOM   4051  H   ALA A 273      26.904 -12.121 -18.726  1.00 86.36           H  
ATOM   4052  CA  ALA A 273      27.893 -13.241 -17.210  1.00 86.36           C  
ATOM   4053  HA  ALA A 273      27.461 -13.444 -16.230  1.00 86.36           H  
ATOM   4054  C   ALA A 273      29.407 -12.983 -17.080  1.00 86.36           C  
ATOM   4055  CB  ALA A 273      27.609 -14.422 -18.128  1.00 86.36           C  
ATOM   4056  HB1 ALA A 273      26.541 -14.637 -18.126  1.00 86.36           H  
ATOM   4057  HB2 ALA A 273      28.157 -15.297 -17.780  1.00 86.36           H  
ATOM   4058  HB3 ALA A 273      27.935 -14.203 -19.145  1.00 86.36           H  
ATOM   4059  O   ALA A 273      30.000 -12.430 -18.010  1.00 86.36           O  
ATOM   4060  N   PRO A 274      30.062 -13.415 -15.986  1.00 79.89           N  
ATOM   4061  CA  PRO A 274      31.510 -13.249 -15.824  1.00 79.89           C  
ATOM   4062  HA  PRO A 274      31.777 -12.196 -15.916  1.00 79.89           H  
ATOM   4063  C   PRO A 274      32.312 -14.035 -16.877  1.00 79.89           C  
ATOM   4064  CB  PRO A 274      31.803 -13.721 -14.393  1.00 79.89           C  
ATOM   4065  HB2 PRO A 274      32.778 -14.200 -14.306  1.00 79.89           H  
ATOM   4066  HB3 PRO A 274      31.744 -12.871 -13.714  1.00 79.89           H  
ATOM   4067  O   PRO A 274      33.425 -13.655 -17.230  1.00 79.89           O  
ATOM   4068  CG  PRO A 274      30.662 -14.689 -14.077  1.00 79.89           C  
ATOM   4069  HG2 PRO A 274      30.470 -14.752 -13.006  1.00 79.89           H  
ATOM   4070  HG3 PRO A 274      30.889 -15.673 -14.486  1.00 79.89           H  
ATOM   4071  CD  PRO A 274      29.483 -14.078 -14.827  1.00 79.89           C  
ATOM   4072  HD2 PRO A 274      28.999 -13.330 -14.200  1.00 79.89           H  
ATOM   4073  HD3 PRO A 274      28.773 -14.856 -15.109  1.00 79.89           H  
ATOM   4074  N   ASN A 275      31.745 -15.127 -17.402  1.00 78.18           N  
ATOM   4075  H   ASN A 275      30.798 -15.340 -17.125  1.00 78.18           H  
ATOM   4076  CA  ASN A 275      32.290 -15.911 -18.509  1.00 78.18           C  
ATOM   4077  HA  ASN A 275      32.729 -15.226 -19.234  1.00 78.18           H  
ATOM   4078  C   ASN A 275      31.178 -16.694 -19.230  1.00 78.18           C  
ATOM   4079  CB  ASN A 275      33.399 -16.839 -17.978  1.00 78.18           C  
ATOM   4080  HB2 ASN A 275      34.202 -16.223 -17.572  1.00 78.18           H  
ATOM   4081  HB3 ASN A 275      33.825 -17.422 -18.794  1.00 78.18           H  
ATOM   4082  O   ASN A 275      30.026 -16.694 -18.803  1.00 78.18           O  
ATOM   4083  CG  ASN A 275      32.917 -17.800 -16.910  1.00 78.18           C  
ATOM   4084  ND2 ASN A 275      33.424 -17.678 -15.708  1.00 78.18           N  
ATOM   4085 HD21 ASN A 275      33.057 -18.265 -14.972  1.00 78.18           H  
ATOM   4086 HD22 ASN A 275      34.036 -16.899 -15.512  1.00 78.18           H  
ATOM   4087  OD1 ASN A 275      32.110 -18.686 -17.146  1.00 78.18           O  
ATOM   4088  N   SER A 276      31.536 -17.404 -20.302  1.00 80.58           N  
ATOM   4089  H   SER A 276      32.511 -17.426 -20.564  1.00 80.58           H  
ATOM   4090  CA  SER A 276      30.611 -18.129 -21.187  1.00 80.58           C  
ATOM   4091  HA  SER A 276      29.845 -17.431 -21.523  1.00 80.58           H  
ATOM   4092  C   SER A 276      29.864 -19.315 -20.560  1.00 80.58           C  
ATOM   4093  CB  SER A 276      31.380 -18.620 -22.418  1.00 80.58           C  
ATOM   4094  HB2 SER A 276      31.727 -17.760 -22.991  1.00 80.58           H  
ATOM   4095  HB3 SER A 276      30.718 -19.212 -23.050  1.00 80.58           H  
ATOM   4096  O   SER A 276      29.023 -19.906 -21.232  1.00 80.58           O  
ATOM   4097  OG  SER A 276      32.499 -19.400 -22.028  1.00 80.58           O  
ATOM   4098  HG  SER A 276      32.667 -20.045 -22.718  1.00 80.58           H  
ATOM   4099  N   ASN A 277      30.147 -19.688 -19.307  1.00 78.40           N  
ATOM   4100  H   ASN A 277      30.821 -19.150 -18.781  1.00 78.40           H  
ATOM   4101  CA  ASN A 277      29.434 -20.771 -18.619  1.00 78.40           C  
ATOM   4102  HA  ASN A 277      29.136 -21.519 -19.355  1.00 78.40           H  
ATOM   4103  C   ASN A 277      28.144 -20.308 -17.923  1.00 78.40           C  
ATOM   4104  CB  ASN A 277      30.364 -21.449 -17.606  1.00 78.40           C  
ATOM   4105  HB2 ASN A 277      30.606 -20.744 -16.811  1.00 78.40           H  
ATOM   4106  HB3 ASN A 277      29.839 -22.288 -17.149  1.00 78.40           H  
ATOM   4107  O   ASN A 277      27.437 -21.141 -17.358  1.00 78.40           O  
ATOM   4108  CG  ASN A 277      31.631 -21.994 -18.228  1.00 78.40           C  
ATOM   4109  ND2 ASN A 277      32.771 -21.538 -17.772  1.00 78.40           N  
ATOM   4110 HD21 ASN A 277      32.739 -20.699 -17.211  1.00 78.40           H  
ATOM   4111 HD22 ASN A 277      33.598 -21.844 -18.265  1.00 78.40           H  
ATOM   4112  OD1 ASN A 277      31.626 -22.827 -19.118  1.00 78.40           O  
ATOM   4113  N   TYR A 278      27.862 -19.004 -17.917  1.00 80.55           N  
ATOM   4114  H   TYR A 278      28.445 -18.375 -18.450  1.00 80.55           H  
ATOM   4115  CA  TYR A 278      26.709 -18.416 -17.241  1.00 80.55           C  
ATOM   4116  HA  TYR A 278      26.038 -19.211 -16.915  1.00 80.55           H  
ATOM   4117  C   TYR A 278      25.915 -17.521 -18.192  1.00 80.55           C  
ATOM   4118  CB  TYR A 278      27.166 -17.641 -15.995  1.00 80.55           C  
ATOM   4119  HB2 TYR A 278      26.286 -17.262 -15.476  1.00 80.55           H  
ATOM   4120  HB3 TYR A 278      27.751 -16.775 -16.306  1.00 80.55           H  
ATOM   4121  O   TYR A 278      26.441 -17.029 -19.191  1.00 80.55           O  
ATOM   4122  CG  TYR A 278      27.999 -18.441 -15.016  1.00 80.55           C  
ATOM   4123  CD1 TYR A 278      27.368 -19.251 -14.054  1.00 80.55           C  
ATOM   4124  HD1 TYR A 278      26.290 -19.310 -14.025  1.00 80.55           H  
ATOM   4125  CD2 TYR A 278      29.405 -18.382 -15.077  1.00 80.55           C  
ATOM   4126  HD2 TYR A 278      29.882 -17.774 -15.833  1.00 80.55           H  
ATOM   4127  CE1 TYR A 278      28.142 -19.998 -13.146  1.00 80.55           C  
ATOM   4128  HE1 TYR A 278      27.668 -20.624 -12.404  1.00 80.55           H  
ATOM   4129  CE2 TYR A 278      30.182 -19.126 -14.170  1.00 80.55           C  
ATOM   4130  HE2 TYR A 278      31.260 -19.081 -14.221  1.00 80.55           H  
ATOM   4131  OH  TYR A 278      30.294 -20.655 -12.324  1.00 80.55           O  
ATOM   4132  HH  TYR A 278      31.230 -20.469 -12.424  1.00 80.55           H  
ATOM   4133  CZ  TYR A 278      29.548 -19.934 -13.202  1.00 80.55           C  
ATOM   4134  N   ASP A 279      24.655 -17.280 -17.842  1.00 87.33           N  
ATOM   4135  H   ASP A 279      24.293 -17.694 -16.995  1.00 87.33           H  
ATOM   4136  CA  ASP A 279      23.775 -16.367 -18.566  1.00 87.33           C  
ATOM   4137  HA  ASP A 279      24.113 -16.290 -19.599  1.00 87.33           H  
ATOM   4138  C   ASP A 279      23.813 -14.962 -17.958  1.00 87.33           C  
ATOM   4139  CB  ASP A 279      22.346 -16.923 -18.587  1.00 87.33           C  
ATOM   4140  HB2 ASP A 279      21.684 -16.179 -19.030  1.00 87.33           H  
ATOM   4141  HB3 ASP A 279      22.015 -17.100 -17.564  1.00 87.33           H  
ATOM   4142  O   ASP A 279      24.137 -14.774 -16.790  1.00 87.33           O  
ATOM   4143  CG  ASP A 279      22.229 -18.210 -19.407  1.00 87.33           C  
ATOM   4144  OD1 ASP A 279      22.838 -18.260 -20.498  1.00 87.33           O  
ATOM   4145  OD2 ASP A 279      21.492 -19.112 -18.950  1.00 87.33           O  
ATOM   4146  N   SER A 280      23.459 -13.944 -18.743  1.00 89.67           N  
ATOM   4147  H   SER A 280      23.087 -14.163 -19.656  1.00 89.67           H  
ATOM   4148  CA  SER A 280      23.300 -12.589 -18.199  1.00 89.67           C  
ATOM   4149  HA  SER A 280      24.146 -12.367 -17.549  1.00 89.67           H  
ATOM   4150  C   SER A 280      22.024 -12.480 -17.359  1.00 89.67           C  
ATOM   4151  CB  SER A 280      23.278 -11.547 -19.313  1.00 89.67           C  
ATOM   4152  HB2 SER A 280      22.423 -11.733 -19.964  1.00 89.67           H  
ATOM   4153  HB3 SER A 280      23.183 -10.551 -18.880  1.00 89.67           H  
ATOM   4154  O   SER A 280      21.003 -13.093 -17.672  1.00 89.67           O  
ATOM   4155  OG  SER A 280      24.471 -11.618 -20.069  1.00 89.67           O  
ATOM   4156  HG  SER A 280      24.677 -12.547 -20.193  1.00 89.67           H  
ATOM   4157  N   ILE A 281      22.049 -11.635 -16.332  1.00 88.12           N  
ATOM   4158  H   ILE A 281      22.902 -11.122 -16.159  1.00 88.12           H  
ATOM   4159  CA  ILE A 281      20.915 -11.409 -15.431  1.00 88.12           C  
ATOM   4160  HA  ILE A 281      20.199 -12.224 -15.542  1.00 88.12           H  
ATOM   4161  C   ILE A 281      20.239 -10.098 -15.809  1.00 88.12           C  
ATOM   4162  CB  ILE A 281      21.368 -11.380 -13.959  1.00 88.12           C  
ATOM   4163  HB  ILE A 281      22.008 -10.507 -13.833  1.00 88.12           H  
ATOM   4164  O   ILE A 281      20.887  -9.054 -15.872  1.00 88.12           O  
ATOM   4165  CG1 ILE A 281      22.171 -12.638 -13.575  1.00 88.12           C  
ATOM   4166 HG12 ILE A 281      21.501 -13.466 -13.346  1.00 88.12           H  
ATOM   4167 HG13 ILE A 281      22.822 -12.957 -14.389  1.00 88.12           H  
ATOM   4168  CG2 ILE A 281      20.162 -11.238 -13.008  1.00 88.12           C  
ATOM   4169 HG21 ILE A 281      20.500 -11.209 -11.972  1.00 88.12           H  
ATOM   4170 HG22 ILE A 281      19.477 -12.076 -13.135  1.00 88.12           H  
ATOM   4171 HG23 ILE A 281      19.631 -10.305 -13.201  1.00 88.12           H  
ATOM   4172  CD1 ILE A 281      23.075 -12.336 -12.382  1.00 88.12           C  
ATOM   4173 HD11 ILE A 281      23.697 -11.466 -12.589  1.00 88.12           H  
ATOM   4174 HD12 ILE A 281      23.738 -13.188 -12.232  1.00 88.12           H  
ATOM   4175 HD13 ILE A 281      22.490 -12.154 -11.480  1.00 88.12           H  
ATOM   4176  N   ARG A 282      18.919 -10.130 -16.003  1.00 92.02           N  
ATOM   4177  H   ARG A 282      18.451 -11.022 -15.925  1.00 92.02           H  
ATOM   4178  CA  ARG A 282      18.103  -8.913 -16.087  1.00 92.02           C  
ATOM   4179  HA  ARG A 282      18.658  -8.136 -16.612  1.00 92.02           H  
ATOM   4180  C   ARG A 282      17.822  -8.396 -14.684  1.00 92.02           C  
ATOM   4181  CB  ARG A 282      16.802  -9.171 -16.858  1.00 92.02           C  
ATOM   4182  HB2 ARG A 282      16.285 -10.033 -16.437  1.00 92.02           H  
ATOM   4183  HB3 ARG A 282      16.157  -8.299 -16.757  1.00 92.02           H  
ATOM   4184  O   ARG A 282      17.274  -9.121 -13.858  1.00 92.02           O  
ATOM   4185  CG  ARG A 282      17.083  -9.403 -18.347  1.00 92.02           C  
ATOM   4186  HG2 ARG A 282      17.712 -10.283 -18.479  1.00 92.02           H  
ATOM   4187  HG3 ARG A 282      17.602  -8.532 -18.747  1.00 92.02           H  
ATOM   4188  CD  ARG A 282      15.773  -9.599 -19.116  1.00 92.02           C  
ATOM   4189  HD2 ARG A 282      15.114  -8.762 -18.884  1.00 92.02           H  
ATOM   4190  HD3 ARG A 282      15.298 -10.524 -18.791  1.00 92.02           H  
ATOM   4191  NE  ARG A 282      16.014  -9.638 -20.572  1.00 92.02           N  
ATOM   4192  HE  ARG A 282      16.976  -9.592 -20.875  1.00 92.02           H  
ATOM   4193  NH1 ARG A 282      13.828  -9.457 -21.254  1.00 92.02           N  
ATOM   4194 HH11 ARG A 282      13.210  -9.165 -21.997  1.00 92.02           H  
ATOM   4195 HH12 ARG A 282      13.519  -9.498 -20.293  1.00 92.02           H  
ATOM   4196  NH2 ARG A 282      15.460  -9.182 -22.735  1.00 92.02           N  
ATOM   4197 HH21 ARG A 282      16.439  -9.108 -22.972  1.00 92.02           H  
ATOM   4198 HH22 ARG A 282      14.919  -8.501 -23.249  1.00 92.02           H  
ATOM   4199  CZ  ARG A 282      15.104  -9.441 -21.511  1.00 92.02           C  
ATOM   4200  N   VAL A 283      18.192  -7.152 -14.423  1.00 91.97           N  
ATOM   4201  H   VAL A 283      18.544  -6.604 -15.195  1.00 91.97           H  
ATOM   4202  CA  VAL A 283      17.959  -6.432 -13.162  1.00 91.97           C  
ATOM   4203  HA  VAL A 283      17.337  -7.044 -12.509  1.00 91.97           H  
ATOM   4204  C   VAL A 283      17.168  -5.158 -13.452  1.00 91.97           C  
ATOM   4205  CB  VAL A 283      19.279  -6.142 -12.419  1.00 91.97           C  
ATOM   4206  HB  VAL A 283      19.041  -5.600 -11.505  1.00 91.97           H  
ATOM   4207  O   VAL A 283      17.012  -4.793 -14.610  1.00 91.97           O  
ATOM   4208  CG1 VAL A 283      19.982  -7.443 -12.014  1.00 91.97           C  
ATOM   4209 HG11 VAL A 283      20.840  -7.213 -11.382  1.00 91.97           H  
ATOM   4210 HG12 VAL A 283      20.337  -7.973 -12.897  1.00 91.97           H  
ATOM   4211 HG13 VAL A 283      19.301  -8.084 -11.454  1.00 91.97           H  
ATOM   4212  CG2 VAL A 283      20.260  -5.298 -13.235  1.00 91.97           C  
ATOM   4213 HG21 VAL A 283      20.525  -5.810 -14.160  1.00 91.97           H  
ATOM   4214 HG22 VAL A 283      19.827  -4.323 -13.462  1.00 91.97           H  
ATOM   4215 HG23 VAL A 283      21.173  -5.148 -12.659  1.00 91.97           H  
ATOM   4216  N   LEU A 284      16.644  -4.482 -12.425  1.00 92.99           N  
ATOM   4217  H   LEU A 284      16.832  -4.794 -11.483  1.00 92.99           H  
ATOM   4218  CA  LEU A 284      15.869  -3.242 -12.605  1.00 92.99           C  
ATOM   4219  HA  LEU A 284      15.336  -3.032 -11.679  1.00 92.99           H  
ATOM   4220  C   LEU A 284      14.781  -3.371 -13.686  1.00 92.99           C  
ATOM   4221  CB  LEU A 284      16.818  -2.061 -12.899  1.00 92.99           C  
ATOM   4222  HB2 LEU A 284      16.216  -1.161 -13.022  1.00 92.99           H  
ATOM   4223  HB3 LEU A 284      17.324  -2.243 -13.846  1.00 92.99           H  
ATOM   4224  O   LEU A 284      14.726  -2.585 -14.625  1.00 92.99           O  
ATOM   4225  CG  LEU A 284      17.879  -1.780 -11.833  1.00 92.99           C  
ATOM   4226  HG  LEU A 284      18.508  -2.657 -11.683  1.00 92.99           H  
ATOM   4227  CD1 LEU A 284      18.746  -0.621 -12.305  1.00 92.99           C  
ATOM   4228 HD11 LEU A 284      19.449  -0.344 -11.520  1.00 92.99           H  
ATOM   4229 HD12 LEU A 284      18.122   0.241 -12.540  1.00 92.99           H  
ATOM   4230 HD13 LEU A 284      19.310  -0.913 -13.191  1.00 92.99           H  
ATOM   4231  CD2 LEU A 284      17.240  -1.386 -10.505  1.00 92.99           C  
ATOM   4232 HD21 LEU A 284      16.606  -2.189 -10.129  1.00 92.99           H  
ATOM   4233 HD22 LEU A 284      16.643  -0.482 -10.623  1.00 92.99           H  
ATOM   4234 HD23 LEU A 284      18.040  -1.206  -9.786  1.00 92.99           H  
ATOM   4235  N   GLU A 285      13.932  -4.393 -13.591  1.00 93.87           N  
ATOM   4236  H   GLU A 285      14.030  -5.038 -12.821  1.00 93.87           H  
ATOM   4237  CA  GLU A 285      12.864  -4.625 -14.570  1.00 93.87           C  
ATOM   4238  HA  GLU A 285      13.252  -4.449 -15.573  1.00 93.87           H  
ATOM   4239  C   GLU A 285      11.713  -3.623 -14.347  1.00 93.87           C  
ATOM   4240  CB  GLU A 285      12.400  -6.091 -14.501  1.00 93.87           C  
ATOM   4241  HB2 GLU A 285      12.039  -6.308 -13.495  1.00 93.87           H  
ATOM   4242  HB3 GLU A 285      11.572  -6.224 -15.197  1.00 93.87           H  
ATOM   4243  O   GLU A 285      10.717  -3.937 -13.686  1.00 93.87           O  
ATOM   4244  CG  GLU A 285      13.506  -7.097 -14.861  1.00 93.87           C  
ATOM   4245  HG2 GLU A 285      13.903  -6.857 -15.847  1.00 93.87           H  
ATOM   4246  HG3 GLU A 285      14.319  -7.026 -14.138  1.00 93.87           H  
ATOM   4247  CD  GLU A 285      12.951  -8.526 -14.859  1.00 93.87           C  
ATOM   4248  OE1 GLU A 285      12.585  -9.057 -15.932  1.00 93.87           O  
ATOM   4249  OE2 GLU A 285      12.754  -9.117 -13.769  1.00 93.87           O  
ATOM   4250  N   TRP A 286      11.869  -2.394 -14.854  1.00 95.70           N  
ATOM   4251  H   TRP A 286      12.720  -2.190 -15.359  1.00 95.70           H  
ATOM   4252  CA  TRP A 286      10.950  -1.275 -14.597  1.00 95.70           C  
ATOM   4253  HA  TRP A 286      10.912  -1.084 -13.524  1.00 95.70           H  
ATOM   4254  C   TRP A 286       9.520  -1.577 -15.017  1.00 95.70           C  
ATOM   4255  CB  TRP A 286      11.426   0.012 -15.276  1.00 95.70           C  
ATOM   4256  HB2 TRP A 286      12.231   0.455 -14.690  1.00 95.70           H  
ATOM   4257  HB3 TRP A 286      10.613   0.738 -15.266  1.00 95.70           H  
ATOM   4258  O   TRP A 286       8.613  -1.279 -14.247  1.00 95.70           O  
ATOM   4259  CG  TRP A 286      11.915  -0.133 -16.676  1.00 95.70           C  
ATOM   4260  CD1 TRP A 286      11.139  -0.179 -17.783  1.00 95.70           C  
ATOM   4261  HD1 TRP A 286      10.060  -0.133 -17.809  1.00 95.70           H  
ATOM   4262  CD2 TRP A 286      13.297  -0.215 -17.146  1.00 95.70           C  
ATOM   4263  CE2 TRP A 286      13.275  -0.243 -18.566  1.00 95.70           C  
ATOM   4264  CE3 TRP A 286      14.569  -0.225 -16.527  1.00 95.70           C  
ATOM   4265  HE3 TRP A 286      14.634  -0.220 -15.449  1.00 95.70           H  
ATOM   4266  NE1 TRP A 286      11.940  -0.299 -18.897  1.00 95.70           N  
ATOM   4267  HE1 TRP A 286      11.576  -0.431 -19.830  1.00 95.70           H  
ATOM   4268  CH2 TRP A 286      15.696  -0.187 -18.684  1.00 95.70           C  
ATOM   4269  HH2 TRP A 286      16.604  -0.164 -19.268  1.00 95.70           H  
ATOM   4270  CZ2 TRP A 286      14.447  -0.200 -19.323  1.00 95.70           C  
ATOM   4271  HZ2 TRP A 286      14.372  -0.164 -20.400  1.00 95.70           H  
ATOM   4272  CZ3 TRP A 286      15.756  -0.209 -17.282  1.00 95.70           C  
ATOM   4273  HZ3 TRP A 286      16.715  -0.197 -16.786  1.00 95.70           H  
ATOM   4274  N   ASP A 287       9.298  -2.242 -16.152  1.00 95.22           N  
ATOM   4275  H   ASP A 287      10.066  -2.368 -16.795  1.00 95.22           H  
ATOM   4276  CA  ASP A 287       7.943  -2.581 -16.603  1.00 95.22           C  
ATOM   4277  HA  ASP A 287       7.362  -1.665 -16.715  1.00 95.22           H  
ATOM   4278  C   ASP A 287       7.206  -3.462 -15.594  1.00 95.22           C  
ATOM   4279  CB  ASP A 287       7.996  -3.294 -17.958  1.00 95.22           C  
ATOM   4280  HB2 ASP A 287       8.715  -4.112 -17.906  1.00 95.22           H  
ATOM   4281  HB3 ASP A 287       7.015  -3.721 -18.167  1.00 95.22           H  
ATOM   4282  O   ASP A 287       6.021  -3.261 -15.336  1.00 95.22           O  
ATOM   4283  CG  ASP A 287       8.352  -2.356 -19.110  1.00 95.22           C  
ATOM   4284  OD1 ASP A 287       8.092  -1.139 -18.972  1.00 95.22           O  
ATOM   4285  OD2 ASP A 287       8.864  -2.889 -20.112  1.00 95.22           O  
ATOM   4286  N   LYS A 288       7.907  -4.398 -14.939  1.00 93.59           N  
ATOM   4287  H   LYS A 288       8.902  -4.440 -15.107  1.00 93.59           H  
ATOM   4288  CA  LYS A 288       7.304  -5.217 -13.878  1.00 93.59           C  
ATOM   4289  HA  LYS A 288       6.375  -5.648 -14.253  1.00 93.59           H  
ATOM   4290  C   LYS A 288       6.917  -4.364 -12.675  1.00 93.59           C  
ATOM   4291  CB  LYS A 288       8.241  -6.349 -13.443  1.00 93.59           C  
ATOM   4292  HB2 LYS A 288       7.768  -6.874 -12.613  1.00 93.59           H  
ATOM   4293  HB3 LYS A 288       9.186  -5.936 -13.091  1.00 93.59           H  
ATOM   4294  O   LYS A 288       5.852  -4.574 -12.099  1.00 93.59           O  
ATOM   4295  CG  LYS A 288       8.508  -7.361 -14.562  1.00 93.59           C  
ATOM   4296  HG2 LYS A 288       9.066  -6.877 -15.364  1.00 93.59           H  
ATOM   4297  HG3 LYS A 288       7.560  -7.726 -14.957  1.00 93.59           H  
ATOM   4298  CD  LYS A 288       9.319  -8.540 -14.015  1.00 93.59           C  
ATOM   4299  HD2 LYS A 288      10.242  -8.158 -13.577  1.00 93.59           H  
ATOM   4300  HD3 LYS A 288       8.745  -9.062 -13.249  1.00 93.59           H  
ATOM   4301  CE  LYS A 288       9.656  -9.499 -15.156  1.00 93.59           C  
ATOM   4302  HE2 LYS A 288       8.747  -9.951 -15.552  1.00 93.59           H  
ATOM   4303  HE3 LYS A 288      10.117  -8.911 -15.950  1.00 93.59           H  
ATOM   4304  NZ  LYS A 288      10.629 -10.527 -14.728  1.00 93.59           N  
ATOM   4305  HZ1 LYS A 288      11.395 -10.059 -14.266  1.00 93.59           H  
ATOM   4306  HZ2 LYS A 288      11.101 -10.895 -15.541  1.00 93.59           H  
ATOM   4307  HZ3 LYS A 288      10.241 -11.246 -14.133  1.00 93.59           H  
ATOM   4308  N   SER A 289       7.764  -3.408 -12.294  1.00 95.17           N  
ATOM   4309  H   SER A 289       8.594  -3.261 -12.849  1.00 95.17           H  
ATOM   4310  CA  SER A 289       7.448  -2.471 -11.212  1.00 95.17           C  
ATOM   4311  HA  SER A 289       7.179  -3.037 -10.321  1.00 95.17           H  
ATOM   4312  C   SER A 289       6.262  -1.573 -11.572  1.00 95.17           C  
ATOM   4313  CB  SER A 289       8.663  -1.613 -10.864  1.00 95.17           C  
ATOM   4314  HB2 SER A 289       8.919  -0.954 -11.694  1.00 95.17           H  
ATOM   4315  HB3 SER A 289       9.516  -2.254 -10.642  1.00 95.17           H  
ATOM   4316  O   SER A 289       5.319  -1.456 -10.793  1.00 95.17           O  
ATOM   4317  OG  SER A 289       8.335  -0.854  -9.720  1.00 95.17           O  
ATOM   4318  HG  SER A 289       7.705  -0.177  -9.977  1.00 95.17           H  
ATOM   4319  N   ILE A 290       6.269  -0.985 -12.768  1.00 96.66           N  
ATOM   4320  H   ILE A 290       7.071  -1.132 -13.365  1.00 96.66           H  
ATOM   4321  CA  ILE A 290       5.220  -0.092 -13.263  1.00 96.66           C  
ATOM   4322  HA  ILE A 290       5.094   0.732 -12.560  1.00 96.66           H  
ATOM   4323  C   ILE A 290       3.883  -0.834 -13.342  1.00 96.66           C  
ATOM   4324  CB  ILE A 290       5.637   0.487 -14.634  1.00 96.66           C  
ATOM   4325  HB  ILE A 290       5.915  -0.341 -15.286  1.00 96.66           H  
ATOM   4326  O   ILE A 290       2.871  -0.325 -12.863  1.00 96.66           O  
ATOM   4327  CG1 ILE A 290       6.848   1.440 -14.495  1.00 96.66           C  
ATOM   4328 HG12 ILE A 290       7.568   1.041 -13.782  1.00 96.66           H  
ATOM   4329 HG13 ILE A 290       6.510   2.404 -14.115  1.00 96.66           H  
ATOM   4330  CG2 ILE A 290       4.462   1.241 -15.283  1.00 96.66           C  
ATOM   4331 HG21 ILE A 290       4.067   1.988 -14.595  1.00 96.66           H  
ATOM   4332 HG22 ILE A 290       3.674   0.541 -15.560  1.00 96.66           H  
ATOM   4333 HG23 ILE A 290       4.788   1.733 -16.200  1.00 96.66           H  
ATOM   4334  CD1 ILE A 290       7.590   1.660 -15.819  1.00 96.66           C  
ATOM   4335 HD11 ILE A 290       7.981   0.712 -16.189  1.00 96.66           H  
ATOM   4336 HD12 ILE A 290       6.926   2.086 -16.570  1.00 96.66           H  
ATOM   4337 HD13 ILE A 290       8.421   2.348 -15.664  1.00 96.66           H  
ATOM   4338  N   ASN A 291       3.874  -2.056 -13.878  1.00 94.19           N  
ATOM   4339  H   ASN A 291       4.720  -2.403 -14.307  1.00 94.19           H  
ATOM   4340  CA  ASN A 291       2.663  -2.869 -13.977  1.00 94.19           C  
ATOM   4341  HA  ASN A 291       1.904  -2.300 -14.514  1.00 94.19           H  
ATOM   4342  C   ASN A 291       2.073  -3.174 -12.597  1.00 94.19           C  
ATOM   4343  CB  ASN A 291       2.970  -4.147 -14.774  1.00 94.19           C  
ATOM   4344  HB2 ASN A 291       2.132  -4.838 -14.680  1.00 94.19           H  
ATOM   4345  HB3 ASN A 291       3.860  -4.630 -14.371  1.00 94.19           H  
ATOM   4346  O   ASN A 291       0.874  -2.994 -12.401  1.00 94.19           O  
ATOM   4347  CG  ASN A 291       3.163  -3.874 -16.258  1.00 94.19           C  
ATOM   4348  ND2 ASN A 291       3.808  -4.763 -16.974  1.00 94.19           N  
ATOM   4349 HD21 ASN A 291       4.261  -5.548 -16.528  1.00 94.19           H  
ATOM   4350 HD22 ASN A 291       3.985  -4.497 -17.932  1.00 94.19           H  
ATOM   4351  OD1 ASN A 291       2.714  -2.877 -16.800  1.00 94.19           O  
ATOM   4352  N   ARG A 292       2.901  -3.541 -11.609  1.00 94.20           N  
ATOM   4353  H   ARG A 292       3.880  -3.665 -11.826  1.00 94.20           H  
ATOM   4354  CA  ARG A 292       2.444  -3.741 -10.221  1.00 94.20           C  
ATOM   4355  HA  ARG A 292       1.614  -4.449 -10.212  1.00 94.20           H  
ATOM   4356  C   ARG A 292       1.910  -2.460  -9.595  1.00 94.20           C  
ATOM   4357  CB  ARG A 292       3.587  -4.291  -9.365  1.00 94.20           C  
ATOM   4358  HB2 ARG A 292       3.311  -4.224  -8.313  1.00 94.20           H  
ATOM   4359  HB3 ARG A 292       4.489  -3.702  -9.529  1.00 94.20           H  
ATOM   4360  O   ARG A 292       0.870  -2.479  -8.941  1.00 94.20           O  
ATOM   4361  CG  ARG A 292       3.854  -5.756  -9.695  1.00 94.20           C  
ATOM   4362  HG2 ARG A 292       2.972  -6.343  -9.439  1.00 94.20           H  
ATOM   4363  HG3 ARG A 292       4.057  -5.875 -10.760  1.00 94.20           H  
ATOM   4364  CD  ARG A 292       5.053  -6.249  -8.892  1.00 94.20           C  
ATOM   4365  HD2 ARG A 292       4.818  -6.190  -7.829  1.00 94.20           H  
ATOM   4366  HD3 ARG A 292       5.907  -5.606  -9.101  1.00 94.20           H  
ATOM   4367  NE  ARG A 292       5.327  -7.643  -9.242  1.00 94.20           N  
ATOM   4368  HE  ARG A 292       4.534  -8.264  -9.169  1.00 94.20           H  
ATOM   4369  NH1 ARG A 292       7.517  -7.451  -9.899  1.00 94.20           N  
ATOM   4370 HH11 ARG A 292       7.472  -6.471  -9.659  1.00 94.20           H  
ATOM   4371 HH12 ARG A 292       8.381  -7.881 -10.196  1.00 94.20           H  
ATOM   4372  NH2 ARG A 292       6.446  -9.428 -10.014  1.00 94.20           N  
ATOM   4373 HH21 ARG A 292       5.580  -9.927  -9.873  1.00 94.20           H  
ATOM   4374 HH22 ARG A 292       7.254  -9.907 -10.385  1.00 94.20           H  
ATOM   4375  CZ  ARG A 292       6.432  -8.161  -9.724  1.00 94.20           C  
ATOM   4376  N   PHE A 293       2.598  -1.340  -9.803  1.00 95.80           N  
ATOM   4377  H   PHE A 293       3.455  -1.392 -10.335  1.00 95.80           H  
ATOM   4378  CA  PHE A 293       2.166  -0.043  -9.289  1.00 95.80           C  
ATOM   4379  HA  PHE A 293       2.066  -0.114  -8.206  1.00 95.80           H  
ATOM   4380  C   PHE A 293       0.795   0.361  -9.857  1.00 95.80           C  
ATOM   4381  CB  PHE A 293       3.235   1.008  -9.616  1.00 95.80           C  
ATOM   4382  HB2 PHE A 293       4.213   0.632  -9.316  1.00 95.80           H  
ATOM   4383  HB3 PHE A 293       3.269   1.174 -10.693  1.00 95.80           H  
ATOM   4384  O   PHE A 293      -0.074   0.829  -9.115  1.00 95.80           O  
ATOM   4385  CG  PHE A 293       2.990   2.329  -8.921  1.00 95.80           C  
ATOM   4386  CD1 PHE A 293       2.100   3.268  -9.478  1.00 95.80           C  
ATOM   4387  HD1 PHE A 293       1.619   3.065 -10.423  1.00 95.80           H  
ATOM   4388  CD2 PHE A 293       3.644   2.616  -7.709  1.00 95.80           C  
ATOM   4389  HD2 PHE A 293       4.341   1.908  -7.287  1.00 95.80           H  
ATOM   4390  CE1 PHE A 293       1.853   4.483  -8.813  1.00 95.80           C  
ATOM   4391  HE1 PHE A 293       1.180   5.208  -9.246  1.00 95.80           H  
ATOM   4392  CE2 PHE A 293       3.407   3.838  -7.056  1.00 95.80           C  
ATOM   4393  HE2 PHE A 293       3.926   4.068  -6.137  1.00 95.80           H  
ATOM   4394  CZ  PHE A 293       2.506   4.768  -7.602  1.00 95.80           C  
ATOM   4395  HZ  PHE A 293       2.323   5.706  -7.099  1.00 95.80           H  
ATOM   4396  N   ASN A 294       0.594   0.147 -11.159  1.00 93.84           N  
ATOM   4397  H   ASN A 294       1.365  -0.211 -11.705  1.00 93.84           H  
ATOM   4398  CA  ASN A 294      -0.653   0.442 -11.858  1.00 93.84           C  
ATOM   4399  HA  ASN A 294      -0.999   1.430 -11.554  1.00 93.84           H  
ATOM   4400  C   ASN A 294      -1.778  -0.532 -11.501  1.00 93.84           C  
ATOM   4401  CB  ASN A 294      -0.388   0.460 -13.369  1.00 93.84           C  
ATOM   4402  HB2 ASN A 294       0.178  -0.427 -13.654  1.00 93.84           H  
ATOM   4403  HB3 ASN A 294      -1.338   0.439 -13.903  1.00 93.84           H  
ATOM   4404  O   ASN A 294      -2.913  -0.087 -11.354  1.00 93.84           O  
ATOM   4405  CG  ASN A 294       0.350   1.708 -13.817  1.00 93.84           C  
ATOM   4406  ND2 ASN A 294       1.062   1.632 -14.915  1.00 93.84           N  
ATOM   4407 HD21 ASN A 294       1.181   0.746 -15.384  1.00 93.84           H  
ATOM   4408 HD22 ASN A 294       1.588   2.455 -15.173  1.00 93.84           H  
ATOM   4409  OD1 ASN A 294       0.256   2.772 -13.220  1.00 93.84           O  
ATOM   4410  N   GLU A 295      -1.485  -1.816 -11.292  1.00 92.65           N  
ATOM   4411  H   GLU A 295      -0.561  -2.158 -11.514  1.00 92.65           H  
ATOM   4412  CA  GLU A 295      -2.475  -2.784 -10.805  1.00 92.65           C  
ATOM   4413  HA  GLU A 295      -3.326  -2.782 -11.485  1.00 92.65           H  
ATOM   4414  C   GLU A 295      -2.992  -2.374  -9.421  1.00 92.65           C  
ATOM   4415  CB  GLU A 295      -1.867  -4.197 -10.799  1.00 92.65           C  
ATOM   4416  HB2 GLU A 295      -0.977  -4.198 -10.170  1.00 92.65           H  
ATOM   4417  HB3 GLU A 295      -1.558  -4.452 -11.812  1.00 92.65           H  
ATOM   4418  O   GLU A 295      -4.199  -2.271  -9.218  1.00 92.65           O  
ATOM   4419  CG  GLU A 295      -2.823  -5.290 -10.281  1.00 92.65           C  
ATOM   4420  HG2 GLU A 295      -2.310  -6.249 -10.351  1.00 92.65           H  
ATOM   4421  HG3 GLU A 295      -3.015  -5.106  -9.224  1.00 92.65           H  
ATOM   4422  CD  GLU A 295      -4.162  -5.385 -11.036  1.00 92.65           C  
ATOM   4423  OE1 GLU A 295      -5.146  -5.860 -10.409  1.00 92.65           O  
ATOM   4424  OE2 GLU A 295      -4.214  -4.960 -12.212  1.00 92.65           O  
ATOM   4425  N   ILE A 296      -2.100  -2.004  -8.494  1.00 93.55           N  
ATOM   4426  H   ILE A 296      -1.119  -2.118  -8.706  1.00 93.55           H  
ATOM   4427  CA  ILE A 296      -2.495  -1.476  -7.178  1.00 93.55           C  
ATOM   4428  HA  ILE A 296      -3.088  -2.234  -6.665  1.00 93.55           H  
ATOM   4429  C   ILE A 296      -3.390  -0.233  -7.323  1.00 93.55           C  
ATOM   4430  CB  ILE A 296      -1.237  -1.173  -6.329  1.00 93.55           C  
ATOM   4431  HB  ILE A 296      -0.550  -0.570  -6.921  1.00 93.55           H  
ATOM   4432  O   ILE A 296      -4.390  -0.089  -6.618  1.00 93.55           O  
ATOM   4433  CG1 ILE A 296      -0.518  -2.480  -5.923  1.00 93.55           C  
ATOM   4434 HG12 ILE A 296      -1.100  -2.995  -5.159  1.00 93.55           H  
ATOM   4435 HG13 ILE A 296      -0.451  -3.145  -6.784  1.00 93.55           H  
ATOM   4436  CG2 ILE A 296      -1.625  -0.370  -5.075  1.00 93.55           C  
ATOM   4437 HG21 ILE A 296      -2.541  -0.790  -4.658  1.00 93.55           H  
ATOM   4438 HG22 ILE A 296      -0.847  -0.407  -4.313  1.00 93.55           H  
ATOM   4439 HG23 ILE A 296      -1.812   0.671  -5.339  1.00 93.55           H  
ATOM   4440  CD1 ILE A 296       0.911  -2.253  -5.406  1.00 93.55           C  
ATOM   4441 HD11 ILE A 296       0.907  -1.710  -4.461  1.00 93.55           H  
ATOM   4442 HD12 ILE A 296       1.391  -3.219  -5.248  1.00 93.55           H  
ATOM   4443 HD13 ILE A 296       1.488  -1.694  -6.144  1.00 93.55           H  
ATOM   4444  N   LYS A 297      -3.058   0.668  -8.253  1.00 93.14           N  
ATOM   4445  H   LYS A 297      -2.234   0.487  -8.809  1.00 93.14           H  
ATOM   4446  CA  LYS A 297      -3.858   1.869  -8.520  1.00 93.14           C  
ATOM   4447  HA  LYS A 297      -4.038   2.376  -7.572  1.00 93.14           H  
ATOM   4448  C   LYS A 297      -5.238   1.528  -9.094  1.00 93.14           C  
ATOM   4449  CB  LYS A 297      -3.058   2.799  -9.438  1.00 93.14           C  
ATOM   4450  HB2 LYS A 297      -2.066   2.941  -9.009  1.00 93.14           H  
ATOM   4451  HB3 LYS A 297      -2.945   2.338 -10.420  1.00 93.14           H  
ATOM   4452  O   LYS A 297      -6.224   2.107  -8.649  1.00 93.14           O  
ATOM   4453  CG  LYS A 297      -3.731   4.166  -9.597  1.00 93.14           C  
ATOM   4454  HG2 LYS A 297      -3.892   4.609  -8.614  1.00 93.14           H  
ATOM   4455  HG3 LYS A 297      -4.691   4.050 -10.101  1.00 93.14           H  
ATOM   4456  CD  LYS A 297      -2.830   5.084 -10.427  1.00 93.14           C  
ATOM   4457  HD2 LYS A 297      -1.873   5.198  -9.919  1.00 93.14           H  
ATOM   4458  HD3 LYS A 297      -2.660   4.630 -11.404  1.00 93.14           H  
ATOM   4459  CE  LYS A 297      -3.489   6.454 -10.600  1.00 93.14           C  
ATOM   4460  HE2 LYS A 297      -4.437   6.318 -11.120  1.00 93.14           H  
ATOM   4461  HE3 LYS A 297      -3.704   6.867  -9.614  1.00 93.14           H  
ATOM   4462  NZ  LYS A 297      -2.605   7.369 -11.362  1.00 93.14           N  
ATOM   4463  HZ1 LYS A 297      -1.738   7.512 -10.864  1.00 93.14           H  
ATOM   4464  HZ2 LYS A 297      -2.386   6.969 -12.263  1.00 93.14           H  
ATOM   4465  HZ3 LYS A 297      -3.053   8.264 -11.501  1.00 93.14           H  
ATOM   4466  N   SER A 298      -5.307   0.582 -10.029  1.00 93.55           N  
ATOM   4467  H   SER A 298      -4.441   0.158 -10.327  1.00 93.55           H  
ATOM   4468  CA  SER A 298      -6.550   0.076 -10.626  1.00 93.55           C  
ATOM   4469  HA  SER A 298      -7.079   0.892 -11.120  1.00 93.55           H  
ATOM   4470  C   SER A 298      -7.475  -0.521  -9.564  1.00 93.55           C  
ATOM   4471  CB  SER A 298      -6.192  -0.987 -11.671  1.00 93.55           C  
ATOM   4472  HB2 SER A 298      -5.686  -1.823 -11.187  1.00 93.55           H  
ATOM   4473  HB3 SER A 298      -5.519  -0.557 -12.413  1.00 93.55           H  
ATOM   4474  O   SER A 298      -8.660  -0.194  -9.493  1.00 93.55           O  
ATOM   4475  OG  SER A 298      -7.348  -1.468 -12.318  1.00 93.55           O  
ATOM   4476  HG  SER A 298      -7.111  -2.285 -12.764  1.00 93.55           H  
ATOM   4477  N   GLN A 299      -6.914  -1.324  -8.659  1.00 93.17           N  
ATOM   4478  H   GLN A 299      -5.944  -1.579  -8.776  1.00 93.17           H  
ATOM   4479  CA  GLN A 299      -7.650  -1.893  -7.533  1.00 93.17           C  
ATOM   4480  HA  GLN A 299      -8.517  -2.436  -7.910  1.00 93.17           H  
ATOM   4481  C   GLN A 299      -8.164  -0.830  -6.574  1.00 93.17           C  
ATOM   4482  CB  GLN A 299      -6.746  -2.849  -6.768  1.00 93.17           C  
ATOM   4483  HB2 GLN A 299      -5.814  -2.356  -6.491  1.00 93.17           H  
ATOM   4484  HB3 GLN A 299      -7.262  -3.174  -5.864  1.00 93.17           H  
ATOM   4485  O   GLN A 299      -9.315  -0.913  -6.143  1.00 93.17           O  
ATOM   4486  CG  GLN A 299      -6.456  -4.074  -7.623  1.00 93.17           C  
ATOM   4487  HG2 GLN A 299      -5.956  -3.804  -8.553  1.00 93.17           H  
ATOM   4488  HG3 GLN A 299      -7.410  -4.532  -7.883  1.00 93.17           H  
ATOM   4489  CD  GLN A 299      -5.616  -5.097  -6.899  1.00 93.17           C  
ATOM   4490  NE2 GLN A 299      -5.258  -6.144  -7.597  1.00 93.17           N  
ATOM   4491 HE21 GLN A 299      -5.289  -6.120  -8.606  1.00 93.17           H  
ATOM   4492 HE22 GLN A 299      -4.876  -6.917  -7.070  1.00 93.17           H  
ATOM   4493  OE1 GLN A 299      -5.312  -4.989  -5.720  1.00 93.17           O  
ATOM   4494  N   ASN A 300      -7.348   0.186  -6.271  1.00 95.54           N  
ATOM   4495  H   ASN A 300      -6.393   0.167  -6.598  1.00 95.54           H  
ATOM   4496  CA  ASN A 300      -7.822   1.323  -5.498  1.00 95.54           C  
ATOM   4497  HA  ASN A 300      -8.179   0.954  -4.537  1.00 95.54           H  
ATOM   4498  C   ASN A 300      -9.022   1.970  -6.189  1.00 95.54           C  
ATOM   4499  CB  ASN A 300      -6.702   2.336  -5.235  1.00 95.54           C  
ATOM   4500  HB2 ASN A 300      -5.868   1.841  -4.737  1.00 95.54           H  
ATOM   4501  HB3 ASN A 300      -6.348   2.759  -6.175  1.00 95.54           H  
ATOM   4502  O   ASN A 300     -10.063   2.077  -5.558  1.00 95.54           O  
ATOM   4503  CG  ASN A 300      -7.218   3.443  -4.330  1.00 95.54           C  
ATOM   4504  ND2 ASN A 300      -7.147   4.690  -4.731  1.00 95.54           N  
ATOM   4505 HD21 ASN A 300      -6.785   4.936  -5.642  1.00 95.54           H  
ATOM   4506 HD22 ASN A 300      -7.429   5.379  -4.049  1.00 95.54           H  
ATOM   4507  OD1 ASN A 300      -7.718   3.199  -3.247  1.00 95.54           O  
ATOM   4508  N   THR A 301      -8.923   2.321  -7.476  1.00 96.02           N  
ATOM   4509  H   THR A 301      -8.047   2.177  -7.958  1.00 96.02           H  
ATOM   4510  CA  THR A 301     -10.035   2.914  -8.239  1.00 96.02           C  
ATOM   4511  HA  THR A 301     -10.271   3.889  -7.814  1.00 96.02           H  
ATOM   4512  C   THR A 301     -11.312   2.080  -8.143  1.00 96.02           C  
ATOM   4513  CB  THR A 301      -9.640   3.118  -9.708  1.00 96.02           C  
ATOM   4514  HB  THR A 301      -9.301   2.176 -10.140  1.00 96.02           H  
ATOM   4515  O   THR A 301     -12.353   2.617  -7.788  1.00 96.02           O  
ATOM   4516  CG2 THR A 301     -10.770   3.689 -10.563  1.00 96.02           C  
ATOM   4517 HG21 THR A 301     -10.398   3.933 -11.558  1.00 96.02           H  
ATOM   4518 HG22 THR A 301     -11.195   4.578 -10.097  1.00 96.02           H  
ATOM   4519 HG23 THR A 301     -11.566   2.952 -10.674  1.00 96.02           H  
ATOM   4520  OG1 THR A 301      -8.596   4.065  -9.777  1.00 96.02           O  
ATOM   4521  HG1 THR A 301      -9.032   4.920  -9.773  1.00 96.02           H  
ATOM   4522  N   GLN A 302     -11.236   0.762  -8.330  1.00 95.49           N  
ATOM   4523  H   GLN A 302     -10.359   0.356  -8.624  1.00 95.49           H  
ATOM   4524  CA  GLN A 302     -12.410  -0.100  -8.184  1.00 95.49           C  
ATOM   4525  HA  GLN A 302     -13.168   0.232  -8.893  1.00 95.49           H  
ATOM   4526  C   GLN A 302     -13.024  -0.024  -6.774  1.00 95.49           C  
ATOM   4527  CB  GLN A 302     -11.997  -1.537  -8.524  1.00 95.49           C  
ATOM   4528  HB2 GLN A 302     -11.271  -1.886  -7.789  1.00 95.49           H  
ATOM   4529  HB3 GLN A 302     -11.527  -1.549  -9.507  1.00 95.49           H  
ATOM   4530  O   GLN A 302     -14.246   0.011  -6.626  1.00 95.49           O  
ATOM   4531  CG  GLN A 302     -13.200  -2.489  -8.544  1.00 95.49           C  
ATOM   4532  HG2 GLN A 302     -13.899  -2.158  -9.313  1.00 95.49           H  
ATOM   4533  HG3 GLN A 302     -13.712  -2.467  -7.582  1.00 95.49           H  
ATOM   4534  CD  GLN A 302     -12.814  -3.937  -8.820  1.00 95.49           C  
ATOM   4535  NE2 GLN A 302     -13.787  -4.799  -9.018  1.00 95.49           N  
ATOM   4536 HE21 GLN A 302     -14.749  -4.490  -9.019  1.00 95.49           H  
ATOM   4537 HE22 GLN A 302     -13.518  -5.754  -9.206  1.00 95.49           H  
ATOM   4538  OE1 GLN A 302     -11.657  -4.342  -8.830  1.00 95.49           O  
ATOM   4539  N   VAL A 303     -12.198  -0.004  -5.723  1.00 96.18           N  
ATOM   4540  H   VAL A 303     -11.203  -0.016  -5.896  1.00 96.18           H  
ATOM   4541  CA  VAL A 303     -12.676   0.149  -4.340  1.00 96.18           C  
ATOM   4542  HA  VAL A 303     -13.471  -0.575  -4.165  1.00 96.18           H  
ATOM   4543  C   VAL A 303     -13.298   1.529  -4.122  1.00 96.18           C  
ATOM   4544  CB  VAL A 303     -11.550  -0.135  -3.327  1.00 96.18           C  
ATOM   4545  HB  VAL A 303     -10.671   0.462  -3.569  1.00 96.18           H  
ATOM   4546  O   VAL A 303     -14.343   1.616  -3.484  1.00 96.18           O  
ATOM   4547  CG1 VAL A 303     -11.962   0.184  -1.884  1.00 96.18           C  
ATOM   4548 HG11 VAL A 303     -12.089   1.259  -1.760  1.00 96.18           H  
ATOM   4549 HG12 VAL A 303     -11.191  -0.146  -1.188  1.00 96.18           H  
ATOM   4550 HG13 VAL A 303     -12.900  -0.315  -1.638  1.00 96.18           H  
ATOM   4551  CG2 VAL A 303     -11.167  -1.620  -3.384  1.00 96.18           C  
ATOM   4552 HG21 VAL A 303     -12.040  -2.239  -3.177  1.00 96.18           H  
ATOM   4553 HG22 VAL A 303     -10.790  -1.879  -4.373  1.00 96.18           H  
ATOM   4554 HG23 VAL A 303     -10.398  -1.833  -2.641  1.00 96.18           H  
ATOM   4555  N   GLN A 304     -12.714   2.585  -4.692  1.00 97.60           N  
ATOM   4556  H   GLN A 304     -11.883   2.426  -5.243  1.00 97.60           H  
ATOM   4557  CA  GLN A 304     -13.265   3.941  -4.651  1.00 97.60           C  
ATOM   4558  HA  GLN A 304     -13.364   4.250  -3.611  1.00 97.60           H  
ATOM   4559  C   GLN A 304     -14.668   3.999  -5.271  1.00 97.60           C  
ATOM   4560  CB  GLN A 304     -12.324   4.923  -5.380  1.00 97.60           C  
ATOM   4561  HB2 GLN A 304     -12.191   4.608  -6.415  1.00 97.60           H  
ATOM   4562  HB3 GLN A 304     -12.806   5.899  -5.424  1.00 97.60           H  
ATOM   4563  O   GLN A 304     -15.566   4.571  -4.658  1.00 97.60           O  
ATOM   4564  CG  GLN A 304     -10.932   5.102  -4.751  1.00 97.60           C  
ATOM   4565  HG2 GLN A 304     -10.364   4.172  -4.762  1.00 97.60           H  
ATOM   4566  HG3 GLN A 304     -10.372   5.832  -5.335  1.00 97.60           H  
ATOM   4567  CD  GLN A 304     -10.998   5.585  -3.325  1.00 97.60           C  
ATOM   4568  NE2 GLN A 304     -10.412   4.895  -2.370  1.00 97.60           N  
ATOM   4569 HE21 GLN A 304      -9.835   4.099  -2.602  1.00 97.60           H  
ATOM   4570 HE22 GLN A 304     -10.479   5.254  -1.429  1.00 97.60           H  
ATOM   4571  OE1 GLN A 304     -11.581   6.614  -3.070  1.00 97.60           O  
ATOM   4572  N   ASP A 305     -14.865   3.359  -6.426  1.00 98.19           N  
ATOM   4573  H   ASP A 305     -14.060   3.011  -6.927  1.00 98.19           H  
ATOM   4574  CA  ASP A 305     -16.160   3.307  -7.116  1.00 98.19           C  
ATOM   4575  HA  ASP A 305     -16.533   4.322  -7.258  1.00 98.19           H  
ATOM   4576  C   ASP A 305     -17.209   2.524  -6.304  1.00 98.19           C  
ATOM   4577  CB  ASP A 305     -15.987   2.651  -8.499  1.00 98.19           C  
ATOM   4578  HB2 ASP A 305     -16.969   2.574  -8.966  1.00 98.19           H  
ATOM   4579  HB3 ASP A 305     -15.609   1.638  -8.362  1.00 98.19           H  
ATOM   4580  O   ASP A 305     -18.379   2.901  -6.249  1.00 98.19           O  
ATOM   4581  CG  ASP A 305     -15.061   3.397  -9.472  1.00 98.19           C  
ATOM   4582  OD1 ASP A 305     -14.811   4.607  -9.275  1.00 98.19           O  
ATOM   4583  OD2 ASP A 305     -14.604   2.730 -10.431  1.00 98.19           O  
ATOM   4584  N   ASN A 306     -16.794   1.447  -5.623  1.00 96.85           N  
ATOM   4585  H   ASN A 306     -15.817   1.201  -5.688  1.00 96.85           H  
ATOM   4586  CA  ASN A 306     -17.682   0.689  -4.733  1.00 96.85           C  
ATOM   4587  HA  ASN A 306     -18.608   0.464  -5.261  1.00 96.85           H  
ATOM   4588  C   ASN A 306     -18.083   1.503  -3.498  1.00 96.85           C  
ATOM   4589  CB  ASN A 306     -17.017  -0.630  -4.307  1.00 96.85           C  
ATOM   4590  HB2 ASN A 306     -17.488  -0.979  -3.388  1.00 96.85           H  
ATOM   4591  HB3 ASN A 306     -15.956  -0.474  -4.109  1.00 96.85           H  
ATOM   4592  O   ASN A 306     -19.245   1.467  -3.102  1.00 96.85           O  
ATOM   4593  CG  ASN A 306     -17.200  -1.723  -5.335  1.00 96.85           C  
ATOM   4594  ND2 ASN A 306     -16.385  -1.772  -6.357  1.00 96.85           N  
ATOM   4595 HD21 ASN A 306     -15.720  -1.026  -6.500  1.00 96.85           H  
ATOM   4596 HD22 ASN A 306     -16.640  -2.425  -7.084  1.00 96.85           H  
ATOM   4597  OD1 ASN A 306     -18.063  -2.574  -5.231  1.00 96.85           O  
ATOM   4598  N   ILE A 307     -17.138   2.237  -2.902  1.00 97.75           N  
ATOM   4599  H   ILE A 307     -16.200   2.214  -3.275  1.00 97.75           H  
ATOM   4600  CA  ILE A 307     -17.429   3.144  -1.788  1.00 97.75           C  
ATOM   4601  HA  ILE A 307     -17.935   2.584  -1.001  1.00 97.75           H  
ATOM   4602  C   ILE A 307     -18.403   4.227  -2.248  1.00 97.75           C  
ATOM   4603  CB  ILE A 307     -16.130   3.741  -1.201  1.00 97.75           C  
ATOM   4604  HB  ILE A 307     -15.521   4.122  -2.021  1.00 97.75           H  
ATOM   4605  O   ILE A 307     -19.370   4.486  -1.542  1.00 97.75           O  
ATOM   4606  CG1 ILE A 307     -15.340   2.639  -0.460  1.00 97.75           C  
ATOM   4607 HG12 ILE A 307     -15.283   1.746  -1.082  1.00 97.75           H  
ATOM   4608 HG13 ILE A 307     -15.866   2.366   0.455  1.00 97.75           H  
ATOM   4609  CG2 ILE A 307     -16.424   4.911  -0.240  1.00 97.75           C  
ATOM   4610 HG21 ILE A 307     -17.083   4.580   0.562  1.00 97.75           H  
ATOM   4611 HG22 ILE A 307     -16.902   5.734  -0.771  1.00 97.75           H  
ATOM   4612 HG23 ILE A 307     -15.499   5.298   0.189  1.00 97.75           H  
ATOM   4613  CD1 ILE A 307     -13.904   3.045  -0.108  1.00 97.75           C  
ATOM   4614 HD11 ILE A 307     -13.389   3.406  -0.999  1.00 97.75           H  
ATOM   4615 HD12 ILE A 307     -13.901   3.819   0.659  1.00 97.75           H  
ATOM   4616 HD13 ILE A 307     -13.376   2.173   0.278  1.00 97.75           H  
ATOM   4617  N   ASP A 308     -18.197   4.823  -3.426  1.00 98.42           N  
ATOM   4618  H   ASP A 308     -17.392   4.568  -3.980  1.00 98.42           H  
ATOM   4619  CA  ASP A 308     -19.114   5.842  -3.941  1.00 98.42           C  
ATOM   4620  HA  ASP A 308     -19.140   6.663  -3.224  1.00 98.42           H  
ATOM   4621  C   ASP A 308     -20.539   5.319  -4.061  1.00 98.42           C  
ATOM   4622  CB  ASP A 308     -18.681   6.360  -5.319  1.00 98.42           C  
ATOM   4623  HB2 ASP A 308     -19.548   6.786  -5.824  1.00 98.42           H  
ATOM   4624  HB3 ASP A 308     -18.318   5.531  -5.927  1.00 98.42           H  
ATOM   4625  O   ASP A 308     -21.458   5.919  -3.506  1.00 98.42           O  
ATOM   4626  CG  ASP A 308     -17.630   7.452  -5.262  1.00 98.42           C  
ATOM   4627  OD1 ASP A 308     -17.553   8.215  -4.261  1.00 98.42           O  
ATOM   4628  OD2 ASP A 308     -16.857   7.576  -6.236  1.00 98.42           O  
ATOM   4629  N   LEU A 309     -20.703   4.178  -4.735  1.00 98.11           N  
ATOM   4630  H   LEU A 309     -19.898   3.754  -5.173  1.00 98.11           H  
ATOM   4631  CA  LEU A 309     -22.011   3.568  -4.923  1.00 98.11           C  
ATOM   4632  HA  LEU A 309     -22.651   4.302  -5.412  1.00 98.11           H  
ATOM   4633  C   LEU A 309     -22.655   3.206  -3.580  1.00 98.11           C  
ATOM   4634  CB  LEU A 309     -21.847   2.332  -5.821  1.00 98.11           C  
ATOM   4635  HB2 LEU A 309     -21.209   1.613  -5.306  1.00 98.11           H  
ATOM   4636  HB3 LEU A 309     -21.343   2.628  -6.741  1.00 98.11           H  
ATOM   4637  O   LEU A 309     -23.859   3.381  -3.410  1.00 98.11           O  
ATOM   4638  CG  LEU A 309     -23.179   1.649  -6.179  1.00 98.11           C  
ATOM   4639  HG  LEU A 309     -23.726   1.396  -5.270  1.00 98.11           H  
ATOM   4640  CD1 LEU A 309     -24.060   2.535  -7.064  1.00 98.11           C  
ATOM   4641 HD11 LEU A 309     -24.986   2.012  -7.303  1.00 98.11           H  
ATOM   4642 HD12 LEU A 309     -23.532   2.790  -7.983  1.00 98.11           H  
ATOM   4643 HD13 LEU A 309     -24.314   3.456  -6.539  1.00 98.11           H  
ATOM   4644  CD2 LEU A 309     -22.903   0.350  -6.934  1.00 98.11           C  
ATOM   4645 HD21 LEU A 309     -23.846  -0.146  -7.166  1.00 98.11           H  
ATOM   4646 HD22 LEU A 309     -22.303  -0.311  -6.309  1.00 98.11           H  
ATOM   4647 HD23 LEU A 309     -22.363   0.563  -7.857  1.00 98.11           H  
ATOM   4648  N   PHE A 310     -21.873   2.711  -2.620  1.00 97.22           N  
ATOM   4649  H   PHE A 310     -20.890   2.580  -2.810  1.00 97.22           H  
ATOM   4650  CA  PHE A 310     -22.383   2.384  -1.293  1.00 97.22           C  
ATOM   4651  HA  PHE A 310     -23.242   1.723  -1.410  1.00 97.22           H  
ATOM   4652  C   PHE A 310     -22.884   3.634  -0.565  1.00 97.22           C  
ATOM   4653  CB  PHE A 310     -21.308   1.641  -0.494  1.00 97.22           C  
ATOM   4654  HB2 PHE A 310     -20.465   2.307  -0.310  1.00 97.22           H  
ATOM   4655  HB3 PHE A 310     -20.944   0.805  -1.091  1.00 97.22           H  
ATOM   4656  O   PHE A 310     -24.020   3.640  -0.095  1.00 97.22           O  
ATOM   4657  CG  PHE A 310     -21.811   1.080   0.821  1.00 97.22           C  
ATOM   4658  CD1 PHE A 310     -21.347   1.592   2.049  1.00 97.22           C  
ATOM   4659  HD1 PHE A 310     -20.646   2.413   2.068  1.00 97.22           H  
ATOM   4660  CD2 PHE A 310     -22.759   0.039   0.813  1.00 97.22           C  
ATOM   4661  HD2 PHE A 310     -23.134  -0.344  -0.124  1.00 97.22           H  
ATOM   4662  CE1 PHE A 310     -21.819   1.048   3.258  1.00 97.22           C  
ATOM   4663  HE1 PHE A 310     -21.487   1.447   4.205  1.00 97.22           H  
ATOM   4664  CE2 PHE A 310     -23.235  -0.495   2.022  1.00 97.22           C  
ATOM   4665  HE2 PHE A 310     -23.983  -1.275   2.015  1.00 97.22           H  
ATOM   4666  CZ  PHE A 310     -22.760   0.005   3.244  1.00 97.22           C  
ATOM   4667  HZ  PHE A 310     -23.144  -0.394   4.172  1.00 97.22           H  
ATOM   4668  N   VAL A 311     -22.094   4.712  -0.534  1.00 98.29           N  
ATOM   4669  H   VAL A 311     -21.197   4.664  -0.994  1.00 98.29           H  
ATOM   4670  CA  VAL A 311     -22.480   5.971   0.124  1.00 98.29           C  
ATOM   4671  HA  VAL A 311     -22.753   5.751   1.156  1.00 98.29           H  
ATOM   4672  C   VAL A 311     -23.716   6.587  -0.538  1.00 98.29           C  
ATOM   4673  CB  VAL A 311     -21.310   6.975   0.147  1.00 98.29           C  
ATOM   4674  HB  VAL A 311     -20.970   7.164  -0.871  1.00 98.29           H  
ATOM   4675  O   VAL A 311     -24.645   6.962   0.179  1.00 98.29           O  
ATOM   4676  CG1 VAL A 311     -21.725   8.304   0.795  1.00 98.29           C  
ATOM   4677 HG11 VAL A 311     -20.878   8.989   0.827  1.00 98.29           H  
ATOM   4678 HG12 VAL A 311     -22.530   8.777   0.232  1.00 98.29           H  
ATOM   4679 HG13 VAL A 311     -22.079   8.124   1.810  1.00 98.29           H  
ATOM   4680  CG2 VAL A 311     -20.129   6.447   0.975  1.00 98.29           C  
ATOM   4681 HG21 VAL A 311     -19.782   5.486   0.596  1.00 98.29           H  
ATOM   4682 HG22 VAL A 311     -19.302   7.157   0.945  1.00 98.29           H  
ATOM   4683 HG23 VAL A 311     -20.444   6.291   2.007  1.00 98.29           H  
ATOM   4684  N   ASP A 312     -23.771   6.622  -1.877  1.00 98.20           N  
ATOM   4685  H   ASP A 312     -22.970   6.295  -2.398  1.00 98.20           H  
ATOM   4686  CA  ASP A 312     -24.905   7.164  -2.651  1.00 98.20           C  
ATOM   4687  HA  ASP A 312     -24.983   8.238  -2.481  1.00 98.20           H  
ATOM   4688  C   ASP A 312     -26.248   6.529  -2.252  1.00 98.20           C  
ATOM   4689  CB  ASP A 312     -24.708   6.896  -4.162  1.00 98.20           C  
ATOM   4690  HB2 ASP A 312     -25.652   7.095  -4.670  1.00 98.20           H  
ATOM   4691  HB3 ASP A 312     -24.479   5.841  -4.309  1.00 98.20           H  
ATOM   4692  O   ASP A 312     -27.287   7.186  -2.298  1.00 98.20           O  
ATOM   4693  CG  ASP A 312     -23.639   7.734  -4.867  1.00 98.20           C  
ATOM   4694  OD1 ASP A 312     -23.080   8.654  -4.238  1.00 98.20           O  
ATOM   4695  OD2 ASP A 312     -23.365   7.467  -6.056  1.00 98.20           O  
ATOM   4696  N   ASN A 313     -26.228   5.249  -1.870  1.00 97.47           N  
ATOM   4697  H   ASN A 313     -25.330   4.790  -1.821  1.00 97.47           H  
ATOM   4698  CA  ASN A 313     -27.429   4.456  -1.605  1.00 97.47           C  
ATOM   4699  HA  ASN A 313     -28.303   5.005  -1.957  1.00 97.47           H  
ATOM   4700  C   ASN A 313     -27.692   4.200  -0.113  1.00 97.47           C  
ATOM   4701  CB  ASN A 313     -27.354   3.152  -2.416  1.00 97.47           C  
ATOM   4702  HB2 ASN A 313     -28.190   2.509  -2.140  1.00 97.47           H  
ATOM   4703  HB3 ASN A 313     -26.428   2.624  -2.186  1.00 97.47           H  
ATOM   4704  O   ASN A 313     -28.681   3.551   0.211  1.00 97.47           O  
ATOM   4705  CG  ASN A 313     -27.453   3.398  -3.910  1.00 97.47           C  
ATOM   4706  ND2 ASN A 313     -26.348   3.495  -4.603  1.00 97.47           N  
ATOM   4707 HD21 ASN A 313     -25.462   3.491  -4.119  1.00 97.47           H  
ATOM   4708 HD22 ASN A 313     -26.440   3.792  -5.564  1.00 97.47           H  
ATOM   4709  OD1 ASN A 313     -28.519   3.506  -4.489  1.00 97.47           O  
ATOM   4710  N   THR A 314     -26.836   4.678   0.796  1.00 97.99           N  
ATOM   4711  H   THR A 314     -26.024   5.185   0.472  1.00 97.99           H  
ATOM   4712  CA  THR A 314     -26.980   4.414   2.242  1.00 97.99           C  
ATOM   4713  HA  THR A 314     -27.938   3.929   2.431  1.00 97.99           H  
ATOM   4714  C   THR A 314     -27.001   5.674   3.096  1.00 97.99           C  
ATOM   4715  CB  THR A 314     -25.901   3.457   2.765  1.00 97.99           C  
ATOM   4716  HB  THR A 314     -25.996   3.382   3.848  1.00 97.99           H  
ATOM   4717  O   THR A 314     -27.684   5.683   4.115  1.00 97.99           O  
ATOM   4718  CG2 THR A 314     -26.024   2.057   2.165  1.00 97.99           C  
ATOM   4719 HG21 THR A 314     -27.008   1.649   2.395  1.00 97.99           H  
ATOM   4720 HG22 THR A 314     -25.266   1.412   2.609  1.00 97.99           H  
ATOM   4721 HG23 THR A 314     -25.890   2.085   1.083  1.00 97.99           H  
ATOM   4722  OG1 THR A 314     -24.618   3.936   2.457  1.00 97.99           O  
ATOM   4723  HG1 THR A 314     -24.470   3.772   1.523  1.00 97.99           H  
ATOM   4724  N   TYR A 315     -26.354   6.771   2.681  1.00 98.26           N  
ATOM   4725  H   TYR A 315     -25.782   6.715   1.850  1.00 98.26           H  
ATOM   4726  CA  TYR A 315     -26.259   7.968   3.525  1.00 98.26           C  
ATOM   4727  HA  TYR A 315     -25.800   7.687   4.473  1.00 98.26           H  
ATOM   4728  C   TYR A 315     -27.633   8.548   3.864  1.00 98.26           C  
ATOM   4729  CB  TYR A 315     -25.387   9.034   2.844  1.00 98.26           C  
ATOM   4730  HB2 TYR A 315     -24.418   8.605   2.585  1.00 98.26           H  
ATOM   4731  HB3 TYR A 315     -25.854   9.345   1.910  1.00 98.26           H  
ATOM   4732  O   TYR A 315     -27.948   8.782   5.028  1.00 98.26           O  
ATOM   4733  CG  TYR A 315     -25.166  10.251   3.722  1.00 98.26           C  
ATOM   4734  CD1 TYR A 315     -26.028  11.361   3.626  1.00 98.26           C  
ATOM   4735  HD1 TYR A 315     -26.819  11.371   2.891  1.00 98.26           H  
ATOM   4736  CD2 TYR A 315     -24.121  10.258   4.666  1.00 98.26           C  
ATOM   4737  HD2 TYR A 315     -23.455   9.412   4.744  1.00 98.26           H  
ATOM   4738  CE1 TYR A 315     -25.855  12.465   4.484  1.00 98.26           C  
ATOM   4739  HE1 TYR A 315     -26.515  13.317   4.416  1.00 98.26           H  
ATOM   4740  CE2 TYR A 315     -23.953  11.353   5.534  1.00 98.26           C  
ATOM   4741  HE2 TYR A 315     -23.165  11.349   6.273  1.00 98.26           H  
ATOM   4742  OH  TYR A 315     -24.636  13.531   6.256  1.00 98.26           O  
ATOM   4743  HH  TYR A 315     -23.990  13.339   6.940  1.00 98.26           H  
ATOM   4744  CZ  TYR A 315     -24.822  12.458   5.444  1.00 98.26           C  
ATOM   4745  N   THR A 316     -28.468   8.757   2.845  1.00 97.69           N  
ATOM   4746  H   THR A 316     -28.161   8.495   1.919  1.00 97.69           H  
ATOM   4747  CA  THR A 316     -29.802   9.338   3.037  1.00 97.69           C  
ATOM   4748  HA  THR A 316     -29.702  10.258   3.613  1.00 97.69           H  
ATOM   4749  C   THR A 316     -30.712   8.410   3.842  1.00 97.69           C  
ATOM   4750  CB  THR A 316     -30.437   9.696   1.688  1.00 97.69           C  
ATOM   4751  HB  THR A 316     -30.463   8.819   1.041  1.00 97.69           H  
ATOM   4752  O   THR A 316     -31.430   8.889   4.715  1.00 97.69           O  
ATOM   4753  CG2 THR A 316     -31.848  10.255   1.830  1.00 97.69           C  
ATOM   4754 HG21 THR A 316     -31.859  11.034   2.593  1.00 97.69           H  
ATOM   4755 HG22 THR A 316     -32.524   9.447   2.109  1.00 97.69           H  
ATOM   4756 HG23 THR A 316     -32.177  10.667   0.876  1.00 97.69           H  
ATOM   4757  OG1 THR A 316     -29.684  10.715   1.066  1.00 97.69           O  
ATOM   4758  HG1 THR A 316     -28.905  10.324   0.664  1.00 97.69           H  
ATOM   4759  N   GLU A 317     -30.651   7.100   3.590  1.00 97.66           N  
ATOM   4760  H   GLU A 317     -30.005   6.757   2.894  1.00 97.66           H  
ATOM   4761  CA  GLU A 317     -31.444   6.104   4.321  1.00 97.66           C  
ATOM   4762  HA  GLU A 317     -32.497   6.384   4.287  1.00 97.66           H  
ATOM   4763  C   GLU A 317     -31.056   6.053   5.805  1.00 97.66           C  
ATOM   4764  CB  GLU A 317     -31.279   4.720   3.666  1.00 97.66           C  
ATOM   4765  HB2 GLU A 317     -30.225   4.444   3.680  1.00 97.66           H  
ATOM   4766  HB3 GLU A 317     -31.821   3.981   4.255  1.00 97.66           H  
ATOM   4767  O   GLU A 317     -31.935   6.024   6.664  1.00 97.66           O  
ATOM   4768  CG  GLU A 317     -31.778   4.653   2.212  1.00 97.66           C  
ATOM   4769  HG2 GLU A 317     -31.134   5.282   1.597  1.00 97.66           H  
ATOM   4770  HG3 GLU A 317     -31.667   3.628   1.859  1.00 97.66           H  
ATOM   4771  CD  GLU A 317     -33.245   5.087   2.034  1.00 97.66           C  
ATOM   4772  OE1 GLU A 317     -33.558   5.624   0.946  1.00 97.66           O  
ATOM   4773  OE2 GLU A 317     -34.048   4.903   2.980  1.00 97.66           O  
ATOM   4774  N   TYR A 318     -29.758   6.138   6.116  1.00 96.15           N  
ATOM   4775  H   TYR A 318     -29.075   6.111   5.372  1.00 96.15           H  
ATOM   4776  CA  TYR A 318     -29.266   6.207   7.494  1.00 96.15           C  
ATOM   4777  HA  TYR A 318     -29.664   5.364   8.058  1.00 96.15           H  
ATOM   4778  C   TYR A 318     -29.734   7.488   8.194  1.00 96.15           C  
ATOM   4779  CB  TYR A 318     -27.735   6.110   7.494  1.00 96.15           C  
ATOM   4780  HB2 TYR A 318     -27.313   6.957   6.955  1.00 96.15           H  
ATOM   4781  HB3 TYR A 318     -27.442   5.205   6.961  1.00 96.15           H  
ATOM   4782  O   TYR A 318     -30.290   7.446   9.286  1.00 96.15           O  
ATOM   4783  CG  TYR A 318     -27.137   6.063   8.886  1.00 96.15           C  
ATOM   4784  CD1 TYR A 318     -26.824   7.253   9.580  1.00 96.15           C  
ATOM   4785  HD1 TYR A 318     -27.029   8.212   9.129  1.00 96.15           H  
ATOM   4786  CD2 TYR A 318     -26.913   4.816   9.498  1.00 96.15           C  
ATOM   4787  HD2 TYR A 318     -27.184   3.898   8.998  1.00 96.15           H  
ATOM   4788  CE1 TYR A 318     -26.282   7.196  10.882  1.00 96.15           C  
ATOM   4789  HE1 TYR A 318     -26.047   8.097  11.430  1.00 96.15           H  
ATOM   4790  CE2 TYR A 318     -26.347   4.761  10.782  1.00 96.15           C  
ATOM   4791  HE2 TYR A 318     -26.155   3.814  11.265  1.00 96.15           H  
ATOM   4792  OH  TYR A 318     -25.484   5.824  12.717  1.00 96.15           O  
ATOM   4793  HH  TYR A 318     -25.332   6.619  13.234  1.00 96.15           H  
ATOM   4794  CZ  TYR A 318     -26.034   5.941  11.482  1.00 96.15           C  
ATOM   4795  N   GLN A 319     -29.593   8.649   7.542  1.00 94.66           N  
ATOM   4796  H   GLN A 319     -29.150   8.632   6.634  1.00 94.66           H  
ATOM   4797  CA  GLN A 319     -30.026   9.936   8.109  1.00 94.66           C  
ATOM   4798  HA  GLN A 319     -29.544  10.074   9.077  1.00 94.66           H  
ATOM   4799  C   GLN A 319     -31.540  10.004   8.366  1.00 94.66           C  
ATOM   4800  CB  GLN A 319     -29.617  11.080   7.168  1.00 94.66           C  
ATOM   4801  HB2 GLN A 319     -30.090  12.003   7.503  1.00 94.66           H  
ATOM   4802  HB3 GLN A 319     -29.982  10.865   6.163  1.00 94.66           H  
ATOM   4803  O   GLN A 319     -31.991  10.745   9.238  1.00 94.66           O  
ATOM   4804  CG  GLN A 319     -28.099  11.311   7.108  1.00 94.66           C  
ATOM   4805  HG2 GLN A 319     -27.596  10.403   6.774  1.00 94.66           H  
ATOM   4806  HG3 GLN A 319     -27.891  12.097   6.382  1.00 94.66           H  
ATOM   4807  CD  GLN A 319     -27.499  11.729   8.443  1.00 94.66           C  
ATOM   4808  NE2 GLN A 319     -26.404  11.128   8.854  1.00 94.66           N  
ATOM   4809 HE21 GLN A 319     -26.078  11.364   9.780  1.00 94.66           H  
ATOM   4810 HE22 GLN A 319     -26.002  10.365   8.328  1.00 94.66           H  
ATOM   4811  OE1 GLN A 319     -27.995  12.612   9.123  1.00 94.66           O  
ATOM   4812  N   GLN A 320     -32.336   9.254   7.601  1.00 95.57           N  
ATOM   4813  H   GLN A 320     -31.911   8.679   6.887  1.00 95.57           H  
ATOM   4814  CA  GLN A 320     -33.783   9.142   7.796  1.00 95.57           C  
ATOM   4815  HA  GLN A 320     -34.166  10.097   8.154  1.00 95.57           H  
ATOM   4816  C   GLN A 320     -34.170   8.109   8.867  1.00 95.57           C  
ATOM   4817  CB  GLN A 320     -34.448   8.835   6.446  1.00 95.57           C  
ATOM   4818  HB2 GLN A 320     -35.495   8.576   6.608  1.00 95.57           H  
ATOM   4819  HB3 GLN A 320     -33.953   7.983   5.980  1.00 95.57           H  
ATOM   4820  O   GLN A 320     -35.343   8.050   9.239  1.00 95.57           O  
ATOM   4821  CG  GLN A 320     -34.388  10.052   5.510  1.00 95.57           C  
ATOM   4822  HG2 GLN A 320     -33.355  10.383   5.397  1.00 95.57           H  
ATOM   4823  HG3 GLN A 320     -34.952  10.871   5.954  1.00 95.57           H  
ATOM   4824  CD  GLN A 320     -34.959   9.775   4.124  1.00 95.57           C  
ATOM   4825  NE2 GLN A 320     -34.711  10.636   3.164  1.00 95.57           N  
ATOM   4826 HE21 GLN A 320     -33.977  11.316   3.307  1.00 95.57           H  
ATOM   4827 HE22 GLN A 320     -34.981  10.292   2.254  1.00 95.57           H  
ATOM   4828  OE1 GLN A 320     -35.685   8.838   3.860  1.00 95.57           O  
ATOM   4829  N   GLY A 321     -33.211   7.324   9.371  1.00 93.44           N  
ATOM   4830  H   GLY A 321     -32.257   7.452   9.064  1.00 93.44           H  
ATOM   4831  CA  GLY A 321     -33.452   6.206  10.282  1.00 93.44           C  
ATOM   4832  HA2 GLY A 321     -32.493   5.857  10.664  1.00 93.44           H  
ATOM   4833  HA3 GLY A 321     -34.064   6.537  11.121  1.00 93.44           H  
ATOM   4834  C   GLY A 321     -34.143   5.017   9.611  1.00 93.44           C  
ATOM   4835  O   GLY A 321     -34.765   4.212  10.300  1.00 93.44           O  
ATOM   4836  N   THR A 322     -34.093   4.927   8.275  1.00 96.11           N  
ATOM   4837  H   THR A 322     -33.554   5.612   7.766  1.00 96.11           H  
ATOM   4838  CA  THR A 322     -34.582   3.756   7.528  1.00 96.11           C  
ATOM   4839  HA  THR A 322     -35.583   3.499   7.874  1.00 96.11           H  
ATOM   4840  C   THR A 322     -33.677   2.547   7.759  1.00 96.11           C  
ATOM   4841  CB  THR A 322     -34.622   4.016   6.011  1.00 96.11           C  
ATOM   4842  HB  THR A 322     -33.601   4.136   5.649  1.00 96.11           H  
ATOM   4843  O   THR A 322     -34.168   1.421   7.787  1.00 96.11           O  
ATOM   4844  CG2 THR A 322     -35.284   2.865   5.249  1.00 96.11           C  
ATOM   4845 HG21 THR A 322     -36.234   2.608   5.718  1.00 96.11           H  
ATOM   4846 HG22 THR A 322     -35.458   3.155   4.213  1.00 96.11           H  
ATOM   4847 HG23 THR A 322     -34.628   1.994   5.250  1.00 96.11           H  
ATOM   4848  OG1 THR A 322     -35.346   5.169   5.654  1.00 96.11           O  
ATOM   4849  HG1 THR A 322     -35.105   5.311   4.736  1.00 96.11           H  
ATOM   4850  N   ILE A 323     -32.374   2.798   7.901  1.00 93.80           N  
ATOM   4851  H   ILE A 323     -32.084   3.765   7.935  1.00 93.80           H  
ATOM   4852  CA  ILE A 323     -31.343   1.818   8.250  1.00 93.80           C  
ATOM   4853  HA  ILE A 323     -31.824   0.899   8.585  1.00 93.80           H  
ATOM   4854  C   ILE A 323     -30.521   2.347   9.427  1.00 93.80           C  
ATOM   4855  CB  ILE A 323     -30.437   1.477   7.042  1.00 93.80           C  
ATOM   4856  HB  ILE A 323     -29.732   0.714   7.370  1.00 93.80           H  
ATOM   4857  O   ILE A 323     -30.453   3.564   9.624  1.00 93.80           O  
ATOM   4858  CG1 ILE A 323     -29.616   2.695   6.559  1.00 93.80           C  
ATOM   4859 HG12 ILE A 323     -29.012   3.067   7.387  1.00 93.80           H  
ATOM   4860 HG13 ILE A 323     -30.302   3.483   6.249  1.00 93.80           H  
ATOM   4861  CG2 ILE A 323     -31.272   0.869   5.900  1.00 93.80           C  
ATOM   4862 HG21 ILE A 323     -31.907   1.629   5.444  1.00 93.80           H  
ATOM   4863 HG22 ILE A 323     -31.899   0.077   6.309  1.00 93.80           H  
ATOM   4864 HG23 ILE A 323     -30.616   0.431   5.147  1.00 93.80           H  
ATOM   4865  CD1 ILE A 323     -28.659   2.396   5.402  1.00 93.80           C  
ATOM   4866 HD11 ILE A 323     -27.992   3.246   5.259  1.00 93.80           H  
ATOM   4867 HD12 ILE A 323     -29.218   2.226   4.482  1.00 93.80           H  
ATOM   4868 HD13 ILE A 323     -28.070   1.509   5.637  1.00 93.80           H  
ATOM   4869  N   ASP A 324     -29.872   1.453  10.162  1.00 91.19           N  
ATOM   4870  H   ASP A 324     -30.020   0.474   9.963  1.00 91.19           H  
ATOM   4871  CA  ASP A 324     -28.964   1.790  11.265  1.00 91.19           C  
ATOM   4872  HA  ASP A 324     -28.836   2.872  11.301  1.00 91.19           H  
ATOM   4873  C   ASP A 324     -27.551   1.214  11.058  1.00 91.19           C  
ATOM   4874  CB  ASP A 324     -29.615   1.394  12.601  1.00 91.19           C  
ATOM   4875  HB2 ASP A 324     -29.007   1.782  13.418  1.00 91.19           H  
ATOM   4876  HB3 ASP A 324     -30.586   1.884  12.667  1.00 91.19           H  
ATOM   4877  O   ASP A 324     -27.211   0.710   9.980  1.00 91.19           O  
ATOM   4878  CG  ASP A 324     -29.801  -0.113  12.808  1.00 91.19           C  
ATOM   4879  OD1 ASP A 324     -28.941  -0.896  12.336  1.00 91.19           O  
ATOM   4880  OD2 ASP A 324     -30.773  -0.477  13.506  1.00 91.19           O  
ATOM   4881  N   SER A 325     -26.674   1.328  12.060  1.00 88.87           N  
ATOM   4882  H   SER A 325     -26.966   1.670  12.964  1.00 88.87           H  
ATOM   4883  CA  SER A 325     -25.298   0.853  11.914  1.00 88.87           C  
ATOM   4884  HA  SER A 325     -24.892   1.250  10.984  1.00 88.87           H  
ATOM   4885  C   SER A 325     -25.217  -0.673  11.841  1.00 88.87           C  
ATOM   4886  CB  SER A 325     -24.417   1.354  13.053  1.00 88.87           C  
ATOM   4887  HB2 SER A 325     -24.726   0.898  13.994  1.00 88.87           H  
ATOM   4888  HB3 SER A 325     -23.391   1.048  12.849  1.00 88.87           H  
ATOM   4889  O   SER A 325     -24.301  -1.200  11.205  1.00 88.87           O  
ATOM   4890  OG  SER A 325     -24.457   2.761  13.146  1.00 88.87           O  
ATOM   4891  HG  SER A 325     -25.054   3.003  13.858  1.00 88.87           H  
ATOM   4892  N   THR A 326     -26.168  -1.399  12.435  1.00 89.62           N  
ATOM   4893  H   THR A 326     -26.980  -0.919  12.796  1.00 89.62           H  
ATOM   4894  CA  THR A 326     -26.214  -2.870  12.393  1.00 89.62           C  
ATOM   4895  HA  THR A 326     -25.213  -3.244  12.607  1.00 89.62           H  
ATOM   4896  C   THR A 326     -26.583  -3.396  11.006  1.00 89.62           C  
ATOM   4897  CB  THR A 326     -27.147  -3.471  13.458  1.00 89.62           C  
ATOM   4898  HB  THR A 326     -26.935  -4.539  13.504  1.00 89.62           H  
ATOM   4899  O   THR A 326     -26.060  -4.431  10.593  1.00 89.62           O  
ATOM   4900  CG2 THR A 326     -26.916  -2.901  14.855  1.00 89.62           C  
ATOM   4901 HG21 THR A 326     -25.864  -2.985  15.127  1.00 89.62           H  
ATOM   4902 HG22 THR A 326     -27.220  -1.854  14.869  1.00 89.62           H  
ATOM   4903 HG23 THR A 326     -27.523  -3.452  15.574  1.00 89.62           H  
ATOM   4904  OG1 THR A 326     -28.513  -3.330  13.161  1.00 89.62           O  
ATOM   4905  HG1 THR A 326     -28.714  -2.423  12.922  1.00 89.62           H  
ATOM   4906  N   ASP A 327     -27.378  -2.646  10.234  1.00 91.76           N  
ATOM   4907  H   ASP A 327     -27.865  -1.876  10.670  1.00 91.76           H  
ATOM   4908  CA  ASP A 327     -27.641  -2.939   8.817  1.00 91.76           C  
ATOM   4909  HA  ASP A 327     -27.971  -3.973   8.713  1.00 91.76           H  
ATOM   4910  C   ASP A 327     -26.397  -2.731   7.944  1.00 91.76           C  
ATOM   4911  CB  ASP A 327     -28.733  -2.009   8.279  1.00 91.76           C  
ATOM   4912  HB2 ASP A 327     -28.819  -2.158   7.203  1.00 91.76           H  
ATOM   4913  HB3 ASP A 327     -28.432  -0.973   8.440  1.00 91.76           H  
ATOM   4914  O   ASP A 327     -26.203  -3.388   6.913  1.00 91.76           O  
ATOM   4915  CG  ASP A 327     -30.108  -2.249   8.888  1.00 91.76           C  
ATOM   4916  OD1 ASP A 327     -30.539  -3.427   8.892  1.00 91.76           O  
ATOM   4917  OD2 ASP A 327     -30.762  -1.230   9.202  1.00 91.76           O  
ATOM   4918  N   LEU A 328     -25.548  -1.779   8.339  1.00 92.37           N  
ATOM   4919  H   LEU A 328     -25.791  -1.259   9.170  1.00 92.37           H  
ATOM   4920  CA  LEU A 328     -24.349  -1.440   7.594  1.00 92.37           C  
ATOM   4921  HA  LEU A 328     -24.574  -1.540   6.532  1.00 92.37           H  
ATOM   4922  C   LEU A 328     -23.223  -2.428   7.878  1.00 92.37           C  
ATOM   4923  CB  LEU A 328     -23.941   0.017   7.862  1.00 92.37           C  
ATOM   4924  HB2 LEU A 328     -22.990   0.209   7.366  1.00 92.37           H  
ATOM   4925  HB3 LEU A 328     -23.794   0.145   8.935  1.00 92.37           H  
ATOM   4926  O   LEU A 328     -22.536  -2.795   6.935  1.00 92.37           O  
ATOM   4927  CG  LEU A 328     -24.965   1.059   7.372  1.00 92.37           C  
ATOM   4928  HG  LEU A 328     -25.946   0.865   7.806  1.00 92.37           H  
ATOM   4929  CD1 LEU A 328     -24.502   2.452   7.792  1.00 92.37           C  
ATOM   4930 HD11 LEU A 328     -23.534   2.685   7.349  1.00 92.37           H  
ATOM   4931 HD12 LEU A 328     -25.239   3.191   7.476  1.00 92.37           H  
ATOM   4932 HD13 LEU A 328     -24.433   2.498   8.879  1.00 92.37           H  
ATOM   4933  CD2 LEU A 328     -25.104   1.075   5.848  1.00 92.37           C  
ATOM   4934 HD21 LEU A 328     -25.790   1.875   5.568  1.00 92.37           H  
ATOM   4935 HD22 LEU A 328     -25.524   0.132   5.499  1.00 92.37           H  
ATOM   4936 HD23 LEU A 328     -24.136   1.270   5.385  1.00 92.37           H  
ATOM   4937  N   VAL A 329     -22.986  -2.887   9.105  1.00 91.76           N  
ATOM   4938  H   VAL A 329     -23.603  -2.602   9.852  1.00 91.76           H
[truncated: 234,099 more chars]
