# Supplementary material for: Pleomorphic viruses establish stable relationship with marine hyperthermophilic archaea
Source: ISME J. 2024 Jan 23;18(1):wrae008. doi: 10.1093/ismejo/wrae008 (PMC10919331; doi:10.1093/ismejo/wrae008)
Supplement: SI_Data_3_wrae008 [file si_data_3_wrae008.zip › HRPV-10_4._ranked_0.pdb]

ATOM      1  N   MET A   1     -58.998  14.015  39.340  1.00 37.76           N  
ATOM      2  H   MET A   1     -58.843  14.553  40.181  1.00 37.76           H  
ATOM      3  H2  MET A   1     -58.179  14.103  38.757  1.00 37.76           H  
ATOM      4  H3  MET A   1     -59.143  13.042  39.571  1.00 37.76           H  
ATOM      5  CA  MET A   1     -60.167  14.565  38.628  1.00 37.76           C  
ATOM      6  HA  MET A   1     -60.337  14.018  37.701  1.00 37.76           H  
ATOM      7  C   MET A   1     -59.803  15.984  38.254  1.00 37.76           C  
ATOM      8  CB  MET A   1     -61.450  14.512  39.478  1.00 37.76           C  
ATOM      9  HB2 MET A   1     -62.205  15.154  39.023  1.00 37.76           H  
ATOM     10  HB3 MET A   1     -61.242  14.882  40.482  1.00 37.76           H  
ATOM     11  O   MET A   1     -59.777  16.831  39.134  1.00 37.76           O  
ATOM     12  CG  MET A   1     -62.023  13.092  39.564  1.00 37.76           C  
ATOM     13  HG2 MET A   1     -61.251  12.410  39.923  1.00 37.76           H  
ATOM     14  HG3 MET A   1     -62.320  12.778  38.563  1.00 37.76           H  
ATOM     15  SD  MET A   1     -63.457  12.946  40.662  1.00 37.76           S  
ATOM     16  CE  MET A   1     -63.990  11.258  40.270  1.00 37.76           C  
ATOM     17  HE1 MET A   1     -64.240  11.188  39.211  1.00 37.76           H  
ATOM     18  HE2 MET A   1     -63.190  10.554  40.501  1.00 37.76           H  
ATOM     19  HE3 MET A   1     -64.871  11.009  40.862  1.00 37.76           H  
ATOM     20  N   ASP A   2     -59.374  16.138  37.006  1.00 35.23           N  
ATOM     21  H   ASP A   2     -59.453  15.361  36.365  1.00 35.23           H  
ATOM     22  CA  ASP A   2     -59.008  17.342  36.250  1.00 35.23           C  
ATOM     23  HA  ASP A   2     -58.101  17.098  35.697  1.00 35.23           H  
ATOM     24  C   ASP A   2     -58.701  18.621  37.036  1.00 35.23           C  
ATOM     25  CB  ASP A   2     -60.086  17.593  35.178  1.00 35.23           C  
ATOM     26  HB2 ASP A   2     -59.764  18.414  34.537  1.00 35.23           H  
ATOM     27  HB3 ASP A   2     -61.016  17.882  35.667  1.00 35.23           H  
ATOM     28  O   ASP A   2     -59.615  19.373  37.381  1.00 35.23           O  
ATOM     29  CG  ASP A   2     -60.349  16.359  34.307  1.00 35.23           C  
ATOM     30  OD1 ASP A   2     -59.516  15.422  34.360  1.00 35.23           O  
ATOM     31  OD2 ASP A   2     -61.439  16.310  33.703  1.00 35.23           O  
ATOM     32  N   ARG A   3     -57.396  18.895  37.219  1.00 28.68           N  
ATOM     33  H   ARG A   3     -56.737  18.148  37.052  1.00 28.68           H  
ATOM     34  CA  ARG A   3     -56.805  20.247  37.211  1.00 28.68           C  
ATOM     35  HA  ARG A   3     -57.049  20.700  36.250  1.00 28.68           H  
ATOM     36  C   ARG A   3     -55.267  20.252  37.294  1.00 28.68           C  
ATOM     37  CB  ARG A   3     -57.400  21.115  38.339  1.00 28.68           C  
ATOM     38  HB2 ARG A   3     -56.611  21.602  38.911  1.00 28.68           H  
ATOM     39  HB3 ARG A   3     -57.958  20.495  39.040  1.00 28.68           H  
ATOM     40  O   ARG A   3     -54.682  19.398  37.946  1.00 28.68           O  
ATOM     41  CG  ARG A   3     -58.321  22.180  37.723  1.00 28.68           C  
ATOM     42  HG2 ARG A   3     -57.731  22.898  37.155  1.00 28.68           H  
ATOM     43  HG3 ARG A   3     -59.018  21.708  37.030  1.00 28.68           H  
ATOM     44  CD  ARG A   3     -59.119  22.917  38.793  1.00 28.68           C  
ATOM     45  HD2 ARG A   3     -58.458  23.629  39.286  1.00 28.68           H  
ATOM     46  HD3 ARG A   3     -59.475  22.190  39.523  1.00 28.68           H  
ATOM     47  NE  ARG A   3     -60.275  23.601  38.182  1.00 28.68           N  
ATOM     48  HE  ARG A   3     -60.337  23.526  37.177  1.00 28.68           H  
ATOM     49  NH1 ARG A   3     -61.189  24.398  40.115  1.00 28.68           N  
ATOM     50 HH11 ARG A   3     -61.904  24.908  40.614  1.00 28.68           H  
ATOM     51 HH12 ARG A   3     -60.366  24.049  40.585  1.00 28.68           H  
ATOM     52  NH2 ARG A   3     -62.246  24.732  38.171  1.00 28.68           N  
ATOM     53 HH21 ARG A   3     -62.287  24.605  37.170  1.00 28.68           H  
ATOM     54 HH22 ARG A   3     -62.979  25.225  38.661  1.00 28.68           H  
ATOM     55  CZ  ARG A   3     -61.230  24.239  38.822  1.00 28.68           C  
ATOM     56  N   ASP A   4     -54.702  21.284  36.663  1.00 34.41           N  
ATOM     57  H   ASP A   4     -55.368  21.897  36.214  1.00 34.41           H  
ATOM     58  CA  ASP A   4     -53.443  21.997  36.957  1.00 34.41           C  
ATOM     59  HA  ASP A   4     -53.432  22.820  36.242  1.00 34.41           H  
ATOM     60  C   ASP A   4     -52.062  21.315  36.765  1.00 34.41           C  
ATOM     61  CB  ASP A   4     -53.574  22.704  38.324  1.00 34.41           C  
ATOM     62  HB2 ASP A   4     -52.719  23.366  38.458  1.00 34.41           H  
ATOM     63  HB3 ASP A   4     -53.547  21.954  39.114  1.00 34.41           H  
ATOM     64  O   ASP A   4     -51.563  20.613  37.639  1.00 34.41           O  
ATOM     65  CG  ASP A   4     -54.863  23.535  38.468  1.00 34.41           C  
ATOM     66  OD1 ASP A   4     -55.432  23.946  37.427  1.00 34.41           O  
ATOM     67  OD2 ASP A   4     -55.336  23.711  39.615  1.00 34.41           O  
ATOM     68  N   ASN A   5     -51.379  21.671  35.661  1.00 38.08           N  
ATOM     69  H   ASN A   5     -51.935  21.963  34.870  1.00 38.08           H  
ATOM     70  CA  ASN A   5     -49.985  22.183  35.612  1.00 38.08           C  
ATOM     71  HA  ASN A   5     -49.922  23.040  36.283  1.00 38.08           H  
ATOM     72  C   ASN A   5     -49.698  22.726  34.184  1.00 38.08           C  
ATOM     73  CB  ASN A   5     -48.973  21.102  36.053  1.00 38.08           C  
ATOM     74  HB2 ASN A   5     -49.458  20.126  36.081  1.00 38.08           H  
ATOM     75  HB3 ASN A   5     -48.164  21.035  35.326  1.00 38.08           H  
ATOM     76  O   ASN A   5     -50.156  22.133  33.215  1.00 38.08           O  
ATOM     77  CG  ASN A   5     -48.350  21.389  37.417  1.00 38.08           C  
ATOM     78  ND2 ASN A   5     -47.725  20.408  38.022  1.00 38.08           N  
ATOM     79 HD21 ASN A   5     -47.318  20.627  38.921  1.00 38.08           H  
ATOM     80 HD22 ASN A   5     -47.722  19.485  37.612  1.00 38.08           H  
ATOM     81  OD1 ASN A   5     -48.354  22.493  37.940  1.00 38.08           O  
ATOM     82  N   ALA A   6     -49.212  23.964  33.993  1.00 37.35           N  
ATOM     83  H   ALA A   6     -49.669  24.347  33.178  1.00 37.35           H  
ATOM     84  CA  ALA A   6     -47.797  24.401  34.003  1.00 37.35           C  
ATOM     85  HA  ALA A   6     -47.818  25.484  33.875  1.00 37.35           H  
ATOM     86  C   ALA A   6     -46.959  23.836  32.826  1.00 37.35           C  
ATOM     87  CB  ALA A   6     -47.143  24.143  35.367  1.00 37.35           C  
ATOM     88  HB1 ALA A   6     -47.764  24.543  36.168  1.00 37.35           H  
ATOM     89  HB2 ALA A   6     -46.997  23.073  35.513  1.00 37.35           H  
ATOM     90  HB3 ALA A   6     -46.162  24.618  35.408  1.00 37.35           H  
ATOM     91  O   ALA A   6     -47.099  22.668  32.498  1.00 37.35           O  
ATOM     92  N   SER A   7     -46.050  24.565  32.165  1.00 33.66           N  
ATOM     93  H   SER A   7     -45.514  24.019  31.506  1.00 33.66           H  
ATOM     94  CA  SER A   7     -45.745  26.010  32.139  1.00 33.66           C  
ATOM     95  HA  SER A   7     -46.671  26.577  32.047  1.00 33.66           H  
ATOM     96  C   SER A   7     -44.852  26.336  30.926  1.00 33.66           C  
ATOM     97  CB  SER A   7     -44.994  26.474  33.398  1.00 33.66           C  
ATOM     98  HB2 SER A   7     -45.684  26.495  34.242  1.00 33.66           H  
ATOM     99  HB3 SER A   7     -44.618  27.486  33.250  1.00 33.66           H  
ATOM    100  O   SER A   7     -44.137  25.472  30.435  1.00 33.66           O  
ATOM    101  OG  SER A   7     -43.917  25.619  33.714  1.00 33.66           O  
ATOM    102  HG  SER A   7     -43.392  25.451  32.928  1.00 33.66           H  
ATOM    103  N   THR A   8     -44.863  27.596  30.493  1.00 26.47           N  
ATOM    104  H   THR A   8     -45.419  28.254  31.020  1.00 26.47           H  
ATOM    105  CA  THR A   8     -43.986  28.222  29.478  1.00 26.47           C  
ATOM    106  HA  THR A   8     -44.415  28.074  28.487  1.00 26.47           H  
ATOM    107  C   THR A   8     -42.518  27.757  29.450  1.00 26.47           C  
ATOM    108  CB  THR A   8     -43.926  29.730  29.784  1.00 26.47           C  
ATOM    109  HB  THR A   8     -43.126  30.192  29.205  1.00 26.47           H  
ATOM    110  O   THR A   8     -41.845  27.808  30.481  1.00 26.47           O  
ATOM    111  CG2 THR A   8     -45.235  30.449  29.466  1.00 26.47           C  
ATOM    112 HG21 THR A   8     -45.118  31.513  29.674  1.00 26.47           H  
ATOM    113 HG22 THR A   8     -46.050  30.054  30.072  1.00 26.47           H  
ATOM    114 HG23 THR A   8     -45.473  30.324  28.409  1.00 26.47           H  
ATOM    115  OG1 THR A   8     -43.685  29.917  31.165  1.00 26.47           O  
ATOM    116  HG1 THR A   8     -42.873  29.439  31.353  1.00 26.47           H  
ATOM    117  N   ALA A   9     -42.009  27.474  28.245  1.00 31.36           N  
ATOM    118  H   ALA A   9     -42.633  27.478  27.450  1.00 31.36           H  
ATOM    119  CA  ALA A   9     -40.581  27.392  27.891  1.00 31.36           C  
ATOM    120  HA  ALA A   9     -39.996  27.918  28.645  1.00 31.36           H  
ATOM    121  C   ALA A   9     -40.331  28.109  26.529  1.00 31.36           C  
ATOM    122  CB  ALA A   9     -40.157  25.914  27.910  1.00 31.36           C  
ATOM    123  HB1 ALA A   9     -40.665  25.365  27.117  1.00 31.36           H  
ATOM    124  HB2 ALA A   9     -40.416  25.474  28.873  1.00 31.36           H  
ATOM    125  HB3 ALA A   9     -39.079  25.837  27.775  1.00 31.36           H  
ATOM    126  O   ALA A   9     -41.260  28.735  26.006  1.00 31.36           O  
ATOM    127  N   THR A  10     -39.103  28.079  25.984  1.00 26.53           N  
ATOM    128  H   THR A  10     -38.415  27.443  26.361  1.00 26.53           H  
ATOM    129  CA  THR A  10     -38.598  29.091  25.019  1.00 26.53           C  
ATOM    130  HA  THR A  10     -39.437  29.559  24.504  1.00 26.53           H  
ATOM    131  C   THR A  10     -37.628  28.511  23.964  1.00 26.53           C  
ATOM    132  CB  THR A  10     -37.846  30.167  25.833  1.00 26.53           C  
ATOM    133  HB  THR A  10     -37.054  29.678  26.400  1.00 26.53           H  
ATOM    134  O   THR A  10     -36.837  27.654  24.332  1.00 26.53           O  
ATOM    135  CG2 THR A  10     -37.216  31.296  25.024  1.00 26.53           C  
ATOM    136 HG21 THR A  10     -36.328  30.904  24.528  1.00 26.53           H  
ATOM    137 HG22 THR A  10     -37.921  31.683  24.289  1.00 26.53           H  
ATOM    138 HG23 THR A  10     -36.892  32.101  25.684  1.00 26.53           H  
ATOM    139  OG1 THR A  10     -38.705  30.801  26.756  1.00 26.53           O  
ATOM    140  HG1 THR A  10     -38.138  31.278  27.367  1.00 26.53           H  
ATOM    141  N   GLN A  11     -37.626  29.077  22.734  1.00 27.18           N  
ATOM    142  H   GLN A  11     -38.366  29.741  22.554  1.00 27.18           H  
ATOM    143  CA  GLN A  11     -36.674  28.867  21.601  1.00 27.18           C  
ATOM    144  HA  GLN A  11     -37.006  29.560  20.828  1.00 27.18           H  
ATOM    145  C   GLN A  11     -36.719  27.471  20.926  1.00 27.18           C  
ATOM    146  CB  GLN A  11     -35.252  29.311  22.004  1.00 27.18           C  
ATOM    147  HB2 GLN A  11     -34.529  28.907  21.296  1.00 27.18           H  
ATOM    148  HB3 GLN A  11     -35.009  28.900  22.984  1.00 27.18           H  
ATOM    149  O   GLN A  11     -36.839  26.467  21.609  1.00 27.18           O  
ATOM    150  CG  GLN A  11     -35.113  30.847  22.009  1.00 27.18           C  
ATOM    151  HG2 GLN A  11     -34.941  31.182  20.987  1.00 27.18           H  
ATOM    152  HG3 GLN A  11     -36.043  31.309  22.343  1.00 27.18           H  
ATOM    153  CD  GLN A  11     -33.987  31.376  22.899  1.00 27.18           C  
ATOM    154  NE2 GLN A  11     -33.410  32.509  22.570  1.00 27.18           N  
ATOM    155 HE21 GLN A  11     -33.560  32.899  21.650  1.00 27.18           H  
ATOM    156 HE22 GLN A  11     -32.600  32.737  23.130  1.00 27.18           H  
ATOM    157  OE1 GLN A  11     -33.647  30.850  23.941  1.00 27.18           O  
ATOM    158  N   ALA A  12     -36.814  27.302  19.599  1.00 26.35           N  
ATOM    159  H   ALA A  12     -37.036  26.334  19.414  1.00 26.35           H  
ATOM    160  CA  ALA A  12     -36.200  27.942  18.420  1.00 26.35           C  
ATOM    161  HA  ALA A  12     -36.877  27.717  17.596  1.00 26.35           H  
ATOM    162  C   ALA A  12     -34.859  27.311  18.014  1.00 26.35           C  
ATOM    163  CB  ALA A  12     -36.136  29.478  18.451  1.00 26.35           C  
ATOM    164  HB1 ALA A  12     -35.404  29.807  19.189  1.00 26.35           H  
ATOM    165  HB2 ALA A  12     -35.804  29.834  17.476  1.00 26.35           H  
ATOM    166  HB3 ALA A  12     -37.121  29.895  18.658  1.00 26.35           H  
ATOM    167  O   ALA A  12     -33.820  27.699  18.536  1.00 26.35           O  
ATOM    168  N   ASP A  13     -34.914  26.447  16.999  1.00 29.30           N  
ATOM    169  H   ASP A  13     -35.800  26.064  16.702  1.00 29.30           H  
ATOM    170  CA  ASP A  13     -33.855  26.332  16.002  1.00 29.30           C  
ATOM    171  HA  ASP A  13     -33.291  27.265  16.011  1.00 29.30           H  
ATOM    172  C   ASP A  13     -34.492  26.167  14.610  1.00 29.30           C  
ATOM    173  CB  ASP A  13     -32.870  25.203  16.336  1.00 29.30           C  
ATOM    174  HB2 ASP A  13     -33.319  24.238  16.103  1.00 29.30           H  
ATOM    175  HB3 ASP A  13     -32.646  25.231  17.402  1.00 29.30           H  
ATOM    176  O   ASP A  13     -35.319  25.283  14.391  1.00 29.30           O  
ATOM    177  CG  ASP A  13     -31.555  25.371  15.565  1.00 29.30           C  
ATOM    178  OD1 ASP A  13     -31.485  26.320  14.744  1.00 29.30           O  
ATOM    179  OD2 ASP A  13     -30.642  24.569  15.834  1.00 29.30           O  
ATOM    180  N   ASN A  14     -34.166  27.083  13.700  1.00 30.74           N  
ATOM    181  H   ASN A  14     -33.339  27.616  13.929  1.00 30.74           H  
ATOM    182  CA  ASN A  14     -34.503  27.002  12.280  1.00 30.74           C  
ATOM    183  HA  ASN A  14     -35.110  26.121  12.072  1.00 30.74           H  
ATOM    184  C   ASN A  14     -33.164  26.827  11.561  1.00 30.74           C  
ATOM    185  CB  ASN A  14     -35.246  28.273  11.795  1.00 30.74           C  
ATOM    186  HB2 ASN A  14     -35.014  28.417  10.740  1.00 30.74           H  
ATOM    187  HB3 ASN A  14     -34.860  29.138  12.334  1.00 30.74           H  
ATOM    188  O   ASN A  14     -32.624  27.805  11.033  1.00 30.74           O  
ATOM    189  CG  ASN A  14     -36.761  28.264  11.866  1.00 30.74           C  
ATOM    190  ND2 ASN A  14     -37.368  29.393  11.579  1.00 30.74           N  
ATOM    191 HD21 ASN A  14     -38.376  29.339  11.561  1.00 30.74           H  
ATOM    192 HD22 ASN A  14     -36.816  30.192  11.302  1.00 30.74           H  
ATOM    193  OD1 ASN A  14     -37.449  27.295  12.117  1.00 30.74           O  
ATOM    194  N   GLY A  15     -32.633  25.602  11.576  1.00 34.22           N  
ATOM    195  H   GLY A  15     -33.077  24.881  12.127  1.00 34.22           H  
ATOM    196  CA  GLY A  15     -31.393  25.265  10.885  1.00 34.22           C  
ATOM    197  HA2 GLY A  15     -31.231  24.188  10.911  1.00 34.22           H  
ATOM    198  HA3 GLY A  15     -30.557  25.750  11.389  1.00 34.22           H  
ATOM    199  C   GLY A  15     -31.459  25.716   9.426  1.00 34.22           C  
ATOM    200  O   GLY A  15     -32.372  25.345   8.683  1.00 34.22           O  
ATOM    201  N   MET A  16     -30.526  26.579   9.023  1.00 34.75           N  
ATOM    202  H   MET A  16     -29.782  26.817   9.663  1.00 34.75           H  
ATOM    203  CA  MET A  16     -30.432  27.027   7.637  1.00 34.75           C  
ATOM    204  HA  MET A  16     -31.431  27.239   7.258  1.00 34.75           H  
ATOM    205  C   MET A  16     -29.831  25.892   6.808  1.00 34.75           C  
ATOM    206  CB  MET A  16     -29.588  28.308   7.533  1.00 34.75           C  
ATOM    207  HB2 MET A  16     -29.416  28.532   6.480  1.00 34.75           H  
ATOM    208  HB3 MET A  16     -28.622  28.141   8.009  1.00 34.75           H  
ATOM    209  O   MET A  16     -28.677  25.532   7.009  1.00 34.75           O  
ATOM    210  CG  MET A  16     -30.287  29.513   8.180  1.00 34.75           C  
ATOM    211  HG2 MET A  16     -31.258  29.640   7.701  1.00 34.75           H  
ATOM    212  HG3 MET A  16     -30.463  29.293   9.233  1.00 34.75           H  
ATOM    213  SD  MET A  16     -29.390  31.092   8.066  1.00 34.75           S  
ATOM    214  CE  MET A  16     -27.978  30.718   9.155  1.00 34.75           C  
ATOM    215  HE1 MET A  16     -27.344  31.598   9.259  1.00 34.75           H  
ATOM    216  HE2 MET A  16     -28.333  30.414  10.139  1.00 34.75           H  
ATOM    217  HE3 MET A  16     -27.378  29.911   8.734  1.00 34.75           H  
ATOM    218  N   THR A  17     -30.603  25.350   5.864  1.00 40.34           N  
ATOM    219  H   THR A  17     -31.563  25.651   5.780  1.00 40.34           H  
ATOM    220  CA  THR A  17     -30.104  24.377   4.878  1.00 40.34           C  
ATOM    221  HA  THR A  17     -29.786  23.476   5.403  1.00 40.34           H  
ATOM    222  C   THR A  17     -28.891  24.934   4.122  1.00 40.34           C  
ATOM    223  CB  THR A  17     -31.206  23.998   3.874  1.00 40.34           C  
ATOM    224  HB  THR A  17     -30.780  23.342   3.115  1.00 40.34           H  
ATOM    225  O   THR A  17     -28.801  26.153   3.940  1.00 40.34           O  
ATOM    226  CG2 THR A  17     -32.379  23.277   4.536  1.00 40.34           C  
ATOM    227 HG21 THR A  17     -32.011  22.388   5.048  1.00 40.34           H  
ATOM    228 HG22 THR A  17     -33.095  22.959   3.777  1.00 40.34           H  
ATOM    229 HG23 THR A  17     -32.874  23.924   5.260  1.00 40.34           H  
ATOM    230  OG1 THR A  17     -31.761  25.136   3.240  1.00 40.34           O  
ATOM    231  HG1 THR A  17     -32.355  24.779   2.576  1.00 40.34           H  
ATOM    232  N   ARG A  18     -27.985  24.070   3.630  1.00 46.75           N  
ATOM    233  H   ARG A  18     -28.121  23.086   3.811  1.00 46.75           H  
ATOM    234  CA  ARG A  18     -26.741  24.451   2.914  1.00 46.75           C  
ATOM    235  HA  ARG A  18     -26.012  24.828   3.632  1.00 46.75           H  
ATOM    236  C   ARG A  18     -26.955  25.585   1.890  1.00 46.75           C  
ATOM    237  CB  ARG A  18     -26.148  23.192   2.231  1.00 46.75           C  
ATOM    238  HB2 ARG A  18     -26.943  22.628   1.744  1.00 46.75           H  
ATOM    239  HB3 ARG A  18     -25.455  23.516   1.454  1.00 46.75           H  
ATOM    240  O   ARG A  18     -26.266  26.607   1.904  1.00 46.75           O  
ATOM    241  CG  ARG A  18     -25.366  22.255   3.178  1.00 46.75           C  
ATOM    242  HG2 ARG A  18     -24.518  22.807   3.582  1.00 46.75           H  
ATOM    243  HG3 ARG A  18     -26.003  21.934   4.003  1.00 46.75           H  
ATOM    244  CD  ARG A  18     -24.850  21.012   2.426  1.00 46.75           C  
ATOM    245  HD2 ARG A  18     -25.655  20.283   2.339  1.00 46.75           H  
ATOM    246  HD3 ARG A  18     -24.569  21.308   1.415  1.00 46.75           H  
ATOM    247  NE  ARG A  18     -23.669  20.389   3.069  1.00 46.75           N  
ATOM    248  HE  ARG A  18     -23.404  20.670   4.002  1.00 46.75           H  
ATOM    249  NH1 ARG A  18     -23.162  18.944   1.351  1.00 46.75           N  
ATOM    250 HH11 ARG A  18     -23.991  19.161   0.818  1.00 46.75           H  
ATOM    251 HH12 ARG A  18     -22.581  18.163   1.082  1.00 46.75           H  
ATOM    252  NH2 ARG A  18     -21.854  18.975   3.114  1.00 46.75           N  
ATOM    253 HH21 ARG A  18     -21.411  18.198   2.643  1.00 46.75           H  
ATOM    254 HH22 ARG A  18     -21.506  19.250   4.021  1.00 46.75           H  
ATOM    255  CZ  ARG A  18     -22.906  19.453   2.517  1.00 46.75           C  
ATOM    256  N   ARG A  19     -28.016  25.488   1.080  1.00 38.98           N  
ATOM    257  H   ARG A  19     -28.510  24.608   1.124  1.00 38.98           H  
ATOM    258  CA  ARG A  19     -28.410  26.483   0.052  1.00 38.98           C  
ATOM    259  HA  ARG A  19     -27.519  26.720  -0.528  1.00 38.98           H  
ATOM    260  C   ARG A  19     -28.902  27.846   0.589  1.00 38.98           C  
ATOM    261  CB  ARG A  19     -29.429  25.822  -0.898  1.00 38.98           C  
ATOM    262  HB2 ARG A  19     -30.224  25.355  -0.317  1.00 38.98           H  
ATOM    263  HB3 ARG A  19     -29.871  26.584  -1.540  1.00 38.98           H  
ATOM    264  O   ARG A  19     -29.041  28.799  -0.184  1.00 38.98           O  
ATOM    265  CG  ARG A  19     -28.754  24.770  -1.801  1.00 38.98           C  
ATOM    266  HG2 ARG A  19     -28.029  25.280  -2.435  1.00 38.98           H  
ATOM    267  HG3 ARG A  19     -28.220  24.040  -1.192  1.00 38.98           H  
ATOM    268  CD  ARG A  19     -29.742  24.012  -2.701  1.00 38.98           C  
ATOM    269  HD2 ARG A  19     -30.321  23.328  -2.081  1.00 38.98           H  
ATOM    270  HD3 ARG A  19     -30.417  24.723  -3.179  1.00 38.98           H  
ATOM    271  NE  ARG A  19     -29.026  23.256  -3.750  1.00 38.98           N  
ATOM    272  HE  ARG A  19     -28.041  23.447  -3.867  1.00 38.98           H  
ATOM    273  NH1 ARG A  19     -30.663  21.745  -4.357  1.00 38.98           N  
ATOM    274 HH11 ARG A  19     -30.833  20.897  -4.880  1.00 38.98           H  
ATOM    275 HH12 ARG A  19     -31.139  21.866  -3.474  1.00 38.98           H  
ATOM    276  NH2 ARG A  19     -28.682  21.680  -5.353  1.00 38.98           N  
ATOM    277 HH21 ARG A  19     -28.879  20.739  -5.663  1.00 38.98           H  
ATOM    278 HH22 ARG A  19     -27.700  21.911  -5.412  1.00 38.98           H  
ATOM    279  CZ  ARG A  19     -29.465  22.241  -4.481  1.00 38.98           C  
ATOM    280  N   GLY A  20     -29.165  27.979   1.889  1.00 33.35           N  
ATOM    281  H   GLY A  20     -29.033  27.167   2.474  1.00 33.35           H  
ATOM    282  CA  GLY A  20     -29.474  29.249   2.559  1.00 33.35           C  
ATOM    283  HA2 GLY A  20     -29.883  29.022   3.543  1.00 33.35           H  
ATOM    284  HA3 GLY A  20     -30.218  29.798   1.983  1.00 33.35           H  
ATOM    285  C   GLY A  20     -28.244  30.142   2.759  1.00 33.35           C  
ATOM    286  O   GLY A  20     -28.357  31.369   2.669  1.00 33.35           O  
ATOM    287  N   VAL A  21     -27.075  29.527   2.955  1.00 42.10           N  
ATOM    288  H   VAL A  21     -27.068  28.518   2.992  1.00 42.10           H  
ATOM    289  CA  VAL A  21     -25.782  30.199   3.160  1.00 42.10           C  
ATOM    290  HA  VAL A  21     -25.926  31.039   3.839  1.00 42.10           H  
ATOM    291  C   VAL A  21     -25.246  30.755   1.835  1.00 42.10           C  
ATOM    292  CB  VAL A  21     -24.774  29.231   3.816  1.00 42.10           C  
ATOM    293  HB  VAL A  21     -24.459  28.487   3.084  1.00 42.10           H  
ATOM    294  O   VAL A  21     -24.954  31.951   1.733  1.00 42.10           O  
ATOM    295  CG1 VAL A  21     -23.550  30.009   4.292  1.00 42.10           C  
ATOM    296 HG11 VAL A  21     -23.059  30.503   3.453  1.00 42.10           H  
ATOM    297 HG12 VAL A  21     -23.822  30.755   5.039  1.00 42.10           H  
ATOM    298 HG13 VAL A  21     -22.823  29.319   4.719  1.00 42.10           H  
ATOM    299  CG2 VAL A  21     -25.382  28.498   5.023  1.00 42.10           C  
ATOM    300 HG21 VAL A  21     -25.785  29.213   5.740  1.00 42.10           H  
ATOM    301 HG22 VAL A  21     -26.168  27.814   4.704  1.00 42.10           H  
ATOM    302 HG23 VAL A  21     -24.612  27.893   5.503  1.00 42.10           H  
ATOM    303  N   MET A  22     -25.302  29.939   0.771  1.00 41.21           N  
ATOM    304  H   MET A  22     -25.506  28.968   0.960  1.00 41.21           H  
ATOM    305  CA  MET A  22     -24.890  30.282  -0.605  1.00 41.21           C  
ATOM    306  HA  MET A  22     -23.802  30.334  -0.647  1.00 41.21           H  
ATOM    307  C   MET A  22     -25.451  31.620  -1.135  1.00 41.21           C  
ATOM    308  CB  MET A  22     -25.372  29.186  -1.569  1.00 41.21           C  
ATOM    309  HB2 MET A  22     -25.137  29.497  -2.587  1.00 41.21           H  
ATOM    310  HB3 MET A  22     -26.456  29.102  -1.491  1.00 41.21           H  
ATOM    311  O   MET A  22     -24.866  32.247  -2.015  1.00 41.21           O  
ATOM    312  CG  MET A  22     -24.765  27.794  -1.374  1.00 41.21           C  
ATOM    313  HG2 MET A  22     -24.974  27.433  -0.366  1.00 41.21           H  
ATOM    314  HG3 MET A  22     -23.686  27.842  -1.515  1.00 41.21           H  
ATOM    315  SD  MET A  22     -25.474  26.638  -2.577  1.00 41.21           S  
ATOM    316  CE  MET A  22     -24.645  25.092  -2.108  1.00 41.21           C  
ATOM    317  HE1 MET A  22     -24.881  24.832  -1.076  1.00 41.21           H  
ATOM    318  HE2 MET A  22     -24.966  24.284  -2.765  1.00 41.21           H  
ATOM    319  HE3 MET A  22     -23.566  25.205  -2.212  1.00 41.21           H  
ATOM    320  N   ARG A  23     -26.595  32.099  -0.621  1.00 35.59           N  
ATOM    321  H   ARG A  23     -27.004  31.574   0.139  1.00 35.59           H  
ATOM    322  CA  ARG A  23     -27.224  33.357  -1.069  1.00 35.59           C  
ATOM    323  HA  ARG A  23     -26.976  33.491  -2.121  1.00 35.59           H  
ATOM    324  C   ARG A  23     -26.684  34.631  -0.406  1.00 35.59           C  
ATOM    325  CB  ARG A  23     -28.754  33.257  -0.955  1.00 35.59           C  
ATOM    326  HB2 ARG A  23     -29.192  34.237  -1.144  1.00 35.59           H  
ATOM    327  HB3 ARG A  23     -29.030  32.941   0.051  1.00 35.59           H  
ATOM    328  O   ARG A  23     -27.178  35.711  -0.740  1.00 35.59           O  
ATOM    329  CG  ARG A  23     -29.322  32.277  -1.988  1.00 35.59           C  
ATOM    330  HG2 ARG A  23     -28.924  32.515  -2.974  1.00 35.59           H  
ATOM    331  HG3 ARG A  23     -29.031  31.260  -1.725  1.00 35.59           H  
ATOM    332  CD  ARG A  23     -30.849  32.380  -2.031  1.00 35.59           C  
ATOM    333  HD2 ARG A  23     -31.122  33.403  -2.291  1.00 35.59           H  
ATOM    334  HD3 ARG A  23     -31.242  32.139  -1.043  1.00 35.59           H  
ATOM    335  NE  ARG A  23     -31.405  31.443  -3.022  1.00 35.59           N  
ATOM    336  HE  ARG A  23     -30.777  30.715  -3.331  1.00 35.59           H  
ATOM    337  NH1 ARG A  23     -33.547  32.261  -3.099  1.00 35.59           N  
ATOM    338 HH11 ARG A  23     -34.498  32.171  -3.427  1.00 35.59           H  
ATOM    339 HH12 ARG A  23     -33.283  32.936  -2.395  1.00 35.59           H  
ATOM    340  NH2 ARG A  23     -32.991  30.480  -4.330  1.00 35.59           N  
ATOM    341 HH21 ARG A  23     -33.939  30.398  -4.668  1.00 35.59           H  
ATOM    342 HH22 ARG A  23     -32.312  29.788  -4.614  1.00 35.59           H  
ATOM    343  CZ  ARG A  23     -32.641  31.402  -3.480  1.00 35.59           C  
ATOM    344  N   ARG A  24     -25.731  34.553   0.533  1.00 36.69           N  
ATOM    345  H   ARG A  24     -25.402  33.633   0.791  1.00 36.69           H  
ATOM    346  CA  ARG A  24     -25.270  35.720   1.321  1.00 36.69           C  
ATOM    347  HA  ARG A  24     -25.724  36.624   0.915  1.00 36.69           H  
ATOM    348  C   ARG A  24     -23.771  36.047   1.258  1.00 36.69           C  
ATOM    349  CB  ARG A  24     -25.752  35.568   2.776  1.00 36.69           C  
ATOM    350  HB2 ARG A  24     -25.644  34.532   3.100  1.00 36.69           H  
ATOM    351  HB3 ARG A  24     -25.131  36.188   3.423  1.00 36.69           H  
ATOM    352  O   ARG A  24     -23.435  37.186   1.576  1.00 36.69           O  
ATOM    353  CG  ARG A  24     -27.210  36.027   2.930  1.00 36.69           C  
ATOM    354  HG2 ARG A  24     -27.863  35.407   2.316  1.00 36.69           H  
ATOM    355  HG3 ARG A  24     -27.285  37.062   2.598  1.00 36.69           H  
ATOM    356  CD  ARG A  24     -27.653  35.937   4.395  1.00 36.69           C  
ATOM    357  HD2 ARG A  24     -26.862  36.348   5.023  1.00 36.69           H  
ATOM    358  HD3 ARG A  24     -27.784  34.886   4.652  1.00 36.69           H  
ATOM    359  NE  ARG A  24     -28.903  36.689   4.637  1.00 36.69           N  
ATOM    360  HE  ARG A  24     -29.315  37.139   3.833  1.00 36.69           H  
ATOM    361  NH1 ARG A  24     -29.051  36.222   6.878  1.00 36.69           N  
ATOM    362 HH11 ARG A  24     -28.248  35.616   6.788  1.00 36.69           H  
ATOM    363 HH12 ARG A  24     -29.522  36.257   7.770  1.00 36.69           H  
ATOM    364  NH2 ARG A  24     -30.577  37.546   5.926  1.00 36.69           N  
ATOM    365 HH21 ARG A  24     -30.966  37.997   5.111  1.00 36.69           H  
ATOM    366 HH22 ARG A  24     -31.027  37.598   6.829  1.00 36.69           H  
ATOM    367  CZ  ARG A  24     -29.501  36.815   5.808  1.00 36.69           C  
ATOM    368  N   GLY A  25     -22.905  35.127   0.828  1.00 30.60           N  
ATOM    369  H   GLY A  25     -23.266  34.210   0.608  1.00 30.60           H  
ATOM    370  CA  GLY A  25     -21.447  35.206   1.051  1.00 30.60           C  
ATOM    371  HA2 GLY A  25     -21.094  34.209   1.312  1.00 30.60           H  
ATOM    372  HA3 GLY A  25     -21.253  35.835   1.920  1.00 30.60           H  
ATOM    373  C   GLY A  25     -20.542  35.714  -0.086  1.00 30.60           C  
ATOM    374  O   GLY A  25     -19.327  35.601   0.031  1.00 30.60           O  
ATOM    375  N   LEU A  26     -21.054  36.265  -1.197  1.00 26.00           N  
ATOM    376  H   LEU A  26     -22.058  36.340  -1.272  1.00 26.00           H  
ATOM    377  CA  LEU A  26     -20.213  36.575  -2.375  1.00 26.00           C  
ATOM    378  HA  LEU A  26     -19.486  35.765  -2.439  1.00 26.00           H  
ATOM    379  C   LEU A  26     -19.372  37.866  -2.200  1.00 26.00           C  
ATOM    380  CB  LEU A  26     -21.065  36.480  -3.663  1.00 26.00           C  
ATOM    381  HB2 LEU A  26     -21.868  35.770  -3.468  1.00 26.00           H  
ATOM    382  HB3 LEU A  26     -21.528  37.441  -3.889  1.00 26.00           H  
ATOM    383  O   LEU A  26     -19.672  38.922  -2.767  1.00 26.00           O  
ATOM    384  CG  LEU A  26     -20.285  35.950  -4.888  1.00 26.00           C  
ATOM    385  HG  LEU A  26     -19.614  35.150  -4.575  1.00 26.00           H  
ATOM    386  CD1 LEU A  26     -21.259  35.363  -5.912  1.00 26.00           C  
ATOM    387 HD11 LEU A  26     -21.795  34.528  -5.463  1.00 26.00           H  
ATOM    388 HD12 LEU A  26     -21.972  36.121  -6.235  1.00 26.00           H  
ATOM    389 HD13 LEU A  26     -20.707  34.981  -6.770  1.00 26.00           H  
ATOM    390  CD2 LEU A  26     -19.465  37.033  -5.593  1.00 26.00           C  
ATOM    391 HD21 LEU A  26     -18.709  37.417  -4.908  1.00 26.00           H  
ATOM    392 HD22 LEU A  26     -18.958  36.602  -6.457  1.00 26.00           H  
ATOM    393 HD23 LEU A  26     -20.115  37.849  -5.910  1.00 26.00           H  
ATOM    394  N   ILE A  27     -18.308  37.782  -1.394  1.00 29.92           N  
ATOM    395  H   ILE A  27     -18.176  36.907  -0.908  1.00 29.92           H  
ATOM    396  CA  ILE A  27     -17.362  38.873  -1.121  1.00 29.92           C  
ATOM    397  HA  ILE A  27     -17.936  39.795  -1.036  1.00 29.92           H  
ATOM    398  C   ILE A  27     -16.389  39.036  -2.295  1.00 29.92           C  
ATOM    399  CB  ILE A  27     -16.629  38.673   0.231  1.00 29.92           C  
ATOM    400  HB  ILE A  27     -16.134  37.702   0.222  1.00 29.92           H  
ATOM    401  O   ILE A  27     -15.533  38.198  -2.566  1.00 29.92           O  
ATOM    402  CG1 ILE A  27     -17.658  38.700   1.389  1.00 29.92           C  
ATOM    403 HG12 ILE A  27     -18.192  39.650   1.376  1.00 29.92           H  
ATOM    404 HG13 ILE A  27     -18.387  37.905   1.235  1.00 29.92           H  
ATOM    405  CG2 ILE A  27     -15.557  39.766   0.444  1.00 29.92           C  
ATOM    406 HG21 ILE A  27     -14.832  39.765  -0.371  1.00 29.92           H  
ATOM    407 HG22 ILE A  27     -14.996  39.556   1.355  1.00 29.92           H  
ATOM    408 HG23 ILE A  27     -16.025  40.747   0.523  1.00 29.92           H  
ATOM    409  CD1 ILE A  27     -17.065  38.496   2.790  1.00 29.92           C  
ATOM    410 HD11 ILE A  27     -16.484  37.574   2.816  1.00 29.92           H  
ATOM    411 HD12 ILE A  27     -17.876  38.420   3.514  1.00 29.92           H  
ATOM    412 HD13 ILE A  27     -16.433  39.339   3.071  1.00 29.92           H  
ATOM    413  N   ALA A  28     -16.483  40.176  -2.977  1.00 24.43           N  
ATOM    414  H   ALA A  28     -17.230  40.812  -2.737  1.00 24.43           H  
ATOM    415  CA  ALA A  28     -15.570  40.535  -4.052  1.00 24.43           C  
ATOM    416  HA  ALA A  28     -15.365  39.644  -4.645  1.00 24.43           H  
ATOM    417  C   ALA A  28     -14.225  41.063  -3.511  1.00 24.43           C  
ATOM    418  CB  ALA A  28     -16.277  41.550  -4.961  1.00 24.43           C  
ATOM    419  HB1 ALA A  28     -17.192  41.110  -5.358  1.00 24.43           H  
ATOM    420  HB2 ALA A  28     -15.620  41.815  -5.790  1.00 24.43           H  
ATOM    421  HB3 ALA A  28     -16.523  42.450  -4.397  1.00 24.43           H  
ATOM    422  O   ALA A  28     -14.117  42.234  -3.140  1.00 24.43           O  
ATOM    423  N   SER A  29     -13.177  40.240  -3.560  1.00 27.17           N  
ATOM    424  H   SER A  29     -13.335  39.262  -3.756  1.00 27.17           H  
ATOM    425  CA  SER A  29     -11.776  40.682  -3.506  1.00 27.17           C  
ATOM    426  HA  SER A  29     -11.756  41.761  -3.353  1.00 27.17           H  
ATOM    427  C   SER A  29     -11.099  40.400  -4.857  1.00 27.17           C  
ATOM    428  CB  SER A  29     -11.054  40.066  -2.301  1.00 27.17           C  
ATOM    429  HB2 SER A  29     -10.048  40.480  -2.226  1.00 27.17           H  
ATOM    430  HB3 SER A  29     -11.605  40.311  -1.393  1.00 27.17           H  
ATOM    431  O   SER A  29     -11.302  39.357  -5.475  1.00 27.17           O  
ATOM    432  OG  SER A  29     -10.971  38.668  -2.434  1.00 27.17           O  
ATOM    433  HG  SER A  29     -10.978  38.247  -1.571  1.00 27.17           H  
ATOM    434  N   GLY A  30     -10.378  41.385  -5.404  1.00 23.32           N  
ATOM    435  H   GLY A  30     -10.191  42.215  -4.859  1.00 23.32           H  
ATOM    436  CA  GLY A  30      -9.954  41.364  -6.808  1.00 23.32           C  
ATOM    437  HA2 GLY A  30     -10.232  40.422  -7.280  1.00 23.32           H  
ATOM    438  HA3 GLY A  30     -10.483  42.155  -7.339  1.00 23.32           H  
ATOM    439  C   GLY A  30      -8.460  41.588  -7.022  1.00 23.32           C  
ATOM    440  O   GLY A  30      -7.959  42.657  -6.695  1.00 23.32           O  
ATOM    441  N   ALA A  31      -7.797  40.606  -7.643  1.00 24.83           N  
ATOM    442  H   ALA A  31      -8.235  39.697  -7.620  1.00 24.83           H  
ATOM    443  CA  ALA A  31      -6.539  40.657  -8.411  1.00 24.83           C  
ATOM    444  HA  ALA A  31      -6.670  41.266  -9.306  1.00 24.83           H  
ATOM    445  C   ALA A  31      -6.192  39.201  -8.816  1.00 24.83           C  
ATOM    446  CB  ALA A  31      -5.406  41.237  -7.550  1.00 24.83           C  
ATOM    447  HB1 ALA A  31      -5.352  40.704  -6.600  1.00 24.83           H  
ATOM    448  HB2 ALA A  31      -5.572  42.297  -7.358  1.00 24.83           H  
ATOM    449  HB3 ALA A  31      -4.450  41.131  -8.063  1.00 24.83           H  
ATOM    450  O   ALA A  31      -6.477  38.294  -8.047  1.00 24.83           O  
ATOM    451  N   THR A  32      -5.620  38.846  -9.969  1.00 24.94           N  
ATOM    452  H   THR A  32      -5.453  37.851 -10.019  1.00 24.94           H  
ATOM    453  CA  THR A  32      -5.310  39.568 -11.219  1.00 24.94           C  
ATOM    454  HA  THR A  32      -6.094  40.297 -11.421  1.00 24.94           H  
ATOM    455  C   THR A  32      -5.308  38.541 -12.367  1.00 24.94           C  
ATOM    456  CB  THR A  32      -3.932  40.271 -11.206  1.00 24.94           C  
ATOM    457  HB  THR A  32      -3.350  39.955 -12.072  1.00 24.94           H  
ATOM    458  O   THR A  32      -5.140  37.351 -12.126  1.00 24.94           O  
ATOM    459  CG2 THR A  32      -4.093  41.789 -11.276  1.00 24.94           C  
ATOM    460 HG21 THR A  32      -4.657  42.145 -10.414  1.00 24.94           H  
ATOM    461 HG22 THR A  32      -4.609  42.067 -12.195  1.00 24.94           H  
ATOM    462 HG23 THR A  32      -3.108  42.254 -11.270  1.00 24.94           H  
ATOM    463  OG1 THR A  32      -3.177  40.005 -10.051  1.00 24.94           O  
ATOM    464  HG1 THR A  32      -3.059  39.055  -9.974  1.00 24.94           H  
ATOM    465  N   LEU A  33      -5.510  38.980 -13.613  1.00 23.41           N  
ATOM    466  H   LEU A  33      -5.562  39.975 -13.776  1.00 23.41           H  
ATOM    467  CA  LEU A  33      -5.623  38.093 -14.782  1.00 23.41           C  
ATOM    468  HA  LEU A  33      -6.298  37.272 -14.540  1.00 23.41           H  
ATOM    469  C   LEU A  33      -4.278  37.480 -15.216  1.00 23.41           C  
ATOM    470  CB  LEU A  33      -6.205  38.899 -15.960  1.00 23.41           C  
ATOM    471  HB2 LEU A  33      -6.091  38.323 -16.879  1.00 23.41           H  
ATOM    472  HB3 LEU A  33      -5.605  39.803 -16.075  1.00 23.41           H  
ATOM    473  O   LEU A  33      -3.300  38.207 -15.379  1.00 23.41           O  
ATOM    474  CG  LEU A  33      -7.685  39.286 -15.808  1.00 23.41           C  
ATOM    475  HG  LEU A  33      -7.884  39.602 -14.784  1.00 23.41           H  
ATOM    476  CD1 LEU A  33      -8.017  40.455 -16.736  1.00 23.41           C  
ATOM    477 HD11 LEU A  33      -7.405  41.319 -16.477  1.00 23.41           H  
ATOM    478 HD12 LEU A  33      -9.068  40.723 -16.626  1.00 23.41           H  
ATOM    479 HD13 LEU A  33      -7.825  40.174 -17.771  1.00 23.41           H  
ATOM    480  CD2 LEU A  33      -8.604  38.116 -16.161  1.00 23.41           C  
ATOM    481 HD21 LEU A  33      -8.411  37.274 -15.496  1.00 23.41           H  
ATOM    482 HD22 LEU A  33      -8.436  37.798 -17.190  1.00 23.41           H  
ATOM    483 HD23 LEU A  33      -9.646  38.414 -16.046  1.00 23.41           H  
ATOM    484  N   GLY A  34      -4.289  36.186 -15.545  1.00 24.88           N  
ATOM    485  H   GLY A  34      -5.099  35.635 -15.301  1.00 24.88           H  
ATOM    486  CA  GLY A  34      -3.277  35.509 -16.361  1.00 24.88           C  
ATOM    487  HA2 GLY A  34      -2.653  36.233 -16.885  1.00 24.88           H  
ATOM    488  HA3 GLY A  34      -2.641  34.895 -15.722  1.00 24.88           H  
ATOM    489  C   GLY A  34      -3.975  34.597 -17.372  1.00 24.88           C  
ATOM    490  O   GLY A  34      -4.534  33.578 -16.988  1.00 24.88           O  
ATOM    491  N   VAL A  35      -4.013  34.993 -18.648  1.00 24.85           N  
ATOM    492  H   VAL A  35      -3.469  35.800 -18.915  1.00 24.85           H  
ATOM    493  CA  VAL A  35      -4.699  34.247 -19.723  1.00 24.85           C  
ATOM    494  HA  VAL A  35      -5.364  33.507 -19.278  1.00 24.85           H  
ATOM    495  C   VAL A  35      -3.667  33.505 -20.566  1.00 24.85           C  
ATOM    496  CB  VAL A  35      -5.560  35.175 -20.606  1.00 24.85           C  
ATOM    497  HB  VAL A  35      -4.923  35.946 -21.041  1.00 24.85           H  
ATOM    498  O   VAL A  35      -2.699  34.118 -21.014  1.00 24.85           O  
ATOM    499  CG1 VAL A  35      -6.251  34.417 -21.749  1.00 24.85           C  
ATOM    500 HG11 VAL A  35      -5.512  34.014 -22.442  1.00 24.85           H  
ATOM    501 HG12 VAL A  35      -6.897  35.093 -22.308  1.00 24.85           H  
ATOM    502 HG13 VAL A  35      -6.854  33.601 -21.349  1.00 24.85           H  
ATOM    503  CG2 VAL A  35      -6.653  35.869 -19.781  1.00 24.85           C  
ATOM    504 HG21 VAL A  35      -7.295  35.121 -19.314  1.00 24.85           H  
ATOM    505 HG22 VAL A  35      -6.204  36.486 -19.003  1.00 24.85           H  
ATOM    506 HG23 VAL A  35      -7.258  36.508 -20.425  1.00 24.85           H  
ATOM    507  N   GLY A  36      -3.901  32.212 -20.805  1.00 22.56           N  
ATOM    508  H   GLY A  36      -4.700  31.786 -20.356  1.00 22.56           H  
ATOM    509  CA  GLY A  36      -2.930  31.302 -21.419  1.00 22.56           C  
ATOM    510  HA2 GLY A  36      -2.533  30.648 -20.642  1.00 22.56           H  
ATOM    511  HA3 GLY A  36      -2.093  31.872 -21.822  1.00 22.56           H  
ATOM    512  C   GLY A  36      -3.446  30.407 -22.550  1.00 22.56           C  
ATOM    513  O   GLY A  36      -2.815  29.393 -22.803  1.00 22.56           O  
ATOM    514  N   TYR A  37      -4.538  30.752 -23.247  1.00 25.40           N  
ATOM    515  H   TYR A  37      -5.040  31.591 -22.995  1.00 25.40           H  
ATOM    516  CA  TYR A  37      -4.905  30.085 -24.510  1.00 25.40           C  
ATOM    517  HA  TYR A  37      -4.004  29.611 -24.899  1.00 25.40           H  
ATOM    518  C   TYR A  37      -5.329  31.079 -25.600  1.00 25.40           C  
ATOM    519  CB  TYR A  37      -5.921  28.948 -24.294  1.00 25.40           C  
ATOM    520  HB2 TYR A  37      -6.608  28.910 -25.139  1.00 25.40           H  
ATOM    521  HB3 TYR A  37      -6.517  29.141 -23.401  1.00 25.40           H  
ATOM    522  O   TYR A  37      -5.925  32.126 -25.336  1.00 25.40           O  
ATOM    523  CG  TYR A  37      -5.241  27.593 -24.184  1.00 25.40           C  
ATOM    524  CD1 TYR A  37      -4.850  26.910 -25.354  1.00 25.40           C  
ATOM    525  HD1 TYR A  37      -5.102  27.305 -26.328  1.00 25.40           H  
ATOM    526  CD2 TYR A  37      -4.936  27.046 -22.921  1.00 25.40           C  
ATOM    527  HD2 TYR A  37      -5.230  27.563 -22.020  1.00 25.40           H  
ATOM    528  CE1 TYR A  37      -4.130  25.703 -25.261  1.00 25.40           C  
ATOM    529  HE1 TYR A  37      -3.826  25.165 -26.146  1.00 25.40           H  
ATOM    530  CE2 TYR A  37      -4.224  25.834 -22.825  1.00 25.40           C  
ATOM    531  HE2 TYR A  37      -3.989  25.420 -21.855  1.00 25.40           H  
ATOM    532  OH  TYR A  37      -3.103  24.008 -23.923  1.00 25.40           O  
ATOM    533  HH  TYR A  37      -3.026  23.683 -23.023  1.00 25.40           H  
ATOM    534  CZ  TYR A  37      -3.810  25.165 -23.997  1.00 25.40           C  
ATOM    535  N   ALA A  38      -4.953  30.768 -26.844  1.00 26.32           N  
ATOM    536  H   ALA A  38      -4.515  29.871 -26.994  1.00 26.32           H  
ATOM    537  CA  ALA A  38      -5.059  31.668 -27.988  1.00 26.32           C  
ATOM    538  HA  ALA A  38      -4.710  32.655 -27.682  1.00 26.32           H  
ATOM    539  C   ALA A  38      -6.509  31.810 -28.480  1.00 26.32           C  
ATOM    540  CB  ALA A  38      -4.117  31.162 -29.089  1.00 26.32           C  
ATOM    541  HB1 ALA A  38      -4.415  30.163 -29.405  1.00 26.32           H  
ATOM    542  HB2 ALA A  38      -3.093  31.129 -28.716  1.00 26.32           H  
ATOM    543  HB3 ALA A  38      -4.163  31.832 -29.948  1.00 26.32           H  
ATOM    544  O   ALA A  38      -7.023  30.965 -29.207  1.00 26.32           O  
ATOM    545  N   GLY A  39      -7.168  32.907 -28.109  1.00 24.04           N  
ATOM    546  H   GLY A  39      -6.734  33.510 -27.424  1.00 24.04           H  
ATOM    547  CA  GLY A  39      -8.537  33.185 -28.537  1.00 24.04           C  
ATOM    548  HA2 GLY A  39      -9.034  33.779 -27.770  1.00 24.04           H  
ATOM    549  HA3 GLY A  39      -9.082  32.245 -28.620  1.00 24.04           H  
ATOM    550  C   GLY A  39      -8.644  33.933 -29.869  1.00 24.04           C  
ATOM    551  O   GLY A  39      -7.778  34.730 -30.239  1.00 24.04           O  
ATOM    552  N   SER A  40      -9.807  33.816 -30.517  1.00 25.14           N  
ATOM    553  H   SER A  40     -10.442  33.079 -30.245  1.00 25.14           H  
ATOM    554  CA  SER A  40     -10.308  34.901 -31.361  1.00 25.14           C  
ATOM    555  HA  SER A  40      -9.824  35.813 -31.010  1.00 25.14           H  
ATOM    556  C   SER A  40     -11.819  35.144 -31.215  1.00 25.14           C  
ATOM    557  CB  SER A  40      -9.842  34.762 -32.822  1.00 25.14           C  
ATOM    558  HB2 SER A  40      -9.934  35.735 -33.304  1.00 25.14           H  
ATOM    559  HB3 SER A  40      -8.790  34.478 -32.840  1.00 25.14           H  
ATOM    560  O   SER A  40     -12.623  34.506 -31.883  1.00 25.14           O  
ATOM    561  OG  SER A  40     -10.583  33.831 -33.577  1.00 25.14           O  
ATOM    562  HG  SER A  40     -11.430  33.695 -33.148  1.00 25.14           H  
ATOM    563  N   ARG A  41     -12.125  36.218 -30.466  1.00 23.26           N  
ATOM    564  H   ARG A  41     -11.385  36.512 -29.846  1.00 23.26           H  
ATOM    565  CA  ARG A  41     -13.275  37.146 -30.592  1.00 23.26           C  
ATOM    566  HA  ARG A  41     -12.948  38.056 -30.089  1.00 23.26           H  
ATOM    567  C   ARG A  41     -14.634  36.808 -29.944  1.00 23.26           C  
ATOM    568  CB  ARG A  41     -13.490  37.550 -32.065  1.00 23.26           C  
ATOM    569  HB2 ARG A  41     -14.335  38.235 -32.124  1.00 23.26           H  
ATOM    570  HB3 ARG A  41     -13.749  36.671 -32.655  1.00 23.26           H  
ATOM    571  O   ARG A  41     -15.323  35.888 -30.350  1.00 23.26           O  
ATOM    572  CG  ARG A  41     -12.262  38.240 -32.669  1.00 23.26           C  
ATOM    573  HG2 ARG A  41     -11.402  37.571 -32.631  1.00 23.26           H  
ATOM    574  HG3 ARG A  41     -12.036  39.140 -32.098  1.00 23.26           H  
ATOM    575  CD  ARG A  41     -12.517  38.616 -34.129  1.00 23.26           C  
ATOM    576  HD2 ARG A  41     -12.767  37.711 -34.683  1.00 23.26           H  
ATOM    577  HD3 ARG A  41     -13.373  39.289 -34.173  1.00 23.26           H  
ATOM    578  NE  ARG A  41     -11.307  39.225 -34.717  1.00 23.26           N  
ATOM    579  HE  ARG A  41     -10.473  38.658 -34.669  1.00 23.26           H  
ATOM    580  NH1 ARG A  41     -12.217  41.191 -35.491  1.00 23.26           N  
ATOM    581 HH11 ARG A  41     -13.125  40.872 -35.186  1.00 23.26           H  
ATOM    582 HH12 ARG A  41     -12.113  42.081 -35.956  1.00 23.26           H  
ATOM    583  NH2 ARG A  41     -10.034  40.799 -35.744  1.00 23.26           N  
ATOM    584 HH21 ARG A  41      -9.226  40.204 -35.627  1.00 23.26           H  
ATOM    585 HH22 ARG A  41      -9.937  41.693 -36.203  1.00 23.26           H  
ATOM    586  CZ  ARG A  41     -11.196  40.399 -35.311  1.00 23.26           C  
ATOM    587  N   THR A  42     -15.071  37.799 -29.144  1.00 25.54           N  
ATOM    588  H   THR A  42     -14.348  38.426 -28.820  1.00 25.54           H  
ATOM    589  CA  THR A  42     -16.458  38.234 -28.823  1.00 25.54           C  
ATOM    590  HA  THR A  42     -16.343  39.107 -28.182  1.00 25.54           H  
ATOM    591  C   THR A  42     -17.350  37.268 -28.026  1.00 25.54           C  
ATOM    592  CB  THR A  42     -17.208  38.735 -30.074  1.00 25.54           C  
ATOM    593  HB  THR A  42     -18.242  38.951 -29.802  1.00 25.54           H  
ATOM    594  O   THR A  42     -17.441  36.107 -28.372  1.00 25.54           O  
ATOM    595  CG2 THR A  42     -16.580  40.011 -30.641  1.00 25.54           C  
ATOM    596 HG21 THR A  42     -16.620  40.801 -29.892  1.00 25.54           H  
ATOM    597 HG22 THR A  42     -15.544  39.833 -30.930  1.00 25.54           H  
ATOM    598 HG23 THR A  42     -17.147  40.327 -31.517  1.00 25.54           H  
ATOM    599  OG1 THR A  42     -17.201  37.812 -31.134  1.00 25.54           O  
ATOM    600  HG1 THR A  42     -17.093  36.930 -30.770  1.00 25.54           H  
ATOM    601  N   GLY A  43     -18.090  37.696 -26.993  1.00 23.15           N  
ATOM    602  H   GLY A  43     -18.602  36.960 -26.529  1.00 23.15           H  
ATOM    603  CA  GLY A  43     -18.291  39.040 -26.424  1.00 23.15           C  
ATOM    604  HA2 GLY A  43     -17.326  39.516 -26.246  1.00 23.15           H  
ATOM    605  HA3 GLY A  43     -18.873  39.648 -27.116  1.00 23.15           H  
ATOM    606  C   GLY A  43     -19.043  38.978 -25.078  1.00 23.15           C  
ATOM    607  O   GLY A  43     -19.414  37.903 -24.631  1.00 23.15           O  
ATOM    608  N   ALA A  44     -19.223  40.119 -24.406  1.00 22.37           N  
ATOM    609  H   ALA A  44     -18.976  40.992 -24.850  1.00 22.37           H  
ATOM    610  CA  ALA A  44     -19.612  40.179 -22.990  1.00 22.37           C  
ATOM    611  HA  ALA A  44     -18.936  39.534 -22.428  1.00 22.37           H  
ATOM    612  C   ALA A  44     -21.056  39.743 -22.651  1.00 22.37           C  
ATOM    613  CB  ALA A  44     -19.398  41.626 -22.519  1.00 22.37           C  
ATOM    614  HB1 ALA A  44     -19.618  41.697 -21.454  1.00 22.37           H  
ATOM    615  HB2 ALA A  44     -18.362  41.923 -22.682  1.00 22.37           H  
ATOM    616  HB3 ALA A  44     -20.063  42.297 -23.062  1.00 22.37           H  
ATOM    617  O   ALA A  44     -21.993  40.222 -23.284  1.00 22.37           O  
ATOM    618  N   ILE A  45     -21.200  38.997 -21.546  1.00 25.25           N  
ATOM    619  H   ILE A  45     -20.377  38.507 -21.226  1.00 25.25           H  
ATOM    620  CA  ILE A  45     -22.266  39.033 -20.516  1.00 25.25           C  
ATOM    621  HA  ILE A  45     -22.615  40.058 -20.396  1.00 25.25           H  
ATOM    622  C   ILE A  45     -21.590  38.621 -19.184  1.00 25.25           C  
ATOM    623  CB  ILE A  45     -23.481  38.138 -20.894  1.00 25.25           C  
ATOM    624  HB  ILE A  45     -23.095  37.227 -21.352  1.00 25.25           H  
ATOM    625  O   ILE A  45     -20.551  37.966 -19.212  1.00 25.25           O  
ATOM    626  CG1 ILE A  45     -24.441  38.852 -21.884  1.00 25.25           C  
ATOM    627 HG12 ILE A  45     -25.433  38.964 -21.446  1.00 25.25           H  
ATOM    628 HG13 ILE A  45     -24.097  39.864 -22.099  1.00 25.25           H  
ATOM    629  CG2 ILE A  45     -24.334  37.702 -19.687  1.00 25.25           C  
ATOM    630 HG21 ILE A  45     -25.181  37.108 -20.030  1.00 25.25           H  
ATOM    631 HG22 ILE A  45     -23.756  37.060 -19.022  1.00 25.25           H  
ATOM    632 HG23 ILE A  45     -24.706  38.565 -19.134  1.00 25.25           H  
ATOM    633  CD1 ILE A  45     -24.601  38.083 -23.199  1.00 25.25           C  
ATOM    634 HD11 ILE A  45     -25.277  38.626 -23.859  1.00 25.25           H  
ATOM    635 HD12 ILE A  45     -25.014  37.094 -23.000  1.00 25.25           H  
ATOM    636 HD13 ILE A  45     -23.633  37.977 -23.689  1.00 25.25           H  
ATOM    637  N   GLY A  46     -22.097  39.073 -18.031  1.00 22.04           N  
ATOM    638  H   GLY A  46     -23.015  39.493 -18.046  1.00 22.04           H  
ATOM    639  CA  GLY A  46     -21.522  38.765 -16.711  1.00 22.04           C  
ATOM    640  HA2 GLY A  46     -21.450  39.682 -16.127  1.00 22.04           H  
ATOM    641  HA3 GLY A  46     -20.515  38.365 -16.826  1.00 22.04           H  
ATOM    642  C   GLY A  46     -22.343  37.755 -15.902  1.00 22.04           C  
ATOM    643  O   GLY A  46     -23.547  37.635 -16.116  1.00 22.04           O  
ATOM    644  N   GLY A  47     -21.691  37.109 -14.930  1.00 23.86           N  
ATOM    645  H   GLY A  47     -20.684  37.188 -14.917  1.00 23.86           H  
ATOM    646  CA  GLY A  47     -22.270  36.095 -14.037  1.00 23.86           C  
ATOM    647  HA2 GLY A  47     -23.319  35.924 -14.279  1.00 23.86           H  
ATOM    648  HA3 GLY A  47     -22.208  36.443 -13.006  1.00 23.86           H  
ATOM    649  C   GLY A  47     -21.536  34.757 -14.169  1.00 23.86           C  
ATOM    650  O   GLY A  47     -21.302  34.336 -15.292  1.00 23.86           O  
ATOM    651  N   ALA A  48     -21.183  34.148 -13.027  1.00 26.05           N  
ATOM    652  H   ALA A  48     -21.515  34.560 -12.167  1.00 26.05           H  
ATOM    653  CA  ALA A  48     -20.399  32.911 -12.867  1.00 26.05           C  
ATOM    654  HA  ALA A  48     -20.207  32.815 -11.798  1.00 26.05           H  
ATOM    655  C   ALA A  48     -19.006  32.889 -13.547  1.00 26.05           C  
ATOM    656  CB  ALA A  48     -21.267  31.699 -13.225  1.00 26.05           C  
ATOM    657  HB1 ALA A  48     -22.195  31.712 -12.654  1.00 26.05           H  
ATOM    658  HB2 ALA A  48     -21.497  31.705 -14.290  1.00 26.05           H  
ATOM    659  HB3 ALA A  48     -20.731  30.778 -12.993  1.00 26.05           H  
ATOM    660  O   ALA A  48     -18.832  33.194 -14.724  1.00 26.05           O  
ATOM    661  N   ARG A  49     -17.967  32.514 -12.790  1.00 30.06           N  
ATOM    662  H   ARG A  49     -18.170  32.152 -11.869  1.00 30.06           H  
ATOM    663  CA  ARG A  49     -16.676  32.126 -13.375  1.00 30.06           C  
ATOM    664  HA  ARG A  49     -16.508  32.621 -14.331  1.00 30.06           H  
ATOM    665  C   ARG A  49     -16.737  30.626 -13.629  1.00 30.06           C  
ATOM    666  CB  ARG A  49     -15.512  32.427 -12.416  1.00 30.06           C  
ATOM    667  HB2 ARG A  49     -15.769  32.076 -11.417  1.00 30.06           H  
ATOM    668  HB3 ARG A  49     -14.650  31.851 -12.754  1.00 30.06           H  
ATOM    669  O   ARG A  49     -16.756  29.886 -12.657  1.00 30.06           O  
ATOM    670  CG  ARG A  49     -15.100  33.900 -12.348  1.00 30.06           C  
ATOM    671  HG2 ARG A  49     -14.822  34.242 -13.345  1.00 30.06           H  
ATOM    672  HG3 ARG A  49     -15.923  34.504 -11.966  1.00 30.06           H  
ATOM    673  CD  ARG A  49     -13.891  33.997 -11.408  1.00 30.06           C  
ATOM    674  HD2 ARG A  49     -14.214  33.759 -10.395  1.00 30.06           H  
ATOM    675  HD3 ARG A  49     -13.165  33.246 -11.718  1.00 30.06           H  
ATOM    676  NE  ARG A  49     -13.255  35.329 -11.430  1.00 30.06           N  
ATOM    677  HE  ARG A  49     -13.825  36.097 -11.753  1.00 30.06           H  
ATOM    678  NH1 ARG A  49     -11.236  34.653 -10.562  1.00 30.06           N  
ATOM    679 HH11 ARG A  49     -10.316  34.846 -10.193  1.00 30.06           H  
ATOM    680 HH12 ARG A  49     -11.597  33.714 -10.480  1.00 30.06           H  
ATOM    681  NH2 ARG A  49     -11.554  36.801 -11.056  1.00 30.06           N  
ATOM    682 HH21 ARG A  49     -12.158  37.562 -11.335  1.00 30.06           H  
ATOM    683 HH22 ARG A  49     -10.638  36.970 -10.667  1.00 30.06           H  
ATOM    684  CZ  ARG A  49     -12.023  35.586 -11.022  1.00 30.06           C  
ATOM    685  N   ALA A  50     -16.720  30.200 -14.889  1.00 29.64           N  
ATOM    686  H   ALA A  50     -16.777  30.861 -15.651  1.00 29.64           H  
ATOM    687  CA  ALA A  50     -16.501  28.793 -15.208  1.00 29.64           C  
ATOM    688  HA  ALA A  50     -17.257  28.189 -14.706  1.00 29.64           H  
ATOM    689  C   ALA A  50     -15.114  28.374 -14.689  1.00 29.64           C  
ATOM    690  CB  ALA A  50     -16.645  28.586 -16.721  1.00 29.64           C  
ATOM    691  HB1 ALA A  50     -17.648  28.870 -17.040  1.00 29.64           H  
ATOM    692  HB2 ALA A  50     -16.499  27.530 -16.951  1.00 29.64           H  
ATOM    693  HB3 ALA A  50     -15.902  29.173 -17.260  1.00 29.64           H  
ATOM    694  O   ALA A  50     -14.095  28.939 -15.108  1.00 29.64           O  
ATOM    695  N   ALA A  51     -15.089  27.435 -13.747  1.00 38.53           N  
ATOM    696  H   ALA A  51     -15.961  27.031 -13.437  1.00 38.53           H  
ATOM    697  CA  ALA A  51     -13.874  26.803 -13.262  1.00 38.53           C  
ATOM    698  HA  ALA A  51     -13.019  27.462 -13.412  1.00 38.53           H  
ATOM    699  C   ALA A  51     -13.657  25.527 -14.077  1.00 38.53           C  
ATOM    700  CB  ALA A  51     -14.012  26.541 -11.756  1.00 38.53           C  
ATOM    701  HB1 ALA A  51     -14.872  25.899 -11.564  1.00 38.53           H  
ATOM    702  HB2 ALA A  51     -14.145  27.480 -11.220  1.00 38.53           H  
ATOM    703  HB3 ALA A  51     -13.119  26.036 -11.387  1.00 38.53           H  
ATOM    704  O   ALA A  51     -14.334  24.538 -13.841  1.00 38.53           O  
ATOM    705  N   VAL A  52     -12.734  25.583 -15.043  1.00 37.43           N  
ATOM    706  H   VAL A  52     -12.252  26.459 -15.185  1.00 37.43           H  
ATOM    707  CA  VAL A  52     -12.296  24.416 -15.832  1.00 37.43           C  
ATOM    708  HA  VAL A  52     -13.117  24.119 -16.486  1.00 37.43           H  
ATOM    709  C   VAL A  52     -11.945  23.263 -14.874  1.00 37.43           C  
ATOM    710  CB  VAL A  52     -11.045  24.777 -16.672  1.00 37.43           C  
ATOM    711  HB  VAL A  52     -10.219  24.982 -15.991  1.00 37.43           H  
ATOM    712  O   VAL A  52     -11.313  23.570 -13.853  1.00 37.43           O  
ATOM    713  CG1 VAL A  52     -10.591  23.673 -17.635  1.00 37.43           C  
ATOM    714 HG11 VAL A  52      -9.688  23.979 -18.164  1.00 37.43           H  
ATOM    715 HG12 VAL A  52     -10.363  22.759 -17.088  1.00 37.43           H  
ATOM    716 HG13 VAL A  52     -11.374  23.460 -18.362  1.00 37.43           H  
ATOM    717  CG2 VAL A  52     -11.252  26.042 -17.524  1.00 37.43           C  
ATOM    718 HG21 VAL A  52     -10.360  26.236 -18.120  1.00 37.43           H  
ATOM    719 HG22 VAL A  52     -11.437  26.908 -16.889  1.00 37.43           H  
ATOM    720 HG23 VAL A  52     -12.101  25.899 -18.193  1.00 37.43           H  
ATOM    721  N   PRO A  53     -12.265  21.985 -15.194  1.00 43.94           N  
ATOM    722  CA  PRO A  53     -11.749  20.827 -14.456  1.00 43.94           C  
ATOM    723  HA  PRO A  53     -12.297  20.707 -13.522  1.00 43.94           H  
ATOM    724  C   PRO A  53     -10.267  21.011 -14.159  1.00 43.94           C  
ATOM    725  CB  PRO A  53     -11.966  19.591 -15.344  1.00 43.94           C  
ATOM    726  HB2 PRO A  53     -11.066  18.983 -15.431  1.00 43.94           H  
ATOM    727  HB3 PRO A  53     -12.769  18.976 -14.937  1.00 43.94           H  
ATOM    728  O   PRO A  53      -9.525  21.554 -14.993  1.00 43.94           O  
ATOM    729  CG  PRO A  53     -12.375  20.152 -16.705  1.00 43.94           C  
ATOM    730  HG2 PRO A  53     -11.487  20.296 -17.321  1.00 43.94           H  
ATOM    731  HG3 PRO A  53     -13.092  19.505 -17.211  1.00 43.94           H  
ATOM    732  CD  PRO A  53     -12.984  21.510 -16.368  1.00 43.94           C  
ATOM    733  HD2 PRO A  53     -14.036  21.384 -16.111  1.00 43.94           H  
ATOM    734  HD3 PRO A  53     -12.893  22.173 -17.228  1.00 43.94           H  
ATOM    735  N   ILE A  54      -9.806  20.590 -12.980  1.00 48.81           N  
ATOM    736  H   ILE A  54     -10.418  20.094 -12.348  1.00 48.81           H  
ATOM    737  CA  ILE A  54      -8.421  20.843 -12.580  1.00 48.81           C  
ATOM    738  HA  ILE A  54      -8.140  21.789 -13.042  1.00 48.81           H  
ATOM    739  C   ILE A  54      -7.485  19.815 -13.234  1.00 48.81           C  
ATOM    740  CB  ILE A  54      -8.270  21.113 -11.065  1.00 48.81           C  
ATOM    741  HB  ILE A  54      -8.658  20.269 -10.494  1.00 48.81           H  
ATOM    742  O   ILE A  54      -6.847  18.972 -12.608  1.00 48.81           O  
ATOM    743  CG1 ILE A  54      -9.064  22.397 -10.708  1.00 48.81           C  
ATOM    744 HG12 ILE A  54     -10.094  22.286 -11.046  1.00 48.81           H  
ATOM    745 HG13 ILE A  54      -8.633  23.245 -11.241  1.00 48.81           H  
ATOM    746  CG2 ILE A  54      -6.773  21.313 -10.771  1.00 48.81           C  
ATOM    747 HG21 ILE A  54      -6.600  21.884  -9.858  1.00 48.81           H  
ATOM    748 HG22 ILE A  54      -6.292  20.344 -10.642  1.00 48.81           H  
ATOM    749 HG23 ILE A  54      -6.301  21.792 -11.629  1.00 48.81           H  
ATOM    750  CD1 ILE A  54      -9.135  22.747  -9.217  1.00 48.81           C  
ATOM    751 HD11 ILE A  54      -9.621  21.937  -8.672  1.00 48.81           H  
ATOM    752 HD12 ILE A  54      -9.735  23.650  -9.103  1.00 48.81           H  
ATOM    753 HD13 ILE A  54      -8.147  22.938  -8.797  1.00 48.81           H  
ATOM    754  N   VAL A  55      -7.343  19.967 -14.554  1.00 38.95           N  
ATOM    755  H   VAL A  55      -7.988  20.599 -15.004  1.00 38.95           H  
ATOM    756  CA  VAL A  55      -6.332  19.307 -15.374  1.00 38.95           C  
ATOM    757  HA  VAL A  55      -6.532  18.236 -15.361  1.00 38.95           H  
ATOM    758  C   VAL A  55      -4.969  19.579 -14.740  1.00 38.95           C  
ATOM    759  CB  VAL A  55      -6.376  19.797 -16.837  1.00 38.95           C  
ATOM    760  HB  VAL A  55      -6.126  20.857 -16.871  1.00 38.95           H  
ATOM    761  O   VAL A  55      -4.536  20.734 -14.619  1.00 38.95           O  
ATOM    762  CG1 VAL A  55      -5.366  19.028 -17.699  1.00 38.95           C  
ATOM    763 HG11 VAL A  55      -5.427  19.370 -18.732  1.00 38.95           H  
ATOM    764 HG12 VAL A  55      -5.587  17.961 -17.667  1.00 38.95           H  
ATOM    765 HG13 VAL A  55      -4.351  19.197 -17.340  1.00 38.95           H  
ATOM    766  CG2 VAL A  55      -7.760  19.611 -17.474  1.00 38.95           C  
ATOM    767 HG21 VAL A  55      -8.067  18.568 -17.407  1.00 38.95           H  
ATOM    768 HG22 VAL A  55      -8.503  20.225 -16.965  1.00 38.95           H  
ATOM    769 HG23 VAL A  55      -7.739  19.910 -18.522  1.00 38.95           H  
ATOM    770  N   GLY A  56      -4.325  18.498 -14.303  1.00 35.82           N  
ATOM    771  H   GLY A  56      -4.807  17.613 -14.365  1.00 35.82           H  
ATOM    772  CA  GLY A  56      -3.065  18.515 -13.567  1.00 35.82           C  
ATOM    773  HA2 GLY A  56      -2.322  17.951 -14.132  1.00 35.82           H  
ATOM    774  HA3 GLY A  56      -2.705  19.538 -13.459  1.00 35.82           H  
ATOM    775  C   GLY A  56      -3.140  17.908 -12.166  1.00 35.82           C  
ATOM    776  O   GLY A  56      -2.085  17.559 -11.646  1.00 35.82           O  
ATOM    777  N   PHE A  57      -4.326  17.724 -11.573  1.00 43.97           N  
ATOM    778  H   PHE A  57      -5.184  18.029 -12.010  1.00 43.97           H  
ATOM    779  CA  PHE A  57      -4.422  16.903 -10.367  1.00 43.97           C  
ATOM    780  HA  PHE A  57      -3.602  17.188  -9.707  1.00 43.97           H  
ATOM    781  C   PHE A  57      -4.181  15.427 -10.661  1.00 43.97           C  
ATOM    782  CB  PHE A  57      -5.739  17.109  -9.606  1.00 43.97           C  
ATOM    783  HB2 PHE A  57      -6.565  17.025 -10.312  1.00 43.97           H  
ATOM    784  HB3 PHE A  57      -5.850  16.300  -8.885  1.00 43.97           H  
ATOM    785  O   PHE A  57      -4.485  14.893 -11.731  1.00 43.97           O  
ATOM    786  CG  PHE A  57      -5.875  18.402  -8.823  1.00 43.97           C  
ATOM    787  CD1 PHE A  57      -4.760  19.069  -8.268  1.00 43.97           C  
ATOM    788  HD1 PHE A  57      -3.755  18.693  -8.384  1.00 43.97           H  
ATOM    789  CD2 PHE A  57      -7.164  18.915  -8.595  1.00 43.97           C  
ATOM    790  HD2 PHE A  57      -8.028  18.398  -8.986  1.00 43.97           H  
ATOM    791  CE1 PHE A  57      -4.933  20.256  -7.543  1.00 43.97           C  
ATOM    792  HE1 PHE A  57      -4.064  20.755  -7.139  1.00 43.97           H  
ATOM    793  CE2 PHE A  57      -7.342  20.072  -7.822  1.00 43.97           C  
ATOM    794  HE2 PHE A  57      -8.344  20.413  -7.604  1.00 43.97           H  
ATOM    795  CZ  PHE A  57      -6.227  20.756  -7.315  1.00 43.97           C  
ATOM    796  HZ  PHE A  57      -6.377  21.645  -6.721  1.00 43.97           H  
ATOM    797  N   ALA A  58      -3.606  14.773  -9.661  1.00 42.48           N  
ATOM    798  H   ALA A  58      -3.426  15.273  -8.802  1.00 42.48           H  
ATOM    799  CA  ALA A  58      -3.435  13.346  -9.622  1.00 42.48           C  
ATOM    800  HA  ALA A  58      -3.066  12.993 -10.584  1.00 42.48           H  
ATOM    801  C   ALA A  58      -4.796  12.695  -9.335  1.00 42.48           C  
ATOM    802  CB  ALA A  58      -2.381  13.076  -8.541  1.00 42.48           C  
ATOM    803  HB1 ALA A  58      -1.433  13.541  -8.812  1.00 42.48           H  
ATOM    804  HB2 ALA A  58      -2.241  12.004  -8.402  1.00 42.48           H  
ATOM    805  HB3 ALA A  58      -2.710  13.491  -7.588  1.00 42.48           H  
ATOM    806  O   ALA A  58      -5.216  12.621  -8.181  1.00 42.48           O  
ATOM    807  N   ALA A  59      -5.462  12.198 -10.383  1.00 46.06           N  
ATOM    808  H   ALA A  59      -5.163  12.432 -11.319  1.00 46.06           H  
ATOM    809  CA  ALA A  59      -6.534  11.221 -10.221  1.00 46.06           C  
ATOM    810  HA  ALA A  59      -7.329  11.657  -9.616  1.00 46.06           H  
ATOM    811  C   ALA A  59      -5.949  10.006  -9.484  1.00 46.06           C  
ATOM    812  CB  ALA A  59      -7.118  10.861 -11.592  1.00 46.06           C  
ATOM    813  HB1 ALA A  59      -7.529  11.753 -12.063  1.00 46.06           H  
ATOM    814  HB2 ALA A  59      -7.923  10.137 -11.463  1.00 46.06           H  
ATOM    815  HB3 ALA A  59      -6.349  10.427 -12.232  1.00 46.06           H  
ATOM    816  O   ALA A  59      -5.138   9.255 -10.031  1.00 46.06           O  
ATOM    817  N   VAL A  60      -6.289   9.893  -8.204  1.00 53.89           N  
ATOM    818  H   VAL A  60      -6.941  10.569  -7.834  1.00 53.89           H  
ATOM    819  CA  VAL A  60      -5.773   8.895  -7.270  1.00 53.89           C  
ATOM    820  HA  VAL A  60      -5.214   8.126  -7.803  1.00 53.89           H  
ATOM    821  C   VAL A  60      -6.988   8.256  -6.639  1.00 53.89           C  
ATOM    822  CB  VAL A  60      -4.848   9.534  -6.218  1.00 53.89           C  
ATOM    823  HB  VAL A  60      -5.315  10.431  -5.812  1.00 53.89           H  
ATOM    824  O   VAL A  60      -7.581   8.805  -5.714  1.00 53.89           O  
ATOM    825  CG1 VAL A  60      -4.532   8.564  -5.083  1.00 53.89           C  
ATOM    826 HG11 VAL A  60      -5.417   8.391  -4.470  1.00 53.89           H  
ATOM    827 HG12 VAL A  60      -4.184   7.621  -5.505  1.00 53.89           H  
ATOM    828 HG13 VAL A  60      -3.761   8.992  -4.442  1.00 53.89           H  
ATOM    829  CG2 VAL A  60      -3.504   9.899  -6.847  1.00 53.89           C  
ATOM    830 HG21 VAL A  60      -3.679  10.528  -7.720  1.00 53.89           H  
ATOM    831 HG22 VAL A  60      -2.989   8.991  -7.159  1.00 53.89           H  
ATOM    832 HG23 VAL A  60      -2.887  10.439  -6.128  1.00 53.89           H  
ATOM    833  N   SER A  61      -7.380   7.108  -7.180  1.00 60.07           N  
ATOM    834  H   SER A  61      -6.870   6.698  -7.950  1.00 60.07           H  
ATOM    835  CA  SER A  61      -8.608   6.465  -6.759  1.00 60.07           C  
ATOM    836  HA  SER A  61      -9.310   7.257  -6.500  1.00 60.07           H  
ATOM    837  C   SER A  61      -8.390   5.635  -5.498  1.00 60.07           C  
ATOM    838  CB  SER A  61      -9.255   5.702  -7.919  1.00 60.07           C  
ATOM    839  HB2 SER A  61     -10.177   5.237  -7.570  1.00 60.07           H  
ATOM    840  HB3 SER A  61      -9.514   6.417  -8.700  1.00 60.07           H  
ATOM    841  O   SER A  61      -7.692   4.618  -5.500  1.00 60.07           O  
ATOM    842  OG  SER A  61      -8.388   4.724  -8.465  1.00 60.07           O  
ATOM    843  HG  SER A  61      -8.796   4.365  -9.256  1.00 60.07           H  
ATOM    844  N   LEU A  62      -9.069   6.018  -4.413  1.00 70.50           N  
ATOM    845  H   LEU A  62      -9.571   6.894  -4.444  1.00 70.50           H  
ATOM    846  CA  LEU A  62      -9.221   5.142  -3.244  1.00 70.50           C  
ATOM    847  HA  LEU A  62      -8.231   4.844  -2.900  1.00 70.50           H  
ATOM    848  C   LEU A  62      -9.954   3.835  -3.618  1.00 70.50           C  
ATOM    849  CB  LEU A  62      -9.930   5.899  -2.107  1.00 70.50           C  
ATOM    850  HB2 LEU A  62     -10.154   5.187  -1.312  1.00 70.50           H  
ATOM    851  HB3 LEU A  62     -10.873   6.293  -2.487  1.00 70.50           H  
ATOM    852  O   LEU A  62      -9.844   2.843  -2.903  1.00 70.50           O  
ATOM    853  CG  LEU A  62      -9.125   7.048  -1.471  1.00 70.50           C  
ATOM    854  HG  LEU A  62      -8.805   7.746  -2.245  1.00 70.50           H  
ATOM    855  CD1 LEU A  62     -10.015   7.792  -0.478  1.00 70.50           C  
ATOM    856 HD11 LEU A  62     -10.900   8.165  -0.993  1.00 70.50           H  
ATOM    857 HD12 LEU A  62      -9.470   8.638  -0.060  1.00 70.50           H  
ATOM    858 HD13 LEU A  62     -10.324   7.127   0.328  1.00 70.50           H  
ATOM    859  CD2 LEU A  62      -7.898   6.542  -0.709  1.00 70.50           C  
ATOM    860 HD21 LEU A  62      -8.193   5.808   0.042  1.00 70.50           H  
ATOM    861 HD22 LEU A  62      -7.412   7.378  -0.206  1.00 70.50           H  
ATOM    862 HD23 LEU A  62      -7.178   6.097  -1.395  1.00 70.50           H  
ATOM    863  N   ALA A  63     -10.608   3.788  -4.788  1.00 65.58           N  
ATOM    864  H   ALA A  63     -10.688   4.652  -5.305  1.00 65.58           H  
ATOM    865  CA  ALA A  63     -11.199   2.594  -5.391  1.00 65.58           C  
ATOM    866  HA  ALA A  63     -12.064   2.311  -4.791  1.00 65.58           H  
ATOM    867  C   ALA A  63     -10.252   1.376  -5.453  1.00 65.58           C  
ATOM    868  CB  ALA A  63     -11.696   2.950  -6.797  1.00 65.58           C  
ATOM    869  HB1 ALA A  63     -10.852   3.138  -7.461  1.00 65.58           H  
ATOM    870  HB2 ALA A  63     -12.275   2.118  -7.198  1.00 65.58           H  
ATOM    871  HB3 ALA A  63     -12.343   3.827  -6.759  1.00 65.58           H  
ATOM    872  O   ALA A  63     -10.737   0.249  -5.376  1.00 65.58           O  
ATOM    873  N   TYR A  64      -8.924   1.562  -5.499  1.00 67.85           N  
ATOM    874  H   TYR A  64      -8.570   2.507  -5.558  1.00 67.85           H  
ATOM    875  CA  TYR A  64      -7.951   0.461  -5.379  1.00 67.85           C  
ATOM    876  HA  TYR A  64      -8.110  -0.228  -6.209  1.00 67.85           H  
ATOM    877  C   TYR A  64      -8.108  -0.375  -4.094  1.00 67.85           C  
ATOM    878  CB  TYR A  64      -6.520   1.019  -5.482  1.00 67.85           C  
ATOM    879  HB2 TYR A  64      -5.846   0.368  -4.926  1.00 67.85           H  
ATOM    880  HB3 TYR A  64      -6.465   2.005  -5.022  1.00 67.85           H  
ATOM    881  O   TYR A  64      -7.725  -1.545  -4.074  1.00 67.85           O  
ATOM    882  CG  TYR A  64      -6.020   1.080  -6.910  1.00 67.85           C  
ATOM    883  CD1 TYR A  64      -5.475  -0.080  -7.488  1.00 67.85           C  
ATOM    884  HD1 TYR A  64      -5.336  -0.962  -6.882  1.00 67.85           H  
ATOM    885  CD2 TYR A  64      -6.149   2.253  -7.679  1.00 67.85           C  
ATOM    886  HD2 TYR A  64      -6.572   3.145  -7.240  1.00 67.85           H  
ATOM    887  CE1 TYR A  64      -5.123  -0.096  -8.847  1.00 67.85           C  
ATOM    888  HE1 TYR A  64      -4.755  -1.012  -9.286  1.00 67.85           H  
ATOM    889  CE2 TYR A  64      -5.741   2.261  -9.029  1.00 67.85           C  
ATOM    890  HE2 TYR A  64      -5.853   3.152  -9.628  1.00 67.85           H  
ATOM    891  OH  TYR A  64      -4.873   1.039 -10.923  1.00 67.85           O  
ATOM    892  HH  TYR A  64      -4.937   0.128 -11.217  1.00 67.85           H  
ATOM    893  CZ  TYR A  64      -5.242   1.079  -9.616  1.00 67.85           C  
ATOM    894  N   LEU A  65      -8.707   0.191  -3.046  1.00 69.77           N  
ATOM    895  H   LEU A  65      -8.999   1.154  -3.132  1.00 69.77           H  
ATOM    896  CA  LEU A  65      -8.976  -0.463  -1.764  1.00 69.77           C  
ATOM    897  HA  LEU A  65      -8.299  -1.308  -1.639  1.00 69.77           H  
ATOM    898  C   LEU A  65     -10.429  -0.983  -1.653  1.00 69.77           C  
ATOM    899  CB  LEU A  65      -8.696   0.552  -0.649  1.00 69.77           C  
ATOM    900  HB2 LEU A  65      -9.476   1.307  -0.741  1.00 69.77           H  
ATOM    901  HB3 LEU A  65      -8.817   0.067   0.319  1.00 69.77           H  
ATOM    902  O   LEU A  65     -10.751  -1.698  -0.706  1.00 69.77           O  
ATOM    903  CG  LEU A  65      -7.342   1.280  -0.687  1.00 69.77           C  
ATOM    904  HG  LEU A  65      -7.088   1.573  -1.706  1.00 69.77           H  
ATOM    905  CD1 LEU A  65      -7.454   2.563   0.124  1.00 69.77           C  
ATOM    906 HD11 LEU A  65      -6.570   3.167  -0.079  1.00 69.77           H  
ATOM    907 HD12 LEU A  65      -8.316   3.142  -0.209  1.00 69.77           H  
ATOM    908 HD13 LEU A  65      -7.553   2.335   1.185  1.00 69.77           H  
ATOM    909  CD2 LEU A  65      -6.205   0.428  -0.126  1.00 69.77           C  
ATOM    910 HD21 LEU A  65      -6.438   0.108   0.890  1.00 69.77           H  
ATOM    911 HD22 LEU A  65      -6.060  -0.445  -0.763  1.00 69.77           H  
ATOM    912 HD23 LEU A  65      -5.282   1.008  -0.112  1.00 69.77           H  
ATOM    913  N   ALA A  66     -11.307  -0.623  -2.598  1.00 64.59           N  
ATOM    914  H   ALA A  66     -10.961  -0.073  -3.371  1.00 64.59           H  
ATOM    915  CA  ALA A  66     -12.752  -0.856  -2.520  1.00 64.59           C  
ATOM    916  HA  ALA A  66     -12.989  -1.319  -1.562  1.00 64.59           H  
ATOM    917  C   ALA A  66     -13.303  -1.775  -3.616  1.00 64.59           C  
ATOM    918  CB  ALA A  66     -13.468   0.499  -2.598  1.00 64.59           C  
ATOM    919  HB1 ALA A  66     -13.270   0.982  -3.555  1.00 64.59           H  
ATOM    920  HB2 ALA A  66     -13.115   1.159  -1.805  1.00 64.59           H  
ATOM    921  HB3 ALA A  66     -14.544   0.363  -2.493  1.00 64.59           H  
ATOM    922  O   ALA A  66     -14.025  -2.729  -3.329  1.00 64.59           O  
ATOM    923  N   VAL A  67     -12.987  -1.464  -4.875  1.00 61.03           N  
ATOM    924  H   VAL A  67     -12.315  -0.726  -5.027  1.00 61.03           H  
ATOM    925  CA  VAL A  67     -13.678  -1.988  -6.056  1.00 61.03           C  
ATOM    926  HA  VAL A  67     -14.602  -2.472  -5.738  1.00 61.03           H  
ATOM    927  C   VAL A  67     -12.803  -3.023  -6.744  1.00 61.03           C  
ATOM    928  CB  VAL A  67     -14.069  -0.851  -7.023  1.00 61.03           C  
ATOM    929  HB  VAL A  67     -13.167  -0.341  -7.361  1.00 61.03           H  
ATOM    930  O   VAL A  67     -11.655  -2.751  -7.095  1.00 61.03           O  
ATOM    931  CG1 VAL A  67     -14.815  -1.391  -8.250  1.00 61.03           C  
ATOM    932 HG11 VAL A  67     -15.122  -0.556  -8.880  1.00 61.03           H  
ATOM    933 HG12 VAL A  67     -15.706  -1.935  -7.939  1.00 61.03           H  
ATOM    934 HG13 VAL A  67     -14.168  -2.039  -8.841  1.00 61.03           H  
ATOM    935  CG2 VAL A  67     -14.980   0.174  -6.336  1.00 61.03           C  
ATOM    936 HG21 VAL A  67     -15.289   0.936  -7.051  1.00 61.03           H  
ATOM    937 HG22 VAL A  67     -14.456   0.679  -5.524  1.00 61.03           H  
ATOM    938 HG23 VAL A  67     -15.876  -0.309  -5.945  1.00 61.03           H  
ATOM    939  N   ALA A  68     -13.341  -4.220  -6.968  1.00 57.07           N  
ATOM    940  H   ALA A  68     -14.292  -4.385  -6.673  1.00 57.07           H  
ATOM    941  CA  ALA A  68     -12.632  -5.273  -7.685  1.00 57.07           C  
ATOM    942  HA  ALA A  68     -11.671  -5.437  -7.196  1.00 57.07           H  
ATOM    943  C   ALA A  68     -12.366  -4.859  -9.143  1.00 57.07           C  
ATOM    944  CB  ALA A  68     -13.450  -6.568  -7.596  1.00 57.07           C  
ATOM    945  HB1 ALA A  68     -14.418  -6.428  -8.076  1.00 57.07           H  
ATOM    946  HB2 ALA A  68     -12.914  -7.373  -8.099  1.00 57.07           H  
ATOM    947  HB3 ALA A  68     -13.604  -6.839  -6.551  1.00 57.07           H  
ATOM    948  O   ALA A  68     -13.299  -4.696  -9.928  1.00 57.07           O  
ATOM    949  N   GLY A  69     -11.091  -4.738  -9.518  1.00 52.35           N  
ATOM    950  H   GLY A  69     -10.372  -4.792  -8.811  1.00 52.35           H  
ATOM    951  CA  GLY A  69     -10.700  -4.332 -10.868  1.00 52.35           C  
ATOM    952  HA2 GLY A  69     -11.332  -4.834 -11.600  1.00 52.35           H  
ATOM    953  HA3 GLY A  69      -9.666  -4.635 -11.032  1.00 52.35           H  
ATOM    954  C   GLY A  69     -10.784  -2.824 -11.119  1.00 52.35           C  
ATOM    955  O   GLY A  69     -11.048  -2.436 -12.256  1.00 52.35           O  
ATOM    956  N   ALA A  70     -10.547  -2.006 -10.084  1.00 54.51           N  
ATOM    957  H   ALA A  70     -10.421  -2.419  -9.171  1.00 54.51           H  
ATOM    958  CA  ALA A  70     -10.423  -0.548 -10.174  1.00 54.51           C  
ATOM    959  HA  ALA A  70     -11.425  -0.127 -10.252  1.00 54.51           H  
ATOM    960  C   ALA A  70      -9.611  -0.092 -11.407  1.00 54.51           C  
ATOM    961  CB  ALA A  70      -9.780  -0.040  -8.876  1.00 54.51           C  
ATOM    962  HB1 ALA A  70      -9.723   1.049  -8.894  1.00 54.51           H  
ATOM    963  HB2 ALA A  70     -10.382  -0.348  -8.022  1.00 54.51           H  
ATOM    964  HB3 ALA A  70      -8.773  -0.444  -8.773  1.00 54.51           H  
ATOM    965  O   ALA A  70      -8.632  -0.743 -11.798  1.00 54.51           O  
ATOM    966  N   GLU A  71     -10.026   1.019 -12.029  1.00 54.05           N  
ATOM    967  H   GLU A  71     -10.825   1.520 -11.665  1.00 54.05           H  
ATOM    968  CA  GLU A  71      -9.480   1.449 -13.320  1.00 54.05           C  
ATOM    969  HA  GLU A  71      -9.726   0.672 -14.044  1.00 54.05           H  
ATOM    970  C   GLU A  71      -7.952   1.584 -13.298  1.00 54.05           C  
ATOM    971  CB  GLU A  71     -10.104   2.755 -13.828  1.00 54.05           C  
ATOM    972  HB2 GLU A  71      -9.525   3.057 -14.701  1.00 54.05           H  
ATOM    973  HB3 GLU A  71     -10.016   3.533 -13.070  1.00 54.05           H  
ATOM    974  O   GLU A  71      -7.356   2.227 -12.433  1.00 54.05           O  
ATOM    975  CG  GLU A  71     -11.573   2.599 -14.254  1.00 54.05           C  
ATOM    976  HG2 GLU A  71     -12.210   2.656 -13.371  1.00 54.05           H  
ATOM    977  HG3 GLU A  71     -11.701   1.611 -14.697  1.00 54.05           H  
ATOM    978  CD  GLU A  71     -11.994   3.658 -15.289  1.00 54.05           C  
ATOM    979  OE1 GLU A  71     -12.873   3.325 -16.117  1.00 54.05           O  
ATOM    980  OE2 GLU A  71     -11.368   4.742 -15.319  1.00 54.05           O  
ATOM    981  N   LYS A  72      -7.302   0.950 -14.281  1.00 59.93           N  
ATOM    982  H   LYS A  72      -7.857   0.485 -14.985  1.00 59.93           H  
ATOM    983  CA  LYS A  72      -5.846   0.802 -14.303  1.00 59.93           C  
ATOM    984  HA  LYS A  72      -5.522   0.627 -13.277  1.00 59.93           H  
ATOM    985  C   LYS A  72      -5.181   2.095 -14.763  1.00 59.93           C  
ATOM    986  CB  LYS A  72      -5.410  -0.412 -15.139  1.00 59.93           C  
ATOM    987  HB2 LYS A  72      -5.575  -0.208 -16.197  1.00 59.93           H  
ATOM    988  HB3 LYS A  72      -4.342  -0.559 -14.981  1.00 59.93           H  
ATOM    989  O   LYS A  72      -4.973   2.296 -15.961  1.00 59.93           O  
ATOM    990  CG  LYS A  72      -6.163  -1.699 -14.770  1.00 59.93           C  
ATOM    991  HG2 LYS A  72      -7.170  -1.653 -15.185  1.00 59.93           H  
ATOM    992  HG3 LYS A  72      -6.232  -1.795 -13.686  1.00 59.93           H  
ATOM    993  CD  LYS A  72      -5.429  -2.920 -15.331  1.00 59.93           C  
ATOM    994  HD2 LYS A  72      -4.575  -3.111 -14.682  1.00 59.93           H  
ATOM    995  HD3 LYS A  72      -5.081  -2.714 -16.343  1.00 59.93           H  
ATOM    996  CE  LYS A  72      -6.341  -4.148 -15.352  1.00 59.93           C  
ATOM    997  HE2 LYS A  72      -7.063  -4.043 -16.161  1.00 59.93           H  
ATOM    998  HE3 LYS A  72      -6.899  -4.174 -14.416  1.00 59.93           H  
ATOM    999  NZ  LYS A  72      -5.547  -5.395 -15.499  1.00 59.93           N  
ATOM   1000  HZ1 LYS A  72      -6.144  -6.209 -15.465  1.00 59.93           H  
ATOM   1001  HZ2 LYS A  72      -5.012  -5.406 -16.356  1.00 59.93           H  
ATOM   1002  HZ3 LYS A  72      -4.904  -5.469 -14.724  1.00 59.93           H  
ATOM   1003  N   TYR A  73      -4.808   2.951 -13.816  1.00 58.81           N  
ATOM   1004  H   TYR A  73      -5.129   2.785 -12.872  1.00 58.81           H  
ATOM   1005  CA  TYR A  73      -4.088   4.183 -14.122  1.00 58.81           C  
ATOM   1006  HA  TYR A  73      -4.578   4.641 -14.981  1.00 58.81           H  
ATOM   1007  C   TYR A  73      -2.632   3.888 -14.527  1.00 58.81           C  
ATOM   1008  CB  TYR A  73      -4.216   5.182 -12.967  1.00 58.81           C  
ATOM   1009  HB2 TYR A  73      -5.265   5.270 -12.683  1.00 58.81           H  
ATOM   1010  HB3 TYR A  73      -3.665   4.819 -12.100  1.00 58.81           H  
ATOM   1011  O   TYR A  73      -1.736   3.797 -13.695  1.00 58.81           O  
ATOM   1012  CG  TYR A  73      -3.715   6.553 -13.370  1.00 58.81           C  
ATOM   1013  CD1 TYR A  73      -2.469   7.014 -12.914  1.00 58.81           C  
ATOM   1014  HD1 TYR A  73      -1.894   6.411 -12.227  1.00 58.81           H  
ATOM   1015  CD2 TYR A  73      -4.473   7.338 -14.261  1.00 58.81           C  
ATOM   1016  HD2 TYR A  73      -5.442   6.992 -14.589  1.00 58.81           H  
ATOM   1017  CE1 TYR A  73      -1.972   8.250 -13.365  1.00 58.81           C  
ATOM   1018  HE1 TYR A  73      -1.005   8.589 -13.023  1.00 58.81           H  
ATOM   1019  CE2 TYR A  73      -3.981   8.578 -14.711  1.00 58.81           C  
ATOM   1020  HE2 TYR A  73      -4.578   9.176 -15.383  1.00 58.81           H  
ATOM   1021  OH  TYR A  73      -2.245  10.234 -14.705  1.00 58.81           O  
ATOM   1022  HH  TYR A  73      -2.855  10.605 -15.347  1.00 58.81           H  
ATOM   1023  CZ  TYR A  73      -2.724   9.036 -14.264  1.00 58.81           C  
ATOM   1024  N   LEU A  74      -2.412   3.695 -15.830  1.00 59.33           N  
ATOM   1025  H   LEU A  74      -3.231   3.654 -16.419  1.00 59.33           H  
ATOM   1026  CA  LEU A  74      -1.124   3.304 -16.423  1.00 59.33           C  
ATOM   1027  HA  LEU A  74      -0.622   2.604 -15.756  1.00 59.33           H  
ATOM   1028  C   LEU A  74      -0.133   4.457 -16.638  1.00 59.33           C  
ATOM   1029  CB  LEU A  74      -1.422   2.624 -17.774  1.00 59.33           C  
ATOM   1030  HB2 LEU A  74      -2.249   3.140 -18.262  1.00 59.33           H  
ATOM   1031  HB3 LEU A  74      -0.557   2.723 -18.430  1.00 59.33           H  
ATOM   1032  O   LEU A  74       1.054   4.213 -16.838  1.00 59.33           O  
ATOM   1033  CG  LEU A  74      -1.751   1.132 -17.642  1.00 59.33           C  
ATOM   1034  HG  LEU A  74      -2.542   0.980 -16.908  1.00 59.33           H  
ATOM   1035  CD1 LEU A  74      -2.225   0.578 -18.986  1.00 59.33           C  
ATOM   1036 HD11 LEU A  74      -2.490  -0.474 -18.883  1.00 59.33           H  
ATOM   1037 HD12 LEU A  74      -3.102   1.133 -19.318  1.00 59.33           H  
ATOM   1038 HD13 LEU A  74      -1.430   0.682 -19.725  1.00 59.33           H  
ATOM   1039  CD2 LEU A  74      -0.505   0.355 -17.220  1.00 59.33           C  
ATOM   1040 HD21 LEU A  74      -0.348   0.438 -16.145  1.00 59.33           H  
ATOM   1041 HD22 LEU A  74       0.375   0.740 -17.734  1.00 59.33           H  
ATOM   1042 HD23 LEU A  74      -0.617  -0.692 -17.504  1.00 59.33           H  
ATOM   1043  N   GLY A  75      -0.608   5.704 -16.661  1.00 56.24           N  
ATOM   1044  H   GLY A  75      -1.587   5.835 -16.451  1.00 56.24           H  
ATOM   1045  CA  GLY A  75       0.190   6.881 -17.026  1.00 56.24           C  
ATOM   1046  HA2 GLY A  75      -0.325   7.785 -16.699  1.00 56.24           H  
ATOM   1047  HA3 GLY A  75       1.155   6.830 -16.522  1.00 56.24           H  
ATOM   1048  C   GLY A  75       0.471   6.994 -18.524  1.00 56.24           C  
ATOM   1049  O   GLY A  75       0.110   7.998 -19.133  1.00 56.24           O  
ATOM   1050  N   ASP A  76       1.072   5.965 -19.125  1.00 66.09           N  
ATOM   1051  H   ASP A  76       1.308   5.161 -18.561  1.00 66.09           H  
ATOM   1052  CA  ASP A  76       1.372   5.902 -20.557  1.00 66.09           C  
ATOM   1053  HA  ASP A  76       0.982   6.800 -21.035  1.00 66.09           H  
ATOM   1054  C   ASP A  76       0.724   4.697 -21.248  1.00 66.09           C  
ATOM   1055  CB  ASP A  76       2.885   5.897 -20.789  1.00 66.09           C  
ATOM   1056  HB2 ASP A  76       3.318   5.005 -20.338  1.00 66.09           H  
ATOM   1057  HB3 ASP A  76       3.319   6.779 -20.319  1.00 66.09           H  
ATOM   1058  O   ASP A  76       0.800   3.563 -20.781  1.00 66.09           O  
ATOM   1059  CG  ASP A  76       3.201   5.924 -22.281  1.00 66.09           C  
ATOM   1060  OD1 ASP A  76       2.754   6.885 -22.954  1.00 66.09           O  
ATOM   1061  OD2 ASP A  76       3.845   4.971 -22.775  1.00 66.09           O  
ATOM   1062  N   THR A  77       0.114   4.963 -22.401  1.00 70.76           N  
ATOM   1063  H   THR A  77       0.053   5.932 -22.680  1.00 70.76           H  
ATOM   1064  CA  THR A  77      -0.508   3.970 -23.294  1.00 70.76           C  
ATOM   1065  HA  THR A  77      -0.057   2.997 -23.104  1.00 70.76           H  
ATOM   1066  C   THR A  77      -0.235   4.292 -24.771  1.00 70.76           C  
ATOM   1067  CB  THR A  77      -2.022   3.854 -23.029  1.00 70.76           C  
ATOM   1068  HB  THR A  77      -2.469   3.186 -23.766  1.00 70.76           H  
ATOM   1069  O   THR A  77      -0.987   3.879 -25.656  1.00 70.76           O  
ATOM   1070  CG2 THR A  77      -2.344   3.295 -21.643  1.00 70.76           C  
ATOM   1071 HG21 THR A  77      -3.415   3.112 -21.556  1.00 70.76           H  
ATOM   1072 HG22 THR A  77      -2.033   3.996 -20.869  1.00 70.76           H  
ATOM   1073 HG23 THR A  77      -1.811   2.355 -21.502  1.00 70.76           H  
ATOM   1074  OG1 THR A  77      -2.644   5.118 -23.111  1.00 70.76           O  
ATOM   1075  HG1 THR A  77      -3.516   5.031 -22.721  1.00 70.76           H  
ATOM   1076  N   ARG A  78       0.820   5.074 -25.061  1.00 78.02           N  
ATOM   1077  H   ARG A  78       1.438   5.344 -24.309  1.00 78.02           H  
ATOM   1078  CA  ARG A  78       1.126   5.547 -26.422  1.00 78.02           C  
ATOM   1079  HA  ARG A  78       0.203   5.968 -26.819  1.00 78.02           H  
ATOM   1080  C   ARG A  78       1.522   4.405 -27.363  1.00 78.02           C  
ATOM   1081  CB  ARG A  78       2.182   6.670 -26.385  1.00 78.02           C  
ATOM   1082  HB2 ARG A  78       2.188   7.177 -27.350  1.00 78.02           H  
ATOM   1083  HB3 ARG A  78       1.889   7.395 -25.626  1.00 78.02           H  
ATOM   1084  O   ARG A  78       2.129   3.421 -26.952  1.00 78.02           O  
ATOM   1085  CG  ARG A  78       3.608   6.162 -26.098  1.00 78.02           C  
ATOM   1086  HG2 ARG A  78       3.597   5.555 -25.192  1.00 78.02           H  
ATOM   1087  HG3 ARG A  78       3.932   5.527 -26.922  1.00 78.02           H  
ATOM   1088  CD  ARG A  78       4.642   7.285 -25.945  1.00 78.02           C  
ATOM   1089  HD2 ARG A  78       5.624   6.837 -25.789  1.00 78.02           H  
ATOM   1090  HD3 ARG A  78       4.667   7.862 -26.869  1.00 78.02           H  
ATOM   1091  NE  ARG A  78       4.341   8.168 -24.809  1.00 78.02           N  
ATOM   1092  HE  ARG A  78       3.677   7.809 -24.138  1.00 78.02           H  
ATOM   1093  NH1 ARG A  78       5.905   9.775 -25.244  1.00 78.02           N  
ATOM   1094 HH11 ARG A  78       6.315  10.675 -25.038  1.00 78.02           H  
ATOM   1095 HH12 ARG A  78       6.393   9.125 -25.843  1.00 78.02           H  
ATOM   1096  NH2 ARG A  78       4.409  10.100 -23.624  1.00 78.02           N  
ATOM   1097 HH21 ARG A  78       4.850  10.992 -23.451  1.00 78.02           H  
ATOM   1098 HH22 ARG A  78       3.636   9.777 -23.060  1.00 78.02           H  
ATOM   1099  CZ  ARG A  78       4.886   9.340 -24.560  1.00 78.02           C  
ATOM   1100  N   ASP A  79       1.233   4.593 -28.649  1.00 82.01           N  
ATOM   1101  H   ASP A  79       0.754   5.443 -28.909  1.00 82.01           H  
ATOM   1102  CA  ASP A  79       1.683   3.711 -29.728  1.00 82.01           C  
ATOM   1103  HA  ASP A  79       1.732   2.688 -29.355  1.00 82.01           H  
ATOM   1104  C   ASP A  79       3.088   4.117 -30.208  1.00 82.01           C  
ATOM   1105  CB  ASP A  79       0.643   3.736 -30.863  1.00 82.01           C  
ATOM   1106  HB2 ASP A  79      -0.315   3.401 -30.464  1.00 82.01           H  
ATOM   1107  HB3 ASP A  79       0.520   4.764 -31.204  1.00 82.01           H  
ATOM   1108  O   ASP A  79       3.304   5.228 -30.700  1.00 82.01           O  
ATOM   1109  CG  ASP A  79       0.995   2.859 -32.073  1.00 82.01           C  
ATOM   1110  OD1 ASP A  79       2.002   2.114 -32.041  1.00 82.01           O  
ATOM   1111  OD2 ASP A  79       0.268   2.944 -33.084  1.00 82.01           O  
ATOM   1112  N   TYR A  80       4.046   3.199 -30.078  1.00 84.41           N  
ATOM   1113  H   TYR A  80       3.792   2.323 -29.645  1.00 84.41           H  
ATOM   1114  CA  TYR A  80       5.442   3.385 -30.485  1.00 84.41           C  
ATOM   1115  HA  TYR A  80       5.696   4.441 -30.393  1.00 84.41           H  
ATOM   1116  C   TYR A  80       5.728   2.974 -31.942  1.00 84.41           C  
ATOM   1117  CB  TYR A  80       6.333   2.607 -29.517  1.00 84.41           C  
ATOM   1118  HB2 TYR A  80       6.018   1.564 -29.545  1.00 84.41           H  
ATOM   1119  HB3 TYR A  80       7.364   2.648 -29.869  1.00 84.41           H  
ATOM   1120  O   TYR A  80       6.822   3.228 -32.452  1.00 84.41           O  
ATOM   1121  CG  TYR A  80       6.291   3.107 -28.088  1.00 84.41           C  
ATOM   1122  CD1 TYR A  80       7.149   4.150 -27.699  1.00 84.41           C  
ATOM   1123  HD1 TYR A  80       7.844   4.577 -28.406  1.00 84.41           H  
ATOM   1124  CD2 TYR A  80       5.379   2.560 -27.161  1.00 84.41           C  
ATOM   1125  HD2 TYR A  80       4.702   1.774 -27.461  1.00 84.41           H  
ATOM   1126  CE1 TYR A  80       7.089   4.643 -26.386  1.00 84.41           C  
ATOM   1127  HE1 TYR A  80       7.724   5.457 -26.069  1.00 84.41           H  
ATOM   1128  CE2 TYR A  80       5.306   3.071 -25.851  1.00 84.41           C  
ATOM   1129  HE2 TYR A  80       4.581   2.682 -25.151  1.00 84.41           H  
ATOM   1130  OH  TYR A  80       6.087   4.689 -24.240  1.00 84.41           O  
ATOM   1131  HH  TYR A  80       5.282   4.503 -23.752  1.00 84.41           H  
ATOM   1132  CZ  TYR A  80       6.166   4.116 -25.463  1.00 84.41           C  
ATOM   1133  N   SER A  81       4.761   2.391 -32.656  1.00 79.90           N  
ATOM   1134  H   SER A  81       3.858   2.249 -32.225  1.00 79.90           H  
ATOM   1135  CA  SER A  81       4.982   1.818 -33.994  1.00 79.90           C  
ATOM   1136  HA  SER A  81       5.847   1.159 -33.927  1.00 79.90           H  
ATOM   1137  C   SER A  81       5.293   2.854 -35.087  1.00 79.90           C  
ATOM   1138  CB  SER A  81       3.779   0.959 -34.393  1.00 79.90           C  
ATOM   1139  HB2 SER A  81       3.562   0.247 -33.597  1.00 79.90           H  
ATOM   1140  HB3 SER A  81       4.033   0.403 -35.296  1.00 79.90           H  
ATOM   1141  O   SER A  81       5.801   2.507 -36.156  1.00 79.90           O  
ATOM   1142  OG  SER A  81       2.633   1.745 -34.652  1.00 79.90           O  
ATOM   1143  HG  SER A  81       2.209   1.935 -33.812  1.00 79.90           H  
ATOM   1144  N   GLY A  82       5.020   4.138 -34.829  1.00 78.53           N  
ATOM   1145  H   GLY A  82       4.572   4.333 -33.945  1.00 78.53           H  
ATOM   1146  CA  GLY A  82       5.267   5.245 -35.758  1.00 78.53           C  
ATOM   1147  HA2 GLY A  82       4.976   4.933 -36.761  1.00 78.53           H  
ATOM   1148  HA3 GLY A  82       4.634   6.082 -35.465  1.00 78.53           H  
ATOM   1149  C   GLY A  82       6.714   5.758 -35.823  1.00 78.53           C  
ATOM   1150  O   GLY A  82       7.028   6.557 -36.709  1.00 78.53           O  
ATOM   1151  N   TYR A  83       7.603   5.343 -34.915  1.00 82.03           N  
ATOM   1152  H   TYR A  83       7.325   4.644 -34.241  1.00 82.03           H  
ATOM   1153  CA  TYR A  83       8.957   5.900 -34.816  1.00 82.03           C  
ATOM   1154  HA  TYR A  83       8.919   6.948 -35.112  1.00 82.03           H  
ATOM   1155  C   TYR A  83       9.947   5.186 -35.752  1.00 82.03           C  
ATOM   1156  CB  TYR A  83       9.437   5.878 -33.361  1.00 82.03           C  
ATOM   1157  HB2 TYR A  83      10.497   6.132 -33.356  1.00 82.03           H  
ATOM   1158  HB3 TYR A  83       9.335   4.866 -32.970  1.00 82.03           H  
ATOM   1159  O   TYR A  83      10.365   4.058 -35.514  1.00 82.03           O  
ATOM   1160  CG  TYR A  83       8.721   6.852 -32.441  1.00 82.03           C  
ATOM   1161  CD1 TYR A  83       9.290   8.108 -32.160  1.00 82.03           C  
ATOM   1162  HD1 TYR A  83      10.249   8.371 -32.583  1.00 82.03           H  
ATOM   1163  CD2 TYR A  83       7.492   6.502 -31.852  1.00 82.03           C  
ATOM   1164  HD2 TYR A  83       7.050   5.538 -32.054  1.00 82.03           H  
ATOM   1165  CE1 TYR A  83       8.635   9.007 -31.295  1.00 82.03           C  
ATOM   1166  HE1 TYR A  83       9.093   9.954 -31.050  1.00 82.03           H  
ATOM   1167  CE2 TYR A  83       6.828   7.393 -30.990  1.00 82.03           C  
ATOM   1168  HE2 TYR A  83       5.890   7.117 -30.532  1.00 82.03           H  
ATOM   1169  OH  TYR A  83       6.776   9.494 -29.845  1.00 82.03           O  
ATOM   1170  HH  TYR A  83       7.306  10.266 -29.636  1.00 82.03           H  
ATOM   1171  CZ  TYR A  83       7.401   8.648 -30.706  1.00 82.03           C  
ATOM   1172  N   THR A  84      10.386   5.870 -36.813  1.00 80.02           N  
ATOM   1173  H   THR A  84       9.956   6.762 -37.013  1.00 80.02           H  
ATOM   1174  CA  THR A  84      11.295   5.303 -37.833  1.00 80.02           C  
ATOM   1175  HA  THR A  84      11.157   4.221 -37.846  1.00 80.02           H  
ATOM   1176  C   THR A  84      12.789   5.536 -37.563  1.00 80.02           C  
ATOM   1177  CB  THR A  84      10.953   5.832 -39.236  1.00 80.02           C  
ATOM   1178  HB  THR A  84      11.573   5.315 -39.969  1.00 80.02           H  
ATOM   1179  O   THR A  84      13.607   5.345 -38.464  1.00 80.02           O  
ATOM   1180  CG2 THR A  84       9.493   5.622 -39.636  1.00 80.02           C  
ATOM   1181 HG21 THR A  84       9.341   5.989 -40.651  1.00 80.02           H  
ATOM   1182 HG22 THR A  84       8.831   6.165 -38.961  1.00 80.02           H  
ATOM   1183 HG23 THR A  84       9.246   4.561 -39.595  1.00 80.02           H  
ATOM   1184  OG1 THR A  84      11.226   7.215 -39.310  1.00 80.02           O  
ATOM   1185  HG1 THR A  84      12.158   7.317 -39.105  1.00 80.02           H  
ATOM   1186  N   GLY A  85      13.155   6.059 -36.392  1.00 87.06           N  
ATOM   1187  H   GLY A  85      12.462   6.117 -35.660  1.00 87.06           H  
ATOM   1188  CA  GLY A  85      14.538   6.370 -36.034  1.00 87.06           C  
ATOM   1189  HA2 GLY A  85      14.725   7.437 -36.160  1.00 87.06           H  
ATOM   1190  HA3 GLY A  85      15.221   5.817 -36.678  1.00 87.06           H  
ATOM   1191  C   GLY A  85      14.823   5.994 -34.586  1.00 87.06           C  
ATOM   1192  O   GLY A  85      14.033   6.325 -33.706  1.00 87.06           O  
ATOM   1193  N   GLY A  86      15.961   5.331 -34.358  1.00 89.02           N  
ATOM   1194  H   GLY A  86      16.554   5.128 -35.149  1.00 89.02           H  
ATOM   1195  CA  GLY A  86      16.301   4.714 -33.071  1.00 89.02           C  
ATOM   1196  HA2 GLY A  86      17.286   4.251 -33.130  1.00 89.02           H  
ATOM   1197  HA3 GLY A  86      15.563   3.948 -32.832  1.00 89.02           H  
ATOM   1198  C   GLY A  86      16.321   5.722 -31.930  1.00 89.02           C  
ATOM   1199  O   GLY A  86      15.578   5.561 -30.972  1.00 89.02           O  
ATOM   1200  N   ASP A  87      17.073   6.809 -32.085  1.00 90.94           N  
ATOM   1201  H   ASP A  87      17.826   6.775 -32.757  1.00 90.94           H  
ATOM   1202  CA  ASP A  87      17.194   7.878 -31.087  1.00 90.94           C  
ATOM   1203  HA  ASP A  87      17.654   7.469 -30.187  1.00 90.94           H  
ATOM   1204  C   ASP A  87      15.822   8.472 -30.706  1.00 90.94           C  
ATOM   1205  CB  ASP A  87      18.102   9.004 -31.637  1.00 90.94           C  
ATOM   1206  HB2 ASP A  87      18.343   9.678 -30.815  1.00 90.94           H  
ATOM   1207  HB3 ASP A  87      17.528   9.574 -32.367  1.00 90.94           H  
ATOM   1208  O   ASP A  87      15.561   8.762 -29.541  1.00 90.94           O  
ATOM   1209  CG  ASP A  87      19.417   8.581 -32.323  1.00 90.94           C  
ATOM   1210  OD1 ASP A  87      19.737   7.371 -32.358  1.00 90.94           O  
ATOM   1211  OD2 ASP A  87      20.043   9.472 -32.941  1.00 90.94           O  
ATOM   1212  N   ALA A  88      14.914   8.612 -31.681  1.00 91.78           N  
ATOM   1213  H   ALA A  88      15.148   8.246 -32.593  1.00 91.78           H  
ATOM   1214  CA  ALA A  88      13.572   9.148 -31.461  1.00 91.78           C  
ATOM   1215  HA  ALA A  88      13.652  10.023 -30.816  1.00 91.78           H  
ATOM   1216  C   ALA A  88      12.651   8.147 -30.744  1.00 91.78           C  
ATOM   1217  CB  ALA A  88      12.994   9.597 -32.811  1.00 91.78           C  
ATOM   1218  HB1 ALA A  88      12.028  10.074 -32.646  1.00 91.78           H  
ATOM   1219  HB2 ALA A  88      12.861   8.737 -33.467  1.00 91.78           H  
ATOM   1220  HB3 ALA A  88      13.667  10.315 -33.279  1.00 91.78           H  
ATOM   1221  O   ALA A  88      11.866   8.551 -29.888  1.00 91.78           O  
ATOM   1222  N   LEU A  89      12.761   6.853 -31.065  1.00 93.84           N  
ATOM   1223  H   LEU A  89      13.435   6.589 -31.770  1.00 93.84           H  
ATOM   1224  CA  LEU A  89      12.048   5.780 -30.370  1.00 93.84           C  
ATOM   1225  HA  LEU A  89      10.995   6.053 -30.297  1.00 93.84           H  
ATOM   1226  C   LEU A  89      12.572   5.600 -28.936  1.00 93.84           C  
ATOM   1227  CB  LEU A  89      12.165   4.494 -31.208  1.00 93.84           C  
ATOM   1228  HB2 LEU A  89      13.220   4.295 -31.398  1.00 93.84           H  
ATOM   1229  HB3 LEU A  89      11.693   4.662 -32.176  1.00 93.84           H  
ATOM   1230  O   LEU A  89      11.778   5.487 -28.010  1.00 93.84           O  
ATOM   1231  CG  LEU A  89      11.547   3.234 -30.574  1.00 93.84           C  
ATOM   1232  HG  LEU A  89      12.137   2.949 -29.702  1.00 93.84           H  
ATOM   1233  CD1 LEU A  89      10.087   3.401 -30.156  1.00 93.84           C  
ATOM   1234 HD11 LEU A  89       9.997   4.158 -29.378  1.00 93.84           H  
ATOM   1235 HD12 LEU A  89       9.719   2.458 -29.752  1.00 93.84           H  
ATOM   1236 HD13 LEU A  89       9.470   3.680 -31.011  1.00 93.84           H  
ATOM   1237  CD2 LEU A  89      11.602   2.098 -31.591  1.00 93.84           C  
ATOM   1238 HD21 LEU A  89      11.304   1.166 -31.110  1.00 93.84           H  
ATOM   1239 HD22 LEU A  89      12.617   1.992 -31.976  1.00 93.84           H  
ATOM   1240 HD23 LEU A  89      10.925   2.300 -32.421  1.00 93.84           H  
ATOM   1241  N   HIS A  90      13.890   5.648 -28.723  1.00 94.28           N  
ATOM   1242  H   HIS A  90      14.500   5.734 -29.524  1.00 94.28           H  
ATOM   1243  CA  HIS A  90      14.500   5.586 -27.391  1.00 94.28           C  
ATOM   1244  HA  HIS A  90      14.144   4.687 -26.887  1.00 94.28           H  
ATOM   1245  C   HIS A  90      14.063   6.782 -26.535  1.00 94.28           C  
ATOM   1246  CB  HIS A  90      16.027   5.480 -27.541  1.00 94.28           C  
ATOM   1247  HB2 HIS A  90      16.404   6.402 -27.984  1.00 94.28           H  
ATOM   1248  HB3 HIS A  90      16.244   4.670 -28.238  1.00 94.28           H  
ATOM   1249  O   HIS A  90      13.608   6.583 -25.412  1.00 94.28           O  
ATOM   1250  CG  HIS A  90      16.824   5.203 -26.284  1.00 94.28           C  
ATOM   1251  CD2 HIS A  90      16.369   5.127 -24.998  1.00 94.28           C  
ATOM   1252  HD2 HIS A  90      15.352   5.229 -24.649  1.00 94.28           H  
ATOM   1253  ND1 HIS A  90      18.206   5.007 -26.272  1.00 94.28           N  
ATOM   1254  CE1 HIS A  90      18.552   4.837 -24.986  1.00 94.28           C  
ATOM   1255  HE1 HIS A  90      19.561   4.676 -24.635  1.00 94.28           H  
ATOM   1256  NE2 HIS A  90      17.468   4.920 -24.201  1.00 94.28           N  
ATOM   1257  HE2 HIS A  90      17.475   4.943 -23.192  1.00 94.28           H  
ATOM   1258  N   ALA A  91      14.083   8.007 -27.072  1.00 93.65           N  
ATOM   1259  H   ALA A  91      14.492   8.139 -27.986  1.00 93.65           H  
ATOM   1260  CA  ALA A  91      13.566   9.180 -26.363  1.00 93.65           C  
ATOM   1261  HA  ALA A  91      14.103   9.285 -25.421  1.00 93.65           H  
ATOM   1262  C   ALA A  91      12.073   9.045 -26.005  1.00 93.65           C  
ATOM   1263  CB  ALA A  91      13.839  10.426 -27.214  1.00 93.65           C  
ATOM   1264  HB1 ALA A  91      14.905  10.503 -27.425  1.00 93.65           H  
ATOM   1265  HB2 ALA A  91      13.288  10.367 -28.153  1.00 93.65           H  
ATOM   1266  HB3 ALA A  91      13.523  11.314 -26.666  1.00 93.65           H  
ATOM   1267  O   ALA A  91      11.679   9.376 -24.888  1.00 93.65           O  
ATOM   1268  N   ALA A  92      11.253   8.502 -26.911  1.00 92.40           N  
ATOM   1269  H   ALA A  92      11.619   8.261 -27.821  1.00 92.40           H  
ATOM   1270  CA  ALA A  92       9.838   8.255 -26.648  1.00 92.40           C  
ATOM   1271  HA  ALA A  92       9.389   9.178 -26.283  1.00 92.40           H  
ATOM   1272  C   ALA A  92       9.607   7.183 -25.571  1.00 92.40           C  
ATOM   1273  CB  ALA A  92       9.160   7.875 -27.965  1.00 92.40           C  
ATOM   1274  HB1 ALA A  92       8.088   7.754 -27.806  1.00 92.40           H  
ATOM   1275  HB2 ALA A  92       9.333   8.669 -28.692  1.00 92.40           H  
ATOM   1276  HB3 ALA A  92       9.569   6.941 -28.350  1.00 92.40           H  
ATOM   1277  O   ALA A  92       8.747   7.373 -24.716  1.00 92.40           O  
ATOM   1278  N   ILE A  93      10.369   6.082 -25.596  1.00 93.86           N  
ATOM   1279  H   ILE A  93      11.020   5.977 -26.361  1.00 93.86           H  
ATOM   1280  CA  ILE A  93      10.320   5.011 -24.586  1.00 93.86           C  
ATOM   1281  HA  ILE A  93       9.290   4.678 -24.460  1.00 93.86           H  
ATOM   1282  C   ILE A  93      10.773   5.536 -23.220  1.00 93.86           C  
ATOM   1283  CB  ILE A  93      11.169   3.802 -25.055  1.00 93.86           C  
ATOM   1284  HB  ILE A  93      12.115   4.173 -25.451  1.00 93.86           H  
ATOM   1285  O   ILE A  93      10.157   5.222 -22.205  1.00 93.86           O  
ATOM   1286  CG1 ILE A  93      10.429   3.038 -26.179  1.00 93.86           C  
ATOM   1287 HG12 ILE A  93      10.093   3.750 -26.933  1.00 93.86           H  
ATOM   1288 HG13 ILE A  93       9.542   2.557 -25.766  1.00 93.86           H  
ATOM   1289  CG2 ILE A  93      11.492   2.854 -23.887  1.00 93.86           C  
ATOM   1290 HG21 ILE A  93      12.175   3.329 -23.184  1.00 93.86           H  
ATOM   1291 HG22 ILE A  93      11.972   1.943 -24.245  1.00 93.86           H  
ATOM   1292 HG23 ILE A  93      10.572   2.592 -23.365  1.00 93.86           H  
ATOM   1293  CD1 ILE A  93      11.285   1.980 -26.891  1.00 93.86           C  
ATOM   1294 HD11 ILE A  93      12.208   2.430 -27.255  1.00 93.86           H  
ATOM   1295 HD12 ILE A  93      11.518   1.154 -26.219  1.00 93.86           H  
ATOM   1296 HD13 ILE A  93      10.727   1.575 -27.736  1.00 93.86           H  
ATOM   1297  N   TYR A  94      11.818   6.367 -23.184  1.00 94.60           N  
ATOM   1298  H   TYR A  94      12.303   6.571 -24.046  1.00 94.60           H  
ATOM   1299  CA  TYR A  94      12.274   7.017 -21.957  1.00 94.60           C  
ATOM   1300  HA  TYR A  94      12.505   6.249 -21.219  1.00 94.60           H  
ATOM   1301  C   TYR A  94      11.169   7.896 -21.351  1.00 94.60           C  
ATOM   1302  CB  TYR A  94      13.558   7.806 -22.248  1.00 94.60           C  
ATOM   1303  HB2 TYR A  94      13.360   8.552 -23.018  1.00 94.60           H  
ATOM   1304  HB3 TYR A  94      14.310   7.121 -22.639  1.00 94.60           H  
ATOM   1305  O   TYR A  94      10.849   7.757 -20.173  1.00 94.60           O  
ATOM   1306  CG  TYR A  94      14.125   8.493 -21.024  1.00 94.60           C  
ATOM   1307  CD1 TYR A  94      13.935   9.874 -20.827  1.00 94.60           C  
ATOM   1308  HD1 TYR A  94      13.402  10.455 -21.565  1.00 94.60           H  
ATOM   1309  CD2 TYR A  94      14.818   7.736 -20.063  1.00 94.60           C  
ATOM   1310  HD2 TYR A  94      14.982   6.681 -20.230  1.00 94.60           H  
ATOM   1311  CE1 TYR A  94      14.432  10.494 -19.664  1.00 94.60           C  
ATOM   1312  HE1 TYR A  94      14.291  11.554 -19.519  1.00 94.60           H  
ATOM   1313  CE2 TYR A  94      15.294   8.343 -18.888  1.00 94.60           C  
ATOM   1314  HE2 TYR A  94      15.825   7.763 -18.148  1.00 94.60           H  
ATOM   1315  OH  TYR A  94      15.560  10.300 -17.545  1.00 94.60           O  
ATOM   1316  HH  TYR A  94      15.427  11.251 -17.552  1.00 94.60           H  
ATOM   1317  CZ  TYR A  94      15.095   9.722 -18.683  1.00 94.60           C  
ATOM   1318  N   GLU A  95      10.524   8.739 -22.161  1.00 91.59           N  
ATOM   1319  H   GLU A  95      10.825   8.812 -23.122  1.00 91.59           H  
ATOM   1320  CA  GLU A  95       9.391   9.564 -21.725  1.00 91.59           C  
ATOM   1321  HA  GLU A  95       9.709  10.176 -20.880  1.00 91.59           H  
ATOM   1322  C   GLU A  95       8.190   8.716 -21.262  1.00 91.59           C  
ATOM   1323  CB  GLU A  95       8.989  10.487 -22.885  1.00 91.59           C  
ATOM   1324  HB2 GLU A  95       9.883  10.889 -23.361  1.00 91.59           H  
ATOM   1325  HB3 GLU A  95       8.455   9.888 -23.623  1.00 91.59           H  
ATOM   1326  O   GLU A  95       7.590   9.002 -20.227  1.00 91.59           O  
ATOM   1327  CG  GLU A  95       8.118  11.673 -22.441  1.00 91.59           C  
ATOM   1328  HG2 GLU A  95       7.553  11.396 -21.551  1.00 91.59           H  
ATOM   1329  HG3 GLU A  95       8.762  12.511 -22.175  1.00 91.59           H  
ATOM   1330  CD  GLU A  95       7.133  12.092 -23.538  1.00 91.59           C  
ATOM   1331  OE1 GLU A  95       5.950  12.317 -23.204  1.00 91.59           O  
ATOM   1332  OE2 GLU A  95       7.471  12.024 -24.742  1.00 91.59           O  
ATOM   1333  N   GLY A  96       7.856   7.643 -21.985  1.00 90.34           N  
ATOM   1334  H   GLY A  96       8.368   7.457 -22.836  1.00 90.34           H  
ATOM   1335  CA  GLY A  96       6.796   6.703 -21.613  1.00 90.34           C  
ATOM   1336  HA2 GLY A  96       6.763   5.911 -22.361  1.00 90.34           H  
ATOM   1337  HA3 GLY A  96       5.831   7.209 -21.591  1.00 90.34           H  
ATOM   1338  C   GLY A  96       7.041   6.029 -20.266  1.00 90.34           C  
ATOM   1339  O   GLY A  96       6.171   6.050 -19.400  1.00 90.34           O  
ATOM   1340  N   ALA A  97       8.257   5.533 -20.038  1.00 92.39           N  
ATOM   1341  H   ALA A  97       8.923   5.528 -20.798  1.00 92.39           H  
ATOM   1342  CA  ALA A  97       8.667   4.955 -18.763  1.00 92.39           C  
ATOM   1343  HA  ALA A  97       7.974   4.153 -18.508  1.00 92.39           H  
ATOM   1344  C   ALA A  97       8.635   5.976 -17.604  1.00 92.39           C  
ATOM   1345  CB  ALA A  97      10.055   4.341 -18.962  1.00 92.39           C  
ATOM   1346  HB1 ALA A  97      10.428   3.951 -18.015  1.00 92.39           H  
ATOM   1347  HB2 ALA A  97      10.732   5.103 -19.348  1.00 92.39           H  
ATOM   1348  HB3 ALA A  97       9.996   3.528 -19.686  1.00 92.39           H  
ATOM   1349  O   ALA A  97       8.267   5.613 -16.487  1.00 92.39           O  
ATOM   1350  N   LEU A  98       8.945   7.259 -17.841  1.00 91.25           N  
ATOM   1351  H   LEU A  98       9.270   7.512 -18.763  1.00 91.25           H  
ATOM   1352  CA  LEU A  98       8.763   8.314 -16.829  1.00 91.25           C  
ATOM   1353  HA  LEU A  98       9.209   7.980 -15.892  1.00 91.25           H  
ATOM   1354  C   LEU A  98       7.281   8.587 -16.516  1.00 91.25           C  
ATOM   1355  CB  LEU A  98       9.451   9.618 -17.275  1.00 91.25           C  
ATOM   1356  HB2 LEU A  98       9.073   9.894 -18.260  1.00 91.25           H  
ATOM   1357  HB3 LEU A  98       9.150  10.402 -16.581  1.00 91.25           H  
ATOM   1358  O   LEU A  98       6.929   8.822 -15.359  1.00 91.25           O  
ATOM   1359  CG  LEU A  98      10.989   9.598 -17.326  1.00 91.25           C  
ATOM   1360  HG  LEU A  98      11.337   8.880 -18.069  1.00 91.25           H  
ATOM   1361  CD1 LEU A  98      11.480  10.992 -17.723  1.00 91.25           C  
ATOM   1362 HD11 LEU A  98      12.569  11.007 -17.729  1.00 91.25           H  
ATOM   1363 HD12 LEU A  98      11.117  11.228 -18.723  1.00 91.25           H  
ATOM   1364 HD13 LEU A  98      11.112  11.736 -17.016  1.00 91.25           H  
ATOM   1365  CD2 LEU A  98      11.631   9.232 -15.988  1.00 91.25           C  
ATOM   1366 HD21 LEU A  98      11.398   8.196 -15.743  1.00 91.25           H  
ATOM   1367 HD22 LEU A  98      12.714   9.327 -16.070  1.00 91.25           H  
ATOM   1368 HD23 LEU A  98      11.261   9.892 -15.203  1.00 91.25           H  
ATOM   1369  N   ASN A  99       6.405   8.528 -17.520  1.00 83.22           N  
ATOM   1370  H   ASN A  99       6.759   8.371 -18.452  1.00 83.22           H  
ATOM   1371  CA  ASN A  99       4.960   8.682 -17.335  1.00 83.22           C  
ATOM   1372  HA  ASN A  99       4.773   9.557 -16.713  1.00 83.22           H  
ATOM   1373  C   ASN A  99       4.347   7.477 -16.592  1.00 83.22           C  
ATOM   1374  CB  ASN A  99       4.319   8.919 -18.710  1.00 83.22           C  
ATOM   1375  HB2 ASN A  99       4.687   8.165 -19.405  1.00 83.22           H  
ATOM   1376  HB3 ASN A  99       3.237   8.820 -18.631  1.00 83.22           H  
ATOM   1377  O   ASN A  99       3.554   7.678 -15.671  1.00 83.22           O  
ATOM   1378  CG  ASN A  99       4.612  10.298 -19.278  1.00 83.22           C  
ATOM   1379  ND2 ASN A  99       4.917  10.386 -20.552  1.00 83.22           N  
ATOM   1380 HD21 ASN A  99       5.189   9.542 -21.036  1.00 83.22           H  
ATOM   1381 HD22 ASN A  99       5.188  11.299 -20.888  1.00 83.22           H  
ATOM   1382  OD1 ASN A  99       4.560  11.308 -18.599  1.00 83.22           O  
ATOM   1383  N   MET A 100       4.772   6.249 -16.919  1.00 88.32           N  
ATOM   1384  H   MET A 100       5.378   6.156 -17.721  1.00 88.32           H  
ATOM   1385  CA  MET A 100       4.443   5.030 -16.163  1.00 88.32           C  
ATOM   1386  HA  MET A 100       3.367   4.857 -16.183  1.00 88.32           H  
ATOM   1387  C   MET A 100       4.868   5.149 -14.703  1.00 88.32           C  
ATOM   1388  CB  MET A 100       5.161   3.810 -16.747  1.00 88.32           C  
ATOM   1389  HB2 MET A 100       5.100   2.999 -16.022  1.00 88.32           H  
ATOM   1390  HB3 MET A 100       6.214   4.043 -16.900  1.00 88.32           H  
ATOM   1391  O   MET A 100       4.044   4.966 -13.813  1.00 88.32           O  
ATOM   1392  CG  MET A 100       4.568   3.320 -18.062  1.00 88.32           C  
ATOM   1393  HG2 MET A 100       3.547   2.977 -17.894  1.00 88.32           H  
ATOM   1394  HG3 MET A 100       4.546   4.151 -18.768  1.00 88.32           H  
ATOM   1395  SD  MET A 100       5.543   1.984 -18.794  1.00 88.32           S  
ATOM   1396  CE  MET A 100       5.278   0.665 -17.582  1.00 88.32           C  
ATOM   1397  HE1 MET A 100       4.208   0.506 -17.447  1.00 88.32           H  
ATOM   1398  HE2 MET A 100       5.721   0.936 -16.624  1.00 88.32           H  
ATOM   1399  HE3 MET A 100       5.740  -0.254 -17.942  1.00 88.32           H  
ATOM   1400  N   LYS A 101       6.129   5.535 -14.460  1.00 89.46           N  
ATOM   1401  H   LYS A 101       6.755   5.631 -15.246  1.00 89.46           H  
ATOM   1402  CA  LYS A 101       6.659   5.775 -13.115  1.00 89.46           C  
ATOM   1403  HA  LYS A 101       6.674   4.835 -12.563  1.00 89.46           H  
ATOM   1404  C   LYS A 101       5.780   6.745 -12.331  1.00 89.46           C  
ATOM   1405  CB  LYS A 101       8.080   6.332 -13.227  1.00 89.46           C  
ATOM   1406  HB2 LYS A 101       8.715   5.626 -13.761  1.00 89.46           H  
ATOM   1407  HB3 LYS A 101       8.066   7.269 -13.783  1.00 89.46           H  
ATOM   1408  O   LYS A 101       5.403   6.449 -11.208  1.00 89.46           O  
ATOM   1409  CG  LYS A 101       8.661   6.587 -11.839  1.00 89.46           C  
ATOM   1410  HG2 LYS A 101       8.805   5.634 -11.330  1.00 89.46           H  
ATOM   1411  HG3 LYS A 101       7.982   7.202 -11.248  1.00 89.46           H  
ATOM   1412  CD  LYS A 101       9.979   7.337 -11.935  1.00 89.46           C  
ATOM   1413  HD2 LYS A 101      10.703   6.729 -12.477  1.00 89.46           H  
ATOM   1414  HD3 LYS A 101       9.840   8.293 -12.440  1.00 89.46           H  
ATOM   1415  CE  LYS A 101      10.385   7.568 -10.486  1.00 89.46           C  
ATOM   1416  HE2 LYS A 101       9.990   6.752  -9.880  1.00 89.46           H  
ATOM   1417  HE3 LYS A 101       9.900   8.470 -10.111  1.00 89.46           H  
ATOM   1418  NZ  LYS A 101      11.842   7.616 -10.323  1.00 89.46           N  
ATOM   1419  HZ1 LYS A 101      12.217   8.399 -10.839  1.00 89.46           H  
ATOM   1420  HZ2 LYS A 101      12.209   6.741 -10.669  1.00 89.46           H  
ATOM   1421  HZ3 LYS A 101      12.026   7.710  -9.335  1.00 89.46           H  
ATOM   1422  N   SER A 102       5.444   7.893 -12.918  1.00 81.60           N  
ATOM   1423  H   SER A 102       5.811   8.083 -13.840  1.00 81.60           H  
ATOM   1424  CA  SER A 102       4.608   8.898 -12.255  1.00 81.60           C  
ATOM   1425  HA  SER A 102       5.096   9.197 -11.327  1.00 81.60           H  
ATOM   1426  C   SER A 102       3.218   8.358 -11.897  1.00 81.60           C  
ATOM   1427  CB  SER A 102       4.474  10.121 -13.165  1.00 81.60           C  
ATOM   1428  HB2 SER A 102       5.451  10.588 -13.292  1.00 81.60           H  
ATOM   1429  HB3 SER A 102       4.111   9.804 -14.143  1.00 81.60           H  
ATOM   1430  O   SER A 102       2.638   8.781 -10.899  1.00 81.60           O  
ATOM   1431  OG  SER A 102       3.560  11.059 -12.621  1.00 81.60           O  
ATOM   1432  HG  SER A 102       3.933  11.384 -11.798  1.00 81.60           H  
ATOM   1433  N   ALA A 103       2.659   7.454 -12.702  1.00 78.23           N  
ATOM   1434  H   ALA A 103       3.174   7.129 -13.507  1.00 78.23           H  
ATOM   1435  CA  ALA A 103       1.378   6.816 -12.420  1.00 78.23           C  
ATOM   1436  HA  ALA A 103       0.684   7.565 -12.039  1.00 78.23           H  
ATOM   1437  C   ALA A 103       1.479   5.731 -11.338  1.00 78.23           C  
ATOM   1438  CB  ALA A 103       0.830   6.280 -13.738  1.00 78.23           C  
ATOM   1439  HB1 ALA A 103       0.615   7.126 -14.391  1.00 78.23           H  
ATOM   1440  HB2 ALA A 103      -0.089   5.723 -13.555  1.00 78.23           H  
ATOM   1441  HB3 ALA A 103       1.550   5.615 -14.215  1.00 78.23           H  
ATOM   1442  O   ALA A 103       0.674   5.739 -10.407  1.00 78.23           O  
ATOM   1443  N   ASP A 104       2.495   4.870 -11.418  1.00 85.30           N  
ATOM   1444  H   ASP A 104       3.107   4.927 -12.220  1.00 85.30           H  
ATOM   1445  CA  ASP A 104       2.834   3.870 -10.400  1.00 85.30           C  
ATOM   1446  HA  ASP A 104       2.012   3.163 -10.287  1.00 85.30           H  
ATOM   1447  C   ASP A 104       3.086   4.523  -9.036  1.00 85.30           C  
ATOM   1448  CB  ASP A 104       4.083   3.105 -10.862  1.00 85.30           C  
ATOM   1449  HB2 ASP A 104       3.871   2.612 -11.812  1.00 85.30           H  
ATOM   1450  HB3 ASP A 104       4.904   3.803 -11.025  1.00 85.30           H  
ATOM   1451  O   ASP A 104       2.480   4.145  -8.037  1.00 85.30           O  
ATOM   1452  CG  ASP A 104       4.510   2.048  -9.843  1.00 85.30           C  
ATOM   1453  OD1 ASP A 104       3.752   1.071  -9.694  1.00 85.30           O  
ATOM   1454  OD2 ASP A 104       5.601   2.186  -9.243  1.00 85.30           O  
ATOM   1455  N   GLU A 105       3.904   5.580  -8.998  1.00 84.28           N  
ATOM   1456  H   GLU A 105       4.393   5.830  -9.846  1.00 84.28           H  
ATOM   1457  CA  GLU A 105       4.205   6.325  -7.777  1.00 84.28           C  
ATOM   1458  HA  GLU A 105       4.624   5.620  -7.059  1.00 84.28           H  
ATOM   1459  C   GLU A 105       2.938   6.891  -7.131  1.00 84.28           C  
ATOM   1460  CB  GLU A 105       5.238   7.443  -8.042  1.00 84.28           C  
ATOM   1461  HB2 GLU A 105       4.964   7.984  -8.948  1.00 84.28           H  
ATOM   1462  HB3 GLU A 105       5.220   8.144  -7.207  1.00 84.28           H  
ATOM   1463  O   GLU A 105       2.824   6.840  -5.909  1.00 84.28           O  
ATOM   1464  CG  GLU A 105       6.671   6.889  -8.158  1.00 84.28           C  
ATOM   1465  HG2 GLU A 105       6.920   6.403  -7.214  1.00 84.28           H  
ATOM   1466  HG3 GLU A 105       6.700   6.121  -8.930  1.00 84.28           H  
ATOM   1467  CD  GLU A 105       7.754   7.942  -8.475  1.00 84.28           C  
ATOM   1468  OE1 GLU A 105       8.922   7.719  -8.066  1.00 84.28           O  
ATOM   1469  OE2 GLU A 105       7.486   8.922  -9.208  1.00 84.28           O  
ATOM   1470  N   ARG A 106       1.967   7.366  -7.917  1.00 74.46           N  
ATOM   1471  H   ARG A 106       2.110   7.317  -8.916  1.00 74.46           H  
ATOM   1472  CA  ARG A 106       0.693   7.895  -7.406  1.00 74.46           C  
ATOM   1473  HA  ARG A 106       0.893   8.529  -6.542  1.00 74.46           H  
ATOM   1474  C   ARG A 106      -0.238   6.800  -6.883  1.00 74.46           C  
ATOM   1475  CB  ARG A 106       0.027   8.745  -8.495  1.00 74.46           C  
ATOM   1476  HB2 ARG A 106       0.108   8.246  -9.461  1.00 74.46           H  
ATOM   1477  HB3 ARG A 106      -1.030   8.866  -8.260  1.00 74.46           H  
ATOM   1478  O   ARG A 106      -0.760   6.934  -5.777  1.00 74.46           O  
ATOM   1479  CG  ARG A 106       0.672  10.137  -8.554  1.00 74.46           C  
ATOM   1480  HG2 ARG A 106       1.747  10.060  -8.714  1.00 74.46           H  
ATOM   1481  HG3 ARG A 106       0.506  10.633  -7.598  1.00 74.46           H  
ATOM   1482  CD  ARG A 106       0.039  10.990  -9.654  1.00 74.46           C  
ATOM   1483  HD2 ARG A 106       0.246  12.037  -9.431  1.00 74.46           H  
ATOM   1484  HD3 ARG A 106      -1.038  10.821  -9.637  1.00 74.46           H  
ATOM   1485  NE  ARG A 106       0.571  10.678 -10.987  1.00 74.46           N  
ATOM   1486  HE  ARG A 106       1.457  10.193 -11.007  1.00 74.46           H  
ATOM   1487  NH1 ARG A 106      -1.233  11.363 -12.217  1.00 74.46           N  
ATOM   1488 HH11 ARG A 106      -1.746  11.482 -11.355  1.00 74.46           H  
ATOM   1489 HH12 ARG A 106      -1.718  11.316 -13.102  1.00 74.46           H  
ATOM   1490  NH2 ARG A 106       0.609  10.664 -13.254  1.00 74.46           N  
ATOM   1491 HH21 ARG A 106       0.131  10.777 -14.137  1.00 74.46           H  
ATOM   1492 HH22 ARG A 106       1.603  10.489 -13.212  1.00 74.46           H  
ATOM   1493  CZ  ARG A 106      -0.015  10.910 -12.141  1.00 74.46           C  
ATOM   1494  N   VAL A 107      -0.420   5.712  -7.633  1.00 80.39           N  
ATOM   1495  H   VAL A 107       0.068   5.647  -8.515  1.00 80.39           H  
ATOM   1496  CA  VAL A 107      -1.282   4.594  -7.211  1.00 80.39           C  
ATOM   1497  HA  VAL A 107      -2.242   4.999  -6.891  1.00 80.39           H  
ATOM   1498  C   VAL A 107      -0.693   3.879  -5.997  1.00 80.39           C  
ATOM   1499  CB  VAL A 107      -1.553   3.616  -8.370  1.00 80.39           C  
ATOM   1500  HB  VAL A 107      -0.608   3.310  -8.820  1.00 80.39           H  
ATOM   1501  O   VAL A 107      -1.378   3.739  -4.984  1.00 80.39           O  
ATOM   1502  CG1 VAL A 107      -2.298   2.363  -7.890  1.00 80.39           C  
ATOM   1503 HG11 VAL A 107      -1.647   1.757  -7.261  1.00 80.39           H  
ATOM   1504 HG12 VAL A 107      -2.596   1.751  -8.741  1.00 80.39           H  
ATOM   1505 HG13 VAL A 107      -3.187   2.644  -7.327  1.00 80.39           H  
ATOM   1506  CG2 VAL A 107      -2.420   4.298  -9.438  1.00 80.39           C  
ATOM   1507 HG21 VAL A 107      -3.352   4.648  -8.995  1.00 80.39           H  
ATOM   1508 HG22 VAL A 107      -1.886   5.145  -9.870  1.00 80.39           H  
ATOM   1509 HG23 VAL A 107      -2.655   3.592 -10.235  1.00 80.39           H  
ATOM   1510  N   MET A 108       0.581   3.484  -6.047  1.00 86.74           N  
ATOM   1511  H   MET A 108       1.119   3.650  -6.886  1.00 86.74           H  
ATOM   1512  CA  MET A 108       1.207   2.735  -4.957  1.00 86.74           C  
ATOM   1513  HA  MET A 108       0.550   1.903  -4.702  1.00 86.74           H  
ATOM   1514  C   MET A 108       1.331   3.565  -3.680  1.00 86.74           C  
ATOM   1515  CB  MET A 108       2.562   2.153  -5.390  1.00 86.74           C  
ATOM   1516  HB2 MET A 108       3.196   2.946  -5.789  1.00 86.74           H  
ATOM   1517  HB3 MET A 108       3.065   1.742  -4.515  1.00 86.74           H  
ATOM   1518  O   MET A 108       1.023   3.045  -2.616  1.00 86.74           O  
ATOM   1519  CG  MET A 108       2.413   1.038  -6.439  1.00 86.74           C  
ATOM   1520  HG2 MET A 108       3.403   0.631  -6.646  1.00 86.74           H  
ATOM   1521  HG3 MET A 108       2.050   1.479  -7.367  1.00 86.74           H  
ATOM   1522  SD  MET A 108       1.306  -0.344  -6.000  1.00 86.74           S  
ATOM   1523  CE  MET A 108       1.993  -0.853  -4.400  1.00 86.74           C  
ATOM   1524  HE1 MET A 108       1.479  -1.752  -4.057  1.00 86.74           H  
ATOM   1525  HE2 MET A 108       1.851  -0.064  -3.661  1.00 86.74           H  
ATOM   1526  HE3 MET A 108       3.057  -1.062  -4.507  1.00 86.74           H  
ATOM   1527  N   THR A 109       1.666   4.860  -3.759  1.00 83.12           N  
ATOM   1528  H   THR A 109       1.883   5.259  -4.661  1.00 83.12           H  
ATOM   1529  CA  THR A 109       1.691   5.725  -2.559  1.00 83.12           C  
ATOM   1530  HA  THR A 109       2.322   5.255  -1.806  1.00 83.12           H  
ATOM   1531  C   THR A 109       0.297   5.881  -1.939  1.00 83.12           C  
ATOM   1532  CB  THR A 109       2.280   7.110  -2.869  1.00 83.12           C  
ATOM   1533  HB  THR A 109       1.632   7.621  -3.582  1.00 83.12           H  
ATOM   1534  O   THR A 109       0.175   5.932  -0.720  1.00 83.12           O  
ATOM   1535  CG2 THR A 109       2.447   8.006  -1.646  1.00 83.12           C  
ATOM   1536 HG21 THR A 109       1.466   8.313  -1.286  1.00 83.12           H  
ATOM   1537 HG22 THR A 109       2.972   7.466  -0.858  1.00 83.12           H  
ATOM   1538 HG23 THR A 109       3.012   8.898  -1.916  1.00 83.12           H  
ATOM   1539  OG1 THR A 109       3.559   6.974  -3.451  1.00 83.12           O  
ATOM   1540  HG1 THR A 109       3.364   7.000  -4.391  1.00 83.12           H  
ATOM   1541  N   SER A 110      -0.771   5.911  -2.744  1.00 77.01           N  
ATOM   1542  H   SER A 110      -0.639   5.867  -3.744  1.00 77.01           H  
ATOM   1543  CA  SER A 110      -2.145   5.924  -2.222  1.00 77.01           C  
ATOM   1544  HA  SER A 110      -2.248   6.743  -1.510  1.00 77.01           H  
ATOM   1545  C   SER A 110      -2.506   4.625  -1.503  1.00 77.01           C  
ATOM   1546  CB  SER A 110      -3.126   6.156  -3.361  1.00 77.01           C  
ATOM   1547  HB2 SER A 110      -2.801   7.045  -3.901  1.00 77.01           H  
ATOM   1548  HB3 SER A 110      -3.124   5.305  -4.041  1.00 77.01           H  
ATOM   1549  O   SER A 110      -3.066   4.661  -0.409  1.00 77.01           O  
ATOM   1550  OG  SER A 110      -4.427   6.344  -2.839  1.00 77.01           O  
ATOM   1551  HG  SER A 110      -5.053   6.378  -3.566  1.00 77.01           H  
ATOM   1552  N   ILE A 111      -2.146   3.478  -2.083  1.00 84.02           N  
ATOM   1553  H   ILE A 111      -1.687   3.517  -2.982  1.00 84.02           H  
ATOM   1554  CA  ILE A 111      -2.371   2.167  -1.468  1.00 84.02           C  
ATOM   1555  HA  ILE A 111      -3.426   2.085  -1.208  1.00 84.02           H  
ATOM   1556  C   ILE A 111      -1.587   2.065  -0.150  1.00 84.02           C  
ATOM   1557  CB  ILE A 111      -2.040   1.046  -2.479  1.00 84.02           C  
ATOM   1558  HB  ILE A 111      -1.041   1.220  -2.878  1.00 84.02           H  
ATOM   1559  O   ILE A 111      -2.196   1.835   0.893  1.00 84.02           O  
ATOM   1560  CG1 ILE A 111      -3.056   1.074  -3.648  1.00 84.02           C  
ATOM   1561 HG12 ILE A 111      -4.042   0.795  -3.277  1.00 84.02           H  
ATOM   1562 HG13 ILE A 111      -3.132   2.087  -4.043  1.00 84.02           H  
ATOM   1563  CG2 ILE A 111      -2.048  -0.330  -1.795  1.00 84.02           C  
ATOM   1564 HG21 ILE A 111      -1.275  -0.369  -1.027  1.00 84.02           H  
ATOM   1565 HG22 ILE A 111      -1.816  -1.110  -2.520  1.00 84.02           H  
ATOM   1566 HG23 ILE A 111      -3.020  -0.526  -1.343  1.00 84.02           H  
ATOM   1567  CD1 ILE A 111      -2.687   0.161  -4.823  1.00 84.02           C  
ATOM   1568 HD11 ILE A 111      -3.310   0.413  -5.682  1.00 84.02           H  
ATOM   1569 HD12 ILE A 111      -2.871  -0.881  -4.561  1.00 84.02           H  
ATOM   1570 HD13 ILE A 111      -1.641   0.301  -5.094  1.00 84.02           H  
ATOM   1571  N   GLU A 112      -0.275   2.321  -0.178  1.00 86.56           N  
ATOM   1572  H   GLU A 112       0.145   2.541  -1.070  1.00 86.56           H  
ATOM   1573  CA  GLU A 112       0.617   2.340   0.995  1.00 86.56           C  
ATOM   1574  HA  GLU A 112       0.716   1.337   1.409  1.00 86.56           H  
ATOM   1575  C   GLU A 112       0.054   3.235   2.121  1.00 86.56           C  
ATOM   1576  CB  GLU A 112       2.020   2.818   0.554  1.00 86.56           C  
ATOM   1577  HB2 GLU A 112       2.607   3.044   1.444  1.00 86.56           H  
ATOM   1578  HB3 GLU A 112       1.901   3.744  -0.009  1.00 86.56           H  
ATOM   1579  O   GLU A 112      -0.098   2.788   3.257  1.00 86.56           O  
ATOM   1580  CG  GLU A 112       2.820   1.800  -0.298  1.00 86.56           C  
ATOM   1581  HG2 GLU A 112       2.171   1.371  -1.062  1.00 86.56           H  
ATOM   1582  HG3 GLU A 112       3.136   0.981   0.348  1.00 86.56           H  
ATOM   1583  CD  GLU A 112       4.064   2.411  -0.986  1.00 86.56           C  
ATOM   1584  OE1 GLU A 112       4.696   1.766  -1.861  1.00 86.56           O  
ATOM   1585  OE2 GLU A 112       4.434   3.572  -0.700  1.00 86.56           O  
ATOM   1586  N   ASN A 113      -0.365   4.466   1.806  1.00 81.49           N  
ATOM   1587  H   ASN A 113      -0.222   4.793   0.861  1.00 81.49           H  
ATOM   1588  CA  ASN A 113      -0.894   5.413   2.797  1.00 81.49           C  
ATOM   1589  HA  ASN A 113      -0.171   5.504   3.608  1.00 81.49           H  
ATOM   1590  C   ASN A 113      -2.223   4.992   3.449  1.00 81.49           C  
ATOM   1591  CB  ASN A 113      -1.078   6.784   2.127  1.00 81.49           C  
ATOM   1592  HB2 ASN A 113      -1.582   6.660   1.169  1.00 81.49           H  
ATOM   1593  HB3 ASN A 113      -1.718   7.395   2.763  1.00 81.49           H  
ATOM   1594  O   ASN A 113      -2.541   5.484   4.533  1.00 81.49           O  
ATOM   1595  CG  ASN A 113       0.211   7.561   1.935  1.00 81.49           C  
ATOM   1596  ND2 ASN A 113       0.191   8.561   1.086  1.00 81.49           N  
ATOM   1597 HD21 ASN A 113       1.073   9.037   0.961  1.00 81.49           H  
ATOM   1598 HD22 ASN A 113      -0.604   8.682   0.476  1.00 81.49           H  
ATOM   1599  OD1 ASN A 113       1.220   7.352   2.582  1.00 81.49           O  
ATOM   1600  N   ASN A 114      -3.017   4.133   2.801  1.00 82.60           N  
ATOM   1601  H   ASN A 114      -2.684   3.757   1.925  1.00 82.60           H  
ATOM   1602  CA  ASN A 114      -4.381   3.806   3.229  1.00 82.60           C  
ATOM   1603  HA  ASN A 114      -4.615   4.367   4.134  1.00 82.60           H  
ATOM   1604  C   ASN A 114      -4.588   2.328   3.600  1.00 82.60           C  
ATOM   1605  CB  ASN A 114      -5.365   4.262   2.151  1.00 82.60           C  
ATOM   1606  HB2 ASN A 114      -6.365   3.905   2.400  1.00 82.60           H  
ATOM   1607  HB3 ASN A 114      -5.047   3.827   1.204  1.00 82.60           H  
ATOM   1608  O   ASN A 114      -5.668   1.973   4.078  1.00 82.60           O  
ATOM   1609  CG  ASN A 114      -5.461   5.766   2.008  1.00 82.60           C  
ATOM   1610  ND2 ASN A 114      -4.816   6.312   1.010  1.00 82.60           N  
ATOM   1611 HD21 ASN A 114      -4.266   5.728   0.396  1.00 82.60           H  
ATOM   1612 HD22 ASN A 114      -4.930   7.298   0.824  1.00 82.60           H  
ATOM   1613  OD1 ASN A 114      -6.113   6.446   2.783  1.00 82.60           O  
ATOM   1614  N   ILE A 115      -3.574   1.463   3.469  1.00 88.21           N  
ATOM   1615  H   ILE A 115      -2.739   1.767   2.989  1.00 88.21           H  
ATOM   1616  CA  ILE A 115      -3.627   0.085   3.988  1.00 88.21           C  
ATOM   1617  HA  ILE A 115      -4.447  -0.435   3.495  1.00 88.21           H  
ATOM   1618  C   ILE A 115      -3.948   0.077   5.491  1.00 88.21           C  
ATOM   1619  CB  ILE A 115      -2.319  -0.672   3.655  1.00 88.21           C  
ATOM   1620  HB  ILE A 115      -1.479   0.016   3.754  1.00 88.21           H  
ATOM   1621  O   ILE A 115      -4.802  -0.701   5.917  1.00 88.21           O  
ATOM   1622  CG1 ILE A 115      -2.376  -1.204   2.205  1.00 88.21           C  
ATOM   1623 HG12 ILE A 115      -2.976  -2.114   2.176  1.00 88.21           H  
ATOM   1624 HG13 ILE A 115      -2.866  -0.477   1.557  1.00 88.21           H  
ATOM   1625  CG2 ILE A 115      -2.083  -1.862   4.605  1.00 88.21           C  
ATOM   1626 HG21 ILE A 115      -2.942  -2.533   4.604  1.00 88.21           H  
ATOM   1627 HG22 ILE A 115      -1.201  -2.418   4.288  1.00 88.21           H  
ATOM   1628 HG23 ILE A 115      -1.884  -1.517   5.619  1.00 88.21           H  
ATOM   1629  CD1 ILE A 115      -0.991  -1.502   1.621  1.00 88.21           C  
ATOM   1630 HD11 ILE A 115      -1.107  -1.982   0.649  1.00 88.21           H  
ATOM   1631 HD12 ILE A 115      -0.428  -2.171   2.272  1.00 88.21           H  
ATOM   1632 HD13 ILE A 115      -0.433  -0.573   1.501  1.00 88.21           H  
ATOM   1633  N   SER A 116      -3.368   0.976   6.296  1.00 83.22           N  
ATOM   1634  H   SER A 116      -2.682   1.609   5.911  1.00 83.22           H  
ATOM   1635  CA  SER A 116      -3.724   1.093   7.722  1.00 83.22           C  
ATOM   1636  HA  SER A 116      -3.548   0.130   8.203  1.00 83.22           H  
ATOM   1637  C   SER A 116      -5.198   1.443   7.931  1.00 83.22           C  
ATOM   1638  CB  SER A 116      -2.846   2.138   8.422  1.00 83.22           C  
ATOM   1639  HB2 SER A 116      -3.174   2.249   9.456  1.00 83.22           H  
ATOM   1640  HB3 SER A 116      -1.818   1.778   8.427  1.00 83.22           H  
ATOM   1641  O   SER A 116      -5.861   0.895   8.811  1.00 83.22           O  
ATOM   1642  OG  SER A 116      -2.874   3.403   7.781  1.00 83.22           O  
ATOM   1643  HG  SER A 116      -3.742   3.808   7.834  1.00 83.22           H  
ATOM   1644  N   THR A 117      -5.718   2.331   7.089  1.00 82.63           N  
ATOM   1645  H   THR A 117      -5.111   2.737   6.392  1.00 82.63           H  
ATOM   1646  CA  THR A 117      -7.089   2.846   7.128  1.00 82.63           C  
ATOM   1647  HA  THR A 117      -7.327   3.148   8.148  1.00 82.63           H  
ATOM   1648  C   THR A 117      -8.105   1.782   6.699  1.00 82.63           C  
ATOM   1649  CB  THR A 117      -7.171   4.086   6.224  1.00 82.63           C  
ATOM   1650  HB  THR A 117      -7.215   3.780   5.179  1.00 82.63           H  
ATOM   1651  O   THR A 117      -9.187   1.676   7.276  1.00 82.63           O  
ATOM   1652  CG2 THR A 117      -8.384   4.928   6.554  1.00 82.63           C  
ATOM   1653 HG21 THR A 117      -9.265   4.289   6.505  1.00 82.63           H  
ATOM   1654 HG22 THR A 117      -8.300   5.351   7.555  1.00 82.63           H  
ATOM   1655 HG23 THR A 117      -8.477   5.726   5.817  1.00 82.63           H  
ATOM   1656  OG1 THR A 117      -6.036   4.901   6.418  1.00 82.63           O  
ATOM   1657  HG1 THR A 117      -6.123   5.673   5.854  1.00 82.63           H  
ATOM   1658  N   SER A 118      -7.726   0.901   5.764  1.00 88.25           N  
ATOM   1659  H   SER A 118      -6.845   1.073   5.301  1.00 88.25           H  
ATOM   1660  CA  SER A 118      -8.552  -0.221   5.289  1.00 88.25           C  
ATOM   1661  HA  SER A 118      -9.423   0.197   4.784  1.00 88.25           H  
ATOM   1662  C   SER A 118      -9.064  -1.125   6.422  1.00 88.25           C  
ATOM   1663  CB  SER A 118      -7.765  -1.049   4.265  1.00 88.25           C  
ATOM   1664  HB2 SER A 118      -7.226  -0.391   3.583  1.00 88.25           H  
ATOM   1665  HB3 SER A 118      -8.459  -1.653   3.682  1.00 88.25           H  
ATOM   1666  O   SER A 118     -10.150  -1.698   6.313  1.00 88.25           O  
ATOM   1667  OG  SER A 118      -6.864  -1.923   4.914  1.00 88.25           O  
ATOM   1668  HG  SER A 118      -6.103  -1.423   5.217  1.00 88.25           H  
ATOM   1669  N   LYS A 119      -8.332  -1.189   7.545  1.00 88.83           N  
ATOM   1670  H   LYS A 119      -7.471  -0.661   7.558  1.00 88.83           H  
ATOM   1671  CA  LYS A 119      -8.701  -1.927   8.757  1.00 88.83           C  
ATOM   1672  HA  LYS A 119      -8.758  -2.988   8.514  1.00 88.83           H  
ATOM   1673  C   LYS A 119     -10.066  -1.514   9.314  1.00 88.83           C  
ATOM   1674  CB  LYS A 119      -7.586  -1.715   9.787  1.00 88.83           C  
ATOM   1675  HB2 LYS A 119      -7.574  -0.667  10.087  1.00 88.83           H  
ATOM   1676  HB3 LYS A 119      -6.631  -1.946   9.314  1.00 88.83           H  
ATOM   1677  O   LYS A 119     -10.775  -2.367   9.837  1.00 88.83           O  
ATOM   1678  CG  LYS A 119      -7.735  -2.591  11.037  1.00 88.83           C  
ATOM   1679  HG2 LYS A 119      -7.775  -3.640  10.745  1.00 88.83           H  
ATOM   1680  HG3 LYS A 119      -8.646  -2.327  11.574  1.00 88.83           H  
ATOM   1681  CD  LYS A 119      -6.525  -2.357  11.942  1.00 88.83           C  
ATOM   1682  HD2 LYS A 119      -6.481  -1.302  12.213  1.00 88.83           H  
ATOM   1683  HD3 LYS A 119      -5.617  -2.618  11.397  1.00 88.83           H  
ATOM   1684  CE  LYS A 119      -6.611  -3.211  13.204  1.00 88.83           C  
ATOM   1685  HE2 LYS A 119      -6.638  -4.260  12.910  1.00 88.83           H  
ATOM   1686  HE3 LYS A 119      -7.534  -2.973  13.733  1.00 88.83           H  
ATOM   1687  NZ  LYS A 119      -5.432  -2.952  14.059  1.00 88.83           N  
ATOM   1688  HZ1 LYS A 119      -5.409  -3.550  14.873  1.00 88.83           H  
ATOM   1689  HZ2 LYS A 119      -5.355  -1.978  14.317  1.00 88.83           H  
ATOM   1690  HZ3 LYS A 119      -4.582  -3.157  13.554  1.00 88.83           H  
ATOM   1691  N   ASN A 120     -10.467  -0.249   9.172  1.00 85.34           N  
ATOM   1692  H   ASN A 120      -9.864   0.396   8.682  1.00 85.34           H  
ATOM   1693  CA  ASN A 120     -11.779   0.236   9.610  1.00 85.34           C  
ATOM   1694  HA  ASN A 120     -11.885   0.065  10.681  1.00 85.34           H  
ATOM   1695  C   ASN A 120     -12.919  -0.513   8.893  1.00 85.34           C  
ATOM   1696  CB  ASN A 120     -11.832   1.746   9.334  1.00 85.34           C  
ATOM   1697  HB2 ASN A 120     -11.921   1.925   8.263  1.00 85.34           H  
ATOM   1698  HB3 ASN A 120     -10.907   2.219   9.666  1.00 85.34           H  
ATOM   1699  O   ASN A 120     -13.811  -1.076   9.528  1.00 85.34           O  
ATOM   1700  CG  ASN A 120     -12.965   2.442  10.062  1.00 85.34           C  
ATOM   1701  ND2 ASN A 120     -13.863   3.092   9.362  1.00 85.34           N  
ATOM   1702 HD21 ASN A 120     -13.833   3.132   8.354  1.00 85.34           H  
ATOM   1703 HD22 ASN A 120     -14.413   3.791   9.839  1.00 85.34           H  
ATOM   1704  OD1 ASN A 120     -13.040   2.397  11.281  1.00 85.34           O  
ATOM   1705  N   VAL A 121     -12.820  -0.616   7.564  1.00 86.11           N  
ATOM   1706  H   VAL A 121     -12.033  -0.168   7.118  1.00 86.11           H  
ATOM   1707  CA  VAL A 121     -13.769  -1.349   6.711  1.00 86.11           C  
ATOM   1708  HA  VAL A 121     -14.781  -1.020   6.947  1.00 86.11           H  
ATOM   1709  C   VAL A 121     -13.699  -2.854   6.972  1.00 86.11           C  
ATOM   1710  CB  VAL A 121     -13.496  -1.045   5.226  1.00 86.11           C  
ATOM   1711  HB  VAL A 121     -12.460  -1.307   5.011  1.00 86.11           H  
ATOM   1712  O   VAL A 121     -14.739  -3.509   7.034  1.00 86.11           O  
ATOM   1713  CG1 VAL A 121     -14.404  -1.837   4.278  1.00 86.11           C  
ATOM   1714 HG11 VAL A 121     -14.211  -1.526   3.252  1.00 86.11           H  
ATOM   1715 HG12 VAL A 121     -14.191  -2.903   4.350  1.00 86.11           H  
ATOM   1716 HG13 VAL A 121     -15.452  -1.656   4.520  1.00 86.11           H  
ATOM   1717  CG2 VAL A 121     -13.686   0.445   4.924  1.00 86.11           C  
ATOM   1718 HG21 VAL A 121     -14.717   0.742   5.114  1.00 86.11           H  
ATOM   1719 HG22 VAL A 121     -13.030   1.045   5.555  1.00 86.11           H  
ATOM   1720 HG23 VAL A 121     -13.438   0.651   3.883  1.00 86.11           H  
ATOM   1721  N   ALA A 122     -12.501  -3.407   7.189  1.00 90.01           N  
ATOM   1722  H   ALA A 122     -11.678  -2.832   7.082  1.00 90.01           H  
ATOM   1723  CA  ALA A 122     -12.332  -4.816   7.544  1.00 90.01           C  
ATOM   1724  HA  ALA A 122     -12.774  -5.427   6.757  1.00 90.01           H  
ATOM   1725  C   ALA A 122     -13.038  -5.171   8.865  1.00 90.01           C  
ATOM   1726  CB  ALA A 122     -10.837  -5.129   7.618  1.00 90.01           C  
ATOM   1727  HB1 ALA A 122     -10.347  -4.846   6.687  1.00 90.01           H  
ATOM   1728  HB2 ALA A 122     -10.375  -4.587   8.444  1.00 90.01           H  
ATOM   1729  HB3 ALA A 122     -10.708  -6.198   7.785  1.00 90.01           H  
ATOM   1730  O   ALA A 122     -13.736  -6.183   8.940  1.00 90.01           O  
ATOM   1731  N   LEU A 123     -12.916  -4.318   9.891  1.00 89.37           N  
ATOM   1732  H   LEU A 123     -12.323  -3.510   9.773  1.00 89.37           H  
ATOM   1733  CA  LEU A 123     -13.622  -4.486  11.163  1.00 89.37           C  
ATOM   1734  HA  LEU A 123     -13.423  -5.493  11.531  1.00 89.37           H  
ATOM   1735  C   LEU A 123     -15.145  -4.377  10.982  1.00 89.37           C  
ATOM   1736  CB  LEU A 123     -13.112  -3.463  12.194  1.00 89.37           C  
ATOM   1737  HB2 LEU A 123     -13.777  -3.487  13.058  1.00 89.37           H  
ATOM   1738  HB3 LEU A 123     -13.181  -2.470  11.750  1.00 89.37           H  
ATOM   1739  O   LEU A 123     -15.872  -5.206  11.526  1.00 89.37           O  
ATOM   1740  CG  LEU A 123     -11.670  -3.676  12.696  1.00 89.37           C  
ATOM   1741  HG  LEU A 123     -10.976  -3.714  11.857  1.00 89.37           H  
ATOM   1742  CD1 LEU A 123     -11.272  -2.517  13.610  1.00 89.37           C  
ATOM   1743 HD11 LEU A 123     -11.341  -1.579  13.059  1.00 89.37           H  
ATOM   1744 HD12 LEU A 123     -10.244  -2.643  13.951  1.00 89.37           H  
ATOM   1745 HD13 LEU A 123     -11.939  -2.469  14.471  1.00 89.37           H  
ATOM   1746  CD2 LEU A 123     -11.497  -4.968  13.489  1.00 89.37           C  
ATOM   1747 HD21 LEU A 123     -10.477  -5.030  13.870  1.00 89.37           H  
ATOM   1748 HD22 LEU A 123     -12.199  -4.992  14.322  1.00 89.37           H  
ATOM   1749 HD23 LEU A 123     -11.664  -5.822  12.833  1.00 89.37           H  
ATOM   1750  N   ALA A 124     -15.632  -3.418  10.188  1.00 86.10           N  
ATOM   1751  H   ALA A 124     -14.993  -2.745   9.790  1.00 86.10           H  
ATOM   1752  CA  ALA A 124     -17.059  -3.292   9.878  1.00 86.10           C  
ATOM   1753  HA  ALA A 124     -17.610  -3.173  10.811  1.00 86.10           H  
ATOM   1754  C   ALA A 124     -17.614  -4.544   9.170  1.00 86.10           C  
ATOM   1755  CB  ALA A 124     -17.280  -2.034   9.029  1.00 86.10           C  
ATOM   1756  HB1 ALA A 124     -16.729  -2.112   8.092  1.00 86.10           H  
ATOM   1757  HB2 ALA A 124     -18.342  -1.926   8.809  1.00 86.10           H  
ATOM   1758  HB3 ALA A 124     -16.942  -1.148   9.566  1.00 86.10           H  
ATOM   1759  O   ALA A 124     -18.615  -5.108   9.612  1.00 86.10           O  
ATOM   1760  N   LYS A 125     -16.938  -5.029   8.116  1.00 88.16           N  
ATOM   1761  H   LYS A 125     -16.124  -4.519   7.806  1.00 88.16           H  
ATOM   1762  CA  LYS A 125     -17.324  -6.251   7.385  1.00 88.16           C  
ATOM   1763  HA  LYS A 125     -18.359  -6.155   7.057  1.00 88.16           H  
ATOM   1764  C   LYS A 125     -17.287  -7.496   8.272  1.00 88.16           C  
ATOM   1765  CB  LYS A 125     -16.425  -6.447   6.153  1.00 88.16           C  
ATOM   1766  HB2 LYS A 125     -15.388  -6.232   6.411  1.00 88.16           H  
ATOM   1767  HB3 LYS A 125     -16.484  -7.492   5.848  1.00 88.16           H  
ATOM   1768  O   LYS A 125     -18.236  -8.278   8.256  1.00 88.16           O  
ATOM   1769  CG  LYS A 125     -16.863  -5.583   4.960  1.00 88.16           C  
ATOM   1770  HG2 LYS A 125     -16.774  -4.526   5.211  1.00 88.16           H  
ATOM   1771  HG3 LYS A 125     -17.903  -5.806   4.725  1.00 88.16           H  
ATOM   1772  CD  LYS A 125     -15.984  -5.902   3.742  1.00 88.16           C  
ATOM   1773  HD2 LYS A 125     -15.955  -6.979   3.577  1.00 88.16           H  
ATOM   1774  HD3 LYS A 125     -14.971  -5.565   3.964  1.00 88.16           H  
ATOM   1775  CE  LYS A 125     -16.443  -5.211   2.452  1.00 88.16           C  
ATOM   1776  HE2 LYS A 125     -15.650  -5.313   1.711  1.00 88.16           H  
ATOM   1777  HE3 LYS A 125     -16.579  -4.149   2.659  1.00 88.16           H  
ATOM   1778  NZ  LYS A 125     -17.709  -5.758   1.897  1.00 88.16           N  
ATOM   1779  HZ1 LYS A 125     -17.761  -6.767   1.920  1.00 88.16           H  
ATOM   1780  HZ2 LYS A 125     -17.870  -5.425   0.957  1.00 88.16           H  
ATOM   1781  HZ3 LYS A 125     -18.497  -5.359   2.387  1.00 88.16           H  
ATOM   1782  N   GLY A 126     -16.235  -7.660   9.078  1.00 90.76           N  
ATOM   1783  H   GLY A 126     -15.475  -6.998   9.018  1.00 90.76           H  
ATOM   1784  CA  GLY A 126     -16.122  -8.771  10.024  1.00 90.76           C  
ATOM   1785  HA2 GLY A 126     -15.174  -8.688  10.555  1.00 90.76           H  
ATOM   1786  HA3 GLY A 126     -16.135  -9.715   9.481  1.00 90.76           H  
ATOM   1787  C   GLY A 126     -17.262  -8.777  11.049  1.00 90.76           C  
ATOM   1788  O   GLY A 126     -17.897  -9.811  11.249  1.00 90.76           O  
ATOM   1789  N   LYS A 127     -17.590  -7.617  11.639  1.00 88.72           N  
ATOM   1790  H   LYS A 127     -17.039  -6.798  11.429  1.00 88.72           H  
ATOM   1791  CA  LYS A 127     -18.744  -7.472  12.545  1.00 88.72           C  
ATOM   1792  HA  LYS A 127     -18.652  -8.183  13.366  1.00 88.72           H  
ATOM   1793  C   LYS A 127     -20.067  -7.781  11.855  1.00 88.72           C  
ATOM   1794  CB  LYS A 127     -18.813  -6.053  13.115  1.00 88.72           C  
ATOM   1795  HB2 LYS A 127     -18.714  -5.335  12.301  1.00 88.72           H  
ATOM   1796  HB3 LYS A 127     -19.787  -5.904  13.581  1.00 88.72           H  
ATOM   1797  O   LYS A 127     -20.868  -8.516  12.421  1.00 88.72           O  
ATOM   1798  CG  LYS A 127     -17.739  -5.797  14.170  1.00 88.72           C  
ATOM   1799  HG2 LYS A 127     -16.752  -6.026  13.767  1.00 88.72           H  
ATOM   1800  HG3 LYS A 127     -17.921  -6.430  15.039  1.00 88.72           H  
ATOM   1801  CD  LYS A 127     -17.804  -4.327  14.576  1.00 88.72           C  
ATOM   1802  HD2 LYS A 127     -18.741  -4.116  15.091  1.00 88.72           H  
ATOM   1803  HD3 LYS A 127     -17.744  -3.712  13.678  1.00 88.72           H  
ATOM   1804  CE  LYS A 127     -16.627  -3.997  15.481  1.00 88.72           C  
ATOM   1805  HE2 LYS A 127     -15.719  -4.393  15.024  1.00 88.72           H  
ATOM   1806  HE3 LYS A 127     -16.757  -4.468  16.456  1.00 88.72           H  
ATOM   1807  NZ  LYS A 127     -16.490  -2.539  15.624  1.00 88.72           N  
ATOM   1808  HZ1 LYS A 127     -15.595  -2.307  16.030  1.00 88.72           H  
ATOM   1809  HZ2 LYS A 127     -17.159  -2.131  16.260  1.00 88.72           H  
ATOM   1810  HZ3 LYS A 127     -16.628  -2.048  14.752  1.00 88.72           H  
ATOM   1811  N   ALA A 128     -20.297  -7.259  10.651  1.00 87.00           N  
ATOM   1812  H   ALA A 128     -19.614  -6.631  10.252  1.00 87.00           H  
ATOM   1813  CA  ALA A 128     -21.532  -7.504   9.909  1.00 87.00           C  
ATOM   1814  HA  ALA A 128     -22.373  -7.154  10.508  1.00 87.00           H  
ATOM   1815  C   ALA A 128     -21.747  -9.007   9.647  1.00 87.00           C  
ATOM   1816  CB  ALA A 128     -21.499  -6.684   8.613  1.00 87.00           C  
ATOM   1817  HB1 ALA A 128     -20.678  -7.014   7.976  1.00 87.00           H  
ATOM   1818  HB2 ALA A 128     -22.439  -6.811   8.076  1.00 87.00           H  
ATOM   1819  HB3 ALA A 128     -21.369  -5.627   8.845  1.00 87.00           H  
ATOM   1820  O   ALA A 128     -22.837  -9.520   9.900  1.00 87.00           O  
ATOM   1821  N   ALA A 129     -20.702  -9.731   9.231  1.00 90.12           N  
ATOM   1822  H   ALA A 129     -19.836  -9.254   9.023  1.00 90.12           H  
ATOM   1823  CA  ALA A 129     -20.750 -11.181   9.035  1.00 90.12           C  
ATOM   1824  HA  ALA A 129     -21.585 -11.417   8.376  1.00 90.12           H  
ATOM   1825  C   ALA A 129     -20.981 -11.949  10.354  1.00 90.12           C  
ATOM   1826  CB  ALA A 129     -19.456 -11.606   8.333  1.00 90.12           C  
ATOM   1827  HB1 ALA A 129     -18.592 -11.313   8.930  1.00 90.12           H  
ATOM   1828  HB2 ALA A 129     -19.394 -11.123   7.358  1.00 90.12           H  
ATOM   1829  HB3 ALA A 129     -19.449 -12.687   8.192  1.00 90.12           H  
ATOM   1830  O   ALA A 129     -21.881 -12.787  10.427  1.00 90.12           O  
ATOM   1831  N   LEU A 130     -20.235 -11.614  11.415  1.00 91.13           N  
ATOM   1832  H   LEU A 130     -19.513 -10.920  11.284  1.00 91.13           H  
ATOM   1833  CA  LEU A 130     -20.391 -12.193  12.757  1.00 91.13           C  
ATOM   1834  HA  LEU A 130     -20.176 -13.261  12.706  1.00 91.13           H  
ATOM   1835  C   LEU A 130     -21.824 -12.033  13.294  1.00 91.13           C  
ATOM   1836  CB  LEU A 130     -19.362 -11.516  13.688  1.00 91.13           C  
ATOM   1837  HB2 LEU A 130     -18.360 -11.817  13.382  1.00 91.13           H  
ATOM   1838  HB3 LEU A 130     -19.436 -10.438  13.545  1.00 91.13           H  
ATOM   1839  O   LEU A 130     -22.428 -13.002  13.750  1.00 91.13           O  
ATOM   1840  CG  LEU A 130     -19.526 -11.792  15.194  1.00 91.13           C  
ATOM   1841  HG  LEU A 130     -20.499 -11.432  15.527  1.00 91.13           H  
ATOM   1842  CD1 LEU A 130     -19.389 -13.265  15.556  1.00 91.13           C  
ATOM   1843 HD11 LEU A 130     -20.218 -13.815  15.111  1.00 91.13           H  
ATOM   1844 HD12 LEU A 130     -18.440 -13.659  15.194  1.00 91.13           H  
ATOM   1845 HD13 LEU A 130     -19.456 -13.374  16.639  1.00 91.13           H  
ATOM   1846  CD2 LEU A 130     -18.458 -11.024  15.967  1.00 91.13           C  
ATOM   1847 HD21 LEU A 130     -18.685 -11.053  17.032  1.00 91.13           H  
ATOM   1848 HD22 LEU A 130     -18.456  -9.988  15.628  1.00 91.13           H  
ATOM   1849 HD23 LEU A 130     -17.476 -11.459  15.781  1.00 91.13           H  
ATOM   1850  N   LEU A 131     -22.369 -10.816  13.236  1.00 89.38           N  
ATOM   1851  H   LEU A 131     -21.816 -10.066  12.845  1.00 89.38           H  
ATOM   1852  CA  LEU A 131     -23.699 -10.495  13.755  1.00 89.38           C  
ATOM   1853  HA  LEU A 131     -23.803 -10.926  14.751  1.00 89.38           H  
ATOM   1854  C   LEU A 131     -24.815 -11.104  12.898  1.00 89.38           C  
ATOM   1855  CB  LEU A 131     -23.850  -8.969  13.854  1.00 89.38           C  
ATOM   1856  HB2 LEU A 131     -23.665  -8.538  12.870  1.00 89.38           H  
ATOM   1857  HB3 LEU A 131     -24.882  -8.748  14.131  1.00 89.38           H  
ATOM   1858  O   LEU A 131     -25.821 -11.551  13.444  1.00 89.38           O  
ATOM   1859  CG  LEU A 131     -22.938  -8.285  14.888  1.00 89.38           C  
ATOM   1860  HG  LEU A 131     -21.899  -8.582  14.742  1.00 89.38           H  
ATOM   1861  CD1 LEU A 131     -23.041  -6.769  14.716  1.00 89.38           C  
ATOM   1862 HD11 LEU A 131     -24.081  -6.456  14.800  1.00 89.38           H  
ATOM   1863 HD12 LEU A 131     -22.445  -6.265  15.477  1.00 89.38           H  
ATOM   1864 HD13 LEU A 131     -22.665  -6.490  13.731  1.00 89.38           H  
ATOM   1865  CD2 LEU A 131     -23.338  -8.648  16.317  1.00 89.38           C  
ATOM   1866 HD21 LEU A 131     -24.390  -8.409  16.477  1.00 89.38           H  
ATOM   1867 HD22 LEU A 131     -22.727  -8.090  17.028  1.00 89.38           H  
ATOM   1868 HD23 LEU A 131     -23.184  -9.712  16.495  1.00 89.38           H  
ATOM   1869  N   THR A 132     -24.629 -11.181  11.576  1.00 89.26           N  
ATOM   1870  H   THR A 132     -23.789 -10.780  11.184  1.00 89.26           H  
ATOM   1871  CA  THR A 132     -25.562 -11.875  10.670  1.00 89.26           C  
ATOM   1872  HA  THR A 132     -26.552 -11.432  10.774  1.00 89.26           H  
ATOM   1873  C   THR A 132     -25.676 -13.352  11.042  1.00 89.26           C  
ATOM   1874  CB  THR A 132     -25.124 -11.726   9.204  1.00 89.26           C  
ATOM   1875  HB  THR A 132     -24.104 -12.090   9.081  1.00 89.26           H  
ATOM   1876  O   THR A 132     -26.782 -13.860  11.221  1.00 89.26           O  
ATOM   1877  CG2 THR A 132     -26.031 -12.462   8.220  1.00 89.26           C  
ATOM   1878 HG21 THR A 132     -25.916 -13.539   8.344  1.00 89.26           H  
ATOM   1879 HG22 THR A 132     -27.070 -12.181   8.390  1.00 89.26           H  
ATOM   1880 HG23 THR A 132     -25.744 -12.200   7.202  1.00 89.26           H  
ATOM   1881  OG1 THR A 132     -25.172 -10.367   8.845  1.00 89.26           O  
ATOM   1882  HG1 THR A 132     -24.385  -9.956   9.210  1.00 89.26           H  
ATOM   1883  N   GLU A 133     -24.548 -14.036  11.241  1.00 91.92           N  
ATOM   1884  H   GLU A 133     -23.660 -13.583  11.079  1.00 91.92           H  
ATOM   1885  CA  GLU A 133     -24.547 -15.444  11.645  1.00 91.92           C  
ATOM   1886  HA  GLU A 133     -25.241 -15.985  11.002  1.00 91.92           H  
ATOM   1887  C   GLU A 133     -25.073 -15.656  13.073  1.00 91.92           C  
ATOM   1888  CB  GLU A 133     -23.138 -16.026  11.452  1.00 91.92           C  
ATOM   1889  HB2 GLU A 133     -23.058 -16.961  12.008  1.00 91.92           H  
ATOM   1890  HB3 GLU A 133     -22.400 -15.331  11.851  1.00 91.92           H  
ATOM   1891  O   GLU A 133     -25.830 -16.601  13.312  1.00 91.92           O  
ATOM   1892  CG  GLU A 133     -22.819 -16.315   9.977  1.00 91.92           C  
ATOM   1893  HG2 GLU A 133     -22.808 -15.381   9.416  1.00 91.92           H  
ATOM   1894  HG3 GLU A 133     -21.826 -16.761   9.914  1.00 91.92           H  
ATOM   1895  CD  GLU A 133     -23.849 -17.285   9.382  1.00 91.92           C  
ATOM   1896  OE1 GLU A 133     -24.662 -16.856   8.530  1.00 91.92           O  
ATOM   1897  OE2 GLU A 133     -23.922 -18.434   9.881  1.00 91.92           O  
ATOM   1898  N   MET A 134     -24.769 -14.750  14.008  1.00 90.16           N  
ATOM   1899  H   MET A 134     -24.114 -14.017  13.779  1.00 90.16           H  
ATOM   1900  CA  MET A 134     -25.366 -14.768  15.348  1.00 90.16           C  
ATOM   1901  HA  MET A 134     -25.129 -15.722  15.819  1.00 90.16           H  
ATOM   1902  C   MET A 134     -26.896 -14.658  15.282  1.00 90.16           C  
ATOM   1903  CB  MET A 134     -24.763 -13.644  16.202  1.00 90.16           C  
ATOM   1904  HB2 MET A 134     -25.057 -12.680  15.787  1.00 90.16           H  
ATOM   1905  HB3 MET A 134     -23.676 -13.713  16.181  1.00 90.16           H  
ATOM   1906  O   MET A 134     -27.593 -15.481  15.873  1.00 90.16           O  
ATOM   1907  CG  MET A 134     -25.227 -13.733  17.661  1.00 90.16           C  
ATOM   1908  HG2 MET A 134     -26.313 -13.821  17.704  1.00 90.16           H  
ATOM   1909  HG3 MET A 134     -24.798 -14.632  18.104  1.00 90.16           H  
ATOM   1910  SD  MET A 134     -24.748 -12.316  18.677  1.00 90.16           S  
ATOM   1911  CE  MET A 134     -25.945 -11.078  18.103  1.00 90.16           C  
ATOM   1912  HE1 MET A 134     -25.798 -10.870  17.044  1.00 90.16           H  
ATOM   1913  HE2 MET A 134     -26.958 -11.448  18.263  1.00 90.16           H  
ATOM   1914  HE3 MET A 134     -25.814 -10.159  18.674  1.00 90.16           H  
ATOM   1915  N   ASN A 135     -27.430 -13.708  14.510  1.00 89.18           N  
ATOM   1916  H   ASN A 135     -26.807 -13.054  14.057  1.00 89.18           H  
ATOM   1917  CA  ASN A 135     -28.872 -13.512  14.333  1.00 89.18           C  
ATOM   1918  HA  ASN A 135     -29.341 -13.470  15.316  1.00 89.18           H  
ATOM   1919  C   ASN A 135     -29.554 -14.676  13.593  1.00 89.18           C  
ATOM   1920  CB  ASN A 135     -29.101 -12.164  13.626  1.00 89.18           C  
ATOM   1921  HB2 ASN A 135     -28.433 -12.071  12.770  1.00 89.18           H  
ATOM   1922  HB3 ASN A 135     -30.127 -12.125  13.260  1.00 89.18           H  
ATOM   1923  O   ASN A 135     -30.706 -14.998  13.887  1.00 89.18           O  
ATOM   1924  CG  ASN A 135     -28.909 -10.972  14.547  1.00 89.18           C  
ATOM   1925  ND2 ASN A 135     -29.009  -9.780  14.020  1.00 89.18           N  
ATOM   1926 HD21 ASN A 135     -29.042  -9.641  13.020  1.00 89.18           H  
ATOM   1927 HD22 ASN A 135     -28.931  -8.994  14.650  1.00 89.18           H  
ATOM   1928  OD1 ASN A 135     -28.736 -11.090  15.751  1.00 89.18           O  
ATOM   1929  N   ASN A 136     -28.835 -15.370  12.707  1.00 90.28           N  
ATOM   1930  H   ASN A 136     -27.928 -15.008  12.447  1.00 90.28           H  
ATOM   1931  CA  ASN A 136     -29.282 -16.625  12.090  1.00 90.28           C  
ATOM   1932  HA  ASN A 136     -30.306 -16.488  11.742  1.00 90.28           H  
ATOM   1933  C   ASN A 136     -29.317 -17.815  13.077  1.00 90.28           C  
ATOM   1934  CB  ASN A 136     -28.388 -16.924  10.869  1.00 90.28           C  
ATOM   1935  HB2 ASN A 136     -27.340 -16.871  11.162  1.00 90.28           H  
ATOM   1936  HB3 ASN A 136     -28.577 -17.940  10.521  1.00 90.28           H  
ATOM   1937  O   ASN A 136     -29.819 -18.888  12.731  1.00 90.28           O  
ATOM   1938  CG  ASN A 136     -28.629 -15.998   9.688  1.00 90.28           C  
ATOM   1939  ND2 ASN A 136     -27.663 -15.851   8.807  1.00 90.28           N  
ATOM   1940 HD21 ASN A 136     -27.804 -15.153   8.091  1.00 90.28           H  
ATOM   1941 HD22 ASN A 136     -26.754 -16.275   8.930  1.00 90.28           H  
ATOM   1942  OD1 ASN A 136     -29.709 -15.456   9.496  1.00 90.28           O  
ATOM   1943  N   GLY A 137     -28.805 -17.652  14.303  1.00 91.51           N  
ATOM   1944  H   GLY A 137     -28.409 -16.753  14.538  1.00 91.51           H  
ATOM   1945  CA  GLY A 137     -28.704 -18.714  15.307  1.00 91.51           C  
ATOM   1946  HA2 GLY A 137     -28.518 -18.249  16.275  1.00 91.51           H  
ATOM   1947  HA3 GLY A 137     -29.646 -19.261  15.354  1.00 91.51           H  
ATOM   1948  C   GLY A 137     -27.571 -19.710  15.038  1.00 91.51           C  
ATOM   1949  O   GLY A 137     -27.620 -20.843  15.529  1.00 91.51           O  
ATOM   1950  N   SER A 138     -26.566 -19.317  14.250  1.00 94.10           N  
ATOM   1951  H   SER A 138     -26.578 -18.378  13.879  1.00 94.10           H  
ATOM   1952  CA  SER A 138     -25.375 -20.126  13.985  1.00 94.10           C  
ATOM   1953  HA  SER A 138     -25.702 -21.129  13.712  1.00 94.10           H  
ATOM   1954  C   SER A 138     -24.481 -20.248  15.223  1.00 94.10           C  
ATOM   1955  CB  SER A 138     -24.584 -19.560  12.802  1.00 94.10           C  
ATOM   1956  HB2 SER A 138     -24.398 -18.496  12.945  1.00 94.10           H  
ATOM   1957  HB3 SER A 138     -23.622 -20.066  12.726  1.00 94.10           H  
ATOM   1958  O   SER A 138     -24.561 -19.472  16.178  1.00 94.10           O  
ATOM   1959  OG  SER A 138     -25.292 -19.788  11.603  1.00 94.10           O  
ATOM   1960  HG  SER A 138     -24.845 -19.290  10.915  1.00 94.10           H  
ATOM   1961  N   SER A 139     -23.596 -21.248  15.217  1.00 94.26           N  
ATOM   1962  H   SER A 139     -23.512 -21.804  14.378  1.00 94.26           H  
ATOM   1963  CA  SER A 139     -22.635 -21.437  16.310  1.00 94.26           C  
ATOM   1964  HA  SER A 139     -23.181 -21.348  17.249  1.00 94.26           H  
ATOM   1965  C   SER A 139     -21.548 -20.356  16.308  1.00 94.26           C  
ATOM   1966  CB  SER A 139     -22.025 -22.843  16.261  1.00 94.26           C  
ATOM   1967  HB2 SER A 139     -21.598 -23.062  17.240  1.00 94.26           H  
ATOM   1968  HB3 SER A 139     -22.812 -23.572  16.066  1.00 94.26           H  
ATOM   1969  O   SER A 139     -21.165 -19.889  15.237  1.00 94.26           O  
ATOM   1970  OG  SER A 139     -20.994 -22.987  15.298  1.00 94.26           O  
ATOM   1971  HG  SER A 139     -21.317 -22.807  14.412  1.00 94.26           H  
ATOM   1972  N   GLU A 140     -20.986 -20.039  17.481  1.00 93.78           N  
ATOM   1973  H   GLU A 140     -21.414 -20.370  18.334  1.00 93.78           H  
ATOM   1974  CA  GLU A 140     -19.839 -19.121  17.628  1.00 93.78           C  
ATOM   1975  HA  GLU A 140     -20.159 -18.098  17.429  1.00 93.78           H  
ATOM   1976  C   GLU A 140     -18.704 -19.460  16.644  1.00 93.78           C  
ATOM   1977  CB  GLU A 140     -19.321 -19.212  19.078  1.00 93.78           C  
ATOM   1978  HB2 GLU A 140     -18.917 -20.214  19.227  1.00 93.78           H  
ATOM   1979  HB3 GLU A 140     -20.158 -19.082  19.765  1.00 93.78           H  
ATOM   1980  O   GLU A 140     -18.146 -18.576  16.002  1.00 93.78           O  
ATOM   1981  CG  GLU A 140     -18.236 -18.174  19.427  1.00 93.78           C  
ATOM   1982  HG2 GLU A 140     -18.708 -17.204  19.582  1.00 93.78           H  
ATOM   1983  HG3 GLU A 140     -17.550 -18.079  18.586  1.00 93.78           H  
ATOM   1984  CD  GLU A 140     -17.409 -18.556  20.670  1.00 93.78           C  
ATOM   1985  OE1 GLU A 140     -16.211 -18.177  20.703  1.00 93.78           O  
ATOM   1986  OE2 GLU A 140     -17.926 -19.299  21.537  1.00 93.78           O  
ATOM   1987  N   GLN A 141     -18.403 -20.753  16.457  1.00 94.91           N  
ATOM   1988  H   GLN A 141     -18.932 -21.444  16.970  1.00 94.91           H  
ATOM   1989  CA  GLN A 141     -17.394 -21.197  15.493  1.00 94.91           C  
ATOM   1990  HA  GLN A 141     -16.467 -20.664  15.707  1.00 94.91           H  
ATOM   1991  C   GLN A 141     -17.780 -20.850  14.045  1.00 94.91           C  
ATOM   1992  CB  GLN A 141     -17.133 -22.705  15.665  1.00 94.91           C  
ATOM   1993  HB2 GLN A 141     -18.054 -23.261  15.485  1.00 94.91           H  
ATOM   1994  HB3 GLN A 141     -16.794 -22.898  16.683  1.00 94.91           H  
ATOM   1995  O   GLN A 141     -16.938 -20.363  13.298  1.00 94.91           O  
ATOM   1996  CG  GLN A 141     -16.056 -23.175  14.674  1.00 94.91           C  
ATOM   1997  HG2 GLN A 141     -15.147 -22.590  14.819  1.00 94.91           H  
ATOM   1998  HG3 GLN A 141     -16.407 -22.992  13.658  1.00 94.91           H  
ATOM   1999  CD  GLN A 141     -15.692 -24.651  14.749  1.00 94.91           C  
ATOM   2000  NE2 GLN A 141     -15.053 -25.153  13.719  1.00 94.91           N  
ATOM   2001 HE21 GLN A 141     -14.941 -24.565  12.905  1.00 94.91           H  
ATOM   2002 HE22 GLN A 141     -14.870 -26.146  13.696  1.00 94.91           H  
ATOM   2003  OE1 GLN A 141     -15.950 -25.373  15.706  1.00 94.91           O  
ATOM   2004  N   THR A 142     -19.033 -21.080  13.649  1.00 95.59           N  
ATOM   2005  H   THR A 142     -19.700 -21.394  14.339  1.00 95.59           H  
ATOM   2006  CA  THR A 142     -19.528 -20.772  12.295  1.00 95.59           C  
ATOM   2007  HA  THR A 142     -18.895 -21.266  11.557  1.00 95.59           H  
ATOM   2008  C   THR A 142     -19.472 -19.273  12.016  1.00 95.59           C  
ATOM   2009  CB  THR A 142     -20.975 -21.259  12.128  1.00 95.59           C  
ATOM   2010  HB  THR A 142     -21.619 -20.690  12.799  1.00 95.59           H  
ATOM   2011  O   THR A 142     -18.952 -18.857  10.984  1.00 95.59           O  
ATOM   2012  CG2 THR A 142     -21.499 -21.120  10.702  1.00 95.59           C  
ATOM   2013 HG21 THR A 142     -20.831 -21.617   9.998  1.00 95.59           H  
ATOM   2014 HG22 THR A 142     -22.499 -21.549  10.630  1.00 95.59           H  
ATOM   2015 HG23 THR A 142     -21.571 -20.067  10.433  1.00 95.59           H  
ATOM   2016  OG1 THR A 142     -21.072 -22.627  12.480  1.00 95.59           O  
ATOM   2017  HG1 THR A 142     -20.503 -23.081  11.853  1.00 95.59           H  
ATOM   2018  N   ALA A 143     -19.935 -18.455  12.963  1.00 93.89           N  
ATOM   2019  H   ALA A 143     -20.338 -18.845  13.803  1.00 93.89           H  
ATOM   2020  CA  ALA A 143     -19.915 -17.005  12.825  1.00 93.89           C  
ATOM   2021  HA  ALA A 143     -20.396 -16.736  11.885  1.00 93.89           H  
ATOM   2022  C   ALA A 143     -18.482 -16.447  12.781  1.00 93.89           C  
ATOM   2023  CB  ALA A 143     -20.738 -16.425  13.973  1.00 93.89           C  
ATOM   2024  HB1 ALA A 143     -21.712 -16.913  14.010  1.00 93.89           H  
ATOM   2025  HB2 ALA A 143     -20.224 -16.568  14.924  1.00 93.89           H  
ATOM   2026  HB3 ALA A 143     -20.903 -15.364  13.789  1.00 93.89           H  
ATOM   2027  O   ALA A 143     -18.197 -15.524  12.024  1.00 93.89           O  
ATOM   2028  N   LYS A 144     -17.551 -17.065  13.518  1.00 94.90           N  
ATOM   2029  H   LYS A 144     -17.868 -17.767  14.171  1.00 94.90           H  
ATOM   2030  CA  LYS A 144     -16.113 -16.772  13.458  1.00 94.90           C  
ATOM   2031  HA  LYS A 144     -15.974 -15.700  13.596  1.00 94.90           H  
ATOM   2032  C   LYS A 144     -15.476 -17.147  12.117  1.00 94.90           C  
ATOM   2033  CB  LYS A 144     -15.452 -17.523  14.614  1.00 94.90           C  
ATOM   2034  HB2 LYS A 144     -15.484 -18.597  14.428  1.00 94.90           H  
ATOM   2035  HB3 LYS A 144     -16.024 -17.315  15.519  1.00 94.90           H  
ATOM   2036  O   LYS A 144     -14.612 -16.424  11.629  1.00 94.90           O  
ATOM   2037  CG  LYS A 144     -14.008 -17.096  14.857  1.00 94.90           C  
ATOM   2038  HG2 LYS A 144     -13.375 -17.380  14.016  1.00 94.90           H  
ATOM   2039  HG3 LYS A 144     -13.983 -16.013  14.983  1.00 94.90           H  
ATOM   2040  CD  LYS A 144     -13.520 -17.780  16.137  1.00 94.90           C  
ATOM   2041  HD2 LYS A 144     -14.280 -17.666  16.910  1.00 94.90           H  
ATOM   2042  HD3 LYS A 144     -13.341 -18.840  15.959  1.00 94.90           H  
ATOM   2043  CE  LYS A 144     -12.248 -17.078  16.586  1.00 94.90           C  
ATOM   2044  HE2 LYS A 144     -11.399 -17.424  15.995  1.00 94.90           H  
ATOM   2045  HE3 LYS A 144     -12.386 -16.018  16.371  1.00 94.90           H  
ATOM   2046  NZ  LYS A 144     -12.016 -17.217  18.037  1.00 94.90           N  
ATOM   2047  HZ1 LYS A 144     -12.827 -16.870  18.530  1.00 94.90           H  
ATOM   2048  HZ2 LYS A 144     -11.871 -18.181  18.302  1.00 94.90           H  
ATOM   2049  HZ3 LYS A 144     -11.249 -16.627  18.326  1.00 94.90           H  
ATOM   2050  N   GLU A 145     -15.874 -18.272  11.528  1.00 95.06           N  
ATOM   2051  H   GLU A 145     -16.567 -18.838  11.997  1.00 95.06           H  
ATOM   2052  CA  GLU A 145     -15.404 -18.712  10.209  1.00 95.06           C  
ATOM   2053  HA  GLU A 145     -14.314 -18.683  10.193  1.00 95.06           H  
ATOM   2054  C   GLU A 145     -15.862 -17.741   9.106  1.00 95.06           C  
ATOM   2055  CB  GLU A 145     -15.840 -20.174   9.951  1.00 95.06           C  
ATOM   2056  HB2 GLU A 145     -16.887 -20.295  10.230  1.00 95.06           H  
ATOM   2057  HB3 GLU A 145     -15.740 -20.394   8.888  1.00 95.06           H  
ATOM   2058  O   GLU A 145     -15.033 -17.297   8.310  1.00 95.06           O  
ATOM   2059  CG  GLU A 145     -14.969 -21.178  10.738  1.00 95.06           C  
ATOM   2060  HG2 GLU A 145     -13.970 -21.172  10.302  1.00 95.06           H  
ATOM   2061  HG3 GLU A 145     -14.862 -20.829  11.765  1.00 95.06           H  
ATOM   2062  CD  GLU A 145     -15.488 -22.634  10.772  1.00 95.06           C  
ATOM   2063  OE1 GLU A 145     -14.897 -23.441  11.537  1.00 95.06           O  
ATOM   2064  OE2 GLU A 145     -16.449 -22.980  10.049  1.00 95.06           O  
ATOM   2065  N   GLU A 146     -17.132 -17.324   9.111  1.00 94.38           N  
ATOM   2066  H   GLU A 146     -17.773 -17.735   9.775  1.00 94.38           H  
ATOM   2067  CA  GLU A 146     -17.667 -16.340   8.156  1.00 94.38           C  
ATOM   2068  HA  GLU A 146     -17.327 -16.608   7.156  1.00 94.38           H  
ATOM   2069  C   GLU A 146     -17.140 -14.911   8.400  1.00 94.38           C  
ATOM   2070  CB  GLU A 146     -19.204 -16.405   8.156  1.00 94.38           C  
ATOM   2071  HB2 GLU A 146     -19.602 -15.528   7.646  1.00 94.38           H  
ATOM   2072  HB3 GLU A 146     -19.560 -16.378   9.186  1.00 94.38           H  
ATOM   2073  O   GLU A 146     -16.828 -14.206   7.442  1.00 94.38           O  
ATOM   2074  CG  GLU A 146     -19.738 -17.678   7.462  1.00 94.38           C  
ATOM   2075  HG2 GLU A 146     -19.342 -18.559   7.968  1.00 94.38           H  
ATOM   2076  HG3 GLU A 146     -20.822 -17.699   7.566  1.00 94.38           H  
ATOM   2077  CD  GLU A 146     -19.383 -17.737   5.963  1.00 94.38           C  
ATOM   2078  OE1 GLU A 146     -19.066 -18.815   5.400  1.00 94.38           O  
ATOM   2079  OE2 GLU A 146     -19.378 -16.679   5.296  1.00 94.38           O  
ATOM   2080  N   MET A 147     -16.922 -14.504   9.656  1.00 94.14           N  
ATOM   2081  H   MET A 147     -17.262 -15.086  10.408  1.00 94.14           H  
ATOM   2082  CA  MET A 147     -16.232 -13.255  10.010  1.00 94.14           C  
ATOM   2083  HA  MET A 147     -16.801 -12.408   9.627  1.00 94.14           H  
ATOM   2084  C   MET A 147     -14.825 -13.182   9.405  1.00 94.14           C  
ATOM   2085  CB  MET A 147     -16.156 -13.150  11.538  1.00 94.14           C  
ATOM   2086  HB2 MET A 147     -17.168 -13.081  11.937  1.00 94.14           H  
ATOM   2087  HB3 MET A 147     -15.705 -14.064  11.925  1.00 94.14           H  
ATOM   2088  O   MET A 147     -14.493 -12.202   8.738  1.00 94.14           O  
ATOM   2089  CG  MET A 147     -15.341 -11.958  12.052  1.00 94.14           C  
ATOM   2090  HG2 MET A 147     -15.910 -11.044  11.883  1.00 94.14           H  
ATOM   2091  HG3 MET A 147     -14.397 -11.873  11.514  1.00 94.14           H  
ATOM   2092  SD  MET A 147     -14.961 -12.082  13.811  1.00 94.14           S  
ATOM   2093  CE  MET A 147     -13.529 -13.189  13.738  1.00 94.14           C  
ATOM   2094  HE1 MET A 147     -12.725 -12.712  13.178  1.00 94.14           H  
ATOM   2095  HE2 MET A 147     -13.802 -14.121  13.244  1.00 94.14           H  
ATOM   2096  HE3 MET A 147     -13.185 -13.405  14.750  1.00 94.14           H  
ATOM   2097  N   ASN A 148     -14.000 -14.214   9.623  1.00 95.24           N  
ATOM   2098  H   ASN A 148     -14.326 -14.985  10.189  1.00 95.24           H  
ATOM   2099  CA  ASN A 148     -12.640 -14.254   9.082  1.00 95.24           C  
ATOM   2100  HA  ASN A 148     -12.102 -13.362   9.402  1.00 95.24           H  
ATOM   2101  C   ASN A 148     -12.670 -14.241   7.544  1.00 95.24           C  
ATOM   2102  CB  ASN A 148     -11.904 -15.502   9.602  1.00 95.24           C  
ATOM   2103  HB2 ASN A 148     -10.940 -15.565   9.097  1.00 95.24           H  
ATOM   2104  HB3 ASN A 148     -12.484 -16.386   9.335  1.00 95.24           H  
ATOM   2105  O   ASN A 148     -11.908 -13.517   6.910  1.00 95.24           O  
ATOM   2106  CG  ASN A 148     -11.624 -15.519  11.099  1.00 95.24           C  
ATOM   2107  ND2 ASN A 148     -11.558 -16.689  11.688  1.00 95.24           N  
ATOM   2108 HD21 ASN A 148     -11.872 -17.500  11.176  1.00 95.24           H  
ATOM   2109 HD22 ASN A 148     -11.504 -16.633  12.695  1.00 95.24           H  
ATOM   2110  OD1 ASN A 148     -11.439 -14.533  11.786  1.00 95.24           O  
ATOM   2111  N   LYS A 149     -13.599 -14.988   6.937  1.00 94.83           N  
ATOM   2112  H   LYS A 149     -14.203 -15.556   7.513  1.00 94.83           H  
ATOM   2113  CA  LYS A 149     -13.795 -15.028   5.483  1.00 94.83           C  
ATOM   2114  HA  LYS A 149     -12.847 -15.284   5.012  1.00 94.83           H  
ATOM   2115  C   LYS A 149     -14.197 -13.669   4.898  1.00 94.83           C  
ATOM   2116  CB  LYS A 149     -14.800 -16.145   5.186  1.00 94.83           C  
ATOM   2117  HB2 LYS A 149     -15.678 -16.012   5.817  1.00 94.83           H  
ATOM   2118  HB3 LYS A 149     -14.335 -17.095   5.450  1.00 94.83           H  
ATOM   2119  O   LYS A 149     -13.629 -13.279   3.885  1.00 94.83           O  
ATOM   2120  CG  LYS A 149     -15.272 -16.196   3.731  1.00 94.83           C  
ATOM   2121  HG2 LYS A 149     -14.424 -16.105   3.052  1.00 94.83           H  
ATOM   2122  HG3 LYS A 149     -15.958 -15.366   3.557  1.00 94.83           H  
ATOM   2123  CD  LYS A 149     -15.984 -17.530   3.479  1.00 94.83           C  
ATOM   2124  HD2 LYS A 149     -16.435 -17.897   4.401  1.00 94.83           H  
ATOM   2125  HD3 LYS A 149     -15.243 -18.260   3.154  1.00 94.83           H  
ATOM   2126  CE  LYS A 149     -17.059 -17.384   2.402  1.00 94.83           C  
ATOM   2127  HE2 LYS A 149     -16.911 -16.439   1.878  1.00 94.83           H  
ATOM   2128  HE3 LYS A 149     -16.945 -18.191   1.678  1.00 94.83           H  
ATOM   2129  NZ  LYS A 149     -18.406 -17.429   3.013  1.00 94.83           N  
ATOM   2130  HZ1 LYS A 149     -18.548 -18.216   3.631  1.00 94.83           H  
ATOM   2131  HZ2 LYS A 149     -19.166 -17.333   2.355  1.00 94.83           H  
ATOM   2132  HZ3 LYS A 149     -18.525 -16.695   3.697  1.00 94.83           H  
ATOM   2133  N   ALA A 150     -15.087 -12.915   5.543  1.00 92.54           N  
ATOM   2134  H   ALA A 150     -15.558 -13.305   6.347  1.00 92.54           H  
ATOM   2135  CA  ALA A 150     -15.469 -11.571   5.097  1.00 92.54           C  
ATOM   2136  HA  ALA A 150     -15.810 -11.634   4.063  1.00 92.54           H  
ATOM   2137  C   ALA A 150     -14.293 -10.571   5.135  1.00 92.54           C  
ATOM   2138  CB  ALA A 150     -16.638 -11.094   5.967  1.00 92.54           C  
ATOM   2139  HB1 ALA A 150     -17.466 -11.798   5.883  1.00 92.54           H  
ATOM   2140  HB2 ALA A 150     -16.973 -10.113   5.629  1.00 92.54           H  
ATOM   2141  HB3 ALA A 150     -16.330 -11.028   7.010  1.00 92.54           H  
ATOM   2142  O   ALA A 150     -14.181  -9.706   4.264  1.00 92.54           O  
ATOM   2143  N   ILE A 151     -13.396 -10.708   6.119  1.00 94.06           N  
ATOM   2144  H   ILE A 151     -13.564 -11.419   6.816  1.00 94.06           H  
ATOM   2145  CA  ILE A 151     -12.144  -9.938   6.200  1.00 94.06           C  
ATOM   2146  HA  ILE A 151     -12.369  -8.883   6.047  1.00 94.06           H  
ATOM   2147  C   ILE A 151     -11.184 -10.366   5.078  1.00 94.06           C  
ATOM   2148  CB  ILE A 151     -11.512 -10.103   7.605  1.00 94.06           C  
ATOM   2149  HB  ILE A 151     -11.378 -11.166   7.801  1.00 94.06           H  
ATOM   2150  O   ILE A 151     -10.614  -9.518   4.391  1.00 94.06           O  
ATOM   2151  CG1 ILE A 151     -12.430  -9.513   8.700  1.00 94.06           C  
ATOM   2152 HG12 ILE A 151     -13.466  -9.795   8.513  1.00 94.06           H  
ATOM   2153 HG13 ILE A 151     -12.376  -8.424   8.676  1.00 94.06           H  
ATOM   2154  CG2 ILE A 151     -10.131  -9.430   7.673  1.00 94.06           C  
ATOM   2155 HG21 ILE A 151     -10.208  -8.393   7.345  1.00 94.06           H  
ATOM   2156 HG22 ILE A 151      -9.431  -9.962   7.028  1.00 94.06           H  
ATOM   2157 HG23 ILE A 151      -9.736  -9.458   8.688  1.00 94.06           H  
ATOM   2158  CD1 ILE A 151     -12.074 -10.008  10.107  1.00 94.06           C  
ATOM   2159 HD11 ILE A 151     -11.142  -9.560  10.451  1.00 94.06           H  
ATOM   2160 HD12 ILE A 151     -12.877  -9.736  10.792  1.00 94.06           H  
ATOM   2161 HD13 ILE A 151     -11.985 -11.095  10.109  1.00 94.06           H  
ATOM   2162  N   ASP A 152     -11.034 -11.670   4.855  1.00 95.38           N  
ATOM   2163  H   ASP A 152     -11.477 -12.315   5.495  1.00 95.38           H  
ATOM   2164  CA  ASP A 152     -10.111 -12.228   3.864  1.00 95.38           C  
ATOM   2165  HA  ASP A 152      -9.133 -11.769   4.004  1.00 95.38           H  
ATOM   2166  C   ASP A 152     -10.543 -11.919   2.424  1.00 95.38           C  
ATOM   2167  CB  ASP A 152      -9.961 -13.744   4.087  1.00 95.38           C  
ATOM   2168  HB2 ASP A 152     -10.945 -14.214   4.082  1.00 95.38           H  
ATOM   2169  HB3 ASP A 152      -9.386 -14.158   3.258  1.00 95.38           H  
ATOM   2170  O   ASP A 152      -9.698 -11.606   1.588  1.00 95.38           O  
ATOM   2171  CG  ASP A 152      -9.231 -14.096   5.389  1.00 95.38           C  
ATOM   2172  OD1 ASP A 152      -8.834 -13.181   6.149  1.00 95.38           O  
ATOM   2173  OD2 ASP A 152      -8.957 -15.292   5.638  1.00 95.38           O  
ATOM   2174  N   GLU A 153     -11.844 -11.945   2.123  1.00 92.01           N  
ATOM   2175  H   GLU A 153     -12.484 -12.257   2.839  1.00 92.01           H  
ATOM   2176  CA  GLU A 153     -12.408 -11.557   0.822  1.00 92.01           C  
ATOM   2177  HA  GLU A 153     -11.887 -12.099   0.032  1.00 92.01           H  
ATOM   2178  C   GLU A 153     -12.210 -10.058   0.534  1.00 92.01           C  
ATOM   2179  CB  GLU A 153     -13.902 -11.938   0.769  1.00 92.01           C  
ATOM   2180  HB2 GLU A 153     -14.362 -11.433  -0.080  1.00 92.01           H  
ATOM   2181  HB3 GLU A 153     -14.391 -11.595   1.681  1.00 92.01           H  
ATOM   2182  O   GLU A 153     -11.858  -9.682  -0.591  1.00 92.01           O  
ATOM   2183  CG  GLU A 153     -14.108 -13.457   0.594  1.00 92.01           C  
ATOM   2184  HG2 GLU A 153     -13.683 -13.746  -0.367  1.00 92.01           H  
ATOM   2185  HG3 GLU A 153     -13.548 -13.990   1.362  1.00 92.01           H  
ATOM   2186  CD  GLU A 153     -15.580 -13.918   0.645  1.00 92.01           C  
ATOM   2187  OE1 GLU A 153     -15.804 -15.147   0.496  1.00 92.01           O  
ATOM   2188  OE2 GLU A 153     -16.487 -13.073   0.806  1.00 92.01           O  
ATOM   2189  N   TYR A 154     -12.352  -9.201   1.552  1.00 91.50           N  
ATOM   2190  H   TYR A 154     -12.631  -9.565   2.452  1.00 91.50           H  
ATOM   2191  CA  TYR A 154     -12.050  -7.773   1.438  1.00 91.50           C  
ATOM   2192  HA  TYR A 154     -12.624  -7.362   0.608  1.00 91.50           H  
ATOM   2193  C   TYR A 154     -10.569  -7.537   1.118  1.00 91.50           C  
ATOM   2194  CB  TYR A 154     -12.475  -7.054   2.723  1.00 91.50           C  
ATOM   2195  HB2 TYR A 154     -12.054  -7.575   3.583  1.00 91.50           H  
ATOM   2196  HB3 TYR A 154     -13.559  -7.117   2.807  1.00 91.50           H  
ATOM   2197  O   TYR A 154     -10.247  -6.935   0.094  1.00 91.50           O  
ATOM   2198  CG  TYR A 154     -12.061  -5.597   2.782  1.00 91.50           C  
ATOM   2199  CD1 TYR A 154     -11.184  -5.154   3.791  1.00 91.50           C  
ATOM   2200  HD1 TYR A 154     -10.793  -5.854   4.514  1.00 91.50           H  
ATOM   2201  CD2 TYR A 154     -12.510  -4.696   1.796  1.00 91.50           C  
ATOM   2202  HD2 TYR A 154     -13.130  -5.039   0.981  1.00 91.50           H  
ATOM   2203  CE1 TYR A 154     -10.794  -3.803   3.843  1.00 91.50           C  
ATOM   2204  HE1 TYR A 154     -10.108  -3.474   4.610  1.00 91.50           H  
ATOM   2205  CE2 TYR A 154     -12.108  -3.349   1.839  1.00 91.50           C  
ATOM   2206  HE2 TYR A 154     -12.406  -2.662   1.061  1.00 91.50           H  
ATOM   2207  OH  TYR A 154     -10.947  -1.576   2.951  1.00 91.50           O  
ATOM   2208  HH  TYR A 154     -10.429  -1.408   3.742  1.00 91.50           H  
ATOM   2209  CZ  TYR A 154     -11.274  -2.892   2.876  1.00 91.50           C  
ATOM   2210  N   TYR A 155      -9.658  -8.086   1.922  1.00 93.83           N  
ATOM   2211  H   TYR A 155      -9.967  -8.589   2.741  1.00 93.83           H  
ATOM   2212  CA  TYR A 155      -8.223  -7.912   1.697  1.00 93.83           C  
ATOM   2213  HA  TYR A 155      -8.035  -6.846   1.562  1.00 93.83           H  
ATOM   2214  C   TYR A 155      -7.724  -8.580   0.409  1.00 93.83           C  
ATOM   2215  CB  TYR A 155      -7.464  -8.372   2.943  1.00 93.83           C  
ATOM   2216  HB2 TYR A 155      -6.430  -8.581   2.670  1.00 93.83           H  
ATOM   2217  HB3 TYR A 155      -7.895  -9.298   3.324  1.00 93.83           H  
ATOM   2218  O   TYR A 155      -6.878  -8.010  -0.278  1.00 93.83           O  
ATOM   2219  CG  TYR A 155      -7.443  -7.310   4.023  1.00 93.83           C  
ATOM   2220  CD1 TYR A 155      -6.741  -6.119   3.780  1.00 93.83           C  
ATOM   2221  HD1 TYR A 155      -6.282  -5.961   2.815  1.00 93.83           H  
ATOM   2222  CD2 TYR A 155      -8.090  -7.500   5.257  1.00 93.83           C  
ATOM   2223  HD2 TYR A 155      -8.632  -8.416   5.440  1.00 93.83           H  
ATOM   2224  CE1 TYR A 155      -6.636  -5.135   4.773  1.00 93.83           C  
ATOM   2225  HE1 TYR A 155      -6.064  -4.240   4.578  1.00 93.83           H  
ATOM   2226  CE2 TYR A 155      -8.008  -6.505   6.252  1.00 93.83           C  
ATOM   2227  HE2 TYR A 155      -8.479  -6.644   7.214  1.00 93.83           H  
ATOM   2228  OH  TYR A 155      -7.203  -4.356   6.960  1.00 93.83           O  
ATOM   2229  HH  TYR A 155      -6.769  -3.584   6.590  1.00 93.83           H  
ATOM   2230  CZ  TYR A 155      -7.274  -5.325   6.014  1.00 93.83           C  
ATOM   2231  N   THR A 156      -8.317  -9.705  -0.002  1.00 92.70           N  
ATOM   2232  H   THR A 156      -8.983 -10.145   0.617  1.00 92.70           H  
ATOM   2233  CA  THR A 156      -8.061 -10.319  -1.319  1.00 92.70           C  
ATOM   2234  HA  THR A 156      -6.995 -10.531  -1.408  1.00 92.70           H  
ATOM   2235  C   THR A 156      -8.456  -9.393  -2.471  1.00 92.70           C  
ATOM   2236  CB  THR A 156      -8.826 -11.642  -1.477  1.00 92.70           C  
ATOM   2237  HB  THR A 156      -9.894 -11.466  -1.351  1.00 92.70           H  
ATOM   2238  O   THR A 156      -7.834  -9.434  -3.531  1.00 92.70           O  
ATOM   2239  CG2 THR A 156      -8.593 -12.303  -2.834  1.00 92.70           C  
ATOM   2240 HG21 THR A 156      -7.526 -12.293  -3.058  1.00 92.70           H  
ATOM   2241 HG22 THR A 156      -8.949 -13.333  -2.818  1.00 92.70           H  
ATOM   2242 HG23 THR A 156      -9.137 -11.758  -3.605  1.00 92.70           H  
ATOM   2243  OG1 THR A 156      -8.408 -12.573  -0.516  1.00 92.70           O  
ATOM   2244  HG1 THR A 156      -8.734 -12.247   0.326  1.00 92.70           H  
ATOM   2245  N   THR A 157      -9.476  -8.547  -2.302  1.00 88.21           N  
ATOM   2246  H   THR A 157      -9.943  -8.518  -1.407  1.00 88.21           H  
ATOM   2247  CA  THR A 157      -9.875  -7.574  -3.333  1.00 88.21           C  
ATOM   2248  HA  THR A 157      -9.972  -8.095  -4.286  1.00 88.21           H  
ATOM   2249  C   THR A 157      -8.794  -6.509  -3.518  1.00 88.21           C  
ATOM   2250  CB  THR A 157     -11.243  -6.952  -3.010  1.00 88.21           C  
ATOM   2251  HB  THR A 157     -11.204  -6.408  -2.066  1.00 88.21           H  
ATOM   2252  O   THR A 157      -8.378  -6.252  -4.648  1.00 88.21           O  
ATOM   2253  CG2 THR A 157     -11.719  -5.994  -4.100  1.00 88.21           C  
ATOM   2254 HG21 THR A 157     -12.733  -5.663  -3.875  1.00 88.21           H  
ATOM   2255 HG22 THR A 157     -11.073  -5.117  -4.139  1.00 88.21           H  
ATOM   2256 HG23 THR A 157     -11.704  -6.500  -5.065  1.00 88.21           H  
ATOM   2257  OG1 THR A 157     -12.200  -7.988  -2.920  1.00 88.21           O  
ATOM   2258  HG1 THR A 157     -12.053  -8.465  -2.100  1.00 88.21           H  
ATOM   2259  N   ILE A 158      -8.261  -5.970  -2.416  1.00 89.33           N  
ATOM   2260  H   ILE A 158      -8.639  -6.243  -1.520  1.00 89.33           H  
ATOM   2261  CA  ILE A 158      -7.142  -5.014  -2.436  1.00 89.33           C  
ATOM   2262  HA  ILE A 158      -7.413  -4.188  -3.094  1.00 89.33           H  
ATOM   2263  C   ILE A 158      -5.876  -5.668  -3.014  1.00 89.33           C  
ATOM   2264  CB  ILE A 158      -6.878  -4.433  -1.025  1.00 89.33           C  
ATOM   2265  HB  ILE A 158      -6.464  -5.218  -0.392  1.00 89.33           H  
ATOM   2266  O   ILE A 158      -5.221  -5.101  -3.885  1.00 89.33           O  
ATOM   2267  CG1 ILE A 158      -8.183  -3.954  -0.351  1.00 89.33           C  
ATOM   2268 HG12 ILE A 158      -8.812  -4.821  -0.148  1.00 89.33           H  
ATOM   2269 HG13 ILE A 158      -8.730  -3.313  -1.043  1.00 89.33           H  
ATOM   2270  CG2 ILE A 158      -5.838  -3.302  -1.144  1.00 89.33           C  
ATOM   2271 HG21 ILE A 158      -5.581  -2.907  -0.161  1.00 89.33           H  
ATOM   2272 HG22 ILE A 158      -6.232  -2.504  -1.773  1.00 89.33           H  
ATOM   2273 HG23 ILE A 158      -4.915  -3.670  -1.592  1.00 89.33           H  
ATOM   2274  CD1 ILE A 158      -8.000  -3.224   0.984  1.00 89.33           C  
ATOM   2275 HD11 ILE A 158      -8.980  -3.058   1.432  1.00 89.33           H  
ATOM   2276 HD12 ILE A 158      -7.397  -3.828   1.662  1.00 89.33           H  
ATOM   2277 HD13 ILE A 158      -7.528  -2.254   0.830  1.00 89.33           H  
ATOM   2278  N   GLU A 159      -5.563  -6.896  -2.599  1.00 91.73           N  
ATOM   2279  H   GLU A 159      -6.110  -7.303  -1.853  1.00 91.73           H  
ATOM   2280  CA  GLU A 159      -4.411  -7.658  -3.092  1.00 91.73           C  
ATOM   2281  HA  GLU A 159      -3.499  -7.090  -2.906  1.00 91.73           H  
ATOM   2282  C   GLU A 159      -4.509  -7.906  -4.606  1.00 91.73           C  
ATOM   2283  CB  GLU A 159      -4.332  -8.975  -2.309  1.00 91.73           C  
ATOM   2284  HB2 GLU A 159      -4.292  -8.757  -1.241  1.00 91.73           H  
ATOM   2285  HB3 GLU A 159      -5.233  -9.554  -2.513  1.00 91.73           H  
ATOM   2286  O   GLU A 159      -3.569  -7.618  -5.352  1.00 91.73           O  
ATOM   2287  CG  GLU A 159      -3.100  -9.803  -2.685  1.00 91.73           C  
ATOM   2288  HG2 GLU A 159      -2.205  -9.221  -2.465  1.00 91.73           H  
ATOM   2289  HG3 GLU A 159      -3.119 -10.008  -3.756  1.00 91.73           H  
ATOM   2290  CD  GLU A 159      -3.051 -11.143  -1.945  1.00 91.73           C  
ATOM   2291  OE1 GLU A 159      -1.924 -11.623  -1.705  1.00 91.73           O  
ATOM   2292  OE2 GLU A 159      -4.124 -11.751  -1.719  1.00 91.73           O  
ATOM   2293  N   LYS A 160      -5.678  -8.350  -5.091  1.00 87.98           N  
ATOM   2294  H   LYS A 160      -6.412  -8.565  -4.431  1.00 87.98           H  
ATOM   2295  CA  LYS A 160      -5.953  -8.488  -6.529  1.00 87.98           C  
ATOM   2296  HA  LYS A 160      -5.209  -9.159  -6.957  1.00 87.98           H  
ATOM   2297  C   LYS A 160      -5.783  -7.158  -7.256  1.00 87.98           C  
ATOM   2298  CB  LYS A 160      -7.359  -9.066  -6.777  1.00 87.98           C  
ATOM   2299  HB2 LYS A 160      -8.079  -8.573  -6.123  1.00 87.98           H  
ATOM   2300  HB3 LYS A 160      -7.646  -8.864  -7.809  1.00 87.98           H  
ATOM   2301  O   LYS A 160      -5.248  -7.174  -8.360  1.00 87.98           O  
ATOM   2302  CG  LYS A 160      -7.402 -10.587  -6.562  1.00 87.98           C  
ATOM   2303  HG2 LYS A 160      -7.054 -10.820  -5.556  1.00 87.98           H  
ATOM   2304  HG3 LYS A 160      -6.724 -11.061  -7.271  1.00 87.98           H  
ATOM   2305  CD  LYS A 160      -8.814 -11.169  -6.754  1.00 87.98           C  
ATOM   2306  HD2 LYS A 160      -9.498 -10.683  -6.058  1.00 87.98           H  
ATOM   2307  HD3 LYS A 160      -9.148 -11.000  -7.778  1.00 87.98           H  
ATOM   2308  CE  LYS A 160      -8.747 -12.671  -6.454  1.00 87.98           C  
ATOM   2309  HE2 LYS A 160      -8.365 -12.780  -5.438  1.00 87.98           H  
ATOM   2310  HE3 LYS A 160      -8.026 -13.133  -7.128  1.00 87.98           H  
ATOM   2311  NZ  LYS A 160     -10.038 -13.392  -6.553  1.00 87.98           N  
ATOM   2312  HZ1 LYS A 160      -9.909 -14.351  -6.263  1.00 87.98           H  
ATOM   2313  HZ2 LYS A 160     -10.384 -13.441  -7.500  1.00 87.98           H  
ATOM   2314  HZ3 LYS A 160     -10.728 -13.011  -5.921  1.00 87.98           H  
ATOM   2315  N   ASN A 161      -6.180  -6.027  -6.674  1.00 84.88           N  
ATOM   2316  H   ASN A 161      -6.637  -6.084  -5.775  1.00 84.88           H  
ATOM   2317  CA  ASN A 161      -6.006  -4.706  -7.284  1.00 84.88           C  
ATOM   2318  HA  ASN A 161      -6.376  -4.746  -8.309  1.00 84.88           H  
ATOM   2319  C   ASN A 161      -4.524  -4.284  -7.378  1.00 84.88           C  
ATOM   2320  CB  ASN A 161      -6.864  -3.686  -6.522  1.00 84.88           C  
ATOM   2321  HB2 ASN A 161      -6.680  -3.760  -5.450  1.00 84.88           H  
ATOM   2322  HB3 ASN A 161      -6.583  -2.682  -6.839  1.00 84.88           H  
ATOM   2323  O   ASN A 161      -4.110  -3.801  -8.434  1.00 84.88           O  
ATOM   2324  CG  ASN A 161      -8.354  -3.799  -6.781  1.00 84.88           C  
ATOM   2325  ND2 ASN A 161      -9.135  -3.144  -5.963  1.00 84.88           N  
ATOM   2326 HD21 ASN A 161      -8.734  -2.648  -5.180  1.00 84.88           H  
ATOM   2327 HD22 ASN A 161     -10.109  -3.049  -6.213  1.00 84.88           H  
ATOM   2328  OD1 ASN A 161      -8.820  -4.398  -7.744  1.00 84.88           O  
ATOM   2329  N   ILE A 162      -3.710  -4.538  -6.343  1.00 88.85           N  
ATOM   2330  H   ILE A 162      -4.123  -4.908  -5.499  1.00 88.85           H  
ATOM   2331  CA  ILE A 162      -2.247  -4.312  -6.358  1.00 88.85           C  
ATOM   2332  HA  ILE A 162      -2.057  -3.262  -6.579  1.00 88.85           H  
ATOM   2333  C   ILE A 162      -1.588  -5.139  -7.471  1.00 88.85           C  
ATOM   2334  CB  ILE A 162      -1.618  -4.642  -4.978  1.00 88.85           C  
ATOM   2335  HB  ILE A 162      -1.908  -5.653  -4.693  1.00 88.85           H  
ATOM   2336  O   ILE A 162      -0.858  -4.598  -8.306  1.00 88.85           O  
ATOM   2337  CG1 ILE A 162      -2.107  -3.661  -3.892  1.00 88.85           C  
ATOM   2338 HG12 ILE A 162      -3.183  -3.510  -3.982  1.00 88.85           H  
ATOM   2339 HG13 ILE A 162      -1.620  -2.700  -4.052  1.00 88.85           H  
ATOM   2340  CG2 ILE A 162      -0.078  -4.576  -5.041  1.00 88.85           C  
ATOM   2341 HG21 ILE A 162       0.358  -4.746  -4.056  1.00 88.85           H  
ATOM   2342 HG22 ILE A 162       0.233  -3.592  -5.391  1.00 88.85           H  
ATOM   2343 HG23 ILE A 162       0.315  -5.349  -5.702  1.00 88.85           H  
ATOM   2344  CD1 ILE A 162      -1.827  -4.131  -2.457  1.00 88.85           C  
ATOM   2345 HD11 ILE A 162      -0.757  -4.133  -2.248  1.00 88.85           H  
ATOM   2346 HD12 ILE A 162      -2.313  -3.455  -1.754  1.00 88.85           H  
ATOM   2347 HD13 ILE A 162      -2.227  -5.135  -2.313  1.00 88.85           H  
ATOM   2348  N   ILE A 163      -1.885  -6.442  -7.531  1.00 88.20           N  
ATOM   2349  H   ILE A 163      -2.473  -6.829  -6.807  1.00 88.20           H  
ATOM   2350  CA  ILE A 163      -1.352  -7.341  -8.567  1.00 88.20           C  
ATOM   2351  HA  ILE A 163      -0.264  -7.280  -8.554  1.00 88.20           H  
ATOM   2352  C   ILE A 163      -1.819  -6.877  -9.955  1.00 88.20           C  
ATOM   2353  CB  ILE A 163      -1.760  -8.805  -8.277  1.00 88.20           C  
ATOM   2354  HB  ILE A 163      -2.848  -8.862  -8.243  1.00 88.20           H  
ATOM   2355  O   ILE A 163      -1.017  -6.720 -10.870  1.00 88.20           O  
ATOM   2356  CG1 ILE A 163      -1.195  -9.297  -6.923  1.00 88.20           C  
ATOM   2357 HG12 ILE A 163      -1.324  -8.532  -6.157  1.00 88.20           H  
ATOM   2358 HG13 ILE A 163      -0.125  -9.476  -7.020  1.00 88.20           H  
ATOM   2359  CG2 ILE A 163      -1.253  -9.723  -9.406  1.00 88.20           C  
ATOM   2360 HG21 ILE A 163      -1.770  -9.507 -10.341  1.00 88.20           H  
ATOM   2361 HG22 ILE A 163      -0.182  -9.588  -9.554  1.00 88.20           H  
ATOM   2362 HG23 ILE A 163      -1.439 -10.769  -9.162  1.00 88.20           H  
ATOM   2363  CD1 ILE A 163      -1.865 -10.574  -6.401  1.00 88.20           C  
ATOM   2364 HD11 ILE A 163      -1.648 -11.422  -7.051  1.00 88.20           H  
ATOM   2365 HD12 ILE A 163      -1.477 -10.790  -5.405  1.00 88.20           H  
ATOM   2366 HD13 ILE A 163      -2.943 -10.429  -6.335  1.00 88.20           H  
ATOM   2367  N   THR A 164      -3.104  -6.554 -10.101  1.00 84.64           N  
ATOM   2368  H   THR A 164      -3.705  -6.685  -9.299  1.00 84.64           H  
ATOM   2369  CA  THR A 164      -3.713  -6.082 -11.354  1.00 84.64           C  
ATOM   2370  HA  THR A 164      -3.568  -6.851 -12.113  1.00 84.64           H  
ATOM   2371  C   THR A 164      -3.073  -4.786 -11.875  1.00 84.64           C  
ATOM   2372  CB  THR A 164      -5.225  -5.893 -11.134  1.00 84.64           C  
ATOM   2373  HB  THR A 164      -5.389  -5.250 -10.269  1.00 84.64           H  
ATOM   2374  O   THR A 164      -3.006  -4.610 -13.100  1.00 84.64           O  
ATOM   2375  CG2 THR A 164      -6.009  -5.331 -12.307  1.00 84.64           C  
ATOM   2376 HG21 THR A 164      -5.603  -4.365 -12.605  1.00 84.64           H  
ATOM   2377 HG22 THR A 164      -5.987  -6.064 -13.114  1.00 84.64           H  
ATOM   2378 HG23 THR A 164      -7.043  -5.183 -11.996  1.00 84.64           H  
ATOM   2379  OG1 THR A 164      -5.823  -7.146 -10.920  1.00 84.64           O  
ATOM   2380  HG1 THR A 164      -5.631  -7.358 -10.003  1.00 84.64           H  
ATOM   2381  N   HIS A 165      -2.600  -3.903 -10.982  1.00 86.76           N  
ATOM   2382  H   HIS A 165      -2.736  -4.096 -10.000  1.00 86.76           H  
ATOM   2383  CA  HIS A 165      -1.803  -2.720 -11.327  1.00 86.76           C  
ATOM   2384  HA  HIS A 165      -2.294  -2.201 -12.150  1.00 86.76           H  
ATOM   2385  C   HIS A 165      -0.401  -3.112 -11.808  1.00 86.76           C  
ATOM   2386  CB  HIS A 165      -1.720  -1.741 -10.141  1.00 86.76           C  
ATOM   2387  HB2 HIS A 165      -2.720  -1.570  -9.743  1.00 86.76           H  
ATOM   2388  HB3 HIS A 165      -1.117  -2.172  -9.342  1.00 86.76           H  
ATOM   2389  O   HIS A 165      -0.008  -2.699 -12.901  1.00 86.76           O  
ATOM   2390  CG  HIS A 165      -1.126  -0.410 -10.542  1.00 86.76           C  
ATOM   2391  CD2 HIS A 165       0.204  -0.076 -10.549  1.00 86.76           C  
ATOM   2392  HD2 HIS A 165       1.020  -0.705 -10.226  1.00 86.76           H  
ATOM   2393  ND1 HIS A 165      -1.810   0.677 -11.045  1.00 86.76           N  
ATOM   2394  HD1 HIS A 165      -2.809   0.829 -11.017  1.00 86.76           H  
ATOM   2395  CE1 HIS A 165      -0.913   1.628 -11.353  1.00 86.76           C  
ATOM   2396  HE1 HIS A 165      -1.151   2.619 -11.709  1.00 86.76           H  
ATOM   2397  NE2 HIS A 165       0.330   1.204 -11.095  1.00 86.76           N  
ATOM   2398  N   LEU A 166       0.312  -3.971 -11.066  1.00 87.63           N  
ATOM   2399  H   LEU A 166      -0.074  -4.289 -10.188  1.00 87.63           H  
ATOM   2400  CA  LEU A 166       1.637  -4.464 -11.462  1.00 87.63           C  
ATOM   2401  HA  LEU A 166       2.325  -3.619 -11.478  1.00 87.63           H  
ATOM   2402  C   LEU A 166       1.611  -5.084 -12.858  1.00 87.63           C  
ATOM   2403  CB  LEU A 166       2.144  -5.516 -10.460  1.00 87.63           C  
ATOM   2404  HB2 LEU A 166       1.413  -6.321 -10.384  1.00 87.63           H  
ATOM   2405  HB3 LEU A 166       2.232  -5.070  -9.470  1.00 87.63           H  
ATOM   2406  O   LEU A 166       2.420  -4.729 -13.708  1.00 87.63           O  
ATOM   2407  CG  LEU A 166       3.495  -6.141 -10.859  1.00 87.63           C  
ATOM   2408  HG  LEU A 166       3.385  -6.694 -11.792  1.00 87.63           H  
ATOM   2409  CD1 LEU A 166       4.625  -5.126 -11.023  1.00 87.63           C  
ATOM   2410 HD11 LEU A 166       5.560  -5.638 -11.247  1.00 87.63           H  
ATOM   2411 HD12 LEU A 166       4.739  -4.554 -10.102  1.00 87.63           H  
ATOM   2412 HD13 LEU A 166       4.392  -4.443 -11.841  1.00 87.63           H  
ATOM   2413  CD2 LEU A 166       3.912  -7.129  -9.786  1.00 87.63           C  
ATOM   2414 HD21 LEU A 166       4.059  -6.593  -8.849  1.00 87.63           H  
ATOM   2415 HD22 LEU A 166       3.127  -7.876  -9.667  1.00 87.63           H  
ATOM   2416 HD23 LEU A 166       4.839  -7.626 -10.073  1.00 87.63           H  
ATOM   2417  N   GLU A 167       0.664  -5.981 -13.123  1.00 85.63           N  
ATOM   2418  H   GLU A 167       0.059  -6.274 -12.369  1.00 85.63           H  
ATOM   2419  CA  GLU A 167       0.522  -6.614 -14.434  1.00 85.63           C  
ATOM   2420  HA  GLU A 167       1.423  -7.177 -14.678  1.00 85.63           H  
ATOM   2421  C   GLU A 167       0.257  -5.585 -15.545  1.00 85.63           C  
ATOM   2422  CB  GLU A 167      -0.658  -7.574 -14.417  1.00 85.63           C  
ATOM   2423  HB2 GLU A 167      -1.554  -7.005 -14.168  1.00 85.63           H  
ATOM   2424  HB3 GLU A 167      -0.765  -7.965 -15.429  1.00 85.63           H  
ATOM   2425  O   GLU A 167       0.609  -5.787 -16.705  1.00 85.63           O  
ATOM   2426  CG  GLU A 167      -0.538  -8.777 -13.476  1.00 85.63           C  
ATOM   2427  HG2 GLU A 167      -0.486  -8.452 -12.437  1.00 85.63           H  
ATOM   2428  HG3 GLU A 167       0.388  -9.310 -13.692  1.00 85.63           H  
ATOM   2429  CD  GLU A 167      -1.746  -9.702 -13.664  1.00 85.63           C  
ATOM   2430  OE1 GLU A 167      -1.586 -10.905 -13.357  1.00 85.63           O  
ATOM   2431  OE2 GLU A 167      -2.784  -9.200 -14.182  1.00 85.63           O  
ATOM   2432  N   ALA A 168      -0.389  -4.460 -15.226  1.00 84.07           N  
ATOM   2433  H   ALA A 168      -0.563  -4.274 -14.248  1.00 84.07           H  
ATOM   2434  CA  ALA A 168      -0.589  -3.376 -16.178  1.00 84.07           C  
ATOM   2435  HA  ALA A 168      -0.950  -3.796 -17.117  1.00 84.07           H  
ATOM   2436  C   ALA A 168       0.748  -2.697 -16.512  1.00 84.07           C  
ATOM   2437  CB  ALA A 168      -1.673  -2.436 -15.632  1.00 84.07           C  
ATOM   2438  HB1 ALA A 168      -2.435  -3.013 -15.107  1.00 84.07           H  
ATOM   2439  HB2 ALA A 168      -2.148  -1.890 -16.448  1.00 84.07           H  
ATOM   2440  HB3 ALA A 168      -1.239  -1.722 -14.933  1.00 84.07           H  
ATOM   2441  O   ALA A 168       1.084  -2.592 -17.695  1.00 84.07           O  
ATOM   2442  N   GLN A 169       1.542  -2.348 -15.495  1.00 87.74           N  
ATOM   2443  H   GLN A 169       1.210  -2.486 -14.551  1.00 87.74           H  
ATOM   2444  CA  GLN A 169       2.896  -1.819 -15.681  1.00 87.74           C  
ATOM   2445  HA  GLN A 169       2.833  -0.917 -16.291  1.00 87.74           H  
ATOM   2446  C   GLN A 169       3.795  -2.817 -16.434  1.00 87.74           C  
ATOM   2447  CB  GLN A 169       3.517  -1.452 -14.319  1.00 87.74           C  
ATOM   2448  HB2 GLN A 169       3.599  -2.350 -13.707  1.00 87.74           H  
ATOM   2449  HB3 GLN A 169       4.526  -1.081 -14.496  1.00 87.74           H  
ATOM   2450  O   GLN A 169       4.513  -2.438 -17.357  1.00 87.74           O  
ATOM   2451  CG  GLN A 169       2.747  -0.389 -13.510  1.00 87.74           C  
ATOM   2452  HG2 GLN A 169       3.262  -0.241 -12.561  1.00 87.74           H  
ATOM   2453  HG3 GLN A 169       1.741  -0.743 -13.288  1.00 87.74           H  
ATOM   2454  CD  GLN A 169       2.661   0.978 -14.177  1.00 87.74           C  
ATOM   2455  NE2 GLN A 169       1.824   1.860 -13.682  1.00 87.74           N  
ATOM   2456 HE21 GLN A 169       1.867   2.791 -14.069  1.00 87.74           H  
ATOM   2457 HE22 GLN A 169       1.361   1.668 -12.806  1.00 87.74           H  
ATOM   2458  OE1 GLN A 169       3.336   1.275 -15.150  1.00 87.74           O  
ATOM   2459  N   GLN A 170       3.708  -4.113 -16.117  1.00 87.94           N  
ATOM   2460  H   GLN A 170       3.124  -4.360 -15.331  1.00 87.94           H  
ATOM   2461  CA  GLN A 170       4.415  -5.187 -16.822  1.00 87.94           C  
ATOM   2462  HA  GLN A 170       5.489  -5.006 -16.764  1.00 87.94           H  
ATOM   2463  C   GLN A 170       4.038  -5.265 -18.306  1.00 87.94           C  
ATOM   2464  CB  GLN A 170       4.101  -6.542 -16.182  1.00 87.94           C  
ATOM   2465  HB2 GLN A 170       4.432  -7.328 -16.860  1.00 87.94           H  
ATOM   2466  HB3 GLN A 170       3.020  -6.635 -16.078  1.00 87.94           H  
ATOM   2467  O   GLN A 170       4.932  -5.358 -19.145  1.00 87.94           O  
ATOM   2468  CG  GLN A 170       4.772  -6.790 -14.825  1.00 87.94           C  
ATOM   2469  HG2 GLN A 170       5.853  -6.758 -14.961  1.00 87.94           H  
ATOM   2470  HG3 GLN A 170       4.502  -6.013 -14.110  1.00 87.94           H  
ATOM   2471  CD  GLN A 170       4.367  -8.149 -14.252  1.00 87.94           C  
ATOM   2472  NE2 GLN A 170       5.070  -8.678 -13.280  1.00 87.94           N  
ATOM   2473 HE21 GLN A 170       5.884  -8.201 -12.921  1.00 87.94           H  
ATOM   2474 HE22 GLN A 170       4.682  -9.528 -12.895  1.00 87.94           H  
ATOM   2475  OE1 GLN A 170       3.431  -8.789 -14.690  1.00 87.94           O  
ATOM   2476  N   ARG A 171       2.744  -5.213 -18.653  1.00 85.77           N  
ATOM   2477  H   ARG A 171       2.054  -5.190 -17.915  1.00 85.77           H  
ATOM   2478  CA  ARG A 171       2.288  -5.258 -20.054  1.00 85.77           C  
ATOM   2479  HA  ARG A 171       2.733  -6.129 -20.536  1.00 85.77           H  
ATOM   2480  C   ARG A 171       2.782  -4.057 -20.858  1.00 85.77           C  
ATOM   2481  CB  ARG A 171       0.758  -5.385 -20.126  1.00 85.77           C  
ATOM   2482  HB2 ARG A 171       0.307  -4.684 -19.423  1.00 85.77           H  
ATOM   2483  HB3 ARG A 171       0.431  -5.117 -21.131  1.00 85.77           H  
ATOM   2484  O   ARG A 171       3.281  -4.257 -21.963  1.00 85.77           O  
ATOM   2485  CG  ARG A 171       0.276  -6.819 -19.838  1.00 85.77           C  
ATOM   2486  HG2 ARG A 171       0.622  -7.142 -18.856  1.00 85.77           H  
ATOM   2487  HG3 ARG A 171       0.707  -7.491 -20.580  1.00 85.77           H  
ATOM   2488  CD  ARG A 171      -1.255  -6.942 -19.906  1.00 85.77           C  
ATOM   2489  HD2 ARG A 171      -1.595  -6.593 -20.881  1.00 85.77           H  
ATOM   2490  HD3 ARG A 171      -1.520  -7.996 -19.823  1.00 85.77           H  
ATOM   2491  NE  ARG A 171      -1.914  -6.154 -18.842  1.00 85.77           N  
ATOM   2492  HE  ARG A 171      -1.841  -5.151 -18.927  1.00 85.77           H  
ATOM   2493  NH1 ARG A 171      -2.476  -7.895 -17.416  1.00 85.77           N  
ATOM   2494 HH11 ARG A 171      -2.696  -8.262 -16.501  1.00 85.77           H  
ATOM   2495 HH12 ARG A 171      -1.980  -8.560 -17.992  1.00 85.77           H  
ATOM   2496  NH2 ARG A 171      -2.734  -5.831 -16.731  1.00 85.77           N  
ATOM   2497 HH21 ARG A 171      -2.326  -4.907 -16.758  1.00 85.77           H  
ATOM   2498 HH22 ARG A 171      -2.719  -6.296 -15.835  1.00 85.77           H  
ATOM   2499  CZ  ARG A 171      -2.369  -6.633 -17.692  1.00 85.77           C  
ATOM   2500  N   GLN A 172       2.709  -2.839 -20.311  1.00 87.26           N  
ATOM   2501  H   GLN A 172       2.289  -2.734 -19.399  1.00 87.26           H  
ATOM   2502  CA  GLN A 172       3.242  -1.651 -20.994  1.00 87.26           C  
ATOM   2503  HA  GLN A 172       2.860  -1.660 -22.015  1.00 87.26           H  
ATOM   2504  C   GLN A 172       4.775  -1.701 -21.097  1.00 87.26           C  
ATOM   2505  CB  GLN A 172       2.731  -0.371 -20.304  1.00 87.26           C  
ATOM   2506  HB2 GLN A 172       1.643  -0.406 -20.253  1.00 87.26           H  
ATOM   2507  HB3 GLN A 172       3.109  -0.352 -19.282  1.00 87.26           H  
ATOM   2508  O   GLN A 172       5.342  -1.342 -22.128  1.00 87.26           O  
ATOM   2509  CG  GLN A 172       3.143   0.945 -21.005  1.00 87.26           C  
ATOM   2510  HG2 GLN A 172       2.820   1.780 -20.384  1.00 87.26           H  
ATOM   2511  HG3 GLN A 172       4.230   0.994 -21.081  1.00 87.26           H  
ATOM   2512  CD  GLN A 172       2.569   1.151 -22.408  1.00 87.26           C  
ATOM   2513  NE2 GLN A 172       2.875   2.242 -23.079  1.00 87.26           N  
ATOM   2514 HE21 GLN A 172       2.467   2.338 -23.998  1.00 87.26           H  
ATOM   2515 HE22 GLN A 172       3.366   3.014 -22.651  1.00 87.26           H  
ATOM   2516  OE1 GLN A 172       1.851   0.327 -22.957  1.00 87.26           O  
ATOM   2517  N   PHE A 173       5.460  -2.239 -20.084  1.00 90.23           N  
ATOM   2518  H   PHE A 173       4.972  -2.472 -19.232  1.00 90.23           H  
ATOM   2519  CA  PHE A 173       6.902  -2.464 -20.143  1.00 90.23           C  
ATOM   2520  HA  PHE A 173       7.375  -1.517 -20.404  1.00 90.23           H  
ATOM   2521  C   PHE A 173       7.307  -3.466 -21.240  1.00 90.23           C  
ATOM   2522  CB  PHE A 173       7.410  -2.886 -18.759  1.00 90.23           C  
ATOM   2523  HB2 PHE A 173       6.794  -3.707 -18.392  1.00 90.23           H  
ATOM   2524  HB3 PHE A 173       7.297  -2.051 -18.068  1.00 90.23           H  
ATOM   2525  O   PHE A 173       8.179  -3.157 -22.055  1.00 90.23           O  
ATOM   2526  CG  PHE A 173       8.857  -3.329 -18.750  1.00 90.23           C  
ATOM   2527  CD1 PHE A 173       9.238  -4.475 -18.028  1.00 90.23           C  
ATOM   2528  HD1 PHE A 173       8.503  -5.018 -17.452  1.00 90.23           H  
ATOM   2529  CD2 PHE A 173       9.812  -2.630 -19.512  1.00 90.23           C  
ATOM   2530  HD2 PHE A 173       9.537  -1.757 -20.084  1.00 90.23           H  
ATOM   2531  CE1 PHE A 173      10.572  -4.913 -18.064  1.00 90.23           C  
ATOM   2532  HE1 PHE A 173      10.867  -5.791 -17.508  1.00 90.23           H  
ATOM   2533  CE2 PHE A 173      11.133  -3.083 -19.569  1.00 90.23           C  
ATOM   2534  HE2 PHE A 173      11.851  -2.563 -20.187  1.00 90.23           H  
ATOM   2535  CZ  PHE A 173      11.515  -4.210 -18.835  1.00 90.23           C  
ATOM   2536  HZ  PHE A 173      12.550  -4.516 -18.872  1.00 90.23           H  
ATOM   2537  N   VAL A 174       6.653  -4.631 -21.312  1.00 89.38           N  
ATOM   2538  H   VAL A 174       5.951  -4.830 -20.614  1.00 89.38           H  
ATOM   2539  CA  VAL A 174       6.878  -5.612 -22.390  1.00 89.38           C  
ATOM   2540  HA  VAL A 174       7.936  -5.874 -22.406  1.00 89.38           H  
ATOM   2541  C   VAL A 174       6.568  -4.990 -23.753  1.00 89.38           C  
ATOM   2542  CB  VAL A 174       6.072  -6.906 -22.151  1.00 89.38           C  
ATOM   2543  HB  VAL A 174       5.031  -6.652 -21.953  1.00 89.38           H  
ATOM   2544  O   VAL A 174       7.351  -5.170 -24.679  1.00 89.38           O  
ATOM   2545  CG1 VAL A 174       6.120  -7.877 -23.339  1.00 89.38           C  
ATOM   2546 HG11 VAL A 174       5.632  -7.437 -24.209  1.00 89.38           H  
ATOM   2547 HG12 VAL A 174       7.154  -8.099 -23.604  1.00 89.38           H  
ATOM   2548 HG13 VAL A 174       5.595  -8.800 -23.093  1.00 89.38           H  
ATOM   2549  CG2 VAL A 174       6.638  -7.671 -20.944  1.00 89.38           C  
ATOM   2550 HG21 VAL A 174       6.640  -7.034 -20.059  1.00 89.38           H  
ATOM   2551 HG22 VAL A 174       7.660  -7.987 -21.154  1.00 89.38           H  
ATOM   2552 HG23 VAL A 174       6.022  -8.546 -20.738  1.00 89.38           H  
ATOM   2553  N   HIS A 175       5.513  -4.174 -23.867  1.00 88.52           N  
ATOM   2554  H   HIS A 175       4.887  -4.065 -23.082  1.00 88.52           H  
ATOM   2555  CA  HIS A 175       5.215  -3.452 -25.104  1.00 88.52           C  
ATOM   2556  HA  HIS A 175       5.100  -4.192 -25.895  1.00 88.52           H  
ATOM   2557  C   HIS A 175       6.360  -2.519 -25.534  1.00 88.52           C  
ATOM   2558  CB  HIS A 175       3.889  -2.689 -24.967  1.00 88.52           C  
ATOM   2559  HB2 HIS A 175       3.957  -1.971 -24.150  1.00 88.52           H  
ATOM   2560  HB3 HIS A 175       3.090  -3.393 -24.733  1.00 88.52           H  
ATOM   2561  O   HIS A 175       6.785  -2.579 -26.687  1.00 88.52           O  
ATOM   2562  CG  HIS A 175       3.527  -1.947 -26.229  1.00 88.52           C  
ATOM   2563  CD2 HIS A 175       3.342  -0.597 -26.367  1.00 88.52           C  
ATOM   2564  HD2 HIS A 175       3.385   0.135 -25.574  1.00 88.52           H  
ATOM   2565  ND1 HIS A 175       3.410  -2.505 -27.481  1.00 88.52           N  
ATOM   2566  HD1 HIS A 175       3.537  -3.484 -27.697  1.00 88.52           H  
ATOM   2567  CE1 HIS A 175       3.160  -1.516 -28.354  1.00 88.52           C  
ATOM   2568  HE1 HIS A 175       3.029  -1.640 -29.419  1.00 88.52           H  
ATOM   2569  NE2 HIS A 175       3.118  -0.334 -27.726  1.00 88.52           N  
ATOM   2570  N   MET A 176       6.920  -1.704 -24.632  1.00 90.56           N  
ATOM   2571  H   MET A 176       6.534  -1.671 -23.699  1.00 90.56           H  
ATOM   2572  CA  MET A 176       8.079  -0.860 -24.966  1.00 90.56           C  
ATOM   2573  HA  MET A 176       7.819  -0.226 -25.813  1.00 90.56           H  
ATOM   2574  C   MET A 176       9.308  -1.690 -25.375  1.00 90.56           C  
ATOM   2575  CB  MET A 176       8.460   0.041 -23.787  1.00 90.56           C  
ATOM   2576  HB2 MET A 176       9.373   0.568 -24.063  1.00 90.56           H  
ATOM   2577  HB3 MET A 176       8.661  -0.577 -22.912  1.00 90.56           H  
ATOM   2578  O   MET A 176      10.044  -1.296 -26.283  1.00 90.56           O  
ATOM   2579  CG  MET A 176       7.417   1.106 -23.438  1.00 90.56           C  
ATOM   2580  HG2 MET A 176       6.494   0.627 -23.112  1.00 90.56           H  
ATOM   2581  HG3 MET A 176       7.199   1.678 -24.339  1.00 90.56           H  
ATOM   2582  SD  MET A 176       7.959   2.272 -22.155  1.00 90.56           S  
ATOM   2583  CE  MET A 176       8.121   1.165 -20.732  1.00 90.56           C  
ATOM   2584  HE1 MET A 176       8.943   0.467 -20.893  1.00 90.56           H  
ATOM   2585  HE2 MET A 176       8.322   1.753 -19.837  1.00 90.56           H  
ATOM   2586  HE3 MET A 176       7.188   0.617 -20.601  1.00 90.56           H  
ATOM   2587  N   ALA A 177       9.531  -2.844 -24.738  1.00 90.16           N  
ATOM   2588  H   ALA A 177       8.901  -3.119 -23.998  1.00 90.16           H  
ATOM   2589  CA  ALA A 177      10.632  -3.741 -25.079  1.00 90.16           C  
ATOM   2590  HA  ALA A 177      11.549  -3.155 -25.131  1.00 90.16           H  
ATOM   2591  C   ALA A 177      10.455  -4.402 -26.459  1.00 90.16           C  
ATOM   2592  CB  ALA A 177      10.801  -4.765 -23.958  1.00 90.16           C  
ATOM   2593  HB1 ALA A 177      11.696  -5.353 -24.163  1.00 90.16           H  
ATOM   2594  HB2 ALA A 177      10.911  -4.256 -23.001  1.00 90.16           H  
ATOM   2595  HB3 ALA A 177       9.937  -5.428 -23.919  1.00 90.16           H  
ATOM   2596  O   ALA A 177      11.396  -4.386 -27.250  1.00 90.16           O  
ATOM   2597  N   ASP A 178       9.254  -4.883 -26.796  1.00 88.96           N  
ATOM   2598  H   ASP A 178       8.536  -4.917 -26.087  1.00 88.96           H  
ATOM   2599  CA  ASP A 178       8.924  -5.415 -28.128  1.00 88.96           C  
ATOM   2600  HA  ASP A 178       9.545  -6.286 -28.339  1.00 88.96           H  
ATOM   2601  C   ASP A 178       9.177  -4.373 -29.234  1.00 88.96           C  
ATOM   2602  CB  ASP A 178       7.437  -5.826 -28.182  1.00 88.96           C  
ATOM   2603  HB2 ASP A 178       7.138  -5.878 -29.229  1.00 88.96           H  
ATOM   2604  HB3 ASP A 178       6.831  -5.048 -27.717  1.00 88.96           H  
ATOM   2605  O   ASP A 178       9.662  -4.696 -30.321  1.00 88.96           O  
ATOM   2606  CG  ASP A 178       7.088  -7.184 -27.559  1.00 88.96           C  
ATOM   2607  OD1 ASP A 178       7.967  -8.075 -27.527  1.00 88.96           O  
ATOM   2608  OD2 ASP A 178       5.889  -7.363 -27.241  1.00 88.96           O  
ATOM   2609  N   GLN A 179       8.866  -3.102 -28.961  1.00 90.62           N  
ATOM   2610  H   GLN A 179       8.456  -2.905 -28.060  1.00 90.62           H  
ATOM   2611  CA  GLN A 179       9.042  -1.999 -29.912  1.00 90.62           C  
ATOM   2612  HA  GLN A 179       8.679  -2.320 -30.888  1.00 90.62           H  
ATOM   2613  C   GLN A 179      10.523  -1.638 -30.097  1.00 90.62           C  
ATOM   2614  CB  GLN A 179       8.193  -0.801 -29.454  1.00 90.62           C  
ATOM   2615  HB2 GLN A 179       8.472  -0.530 -28.436  1.00 90.62           H  
ATOM   2616  HB3 GLN A 179       8.386   0.056 -30.100  1.00 90.62           H  
ATOM   2617  O   GLN A 179      10.960  -1.411 -31.227  1.00 90.62           O  
ATOM   2618  CG  GLN A 179       6.691  -1.143 -29.488  1.00 90.62           C  
ATOM   2619  HG2 GLN A 179       6.123  -0.418 -28.905  1.00 90.62           H  
ATOM   2620  HG3 GLN A 179       6.519  -2.105 -29.005  1.00 90.62           H  
ATOM   2621  CD  GLN A 179       6.111  -1.239 -30.893  1.00 90.62           C  
ATOM   2622  NE2 GLN A 179       5.379  -2.292 -31.183  1.00 90.62           N  
ATOM   2623 HE21 GLN A 179       5.013  -2.331 -32.124  1.00 90.62           H  
ATOM   2624 HE22 GLN A 179       5.275  -3.026 -30.497  1.00 90.62           H  
ATOM   2625  OE1 GLN A 179       6.302  -0.407 -31.762  1.00 90.62           O  
ATOM   2626  N   ALA A 180      11.319  -1.672 -29.023  1.00 90.55           N  
ATOM   2627  H   ALA A 180      10.904  -1.852 -28.120  1.00 90.55           H  
ATOM   2628  CA  ALA A 180      12.774  -1.568 -29.109  1.00 90.55           C  
ATOM   2629  HA  ALA A 180      13.028  -0.646 -29.632  1.00 90.55           H  
ATOM   2630  C   ALA A 180      13.388  -2.735 -29.907  1.00 90.55           C  
ATOM   2631  CB  ALA A 180      13.346  -1.492 -27.690  1.00 90.55           C  
ATOM   2632  HB1 ALA A 180      14.433  -1.433 -27.745  1.00 90.55           H  
ATOM   2633  HB2 ALA A 180      12.954  -0.611 -27.182  1.00 90.55           H  
ATOM   2634  HB3 ALA A 180      13.071  -2.380 -27.121  1.00 90.55           H  
ATOM   2635  O   ALA A 180      14.161  -2.494 -30.834  1.00 90.55           O  
ATOM   2636  N   ALA A 181      12.993  -3.977 -29.605  1.00 89.01           N  
ATOM   2637  H   ALA A 181      12.362  -4.097 -28.825  1.00 89.01           H  
ATOM   2638  CA  ALA A 181      13.469  -5.197 -30.264  1.00 89.01           C  
ATOM   2639  HA  ALA A 181      14.548  -5.275 -30.131  1.00 89.01           H  
ATOM   2640  C   ALA A 181      13.157  -5.229 -31.773  1.00 89.01           C  
ATOM   2641  CB  ALA A 181      12.796  -6.390 -29.572  1.00 89.01           C  
ATOM   2642  HB1 ALA A 181      13.253  -7.318 -29.914  1.00 89.01           H  
ATOM   2643  HB2 ALA A 181      11.729  -6.406 -29.795  1.00 89.01           H  
ATOM   2644  HB3 ALA A 181      12.917  -6.319 -28.491  1.00 89.01           H  
ATOM   2645  O   ALA A 181      13.926  -5.761 -32.578  1.00 89.01           O  
ATOM   2646  N   ALA A 182      12.023  -4.648 -32.177  1.00 88.42           N  
ATOM   2647  H   ALA A 182      11.385  -4.317 -31.467  1.00 88.42           H  
ATOM   2648  CA  ALA A 182      11.617  -4.543 -33.575  1.00 88.42           C  
ATOM   2649  HA  ALA A 182      11.769  -5.512 -34.049  1.00 88.42           H  
ATOM   2650  C   ALA A 182      12.432  -3.509 -34.383  1.00 88.42           C  
ATOM   2651  CB  ALA A 182      10.117  -4.225 -33.605  1.00 88.42           C  
ATOM   2652  HB1 ALA A 182       9.932  -3.265 -33.122  1.00 88.42           H  
ATOM   2653  HB2 ALA A 182       9.564  -4.999 -33.073  1.00 88.42           H  
ATOM   2654  HB3 ALA A 182       9.768  -4.179 -34.637  1.00 88.42           H  
ATOM   2655  O   ALA A 182      12.405  -3.539 -35.619  1.00 88.42           O  
ATOM   2656  N   HIS A 183      13.151  -2.593 -33.725  1.00 89.48           N  
ATOM   2657  H   HIS A 183      13.194  -2.643 -32.718  1.00 89.48           H  
ATOM   2658  CA  HIS A 183      13.837  -1.482 -34.379  1.00 89.48           C  
ATOM   2659  HA  HIS A 183      13.370  -1.317 -35.350  1.00 89.48           H  
ATOM   2660  C   HIS A 183      15.329  -1.777 -34.625  1.00 89.48           C  
ATOM   2661  CB  HIS A 183      13.603  -0.203 -33.566  1.00 89.48           C  
ATOM   2662  HB2 HIS A 183      14.079  -0.298 -32.590  1.00 89.48           H  
ATOM   2663  HB3 HIS A 183      12.532  -0.070 -33.412  1.00 89.48           H  
ATOM   2664  O   HIS A 183      16.128  -1.860 -33.700  1.00 89.48           O  
ATOM   2665  CG  HIS A 183      14.150   1.003 -34.280  1.00 89.48           C  
ATOM   2666  CD2 HIS A 183      13.465   1.856 -35.105  1.00 89.48           C  
ATOM   2667  HD2 HIS A 183      12.403   1.833 -35.299  1.00 89.48           H  
ATOM   2668  ND1 HIS A 183      15.477   1.346 -34.342  1.00 89.48           N  
ATOM   2669  HD1 HIS A 183      16.188   0.972 -33.730  1.00 89.48           H  
ATOM   2670  CE1 HIS A 183      15.599   2.341 -35.233  1.00 89.48           C  
ATOM   2671  HE1 HIS A 183      16.526   2.825 -35.501  1.00 89.48           H  
ATOM   2672  NE2 HIS A 183      14.402   2.701 -35.718  1.00 89.48           N  
ATOM   2673  N   SER A 184      15.758  -1.819 -35.894  1.00 87.88           N  
ATOM   2674  H   SER A 184      15.066  -1.662 -36.614  1.00 87.88           H  
ATOM   2675  CA  SER A 184      17.080  -2.332 -36.324  1.00 87.88           C  
ATOM   2676  HA  SER A 184      17.134  -3.381 -36.031  1.00 87.88           H  
ATOM   2677  C   SER A 184      18.334  -1.658 -35.748  1.00 87.88           C  
ATOM   2678  CB  SER A 184      17.190  -2.253 -37.852  1.00 87.88           C  
ATOM   2679  HB2 SER A 184      16.332  -2.756 -38.298  1.00 87.88           H  
ATOM   2680  HB3 SER A 184      18.094  -2.770 -38.172  1.00 87.88           H  
ATOM   2681  O   SER A 184      19.438  -2.155 -35.968  1.00 87.88           O  
ATOM   2682  OG  SER A 184      17.235  -0.910 -38.315  1.00 87.88           O  
ATOM   2683  HG  SER A 184      18.029  -0.487 -37.981  1.00 87.88           H  
ATOM   2684  N   ASN A 185      18.185  -0.503 -35.097  1.00 87.13           N  
ATOM   2685  H   ASN A 185      17.232  -0.231 -34.901  1.00 87.13           H  
ATOM   2686  CA  ASN A 185      19.286   0.284 -34.530  1.00 87.13           C  
ATOM   2687  HA  ASN A 185      20.229  -0.214 -34.758  1.00 87.13           H  
ATOM   2688  C   ASN A 185      19.225   0.383 -32.995  1.00 87.13           C  
ATOM   2689  CB  ASN A 185      19.329   1.693 -35.156  1.00 87.13           C  
ATOM   2690  HB2 ASN A 185      18.491   2.269 -34.763  1.00 87.13           H  
ATOM   2691  HB3 ASN A 185      20.238   2.188 -34.815  1.00 87.13           H  
ATOM   2692  O   ASN A 185      19.972   1.174 -32.427  1.00 87.13           O  
ATOM   2693  CG  ASN A 185      19.313   1.775 -36.673  1.00 87.13           C  
ATOM   2694  ND2 ASN A 185      19.151   2.971 -37.188  1.00 87.13           N  
ATOM   2695 HD21 ASN A 185      19.126   3.780 -36.584  1.00 87.13           H  
ATOM   2696 HD22 ASN A 185      19.090   3.019 -38.195  1.00 87.13           H  
ATOM   2697  OD1 ASN A 185      19.422   0.820 -37.425  1.00 87.13           O  
ATOM   2698  N   LEU A 186      18.318  -0.347 -32.343  1.00 88.91           N  
ATOM   2699  H   LEU A 186      17.793  -1.050 -32.845  1.00 88.91           H  
ATOM   2700  CA  LEU A 186      18.193  -0.416 -30.889  1.00 88.91           C  
ATOM   2701  HA  LEU A 186      18.975   0.177 -30.414  1.00 88.91           H  
ATOM   2702  C   LEU A 186      18.393  -1.863 -30.430  1.00 88.91           C  
ATOM   2703  CB  LEU A 186      16.816   0.121 -30.449  1.00 88.91           C  
ATOM   2704  HB2 LEU A 186      16.705  -0.041 -29.377  1.00 88.91           H  
ATOM   2705  HB3 LEU A 186      16.046  -0.467 -30.948  1.00 88.91           H  
ATOM   2706  O   LEU A 186      18.188  -2.798 -31.200  1.00 88.91           O  
ATOM   2707  CG  LEU A 186      16.575   1.613 -30.743  1.00 88.91           C  
ATOM   2708  HG  LEU A 186      16.684   1.788 -31.813  1.00 88.91           H  
ATOM   2709  CD1 LEU A 186      15.149   1.993 -30.352  1.00 88.91           C  
ATOM   2710 HD11 LEU A 186      14.443   1.327 -30.847  1.00 88.91           H  
ATOM   2711 HD12 LEU A 186      14.949   3.024 -30.643  1.00 88.91           H  
ATOM   2712 HD13 LEU A 186      15.010   1.904 -29.274  1.00 88.91           H  
ATOM   2713  CD2 LEU A 186      17.546   2.532 -30.002  1.00 88.91           C  
ATOM   2714 HD21 LEU A 186      17.289   3.576 -30.182  1.00 88.91           H  
ATOM   2715 HD22 LEU A 186      17.501   2.344 -28.929  1.00 88.91           H  
ATOM   2716 HD23 LEU A 186      18.566   2.368 -30.348  1.00 88.91           H  
ATOM   2717  N   ASN A 187      18.775  -2.030 -29.169  1.00 85.12           N  
ATOM   2718  H   ASN A 187      18.953  -1.213 -28.603  1.00 85.12           H  
ATOM   2719  CA  ASN A 187      18.670  -3.292 -28.447  1.00 85.12           C  
ATOM   2720  HA  ASN A 187      18.050  -3.992 -29.009  1.00 85.12           H  
ATOM   2721  C   ASN A 187      17.978  -2.987 -27.118  1.00 85.12           C  
ATOM   2722  CB  ASN A 187      20.055  -3.926 -28.211  1.00 85.12           C  
ATOM   2723  HB2 ASN A 187      19.917  -4.941 -27.838  1.00 85.12           H  
ATOM   2724  HB3 ASN A 187      20.579  -3.356 -27.444  1.00 85.12           H  
ATOM   2725  O   ASN A 187      18.253  -1.952 -26.503  1.00 85.12           O  
ATOM   2726  CG  ASN A 187      20.939  -3.992 -29.445  1.00 85.12           C  
ATOM   2727  ND2 ASN A 187      21.830  -3.043 -29.608  1.00 85.12           N  
ATOM   2728 HD21 ASN A 187      22.375  -3.046 -30.459  1.00 85.12           H  
ATOM   2729 HD22 ASN A 187      21.924  -2.332 -28.897  1.00 85.12           H  
ATOM   2730  OD1 ASN A 187      20.895  -4.911 -30.248  1.00 85.12           O  
ATOM   2731  N   GLU A 188      17.133  -3.889 -26.627  1.00 86.35           N  
ATOM   2732  H   GLU A 188      16.914  -4.705 -27.180  1.00 86.35           H  
ATOM   2733  CA  GLU A 188      16.417  -3.710 -25.359  1.00 86.35           C  
ATOM   2734  HA  GLU A 188      15.771  -2.835 -25.441  1.00 86.35           H  
ATOM   2735  C   GLU A 188      17.394  -3.462 -24.205  1.00 86.35           C  
ATOM   2736  CB  GLU A 188      15.541  -4.935 -25.035  1.00 86.35           C  
ATOM   2737  HB2 GLU A 188      16.173  -5.781 -24.768  1.00 86.35           H  
ATOM   2738  HB3 GLU A 188      14.945  -4.684 -24.157  1.00 86.35           H  
ATOM   2739  O   GLU A 188      17.122  -2.655 -23.325  1.00 86.35           O  
ATOM   2740  CG  GLU A 188      14.576  -5.355 -26.156  1.00 86.35           C  
ATOM   2741  HG2 GLU A 188      13.662  -5.722 -25.690  1.00 86.35           H  
ATOM   2742  HG3 GLU A 188      14.313  -4.488 -26.762  1.00 86.35           H  
ATOM   2743  CD  GLU A 188      15.172  -6.465 -27.036  1.00 86.35           C  
ATOM   2744  OE1 GLU A 188      14.677  -7.610 -26.938  1.00 86.35           O  
ATOM   2745  OE2 GLU A 188      16.152  -6.172 -27.761  1.00 86.35           O  
ATOM   2746  N   GLY A 189      18.571  -4.094 -24.243  1.00 82.52           N  
ATOM   2747  H   GLY A 189      18.714  -4.751 -24.997  1.00 82.52           H  
ATOM   2748  CA  GLY A 189      19.618  -3.942 -23.236  1.00 82.52           C  
ATOM   2749  HA2 GLY A 189      20.292  -4.795 -23.324  1.00 82.52           H  
ATOM   2750  HA3 GLY A 189      19.140  -3.951 -22.257  1.00 82.52           H  
ATOM   2751  C   GLY A 189      20.454  -2.659 -23.275  1.00 82.52           C  
ATOM   2752  O   GLY A 189      21.237  -2.447 -22.348  1.00 82.52           O  
ATOM   2753  N   ASP A 190      20.283  -1.809 -24.293  1.00 85.11           N  
ATOM   2754  H   ASP A 190      19.633  -2.054 -25.026  1.00 85.11           H  
ATOM   2755  CA  ASP A 190      20.814  -0.435 -24.306  1.00 85.11           C  
ATOM   2756  HA  ASP A 190      21.718  -0.389 -23.698  1.00 85.11           H  
ATOM   2757  C   ASP A 190      19.811   0.570 -23.697  1.00 85.11           C  
ATOM   2758  CB  ASP A 190      21.198  -0.033 -25.742  1.00 85.11           C  
ATOM   2759  HB2 ASP A 190      20.318  -0.109 -26.380  1.00 85.11           H  
ATOM   2760  HB3 ASP A 190      21.513   1.011 -25.739  1.00 85.11           H  
ATOM   2761  O   ASP A 190      20.169   1.704 -23.384  1.00 85.11           O  
ATOM   2762  CG  ASP A 190      22.342  -0.866 -26.340  1.00 85.11           C  
ATOM   2763  OD1 ASP A 190      23.357  -1.096 -25.640  1.00 85.11           O  
ATOM   2764  OD2 ASP A 190      22.216  -1.260 -27.526  1.00 85.11           O  
ATOM   2765  N   ILE A 191      18.553   0.148 -23.508  1.00 91.13           N  
ATOM   2766  H   ILE A 191      18.337  -0.797 -23.789  1.00 91.13           H  
ATOM   2767  CA  ILE A 191      17.445   0.977 -23.013  1.00 91.13           C  
ATOM   2768  HA  ILE A 191      17.762   2.019 -22.975  1.00 91.13           H  
ATOM   2769  C   ILE A 191      17.049   0.566 -21.592  1.00 91.13           C  
ATOM   2770  CB  ILE A 191      16.244   0.885 -23.984  1.00 91.13           C  
ATOM   2771  HB  ILE A 191      15.903  -0.150 -24.013  1.00 91.13           H  
ATOM   2772  O   ILE A 191      16.855   1.430 -20.738  1.00 91.13           O  
ATOM   2773  CG1 ILE A 191      16.670   1.289 -25.415  1.00 91.13           C  
ATOM   2774 HG12 ILE A 191      17.056   2.308 -25.414  1.00 91.13           H  
ATOM   2775 HG13 ILE A 191      17.469   0.630 -25.755  1.00 91.13           H  
ATOM   2776  CG2 ILE A 191      15.074   1.755 -23.490  1.00 91.13           C  
ATOM   2777 HG21 ILE A 191      14.229   1.673 -24.174  1.00 91.13           H  
ATOM   2778 HG22 ILE A 191      14.727   1.413 -22.515  1.00 91.13           H  
ATOM   2779 HG23 ILE A 191      15.382   2.799 -23.419  1.00 91.13           H  
ATOM   2780  CD1 ILE A 191      15.548   1.180 -26.444  1.00 91.13           C  
ATOM   2781 HD11 ILE A 191      15.990   1.181 -27.441  1.00 91.13           H  
ATOM   2782 HD12 ILE A 191      14.863   2.023 -26.356  1.00 91.13           H  
ATOM   2783 HD13 ILE A 191      15.008   0.245 -26.291  1.00 91.13           H  
ATOM   2784  N   PHE A 192      16.968  -0.738 -21.323  1.00 90.34           N  
ATOM   2785  H   PHE A 192      17.167  -1.383 -22.074  1.00 90.34           H  
ATOM   2786  CA  PHE A 192      16.429  -1.319 -20.099  1.00 90.34           C  
ATOM   2787  HA  PHE A 192      16.099  -0.509 -19.448  1.00 90.34           H  
ATOM   2788  C   PHE A 192      17.455  -2.150 -19.332  1.00 90.34           C  
ATOM   2789  CB  PHE A 192      15.207  -2.181 -20.426  1.00 90.34           C  
ATOM   2790  HB2 PHE A 192      15.518  -3.002 -21.072  1.00 90.34           H  
ATOM   2791  HB3 PHE A 192      14.828  -2.617 -19.502  1.00 90.34           H  
ATOM   2792  O   PHE A 192      18.179  -2.982 -19.884  1.00 90.34           O  
ATOM   2793  CG  PHE A 192      14.074  -1.425 -21.081  1.00 90.34           C  
ATOM   2794  CD1 PHE A 192      13.424  -0.396 -20.372  1.00 90.34           C  
ATOM   2795  HD1 PHE A 192      13.757  -0.124 -19.381  1.00 90.34           H  
ATOM   2796  CD2 PHE A 192      13.646  -1.768 -22.378  1.00 90.34           C  
ATOM   2797  HD2 PHE A 192      14.150  -2.548 -22.930  1.00 90.34           H  
ATOM   2798  CE1 PHE A 192      12.323   0.263 -20.942  1.00 90.34           C  
ATOM   2799  HE1 PHE A 192      11.811   1.041 -20.396  1.00 90.34           H  
ATOM   2800  CE2 PHE A 192      12.550  -1.101 -22.951  1.00 90.34           C  
ATOM   2801  HE2 PHE A 192      12.212  -1.357 -23.945  1.00 90.34           H  
ATOM   2802  CZ  PHE A 192      11.883  -0.101 -22.224  1.00 90.34           C  
ATOM   2803  HZ  PHE A 192      11.026   0.399 -22.650  1.00 90.34           H  
ATOM   2804  N   ILE A 193      17.471  -1.965 -18.014  1.00 84.92           N  
ATOM   2805  H   ILE A 193      16.852  -1.264 -17.631  1.00 84.92           H  
ATOM   2806  CA  ILE A 193      18.352  -2.678 -17.087  1.00 84.92           C  
ATOM   2807  HA  ILE A 193      18.762  -3.562 -17.575  1.00 84.92           H  
ATOM   2808  C   ILE A 193      17.509  -3.134 -15.897  1.00 84.92           C  
ATOM   2809  CB  ILE A 193      19.525  -1.759 -16.662  1.00 84.92           C  
ATOM   2810  HB  ILE A 193      19.108  -0.869 -16.190  1.00 84.92           H  
ATOM   2811  O   ILE A 193      16.795  -2.321 -15.321  1.00 84.92           O  
ATOM   2812  CG1 ILE A 193      20.364  -1.303 -17.883  1.00 84.92           C  
ATOM   2813 HG12 ILE A 193      19.709  -0.882 -18.646  1.00 84.92           H  
ATOM   2814 HG13 ILE A 193      20.876  -2.161 -18.318  1.00 84.92           H  
ATOM   2815  CG2 ILE A 193      20.416  -2.476 -15.629  1.00 84.92           C  
ATOM   2816 HG21 ILE A 193      19.841  -2.701 -14.730  1.00 84.92           H  
ATOM   2817 HG22 ILE A 193      20.813  -3.402 -16.045  1.00 84.92           H  
ATOM   2818 HG23 ILE A 193      21.239  -1.826 -15.332  1.00 84.92           H  
ATOM   2819  CD1 ILE A 193      21.385  -0.207 -17.570  1.00 84.92           C  
ATOM   2820 HD11 ILE A 193      22.176  -0.585 -16.922  1.00 84.92           H  
ATOM   2821 HD12 ILE A 193      21.835   0.142 -18.499  1.00 84.92           H  
ATOM   2822 HD13 ILE A 193      20.881   0.633 -17.091  1.00 84.92           H  
ATOM   2823  N   ALA A 194      17.602  -4.405 -15.494  1.00 81.17           N  
ATOM   2824  H   ALA A 194      18.229  -5.034 -15.973  1.00 81.17           H  
ATOM   2825  CA  ALA A 194      16.993  -4.884 -14.252  1.00 81.17           C  
ATOM   2826  HA  ALA A 194      16.499  -4.044 -13.764  1.00 81.17           H  
ATOM   2827  C   ALA A 194      18.049  -5.398 -13.278  1.00 81.17           C  
ATOM   2828  CB  ALA A 194      15.902  -5.926 -14.498  1.00 81.17           C  
ATOM   2829  HB1 ALA A 194      16.299  -6.770 -15.063  1.00 81.17           H  
ATOM   2830  HB2 ALA A 194      15.070  -5.461 -15.028  1.00 81.17           H  
ATOM   2831  HB3 ALA A 194      15.525  -6.284 -13.540  1.00 81.17           H  
ATOM   2832  O   ALA A 194      18.968  -6.133 -13.644  1.00 81.17           O  
ATOM   2833  N   ARG A 195      17.893  -5.008 -12.014  1.00 78.67           N  
ATOM   2834  H   ARG A 195      17.087  -4.437 -11.803  1.00 78.67           H  
ATOM   2835  CA  ARG A 195      18.804  -5.324 -10.910  1.00 78.67           C  
ATOM   2836  HA  ARG A 195      19.487  -6.117 -11.215  1.00 78.67           H  
ATOM   2837  C   ARG A 195      17.998  -5.799  -9.700  1.00 78.67           C  
ATOM   2838  CB  ARG A 195      19.606  -4.066 -10.546  1.00 78.67           C  
ATOM   2839  HB2 ARG A 195      20.149  -4.241  -9.617  1.00 78.67           H  
ATOM   2840  HB3 ARG A 195      18.899  -3.257 -10.365  1.00 78.67           H  
ATOM   2841  O   ARG A 195      16.879  -5.327  -9.511  1.00 78.67           O  
ATOM   2842  CG  ARG A 195      20.618  -3.644 -11.623  1.00 78.67           C  
ATOM   2843  HG2 ARG A 195      20.214  -3.814 -12.621  1.00 78.67           H  
ATOM   2844  HG3 ARG A 195      21.531  -4.228 -11.508  1.00 78.67           H  
ATOM   2845  CD  ARG A 195      20.921  -2.153 -11.478  1.00 78.67           C  
ATOM   2846  HD2 ARG A 195      21.255  -1.942 -10.462  1.00 78.67           H  
ATOM   2847  HD3 ARG A 195      19.996  -1.604 -11.654  1.00 78.67           H  
ATOM   2848  NE  ARG A 195      21.940  -1.705 -12.441  1.00 78.67           N  
ATOM   2849  HE  ARG A 195      22.560  -2.404 -12.825  1.00 78.67           H  
ATOM   2850  NH1 ARG A 195      21.522   0.531 -12.219  1.00 78.67           N  
ATOM   2851 HH11 ARG A 195      21.651   1.442 -12.635  1.00 78.67           H  
ATOM   2852 HH12 ARG A 195      20.836   0.371 -11.494  1.00 78.67           H  
ATOM   2853  NH2 ARG A 195      22.936  -0.146 -13.778  1.00 78.67           N  
ATOM   2854 HH21 ARG A 195      23.385  -0.848 -14.348  1.00 78.67           H  
ATOM   2855 HH22 ARG A 195      22.901   0.803 -14.120  1.00 78.67           H  
ATOM   2856  CZ  ARG A 195      22.139  -0.451 -12.798  1.00 78.67           C  
ATOM   2857  N   PRO A 196      18.540  -6.683  -8.851  1.00 74.83           N  
ATOM   2858  CA  PRO A 196      17.972  -6.918  -7.535  1.00 74.83           C  
ATOM   2859  HA  PRO A 196      16.908  -7.147  -7.597  1.00 74.83           H  
ATOM   2860  C   PRO A 196      18.191  -5.674  -6.670  1.00 74.83           C  
ATOM   2861  CB  PRO A 196      18.725  -8.127  -6.995  1.00 74.83           C  
ATOM   2862  HB2 PRO A 196      18.752  -8.151  -5.905  1.00 74.83           H  
ATOM   2863  HB3 PRO A 196      18.260  -9.031  -7.390  1.00 74.83           H  
ATOM   2864  O   PRO A 196      19.280  -5.095  -6.665  1.00 74.83           O  
ATOM   2865  CG  PRO A 196      20.112  -7.988  -7.606  1.00 74.83           C  
ATOM   2866  HG2 PRO A 196      20.731  -7.349  -6.976  1.00 74.83           H  
ATOM   2867  HG3 PRO A 196      20.574  -8.968  -7.733  1.00 74.83           H  
ATOM   2868  CD  PRO A 196      19.849  -7.303  -8.948  1.00 74.83           C  
ATOM   2869  HD2 PRO A 196      20.610  -6.540  -9.116  1.00 74.83           H  
ATOM   2870  HD3 PRO A 196      19.846  -8.040  -9.750  1.00 74.83           H  
ATOM   2871  N   LYS A 197      17.185  -5.281  -5.888  1.00 76.82           N  
ATOM   2872  H   LYS A 197      16.315  -5.792  -5.935  1.00 76.82           H  
ATOM   2873  CA  LYS A 197      17.255  -4.096  -5.017  1.00 76.82           C  
ATOM   2874  HA  LYS A 197      17.496  -3.232  -5.637  1.00 76.82           H  
ATOM   2875  C   LYS A 197      18.359  -4.196  -3.954  1.00 76.82           C  
ATOM   2876  CB  LYS A 197      15.864  -3.888  -4.394  1.00 76.82           C  
ATOM   2877  HB2 LYS A 197      15.663  -4.687  -3.680  1.00 76.82           H  
ATOM   2878  HB3 LYS A 197      15.116  -3.946  -5.184  1.00 76.82           H  
ATOM   2879  O   LYS A 197      18.862  -3.182  -3.483  1.00 76.82           O  
ATOM   2880  CG  LYS A 197      15.731  -2.530  -3.689  1.00 76.82           C  
ATOM   2881  HG2 LYS A 197      16.237  -2.567  -2.725  1.00 76.82           H  
ATOM   2882  HG3 LYS A 197      16.200  -1.762  -4.304  1.00 76.82           H  
ATOM   2883  CD  LYS A 197      14.259  -2.148  -3.485  1.00 76.82           C  
ATOM   2884  HD2 LYS A 197      13.774  -2.096  -4.460  1.00 76.82           H  
ATOM   2885  HD3 LYS A 197      13.757  -2.903  -2.881  1.00 76.82           H  
ATOM   2886  CE  LYS A 197      14.155  -0.780  -2.795  1.00 76.82           C  
ATOM   2887  HE2 LYS A 197      14.372  -0.902  -1.734  1.00 76.82           H  
ATOM   2888  HE3 LYS A 197      14.902  -0.117  -3.231  1.00 76.82           H  
ATOM   2889  NZ  LYS A 197      12.814  -0.177  -2.983  1.00 76.82           N  
ATOM   2890  HZ1 LYS A 197      12.683   0.707  -2.513  1.00 76.82           H  
ATOM   2891  HZ2 LYS A 197      12.078  -0.818  -2.724  1.00 76.82           H  
ATOM   2892  HZ3 LYS A 197      12.627  -0.024  -3.964  1.00 76.82           H  
ATOM   2893  N   SER A 198      18.744  -5.420  -3.591  1.00 75.22           N  
ATOM   2894  H   SER A 198      18.299  -6.200  -4.053  1.00 75.22           H  
ATOM   2895  CA  SER A 198      19.766  -5.731  -2.583  1.00 75.22           C  
ATOM   2896  HA  SER A 198      19.670  -5.022  -1.762  1.00 75.22           H  
ATOM   2897  C   SER A 198      21.216  -5.633  -3.076  1.00 75.22           C  
ATOM   2898  CB  SER A 198      19.495  -7.134  -2.029  1.00 75.22           C  
ATOM   2899  HB2 SER A 198      20.293  -7.422  -1.345  1.00 75.22           H  
ATOM   2900  HB3 SER A 198      18.555  -7.115  -1.479  1.00 75.22           H  
ATOM   2901  O   SER A 198      22.121  -5.553  -2.248  1.00 75.22           O  
ATOM   2902  OG  SER A 198      19.394  -8.086  -3.077  1.00 75.22           O  
ATOM   2903  HG  SER A 198      18.660  -8.675  -2.888  1.00 75.22           H  
ATOM   2904  N   ASP A 199      21.450  -5.637  -4.392  1.00 70.33           N  
ATOM   2905  H   ASP A 199      20.659  -5.651  -5.019  1.00 70.33           H  
ATOM   2906  CA  ASP A 199      22.785  -5.541  -4.997  1.00 70.33           C  
ATOM   2907  HA  ASP A 199      23.427  -4.934  -4.359  1.00 70.33           H  
ATOM   2908  C   ASP A 199      22.688  -4.847  -6.374  1.00 70.33           C  
ATOM   2909  CB  ASP A 199      23.426  -6.940  -5.061  1.00 70.33           C  
ATOM   2910  HB2 ASP A 199      22.822  -7.578  -5.707  1.00 70.33           H  
ATOM   2911  HB3 ASP A 199      23.410  -7.378  -4.063  1.00 70.33           H  
ATOM   2912  O   ASP A 199      22.733  -5.511  -7.419  1.00 70.33           O  
ATOM   2913  CG  ASP A 199      24.884  -6.935  -5.549  1.00 70.33           C  
ATOM   2914  OD1 ASP A 199      25.430  -5.841  -5.817  1.00 70.33           O  
ATOM   2915  OD2 ASP A 199      25.461  -8.045  -5.653  1.00 70.33           O  
ATOM   2916  N   PRO A 200      22.503  -3.510  -6.395  1.00 67.38           N  
ATOM   2917  CA  PRO A 200      22.332  -2.753  -7.634  1.00 67.38           C  
ATOM   2918  HA  PRO A 200      21.505  -3.178  -8.203  1.00 67.38           H  
ATOM   2919  C   PRO A 200      23.582  -2.773  -8.530  1.00 67.38           C  
ATOM   2920  CB  PRO A 200      21.954  -1.333  -7.193  1.00 67.38           C  
ATOM   2921  HB2 PRO A 200      22.345  -0.573  -7.870  1.00 67.38           H  
ATOM   2922  HB3 PRO A 200      20.869  -1.255  -7.125  1.00 67.38           H  
ATOM   2923  O   PRO A 200      23.457  -2.676  -9.749  1.00 67.38           O  
ATOM   2924  CG  PRO A 200      22.559  -1.209  -5.795  1.00 67.38           C  
ATOM   2925  HG2 PRO A 200      22.029  -0.478  -5.186  1.00 67.38           H  
ATOM   2926  HG3 PRO A 200      23.616  -0.954  -5.874  1.00 67.38           H  
ATOM   2927  CD  PRO A 200      22.411  -2.624  -5.241  1.00 67.38           C  
ATOM   2928  HD2 PRO A 200      23.200  -2.817  -4.514  1.00 67.38           H  
ATOM   2929  HD3 PRO A 200      21.432  -2.738  -4.775  1.00 67.38           H  
ATOM   2930  N   ASP A 201      24.775  -2.954  -7.957  1.00 66.41           N  
ATOM   2931  H   ASP A 201      24.817  -3.063  -6.954  1.00 66.41           H  
ATOM   2932  CA  ASP A 201      26.041  -2.957  -8.701  1.00 66.41           C  
ATOM   2933  HA  ASP A 201      25.953  -2.292  -9.560  1.00 66.41           H  
ATOM   2934  C   ASP A 201      26.426  -4.353  -9.242  1.00 66.41           C  
ATOM   2935  CB  ASP A 201      27.154  -2.403  -7.793  1.00 66.41           C  
ATOM   2936  HB2 ASP A 201      28.107  -2.501  -8.312  1.00 66.41           H  
ATOM   2937  HB3 ASP A 201      27.207  -3.010  -6.889  1.00 66.41           H  
ATOM   2938  O   ASP A 201      27.208  -4.465 -10.190  1.00 66.41           O  
ATOM   2939  CG  ASP A 201      26.978  -0.925  -7.413  1.00 66.41           C  
ATOM   2940  OD1 ASP A 201      26.590  -0.131  -8.297  1.00 66.41           O  
ATOM   2941  OD2 ASP A 201      27.302  -0.591  -6.249  1.00 66.41           O  
ATOM   2942  N   GLY A 202      25.912  -5.435  -8.645  1.00 59.47           N  
ATOM   2943  H   GLY A 202      25.350  -5.286  -7.820  1.00 59.47           H  
ATOM   2944  CA  GLY A 202      26.440  -6.791  -8.833  1.00 59.47           C  
ATOM   2945  HA2 GLY A 202      26.383  -7.305  -7.873  1.00 59.47           H  
ATOM   2946  HA3 GLY A 202      27.494  -6.724  -9.100  1.00 59.47           H  
ATOM   2947  C   GLY A 202      25.756  -7.687  -9.870  1.00 59.47           C  
ATOM   2948  O   GLY A 202      26.173  -8.840 -10.008  1.00 59.47           O  
ATOM   2949  N   TYR A 203      24.719  -7.233 -10.586  1.00 60.77           N  
ATOM   2950  H   TYR A 203      24.448  -6.271 -10.442  1.00 60.77           H  
ATOM   2951  CA  TYR A 203      23.837  -8.111 -11.385  1.00 60.77           C  
ATOM   2952  HA  TYR A 203      24.318  -9.085 -11.481  1.00 60.77           H  
ATOM   2953  C   TYR A 203      23.634  -7.680 -12.852  1.00 60.77           C  
ATOM   2954  CB  TYR A 203      22.558  -8.369 -10.579  1.00 60.77           C  
ATOM   2955  HB2 TYR A 203      22.242  -7.423 -10.139  1.00 60.77           H  
ATOM   2956  HB3 TYR A 203      21.748  -8.727 -11.215  1.00 60.77           H  
ATOM   2957  O   TYR A 203      24.506  -7.042 -13.436  1.00 60.77           O  
ATOM   2958  CG  TYR A 203      22.773  -9.405  -9.489  1.00 60.77           C  
ATOM   2959  CD1 TYR A 203      22.572 -10.776  -9.758  1.00 60.77           C  
ATOM   2960  HD1 TYR A 203      22.206 -11.086 -10.725  1.00 60.77           H  
ATOM   2961  CD2 TYR A 203      23.210  -9.000  -8.216  1.00 60.77           C  
ATOM   2962  HD2 TYR A 203      23.367  -7.953  -8.003  1.00 60.77           H  
ATOM   2963  CE1 TYR A 203      22.818 -11.737  -8.756  1.00 60.77           C  
ATOM   2964  HE1 TYR A 203      22.632 -12.785  -8.941  1.00 60.77           H  
ATOM   2965  CE2 TYR A 203      23.434  -9.956  -7.210  1.00 60.77           C  
ATOM   2966  HE2 TYR A 203      23.761  -9.635  -6.232  1.00 60.77           H  
ATOM   2967  OH  TYR A 203      23.524 -12.234  -6.510  1.00 60.77           O  
ATOM   2968  HH  TYR A 203      23.679 -11.775  -5.681  1.00 60.77           H  
ATOM   2969  CZ  TYR A 203      23.251 -11.323  -7.479  1.00 60.77           C  
ATOM   2970  N   MET A 204      22.610  -8.217 -13.525  1.00 57.42           N  
ATOM   2971  H   MET A 204      21.845  -8.620 -13.003  1.00 57.42           H  
ATOM   2972  CA  MET A 204      22.560  -8.337 -14.987  1.00 57.42           C  
ATOM   2973  HA  MET A 204      23.477  -8.829 -15.310  1.00 57.42           H  
ATOM   2974  C   MET A 204      22.509  -6.986 -15.713  1.00 57.42           C  
ATOM   2975  CB  MET A 204      21.387  -9.238 -15.412  1.00 57.42           C  
ATOM   2976  HB2 MET A 204      21.238  -9.139 -16.487  1.00 57.42           H  
ATOM   2977  HB3 MET A 204      20.476  -8.923 -14.904  1.00 57.42           H  
ATOM   2978  O   MET A 204      21.581  -6.200 -15.550  1.00 57.42           O  
ATOM   2979  CG  MET A 204      21.686 -10.711 -15.093  1.00 57.42           C  
ATOM   2980  HG2 MET A 204      22.544 -11.022 -15.690  1.00 57.42           H  
ATOM   2981  HG3 MET A 204      21.966 -10.788 -14.042  1.00 57.42           H  
ATOM   2982  SD  MET A 204      20.342 -11.900 -15.375  1.00 57.42           S  
ATOM   2983  CE  MET A 204      19.987 -11.635 -17.132  1.00 57.42           C  
ATOM   2984  HE1 MET A 204      19.610 -10.624 -17.290  1.00 57.42           H  
ATOM   2985  HE2 MET A 204      20.892 -11.781 -17.721  1.00 57.42           H  
ATOM   2986  HE3 MET A 204      19.223 -12.341 -17.459  1.00 57.42           H  
ATOM   2987  N   LYS A 205      23.486  -6.765 -16.595  1.00 54.30           N  
ATOM   2988  H   LYS A 205      24.187  -7.485 -16.703  1.00 54.30           H  
ATOM   2989  CA  LYS A 205      23.431  -5.748 -17.640  1.00 54.30           C  
ATOM   2990  HA  LYS A 205      22.759  -4.954 -17.317  1.00 54.30           H  
ATOM   2991  C   LYS A 205      22.853  -6.379 -18.909  1.00 54.30           C  
ATOM   2992  CB  LYS A 205      24.834  -5.152 -17.854  1.00 54.30           C  
ATOM   2993  HB2 LYS A 205      25.501  -5.912 -18.262  1.00 54.30           H  
ATOM   2994  HB3 LYS A 205      25.225  -4.814 -16.895  1.00 54.30           H  
ATOM   2995  O   LYS A 205      23.261  -7.481 -19.272  1.00 54.30           O  
ATOM   2996  CG  LYS A 205      24.755  -3.958 -18.812  1.00 54.30           C  
ATOM   2997  HG2 LYS A 205      24.422  -4.306 -19.790  1.00 54.30           H  
ATOM   2998  HG3 LYS A 205      24.016  -3.255 -18.427  1.00 54.30           H  
ATOM   2999  CD  LYS A 205      26.082  -3.216 -18.997  1.00 54.30           C  
ATOM   3000  HD2 LYS A 205      26.820  -3.883 -19.444  1.00 54.30           H  
ATOM   3001  HD3 LYS A 205      26.435  -2.850 -18.033  1.00 54.30           H  
ATOM   3002  CE  LYS A 205      25.774  -2.041 -19.936  1.00 54.30           C  
ATOM   3003  HE2 LYS A 205      25.397  -2.438 -20.879  1.00 54.30           H  
ATOM   3004  HE3 LYS A 205      24.965  -1.455 -19.500  1.00 54.30           H  
ATOM   3005  NZ  LYS A 205      26.940  -1.164 -20.185  1.00 54.30           N  
ATOM   3006  HZ1 LYS A 205      26.648  -0.422 -20.805  1.00 54.30           H  
ATOM   3007  HZ2 LYS A 205      27.249  -0.741 -19.322  1.00 54.30           H  
ATOM   3008  HZ3 LYS A 205      27.686  -1.681 -20.628  1.00 54.30           H  
ATOM   3009  N   ALA A 206      21.969  -5.637 -19.577  1.00 59.22           N  
ATOM   3010  H   ALA A 206      21.692  -4.755 -19.169  1.00 59.22           H  
ATOM   3011  CA  ALA A 206      21.409  -5.932 -20.896  1.00 59.22           C  
ATOM   3012  HA  ALA A 206      20.672  -5.154 -21.095  1.00 59.22           H  
ATOM   3013  C   ALA A 206      20.705  -7.309 -21.027  1.00 59.22           C  
ATOM   3014  CB  ALA A 206      22.514  -5.723 -21.945  1.00 59.22           C  
ATOM   3015  HB1 ALA A 206      23.350  -6.397 -21.757  1.00 59.22           H  
ATOM   3016  HB2 ALA A 206      22.123  -5.940 -22.939  1.00 59.22           H  
ATOM   3017  HB3 ALA A 206      22.862  -4.691 -21.921  1.00 59.22           H  
ATOM   3018  O   ALA A 206      21.378  -8.310 -21.285  1.00 59.22           O  
ATOM   3019  N   PRO A 207      19.363  -7.398 -20.903  1.00 61.01           N  
ATOM   3020  CA  PRO A 207      18.625  -8.568 -21.385  1.00 61.01           C  
ATOM   3021  HA  PRO A 207      18.936  -9.464 -20.849  1.00 61.01           H  
ATOM   3022  C   PRO A 207      18.863  -8.758 -22.884  1.00 61.01           C  
ATOM   3023  CB  PRO A 207      17.143  -8.290 -21.128  1.00 61.01           C  
ATOM   3024  HB2 PRO A 207      16.503  -8.691 -21.914  1.00 61.01           H  
ATOM   3025  HB3 PRO A 207      16.856  -8.725 -20.170  1.00 61.01           H  
ATOM   3026  O   PRO A 207      18.986  -7.777 -23.617  1.00 61.01           O  
ATOM   3027  CG  PRO A 207      17.069  -6.765 -21.078  1.00 61.01           C  
ATOM   3028  HG2 PRO A 207      16.948  -6.374 -22.088  1.00 61.01           H  
ATOM   3029  HG3 PRO A 207      16.258  -6.417 -20.439  1.00 61.01           H  
ATOM   3030  CD  PRO A 207      18.432  -6.345 -20.534  1.00 61.01           C  
ATOM   3031  HD2 PRO A 207      18.690  -5.373 -20.955  1.00 61.01           H  
ATOM   3032  HD3 PRO A 207      18.417  -6.268 -19.447  1.00 61.01           H  
ATOM   3033  N   TYR A 208      18.883 -10.011 -23.351  1.00 63.00           N  
ATOM   3034  H   TYR A 208      18.767 -10.784 -22.711  1.00 63.00           H  
ATOM   3035  CA  TYR A 208      18.867 -10.286 -24.794  1.00 63.00           C  
ATOM   3036  HA  TYR A 208      19.350  -9.461 -25.318  1.00 63.00           H  
ATOM   3037  C   TYR A 208      17.447 -10.363 -25.368  1.00 63.00           C  
ATOM   3038  CB  TYR A 208      19.642 -11.566 -25.132  1.00 63.00           C  
ATOM   3039  HB2 TYR A 208      19.089 -12.422 -24.744  1.00 63.00           H  
ATOM   3040  HB3 TYR A 208      19.652 -11.670 -26.217  1.00 63.00           H  
ATOM   3041  O   TYR A 208      17.298 -10.273 -26.580  1.00 63.00           O  
ATOM   3042  CG  TYR A 208      21.084 -11.644 -24.660  1.00 63.00           C  
ATOM   3043  CD1 TYR A 208      21.974 -10.574 -24.879  1.00 63.00           C  
ATOM   3044  HD1 TYR A 208      21.615  -9.658 -25.325  1.00 63.00           H  
ATOM   3045  CD2 TYR A 208      21.552 -12.830 -24.063  1.00 63.00           C  
ATOM   3046  HD2 TYR A 208      20.864 -13.649 -23.915  1.00 63.00           H  
ATOM   3047  CE1 TYR A 208      23.328 -10.686 -24.502  1.00 63.00           C  
ATOM   3048  HE1 TYR A 208      23.997  -9.852 -24.656  1.00 63.00           H  
ATOM   3049  CE2 TYR A 208      22.904 -12.950 -23.688  1.00 63.00           C  
ATOM   3050  HE2 TYR A 208      23.267 -13.857 -23.227  1.00 63.00           H  
ATOM   3051  OH  TYR A 208      25.110 -12.029 -23.587  1.00 63.00           O  
ATOM   3052  HH  TYR A 208      25.605 -11.208 -23.629  1.00 63.00           H  
ATOM   3053  CZ  TYR A 208      23.796 -11.879 -23.913  1.00 63.00           C  
ATOM   3054  N   SER A 209      16.433 -10.568 -24.521  1.00 74.80           N  
ATOM   3055  H   SER A 209      16.653 -10.759 -23.554  1.00 74.80           H  
ATOM   3056  CA  SER A 209      15.046 -10.188 -24.802  1.00 74.80           C  
ATOM   3057  HA  SER A 209      15.066  -9.195 -25.252  1.00 74.80           H  
ATOM   3058  C   SER A 209      14.219 -10.091 -23.523  1.00 74.80           C  
ATOM   3059  CB  SER A 209      14.354 -11.128 -25.797  1.00 74.80           C  
ATOM   3060  HB2 SER A 209      13.459 -10.624 -26.160  1.00 74.80           H  
ATOM   3061  HB3 SER A 209      15.001 -11.299 -26.658  1.00 74.80           H  
ATOM   3062  O   SER A 209      14.557 -10.709 -22.505  1.00 74.80           O  
ATOM   3063  OG  SER A 209      13.963 -12.377 -25.239  1.00 74.80           O  
ATOM   3064  HG  SER A 209      13.307 -12.723 -25.848  1.00 74.80           H  
ATOM   3065  N   ILE A 210      13.124  -9.338 -23.591  1.00 77.64           N  
ATOM   3066  H   ILE A 210      12.920  -8.871 -24.463  1.00 77.64           H  
ATOM   3067  CA  ILE A 210      12.149  -9.155 -22.513  1.00 77.64           C  
ATOM   3068  HA  ILE A 210      12.394  -9.810 -21.676  1.00 77.64           H  
ATOM   3069  C   ILE A 210      10.784  -9.550 -23.074  1.00 77.64           C  
ATOM   3070  CB  ILE A 210      12.147  -7.692 -22.014  1.00 77.64           C  
ATOM   3071  HB  ILE A 210      11.674  -7.081 -22.782  1.00 77.64           H  
ATOM   3072  O   ILE A 210      10.363  -9.002 -24.085  1.00 77.64           O  
ATOM   3073  CG1 ILE A 210      13.581  -7.149 -21.804  1.00 77.64           C  
ATOM   3074 HG12 ILE A 210      14.115  -7.793 -21.106  1.00 77.64           H  
ATOM   3075 HG13 ILE A 210      14.109  -7.163 -22.757  1.00 77.64           H  
ATOM   3076  CG2 ILE A 210      11.294  -7.582 -20.740  1.00 77.64           C  
ATOM   3077 HG21 ILE A 210      11.207  -6.539 -20.437  1.00 77.64           H  
ATOM   3078 HG22 ILE A 210      10.287  -7.951 -20.931  1.00 77.64           H  
ATOM   3079 HG23 ILE A 210      11.751  -8.162 -19.938  1.00 77.64           H  
ATOM   3080  CD1 ILE A 210      13.648  -5.706 -21.303  1.00 77.64           C  
ATOM   3081 HD11 ILE A 210      13.577  -5.717 -20.215  1.00 77.64           H  
ATOM   3082 HD12 ILE A 210      14.603  -5.262 -21.585  1.00 77.64           H  
ATOM   3083 HD13 ILE A 210      12.847  -5.108 -21.735  1.00 77.64           H  
ATOM   3084  N   THR A 211      10.109 -10.519 -22.463  1.00 77.57           N  
ATOM   3085  H   THR A 211      10.500 -10.937 -21.631  1.00 77.57           H  
ATOM   3086  CA  THR A 211       8.813 -11.033 -22.939  1.00 77.57           C  
ATOM   3087  HA  THR A 211       8.353 -10.296 -23.597  1.00 77.57           H  
ATOM   3088  C   THR A 211       7.862 -11.248 -21.768  1.00 77.57           C  
ATOM   3089  CB  THR A 211       8.967 -12.345 -23.740  1.00 77.57           C  
ATOM   3090  HB  THR A 211       7.985 -12.617 -24.129  1.00 77.57           H  
ATOM   3091  O   THR A 211       8.296 -11.322 -20.618  1.00 77.57           O  
ATOM   3092  CG2 THR A 211       9.915 -12.217 -24.933  1.00 77.57           C  
ATOM   3093 HG21 THR A 211       9.883 -13.133 -25.523  1.00 77.57           H  
ATOM   3094 HG22 THR A 211       9.602 -11.379 -25.555  1.00 77.57           H  
ATOM   3095 HG23 THR A 211      10.934 -12.042 -24.587  1.00 77.57           H  
ATOM   3096  OG1 THR A 211       9.431 -13.424 -22.948  1.00 77.57           O  
ATOM   3097  HG1 THR A 211       8.690 -13.681 -22.394  1.00 77.57           H  
ATOM   3098  N   SER A 212       6.570 -11.440 -22.028  1.00 76.50           N  
ATOM   3099  H   SER A 212       6.224 -11.384 -22.975  1.00 76.50           H  
ATOM   3100  CA  SER A 212       5.698 -12.075 -21.035  1.00 76.50           C  
ATOM   3101  HA  SER A 212       5.750 -11.501 -20.109  1.00 76.50           H  
ATOM   3102  C   SER A 212       6.175 -13.503 -20.719  1.00 76.50           C  
ATOM   3103  CB  SER A 212       4.237 -12.052 -21.499  1.00 76.50           C  
ATOM   3104  HB2 SER A 212       3.632 -12.659 -20.826  1.00 76.50           H  
ATOM   3105  HB3 SER A 212       3.874 -11.025 -21.461  1.00 76.50           H  
ATOM   3106  O   SER A 212       6.829 -14.161 -21.538  1.00 76.50           O  
ATOM   3107  OG  SER A 212       4.108 -12.532 -22.827  1.00 76.50           O  
ATOM   3108  HG  SER A 212       3.176 -12.509 -23.055  1.00 76.50           H  
ATOM   3109  N   ASP A 213       5.891 -13.971 -19.505  1.00 74.22           N  
ATOM   3110  H   ASP A 213       5.444 -13.354 -18.841  1.00 74.22           H  
ATOM   3111  CA  ASP A 213       6.074 -15.364 -19.098  1.00 74.22           C  
ATOM   3112  HA  ASP A 213       7.051 -15.699 -19.447  1.00 74.22           H  
ATOM   3113  C   ASP A 213       4.962 -16.240 -19.716  1.00 74.22           C  
ATOM   3114  CB  ASP A 213       6.081 -15.453 -17.557  1.00 74.22           C  
ATOM   3115  HB2 ASP A 213       6.838 -14.765 -17.180  1.00 74.22           H  
ATOM   3116  HB3 ASP A 213       5.111 -15.137 -17.176  1.00 74.22           H  
ATOM   3117  O   ASP A 213       3.788 -16.020 -19.411  1.00 74.22           O  
ATOM   3118  CG  ASP A 213       6.399 -16.855 -17.013  1.00 74.22           C  
ATOM   3119  OD1 ASP A 213       6.600 -17.766 -17.849  1.00 74.22           O  
ATOM   3120  OD2 ASP A 213       6.549 -16.991 -15.774  1.00 74.22           O  
ATOM   3121  N   PRO A 214       5.280 -17.228 -20.578  1.00 63.52           N  
ATOM   3122  CA  PRO A 214       4.286 -18.180 -21.076  1.00 63.52           C  
ATOM   3123  HA  PRO A 214       3.391 -17.652 -21.406  1.00 63.52           H  
ATOM   3124  C   PRO A 214       3.871 -19.222 -20.020  1.00 63.52           C  
ATOM   3125  CB  PRO A 214       4.967 -18.847 -22.274  1.00 63.52           C  
ATOM   3126  HB2 PRO A 214       4.591 -19.854 -22.455  1.00 63.52           H  
ATOM   3127  HB3 PRO A 214       4.835 -18.225 -23.159  1.00 63.52           H  
ATOM   3128  O   PRO A 214       2.809 -19.833 -20.146  1.00 63.52           O  
ATOM   3129  CG  PRO A 214       6.443 -18.857 -21.871  1.00 63.52           C  
ATOM   3130  HG2 PRO A 214       7.100 -18.906 -22.740  1.00 63.52           H  
ATOM   3131  HG3 PRO A 214       6.636 -19.690 -21.196  1.00 63.52           H  
ATOM   3132  CD  PRO A 214       6.598 -17.536 -21.119  1.00 63.52           C  
ATOM   3133  HD2 PRO A 214       7.340 -17.649 -20.327  1.00 63.52           H  
ATOM   3134  HD3 PRO A 214       6.897 -16.750 -21.811  1.00 63.52           H  
ATOM   3135  N   ASP A 215       4.698 -19.441 -18.995  1.00 64.52           N  
ATOM   3136  H   ASP A 215       5.483 -18.818 -18.871  1.00 64.52           H  
ATOM   3137  CA  ASP A 215       4.521 -20.426 -17.930  1.00 64.52           C  
ATOM   3138  HA  ASP A 215       3.839 -21.203 -18.277  1.00 64.52           H  
ATOM   3139  C   ASP A 215       3.876 -19.769 -16.695  1.00 64.52           C  
ATOM   3140  CB  ASP A 215       5.866 -21.106 -17.587  1.00 64.52           C  
ATOM   3141  HB2 ASP A 215       5.707 -21.774 -16.741  1.00 64.52           H  
ATOM   3142  HB3 ASP A 215       6.584 -20.349 -17.273  1.00 64.52           H  
ATOM   3143  O   ASP A 215       4.456 -19.768 -15.605  1.00 64.52           O  
ATOM   3144  CG  ASP A 215       6.484 -21.949 -18.709  1.00 64.52           C  
ATOM   3145  OD1 ASP A 215       5.735 -22.703 -19.374  1.00 64.52           O  
ATOM   3146  OD2 ASP A 215       7.735 -21.925 -18.834  1.00 64.52           O  
ATOM   3147  N   TYR A 216       2.667 -19.213 -16.866  1.00 66.42           N  
ATOM   3148  H   TYR A 216       2.303 -19.176 -17.808  1.00 66.42           H  
ATOM   3149  CA  TYR A 216       1.908 -18.539 -15.803  1.00 66.42           C  
ATOM   3150  HA  TYR A 216       2.316 -17.536 -15.678  1.00 66.42           H  
ATOM   3151  C   TYR A 216       1.983 -19.280 -14.458  1.00 66.42           C  
ATOM   3152  CB  TYR A 216       0.426 -18.418 -16.157  1.00 66.42           C  
ATOM   3153  HB2 TYR A 216      -0.012 -19.414 -16.230  1.00 66.42           H  
ATOM   3154  HB3 TYR A 216      -0.040 -17.910 -15.313  1.00 66.42           H  
ATOM   3155  O   TYR A 216       1.697 -20.481 -14.363  1.00 66.42           O  
ATOM   3156  CG  TYR A 216       0.063 -17.637 -17.399  1.00 66.42           C  
ATOM   3157  CD1 TYR A 216      -0.215 -16.260 -17.299  1.00 66.42           C  
ATOM   3158  HD1 TYR A 216      -0.128 -15.751 -16.351  1.00 66.42           H  
ATOM   3159  CD2 TYR A 216      -0.073 -18.300 -18.635  1.00 66.42           C  
ATOM   3160  HD2 TYR A 216       0.152 -19.354 -18.712  1.00 66.42           H  
ATOM   3161  CE1 TYR A 216      -0.632 -15.545 -18.437  1.00 66.42           C  
ATOM   3162  HE1 TYR A 216      -0.867 -14.494 -18.353  1.00 66.42           H  
ATOM   3163  CE2 TYR A 216      -0.483 -17.584 -19.775  1.00 66.42           C  
ATOM   3164  HE2 TYR A 216      -0.571 -18.075 -20.732  1.00 66.42           H  
ATOM   3165  OH  TYR A 216      -1.171 -15.511 -20.771  1.00 66.42           O  
ATOM   3166  HH  TYR A 216      -1.308 -14.588 -20.544  1.00 66.42           H  
ATOM   3167  CZ  TYR A 216      -0.762 -16.204 -19.676  1.00 66.42           C  
ATOM   3168  N   ARG A 217       2.340 -18.555 -13.393  1.00 68.99           N  
ATOM   3169  H   ARG A 217       2.474 -17.562 -13.519  1.00 68.99           H  
ATOM   3170  CA  ARG A 217       2.593 -19.143 -12.072  1.00 68.99           C  
ATOM   3171  HA  ARG A 217       2.626 -20.225 -12.194  1.00 68.99           H  
ATOM   3172  C   ARG A 217       1.461 -18.848 -11.101  1.00 68.99           C  
ATOM   3173  CB  ARG A 217       3.960 -18.705 -11.529  1.00 68.99           C  
ATOM   3174  HB2 ARG A 217       3.981 -17.622 -11.412  1.00 68.99           H  
ATOM   3175  HB3 ARG A 217       4.113 -19.165 -10.553  1.00 68.99           H  
ATOM   3176  O   ARG A 217       0.943 -17.738 -11.039  1.00 68.99           O  
ATOM   3177  CG  ARG A 217       5.084 -19.142 -12.479  1.00 68.99           C  
ATOM   3178  HG2 ARG A 217       5.037 -18.540 -13.386  1.00 68.99           H  
ATOM   3179  HG3 ARG A 217       4.956 -20.191 -12.743  1.00 68.99           H  
ATOM   3180  CD  ARG A 217       6.459 -18.952 -11.843  1.00 68.99           C  
ATOM   3181  HD2 ARG A 217       6.519 -19.546 -10.930  1.00 68.99           H  
ATOM   3182  HD3 ARG A 217       6.569 -17.899 -11.583  1.00 68.99           H  
ATOM   3183  NE  ARG A 217       7.509 -19.319 -12.810  1.00 68.99           N  
ATOM   3184  HE  ARG A 217       7.432 -18.848 -13.700  1.00 68.99           H  
ATOM   3185  NH1 ARG A 217       8.561 -20.998 -11.639  1.00 68.99           N  
ATOM   3186 HH11 ARG A 217       7.859 -20.892 -10.921  1.00 68.99           H  
ATOM   3187 HH12 ARG A 217       9.182 -21.794 -11.661  1.00 68.99           H  
ATOM   3188  NH2 ARG A 217       9.229 -20.475 -13.710  1.00 68.99           N  
ATOM   3189 HH21 ARG A 217       9.112 -19.905 -14.535  1.00 68.99           H  
ATOM   3190 HH22 ARG A 217       9.926 -21.206 -13.716  1.00 68.99           H  
ATOM   3191  CZ  ARG A 217       8.423 -20.262 -12.714  1.00 68.99           C  
ATOM   3192  N   ASN A 218       1.133 -19.860 -10.300  1.00 75.60           N  
ATOM   3193  H   ASN A 218       1.606 -20.743 -10.432  1.00 75.60           H  
ATOM   3194  CA  ASN A 218       0.167 -19.735  -9.218  1.00 75.60           C  
ATOM   3195  HA  ASN A 218      -0.701 -19.181  -9.577  1.00 75.60           H  
ATOM   3196  C   ASN A 218       0.786 -18.958  -8.051  1.00 75.60           C  
ATOM   3197  CB  ASN A 218      -0.306 -21.127  -8.771  1.00 75.60           C  
ATOM   3198  HB2 ASN A 218       0.557 -21.723  -8.473  1.00 75.60           H  
ATOM   3199  HB3 ASN A 218      -0.956 -21.009  -7.904  1.00 75.60           H  
ATOM   3200  O   ASN A 218       1.564 -19.519  -7.273  1.00 75.60           O  
ATOM   3201  CG  ASN A 218      -1.099 -21.859  -9.835  1.00 75.60           C  
ATOM   3202  ND2 ASN A 218      -0.918 -23.152  -9.960  1.00 75.60           N  
ATOM   3203 HD21 ASN A 218      -1.446 -23.571 -10.712  1.00 75.60           H  
ATOM   3204 HD22 ASN A 218      -0.238 -23.639  -9.395  1.00 75.60           H  
ATOM   3205  OD1 ASN A 218      -1.898 -21.309 -10.562  1.00 75.60           O  
ATOM   3206  N   TYR A 219       0.397 -17.697  -7.917  1.00 80.21           N  
ATOM   3207  H   TYR A 219      -0.244 -17.335  -8.608  1.00 80.21           H  
ATOM   3208  CA  TYR A 219       0.463 -16.966  -6.661  1.00 80.21           C  
ATOM   3209  HA  TYR A 219       1.422 -17.162  -6.182  1.00 80.21           H  
ATOM   3210  C   TYR A 219      -0.653 -17.466  -5.720  1.00 80.21           C  
ATOM   3211  CB  TYR A 219       0.397 -15.468  -6.979  1.00 80.21           C  
ATOM   3212  HB2 TYR A 219      -0.527 -15.256  -7.518  1.00 80.21           H  
ATOM   3213  HB3 TYR A 219       1.228 -15.207  -7.635  1.00 80.21           H  
ATOM   3214  O   TYR A 219      -1.612 -18.108  -6.162  1.00 80.21           O  
ATOM   3215  CG  TYR A 219       0.473 -14.595  -5.752  1.00 80.21           C  
ATOM   3216  CD1 TYR A 219      -0.679 -13.917  -5.316  1.00 80.21           C  
ATOM   3217  HD1 TYR A 219      -1.601 -13.958  -5.876  1.00 80.21           H  
ATOM   3218  CD2 TYR A 219       1.670 -14.512  -5.010  1.00 80.21           C  
ATOM   3219  HD2 TYR A 219       2.565 -15.012  -5.349  1.00 80.21           H  
ATOM   3220  CE1 TYR A 219      -0.634 -13.166  -4.133  1.00 80.21           C  
ATOM   3221  HE1 TYR A 219      -1.508 -12.633  -3.786  1.00 80.21           H  
ATOM   3222  CE2 TYR A 219       1.699 -13.767  -3.815  1.00 80.21           C  
ATOM   3223  HE2 TYR A 219       2.588 -13.707  -3.205  1.00 80.21           H  
ATOM   3224  OH  TYR A 219       0.576 -12.381  -2.221  1.00 80.21           O  
ATOM   3225  HH  TYR A 219      -0.297 -12.087  -1.950  1.00 80.21           H  
ATOM   3226  CZ  TYR A 219       0.545 -13.090  -3.372  1.00 80.21           C  
ATOM   3227  N   THR A 220      -0.511 -17.262  -4.410  1.00 87.79           N  
ATOM   3228  H   THR A 220       0.172 -16.584  -4.105  1.00 87.79           H  
ATOM   3229  CA  THR A 220      -1.534 -17.651  -3.424  1.00 87.79           C  
ATOM   3230  HA  THR A 220      -2.403 -18.080  -3.922  1.00 87.79           H  
ATOM   3231  C   THR A 220      -1.982 -16.403  -2.700  1.00 87.79           C  
ATOM   3232  CB  THR A 220      -1.011 -18.672  -2.408  1.00 87.79           C  
ATOM   3233  HB  THR A 220      -0.265 -18.207  -1.764  1.00 87.79           H  
ATOM   3234  O   THR A 220      -1.168 -15.809  -2.010  1.00 87.79           O  
ATOM   3235  CG2 THR A 220      -2.135 -19.250  -1.544  1.00 87.79           C  
ATOM   3236 HG21 THR A 220      -1.746 -20.039  -0.901  1.00 87.79           H  
ATOM   3237 HG22 THR A 220      -2.954 -19.610  -2.168  1.00 87.79           H  
ATOM   3238 HG23 THR A 220      -2.523 -18.460  -0.902  1.00 87.79           H  
ATOM   3239  OG1 THR A 220      -0.387 -19.734  -3.111  1.00 87.79           O  
ATOM   3240  HG1 THR A 220       0.255 -19.270  -3.654  1.00 87.79           H  
ATOM   3241  N   LEU A 221      -3.245 -16.041  -2.887  1.00 91.37           N  
ATOM   3242  H   LEU A 221      -3.854 -16.646  -3.419  1.00 91.37           H  
ATOM   3243  CA  LEU A 221      -3.858 -14.869  -2.271  1.00 91.37           C  
ATOM   3244  HA  LEU A 221      -3.196 -14.009  -2.374  1.00 91.37           H  
ATOM   3245  C   LEU A 221      -4.087 -15.098  -0.772  1.00 91.37           C  
ATOM   3246  CB  LEU A 221      -5.184 -14.599  -2.999  1.00 91.37           C  
ATOM   3247  HB2 LEU A 221      -5.801 -15.493  -2.908  1.00 91.37           H  
ATOM   3248  HB3 LEU A 221      -5.709 -13.782  -2.503  1.00 91.37           H  
ATOM   3249  O   LEU A 221      -4.087 -16.248  -0.314  1.00 91.37           O  
ATOM   3250  CG  LEU A 221      -5.025 -14.258  -4.491  1.00 91.37           C  
ATOM   3251  HG  LEU A 221      -4.322 -14.951  -4.955  1.00 91.37           H  
ATOM   3252  CD1 LEU A 221      -6.364 -14.418  -5.203  1.00 91.37           C  
ATOM   3253 HD11 LEU A 221      -6.352 -13.868  -6.144  1.00 91.37           H  
ATOM   3254 HD12 LEU A 221      -6.520 -15.475  -5.421  1.00 91.37           H  
ATOM   3255 HD13 LEU A 221      -7.165 -14.067  -4.553  1.00 91.37           H  
ATOM   3256  CD2 LEU A 221      -4.525 -12.841  -4.749  1.00 91.37           C  
ATOM   3257 HD21 LEU A 221      -4.392 -12.659  -5.815  1.00 91.37           H  
ATOM   3258 HD22 LEU A 221      -3.569 -12.699  -4.245  1.00 91.37           H  
ATOM   3259 HD23 LEU A 221      -5.225 -12.118  -4.330  1.00 91.37           H  
ATOM   3260  N   VAL A 222      -4.362 -14.029  -0.025  1.00 90.98           N  
ATOM   3261  H   VAL A 222      -4.289 -13.125  -0.469  1.00 90.98           H  
ATOM   3262  CA  VAL A 222      -4.584 -14.084   1.434  1.00 90.98           C  
ATOM   3263  HA  VAL A 222      -3.699 -14.540   1.876  1.00 90.98           H  
ATOM   3264  C   VAL A 222      -5.768 -14.972   1.848  1.00 90.98           C  
ATOM   3265  CB  VAL A 222      -4.705 -12.674   2.049  1.00 90.98           C  
ATOM   3266  HB  VAL A 222      -4.845 -12.790   3.124  1.00 90.98           H  
ATOM   3267  O   VAL A 222      -5.722 -15.591   2.909  1.00 90.98           O  
ATOM   3268  CG1 VAL A 222      -3.417 -11.874   1.840  1.00 90.98           C  
ATOM   3269 HG11 VAL A 222      -2.557 -12.470   2.147  1.00 90.98           H  
ATOM   3270 HG12 VAL A 222      -3.289 -11.611   0.790  1.00 90.98           H  
ATOM   3271 HG13 VAL A 222      -3.444 -10.958   2.430  1.00 90.98           H  
ATOM   3272  CG2 VAL A 222      -5.885 -11.856   1.510  1.00 90.98           C  
ATOM   3273 HG21 VAL A 222      -6.826 -12.353   1.748  1.00 90.98           H  
ATOM   3274 HG22 VAL A 222      -5.884 -10.871   1.975  1.00 90.98           H  
ATOM   3275 HG23 VAL A 222      -5.796 -11.732   0.431  1.00 90.98           H  
ATOM   3276  N   ASN A 223      -6.790 -15.135   0.996  1.00 91.46           N  
ATOM   3277  H   ASN A 223      -6.786 -14.583   0.150  1.00 91.46           H  
ATOM   3278  CA  ASN A 223      -7.891 -16.097   1.195  1.00 91.46           C  
ATOM   3279  HA  ASN A 223      -8.133 -16.102   2.258  1.00 91.46           H  
ATOM   3280  C   ASN A 223      -7.539 -17.562   0.823  1.00 91.46           C  
ATOM   3281  CB  ASN A 223      -9.144 -15.613   0.434  1.00 91.46           C  
ATOM   3282  HB2 ASN A 223      -9.992 -16.224   0.744  1.00 91.46           H  
ATOM   3283  HB3 ASN A 223      -9.369 -14.583   0.711  1.00 91.46           H  
ATOM   3284  O   ASN A 223      -8.386 -18.453   0.912  1.00 91.46           O  
ATOM   3285  CG  ASN A 223      -9.022 -15.719  -1.081  1.00 91.46           C  
ATOM   3286  ND2 ASN A 223     -10.089 -15.498  -1.815  1.00 91.46           N  
ATOM   3287 HD21 ASN A 223     -10.943 -15.184  -1.376  1.00 91.46           H  
ATOM   3288 HD22 ASN A 223      -9.980 -15.567  -2.816  1.00 91.46           H  
ATOM   3289  OD1 ASN A 223      -7.985 -16.056  -1.629  1.00 91.46           O  
ATOM   3290  N   GLY A 224      -6.316 -17.834   0.355  1.00 90.98           N  
ATOM   3291  H   GLY A 224      -5.665 -17.064   0.292  1.00 90.98           H  
ATOM   3292  CA  GLY A 224      -5.844 -19.148  -0.094  1.00 90.98           C  
ATOM   3293  HA2 GLY A 224      -4.762 -19.171   0.033  1.00 90.98           H  
ATOM   3294  HA3 GLY A 224      -6.282 -19.914   0.546  1.00 90.98           H  
ATOM   3295  C   GLY A 224      -6.155 -19.511  -1.558  1.00 90.98           C  
ATOM   3296  O   GLY A 224      -5.698 -20.562  -2.030  1.00 90.98           O  
ATOM   3297  N   GLU A 225      -6.884 -18.667  -2.295  1.00 90.49           N  
ATOM   3298  H   GLU A 225      -7.183 -17.803  -1.866  1.00 90.49           H  
ATOM   3299  CA  GLU A 225      -7.156 -18.822  -3.729  1.00 90.49           C  
ATOM   3300  HA  GLU A 225      -7.653 -19.782  -3.874  1.00 90.49           H  
ATOM   3301  C   GLU A 225      -5.845 -18.824  -4.538  1.00 90.49           C  
ATOM   3302  CB  GLU A 225      -8.125 -17.712  -4.187  1.00 90.49           C  
ATOM   3303  HB2 GLU A 225      -7.632 -16.753  -4.025  1.00 90.49           H  
ATOM   3304  HB3 GLU A 225      -9.009 -17.754  -3.551  1.00 90.49           H  
ATOM   3305  O   GLU A 225      -4.870 -18.146  -4.203  1.00 90.49           O  
ATOM   3306  CG  GLU A 225      -8.597 -17.764  -5.652  1.00 90.49           C  
ATOM   3307  HG2 GLU A 225      -7.727 -17.842  -6.304  1.00 90.49           H  
ATOM   3308  HG3 GLU A 225      -9.207 -18.656  -5.796  1.00 90.49           H  
ATOM   3309  CD  GLU A 225      -9.397 -16.506  -6.058  1.00 90.49           C  
ATOM   3310  OE1 GLU A 225      -9.485 -16.196  -7.267  1.00 90.49           O  
ATOM   3311  OE2 GLU A 225      -9.905 -15.766  -5.185  1.00 90.49           O  
ATOM   3312  N   LYS A 226      -5.797 -19.610  -5.621  1.00 88.00           N  
ATOM   3313  H   LYS A 226      -6.650 -20.066  -5.912  1.00 88.00           H  
ATOM   3314  CA  LYS A 226      -4.660 -19.600  -6.551  1.00 88.00           C  
ATOM   3315  HA  LYS A 226      -3.772 -19.250  -6.024  1.00 88.00           H  
ATOM   3316  C   LYS A 226      -4.901 -18.578  -7.650  1.00 88.00           C  
ATOM   3317  CB  LYS A 226      -4.361 -21.001  -7.114  1.00 88.00           C  
ATOM   3318  HB2 LYS A 226      -3.534 -20.914  -7.818  1.00 88.00           H  
ATOM   3319  HB3 LYS A 226      -5.229 -21.363  -7.665  1.00 88.00           H  
ATOM   3320  O   LYS A 226      -5.725 -18.809  -8.531  1.00 88.00           O  
ATOM   3321  CG  LYS A 226      -3.984 -22.039  -6.044  1.00 88.00           C  
ATOM   3322  HG2 LYS A 226      -3.640 -22.943  -6.547  1.00 88.00           H  
ATOM   3323  HG3 LYS A 226      -4.873 -22.289  -5.465  1.00 88.00           H  
ATOM   3324  CD  LYS A 226      -2.894 -21.545  -5.082  1.00 88.00           C  
ATOM   3325  HD2 LYS A 226      -2.022 -21.205  -5.641  1.00 88.00           H  
ATOM   3326  HD3 LYS A 226      -3.288 -20.709  -4.504  1.00 88.00           H  
ATOM   3327  CE  LYS A 226      -2.495 -22.655  -4.110  1.00 88.00           C  
ATOM   3328  HE2 LYS A 226      -1.864 -23.373  -4.634  1.00 88.00           H  
ATOM   3329  HE3 LYS A 226      -3.401 -23.158  -3.772  1.00 88.00           H  
ATOM   3330  NZ  LYS A 226      -1.793 -22.078  -2.945  1.00 88.00           N  
ATOM   3331  HZ1 LYS A 226      -2.439 -21.524  -2.402  1.00 88.00           H  
ATOM   3332  HZ2 LYS A 226      -1.372 -22.769  -2.341  1.00 88.00           H  
ATOM   3333  HZ3 LYS A 226      -1.097 -21.403  -3.229  1.00 88.00           H  
ATOM   3334  N   TYR A 227      -4.151 -17.484  -7.598  1.00 82.13           N  
ATOM   3335  H   TYR A 227      -3.464 -17.412  -6.862  1.00 82.13           H  
ATOM   3336  CA  TYR A 227      -4.149 -16.456  -8.629  1.00 82.13           C  
ATOM   3337  HA  TYR A 227      -5.129 -16.432  -9.105  1.00 82.13           H  
ATOM   3338  C   TYR A 227      -3.099 -16.771  -9.692  1.00 82.13           C  
ATOM   3339  CB  TYR A 227      -3.914 -15.090  -7.993  1.00 82.13           C  
ATOM   3340  HB2 TYR A 227      -2.912 -15.051  -7.564  1.00 82.13           H  
ATOM   3341  HB3 TYR A 227      -4.631 -14.969  -7.180  1.00 82.13           H  
ATOM   3342  O   TYR A 227      -1.964 -17.130  -9.376  1.00 82.13           O  
ATOM   3343  CG  TYR A 227      -4.103 -13.940  -8.955  1.00 82.13           C  
ATOM   3344  CD1 TYR A 227      -2.998 -13.406  -9.643  1.00 82.13           C  
ATOM   3345  HD1 TYR A 227      -2.004 -13.795  -9.480  1.00 82.13           H  
ATOM   3346  CD2 TYR A 227      -5.394 -13.420  -9.175  1.00 82.13           C  
ATOM   3347  HD2 TYR A 227      -6.241 -13.839  -8.650  1.00 82.13           H  
ATOM   3348  CE1 TYR A 227      -3.187 -12.345 -10.548  1.00 82.13           C  
ATOM   3349  HE1 TYR A 227      -2.360 -11.915 -11.093  1.00 82.13           H  
ATOM   3350  CE2 TYR A 227      -5.578 -12.341 -10.061  1.00 82.13           C  
ATOM   3351  HE2 TYR A 227      -6.560 -11.918 -10.216  1.00 82.13           H  
ATOM   3352  OH  TYR A 227      -4.622 -10.733 -11.570  1.00 82.13           O  
ATOM   3353  HH  TYR A 227      -5.514 -10.378 -11.605  1.00 82.13           H  
ATOM   3354  CZ  TYR A 227      -4.469 -11.797 -10.744  1.00 82.13           C  
ATOM   3355  N   VAL A 228      -3.478 -16.637 -10.958  1.00 81.87           N  
ATOM   3356  H   VAL A 228      -4.388 -16.239 -11.144  1.00 81.87           H  
ATOM   3357  CA  VAL A 228      -2.609 -16.898 -12.107  1.00 81.87           C  
ATOM   3358  HA  VAL A 228      -1.803 -17.573 -11.819  1.00 81.87           H  
ATOM   3359  C   VAL A 228      -1.986 -15.569 -12.524  1.00 81.87           C  
ATOM   3360  CB  VAL A 228      -3.419 -17.577 -13.230  1.00 81.87           C  
ATOM   3361  HB  VAL A 228      -4.238 -16.928 -13.540  1.00 81.87           H  
ATOM   3362  O   VAL A 228      -2.573 -14.847 -13.320  1.00 81.87           O  
ATOM   3363  CG1 VAL A 228      -2.556 -17.902 -14.448  1.00 81.87           C  
ATOM   3364 HG11 VAL A 228      -2.121 -16.986 -14.848  1.00 81.87           H  
ATOM   3365 HG12 VAL A 228      -1.769 -18.598 -14.156  1.00 81.87           H  
ATOM   3366 HG13 VAL A 228      -3.168 -18.352 -15.229  1.00 81.87           H  
ATOM   3367  CG2 VAL A 228      -4.014 -18.913 -12.753  1.00 81.87           C  
ATOM   3368 HG21 VAL A 228      -4.543 -19.397 -13.573  1.00 81.87           H  
ATOM   3369 HG22 VAL A 228      -4.724 -18.741 -11.944  1.00 81.87           H  
ATOM   3370 HG23 VAL A 228      -3.220 -19.568 -12.394  1.00 81.87           H  
ATOM   3371  N   SER A 229      -0.829 -15.237 -11.946  1.00 75.80           N  
ATOM   3372  H   SER A 229      -0.387 -15.904 -11.329  1.00 75.80           H  
ATOM   3373  CA  SER A 229      -0.163 -13.948 -12.185  1.00 75.80           C  
ATOM   3374  HA  SER A 229      -0.908 -13.154 -12.156  1.00 75.80           H  
ATOM   3375  C   SER A 229       0.505 -13.919 -13.555  1.00 75.80           C  
ATOM   3376  CB  SER A 229       0.877 -13.671 -11.091  1.00 75.80           C  
ATOM   3377  HB2 SER A 229       1.702 -14.377 -11.191  1.00 75.80           H  
ATOM   3378  HB3 SER A 229       0.411 -13.826 -10.118  1.00 75.80           H  
ATOM   3379  O   SER A 229       1.233 -14.855 -13.917  1.00 75.80           O  
ATOM   3380  OG  SER A 229       1.388 -12.352 -11.123  1.00 75.80           O  
ATOM   3381  HG  SER A 229       1.749 -12.134 -11.986  1.00 75.80           H  
ATOM   3382  N   GLU A 230       0.347 -12.811 -14.276  1.00 78.95           N  
ATOM   3383  H   GLU A 230      -0.307 -12.114 -13.950  1.00 78.95           H  
ATOM   3384  CA  GLU A 230       1.294 -12.434 -15.325  1.00 78.95           C  
ATOM   3385  HA  GLU A 230       1.424 -13.293 -15.983  1.00 78.95           H  
ATOM   3386  C   GLU A 230       2.668 -12.133 -14.694  1.00 78.95           C  
ATOM   3387  CB  GLU A 230       0.763 -11.275 -16.194  1.00 78.95           C  
ATOM   3388  HB2 GLU A 230       0.558 -10.405 -15.571  1.00 78.95           H  
ATOM   3389  HB3 GLU A 230       1.539 -11.008 -16.912  1.00 78.95           H  
ATOM   3390  O   GLU A 230       2.779 -11.735 -13.531  1.00 78.95           O  
ATOM   3391  CG  GLU A 230      -0.509 -11.668 -16.970  1.00 78.95           C  
ATOM   3392  HG2 GLU A 230      -0.268 -12.540 -17.579  1.00 78.95           H  
ATOM   3393  HG3 GLU A 230      -1.289 -11.954 -16.265  1.00 78.95           H  
ATOM   3394  CD  GLU A 230      -1.057 -10.570 -17.899  1.00 78.95           C  
ATOM   3395  OE1 GLU A 230      -2.172 -10.728 -18.444  1.00 78.95           O  
ATOM   3396  OE2 GLU A 230      -0.395  -9.532 -18.122  1.00 78.95           O  
ATOM   3397  N   ASN A 231       3.738 -12.425 -15.435  1.00 80.44           N  
ATOM   3398  H   ASN A 231       3.589 -12.704 -16.394  1.00 80.44           H  
ATOM   3399  CA  ASN A 231       5.124 -12.185 -15.031  1.00 80.44           C  
ATOM   3400  HA  ASN A 231       5.153 -11.359 -14.320  1.00 80.44           H  
ATOM   3401  C   ASN A 231       5.935 -11.774 -16.267  1.00 80.44           C  
ATOM   3402  CB  ASN A 231       5.732 -13.440 -14.366  1.00 80.44           C  
ATOM   3403  HB2 ASN A 231       6.763 -13.230 -14.082  1.00 80.44           H  
ATOM   3404  HB3 ASN A 231       5.745 -14.265 -15.079  1.00 80.44           H  
ATOM   3405  O   ASN A 231       5.544 -12.076 -17.399  1.00 80.44           O  
ATOM   3406  CG  ASN A 231       4.998 -13.892 -13.117  1.00 80.44           C  
ATOM   3407  ND2 ASN A 231       4.107 -14.846 -13.226  1.00 80.44           N  
ATOM   3408 HD21 ASN A 231       3.464 -14.896 -12.448  1.00 80.44           H  
ATOM   3409 HD22 ASN A 231       3.792 -15.101 -14.151  1.00 80.44           H  
ATOM   3410  OD1 ASN A 231       5.232 -13.420 -12.021  1.00 80.44           O  
ATOM   3411  N   VAL A 232       7.092 -11.139 -16.066  1.00 83.76           N  
ATOM   3412  H   VAL A 232       7.387 -10.967 -15.116  1.00 83.76           H  
ATOM   3413  CA  VAL A 232       8.001 -10.777 -17.167  1.00 83.76           C  
ATOM   3414  HA  VAL A 232       7.478 -10.899 -18.116  1.00 83.76           H  
ATOM   3415  C   VAL A 232       9.196 -11.724 -17.180  1.00 83.76           C  
ATOM   3416  CB  VAL A 232       8.431  -9.300 -17.105  1.00 83.76           C  
ATOM   3417  HB  VAL A 232       9.012  -9.130 -16.199  1.00 83.76           H  
ATOM   3418  O   VAL A 232       9.911 -11.860 -16.188  1.00 83.76           O  
ATOM   3419  CG1 VAL A 232       9.296  -8.910 -18.306  1.00 83.76           C  
ATOM   3420 HG11 VAL A 232       8.736  -9.067 -19.229  1.00 83.76           H  
ATOM   3421 HG12 VAL A 232      10.204  -9.513 -18.343  1.00 83.76           H  
ATOM   3422 HG13 VAL A 232       9.571  -7.857 -18.242  1.00 83.76           H  
ATOM   3423  CG2 VAL A 232       7.217  -8.366 -17.091  1.00 83.76           C  
ATOM   3424 HG21 VAL A 232       6.613  -8.563 -16.205  1.00 83.76           H  
ATOM   3425 HG22 VAL A 232       7.538  -7.325 -17.070  1.00 83.76           H  
ATOM   3426 HG23 VAL A 232       6.604  -8.534 -17.976  1.00 83.76           H  
ATOM   3427  N   ARG A 233       9.452 -12.361 -18.320  1.00 81.37           N  
ATOM   3428  H   ARG A 233       8.869 -12.137 -19.114  1.00 81.37           H  
ATOM   3429  CA  ARG A 233      10.613 -13.220 -18.557  1.00 81.37           C  
ATOM   3430  HA  ARG A 233      10.979 -13.588 -17.598  1.00 81.37           H  
ATOM   3431  C   ARG A 233      11.735 -12.424 -19.218  1.00 81.37           C  
ATOM   3432  CB  ARG A 233      10.182 -14.430 -19.398  1.00 81.37           C  
ATOM   3433  HB2 ARG A 233       9.339 -14.919 -18.909  1.00 81.37           H  
ATOM   3434  HB3 ARG A 233       9.860 -14.092 -20.383  1.00 81.37           H  
ATOM   3435  O   ARG A 233      11.526 -11.742 -20.216  1.00 81.37           O  
ATOM   3436  CG  ARG A 233      11.334 -15.431 -19.544  1.00 81.37           C  
ATOM   3437  HG2 ARG A 233      11.666 -15.742 -18.554  1.00 81.37           H  
ATOM   3438  HG3 ARG A 233      12.167 -14.949 -20.055  1.00 81.37           H  
ATOM   3439  CD  ARG A 233      10.934 -16.671 -20.349  1.00 81.37           C  
ATOM   3440  HD2 ARG A 233      10.115 -17.184 -19.845  1.00 81.37           H  
ATOM   3441  HD3 ARG A 233      10.586 -16.356 -21.334  1.00 81.37           H  
ATOM   3442  NE  ARG A 233      12.112 -17.544 -20.501  1.00 81.37           N  
ATOM   3443  HE  ARG A 233      12.888 -17.125 -20.992  1.00 81.37           H  
ATOM   3444  NH1 ARG A 233      11.376 -19.448 -19.449  1.00 81.37           N  
ATOM   3445 HH11 ARG A 233      11.567 -20.314 -18.964  1.00 81.37           H  
ATOM   3446 HH12 ARG A 233      10.433 -19.085 -19.458  1.00 81.37           H  
ATOM   3447  NH2 ARG A 233      13.548 -19.173 -19.845  1.00 81.37           N  
ATOM   3448 HH21 ARG A 233      13.744 -19.952 -19.232  1.00 81.37           H  
ATOM   3449 HH22 ARG A 233      14.305 -18.585 -20.162  1.00 81.37           H  
ATOM   3450  CZ  ARG A 233      12.331 -18.715 -19.935  1.00 81.37           C  
ATOM   3451  N   TRP A 234      12.944 -12.562 -18.685  1.00 78.78           N  
ATOM   3452  H   TRP A 234      13.039 -13.150 -17.869  1.00 78.78           H  
ATOM   3453  CA  TRP A 234      14.167 -11.991 -19.248  1.00 78.78           C  
ATOM   3454  HA  TRP A 234      13.929 -11.310 -20.065  1.00 78.78           H  
ATOM   3455  C   TRP A 234      14.993 -13.142 -19.807  1.00 78.78           C  
ATOM   3456  CB  TRP A 234      14.919 -11.189 -18.170  1.00 78.78           C  
ATOM   3457  HB2 TRP A 234      15.039 -11.802 -17.277  1.00 78.78           H  
ATOM   3458  HB3 TRP A 234      15.914 -10.958 -18.550  1.00 78.78           H  
ATOM   3459  O   TRP A 234      15.347 -14.057 -19.063  1.00 78.78           O  
ATOM   3460  CG  TRP A 234      14.261  -9.896 -17.789  1.00 78.78           C  
ATOM   3461  CD1 TRP A 234      12.964  -9.753 -17.429  1.00 78.78           C  
ATOM   3462  HD1 TRP A 234      12.245 -10.552 -17.322  1.00 78.78           H  
ATOM   3463  CD2 TRP A 234      14.824  -8.544 -17.738  1.00 78.78           C  
ATOM   3464  CE2 TRP A 234      13.764  -7.627 -17.483  1.00 78.78           C  
ATOM   3465  CE3 TRP A 234      16.120  -7.989 -17.825  1.00 78.78           C  
ATOM   3466  HE3 TRP A 234      16.968  -8.651 -17.927  1.00 78.78           H  
ATOM   3467  NE1 TRP A 234      12.660  -8.420 -17.299  1.00 78.78           N  
ATOM   3468  HE1 TRP A 234      11.734  -8.083 -17.080  1.00 78.78           H  
ATOM   3469  CH2 TRP A 234      15.235  -5.717 -17.624  1.00 78.78           C  
ATOM   3470  HH2 TRP A 234      15.398  -4.650 -17.579  1.00 78.78           H  
ATOM   3471  CZ2 TRP A 234      13.955  -6.244 -17.414  1.00 78.78           C  
ATOM   3472  HZ2 TRP A 234      13.133  -5.593 -17.156  1.00 78.78           H  
ATOM   3473  CZ3 TRP A 234      16.319  -6.595 -17.767  1.00 78.78           C  
ATOM   3474  HZ3 TRP A 234      17.318  -6.185 -17.793  1.00 78.78           H  
ATOM   3475  N   ASN A 235      15.291 -13.140 -21.105  1.00 74.19           N  
ATOM   3476  H   ASN A 235      15.002 -12.351 -21.667  1.00 74.19           H  
ATOM   3477  CA  ASN A 235      16.083 -14.200 -21.729  1.00 74.19           C  
ATOM   3478  HA  ASN A 235      16.062 -15.081 -21.088  1.00 74.19           H  
ATOM   3479  C   ASN A 235      17.540 -13.762 -21.850  1.00 74.19           C  
ATOM   3480  CB  ASN A 235      15.466 -14.635 -23.059  1.00 74.19           C  
ATOM   3481  HB2 ASN A 235      16.082 -15.411 -23.513  1.00 74.19           H  
ATOM   3482  HB3 ASN A 235      15.439 -13.781 -23.736  1.00 74.19           H  
ATOM   3483  O   ASN A 235      17.881 -12.845 -22.596  1.00 74.19           O  
ATOM   3484  CG  ASN A 235      14.076 -15.198 -22.850  1.00 74.19           C  
ATOM   3485  ND2 ASN A 235      13.068 -14.514 -23.337  1.00 74.19           N  
ATOM   3486 HD21 ASN A 235      13.259 -13.623 -23.772  1.00 74.19           H  
ATOM   3487 HD22 ASN A 235      12.119 -14.781 -23.118  1.00 74.19           H  
ATOM   3488  OD1 ASN A 235      13.899 -16.235 -22.222  1.00 74.19           O  
ATOM   3489  N   GLY A 236      18.400 -14.454 -21.106  1.00 69.56           N  
ATOM   3490  H   GLY A 236      18.032 -15.223 -20.565  1.00 69.56           H  
ATOM   3491  CA  GLY A 236      19.821 -14.161 -20.986  1.00 69.56           C  
ATOM   3492  HA2 GLY A 236      20.315 -14.404 -21.927  1.00 69.56           H  
ATOM   3493  HA3 GLY A 236      20.226 -14.811 -20.211  1.00 69.56           H  
ATOM   3494  C   GLY A 236      20.175 -12.724 -20.588  1.00 69.56           C  
ATOM   3495  O   GLY A 236      19.345 -11.937 -20.142  1.00 69.56           O  
ATOM   3496  N   GLY A 237      21.467 -12.433 -20.692  1.00 67.66           N  
ATOM   3497  H   GLY A 237      22.081 -13.146 -21.058  1.00 67.66           H  
ATOM   3498  CA  GLY A 237      22.096 -11.171 -20.308  1.00 67.66           C  
ATOM   3499  HA2 GLY A 237      21.452 -10.589 -19.650  1.00 67.66           H  
ATOM   3500  HA3 GLY A 237      22.278 -10.586 -21.210  1.00 67.66           H  
ATOM   3501  C   GLY A 237      23.436 -11.418 -19.621  1.00 67.66           C  
ATOM   3502  O   GLY A 237      23.794 -12.566 -19.326  1.00 67.66           O  
ATOM   3503  N   GLU A 238      24.202 -10.359 -19.378  1.00 63.97           N  
ATOM   3504  H   GLU A 238      23.841  -9.438 -19.581  1.00 63.97           H  
ATOM   3505  CA  GLU A 238      25.580 -10.457 -18.884  1.00 63.97           C  
ATOM   3506  HA  GLU A 238      25.902 -11.498 -18.912  1.00 63.97           H  
ATOM   3507  C   GLU A 238      25.651 -10.012 -17.422  1.00 63.97           C  
ATOM   3508  CB  GLU A 238      26.544  -9.682 -19.808  1.00 63.97           C  
ATOM   3509  HB2 GLU A 238      26.294  -8.621 -19.809  1.00 63.97           H  
ATOM   3510  HB3 GLU A 238      27.559  -9.812 -19.434  1.00 63.97           H  
ATOM   3511  O   GLU A 238      25.242  -8.905 -17.077  1.00 63.97           O  
ATOM   3512  CG  GLU A 238      26.451 -10.244 -21.241  1.00 63.97           C  
ATOM   3513  HG2 GLU A 238      25.484  -9.975 -21.664  1.00 63.97           H  
ATOM   3514  HG3 GLU A 238      26.488 -11.331 -21.173  1.00 63.97           H  
ATOM   3515  CD  GLU A 238      27.540  -9.803 -22.231  1.00 63.97           C  
ATOM   3516  OE1 GLU A 238      27.603 -10.476 -23.298  1.00 63.97           O  
ATOM   3517  OE2 GLU A 238      28.310  -8.863 -21.933  1.00 63.97           O  
ATOM   3518  N   LYS A 239      26.163 -10.861 -16.520  1.00 63.81           N  
ATOM   3519  H   LYS A 239      26.526 -11.751 -16.831  1.00 63.81           H  
ATOM   3520  CA  LYS A 239      26.356 -10.438 -15.124  1.00 63.81           C  
ATOM   3521  HA  LYS A 239      25.429  -9.981 -14.777  1.00 63.81           H  
ATOM   3522  C   LYS A 239      27.437  -9.352 -15.075  1.00 63.81           C  
ATOM   3523  CB  LYS A 239      26.667 -11.644 -14.219  1.00 63.81           C  
ATOM   3524  HB2 LYS A 239      27.568 -12.153 -14.564  1.00 63.81           H  
ATOM   3525  HB3 LYS A 239      25.831 -12.341 -14.262  1.00 63.81           H  
ATOM   3526  O   LYS A 239      28.537  -9.585 -15.577  1.00 63.81           O  
ATOM   3527  CG  LYS A 239      26.859 -11.167 -12.772  1.00 63.81           C  
ATOM   3528  HG2 LYS A 239      25.999 -10.552 -12.509  1.00 63.81           H  
ATOM   3529  HG3 LYS A 239      27.752 -10.544 -12.714  1.00 63.81           H  
ATOM   3530  CD  LYS A 239      26.993 -12.286 -11.731  1.00 63.81           C  
ATOM   3531  HD2 LYS A 239      27.930 -12.826 -11.872  1.00 63.81           H  
ATOM   3532  HD3 LYS A 239      26.142 -12.962 -11.809  1.00 63.81           H  
ATOM   3533  CE  LYS A 239      26.971 -11.559 -10.381  1.00 63.81           C  
ATOM   3534  HE2 LYS A 239      27.825 -10.885 -10.316  1.00 63.81           H  
ATOM   3535  HE3 LYS A 239      26.082 -10.928 -10.381  1.00 63.81           H  
ATOM   3536  NZ  LYS A 239      26.890 -12.430  -9.190  1.00 63.81           N  
ATOM   3537  HZ1 LYS A 239      27.705 -13.020  -9.100  1.00 63.81           H  
ATOM   3538  HZ2 LYS A 239      26.815 -11.831  -8.380  1.00 63.81           H  
ATOM   3539  HZ3 LYS A 239      26.040 -12.976  -9.217  1.00 63.81           H  
ATOM   3540  N   ALA A 240      27.161  -8.210 -14.437  1.00 61.25           N  
ATOM   3541  H   ALA A 240      26.229  -8.038 -14.088  1.00 61.25           H  
ATOM   3542  CA  ALA A 240      28.142  -7.138 -14.269  1.00 61.25           C  
ATOM   3543  HA  ALA A 240      28.305  -6.682 -15.245  1.00 61.25           H  
ATOM   3544  C   ALA A 240      29.494  -7.676 -13.752  1.00 61.25           C  
ATOM   3545  CB  ALA A 240      27.564  -6.063 -13.341  1.00 61.25           C  
ATOM   3546  HB1 ALA A 240      26.659  -5.638 -13.775  1.00 61.25           H  
ATOM   3547  HB2 ALA A 240      28.288  -5.261 -13.196  1.00 61.25           H  
ATOM   3548  HB3 ALA A 240      27.324  -6.493 -12.369  1.00 61.25           H  
ATOM   3549  O   ALA A 240      29.562  -8.468 -12.810  1.00 61.25           O  
ATOM   3550  N   GLY A 241      30.585  -7.293 -14.424  1.00 63.24           N  
ATOM   3551  H   GLY A 241      30.462  -6.660 -15.201  1.00 63.24           H  
ATOM   3552  CA  GLY A 241      31.937  -7.766 -14.106  1.00 63.24           C  
ATOM   3553  HA2 GLY A 241      32.659  -7.123 -14.610  1.00 63.24           H  
ATOM   3554  HA3 GLY A 241      32.094  -7.673 -13.031  1.00 63.24           H  
ATOM   3555  C   GLY A 241      32.252  -9.221 -14.497  1.00 63.24           C  
ATOM   3556  O   GLY A 241      33.317  -9.719 -14.134  1.00 63.24           O  
ATOM   3557  N   SER A 242      31.378  -9.913 -15.237  1.00 62.81           N  
ATOM   3558  H   SER A 242      30.502  -9.481 -15.492  1.00 62.81           H  
ATOM   3559  CA  SER A 242      31.569 -11.305 -15.661  1.00 62.81           C  
ATOM   3560  HA  SER A 242      32.589 -11.612 -15.432  1.00 62.81           H  
ATOM   3561  C   SER A 242      31.343 -11.499 -17.161  1.00 62.81           C  
ATOM   3562  CB  SER A 242      30.606 -12.210 -14.893  1.00 62.81           C  
ATOM   3563  HB2 SER A 242      29.618 -12.152 -15.350  1.00 62.81           H  
ATOM   3564  HB3 SER A 242      30.537 -11.881 -13.856  1.00 62.81           H  
ATOM   3565  O   SER A 242      30.486 -10.865 -17.759  1.00 62.81           O  
ATOM   3566  OG  SER A 242      31.077 -13.545 -14.927  1.00 62.81           O  
ATOM   3567  HG  SER A 242      31.791 -13.612 -14.289  1.00 62.81           H  
ATOM   3568  N   THR A 243      32.066 -12.444 -17.766  1.00 62.47           N  
ATOM   3569  H   THR A 243      32.770 -12.940 -17.239  1.00 62.47           H  
ATOM   3570  CA  THR A 243      31.754 -12.961 -19.113  1.00 62.47           C  
ATOM   3571  HA  THR A 243      31.312 -12.162 -19.707  1.00 62.47           H  
ATOM   3572  C   THR A 243      30.722 -14.095 -19.085  1.00 62.47           C  
ATOM   3573  CB  THR A 243      33.024 -13.434 -19.830  1.00 62.47           C  
ATOM   3574  HB  THR A 243      32.752 -13.906 -20.774  1.00 62.47           H  
ATOM   3575  O   THR A 243      30.358 -14.631 -20.134  1.00 62.47           O  
ATOM   3576  CG2 THR A 243      33.986 -12.284 -20.126  1.00 62.47           C  
ATOM   3577 HG21 THR A 243      33.474 -11.527 -20.720  1.00 62.47           H  
ATOM   3578 HG22 THR A 243      34.843 -12.654 -20.689  1.00 62.47           H  
ATOM   3579 HG23 THR A 243      34.331 -11.830 -19.197  1.00 62.47           H  
ATOM   3580  OG1 THR A 243      33.727 -14.362 -19.031  1.00 62.47           O  
ATOM   3581  HG1 THR A 243      34.333 -14.830 -19.610  1.00 62.47           H  
ATOM   3582  N   SER A 244      30.253 -14.490 -17.896  1.00 61.04           N  
ATOM   3583  H   SER A 244      30.591 -14.027 -17.064  1.00 61.04           H  
ATOM   3584  CA  SER A 244      29.192 -15.479 -17.729  1.00 61.04           C  
ATOM   3585  HA  SER A 244      29.417 -16.350 -18.345  1.00 61.04           H  
ATOM   3586  C   SER A 244      27.848 -14.898 -18.157  1.00 61.04           C  
ATOM   3587  CB  SER A 244      29.097 -15.942 -16.276  1.00 61.04           C  
ATOM   3588  HB2 SER A 244      28.956 -15.077 -15.628  1.00 61.04           H  
ATOM   3589  HB3 SER A 244      28.241 -16.608 -16.164  1.00 61.04           H  
ATOM   3590  O   SER A 244      27.331 -13.965 -17.539  1.00 61.04           O  
ATOM   3591  OG  SER A 244      30.274 -16.636 -15.903  1.00 61.04           O  
ATOM   3592  HG  SER A 244      30.299 -16.666 -14.944  1.00 61.04           H  
ATOM   3593  N   ARG A 245      27.266 -15.502 -19.193  1.00 62.17           N  
ATOM   3594  H   ARG A 245      27.768 -16.253 -19.644  1.00 62.17           H  
ATOM   3595  CA  ARG A 245      25.895 -15.233 -19.626  1.00 62.17           C  
ATOM   3596  HA  ARG A 245      25.694 -14.166 -19.535  1.00 62.17           H  
ATOM   3597  C   ARG A 245      24.912 -15.965 -18.721  1.00 62.17           C  
ATOM   3598  CB  ARG A 245      25.709 -15.643 -21.093  1.00 62.17           C  
ATOM   3599  HB2 ARG A 245      24.665 -15.500 -21.371  1.00 62.17           H  
ATOM   3600  HB3 ARG A 245      25.966 -16.695 -21.219  1.00 62.17           H  
ATOM   3601  O   ARG A 245      25.108 -17.147 -18.438  1.00 62.17           O  
ATOM   3602  CG  ARG A 245      26.590 -14.776 -21.998  1.00 62.17           C  
ATOM   3603  HG2 ARG A 245      27.640 -14.889 -21.726  1.00 62.17           H  
ATOM   3604  HG3 ARG A 245      26.308 -13.733 -21.859  1.00 62.17           H  
ATOM   3605  CD  ARG A 245      26.427 -15.152 -23.468  1.00 62.17           C  
ATOM   3606  HD2 ARG A 245      25.367 -15.122 -23.723  1.00 62.17           H  
ATOM   3607  HD3 ARG A 245      26.814 -16.159 -23.628  1.00 62.17           H  
ATOM   3608  NE  ARG A 245      27.153 -14.182 -24.298  1.00 62.17           N  
ATOM   3609  HE  ARG A 245      27.435 -13.335 -23.826  1.00 62.17           H  
ATOM   3610  NH1 ARG A 245      26.714 -15.095 -26.356  1.00 62.17           N  
ATOM   3611 HH11 ARG A 245      26.651 -14.965 -27.356  1.00 62.17           H  
ATOM   3612 HH12 ARG A 245      26.191 -15.822 -25.890  1.00 62.17           H  
ATOM   3613  NH2 ARG A 245      27.746 -13.106 -26.183  1.00 62.17           N  
ATOM   3614 HH21 ARG A 245      27.676 -12.964 -27.180  1.00 62.17           H  
ATOM   3615 HH22 ARG A 245      27.974 -12.317 -25.595  1.00 62.17           H  
ATOM   3616  CZ  ARG A 245      27.207 -14.142 -25.610  1.00 62.17           C  
ATOM   3617  N   SER A 246      23.855 -15.276 -18.306  1.00 64.10           N  
ATOM   3618  H   SER A 246      23.774 -14.314 -18.602  1.00 64.10           H  
ATOM   3619  CA  SER A 246      22.671 -15.932 -17.752  1.00 64.10           C  
ATOM   3620  HA  SER A 246      22.984 -16.641 -16.985  1.00 64.10           H  
ATOM   3621  C   SER A 246      21.939 -16.708 -18.855  1.00 64.10           C  
ATOM   3622  CB  SER A 246      21.754 -14.894 -17.097  1.00 64.10           C  
ATOM   3623  HB2 SER A 246      22.309 -14.339 -16.341  1.00 64.10           H  
ATOM   3624  HB3 SER A 246      21.381 -14.201 -17.851  1.00 64.10           H  
ATOM   3625  O   SER A 246      22.032 -16.352 -20.032  1.00 64.10           O  
ATOM   3626  OG  SER A 246      20.674 -15.564 -16.486  1.00 64.10           O  
ATOM   3627  HG  SER A 246      20.155 -14.938 -15.976  1.00 64.10           H  
ATOM   3628  N   ALA A 247      21.191 -17.750 -18.485  1.00 61.28           N  
ATOM   3629  H   ALA A 247      21.144 -17.975 -17.502  1.00 61.28           H  
ATOM   3630  CA  ALA A 247      20.184 -18.350 -19.367  1.00 61.28           C  
ATOM   3631  HA  ALA A 247      20.593 -18.449 -20.372  1.00 61.28           H  
ATOM   3632  C   ALA A 247      18.918 -17.474 -19.463  1.00 61.28           C  
ATOM   3633  CB  ALA A 247      19.856 -19.750 -18.832  1.00 61.28           C  
ATOM   3634  HB1 ALA A 247      19.129 -20.228 -19.488  1.00 61.28           H  
ATOM   3635  HB2 ALA A 247      20.758 -20.360 -18.796  1.00 61.28           H  
ATOM   3636  HB3 ALA A 247      19.427 -19.681 -17.832  1.00 61.28           H  
ATOM   3637  O   ALA A 247      18.184 -17.532 -20.448  1.00 61.28           O  
ATOM   3638  N   GLY A 248      18.693 -16.634 -18.454  1.00 67.13           N  
ATOM   3639  H   GLY A 248      19.340 -16.643 -17.678  1.00 67.13           H  
ATOM   3640  CA  GLY A 248      17.472 -15.876 -18.232  1.00 67.13           C  
ATOM   3641  HA2 GLY A 248      17.663 -14.821 -18.426  1.00 67.13           H  
ATOM   3642  HA3 GLY A 248      16.680 -16.221 -18.898  1.00 67.13           H  
ATOM   3643  C   GLY A 248      16.977 -16.016 -16.795  1.00 67.13           C  
ATOM   3644  O   GLY A 248      17.544 -16.779 -16.008  1.00 67.13           O  
ATOM   3645  N   GLY A 249      15.926 -15.267 -16.484  1.00 72.29           N  
ATOM   3646  H   GLY A 249      15.506 -14.721 -17.222  1.00 72.29           H  
ATOM   3647  CA  GLY A 249      15.283 -15.181 -15.176  1.00 72.29           C  
ATOM   3648  HA2 GLY A 249      15.154 -16.178 -14.753  1.00 72.29           H  
ATOM   3649  HA3 GLY A 249      15.906 -14.593 -14.503  1.00 72.29           H  
ATOM   3650  C   GLY A 249      13.913 -14.512 -15.284  1.00 72.29           C  
ATOM   3651  O   GLY A 249      13.423 -14.262 -16.391  1.00 72.29           O  
ATOM   3652  N   TRP A 250      13.301 -14.216 -14.141  1.00 74.82           N  
ATOM   3653  H   TRP A 250      13.727 -14.440 -13.253  1.00 74.82           H  
ATOM   3654  CA  TRP A 250      11.941 -13.691 -14.063  1.00 74.82           C  
ATOM   3655  HA  TRP A 250      11.562 -13.489 -15.065  1.00 74.82           H  
ATOM   3656  C   TRP A 250      11.920 -12.369 -13.281  1.00 74.82           C  
ATOM   3657  CB  TRP A 250      11.043 -14.771 -13.432  1.00 74.82           C  
ATOM   3658  HB2 TRP A 250      11.201 -14.762 -12.353  1.00 74.82           H  
ATOM   3659  HB3 TRP A 250      10.002 -14.499 -13.606  1.00 74.82           H  
ATOM   3660  O   TRP A 250      12.709 -12.172 -12.358  1.00 74.82           O  
ATOM   3661  CG  TRP A 250      11.266 -16.180 -13.927  1.00 74.82           C  
ATOM   3662  CD1 TRP A 250      12.077 -17.104 -13.357  1.00 74.82           C  
ATOM   3663  HD1 TRP A 250      12.667 -16.919 -12.471  1.00 74.82           H  
ATOM   3664  CD2 TRP A 250      10.732 -16.824 -15.121  1.00 74.82           C  
ATOM   3665  CE2 TRP A 250      11.188 -18.177 -15.154  1.00 74.82           C  
ATOM   3666  CE3 TRP A 250       9.909 -16.406 -16.181  1.00 74.82           C  
ATOM   3667  HE3 TRP A 250       9.555 -15.386 -16.212  1.00 74.82           H  
ATOM   3668  NE1 TRP A 250      12.072 -18.268 -14.104  1.00 74.82           N  
ATOM   3669  HE1 TRP A 250      12.703 -19.043 -13.958  1.00 74.82           H  
ATOM   3670  CH2 TRP A 250       9.806 -18.687 -17.060  1.00 74.82           C  
ATOM   3671  HH2 TRP A 250       9.344 -19.390 -17.737  1.00 74.82           H  
ATOM   3672  CZ2 TRP A 250      10.734 -19.110 -16.097  1.00 74.82           C  
ATOM   3673  HZ2 TRP A 250      11.079 -20.133 -16.068  1.00 74.82           H  
ATOM   3674  CZ3 TRP A 250       9.484 -17.324 -17.155  1.00 74.82           C  
ATOM   3675  HZ3 TRP A 250       8.827 -16.988 -17.943  1.00 74.82           H  
ATOM   3676  N   LEU A 251      11.000 -11.471 -13.633  1.00 78.72           N  
ATOM   3677  H   LEU A 251      10.429 -11.675 -14.441  1.00 78.72           H  
ATOM   3678  CA  LEU A 251      10.501 -10.428 -12.740  1.00 78.72           C  
ATOM   3679  HA  LEU A 251      11.127 -10.369 -11.849  1.00 78.72           H  
ATOM   3680  C   LEU A 251       9.086 -10.825 -12.326  1.00 78.72           C  
ATOM   3681  CB  LEU A 251      10.466  -9.049 -13.403  1.00 78.72           C  
ATOM   3682  HB2 LEU A 251       9.684  -9.061 -14.162  1.00 78.72           H  
ATOM   3683  HB3 LEU A 251      10.170  -8.339 -12.631  1.00 78.72           H  
ATOM   3684  O   LEU A 251       8.236 -11.090 -13.181  1.00 78.72           O  
ATOM   3685  CG  LEU A 251      11.753  -8.522 -14.037  1.00 78.72           C  
ATOM   3686  HG  LEU A 251      12.117  -9.228 -14.783  1.00 78.72           H  
ATOM   3687  CD1 LEU A 251      11.422  -7.184 -14.702  1.00 78.72           C  
ATOM   3688 HD11 LEU A 251      11.027  -6.492 -13.958  1.00 78.72           H  
ATOM   3689 HD12 LEU A 251      12.326  -6.752 -15.131  1.00 78.72           H  
ATOM   3690 HD13 LEU A 251      10.672  -7.326 -15.481  1.00 78.72           H  
ATOM   3691  CD2 LEU A 251      12.843  -8.261 -13.006  1.00 78.72           C  
ATOM   3692 HD21 LEU A 251      12.488  -7.519 -12.291  1.00 78.72           H  
ATOM   3693 HD22 LEU A 251      13.731  -7.879 -13.509  1.00 78.72           H  
ATOM   3694 HD23 LEU A 251      13.094  -9.187 -12.489  1.00 78.72           H  
ATOM   3695  N   ARG A 252       8.865 -10.905 -11.017  1.00 76.27           N  
ATOM   3696  H   ARG A 252       9.592 -10.603 -10.384  1.00 76.27           H  
ATOM   3697  CA  ARG A 252       7.665 -11.463 -10.394  1.00 76.27           C  
ATOM   3698  HA  ARG A 252       6.775 -11.135 -10.932  1.00 76.27           H  
ATOM   3699  C   ARG A 252       7.557 -10.998  -8.952  1.00 76.27           C  
ATOM   3700  CB  ARG A 252       7.729 -12.994 -10.449  1.00 76.27           C  
ATOM   3701  HB2 ARG A 252       6.845 -13.406  -9.962  1.00 76.27           H  
ATOM   3702  HB3 ARG A 252       7.711 -13.289 -11.498  1.00 76.27           H  
ATOM   3703  O   ARG A 252       8.573 -10.642  -8.359  1.00 76.27           O  
ATOM   3704  CG  ARG A 252       8.979 -13.602  -9.801  1.00 76.27           C  
ATOM   3705  HG2 ARG A 252       8.987 -13.412  -8.728  1.00 76.27           H  
ATOM   3706  HG3 ARG A 252       9.879 -13.185 -10.253  1.00 76.27           H  
ATOM   3707  CD  ARG A 252       8.944 -15.101 -10.063  1.00 76.27           C  
ATOM   3708  HD2 ARG A 252       8.143 -15.536  -9.465  1.00 76.27           H  
ATOM   3709  HD3 ARG A 252       8.737 -15.270 -11.119  1.00 76.27           H  
ATOM   3710  NE  ARG A 252      10.228 -15.724  -9.726  1.00 76.27           N  
ATOM   3711  HE  ARG A 252      10.995 -15.120  -9.468  1.00 76.27           H  
ATOM   3712  NH1 ARG A 252       9.622 -17.874 -10.216  1.00 76.27           N  
ATOM   3713 HH11 ARG A 252       9.940 -18.824 -10.345  1.00 76.27           H  
ATOM   3714 HH12 ARG A 252       8.814 -17.485 -10.682  1.00 76.27           H  
ATOM   3715  NH2 ARG A 252      11.582 -17.452  -9.265  1.00 76.27           N  
ATOM   3716 HH21 ARG A 252      11.607 -18.323  -8.754  1.00 76.27           H  
ATOM   3717 HH22 ARG A 252      12.261 -16.746  -9.021  1.00 76.27           H  
ATOM   3718  CZ  ARG A 252      10.471 -17.009  -9.740  1.00 76.27           C  
ATOM   3719  N   LEU A 253       6.350 -11.056  -8.401  1.00 77.17           N  
ATOM   3720  H   LEU A 253       5.579 -11.400  -8.956  1.00 77.17           H  
ATOM   3721  CA  LEU A 253       6.134 -10.896  -6.966  1.00 77.17           C  
ATOM   3722  HA  LEU A 253       6.686 -10.025  -6.614  1.00 77.17           H  
ATOM   3723  C   LEU A 253       6.666 -12.115  -6.216  1.00 77.17           C  
ATOM   3724  CB  LEU A 253       4.638 -10.706  -6.670  1.00 77.17           C  
ATOM   3725  HB2 LEU A 253       4.082 -11.531  -7.115  1.00 77.17           H  
ATOM   3726  HB3 LEU A 253       4.483 -10.742  -5.591  1.00 77.17           H  
ATOM   3727  O   LEU A 253       6.287 -13.249  -6.517  1.00 77.17           O  
ATOM   3728  CG  LEU A 253       4.079  -9.378  -7.183  1.00 77.17           C  
ATOM   3729  HG  LEU A 253       4.338  -9.273  -8.236  1.00 77.17           H  
ATOM   3730  CD1 LEU A 253       2.560  -9.374  -7.055  1.00 77.17           C  
ATOM   3731 HD11 LEU A 253       2.158  -8.422  -7.402  1.00 77.17           H  
ATOM   3732 HD12 LEU A 253       2.273  -9.523  -6.014  1.00 77.17           H  
ATOM   3733 HD13 LEU A 253       2.136 -10.175  -7.660  1.00 77.17           H  
ATOM   3734  CD2 LEU A 253       4.636  -8.193  -6.398  1.00 77.17           C  
ATOM   3735 HD21 LEU A 253       5.712  -8.095  -6.542  1.00 77.17           H  
ATOM   3736 HD22 LEU A 253       4.156  -7.282  -6.755  1.00 77.17           H  
ATOM   3737 HD23 LEU A 253       4.420  -8.307  -5.335  1.00 77.17           H  
ATOM   3738  N   PHE A 254       7.494 -11.838  -5.214  1.00 72.18           N  
ATOM   3739  H   PHE A 254       7.797 -10.879  -5.122  1.00 72.18           H  
ATOM   3740  CA  PHE A 254       8.099 -12.768  -4.273  1.00 72.18           C  
ATOM   3741  HA  PHE A 254       8.721 -12.143  -3.633  1.00 72.18           H  
ATOM   3742  C   PHE A 254       9.042 -13.810  -4.900  1.00 72.18           C  
ATOM   3743  CB  PHE A 254       7.028 -13.384  -3.358  1.00 72.18           C  
ATOM   3744  HB2 PHE A 254       7.525 -13.956  -2.574  1.00 72.18           H  
ATOM   3745  HB3 PHE A 254       6.428 -14.086  -3.938  1.00 72.18           H  
ATOM   3746  O   PHE A 254       8.888 -14.314  -6.017  1.00 72.18           O  
ATOM   3747  CG  PHE A 254       6.105 -12.371  -2.698  1.00 72.18           C  
ATOM   3748  CD1 PHE A 254       6.524 -11.665  -1.554  1.00 72.18           C  
ATOM   3749  HD1 PHE A 254       7.510 -11.824  -1.142  1.00 72.18           H  
ATOM   3750  CD2 PHE A 254       4.824 -12.130  -3.232  1.00 72.18           C  
ATOM   3751  HD2 PHE A 254       4.497 -12.657  -4.116  1.00 72.18           H  
ATOM   3752  CE1 PHE A 254       5.659 -10.745  -0.935  1.00 72.18           C  
ATOM   3753  HE1 PHE A 254       5.968 -10.211  -0.048  1.00 72.18           H  
ATOM   3754  CE2 PHE A 254       3.960 -11.207  -2.614  1.00 72.18           C  
ATOM   3755  HE2 PHE A 254       2.967 -11.039  -3.003  1.00 72.18           H  
ATOM   3756  CZ  PHE A 254       4.377 -10.523  -1.461  1.00 72.18           C  
ATOM   3757  HZ  PHE A 254       3.707  -9.836  -0.964  1.00 72.18           H  
ATOM   3758  N   SER A 255      10.068 -14.192  -4.137  1.00 64.08           N  
ATOM   3759  H   SER A 255      10.169 -13.768  -3.226  1.00 64.08           H  
ATOM   3760  CA  SER A 255      11.031 -15.195  -4.593  1.00 64.08           C  
ATOM   3761  HA  SER A 255      11.271 -14.976  -5.633  1.00 64.08           H  
ATOM   3762  C   SER A 255      10.444 -16.610  -4.521  1.00 64.08           C  
ATOM   3763  CB  SER A 255      12.337 -15.101  -3.801  1.00 64.08           C  
ATOM   3764  HB2 SER A 255      12.630 -14.056  -3.694  1.00 64.08           H  
ATOM   3765  HB3 SER A 255      12.204 -15.525  -2.806  1.00 64.08           H  
ATOM   3766  O   SER A 255      10.404 -17.226  -3.456  1.00 64.08           O  
ATOM   3767  OG  SER A 255      13.354 -15.793  -4.505  1.00 64.08           O  
ATOM   3768  HG  SER A 255      13.470 -15.361  -5.355  1.00 64.08           H  
ATOM   3769  N   ILE A 256      10.033 -17.168  -5.665  1.00 53.40           N  
ATOM   3770  H   ILE A 256       9.957 -16.564  -6.471  1.00 53.40           H  
ATOM   3771  CA  ILE A 256       9.665 -18.590  -5.772  1.00 53.40           C  
ATOM   3772  HA  ILE A 256       9.263 -18.909  -4.811  1.00 53.40           H  
ATOM   3773  C   ILE A 256      10.923 -19.411  -6.113  1.00 53.40           C  
ATOM   3774  CB  ILE A 256       8.550 -18.835  -6.814  1.00 53.40           C  
ATOM   3775  HB  ILE A 256       8.945 -18.588  -7.800  1.00 53.40           H  
ATOM   3776  O   ILE A 256      11.461 -19.239  -7.211  1.00 53.40           O  
ATOM   3777  CG1 ILE A 256       7.310 -17.945  -6.570  1.00 53.40           C  
ATOM   3778 HG12 ILE A 256       6.869 -18.187  -5.603  1.00 53.40           H  
ATOM   3779 HG13 ILE A 256       7.614 -16.898  -6.545  1.00 53.40           H  
ATOM   3780  CG2 ILE A 256       8.163 -20.330  -6.812  1.00 53.40           C  
ATOM   3781 HG21 ILE A 256       7.425 -20.533  -7.589  1.00 53.40           H  
ATOM   3782 HG22 ILE A 256       7.736 -20.596  -5.844  1.00 53.40           H  
ATOM   3783 HG23 ILE A 256       9.029 -20.962  -7.008  1.00 53.40           H  
ATOM   3784  CD1 ILE A 256       6.232 -18.068  -7.657  1.00 53.40           C  
ATOM   3785 HD11 ILE A 256       5.473 -17.303  -7.493  1.00 53.40           H  
ATOM   3786 HD12 ILE A 256       6.675 -17.915  -8.642  1.00 53.40           H  
ATOM   3787 HD13 ILE A 256       5.748 -19.043  -7.614  1.00 53.40           H  
ATOM   3788  N   PRO A 257      11.378 -20.359  -5.271  1.00 50.94           N  
ATOM   3789  CA  PRO A 257      12.537 -21.194  -5.587  1.00 50.94           C  
ATOM   3790  HA  PRO A 257      13.413 -20.549  -5.649  1.00 50.94           H  
ATOM   3791  C   PRO A 257      12.365 -21.953  -6.915  1.00 50.94           C  
ATOM   3792  CB  PRO A 257      12.699 -22.140  -4.388  1.00 50.94           C  
ATOM   3793  HB2 PRO A 257      12.144 -23.064  -4.549  1.00 50.94           H  
ATOM   3794  HB3 PRO A 257      13.749 -22.357  -4.189  1.00 50.94           H  
ATOM   3795  O   PRO A 257      11.488 -22.808  -7.049  1.00 50.94           O  
ATOM   3796  CG  PRO A 257      12.055 -21.369  -3.236  1.00 50.94           C  
ATOM   3797  HG2 PRO A 257      12.765 -20.646  -2.834  1.00 50.94           H  
ATOM   3798  HG3 PRO A 257      11.695 -22.033  -2.450  1.00 50.94           H  
ATOM   3799  CD  PRO A 257      10.908 -20.630  -3.921  1.00 50.94           C  
ATOM   3800  HD2 PRO A 257      10.688 -19.713  -3.374  1.00 50.94           H  
ATOM   3801  HD3 PRO A 257      10.024 -21.266  -3.963  1.00 50.94           H  
ATOM   3802  N   THR A 258      13.205 -21.656  -7.910  1.00 52.64           N  
ATOM   3803  H   THR A 258      13.879 -20.915  -7.783  1.00 52.64           H  
ATOM   3804  CA  THR A 258      13.238 -22.371  -9.197  1.00 52.64           C  
ATOM   3805  HA  THR A 258      12.249 -22.789  -9.386  1.00 52.64           H  
ATOM   3806  C   THR A 258      14.218 -23.541  -9.158  1.00 52.64           C  
ATOM   3807  CB  THR A 258      13.570 -21.440 -10.377  1.00 52.64           C  
ATOM   3808  HB  THR A 258      13.777 -22.038 -11.265  1.00 52.64           H  
ATOM   3809  O   THR A 258      15.211 -23.550  -8.426  1.00 52.64           O  
ATOM   3810  CG2 THR A 258      12.409 -20.501 -10.694  1.00 52.64           C  
ATOM   3811 HG21 THR A 258      11.558 -21.078 -11.056  1.00 52.64           H  
ATOM   3812 HG22 THR A 258      12.123 -19.963  -9.790  1.00 52.64           H  
ATOM   3813 HG23 THR A 258      12.708 -19.787 -11.462  1.00 52.64           H  
ATOM   3814  OG1 THR A 258      14.702 -20.667 -10.075  1.00 52.64           O  
ATOM   3815  HG1 THR A 258      14.886 -20.072 -10.806  1.00 52.64           H  
ATOM   3816  N   SER A 259      13.961 -24.562  -9.977  1.00 49.61           N  
ATOM   3817  H   SER A 259      13.141 -24.536 -10.566  1.00 49.61           H  
ATOM   3818  CA  SER A 259      14.828 -25.735 -10.097  1.00 49.61           C  
ATOM   3819  HA  SER A 259      15.164 -26.016  -9.099  1.00 49.61           H  
ATOM   3820  C   SER A 259      16.087 -25.446 -10.930  1.00 49.61           C  
ATOM   3821  CB  SER A 259      14.025 -26.923 -10.638  1.00 49.61           C  
ATOM   3822  HB2 SER A 259      13.261 -27.199  -9.912  1.00 49.61           H  
ATOM   3823  HB3 SER A 259      14.688 -27.774 -10.791  1.00 49.61           H  
ATOM   3824  O   SER A 259      16.168 -25.812 -12.100  1.00 49.61           O  
ATOM   3825  OG  SER A 259      13.397 -26.580 -11.856  1.00 49.61           O  
ATOM   3826  HG  SER A 259      14.090 -26.347 -12.478  1.00 49.61           H  
ATOM   3827  N   SER A 260      17.077 -24.814 -10.295  1.00 49.32           N  
ATOM   3828  H   SER A 260      16.815 -24.386  -9.418  1.00 49.32           H  
ATOM   3829  CA  SER A 260      18.527 -24.938 -10.555  1.00 49.32           C  
ATOM   3830  HA  SER A 260      18.984 -24.134  -9.978  1.00 49.32           H  
ATOM   3831  C   SER A 260      19.087 -24.728 -11.980  1.00 49.32           C  
ATOM   3832  CB  SER A 260      19.053 -26.247  -9.937  1.00 49.32           C  
ATOM   3833  HB2 SER A 260      18.755 -26.293  -8.890  1.00 49.32           H  
ATOM   3834  HB3 SER A 260      20.142 -26.259  -9.977  1.00 49.32           H  
ATOM   3835  O   SER A 260      20.205 -25.177 -12.234  1.00 49.32           O  
ATOM   3836  OG  SER A 260      18.546 -27.386 -10.610  1.00 49.32           O  
ATOM   3837  HG  SER A 260      18.659 -27.240 -11.552  1.00 49.32           H  
ATOM   3838  N   ALA A 261      18.373 -24.076 -12.902  1.00 53.88           N  
ATOM   3839  H   ALA A 261      17.438 -23.782 -12.660  1.00 53.88           H  
ATOM   3840  CA  ALA A 261      18.878 -23.773 -14.253  1.00 53.88           C  
ATOM   3841  HA  ALA A 261      19.946 -23.986 -14.297  1.00 53.88           H  
ATOM   3842  C   ALA A 261      18.735 -22.292 -14.649  1.00 53.88           C  
ATOM   3843  CB  ALA A 261      18.187 -24.700 -15.261  1.00 53.88           C  
ATOM   3844  HB1 ALA A 261      17.114 -24.508 -15.267  1.00 53.88           H  
ATOM   3845  HB2 ALA A 261      18.584 -24.512 -16.258  1.00 53.88           H  
ATOM   3846  HB3 ALA A 261      18.366 -25.741 -14.992  1.00 53.88           H  
ATOM   3847  O   ALA A 261      19.670 -21.730 -15.219  1.00 53.88           O  
ATOM   3848  N   ASP A 262      17.609 -21.659 -14.313  1.00 58.25           N  
ATOM   3849  H   ASP A 262      16.849 -22.179 -13.898  1.00 58.25           H  
ATOM   3850  CA  ASP A 262      17.400 -20.224 -14.526  1.00 58.25           C  
ATOM   3851  HA  ASP A 262      17.851 -19.935 -15.476  1.00 58.25           H  
ATOM   3852  C   ASP A 262      18.064 -19.413 -13.402  1.00 58.25           C  
ATOM   3853  CB  ASP A 262      15.899 -19.905 -14.616  1.00 58.25           C  
ATOM   3854  HB2 ASP A 262      15.440 -20.116 -13.650  1.00 58.25           H  
ATOM   3855  HB3 ASP A 262      15.779 -18.839 -14.813  1.00 58.25           H  
ATOM   3856  O   ASP A 262      17.969 -19.782 -12.226  1.00 58.25           O  
ATOM   3857  CG  ASP A 262      15.158 -20.688 -15.707  1.00 58.25           C  
ATOM   3858  OD1 ASP A 262      15.706 -20.843 -16.822  1.00 58.25           O  
ATOM   3859  OD2 ASP A 262      14.032 -21.140 -15.397  1.00 58.25           O  
ATOM   3860  N   ILE A 263      18.713 -18.297 -13.748  1.00 55.52           N  
ATOM   3861  H   ILE A 263      18.601 -17.965 -14.696  1.00 55.52           H  
ATOM   3862  CA  ILE A 263      19.216 -17.332 -12.763  1.00 55.52           C  
ATOM   3863  HA  ILE A 263      19.346 -17.828 -11.802  1.00 55.52           H  
ATOM   3864  C   ILE A 263      18.131 -16.277 -12.602  1.00 55.52           C  
ATOM   3865  CB  ILE A 263      20.581 -16.716 -13.147  1.00 55.52           C  
ATOM   3866  HB  ILE A 263      20.449 -16.128 -14.056  1.00 55.52           H  
ATOM   3867  O   ILE A 263      18.087 -15.294 -13.340  1.00 55.52           O  
ATOM   3868  CG1 ILE A 263      21.635 -17.811 -13.426  1.00 55.52           C  
ATOM   3869 HG12 ILE A 263      21.749 -18.438 -12.542  1.00 55.52           H  
ATOM   3870 HG13 ILE A 263      21.281 -18.442 -14.242  1.00 55.52           H  
ATOM   3871  CG2 ILE A 263      21.061 -15.764 -12.030  1.00 55.52           C  
ATOM   3872 HG21 ILE A 263      20.301 -15.012 -11.819  1.00 55.52           H  
ATOM   3873 HG22 ILE A 263      21.256 -16.325 -11.116  1.00 55.52           H  
ATOM   3874 HG23 ILE A 263      21.959 -15.231 -12.342  1.00 55.52           H  
ATOM   3875  CD1 ILE A 263      23.011 -17.269 -13.835  1.00 55.52           C  
ATOM   3876 HD11 ILE A 263      23.505 -16.803 -12.982  1.00 55.52           H  
ATOM   3877 HD12 ILE A 263      22.900 -16.539 -14.637  1.00 55.52           H  
ATOM   3878 HD13 ILE A 263      23.632 -18.093 -14.186  1.00 55.52           H  
ATOM   3879  N   ASP A 264      17.251 -16.508 -11.635  1.00 61.94           N  
ATOM   3880  H   ASP A 264      17.334 -17.356 -11.092  1.00 61.94           H  
ATOM   3881  CA  ASP A 264      16.274 -15.508 -11.223  1.00 61.94           C  
ATOM   3882  HA  ASP A 264      15.658 -15.270 -12.090  1.00 61.94           H  
ATOM   3883  C   ASP A 264      16.991 -14.231 -10.767  1.00 61.94           C  
ATOM   3884  CB  ASP A 264      15.397 -16.096 -10.105  1.00 61.94           C  
ATOM   3885  HB2 ASP A 264      15.258 -17.162 -10.287  1.00 61.94           H  
ATOM   3886  HB3 ASP A 264      15.900 -15.985  -9.145  1.00 61.94           H  
ATOM   3887  O   ASP A 264      18.036 -14.310 -10.110  1.00 61.94           O  
ATOM   3888  CG  ASP A 264      14.008 -15.469 -10.049  1.00 61.94           C  
ATOM   3889  OD1 ASP A 264      13.488 -15.154 -11.138  1.00 61.94           O  
ATOM   3890  OD2 ASP A 264      13.388 -15.506  -8.961  1.00 61.94           O  
ATOM   3891  N   ILE A 265      16.445 -13.059 -11.100  1.00 60.72           N  
ATOM   3892  H   ILE A 265      15.536 -13.051 -11.540  1.00 60.72           H  
ATOM   3893  CA  ILE A 265      16.920 -11.812 -10.494  1.00 60.72           C  
ATOM   3894  HA  ILE A 265      18.009 -11.796 -10.532  1.00 60.72           H  
ATOM   3895  C   ILE A 265      16.445 -11.861  -9.035  1.00 60.72           C  
ATOM   3896  CB  ILE A 265      16.409 -10.570 -11.259  1.00 60.72           C  
ATOM   3897  HB  ILE A 265      15.321 -10.606 -11.313  1.00 60.72           H  
ATOM   3898  O   ILE A 265      15.242 -11.998  -8.822  1.00 60.72           O  
ATOM   3899  CG1 ILE A 265      16.990 -10.582 -12.696  1.00 60.72           C  
ATOM   3900 HG12 ILE A 265      16.731 -11.523 -13.181  1.00 60.72           H  
ATOM   3901 HG13 ILE A 265      18.077 -10.523 -12.647  1.00 60.72           H  
ATOM   3902  CG2 ILE A 265      16.828  -9.284 -10.515  1.00 60.72           C  
ATOM   3903 HG21 ILE A 265      16.415  -9.274  -9.507  1.00 60.72           H  
ATOM   3904 HG22 ILE A 265      16.434  -8.407 -11.028  1.00 60.72           H  
ATOM   3905 HG23 ILE A 265      17.915  -9.217 -10.462  1.00 60.72           H  
ATOM   3906  CD1 ILE A 265      16.481  -9.460 -13.608  1.00 60.72           C  
ATOM   3907 HD11 ILE A 265      15.393  -9.500 -13.665  1.00 60.72           H  
ATOM   3908 HD12 ILE A 265      16.889  -9.598 -14.609  1.00 60.72           H  
ATOM   3909 HD13 ILE A 265      16.802  -8.487 -13.236  1.00 60.72           H  
ATOM   3910  N   PRO A 266      17.338 -11.806  -8.025  1.00 62.13           N  
ATOM   3911  CA  PRO A 266      16.913 -11.929  -6.634  1.00 62.13           C  
ATOM   3912  HA  PRO A 266      16.503 -12.928  -6.490  1.00 62.13           H  
ATOM   3913  C   PRO A 266      15.846 -10.886  -6.280  1.00 62.13           C  
ATOM   3914  CB  PRO A 266      18.185 -11.784  -5.792  1.00 62.13           C  
ATOM   3915  HB2 PRO A 266      18.361 -10.739  -5.537  1.00 62.13           H  
ATOM   3916  HB3 PRO A 266      18.138 -12.390  -4.887  1.00 62.13           H  
ATOM   3917  O   PRO A 266      16.095  -9.686  -6.381  1.00 62.13           O  
ATOM   3918  CG  PRO A 266      19.285 -12.264  -6.739  1.00 62.13           C  
ATOM   3919  HG2 PRO A 266      20.252 -11.826  -6.492  1.00 62.13           H  
ATOM   3920  HG3 PRO A 266      19.337 -13.352  -6.716  1.00 62.13           H  
ATOM   3921  CD  PRO A 266      18.793 -11.808  -8.112  1.00 62.13           C  
ATOM   3922  HD2 PRO A 266      19.151 -10.802  -8.327  1.00 62.13           H  
ATOM   3923  HD3 PRO A 266      19.158 -12.498  -8.873  1.00 62.13           H  
ATOM   3924  N   ALA A 267      14.664 -11.350  -5.879  1.00 65.53           N  
ATOM   3925  H   ALA A 267      14.481 -12.342  -5.920  1.00 65.53           H  
ATOM   3926  CA  ALA A 267      13.570 -10.466  -5.498  1.00 65.53           C  
ATOM   3927  HA  ALA A 267      13.407  -9.788  -6.336  1.00 65.53           H  
ATOM   3928  C   ALA A 267      13.919  -9.646  -4.232  1.00 65.53           C  
ATOM   3929  CB  ALA A 267      12.291 -11.292  -5.314  1.00 65.53           C  
ATOM   3930  HB1 ALA A 267      12.075 -11.861  -6.219  1.00 65.53           H  
ATOM   3931  HB2 ALA A 267      11.450 -10.628  -5.116  1.00 65.53           H  
ATOM   3932  HB3 ALA A 267      12.403 -11.967  -4.465  1.00 65.53           H  
ATOM   3933  O   ALA A 267      14.656 -10.142  -3.368  1.00 65.53           O  
ATOM   3934  N   PRO A 268      13.394  -8.416  -4.099  1.00 73.92           N  
ATOM   3935  CA  PRO A 268      12.652  -7.677  -5.122  1.00 73.92           C  
ATOM   3936  HA  PRO A 268      11.899  -8.316  -5.585  1.00 73.92           H  
ATOM   3937  C   PRO A 268      13.579  -7.103  -6.204  1.00 73.92           C  
ATOM   3938  CB  PRO A 268      11.924  -6.564  -4.380  1.00 73.92           C  
ATOM   3939  HB2 PRO A 268      10.942  -6.913  -4.062  1.00 73.92           H  
ATOM   3940  HB3 PRO A 268      11.822  -5.674  -5.001  1.00 73.92           H  
ATOM   3941  O   PRO A 268      14.703  -6.673  -5.929  1.00 73.92           O  
ATOM   3942  CG  PRO A 268      12.806  -6.314  -3.156  1.00 73.92           C  
ATOM   3943  HG2 PRO A 268      12.224  -5.953  -2.307  1.00 73.92           H  
ATOM   3944  HG3 PRO A 268      13.592  -5.604  -3.413  1.00 73.92           H  
ATOM   3945  CD  PRO A 268      13.424  -7.673  -2.853  1.00 73.92           C  
ATOM   3946  HD2 PRO A 268      12.813  -8.195  -2.117  1.00 73.92           H  
ATOM   3947  HD3 PRO A 268      14.444  -7.559  -2.485  1.00 73.92           H  
ATOM   3948  N   ALA A 269      13.087  -7.063  -7.441  1.00 79.81           N  
ATOM   3949  H   ALA A 269      12.135  -7.366  -7.587  1.00 79.81           H  
ATOM   3950  CA  ALA A 269      13.805  -6.521  -8.590  1.00 79.81           C  
ATOM   3951  HA  ALA A 269      14.867  -6.468  -8.352  1.00 79.81           H  
ATOM   3952  C   ALA A 269      13.345  -5.095  -8.945  1.00 79.81           C  
ATOM   3953  CB  ALA A 269      13.651  -7.500  -9.755  1.00 79.81           C  
ATOM   3954  HB1 ALA A 269      12.596  -7.589 -10.014  1.00 79.81           H  
ATOM   3955  HB2 ALA A 269      14.029  -8.481  -9.467  1.00 79.81           H  
ATOM   3956  HB3 ALA A 269      14.213  -7.137 -10.615  1.00 79.81           H  
ATOM   3957  O   ALA A 269      12.187  -4.730  -8.750  1.00 79.81           O  
ATOM   3958  N   VAL A 270      14.253  -4.299  -9.508  1.00 86.85           N  
ATOM   3959  H   VAL A 270      15.188  -4.662  -9.632  1.00 86.85           H  
ATOM   3960  CA  VAL A 270      14.005  -2.927  -9.968  1.00 86.85           C  
ATOM   3961  HA  VAL A 270      12.941  -2.707  -9.887  1.00 86.85           H  
ATOM   3962  C   VAL A 270      14.411  -2.812 -11.431  1.00 86.85           C  
ATOM   3963  CB  VAL A 270      14.769  -1.891  -9.118  1.00 86.85           C  
ATOM   3964  HB  VAL A 270      15.839  -1.998  -9.298  1.00 86.85           H  
ATOM   3965  O   VAL A 270      15.525  -3.202 -11.793  1.00 86.85           O  
ATOM   3966  CG1 VAL A 270      14.350  -0.462  -9.487  1.00 86.85           C  
ATOM   3967 HG11 VAL A 270      14.596  -0.248 -10.527  1.00 86.85           H  
ATOM   3968 HG12 VAL A 270      14.881   0.253  -8.858  1.00 86.85           H  
ATOM   3969 HG13 VAL A 270      13.277  -0.338  -9.341  1.00 86.85           H  
ATOM   3970  CG2 VAL A 270      14.534  -2.089  -7.618  1.00 86.85           C  
ATOM   3971 HG21 VAL A 270      13.464  -2.119  -7.413  1.00 86.85           H  
ATOM   3972 HG22 VAL A 270      14.984  -3.029  -7.297  1.00 86.85           H  
ATOM   3973 HG23 VAL A 270      14.988  -1.275  -7.052  1.00 86.85           H  
ATOM   3974  N   VAL A 271      13.520  -2.267 -12.260  1.00 89.49           N  
ATOM   3975  H   VAL A 271      12.632  -1.978 -11.876  1.00 89.49           H  
ATOM   3976  CA  VAL A 271      13.766  -1.977 -13.677  1.00 89.49           C  
ATOM   3977  HA  VAL A 271      14.655  -2.529 -13.980  1.00 89.49           H  
ATOM   3978  C   VAL A 271      14.044  -0.488 -13.866  1.00 89.49           C  
ATOM   3979  CB  VAL A 271      12.622  -2.432 -14.602  1.00 89.49           C  
ATOM   3980  HB  VAL A 271      11.818  -1.697 -14.571  1.00 89.49           H  
ATOM   3981  O   VAL A 271      13.322   0.380 -13.366  1.00 89.49           O  
ATOM   3982  CG1 VAL A 271      13.125  -2.542 -16.047  1.00 89.49           C  
ATOM   3983 HG11 VAL A 271      12.284  -2.777 -16.700  1.00 89.49           H  
ATOM   3984 HG12 VAL A 271      13.883  -3.321 -16.126  1.00 89.49           H  
ATOM   3985 HG13 VAL A 271      13.551  -1.596 -16.380  1.00 89.49           H  
ATOM   3986  CG2 VAL A 271      12.052  -3.804 -14.217  1.00 89.49           C  
ATOM   3987 HG21 VAL A 271      12.855  -4.538 -14.159  1.00 89.49           H  
ATOM   3988 HG22 VAL A 271      11.550  -3.737 -13.252  1.00 89.49           H  
ATOM   3989 HG23 VAL A 271      11.318  -4.116 -14.960  1.00 89.49           H  
ATOM   3990  N   TYR A 272      15.106  -0.213 -14.612  1.00 92.19           N  
ATOM   3991  H   TYR A 272      15.622  -0.996 -14.989  1.00 92.19           H  
ATOM   3992  CA  TYR A 272      15.603   1.106 -14.962  1.00 92.19           C  
ATOM   3993  HA  TYR A 272      15.009   1.859 -14.445  1.00 92.19           H  
ATOM   3994  C   TYR A 272      15.478   1.326 -16.466  1.00 92.19           C  
ATOM   3995  CB  TYR A 272      17.071   1.255 -14.534  1.00 92.19           C  
ATOM   3996  HB2 TYR A 272      17.415   2.240 -14.848  1.00 92.19           H  
ATOM   3997  HB3 TYR A 272      17.670   0.520 -15.072  1.00 92.19           H  
ATOM   3998  O   TYR A 272      15.699   0.401 -17.253  1.00 92.19           O  
ATOM   3999  CG  TYR A 272      17.341   1.094 -13.049  1.00 92.19           C  
ATOM   4000  CD1 TYR A 272      17.587   2.227 -12.250  1.00 92.19           C  
ATOM   4001  HD1 TYR A 272      17.601   3.210 -12.698  1.00 92.19           H  
ATOM   4002  CD2 TYR A 272      17.366  -0.191 -12.470  1.00 92.19           C  
ATOM   4003  HD2 TYR A 272      17.183  -1.064 -13.079  1.00 92.19           H  
ATOM   4004  CE1 TYR A 272      17.822   2.081 -10.869  1.00 92.19           C  
ATOM   4005  HE1 TYR A 272      18.009   2.954 -10.262  1.00 92.19           H  
ATOM   4006  CE2 TYR A 272      17.590  -0.340 -11.091  1.00 92.19           C  
ATOM   4007  HE2 TYR A 272      17.571  -1.321 -10.638  1.00 92.19           H  
ATOM   4008  OH  TYR A 272      18.019   0.642  -8.954  1.00 92.19           O  
ATOM   4009  HH  TYR A 272      18.100   1.487  -8.505  1.00 92.19           H  
ATOM   4010  CZ  TYR A 272      17.806   0.795 -10.286  1.00 92.19           C  
ATOM   4011  N   VAL A 273      15.179   2.565 -16.851  1.00 93.63           N  
ATOM   4012  H   VAL A 273      15.001   3.253 -16.133  1.00 93.63           H  
ATOM   4013  CA  VAL A 273      15.257   3.054 -18.228  1.00 93.63           C  
ATOM   4014  HA  VAL A 273      15.447   2.202 -18.881  1.00 93.63           H  
ATOM   4015  C   VAL A 273      16.444   4.012 -18.357  1.00 93.63           C  
ATOM   4016  CB  VAL A 273      13.913   3.662 -18.674  1.00 93.63           C  
ATOM   4017  HB  VAL A 273      13.127   2.947 -18.426  1.00 93.63           H  
ATOM   4018  O   VAL A 273      16.693   4.832 -17.470  1.00 93.63           O  
ATOM   4019  CG1 VAL A 273      13.580   4.978 -17.956  1.00 93.63           C  
ATOM   4020 HG11 VAL A 273      14.357   5.723 -18.124  1.00 93.63           H  
ATOM   4021 HG12 VAL A 273      13.474   4.801 -16.886  1.00 93.63           H  
ATOM   4022 HG13 VAL A 273      12.640   5.386 -18.330  1.00 93.63           H  
ATOM   4023  CG2 VAL A 273      13.871   3.831 -20.196  1.00 93.63           C  
ATOM   4024 HG21 VAL A 273      12.884   4.183 -20.495  1.00 93.63           H  
ATOM   4025 HG22 VAL A 273      14.631   4.535 -20.535  1.00 93.63           H  
ATOM   4026 HG23 VAL A 273      14.044   2.867 -20.674  1.00 93.63           H  
ATOM   4027  N   THR A 274      17.198   3.894 -19.445  1.00 94.66           N  
ATOM   4028  H   THR A 274      16.950   3.178 -20.112  1.00 94.66           H  
ATOM   4029  CA  THR A 274      18.385   4.714 -19.725  1.00 94.66           C  
ATOM   4030  HA  THR A 274      18.826   5.038 -18.782  1.00 94.66           H  
ATOM   4031  C   THR A 274      17.991   5.948 -20.529  1.00 94.66           C  
ATOM   4032  CB  THR A 274      19.453   3.897 -20.469  1.00 94.66           C  
ATOM   4033  HB  THR A 274      19.071   3.599 -21.446  1.00 94.66           H  
ATOM   4034  O   THR A 274      17.320   5.822 -21.553  1.00 94.66           O  
ATOM   4035  CG2 THR A 274      20.760   4.664 -20.658  1.00 94.66           C  
ATOM   4036 HG21 THR A 274      21.134   5.005 -19.692  1.00 94.66           H  
ATOM   4037 HG22 THR A 274      20.603   5.519 -21.316  1.00 94.66           H  
ATOM   4038 HG23 THR A 274      21.498   4.007 -21.118  1.00 94.66           H  
ATOM   4039  OG1 THR A 274      19.752   2.737 -19.725  1.00 94.66           O  
ATOM   4040  HG1 THR A 274      19.023   2.128 -19.865  1.00 94.66           H  
ATOM   4041  N   ASN A 275      18.423   7.132 -20.101  1.00 94.99           N  
ATOM   4042  H   ASN A 275      18.958   7.162 -19.244  1.00 94.99           H  
ATOM   4043  CA  ASN A 275      18.248   8.389 -20.823  1.00 94.99           C  
ATOM   4044  HA  ASN A 275      17.203   8.475 -21.123  1.00 94.99           H  
ATOM   4045  C   ASN A 275      19.163   8.421 -22.068  1.00 94.99           C  
ATOM   4046  CB  ASN A 275      18.564   9.542 -19.852  1.00 94.99           C  
ATOM   4047  HB2 ASN A 275      19.593   9.438 -19.508  1.00 94.99           H  
ATOM   4048  HB3 ASN A 275      17.920   9.473 -18.975  1.00 94.99           H  
ATOM   4049  O   ASN A 275      20.385   8.324 -21.907  1.00 94.99           O  
ATOM   4050  CG  ASN A 275      18.397  10.927 -20.460  1.00 94.99           C  
ATOM   4051  ND2 ASN A 275      18.581  11.970 -19.691  1.00 94.99           N  
ATOM   4052 HD21 ASN A 275      18.552  12.871 -20.147  1.00 94.99           H  
ATOM   4053 HD22 ASN A 275      19.074  11.845 -18.818  1.00 94.99           H  
ATOM   4054  OD1 ASN A 275      18.129  11.102 -21.637  1.00 94.99           O  
ATOM   4055  N   PRO A 276      18.633   8.592 -23.296  1.00 93.21           N  
ATOM   4056  CA  PRO A 276      19.455   8.655 -24.508  1.00 93.21           C  
ATOM   4057  HA  PRO A 276      20.060   7.751 -24.584  1.00 93.21           H  
ATOM   4058  C   PRO A 276      20.405   9.864 -24.573  1.00 93.21           C  
ATOM   4059  CB  PRO A 276      18.457   8.685 -25.671  1.00 93.21           C  
ATOM   4060  HB2 PRO A 276      18.810   9.287 -26.508  1.00 93.21           H  
ATOM   4061  HB3 PRO A 276      18.256   7.667 -26.006  1.00 93.21           H  
ATOM   4062  O   PRO A 276      21.384   9.818 -25.317  1.00 93.21           O  
ATOM   4063  CG  PRO A 276      17.191   9.270 -25.054  1.00 93.21           C  
ATOM   4064  HG2 PRO A 276      16.302   8.942 -25.593  1.00 93.21           H  
ATOM   4065  HG3 PRO A 276      17.256  10.358 -25.034  1.00 93.21           H  
ATOM   4066  CD  PRO A 276      17.221   8.726 -23.630  1.00 93.21           C  
ATOM   4067  HD2 PRO A 276      16.745   7.745 -23.597  1.00 93.21           H  
ATOM   4068  HD3 PRO A 276      16.703   9.416 -22.964  1.00 93.21           H  
ATOM   4069  N   GLU A 277      20.146  10.949 -23.832  1.00 92.71           N  
ATOM   4070  H   GLU A 277      19.328  10.956 -23.240  1.00 92.71           H  
ATOM   4071  CA  GLU A 277      20.953  12.177 -23.920  1.00 92.71           C  
ATOM   4072  HA  GLU A 277      21.245  12.330 -24.959  1.00 92.71           H  
ATOM   4073  C   GLU A 277      22.255  12.116 -23.104  1.00 92.71           C  
ATOM   4074  CB  GLU A 277      20.130  13.401 -23.484  1.00 92.71           C  
ATOM   4075  HB2 GLU A 277      20.780  14.273 -23.552  1.00 92.71           H  
ATOM   4076  HB3 GLU A 277      19.823  13.283 -22.445  1.00 92.71           H  
ATOM   4077  O   GLU A 277      23.295  12.603 -23.555  1.00 92.71           O  
ATOM   4078  CG  GLU A 277      18.890  13.651 -24.360  1.00 92.71           C  
ATOM   4079  HG2 GLU A 277      18.143  12.885 -24.152  1.00 92.71           H  
ATOM   4080  HG3 GLU A 277      19.186  13.557 -25.405  1.00 92.71           H  
ATOM   4081  CD  GLU A 277      18.269  15.046 -24.145  1.00 92.71           C  
ATOM   4082  OE1 GLU A 277      17.541  15.496 -25.061  1.00 92.71           O  
ATOM   4083  OE2 GLU A 277      18.558  15.690 -23.109  1.00 92.71           O  
ATOM   4084  N   ASP A 278      22.212  11.526 -21.906  1.00 94.26           N  
ATOM   4085  H   ASP A 278      21.320  11.177 -21.586  1.00 94.26           H  
ATOM   4086  CA  ASP A 278      23.322  11.538 -20.941  1.00 94.26           C  
ATOM   4087  HA  ASP A 278      24.218  11.878 -21.460  1.00 94.26           H  
ATOM   4088  C   ASP A 278      23.695  10.155 -20.371  1.00 94.26           C  
ATOM   4089  CB  ASP A 278      23.039  12.580 -19.842  1.00 94.26           C  
ATOM   4090  HB2 ASP A 278      22.864  13.545 -20.317  1.00 94.26           H  
ATOM   4091  HB3 ASP A 278      23.930  12.679 -19.222  1.00 94.26           H  
ATOM   4092  O   ASP A 278      24.709  10.036 -19.681  1.00 94.26           O  
ATOM   4093  CG  ASP A 278      21.851  12.253 -18.934  1.00 94.26           C  
ATOM   4094  OD1 ASP A 278      21.345  11.109 -18.977  1.00 94.26           O  
ATOM   4095  OD2 ASP A 278      21.460  13.135 -18.143  1.00 94.26           O  
ATOM   4096  N   ASN A 279      22.959   9.097 -20.733  1.00 90.80           N  
ATOM   4097  H   ASN A 279      22.147   9.269 -21.309  1.00 90.80           H  
ATOM   4098  CA  ASN A 279      23.102   7.723 -20.229  1.00 90.80           C  
ATOM   4099  HA  ASN A 279      22.290   7.156 -20.683  1.00 90.80           H  
ATOM   4100  C   ASN A 279      22.866   7.575 -18.711  1.00 90.80           C  
ATOM   4101  CB  ASN A 279      24.412   7.063 -20.713  1.00 90.80           C  
ATOM   4102  HB2 ASN A 279      25.261   7.539 -20.222  1.00 90.80           H  
ATOM   4103  HB3 ASN A 279      24.400   6.014 -20.419  1.00 90.80           H  
ATOM   4104  O   ASN A 279      23.339   6.612 -18.105  1.00 90.80           O  
ATOM   4105  CG  ASN A 279      24.614   7.116 -22.214  1.00 90.80           C  
ATOM   4106  ND2 ASN A 279      25.090   8.221 -22.736  1.00 90.80           N  
ATOM   4107 HD21 ASN A 279      25.125   9.032 -22.136  1.00 90.80           H  
ATOM   4108 HD22 ASN A 279      24.990   8.292 -23.739  1.00 90.80           H  
ATOM   4109  OD1 ASN A 279      24.391   6.163 -22.937  1.00 90.80           O  
ATOM   4110  N   THR A 280      22.144   8.506 -18.079  1.00 94.05           N  
ATOM   4111  H   THR A 280      21.808   9.303 -18.600  1.00 94.05           H  
ATOM   4112  CA  THR A 280      21.632   8.312 -16.713  1.00 94.05           C  
ATOM   4113  HA  THR A 280      22.446   7.918 -16.104  1.00 94.05           H  
ATOM   4114  C   THR A 280      20.515   7.269 -16.688  1.00 94.05           C  
ATOM   4115  CB  THR A 280      21.160   9.618 -16.055  1.00 94.05           C  
ATOM   4116  HB  THR A 280      20.732   9.375 -15.082  1.00 94.05           H  
ATOM   4117  O   THR A 280      19.826   7.044 -17.680  1.00 94.05           O  
ATOM   4118  CG2 THR A 280      22.315  10.591 -15.819  1.00 94.05           C  
ATOM   4119 HG21 THR A 280      21.923  11.531 -15.432  1.00 94.05           H  
ATOM   4120 HG22 THR A 280      22.845  10.788 -16.751  1.00 94.05           H  
ATOM   4121 HG23 THR A 280      23.010  10.164 -15.097  1.00 94.05           H  
ATOM   4122  OG1 THR A 280      20.168  10.268 -16.806  1.00 94.05           O  
ATOM   4123  HG1 THR A 280      20.601  10.650 -17.573  1.00 94.05           H  
ATOM   4124  N   GLU A 281      20.338   6.602 -15.550  1.00 92.38           N  
ATOM   4125  H   GLU A 281      20.905   6.838 -14.748  1.00 92.38           H  
ATOM   4126  CA  GLU A 281      19.388   5.500 -15.386  1.00 92.38           C  
ATOM   4127  HA  GLU A 281      18.921   5.248 -16.338  1.00 92.38           H  
ATOM   4128  C   GLU A 281      18.295   5.904 -14.387  1.00 92.38           C  
ATOM   4129  CB  GLU A 281      20.137   4.259 -14.877  1.00 92.38           C  
ATOM   4130  HB2 GLU A 281      19.413   3.470 -14.672  1.00 92.38           H  
ATOM   4131  HB3 GLU A 281      20.608   4.537 -13.934  1.00 92.38           H  
ATOM   4132  O   GLU A 281      18.595   6.240 -13.240  1.00 92.38           O  
ATOM   4133  CG  GLU A 281      21.213   3.696 -15.832  1.00 92.38           C  
ATOM   4134  HG2 GLU A 281      20.719   3.256 -16.698  1.00 92.38           H  
ATOM   4135  HG3 GLU A 281      21.856   4.505 -16.176  1.00 92.38           H  
ATOM   4136  CD  GLU A 281      22.095   2.641 -15.138  1.00 92.38           C  
ATOM   4137  OE1 GLU A 281      22.852   1.886 -15.790  1.00 92.38           O  
ATOM   4138  OE2 GLU A 281      22.043   2.519 -13.895  1.00 92.38           O  
ATOM   4139  N   THR A 282      17.025   5.827 -14.789  1.00 93.46           N  
ATOM   4140  H   THR A 282      16.838   5.545 -15.741  1.00 93.46           H  
ATOM   4141  CA  THR A 282      15.879   6.112 -13.911  1.00 93.46           C  
ATOM   4142  HA  THR A 282      16.245   6.505 -12.962  1.00 93.46           H  
ATOM   4143  C   THR A 282      15.102   4.834 -13.620  1.00 93.46           C  
ATOM   4144  CB  THR A 282      14.963   7.198 -14.499  1.00 93.46           C  
ATOM   4145  HB  THR A 282      14.607   6.908 -15.487  1.00 93.46           H  
ATOM   4146  O   THR A 282      14.598   4.194 -14.539  1.00 93.46           O  
ATOM   4147  CG2 THR A 282      13.771   7.486 -13.583  1.00 93.46           C  
ATOM   4148 HG21 THR A 282      13.281   8.407 -13.899  1.00 93.46           H  
ATOM   4149 HG22 THR A 282      14.111   7.602 -12.554  1.00 93.46           H  
ATOM   4150 HG23 THR A 282      13.049   6.672 -13.652  1.00 93.46           H  
ATOM   4151  OG1 THR A 282      15.670   8.412 -14.585  1.00 93.46           O  
ATOM   4152  HG1 THR A 282      16.020   8.500 -15.475  1.00 93.46           H  
ATOM   4153  N   ALA A 283      14.973   4.469 -12.340  1.00 92.89           N  
ATOM   4154  H   ALA A 283      15.430   5.019 -11.628  1.00 92.89           H  
ATOM   4155  CA  ALA A 283      14.064   3.405 -11.911  1.00 92.89           C  
ATOM   4156  HA  ALA A 283      14.285   2.498 -12.474  1.00 92.89           H  
ATOM   4157  C   ALA A 283      12.609   3.818 -12.181  1.00 92.89           C  
ATOM   4158  CB  ALA A 283      14.280   3.109 -10.423  1.00 92.89           C  
ATOM   4159  HB1 ALA A 283      13.581   2.334 -10.105  1.00 92.89           H  
ATOM   4160  HB2 ALA A 283      14.101   4.005  -9.829  1.00 92.89           H  
ATOM   4161  HB3 ALA A 283      15.296   2.754 -10.253  1.00 92.89           H  
ATOM   4162  O   ALA A 283      12.209   4.904 -11.744  1.00 92.89           O  
ATOM   4163  N   PHE A 284      11.856   2.959 -12.876  1.00 91.19           N  
ATOM   4164  H   PHE A 284      12.290   2.109 -13.206  1.00 91.19           H  
ATOM   4165  CA  PHE A 284      10.449   3.189 -13.243  1.00 91.19           C  
ATOM   4166  HA  PHE A 284      10.087   4.069 -12.711  1.00 91.19           H  
ATOM   4167  C   PHE A 284       9.496   2.049 -12.850  1.00 91.19           C  
ATOM   4168  CB  PHE A 284      10.341   3.480 -14.748  1.00 91.19           C  
ATOM   4169  HB2 PHE A 284      11.068   4.241 -15.029  1.00 91.19           H  
ATOM   4170  HB3 PHE A 284       9.350   3.892 -14.937  1.00 91.19           H  
ATOM   4171  O   PHE A 284       8.290   2.256 -12.863  1.00 91.19           O  
ATOM   4172  CG  PHE A 284      10.493   2.270 -15.647  1.00 91.19           C  
ATOM   4173  CD1 PHE A 284      11.770   1.864 -16.070  1.00 91.19           C  
ATOM   4174  HD1 PHE A 284      12.640   2.421 -15.755  1.00 91.19           H  
ATOM   4175  CD2 PHE A 284       9.354   1.553 -16.063  1.00 91.19           C  
ATOM   4176  HD2 PHE A 284       8.371   1.864 -15.740  1.00 91.19           H  
ATOM   4177  CE1 PHE A 284      11.908   0.746 -16.909  1.00 91.19           C  
ATOM   4178  HE1 PHE A 284      12.887   0.444 -17.250  1.00 91.19           H  
ATOM   4179  CE2 PHE A 284       9.493   0.429 -16.894  1.00 91.19           C  
ATOM   4180  HE2 PHE A 284       8.617  -0.118 -17.209  1.00 91.19           H  
ATOM   4181  CZ  PHE A 284      10.772   0.026 -17.315  1.00 91.19           C  
ATOM   4182  HZ  PHE A 284      10.886  -0.835 -17.956  1.00 91.19           H  
ATOM   4183  N   LEU A 285      10.021   0.869 -12.497  1.00 90.43           N  
ATOM   4184  H   LEU A 285      11.022   0.748 -12.558  1.00 90.43           H  
ATOM   4185  CA  LEU A 285       9.233  -0.257 -11.993  1.00 90.43           C  
ATOM   4186  HA  LEU A 285       8.299   0.125 -11.582  1.00 90.43           H  
ATOM   4187  C   LEU A 285      10.005  -0.954 -10.864  1.00 90.43           C  
ATOM   4188  CB  LEU A 285       8.905  -1.193 -13.176  1.00 90.43           C  
ATOM   4189  HB2 LEU A 285       9.839  -1.536 -13.620  1.00 90.43           H  
ATOM   4190  HB3 LEU A 285       8.369  -0.617 -13.930  1.00 90.43           H  
ATOM   4191  O   LEU A 285      11.005  -1.628 -11.117  1.00 90.43           O  
ATOM   4192  CG  LEU A 285       8.060  -2.425 -12.810  1.00 90.43           C  
ATOM   4193  HG  LEU A 285       8.595  -3.026 -12.074  1.00 90.43           H  
ATOM   4194  CD1 LEU A 285       6.704  -2.031 -12.233  1.00 90.43           C  
ATOM   4195 HD11 LEU A 285       6.079  -2.913 -12.093  1.00 90.43           H  
ATOM   4196 HD12 LEU A 285       6.196  -1.333 -12.898  1.00 90.43           H  
ATOM   4197 HD13 LEU A 285       6.826  -1.553 -11.261  1.00 90.43           H  
ATOM   4198  CD2 LEU A 285       7.828  -3.287 -14.056  1.00 90.43           C  
ATOM   4199 HD21 LEU A 285       7.277  -2.712 -14.799  1.00 90.43           H  
ATOM   4200 HD22 LEU A 285       8.786  -3.595 -14.477  1.00 90.43           H  
ATOM   4201 HD23 LEU A 285       7.243  -4.166 -13.786  1.00 90.43           H  
ATOM   4202  N   ASP A 286       9.565  -0.773  -9.618  1.00 90.87           N  
ATOM   4203  H   ASP A 286       8.733  -0.217  -9.482  1.00 90.87           H  
ATOM   4204  CA  ASP A 286      10.191  -1.342  -8.416  1.00 90.87           C  
ATOM   4205  HA  ASP A 286      11.097  -1.881  -8.693  1.00 90.87           H  
ATOM   4206  C   ASP A 286       9.246  -2.351  -7.749  1.00 90.87           C  
ATOM   4207  CB  ASP A 286      10.615  -0.204  -7.466  1.00 90.87           C  
ATOM   4208  HB2 ASP A 286       9.732   0.354  -7.154  1.00 90.87           H  
ATOM   4209  HB3 ASP A 286      11.264   0.479  -8.013  1.00 90.87           H  
ATOM   4210  O   ASP A 286       8.301  -1.976  -7.054  1.00 90.87           O  
ATOM   4211  CG  ASP A 286      11.367  -0.686  -6.216  1.00 90.87           C  
ATOM   4212  OD1 ASP A 286      11.364  -1.899  -5.899  1.00 90.87           O  
ATOM   4213  OD2 ASP A 286      11.991   0.148  -5.520  1.00 90.87           O  
ATOM   4214  N   TYR A 287       9.532  -3.646  -7.919  1.00 89.68           N  
ATOM   4215  H   TYR A 287      10.375  -3.896  -8.415  1.00 89.68           H  
ATOM   4216  CA  TYR A 287       8.698  -4.733  -7.390  1.00 89.68           C  
ATOM   4217  HA  TYR A 287       7.685  -4.620  -7.778  1.00 89.68           H  
ATOM   4218  C   TYR A 287       8.592  -4.708  -5.861  1.00 89.68           C  
ATOM   4219  CB  TYR A 287       9.232  -6.094  -7.863  1.00 89.68           C  
ATOM   4220  HB2 TYR A 287       8.820  -6.865  -7.212  1.00 89.68           H  
ATOM   4221  HB3 TYR A 287      10.314  -6.133  -7.740  1.00 89.68           H  
ATOM   4222  O   TYR A 287       7.624  -5.227  -5.311  1.00 89.68           O  
ATOM   4223  CG  TYR A 287       8.864  -6.445  -9.294  1.00 89.68           C  
ATOM   4224  CD1 TYR A 287       7.974  -7.510  -9.538  1.00 89.68           C  
ATOM   4225  HD1 TYR A 287       7.583  -8.080  -8.708  1.00 89.68           H  
ATOM   4226  CD2 TYR A 287       9.366  -5.692 -10.375  1.00 89.68           C  
ATOM   4227  HD2 TYR A 287      10.048  -4.873 -10.199  1.00 89.68           H  
ATOM   4228  CE1 TYR A 287       7.574  -7.811 -10.852  1.00 89.68           C  
ATOM   4229  HE1 TYR A 287       6.884  -8.621 -11.039  1.00 89.68           H  
ATOM   4230  CE2 TYR A 287       8.952  -5.974 -11.688  1.00 89.68           C  
ATOM   4231  HE2 TYR A 287       9.318  -5.372 -12.507  1.00 89.68           H  
ATOM   4232  OH  TYR A 287       7.655  -7.303 -13.191  1.00 89.68           O  
ATOM   4233  HH  TYR A 287       8.001  -6.652 -13.806  1.00 89.68           H  
ATOM   4234  CZ  TYR A 287       8.046  -7.027 -11.923  1.00 89.68           C  
ATOM   4235  N   SER A 288       9.540  -4.076  -5.159  1.00 89.39           N  
ATOM   4236  H   SER A 288      10.245  -3.550  -5.656  1.00 89.39           H  
ATOM   4237  CA  SER A 288       9.490  -4.011  -3.696  1.00 89.39           C  
ATOM   4238  HA  SER A 288       9.331  -5.021  -3.319  1.00 89.39           H  
ATOM   4239  C   SER A 288       8.349  -3.153  -3.165  1.00 89.39           C  
ATOM   4240  CB  SER A 288      10.797  -3.504  -3.100  1.00 89.39           C  
ATOM   4241  HB2 SER A 288      11.636  -4.058  -3.521  1.00 89.39           H  
ATOM   4242  HB3 SER A 288      10.777  -3.649  -2.020  1.00 89.39           H  
ATOM   4243  O   SER A 288       7.904  -3.421  -2.058  1.00 89.39           O  
ATOM   4244  OG  SER A 288      10.993  -2.143  -3.384  1.00 89.39           O  
ATOM   4245  HG  SER A 288      11.048  -2.064  -4.339  1.00 89.39           H  
ATOM   4246  N   ARG A 289       7.848  -2.155  -3.913  1.00 90.48           N  
ATOM   4247  H   ARG A 289       8.208  -2.008  -4.846  1.00 90.48           H  
ATOM   4248  CA  ARG A 289       6.680  -1.374  -3.462  1.00 90.48           C  
ATOM   4249  HA  ARG A 289       6.847  -1.001  -2.451  1.00 90.48           H  
ATOM   4250  C   ARG A 289       5.450  -2.267  -3.359  1.00 90.48           C  
ATOM   4251  CB  ARG A 289       6.397  -0.173  -4.376  1.00 90.48           C  
ATOM   4252  HB2 ARG A 289       6.235  -0.507  -5.400  1.00 90.48           H  
ATOM   4253  HB3 ARG A 289       5.479   0.300  -4.027  1.00 90.48           H  
ATOM   4254  O   ARG A 289       4.771  -2.274  -2.344  1.00 90.48           O  
ATOM   4255  CG  ARG A 289       7.532   0.859  -4.348  1.00 90.48           C  
ATOM   4256  HG2 ARG A 289       8.343   0.506  -4.986  1.00 90.48           H  
ATOM   4257  HG3 ARG A 289       7.911   0.974  -3.333  1.00 90.48           H  
ATOM   4258  CD  ARG A 289       7.048   2.223  -4.856  1.00 90.48           C  
ATOM   4259  HD2 ARG A 289       7.921   2.811  -5.140  1.00 90.48           H  
ATOM   4260  HD3 ARG A 289       6.428   2.079  -5.741  1.00 90.48           H  
ATOM   4261  NE  ARG A 289       6.294   2.962  -3.821  1.00 90.48           N  
ATOM   4262  HE  ARG A 289       5.929   2.454  -3.027  1.00 90.48           H  
ATOM   4263  NH1 ARG A 289       5.981   4.909  -4.987  1.00 90.48           N  
ATOM   4264 HH11 ARG A 289       6.265   4.442  -5.836  1.00 90.48           H  
ATOM   4265 HH12 ARG A 289       5.625   5.854  -4.983  1.00 90.48           H  
ATOM   4266  NH2 ARG A 289       5.364   4.816  -2.874  1.00 90.48           N  
ATOM   4267 HH21 ARG A 289       4.870   5.692  -2.970  1.00 90.48           H  
ATOM   4268 HH22 ARG A 289       5.153   4.277  -2.047  1.00 90.48           H  
ATOM   4269  CZ  ARG A 289       5.885   4.213  -3.893  1.00 90.48           C  
ATOM   4270  N   TYR A 290       5.241  -3.098  -4.374  1.00 91.59           N  
ATOM   4271  H   TYR A 290       5.848  -3.020  -5.178  1.00 91.59           H  
ATOM   4272  CA  TYR A 290       4.169  -4.086  -4.417  1.00 91.59           C  
ATOM   4273  HA  TYR A 290       3.216  -3.586  -4.240  1.00 91.59           H  
ATOM   4274  C   TYR A 290       4.328  -5.175  -3.350  1.00 91.59           C  
ATOM   4275  CB  TYR A 290       4.135  -4.715  -5.807  1.00 91.59           C  
ATOM   4276  HB2 TYR A 290       5.060  -5.267  -5.973  1.00 91.59           H  
ATOM   4277  HB3 TYR A 290       3.311  -5.428  -5.828  1.00 91.59           H  
ATOM   4278  O   TYR A 290       3.373  -5.461  -2.636  1.00 91.59           O  
ATOM   4279  CG  TYR A 290       3.952  -3.736  -6.944  1.00 91.59           C  
ATOM   4280  CD1 TYR A 290       2.660  -3.500  -7.439  1.00 91.59           C  
ATOM   4281  HD1 TYR A 290       1.804  -3.989  -6.998  1.00 91.59           H  
ATOM   4282  CD2 TYR A 290       5.061  -3.083  -7.520  1.00 91.59           C  
ATOM   4283  HD2 TYR A 290       6.055  -3.240  -7.127  1.00 91.59           H  
ATOM   4284  CE1 TYR A 290       2.477  -2.667  -8.551  1.00 91.59           C  
ATOM   4285  HE1 TYR A 290       1.487  -2.504  -8.950  1.00 91.59           H  
ATOM   4286  CE2 TYR A 290       4.877  -2.222  -8.617  1.00 91.59           C  
ATOM   4287  HE2 TYR A 290       5.711  -1.705  -9.069  1.00 91.59           H  
ATOM   4288  OH  TYR A 290       3.407  -1.350 -10.294  1.00 91.59           O  
ATOM   4289  HH  TYR A 290       3.615  -0.429 -10.118  1.00 91.59           H  
ATOM   4290  CZ  TYR A 290       3.587  -2.053  -9.157  1.00 91.59           C  
ATOM   4291  N   GLU A 291       5.525  -5.759  -3.201  1.00 91.03           N  
ATOM   4292  H   GLU A 291       6.267  -5.520  -3.843  1.00 91.03           H  
ATOM   4293  CA  GLU A 291       5.789  -6.766  -2.158  1.00 91.03           C  
ATOM   4294  HA  GLU A 291       5.071  -7.580  -2.259  1.00 91.03           H  
ATOM   4295  C   GLU A 291       5.600  -6.188  -0.744  1.00 91.03           C  
ATOM   4296  CB  GLU A 291       7.207  -7.352  -2.304  1.00 91.03           C  
ATOM   4297  HB2 GLU A 291       7.929  -6.537  -2.350  1.00 91.03           H  
ATOM   4298  HB3 GLU A 291       7.422  -7.949  -1.418  1.00 91.03           H  
ATOM   4299  O   GLU A 291       5.005  -6.846   0.110  1.00 91.03           O  
ATOM   4300  CG  GLU A 291       7.370  -8.257  -3.538  1.00 91.03           C  
ATOM   4301  HG2 GLU A 291       7.137  -7.681  -4.434  1.00 91.03           H  
ATOM   4302  HG3 GLU A 291       6.644  -9.068  -3.473  1.00 91.03           H  
ATOM   4303  CD  GLU A 291       8.778  -8.866  -3.695  1.00 91.03           C  
ATOM   4304  OE1 GLU A 291       8.998  -9.540  -4.729  1.00 91.03           O  
ATOM   4305  OE2 GLU A 291       9.653  -8.695  -2.815  1.00 91.03           O  
ATOM   4306  N   ASN A 292       6.045  -4.949  -0.500  1.00 92.28           N  
ATOM   4307  H   ASN A 292       6.544  -4.460  -1.229  1.00 92.28           H  
ATOM   4308  CA  ASN A 292       5.838  -4.254   0.771  1.00 92.28           C  
ATOM   4309  HA  ASN A 292       6.181  -4.891   1.586  1.00 92.28           H  
ATOM   4310  C   ASN A 292       4.351  -3.969   1.016  1.00 92.28           C  
ATOM   4311  CB  ASN A 292       6.635  -2.940   0.804  1.00 92.28           C  
ATOM   4312  HB2 ASN A 292       6.388  -2.348  -0.078  1.00 92.28           H  
ATOM   4313  HB3 ASN A 292       6.314  -2.370   1.676  1.00 92.28           H  
ATOM   4314  O   ASN A 292       3.851  -4.317   2.078  1.00 92.28           O  
ATOM   4315  CG  ASN A 292       8.145  -3.084   0.897  1.00 92.28           C  
ATOM   4316  ND2 ASN A 292       8.841  -1.978   0.773  1.00 92.28           N  
ATOM   4317 HD21 ASN A 292       9.840  -2.064   0.895  1.00 92.28           H  
ATOM   4318 HD22 ASN A 292       8.338  -1.111   0.645  1.00 92.28           H  
ATOM   4319  OD1 ASN A 292       8.738  -4.129   1.117  1.00 92.28           O  
ATOM   4320  N   ALA A 293       3.633  -3.411   0.036  1.00 92.55           N  
ATOM   4321  H   ALA A 293       4.101  -3.117  -0.810  1.00 92.55           H  
ATOM   4322  CA  ALA A 293       2.204  -3.119   0.153  1.00 92.55           C  
ATOM   4323  HA  ALA A 293       2.054  -2.451   1.001  1.00 92.55           H  
ATOM   4324  C   ALA A 293       1.376  -4.390   0.413  1.00 92.55           C  
ATOM   4325  CB  ALA A 293       1.748  -2.397  -1.121  1.00 92.55           C  
ATOM   4326  HB1 ALA A 293       1.906  -3.035  -1.990  1.00 92.55           H  
ATOM   4327  HB2 ALA A 293       0.689  -2.152  -1.042  1.00 92.55           H  
ATOM   4328  HB3 ALA A 293       2.313  -1.472  -1.241  1.00 92.55           H  
ATOM   4329  O   ALA A 293       0.478  -4.373   1.249  1.00 92.55           O  
ATOM   4330  N   ILE A 294       1.705  -5.517  -0.231  1.00 92.70           N  
ATOM   4331  H   ILE A 294       2.430  -5.477  -0.932  1.00 92.70           H  
ATOM   4332  CA  ILE A 294       1.071  -6.814   0.061  1.00 92.70           C  
ATOM   4333  HA  ILE A 294      -0.010  -6.677   0.049  1.00 92.70           H  
ATOM   4334  C   ILE A 294       1.433  -7.296   1.478  1.00 92.70           C  
ATOM   4335  CB  ILE A 294       1.413  -7.849  -1.035  1.00 92.70           C  
ATOM   4336  HB  ILE A 294       2.495  -7.867  -1.163  1.00 92.70           H  
ATOM   4337  O   ILE A 294       0.556  -7.751   2.201  1.00 92.70           O  
ATOM   4338  CG1 ILE A 294       0.753  -7.442  -2.375  1.00 92.70           C  
ATOM   4339 HG12 ILE A 294       0.954  -6.389  -2.571  1.00 92.70           H  
ATOM   4340 HG13 ILE A 294      -0.328  -7.557  -2.297  1.00 92.70           H  
ATOM   4341  CG2 ILE A 294       0.939  -9.260  -0.639  1.00 92.70           C  
ATOM   4342 HG21 ILE A 294       1.432  -9.602   0.271  1.00 92.70           H  
ATOM   4343 HG22 ILE A 294      -0.138  -9.272  -0.474  1.00 92.70           H  
ATOM   4344 HG23 ILE A 294       1.182  -9.981  -1.420  1.00 92.70           H  
ATOM   4345  CD1 ILE A 294       1.254  -8.233  -3.591  1.00 92.70           C  
ATOM   4346 HD11 ILE A 294       0.935  -9.274  -3.531  1.00 92.70           H  
ATOM   4347 HD12 ILE A 294       2.341  -8.184  -3.643  1.00 92.70           H  
ATOM   4348 HD13 ILE A 294       0.835  -7.797  -4.498  1.00 92.70           H  
ATOM   4349  N   THR A 295       2.683  -7.133   1.924  1.00 93.58           N  
ATOM   4350  H   THR A 295       3.365  -6.728   1.299  1.00 93.58           H  
ATOM   4351  CA  THR A 295       3.103  -7.508   3.292  1.00 93.58           C  
ATOM   4352  HA  THR A 295       2.837  -8.551   3.466  1.00 93.58           H  
ATOM   4353  C   THR A 295       2.398  -6.664   4.369  1.00 93.58           C  
ATOM   4354  CB  THR A 295       4.627  -7.363   3.453  1.00 93.58           C  
ATOM   4355  HB  THR A 295       4.903  -6.313   3.349  1.00 93.58           H  
ATOM   4356  O   THR A 295       2.004  -7.176   5.416  1.00 93.58           O  
ATOM   4357  CG2 THR A 295       5.133  -7.864   4.806  1.00 93.58           C  
ATOM   4358 HG21 THR A 295       4.796  -8.889   4.962  1.00 93.58           H  
ATOM   4359 HG22 THR A 295       6.223  -7.832   4.822  1.00 93.58           H  
ATOM   4360 HG23 THR A 295       4.751  -7.231   5.606  1.00 93.58           H  
ATOM   4361  OG1 THR A 295       5.336  -8.104   2.483  1.00 93.58           O  
ATOM   4362  HG1 THR A 295       5.135  -7.719   1.627  1.00 93.58           H  
ATOM   4363  N   GLU A 296       2.217  -5.364   4.131  1.00 94.28           N  
ATOM   4364  H   GLU A 296       2.601  -4.973   3.283  1.00 94.28           H  
ATOM   4365  CA  GLU A 296       1.486  -4.459   5.029  1.00 94.28           C  
ATOM   4366  HA  GLU A 296       1.833  -4.607   6.051  1.00 94.28           H  
ATOM   4367  C   GLU A 296      -0.021  -4.759   5.029  1.00 94.28           C  
ATOM   4368  CB  GLU A 296       1.768  -2.999   4.632  1.00 94.28           C  
ATOM   4369  HB2 GLU A 296       1.077  -2.350   5.170  1.00 94.28           H  
ATOM   4370  HB3 GLU A 296       1.603  -2.878   3.561  1.00 94.28           H  
ATOM   4371  O   GLU A 296      -0.663  -4.717   6.079  1.00 94.28           O  
ATOM   4372  CG  GLU A 296       3.205  -2.581   4.993  1.00 94.28           C  
ATOM   4373  HG2 GLU A 296       3.909  -3.280   4.541  1.00 94.28           H  
ATOM   4374  HG3 GLU A 296       3.321  -2.660   6.074  1.00 94.28           H  
ATOM   4375  CD  GLU A 296       3.579  -1.154   4.557  1.00 94.28           C  
ATOM   4376  OE1 GLU A 296       4.765  -0.798   4.763  1.00 94.28           O  
ATOM   4377  OE2 GLU A 296       2.698  -0.429   4.046  1.00 94.28           O  
ATOM   4378  N   LEU A 297      -0.575  -5.133   3.873  1.00 94.44           N  
ATOM   4379  H   LEU A 297       0.003  -5.099   3.046  1.00 94.44           H  
ATOM   4380  CA  LEU A 297      -1.947  -5.612   3.707  1.00 94.44           C  
ATOM   4381  HA  LEU A 297      -2.631  -4.866   4.112  1.00 94.44           H  
ATOM   4382  C   LEU A 297      -2.186  -6.916   4.485  1.00 94.44           C  
ATOM   4383  CB  LEU A 297      -2.186  -5.724   2.191  1.00 94.44           C  
ATOM   4384  HB2 LEU A 297      -1.406  -6.344   1.749  1.00 94.44           H  
ATOM   4385  HB3 LEU A 297      -2.068  -4.719   1.785  1.00 94.44           H  
ATOM   4386  O   LEU A 297      -3.165  -7.005   5.226  1.00 94.44           O  
ATOM   4387  CG  LEU A 297      -3.535  -6.265   1.706  1.00 94.44           C  
ATOM   4388  HG  LEU A 297      -4.329  -5.717   2.214  1.00 94.44           H  
ATOM   4389  CD1 LEU A 297      -3.643  -5.987   0.210  1.00 94.44           C  
ATOM   4390 HD11 LEU A 297      -3.589  -4.914   0.028  1.00 94.44           H  
ATOM   4391 HD12 LEU A 297      -2.830  -6.487  -0.316  1.00 94.44           H  
ATOM   4392 HD13 LEU A 297      -4.594  -6.370  -0.161  1.00 94.44           H  
ATOM   4393  CD2 LEU A 297      -3.724  -7.776   1.884  1.00 94.44           C  
ATOM   4394 HD21 LEU A 297      -2.828  -8.307   1.564  1.00 94.44           H  
ATOM   4395 HD22 LEU A 297      -3.935  -8.017   2.926  1.00 94.44           H  
ATOM   4396 HD23 LEU A 297      -4.567  -8.127   1.288  1.00 94.44           H  
ATOM   4397  N   GLU A 298      -1.283  -7.896   4.380  1.00 94.35           N  
ATOM   4398  H   GLU A 298      -0.530  -7.780   3.716  1.00 94.35           H  
ATOM   4399  CA  GLU A 298      -1.308  -9.134   5.173  1.00 94.35           C  
ATOM   4400  HA  GLU A 298      -2.228  -9.680   4.966  1.00 94.35           H  
ATOM   4401  C   GLU A 298      -1.280  -8.837   6.680  1.00 94.35           C  
ATOM   4402  CB  GLU A 298      -0.110 -10.033   4.810  1.00 94.35           C  
ATOM   4403  HB2 GLU A 298       0.019 -10.767   5.606  1.00 94.35           H  
ATOM   4404  HB3 GLU A 298       0.795  -9.427   4.761  1.00 94.35           H  
ATOM   4405  O   GLU A 298      -2.069  -9.401   7.441  1.00 94.35           O  
ATOM   4406  CG  GLU A 298      -0.291 -10.804   3.494  1.00 94.35           C  
ATOM   4407  HG2 GLU A 298      -0.419 -10.106   2.667  1.00 94.35           H  
ATOM   4408  HG3 GLU A 298      -1.208 -11.385   3.590  1.00 94.35           H  
ATOM   4409  CD  GLU A 298       0.878 -11.766   3.191  1.00 94.35           C  
ATOM   4410  OE1 GLU A 298       0.640 -12.758   2.464  1.00 94.35           O  
ATOM   4411  OE2 GLU A 298       1.996 -11.558   3.721  1.00 94.35           O  
ATOM   4412  N   ALA A 299      -0.434  -7.900   7.120  1.00 95.40           N  
ATOM   4413  H   ALA A 299       0.208  -7.486   6.459  1.00 95.40           H  
ATOM   4414  CA  ALA A 299      -0.379  -7.481   8.518  1.00 95.40           C  
ATOM   4415  HA  ALA A 299      -0.244  -8.371   9.132  1.00 95.40           H  
ATOM   4416  C   ALA A 299      -1.688  -6.807   8.978  1.00 95.40           C  
ATOM   4417  CB  ALA A 299       0.842  -6.576   8.713  1.00 95.40           C  
ATOM   4418  HB1 ALA A 299       0.737  -5.669   8.117  1.00 95.40           H  
ATOM   4419  HB2 ALA A 299       1.744  -7.103   8.401  1.00 95.40           H  
ATOM   4420  HB3 ALA A 299       0.929  -6.303   9.765  1.00 95.40           H  
ATOM   4421  O   ALA A 299      -2.212  -7.145  10.041  1.00 95.40           O  
ATOM   4422  N   ALA A 300      -2.263  -5.906   8.175  1.00 94.13           N  
ATOM   4423  H   ALA A 300      -1.787  -5.650   7.322  1.00 94.13           H  
ATOM   4424  CA  ALA A 300      -3.541  -5.257   8.478  1.00 94.13           C  
ATOM   4425  HA  ALA A 300      -3.462  -4.787   9.458  1.00 94.13           H  
ATOM   4426  C   ALA A 300      -4.706  -6.269   8.542  1.00 94.13           C  
ATOM   4427  CB  ALA A 300      -3.779  -4.155   7.437  1.00 94.13           C  
ATOM   4428  HB1 ALA A 300      -4.677  -3.593   7.695  1.00 94.13           H  
ATOM   4429  HB2 ALA A 300      -3.899  -4.594   6.446  1.00 94.13           H  
ATOM   4430  HB3 ALA A 300      -2.930  -3.471   7.420  1.00 94.13           H  
ATOM   4431  O   ALA A 300      -5.554  -6.190   9.439  1.00 94.13           O  
ATOM   4432  N   ARG A 301      -4.695  -7.274   7.653  1.00 95.05           N  
ATOM   4433  H   ARG A 301      -3.990  -7.235   6.931  1.00 95.05           H  
ATOM   4434  CA  ARG A 301      -5.597  -8.436   7.655  1.00 95.05           C  
ATOM   4435  HA  ARG A 301      -6.627  -8.082   7.629  1.00 95.05           H  
ATOM   4436  C   ARG A 301      -5.473  -9.253   8.933  1.00 95.05           C  
ATOM   4437  CB  ARG A 301      -5.323  -9.258   6.376  1.00 95.05           C  
ATOM   4438  HB2 ARG A 301      -5.561  -8.631   5.517  1.00 95.05           H  
ATOM   4439  HB3 ARG A 301      -4.261  -9.492   6.297  1.00 95.05           H  
ATOM   4440  O   ARG A 301      -6.490  -9.565   9.558  1.00 95.05           O  
ATOM   4441  CG  ARG A 301      -6.122 -10.564   6.252  1.00 95.05           C  
ATOM   4442  HG2 ARG A 301      -6.312 -10.754   5.196  1.00 95.05           H  
ATOM   4443  HG3 ARG A 301      -7.085 -10.448   6.749  1.00 95.05           H  
ATOM   4444  CD  ARG A 301      -5.372 -11.781   6.822  1.00 95.05           C  
ATOM   4445  HD2 ARG A 301      -5.011 -11.563   7.828  1.00 95.05           H  
ATOM   4446  HD3 ARG A 301      -4.507 -11.999   6.196  1.00 95.05           H  
ATOM   4447  NE  ARG A 301      -6.261 -12.950   6.867  1.00 95.05           N  
ATOM   4448  HE  ARG A 301      -7.077 -12.925   6.272  1.00 95.05           H  
ATOM   4449  NH1 ARG A 301      -5.409 -14.088   8.685  1.00 95.05           N  
ATOM   4450 HH11 ARG A 301      -4.588 -13.500   8.732  1.00 95.05           H  
ATOM   4451 HH12 ARG A 301      -5.519 -14.877   9.306  1.00 95.05           H  
ATOM   4452  NH2 ARG A 301      -7.281 -14.763   7.769  1.00 95.05           N  
ATOM   4453 HH21 ARG A 301      -8.148 -14.247   7.770  1.00 95.05           H  
ATOM   4454 HH22 ARG A 301      -7.468 -15.204   6.879  1.00 95.05           H  
ATOM   4455  CZ  ARG A 301      -6.291 -13.922   7.753  1.00 95.05           C  
ATOM   4456  N   ASP A 302      -4.255  -9.591   9.341  1.00 94.99           N  
ATOM   4457  H   ASP A 302      -3.469  -9.356   8.752  1.00 94.99           H  
ATOM   4458  CA  ASP A 302      -4.006 -10.363  10.559  1.00 94.99           C  
ATOM   4459  HA  ASP A 302      -4.631 -11.257  10.546  1.00 94.99           H  
ATOM   4460  C   ASP A 302      -4.413  -9.583  11.813  1.00 94.99           C  
ATOM   4461  CB  ASP A 302      -2.530 -10.797  10.619  1.00 94.99           C  
ATOM   4462  HB2 ASP A 302      -2.257 -10.932  11.665  1.00 94.99           H  
ATOM   4463  HB3 ASP A 302      -1.892 -10.011  10.215  1.00 94.99           H  
ATOM   4464  O   ASP A 302      -5.028 -10.151  12.716  1.00 94.99           O  
ATOM   4465  CG  ASP A 302      -2.244 -12.123   9.901  1.00 94.99           C  
ATOM   4466  OD1 ASP A 302      -3.183 -12.695   9.295  1.00 94.99           O  
ATOM   4467  OD2 ASP A 302      -1.118 -12.637  10.080  1.00 94.99           O  
ATOM   4468  N   GLU A 303      -4.166  -8.272  11.854  1.00 93.21           N  
ATOM   4469  H   GLU A 303      -3.621  -7.868  11.106  1.00 93.21           H  
ATOM   4470  CA  GLU A 303      -4.613  -7.408  12.946  1.00 93.21           C  
ATOM   4471  HA  GLU A 303      -4.268  -7.832  13.890  1.00 93.21           H  
ATOM   4472  C   GLU A 303      -6.142  -7.288  13.039  1.00 93.21           C  
ATOM   4473  CB  GLU A 303      -4.027  -6.002  12.803  1.00 93.21           C  
ATOM   4474  HB2 GLU A 303      -4.592  -5.374  13.492  1.00 93.21           H  
ATOM   4475  HB3 GLU A 303      -4.185  -5.629  11.792  1.00 93.21           H  
ATOM   4476  O   GLU A 303      -6.680  -7.303  14.148  1.00 93.21           O  
ATOM   4477  CG  GLU A 303      -2.543  -5.881  13.183  1.00 93.21           C  
ATOM   4478  HG2 GLU A 303      -2.407  -6.327  14.168  1.00 93.21           H  
ATOM   4479  HG3 GLU A 303      -1.930  -6.439  12.476  1.00 93.21           H  
ATOM   4480  CD  GLU A 303      -2.081  -4.415  13.245  1.00 93.21           C  
ATOM   4481  OE1 GLU A 303      -0.862  -4.191  13.385  1.00 93.21           O  
ATOM   4482  OE2 GLU A 303      -2.962  -3.517  13.296  1.00 93.21           O  
ATOM   4483  N   ALA A 304      -6.852  -7.164  11.911  1.00 93.09           N  
ATOM   4484  H   ALA A 304      -6.357  -7.110  11.032  1.00 93.09           H  
ATOM   4485  CA  ALA A 304      -8.317  -7.106  11.886  1.00 93.09           C  
ATOM   4486  HA  ALA A 304      -8.651  -6.307  12.548  1.00 93.09           H  
ATOM   4487  C   ALA A 304      -8.936  -8.419  12.395  1.00 93.09           C  
ATOM   4488  CB  ALA A 304      -8.777  -6.776  10.460  1.00 93.09           C  
ATOM   4489  HB1 ALA A 304      -8.454  -7.555   9.770  1.00 93.09           H  
ATOM   4490  HB2 ALA A 304      -8.348  -5.828  10.136  1.00 93.09           H  
ATOM   4491  HB3 ALA A 304      -9.864  -6.702  10.431  1.00 93.09           H  
ATOM   4492  O   ALA A 304      -9.788  -8.406  13.289  1.00 93.09           O  
ATOM   4493  N   ASN A 305      -8.439  -9.556  11.895  1.00 93.89           N  
ATOM   4494  H   ASN A 305      -7.737  -9.488  11.172  1.00 93.89           H  
ATOM   4495  CA  ASN A 305      -8.828 -10.882  12.370  1.00 93.89           C  
ATOM   4496  HA  ASN A 305      -9.906 -11.003  12.258  1.00 93.89           H  
ATOM   4497  C   ASN A 305      -8.508 -11.050  13.867  1.00 93.89           C  
ATOM   4498  CB  ASN A 305      -8.123 -11.949  11.512  1.00 93.89           C  
ATOM   4499  HB2 ASN A 305      -7.075 -11.688  11.361  1.00 93.89           H  
ATOM   4500  HB3 ASN A 305      -8.160 -12.905  12.034  1.00 93.89           H  
ATOM   4501  O   ASN A 305      -9.363 -11.466  14.647  1.00 93.89           O  
ATOM   4502  CG  ASN A 305      -8.799 -12.174  10.170  1.00 93.89           C  
ATOM   4503  ND2 ASN A 305      -8.235 -11.733   9.076  1.00 93.89           N  
ATOM   4504 HD21 ASN A 305      -8.722 -11.914   8.210  1.00 93.89           H  
ATOM   4505 HD22 ASN A 305      -7.445 -11.107   9.132  1.00 93.89           H  
ATOM   4506  OD1 ASN A 305      -9.843 -12.779  10.088  1.00 93.89           O  
ATOM   4507  N   ALA A 306      -7.294 -10.710  14.313  1.00 92.40           N  
ATOM   4508  H   ALA A 306      -6.610 -10.377  13.649  1.00 92.40           H  
ATOM   4509  CA  ALA A 306      -6.887 -10.826  15.716  1.00 92.40           C  
ATOM   4510  HA  ALA A 306      -6.992 -11.867  16.023  1.00 92.40           H  
ATOM   4511  C   ALA A 306      -7.757  -9.982  16.662  1.00 92.40           C  
ATOM   4512  CB  ALA A 306      -5.408 -10.445  15.839  1.00 92.40           C  
ATOM   4513  HB1 ALA A 306      -5.087 -10.544  16.876  1.00 92.40           H  
ATOM   4514  HB2 ALA A 306      -4.802 -11.103  15.216  1.00 92.40           H  
ATOM   4515  HB3 ALA A 306      -5.260  -9.415  15.515  1.00 92.40           H  
ATOM   4516  O   ALA A 306      -8.107 -10.458  17.744  1.00 92.40           O  
ATOM   4517  N   ALA A 307      -8.142  -8.771  16.246  1.00 90.08           N  
ATOM   4518  H   ALA A 307      -7.800  -8.434  15.358  1.00 90.08           H  
ATOM   4519  CA  ALA A 307      -9.019  -7.895  17.014  1.00 90.08           C  
ATOM   4520  HA  ALA A 307      -8.592  -7.759  18.008  1.00 90.08           H  
ATOM   4521  C   ALA A 307     -10.421  -8.504  17.201  1.00 90.08           C  
ATOM   4522  CB  ALA A 307      -9.055  -6.530  16.315  1.00 90.08           C  
ATOM   4523  HB1 ALA A 307      -9.656  -5.831  16.896  1.00 90.08           H  
ATOM   4524  HB2 ALA A 307      -9.484  -6.632  15.318  1.00 90.08           H  
ATOM   4525  HB3 ALA A 307      -8.043  -6.133  16.227  1.00 90.08           H  
ATOM   4526  O   ALA A 307     -10.899  -8.610  18.333  1.00 90.08           O  
ATOM   4527  N   LEU A 308     -11.062  -8.974  16.122  1.00 91.56           N  
ATOM   4528  H   LEU A 308     -10.635  -8.878  15.212  1.00 91.56           H  
ATOM   4529  CA  LEU A 308     -12.421  -9.522  16.218  1.00 91.56           C  
ATOM   4530  HA  LEU A 308     -12.957  -8.906  16.940  1.00 91.56           H  
ATOM   4531  C   LEU A 308     -12.487 -10.959  16.770  1.00 91.56           C  
ATOM   4532  CB  LEU A 308     -13.169  -9.378  14.888  1.00 91.56           C  
ATOM   4533  HB2 LEU A 308     -12.640  -9.935  14.115  1.00 91.56           H  
ATOM   4534  HB3 LEU A 308     -14.155  -9.820  15.028  1.00 91.56           H  
ATOM   4535  O   LEU A 308     -13.519 -11.379  17.297  1.00 91.56           O  
ATOM   4536  CG  LEU A 308     -13.393  -7.934  14.415  1.00 91.56           C  
ATOM   4537  HG  LEU A 308     -12.425  -7.466  14.234  1.00 91.56           H  
ATOM   4538  CD1 LEU A 308     -14.187  -7.960  13.113  1.00 91.56           C  
ATOM   4539 HD11 LEU A 308     -15.107  -8.531  13.244  1.00 91.56           H  
ATOM   4540 HD12 LEU A 308     -14.441  -6.945  12.809  1.00 91.56           H  
ATOM   4541 HD13 LEU A 308     -13.578  -8.416  12.333  1.00 91.56           H  
ATOM   4542  CD2 LEU A 308     -14.182  -7.078  15.411  1.00 91.56           C  
ATOM   4543 HD21 LEU A 308     -15.138  -7.551  15.635  1.00 91.56           H  
ATOM   4544 HD22 LEU A 308     -13.615  -6.940  16.331  1.00 91.56           H  
ATOM   4545 HD23 LEU A 308     -14.364  -6.093  14.981  1.00 91.56           H  
ATOM   4546  N   ASN A 309     -11.378 -11.703  16.740  1.00 87.91           N  
ATOM   4547  H   ASN A 309     -10.593 -11.341  16.218  1.00 87.91           H  
ATOM   4548  CA  ASN A 309     -11.285 -13.056  17.299  1.00 87.91           C  
ATOM   4549  HA  ASN A 309     -12.058 -13.668  16.834  1.00 87.91           H  
ATOM   4550  C   ASN A 309     -11.535 -13.131  18.818  1.00 87.91           C  
ATOM   4551  CB  ASN A 309      -9.895 -13.636  16.961  1.00 87.91           C  
ATOM   4552  HB2 ASN A 309      -9.148 -12.842  16.975  1.00 87.91           H  
ATOM   4553  HB3 ASN A 309      -9.607 -14.362  17.721  1.00 87.91           H  
ATOM   4554  O   ASN A 309     -11.960 -14.190  19.289  1.00 87.91           O  
ATOM   4555  CG  ASN A 309      -9.853 -14.368  15.631  1.00 87.91           C  
ATOM   4556  ND2 ASN A 309      -8.810 -14.236  14.857  1.00 87.91           N  
ATOM   4557 HD21 ASN A 309      -8.258 -13.400  14.980  1.00 87.91           H  
ATOM   4558 HD22 ASN A 309      -8.945 -14.613  13.930  1.00 87.91           H  
ATOM   4559  OD1 ASN A 309     -10.715 -15.161  15.312  1.00 87.91           O  
ATOM   4560  N   GLY A 310     -11.242 -12.059  19.568  1.00 79.90           N  
ATOM   4561  H   GLY A 310     -10.873 -11.247  19.095  1.00 79.90           H  
ATOM   4562  CA  GLY A 310     -11.583 -11.929  20.993  1.00 79.90           C  
ATOM   4563  HA2 GLY A 310     -10.918 -11.201  21.457  1.00 79.90           H  
ATOM   4564  HA3 GLY A 310     -11.463 -12.887  21.499  1.00 79.90           H  
ATOM   4565  C   GLY A 310     -13.023 -11.453  21.189  1.00 79.90           C  
ATOM   4566  O   GLY A 310     -13.820 -12.139  21.823  1.00 79.90           O  
ATOM   4567  N   PHE A 311     -13.361 -10.344  20.529  1.00 84.83           N  
ATOM   4568  H   PHE A 311     -12.631  -9.855  20.031  1.00 84.83           H  
ATOM   4569  CA  PHE A 311     -14.692  -9.728  20.482  1.00 84.83           C  
ATOM   4570  HA  PHE A 311     -14.914  -9.258  21.441  1.00 84.83           H  
ATOM   4571  C   PHE A 311     -15.828 -10.719  20.171  1.00 84.83           C  
ATOM   4572  CB  PHE A 311     -14.588  -8.649  19.402  1.00 84.83           C  
ATOM   4573  HB2 PHE A 311     -14.190  -9.126  18.506  1.00 84.83           H  
ATOM   4574  HB3 PHE A 311     -13.863  -7.902  19.726  1.00 84.83           H  
ATOM   4575  O   PHE A 311     -16.880 -10.653  20.793  1.00 84.83           O  
ATOM   4576  CG  PHE A 311     -15.854  -7.942  18.984  1.00 84.83           C  
ATOM   4577  CD1 PHE A 311     -16.611  -8.446  17.909  1.00 84.83           C  
ATOM   4578  HD1 PHE A 311     -16.340  -9.377  17.436  1.00 84.83           H  
ATOM   4579  CD2 PHE A 311     -16.214  -6.728  19.595  1.00 84.83           C  
ATOM   4580  HD2 PHE A 311     -15.643  -6.346  20.428  1.00 84.83           H  
ATOM   4581  CE1 PHE A 311     -17.715  -7.721  17.436  1.00 84.83           C  
ATOM   4582  HE1 PHE A 311     -18.312  -8.097  16.618  1.00 84.83           H  
ATOM   4583  CE2 PHE A 311     -17.303  -5.992  19.100  1.00 84.83           C  
ATOM   4584  HE2 PHE A 311     -17.563  -5.046  19.550  1.00 84.83           H  
ATOM   4585  CZ  PHE A 311     -18.048  -6.491  18.016  1.00 84.83           C  
ATOM   4586  HZ  PHE A 311     -18.888  -5.939  17.621  1.00 84.83           H  
ATOM   4587  N   THR A 312     -15.605 -11.689  19.274  1.00 86.97           N  
ATOM   4588  H   THR A 312     -14.736 -11.651  18.761  1.00 86.97           H  
ATOM   4589  CA  THR A 312     -16.568 -12.764  18.954  1.00 86.97           C  
ATOM   4590  HA  THR A 312     -17.432 -12.341  18.442  1.00 86.97           H  
ATOM   4591  C   THR A 312     -17.082 -13.491  20.202  1.00 86.97           C  
ATOM   4592  CB  THR A 312     -15.910 -13.805  18.034  1.00 86.97           C  
ATOM   4593  HB  THR A 312     -14.998 -14.169  18.508  1.00 86.97           H  
ATOM   4594  O   THR A 312     -18.285 -13.713  20.335  1.00 86.97           O  
ATOM   4595  CG2 THR A 312     -16.797 -15.010  17.722  1.00 86.97           C  
ATOM   4596 HG21 THR A 312     -16.862 -15.661  18.594  1.00 86.97           H  
ATOM   4597 HG22 THR A 312     -17.800 -14.681  17.450  1.00 86.97           H  
ATOM   4598 HG23 THR A 312     -16.372 -15.576  16.893  1.00 86.97           H  
ATOM   4599  OG1 THR A 312     -15.556 -13.242  16.797  1.00 86.97           O  
ATOM   4600  HG1 THR A 312     -14.980 -12.486  16.933  1.00 86.97           H  
ATOM   4601  N   GLY A 313     -16.180 -13.848  21.123  1.00 86.28           N  
ATOM   4602  H   GLY A 313     -15.233 -13.509  21.033  1.00 86.28           H  
ATOM   4603  CA  GLY A 313     -16.537 -14.570  22.345  1.00 86.28           C  
ATOM   4604  HA2 GLY A 313     -17.175 -15.419  22.098  1.00 86.28           H  
ATOM   4605  HA3 GLY A 313     -15.628 -14.943  22.816  1.00 86.28           H  
ATOM   4606  C   GLY A 313     -17.269 -13.687  23.356  1.00 86.28           C  
ATOM   4607  O   GLY A 313     -18.146 -14.171  24.066  1.00 86.28           O  
ATOM   4608  N   ASP A 314     -16.954 -12.389  23.388  1.00 86.26           N  
ATOM   4609  H   ASP A 314     -16.228 -12.045  22.776  1.00 86.26           H  
ATOM   4610  CA  ASP A 314     -17.672 -11.419  24.218  1.00 86.26           C  
ATOM   4611  HA  ASP A 314     -17.778 -11.831  25.222  1.00 86.26           H  
ATOM   4612  C   ASP A 314     -19.094 -11.173  23.682  1.00 86.26           C  
ATOM   4613  CB  ASP A 314     -16.869 -10.110  24.329  1.00 86.26           C  
ATOM   4614  HB2 ASP A 314     -17.477  -9.377  24.859  1.00 86.26           H  
ATOM   4615  HB3 ASP A 314     -16.671  -9.720  23.331  1.00 86.26           H  
ATOM   4616  O   ASP A 314     -20.036 -11.111  24.472  1.00 86.26           O  
ATOM   4617  CG  ASP A 314     -15.551 -10.255  25.104  1.00 86.26           C  
ATOM   4618  OD1 ASP A 314     -15.549 -10.955  26.145  1.00 86.26           O  
ATOM   4619  OD2 ASP A 314     -14.557  -9.620  24.687  1.00 86.26           O  
ATOM   4620  N   VAL A 315     -19.270 -11.098  22.354  1.00 87.07           N  
ATOM   4621  H   VAL A 315     -18.445 -11.126  21.773  1.00 87.07           H  
ATOM   4622  CA  VAL A 315     -20.576 -10.913  21.689  1.00 87.07           C  
ATOM   4623  HA  VAL A 315     -21.059 -10.026  22.100  1.00 87.07           H  
ATOM   4624  C   VAL A 315     -21.514 -12.077  22.004  1.00 87.07           C  
ATOM   4625  CB  VAL A 315     -20.396 -10.680  20.172  1.00 87.07           C  
ATOM   4626  HB  VAL A 315     -19.691 -11.411  19.774  1.00 87.07           H  
ATOM   4627  O   VAL A 315     -22.582 -11.854  22.570  1.00 87.07           O  
ATOM   4628  CG1 VAL A 315     -21.699 -10.794  19.377  1.00 87.07           C  
ATOM   4629 HG11 VAL A 315     -22.057 -11.823  19.403  1.00 87.07           H  
ATOM   4630 HG12 VAL A 315     -22.461 -10.137  19.796  1.00 87.07           H  
ATOM   4631 HG13 VAL A 315     -21.529 -10.528  18.333  1.00 87.07           H  
ATOM   4632  CG2 VAL A 315     -19.847  -9.273  19.914  1.00 87.07           C  
ATOM   4633 HG21 VAL A 315     -20.557  -8.531  20.278  1.00 87.07           H  
ATOM   4634 HG22 VAL A 315     -18.894  -9.131  20.424  1.00 87.07           H  
ATOM   4635 HG23 VAL A 315     -19.692  -9.127  18.845  1.00 87.07           H  
ATOM   4636  N   TYR A 316     -21.072 -13.316  21.767  1.00 89.53           N  
ATOM   4637  H   TYR A 316     -20.164 -13.426  21.339  1.00 89.53           H  
ATOM   4638  CA  TYR A 316     -21.840 -14.531  22.085  1.00 89.53           C  
ATOM   4639  HA  TYR A 316     -22.829 -14.440  21.635  1.00 89.53           H  
ATOM   4640  C   TYR A 316     -22.083 -14.754  23.593  1.00 89.53           C  
ATOM   4641  CB  TYR A 316     -21.132 -15.748  21.463  1.00 89.53           C  
ATOM   4642  HB2 TYR A 316     -21.297 -16.621  22.094  1.00 89.53           H  
ATOM   4643  HB3 TYR A 316     -20.054 -15.584  21.445  1.00 89.53           H  
ATOM   4644  O   TYR A 316     -22.864 -15.630  23.966  1.00 89.53           O  
ATOM   4645  CG  TYR A 316     -21.617 -16.095  20.068  1.00 89.53           C  
ATOM   4646  CD1 TYR A 316     -22.622 -17.069  19.910  1.00 89.53           C  
ATOM   4647  HD1 TYR A 316     -23.052 -17.537  20.783  1.00 89.53           H  
ATOM   4648  CD2 TYR A 316     -21.090 -15.439  18.938  1.00 89.53           C  
ATOM   4649  HD2 TYR A 316     -20.334 -14.678  19.060  1.00 89.53           H  
ATOM   4650  CE1 TYR A 316     -23.091 -17.405  18.626  1.00 89.53           C  
ATOM   4651  HE1 TYR A 316     -23.877 -18.136  18.503  1.00 89.53           H  
ATOM   4652  CE2 TYR A 316     -21.565 -15.765  17.652  1.00 89.53           C  
ATOM   4653  HE2 TYR A 316     -21.185 -15.256  16.779  1.00 89.53           H  
ATOM   4654  OH  TYR A 316     -22.997 -17.098  16.258  1.00 89.53           O  
ATOM   4655  HH  TYR A 316     -23.673 -17.779  16.286  1.00 89.53           H  
ATOM   4656  CZ  TYR A 316     -22.561 -16.752  17.495  1.00 89.53           C  
ATOM   4657  N   ALA A 317     -21.418 -13.995  24.472  1.00 90.15           N  
ATOM   4658  H   ALA A 317     -20.760 -13.319  24.114  1.00 90.15           H  
ATOM   4659  CA  ALA A 317     -21.630 -14.040  25.919  1.00 90.15           C  
ATOM   4660  HA  ALA A 317     -22.094 -14.992  26.179  1.00 90.15           H  
ATOM   4661  C   ALA A 317     -22.568 -12.938  26.448  1.00 90.15           C  
ATOM   4662  CB  ALA A 317     -20.258 -13.987  26.603  1.00 90.15           C  
ATOM   4663  HB1 ALA A 317     -20.382 -14.064  27.683  1.00 90.15           H  
ATOM   4664  HB2 ALA A 317     -19.641 -14.815  26.252  1.00 90.15           H  
ATOM   4665  HB3 ALA A 317     -19.761 -13.047  26.364  1.00 90.15           H  
ATOM   4666  O   ALA A 317     -22.997 -13.029  27.602  1.00 90.15           O  
ATOM   4667  N   GLN A 318     -22.857 -11.901  25.652  1.00 87.79           N  
ATOM   4668  H   GLN A 318     -22.463 -11.892  24.722  1.00 87.79           H  
ATOM   4669  CA  GLN A 318     -23.642 -10.729  26.070  1.00 87.79           C  
ATOM   4670  HA  GLN A 318     -23.961 -10.861  27.104  1.00 87.79           H  
ATOM   4671  C   GLN A 318     -24.937 -10.523  25.275  1.00 87.79           C  
ATOM   4672  CB  GLN A 318     -22.766  -9.464  26.014  1.00 87.79           C  
ATOM   4673  HB2 GLN A 318     -23.392  -8.595  26.217  1.00 87.79           H  
ATOM   4674  HB3 GLN A 318     -22.342  -9.358  25.016  1.00 87.79           H  
ATOM   4675  O   GLN A 318     -25.861  -9.925  25.824  1.00 87.79           O  
ATOM   4676  CG  GLN A 318     -21.641  -9.515  27.059  1.00 87.79           C  
ATOM   4677  HG2 GLN A 318     -22.073  -9.713  28.040  1.00 87.79           H  
ATOM   4678  HG3 GLN A 318     -20.965 -10.336  26.820  1.00 87.79           H  
ATOM   4679  CD  GLN A 318     -20.840  -8.221  27.158  1.00 87.79           C  
ATOM   4680  NE2 GLN A 318     -19.528  -8.291  27.114  1.00 87.79           N  
ATOM   4681 HE21 GLN A 318     -19.094  -9.153  26.816  1.00 87.79           H  
ATOM   4682 HE22 GLN A 318     -19.051  -7.402  27.076  1.00 87.79           H  
ATOM   4683  OE1 GLN A 318     -21.352  -7.134  27.358  1.00 87.79           O  
ATOM   4684  N   TYR A 319     -25.020 -11.034  24.044  1.00 87.02           N  
ATOM   4685  H   TYR A 319     -24.227 -11.529  23.661  1.00 87.02           H  
ATOM   4686  CA  TYR A 319     -26.162 -10.866  23.143  1.00 87.02           C  
ATOM   4687  HA  TYR A 319     -26.956 -10.319  23.650  1.00 87.02           H  
ATOM   4688  C   TYR A 319     -26.742 -12.217  22.703  1.00 87.02           C  
ATOM   4689  CB  TYR A 319     -25.722 -10.038  21.928  1.00 87.02           C  
ATOM   4690  HB2 TYR A 319     -26.546 -10.008  21.215  1.00 87.02           H  
ATOM   4691  HB3 TYR A 319     -24.890 -10.540  21.434  1.00 87.02           H  
ATOM   4692  O   TYR A 319     -26.008 -13.172  22.443  1.00 87.02           O  
ATOM   4693  CG  TYR A 319     -25.324  -8.608  22.254  1.00 87.02           C  
ATOM   4694  CD1 TYR A 319     -26.322  -7.621  22.358  1.00 87.02           C  
ATOM   4695  HD1 TYR A 319     -27.359  -7.896  22.237  1.00 87.02           H  
ATOM   4696  CD2 TYR A 319     -23.971  -8.258  22.435  1.00 87.02           C  
ATOM   4697  HD2 TYR A 319     -23.209  -9.019  22.365  1.00 87.02           H  
ATOM   4698  CE1 TYR A 319     -25.978  -6.277  22.594  1.00 87.02           C  
ATOM   4699  HE1 TYR A 319     -26.745  -5.518  22.633  1.00 87.02           H  
ATOM   4700  CE2 TYR A 319     -23.623  -6.915  22.696  1.00 87.02           C  
ATOM   4701  HE2 TYR A 319     -22.592  -6.620  22.824  1.00 87.02           H  
ATOM   4702  OH  TYR A 319     -24.291  -4.620  22.963  1.00 87.02           O  
ATOM   4703  HH  TYR A 319     -25.063  -4.054  22.889  1.00 87.02           H  
ATOM   4704  CZ  TYR A 319     -24.624  -5.921  22.760  1.00 87.02           C  
ATOM   4705  N   GLU A 320     -28.066 -12.285  22.594  1.00 86.65           N  
ATOM   4706  H   GLU A 320     -28.609 -11.469  22.838  1.00 86.65           H  
ATOM   4707  CA  GLU A 320     -28.809 -13.401  22.004  1.00 86.65           C  
ATOM   4708  HA  GLU A 320     -28.190 -14.297  22.051  1.00 86.65           H  
ATOM   4709  C   GLU A 320     -29.147 -13.113  20.519  1.00 86.65           C  
ATOM   4710  CB  GLU A 320     -30.085 -13.662  22.830  1.00 86.65           C  
ATOM   4711  HB2 GLU A 320     -30.644 -12.729  22.896  1.00 86.65           H  
ATOM   4712  HB3 GLU A 320     -30.729 -14.368  22.304  1.00 86.65           H  
ATOM   4713  O   GLU A 320     -29.140 -11.955  20.081  1.00 86.65           O  
ATOM   4714  CG  GLU A 320     -29.841 -14.179  24.265  1.00 86.65           C  
ATOM   4715  HG2 GLU A 320     -30.760 -14.018  24.828  1.00 86.65           H  
ATOM   4716  HG3 GLU A 320     -29.069 -13.578  24.746  1.00 86.65           H  
ATOM   4717  CD  GLU A 320     -29.483 -15.675  24.389  1.00 86.65           C  
ATOM   4718  OE1 GLU A 320     -29.098 -16.087  25.512  1.00 86.65           O  
ATOM   4719  OE2 GLU A 320     -29.706 -16.448  23.425  1.00 86.65           O  
ATOM   4720  N   PRO A 321     -29.476 -14.140  19.709  1.00 86.82           N  
ATOM   4721  CA  PRO A 321     -29.892 -13.959  18.318  1.00 86.82           C  
ATOM   4722  HA  PRO A 321     -29.040 -13.579  17.755  1.00 86.82           H  
ATOM   4723  C   PRO A 321     -31.079 -12.994  18.167  1.00 86.82           C  
ATOM   4724  CB  PRO A 321     -30.235 -15.366  17.811  1.00 86.82           C  
ATOM   4725  HB2 PRO A 321     -31.278 -15.605  18.021  1.00 86.82           H  
ATOM   4726  HB3 PRO A 321     -30.034 -15.477  16.745  1.00 86.82           H  
ATOM   4727  O   PRO A 321     -32.185 -13.268  18.639  1.00 86.82           O  
ATOM   4728  CG  PRO A 321     -29.342 -16.264  18.665  1.00 86.82           C  
ATOM   4729  HG2 PRO A 321     -28.326 -16.267  18.270  1.00 86.82           H  
ATOM   4730  HG3 PRO A 321     -29.732 -17.280  18.732  1.00 86.82           H  
ATOM   4731  CD  PRO A 321     -29.361 -15.558  20.018  1.00 86.82           C  
ATOM   4732  HD2 PRO A 321     -28.444 -15.784  20.563  1.00 86.82           H  
ATOM   4733  HD3 PRO A 321     -30.229 -15.879  20.593  1.00 86.82           H  
ATOM   4734  N   GLY A 322     -30.855 -11.887  17.457  1.00 82.99           N  
ATOM   4735  H   GLY A 322     -29.920 -11.722  17.113  1.00 82.99           H  
ATOM   4736  CA  GLY A 322     -31.836 -10.828  17.212  1.00 82.99           C  
ATOM   4737  HA2 GLY A 322     -31.697 -10.459  16.196  1.00 82.99           H  
ATOM   4738  HA3 GLY A 322     -32.843 -11.236  17.292  1.00 82.99           H  
ATOM   4739  C   GLY A 322     -31.749  -9.620  18.153  1.00 82.99           C  
ATOM   4740  O   GLY A 322     -32.482  -8.660  17.926  1.00 82.99           O  
ATOM   4741  N   ASP A 323     -30.868  -9.622  19.162  1.00 84.38           N  
ATOM   4742  H   ASP A 323     -30.336 -10.457  19.361  1.00 84.38           H  
ATOM   4743  CA  ASP A 323     -30.704  -8.466  20.062  1.00 84.38           C  
ATOM   4744  HA  ASP A 323     -31.685  -8.150  20.418  1.00 84.38           H  
ATOM   4745  C   ASP A 323     -30.072  -7.251  19.354  1.00 84.38           C  
ATOM   4746  CB  ASP A 323     -29.846  -8.839  21.283  1.00 84.38           C  
ATOM   4747  HB2 ASP A 323     -28.944  -9.349  20.947  1.00 84.38           H  
ATOM   4748  HB3 ASP A 323     -29.541  -7.909  21.764  1.00 84.38           H  
ATOM   4749  O   ASP A 323     -30.415  -6.111  19.663  1.00 84.38           O  
ATOM   4750  CG  ASP A 323     -30.544  -9.674  22.364  1.00 84.38           C  
ATOM   4751  OD1 ASP A 323     -31.795  -9.770  22.366  1.00 84.38           O  
ATOM   4752  OD2 ASP A 323     -29.807 -10.164  23.250  1.00 84.38           O  
ATOM   4753  N   ILE A 324     -29.175  -7.484  18.386  1.00 76.71           N  
ATOM   4754  H   ILE A 324     -28.978  -8.448  18.157  1.00 76.71           H  
ATOM   4755  CA  ILE A 324     -28.537  -6.428  17.585  1.00 76.71           C  
ATOM   4756  HA  ILE A 324     -28.697  -5.475  18.089  1.00 76.71           H  
ATOM   4757  C   ILE A 324     -29.200  -6.390  16.198  1.00 76.71           C  
ATOM   4758  CB  ILE A 324     -27.004  -6.621  17.504  1.00 76.71           C  
ATOM   4759  HB  ILE A 324     -26.795  -7.603  17.079  1.00 76.71           H  
ATOM   4760  O   ILE A 324     -29.092  -7.373  15.459  1.00 76.71           O  
ATOM   4761  CG1 ILE A 324     -26.373  -6.540  18.915  1.00 76.71           C  
ATOM   4762 HG12 ILE A 324     -26.938  -7.162  19.609  1.00 76.71           H  
ATOM   4763 HG13 ILE A 324     -26.430  -5.512  19.275  1.00 76.71           H  
ATOM   4764  CG2 ILE A 324     -26.393  -5.537  16.590  1.00 76.71           C  
ATOM   4765 HG21 ILE A 324     -26.656  -4.546  16.958  1.00 76.71           H  
ATOM   4766 HG22 ILE A 324     -25.306  -5.618  16.565  1.00 76.71           H  
ATOM   4767 HG23 ILE A 324     -26.753  -5.647  15.567  1.00 76.71           H  
ATOM   4768  CD1 ILE A 324     -24.915  -7.012  18.989  1.00 76.71           C  
ATOM   4769 HD11 ILE A 324     -24.527  -6.825  19.990  1.00 76.71           H  
ATOM   4770 HD12 ILE A 324     -24.290  -6.473  18.277  1.00 76.71           H  
ATOM   4771 HD13 ILE A 324     -24.863  -8.082  18.788  1.00 76.71           H  
ATOM   4772  N   PRO A 325     -29.862  -5.288  15.793  1.00 73.11           N  
ATOM   4773  CA  PRO A 325     -30.530  -5.203  14.497  1.00 73.11           C  
ATOM   4774  HA  PRO A 325     -31.158  -6.081  14.348  1.00 73.11           H  
ATOM   4775  C   PRO A 325     -29.509  -5.120  13.352  1.00 73.11           C  
ATOM   4776  CB  PRO A 325     -31.432  -3.967  14.586  1.00 73.11           C  
ATOM   4777  HB2 PRO A 325     -31.555  -3.473  13.623  1.00 73.11           H  
ATOM   4778  HB3 PRO A 325     -32.404  -4.260  14.985  1.00 73.11           H  
ATOM   4779  O   PRO A 325     -28.848  -4.102  13.159  1.00 73.11           O  
ATOM   4780  CG  PRO A 325     -30.718  -3.072  15.600  1.00 73.11           C  
ATOM   4781  HG2 PRO A 325     -31.412  -2.404  16.110  1.00 73.11           H  
ATOM   4782  HG3 PRO A 325     -29.935  -2.501  15.100  1.00 73.11           H  
ATOM   4783  CD  PRO A 325     -30.085  -4.073  16.564  1.00 73.11           C  
ATOM   4784  HD2 PRO A 325     -29.150  -3.670  16.953  1.00 73.11           H  
ATOM   4785  HD3 PRO A 325     -30.772  -4.287  17.383  1.00 73.11           H  
ATOM   4786  N   THR A 326     -29.399  -6.195  12.568  1.00 69.39           N  
ATOM   4787  H   THR A 326     -29.889  -7.035  12.838  1.00 69.39           H  
ATOM   4788  CA  THR A 326     -28.498  -6.278  11.400  1.00 69.39           C  
ATOM   4789  HA  THR A 326     -27.704  -5.541  11.525  1.00 69.39           H  
ATOM   4790  C   THR A 326     -29.171  -5.951  10.070  1.00 69.39           C  
ATOM   4791  CB  THR A 326     -27.832  -7.658  11.299  1.00 69.39           C  
ATOM   4792  HB  THR A 326     -27.259  -7.723  10.374  1.00 69.39           H  
ATOM   4793  O   THR A 326     -28.491  -5.865   9.053  1.00 69.39           O  
ATOM   4794  CG2 THR A 326     -26.875  -7.922  12.456  1.00 69.39           C  
ATOM   4795 HG21 THR A 326     -26.001  -7.277  12.368  1.00 69.39           H  
ATOM   4796 HG22 THR A 326     -27.357  -7.729  13.414  1.00 69.39           H  
ATOM   4797 HG23 THR A 326     -26.552  -8.962  12.417  1.00 69.39           H  
ATOM   4798  OG1 THR A 326     -28.807  -8.683  11.298  1.00 69.39           O  
ATOM   4799  HG1 THR A 326     -29.034  -8.839  10.378  1.00 69.39           H  
ATOM   4800  N   GLU A 327     -30.495  -5.782  10.067  1.00 64.79           N  
ATOM   4801  H   GLU A 327     -30.972  -5.831  10.956  1.00 64.79           H  
ATOM   4802  CA  GLU A 327     -31.347  -5.684   8.867  1.00 64.79           C  
ATOM   4803  HA  GLU A 327     -31.230  -6.590   8.272  1.00 64.79           H  
ATOM   4804  C   GLU A 327     -30.988  -4.504   7.949  1.00 64.79           C  
ATOM   4805  CB  GLU A 327     -32.823  -5.577   9.309  1.00 64.79           C  
ATOM   4806  HB2 GLU A 327     -33.452  -5.590   8.419  1.00 64.79           H  
ATOM   4807  HB3 GLU A 327     -32.975  -4.629   9.825  1.00 64.79           H  
ATOM   4808  O   GLU A 327     -31.246  -4.555   6.749  1.00 64.79           O  
ATOM   4809  CG  GLU A 327     -33.252  -6.724  10.244  1.00 64.79           C  
ATOM   4810  HG2 GLU A 327     -33.013  -7.673   9.764  1.00 64.79           H  
ATOM   4811  HG3 GLU A 327     -32.678  -6.671  11.169  1.00 64.79           H  
ATOM   4812  CD  GLU A 327     -34.753  -6.696  10.579  1.00 64.79           C  
ATOM   4813  OE1 GLU A 327     -35.085  -6.484  11.769  1.00 64.79           O  
ATOM   4814  OE2 GLU A 327     -35.567  -6.958   9.662  1.00 64.79           O  
ATOM   4815  N   ASP A 328     -30.357  -3.477   8.519  1.00 60.36           N  
ATOM   4816  H   ASP A 328     -30.195  -3.543   9.514  1.00 60.36           H  
ATOM   4817  CA  ASP A 328     -30.012  -2.217   7.863  1.00 60.36           C  
ATOM   4818  HA  ASP A 328     -30.415  -2.206   6.851  1.00 60.36           H  
ATOM   4819  C   ASP A 328     -28.494  -1.965   7.775  1.00 60.36           C  
ATOM   4820  CB  ASP A 328     -30.648  -1.078   8.653  1.00 60.36           C  
ATOM   4821  HB2 ASP A 328     -30.117  -0.997   9.601  1.00 60.36           H  
ATOM   4822  HB3 ASP A 328     -30.494  -0.147   8.108  1.00 60.36           H  
ATOM   4823  O   ASP A 328     -28.073  -0.865   7.414  1.00 60.36           O  
ATOM   4824  CG  ASP A 328     -32.143  -1.221   8.937  1.00 60.36           C  
ATOM   4825  OD1 ASP A 328     -32.943  -1.110   7.990  1.00 60.36           O  
ATOM   4826  OD2 ASP A 328     -32.502  -1.122  10.137  1.00 60.36           O  
ATOM   4827  N   ILE A 329     -27.651  -2.936   8.155  1.00 63.29           N  
ATOM   4828  H   ILE A 329     -28.032  -3.845   8.378  1.00 63.29           H  
ATOM   4829  CA  ILE A 329     -26.192  -2.783   8.065  1.00 63.29           C  
ATOM   4830  HA  ILE A 329     -25.939  -1.752   8.312  1.00 63.29           H  
ATOM   4831  C   ILE A 329     -25.775  -3.019   6.611  1.00 63.29           C  
ATOM   4832  CB  ILE A 329     -25.417  -3.686   9.057  1.00 63.29           C  
ATOM   4833  HB  ILE A 329     -25.575  -4.726   8.773  1.00 63.29           H  
ATOM   4834  O   ILE A 329     -25.358  -4.116   6.234  1.00 63.29           O  
ATOM   4835  CG1 ILE A 329     -25.895  -3.508  10.516  1.00 63.29           C  
ATOM   4836 HG12 ILE A 329     -26.980  -3.612  10.556  1.00 63.29           H  
ATOM   4837 HG13 ILE A 329     -25.643  -2.510  10.874  1.00 63.29           H  
ATOM   4838  CG2 ILE A 329     -23.906  -3.366   8.968  1.00 63.29           C  
ATOM   4839 HG21 ILE A 329     -23.331  -3.994   9.650  1.00 63.29           H  
ATOM   4840 HG22 ILE A 329     -23.533  -3.561   7.962  1.00 63.29           H  
ATOM   4841 HG23 ILE A 329     -23.730  -2.318   9.208  1.00 63.29           H  
ATOM   4842  CD1 ILE A 329     -25.298  -4.564  11.457  1.00 63.29           C  
ATOM   4843 HD11 ILE A 329     -24.237  -4.385  11.633  1.00 63.29           H  
ATOM   4844 HD12 ILE A 329     -25.822  -4.538  12.413  1.00 63.29           H  
ATOM   4845 HD13 ILE A 329     -25.414  -5.553  11.013  1.00 63.29           H  
ATOM   4846  N   VAL A 330     -25.868  -1.976   5.787  1.00 67.07           N  
ATOM   4847  H   VAL A 330     -26.297  -1.128   6.130  1.00 67.07           H  
ATOM   4848  CA  VAL A 330     -25.167  -1.954   4.501  1.00 67.07           C  
ATOM   4849  HA  VAL A 330     -25.364  -2.892   3.982  1.00 67.07           H  
ATOM   4850  C   VAL A 330     -23.677  -1.867   4.813  1.00 67.07           C  
ATOM   4851  CB  VAL A 330     -25.632  -0.801   3.592  1.00 67.07           C  
ATOM   4852  HB  VAL A 330     -25.354   0.154   4.038  1.00 67.07           H  
ATOM   4853  O   VAL A 330     -23.243  -0.999   5.573  1.00 67.07           O  
ATOM   4854  CG1 VAL A 330     -24.978  -0.913   2.211  1.00 67.07           C  
ATOM   4855 HG11 VAL A 330     -23.895  -0.839   2.301  1.00 67.07           H  
ATOM   4856 HG12 VAL A 330     -25.326  -0.101   1.571  1.00 67.07           H  
ATOM   4857 HG13 VAL A 330     -25.247  -1.861   1.745  1.00 67.07           H  
ATOM   4858  CG2 VAL A 330     -27.153  -0.822   3.392  1.00 67.07           C  
ATOM   4859 HG21 VAL A 330     -27.467  -1.786   2.992  1.00 67.07           H  
ATOM   4860 HG22 VAL A 330     -27.660  -0.637   4.339  1.00 67.07           H  
ATOM   4861 HG23 VAL A 330     -27.441  -0.036   2.695  1.00 67.07           H  
ATOM   4862  N   ASP A 331     -22.871  -2.780   4.277  1.00 67.66           N  
ATOM   4863  H   ASP A 331     -23.254  -3.500   3.682  1.00 67.66           H  
ATOM   4864  CA  ASP A 331     -21.435  -2.722   4.528  1.00 67.66           C  
ATOM   4865  HA  ASP A 331     -21.330  -2.531   5.596  1.00 67.66           H  
ATOM   4866  C   ASP A 331     -20.785  -1.543   3.768  1.00 67.66           C  
ATOM   4867  CB  ASP A 331     -20.779  -4.080   4.267  1.00 67.66           C  
ATOM   4868  HB2 ASP A 331     -19.923  -4.180   4.935  1.00 67.66           H  
ATOM   4869  HB3 ASP A 331     -21.471  -4.885   4.514  1.00 67.66           H  
ATOM   4870  O   ASP A 331     -21.302  -1.121   2.727  1.00 67.66           O  
ATOM   4871  CG  ASP A 331     -20.287  -4.220   2.833  1.00 67.66           C  
ATOM   4872  OD1 ASP A 331     -19.217  -3.642   2.524  1.00 67.66           O  
ATOM   4873  OD2 ASP A 331     -20.837  -5.012   2.055  1.00 67.66           O  
ATOM   4874  N   PRO A 332     -19.639  -1.014   4.235  1.00 66.75           N  
ATOM   4875  CA  PRO A 332     -19.100   0.239   3.709  1.00 66.75           C  
ATOM   4876  HA  PRO A 332     -19.860   1.012   3.825  1.00 66.75           H  
ATOM   4877  C   PRO A 332     -18.696   0.193   2.221  1.00 66.75           C  
ATOM   4878  CB  PRO A 332     -17.920   0.574   4.628  1.00 66.75           C  
ATOM   4879  HB2 PRO A 332     -17.936   1.628   4.906  1.00 66.75           H  
ATOM   4880  HB3 PRO A 332     -16.976   0.296   4.158  1.00 66.75           H  
ATOM   4881  O   PRO A 332     -18.682   1.231   1.563  1.00 66.75           O  
ATOM   4882  CG  PRO A 332     -18.136  -0.241   5.895  1.00 66.75           C  
ATOM   4883  HG2 PRO A 332     -18.782   0.308   6.579  1.00 66.75           H  
ATOM   4884  HG3 PRO A 332     -17.191  -0.496   6.375  1.00 66.75           H  
ATOM   4885  CD  PRO A 332     -18.866  -1.471   5.383  1.00 66.75           C  
ATOM   4886  HD2 PRO A 332     -18.146  -2.220   5.054  1.00 66.75           H  
ATOM   4887  HD3 PRO A 332     -19.489  -1.874   6.181  1.00 66.75           H  
ATOM   4888  N   ILE A 333     -18.401  -0.994   1.671  1.00 69.93           N  
ATOM   4889  H   ILE A 333     -18.564  -1.823   2.225  1.00 69.93           H  
ATOM   4890  CA  ILE A 333     -18.101  -1.178   0.241  1.00 69.93           C  
ATOM   4891  HA  ILE A 333     -17.545  -0.313  -0.121  1.00 69.93           H  
ATOM   4892  C   ILE A 333     -19.377  -1.225  -0.587  1.00 69.93           C  
ATOM   4893  CB  ILE A 333     -17.255  -2.449   0.004  1.00 69.93           C  
ATOM   4894  HB  ILE A 333     -17.808  -3.305   0.390  1.00 69.93           H  
ATOM   4895  O   ILE A 333     -19.426  -0.598  -1.643  1.00 69.93           O  
ATOM   4896  CG1 ILE A 333     -15.906  -2.395   0.752  1.00 69.93           C  
ATOM   4897 HG12 ILE A 333     -16.091  -2.382   1.826  1.00 69.93           H  
ATOM   4898 HG13 ILE A 333     -15.328  -3.288   0.517  1.00 69.93           H  
ATOM   4899  CG2 ILE A 333     -17.017  -2.718  -1.495  1.00 69.93           C  
ATOM   4900 HG21 ILE A 333     -16.635  -1.827  -1.992  1.00 69.93           H  
ATOM   4901 HG22 ILE A 333     -17.947  -3.004  -1.985  1.00 69.93           H  
ATOM   4902 HG23 ILE A 333     -16.299  -3.527  -1.633  1.00 69.93           H  
ATOM   4903  CD1 ILE A 333     -15.069  -1.166   0.406  1.00 69.93           C  
ATOM   4904 HD11 ILE A 333     -14.086  -1.247   0.872  1.00 69.93           H  
ATOM   4905 HD12 ILE A 333     -15.565  -0.271   0.780  1.00 69.93           H  
ATOM   4906 HD13 ILE A 333     -14.947  -1.084  -0.674  1.00 69.93           H  
ATOM   4907  N   THR A 334     -20.408  -1.928  -0.111  1.00 72.44           N  
ATOM   4908  H   THR A 334     -20.310  -2.411   0.771  1.00 72.44           H  
ATOM   4909  CA  THR A 334     -21.716  -1.944  -0.780  1.00 72.44           C  
ATOM   4910  HA  THR A 334     -21.583  -2.302  -1.801  1.00 72.44           H  
ATOM   4911  C   THR A 334     -22.280  -0.527  -0.872  1.00 72.44           C  
ATOM   4912  CB  THR A 334     -22.699  -2.898  -0.080  1.00 72.44           C  
ATOM   4913  HB  THR A 334     -22.845  -2.597   0.957  1.00 72.44           H  
ATOM   4914  O   THR A 334     -22.625  -0.095  -1.966  1.00 72.44           O  
ATOM   4915  CG2 THR A 334     -24.050  -2.935  -0.797  1.00 72.44           C  
ATOM   4916 HG21 THR A 334     -24.681  -3.711  -0.363  1.00 72.44           H  
ATOM   4917 HG22 THR A 334     -23.907  -3.137  -1.858  1.00 72.44           H  
ATOM   4918 HG23 THR A 334     -24.568  -1.981  -0.695  1.00 72.44           H  
ATOM   4919  OG1 THR A 334     -22.181  -4.212  -0.133  1.00 72.44           O  
ATOM   4920  HG1 THR A 334     -21.766  -4.434   0.705  1.00 72.44           H  
ATOM   4921  N   ALA A 335     -22.247   0.243   0.220  1.00 67.21           N  
ATOM   4922  H   ALA A 335     -21.928  -0.160   1.089  1.00 67.21           H  
ATOM   4923  CA  ALA A 335     -22.715   1.630   0.223  1.00 67.21           C  
ATOM   4924  HA  ALA A 335     -23.759   1.644  -0.088  1.00 67.21           H  
ATOM   4925  C   ALA A 335     -21.935   2.529  -0.755  1.00 67.21           C  
ATOM   4926  CB  ALA A 335     -22.628   2.159   1.657  1.00 67.21           C  
ATOM   4927  HB1 ALA A 335     -23.261   1.555   2.307  1.00 67.21           H  
ATOM   4928  HB2 ALA A 335     -21.598   2.120   2.012  1.00 67.21           H  
ATOM   4929  HB3 ALA A 335     -22.980   3.191   1.679  1.00 67.21           H  
ATOM   4930  O   ALA A 335     -22.542   3.261  -1.532  1.00 67.21           O  
ATOM   4931  N   ALA A 336     -20.598   2.447  -0.769  1.00 65.12           N  
ATOM   4932  H   ALA A 336     -20.131   1.851  -0.100  1.00 65.12           H  
ATOM   4933  CA  ALA A 336     -19.778   3.203  -1.717  1.00 65.12           C  
ATOM   4934  HA  ALA A 336     -20.015   4.263  -1.626  1.00 65.12           H  
ATOM   4935  C   ALA A 336     -20.048   2.801  -3.180  1.00 65.12           C  
ATOM   4936  CB  ALA A 336     -18.304   3.008  -1.351  1.00 65.12           C  
ATOM   4937  HB1 ALA A 336     -18.113   3.407  -0.355  1.00 65.12           H  
ATOM   4938  HB2 ALA A 336     -17.692   3.543  -2.077  1.00 65.12           H
[truncated: 224,055 more chars]
