# Supplementary material for: Pleomorphic viruses establish stable relationship with marine hyperthermophilic archaea
Source: ISME J. 2024 Jan 23;18(1):wrae008. doi: 10.1093/ismejo/wrae008 (PMC10919331; doi:10.1093/ismejo/wrae008)
Supplement: SI_Data_3_wrae008 [file si_data_3_wrae008.zip › HRPV-11_4._ranked_0.pdb]

ATOM      1  N   MET A   1     -58.580 -67.358   2.235  1.00 38.73           N  
ATOM      2  H   MET A   1     -59.576 -67.521   2.271  1.00 38.73           H  
ATOM      3  H2  MET A   1     -58.106 -67.958   2.894  1.00 38.73           H  
ATOM      4  H3  MET A   1     -58.384 -66.398   2.481  1.00 38.73           H  
ATOM      5  CA  MET A   1     -58.060 -67.600   0.874  1.00 38.73           C  
ATOM      6  HA  MET A   1     -58.171 -68.653   0.615  1.00 38.73           H  
ATOM      7  C   MET A   1     -56.577 -67.254   0.963  1.00 38.73           C  
ATOM      8  CB  MET A   1     -58.830 -66.732  -0.144  1.00 38.73           C  
ATOM      9  HB2 MET A   1     -58.374 -66.837  -1.128  1.00 38.73           H  
ATOM     10  HB3 MET A   1     -58.762 -65.686   0.155  1.00 38.73           H  
ATOM     11  O   MET A   1     -56.289 -66.113   1.281  1.00 38.73           O  
ATOM     12  CG  MET A   1     -60.319 -67.126  -0.240  1.00 38.73           C  
ATOM     13  HG2 MET A   1     -60.393 -68.068  -0.783  1.00 38.73           H  
ATOM     14  HG3 MET A   1     -60.724 -67.281   0.760  1.00 38.73           H  
ATOM     15  SD  MET A   1     -61.377 -65.899  -1.054  1.00 38.73           S  
ATOM     16  CE  MET A   1     -62.976 -66.759  -1.051  1.00 38.73           C  
ATOM     17  HE1 MET A   1     -62.895 -67.687  -1.618  1.00 38.73           H  
ATOM     18  HE2 MET A   1     -63.276 -66.980  -0.027  1.00 38.73           H  
ATOM     19  HE3 MET A   1     -63.728 -66.122  -1.516  1.00 38.73           H  
ATOM     20  N   ASP A   2     -55.652 -68.213   1.092  1.00 37.19           N  
ATOM     21  H   ASP A   2     -54.889 -67.888   1.669  1.00 37.19           H  
ATOM     22  CA  ASP A   2     -55.132 -69.089   0.013  1.00 37.19           C  
ATOM     23  HA  ASP A   2     -54.221 -69.551   0.393  1.00 37.19           H  
ATOM     24  C   ASP A   2     -54.745 -68.280  -1.249  1.00 37.19           C  
ATOM     25  CB  ASP A   2     -56.132 -70.204  -0.387  1.00 37.19           C  
ATOM     26  HB2 ASP A   2     -55.865 -70.550  -1.385  1.00 37.19           H  
ATOM     27  HB3 ASP A   2     -57.137 -69.794  -0.485  1.00 37.19           H  
ATOM     28  O   ASP A   2     -55.619 -67.576  -1.740  1.00 37.19           O  
ATOM     29  CG  ASP A   2     -56.165 -71.452   0.499  1.00 37.19           C  
ATOM     30  OD1 ASP A   2     -55.143 -71.804   1.128  1.00 37.19           O  
ATOM     31  OD2 ASP A   2     -57.179 -72.173   0.435  1.00 37.19           O  
ATOM     32  N   ARG A   3     -53.563 -68.329  -1.897  1.00 35.74           N  
ATOM     33  H   ARG A   3     -53.574 -67.691  -2.679  1.00 35.74           H  
ATOM     34  CA  ARG A   3     -52.225 -68.988  -1.754  1.00 35.74           C  
ATOM     35  HA  ARG A   3     -51.883 -68.989  -0.719  1.00 35.74           H  
ATOM     36  C   ARG A   3     -51.211 -68.149  -2.592  1.00 35.74           C  
ATOM     37  CB  ARG A   3     -52.300 -70.424  -2.324  1.00 35.74           C  
ATOM     38  HB2 ARG A   3     -52.996 -70.451  -3.162  1.00 35.74           H  
ATOM     39  HB3 ARG A   3     -51.327 -70.744  -2.698  1.00 35.74           H  
ATOM     40  O   ARG A   3     -51.668 -67.346  -3.395  1.00 35.74           O  
ATOM     41  CG  ARG A   3     -52.740 -71.414  -1.250  1.00 35.74           C  
ATOM     42  HG2 ARG A   3     -52.051 -71.388  -0.406  1.00 35.74           H  
ATOM     43  HG3 ARG A   3     -53.718 -71.082  -0.902  1.00 35.74           H  
ATOM     44  CD  ARG A   3     -52.922 -72.858  -1.714  1.00 35.74           C  
ATOM     45  HD2 ARG A   3     -53.417 -72.856  -2.684  1.00 35.74           H  
ATOM     46  HD3 ARG A   3     -51.948 -73.342  -1.800  1.00 35.74           H  
ATOM     47  NE  ARG A   3     -53.761 -73.534  -0.708  1.00 35.74           N  
ATOM     48  HE  ARG A   3     -53.730 -73.131   0.217  1.00 35.74           H  
ATOM     49  NH1 ARG A   3     -55.095 -74.848  -2.045  1.00 35.74           N  
ATOM     50 HH11 ARG A   3     -55.943 -75.387  -2.145  1.00 35.74           H  
ATOM     51 HH12 ARG A   3     -54.463 -74.701  -2.819  1.00 35.74           H  
ATOM     52  NH2 ARG A   3     -55.646 -74.457   0.083  1.00 35.74           N  
ATOM     53 HH21 ARG A   3     -55.627 -73.708   0.760  1.00 35.74           H  
ATOM     54 HH22 ARG A   3     -56.566 -74.843  -0.078  1.00 35.74           H  
ATOM     55  CZ  ARG A   3     -54.819 -74.292  -0.899  1.00 35.74           C  
ATOM     56  N   ASN A   4     -49.875 -68.256  -2.534  1.00 38.96           N  
ATOM     57  H   ASN A   4     -49.415 -67.568  -3.112  1.00 38.96           H  
ATOM     58  CA  ASN A   4     -48.927 -69.125  -1.809  1.00 38.96           C  
ATOM     59  HA  ASN A   4     -49.305 -69.339  -0.809  1.00 38.96           H  
ATOM     60  C   ASN A   4     -47.549 -68.416  -1.677  1.00 38.96           C  
ATOM     61  CB  ASN A   4     -48.698 -70.426  -2.629  1.00 38.96           C  
ATOM     62  HB2 ASN A   4     -49.315 -70.431  -3.528  1.00 38.96           H  
ATOM     63  HB3 ASN A   4     -47.669 -70.458  -2.987  1.00 38.96           H  
ATOM     64  O   ASN A   4     -47.281 -67.478  -2.420  1.00 38.96           O  
ATOM     65  CG  ASN A   4     -48.946 -71.711  -1.862  1.00 38.96           C  
ATOM     66  ND2 ASN A   4     -48.591 -72.836  -2.432  1.00 38.96           N  
ATOM     67 HD21 ASN A   4     -48.081 -72.818  -3.303  1.00 38.96           H  
ATOM     68 HD22 ASN A   4     -48.678 -73.672  -1.871  1.00 38.96           H  
ATOM     69  OD1 ASN A   4     -49.491 -71.734  -0.773  1.00 38.96           O  
ATOM     70  N   ASN A   5     -46.640 -68.939  -0.842  1.00 28.94           N  
ATOM     71  H   ASN A   5     -46.917 -69.739  -0.290  1.00 28.94           H  
ATOM     72  CA  ASN A   5     -45.186 -68.700  -0.953  1.00 28.94           C  
ATOM     73  HA  ASN A   5     -44.999 -67.694  -1.328  1.00 28.94           H  
ATOM     74  C   ASN A   5     -44.538 -69.700  -1.931  1.00 28.94           C  
ATOM     75  CB  ASN A   5     -44.513 -68.883   0.432  1.00 28.94           C  
ATOM     76  HB2 ASN A   5     -45.079 -69.600   1.028  1.00 28.94           H  
ATOM     77  HB3 ASN A   5     -43.515 -69.298   0.296  1.00 28.94           H  
ATOM     78  O   ASN A   5     -44.976 -70.850  -1.996  1.00 28.94           O  
ATOM     79  CG  ASN A   5     -44.313 -67.610   1.231  1.00 28.94           C  
ATOM     80  ND2 ASN A   5     -44.090 -67.724   2.519  1.00 28.94           N  
ATOM     81 HD21 ASN A   5     -44.029 -68.627   2.967  1.00 28.94           H  
ATOM     82 HD22 ASN A   5     -43.922 -66.855   3.006  1.00 28.94           H  
ATOM     83  OD1 ASN A   5     -44.313 -66.509   0.720  1.00 28.94           O  
ATOM     84  N   ALA A   6     -43.423 -69.313  -2.561  1.00 39.02           N  
ATOM     85  H   ALA A   6     -43.178 -68.334  -2.534  1.00 39.02           H  
ATOM     86  CA  ALA A   6     -42.340 -70.230  -2.936  1.00 39.02           C  
ATOM     87  HA  ALA A   6     -42.222 -70.973  -2.148  1.00 39.02           H  
ATOM     88  C   ALA A   6     -41.014 -69.455  -3.072  1.00 39.02           C  
ATOM     89  CB  ALA A   6     -42.682 -70.974  -4.236  1.00 39.02           C  
ATOM     90  HB1 ALA A   6     -42.827 -70.258  -5.045  1.00 39.02           H  
ATOM     91  HB2 ALA A   6     -41.863 -71.643  -4.499  1.00 39.02           H  
ATOM     92  HB3 ALA A   6     -43.592 -71.561  -4.109  1.00 39.02           H  
ATOM     93  O   ALA A   6     -40.854 -68.655  -3.990  1.00 39.02           O  
ATOM     94  N   THR A   7     -40.070 -69.709  -2.161  1.00 27.71           N  
ATOM     95  H   THR A   7     -40.256 -70.391  -1.440  1.00 27.71           H  
ATOM     96  CA  THR A   7     -38.774 -69.015  -2.084  1.00 27.71           C  
ATOM     97  HA  THR A   7     -38.613 -68.446  -3.000  1.00 27.71           H  
ATOM     98  C   THR A   7     -37.647 -70.034  -1.924  1.00 27.71           C  
ATOM     99  CB  THR A   7     -38.708 -68.041  -0.884  1.00 27.71           C  
ATOM    100  HB  THR A   7     -38.422 -68.586   0.016  1.00 27.71           H  
ATOM    101  O   THR A   7     -37.668 -70.804  -0.968  1.00 27.71           O  
ATOM    102  CG2 THR A   7     -37.698 -66.918  -1.117  1.00 27.71           C  
ATOM    103 HG21 THR A   7     -36.704 -67.340  -1.263  1.00 27.71           H  
ATOM    104 HG22 THR A   7     -37.671 -66.256  -0.252  1.00 27.71           H  
ATOM    105 HG23 THR A   7     -37.978 -66.344  -2.001  1.00 27.71           H  
ATOM    106  OG1 THR A   7     -39.951 -67.430  -0.621  1.00 27.71           O  
ATOM    107  HG1 THR A   7     -39.789 -66.656  -0.077  1.00 27.71           H  
ATOM    108  N   THR A   8     -36.649 -69.993  -2.808  1.00 33.38           N  
ATOM    109  H   THR A   8     -36.787 -69.441  -3.643  1.00 33.38           H  
ATOM    110  CA  THR A   8     -35.323 -70.636  -2.672  1.00 33.38           C  
ATOM    111  HA  THR A   8     -34.965 -70.496  -1.653  1.00 33.38           H  
ATOM    112  C   THR A   8     -34.394 -69.928  -3.673  1.00 33.38           C  
ATOM    113  CB  THR A   8     -35.339 -72.155  -2.977  1.00 33.38           C  
ATOM    114  HB  THR A   8     -34.458 -72.401  -3.571  1.00 33.38           H  
ATOM    115  O   THR A   8     -34.583 -70.087  -4.872  1.00 33.38           O  
ATOM    116  CG2 THR A   8     -35.271 -72.998  -1.704  1.00 33.38           C  
ATOM    117 HG21 THR A   8     -34.386 -72.725  -1.130  1.00 33.38           H  
ATOM    118 HG22 THR A   8     -36.161 -72.837  -1.095  1.00 33.38           H  
ATOM    119 HG23 THR A   8     -35.205 -74.054  -1.967  1.00 33.38           H  
ATOM    120  OG1 THR A   8     -36.485 -72.579  -3.687  1.00 33.38           O  
ATOM    121  HG1 THR A   8     -36.244 -73.373  -4.170  1.00 33.38           H  
ATOM    122  N   ALA A   9     -33.507 -68.988  -3.332  1.00 28.05           N  
ATOM    123  H   ALA A   9     -33.235 -68.467  -4.153  1.00 28.05           H  
ATOM    124  CA  ALA A   9     -32.553 -68.842  -2.221  1.00 28.05           C  
ATOM    125  HA  ALA A   9     -32.221 -67.806  -2.291  1.00 28.05           H  
ATOM    126  C   ALA A   9     -31.267 -69.682  -2.372  1.00 28.05           C  
ATOM    127  CB  ALA A   9     -33.183 -68.926  -0.821  1.00 28.05           C  
ATOM    128  HB1 ALA A   9     -32.514 -68.456  -0.101  1.00 28.05           H  
ATOM    129  HB2 ALA A   9     -33.311 -69.965  -0.517  1.00 28.05           H  
ATOM    130  HB3 ALA A   9     -34.139 -68.402  -0.802  1.00 28.05           H  
ATOM    131  O   ALA A   9     -31.234 -70.830  -1.952  1.00 28.05           O  
ATOM    132  N   THR A  10     -30.235 -69.054  -2.954  1.00 29.40           N  
ATOM    133  H   THR A  10     -30.491 -68.266  -3.531  1.00 29.40           H  
ATOM    134  CA  THR A  10     -28.790 -69.038  -2.594  1.00 29.40           C  
ATOM    135  HA  THR A  10     -28.674 -68.622  -1.594  1.00 29.40           H  
ATOM    136  C   THR A  10     -28.112 -68.095  -3.607  1.00 29.40           C  
ATOM    137  CB  THR A  10     -28.055 -70.393  -2.670  1.00 29.40           C  
ATOM    138  HB  THR A  10     -27.004 -70.184  -2.874  1.00 29.40           H  
ATOM    139  O   THR A  10     -28.421 -68.192  -4.788  1.00 29.40           O  
ATOM    140  CG2 THR A  10     -28.085 -71.183  -1.360  1.00 29.40           C  
ATOM    141 HG21 THR A  10     -27.431 -72.049  -1.456  1.00 29.40           H  
ATOM    142 HG22 THR A  10     -27.726 -70.560  -0.540  1.00 29.40           H  
ATOM    143 HG23 THR A  10     -29.091 -71.537  -1.133  1.00 29.40           H  
ATOM    144  OG1 THR A  10     -28.535 -71.203  -3.714  1.00 29.40           O  
ATOM    145  HG1 THR A  10     -28.701 -70.631  -4.467  1.00 29.40           H  
ATOM    146  N   ALA A  11     -27.221 -67.165  -3.259  1.00 28.13           N  
ATOM    147  H   ALA A  11     -26.999 -66.504  -3.989  1.00 28.13           H  
ATOM    148  CA  ALA A  11     -26.350 -67.104  -2.085  1.00 28.13           C  
ATOM    149  HA  ALA A  11     -26.562 -67.942  -1.421  1.00 28.13           H  
ATOM    150  C   ALA A  11     -26.491 -65.806  -1.264  1.00 28.13           C  
ATOM    151  CB  ALA A  11     -24.912 -67.258  -2.600  1.00 28.13           C  
ATOM    152  HB1 ALA A  11     -24.656 -66.421  -3.249  1.00 28.13           H  
ATOM    153  HB2 ALA A  11     -24.214 -67.277  -1.763  1.00 28.13           H  
ATOM    154  HB3 ALA A  11     -24.811 -68.188  -3.159  1.00 28.13           H  
ATOM    155  O   ALA A  11     -26.980 -64.791  -1.755  1.00 28.13           O  
ATOM    156  N   THR A  12     -26.007 -65.860  -0.021  1.00 25.98           N  
ATOM    157  H   THR A  12     -25.574 -66.717   0.292  1.00 25.98           H  
ATOM    158  CA  THR A  12     -26.027 -64.757   0.948  1.00 25.98           C  
ATOM    159  HA  THR A  12     -26.409 -63.852   0.474  1.00 25.98           H  
ATOM    160  C   THR A  12     -24.617 -64.497   1.472  1.00 25.98           C  
ATOM    161  CB  THR A  12     -26.932 -65.095   2.150  1.00 25.98           C  
ATOM    162  HB  THR A  12     -26.483 -65.903   2.728  1.00 25.98           H  
ATOM    163  O   THR A  12     -24.048 -65.364   2.128  1.00 25.98           O  
ATOM    164  CG2 THR A  12     -27.159 -63.900   3.077  1.00 25.98           C  
ATOM    165 HG21 THR A  12     -27.822 -64.182   3.894  1.00 25.98           H  
ATOM    166 HG22 THR A  12     -27.601 -63.074   2.519  1.00 25.98           H  
ATOM    167 HG23 THR A  12     -26.211 -63.573   3.505  1.00 25.98           H  
ATOM    168  OG1 THR A  12     -28.206 -65.526   1.729  1.00 25.98           O  
ATOM    169  HG1 THR A  12     -28.793 -65.450   2.485  1.00 25.98           H  
ATOM    170  N   GLN A  13     -24.102 -63.292   1.246  1.00 30.83           N  
ATOM    171  H   GLN A  13     -24.545 -62.716   0.544  1.00 30.83           H  
ATOM    172  CA  GLN A  13     -23.196 -62.555   2.136  1.00 30.83           C  
ATOM    173  HA  GLN A  13     -23.478 -62.750   3.171  1.00 30.83           H  
ATOM    174  C   GLN A  13     -23.483 -61.073   1.846  1.00 30.83           C  
ATOM    175  CB  GLN A  13     -21.720 -62.957   1.928  1.00 30.83           C  
ATOM    176  HB2 GLN A  13     -21.603 -63.488   0.983  1.00 30.83           H  
ATOM    177  HB3 GLN A  13     -21.100 -62.061   1.897  1.00 30.83           H  
ATOM    178  O   GLN A  13     -23.482 -60.658   0.692  1.00 30.83           O  
ATOM    179  CG  GLN A  13     -21.236 -63.842   3.096  1.00 30.83           C  
ATOM    180  HG2 GLN A  13     -21.309 -63.273   4.023  1.00 30.83           H  
ATOM    181  HG3 GLN A  13     -21.885 -64.713   3.190  1.00 30.83           H  
ATOM    182  CD  GLN A  13     -19.804 -64.351   2.964  1.00 30.83           C  
ATOM    183  NE2 GLN A  13     -19.279 -64.997   3.983  1.00 30.83           N  
ATOM    184 HE21 GLN A  13     -19.787 -65.094   4.850  1.00 30.83           H  
ATOM    185 HE22 GLN A  13     -18.314 -65.272   3.864  1.00 30.83           H  
ATOM    186  OE1 GLN A  13     -19.128 -64.210   1.962  1.00 30.83           O  
ATOM    187  N   ALA A  14     -24.085 -60.371   2.805  1.00 31.35           N  
ATOM    188  H   ALA A  14     -24.809 -59.792   2.404  1.00 31.35           H  
ATOM    189  CA  ALA A  14     -23.368 -59.592   3.816  1.00 31.35           C  
ATOM    190  HA  ALA A  14     -24.136 -59.222   4.496  1.00 31.35           H  
ATOM    191  C   ALA A  14     -22.697 -58.373   3.148  1.00 31.35           C  
ATOM    192  CB  ALA A  14     -22.431 -60.460   4.667  1.00 31.35           C  
ATOM    193  HB1 ALA A  14     -22.979 -61.301   5.093  1.00 31.35           H  
ATOM    194  HB2 ALA A  14     -22.026 -59.856   5.478  1.00 31.35           H  
ATOM    195  HB3 ALA A  14     -21.599 -60.819   4.061  1.00 31.35           H  
ATOM    196  O   ALA A  14     -21.671 -58.503   2.496  1.00 31.35           O  
ATOM    197  N   ASP A  15     -23.399 -57.247   3.056  1.00 26.27           N  
ATOM    198  H   ASP A  15     -23.133 -56.770   2.206  1.00 26.27           H  
ATOM    199  CA  ASP A  15     -23.586 -56.271   4.147  1.00 26.27           C  
ATOM    200  HA  ASP A  15     -24.533 -55.765   3.957  1.00 26.27           H  
ATOM    201  C   ASP A  15     -22.502 -55.185   4.100  1.00 26.27           C  
ATOM    202  CB  ASP A  15     -23.732 -56.889   5.555  1.00 26.27           C  
ATOM    203  HB2 ASP A  15     -22.840 -57.466   5.801  1.00 26.27           H  
ATOM    204  HB3 ASP A  15     -24.602 -57.546   5.565  1.00 26.27           H  
ATOM    205  O   ASP A  15     -21.393 -55.365   4.596  1.00 26.27           O  
ATOM    206  CG  ASP A  15     -23.970 -55.832   6.635  1.00 26.27           C  
ATOM    207  OD1 ASP A  15     -24.663 -54.844   6.299  1.00 26.27           O  
ATOM    208  OD2 ASP A  15     -23.514 -56.063   7.775  1.00 26.27           O  
ATOM    209  N   ASN A  16     -22.824 -54.072   3.438  1.00 30.95           N  
ATOM    210  H   ASN A  16     -23.552 -54.176   2.747  1.00 30.95           H  
ATOM    211  CA  ASN A  16     -22.866 -52.749   4.068  1.00 30.95           C  
ATOM    212  HA  ASN A  16     -23.572 -52.806   4.897  1.00 30.95           H  
ATOM    213  C   ASN A  16     -23.430 -51.720   3.076  1.00 30.95           C  
ATOM    214  CB  ASN A  16     -21.503 -52.309   4.631  1.00 30.95           C  
ATOM    215  HB2 ASN A  16     -21.352 -51.243   4.462  1.00 30.95           H  
ATOM    216  HB3 ASN A  16     -20.685 -52.849   4.153  1.00 30.95           H  
ATOM    217  O   ASN A  16     -23.181 -51.786   1.870  1.00 30.95           O  
ATOM    218  CG  ASN A  16     -21.488 -52.528   6.133  1.00 30.95           C  
ATOM    219  ND2 ASN A  16     -20.831 -53.546   6.622  1.00 30.95           N  
ATOM    220 HD21 ASN A  16     -21.056 -53.760   7.583  1.00 30.95           H  
ATOM    221 HD22 ASN A  16     -20.602 -54.287   5.975  1.00 30.95           H  
ATOM    222  OD1 ASN A  16     -22.131 -51.806   6.871  1.00 30.95           O  
ATOM    223  N   GLY A  17     -24.239 -50.785   3.572  1.00 27.57           N  
ATOM    224  H   GLY A  17     -24.357 -50.735   4.574  1.00 27.57           H  
ATOM    225  CA  GLY A  17     -24.911 -49.798   2.731  1.00 27.57           C  
ATOM    226  HA2 GLY A  17     -25.399 -50.306   1.899  1.00 27.57           H  
ATOM    227  HA3 GLY A  17     -25.676 -49.287   3.316  1.00 27.57           H  
ATOM    228  C   GLY A  17     -23.949 -48.742   2.185  1.00 27.57           C  
ATOM    229  O   GLY A  17     -23.270 -48.067   2.954  1.00 27.57           O  
ATOM    230  N   MET A  18     -23.964 -48.521   0.867  1.00 28.63           N  
ATOM    231  H   MET A  18     -24.507 -49.134   0.277  1.00 28.63           H  
ATOM    232  CA  MET A  18     -23.437 -47.281   0.292  1.00 28.63           C  
ATOM    233  HA  MET A  18     -22.459 -47.071   0.725  1.00 28.63           H  
ATOM    234  C   MET A  18     -24.368 -46.126   0.672  1.00 28.63           C  
ATOM    235  CB  MET A  18     -23.266 -47.389  -1.230  1.00 28.63           C  
ATOM    236  HB2 MET A  18     -23.106 -46.391  -1.638  1.00 28.63           H  
ATOM    237  HB3 MET A  18     -24.173 -47.801  -1.672  1.00 28.63           H  
ATOM    238  O   MET A  18     -25.363 -45.852  -0.001  1.00 28.63           O  
ATOM    239  CG  MET A  18     -22.055 -48.249  -1.603  1.00 28.63           C  
ATOM    240  HG2 MET A  18     -22.190 -49.254  -1.206  1.00 28.63           H  
ATOM    241  HG3 MET A  18     -21.171 -47.818  -1.132  1.00 28.63           H  
ATOM    242  SD  MET A  18     -21.732 -48.363  -3.385  1.00 28.63           S  
ATOM    243  CE  MET A  18     -23.142 -49.373  -3.911  1.00 28.63           C  
ATOM    244  HE1 MET A  18     -23.151 -50.308  -3.351  1.00 28.63           H  
ATOM    245  HE2 MET A  18     -24.072 -48.831  -3.738  1.00 28.63           H  
ATOM    246  HE3 MET A  18     -23.049 -49.591  -4.975  1.00 28.63           H  
ATOM    247  N   THR A  19     -24.048 -45.455   1.775  1.00 36.18           N  
ATOM    248  H   THR A  19     -23.263 -45.778   2.322  1.00 36.18           H  
ATOM    249  CA  THR A  19     -24.595 -44.136   2.096  1.00 36.18           C  
ATOM    250  HA  THR A  19     -25.680 -44.180   2.001  1.00 36.18           H  
ATOM    251  C   THR A  19     -24.080 -43.102   1.084  1.00 36.18           C  
ATOM    252  CB  THR A  19     -24.259 -43.734   3.541  1.00 36.18           C  
ATOM    253  HB  THR A  19     -24.629 -42.726   3.728  1.00 36.18           H  
ATOM    254  O   THR A  19     -23.089 -43.319   0.381  1.00 36.18           O  
ATOM    255  CG2 THR A  19     -24.888 -44.678   4.566  1.00 36.18           C  
ATOM    256 HG21 THR A  19     -25.967 -44.721   4.416  1.00 36.18           H  
ATOM    257 HG22 THR A  19     -24.692 -44.310   5.573  1.00 36.18           H  
ATOM    258 HG23 THR A  19     -24.473 -45.680   4.467  1.00 36.18           H  
ATOM    259  OG1 THR A  19     -22.868 -43.757   3.734  1.00 36.18           O  
ATOM    260  HG1 THR A  19     -22.696 -43.805   4.677  1.00 36.18           H  
ATOM    261  N   ARG A  20     -24.761 -41.953   0.976  1.00 36.13           N  
ATOM    262  H   ARG A  20     -25.540 -41.805   1.602  1.00 36.13           H  
ATOM    263  CA  ARG A  20     -24.537 -40.964  -0.100  1.00 36.13           C  
ATOM    264  HA  ARG A  20     -24.641 -41.475  -1.058  1.00 36.13           H  
ATOM    265  C   ARG A  20     -23.120 -40.356  -0.170  1.00 36.13           C  
ATOM    266  CB  ARG A  20     -25.615 -39.866  -0.031  1.00 36.13           C  
ATOM    267  HB2 ARG A  20     -25.713 -39.514   0.997  1.00 36.13           H  
ATOM    268  HB3 ARG A  20     -25.294 -39.021  -0.640  1.00 36.13           H  
ATOM    269  O   ARG A  20     -22.793 -39.759  -1.189  1.00 36.13           O  
ATOM    270  CG  ARG A  20     -26.984 -40.331  -0.561  1.00 36.13           C  
ATOM    271  HG2 ARG A  20     -27.341 -41.185   0.014  1.00 36.13           H  
ATOM    272  HG3 ARG A  20     -26.875 -40.622  -1.606  1.00 36.13           H  
ATOM    273  CD  ARG A  20     -27.998 -39.182  -0.456  1.00 36.13           C  
ATOM    274  HD2 ARG A  20     -27.540 -38.282  -0.867  1.00 36.13           H  
ATOM    275  HD3 ARG A  20     -28.221 -39.001   0.595  1.00 36.13           H  
ATOM    276  NE  ARG A  20     -29.249 -39.453  -1.197  1.00 36.13           N  
ATOM    277  HE  ARG A  20     -29.328 -40.349  -1.656  1.00 36.13           H  
ATOM    278  NH1 ARG A  20     -30.218 -37.394  -0.843  1.00 36.13           N  
ATOM    279 HH11 ARG A  20     -30.941 -36.715  -1.029  1.00 36.13           H  
ATOM    280 HH12 ARG A  20     -29.435 -37.112  -0.270  1.00 36.13           H  
ATOM    281  NH2 ARG A  20     -31.239 -38.874  -2.154  1.00 36.13           N  
ATOM    282 HH21 ARG A  20     -31.278 -39.759  -2.640  1.00 36.13           H  
ATOM    283 HH22 ARG A  20     -31.949 -38.174  -2.314  1.00 36.13           H  
ATOM    284  CZ  ARG A  20     -30.225 -38.578  -1.390  1.00 36.13           C  
ATOM    285  N   ARG A  21     -22.252 -40.567   0.830  1.00 29.33           N  
ATOM    286  H   ARG A  21     -22.569 -41.131   1.606  1.00 29.33           H  
ATOM    287  CA  ARG A  21     -20.834 -40.142   0.815  1.00 29.33           C  
ATOM    288  HA  ARG A  21     -20.788 -39.137   0.396  1.00 29.33           H  
ATOM    289  C   ARG A  21     -19.927 -40.960  -0.133  1.00 29.33           C  
ATOM    290  CB  ARG A  21     -20.280 -40.057   2.259  1.00 29.33           C  
ATOM    291  HB2 ARG A  21     -20.577 -40.940   2.826  1.00 29.33           H  
ATOM    292  HB3 ARG A  21     -19.191 -40.034   2.220  1.00 29.33           H  
ATOM    293  O   ARG A  21     -18.756 -40.635  -0.275  1.00 29.33           O  
ATOM    294  CG  ARG A  21     -20.744 -38.778   2.990  1.00 29.33           C  
ATOM    295  HG2 ARG A  21     -20.467 -37.916   2.383  1.00 29.33           H  
ATOM    296  HG3 ARG A  21     -21.829 -38.789   3.095  1.00 29.33           H  
ATOM    297  CD  ARG A  21     -20.105 -38.608   4.385  1.00 29.33           C  
ATOM    298  HD2 ARG A  21     -20.480 -39.389   5.046  1.00 29.33           H  
ATOM    299  HD3 ARG A  21     -19.025 -38.721   4.288  1.00 29.33           H  
ATOM    300  NE  ARG A  21     -20.390 -37.276   4.972  1.00 29.33           N  
ATOM    301  HE  ARG A  21     -20.877 -36.606   4.393  1.00 29.33           H  
ATOM    302  NH1 ARG A  21     -19.283 -37.503   6.986  1.00 29.33           N  
ATOM    303 HH11 ARG A  21     -18.960 -38.426   6.734  1.00 29.33           H  
ATOM    304 HH12 ARG A  21     -18.947 -37.054   7.826  1.00 29.33           H  
ATOM    305  NH2 ARG A  21     -20.256 -35.570   6.492  1.00 29.33           N  
ATOM    306 HH21 ARG A  21     -19.915 -35.180   7.359  1.00 29.33           H  
ATOM    307 HH22 ARG A  21     -20.731 -34.922   5.880  1.00 29.33           H  
ATOM    308  CZ  ARG A  21     -19.979 -36.794   6.141  1.00 29.33           C  
ATOM    309  N   GLY A  22     -20.443 -41.982  -0.825  1.00 32.32           N  
ATOM    310  H   GLY A  22     -21.393 -42.257  -0.620  1.00 32.32           H  
ATOM    311  CA  GLY A  22     -19.668 -42.804  -1.772  1.00 32.32           C  
ATOM    312  HA2 GLY A  22     -18.690 -43.012  -1.337  1.00 32.32           H  
ATOM    313  HA3 GLY A  22     -20.182 -43.756  -1.899  1.00 32.32           H  
ATOM    314  C   GLY A  22     -19.429 -42.221  -3.178  1.00 32.32           C  
ATOM    315  O   GLY A  22     -18.727 -42.855  -3.962  1.00 32.32           O  
ATOM    316  N   VAL A  23     -20.015 -41.066  -3.531  1.00 34.13           N  
ATOM    317  H   VAL A  23     -20.587 -40.593  -2.847  1.00 34.13           H  
ATOM    318  CA  VAL A  23     -20.003 -40.543  -4.921  1.00 34.13           C  
ATOM    319  HA  VAL A  23     -19.644 -41.332  -5.581  1.00 34.13           H  
ATOM    320  C   VAL A  23     -19.012 -39.384  -5.141  1.00 34.13           C  
ATOM    321  CB  VAL A  23     -21.444 -40.230  -5.393  1.00 34.13           C  
ATOM    322  HB  VAL A  23     -21.878 -39.479  -4.733  1.00 34.13           H  
ATOM    323  O   VAL A  23     -18.533 -39.217  -6.257  1.00 34.13           O  
ATOM    324  CG1 VAL A  23     -21.525 -39.716  -6.837  1.00 34.13           C  
ATOM    325 HG11 VAL A  23     -22.566 -39.578  -7.132  1.00 34.13           H  
ATOM    326 HG12 VAL A  23     -21.030 -38.749  -6.917  1.00 34.13           H  
ATOM    327 HG13 VAL A  23     -21.042 -40.418  -7.517  1.00 34.13           H  
ATOM    328  CG2 VAL A  23     -22.315 -41.499  -5.336  1.00 34.13           C  
ATOM    329 HG21 VAL A  23     -23.319 -41.274  -5.696  1.00 34.13           H  
ATOM    330 HG22 VAL A  23     -22.398 -41.857  -4.310  1.00 34.13           H  
ATOM    331 HG23 VAL A  23     -21.877 -42.280  -5.958  1.00 34.13           H  
ATOM    332  N   MET A  24     -18.597 -38.652  -4.098  1.00 28.42           N  
ATOM    333  H   MET A  24     -18.971 -38.856  -3.182  1.00 28.42           H  
ATOM    334  CA  MET A  24     -17.662 -37.510  -4.208  1.00 28.42           C  
ATOM    335  HA  MET A  24     -17.629 -37.198  -5.252  1.00 28.42           H  
ATOM    336  C   MET A  24     -16.195 -37.855  -3.878  1.00 28.42           C  
ATOM    337  CB  MET A  24     -18.183 -36.283  -3.431  1.00 28.42           C  
ATOM    338  HB2 MET A  24     -17.415 -35.511  -3.445  1.00 28.42           H  
ATOM    339  HB3 MET A  24     -18.393 -36.541  -2.393  1.00 28.42           H  
ATOM    340  O   MET A  24     -15.543 -37.159  -3.111  1.00 28.42           O  
ATOM    341  CG  MET A  24     -19.429 -35.685  -4.093  1.00 28.42           C  
ATOM    342  HG2 MET A  24     -20.318 -36.228  -3.771  1.00 28.42           H  
ATOM    343  HG3 MET A  24     -19.335 -35.806  -5.172  1.00 28.42           H  
ATOM    344  SD  MET A  24     -19.658 -33.912  -3.802  1.00 28.42           S  
ATOM    345  CE  MET A  24     -20.396 -33.865  -2.149  1.00 28.42           C  
ATOM    346  HE1 MET A  24     -21.346 -34.398  -2.151  1.00 28.42           H  
ATOM    347  HE2 MET A  24     -20.568 -32.826  -1.869  1.00 28.42           H  
ATOM    348  HE3 MET A  24     -19.712 -34.314  -1.428  1.00 28.42           H  
ATOM    349  N   ARG A  25     -15.650 -38.947  -4.441  1.00 27.14           N  
ATOM    350  H   ARG A  25     -16.255 -39.503  -5.027  1.00 27.14           H  
ATOM    351  CA  ARG A  25     -14.194 -39.251  -4.378  1.00 27.14           C  
ATOM    352  HA  ARG A  25     -13.686 -38.291  -4.289  1.00 27.14           H  
ATOM    353  C   ARG A  25     -13.585 -39.806  -5.682  1.00 27.14           C  
ATOM    354  CB  ARG A  25     -13.826 -40.061  -3.099  1.00 27.14           C  
ATOM    355  HB2 ARG A  25     -12.941 -40.669  -3.284  1.00 27.14           H  
ATOM    356  HB3 ARG A  25     -14.640 -40.736  -2.836  1.00 27.14           H  
ATOM    357  O   ARG A  25     -12.545 -40.461  -5.644  1.00 27.14           O  
ATOM    358  CG  ARG A  25     -13.494 -39.147  -1.898  1.00 27.14           C  
ATOM    359  HG2 ARG A  25     -12.860 -38.329  -2.239  1.00 27.14           H  
ATOM    360  HG3 ARG A  25     -14.418 -38.726  -1.501  1.00 27.14           H  
ATOM    361  CD  ARG A  25     -12.759 -39.865  -0.754  1.00 27.14           C  
ATOM    362  HD2 ARG A  25     -13.406 -40.644  -0.349  1.00 27.14           H  
ATOM    363  HD3 ARG A  25     -11.854 -40.321  -1.155  1.00 27.14           H  
ATOM    364  NE  ARG A  25     -12.393 -38.913   0.319  1.00 27.14           N  
ATOM    365  HE  ARG A  25     -12.748 -37.973   0.222  1.00 27.14           H  
ATOM    366  NH1 ARG A  25     -11.033 -40.266   1.594  1.00 27.14           N  
ATOM    367 HH11 ARG A  25     -10.392 -40.340   2.371  1.00 27.14           H  
ATOM    368 HH12 ARG A  25     -11.167 -41.020   0.936  1.00 27.14           H  
ATOM    369  NH2 ARG A  25     -11.348 -38.144   2.195  1.00 27.14           N  
ATOM    370 HH21 ARG A  25     -11.715 -37.215   2.043  1.00 27.14           H  
ATOM    371 HH22 ARG A  25     -10.711 -38.250   2.972  1.00 27.14           H  
ATOM    372  CZ  ARG A  25     -11.597 -39.112   1.360  1.00 27.14           C  
ATOM    373  N   ARG A  26     -14.202 -39.564  -6.852  1.00 26.83           N  
ATOM    374  H   ARG A  26     -15.038 -38.998  -6.831  1.00 26.83           H  
ATOM    375  CA  ARG A  26     -13.602 -39.864  -8.175  1.00 26.83           C  
ATOM    376  HA  ARG A  26     -12.519 -39.786  -8.083  1.00 26.83           H  
ATOM    377  C   ARG A  26     -14.013 -38.860  -9.263  1.00 26.83           C  
ATOM    378  CB  ARG A  26     -13.940 -41.297  -8.638  1.00 26.83           C  
ATOM    379  HB2 ARG A  26     -13.728 -41.365  -9.705  1.00 26.83           H  
ATOM    380  HB3 ARG A  26     -15.001 -41.496  -8.490  1.00 26.83           H  
ATOM    381  O   ARG A  26     -15.117 -38.950  -9.786  1.00 26.83           O  
ATOM    382  CG  ARG A  26     -13.100 -42.365  -7.924  1.00 26.83           C  
ATOM    383  HG2 ARG A  26     -13.440 -42.469  -6.894  1.00 26.83           H  
ATOM    384  HG3 ARG A  26     -12.054 -42.056  -7.929  1.00 26.83           H  
ATOM    385  CD  ARG A  26     -13.212 -43.725  -8.614  1.00 26.83           C  
ATOM    386  HD2 ARG A  26     -12.975 -43.602  -9.671  1.00 26.83           H  
ATOM    387  HD3 ARG A  26     -14.237 -44.083  -8.517  1.00 26.83           H  
ATOM    388  NE  ARG A  26     -12.274 -44.689  -8.008  1.00 26.83           N  
ATOM    389  HE  ARG A  26     -11.723 -44.337  -7.238  1.00 26.83           H  
ATOM    390  NH1 ARG A  26     -12.738 -46.472  -9.370  1.00 26.83           N  
ATOM    391 HH11 ARG A  26     -12.562 -47.422  -9.664  1.00 26.83           H  
ATOM    392 HH12 ARG A  26     -13.439 -45.906  -9.828  1.00 26.83           H  
ATOM    393  NH2 ARG A  26     -11.161 -46.659  -7.798  1.00 26.83           N  
ATOM    394 HH21 ARG A  26     -10.985 -47.609  -8.094  1.00 26.83           H  
ATOM    395 HH22 ARG A  26     -10.614 -46.256  -7.051  1.00 26.83           H  
ATOM    396  CZ  ARG A  26     -12.063 -45.932  -8.393  1.00 26.83           C  
ATOM    397  N   GLY A  27     -13.059 -38.012  -9.658  1.00 24.60           N  
ATOM    398  H   GLY A  27     -12.209 -37.998  -9.112  1.00 24.60           H  
ATOM    399  CA  GLY A  27     -13.186 -36.955 -10.673  1.00 24.60           C  
ATOM    400  HA2 GLY A  27     -14.155 -37.012 -11.168  1.00 24.60           H  
ATOM    401  HA3 GLY A  27     -12.399 -37.063 -11.419  1.00 24.60           H  
ATOM    402  C   GLY A  27     -13.079 -35.589  -9.990  1.00 24.60           C  
ATOM    403  O   GLY A  27     -14.031 -35.179  -9.351  1.00 24.60           O  
ATOM    404  N   LEU A  28     -11.934 -34.904 -10.008  1.00 23.42           N  
ATOM    405  H   LEU A  28     -11.894 -34.179  -9.306  1.00 23.42           H  
ATOM    406  CA  LEU A  28     -11.114 -34.619 -11.189  1.00 23.42           C  
ATOM    407  HA  LEU A  28     -11.597 -35.047 -12.068  1.00 23.42           H  
ATOM    408  C   LEU A  28      -9.668 -35.166 -11.101  1.00 23.42           C  
ATOM    409  CB  LEU A  28     -11.112 -33.074 -11.345  1.00 23.42           C  
ATOM    410  HB2 LEU A  28     -10.152 -32.683 -11.006  1.00 23.42           H  
ATOM    411  HB3 LEU A  28     -11.856 -32.615 -10.694  1.00 23.42           H  
ATOM    412  O   LEU A  28      -8.859 -34.702 -10.310  1.00 23.42           O  
ATOM    413  CG  LEU A  28     -11.371 -32.575 -12.774  1.00 23.42           C  
ATOM    414  HG  LEU A  28     -10.897 -33.253 -13.484  1.00 23.42           H  
ATOM    415  CD1 LEU A  28     -12.873 -32.508 -13.062  1.00 23.42           C  
ATOM    416 HD11 LEU A  28     -13.329 -33.488 -12.923  1.00 23.42           H  
ATOM    417 HD12 LEU A  28     -13.036 -32.175 -14.087  1.00 23.42           H  
ATOM    418 HD13 LEU A  28     -13.347 -31.797 -12.386  1.00 23.42           H  
ATOM    419  CD2 LEU A  28     -10.778 -31.183 -12.974  1.00 23.42           C  
ATOM    420 HD21 LEU A  28     -10.969 -30.833 -13.988  1.00 23.42           H  
ATOM    421 HD22 LEU A  28     -11.222 -30.482 -12.268  1.00 23.42           H  
ATOM    422 HD23 LEU A  28      -9.700 -31.205 -12.808  1.00 23.42           H  
ATOM    423  N   ILE A  29      -9.307 -36.104 -11.983  1.00 23.38           N  
ATOM    424  H   ILE A  29     -10.022 -36.470 -12.596  1.00 23.38           H  
ATOM    425  CA  ILE A  29      -7.911 -36.308 -12.414  1.00 23.38           C  
ATOM    426  HA  ILE A  29      -7.286 -35.510 -12.014  1.00 23.38           H  
ATOM    427  C   ILE A  29      -7.930 -36.164 -13.935  1.00 23.38           C  
ATOM    428  CB  ILE A  29      -7.300 -37.655 -11.940  1.00 23.38           C  
ATOM    429  HB  ILE A  29      -7.942 -38.467 -12.281  1.00 23.38           H  
ATOM    430  O   ILE A  29      -8.233 -37.119 -14.652  1.00 23.38           O  
ATOM    431  CG1 ILE A  29      -7.217 -37.711 -10.396  1.00 23.38           C  
ATOM    432 HG12 ILE A  29      -8.216 -37.564  -9.986  1.00 23.38           H  
ATOM    433 HG13 ILE A  29      -6.590 -36.895 -10.037  1.00 23.38           H  
ATOM    434  CG2 ILE A  29      -5.893 -37.856 -12.550  1.00 23.38           C  
ATOM    435 HG21 ILE A  29      -5.489 -38.829 -12.268  1.00 23.38           H  
ATOM    436 HG22 ILE A  29      -5.222 -37.075 -12.194  1.00 23.38           H  
ATOM    437 HG23 ILE A  29      -5.929 -37.828 -13.639  1.00 23.38           H  
ATOM    438  CD1 ILE A  29      -6.679 -39.033  -9.828  1.00 23.38           C  
ATOM    439 HD11 ILE A  29      -7.231 -39.873 -10.250  1.00 23.38           H  
ATOM    440 HD12 ILE A  29      -5.616 -39.141 -10.046  1.00 23.38           H  
ATOM    441 HD13 ILE A  29      -6.805 -39.033  -8.746  1.00 23.38           H  
ATOM    442  N   ALA A  30      -7.667 -34.953 -14.423  1.00 25.05           N  
ATOM    443  H   ALA A  30      -7.452 -34.207 -13.778  1.00 25.05           H  
ATOM    444  CA  ALA A  30      -7.626 -34.634 -15.847  1.00 25.05           C  
ATOM    445  HA  ALA A  30      -8.051 -35.457 -16.422  1.00 25.05           H  
ATOM    446  C   ALA A  30      -6.167 -34.464 -16.291  1.00 25.05           C  
ATOM    447  CB  ALA A  30      -8.507 -33.409 -16.113  1.00 25.05           C  
ATOM    448  HB1 ALA A  30      -8.487 -33.165 -17.175  1.00 25.05           H  
ATOM    449  HB2 ALA A  30      -8.136 -32.551 -15.551  1.00 25.05           H  
ATOM    450  HB3 ALA A  30      -9.535 -33.614 -15.814  1.00 25.05           H  
ATOM    451  O   ALA A  30      -5.591 -33.382 -16.238  1.00 25.05           O  
ATOM    452  N   SER A  31      -5.553 -35.569 -16.708  1.00 22.31           N  
ATOM    453  H   SER A  31      -6.104 -36.408 -16.817  1.00 22.31           H  
ATOM    454  CA  SER A  31      -4.183 -35.568 -17.220  1.00 22.31           C  
ATOM    455  HA  SER A  31      -3.622 -34.789 -16.704  1.00 22.31           H  
ATOM    456  C   SER A  31      -4.133 -35.257 -18.722  1.00 22.31           C  
ATOM    457  CB  SER A  31      -3.480 -36.896 -16.895  1.00 22.31           C  
ATOM    458  HB2 SER A  31      -2.535 -36.940 -17.436  1.00 22.31           H  
ATOM    459  HB3 SER A  31      -3.262 -36.923 -15.828  1.00 22.31           H  
ATOM    460  O   SER A  31      -4.683 -36.001 -19.527  1.00 22.31           O  
ATOM    461  OG  SER A  31      -4.260 -38.034 -17.224  1.00 22.31           O  
ATOM    462  HG  SER A  31      -4.987 -38.098 -16.599  1.00 22.31           H  
ATOM    463  N   GLY A  32      -3.365 -34.225 -19.092  1.00 21.94           N  
ATOM    464  H   GLY A  32      -3.119 -33.557 -18.375  1.00 21.94           H  
ATOM    465  CA  GLY A  32      -2.560 -34.226 -20.322  1.00 21.94           C  
ATOM    466  HA2 GLY A  32      -1.554 -33.894 -20.062  1.00 21.94           H  
ATOM    467  HA3 GLY A  32      -2.465 -35.255 -20.669  1.00 21.94           H  
ATOM    468  C   GLY A  32      -3.032 -33.407 -21.534  1.00 21.94           C  
ATOM    469  O   GLY A  32      -3.867 -33.870 -22.303  1.00 21.94           O  
ATOM    470  N   ALA A  33      -2.340 -32.283 -21.780  1.00 24.44           N  
ATOM    471  H   ALA A  33      -1.886 -31.861 -20.982  1.00 24.44           H  
ATOM    472  CA  ALA A  33      -1.808 -31.845 -23.089  1.00 24.44           C  
ATOM    473  HA  ALA A  33      -1.179 -32.636 -23.498  1.00 24.44           H  
ATOM    474  C   ALA A  33      -0.952 -30.565 -22.891  1.00 24.44           C  
ATOM    475  CB  ALA A  33      -2.950 -31.566 -24.083  1.00 24.44           C  
ATOM    476  HB1 ALA A  33      -3.458 -32.490 -24.356  1.00 24.44           H  
ATOM    477  HB2 ALA A  33      -2.543 -31.115 -24.988  1.00 24.44           H  
ATOM    478  HB3 ALA A  33      -3.669 -30.876 -23.641  1.00 24.44           H  
ATOM    479  O   ALA A  33      -1.487 -29.473 -22.797  1.00 24.44           O  
ATOM    480  N   THR A  34       0.341 -30.622 -22.560  1.00 21.88           N  
ATOM    481  H   THR A  34       0.499 -29.951 -21.822  1.00 21.88           H  
ATOM    482  CA  THR A  34       1.499 -30.636 -23.489  1.00 21.88           C  
ATOM    483  HA  THR A  34       2.321 -30.221 -22.906  1.00 21.88           H  
ATOM    484  C   THR A  34       1.420 -29.752 -24.755  1.00 21.88           C  
ATOM    485  CB  THR A  34       1.986 -32.045 -23.884  1.00 21.88           C  
ATOM    486  HB  THR A  34       2.840 -31.934 -24.552  1.00 21.88           H  
ATOM    487  O   THR A  34       0.778 -30.152 -25.722  1.00 21.88           O  
ATOM    488  CG2 THR A  34       2.455 -32.872 -22.689  1.00 21.88           C  
ATOM    489 HG21 THR A  34       2.833 -33.832 -23.042  1.00 21.88           H  
ATOM    490 HG22 THR A  34       3.250 -32.344 -22.163  1.00 21.88           H  
ATOM    491 HG23 THR A  34       1.621 -33.045 -22.009  1.00 21.88           H  
ATOM    492  OG1 THR A  34       1.003 -32.774 -24.571  1.00 21.88           O  
ATOM    493  HG1 THR A  34       0.654 -32.186 -25.244  1.00 21.88           H  
ATOM    494  N   LEU A  35       2.292 -28.723 -24.781  1.00 21.87           N  
ATOM    495  H   LEU A  35       2.623 -28.427 -23.874  1.00 21.87           H  
ATOM    496  CA  LEU A  35       2.923 -28.001 -25.920  1.00 21.87           C  
ATOM    497  HA  LEU A  35       3.852 -27.623 -25.495  1.00 21.87           H  
ATOM    498  C   LEU A  35       2.259 -26.730 -26.510  1.00 21.87           C  
ATOM    499  CB  LEU A  35       3.360 -28.960 -27.049  1.00 21.87           C  
ATOM    500  HB2 LEU A  35       3.796 -28.367 -27.853  1.00 21.87           H  
ATOM    501  HB3 LEU A  35       2.470 -29.435 -27.462  1.00 21.87           H  
ATOM    502  O   LEU A  35       1.159 -26.774 -27.048  1.00 21.87           O  
ATOM    503  CG  LEU A  35       4.378 -30.043 -26.651  1.00 21.87           C  
ATOM    504  HG  LEU A  35       4.019 -30.591 -25.780  1.00 21.87           H  
ATOM    505  CD1 LEU A  35       4.550 -31.036 -27.800  1.00 21.87           C  
ATOM    506 HD11 LEU A  35       4.919 -30.520 -28.687  1.00 21.87           H  
ATOM    507 HD12 LEU A  35       3.588 -31.496 -28.027  1.00 21.87           H  
ATOM    508 HD13 LEU A  35       5.254 -31.817 -27.512  1.00 21.87           H  
ATOM    509  CD2 LEU A  35       5.751 -29.453 -26.321  1.00 21.87           C  
ATOM    510 HD21 LEU A  35       6.117 -28.862 -27.161  1.00 21.87           H  
ATOM    511 HD22 LEU A  35       5.689 -28.821 -25.435  1.00 21.87           H  
ATOM    512 HD23 LEU A  35       6.458 -30.256 -26.115  1.00 21.87           H  
ATOM    513  N   GLY A  36       3.055 -25.643 -26.534  1.00 24.66           N  
ATOM    514  H   GLY A  36       3.924 -25.709 -26.024  1.00 24.66           H  
ATOM    515  CA  GLY A  36       2.813 -24.342 -27.193  1.00 24.66           C  
ATOM    516  HA2 GLY A  36       3.252 -24.338 -28.191  1.00 24.66           H  
ATOM    517  HA3 GLY A  36       1.740 -24.174 -27.290  1.00 24.66           H  
ATOM    518  C   GLY A  36       3.402 -23.180 -26.367  1.00 24.66           C  
ATOM    519  O   GLY A  36       2.712 -22.651 -25.515  1.00 24.66           O  
ATOM    520  N   VAL A  37       4.719 -22.920 -26.364  1.00 22.78           N  
ATOM    521  H   VAL A  37       4.980 -22.681 -25.418  1.00 22.78           H  
ATOM    522  CA  VAL A  37       5.449 -22.033 -27.311  1.00 22.78           C  
ATOM    523  HA  VAL A  37       6.451 -21.901 -26.900  1.00 22.78           H  
ATOM    524  C   VAL A  37       4.809 -20.632 -27.418  1.00 22.78           C  
ATOM    525  CB  VAL A  37       5.634 -22.644 -28.722  1.00 22.78           C  
ATOM    526  HB  VAL A  37       4.663 -22.736 -29.209  1.00 22.78           H  
ATOM    527  O   VAL A  37       3.737 -20.525 -27.994  1.00 22.78           O  
ATOM    528  CG1 VAL A  37       6.539 -21.764 -29.600  1.00 22.78           C  
ATOM    529 HG11 VAL A  37       6.079 -20.788 -29.755  1.00 22.78           H  
ATOM    530 HG12 VAL A  37       6.673 -22.227 -30.577  1.00 22.78           H  
ATOM    531 HG13 VAL A  37       7.512 -21.628 -29.127  1.00 22.78           H  
ATOM    532  CG2 VAL A  37       6.277 -24.037 -28.680  1.00 22.78           C  
ATOM    533 HG21 VAL A  37       6.391 -24.421 -29.694  1.00 22.78           H  
ATOM    534 HG22 VAL A  37       7.254 -23.981 -28.201  1.00 22.78           H  
ATOM    535 HG23 VAL A  37       5.645 -24.728 -28.121  1.00 22.78           H  
ATOM    536  N   GLY A  38       5.424 -19.525 -26.983  1.00 22.19           N  
ATOM    537  H   GLY A  38       4.926 -18.672 -27.190  1.00 22.19           H  
ATOM    538  CA  GLY A  38       6.671 -19.333 -26.224  1.00 22.19           C  
ATOM    539  HA2 GLY A  38       7.446 -20.011 -26.582  1.00 22.19           H  
ATOM    540  HA3 GLY A  38       6.483 -19.535 -25.170  1.00 22.19           H  
ATOM    541  C   GLY A  38       7.208 -17.896 -26.354  1.00 22.19           C  
ATOM    542  O   GLY A  38       6.774 -17.167 -27.239  1.00 22.19           O  
ATOM    543  N   TYR A  39       8.217 -17.537 -25.556  1.00 23.18           N  
ATOM    544  H   TYR A  39       8.409 -18.083 -24.728  1.00 23.18           H  
ATOM    545  CA  TYR A  39       9.294 -16.627 -25.968  1.00 23.18           C  
ATOM    546  HA  TYR A  39       9.329 -16.602 -27.058  1.00 23.18           H  
ATOM    547  C   TYR A  39      10.616 -17.216 -25.470  1.00 23.18           C  
ATOM    548  CB  TYR A  39       9.079 -15.180 -25.485  1.00 23.18           C  
ATOM    549  HB2 TYR A  39       9.993 -14.811 -25.020  1.00 23.18           H  
ATOM    550  HB3 TYR A  39       8.305 -15.154 -24.718  1.00 23.18           H  
ATOM    551  O   TYR A  39      10.778 -17.490 -24.287  1.00 23.18           O  
ATOM    552  CG  TYR A  39       8.706 -14.230 -26.612  1.00 23.18           C  
ATOM    553  CD1 TYR A  39       9.707 -13.541 -27.329  1.00 23.18           C  
ATOM    554  HD1 TYR A  39      10.743 -13.642 -27.042  1.00 23.18           H  
ATOM    555  CD2 TYR A  39       7.353 -14.049 -26.954  1.00 23.18           C  
ATOM    556  HD2 TYR A  39       6.588 -14.570 -26.398  1.00 23.18           H  
ATOM    557  CE1 TYR A  39       9.353 -12.684 -28.391  1.00 23.18           C  
ATOM    558  HE1 TYR A  39      10.108 -12.127 -28.926  1.00 23.18           H  
ATOM    559  CE2 TYR A  39       6.993 -13.184 -28.005  1.00 23.18           C  
ATOM    560  HE2 TYR A  39       5.950 -13.039 -28.245  1.00 23.18           H  
ATOM    561  OH  TYR A  39       7.649 -11.667 -29.742  1.00 23.18           O  
ATOM    562  HH  TYR A  39       6.703 -11.506 -29.747  1.00 23.18           H  
ATOM    563  CZ  TYR A  39       7.994 -12.501 -28.727  1.00 23.18           C  
ATOM    564  N   ALA A  40      11.540 -17.491 -26.391  1.00 23.36           N  
ATOM    565  H   ALA A  40      11.357 -17.228 -27.348  1.00 23.36           H  
ATOM    566  CA  ALA A  40      12.841 -18.075 -26.078  1.00 23.36           C  
ATOM    567  HA  ALA A  40      13.026 -18.003 -25.006  1.00 23.36           H  
ATOM    568  C   ALA A  40      13.943 -17.275 -26.780  1.00 23.36           C  
ATOM    569  CB  ALA A  40      12.839 -19.567 -26.445  1.00 23.36           C  
ATOM    570  HB1 ALA A  40      12.072 -20.082 -25.866  1.00 23.36           H  
ATOM    571  HB2 ALA A  40      12.638 -19.691 -27.509  1.00 23.36           H  
ATOM    572  HB3 ALA A  40      13.811 -20.001 -26.208  1.00 23.36           H  
ATOM    573  O   ALA A  40      14.349 -17.591 -27.901  1.00 23.36           O  
ATOM    574  N   GLY A  41      14.434 -16.237 -26.102  1.00 26.08           N  
ATOM    575  H   GLY A  41      14.030 -16.009 -25.205  1.00 26.08           H  
ATOM    576  CA  GLY A  41      15.674 -15.556 -26.458  1.00 26.08           C  
ATOM    577  HA2 GLY A  41      15.708 -15.362 -27.530  1.00 26.08           H  
ATOM    578  HA3 GLY A  41      15.728 -14.604 -25.930  1.00 26.08           H  
ATOM    579  C   GLY A  41      16.873 -16.405 -26.041  1.00 26.08           C  
ATOM    580  O   GLY A  41      17.332 -16.334 -24.910  1.00 26.08           O  
ATOM    581  N   SER A  42      17.389 -17.245 -26.941  1.00 24.18           N  
ATOM    582  H   SER A  42      16.924 -17.323 -27.834  1.00 24.18           H  
ATOM    583  CA  SER A  42      18.620 -18.013 -26.685  1.00 24.18           C  
ATOM    584  HA  SER A  42      18.448 -18.677 -25.838  1.00 24.18           H  
ATOM    585  C   SER A  42      19.792 -17.073 -26.338  1.00 24.18           C  
ATOM    586  CB  SER A  42      18.949 -18.850 -27.925  1.00 24.18           C  
ATOM    587  HB2 SER A  42      19.847 -19.440 -27.739  1.00 24.18           H  
ATOM    588  HB3 SER A  42      18.122 -19.527 -28.136  1.00 24.18           H  
ATOM    589  O   SER A  42      20.010 -16.113 -27.076  1.00 24.18           O  
ATOM    590  OG  SER A  42      19.163 -18.005 -29.043  1.00 24.18           O  
ATOM    591  HG  SER A  42      19.204 -17.110 -28.698  1.00 24.18           H  
ATOM    592  N   ARG A  43      20.650 -17.393 -25.356  1.00 25.53           N  
ATOM    593  H   ARG A  43      20.824 -16.637 -24.708  1.00 25.53           H  
ATOM    594  CA  ARG A  43      21.814 -18.283 -25.569  1.00 25.53           C  
ATOM    595  HA  ARG A  43      21.499 -19.153 -26.144  1.00 25.53           H  
ATOM    596  C   ARG A  43      22.473 -18.798 -24.270  1.00 25.53           C  
ATOM    597  CB  ARG A  43      22.892 -17.505 -26.362  1.00 25.53           C  
ATOM    598  HB2 ARG A  43      23.886 -17.868 -26.099  1.00 25.53           H  
ATOM    599  HB3 ARG A  43      22.852 -16.454 -26.079  1.00 25.53           H  
ATOM    600  O   ARG A  43      22.798 -18.037 -23.376  1.00 25.53           O  
ATOM    601  CG  ARG A  43      22.744 -17.647 -27.885  1.00 25.53           C  
ATOM    602  HG2 ARG A  43      23.082 -18.637 -28.188  1.00 25.53           H  
ATOM    603  HG3 ARG A  43      21.699 -17.543 -28.178  1.00 25.53           H  
ATOM    604  CD  ARG A  43      23.560 -16.580 -28.619  1.00 25.53           C  
ATOM    605  HD2 ARG A  43      24.620 -16.777 -28.456  1.00 25.53           H  
ATOM    606  HD3 ARG A  43      23.316 -15.604 -28.200  1.00 25.53           H  
ATOM    607  NE  ARG A  43      23.235 -16.573 -30.059  1.00 25.53           N  
ATOM    608  HE  ARG A  43      22.303 -16.884 -30.295  1.00 25.53           H  
ATOM    609  NH1 ARG A  43      25.138 -15.529 -30.804  1.00 25.53           N  
ATOM    610 HH11 ARG A  43      25.442 -15.452 -29.844  1.00 25.53           H  
ATOM    611 HH12 ARG A  43      25.634 -15.025 -31.525  1.00 25.53           H  
ATOM    612  NH2 ARG A  43      23.502 -16.017 -32.245  1.00 25.53           N  
ATOM    613 HH21 ARG A  43      22.553 -16.316 -32.419  1.00 25.53           H  
ATOM    614 HH22 ARG A  43      24.016 -15.525 -32.961  1.00 25.53           H  
ATOM    615  CZ  ARG A  43      23.961 -16.046 -31.026  1.00 25.53           C  
ATOM    616  N   THR A  44      22.830 -20.089 -24.322  1.00 25.45           N  
ATOM    617  H   THR A  44      22.417 -20.604 -25.086  1.00 25.45           H  
ATOM    618  CA  THR A  44      23.970 -20.762 -23.648  1.00 25.45           C  
ATOM    619  HA  THR A  44      23.895 -21.808 -23.948  1.00 25.45           H  
ATOM    620  C   THR A  44      24.054 -20.823 -22.113  1.00 25.45           C  
ATOM    621  CB  THR A  44      25.329 -20.295 -24.214  1.00 25.45           C  
ATOM    622  HB  THR A  44      26.131 -20.748 -23.632  1.00 25.45           H  
ATOM    623  O   THR A  44      24.688 -19.985 -21.486  1.00 25.45           O  
ATOM    624  CG2 THR A  44      25.507 -20.711 -25.675  1.00 25.45           C  
ATOM    625 HG21 THR A  44      26.492 -20.392 -26.015  1.00 25.45           H  
ATOM    626 HG22 THR A  44      24.748 -20.240 -26.300  1.00 25.45           H  
ATOM    627 HG23 THR A  44      25.437 -21.795 -25.763  1.00 25.45           H  
ATOM    628  OG1 THR A  44      25.481 -18.900 -24.192  1.00 25.45           O  
ATOM    629  HG1 THR A  44      25.183 -18.587 -23.335  1.00 25.45           H  
ATOM    630  N   GLY A  45      23.625 -21.960 -21.548  1.00 24.89           N  
ATOM    631  H   GLY A  45      22.988 -22.544 -22.070  1.00 24.89           H  
ATOM    632  CA  GLY A  45      24.025 -22.439 -20.215  1.00 24.89           C  
ATOM    633  HA2 GLY A  45      23.805 -21.668 -19.476  1.00 24.89           H  
ATOM    634  HA3 GLY A  45      25.097 -22.634 -20.194  1.00 24.89           H  
ATOM    635  C   GLY A  45      23.256 -23.706 -19.825  1.00 24.89           C  
ATOM    636  O   GLY A  45      22.076 -23.626 -19.518  1.00 24.89           O  
ATOM    637  N   ALA A  46      23.871 -24.892 -19.900  1.00 22.10           N  
ATOM    638  H   ALA A  46      24.865 -24.922 -20.081  1.00 22.10           H  
ATOM    639  CA  ALA A  46      23.158 -26.166 -19.734  1.00 22.10           C  
ATOM    640  HA  ALA A  46      22.082 -25.990 -19.760  1.00 22.10           H  
ATOM    641  C   ALA A  46      23.468 -26.860 -18.396  1.00 22.10           C  
ATOM    642  CB  ALA A  46      23.489 -27.072 -20.931  1.00 22.10           C  
ATOM    643  HB1 ALA A  46      24.559 -27.276 -20.962  1.00 22.10           H  
ATOM    644  HB2 ALA A  46      22.949 -28.014 -20.834  1.00 22.10           H  
ATOM    645  HB3 ALA A  46      23.186 -26.582 -21.857  1.00 22.10           H  
ATOM    646  O   ALA A  46      24.532 -27.465 -18.267  1.00 22.10           O  
ATOM    647  N   ILE A  47      22.513 -26.871 -17.456  1.00 25.66           N  
ATOM    648  H   ILE A  47      21.702 -26.281 -17.580  1.00 25.66           H  
ATOM    649  CA  ILE A  47      22.460 -27.816 -16.324  1.00 25.66           C  
ATOM    650  HA  ILE A  47      22.991 -28.723 -16.613  1.00 25.66           H  
ATOM    651  C   ILE A  47      20.997 -28.186 -16.028  1.00 25.66           C  
ATOM    652  CB  ILE A  47      23.136 -27.261 -15.036  1.00 25.66           C  
ATOM    653  HB  ILE A  47      22.579 -26.385 -14.704  1.00 25.66           H  
ATOM    654  O   ILE A  47      20.151 -27.308 -15.967  1.00 25.66           O  
ATOM    655  CG1 ILE A  47      24.602 -26.830 -15.280  1.00 25.66           C  
ATOM    656 HG12 ILE A  47      24.609 -26.018 -16.006  1.00 25.66           H  
ATOM    657 HG13 ILE A  47      25.160 -27.669 -15.696  1.00 25.66           H  
ATOM    658  CG2 ILE A  47      23.086 -28.320 -13.911  1.00 25.66           C  
ATOM    659 HG21 ILE A  47      22.055 -28.557 -13.649  1.00 25.66           H  
ATOM    660 HG22 ILE A  47      23.528 -27.922 -12.997  1.00 25.66           H  
ATOM    661 HG23 ILE A  47      23.620 -29.222 -14.207  1.00 25.66           H  
ATOM    662  CD1 ILE A  47      25.359 -26.317 -14.048  1.00 25.66           C  
ATOM    663 HD11 ILE A  47      26.301 -25.871 -14.366  1.00 25.66           H  
ATOM    664 HD12 ILE A  47      25.585 -27.136 -13.364  1.00 25.66           H  
ATOM    665 HD13 ILE A  47      24.766 -25.560 -13.535  1.00 25.66           H  
ATOM    666  N   GLY A  48      20.743 -29.480 -15.792  1.00 21.31           N  
ATOM    667  H   GLY A  48      21.514 -30.112 -15.957  1.00 21.31           H  
ATOM    668  CA  GLY A  48      19.718 -29.964 -14.850  1.00 21.31           C  
ATOM    669  HA2 GLY A  48      19.876 -31.028 -14.678  1.00 21.31           H  
ATOM    670  HA3 GLY A  48      19.874 -29.463 -13.895  1.00 21.31           H  
ATOM    671  C   GLY A  48      18.245 -29.742 -15.205  1.00 21.31           C  
ATOM    672  O   GLY A  48      17.704 -28.658 -15.048  1.00 21.31           O  
ATOM    673  N   GLY A  49      17.542 -30.815 -15.575  1.00 21.92           N  
ATOM    674  H   GLY A  49      17.996 -31.717 -15.604  1.00 21.92           H  
ATOM    675  CA  GLY A  49      16.087 -30.762 -15.692  1.00 21.92           C  
ATOM    676  HA2 GLY A  49      15.737 -31.609 -16.283  1.00 21.92           H  
ATOM    677  HA3 GLY A  49      15.790 -29.847 -16.204  1.00 21.92           H  
ATOM    678  C   GLY A  49      15.399 -30.820 -14.328  1.00 21.92           C  
ATOM    679  O   GLY A  49      15.385 -31.881 -13.707  1.00 21.92           O  
ATOM    680  N   ALA A  50      14.740 -29.733 -13.935  1.00 21.90           N  
ATOM    681  H   ALA A  50      14.898 -28.866 -14.429  1.00 21.90           H  
ATOM    682  CA  ALA A  50      13.556 -29.788 -13.089  1.00 21.90           C  
ATOM    683  HA  ALA A  50      13.485 -30.765 -12.612  1.00 21.90           H  
ATOM    684  C   ALA A  50      12.328 -29.588 -13.986  1.00 21.90           C  
ATOM    685  CB  ALA A  50      13.656 -28.740 -11.975  1.00 21.90           C  
ATOM    686  HB1 ALA A  50      12.773 -28.787 -11.338  1.00 21.90           H  
ATOM    687  HB2 ALA A  50      14.539 -28.928 -11.363  1.00 21.90           H  
ATOM    688  HB3 ALA A  50      13.726 -27.740 -12.402  1.00 21.90           H  
ATOM    689  O   ALA A  50      12.281 -28.666 -14.802  1.00 21.90           O  
ATOM    690  N   ARG A  51      11.321 -30.456 -13.855  1.00 20.41           N  
ATOM    691  H   ARG A  51      11.403 -31.146 -13.122  1.00 20.41           H  
ATOM    692  CA  ARG A  51       9.971 -30.095 -14.290  1.00 20.41           C  
ATOM    693  HA  ARG A  51       9.991 -29.519 -15.215  1.00 20.41           H  
ATOM    694  C   ARG A  51       9.423 -29.190 -13.200  1.00 20.41           C  
ATOM    695  CB  ARG A  51       9.074 -31.329 -14.457  1.00 20.41           C  
ATOM    696  HB2 ARG A  51       8.040 -30.986 -14.502  1.00 20.41           H  
ATOM    697  HB3 ARG A  51       9.176 -31.972 -13.583  1.00 20.41           H  
ATOM    698  O   ARG A  51       8.860 -29.710 -12.245  1.00 20.41           O  
ATOM    699  CG  ARG A  51       9.362 -32.137 -15.722  1.00 20.41           C  
ATOM    700  HG2 ARG A  51      10.382 -32.521 -15.697  1.00 20.41           H  
ATOM    701  HG3 ARG A  51       9.229 -31.500 -16.596  1.00 20.41           H  
ATOM    702  CD  ARG A  51       8.362 -33.296 -15.763  1.00 20.41           C  
ATOM    703  HD2 ARG A  51       8.564 -33.968 -14.928  1.00 20.41           H  
ATOM    704  HD3 ARG A  51       7.364 -32.879 -15.634  1.00 20.41           H  
ATOM    705  NE  ARG A  51       8.435 -34.041 -17.034  1.00 20.41           N  
ATOM    706  HE  ARG A  51       9.318 -33.999 -17.522  1.00 20.41           H  
ATOM    707  NH1 ARG A  51       6.266 -34.797 -17.034  1.00 20.41           N  
ATOM    708 HH11 ARG A  51       5.495 -35.280 -17.472  1.00 20.41           H  
ATOM    709 HH12 ARG A  51       6.125 -34.335 -16.146  1.00 20.41           H  
ATOM    710  NH2 ARG A  51       7.608 -35.288 -18.747  1.00 20.41           N  
ATOM    711 HH21 ARG A  51       8.498 -35.209 -19.219  1.00 20.41           H  
ATOM    712 HH22 ARG A  51       6.832 -35.768 -19.180  1.00 20.41           H  
ATOM    713  CZ  ARG A  51       7.440 -34.703 -17.594  1.00 20.41           C  
ATOM    714  N   ALA A  52       9.618 -27.883 -13.338  1.00 21.35           N  
ATOM    715  H   ALA A  52      10.176 -27.527 -14.101  1.00 21.35           H  
ATOM    716  CA  ALA A  52       8.866 -26.936 -12.535  1.00 21.35           C  
ATOM    717  HA  ALA A  52       9.061 -27.108 -11.477  1.00 21.35           H  
ATOM    718  C   ALA A  52       7.377 -27.191 -12.813  1.00 21.35           C  
ATOM    719  CB  ALA A  52       9.311 -25.508 -12.876  1.00 21.35           C  
ATOM    720  HB1 ALA A  52       9.133 -25.293 -13.930  1.00 21.35           H  
ATOM    721  HB2 ALA A  52       8.739 -24.802 -12.273  1.00 21.35           H  
ATOM    722  HB3 ALA A  52      10.369 -25.380 -12.647  1.00 21.35           H  
ATOM    723  O   ALA A  52       6.892 -26.958 -13.926  1.00 21.35           O  
ATOM    724  N   ALA A  53       6.673 -27.746 -11.825  1.00 22.38           N  
ATOM    725  H   ALA A  53       7.161 -27.943 -10.963  1.00 22.38           H  
ATOM    726  CA  ALA A  53       5.272 -27.406 -11.678  1.00 22.38           C  
ATOM    727  HA  ALA A  53       4.715 -27.705 -12.566  1.00 22.38           H  
ATOM    728  C   ALA A  53       5.244 -25.881 -11.543  1.00 22.38           C  
ATOM    729  CB  ALA A  53       4.702 -28.119 -10.445  1.00 22.38           C  
ATOM    730  HB1 ALA A  53       4.780 -29.200 -10.561  1.00 22.38           H  
ATOM    731  HB2 ALA A  53       5.248 -27.813  -9.552  1.00 22.38           H  
ATOM    732  HB3 ALA A  53       3.656 -27.843 -10.312  1.00 22.38           H  
ATOM    733  O   ALA A  53       6.092 -25.325 -10.850  1.00 22.38           O  
ATOM    734  N   VAL A  54       4.361 -25.206 -12.277  1.00 22.53           N  
ATOM    735  H   VAL A  54       3.650 -25.707 -12.790  1.00 22.53           H  
ATOM    736  CA  VAL A  54       4.199 -23.762 -12.092  1.00 22.53           C  
ATOM    737  HA  VAL A  54       5.171 -23.274 -12.169  1.00 22.53           H  
ATOM    738  C   VAL A  54       3.640 -23.605 -10.680  1.00 22.53           C  
ATOM    739  CB  VAL A  54       3.259 -23.157 -13.150  1.00 22.53           C  
ATOM    740  HB  VAL A  54       2.292 -23.659 -13.112  1.00 22.53           H  
ATOM    741  O   VAL A  54       2.528 -24.097 -10.463  1.00 22.53           O  
ATOM    742  CG1 VAL A  54       3.042 -21.656 -12.931  1.00 22.53           C  
ATOM    743 HG11 VAL A  54       3.997 -21.131 -12.923  1.00 22.53           H  
ATOM    744 HG12 VAL A  54       2.542 -21.486 -11.978  1.00 22.53           H  
ATOM    745 HG13 VAL A  54       2.411 -21.246 -13.721  1.00 22.53           H  
ATOM    746  CG2 VAL A  54       3.838 -23.346 -14.560  1.00 22.53           C  
ATOM    747 HG21 VAL A  54       4.812 -22.860 -14.625  1.00 22.53           H  
ATOM    748 HG22 VAL A  54       3.167 -22.901 -15.294  1.00 22.53           H  
ATOM    749 HG23 VAL A  54       3.950 -24.407 -14.786  1.00 22.53           H  
ATOM    750  N   PRO A  55       4.385 -23.018  -9.725  1.00 27.15           N  
ATOM    751  CA  PRO A  55       3.855 -22.835  -8.387  1.00 27.15           C  
ATOM    752  HA  PRO A  55       3.574 -23.794  -7.952  1.00 27.15           H  
ATOM    753  C   PRO A  55       2.619 -21.938  -8.484  1.00 27.15           C  
ATOM    754  CB  PRO A  55       4.998 -22.219  -7.572  1.00 27.15           C  
ATOM    755  HB2 PRO A  55       5.610 -23.015  -7.148  1.00 27.15           H  
ATOM    756  HB3 PRO A  55       4.635 -21.563  -6.781  1.00 27.15           H  
ATOM    757  O   PRO A  55       2.525 -21.082  -9.373  1.00 27.15           O  
ATOM    758  CG  PRO A  55       5.811 -21.456  -8.618  1.00 27.15           C  
ATOM    759  HG2 PRO A  55       5.350 -20.486  -8.805  1.00 27.15           H  
ATOM    760  HG3 PRO A  55       6.851 -21.337  -8.315  1.00 27.15           H  
ATOM    761  CD  PRO A  55       5.673 -22.341  -9.857  1.00 27.15           C  
ATOM    762  HD2 PRO A  55       6.478 -23.075  -9.863  1.00 27.15           H  
ATOM    763  HD3 PRO A  55       5.713 -21.721 -10.753  1.00 27.15           H  
ATOM    764  N   ILE A  56       1.674 -22.077  -7.554  1.00 34.08           N  
ATOM    765  H   ILE A  56       1.810 -22.752  -6.816  1.00 34.08           H  
ATOM    766  CA  ILE A  56       0.581 -21.101  -7.391  1.00 34.08           C  
ATOM    767  HA  ILE A  56       0.323 -20.731  -8.383  1.00 34.08           H  
ATOM    768  C   ILE A  56       1.128 -19.870  -6.632  1.00 34.08           C  
ATOM    769  CB  ILE A  56      -0.720 -21.749  -6.837  1.00 34.08           C  
ATOM    770  HB  ILE A  56      -0.567 -22.009  -5.790  1.00 34.08           H  
ATOM    771  O   ILE A  56       0.487 -19.295  -5.778  1.00 34.08           O  
ATOM    772  CG1 ILE A  56      -1.056 -23.039  -7.636  1.00 34.08           C  
ATOM    773 HG12 ILE A  56      -1.152 -22.795  -8.694  1.00 34.08           H  
ATOM    774 HG13 ILE A  56      -0.236 -23.749  -7.528  1.00 34.08           H  
ATOM    775  CG2 ILE A  56      -1.924 -20.785  -6.946  1.00 34.08           C  
ATOM    776 HG21 ILE A  56      -2.794 -21.218  -6.453  1.00 34.08           H  
ATOM    777 HG22 ILE A  56      -1.735 -19.853  -6.413  1.00 34.08           H  
ATOM    778 HG23 ILE A  56      -2.159 -20.564  -7.987  1.00 34.08           H  
ATOM    779  CD1 ILE A  56      -2.324 -23.780  -7.188  1.00 34.08           C  
ATOM    780 HD11 ILE A  56      -2.381 -24.738  -7.704  1.00 34.08           H  
ATOM    781 HD12 ILE A  56      -2.286 -23.960  -6.114  1.00 34.08           H  
ATOM    782 HD13 ILE A  56      -3.216 -23.204  -7.433  1.00 34.08           H  
ATOM    783  N   VAL A  57       2.335 -19.443  -7.008  1.00 33.18           N  
ATOM    784  H   VAL A  57       2.777 -19.948  -7.763  1.00 33.18           H  
ATOM    785  CA  VAL A  57       3.025 -18.227  -6.572  1.00 33.18           C  
ATOM    786  HA  VAL A  57       2.427 -17.705  -5.826  1.00 33.18           H  
ATOM    787  C   VAL A  57       3.115 -17.364  -7.826  1.00 33.18           C  
ATOM    788  CB  VAL A  57       4.390 -18.556  -5.935  1.00 33.18           C  
ATOM    789  HB  VAL A  57       5.025 -19.050  -6.670  1.00 33.18           H  
ATOM    790  O   VAL A  57       4.120 -17.326  -8.533  1.00 33.18           O  
ATOM    791  CG1 VAL A  57       5.095 -17.288  -5.441  1.00 33.18           C  
ATOM    792 HG11 VAL A  57       6.040 -17.551  -4.968  1.00 33.18           H  
ATOM    793 HG12 VAL A  57       4.470 -16.775  -4.710  1.00 33.18           H  
ATOM    794 HG13 VAL A  57       5.300 -16.613  -6.272  1.00 33.18           H  
ATOM    795  CG2 VAL A  57       4.229 -19.494  -4.730  1.00 33.18           C  
ATOM    796 HG21 VAL A  57       3.747 -20.430  -5.011  1.00 33.18           H  
ATOM    797 HG22 VAL A  57       5.203 -19.721  -4.298  1.00 33.18           H  
ATOM    798 HG23 VAL A  57       3.616 -19.014  -3.967  1.00 33.18           H  
ATOM    799  N   GLY A  58       1.955 -16.832  -8.209  1.00 33.41           N  
ATOM    800  H   GLY A  58       1.180 -16.945  -7.572  1.00 33.41           H  
ATOM    801  CA  GLY A  58       1.763 -16.080  -9.453  1.00 33.41           C  
ATOM    802  HA2 GLY A  58       1.215 -16.696 -10.166  1.00 33.41           H  
ATOM    803  HA3 GLY A  58       2.730 -15.827  -9.888  1.00 33.41           H  
ATOM    804  C   GLY A  58       1.002 -14.773  -9.266  1.00 33.41           C  
ATOM    805  O   GLY A  58       0.883 -14.012 -10.220  1.00 33.41           O  
ATOM    806  N   PHE A  59       0.507 -14.516  -8.058  1.00 42.79           N  
ATOM    807  H   PHE A  59       0.695 -15.154  -7.298  1.00 42.79           H  
ATOM    808  CA  PHE A  59       0.104 -13.184  -7.652  1.00 42.79           C  
ATOM    809  HA  PHE A  59      -0.354 -12.663  -8.493  1.00 42.79           H  
ATOM    810  C   PHE A  59       1.360 -12.428  -7.237  1.00 42.79           C  
ATOM    811  CB  PHE A  59      -0.928 -13.287  -6.530  1.00 42.79           C  
ATOM    812  HB2 PHE A  59      -1.198 -12.283  -6.203  1.00 42.79           H  
ATOM    813  HB3 PHE A  59      -0.482 -13.814  -5.686  1.00 42.79           H  
ATOM    814  O   PHE A  59       2.188 -12.939  -6.484  1.00 42.79           O  
ATOM    815  CG  PHE A  59      -2.180 -14.012  -6.976  1.00 42.79           C  
ATOM    816  CD1 PHE A  59      -2.992 -13.445  -7.971  1.00 42.79           C  
ATOM    817  HD1 PHE A  59      -2.750 -12.476  -8.381  1.00 42.79           H  
ATOM    818  CD2 PHE A  59      -2.509 -15.269  -6.442  1.00 42.79           C  
ATOM    819  HD2 PHE A  59      -1.890 -15.697  -5.667  1.00 42.79           H  
ATOM    820  CE1 PHE A  59      -4.115 -14.140  -8.438  1.00 42.79           C  
ATOM    821  HE1 PHE A  59      -4.716 -13.686  -9.212  1.00 42.79           H  
ATOM    822  CE2 PHE A  59      -3.660 -15.948  -6.876  1.00 42.79           C  
ATOM    823  HE2 PHE A  59      -3.936 -16.879  -6.402  1.00 42.79           H  
ATOM    824  CZ  PHE A  59      -4.465 -15.384  -7.881  1.00 42.79           C  
ATOM    825  HZ  PHE A  59      -5.364 -15.893  -8.198  1.00 42.79           H  
ATOM    826  N   ALA A  60       1.531 -11.224  -7.770  1.00 44.00           N  
ATOM    827  H   ALA A  60       0.807 -10.837  -8.358  1.00 44.00           H  
ATOM    828  CA  ALA A  60       2.539 -10.323  -7.253  1.00 44.00           C  
ATOM    829  HA  ALA A  60       3.481 -10.852  -7.109  1.00 44.00           H  
ATOM    830  C   ALA A  60       2.038  -9.819  -5.897  1.00 44.00           C  
ATOM    831  CB  ALA A  60       2.751  -9.204  -8.271  1.00 44.00           C  
ATOM    832  HB1 ALA A  60       3.425  -8.468  -7.833  1.00 44.00           H  
ATOM    833  HB2 ALA A  60       1.800  -8.721  -8.498  1.00 44.00           H  
ATOM    834  HB3 ALA A  60       3.185  -9.606  -9.186  1.00 44.00           H  
ATOM    835  O   ALA A  60       1.102  -9.026  -5.860  1.00 44.00           O  
ATOM    836  N   ALA A  61       2.620 -10.312  -4.804  1.00 44.72           N  
ATOM    837  H   ALA A  61       3.300 -11.054  -4.889  1.00 44.72           H  
ATOM    838  CA  ALA A  61       2.232  -9.897  -3.464  1.00 44.72           C  
ATOM    839  HA  ALA A  61       1.177 -10.134  -3.323  1.00 44.72           H  
ATOM    840  C   ALA A  61       2.413  -8.378  -3.308  1.00 44.72           C  
ATOM    841  CB  ALA A  61       3.033 -10.699  -2.432  1.00 44.72           C  
ATOM    842  HB1 ALA A  61       2.720 -10.415  -1.428  1.00 44.72           H  
ATOM    843  HB2 ALA A  61       4.099 -10.500  -2.541  1.00 44.72           H  
ATOM    844  HB3 ALA A  61       2.843 -11.765  -2.560  1.00 44.72           H  
ATOM    845  O   ALA A  61       3.516  -7.849  -3.452  1.00 44.72           O  
ATOM    846  N   VAL A  62       1.308  -7.685  -3.033  1.00 53.46           N  
ATOM    847  H   VAL A  62       0.445  -8.200  -2.932  1.00 53.46           H  
ATOM    848  CA  VAL A  62       1.282  -6.262  -2.686  1.00 53.46           C  
ATOM    849  HA  VAL A  62       2.298  -5.868  -2.673  1.00 53.46           H  
ATOM    850  C   VAL A  62       0.704  -6.187  -1.292  1.00 53.46           C  
ATOM    851  CB  VAL A  62       0.445  -5.409  -3.654  1.00 53.46           C  
ATOM    852  HB  VAL A  62      -0.616  -5.607  -3.505  1.00 53.46           H  
ATOM    853  O   VAL A  62      -0.503  -6.346  -1.109  1.00 53.46           O  
ATOM    854  CG1 VAL A  62       0.711  -3.925  -3.392  1.00 53.46           C  
ATOM    855 HG11 VAL A  62       1.769  -3.700  -3.528  1.00 53.46           H  
ATOM    856 HG12 VAL A  62       0.411  -3.664  -2.377  1.00 53.46           H  
ATOM    857 HG13 VAL A  62       0.129  -3.330  -4.096  1.00 53.46           H  
ATOM    858  CG2 VAL A  62       0.760  -5.696  -5.117  1.00 53.46           C  
ATOM    859 HG21 VAL A  62       0.433  -6.706  -5.365  1.00 53.46           H  
ATOM    860 HG22 VAL A  62       1.831  -5.604  -5.295  1.00 53.46           H  
ATOM    861 HG23 VAL A  62       0.190  -5.010  -5.743  1.00 53.46           H  
ATOM    862  N   SER A  63       1.577  -6.020  -0.307  1.00 59.43           N  
ATOM    863  H   SER A  63       2.559  -5.890  -0.507  1.00 59.43           H  
ATOM    864  CA  SER A  63       1.186  -6.136   1.086  1.00 59.43           C  
ATOM    865  HA  SER A  63       0.394  -6.884   1.131  1.00 59.43           H  
ATOM    866  C   SER A  63       0.615  -4.830   1.632  1.00 59.43           C  
ATOM    867  CB  SER A  63       2.353  -6.667   1.927  1.00 59.43           C  
ATOM    868  HB2 SER A  63       2.064  -6.709   2.977  1.00 59.43           H  
ATOM    869  HB3 SER A  63       2.592  -7.677   1.594  1.00 59.43           H  
ATOM    870  O   SER A  63       1.148  -3.743   1.394  1.00 59.43           O  
ATOM    871  OG  SER A  63       3.500  -5.848   1.783  1.00 59.43           O  
ATOM    872  HG  SER A  63       4.253  -6.315   2.154  1.00 59.43           H  
ATOM    873  N   LEU A  64      -0.436  -4.935   2.448  1.00 70.31           N  
ATOM    874  H   LEU A  64      -0.816  -5.856   2.615  1.00 70.31           H  
ATOM    875  CA  LEU A  64      -0.891  -3.811   3.277  1.00 70.31           C  
ATOM    876  HA  LEU A  64      -0.904  -2.911   2.662  1.00 70.31           H  
ATOM    877  C   LEU A  64       0.093  -3.517   4.427  1.00 70.31           C  
ATOM    878  CB  LEU A  64      -2.318  -4.063   3.789  1.00 70.31           C  
ATOM    879  HB2 LEU A  64      -2.564  -3.281   4.507  1.00 70.31           H  
ATOM    880  HB3 LEU A  64      -2.334  -5.022   4.307  1.00 70.31           H  
ATOM    881  O   LEU A  64      -0.033  -2.492   5.092  1.00 70.31           O  
ATOM    882  CG  LEU A  64      -3.411  -4.049   2.704  1.00 70.31           C  
ATOM    883  HG  LEU A  64      -3.125  -4.706   1.882  1.00 70.31           H  
ATOM    884  CD1 LEU A  64      -4.714  -4.561   3.309  1.00 70.31           C  
ATOM    885 HD11 LEU A  64      -5.036  -3.913   4.124  1.00 70.31           H  
ATOM    886 HD12 LEU A  64      -4.558  -5.568   3.696  1.00 70.31           H  
ATOM    887 HD13 LEU A  64      -5.488  -4.595   2.542  1.00 70.31           H  
ATOM    888  CD2 LEU A  64      -3.678  -2.645   2.154  1.00 70.31           C  
ATOM    889 HD21 LEU A  64      -2.786  -2.249   1.670  1.00 70.31           H  
ATOM    890 HD22 LEU A  64      -3.990  -1.978   2.957  1.00 70.31           H  
ATOM    891 HD23 LEU A  64      -4.476  -2.692   1.412  1.00 70.31           H  
ATOM    892  N   ALA A  65       1.120  -4.358   4.615  1.00 66.83           N  
ATOM    893  H   ALA A  65       1.141  -5.199   4.055  1.00 66.83           H  
ATOM    894  CA  ALA A  65       2.225  -4.141   5.550  1.00 66.83           C  
ATOM    895  HA  ALA A  65       1.827  -4.168   6.565  1.00 66.83           H  
ATOM    896  C   ALA A  65       2.923  -2.781   5.356  1.00 66.83           C  
ATOM    897  CB  ALA A  65       3.223  -5.294   5.398  1.00 66.83           C  
ATOM    898  HB1 ALA A  65       3.680  -5.271   4.409  1.00 66.83           H  
ATOM    899  HB2 ALA A  65       4.007  -5.197   6.150  1.00 66.83           H  
ATOM    900  HB3 ALA A  65       2.719  -6.249   5.549  1.00 66.83           H  
ATOM    901  O   ALA A  65       3.349  -2.176   6.339  1.00 66.83           O  
ATOM    902  N   TYR A  66       2.946  -2.240   4.128  1.00 68.12           N  
ATOM    903  H   TYR A  66       2.580  -2.787   3.362  1.00 68.12           H  
ATOM    904  CA  TYR A  66       3.410  -0.875   3.832  1.00 68.12           C  
ATOM    905  HA  TYR A  66       4.463  -0.805   4.107  1.00 68.12           H  
ATOM    906  C   TYR A  66       2.681   0.229   4.632  1.00 68.12           C  
ATOM    907  CB  TYR A  66       3.290  -0.625   2.317  1.00 68.12           C  
ATOM    908  HB2 TYR A  66       3.178   0.446   2.148  1.00 68.12           H  
ATOM    909  HB3 TYR A  66       2.392  -1.104   1.926  1.00 68.12           H  
ATOM    910  O   TYR A  66       3.211   1.329   4.778  1.00 68.12           O  
ATOM    911  CG  TYR A  66       4.508  -1.083   1.535  1.00 68.12           C  
ATOM    912  CD1 TYR A  66       5.625  -0.233   1.478  1.00 68.12           C  
ATOM    913  HD1 TYR A  66       5.564   0.758   1.904  1.00 68.12           H  
ATOM    914  CD2 TYR A  66       4.556  -2.342   0.902  1.00 68.12           C  
ATOM    915  HD2 TYR A  66       3.703  -3.003   0.944  1.00 68.12           H  
ATOM    916  CE1 TYR A  66       6.813  -0.652   0.865  1.00 68.12           C  
ATOM    917  HE1 TYR A  66       7.672   0.003   0.882  1.00 68.12           H  
ATOM    918  CE2 TYR A  66       5.728  -2.742   0.221  1.00 68.12           C  
ATOM    919  HE2 TYR A  66       5.781  -3.709  -0.257  1.00 68.12           H  
ATOM    920  OH  TYR A  66       8.017  -2.258  -0.403  1.00 68.12           O  
ATOM    921  HH  TYR A  66       8.727  -1.741  -0.015  1.00 68.12           H  
ATOM    922  CZ  TYR A  66       6.863  -1.902   0.219  1.00 68.12           C  
ATOM    923  N   LEU A  67       1.506  -0.060   5.196  1.00 72.88           N  
ATOM    924  H   LEU A  67       1.127  -0.984   5.046  1.00 72.88           H  
ATOM    925  CA  LEU A  67       0.696   0.852   6.011  1.00 72.88           C  
ATOM    926  HA  LEU A  67       1.088   1.865   5.928  1.00 72.88           H  
ATOM    927  C   LEU A  67       0.668   0.475   7.504  1.00 72.88           C  
ATOM    928  CB  LEU A  67      -0.744   0.830   5.483  1.00 72.88           C  
ATOM    929  HB2 LEU A  67      -1.118  -0.172   5.692  1.00 72.88           H  
ATOM    930  HB3 LEU A  67      -1.352   1.536   6.048  1.00 72.88           H  
ATOM    931  O   LEU A  67      -0.090   1.093   8.250  1.00 72.88           O  
ATOM    932  CG  LEU A  67      -0.934   1.105   3.989  1.00 72.88           C  
ATOM    933  HG  LEU A  67      -0.213   0.540   3.397  1.00 72.88           H  
ATOM    934  CD1 LEU A  67      -2.323   0.618   3.601  1.00 72.88           C  
ATOM    935 HD11 LEU A  67      -3.085   1.258   4.046  1.00 72.88           H  
ATOM    936 HD12 LEU A  67      -2.468  -0.408   3.939  1.00 72.88           H  
ATOM    937 HD13 LEU A  67      -2.389   0.610   2.513  1.00 72.88           H  
ATOM    938  CD2 LEU A  67      -0.797   2.591   3.663  1.00 72.88           C  
ATOM    939 HD21 LEU A  67       0.221   2.917   3.878  1.00 72.88           H  
ATOM    940 HD22 LEU A  67      -1.499   3.176   4.256  1.00 72.88           H  
ATOM    941 HD23 LEU A  67      -1.004   2.757   2.605  1.00 72.88           H  
ATOM    942  N   ALA A  68       1.401  -0.561   7.928  1.00 68.43           N  
ATOM    943  H   ALA A  68       1.995  -1.021   7.252  1.00 68.43           H  
ATOM    944  CA  ALA A  68       1.292  -1.159   9.266  1.00 68.43           C  
ATOM    945  HA  ALA A  68       0.727  -0.496   9.921  1.00 68.43           H  
ATOM    946  C   ALA A  68       2.642  -1.421   9.949  1.00 68.43           C  
ATOM    947  CB  ALA A  68       0.523  -2.481   9.142  1.00 68.43           C  
ATOM    948  HB1 ALA A  68       0.402  -2.930  10.128  1.00 68.43           H  
ATOM    949  HB2 ALA A  68       1.065  -3.176   8.501  1.00 68.43           H  
ATOM    950  HB3 ALA A  68      -0.462  -2.303   8.710  1.00 68.43           H  
ATOM    951  O   ALA A  68       2.775  -1.187  11.148  1.00 68.43           O  
ATOM    952  N   VAL A  69       3.632  -1.917   9.201  1.00 66.07           N  
ATOM    953  H   VAL A  69       3.476  -2.032   8.210  1.00 66.07           H  
ATOM    954  CA  VAL A  69       4.887  -2.462   9.736  1.00 66.07           C  
ATOM    955  HA  VAL A  69       4.864  -2.424  10.825  1.00 66.07           H  
ATOM    956  C   VAL A  69       6.058  -1.621   9.247  1.00 66.07           C  
ATOM    957  CB  VAL A  69       5.064  -3.940   9.324  1.00 66.07           C  
ATOM    958  HB  VAL A  69       5.134  -4.005   8.238  1.00 66.07           H  
ATOM    959  O   VAL A  69       6.241  -1.462   8.042  1.00 66.07           O  
ATOM    960  CG1 VAL A  69       6.340  -4.537   9.931  1.00 66.07           C  
ATOM    961 HG11 VAL A  69       7.223  -4.026   9.548  1.00 66.07           H  
ATOM    962 HG12 VAL A  69       6.312  -4.458  11.018  1.00 66.07           H  
ATOM    963 HG13 VAL A  69       6.415  -5.589   9.657  1.00 66.07           H  
ATOM    964  CG2 VAL A  69       3.879  -4.801   9.782  1.00 66.07           C  
ATOM    965 HG21 VAL A  69       4.058  -5.848   9.539  1.00 66.07           H  
ATOM    966 HG22 VAL A  69       2.965  -4.496   9.272  1.00 66.07           H  
ATOM    967 HG23 VAL A  69       3.738  -4.711  10.859  1.00 66.07           H  
ATOM    968  N   ALA A  70       6.867  -1.096  10.168  1.00 58.31           N  
ATOM    969  H   ALA A  70       6.665  -1.256  11.145  1.00 58.31           H  
ATOM    970  CA  ALA A  70       8.048  -0.307   9.825  1.00 58.31           C  
ATOM    971  HA  ALA A  70       7.747   0.498   9.155  1.00 58.31           H  
ATOM    972  C   ALA A  70       9.095  -1.165   9.099  1.00 58.31           C  
ATOM    973  CB  ALA A  70       8.623   0.321  11.102  1.00 58.31           C  
ATOM    974  HB1 ALA A  70       7.863   0.916  11.608  1.00 58.31           H  
ATOM    975  HB2 ALA A  70       9.454   0.976  10.842  1.00 58.31           H  
ATOM    976  HB3 ALA A  70       8.979  -0.459  11.775  1.00 58.31           H  
ATOM    977  O   ALA A  70       9.533  -2.194   9.615  1.00 58.31           O  
ATOM    978  N   GLY A  71       9.522  -0.724   7.914  1.00 53.54           N  
ATOM    979  H   GLY A  71       9.040   0.060   7.496  1.00 53.54           H  
ATOM    980  CA  GLY A  71      10.492  -1.449   7.097  1.00 53.54           C  
ATOM    981  HA2 GLY A  71      11.329  -1.765   7.719  1.00 53.54           H  
ATOM    982  HA3 GLY A  71      10.859  -0.778   6.321  1.00 53.54           H  
ATOM    983  C   GLY A  71       9.905  -2.683   6.409  1.00 53.54           C  
ATOM    984  O   GLY A  71      10.601  -3.694   6.301  1.00 53.54           O  
ATOM    985  N   ALA A  72       8.648  -2.600   5.955  1.00 56.31           N  
ATOM    986  H   ALA A  72       8.140  -1.743   6.125  1.00 56.31           H  
ATOM    987  CA  ALA A  72       7.980  -3.640   5.168  1.00 56.31           C  
ATOM    988  HA  ALA A  72       7.751  -4.472   5.835  1.00 56.31           H  
ATOM    989  C   ALA A  72       8.872  -4.172   4.023  1.00 56.31           C  
ATOM    990  CB  ALA A  72       6.660  -3.068   4.631  1.00 56.31           C  
ATOM    991  HB1 ALA A  72       6.122  -3.836   4.075  1.00 56.31           H  
ATOM    992  HB2 ALA A  72       6.861  -2.227   3.968  1.00 56.31           H  
ATOM    993  HB3 ALA A  72       6.039  -2.730   5.461  1.00 56.31           H  
ATOM    994  O   ALA A  72       9.653  -3.419   3.428  1.00 56.31           O  
ATOM    995  N   GLU A  73       8.771  -5.474   3.711  1.00 57.03           N  
ATOM    996  H   GLU A  73       8.115  -6.056   4.212  1.00 57.03           H  
ATOM    997  CA  GLU A  73       9.657  -6.105   2.724  1.00 57.03           C  
ATOM    998  HA  GLU A  73      10.673  -6.023   3.112  1.00 57.03           H  
ATOM    999  C   GLU A  73       9.629  -5.373   1.376  1.00 57.03           C  
ATOM   1000  CB  GLU A  73       9.371  -7.599   2.503  1.00 57.03           C  
ATOM   1001  HB2 GLU A  73       8.303  -7.761   2.360  1.00 57.03           H  
ATOM   1002  HB3 GLU A  73       9.885  -7.881   1.584  1.00 57.03           H  
ATOM   1003  O   GLU A  73       8.581  -5.148   0.769  1.00 57.03           O  
ATOM   1004  CG  GLU A  73       9.898  -8.501   3.633  1.00 57.03           C  
ATOM   1005  HG2 GLU A  73       9.170  -8.519   4.444  1.00 57.03           H  
ATOM   1006  HG3 GLU A  73      10.819  -8.065   4.022  1.00 57.03           H  
ATOM   1007  CD  GLU A  73      10.204  -9.936   3.157  1.00 57.03           C  
ATOM   1008  OE1 GLU A  73      11.103 -10.561   3.768  1.00 57.03           O  
ATOM   1009  OE2 GLU A  73       9.614 -10.371   2.143  1.00 57.03           O  
ATOM   1010  N   LYS A  74      10.822  -4.993   0.908  1.00 62.18           N  
ATOM   1011  H   LYS A  74      11.628  -5.233   1.467  1.00 62.18           H  
ATOM   1012  CA  LYS A  74      11.009  -4.109  -0.244  1.00 62.18           C  
ATOM   1013  HA  LYS A  74      10.301  -3.286  -0.153  1.00 62.18           H  
ATOM   1014  C   LYS A  74      10.679  -4.830  -1.547  1.00 62.18           C  
ATOM   1015  CB  LYS A  74      12.429  -3.524  -0.228  1.00 62.18           C  
ATOM   1016  HB2 LYS A  74      12.600  -2.983  -1.158  1.00 62.18           H  
ATOM   1017  HB3 LYS A  74      13.156  -4.332  -0.155  1.00 62.18           H  
ATOM   1018  O   LYS A  74      11.553  -5.436  -2.172  1.00 62.18           O  
ATOM   1019  CG  LYS A  74      12.602  -2.551   0.949  1.00 62.18           C  
ATOM   1020  HG2 LYS A  74      12.358  -3.047   1.888  1.00 62.18           H  
ATOM   1021  HG3 LYS A  74      11.919  -1.713   0.810  1.00 62.18           H  
ATOM   1022  CD  LYS A  74      14.037  -2.026   1.031  1.00 62.18           C  
ATOM   1023  HD2 LYS A  74      14.713  -2.841   1.292  1.00 62.18           H  
ATOM   1024  HD3 LYS A  74      14.323  -1.635   0.055  1.00 62.18           H  
ATOM   1025  CE  LYS A  74      14.110  -0.930   2.102  1.00 62.18           C  
ATOM   1026  HE2 LYS A  74      14.426  -1.376   3.045  1.00 62.18           H  
ATOM   1027  HE3 LYS A  74      13.105  -0.536   2.257  1.00 62.18           H  
ATOM   1028  NZ  LYS A  74      15.007   0.187   1.711  1.00 62.18           N  
ATOM   1029  HZ1 LYS A  74      15.114   0.842   2.472  1.00 62.18           H  
ATOM   1030  HZ2 LYS A  74      14.562   0.705   0.966  1.00 62.18           H  
ATOM   1031  HZ3 LYS A  74      15.913  -0.139   1.405  1.00 62.18           H  
ATOM   1032  N   TYR A  75       9.426  -4.728  -1.980  1.00 63.40           N  
ATOM   1033  H   TYR A  75       8.745  -4.327  -1.351  1.00 63.40           H  
ATOM   1034  CA  TYR A  75       8.966  -5.325  -3.228  1.00 63.40           C  
ATOM   1035  HA  TYR A  75       9.402  -6.321  -3.294  1.00 63.40           H  
ATOM   1036  C   TYR A  75       9.464  -4.529  -4.447  1.00 63.40           C  
ATOM   1037  CB  TYR A  75       7.446  -5.518  -3.197  1.00 63.40           C  
ATOM   1038  HB2 TYR A  75       6.951  -4.548  -3.161  1.00 63.40           H  
ATOM   1039  HB3 TYR A  75       7.172  -6.067  -2.296  1.00 63.40           H  
ATOM   1040  O   TYR A  75       8.786  -3.652  -4.970  1.00 63.40           O  
ATOM   1041  CG  TYR A  75       6.974  -6.302  -4.403  1.00 63.40           C  
ATOM   1042  CD1 TYR A  75       6.349  -5.640  -5.474  1.00 63.40           C  
ATOM   1043  HD1 TYR A  75       6.163  -4.578  -5.412  1.00 63.40           H  
ATOM   1044  CD2 TYR A  75       7.242  -7.683  -4.485  1.00 63.40           C  
ATOM   1045  HD2 TYR A  75       7.698  -8.190  -3.648  1.00 63.40           H  
ATOM   1046  CE1 TYR A  75       6.002  -6.353  -6.632  1.00 63.40           C  
ATOM   1047  HE1 TYR A  75       5.533  -5.830  -7.452  1.00 63.40           H  
ATOM   1048  CE2 TYR A  75       6.908  -8.400  -5.649  1.00 63.40           C  
ATOM   1049  HE2 TYR A  75       7.115  -9.458  -5.704  1.00 63.40           H  
ATOM   1050  OH  TYR A  75       6.004  -8.397  -7.874  1.00 63.40           O  
ATOM   1051  HH  TYR A  75       6.263  -9.318  -7.795  1.00 63.40           H  
ATOM   1052  CZ  TYR A  75       6.294  -7.729  -6.727  1.00 63.40           C  
ATOM   1053  N   LEU A  76      10.685  -4.837  -4.892  1.00 62.62           N  
ATOM   1054  H   LEU A  76      11.227  -5.469  -4.320  1.00 62.62           H  
ATOM   1055  CA  LEU A  76      11.357  -4.152  -6.004  1.00 62.62           C  
ATOM   1056  HA  LEU A  76      11.090  -3.096  -5.964  1.00 62.62           H  
ATOM   1057  C   LEU A  76      10.948  -4.627  -7.402  1.00 62.62           C  
ATOM   1058  CB  LEU A  76      12.882  -4.321  -5.834  1.00 62.62           C  
ATOM   1059  HB2 LEU A  76      13.095  -5.334  -5.492  1.00 62.62           H  
ATOM   1060  HB3 LEU A  76      13.375  -4.192  -6.798  1.00 62.62           H  
ATOM   1061  O   LEU A  76      11.297  -3.980  -8.386  1.00 62.62           O  
ATOM   1062  CG  LEU A  76      13.491  -3.303  -4.865  1.00 62.62           C  
ATOM   1063  HG  LEU A  76      12.907  -3.283  -3.945  1.00 62.62           H  
ATOM   1064  CD1 LEU A  76      14.929  -3.708  -4.531  1.00 62.62           C  
ATOM   1065 HD11 LEU A  76      15.392  -2.949  -3.901  1.00 62.62           H  
ATOM   1066 HD12 LEU A  76      14.923  -4.661  -4.001  1.00 62.62           H  
ATOM   1067 HD13 LEU A  76      15.506  -3.810  -5.450  1.00 62.62           H  
ATOM   1068  CD2 LEU A  76      13.503  -1.905  -5.490  1.00 62.62           C  
ATOM   1069 HD21 LEU A  76      13.365  -1.154  -4.712  1.00 62.62           H  
ATOM   1070 HD22 LEU A  76      14.435  -1.727  -6.026  1.00 62.62           H  
ATOM   1071 HD23 LEU A  76      12.692  -1.775  -6.206  1.00 62.62           H  
ATOM   1072  N   GLY A  77      10.293  -5.785  -7.520  1.00 59.24           N  
ATOM   1073  H   GLY A  77       9.990  -6.240  -6.671  1.00 59.24           H  
ATOM   1074  CA  GLY A  77      10.087  -6.477  -8.799  1.00 59.24           C  
ATOM   1075  HA2 GLY A  77       9.715  -5.770  -9.540  1.00 59.24           H  
ATOM   1076  HA3 GLY A  77       9.351  -7.271  -8.671  1.00 59.24           H  
ATOM   1077  C   GLY A  77      11.380  -7.086  -9.346  1.00 59.24           C  
ATOM   1078  O   GLY A  77      11.495  -8.305  -9.432  1.00 59.24           O  
ATOM   1079  N   ASN A  78      12.376  -6.248  -9.643  1.00 77.01           N  
ATOM   1080  H   ASN A  78      12.216  -5.264  -9.482  1.00 77.01           H  
ATOM   1081  CA  ASN A  78      13.687  -6.659 -10.129  1.00 77.01           C  
ATOM   1082  HA  ASN A  78      13.620  -7.689 -10.479  1.00 77.01           H  
ATOM   1083  C   ASN A  78      14.770  -6.574  -9.043  1.00 77.01           C  
ATOM   1084  CB  ASN A  78      14.068  -5.786 -11.324  1.00 77.01           C  
ATOM   1085  HB2 ASN A  78      14.259  -4.770 -10.981  1.00 77.01           H  
ATOM   1086  HB3 ASN A  78      13.251  -5.774 -12.046  1.00 77.01           H  
ATOM   1087  O   ASN A  78      15.031  -5.513  -8.482  1.00 77.01           O  
ATOM   1088  CG  ASN A  78      15.311  -6.296 -12.010  1.00 77.01           C  
ATOM   1089  ND2 ASN A  78      15.213  -7.339 -12.792  1.00 77.01           N  
ATOM   1090 HD21 ASN A  78      15.987  -7.585 -13.392  1.00 77.01           H  
ATOM   1091 HD22 ASN A  78      14.295  -7.710 -12.993  1.00 77.01           H  
ATOM   1092  OD1 ASN A  78      16.409  -5.786 -11.828  1.00 77.01           O  
ATOM   1093  N   THR A  79      15.476  -7.680  -8.823  1.00 79.90           N  
ATOM   1094  H   THR A  79      15.141  -8.542  -9.228  1.00 79.90           H  
ATOM   1095  CA  THR A  79      16.669  -7.760  -7.954  1.00 79.90           C  
ATOM   1096  HA  THR A  79      16.991  -6.751  -7.698  1.00 79.90           H  
ATOM   1097  C   THR A  79      17.860  -8.405  -8.676  1.00 79.90           C  
ATOM   1098  CB  THR A  79      16.341  -8.487  -6.640  1.00 79.90           C  
ATOM   1099  HB  THR A  79      17.247  -8.600  -6.046  1.00 79.90           H  
ATOM   1100  O   THR A  79      18.784  -8.929  -8.052  1.00 79.90           O  
ATOM   1101  CG2 THR A  79      15.312  -7.729  -5.800  1.00 79.90           C  
ATOM   1102 HG21 THR A  79      15.657  -6.708  -5.636  1.00 79.90           H  
ATOM   1103 HG22 THR A  79      15.190  -8.218  -4.834  1.00 79.90           H  
ATOM   1104 HG23 THR A  79      14.349  -7.696  -6.311  1.00 79.90           H  
ATOM   1105  OG1 THR A  79      15.794  -9.758  -6.913  1.00 79.90           O  
ATOM   1106  HG1 THR A  79      15.230  -9.985  -6.170  1.00 79.90           H  
ATOM   1107  N   ALA A  80      17.835  -8.404 -10.013  1.00 82.27           N  
ATOM   1108  H   ALA A  80      17.097  -7.893 -10.476  1.00 82.27           H  
ATOM   1109  CA  ALA A  80      18.823  -9.086 -10.840  1.00 82.27           C  
ATOM   1110  HA  ALA A  80      18.933 -10.101 -10.456  1.00 82.27           H  
ATOM   1111  C   ALA A  80      20.205  -8.411 -10.789  1.00 82.27           C  
ATOM   1112  CB  ALA A  80      18.287  -9.175 -12.273  1.00 82.27           C  
ATOM   1113  HB1 ALA A  80      18.170  -8.170 -12.680  1.00 82.27           H  
ATOM   1114  HB2 ALA A  80      17.321  -9.680 -12.281  1.00 82.27           H  
ATOM   1115  HB3 ALA A  80      18.988  -9.729 -12.897  1.00 82.27           H  
ATOM   1116  O   ALA A  80      20.306  -7.185 -10.773  1.00 82.27           O  
ATOM   1117  N   ASP A  81      21.265  -9.228 -10.839  1.00 86.87           N  
ATOM   1118  H   ASP A  81      21.106 -10.225 -10.842  1.00 86.87           H  
ATOM   1119  CA  ASP A  81      22.640  -8.756 -11.028  1.00 86.87           C  
ATOM   1120  HA  ASP A  81      22.717  -7.746 -10.626  1.00 86.87           H  
ATOM   1121  C   ASP A  81      22.996  -8.700 -12.521  1.00 86.87           C  
ATOM   1122  CB  ASP A  81      23.637  -9.620 -10.235  1.00 86.87           C  
ATOM   1123  HB2 ASP A  81      23.396  -9.556  -9.174  1.00 86.87           H  
ATOM   1124  HB3 ASP A  81      23.533 -10.659 -10.546  1.00 86.87           H  
ATOM   1125  O   ASP A  81      23.057  -9.723 -13.214  1.00 86.87           O  
ATOM   1126  CG  ASP A  81      25.097  -9.180 -10.438  1.00 86.87           C  
ATOM   1127  OD1 ASP A  81      25.354  -8.045 -10.899  1.00 86.87           O  
ATOM   1128  OD2 ASP A  81      26.009 -10.000 -10.197  1.00 86.87           O  
ATOM   1129  N   TYR A  82      23.279  -7.494 -13.013  1.00 88.23           N  
ATOM   1130  H   TYR A  82      23.201  -6.710 -12.381  1.00 88.23           H  
ATOM   1131  CA  TYR A  82      23.655  -7.256 -14.409  1.00 88.23           C  
ATOM   1132  HA  TYR A  82      23.146  -8.011 -15.009  1.00 88.23           H  
ATOM   1133  C   TYR A  82      25.161  -7.436 -14.684  1.00 88.23           C  
ATOM   1134  CB  TYR A  82      23.103  -5.899 -14.873  1.00 88.23           C  
ATOM   1135  HB2 TYR A  82      23.515  -5.095 -14.263  1.00 88.23           H  
ATOM   1136  HB3 TYR A  82      23.396  -5.726 -15.909  1.00 88.23           H  
ATOM   1137  O   TYR A  82      25.582  -7.376 -15.841  1.00 88.23           O  
ATOM   1138  CG  TYR A  82      21.601  -5.814 -14.769  1.00 88.23           C  
ATOM   1139  CD1 TYR A  82      20.797  -6.357 -15.786  1.00 88.23           C  
ATOM   1140  HD1 TYR A  82      21.246  -6.776 -16.675  1.00 88.23           H  
ATOM   1141  CD2 TYR A  82      21.018  -5.280 -13.603  1.00 88.23           C  
ATOM   1142  HD2 TYR A  82      21.639  -4.890 -12.811  1.00 88.23           H  
ATOM   1143  CE1 TYR A  82      19.405  -6.402 -15.612  1.00 88.23           C  
ATOM   1144  HE1 TYR A  82      18.759  -6.858 -16.347  1.00 88.23           H  
ATOM   1145  CE2 TYR A  82      19.625  -5.327 -13.428  1.00 88.23           C  
ATOM   1146  HE2 TYR A  82      19.177  -4.972 -12.511  1.00 88.23           H  
ATOM   1147  OH  TYR A  82      17.499  -6.054 -14.251  1.00 88.23           O  
ATOM   1148  HH  TYR A  82      17.218  -5.785 -13.373  1.00 88.23           H  
ATOM   1149  CZ  TYR A  82      18.826  -5.905 -14.431  1.00 88.23           C  
ATOM   1150  N   SER A  83      25.987  -7.715 -13.666  1.00 85.36           N  
ATOM   1151  H   SER A  83      25.599  -7.785 -12.737  1.00 85.36           H  
ATOM   1152  CA  SER A  83      27.453  -7.822 -13.798  1.00 85.36           C  
ATOM   1153  HA  SER A  83      27.817  -6.885 -14.218  1.00 85.36           H  
ATOM   1154  C   SER A  83      27.930  -8.951 -14.728  1.00 85.36           C  
ATOM   1155  CB  SER A  83      28.091  -7.986 -12.411  1.00 85.36           C  
ATOM   1156  HB2 SER A  83      29.154  -7.763 -12.500  1.00 85.36           H  
ATOM   1157  HB3 SER A  83      27.654  -7.276 -11.709  1.00 85.36           H  
ATOM   1158  O   SER A  83      29.032  -8.894 -15.279  1.00 85.36           O  
ATOM   1159  OG  SER A  83      27.965  -9.310 -11.920  1.00 85.36           O  
ATOM   1160  HG  SER A  83      27.218  -9.360 -11.319  1.00 85.36           H  
ATOM   1161  N   GLY A  84      27.099  -9.977 -14.947  1.00 83.94           N  
ATOM   1162  H   GLY A  84      26.236  -9.977 -14.423  1.00 83.94           H  
ATOM   1163  CA  GLY A  84      27.408 -11.116 -15.818  1.00 83.94           C  
ATOM   1164  HA2 GLY A  84      28.425 -11.450 -15.614  1.00 83.94           H  
ATOM   1165  HA3 GLY A  84      26.724 -11.928 -15.572  1.00 83.94           H  
ATOM   1166  C   GLY A  84      27.289 -10.844 -17.326  1.00 83.94           C  
ATOM   1167  O   GLY A  84      27.736 -11.668 -18.133  1.00 83.94           O  
ATOM   1168  N   TYR A  85      26.692  -9.722 -17.740  1.00 84.51           N  
ATOM   1169  H   TYR A  85      26.406  -9.039 -17.054  1.00 84.51           H  
ATOM   1170  CA  TYR A  85      26.406  -9.446 -19.150  1.00 84.51           C  
ATOM   1171  HA  TYR A  85      26.178 -10.393 -19.638  1.00 84.51           H  
ATOM   1172  C   TYR A  85      27.611  -8.828 -19.876  1.00 84.51           C  
ATOM   1173  CB  TYR A  85      25.148  -8.585 -19.287  1.00 84.51           C  
ATOM   1174  HB2 TYR A  85      25.086  -8.243 -20.319  1.00 84.51           H  
ATOM   1175  HB3 TYR A  85      25.248  -7.708 -18.648  1.00 84.51           H  
ATOM   1176  O   TYR A  85      28.001  -7.689 -19.652  1.00 84.51           O  
ATOM   1177  CG  TYR A  85      23.855  -9.307 -18.960  1.00 84.51           C  
ATOM   1178  CD1 TYR A  85      23.098  -9.899 -19.989  1.00 84.51           C  
ATOM   1179  HD1 TYR A  85      23.427  -9.823 -21.015  1.00 84.51           H  
ATOM   1180  CD2 TYR A  85      23.398  -9.377 -17.631  1.00 84.51           C  
ATOM   1181  HD2 TYR A  85      23.974  -8.919 -16.840  1.00 84.51           H  
ATOM   1182  CE1 TYR A  85      21.893 -10.561 -19.685  1.00 84.51           C  
ATOM   1183  HE1 TYR A  85      21.282 -10.992 -20.464  1.00 84.51           H  
ATOM   1184  CE2 TYR A  85      22.188 -10.025 -17.321  1.00 84.51           C  
ATOM   1185  HE2 TYR A  85      21.840 -10.058 -16.299  1.00 84.51           H  
ATOM   1186  OH  TYR A  85      20.266 -11.256 -18.079  1.00 84.51           O  
ATOM   1187  HH  TYR A  85      19.978 -11.118 -17.173  1.00 84.51           H  
ATOM   1188  CZ  TYR A  85      21.434 -10.622 -18.352  1.00 84.51           C  
ATOM   1189  N   THR A  86      28.178  -9.585 -20.819  1.00 84.20           N  
ATOM   1190  H   THR A  86      27.821 -10.524 -20.930  1.00 84.20           H  
ATOM   1191  CA  THR A  86      29.384  -9.204 -21.589  1.00 84.20           C  
ATOM   1192  HA  THR A  86      29.853  -8.346 -21.106  1.00 84.20           H  
ATOM   1193  C   THR A  86      29.106  -8.762 -23.030  1.00 84.20           C  
ATOM   1194  CB  THR A  86      30.410 -10.348 -21.593  1.00 84.20           C  
ATOM   1195  HB  THR A  86      31.222 -10.114 -22.281  1.00 84.20           H  
ATOM   1196  O   THR A  86      30.041  -8.502 -23.786  1.00 84.20           O  
ATOM   1197  CG2 THR A  86      31.011 -10.590 -20.211  1.00 84.20           C  
ATOM   1198 HG21 THR A  86      30.237 -10.868 -19.496  1.00 84.20           H  
ATOM   1199 HG22 THR A  86      31.492  -9.676 -19.861  1.00 84.20           H  
ATOM   1200 HG23 THR A  86      31.757 -11.383 -20.267  1.00 84.20           H  
ATOM   1201  OG1 THR A  86      29.808 -11.565 -21.979  1.00 84.20           O  
ATOM   1202  HG1 THR A  86      29.444 -11.940 -21.173  1.00 84.20           H  
ATOM   1203  N   GLY A  87      27.836  -8.719 -23.441  1.00 91.14           N  
ATOM   1204  H   GLY A  87      27.115  -8.846 -22.745  1.00 91.14           H  
ATOM   1205  CA  GLY A  87      27.423  -8.308 -24.780  1.00 91.14           C  
ATOM   1206  HA2 GLY A  87      27.016  -9.165 -25.316  1.00 91.14           H  
ATOM   1207  HA3 GLY A  87      28.276  -7.924 -25.340  1.00 91.14           H  
ATOM   1208  C   GLY A  87      26.352  -7.229 -24.713  1.00 91.14           C  
ATOM   1209  O   GLY A  87      25.314  -7.443 -24.087  1.00 91.14           O  
ATOM   1210  N   LYS A  88      26.589  -6.107 -25.403  1.00 93.27           N  
ATOM   1211  H   LYS A  88      27.504  -6.013 -25.821  1.00 93.27           H  
ATOM   1212  CA  LYS A  88      25.779  -4.884 -25.301  1.00 93.27           C  
ATOM   1213  HA  LYS A  88      25.895  -4.504 -24.286  1.00 93.27           H  
ATOM   1214  C   LYS A  88      24.273  -5.116 -25.488  1.00 93.27           C  
ATOM   1215  CB  LYS A  88      26.338  -3.816 -26.266  1.00 93.27           C  
ATOM   1216  HB2 LYS A  88      27.428  -3.844 -26.265  1.00 93.27           H  
ATOM   1217  HB3 LYS A  88      26.023  -2.831 -25.922  1.00 93.27           H  
ATOM   1218  O   LYS A  88      23.480  -4.651 -24.682  1.00 93.27           O  
ATOM   1219  CG  LYS A  88      25.842  -3.977 -27.700  1.00 93.27           C  
ATOM   1220  HG2 LYS A  88      24.768  -3.795 -27.697  1.00 93.27           H  
ATOM   1221  HG3 LYS A  88      26.052  -4.985 -28.059  1.00 93.27           H  
ATOM   1222  CD  LYS A  88      26.444  -2.967 -28.659  1.00 93.27           C  
ATOM   1223  HD2 LYS A  88      26.297  -1.960 -28.268  1.00 93.27           H  
ATOM   1224  HD3 LYS A  88      27.507  -3.165 -28.799  1.00 93.27           H  
ATOM   1225  CE  LYS A  88      25.680  -3.149 -29.967  1.00 93.27           C  
ATOM   1226  HE2 LYS A  88      24.613  -3.090 -29.754  1.00 93.27           H  
ATOM   1227  HE3 LYS A  88      25.866  -4.151 -30.355  1.00 93.27           H  
ATOM   1228  NZ  LYS A  88      26.062  -2.110 -30.936  1.00 93.27           N  
ATOM   1229  HZ1 LYS A  88      27.054  -2.178 -31.116  1.00 93.27           H  
ATOM   1230  HZ2 LYS A  88      25.521  -2.232 -31.780  1.00 93.27           H  
ATOM   1231  HZ3 LYS A  88      25.856  -1.207 -30.533  1.00 93.27           H  
ATOM   1232  N   ASP A  89      23.887  -5.887 -26.511  1.00 92.97           N  
ATOM   1233  H   ASP A  89      24.593  -6.169 -27.176  1.00 92.97           H  
ATOM   1234  CA  ASP A  89      22.478  -6.079 -26.878  1.00 92.97           C  
ATOM   1235  HA  ASP A  89      21.989  -5.108 -26.951  1.00 92.97           H  
ATOM   1236  C   ASP A  89      21.743  -6.904 -25.807  1.00 92.97           C  
ATOM   1237  CB  ASP A  89      22.362  -6.790 -28.245  1.00 92.97           C  
ATOM   1238  HB2 ASP A  89      21.306  -6.858 -28.506  1.00 92.97           H  
ATOM   1239  HB3 ASP A  89      22.733  -7.808 -28.128  1.00 92.97           H  
ATOM   1240  O   ASP A  89      20.558  -6.702 -25.563  1.00 92.97           O  
ATOM   1241  CG  ASP A  89      23.103  -6.142 -29.429  1.00 92.97           C  
ATOM   1242  OD1 ASP A  89      23.323  -4.911 -29.438  1.00 92.97           O  
ATOM   1243  OD2 ASP A  89      23.517  -6.911 -30.329  1.00 92.97           O  
ATOM   1244  N   ALA A  90      22.460  -7.822 -25.145  1.00 93.47           N  
ATOM   1245  H   ALA A  90      23.458  -7.840 -25.301  1.00 93.47           H  
ATOM   1246  CA  ALA A  90      21.926  -8.634 -24.058  1.00 93.47           C  
ATOM   1247  HA  ALA A  90      20.910  -8.936 -24.312  1.00 93.47           H  
ATOM   1248  C   ALA A  90      21.839  -7.839 -22.746  1.00 93.47           C  
ATOM   1249  CB  ALA A  90      22.782  -9.899 -23.919  1.00 93.47           C  
ATOM   1250  HB1 ALA A  90      22.349 -10.540 -23.150  1.00 93.47           H  
ATOM   1251  HB2 ALA A  90      22.796 -10.441 -24.864  1.00 93.47           H  
ATOM   1252  HB3 ALA A  90      23.800  -9.634 -23.631  1.00 93.47           H  
ATOM   1253  O   ALA A  90      20.842  -7.964 -22.045  1.00 93.47           O  
ATOM   1254  N   LEU A  91      22.839  -6.998 -22.444  1.00 95.10           N  
ATOM   1255  H   LEU A  91      23.631  -6.938 -23.068  1.00 95.10           H  
ATOM   1256  CA  LEU A  91      22.795  -6.091 -21.292  1.00 95.10           C  
ATOM   1257  HA  LEU A  91      22.597  -6.682 -20.398  1.00 95.10           H  
ATOM   1258  C   LEU A  91      21.652  -5.077 -21.430  1.00 95.10           C  
ATOM   1259  CB  LEU A  91      24.157  -5.383 -21.131  1.00 95.10           C  
ATOM   1260  HB2 LEU A  91      24.396  -4.872 -22.063  1.00 95.10           H  
ATOM   1261  HB3 LEU A  91      24.932  -6.131 -20.959  1.00 95.10           H  
ATOM   1262  O   LEU A  91      20.875  -4.910 -20.499  1.00 95.10           O  
ATOM   1263  CG  LEU A  91      24.210  -4.342 -19.992  1.00 95.10           C  
ATOM   1264  HG  LEU A  91      23.524  -3.526 -20.221  1.00 95.10           H  
ATOM   1265  CD1 LEU A  91      23.862  -4.899 -18.611  1.00 95.10           C  
ATOM   1266 HD11 LEU A  91      24.600  -5.636 -18.295  1.00 95.10           H  
ATOM   1267 HD12 LEU A  91      23.857  -4.085 -17.886  1.00 95.10           H  
ATOM   1268 HD13 LEU A  91      22.869  -5.349 -18.612  1.00 95.10           H  
ATOM   1269  CD2 LEU A  91      25.622  -3.768 -19.909  1.00 95.10           C  
ATOM   1270 HD21 LEU A  91      25.664  -3.016 -19.121  1.00 95.10           H  
ATOM   1271 HD22 LEU A  91      25.891  -3.299 -20.855  1.00 95.10           H  
ATOM   1272 HD23 LEU A  91      26.337  -4.556 -19.673  1.00 95.10           H  
ATOM   1273  N   HIS A  92      21.512  -4.435 -22.595  1.00 95.03           N  
ATOM   1274  H   HIS A  92      22.194  -4.597 -23.322  1.00 95.03           H  
ATOM   1275  CA  HIS A  92      20.437  -3.469 -22.846  1.00 95.03           C  
ATOM   1276  HA  HIS A  92      20.467  -2.708 -22.066  1.00 95.03           H  
ATOM   1277  C   HIS A  92      19.060  -4.139 -22.757  1.00 95.03           C  
ATOM   1278  CB  HIS A  92      20.673  -2.786 -24.205  1.00 95.03           C  
ATOM   1279  HB2 HIS A  92      20.472  -3.503 -25.002  1.00 95.03           H  
ATOM   1280  HB3 HIS A  92      21.725  -2.512 -24.279  1.00 95.03           H  
ATOM   1281  O   HIS A  92      18.185  -3.617 -22.076  1.00 95.03           O  
ATOM   1282  CG  HIS A  92      19.873  -1.532 -24.484  1.00 95.03           C  
ATOM   1283  CD2 HIS A  92      18.814  -1.039 -23.773  1.00 95.03           C  
ATOM   1284  HD2 HIS A  92      18.374  -1.440 -22.872  1.00 95.03           H  
ATOM   1285  ND1 HIS A  92      20.082  -0.706 -25.591  1.00 95.03           N  
ATOM   1286  CE1 HIS A  92      19.132   0.244 -25.534  1.00 95.03           C  
ATOM   1287  HE1 HIS A  92      18.992   1.025 -26.268  1.00 95.03           H  
ATOM   1288  NE2 HIS A  92      18.357   0.061 -24.455  1.00 95.03           N  
ATOM   1289  HE2 HIS A  92      17.505   0.562 -24.247  1.00 95.03           H  
ATOM   1290  N   ALA A  93      18.874  -5.320 -23.358  1.00 94.30           N  
ATOM   1291  H   ALA A  93      19.618  -5.719 -23.913  1.00 94.30           H  
ATOM   1292  CA  ALA A  93      17.622  -6.068 -23.229  1.00 94.30           C  
ATOM   1293  HA  ALA A  93      16.800  -5.442 -23.576  1.00 94.30           H  
ATOM   1294  C   ALA A  93      17.285  -6.423 -21.772  1.00 94.30           C  
ATOM   1295  CB  ALA A  93      17.688  -7.310 -24.125  1.00 94.30           C  
ATOM   1296  HB1 ALA A  93      18.507  -7.954 -23.807  1.00 94.30           H  
ATOM   1297  HB2 ALA A  93      17.840  -7.009 -25.161  1.00 94.30           H  
ATOM   1298  HB3 ALA A  93      16.750  -7.860 -24.044  1.00 94.30           H  
ATOM   1299  O   ALA A  93      16.158  -6.183 -21.350  1.00 94.30           O  
ATOM   1300  N   ALA A  94      18.256  -6.921 -21.001  1.00 93.26           N  
ATOM   1301  H   ALA A  94      19.167  -7.097 -21.400  1.00 93.26           H  
ATOM   1302  CA  ALA A  94      18.046  -7.280 -19.601  1.00 93.26           C  
ATOM   1303  HA  ALA A  94      17.181  -7.940 -19.535  1.00 93.26           H  
ATOM   1304  C   ALA A  94      17.748  -6.056 -18.718  1.00 93.26           C  
ATOM   1305  CB  ALA A  94      19.280  -8.050 -19.118  1.00 93.26           C  
ATOM   1306  HB1 ALA A  94      19.117  -8.393 -18.096  1.00 93.26           H  
ATOM   1307  HB2 ALA A  94      19.437  -8.919 -19.756  1.00 93.26           H  
ATOM   1308  HB3 ALA A  94      20.162  -7.411 -19.150  1.00 93.26           H  
ATOM   1309  O   ALA A  94      16.848  -6.111 -17.889  1.00 93.26           O  
ATOM   1310  N   VAL A  95      18.463  -4.941 -18.905  1.00 95.12           N  
ATOM   1311  H   VAL A  95      19.216  -4.957 -19.579  1.00 95.12           H  
ATOM   1312  CA  VAL A  95      18.213  -3.694 -18.159  1.00 95.12           C  
ATOM   1313  HA  VAL A  95      18.162  -3.927 -17.096  1.00 95.12           H  
ATOM   1314  C   VAL A  95      16.857  -3.085 -18.526  1.00 95.12           C  
ATOM   1315  CB  VAL A  95      19.363  -2.691 -18.374  1.00 95.12           C  
ATOM   1316  HB  VAL A  95      19.575  -2.606 -19.440  1.00 95.12           H  
ATOM   1317  O   VAL A  95      16.169  -2.573 -17.651  1.00 95.12           O  
ATOM   1318  CG1 VAL A  95      19.047  -1.292 -17.838  1.00 95.12           C  
ATOM   1319 HG11 VAL A  95      18.684  -1.370 -16.813  1.00 95.12           H  
ATOM   1320 HG12 VAL A  95      18.275  -0.818 -18.443  1.00 95.12           H  
ATOM   1321 HG13 VAL A  95      19.940  -0.667 -17.860  1.00 95.12           H  
ATOM   1322  CG2 VAL A  95      20.629  -3.173 -17.653  1.00 95.12           C  
ATOM   1323 HG21 VAL A  95      21.463  -2.507 -17.874  1.00 95.12           H  
ATOM   1324 HG22 VAL A  95      20.887  -4.181 -17.980  1.00 95.12           H  
ATOM   1325 HG23 VAL A  95      20.458  -3.194 -16.577  1.00 95.12           H  
ATOM   1326  N   TYR A  96      16.441  -3.170 -19.794  1.00 95.48           N  
ATOM   1327  H   TYR A  96      17.048  -3.596 -20.480  1.00 95.48           H  
ATOM   1328  CA  TYR A  96      15.103  -2.749 -20.213  1.00 95.48           C  
ATOM   1329  HA  TYR A  96      14.938  -1.723 -19.883  1.00 95.48           H  
ATOM   1330  C   TYR A  96      14.010  -3.598 -19.550  1.00 95.48           C  
ATOM   1331  CB  TYR A  96      15.014  -2.775 -21.745  1.00 95.48           C  
ATOM   1332  HB2 TYR A  96      15.768  -2.100 -22.150  1.00 95.48           H  
ATOM   1333  HB3 TYR A  96      15.246  -3.779 -22.102  1.00 95.48           H  
ATOM   1334  O   TYR A  96      13.087  -3.044 -18.965  1.00 95.48           O  
ATOM   1335  CG  TYR A  96      13.659  -2.361 -22.286  1.00 95.48           C  
ATOM   1336  CD1 TYR A  96      12.724  -3.338 -22.675  1.00 95.48           C  
ATOM   1337  HD1 TYR A  96      12.968  -4.385 -22.575  1.00 95.48           H  
ATOM   1338  CD2 TYR A  96      13.324  -0.998 -22.368  1.00 95.48           C  
ATOM   1339  HD2 TYR A  96      14.040  -0.250 -22.061  1.00 95.48           H  
ATOM   1340  CE1 TYR A  96      11.456  -2.950 -23.148  1.00 95.48           C  
ATOM   1341  HE1 TYR A  96      10.734  -3.703 -23.429  1.00 95.48           H  
ATOM   1342  CE2 TYR A  96      12.056  -0.603 -22.835  1.00 95.48           C  
ATOM   1343  HE2 TYR A  96      11.786   0.441 -22.884  1.00 95.48           H  
ATOM   1344  OH  TYR A  96       9.903  -1.205 -23.694  1.00 95.48           O  
ATOM   1345  HH  TYR A  96       9.255  -1.910 -23.633  1.00 95.48           H  
ATOM   1346  CZ  TYR A  96      11.120  -1.581 -23.224  1.00 95.48           C  
ATOM   1347  N   GLU A  97      14.137  -4.928 -19.581  1.00 91.87           N  
ATOM   1348  H   GLU A  97      14.933  -5.330 -20.054  1.00 91.87           H  
ATOM   1349  CA  GLU A  97      13.207  -5.856 -18.920  1.00 91.87           C  
ATOM   1350  HA  GLU A  97      12.203  -5.686 -19.309  1.00 91.87           H  
ATOM   1351  C   GLU A  97      13.139  -5.605 -17.403  1.00 91.87           C  
ATOM   1352  CB  GLU A  97      13.630  -7.291 -19.290  1.00 91.87           C  
ATOM   1353  HB2 GLU A  97      13.686  -7.337 -20.377  1.00 91.87           H  
ATOM   1354  HB3 GLU A  97      14.627  -7.485 -18.894  1.00 91.87           H  
ATOM   1355  O   GLU A  97      12.054  -5.406 -16.863  1.00 91.87           O  
ATOM   1356  CG  GLU A  97      12.679  -8.406 -18.823  1.00 91.87           C  
ATOM   1357  HG2 GLU A  97      12.772  -8.524 -17.743  1.00 91.87           H  
ATOM   1358  HG3 GLU A  97      11.658  -8.099 -19.048  1.00 91.87           H  
ATOM   1359  CD  GLU A  97      12.966  -9.754 -19.527  1.00 91.87           C  
ATOM   1360  OE1 GLU A  97      12.016 -10.555 -19.693  1.00 91.87           O  
ATOM   1361  OE2 GLU A  97      14.113  -9.970 -19.994  1.00 91.87           O  
ATOM   1362  N   GLY A  98      14.288  -5.472 -16.736  1.00 90.74           N  
ATOM   1363  H   GLY A  98      15.154  -5.651 -17.225  1.00 90.74           H  
ATOM   1364  CA  GLY A  98      14.351  -5.182 -15.305  1.00 90.74           C  
ATOM   1365  HA2 GLY A  98      15.398  -5.204 -15.000  1.00 90.74           H  
ATOM   1366  HA3 GLY A  98      13.808  -5.955 -14.762  1.00 90.74           H  
ATOM   1367  C   GLY A  98      13.791  -3.817 -14.907  1.00 90.74           C  
ATOM   1368  O   GLY A  98      13.177  -3.699 -13.851  1.00 90.74           O  
ATOM   1369  N   ALA A  99      13.947  -2.785 -15.739  1.00 93.93           N  
ATOM   1370  H   ALA A  99      14.502  -2.905 -16.574  1.00 93.93           H  
ATOM   1371  CA  ALA A  99      13.329  -1.482 -15.495  1.00 93.93           C  
ATOM   1372  HA  ALA A  99      13.535  -1.182 -14.467  1.00 93.93           H  
ATOM   1373  C   ALA A  99      11.794  -1.531 -15.655  1.00 93.93           C  
ATOM   1374  CB  ALA A  99      13.983  -0.456 -16.423  1.00 93.93           C  
ATOM   1375  HB1 ALA A  99      13.502   0.514 -16.299  1.00 93.93           H  
ATOM   1376  HB2 ALA A  99      13.887  -0.791 -17.456  1.00 93.93           H  
ATOM   1377  HB3 ALA A  99      15.041  -0.362 -16.175  1.00 93.93           H  
ATOM   1378  O   ALA A  99      11.083  -0.832 -14.936  1.00 93.93           O  
ATOM   1379  N   LEU A 100      11.262  -2.389 -16.536  1.00 90.78           N  
ATOM   1380  H   LEU A 100      11.885  -2.949 -17.100  1.00 90.78           H  
ATOM   1381  CA  LEU A 100       9.818  -2.648 -16.617  1.00 90.78           C  
ATOM   1382  HA  LEU A 100       9.289  -1.695 -16.588  1.00 90.78           H  
ATOM   1383  C   LEU A 100       9.299  -3.457 -15.416  1.00 90.78           C  
ATOM   1384  CB  LEU A 100       9.470  -3.368 -17.932  1.00 90.78           C  
ATOM   1385  HB2 LEU A 100      10.029  -4.303 -17.979  1.00 90.78           H  
ATOM   1386  HB3 LEU A 100       8.411  -3.625 -17.896  1.00 90.78           H  
ATOM   1387  O   LEU A 100       8.195  -3.199 -14.942  1.00 90.78           O  
ATOM   1388  CG  LEU A 100       9.727  -2.576 -19.225  1.00 90.78           C  
ATOM   1389  HG  LEU A 100      10.789  -2.353 -19.332  1.00 90.78           H  
ATOM   1390  CD1 LEU A 100       9.286  -3.432 -20.415  1.00 90.78           C  
ATOM   1391 HD11 LEU A 100       9.416  -2.864 -21.336  1.00 90.78           H  
ATOM   1392 HD12 LEU A 100       8.239  -3.712 -20.305  1.00 90.78           H  
ATOM   1393 HD13 LEU A 100       9.902  -4.330 -20.453  1.00 90.78           H  
ATOM   1394  CD2 LEU A 100       8.966  -1.253 -19.286  1.00 90.78           C  
ATOM   1395 HD21 LEU A 100       9.336  -0.582 -18.511  1.00 90.78           H  
ATOM   1396 HD22 LEU A 100       7.899  -1.425 -19.144  1.00 90.78           H  
ATOM   1397 HD23 LEU A 100       9.144  -0.782 -20.253  1.00 90.78           H  
ATOM   1398  N   GLU A 101      10.085  -4.403 -14.899  1.00 83.25           N  
ATOM   1399  H   GLU A 101      10.936  -4.641 -15.388  1.00 83.25           H  
ATOM   1400  CA  GLU A 101       9.775  -5.120 -13.654  1.00 83.25           C  
ATOM   1401  HA  GLU A 101       8.780  -5.560 -13.726  1.00 83.25           H  
ATOM   1402  C   GLU A 101       9.765  -4.174 -12.441  1.00 83.25           C  
ATOM   1403  CB  GLU A 101      10.792  -6.246 -13.432  1.00 83.25           C  
ATOM   1404  HB2 GLU A 101      10.720  -6.586 -12.399  1.00 83.25           H  
ATOM   1405  HB3 GLU A 101      11.786  -5.831 -13.600  1.00 83.25           H  
ATOM   1406  O   GLU A 101       8.812  -4.214 -11.662  1.00 83.25           O  
ATOM   1407  CG  GLU A 101      10.611  -7.461 -14.353  1.00 83.25           C  
ATOM   1408  HG2 GLU A 101       9.636  -7.903 -14.150  1.00 83.25           H  
ATOM   1409  HG3 GLU A 101      10.620  -7.132 -15.392  1.00 83.25           H  
ATOM   1410  CD  GLU A 101      11.711  -8.521 -14.148  1.00 83.25           C  
ATOM   1411  OE1 GLU A 101      11.533  -9.647 -14.661  1.00 83.25           O  
ATOM   1412  OE2 GLU A 101      12.734  -8.218 -13.484  1.00 83.25           O  
ATOM   1413  N   MET A 102      10.767  -3.287 -12.319  1.00 88.95           N  
ATOM   1414  H   MET A 102      11.534  -3.349 -12.972  1.00 88.95           H  
ATOM   1415  CA  MET A 102      10.810  -2.219 -11.305  1.00 88.95           C  
ATOM   1416  HA  MET A 102      10.825  -2.658 -10.307  1.00 88.95           H  
ATOM   1417  C   MET A 102       9.574  -1.333 -11.382  1.00 88.95           C  
ATOM   1418  CB  MET A 102      12.044  -1.322 -11.475  1.00 88.95           C  
ATOM   1419  HB2 MET A 102      12.169  -1.063 -12.526  1.00 88.95           H  
ATOM   1420  HB3 MET A 102      11.879  -0.399 -10.919  1.00 88.95           H  
ATOM   1421  O   MET A 102       8.867  -1.190 -10.389  1.00 88.95           O  
ATOM   1422  CG  MET A 102      13.328  -1.963 -10.960  1.00 88.95           C  
ATOM   1423  HG2 MET A 102      13.235  -2.145  -9.889  1.00 88.95           H  
ATOM   1424  HG3 MET A 102      13.446  -2.921 -11.468  1.00 88.95           H  
ATOM   1425  SD  MET A 102      14.821  -0.979 -11.273  1.00 88.95           S  
ATOM   1426  CE  MET A 102      14.513   0.452 -10.210  1.00 88.95           C  
ATOM   1427  HE1 MET A 102      14.409   0.119  -9.177  1.00 88.95           H  
ATOM   1428  HE2 MET A 102      15.349   1.147 -10.284  1.00 88.95           H  
ATOM   1429  HE3 MET A 102      13.600   0.963 -10.514  1.00 88.95           H  
ATOM   1430  N   LYS A 103       9.275  -0.809 -12.580  1.00 89.56           N  
ATOM   1431  H   LYS A 103       9.928  -0.954 -13.337  1.00 89.56           H  
ATOM   1432  CA  LYS A 103       8.077  -0.009 -12.839  1.00 89.56           C  
ATOM   1433  HA  LYS A 103       8.151   0.933 -12.296  1.00 89.56           H  
ATOM   1434  C   LYS A 103       6.820  -0.717 -12.351  1.00 89.56           C  
ATOM   1435  CB  LYS A 103       7.960   0.263 -14.343  1.00 89.56           C  
ATOM   1436  HB2 LYS A 103       7.878  -0.679 -14.887  1.00 89.56           H  
ATOM   1437  HB3 LYS A 103       8.847   0.788 -14.697  1.00 89.56           H  
ATOM   1438  O   LYS A 103       6.030  -0.130 -11.631  1.00 89.56           O  
ATOM   1439  CG  LYS A 103       6.722   1.111 -14.625  1.00 89.56           C  
ATOM   1440  HG2 LYS A 103       5.830   0.625 -14.232  1.00 89.56           H  
ATOM   1441  HG3 LYS A 103       6.840   2.079 -14.136  1.00 89.56           H  
ATOM   1442  CD  LYS A 103       6.509   1.307 -16.118  1.00 89.56           C  
ATOM   1443  HD2 LYS A 103       6.329   0.350 -16.606  1.00 89.56           H  
ATOM   1444  HD3 LYS A 103       7.388   1.787 -16.548  1.00 89.56           H  
ATOM   1445  CE  LYS A 103       5.267   2.189 -16.213  1.00 89.56           C  
ATOM   1446  HE2 LYS A 103       4.373   1.566 -16.261  1.00 89.56           H  
ATOM   1447  HE3 LYS A 103       5.175   2.751 -15.284  1.00 89.56           H  
ATOM   1448  NZ  LYS A 103       5.343   3.144 -17.328  1.00 89.56           N  
ATOM   1449  HZ1 LYS A 103       5.345   2.656 -18.212  1.00 89.56           H  
ATOM   1450  HZ2 LYS A 103       6.198   3.670 -17.219  1.00 89.56           H  
ATOM   1451  HZ3 LYS A 103       4.554   3.770 -17.251  1.00 89.56           H  
ATOM   1452  N   SER A 104       6.630  -1.973 -12.750  1.00 80.76           N  
ATOM   1453  H   SER A 104       7.331  -2.392 -13.345  1.00 80.76           H  
ATOM   1454  CA  SER A 104       5.417  -2.727 -12.433  1.00 80.76           C  
ATOM   1455  HA  SER A 104       4.557  -2.135 -12.746  1.00 80.76           H  
ATOM   1456  C   SER A 104       5.276  -2.998 -10.930  1.00 80.76           C  
ATOM   1457  CB  SER A 104       5.444  -4.031 -13.232  1.00 80.76           C  
ATOM   1458  HB2 SER A 104       6.238  -4.676 -12.857  1.00 80.76           H  
ATOM   1459  HB3 SER A 104       5.645  -3.802 -14.278  1.00 80.76           H  
ATOM   1460  O   SER A 104       4.160  -3.068 -10.417  1.00 80.76           O  
ATOM   1461  OG  SER A 104       4.202  -4.700 -13.149  1.00 80.76           O  
ATOM   1462  HG  SER A 104       3.527  -4.053 -13.366  1.00 80.76           H  
ATOM   1463  N   ALA A 105       6.392  -3.142 -10.213  1.00 79.39           N  
ATOM   1464  H   ALA A 105       7.286  -3.076 -10.680  1.00 79.39           H  
ATOM   1465  CA  ALA A 105       6.399  -3.303  -8.766  1.00 79.39           C  
ATOM   1466  HA  ALA A 105       5.584  -3.972  -8.489  1.00 79.39           H  
ATOM   1467  C   ALA A 105       6.154  -1.990  -8.012  1.00 79.39           C  
ATOM   1468  CB  ALA A 105       7.720  -3.956  -8.378  1.00 79.39           C  
ATOM   1469  HB1 ALA A 105       7.773  -4.945  -8.835  1.00 79.39           H  
ATOM   1470  HB2 ALA A 105       7.776  -4.055  -7.294  1.00 79.39           H  
ATOM   1471  HB3 ALA A 105       8.557  -3.347  -8.720  1.00 79.39           H  
ATOM   1472  O   ALA A 105       5.331  -1.979  -7.097  1.00 79.39           O  
ATOM   1473  N   ASP A 106       6.796  -0.896  -8.430  1.00 85.49           N  
ATOM   1474  H   ASP A 106       7.465  -0.978  -9.182  1.00 85.49           H  
ATOM   1475  CA  ASP A 106       6.535   0.448  -7.907  1.00 85.49           C  
ATOM   1476  HA  ASP A 106       6.710   0.463  -6.831  1.00 85.49           H  
ATOM   1477  C   ASP A 106       5.081   0.866  -8.157  1.00 85.49           C  
ATOM   1478  CB  ASP A 106       7.483   1.454  -8.569  1.00 85.49           C  
ATOM   1479  HB2 ASP A 106       7.319   1.466  -9.647  1.00 85.49           H  
ATOM   1480  HB3 ASP A 106       8.517   1.163  -8.385  1.00 85.49           H  
ATOM   1481  O   ASP A 106       4.384   1.285  -7.237  1.00 85.49           O  
ATOM   1482  CG  ASP A 106       7.242   2.846  -7.990  1.00 85.49           C  
ATOM   1483  OD1 ASP A 106       7.585   3.026  -6.800  1.00 85.49           O  
ATOM   1484  OD2 ASP A 106       6.704   3.708  -8.720  1.00 85.49           O  
ATOM   1485  N   GLU A 107       4.579   0.649  -9.379  1.00 84.24           N  
ATOM   1486  H   GLU A 107       5.211   0.339 -10.103  1.00 84.24           H  
ATOM   1487  CA  GLU A 107       3.190   0.920  -9.735  1.00 84.24           C  
ATOM   1488  HA  GLU A 107       3.016   1.981  -9.554  1.00 84.24           H  
ATOM   1489  C   GLU A 107       2.227   0.179  -8.814  1.00 84.24           C  
ATOM   1490  CB  GLU A 107       2.894   0.611 -11.219  1.00 84.24           C  
ATOM   1491  HB2 GLU A 107       3.358  -0.337 -11.492  1.00 84.24           H  
ATOM   1492  HB3 GLU A 107       1.816   0.508 -11.346  1.00 84.24           H  
ATOM   1493  O   GLU A 107       1.284   0.797  -8.326  1.00 84.24           O  
ATOM   1494  CG  GLU A 107       3.367   1.738 -12.157  1.00 84.24           C  
ATOM   1495  HG2 GLU A 107       2.827   2.645 -11.886  1.00 84.24           H  
ATOM   1496  HG3 GLU A 107       4.426   1.931 -11.986  1.00 84.24           H  
ATOM   1497  CD  GLU A 107       3.152   1.460 -13.660  1.00 84.24           C  
ATOM   1498  OE1 GLU A 107       3.078   2.449 -14.433  1.00 84.24           O  
ATOM   1499  OE2 GLU A 107       3.134   0.283 -14.089  1.00 84.24           O  
ATOM   1500  N   ARG A 108       2.477  -1.097  -8.506  1.00 73.93           N  
ATOM   1501  H   ARG A 108       3.286  -1.534  -8.923  1.00 73.93           H  
ATOM   1502  CA  ARG A 108       1.658  -1.860  -7.558  1.00 73.93           C  
ATOM   1503  HA  ARG A 108       0.609  -1.754  -7.836  1.00 73.93           H  
ATOM   1504  C   ARG A 108       1.744  -1.325  -6.127  1.00 73.93           C  
ATOM   1505  CB  ARG A 108       2.041  -3.342  -7.628  1.00 73.93           C  
ATOM   1506  HB2 ARG A 108       1.772  -3.802  -6.677  1.00 73.93           H  
ATOM   1507  HB3 ARG A 108       3.118  -3.449  -7.757  1.00 73.93           H  
ATOM   1508  O   ARG A 108       0.704  -1.050  -5.528  1.00 73.93           O  
ATOM   1509  CG  ARG A 108       1.291  -4.063  -8.759  1.00 73.93           C  
ATOM   1510  HG2 ARG A 108       1.646  -3.706  -9.726  1.00 73.93           H  
ATOM   1511  HG3 ARG A 108       0.229  -3.831  -8.682  1.00 73.93           H  
ATOM   1512  CD  ARG A 108       1.439  -5.589  -8.675  1.00 73.93           C  
ATOM   1513  HD2 ARG A 108       1.019  -5.935  -7.730  1.00 73.93           H  
ATOM   1514  HD3 ARG A 108       0.835  -6.038  -9.463  1.00 73.93           H  
ATOM   1515  NE  ARG A 108       2.845  -6.037  -8.772  1.00 73.93           N  
ATOM   1516  HE  ARG A 108       3.331  -6.190  -7.900  1.00 73.93           H  
ATOM   1517  NH1 ARG A 108       2.929  -6.054 -11.048  1.00 73.93           N  
ATOM   1518 HH11 ARG A 108       3.490  -5.890 -11.871  1.00 73.93           H  
ATOM   1519 HH12 ARG A 108       1.974  -5.726 -11.038  1.00 73.93           H  
ATOM   1520  NH2 ARG A 108       4.742  -6.646  -9.907  1.00 73.93           N  
ATOM   1521 HH21 ARG A 108       5.179  -6.972  -9.056  1.00 73.93           H  
ATOM   1522 HH22 ARG A 108       5.218  -6.741 -10.793  1.00 73.93           H  
ATOM   1523  CZ  ARG A 108       3.504  -6.236  -9.898  1.00 73.93           C  
ATOM   1524  N   VAL A 109       2.950  -1.157  -5.581  1.00 80.82           N  
ATOM   1525  H   VAL A 109       3.763  -1.339  -6.152  1.00 80.82           H  
ATOM   1526  CA  VAL A 109       3.146  -0.716  -4.187  1.00 80.82           C  
ATOM   1527  HA  VAL A 109       2.573  -1.371  -3.532  1.00 80.82           H  
ATOM   1528  C   VAL A 109       2.596   0.690  -3.973  1.00 80.82           C  
ATOM   1529  CB  VAL A 109       4.626  -0.807  -3.763  1.00 80.82           C  
ATOM   1530  HB  VAL A 109       5.252  -0.310  -4.504  1.00 80.82           H  
ATOM   1531  O   VAL A 109       1.774   0.889  -3.080  1.00 80.82           O  
ATOM   1532  CG1 VAL A 109       4.875  -0.159  -2.394  1.00 80.82           C  
ATOM   1533 HG11 VAL A 109       4.174  -0.549  -1.656  1.00 80.82           H  
ATOM   1534 HG12 VAL A 109       4.765   0.923  -2.464  1.00 80.82           H  
ATOM   1535 HG13 VAL A 109       5.891  -0.365  -2.057  1.00 80.82           H  
ATOM   1536  CG2 VAL A 109       5.044  -2.279  -3.658  1.00 80.82           C  
ATOM   1537 HG21 VAL A 109       4.442  -2.786  -2.905  1.00 80.82           H  
ATOM   1538 HG22 VAL A 109       4.908  -2.774  -4.620  1.00 80.82           H  
ATOM   1539 HG23 VAL A 109       6.094  -2.345  -3.375  1.00 80.82           H  
ATOM   1540  N   MET A 110       2.976   1.651  -4.814  1.00 87.18           N  
ATOM   1541  H   MET A 110       3.626   1.433  -5.556  1.00 87.18           H  
ATOM   1542  CA  MET A 110       2.542   3.036  -4.659  1.00 87.18           C  
ATOM   1543  HA  MET A 110       2.703   3.326  -3.620  1.00 87.18           H  
ATOM   1544  C   MET A 110       1.041   3.198  -4.905  1.00 87.18           C  
ATOM   1545  CB  MET A 110       3.382   3.968  -5.543  1.00 87.18           C  
ATOM   1546  HB2 MET A 110       3.353   3.621  -6.576  1.00 87.18           H  
ATOM   1547  HB3 MET A 110       2.949   4.968  -5.508  1.00 87.18           H  
ATOM   1548  O   MET A 110       0.398   3.910  -4.143  1.00 87.18           O  
ATOM   1549  CG  MET A 110       4.844   4.052  -5.077  1.00 87.18           C  
ATOM   1550  HG2 MET A 110       5.311   3.076  -5.213  1.00 87.18           H  
ATOM   1551  HG3 MET A 110       5.373   4.751  -5.725  1.00 87.18           H  
ATOM   1552  SD  MET A 110       5.091   4.565  -3.346  1.00 87.18           S  
ATOM   1553  CE  MET A 110       4.303   6.198  -3.360  1.00 87.18           C  
ATOM   1554  HE1 MET A 110       4.751   6.814  -4.140  1.00 87.18           H  
ATOM   1555  HE2 MET A 110       3.234   6.097  -3.548  1.00 87.18           H  
ATOM   1556  HE3 MET A 110       4.449   6.676  -2.392  1.00 87.18           H  
ATOM   1557  N   THR A 111       0.440   2.470  -5.858  1.00 82.56           N  
ATOM   1558  H   THR A 111       1.005   1.874  -6.445  1.00 82.56           H  
ATOM   1559  CA  THR A 111      -1.029   2.475  -6.033  1.00 82.56           C  
ATOM   1560  HA  THR A 111      -1.361   3.507  -6.150  1.00 82.56           H  
ATOM   1561  C   THR A 111      -1.746   1.900  -4.807  1.00 82.56           C  
ATOM   1562  CB  THR A 111      -1.460   1.689  -7.283  1.00 82.56           C  
ATOM   1563  HB  THR A 111      -1.159   0.648  -7.170  1.00 82.56           H  
ATOM   1564  O   THR A 111      -2.790   2.414  -4.408  1.00 82.56           O  
ATOM   1565  CG2 THR A 111      -2.959   1.724  -7.560  1.00 82.56           C  
ATOM   1566 HG21 THR A 111      -3.467   1.071  -6.850  1.00 82.56           H  
ATOM   1567 HG22 THR A 111      -3.158   1.353  -8.565  1.00 82.56           H  
ATOM   1568 HG23 THR A 111      -3.330   2.745  -7.470  1.00 82.56           H  
ATOM   1569  OG1 THR A 111      -0.843   2.204  -8.438  1.00 82.56           O  
ATOM   1570  HG1 THR A 111      -0.058   1.658  -8.519  1.00 82.56           H  
ATOM   1571  N   SER A 112      -1.204   0.851  -4.180  1.00 76.17           N  
ATOM   1572  H   SER A 112      -0.358   0.442  -4.550  1.00 76.17           H  
ATOM   1573  CA  SER A 112      -1.757   0.296  -2.938  1.00 76.17           C  
ATOM   1574  HA  SER A 112      -2.810   0.062  -3.096  1.00 76.17           H  
ATOM   1575  C   SER A 112      -1.669   1.302  -1.785  1.00 76.17           C  
ATOM   1576  CB  SER A 112      -1.037  -1.007  -2.588  1.00 76.17           C  
ATOM   1577  HB2 SER A 112       0.009  -0.803  -2.359  1.00 76.17           H  
ATOM   1578  HB3 SER A 112      -1.089  -1.671  -3.451  1.00 76.17           H  
ATOM   1579  O   SER A 112      -2.665   1.541  -1.104  1.00 76.17           O  
ATOM   1580  OG  SER A 112      -1.649  -1.643  -1.481  1.00 76.17           O  
ATOM   1581  HG  SER A 112      -1.026  -2.278  -1.119  1.00 76.17           H  
ATOM   1582  N   ILE A 113      -0.521   1.965  -1.611  1.00 83.75           N  
ATOM   1583  H   ILE A 113       0.262   1.732  -2.203  1.00 83.75           H  
ATOM   1584  CA  ILE A 113      -0.343   3.016  -0.599  1.00 83.75           C  
ATOM   1585  HA  ILE A 113      -0.596   2.598   0.375  1.00 83.75           H  
ATOM   1586  C   ILE A 113      -1.324   4.173  -0.850  1.00 83.75           C  
ATOM   1587  CB  ILE A 113       1.136   3.467  -0.554  1.00 83.75           C  
ATOM   1588  HB  ILE A 113       1.457   3.704  -1.569  1.00 83.75           H  
ATOM   1589  O   ILE A 113      -2.131   4.492   0.020  1.00 83.75           O  
ATOM   1590  CG1 ILE A 113       2.026   2.327  -0.004  1.00 83.75           C  
ATOM   1591 HG12 ILE A 113       1.795   1.397  -0.525  1.00 83.75           H  
ATOM   1592 HG13 ILE A 113       1.806   2.173   1.052  1.00 83.75           H  
ATOM   1593  CG2 ILE A 113       1.308   4.731   0.305  1.00 83.75           C  
ATOM   1594 HG21 ILE A 113       0.771   5.566  -0.146  1.00 83.75           H  
ATOM   1595 HG22 ILE A 113       2.359   5.016   0.352  1.00 83.75           H  
ATOM   1596 HG23 ILE A 113       0.936   4.559   1.315  1.00 83.75           H  
ATOM   1597  CD1 ILE A 113       3.531   2.576  -0.171  1.00 83.75           C  
ATOM   1598 HD11 ILE A 113       3.869   3.352   0.515  1.00 83.75           H  
ATOM   1599 HD12 ILE A 113       3.748   2.869  -1.198  1.00 83.75           H  
ATOM   1600 HD13 ILE A 113       4.074   1.658   0.053  1.00 83.75           H  
ATOM   1601  N   GLU A 114      -1.323   4.752  -2.052  1.00 86.89           N  
ATOM   1602  H   GLU A 114      -0.662   4.412  -2.736  1.00 86.89           H  
ATOM   1603  CA  GLU A 114      -2.175   5.883  -2.451  1.00 86.89           C  
ATOM   1604  HA  GLU A 114      -1.911   6.768  -1.873  1.00 86.89           H  
ATOM   1605  C   GLU A 114      -3.666   5.617  -2.218  1.00 86.89           C  
ATOM   1606  CB  GLU A 114      -1.941   6.179  -3.941  1.00 86.89           C  
ATOM   1607  HB2 GLU A 114      -2.733   6.831  -4.311  1.00 86.89           H  
ATOM   1608  HB3 GLU A 114      -1.999   5.236  -4.486  1.00 86.89           H  
ATOM   1609  O   GLU A 114      -4.371   6.471  -1.676  1.00 86.89           O  
ATOM   1610  CG  GLU A 114      -0.592   6.870  -4.199  1.00 86.89           C  
ATOM   1611  HG2 GLU A 114       0.164   6.461  -3.529  1.00 86.89           H  
ATOM   1612  HG3 GLU A 114      -0.695   7.927  -3.956  1.00 86.89           H  
ATOM   1613  CD  GLU A 114      -0.092   6.721  -5.645  1.00 86.89           C  
ATOM   1614  OE1 GLU A 114       1.031   7.185  -5.928  1.00 86.89           O  
ATOM   1615  OE2 GLU A 114      -0.774   6.127  -6.513  1.00 86.89           O  
ATOM   1616  N   ASN A 115      -4.147   4.425  -2.579  1.00 80.17           N  
ATOM   1617  H   ASN A 115      -3.520   3.769  -3.023  1.00 80.17           H  
ATOM   1618  CA  ASN A 115      -5.553   4.059  -2.417  1.00 80.17           C  
ATOM   1619  HA  ASN A 115      -6.171   4.853  -2.837  1.00 80.17           H  
ATOM   1620  C   ASN A 115      -5.981   3.916  -0.953  1.00 80.17           C  
ATOM   1621  CB  ASN A 115      -5.818   2.755  -3.179  1.00 80.17           C  
ATOM   1622  HB2 ASN A 115      -5.022   2.039  -2.977  1.00 80.17           H  
ATOM   1623  HB3 ASN A 115      -6.754   2.322  -2.826  1.00 80.17           H  
ATOM   1624  O   ASN A 115      -7.134   4.208  -0.635  1.00 80.17           O  
ATOM   1625  CG  ASN A 115      -5.970   2.980  -4.669  1.00 80.17           C  
ATOM   1626  ND2 ASN A 115      -5.491   2.071  -5.477  1.00 80.17           N  
ATOM   1627 HD21 ASN A 115      -5.551   2.298  -6.460  1.00 80.17           H  
ATOM   1628 HD22 ASN A 115      -4.787   1.449  -5.108  1.00 80.17           H  
ATOM   1629  OD1 ASN A 115      -6.576   3.932  -5.126  1.00 80.17           O  
ATOM   1630  N   ASN A 116      -5.075   3.476  -0.076  1.00 80.83           N  
ATOM   1631  H   ASN A 116      -4.140   3.289  -0.408  1.00 80.83           H  
ATOM   1632  CA  ASN A 116      -5.385   3.177   1.321  1.00 80.83           C  
ATOM   1633  HA  ASN A 116      -6.466   3.098   1.437  1.00 80.83           H  
ATOM   1634  C   ASN A 116      -4.934   4.263   2.307  1.00 80.83           C  
ATOM   1635  CB  ASN A 116      -4.796   1.819   1.691  1.00 80.83           C  
ATOM   1636  HB2 ASN A 116      -4.932   1.647   2.759  1.00 80.83           H  
ATOM   1637  HB3 ASN A 116      -3.732   1.845   1.458  1.00 80.83           H  
ATOM   1638  O   ASN A 116      -5.302   4.172   3.474  1.00 80.83           O  
ATOM   1639  CG  ASN A 116      -5.449   0.657   0.975  1.00 80.83           C  
ATOM   1640  ND2 ASN A 116      -4.815   0.159  -0.050  1.00 80.83           N  
ATOM   1641 HD21 ASN A 116      -5.153  -0.693  -0.475  1.00 80.83           H  
ATOM   1642 HD22 ASN A 116      -3.941   0.570  -0.346  1.00 80.83           H  
ATOM   1643  OD1 ASN A 116      -6.518   0.191   1.325  1.00 80.83           O  
ATOM   1644  N   ILE A 117      -4.215   5.313   1.884  1.00 88.30           N  
ATOM   1645  H   ILE A 117      -3.818   5.280   0.956  1.00 88.30           H  
ATOM   1646  CA  ILE A 117      -3.939   6.487   2.738  1.00 88.30           C  
ATOM   1647  HA  ILE A 117      -3.375   6.158   3.611  1.00 88.30           H  
ATOM   1648  C   ILE A 117      -5.248   7.086   3.277  1.00 88.30           C  
ATOM   1649  CB  ILE A 117      -3.084   7.533   1.975  1.00 88.30           C  
ATOM   1650  HB  ILE A 117      -3.428   7.575   0.942  1.00 88.30           H  
ATOM   1651  O   ILE A 117      -5.340   7.406   4.453  1.00 88.30           O  
ATOM   1652  CG1 ILE A 117      -1.595   7.122   1.997  1.00 88.30           C  
ATOM   1653 HG12 ILE A 117      -1.505   6.050   1.817  1.00 88.30           H  
ATOM   1654 HG13 ILE A 117      -1.185   7.310   2.989  1.00 88.30           H  
ATOM   1655  CG2 ILE A 117      -3.215   8.945   2.581  1.00 88.30           C  
ATOM   1656 HG21 ILE A 117      -4.229   9.324   2.456  1.00 88.30           H  
ATOM   1657 HG22 ILE A 117      -2.548   9.644   2.076  1.00 88.30           H  
ATOM   1658 HG23 ILE A 117      -2.968   8.924   3.642  1.00 88.30           H  
ATOM   1659  CD1 ILE A 117      -0.736   7.853   0.955  1.00 88.30           C  
ATOM   1660 HD11 ILE A 117      -0.731   8.927   1.140  1.00 88.30           H  
ATOM   1661 HD12 ILE A 117       0.292   7.497   1.023  1.00 88.30           H  
ATOM   1662 HD13 ILE A 117      -1.117   7.660  -0.047  1.00 88.30           H  
ATOM   1663  N   ALA A 118      -6.307   7.183   2.468  1.00 83.01           N  
ATOM   1664  H   ALA A 118      -6.215   6.892   1.506  1.00 83.01           H  
ATOM   1665  CA  ALA A 118      -7.602   7.657   2.970  1.00 83.01           C  
ATOM   1666  HA  ALA A 118      -7.461   8.637   3.428  1.00 83.01           H  
ATOM   1667  C   ALA A 118      -8.188   6.722   4.051  1.00 83.01           C  
ATOM   1668  CB  ALA A 118      -8.554   7.804   1.778  1.00 83.01           C  
ATOM   1669  HB1 ALA A 118      -8.138   8.511   1.060  1.00 83.01           H  
ATOM   1670  HB2 ALA A 118      -8.695   6.838   1.293  1.00 83.01           H  
ATOM   1671  HB3 ALA A 118      -9.518   8.172   2.126  1.00 83.01           H  
ATOM   1672  O   ALA A 118      -8.768   7.174   5.040  1.00 83.01           O  
ATOM   1673  N   THR A 119      -8.013   5.415   3.865  1.00 81.27           N  
ATOM   1674  H   THR A 119      -7.548   5.115   3.019  1.00 81.27           H  
ATOM   1675  CA  THR A 119      -8.533   4.345   4.722  1.00 81.27           C  
ATOM   1676  HA  THR A 119      -9.553   4.600   5.012  1.00 81.27           H  
ATOM   1677  C   THR A 119      -7.714   4.189   6.016  1.00 81.27           C  
ATOM   1678  CB  THR A 119      -8.587   3.042   3.901  1.00 81.27           C  
ATOM   1679  HB  THR A 119      -7.577   2.644   3.802  1.00 81.27           H  
ATOM   1680  O   THR A 119      -8.281   3.901   7.072  1.00 81.27           O  
ATOM   1681  CG2 THR A 119      -9.474   1.989   4.539  1.00 81.27           C  
ATOM   1682 HG21 THR A 119     -10.490   2.365   4.663  1.00 81.27           H  
ATOM   1683 HG22 THR A 119      -9.053   1.738   5.513  1.00 81.27           H  
ATOM   1684 HG23 THR A 119      -9.486   1.095   3.915  1.00 81.27           H  
ATOM   1685  OG1 THR A 119      -9.090   3.299   2.604  1.00 81.27           O  
ATOM   1686  HG1 THR A 119      -9.994   2.985   2.521  1.00 81.27           H  
ATOM   1687  N   SER A 120      -6.410   4.504   5.998  1.00 87.02           N  
ATOM   1688  H   SER A 120      -5.993   4.730   5.106  1.00 87.02           H  
ATOM   1689  CA  SER A 120      -5.516   4.508   7.171  1.00 87.02           C  
ATOM   1690  HA  SER A 120      -5.496   3.501   7.588  1.00 87.02           H  
ATOM   1691  C   SER A 120      -6.003   5.445   8.280  1.00 87.02           C  
ATOM   1692  CB  SER A 120      -4.078   4.857   6.758  1.00 87.02           C  
ATOM   1693  HB2 SER A 120      -3.392   4.561   7.552  1.00 87.02           H  
ATOM   1694  HB3 SER A 120      -3.814   4.305   5.856  1.00 87.02           H  
ATOM   1695  O   SER A 120      -5.716   5.232   9.460  1.00 87.02           O  
ATOM   1696  OG  SER A 120      -3.896   6.236   6.539  1.00 87.02           O  
ATOM   1697  HG  SER A 120      -3.817   6.696   7.378  1.00 87.02           H  
ATOM   1698  N   LYS A 121      -6.827   6.441   7.934  1.00 87.87           N  
ATOM   1699  H   LYS A 121      -6.981   6.585   6.947  1.00 87.87           H  
ATOM   1700  CA  LYS A 121      -7.530   7.294   8.895  1.00 87.87           C  
ATOM   1701  HA  LYS A 121      -6.782   7.874   9.436  1.00 87.87           H  
ATOM   1702  C   LYS A 121      -8.315   6.495   9.937  1.00 87.87           C  
ATOM   1703  CB  LYS A 121      -8.439   8.250   8.117  1.00 87.87           C  
ATOM   1704  HB2 LYS A 121      -7.870   8.674   7.289  1.00 87.87           H  
ATOM   1705  HB3 LYS A 121      -9.279   7.694   7.701  1.00 87.87           H  
ATOM   1706  O   LYS A 121      -8.319   6.904  11.093  1.00 87.87           O  
ATOM   1707  CG  LYS A 121      -8.961   9.394   8.995  1.00 87.87           C  
ATOM   1708  HG2 LYS A 121      -9.619   9.001   9.770  1.00 87.87           H  
ATOM   1709  HG3 LYS A 121      -8.120   9.909   9.459  1.00 87.87           H  
ATOM   1710  CD  LYS A 121      -9.735  10.378   8.118  1.00 87.87           C  
ATOM   1711  HD2 LYS A 121      -9.078  10.746   7.330  1.00 87.87           H  
ATOM   1712  HD3 LYS A 121     -10.577   9.861   7.659  1.00 87.87           H  
ATOM   1713  CE  LYS A 121     -10.238  11.562   8.942  1.00 87.87           C  
ATOM   1714  HE2 LYS A 121     -10.896  11.196   9.730  1.00 87.87           H  
ATOM   1715  HE3 LYS A 121      -9.382  12.052   9.404  1.00 87.87           H  
ATOM   1716  NZ  LYS A 121     -10.954  12.516   8.067  1.00 87.87           N  
ATOM   1717  HZ1 LYS A 121     -10.341  12.859   7.341  1.00 87.87           H  
ATOM   1718  HZ2 LYS A 121     -11.265  13.331   8.576  1.00 87.87           H  
ATOM   1719  HZ3 LYS A 121     -11.722  12.077   7.579  1.00 87.87           H  
ATOM   1720  N   ASN A 122      -8.921   5.357   9.591  1.00 82.68           N  
ATOM   1721  H   ASN A 122      -8.830   5.026   8.641  1.00 82.68           H  
ATOM   1722  CA  ASN A 122      -9.630   4.517  10.567  1.00 82.68           C  
ATOM   1723  HA  ASN A 122     -10.366   5.126  11.090  1.00 82.68           H  
ATOM   1724  C   ASN A 122      -8.675   3.962  11.638  1.00 82.68           C  
ATOM   1725  CB  ASN A 122     -10.369   3.387   9.830  1.00 82.68           C  
ATOM   1726  HB2 ASN A 122      -9.672   2.873   9.168  1.00 82.68           H  
ATOM   1727  HB3 ASN A 122     -10.733   2.657  10.552  1.00 82.68           H  
ATOM   1728  O   ASN A 122      -8.976   4.041  12.829  1.00 82.68           O  
ATOM   1729  CG  ASN A 122     -11.570   3.869   9.033  1.00 82.68           C  
ATOM   1730  ND2 ASN A 122     -11.855   3.243   7.920  1.00 82.68           N  
ATOM   1731 HD21 ASN A 122     -11.265   2.475   7.633  1.00 82.68           H  
ATOM   1732 HD22 ASN A 122     -12.621   3.576   7.352  1.00 82.68           H  
ATOM   1733  OD1 ASN A 122     -12.280   4.791   9.410  1.00 82.68           O  
ATOM   1734  N   VAL A 123      -7.486   3.497  11.243  1.00 84.20           N  
ATOM   1735  H   VAL A 123      -7.272   3.504  10.256  1.00 84.20           H  
ATOM   1736  CA  VAL A 123      -6.445   3.025  12.175  1.00 84.20           C  
ATOM   1737  HA  VAL A 123      -6.888   2.290  12.847  1.00 84.20           H  
ATOM   1738  C   VAL A 123      -5.926   4.171  13.046  1.00 84.20           C  
ATOM   1739  CB  VAL A 123      -5.299   2.338  11.406  1.00 84.20           C  
ATOM   1740  HB  VAL A 123      -4.942   3.004  10.620  1.00 84.20           H  
ATOM   1741  O   VAL A 123      -5.821   4.018  14.264  1.00 84.20           O  
ATOM   1742  CG1 VAL A 123      -4.112   1.984  12.310  1.00 84.20           C  
ATOM   1743 HG11 VAL A 123      -3.590   2.891  12.613  1.00 84.20           H  
ATOM   1744 HG12 VAL A 123      -4.455   1.454  13.199  1.00 84.20           H  
ATOM   1745 HG13 VAL A 123      -3.407   1.361  11.761  1.00 84.20           H  
ATOM   1746  CG2 VAL A 123      -5.810   1.051  10.750  1.00 84.20           C  
ATOM   1747 HG21 VAL A 123      -5.025   0.611  10.134  1.00 84.20           H  
ATOM   1748 HG22 VAL A 123      -6.667   1.266  10.112  1.00 84.20           H  
ATOM   1749 HG23 VAL A 123      -6.120   0.332  11.508  1.00 84.20           H  
ATOM   1750  N   ALA A 124      -5.687   5.345  12.455  1.00 88.82           N  
ATOM   1751  H   ALA A 124      -5.758   5.393  11.448  1.00 88.82           H  
ATOM   1752  CA  ALA A 124      -5.287   6.543  13.191  1.00 88.82           C  
ATOM   1753  HA  ALA A 124      -4.364   6.326  13.729  1.00 88.82           H  
ATOM   1754  C   ALA A 124      -6.343   6.979  14.224  1.00 88.82           C  
ATOM   1755  CB  ALA A 124      -5.010   7.660  12.182  1.00 88.82           C  
ATOM   1756  HB1 ALA A 124      -4.291   7.317  11.438  1.00 88.82           H  
ATOM   1757  HB2 ALA A 124      -4.603   8.523  12.710  1.00 88.82           H  
ATOM   1758  HB3 ALA A 124      -5.932   7.950  11.678  1.00 88.82           H  
ATOM   1759  O   ALA A 124      -6.000   7.299  15.362  1.00 88.82           O  
ATOM   1760  N   LEU A 125      -7.631   6.951  13.857  1.00 86.51           N  
ATOM   1761  H   LEU A 125      -7.847   6.690  12.906  1.00 86.51           H  
ATOM   1762  CA  LEU A 125      -8.740   7.235  14.770  1.00 86.51           C  
ATOM   1763  HA  LEU A 125      -8.560   8.198  15.247  1.00 86.51           H  
ATOM   1764  C   LEU A 125      -8.803   6.207  15.907  1.00 86.51           C  
ATOM   1765  CB  LEU A 125     -10.075   7.308  13.998  1.00 86.51           C  
ATOM   1766  HB2 LEU A 125     -10.175   6.408  13.391  1.00 86.51           H  
ATOM   1767  HB3 LEU A 125     -10.887   7.306  14.725  1.00 86.51           H  
ATOM   1768  O   LEU A 125      -8.909   6.608  17.062  1.00 86.51           O  
ATOM   1769  CG  LEU A 125     -10.256   8.540  13.087  1.00 86.51           C  
ATOM   1770  HG  LEU A 125      -9.463   8.585  12.341  1.00 86.51           H  
ATOM   1771  CD1 LEU A 125     -11.598   8.461  12.358  1.00 86.51           C  
ATOM   1772 HD11 LEU A 125     -11.617   7.568  11.734  1.00 86.51           H  
ATOM   1773 HD12 LEU A 125     -11.724   9.329  11.710  1.00 86.51           H  
ATOM   1774 HD13 LEU A 125     -12.419   8.421  13.073  1.00 86.51           H  
ATOM   1775  CD2 LEU A 125     -10.210   9.861  13.846  1.00 86.51           C  
ATOM   1776 HD21 LEU A 125     -10.459  10.679  13.170  1.00 86.51           H  
ATOM   1777 HD22 LEU A 125      -9.193  10.022  14.202  1.00 86.51           H  
ATOM   1778 HD23 LEU A 125     -10.909   9.846  14.683  1.00 86.51           H  
ATOM   1779  N   ALA A 126      -8.679   4.910  15.618  1.00 83.71           N  
ATOM   1780  H   ALA A 126      -8.600   4.629  14.651  1.00 83.71           H  
ATOM   1781  CA  ALA A 126      -8.687   3.863  16.641  1.00 83.71           C  
ATOM   1782  HA  ALA A 126      -9.609   3.950  17.217  1.00 83.71           H  
ATOM   1783  C   ALA A 126      -7.513   4.004  17.633  1.00 83.71           C  
ATOM   1784  CB  ALA A 126      -8.697   2.501  15.941  1.00 83.71           C  
ATOM   1785  HB1 ALA A 126      -9.569   2.423  15.291  1.00 83.71           H  
ATOM   1786  HB2 ALA A 126      -8.741   1.706  16.685  1.00 83.71           H  
ATOM   1787  HB3 ALA A 126      -7.794   2.386  15.342  1.00 83.71           H  
ATOM   1788  O   ALA A 126      -7.735   4.027  18.846  1.00 83.71           O  
ATOM   1789  N   LYS A 127      -6.278   4.192  17.139  1.00 87.20           N  
ATOM   1790  H   LYS A 127      -6.161   4.162  16.137  1.00 87.20           H  
ATOM   1791  CA  LYS A 127      -5.091   4.451  17.980  1.00 87.20           C  
ATOM   1792  HA  LYS A 127      -4.977   3.637  18.697  1.00 87.20           H  
ATOM   1793  C   LYS A 127      -5.239   5.726  18.812  1.00 87.20           C  
ATOM   1794  CB  LYS A 127      -3.824   4.536  17.111  1.00 87.20           C  
ATOM   1795  HB2 LYS A 127      -3.056   5.060  17.679  1.00 87.20           H  
ATOM   1796  HB3 LYS A 127      -4.028   5.116  16.211  1.00 87.20           H  
ATOM   1797  O   LYS A 127      -4.971   5.714  20.013  1.00 87.20           O  
ATOM   1798  CG  LYS A 127      -3.266   3.155  16.732  1.00 87.20           C  
ATOM   1799  HG2 LYS A 127      -3.975   2.625  16.096  1.00 87.20           H  
ATOM   1800  HG3 LYS A 127      -3.100   2.578  17.641  1.00 87.20           H  
ATOM   1801  CD  LYS A 127      -1.933   3.330  15.992  1.00 87.20           C  
ATOM   1802  HD2 LYS A 127      -2.134   3.849  15.054  1.00 87.20           H  
ATOM   1803  HD3 LYS A 127      -1.262   3.956  16.580  1.00 87.20           H  
ATOM   1804  CE  LYS A 127      -1.214   2.016  15.657  1.00 87.20           C  
ATOM   1805  HE2 LYS A 127      -0.367   2.269  15.020  1.00 87.20           H  
ATOM   1806  HE3 LYS A 127      -1.886   1.378  15.083  1.00 87.20           H  
ATOM   1807  NZ  LYS A 127      -0.715   1.269  16.843  1.00 87.20           N  
ATOM   1808  HZ1 LYS A 127      -1.459   0.710  17.235  1.00 87.20           H  
ATOM   1809  HZ2 LYS A 127      -0.326   1.869  17.556  1.00 87.20           H  
ATOM   1810  HZ3 LYS A 127      -0.025   0.583  16.571  1.00 87.20           H  
ATOM   1811  N   GLY A 128      -5.714   6.812  18.203  1.00 90.28           N  
ATOM   1812  H   GLY A 128      -5.885   6.768  17.208  1.00 90.28           H  
ATOM   1813  CA  GLY A 128      -5.951   8.078  18.892  1.00 90.28           C  
ATOM   1814  HA2 GLY A 128      -6.319   8.800  18.163  1.00 90.28           H  
ATOM   1815  HA3 GLY A 128      -5.013   8.442  19.312  1.00 90.28           H  
ATOM   1816  C   GLY A 128      -6.985   7.958  20.013  1.00 90.28           C  
ATOM   1817  O   GLY A 128      -6.736   8.423  21.124  1.00 90.28           O  
ATOM   1818  N   LYS A 129      -8.108   7.270  19.767  1.00 86.39           N  
ATOM   1819  H   LYS A 129      -8.250   6.915  18.832  1.00 86.39           H  
ATOM   1820  CA  LYS A 129      -9.127   6.964  20.787  1.00 86.39           C  
ATOM   1821  HA  LYS A 129      -9.485   7.893  21.231  1.00 86.39           H  
ATOM   1822  C   LYS A 129      -8.552   6.133  21.931  1.00 86.39           C  
ATOM   1823  CB  LYS A 129     -10.312   6.224  20.149  1.00 86.39           C  
ATOM   1824  HB2 LYS A 129     -10.949   5.826  20.939  1.00 86.39           H  
ATOM   1825  HB3 LYS A 129      -9.942   5.388  19.556  1.00 86.39           H  
ATOM   1826  O   LYS A 129      -8.762   6.486  23.089  1.00 86.39           O  
ATOM   1827  CG  LYS A 129     -11.161   7.147  19.270  1.00 86.39           C  
ATOM   1828  HG2 LYS A 129     -11.625   7.909  19.896  1.00 86.39           H  
ATOM   1829  HG3 LYS A 129     -10.537   7.660  18.538  1.00 86.39           H  
ATOM   1830  CD  LYS A 129     -12.247   6.353  18.543  1.00 86.39           C  
ATOM   1831  HD2 LYS A 129     -11.779   5.580  17.935  1.00 86.39           H  
ATOM   1832  HD3 LYS A 129     -12.918   5.887  19.265  1.00 86.39           H  
ATOM   1833  CE  LYS A 129     -13.034   7.302  17.642  1.00 86.39           C  
ATOM   1834  HE2 LYS A 129     -13.586   8.014  18.256  1.00 86.39           H  
ATOM   1835  HE3 LYS A 129     -12.330   7.855  17.021  1.00 86.39           H  
ATOM   1836  NZ  LYS A 129     -13.964   6.552  16.776  1.00 86.39           N  
ATOM   1837  HZ1 LYS A 129     -13.527   5.764  16.319  1.00 86.39           H  
ATOM   1838  HZ2 LYS A 129     -14.420   7.159  16.110  1.00 86.39           H  
ATOM   1839  HZ3 LYS A 129     -14.733   6.144  17.288  1.00 86.39           H  
ATOM   1840  N   ALA A 130      -7.793   5.080  21.626  1.00 85.27           N  
ATOM   1841  H   ALA A 130      -7.675   4.831  20.654  1.00 85.27           H  
ATOM   1842  CA  ALA A 130      -7.156   4.240  22.638  1.00 85.27           C  
ATOM   1843  HA  ALA A 130      -7.934   3.824  23.279  1.00 85.27           H  
ATOM   1844  C   ALA A 130      -6.206   5.046  23.543  1.00 85.27           C  
ATOM   1845  CB  ALA A 130      -6.440   3.080  21.934  1.00 85.27           C  
ATOM   1846  HB1 ALA A 130      -5.633   3.457  21.305  1.00 85.27           H  
ATOM   1847  HB2 ALA A 130      -7.144   2.526  21.314  1.00 85.27           H  
ATOM   1848  HB3 ALA A 130      -6.021   2.403  22.678  1.00 85.27           H  
ATOM   1849  O   ALA A 130      -6.255   4.902  24.767  1.00 85.27           O  
ATOM   1850  N   ALA A 131      -5.408   5.953  22.969  1.00 89.46           N  
ATOM   1851  H   ALA A 131      -5.378   5.997  21.960  1.00 89.46           H  
ATOM   1852  CA  ALA A 131      -4.534   6.849  23.724  1.00 89.46           C  
ATOM   1853  HA  ALA A 131      -3.903   6.246  24.378  1.00 89.46           H  
ATOM   1854  C   ALA A 131      -5.318   7.827  24.625  1.00 89.46           C  
ATOM   1855  CB  ALA A 131      -3.623   7.580  22.732  1.00 89.46           C  
ATOM   1856  HB1 ALA A 131      -3.047   6.857  22.155  1.00 89.46           H  
ATOM   1857  HB2 ALA A 131      -2.933   8.225  23.276  1.00 89.46           H  
ATOM   1858  HB3 ALA A 131      -4.221   8.185  22.051  1.00 89.46           H  
ATOM   1859  O   ALA A 131      -4.985   7.965  25.803  1.00 89.46           O  
ATOM   1860  N   ILE A 132      -6.391   8.452  24.114  1.00 90.10           N  
ATOM   1861  H   ILE A 132      -6.607   8.302  23.139  1.00 90.10           H  
ATOM   1862  CA  ILE A 132      -7.261   9.349  24.903  1.00 90.10           C  
ATOM   1863  HA  ILE A 132      -6.652  10.165  25.293  1.00 90.10           H  
ATOM   1864  C   ILE A 132      -7.855   8.611  26.101  1.00 90.10           C  
ATOM   1865  CB  ILE A 132      -8.406   9.948  24.045  1.00 90.10           C  
ATOM   1866  HB  ILE A 132      -8.925   9.128  23.549  1.00 90.10           H  
ATOM   1867  O   ILE A 132      -7.753   9.085  27.231  1.00 90.10           O  
ATOM   1868  CG1 ILE A 132      -7.842  10.892  22.969  1.00 90.10           C  
ATOM   1869 HG12 ILE A 132      -6.976  10.420  22.506  1.00 90.10           H  
ATOM   1870 HG13 ILE A 132      -7.514  11.825  23.426  1.00 90.10           H  
ATOM   1871  CG2 ILE A 132      -9.435  10.709  24.912  1.00 90.10           C  
ATOM   1872 HG21 ILE A 132      -8.936  11.481  25.498  1.00 90.10           H  
ATOM   1873 HG22 ILE A 132     -10.208  11.168  24.296  1.00 90.10           H  
ATOM   1874 HG23 ILE A 132      -9.948  10.029  25.593  1.00 90.10           H  
ATOM   1875  CD1 ILE A 132      -8.849  11.187  21.854  1.00 90.10           C  
ATOM   1876 HD11 ILE A 132      -9.701  11.733  22.260  1.00 90.10           H  
ATOM   1877 HD12 ILE A 132      -9.186  10.258  21.396  1.00 90.10           H  
ATOM   1878 HD13 ILE A 132      -8.388  11.811  21.088  1.00 90.10           H  
ATOM   1879  N   LEU A 133      -8.478   7.456  25.858  1.00 87.51           N  
ATOM   1880  H   LEU A 133      -8.513   7.119  24.906  1.00 87.51           H  
ATOM   1881  CA  LEU A 133      -9.188   6.704  26.891  1.00 87.51           C  
ATOM   1882  HA  LEU A 133      -9.850   7.384  27.427  1.00 87.51           H  
ATOM   1883  C   LEU A 133      -8.224   6.125  27.935  1.00 87.51           C  
ATOM   1884  CB  LEU A 133     -10.032   5.606  26.227  1.00 87.51           C  
ATOM   1885  HB2 LEU A 133      -9.368   4.951  25.663  1.00 87.51           H  
ATOM   1886  HB3 LEU A 133     -10.500   5.024  27.022  1.00 87.51           H  
ATOM   1887  O   LEU A 133      -8.560   6.087  29.116  1.00 87.51           O  
ATOM   1888  CG  LEU A 133     -11.161   6.099  25.305  1.00 87.51           C  
ATOM   1889  HG  LEU A 133     -10.778   6.815  24.577  1.00 87.51           H  
ATOM   1890  CD1 LEU A 133     -11.750   4.905  24.553  1.00 87.51           C  
ATOM   1891 HD11 LEU A 133     -12.122   4.162  25.259  1.00 87.51           H  
ATOM   1892 HD12 LEU A 133     -10.981   4.451  23.928  1.00 87.51           H  
ATOM   1893 HD13 LEU A 133     -12.567   5.237  23.914  1.00 87.51           H  
ATOM   1894  CD2 LEU A 133     -12.270   6.779  26.106  1.00 87.51           C  
ATOM   1895 HD21 LEU A 133     -13.075   7.087  25.438  1.00 87.51           H  
ATOM   1896 HD22 LEU A 133     -11.886   7.667  26.606  1.00 87.51           H  
ATOM   1897 HD23 LEU A 133     -12.665   6.089  26.852  1.00 87.51           H  
ATOM   1898  N   THR A 134      -7.010   5.739  27.527  1.00 88.05           N  
ATOM   1899  H   THR A 134      -6.806   5.773  26.539  1.00 88.05           H  
ATOM   1900  CA  THR A 134      -5.948   5.300  28.447  1.00 88.05           C  
ATOM   1901  HA  THR A 134      -6.326   4.477  29.053  1.00 88.05           H  
ATOM   1902  C   THR A 134      -5.541   6.423  29.401  1.00 88.05           C  
ATOM   1903  CB  THR A 134      -4.724   4.792  27.667  1.00 88.05           C  
ATOM   1904  HB  THR A 134      -4.356   5.575  27.004  1.00 88.05           H  
ATOM   1905  O   THR A 134      -5.526   6.223  30.616  1.00 88.05           O  
ATOM   1906  CG2 THR A 134      -3.582   4.329  28.571  1.00 88.05           C  
ATOM   1907 HG21 THR A 134      -3.148   5.183  29.090  1.00 88.05           H  
ATOM   1908 HG22 THR A 134      -3.953   3.605  29.296  1.00 88.05           H  
ATOM   1909 HG23 THR A 134      -2.806   3.865  27.961  1.00 88.05           H  
ATOM   1910  OG1 THR A 134      -5.094   3.674  26.897  1.00 88.05           O  
ATOM   1911  HG1 THR A 134      -5.527   4.005  26.106  1.00 88.05           H  
ATOM   1912  N   GLU A 135      -5.265   7.624  28.886  1.00 91.58           N  
ATOM   1913  H   GLU A 135      -5.299   7.752  27.885  1.00 91.58           H  
ATOM   1914  CA  GLU A 135      -4.911   8.777  29.723  1.00 91.58           C  
ATOM   1915  HA  GLU A 135      -4.128   8.477  30.420  1.00 91.58           H  
ATOM   1916  C   GLU A 135      -6.083   9.249  30.598  1.00 91.58           C  
ATOM   1917  CB  GLU A 135      -4.367   9.910  28.837  1.00 91.58           C  
ATOM   1918  HB2 GLU A 135      -4.358  10.840  29.406  1.00 91.58           H  
ATOM   1919  HB3 GLU A 135      -5.031  10.051  27.985  1.00 91.58           H  
ATOM   1920  O   GLU A 135      -5.885   9.537  31.782  1.00 91.58           O  
ATOM   1921  CG  GLU A 135      -2.940   9.641  28.326  1.00 91.58           C  
ATOM   1922  HG2 GLU A 135      -2.956   8.781  27.656  1.00 91.58           H  
ATOM   1923  HG3 GLU A 135      -2.613  10.509  27.753  1.00 91.58           H  
ATOM   1924  CD  GLU A 135      -1.941   9.400  29.468  1.00 91.58           C  
ATOM   1925  OE1 GLU A 135      -1.194   8.400  29.415  1.00 91.58           O  
ATOM   1926  OE2 GLU A 135      -1.956  10.195  30.438  1.00 91.58           O  
ATOM   1927  N   MET A 136      -7.312   9.241  30.074  1.00 89.52           N  
ATOM   1928  H   MET A 136      -7.417   9.024  29.093  1.00 89.52           H  
ATOM   1929  CA  MET A 136      -8.515   9.545  30.854  1.00 89.52           C  
ATOM   1930  HA  MET A 136      -8.409  10.544  31.278  1.00 89.52           H  
ATOM   1931  C   MET A 136      -8.689   8.565  32.020  1.00 89.52           C  
ATOM   1932  CB  MET A 136      -9.749   9.537  29.941  1.00 89.52           C  
ATOM   1933  HB2 MET A 136      -9.906   8.528  29.558  1.00 89.52           H  
ATOM   1934  HB3 MET A 136      -9.584  10.207  29.098  1.00 89.52           H  
ATOM   1935  O   MET A 136      -8.855   8.997  33.159  1.00 89.52           O  
ATOM   1936  CG  MET A 136     -11.001  10.000  30.697  1.00 89.52           C  
ATOM   1937  HG2 MET A 136     -11.106   9.440  31.626  1.00 89.52           H  
ATOM   1938  HG3 MET A 136     -10.877  11.053  30.952  1.00 89.52           H  
ATOM   1939  SD  MET A 136     -12.548   9.822  29.778  1.00 89.52           S  
ATOM   1940  CE  MET A 136     -12.790   8.026  29.855  1.00 89.52           C  
ATOM   1941  HE1 MET A 136     -11.977   7.511  29.342  1.00 89.52           H  
ATOM   1942  HE2 MET A 136     -12.823   7.706  30.896  1.00 89.52           H  
ATOM   1943  HE3 MET A 136     -13.737   7.770  29.378  1.00 89.52           H  
ATOM   1944  N   ASN A 137      -8.582   7.255  31.778  1.00 88.02           N  
ATOM   1945  H   ASN A 137      -8.455   6.951  30.824  1.00 88.02           H  
ATOM   1946  CA  ASN A 137      -8.710   6.230  32.819  1.00 88.02           C  
ATOM   1947  HA  ASN A 137      -9.616   6.429  33.390  1.00 88.02           H  
ATOM   1948  C   ASN A 137      -7.562   6.265  33.844  1.00 88.02           C  
ATOM   1949  CB  ASN A 137      -8.850   4.853  32.146  1.00 88.02           C  
ATOM   1950  HB2 ASN A 137      -8.684   4.074  32.891  1.00 88.02           H  
ATOM   1951  HB3 ASN A 137      -8.099   4.739  31.365  1.00 88.02           H  
ATOM   1952  O   ASN A 137      -7.771   5.925  35.009  1.00 88.02           O  
ATOM   1953  CG  ASN A 137     -10.234   4.620  31.561  1.00 88.02           C  
ATOM   1954  ND2 ASN A 137     -10.415   3.551  30.828  1.00 88.02           N  
ATOM   1955 HD21 ASN A 137     -11.353   3.390  30.489  1.00 88.02           H  
ATOM   1956 HD22 ASN A 137      -9.645   2.971  30.525  1.00 88.02           H  
ATOM   1957  OD1 ASN A 137     -11.183   5.348  31.811  1.00 88.02           O  
ATOM   1958  N   ASN A 138      -6.379   6.750  33.455  1.00 90.52           N  
ATOM   1959  H   ASN A 138      -6.248   6.948  32.473  1.00 90.52           H  
ATOM   1960  CA  ASN A 138      -5.277   7.049  34.375  1.00 90.52           C  
ATOM   1961  HA  ASN A 138      -5.190   6.227  35.085  1.00 90.52           H  
ATOM   1962  C   ASN A 138      -5.510   8.320  35.224  1.00 90.52           C  
ATOM   1963  CB  ASN A 138      -3.969   7.132  33.566  1.00 90.52           C  
ATOM   1964  HB2 ASN A 138      -3.181   7.555  34.189  1.00 90.52           H  
ATOM   1965  HB3 ASN A 138      -4.109   7.799  32.715  1.00 90.52           H  
ATOM   1966  O   ASN A 138      -4.743   8.586  36.153  1.00 90.52           O  
ATOM   1967  CG  ASN A 138      -3.474   5.782  33.074  1.00 90.52           C  
ATOM   1968  ND2 ASN A 138      -2.708   5.760  32.008  1.00 90.52           N  
ATOM   1969 HD21 ASN A 138      -2.543   6.606  31.481  1.00 90.52           H  
ATOM   1970 HD22 ASN A 138      -2.483   4.851  31.630  1.00 90.52           H  
ATOM   1971  OD1 ASN A 138      -3.699   4.741  33.675  1.00 90.52           O  
ATOM   1972  N   GLY A 139      -6.561   9.099  34.941  1.00 91.16           N  
ATOM   1973  H   GLY A 139      -7.156   8.833  34.170  1.00 91.16           H  
ATOM   1974  CA  GLY A 139      -6.875  10.357  35.622  1.00 91.16           C  
ATOM   1975  HA2 GLY A 139      -6.760  10.227  36.698  1.00 91.16           H  
ATOM   1976  HA3 GLY A 139      -7.913  10.609  35.407  1.00 91.16           H  
ATOM   1977  C   GLY A 139      -6.007  11.539  35.178  1.00 91.16           C  
ATOM   1978  O   GLY A 139      -5.865  12.505  35.933  1.00 91.16           O  
ATOM   1979  N   SER A 140      -5.404  11.467  33.989  1.00 94.44           N  
ATOM   1980  H   SER A 140      -5.567  10.655  33.411  1.00 94.44           H  
ATOM   1981  CA  SER A 140      -4.621  12.557  33.402  1.00 94.44           C  
ATOM   1982  HA  SER A 140      -3.932  12.935  34.158  1.00 94.44           H  
ATOM   1983  C   SER A 140      -5.508  13.718  32.942  1.00 94.44           C  
ATOM   1984  CB  SER A 140      -3.794  12.046  32.221  1.00 94.44           C  
ATOM   1985  HB2 SER A 140      -3.353  12.893  31.695  1.00 94.44           H  
ATOM   1986  HB3 SER A 140      -4.437  11.508  31.525  1.00 94.44           H  
ATOM   1987  O   SER A 140      -6.676  13.542  32.599  1.00 94.44           O  
ATOM   1988  OG  SER A 140      -2.747  11.213  32.670  1.00 94.44           O  
ATOM   1989  HG  SER A 140      -2.405  10.774  31.888  1.00 94.44           H  
ATOM   1990  N   GLU A 141      -4.944  14.927  32.896  1.00 94.58           N  
ATOM   1991  H   GLU A 141      -3.979  15.021  33.178  1.00 94.58           H  
ATOM   1992  CA  GLU A 141      -5.626  16.112  32.358  1.00 94.58           C  
ATOM   1993  HA  GLU A 141      -6.610  16.183  32.822  1.00 94.58           H  
ATOM   1994  C   GLU A 141      -5.841  15.999  30.833  1.00 94.58           C  
ATOM   1995  CB  GLU A 141      -4.833  17.392  32.701  1.00 94.58           C  
ATOM   1996  HB2 GLU A 141      -3.840  17.321  32.258  1.00 94.58           H  
ATOM   1997  HB3 GLU A 141      -5.348  18.242  32.253  1.00 94.58           H  
ATOM   1998  O   GLU A 141      -5.018  15.414  30.127  1.00 94.58           O  
ATOM   1999  CG  GLU A 141      -4.695  17.646  34.217  1.00 94.58           C  
ATOM   2000  HG2 GLU A 141      -5.695  17.670  34.651  1.00 94.58           H  
ATOM   2001  HG3 GLU A 141      -4.157  16.812  34.666  1.00 94.58           H  
ATOM   2002  CD  GLU A 141      -3.961  18.955  34.587  1.00 94.58           C  
ATOM   2003  OE1 GLU A 141      -3.831  19.222  35.807  1.00 94.58           O  
ATOM   2004  OE2 GLU A 141      -3.528  19.698  33.676  1.00 94.58           O  
ATOM   2005  N   GLU A 142      -6.903  16.625  30.311  1.00 94.40           N  
ATOM   2006  H   GLU A 142      -7.571  17.040  30.945  1.00 94.40           H  
ATOM   2007  CA  GLU A 142      -7.278  16.633  28.880  1.00 94.40           C  
ATOM   2008  HA  GLU A 142      -7.654  15.651  28.594  1.00 94.40           H  
ATOM   2009  C   GLU A 142      -6.097  16.982  27.952  1.00 94.40           C  
ATOM   2010  CB  GLU A 142      -8.406  17.667  28.710  1.00 94.40           C  
ATOM   2011  HB2 GLU A 142      -7.994  18.654  28.922  1.00 94.40           H  
ATOM   2012  HB3 GLU A 142      -9.183  17.463  29.447  1.00 94.40           H  
ATOM   2013  O   GLU A 142      -5.882  16.339  26.927  1.00 94.40           O  
ATOM   2014  CG  GLU A 142      -9.060  17.687  27.318  1.00 94.40           C  
ATOM   2015  HG2 GLU A 142      -8.280  17.714  26.557  1.00 94.40           H  
ATOM   2016  HG3 GLU A 142      -9.631  16.768  27.186  1.00 94.40           H  
ATOM   2017  CD  GLU A 142      -9.985  18.901  27.111  1.00 94.40           C  
ATOM   2018  OE1 GLU A 142     -10.283  19.204  25.933  1.00 94.40           O  
ATOM   2019  OE2 GLU A 142     -10.359  19.564  28.107  1.00 94.40           O  
ATOM   2020  N   ALA A 143      -5.270  17.955  28.348  1.00 95.88           N  
ATOM   2021  H   ALA A 143      -5.486  18.428  29.214  1.00 95.88           H  
ATOM   2022  CA  ALA A 143      -4.089  18.372  27.591  1.00 95.88           C  
ATOM   2023  HA  ALA A 143      -4.400  18.607  26.573  1.00 95.88           H  
ATOM   2024  C   ALA A 143      -2.999  17.285  27.494  1.00 95.88           C  
ATOM   2025  CB  ALA A 143      -3.540  19.647  28.243  1.00 95.88           C  
ATOM   2026  HB1 ALA A 143      -3.277  19.453  29.283  1.00 95.88           H  
ATOM   2027  HB2 ALA A 143      -2.652  19.977  27.703  1.00 95.88           H  
ATOM   2028  HB3 ALA A 143      -4.294  20.434  28.199  1.00 95.88           H  
ATOM   2029  O   ALA A 143      -2.226  17.286  26.534  1.00 95.88           O  
ATOM   2030  N   THR A 144      -2.919  16.367  28.462  1.00 96.53           N  
ATOM   2031  H   THR A 144      -3.613  16.383  29.195  1.00 96.53           H  
ATOM   2032  CA  THR A 144      -2.025  15.199  28.417  1.00 96.53           C  
ATOM   2033  HA  THR A 144      -1.055  15.498  28.020  1.00 96.53           H  
ATOM   2034  C   THR A 144      -2.598  14.130  27.491  1.00 96.53           C  
ATOM   2035  CB  THR A 144      -1.802  14.613  29.819  1.00 96.53           C  
ATOM   2036  HB  THR A 144      -2.759  14.284  30.225  1.00 96.53           H  
ATOM   2037  O   THR A 144      -1.876  13.629  26.632  1.00 96.53           O  
ATOM   2038  CG2 THR A 144      -0.829  13.436  29.832  1.00 96.53           C  
ATOM   2039 HG21 THR A 144      -0.655  13.100  30.854  1.00 96.53           H  
ATOM   2040 HG22 THR A 144      -1.253  12.597  29.280  1.00 96.53           H  
ATOM   2041 HG23 THR A 144       0.116  13.720  29.369  1.00 96.53           H  
ATOM   2042  OG1 THR A 144      -1.256  15.589  30.678  1.00 96.53           O  
ATOM   2043  HG1 THR A 144      -1.178  15.170  31.539  1.00 96.53           H  
ATOM   2044  N   ALA A 145      -3.902  13.847  27.582  1.00 94.70           N  
ATOM   2045  H   ALA A 145      -4.455  14.299  28.297  1.00 94.70           H  
ATOM   2046  CA  ALA A 145      -4.582  12.924  26.670  1.00 94.70           C  
ATOM   2047  HA  ALA A 145      -4.097  11.949  26.726  1.00 94.70           H  
ATOM   2048  C   ALA A 145      -4.506  13.387  25.205  1.00 94.70           C  
ATOM   2049  CB  ALA A 145      -6.032  12.770  27.135  1.00 94.70           C  
ATOM   2050  HB1 ALA A 145      -6.047  12.351  28.141  1.00 94.70           H  
ATOM   2051  HB2 ALA A 145      -6.539  13.735  27.137  1.00 94.70           H  
ATOM   2052  HB3 ALA A 145      -6.562  12.089  26.469  1.00 94.70           H  
ATOM   2053  O   ALA A 145      -4.273  12.580  24.307  1.00 94.70           O  
ATOM   2054  N   GLN A 146      -4.623  14.695  24.952  1.00 95.55           N  
ATOM   2055  H   GLN A 146      -4.902  15.302  25.709  1.00 95.55           H  
ATOM   2056  CA  GLN A 146      -4.466  15.266  23.614  1.00 95.55           C  
ATOM   2057  HA  GLN A 146      -5.122  14.716  22.940  1.00 95.55           H  
ATOM   2058  C   GLN A 146      -3.031  15.122  23.074  1.00 95.55           C  
ATOM   2059  CB  GLN A 146      -4.921  16.734  23.638  1.00 95.55           C  
ATOM   2060  HB2 GLN A 146      -4.189  17.337  24.176  1.00 95.55           H  
ATOM   2061  HB3 GLN A 146      -5.878  16.804  24.155  1.00 95.55           H  
ATOM   2062  O   GLN A 146      -2.860  14.871  21.883  1.00 95.55           O  
ATOM   2063  CG  GLN A 146      -5.106  17.280  22.213  1.00 95.55           C  
ATOM   2064  HG2 GLN A 146      -5.810  16.637  21.684  1.00 95.55           H  
ATOM   2065  HG3 GLN A 146      -4.155  17.258  21.681  1.00 95.55           H  
ATOM   2066  CD  GLN A 146      -5.636  18.709  22.176  1.00 95.55           C  
ATOM   2067  NE2 GLN A 146      -6.253  19.112  21.087  1.00 95.55           N  
ATOM   2068 HE21 GLN A 146      -6.705  20.012  21.169  1.00 95.55           H  
ATOM   2069 HE22 GLN A 146      -6.482  18.448  20.362  1.00 95.55           H  
ATOM   2070  OE1 GLN A 146      -5.494  19.502  23.090  1.00 95.55           O  
ATOM   2071  N   GLN A 147      -2.007  15.228  23.929  1.00 96.16           N  
ATOM   2072  H   GLN A 147      -2.207  15.410  24.902  1.00 96.16           H  
ATOM   2073  CA  GLN A 147      -0.614  14.965  23.542  1.00 96.16           C  
ATOM   2074  HA  GLN A 147      -0.392  15.503  22.620  1.00 96.16           H  
ATOM   2075  C   GLN A 147      -0.379  13.478  23.245  1.00 96.16           C  
ATOM   2076  CB  GLN A 147       0.347  15.456  24.637  1.00 96.16           C  
ATOM   2077  HB2 GLN A 147      -0.033  15.165  25.616  1.00 96.16           H  
ATOM   2078  HB3 GLN A 147       1.322  14.988  24.499  1.00 96.16           H  
ATOM   2079  O   GLN A 147       0.192  13.160  22.208  1.00 96.16           O  
ATOM   2080  CG  GLN A 147       0.541  16.976  24.589  1.00 96.16           C  
ATOM   2081  HG2 GLN A 147      -0.427  17.463  24.471  1.00 96.16           H  
ATOM   2082  HG3 GLN A 147       1.156  17.236  23.727  1.00 96.16           H  
ATOM   2083  CD  GLN A 147       1.211  17.498  25.855  1.00 96.16           C  
ATOM   2084  NE2 GLN A 147       0.487  18.200  26.694  1.00 96.16           N  
ATOM   2085 HE21 GLN A 147       0.918  18.393  27.587  1.00 96.16           H  
ATOM   2086 HE22 GLN A 147      -0.515  18.167  26.568  1.00 96.16           H  
ATOM   2087  OE1 GLN A 147       2.376  17.279  26.138  1.00 96.16           O  
ATOM   2088  N   ALA A 148      -0.864  12.572  24.101  1.00 94.82           N  
ATOM   2089  H   ALA A 148      -1.316  12.890  24.946  1.00 94.82           H  
ATOM   2090  CA  ALA A 148      -0.755  11.128  23.882  1.00 94.82           C  
ATOM   2091  HA  ALA A 148       0.299  10.864  23.799  1.00 94.82           H  
ATOM   2092  C   ALA A 148      -1.443  10.691  22.575  1.00 94.82           C  
ATOM   2093  CB  ALA A 148      -1.345  10.409  25.100  1.00 94.82           C  
ATOM   2094  HB1 ALA A 148      -0.818  10.715  26.004  1.00 94.82           H  
ATOM   2095  HB2 ALA A 148      -2.404  10.645  25.204  1.00 94.82           H  
ATOM   2096  HB3 ALA A 148      -1.235   9.331  24.980  1.00 94.82           H  
ATOM   2097  O   ALA A 148      -0.886   9.905  21.811  1.00 94.82           O  
ATOM   2098  N   MET A 149      -2.615  11.264  22.283  1.00 94.48           N  
ATOM   2099  H   MET A 149      -3.041  11.851  22.985  1.00 94.48           H  
ATOM   2100  CA  MET A 149      -3.326  11.084  21.017  1.00 94.48           C  
ATOM   2101  HA  MET A 149      -3.544  10.025  20.883  1.00 94.48           H  
ATOM   2102  C   MET A 149      -2.493  11.528  19.811  1.00 94.48           C  
ATOM   2103  CB  MET A 149      -4.650  11.849  21.101  1.00 94.48           C  
ATOM   2104  HB2 MET A 149      -5.221  11.418  21.924  1.00 94.48           H  
ATOM   2105  HB3 MET A 149      -4.466  12.895  21.345  1.00 94.48           H  
ATOM   2106  O   MET A 149      -2.309  10.742  18.885  1.00 94.48           O  
ATOM   2107  CG  MET A 149      -5.480  11.764  19.817  1.00 94.48           C  
ATOM   2108  HG2 MET A 149      -6.533  11.849  20.085  1.00 94.48           H  
ATOM   2109  HG3 MET A 149      -5.334  10.780  19.372  1.00 94.48           H  
ATOM   2110  SD  MET A 149      -5.131  13.030  18.562  1.00 94.48           S  
ATOM   2111  CE  MET A 149      -5.805  14.507  19.365  1.00 94.48           C  
ATOM   2112  HE1 MET A 149      -5.781  15.337  18.659  1.00 94.48           H  
ATOM   2113  HE2 MET A 149      -6.835  14.323  19.671  1.00 94.48           H  
ATOM   2114  HE3 MET A 149      -5.202  14.755  20.238  1.00 94.48           H  
ATOM   2115  N   GLN A 150      -1.952  12.751  19.840  1.00 96.54           N  
ATOM   2116  H   GLN A 150      -2.133  13.347  20.635  1.00 96.54           H  
ATOM   2117  CA  GLN A 150      -1.128  13.276  18.747  1.00 96.54           C  
ATOM   2118  HA  GLN A 150      -1.700  13.235  17.820  1.00 96.54           H  
ATOM   2119  C   GLN A 150       0.128  12.427  18.532  1.00 96.54           C  
ATOM   2120  CB  GLN A 150      -0.747  14.736  19.034  1.00 96.54           C  
ATOM   2121  HB2 GLN A 150      -0.395  14.823  20.062  1.00 96.54           H  
ATOM   2122  HB3 GLN A 150       0.059  15.036  18.365  1.00 96.54           H  
ATOM   2123  O   GLN A 150       0.470  12.132  17.391  1.00 96.54           O  
ATOM   2124  CG  GLN A 150      -1.938  15.677  18.807  1.00 96.54           C  
ATOM   2125  HG2 GLN A 150      -2.174  15.693  17.743  1.00 96.54           H  
ATOM   2126  HG3 GLN A 150      -2.813  15.296  19.333  1.00 96.54           H  
ATOM   2127  CD  GLN A 150      -1.689  17.109  19.270  1.00 96.54           C  
ATOM   2128  NE2 GLN A 150      -2.687  17.960  19.171  1.00 96.54           N  
ATOM   2129 HE21 GLN A 150      -3.557  17.657  18.757  1.00 96.54           H  
ATOM   2130 HE22 GLN A 150      -2.494  18.902  19.482  1.00 96.54           H  
ATOM   2131  OE1 GLN A 150      -0.629  17.516  19.718  1.00 96.54           O  
ATOM   2132  N   SER A 151       0.786  11.976  19.605  1.00 95.70           N  
ATOM   2133  H   SER A 151       0.492  12.277  20.523  1.00 95.70           H  
ATOM   2134  CA  SER A 151       1.921  11.054  19.507  1.00 95.70           C  
ATOM   2135  HA  SER A 151       2.683  11.508  18.874  1.00 95.70           H  
ATOM   2136  C   SER A 151       1.532   9.730  18.844  1.00 95.70           C  
ATOM   2137  CB  SER A 151       2.533  10.792  20.885  1.00 95.70           C  
ATOM   2138  HB2 SER A 151       1.764  10.440  21.572  1.00 95.70           H  
ATOM   2139  HB3 SER A 151       3.301  10.023  20.794  1.00 95.70           H  
ATOM   2140  O   SER A 151       2.202   9.331  17.900  1.00 95.70           O  
ATOM   2141  OG  SER A 151       3.124  11.975  21.392  1.00 95.70           O  
ATOM   2142  HG  SER A 151       3.749  12.293  20.736  1.00 95.70           H  
ATOM   2143  N   ALA A 152       0.433   9.092  19.262  1.00 92.24           N  
ATOM   2144  H   ALA A 152      -0.093   9.475  20.034  1.00 92.24           H  
ATOM   2145  CA  ALA A 152      -0.013   7.816  18.694  1.00 92.24           C  
ATOM   2146  HA  ALA A 152       0.812   7.106  18.746  1.00 92.24           H  
ATOM   2147  C   ALA A 152      -0.433   7.921  17.212  1.00 92.24           C  
ATOM   2148  CB  ALA A 152      -1.165   7.291  19.561  1.00 92.24           C  
ATOM   2149  HB1 ALA A 152      -0.832   7.187  20.594  1.00 92.24           H  
ATOM   2150  HB2 ALA A 152      -1.482   6.314  19.195  1.00 92.24           H  
ATOM   2151  HB3 ALA A 152      -2.009   7.979  19.523  1.00 92.24           H  
ATOM   2152  O   ALA A 152      -0.213   6.992  16.434  1.00 92.24           O  
ATOM   2153  N   VAL A 153      -1.021   9.053  16.808  1.00 94.36           N  
ATOM   2154  H   VAL A 153      -1.226   9.754  17.506  1.00 94.36           H  
ATOM   2155  CA  VAL A 153      -1.360   9.343  15.404  1.00 94.36           C  
ATOM   2156  HA  VAL A 153      -1.839   8.466  14.969  1.00 94.36           H  
ATOM   2157  C   VAL A 153      -0.098   9.612  14.581  1.00 94.36           C  
ATOM   2158  CB  VAL A 153      -2.349  10.525  15.320  1.00 94.36           C  
ATOM   2159  HB  VAL A 153      -1.955  11.362  15.897  1.00 94.36           H  
ATOM   2160  O   VAL A 153       0.053   9.052  13.497  1.00 94.36           O  
ATOM   2161  CG1 VAL A 153      -2.595  11.002  13.882  1.00 94.36           C  
ATOM   2162 HG11 VAL A 153      -2.903  10.160  13.262  1.00 94.36           H  
ATOM   2163 HG12 VAL A 153      -3.369  11.770  13.873  1.00 94.36           H  
ATOM   2164 HG13 VAL A 153      -1.684  11.441  13.474  1.00 94.36           H  
ATOM   2165  CG2 VAL A 153      -3.716  10.129  15.892  1.00 94.36           C  
ATOM   2166 HG21 VAL A 153      -4.355  11.012  15.923  1.00 94.36           H  
ATOM   2167 HG22 VAL A 153      -3.610   9.750  16.908  1.00 94.36           H  
ATOM   2168 HG23 VAL A 153      -4.178   9.359  15.275  1.00 94.36           H  
ATOM   2169  N   ASN A 154       0.822  10.438  15.081  1.00 95.96           N  
ATOM   2170  H   ASN A 154       0.649  10.885  15.970  1.00 95.96           H  
ATOM   2171  CA  ASN A 154       2.034  10.802  14.347  1.00 95.96           C  
ATOM   2172  HA  ASN A 154       1.757  11.085  13.331  1.00 95.96           H  
ATOM   2173  C   ASN A 154       3.010   9.619  14.220  1.00 95.96           C  
ATOM   2174  CB  ASN A 154       2.703  12.012  15.017  1.00 95.96           C  
ATOM   2175  HB2 ASN A 154       3.658  12.184  14.520  1.00 95.96           H  
ATOM   2176  HB3 ASN A 154       2.903  11.780  16.063  1.00 95.96           H  
ATOM   2177  O   ASN A 154       3.595   9.443  13.157  1.00 95.96           O  
ATOM   2178  CG  ASN A 154       1.913  13.312  14.942  1.00 95.96           C  
ATOM   2179  ND2 ASN A 154       2.471  14.368  15.483  1.00 95.96           N  
ATOM   2180 HD21 ASN A 154       3.442  14.317  15.758  1.00 95.96           H  
ATOM   2181 HD22 ASN A 154       1.986  15.244  15.346  1.00 95.96           H  
ATOM   2182  OD1 ASN A 154       0.825  13.433  14.392  1.00 95.96           O  
ATOM   2183  N   GLU A 155       3.151   8.785  15.255  1.00 92.59           N  
ATOM   2184  H   GLU A 155       2.671   8.992  16.119  1.00 92.59           H  
ATOM   2185  CA  GLU A 155       3.944   7.546  15.206  1.00 92.59           C  
ATOM   2186  HA  GLU A 155       4.976   7.790  14.954  1.00 92.59           H  
ATOM   2187  C   GLU A 155       3.419   6.601  14.118  1.00 92.59           C  
ATOM   2188  CB  GLU A 155       3.922   6.885  16.598  1.00 92.59           C  
ATOM   2189  HB2 GLU A 155       2.890   6.663  16.868  1.00 92.59           H  
ATOM   2190  HB3 GLU A 155       4.321   7.601  17.317  1.00 92.59           H  
ATOM   2191  O   GLU A 155       4.199   6.098  13.310  1.00 92.59           O  
ATOM   2192  CG  GLU A 155       4.755   5.594  16.688  1.00 92.59           C  
ATOM   2193  HG2 GLU A 155       5.755   5.805  16.309  1.00 92.59           H  
ATOM   2194  HG3 GLU A 155       4.302   4.834  16.052  1.00 92.59           H  
ATOM   2195  CD  GLU A 155       4.865   5.043  18.125  1.00 92.59           C  
ATOM   2196  OE1 GLU A 155       5.811   4.262  18.377  1.00 92.59           O  
ATOM   2197  OE2 GLU A 155       4.018   5.402  18.978  1.00 92.59           O  
ATOM   2198  N   TYR A 156       2.093   6.441  14.029  1.00 91.47           N  
ATOM   2199  H   TYR A 156       1.503   6.890  14.714  1.00 91.47           H  
ATOM   2200  CA  TYR A 156       1.469   5.636  12.984  1.00 91.47           C  
ATOM   2201  HA  TYR A 156       1.891   4.632  13.042  1.00 91.47           H  
ATOM   2202  C   TYR A 156       1.764   6.162  11.574  1.00 91.47           C  
ATOM   2203  CB  TYR A 156      -0.047   5.564  13.220  1.00 91.47           C  
ATOM   2204  HB2 TYR A 156      -0.450   6.572  13.317  1.00 91.47           H  
ATOM   2205  HB3 TYR A 156      -0.231   5.040  14.158  1.00 91.47           H  
ATOM   2206  O   TYR A 156       2.218   5.413  10.710  1.00 91.47           O  
ATOM   2207  CG  TYR A 156      -0.780   4.848  12.105  1.00 91.47           C  
ATOM   2208  CD1 TYR A 156      -1.853   5.449  11.418  1.00 91.47           C  
ATOM   2209  HD1 TYR A 156      -2.170   6.446  11.686  1.00 91.47           H  
ATOM   2210  CD2 TYR A 156      -0.314   3.589  11.701  1.00 91.47           C  
ATOM   2211  HD2 TYR A 156       0.543   3.139  12.181  1.00 91.47           H  
ATOM   2212  CE1 TYR A 156      -2.475   4.767  10.349  1.00 91.47           C  
ATOM   2213  HE1 TYR A 156      -3.280   5.230   9.798  1.00 91.47           H  
ATOM   2214  CE2 TYR A 156      -0.930   2.911  10.645  1.00 91.47           C  
ATOM   2215  HE2 TYR A 156      -0.560   1.936  10.362  1.00 91.47           H  
ATOM   2216  OH  TYR A 156      -2.554   2.805   8.924  1.00 91.47           O  
ATOM   2217  HH  TYR A 156      -1.969   2.081   8.688  1.00 91.47           H  
ATOM   2218  CZ  TYR A 156      -2.009   3.490   9.961  1.00 91.47           C  
ATOM   2219  N   TYR A 157       1.532   7.452  11.328  1.00 95.11           N  
ATOM   2220  H   TYR A 157       1.161   8.034  12.066  1.00 95.11           H  
ATOM   2221  CA  TYR A 157       1.742   8.014   9.995  1.00 95.11           C  
ATOM   2222  HA  TYR A 157       1.283   7.340   9.272  1.00 95.11           H  
ATOM   2223  C   TYR A 157       3.218   8.080   9.599  1.00 95.11           C  
ATOM   2224  CB  TYR A 157       1.039   9.363   9.879  1.00 95.11           C  
ATOM   2225  HB2 TYR A 157       1.197   9.938  10.792  1.00 95.11           H  
ATOM   2226  HB3 TYR A 157       1.478   9.922   9.052  1.00 95.11           H  
ATOM   2227  O   TYR A 157       3.526   7.840   8.434  1.00 95.11           O  
ATOM   2228  CG  TYR A 157      -0.441   9.210   9.601  1.00 95.11           C  
ATOM   2229  CD1 TYR A 157      -0.867   8.733   8.347  1.00 95.11           C  
ATOM   2230  HD1 TYR A 157      -0.139   8.435   7.606  1.00 95.11           H  
ATOM   2231  CD2 TYR A 157      -1.390   9.563  10.576  1.00 95.11           C  
ATOM   2232  HD2 TYR A 157      -1.059   9.935  11.534  1.00 95.11           H  
ATOM   2233  CE1 TYR A 157      -2.236   8.653   8.045  1.00 95.11           C  
ATOM   2234  HE1 TYR A 157      -2.557   8.339   7.063  1.00 95.11           H  
ATOM   2235  CE2 TYR A 157      -2.762   9.466  10.288  1.00 95.11           C  
ATOM   2236  HE2 TYR A 157      -3.490   9.761  11.029  1.00 95.11           H  
ATOM   2237  OH  TYR A 157      -4.508   8.942   8.745  1.00 95.11           O  
ATOM   2238  HH  TYR A 157      -5.027   9.339   9.448  1.00 95.11           H  
ATOM   2239  CZ  TYR A 157      -3.184   9.017   9.020  1.00 95.11           C  
ATOM   2240  N   LYS A 158       4.134   8.275  10.554  1.00 94.07           N  
ATOM   2241  H   LYS A 158       3.826   8.482  11.493  1.00 94.07           H  
ATOM   2242  CA  LYS A 158       5.572   8.124  10.313  1.00 94.07           C  
ATOM   2243  HA  LYS A 158       5.883   8.837   9.549  1.00 94.07           H  
ATOM   2244  C   LYS A 158       5.929   6.736   9.785  1.00 94.07           C  
ATOM   2245  CB  LYS A 158       6.341   8.434  11.598  1.00 94.07           C  
ATOM   2246  HB2 LYS A 158       6.353   9.514  11.748  1.00 94.07           H  
ATOM   2247  HB3 LYS A 158       5.840   7.969  12.447  1.00 94.07           H  
ATOM   2248  O   LYS A 158       6.739   6.653   8.872  1.00 94.07           O  
ATOM   2249  CG  LYS A 158       7.775   7.893  11.525  1.00 94.07           C  
ATOM   2250  HG2 LYS A 158       7.765   6.803  11.542  1.00 94.07           H  
ATOM   2251  HG3 LYS A 158       8.273   8.243  10.621  1.00 94.07           H  
ATOM   2252  CD  LYS A 158       8.535   8.375  12.735  1.00 94.07           C  
ATOM   2253  HD2 LYS A 158       8.790   9.423  12.577  1.00 94.07           H  
ATOM   2254  HD3 LYS A 158       7.908   8.266  13.620  1.00 94.07           H  
ATOM   2255  CE  LYS A 158       9.801   7.561  12.926  1.00 94.07           C  
ATOM   2256  HE2 LYS A 158      10.421   7.627  12.032  1.00 94.07           H  
ATOM   2257  HE3 LYS A 158       9.537   6.513  13.066  1.00 94.07           H  
ATOM   2258  NZ  LYS A 158      10.503   8.102  14.099  1.00 94.07           N  
ATOM   2259  HZ1 LYS A 158      11.162   7.430  14.465  1.00 94.07           H  
ATOM   2260  HZ2 LYS A 158      10.967   8.955  13.822  1.00 94.07           H  
ATOM   2261  HZ3 LYS A 158       9.825   8.411  14.781  1.00 94.07           H  
ATOM   2262  N   THR A 159       5.342   5.656  10.310  1.00 89.16           N  
ATOM   2263  H   THR A 159       4.707   5.769  11.087  1.00 89.16           H  
ATOM   2264  CA  THR A 159       5.586   4.300   9.776  1.00 89.16           C  
ATOM   2265  HA  THR A 159       6.643   4.058   9.885  1.00 89.16           H  
ATOM   2266  C   THR A 159       5.252   4.224   8.281  1.00 89.16           C  
ATOM   2267  CB  THR A 159       4.757   3.258  10.543  1.00 89.16           C  
ATOM   2268  HB  THR A 159       3.695   3.465  10.411  1.00 89.16           H  
ATOM   2269  O   THR A 159       5.987   3.607   7.513  1.00 89.16           O  
ATOM   2270  CG2 THR A 159       5.018   1.822  10.103  1.00 89.16           C  
ATOM   2271 HG21 THR A 159       6.069   1.587  10.270  1.00 89.16           H  
ATOM   2272 HG22 THR A 159       4.394   1.148  10.690  1.00 89.16           H  
ATOM   2273 HG23 THR A 159       4.776   1.689   9.049  1.00 89.16           H  
ATOM   2274  OG1 THR A 159       5.070   3.304  11.916  1.00 89.16           O  
ATOM   2275  HG1 THR A 159       5.910   3.757  12.017  1.00 89.16           H  
ATOM   2276  N   ILE A 160       4.184   4.904   7.846  1.00 90.60           N  
ATOM   2277  H   ILE A 160       3.644   5.429   8.519  1.00 90.60           H  
ATOM   2278  CA  ILE A 160       3.811   4.992   6.428  1.00 90.60           C  
ATOM   2279  HA  ILE A 160       3.847   3.984   6.014  1.00 90.60           H  
ATOM   2280  C   ILE A 160       4.836   5.829   5.643  1.00 90.60           C  
ATOM   2281  CB  ILE A 160       2.363   5.516   6.251  1.00 90.60           C  
ATOM   2282  HB  ILE A 160       2.329   6.572   6.520  1.00 90.60           H  
ATOM   2283  O   ILE A 160       5.264   5.408   4.569  1.00 90.60           O  
ATOM   2284  CG1 ILE A 160       1.377   4.752   7.170  1.00 90.60           C  
ATOM   2285 HG12 ILE A 160       1.514   3.680   7.036  1.00 90.60           H  
ATOM   2286 HG13 ILE A 160       1.615   4.987   8.208  1.00 90.60           H  
ATOM   2287  CG2 ILE A 160       1.961   5.394   4.768  1.00 90.60           C  
ATOM   2288 HG21 ILE A 160       0.959   5.789   4.602  1.00 90.60           H  
ATOM   2289 HG22 ILE A 160       2.645   5.969   4.144  1.00 90.60           H  
ATOM   2290 HG23 ILE A 160       2.002   4.350   4.459  1.00 90.60           H  
ATOM   2291  CD1 ILE A 160      -0.106   5.087   6.971  1.00 90.60           C  
ATOM   2292 HD11 ILE A 160      -0.464   4.683   6.024  1.00 90.60           H  
ATOM   2293 HD12 ILE A 160      -0.251   6.168   6.988  1.00 90.60           H  
ATOM   2294 HD13 ILE A 160      -0.686   4.639   7.778  1.00 90.60           H  
ATOM   2295  N   GLU A 161       5.288   6.971   6.174  1.00 93.77           N  
ATOM   2296  H   GLU A 161       4.908   7.277   7.059  1.00 93.77           H  
ATOM   2297  CA  GLU A 161       6.351   7.776   5.550  1.00 93.77           C  
ATOM   2298  HA  GLU A 161       6.034   8.057   4.546  1.00 93.77           H  
ATOM   2299  C   GLU A 161       7.667   6.990   5.403  1.00 93.77           C  
ATOM   2300  CB  GLU A 161       6.632   9.062   6.342  1.00 93.77           C  
ATOM   2301  HB2 GLU A 161       6.962   8.798   7.347  1.00 93.77           H  
ATOM   2302  HB3 GLU A 161       7.449   9.584   5.845  1.00 93.77           H  
ATOM   2303  O   GLU A 161       8.232   6.942   4.312  1.00 93.77           O  
ATOM   2304  CG  GLU A 161       5.456  10.037   6.452  1.00 93.77           C  
ATOM   2305  HG2 GLU A 161       5.069  10.250   5.456  1.00 93.77           H  
ATOM   2306  HG3 GLU A 161       4.659   9.586   7.043  1.00 93.77           H  
ATOM   2307  CD  GLU A 161       5.914  11.332   7.131  1.00 93.77           C  
ATOM   2308  OE1 GLU A 161       6.081  12.343   6.416  1.00 93.77           O  
ATOM   2309  OE2 GLU A 161       6.168  11.314   8.359  1.00 93.77           O  
ATOM   2310  N   GLU A 162       8.135   6.322   6.464  1.00 91.19           N  
ATOM   2311  H   GLU A 162       7.623   6.404   7.331  1.00 91.19           H  
ATOM   2312  CA  GLU A 162       9.322   5.454   6.456  1.00 91.19           C  
ATOM   2313  HA  GLU A 162      10.205   6.052   6.231  1.00 91.19           H  
ATOM   2314  C   GLU A 162       9.213   4.377   5.369  1.00 91.19           C  
ATOM   2315  CB  GLU A 162       9.507   4.781   7.835  1.00 91.19           C  
ATOM   2316  HB2 GLU A 162      10.177   3.928   7.721  1.00 91.19           H  
ATOM   2317  HB3 GLU A 162       8.545   4.413   8.191  1.00 91.19           H  
ATOM   2318  O   GLU A 162      10.162   4.141   4.618  1.00 91.19           O  
ATOM   2319  CG  GLU A 162      10.126   5.726   8.878  1.00 91.19           C  
ATOM   2320  HG2 GLU A 162       9.502   6.616   8.967  1.00 91.19           H  
ATOM   2321  HG3 GLU A 162      11.105   6.022   8.500  1.00 91.19           H  
ATOM   2322  CD  GLU A 162      10.323   5.119  10.280  1.00 91.19           C  
ATOM   2323  OE1 GLU A 162      11.120   5.703  11.059  1.00 91.19           O  
ATOM   2324  OE2 GLU A 162       9.682   4.094  10.602  1.00 91.19           O  
ATOM   2325  N   ASN A 163       8.045   3.754   5.227  1.00 87.08           N  
ATOM   2326  H   ASN A 163       7.306   3.976   5.879  1.00 87.08           H  
ATOM   2327  CA  ASN A 163       7.794   2.731   4.217  1.00 87.08           C  
ATOM   2328  HA  ASN A 163       8.599   1.997   4.251  1.00 87.08           H  
ATOM   2329  C   ASN A 163       7.789   3.288   2.778  1.00 87.08           C  
ATOM   2330  CB  ASN A 163       6.488   2.029   4.601  1.00 87.08           C  
ATOM   2331  HB2 ASN A 163       5.729   2.764   4.867  1.00 87.08           H  
ATOM   2332  HB3 ASN A 163       6.116   1.462   3.748  1.00 87.08           H  
ATOM   2333  O   ASN A 163       8.350   2.652   1.882  1.00 87.08           O  
ATOM   2334  CG  ASN A 163       6.649   1.033   5.735  1.00 87.08           C  
ATOM   2335  ND2 ASN A 163       5.547   0.591   6.281  1.00 87.08           N  
ATOM   2336 HD21 ASN A 163       4.661   0.982   5.994  1.00 87.08           H  
ATOM   2337 HD22 ASN A 163       5.643  -0.137   6.973  1.00 87.08           H  
ATOM   2338  OD1 ASN A 163       7.732   0.581   6.083  1.00 87.08           O  
ATOM   2339  N   ILE A 164       7.239   4.488   2.550  1.00 92.22           N  
ATOM   2340  H   ILE A 164       6.784   4.952   3.324  1.00 92.22           H  
ATOM   2341  CA  ILE A 164       7.298   5.182   1.249  1.00 92.22           C  
ATOM   2342  HA  ILE A 164       6.926   4.509   0.477  1.00 92.22           H  
ATOM   2343  C   ILE A 164       8.753   5.522   0.888  1.00 92.22           C  
ATOM   2344  CB  ILE A 164       6.399   6.447   1.262  1.00 92.22           C  
ATOM   2345  HB  ILE A 164       6.660   7.051   2.131  1.00 92.22           H  
ATOM   2346  O   ILE A 164       9.227   5.172  -0.197  1.00 92.22           O  
ATOM   2347  CG1 ILE A 164       4.902   6.069   1.345  1.00 92.22           C  
ATOM   2348 HG12 ILE A 164       4.761   5.262   2.065  1.00 92.22           H  
ATOM   2349 HG13 ILE A 164       4.575   5.699   0.373  1.00 92.22           H  
ATOM   2350  CG2 ILE A 164       6.614   7.294  -0.008  1.00 92.22           C  
ATOM   2351 HG21 ILE A 164       7.636   7.669  -0.059  1.00 92.22           H  
ATOM   2352 HG22 ILE A 164       6.402   6.682  -0.885  1.00 92.22           H  
ATOM   2353 HG23 ILE A 164       5.950   8.158  -0.016  1.00 92.22           H  
ATOM   2354  CD1 ILE A 164       3.994   7.233   1.771  1.00 92.22           C  
ATOM   2355 HD11 ILE A 164       4.015   8.038   1.037  1.00 92.22           H  
ATOM   2356 HD12 ILE A 164       2.967   6.877   1.860  1.00 92.22           H  
ATOM   2357 HD13 ILE A 164       4.316   7.616   2.739  1.00 92.22           H  
ATOM   2358  N   LEU A 165       9.489   6.165   1.801  1.00 92.71           N  
ATOM   2359  H   LEU A 165       9.053   6.400   2.681  1.00 92.71           H  
ATOM   2360  CA  LEU A 165      10.872   6.597   1.566  1.00 92.71           C  
ATOM   2361  HA  LEU A 165      10.909   7.188   0.651  1.00 92.71           H  
ATOM   2362  C   LEU A 165      11.811   5.405   1.356  1.00 92.71           C  
ATOM   2363  CB  LEU A 165      11.356   7.456   2.748  1.00 92.71           C  
ATOM   2364  HB2 LEU A 165      12.416   7.666   2.606  1.00 92.71           H  
ATOM   2365  HB3 LEU A 165      11.257   6.873   3.663  1.00 92.71           H  
ATOM   2366  O   LEU A 165      12.627   5.399   0.433  1.00 92.71           O  
ATOM   2367  CG  LEU A 165      10.615   8.793   2.939  1.00 92.71           C  
ATOM   2368  HG  LEU A 165       9.559   8.605   3.135  1.00 92.71           H  
ATOM   2369  CD1 LEU A 165      11.194   9.539   4.139  1.00 92.71           C  
ATOM   2370 HD11 LEU A 165      11.288   8.858   4.984  1.00 92.71           H  
ATOM   2371 HD12 LEU A 165      12.178   9.949   3.911  1.00 92.71           H  
ATOM   2372 HD13 LEU A 165      10.523  10.354   4.410  1.00 92.71           H  
ATOM   2373  CD2 LEU A 165      10.694   9.702   1.716  1.00 92.71           C  
ATOM   2374 HD21 LEU A 165      10.254  10.666   1.971  1.00 92.71           H  
ATOM   2375 HD22 LEU A 165      11.728   9.847   1.402  1.00 92.71           H  
ATOM   2376 HD23 LEU A 165      10.127   9.266   0.894  1.00 92.71           H  
ATOM   2377  N   THR A 166      11.675   4.353   2.165  1.00 89.52           N  
ATOM   2378  H   THR A 166      10.994   4.401   2.909  1.00 89.52           H  
ATOM   2379  CA  THR A 166      12.523   3.163   2.039  1.00 89.52           C  
ATOM   2380  HA  THR A 166      13.549   3.513   1.925  1.00 89.52           H  
ATOM   2381  C   THR A 166      12.210   2.332   0.791  1.00 89.52           C  
ATOM   2382  CB  THR A 166      12.488   2.283   3.293  1.00 89.52           C  
ATOM   2383  HB  THR A 166      13.075   1.388   3.089  1.00 89.52           H  
ATOM   2384  O   THR A 166      13.117   1.635   0.318  1.00 89.52           O  
ATOM   2385  CG2 THR A 166      13.108   2.941   4.523  1.00 89.52           C  
ATOM   2386 HG21 THR A 166      14.176   3.092   4.362  1.00 89.52           H  
ATOM   2387 HG22 THR A 166      12.657   3.915   4.715  1.00 89.52           H  
ATOM   2388 HG23 THR A 166      12.964   2.305   5.396  1.00 89.52           H  
ATOM   2389  OG1 THR A 166      11.191   1.857   3.588  1.00 89.52           O  
ATOM   2390  HG1 THR A 166      10.741   2.598   4.000  1.00 89.52           H  
ATOM   2391  N   HIS A 167      10.999   2.419   0.219  1.00 90.19           N  
ATOM   2392  H   HIS A 167      10.277   2.944   0.691  1.00 90.19           H  
ATOM   2393  CA  HIS A 167      10.697   1.894  -1.119  1.00 90.19           C  
ATOM   2394  HA  HIS A 167      11.099   0.883  -1.192  1.00 90.19           H  
ATOM   2395  C   HIS A 167      11.372   2.733  -2.213  1.00 90.19           C  
ATOM   2396  CB  HIS A 167       9.180   1.806  -1.350  1.00 90.19           C  
ATOM   2397  HB2 HIS A 167       8.724   1.282  -0.510  1.00 90.19           H  
ATOM   2398  HB3 HIS A 167       8.750   2.806  -1.390  1.00 90.19           H  
ATOM   2399  O   HIS A 167      12.106   2.178  -3.031  1.00 90.19           O  
ATOM   2400  CG  HIS A 167       8.832   1.068  -2.624  1.00 90.19           C  
ATOM   2401  CD2 HIS A 167       8.876   1.571  -3.900  1.00 90.19           C  
ATOM   2402  HD2 HIS A 167       9.139   2.580  -4.184  1.00 90.19           H  
ATOM   2403  ND1 HIS A 167       8.467  -0.258  -2.731  1.00 90.19           N  
ATOM   2404  HD1 HIS A 167       8.210  -0.878  -1.976  1.00 90.19           H  
ATOM   2405  CE1 HIS A 167       8.302  -0.541  -4.033  1.00 90.19           C  
ATOM   2406  HE1 HIS A 167       7.960  -1.486  -4.429  1.00 90.19           H  
ATOM   2407  NE2 HIS A 167       8.571   0.533  -4.784  1.00 90.19           N  
ATOM   2408  N   MET A 168      11.202   4.060  -2.189  1.00 92.44           N  
ATOM   2409  H   MET A 168      10.584   4.452  -1.493  1.00 92.44           H  
ATOM   2410  CA  MET A 168      11.827   4.986  -3.146  1.00 92.44           C  
ATOM   2411  HA  MET A 168      11.409   4.808  -4.136  1.00 92.44           H  
ATOM   2412  C   MET A 168      13.349   4.786  -3.224  1.00 92.44           C  
ATOM   2413  CB  MET A 168      11.503   6.426  -2.724  1.00 92.44           C  
ATOM   2414  HB2 MET A 168      11.904   6.597  -1.725  1.00 92.44           H  
ATOM   2415  HB3 MET A 168      10.422   6.561  -2.676  1.00 92.44           H  
ATOM   2416  O   MET A 168      13.899   4.591  -4.309  1.00 92.44           O  
ATOM   2417  CG  MET A 168      12.092   7.463  -3.689  1.00 92.44           C  
ATOM   2418  HG2 MET A 168      13.135   7.226  -3.898  1.00 92.44           H  
ATOM   2419  HG3 MET A 168      11.543   7.409  -4.629  1.00 92.44           H  
ATOM   2420  SD  MET A 168      12.043   9.168  -3.086  1.00 92.44           S  
ATOM   2421  CE  MET A 168      13.222   9.075  -1.709  1.00 92.44           C  
ATOM   2422  HE1 MET A 168      14.184   8.706  -2.065  1.00 92.44           H  
ATOM   2423  HE2 MET A 168      12.847   8.410  -0.931  1.00 92.44           H  
ATOM   2424  HE3 MET A 168      13.359  10.069  -1.282  1.00 92.44           H  
ATOM   2425  N   GLU A 169      14.030   4.737  -2.076  1.00 91.84           N  
ATOM   2426  H   GLU A 169      13.547   4.973  -1.221  1.00 91.84           H  
ATOM   2427  CA  GLU A 169      15.473   4.480  -2.027  1.00 91.84           C  
ATOM   2428  HA  GLU A 169      16.017   5.253  -2.569  1.00 91.84           H  
ATOM   2429  C   GLU A 169      15.861   3.131  -2.626  1.00 91.84           C  
ATOM   2430  CB  GLU A 169      15.966   4.447  -0.589  1.00 91.84           C  
ATOM   2431  HB2 GLU A 169      15.301   3.825   0.011  1.00 91.84           H  
ATOM   2432  HB3 GLU A 169      16.946   3.971  -0.613  1.00 91.84           H  
ATOM   2433  O   GLU A 169      16.938   2.989  -3.202  1.00 91.84           O  
ATOM   2434  CG  GLU A 169      16.136   5.815   0.072  1.00 91.84           C  
ATOM   2435  HG2 GLU A 169      15.160   6.273   0.229  1.00 91.84           H  
ATOM   2436  HG3 GLU A 169      16.724   6.455  -0.586  1.00 91.84           H  
ATOM   2437  CD  GLU A 169      16.870   5.655   1.409  1.00 91.84           C  
ATOM   2438  OE1 GLU A 169      17.037   6.676   2.103  1.00 91.84           O  
ATOM   2439  OE2 GLU A 169      17.272   4.501   1.735  1.00 91.84           O  
ATOM   2440  N   ALA A 170      15.014   2.113  -2.474  1.00 89.56           N  
ATOM   2441  H   ALA A 170      14.099   2.306  -2.093  1.00 89.56           H  
ATOM   2442  CA  ALA A 170      15.273   0.798  -3.035  1.00 89.56           C  
ATOM   2443  HA  ALA A 170      16.283   0.496  -2.756  1.00 89.56           H  
ATOM   2444  C   ALA A 170      15.221   0.846  -4.572  1.00 89.56           C  
ATOM   2445  CB  ALA A 170      14.289  -0.186  -2.400  1.00 89.56           C  
ATOM   2446  HB1 ALA A 170      14.589  -1.210  -2.622  1.00 89.56           H  
ATOM   2447  HB2 ALA A 170      14.282  -0.028  -1.321  1.00 89.56           H  
ATOM   2448  HB3 ALA A 170      13.279  -0.017  -2.774  1.00 89.56           H  
ATOM   2449  O   ALA A 170      16.121   0.312  -5.227  1.00 89.56           O  
ATOM   2450  N   GLN A 171      14.244   1.567  -5.136  1.00 91.57           N  
ATOM   2451  H   GLN A 171      13.552   1.991  -4.535  1.00 91.57           H  
ATOM   2452  CA  GLN A 171      14.151   1.824  -6.575  1.00 91.57           C  
ATOM   2453  HA  GLN A 171      14.159   0.867  -7.096  1.00 91.57           H  
ATOM   2454  C   GLN A 171      15.367   2.628  -7.074  1.00 91.57           C  
ATOM   2455  CB  GLN A 171      12.828   2.546  -6.904  1.00 91.57           C  
ATOM   2456  HB2 GLN A 171      12.810   2.772  -7.970  1.00 91.57           H  
ATOM   2457  HB3 GLN A 171      12.800   3.494  -6.367  1.00 91.57           H  
ATOM   2458  O   GLN A 171      16.019   2.228  -8.041  1.00 91.57           O  
ATOM   2459  CG  GLN A 171      11.549   1.761  -6.548  1.00 91.57           C  
ATOM   2460  HG2 GLN A 171      10.689   2.411  -6.707  1.00 91.57           H  
ATOM   2461  HG3 GLN A 171      11.559   1.488  -5.493  1.00 91.57           H  
ATOM   2462  CD  GLN A 171      11.321   0.501  -7.378  1.00 91.57           C  
ATOM   2463  NE2 GLN A 171      10.339  -0.300  -7.037  1.00 91.57           N  
ATOM   2464 HE21 GLN A 171       9.689   0.004  -6.327  1.00 91.57           H  
ATOM   2465 HE22 GLN A 171      10.107  -1.039  -7.685  1.00 91.57           H  
ATOM   2466  OE1 GLN A 171      12.021   0.202  -8.333  1.00 91.57           O  
ATOM   2467  N   GLN A 172      15.764   3.698  -6.368  1.00 92.30           N  
ATOM   2468  H   GLN A 172      15.180   3.998  -5.601  1.00 92.30           H  
ATOM   2469  CA  GLN A 172      16.983   4.468  -6.669  1.00 92.30           C  
ATOM   2470  HA  GLN A 172      16.892   4.900  -7.665  1.00 92.30           H  
ATOM   2471  C   GLN A 172      18.245   3.584  -6.654  1.00 92.30           C  
ATOM   2472  CB  GLN A 172      17.160   5.608  -5.649  1.00 92.30           C  
ATOM   2473  HB2 GLN A 172      18.170   6.010  -5.737  1.00 92.30           H  
ATOM   2474  HB3 GLN A 172      17.072   5.188  -4.647  1.00 92.30           H  
ATOM   2475  O   GLN A 172      19.062   3.653  -7.575  1.00 92.30           O  
ATOM   2476  CG  GLN A 172      16.176   6.781  -5.783  1.00 92.30           C  
ATOM   2477  HG2 GLN A 172      15.156   6.404  -5.854  1.00 92.30           H  
ATOM   2478  HG3 GLN A 172      16.400   7.360  -6.680  1.00 92.30           H  
ATOM   2479  CD  GLN A 172      16.276   7.668  -4.544  1.00 92.30           C  
ATOM   2480  NE2 GLN A 172      17.038   8.737  -4.538  1.00 92.30           N  
ATOM   2481 HE21 GLN A 172      17.158   9.155  -3.627  1.00 92.30           H  
ATOM   2482 HE22 GLN A 172      17.328   9.185  -5.396  1.00 92.30           H  
ATOM   2483  OE1 GLN A 172      15.715   7.366  -3.513  1.00 92.30           O  
ATOM   2484  N   LYS A 173      18.406   2.724  -5.639  1.00 91.92           N  
ATOM   2485  H   LYS A 173      17.711   2.740  -4.906  1.00 91.92           H  
ATOM   2486  CA  LYS A 173      19.561   1.821  -5.481  1.00 91.92           C  
ATOM   2487  HA  LYS A 173      20.473   2.414  -5.557  1.00 91.92           H  
ATOM   2488  C   LYS A 173      19.644   0.801  -6.624  1.00 91.92           C  
ATOM   2489  CB  LYS A 173      19.517   1.175  -4.074  1.00 91.92           C  
ATOM   2490  HB2 LYS A 173      20.184   0.313  -4.044  1.00 91.92           H  
ATOM   2491  HB3 LYS A 173      18.504   0.834  -3.862  1.00 91.92           H  
ATOM   2492  O   LYS A 173      20.731   0.613  -7.180  1.00 91.92           O  
ATOM   2493  CG  LYS A 173      19.974   2.188  -3.001  1.00 91.92           C  
ATOM   2494  HG2 LYS A 173      19.582   3.171  -3.265  1.00 91.92           H  
ATOM   2495  HG3 LYS A 173      21.061   2.256  -3.045  1.00 91.92           H  
ATOM   2496  CD  LYS A 173      19.551   1.903  -1.543  1.00 91.92           C  
ATOM   2497  HD2 LYS A 173      18.466   1.823  -1.483  1.00 91.92           H  
ATOM   2498  HD3 LYS A 173      20.014   0.984  -1.183  1.00 91.92           H  
ATOM   2499  CE  LYS A 173      20.032   3.111  -0.716  1.00 91.92           C  
ATOM   2500  HE2 LYS A 173      19.778   4.021  -1.258  1.00 91.92           H  
ATOM   2501  HE3 LYS A 173      21.121   3.094  -0.659  1.00 91.92           H  
ATOM   2502  NZ  LYS A 173      19.488   3.261   0.664  1.00 91.92           N  
ATOM   2503  HZ1 LYS A 173      19.945   4.081   1.037  1.00 91.92           H  
ATOM   2504  HZ2 LYS A 173      18.525   3.560   0.729  1.00 91.92           H  
ATOM   2505  HZ3 LYS A 173      19.700   2.509   1.302  1.00 91.92           H  
ATOM   2506  N   GLN A 174      18.521   0.213  -7.045  1.00 91.58           N  
ATOM   2507  H   GLN A 174      17.659   0.400  -6.552  1.00 91.58           H  
ATOM   2508  CA  GLN A 174      18.500  -0.717  -8.181  1.00 91.58           C  
ATOM   2509  HA  GLN A 174      19.346  -1.391  -8.049  1.00 91.58           H  
ATOM   2510  C   GLN A 174      18.726  -0.002  -9.527  1.00 91.58           C  
ATOM   2511  CB  GLN A 174      17.210  -1.558  -8.140  1.00 91.58           C  
ATOM   2512  HB2 GLN A 174      17.114  -2.008  -7.152  1.00 91.58           H  
ATOM   2513  HB3 GLN A 174      16.356  -0.898  -8.287  1.00 91.58           H  
ATOM   2514  O   GLN A 174      19.483  -0.499 -10.366  1.00 91.58           O  
ATOM   2515  CG  GLN A 174      17.150  -2.686  -9.192  1.00 91.58           C  
ATOM   2516  HG2 GLN A 174      16.174  -3.166  -9.121  1.00 91.58           H  
ATOM   2517  HG3 GLN A 174      17.225  -2.251 -10.189  1.00 91.58           H  
ATOM   2518  CD  GLN A 174      18.226  -3.771  -9.063  1.00 91.58           C  
ATOM   2519  NE2 GLN A 174      18.232  -4.767  -9.921  1.00 91.58           N  
ATOM   2520 HE21 GLN A 174      18.966  -5.455  -9.829  1.00 91.58           H  
ATOM   2521 HE22 GLN A 174      17.465  -4.894 -10.565  1.00 91.58           H  
ATOM   2522  OE1 GLN A 174      19.113  -3.743  -8.223  1.00 91.58           O  
ATOM   2523  N   PHE A 175      18.195   1.212  -9.708  1.00 93.22           N  
ATOM   2524  H   PHE A 175      17.547   1.569  -9.020  1.00 93.22           H  
ATOM   2525  CA  PHE A 175      18.509   2.050 -10.871  1.00 93.22           C  
ATOM   2526  HA  PHE A 175      18.242   1.498 -11.773  1.00 93.22           H  
ATOM   2527  C   PHE A 175      20.010   2.377 -10.966  1.00 93.22           C  
ATOM   2528  CB  PHE A 175      17.671   3.336 -10.830  1.00 93.22           C  
ATOM   2529  HB2 PHE A 175      17.705   3.752  -9.823  1.00 93.22           H  
ATOM   2530  HB3 PHE A 175      16.632   3.091 -11.047  1.00 93.22           H  
ATOM   2531  O   PHE A 175      20.615   2.206 -12.027  1.00 93.22           O  
ATOM   2532  CG  PHE A 175      18.150   4.392 -11.810  1.00 93.22           C  
ATOM   2533  CD1 PHE A 175      18.572   5.653 -11.345  1.00 93.22           C  
ATOM   2534  HD1 PHE A 175      18.507   5.889 -10.293  1.00 93.22           H  
ATOM   2535  CD2 PHE A 175      18.247   4.087 -13.181  1.00 93.22           C  
ATOM   2536  HD2 PHE A 175      17.937   3.118 -13.542  1.00 93.22           H  
ATOM   2537  CE1 PHE A 175      19.076   6.603 -12.250  1.00 93.22           C  
ATOM   2538  HE1 PHE A 175      19.383   7.574 -11.892  1.00 93.22           H  
ATOM   2539  CE2 PHE A 175      18.755   5.036 -14.083  1.00 93.22           C  
ATOM   2540  HE2 PHE A 175      18.828   4.792 -15.133  1.00 93.22           H  
ATOM   2541  CZ  PHE A 175      19.167   6.295 -13.618  1.00 93.22           C  
ATOM   2542  HZ  PHE A 175      19.549   7.025 -14.316  1.00 93.22           H  
ATOM   2543  N   VAL A 176      20.648   2.786  -9.862  1.00 93.06           N  
ATOM   2544  H   VAL A 176      20.101   2.940  -9.027  1.00 93.06           H  
ATOM   2545  CA  VAL A 176      22.099   3.053  -9.822  1.00 93.06           C  
ATOM   2546  HA  VAL A 176      22.333   3.796 -10.585  1.00 93.06           H  
ATOM   2547  C   VAL A 176      22.903   1.800 -10.164  1.00 93.06           C  
ATOM   2548  CB  VAL A 176      22.524   3.625  -8.454  1.00 93.06           C  
ATOM   2549  HB  VAL A 176      22.097   3.015  -7.658  1.00 93.06           H  
ATOM   2550  O   VAL A 176      23.897   1.899 -10.888  1.00 93.06           O  
ATOM   2551  CG1 VAL A 176      24.048   3.677  -8.262  1.00 93.06           C  
ATOM   2552 HG11 VAL A 176      24.278   4.159  -7.312  1.00 93.06           H  
ATOM   2553 HG12 VAL A 176      24.511   4.228  -9.080  1.00 93.06           H  
ATOM   2554 HG13 VAL A 176      24.459   2.668  -8.225  1.00 93.06           H  
ATOM   2555  CG2 VAL A 176      22.017   5.061  -8.312  1.00 93.06           C  
ATOM   2556 HG21 VAL A 176      22.206   5.423  -7.301  1.00 93.06           H  
ATOM   2557 HG22 VAL A 176      22.512   5.712  -9.032  1.00 93.06           H  
ATOM   2558 HG23 VAL A 176      20.942   5.094  -8.489  1.00 93.06           H  
ATOM   2559  N   HIS A 177      22.479   0.616  -9.709  1.00 92.50           N  
ATOM   2560  H   HIS A 177      21.671   0.590  -9.103  1.00 92.50           H  
ATOM   2561  CA  HIS A 177      23.114  -0.648 -10.086  1.00 92.50           C  
ATOM   2562  HA  HIS A 177      24.170  -0.585  -9.822  1.00 92.50           H  
ATOM   2563  C   HIS A 177      23.048  -0.884 -11.606  1.00 92.50           C  
ATOM   2564  CB  HIS A 177      22.500  -1.805  -9.283  1.00 92.50           C  
ATOM   2565  HB2 HIS A 177      22.701  -1.654  -8.223  1.00 92.50           H  
ATOM   2566  HB3 HIS A 177      21.418  -1.810  -9.415  1.00 92.50           H  
ATOM   2567  O   HIS A 177      24.091  -1.122 -12.225  1.00 92.50           O  
ATOM   2568  CG  HIS A 177      23.032  -3.156  -9.695  1.00 92.50           C  
ATOM   2569  CD2 HIS A 177      22.308  -4.164 -10.273  1.00 92.50           C  
ATOM   2570  HD2 HIS A 177      21.249  -4.144 -10.485  1.00 92.50           H  
ATOM   2571  ND1 HIS A 177      24.333  -3.600  -9.586  1.00 92.50           N  
ATOM   2572  CE1 HIS A 177      25.061  -3.142  -9.056  1.00 92.50           C  
ATOM   2573  HE1 HIS A 177      24.390  -4.844 -10.097  1.00 92.50           H  
ATOM   2574  NE2 HIS A 177      25.259  -5.485 -10.109  1.00 92.50           N  
ATOM   2575  HE2 HIS A 177      23.190  -5.210 -10.563  1.00 92.50           H  
ATOM   2576  N   MET A 178      21.871  -0.733 -12.227  1.00 93.40           N  
ATOM   2577  H   MET A 178      21.057  -0.528 -11.666  1.00 93.40           H  
ATOM   2578  CA  MET A 178      21.709  -0.839 -13.685  1.00 93.40           C  
ATOM   2579  HA  MET A 178      22.011  -1.836 -14.006  1.00 93.40           H  
ATOM   2580  C   MET A 178      22.571   0.181 -14.441  1.00 93.40           C  
ATOM   2581  CB  MET A 178      20.247  -0.618 -14.086  1.00 93.40           C  
ATOM   2582  HB2 MET A 178      20.205  -0.586 -15.175  1.00 93.40           H  
ATOM   2583  HB3 MET A 178      19.904   0.343 -13.703  1.00 93.40           H  
ATOM   2584  O   MET A 178      23.322  -0.194 -15.344  1.00 93.40           O  
ATOM   2585  CG  MET A 178      19.279  -1.702 -13.624  1.00 93.40           C  
ATOM   2586  HG2 MET A 178      19.351  -1.829 -12.544  1.00 93.40           H  
ATOM   2587  HG3 MET A 178      19.536  -2.643 -14.110  1.00 93.40           H  
ATOM   2588  SD  MET A 178      17.576  -1.262 -14.046  1.00 93.40           S  
ATOM   2589  CE  MET A 178      16.726  -2.736 -13.438  1.00 93.40           C  
ATOM   2590  HE1 MET A 178      16.961  -3.580 -14.087  1.00 93.40           H  
ATOM   2591  HE2 MET A 178      15.651  -2.560 -13.452  1.00 93.40           H  
ATOM   2592  HE3 MET A 178      17.036  -2.953 -12.416  1.00 93.40           H  
ATOM   2593  N   ALA A 179      22.509   1.461 -14.058  1.00 92.65           N  
ATOM   2594  H   ALA A 179      21.869   1.708 -13.316  1.00 92.65           H  
ATOM   2595  CA  ALA A 179      23.295   2.532 -14.670  1.00 92.65           C  
ATOM   2596  HA  ALA A 179      23.047   2.588 -15.730  1.00 92.65           H  
ATOM   2597  C   ALA A 179      24.805   2.256 -14.566  1.00 92.65           C  
ATOM   2598  CB  ALA A 179      22.906   3.863 -14.012  1.00 92.65           C  
ATOM   2599  HB1 ALA A 179      23.141   3.838 -12.948  1.00 92.65           H  
ATOM   2600  HB2 ALA A 179      23.458   4.678 -14.480  1.00 92.65           H  
ATOM   2601  HB3 ALA A 179      21.838   4.038 -14.134  1.00 92.65           H  
ATOM   2602  O   ALA A 179      25.531   2.411 -15.546  1.00 92.65           O  
ATOM   2603  N   THR A 180      25.263   1.748 -13.419  1.00 92.30           N  
ATOM   2604  H   THR A 180      24.609   1.652 -12.656  1.00 92.30           H  
ATOM   2605  CA  THR A 180      26.663   1.364 -13.189  1.00 92.30           C  
ATOM   2606  HA  THR A 180      27.299   2.219 -13.417  1.00 92.30           H  
ATOM   2607  C   THR A 180      27.104   0.213 -14.098  1.00 92.30           C  
ATOM   2608  CB  THR A 180      26.883   0.990 -11.714  1.00 92.30           C  
ATOM   2609  HB  THR A 180      26.214   0.176 -11.437  1.00 92.30           H  
ATOM   2610  O   THR A 180      28.209   0.260 -14.637  1.00 92.30           O  
ATOM   2611  CG2 THR A 180      28.319   0.571 -11.398  1.00 92.30           C  
ATOM   2612 HG21 THR A 180      29.012   1.327 -11.766  1.00 92.30           H  
ATOM   2613 HG22 THR A 180      28.436   0.470 -10.319  1.00 92.30           H  
ATOM   2614 HG23 THR A 180      28.533  -0.393 -11.860  1.00 92.30           H  
ATOM   2615  OG1 THR A 180      26.620   2.095 -10.888  1.00 92.30           O  
ATOM   2616  HG1 THR A 180      25.668   2.220 -10.873  1.00 92.30           H  
ATOM   2617  N   GLN A 181      26.282  -0.823 -14.313  1.00 93.21           N  
ATOM   2618  H   GLN A 181      25.376  -0.840 -13.868  1.00 93.21           H  
ATOM   2619  CA  GLN A 181      26.658  -1.905 -15.240  1.00 93.21           C  
ATOM   2620  HA  GLN A 181      27.689  -2.192 -15.031  1.00 93.21           H  
ATOM   2621  C   GLN A 181      26.652  -1.442 -16.705  1.00 93.21           C  
ATOM   2622  CB  GLN A 181      25.788  -3.160 -15.047  1.00 93.21           C  
ATOM   2623  HB2 GLN A 181      26.131  -3.915 -15.753  1.00 93.21           H  
ATOM   2624  HB3 GLN A 181      24.752  -2.925 -15.291  1.00 93.21           H  
ATOM   2625  O   GLN A 181      27.519  -1.850 -17.478  1.00 93.21           O  
ATOM   2626  CG  GLN A 181      25.840  -3.776 -13.636  1.00 93.21           C  
ATOM   2627  HG2 GLN A 181      25.489  -4.808 -13.679  1.00 93.21           H  
ATOM   2628  HG3 GLN A 181      25.163  -3.227 -12.982  1.00 93.21           H  
ATOM   2629  CD  GLN A 181      27.219  -3.840 -13.004  1.00 93.21           C  
ATOM   2630  NE2 GLN A 181      27.352  -3.382 -11.781  1.00 93.21           N  
ATOM   2631 HE21 GLN A 181      26.538  -3.007 -11.314  1.00 93.21           H  
ATOM   2632 HE22 GLN A 181      28.263  -3.473 -11.354  1.00 93.21           H  
ATOM   2633  OE1 GLN A 181      28.192  -4.302 -13.577  1.00 93.21           O  
ATOM   2634  N   VAL A 182      25.735  -0.543 -17.080  1.00 93.22           N  
ATOM   2635  H   VAL A 182      25.039  -0.263 -16.404  1.00 93.22           H  
ATOM   2636  CA  VAL A 182      25.697   0.074 -18.418  1.00 93.22           C  
ATOM   2637  HA  VAL A 182      25.727  -0.719 -19.165  1.00 93.22           H  
ATOM   2638  C   VAL A 182      26.927   0.951 -18.681  1.00 93.22           C  
ATOM   2639  CB  VAL A 182      24.380   0.854 -18.608  1.00 93.22           C  
ATOM   2640  HB  VAL A 182      24.214   1.504 -17.750  1.00 93.22           H  
ATOM   2641  O   VAL A 182      27.496   0.866 -19.769  1.00 93.22           O  
ATOM   2642  CG1 VAL A 182      24.381   1.723 -19.870  1.00 93.22           C  
ATOM   2643 HG11 VAL A 182      25.133   2.505 -19.766  1.00 93.22           H  
ATOM   2644 HG12 VAL A 182      24.611   1.114 -20.744  1.00 93.22           H  
ATOM   2645 HG13 VAL A 182      23.410   2.203 -19.991  1.00 93.22           H  
ATOM   2646  CG2 VAL A 182      23.199  -0.119 -18.728  1.00 93.22           C  
ATOM   2647 HG21 VAL A 182      23.145  -0.753 -17.842  1.00 93.22           H  
ATOM   2648 HG22 VAL A 182      23.318  -0.755 -19.605  1.00 93.22           H  
ATOM   2649 HG23 VAL A 182      22.265   0.438 -18.801  1.00 93.22           H  
ATOM   2650  N   ASP A 183      27.362   1.760 -17.711  1.00 90.50           N  
ATOM   2651  H   ASP A 183      26.816   1.840 -16.865  1.00 90.50           H  
ATOM   2652  CA  ASP A 183      28.519   2.658 -17.859  1.00 90.50           C  
ATOM   2653  HA  ASP A 183      28.447   3.146 -18.831  1.00 90.50           H  
ATOM   2654  C   ASP A 183      29.866   1.912 -17.843  1.00 90.50           C  
ATOM   2655  CB  ASP A 183      28.448   3.750 -16.781  1.00 90.50           C  
ATOM   2656  HB2 ASP A 183      28.825   3.359 -15.836  1.00 90.50           H  
ATOM   2657  HB3 ASP A 183      27.408   4.042 -16.633  1.00 90.50           H  
ATOM   2658  O   ASP A 183      30.798   2.265 -18.564  1.00 90.50           O  
ATOM   2659  CG  ASP A 183      29.220   5.005 -17.195  1.00 90.50           C  
ATOM   2660  OD1 ASP A 183      28.829   5.590 -18.236  1.00 90.50           O  
ATOM   2661  OD2 ASP A 183      30.155   5.392 -16.457  1.00 90.50           O  
ATOM   2662  N   ASN A 184      29.953   0.801 -17.100  1.00 90.54           N  
ATOM   2663  H   ASN A 184      29.173   0.574 -16.500  1.00 90.54           H  
ATOM   2664  CA  ASN A 184      31.121  -0.086 -17.119  1.00 90.54           C  
ATOM   2665  HA  ASN A 184      32.019   0.526 -17.037  1.00 90.54           H  
ATOM   2666  C   ASN A 184      31.267  -0.895 -18.427  1.00 90.54           C  
ATOM   2667  CB  ASN A 184      31.050  -1.028 -15.905  1.00 90.54           C  
ATOM   2668  HB2 ASN A 184      30.041  -1.430 -15.811  1.00 90.54           H  
ATOM   2669  HB3 ASN A 184      31.726  -1.869 -16.061  1.00 90.54           H  
ATOM   2670  O   ASN A 184      32.339  -1.456 -18.682  1.00 90.54           O  
ATOM   2671  CG  ASN A 184      31.479  -0.366 -14.608  1.00 90.54           C  
ATOM   2672  ND2 ASN A 184      30.723  -0.532 -13.554  1.00 90.54           N  
ATOM   2673 HD21 ASN A 184      30.979   0.020 -12.748  1.00 90.54           H  
ATOM   2674 HD22 ASN A 184      29.767  -0.811 -13.722  1.00 90.54           H  
ATOM   2675  OD1 ASN A 184      32.524   0.254 -14.503  1.00 90.54           O  
ATOM   2676  N   HIS A 185      30.222  -1.000 -19.256  1.00 91.53           N  
ATOM   2677  H   HIS A 185      29.375  -0.496 -19.034  1.00 91.53           H  
ATOM   2678  CA  HIS A 185      30.264  -1.803 -20.476  1.00 91.53           C  
ATOM   2679  HA  HIS A 185      30.843  -2.696 -20.243  1.00 91.53           H  
ATOM   2680  C   HIS A 185      30.961  -1.040 -21.630  1.00 91.53           C  
ATOM   2681  CB  HIS A 185      28.853  -2.294 -20.832  1.00 91.53           C  
ATOM   2682  HB2 HIS A 185      28.199  -1.440 -21.006  1.00 91.53           H  
ATOM   2683  HB3 HIS A 185      28.452  -2.850 -19.985  1.00 91.53           H  
ATOM   2684  O   HIS A 185      30.485   0.009 -22.059  1.00 91.53           O  
ATOM   2685  CG  HIS A 185      28.854  -3.187 -22.047  1.00 91.53           C  
ATOM   2686  CD2 HIS A 185      28.833  -4.556 -22.062  1.00 91.53           C  
ATOM   2687  HD2 HIS A 185      28.751  -5.196 -21.196  1.00 91.53           H  
ATOM   2688  ND1 HIS A 185      29.006  -2.766 -23.346  1.00 91.53           N  
ATOM   2689  HD1 HIS A 185      28.915  -1.806 -23.646  1.00 91.53           H  
ATOM   2690  CE1 HIS A 185      29.126  -3.855 -24.122  1.00 91.53           C  
ATOM   2691  HE1 HIS A 185      29.283  -3.843 -25.190  1.00 91.53           H  
ATOM   2692  NE2 HIS A 185      29.013  -4.974 -23.390  1.00 91.53           N  
ATOM   2693  N   PRO A 186      32.037  -1.578 -22.245  1.00 90.63           N  
ATOM   2694  CA  PRO A 186      32.973  -0.809 -23.084  1.00 90.63           C  
ATOM   2695  HA  PRO A 186      33.325   0.054 -22.518  1.00 90.63           H  
ATOM   2696  C   PRO A 186      32.416  -0.280 -24.419  1.00 90.63           C  
ATOM   2697  CB  PRO A 186      34.149  -1.763 -23.330  1.00 90.63           C  
ATOM   2698  HB2 PRO A 186      34.883  -1.643 -22.533  1.00 90.63           H  
ATOM   2699  HB3 PRO A 186      34.620  -1.608 -24.301  1.00 90.63           H  
ATOM   2700  O   PRO A 186      33.068   0.531 -25.074  1.00 90.63           O  
ATOM   2701  CG  PRO A 186      33.510  -3.148 -23.227  1.00 90.63           C  
ATOM   2702  HG2 PRO A 186      34.242  -3.918 -22.984  1.00 90.63           H  
ATOM   2703  HG3 PRO A 186      32.985  -3.386 -24.152  1.00 90.63           H  
ATOM   2704  CD  PRO A 186      32.505  -2.946 -22.098  1.00 90.63           C  
ATOM   2705  HD2 PRO A 186      31.688  -3.662 -22.190  1.00 90.63           H  
ATOM   2706  HD3 PRO A 186      33.000  -3.058 -21.133  1.00 90.63           H  
ATOM   2707  N   GLU A 187      31.245  -0.755 -24.850  1.00 89.71           N  
ATOM   2708  H   GLU A 187      30.784  -1.422 -24.248  1.00 89.71           H  
ATOM   2709  CA  GLU A 187      30.538  -0.276 -26.054  1.00 89.71           C  
ATOM   2710  HA  GLU A 187      31.191   0.408 -26.596  1.00 89.71           H  
ATOM   2711  C   GLU A 187      29.264   0.531 -25.734  1.00 89.71           C  
ATOM   2712  CB  GLU A 187      30.210  -1.443 -27.004  1.00 89.71           C  
ATOM   2713  HB2 GLU A 187      29.780  -1.027 -27.914  1.00 89.71           H  
ATOM   2714  HB3 GLU A 187      29.459  -2.079 -26.536  1.00 89.71           H  
ATOM   2715  O   GLU A 187      28.469   0.811 -26.634  1.00 89.71           O  
ATOM   2716  CG  GLU A 187      31.421  -2.300 -27.408  1.00 89.71           C  
ATOM   2717  HG2 GLU A 187      31.752  -2.885 -26.550  1.00 89.71           H  
ATOM   2718  HG3 GLU A 187      32.233  -1.635 -27.702  1.00 89.71           H  
ATOM   2719  CD  GLU A 187      31.095  -3.249 -28.577  1.00 89.71           C  
ATOM   2720  OE1 GLU A 187      32.020  -3.532 -29.374  1.00 89.71           O  
ATOM   2721  OE2 GLU A 187      29.923  -3.677 -28.697  1.00 89.71           O  
ATOM   2722  N   MET A 188      29.031   0.860 -24.462  1.00 88.48           N  
ATOM   2723  H   MET A 188      29.758   0.712 -23.776  1.00 88.48           H  
ATOM   2724  CA  MET A 188      27.836   1.546 -23.966  1.00 88.48           C  
ATOM   2725  HA  MET A 188      27.283   1.978 -24.800  1.00 88.48           H  
ATOM   2726  C   MET A 188      28.229   2.714 -23.044  1.00 88.48           C  
ATOM   2727  CB  MET A 188      26.916   0.531 -23.257  1.00 88.48           C  
ATOM   2728  HB2 MET A 188      26.058   1.047 -22.826  1.00 88.48           H  
ATOM   2729  HB3 MET A 188      27.471   0.061 -22.445  1.00 88.48           H  
ATOM   2730  O   MET A 188      29.398   3.063 -22.908  1.00 88.48           O  
ATOM   2731  CG  MET A 188      26.386  -0.551 -24.205  1.00 88.48           C  
ATOM   2732  HG2 MET A 188      27.230  -1.023 -24.708  1.00 88.48           H  
ATOM   2733  HG3 MET A 188      25.761  -0.085 -24.967  1.00 88.48           H  
ATOM   2734  SD  MET A 188      25.445  -1.869 -23.394  1.00 88.48           S  
ATOM   2735  CE  MET A 188      23.870  -1.035 -23.097  1.00 88.48           C  
ATOM   2736  HE1 MET A 188      23.418  -0.738 -24.044  1.00 88.48           H  
ATOM   2737  HE2 MET A 188      24.039  -0.154 -22.478  1.00 88.48           H  
ATOM   2738  HE3 MET A 188      23.197  -1.713 -22.573  1.00 88.48           H  
ATOM   2739  N   GLY A 189      27.215   3.366 -22.492  1.00 85.71           N  
ATOM   2740  H   GLY A 189      26.280   3.052 -22.708  1.00 85.71           H  
ATOM   2741  CA  GLY A 189      27.279   4.404 -21.469  1.00 85.71           C  
ATOM   2742  HA2 GLY A 189      27.784   5.294 -21.845  1.00 85.71           H  
ATOM   2743  HA3 GLY A 189      27.817   4.036 -20.595  1.00 85.71           H  
ATOM   2744  C   GLY A 189      25.843   4.746 -21.083  1.00 85.71           C  
ATOM   2745  O   GLY A 189      24.931   4.462 -21.867  1.00 85.71           O  
ATOM   2746  N   THR A 190      25.603   5.337 -19.911  1.00 88.38           N  
ATOM   2747  H   THR A 190      26.377   5.486 -19.279  1.00 88.38           H  
ATOM   2748  CA  THR A 190      24.242   5.524 -19.352  1.00 88.38           C  
ATOM   2749  HA  THR A 190      23.870   4.555 -19.020  1.00 88.38           H  
ATOM   2750  C   THR A 190      23.238   6.081 -20.372  1.00 88.38           C  
ATOM   2751  CB  THR A 190      24.319   6.434 -18.116  1.00 88.38           C  
ATOM   2752  HB  THR A 190      24.676   7.421 -18.410  1.00 88.38           H  
ATOM   2753  O   THR A 190      22.144   5.542 -20.528  1.00 88.38           O  
ATOM   2754  CG2 THR A 190      23.007   6.579 -17.353  1.00 88.38           C  
ATOM   2755 HG21 THR A 190      22.244   7.026 -17.990  1.00 88.38           H  
ATOM   2756 HG22 THR A 190      23.160   7.233 -16.495  1.00 88.38           H  
ATOM   2757 HG23 THR A 190      22.667   5.605 -17.001  1.00 88.38           H  
ATOM   2758  OG1 THR A 190      25.237   5.854 -17.228  1.00 88.38           O  
ATOM   2759  HG1 THR A 190      25.308   6.412 -16.449  1.00 88.38           H  
ATOM   2760  N   ARG A 191      23.653   7.070 -21.178  1.00 84.65           N  
ATOM   2761  H   ARG A 191      24.580   7.426 -20.994  1.00 84.65           H  
ATOM   2762  CA  ARG A 191      22.850   7.719 -22.238  1.00 84.65           C  
ATOM   2763  HA  ARG A 191      21.969   8.152 -21.763  1.00 84.65           H  
ATOM   2764  C   ARG A 191      22.317   6.800 -23.346  1.00 84.65           C  
ATOM   2765  CB  ARG A 191      23.694   8.850 -22.847  1.00 84.65           C  
ATOM   2766  HB2 ARG A 191      23.010   9.596 -23.253  1.00 84.65           H  
ATOM   2767  HB3 ARG A 191      24.280   9.308 -22.050  1.00 84.65           H  
ATOM   2768  O   ARG A 191      21.415   7.188 -24.092  1.00 84.65           O  
ATOM   2769  CG  ARG A 191      24.656   8.424 -23.969  1.00 84.65           C  
ATOM   2770  HG2 ARG A 191      25.269   7.583 -23.643  1.00 84.65           H  
ATOM   2771  HG3 ARG A 191      24.075   8.117 -24.838  1.00 84.65           H  
ATOM   2772  CD  ARG A 191      25.557   9.591 -24.394  1.00 84.65           C  
ATOM   2773  HD2 ARG A 191      24.981  10.516 -24.394  1.00 84.65           H  
ATOM   2774  HD3 ARG A 191      25.882   9.415 -25.419  1.00 84.65           H  
ATOM   2775  NE  ARG A 191      26.725   9.734 -23.500  1.00 84.65           N  
ATOM   2776  HE  ARG A 191      26.567  10.007 -22.540  1.00 84.65           H  
ATOM   2777  NH1 ARG A 191      28.373   9.015 -24.940  1.00 84.65           N  
ATOM   2778 HH11 ARG A 191      27.666   8.845 -25.640  1.00 84.65           H  
ATOM   2779 HH12 ARG A 191      29.328   8.704 -25.044  1.00 84.65           H  
ATOM   2780  NH2 ARG A 191      28.865   9.548 -22.825  1.00 84.65           N  
ATOM   2781 HH21 ARG A 191      29.817   9.219 -22.895  1.00 84.65           H  
ATOM   2782 HH22 ARG A 191      28.527   9.788 -21.903  1.00 84.65           H  
ATOM   2783  CZ  ARG A 191      27.981   9.439 -23.766  1.00 84.65           C  
ATOM   2784  N   THR A 192      22.926   5.631 -23.526  1.00 86.81           N  
ATOM   2785  H   THR A 192      23.677   5.385 -22.896  1.00 86.81           H  
ATOM   2786  CA  THR A 192      22.540   4.635 -24.535  1.00 86.81           C  
ATOM   2787  HA  THR A 192      22.318   5.138 -25.477  1.00 86.81           H  
ATOM   2788  C   THR A 192      21.284   3.879 -24.111  1.00 86.81           C  
ATOM   2789  CB  THR A 192      23.694   3.646 -24.774  1.00 86.81           C  
ATOM   2790  HB  THR A 192      23.882   3.074 -23.865  1.00 86.81           H  
ATOM   2791  O   THR A 192      20.506   3.483 -24.971  1.00 86.81           O  
ATOM   2792  CG2 THR A 192      23.454   2.678 -25.932  1.00 86.81           C  
ATOM   2793 HG21 THR A 192      24.342   2.067 -26.099  1.00 86.81           H  
ATOM   2794 HG22 THR A 192      22.631   2.008 -25.684  1.00 86.81           H  
ATOM   2795 HG23 THR A 192      23.197   3.225 -26.839  1.00 86.81           H  
ATOM   2796  OG1 THR A 192      24.864   4.351 -25.125  1.00 86.81           O  
ATOM   2797  HG1 THR A 192      25.120   4.027 -25.992  1.00 86.81           H  
ATOM   2798  N   VAL A 193      21.072   3.723 -22.801  1.00 92.11           N  
ATOM   2799  H   VAL A 193      21.730   4.138 -22.157  1.00 92.11           H  
ATOM   2800  CA  VAL A 193      19.979   2.926 -22.224  1.00 92.11           C  
ATOM   2801  HA  VAL A 193      19.448   2.402 -23.018  1.00 92.11           H  
ATOM   2802  C   VAL A 193      18.953   3.798 -21.513  1.00 92.11           C  
ATOM   2803  CB  VAL A 193      20.545   1.863 -21.266  1.00 92.11           C  
ATOM   2804  HB  VAL A 193      21.085   2.357 -20.458  1.00 92.11           H  
ATOM   2805  O   VAL A 193      17.769   3.506 -21.594  1.00 92.11           O  
ATOM   2806  CG1 VAL A 193      19.454   0.985 -20.649  1.00 92.11           C  
ATOM   2807 HG11 VAL A 193      18.871   1.567 -19.935  1.00 92.11           H  
ATOM   2808 HG12 VAL A 193      18.791   0.597 -21.422  1.00 92.11           H  
ATOM   2809 HG13 VAL A 193      19.905   0.152 -20.110  1.00 92.11           H  
ATOM   2810  CG2 VAL A 193      21.522   0.949 -22.014  1.00 92.11           C  
ATOM   2811 HG21 VAL A 193      21.041   0.540 -22.902  1.00 92.11           H  
ATOM   2812 HG22 VAL A 193      21.830   0.130 -21.365  1.00 92.11           H  
ATOM   2813 HG23 VAL A 193      22.409   1.511 -22.308  1.00 92.11           H  
ATOM   2814  N   PHE A 194      19.375   4.886 -20.873  1.00 91.60           N  
ATOM   2815  H   PHE A 194      20.365   5.085 -20.838  1.00 91.60           H  
ATOM   2816  CA  PHE A 194      18.504   5.745 -20.077  1.00 91.60           C  
ATOM   2817  HA  PHE A 194      17.508   5.303 -20.036  1.00 91.60           H  
ATOM   2818  C   PHE A 194      18.343   7.139 -20.688  1.00 91.60           C  
ATOM   2819  CB  PHE A 194      19.029   5.792 -18.638  1.00 91.60           C  
ATOM   2820  HB2 PHE A 194      18.393   6.456 -18.053  1.00 91.60           H  
ATOM   2821  HB3 PHE A 194      20.035   6.210 -18.634  1.00 91.60           H  
ATOM   2822  O   PHE A 194      19.237   7.651 -21.375  1.00 91.60           O  
ATOM   2823  CG  PHE A 194      19.036   4.432 -17.965  1.00 91.60           C  
ATOM   2824  CD1 PHE A 194      17.817   3.860 -17.556  1.00 91.60           C  
ATOM   2825  HD1 PHE A 194      16.889   4.388 -17.714  1.00 91.60           H  
ATOM   2826  CD2 PHE A 194      20.242   3.729 -17.763  1.00 91.60           C  
ATOM   2827  HD2 PHE A 194      21.178   4.153 -18.095  1.00 91.60           H  
ATOM   2828  CE1 PHE A 194      17.802   2.610 -16.918  1.00 91.60           C  
ATOM   2829  HE1 PHE A 194      16.867   2.184 -16.584  1.00 91.60           H  
ATOM   2830  CE2 PHE A 194      20.226   2.475 -17.123  1.00 91.60           C  
ATOM   2831  HE2 PHE A 194      21.146   1.936 -16.951  1.00 91.60           H  
ATOM   2832  CZ  PHE A 194      19.006   1.926 -16.691  1.00 91.60           C  
ATOM   2833  HZ  PHE A 194      18.978   0.977 -16.177  1.00 91.60           H  
ATOM   2834  N   ASN A 195      17.199   7.761 -20.415  1.00 88.84           N  
ATOM   2835  H   ASN A 195      16.510   7.265 -19.868  1.00 88.84           H  
ATOM   2836  CA  ASN A 195      16.961   9.186 -20.606  1.00 88.84           C  
ATOM   2837  HA  ASN A 195      17.906   9.678 -20.839  1.00 88.84           H  
ATOM   2838  C   ASN A 195      16.433   9.781 -19.297  1.00 88.84           C  
ATOM   2839  CB  ASN A 195      15.987   9.416 -21.773  1.00 88.84           C  
ATOM   2840  HB2 ASN A 195      14.993   9.066 -21.493  1.00 88.84           H  
ATOM   2841  HB3 ASN A 195      16.320   8.860 -22.650  1.00 88.84           H  
ATOM   2842  O   ASN A 195      15.560   9.198 -18.663  1.00 88.84           O  
ATOM   2843  CG  ASN A 195      15.869  10.878 -22.151  1.00 88.84           C  
ATOM   2844  ND2 ASN A 195      14.959  11.210 -23.031  1.00 88.84           N  
ATOM   2845 HD21 ASN A 195      14.944  12.171 -23.342  1.00 88.84           H  
ATOM   2846 HD22 ASN A 195      14.196  10.579 -23.231  1.00 88.84           H  
ATOM   2847  OD1 ASN A 195      16.638  11.718 -21.714  1.00 88.84           O  
ATOM   2848  N   LEU A 196      16.978  10.924 -18.890  1.00 87.53           N  
ATOM   2849  H   LEU A 196      17.578  11.417 -19.535  1.00 87.53           H  
ATOM   2850  CA  LEU A 196      16.480  11.697 -17.758  1.00 87.53           C  
ATOM   2851  HA  LEU A 196      15.589  11.222 -17.347  1.00 87.53           H  
ATOM   2852  C   LEU A 196      16.080  13.071 -18.291  1.00 87.53           C  
ATOM   2853  CB  LEU A 196      17.534  11.811 -16.641  1.00 87.53           C  
ATOM   2854  HB2 LEU A 196      18.499  12.066 -17.079  1.00 87.53           H  
ATOM   2855  HB3 LEU A 196      17.226  12.646 -16.012  1.00 87.53           H  
ATOM   2856  O   LEU A 196      16.849  13.691 -19.028  1.00 87.53           O  
ATOM   2857  CG  LEU A 196      17.684  10.585 -15.717  1.00 87.53           C  
ATOM   2858  HG  LEU A 196      16.708  10.315 -15.312  1.00 87.53           H  
ATOM   2859  CD1 LEU A 196      18.309   9.359 -16.388  1.00 87.53           C  
ATOM   2860 HD11 LEU A 196      17.596   8.920 -17.084  1.00 87.53           H  
ATOM   2861 HD12 LEU A 196      19.226   9.634 -16.909  1.00 87.53           H  
ATOM   2862 HD13 LEU A 196      18.523   8.599 -15.636  1.00 87.53           H  
ATOM   2863  CD2 LEU A 196      18.606  10.977 -14.557  1.00 87.53           C  
ATOM   2864 HD21 LEU A 196      18.743  10.117 -13.901  1.00 87.53           H  
ATOM   2865 HD22 LEU A 196      19.577  11.295 -14.936  1.00 87.53           H  
ATOM   2866 HD23 LEU A 196      18.140  11.770 -13.973  1.00 87.53           H  
ATOM   2867  N   HIS A 197      14.902  13.567 -17.931  1.00 83.51           N  
ATOM   2868  H   HIS A 197      14.285  13.015 -17.353  1.00 83.51           H  
ATOM   2869  CA  HIS A 197      14.440  14.879 -18.388  1.00 83.51           C  
ATOM   2870  HA  HIS A 197      15.311  15.527 -18.490  1.00 83.51           H  
ATOM   2871  C   HIS A 197      13.514  15.560 -17.377  1.00 83.51           C  
ATOM   2872  CB  HIS A 197      13.792  14.750 -19.775  1.00 83.51           C  
ATOM   2873  HB2 HIS A 197      13.583  15.750 -20.153  1.00 83.51           H  
ATOM   2874  HB3 HIS A 197      14.497  14.283 -20.463  1.00 83.51           H  
ATOM   2875  O   HIS A 197      13.015  14.920 -16.458  1.00 83.51           O  
ATOM   2876  CG  HIS A 197      12.503  13.973 -19.800  1.00 83.51           C  
ATOM   2877  CD2 HIS A 197      12.343  12.631 -20.027  1.00 83.51           C  
ATOM   2878  HD2 HIS A 197      13.124  11.905 -20.197  1.00 83.51           H  
ATOM   2879  ND1 HIS A 197      11.246  14.512 -19.649  1.00 83.51           N  
ATOM   2880  HD1 HIS A 197      11.022  15.475 -19.443  1.00 83.51           H  
ATOM   2881  CE1 HIS A 197      10.351  13.525 -19.788  1.00 83.51           C  
ATOM   2882  HE1 HIS A 197       9.279  13.638 -19.718  1.00 83.51           H  
ATOM   2883  NE2 HIS A 197      10.973  12.367 -20.026  1.00 83.51           N  
ATOM   2884  N   GLU A 198      13.300  16.868 -17.532  1.00 82.44           N  
ATOM   2885  H   GLU A 198      13.697  17.342 -18.330  1.00 82.44           H  
ATOM   2886  CA  GLU A 198      12.263  17.585 -16.778  1.00 82.44           C  
ATOM   2887  HA  GLU A 198      12.351  17.369 -15.713  1.00 82.44           H  
ATOM   2888  C   GLU A 198      10.876  17.135 -17.254  1.00 82.44           C  
ATOM   2889  CB  GLU A 198      12.389  19.101 -16.986  1.00 82.44           C  
ATOM   2890  HB2 GLU A 198      11.494  19.589 -16.601  1.00 82.44           H  
ATOM   2891  HB3 GLU A 198      12.450  19.285 -18.059  1.00 82.44           H  
ATOM   2892  O   GLU A 198      10.621  17.038 -18.466  1.00 82.44           O  
ATOM   2893  CG  GLU A 198      13.608  19.735 -16.311  1.00 82.44           C  
ATOM   2894  HG2 GLU A 198      13.514  19.620 -15.231  1.00 82.44           H  
ATOM   2895  HG3 GLU A 198      14.509  19.212 -16.631  1.00 82.44           H  
ATOM   2896  CD  GLU A 198      13.744  21.222 -16.681  1.00 82.44           C  
ATOM   2897  OE1 GLU A 198      14.089  22.047 -15.810  1.00 82.44           O  
ATOM   2898  OE2 GLU A 198      13.664  21.572 -17.882  1.00 82.44           O  
ATOM   2899  N   LYS A 199       9.968  16.892 -16.312  1.00 82.85           N  
ATOM   2900  H   LYS A 199      10.263  16.966 -15.349  1.00 82.85           H  
ATOM   2901  CA  LYS A 199       8.564  16.565 -16.558  1.00 82.85           C  
ATOM   2902  HA  LYS A 199       8.522  15.597 -17.058  1.00 82.85           H  
ATOM   2903  C   LYS A 199       7.913  17.621 -17.457  1.00 82.85           C  
ATOM   2904  CB  LYS A 199       7.888  16.450 -15.186  1.00 82.85           C  
ATOM   2905  HB2 LYS A 199       7.906  17.427 -14.702  1.00 82.85           H  
ATOM   2906  HB3 LYS A 199       8.473  15.766 -14.571  1.00 82.85           H  
ATOM   2907  O   LYS A 199       8.173  18.811 -17.349  1.00 82.85           O  
ATOM   2908  CG  LYS A 199       6.444  15.936 -15.226  1.00 82.85           C  
ATOM   2909  HG2 LYS A 199       5.809  16.656 -15.742  1.00 82.85           H  
ATOM   2910  HG3 LYS A 199       6.404  14.974 -15.737  1.00 82.85           H  
ATOM   2911  CD  LYS A 199       5.972  15.772 -13.777  1.00 82.85           C  
ATOM   2912  HD2 LYS A 199       6.563  14.996 -13.291  1.00 82.85           H  
ATOM   2913  HD3 LYS A 199       6.143  16.706 -13.243  1.00 82.85           H  
ATOM   2914  CE  LYS A 199       4.491  15.413 -13.673  1.00 82.85           C  
ATOM   2915  HE2 LYS A 199       4.324  14.438 -14.131  1.00 82.85           H  
ATOM   2916  HE3 LYS A 199       3.907  16.169 -14.196  1.00 82.85           H  
ATOM   2917  NZ  LYS A 199       4.109  15.369 -12.245  1.00 82.85           N  
ATOM   2918  HZ1 LYS A 199       4.469  16.151 -11.717  1.00 82.85           H  
ATOM   2919  HZ2 LYS A 199       3.122  15.231 -12.079  1.00 82.85           H  
ATOM   2920  HZ3 LYS A 199       4.536  14.564 -11.810  1.00 82.85           H  
ATOM   2921  N   GLY A 200       7.098  17.179 -18.414  1.00 80.13           N  
ATOM   2922  H   GLY A 200       6.950  16.182 -18.485  1.00 80.13           H  
ATOM   2923  CA  GLY A 200       6.456  18.070 -19.390  1.00 80.13           C  
ATOM   2924  HA2 GLY A 200       6.024  18.916 -18.856  1.00 80.13           H  
ATOM   2925  HA3 GLY A 200       5.648  17.530 -19.883  1.00 80.13           H  
ATOM   2926  C   GLY A 200       7.378  18.639 -20.482  1.00 80.13           C  
ATOM   2927  O   GLY A 200       6.872  19.204 -21.454  1.00 80.13           O  
ATOM   2928  N   THR A 201       8.699  18.454 -20.393  1.00 75.20           N  
ATOM   2929  H   THR A 201       9.075  18.015 -19.564  1.00 75.20           H  
ATOM   2930  CA  THR A 201       9.628  18.765 -21.489  1.00 75.20           C  
ATOM   2931  HA  THR A 201       9.172  19.538 -22.106  1.00 75.20           H  
ATOM   2932  C   THR A 201       9.856  17.548 -22.386  1.00 75.20           C  
ATOM   2933  CB  THR A 201      10.968  19.347 -21.006  1.00 75.20           C  
ATOM   2934  HB  THR A 201      11.462  19.784 -21.875  1.00 75.20           H  
ATOM   2935  O   THR A 201       9.719  16.405 -21.963  1.00 75.20           O  
ATOM   2936  CG2 THR A 201      10.809  20.456 -19.969  1.00 75.20           C  
ATOM   2937 HG21 THR A 201      10.158  21.240 -20.357  1.00 75.20           H  
ATOM   2938 HG22 THR A 201      10.376  20.064 -19.049  1.00 75.20           H  
ATOM   2939 HG23 THR A 201      11.784  20.887 -19.742  1.00 75.20           H  
ATOM   2940  OG1 THR A 201      11.825  18.351 -20.513  1.00 75.20           O  
ATOM   2941  HG1 THR A 201      11.405  17.970 -19.739  1.00 75.20           H  
ATOM   2942  N   THR A 202      10.233  17.794 -23.642  1.00 63.98           N  
ATOM   2943  H   THR A 202      10.230  18.749 -23.972  1.00 63.98           H  
ATOM   2944  CA  THR A 202      10.739  16.764 -24.569  1.00 63.98           C  
ATOM   2945  HA  THR A 202      10.516  15.774 -24.170  1.00 63.98           H  
ATOM   2946  C   THR A 202      12.262  16.822 -24.723  1.00 63.98           C  
ATOM   2947  CB  THR A 202      10.066  16.875 -25.948  1.00 63.98           C  
ATOM   2948  HB  THR A 202      10.532  16.176 -26.641  1.00 63.98           H  
ATOM   2949  O   THR A 202      12.794  16.236 -25.656  1.00 63.98           O  
ATOM   2950  CG2 THR A 202       8.578  16.541 -25.899  1.00 63.98           C  
ATOM   2951 HG21 THR A 202       8.446  15.531 -25.511  1.00 63.98           H  
ATOM   2952 HG22 THR A 202       8.055  17.244 -25.251  1.00 63.98           H  
ATOM   2953 HG23 THR A 202       8.160  16.594 -26.905  1.00 63.98           H  
ATOM   2954  OG1 THR A 202      10.204  18.188 -26.458  1.00 63.98           O  
ATOM   2955  HG1 THR A 202      11.115  18.247 -26.754  1.00 63.98           H  
ATOM   2956  N   GLY A 203      12.958  17.604 -23.891  1.00 63.90           N  
ATOM   2957  H   GLY A 203      12.502  17.936 -23.053  1.00 63.90           H  
ATOM   2958  CA  GLY A 203      14.400  17.812 -23.998  1.00 63.90           C  
ATOM   2959  HA2 GLY A 203      14.715  17.744 -25.039  1.00 63.90           H  
ATOM   2960  HA3 GLY A 203      14.653  18.803 -23.623  1.00 63.90           H  
ATOM   2961  C   GLY A 203      15.166  16.787 -23.173  1.00 63.90           C  
ATOM   2962  O   GLY A 203      15.120  16.823 -21.948  1.00 63.90           O  
ATOM   2963  N   THR A 204      15.910  15.907 -23.837  1.00 62.24           N  
ATOM   2964  H   THR A 204      15.828  15.877 -24.843  1.00 62.24           H  
ATOM   2965  CA  THR A 204      16.795  14.925 -23.190  1.00 62.24           C  
ATOM   2966  HA  THR A 204      16.213  14.303 -22.511  1.00 62.24           H  
ATOM   2967  C   THR A 204      17.904  15.638 -22.393  1.00 62.24           C  
ATOM   2968  CB  THR A 204      17.392  14.026 -24.289  1.00 62.24           C  
ATOM   2969  HB  THR A 204      17.965  14.657 -24.968  1.00 62.24           H  
ATOM   2970  O   THR A 204      18.719  16.360 -22.978  1.00 62.24           O  
ATOM   2971  CG2 THR A 204      18.333  12.912 -23.835  1.00 62.24           C  
ATOM   2972 HG21 THR A 204      18.675  13.083 -22.814  1.00 62.24           H  
ATOM   2973 HG22 THR A 204      19.187  12.887 -24.512  1.00 62.24           H  
ATOM   2974 HG23 THR A 204      17.836  11.943 -23.888  1.00 62.24           H  
ATOM   2975  OG1 THR A 204      16.358  13.413 -25.028  1.00 62.24           O  
ATOM   2976  HG1 THR A 204      16.045  14.066 -25.659  1.00 62.24           H  
ATOM   2977  N   TYR A 205      17.977  15.415 -21.073  1.00 67.52           N  
ATOM   2978  H   TYR A 205      17.285  14.815 -20.647  1.00 67.52           H  
ATOM   2979  CA  TYR A 205      19.066  15.875 -20.198  1.00 67.52           C  
ATOM   2980  HA  TYR A 205      19.688  16.583 -20.746  1.00 67.52           H  
ATOM   2981  C   TYR A 205      19.961  14.687 -19.831  1.00 67.52           C  
ATOM   2982  CB  TYR A 205      18.528  16.618 -18.961  1.00 67.52           C  
ATOM   2983  HB2 TYR A 205      19.345  16.739 -18.251  1.00 67.52           H  
ATOM   2984  HB3 TYR A 205      17.760  16.019 -18.472  1.00 67.52           H  
ATOM   2985  O   TYR A 205      19.809  14.036 -18.799  1.00 67.52           O  
ATOM   2986  CG  TYR A 205      17.975  17.995 -19.272  1.00 67.52           C  
ATOM   2987  CD1 TYR A 205      18.850  19.094 -19.373  1.00 67.52           C  
ATOM   2988  HD1 TYR A 205      19.903  18.964 -19.173  1.00 67.52           H  
ATOM   2989  CD2 TYR A 205      16.601  18.170 -19.521  1.00 67.52           C  
ATOM   2990  HD2 TYR A 205      15.926  17.328 -19.475  1.00 67.52           H  
ATOM   2991  CE1 TYR A 205      18.360  20.343 -19.799  1.00 67.52           C  
ATOM   2992  HE1 TYR A 205      19.028  21.184 -19.907  1.00 67.52           H  
ATOM   2993  CE2 TYR A 205      16.106  19.420 -19.941  1.00 67.52           C  
ATOM   2994  HE2 TYR A 205      15.061  19.540 -20.187  1.00 67.52           H  
ATOM   2995  OH  TYR A 205      16.592  21.637 -20.745  1.00 67.52           O  
ATOM   2996  HH  TYR A 205      17.305  22.072 -21.220  1.00 67.52           H  
ATOM   2997  CZ  TYR A 205      17.001  20.489 -20.144  1.00 67.52           C  
ATOM   2998  N   ILE A 206      20.929  14.404 -20.700  1.00 63.35           N  
ATOM   2999  H   ILE A 206      21.059  15.030 -21.482  1.00 63.35           H  
ATOM   3000  CA  ILE A 206      21.833  13.259 -20.564  1.00 63.35           C  
ATOM   3001  HA  ILE A 206      21.238  12.367 -20.367  1.00 63.35           H  
ATOM   3002  C   ILE A 206      22.777  13.489 -19.390  1.00 63.35           C  
ATOM   3003  CB  ILE A 206      22.631  13.049 -21.866  1.00 63.35           C  
ATOM   3004  HB  ILE A 206      23.166  13.969 -22.101  1.00 63.35           H  
ATOM   3005  O   ILE A 206      23.557  14.438 -19.430  1.00 63.35           O  
ATOM   3006  CG1 ILE A 206      21.671  12.740 -23.033  1.00 63.35           C  
ATOM   3007 HG12 ILE A 206      21.121  11.822 -22.823  1.00 63.35           H  
ATOM   3008 HG13 ILE A 206      20.959  13.561 -23.115  1.00 63.35           H  
ATOM   3009  CG2 ILE A 206      23.665  11.933 -21.652  1.00 63.35           C  
ATOM   3010 HG21 ILE A 206      24.425  12.246 -20.936  1.00 63.35           H  
ATOM   3011 HG22 ILE A 206      23.161  11.048 -21.262  1.00 63.35           H  
ATOM   3012 HG23 ILE A 206      24.188  11.712 -22.582  1.00 63.35           H  
ATOM   3013  CD1 ILE A 206      22.342  12.621 -24.405  1.00 63.35           C  
ATOM   3014 HD11 ILE A 206      21.575  12.541 -25.175  1.00 63.35           H  
ATOM   3015 HD12 ILE A 206      22.970  11.731 -24.454  1.00 63.35           H  
ATOM   3016 HD13 ILE A 206      22.944  13.508 -24.600  1.00 63.35           H  
ATOM   3017  N   ARG A 207      22.738  12.610 -18.386  1.00 70.00           N  
ATOM   3018  H   ARG A 207      22.058  11.864 -18.432  1.00 70.00           H  
ATOM   3019  CA  ARG A 207      23.528  12.721 -17.155  1.00 70.00           C  
ATOM   3020  HA  ARG A 207      24.199  13.576 -17.236  1.00 70.00           H  
ATOM   3021  C   ARG A 207      24.398  11.471 -16.973  1.00 70.00           C  
ATOM   3022  CB  ARG A 207      22.563  13.001 -15.987  1.00 70.00           C  
ATOM   3023  HB2 ARG A 207      21.785  12.237 -15.985  1.00 70.00           H  
ATOM   3024  HB3 ARG A 207      23.104  12.932 -15.043  1.00 70.00           H  
ATOM   3025  O   ARG A 207      23.849  10.385 -16.806  1.00 70.00           O  
ATOM   3026  CG  ARG A 207      21.919  14.401 -16.098  1.00 70.00           C  
ATOM   3027  HG2 ARG A 207      21.524  14.550 -17.103  1.00 70.00           H  
ATOM   3028  HG3 ARG A 207      22.672  15.168 -15.917  1.00 70.00           H  
ATOM   3029  CD  ARG A 207      20.766  14.564 -15.102  1.00 70.00           C  
ATOM   3030  HD2 ARG A 207      20.181  13.645 -15.112  1.00 70.00           H  
ATOM   3031  HD3 ARG A 207      21.198  14.694 -14.110  1.00 70.00           H  
ATOM   3032  NE  ARG A 207      19.879  15.708 -15.429  1.00 70.00           N  
ATOM   3033  HE  ARG A 207      20.290  16.477 -15.938  1.00 70.00           H  
ATOM   3034  NH1 ARG A 207      17.927  14.851 -14.547  1.00 70.00           N  
ATOM   3035 HH11 ARG A 207      16.953  14.974 -14.308  1.00 70.00           H  
ATOM   3036 HH12 ARG A 207      18.425  14.051 -14.185  1.00 70.00           H  
ATOM   3037  NH2 ARG A 207      17.884  16.844 -15.475  1.00 70.00           N  
ATOM   3038 HH21 ARG A 207      18.323  17.693 -15.800  1.00 70.00           H  
ATOM   3039 HH22 ARG A 207      16.920  16.905 -15.178  1.00 70.00           H  
ATOM   3040  CZ  ARG A 207      18.579  15.792 -15.164  1.00 70.00           C  
ATOM   3041  N   ASP A 208      25.727  11.599 -17.066  1.00 76.36           N  
ATOM   3042  H   ASP A 208      26.116  12.524 -17.186  1.00 76.36           H  
ATOM   3043  CA  ASP A 208      26.670  10.480 -16.868  1.00 76.36           C  
ATOM   3044  HA  ASP A 208      26.137   9.779 -16.226  1.00 76.36           H  
ATOM   3045  C   ASP A 208      27.966  10.852 -16.096  1.00 76.36           C  
ATOM   3046  CB  ASP A 208      26.937   9.677 -18.176  1.00 76.36           C  
ATOM   3047  HB2 ASP A 208      27.401   8.734 -17.889  1.00 76.36           H  
ATOM   3048  HB3 ASP A 208      25.970   9.422 -18.609  1.00 76.36           H  
ATOM   3049  O   ASP A 208      28.429  12.002 -16.149  1.00 76.36           O  
ATOM   3050  CG  ASP A 208      27.813  10.291 -19.292  1.00 76.36           C  
ATOM   3051  OD1 ASP A 208      28.791  11.010 -19.004  1.00 76.36           O  
ATOM   3052  OD2 ASP A 208      27.529  10.002 -20.490  1.00 76.36           O  
ATOM   3053  N   PRO A 209      28.553   9.891 -15.347  1.00 80.26           N  
ATOM   3054  CA  PRO A 209      27.875   8.751 -14.704  1.00 80.26           C  
ATOM   3055  HA  PRO A 209      27.446   8.087 -15.455  1.00 80.26           H  
ATOM   3056  C   PRO A 209      26.769   9.202 -13.727  1.00 80.26           C  
ATOM   3057  CB  PRO A 209      28.980   7.998 -13.950  1.00 80.26           C  
ATOM   3058  HB2 PRO A 209      29.446   7.272 -14.617  1.00 80.26           H  
ATOM   3059  HB3 PRO A 209      28.617   7.500 -13.051  1.00 80.26           H  
ATOM   3060  O   PRO A 209      26.679  10.384 -13.389  1.00 80.26           O  
ATOM   3061  CG  PRO A 209      29.983   9.102 -13.619  1.00 80.26           C  
ATOM   3062  HG2 PRO A 209      29.630   9.688 -12.771  1.00 80.26           H  
ATOM   3063  HG3 PRO A 209      30.980   8.703 -13.433  1.00 80.26           H  
ATOM   3064  CD  PRO A 209      29.934   9.941 -14.893  1.00 80.26           C  
ATOM   3065  HD2 PRO A 209      30.566   9.482 -15.653  1.00 80.26           H  
ATOM   3066  HD3 PRO A 209      30.276  10.959 -14.705  1.00 80.26           H  
ATOM   3067  N   ILE A 210      25.943   8.253 -13.271  1.00 88.92           N  
ATOM   3068  H   ILE A 210      26.124   7.295 -13.536  1.00 88.92           H  
ATOM   3069  CA  ILE A 210      24.980   8.443 -12.173  1.00 88.92           C  
ATOM   3070  HA  ILE A 210      25.053   9.472 -11.821  1.00 88.92           H  
ATOM   3071  C   ILE A 210      25.377   7.518 -11.021  1.00 88.92           C  
ATOM   3072  CB  ILE A 210      23.513   8.209 -12.613  1.00 88.92           C  
ATOM   3073  HB  ILE A 210      23.417   7.183 -12.970  1.00 88.92           H  
ATOM   3074  O   ILE A 210      25.623   6.333 -11.242  1.00 88.92           O  
ATOM   3075  CG1 ILE A 210      23.133   9.168 -13.764  1.00 88.92           C  
ATOM   3076 HG12 ILE A 210      23.853   9.048 -14.574  1.00 88.92           H  
ATOM   3077 HG13 ILE A 210      23.192  10.199 -13.414  1.00 88.92           H  
ATOM   3078  CG2 ILE A 210      22.560   8.400 -11.415  1.00 88.92           C  
ATOM   3079 HG21 ILE A 210      21.526   8.228 -11.714  1.00 88.92           H  
ATOM   3080 HG22 ILE A 210      22.780   7.680 -10.626  1.00 88.92           H  
ATOM   3081 HG23 ILE A 210      22.657   9.408 -11.012  1.00 88.92           H  
ATOM   3082  CD1 ILE A 210      21.744   8.923 -14.365  1.00 88.92           C  
ATOM   3083 HD11 ILE A 210      21.656   7.879 -14.666  1.00 88.92           H  
ATOM   3084 HD12 ILE A 210      20.965   9.168 -13.644  1.00 88.92           H  
ATOM   3085 HD13 ILE A 210      21.614   9.555 -15.243  1.00 88.92           H  
ATOM   3086  N   THR A 211      25.436   8.051  -9.804  1.00 91.94           N  
ATOM   3087  H   THR A 211      25.207   9.029  -9.700  1.00 91.94           H  
ATOM   3088  CA  THR A 211      25.804   7.322  -8.582  1.00 91.94           C  
ATOM   3089  HA  THR A 211      25.769   6.250  -8.778  1.00 91.94           H  
ATOM   3090  C   THR A 211      24.815   7.611  -7.459  1.00 91.94           C  
ATOM   3091  CB  THR A 211      27.232   7.670  -8.118  1.00 91.94           C  
ATOM   3092  HB  THR A 211      27.452   7.102  -7.215  1.00 91.94           H  
ATOM   3093  O   THR A 211      24.149   8.643  -7.474  1.00 91.94           O  
ATOM   3094  CG2 THR A 211      28.286   7.321  -9.169  1.00 91.94           C  
ATOM   3095 HG21 THR A 211      29.279   7.483  -8.749  1.00 91.94           H  
ATOM   3096 HG22 THR A 211      28.164   7.953 -10.049  1.00 91.94           H  
ATOM   3097 HG23 THR A 211      28.183   6.275  -9.458  1.00 91.94           H  
ATOM   3098  OG1 THR A 211      27.375   9.043  -7.830  1.00 91.94           O  
ATOM   3099  HG1 THR A 211      26.878   9.220  -7.028  1.00 91.94           H  
ATOM   3100  N   LEU A 212      24.755   6.737  -6.455  1.00 93.12           N  
ATOM   3101  H   LEU A 212      25.339   5.913  -6.477  1.00 93.12           H  
ATOM   3102  CA  LEU A 212      24.108   7.058  -5.182  1.00 93.12           C  
ATOM   3103  HA  LEU A 212      23.127   7.488  -5.383  1.00 93.12           H  
ATOM   3104  C   LEU A 212      24.961   8.102  -4.434  1.00 93.12           C  
ATOM   3105  CB  LEU A 212      23.938   5.756  -4.373  1.00 93.12           C  
ATOM   3106  HB2 LEU A 212      24.904   5.501  -3.937  1.00 93.12           H  
ATOM   3107  HB3 LEU A 212      23.653   4.944  -5.043  1.00 93.12           H  
ATOM   3108  O   LEU A 212      26.193   8.038  -4.493  1.00 93.12           O  
ATOM   3109  CG  LEU A 212      22.886   5.836  -3.250  1.00 93.12           C  
ATOM   3110  HG  LEU A 212      23.013   6.759  -2.683  1.00 93.12           H  
ATOM   3111  CD1 LEU A 212      21.465   5.769  -3.821  1.00 93.12           C  
ATOM   3112 HD11 LEU A 212      21.327   4.862  -4.410  1.00 93.12           H  
ATOM   3113 HD12 LEU A 212      21.269   6.643  -4.442  1.00 93.12           H  
ATOM   3114 HD13 LEU A 212      20.744   5.776  -3.004  1.00 93.12           H  
ATOM   3115  CD2 LEU A 212      23.067   4.650  -2.305  1.00 93.12           C  
ATOM   3116 HD21 LEU A 212      22.939   3.707  -2.836  1.00 93.12           H  
ATOM   3117 HD22 LEU A 212      24.057   4.688  -1.851  1.00 93.12           H  
ATOM   3118 HD23 LEU A 212      22.342   4.730  -1.494  1.00 93.12           H  
ATOM   3119  N   GLU A 213      24.329   9.051  -3.752  1.00 92.05           N  
ATOM   3120  H   GLU A 213      23.319   9.061  -3.770  1.00 92.05           H  
ATOM   3121  CA  GLU A 213      24.968   9.936  -2.772  1.00 92.05           C  
ATOM   3122  HA  GLU A 213      25.997   9.611  -2.617  1.00 92.05           H  
ATOM   3123  C   GLU A 213      24.232   9.761  -1.441  1.00 92.05           C  
ATOM   3124  CB  GLU A 213      25.027  11.386  -3.300  1.00 92.05           C  
ATOM   3125  HB2 GLU A 213      25.497  11.335  -4.283  1.00 92.05           H  
ATOM   3126  HB3 GLU A 213      24.020  11.783  -3.424  1.00 92.05           H  
ATOM   3127  O   GLU A 213      23.072  10.150  -1.316  1.00 92.05           O  
ATOM   3128  CG  GLU A 213      25.865  12.351  -2.428  1.00 92.05           C  
ATOM   3129  HG2 GLU A 213      25.262  12.693  -1.588  1.00 92.05           H  
ATOM   3130  HG3 GLU A 213      26.717  11.800  -2.029  1.00 92.05           H  
ATOM   3131  CD  GLU A 213      26.403  13.569  -3.219  1.00 92.05           C  
ATOM   3132  OE1 GLU A 213      27.562  14.014  -3.001  1.00 92.05           O  
ATOM   3133  OE2 GLU A 213      25.727  14.035  -4.158  1.00 92.05           O  
ATOM   3134  N   GLU A 214      24.898   9.089  -0.500  1.00 92.30           N  
ATOM   3135  H   GLU A 214      25.846   8.791  -0.679  1.00 92.30           H  
ATOM   3136  CA  GLU A 214      24.355   8.752   0.821  1.00 92.30           C  
ATOM   3137  HA  GLU A 214      23.372   8.303   0.675  1.00 92.30           H  
ATOM   3138  C   GLU A 214      24.173  10.015   1.680  1.00 92.30           C  
ATOM   3139  CB  GLU A 214      25.265   7.720   1.530  1.00 92.30           C  
ATOM   3140  HB2 GLU A 214      24.866   7.520   2.524  1.00 92.30           H  
ATOM   3141  HB3 GLU A 214      26.254   8.164   1.643  1.00 92.30           H  
ATOM   3142  O   GLU A 214      24.967  10.955   1.567  1.00 92.30           O  
ATOM   3143  CG  GLU A 214      25.397   6.377   0.776  1.00 92.30           C  
ATOM   3144  HG2 GLU A 214      25.709   6.576  -0.249  1.00 92.30           H  
ATOM   3145  HG3 GLU A 214      24.414   5.907   0.730  1.00 92.30           H  
ATOM   3146  CD  GLU A 214      26.416   5.387   1.388  1.00 92.30           C  
ATOM   3147  OE1 GLU A 214      26.258   4.162   1.157  1.00 92.30           O  
ATOM   3148  OE2 GLU A 214      27.437   5.830   1.971  1.00 92.30           O  
ATOM   3149  N   ASP A 215      23.148  10.036   2.539  1.00 91.73           N  
ATOM   3150  H   ASP A 215      22.567   9.211   2.593  1.00 91.73           H  
ATOM   3151  CA  ASP A 215      22.835  11.146   3.460  1.00 91.73           C  
ATOM   3152  HA  ASP A 215      21.835  10.943   3.842  1.00 91.73           H  
ATOM   3153  C   ASP A 215      22.751  12.542   2.776  1.00 91.73           C  
ATOM   3154  CB  ASP A 215      23.795  11.153   4.676  1.00 91.73           C  
ATOM   3155  HB2 ASP A 215      24.802  11.373   4.322  1.00 91.73           H  
ATOM   3156  HB3 ASP A 215      23.501  11.970   5.335  1.00 91.73           H  
ATOM   3157  O   ASP A 215      23.211  13.558   3.310  1.00 91.73           O  
ATOM   3158  CG  ASP A 215      23.845   9.887   5.545  1.00 91.73           C  
ATOM   3159  OD1 ASP A 215      22.805   9.214   5.699  1.00 91.73           O  
ATOM   3160  OD2 ASP A 215      24.920   9.657   6.157  1.00 91.73           O  
ATOM   3161  N   LEU A 216      22.188  12.628   1.562  1.00 90.01           N  
ATOM   3162  H   LEU A 216      21.779  11.787   1.179  1.00 90.01           H  
ATOM   3163  CA  LEU A 216      22.181  13.863   0.758  1.00 90.01           C  
ATOM   3164  HA  LEU A 216      23.198  14.254   0.756  1.00 90.01           H  
ATOM   3165  C   LEU A 216      21.267  14.963   1.334  1.00 90.01           C  
ATOM   3166  CB  LEU A 216      21.777  13.518  -0.690  1.00 90.01           C  
ATOM   3167  HB2 LEU A 216      20.806  13.022  -0.663  1.00 90.01           H  
ATOM   3168  HB3 LEU A 216      22.501  12.817  -1.105  1.00 90.01           H  
ATOM   3169  O   LEU A 216      21.617  16.152   1.298  1.00 90.01           O  
ATOM   3170  CG  LEU A 216      21.675  14.752  -1.612  1.00 90.01           C  
ATOM   3171  HG  LEU A 216      20.993  15.485  -1.180  1.00 90.01           H  
ATOM   3172  CD1 LEU A 216      23.025  15.431  -1.855  1.00 90.01           C  
ATOM   3173 HD11 LEU A 216      23.712  14.724  -2.319  1.00 90.01           H  
ATOM   3174 HD12 LEU A 216      23.445  15.760  -0.904  1.00 90.01           H  
ATOM   3175 HD13 LEU A 216      22.894  16.298  -2.501  1.00 90.01           H  
ATOM   3176  CD2 LEU A 216      21.090  14.374  -2.966  1.00 90.01           C  
ATOM   3177 HD21 LEU A 216      20.149  13.852  -2.797  1.00 90.01           H  
ATOM   3178 HD22 LEU A 216      21.780  13.724  -3.504  1.00 90.01           H  
ATOM   3179 HD23 LEU A 216      20.868  15.275  -3.537  1.00 90.01           H  
ATOM   3180  N   THR A 217      20.083  14.576   1.816  1.00 89.41           N  
ATOM   3181  H   THR A 217      19.900  13.583   1.847  1.00 89.41           H  
ATOM   3182  CA  THR A 217      19.024  15.492   2.271  1.00 89.41           C  
ATOM   3183  HA  THR A 217      19.455  16.475   2.457  1.00 89.41           H  
ATOM   3184  C   THR A 217      18.411  14.981   3.573  1.00 89.41           C  
ATOM   3185  CB  THR A 217      17.919  15.642   1.202  1.00 89.41           C  
ATOM   3186  HB  THR A 217      17.427  14.682   1.051  1.00 89.41           H  
ATOM   3187  O   THR A 217      18.142  13.794   3.702  1.00 89.41           O  
ATOM   3188  CG2 THR A 217      16.864  16.690   1.560  1.00 89.41           C  
ATOM   3189 HG21 THR A 217      17.336  17.651   1.761  1.00 89.41           H  
ATOM   3190 HG22 THR A 217      16.299  16.367   2.434  1.00 89.41           H  
ATOM   3191 HG23 THR A 217      16.157  16.799   0.738  1.00 89.41           H  
ATOM   3192  OG1 THR A 217      18.443  16.082  -0.032  1.00 89.41           O  
ATOM   3193  HG1 THR A 217      17.700  16.434  -0.528  1.00 89.41           H  
ATOM   3194  N   THR A 218      18.118  15.866   4.529  1.00 92.26           N  
ATOM   3195  H   THR A 218      18.367  16.837   4.407  1.00 92.26           H  
ATOM   3196  CA  THR A 218      17.302  15.501   5.700  1.00 92.26           C  
ATOM   3197  HA  THR A 218      17.533  14.476   5.988  1.00 92.26           H  
ATOM   3198  C   THR A 218      15.816  15.593   5.357  1.00 92.26           C  
ATOM   3199  CB  THR A 218      17.593  16.396   6.915  1.00 92.26           C  
ATOM   3200  HB  THR A 218      17.305  17.423   6.691  1.00 92.26           H  
ATOM   3201  O   THR A 218      15.348  16.666   4.974  1.00 92.26           O  
ATOM   3202  CG2 THR A 218      16.851  15.939   8.168  1.00 92.26           C  
ATOM   3203 HG21 THR A 218      16.996  14.869   8.320  1.00 92.26           H  
ATOM   3204 HG22 THR A 218      15.785  16.138   8.059  1.00 92.26           H  
ATOM   3205 HG23 THR A 218      17.205  16.485   9.042  1.00 92.26           H  
ATOM   3206  OG1 THR A 218      18.961  16.384   7.255  1.00 92.26           O  
ATOM   3207  HG1 THR A 218      19.014  16.721   8.152  1.00 92.26           H  
ATOM   3208  N   TYR A 219      15.071  14.507   5.558  1.00 92.98           N  
ATOM   3209  H   TYR A 219      15.539  13.675   5.888  1.00 92.98           H  
ATOM   3210  CA  TYR A 219      13.613  14.522   5.681  1.00 92.98           C  
ATOM   3211  HA  TYR A 219      13.214  15.378   5.137  1.00 92.98           H  
ATOM   3212  C   TYR A 219      13.225  14.664   7.158  1.00 92.98           C  
ATOM   3213  CB  TYR A 219      13.024  13.249   5.061  1.00 92.98           C  
ATOM   3214  HB2 TYR A 219      13.469  13.115   4.075  1.00 92.98           H  
ATOM   3215  HB3 TYR A 219      13.306  12.388   5.666  1.00 92.98           H  
ATOM   3216  O   TYR A 219      13.924  14.156   8.037  1.00 92.98           O  
ATOM   3217  CG  TYR A 219      11.516  13.275   4.895  1.00 92.98           C  
ATOM   3218  CD1 TYR A 219      10.678  12.729   5.888  1.00 92.98           C  
ATOM   3219  HD1 TYR A 219      11.097  12.266   6.769  1.00 92.98           H  
ATOM   3220  CD2 TYR A 219      10.950  13.858   3.744  1.00 92.98           C  
ATOM   3221  HD2 TYR A 219      11.590  14.271   2.978  1.00 92.98           H  
ATOM   3222  CE1 TYR A 219       9.278  12.780   5.732  1.00 92.98           C  
ATOM   3223  HE1 TYR A 219       8.621  12.382   6.491  1.00 92.98           H  
ATOM   3224  CE2 TYR A 219       9.551  13.901   3.587  1.00 92.98           C  
ATOM   3225  HE2 TYR A 219       9.101  14.345   2.711  1.00 92.98           H  
ATOM   3226  OH  TYR A 219       7.363  13.434   4.426  1.00 92.98           O  
ATOM   3227  HH  TYR A 219       6.891  13.070   5.178  1.00 92.98           H  
ATOM   3228  CZ  TYR A 219       8.709  13.368   4.584  1.00 92.98           C  
ATOM   3229  N   THR A 220      12.116  15.340   7.448  1.00 95.21           N  
ATOM   3230  H   THR A 220      11.537  15.671   6.689  1.00 95.21           H  
ATOM   3231  CA  THR A 220      11.552  15.425   8.803  1.00 95.21           C  
ATOM   3232  HA  THR A 220      12.167  14.862   9.504  1.00 95.21           H  
ATOM   3233  C   THR A 220      10.171  14.791   8.783  1.00 95.21           C  
ATOM   3234  CB  THR A 220      11.481  16.875   9.304  1.00 95.21           C  
ATOM   3235  HB  THR A 220      10.799  17.450   8.676  1.00 95.21           H  
ATOM   3236  O   THR A 220       9.280  15.306   8.113  1.00 95.21           O  
ATOM   3237  CG2 THR A 220      11.017  16.965  10.758  1.00 95.21           C  
ATOM   3238 HG21 THR A 220       9.995  16.595  10.841  1.00 95.21           H  
ATOM   3239 HG22 THR A 220      11.038  18.004  11.085  1.00 95.21           H  
ATOM   3240 HG23 THR A 220      11.665  16.366  11.398  1.00 95.21           H  
ATOM   3241  OG1 THR A 220      12.757  17.478   9.248  1.00 95.21           O  
ATOM   3242  HG1 THR A 220      13.384  16.841   9.596  1.00 95.21           H  
ATOM   3243  N   PHE A 221      10.013  13.685   9.508  1.00 95.31           N  
ATOM   3244  H   PHE A 221      10.785  13.361  10.073  1.00 95.31           H  
ATOM   3245  CA  PHE A 221       8.746  12.970   9.638  1.00 95.31           C  
ATOM   3246  HA  PHE A 221       8.333  12.779   8.648  1.00 95.31           H  
ATOM   3247  C   PHE A 221       7.701  13.785  10.404  1.00 95.31           C  
ATOM   3248  CB  PHE A 221       8.997  11.631  10.350  1.00 95.31           C  
ATOM   3249  HB2 PHE A 221       8.038  11.165  10.575  1.00 95.31           H  
ATOM   3250  HB3 PHE A 221       9.495  11.833  11.298  1.00 95.31           H  
ATOM   3251  O   PHE A 221       8.023  14.722  11.143  1.00 95.31           O  
ATOM   3252  CG  PHE A 221       9.807  10.620   9.565  1.00 95.31           C  
ATOM   3253  CD1 PHE A 221       9.380  10.223   8.287  1.00 95.31           C  
ATOM   3254  HD1 PHE A 221       8.479  10.643   7.866  1.00 95.31           H  
ATOM   3255  CD2 PHE A 221      10.939  10.013  10.135  1.00 95.31           C  
ATOM   3256  HD2 PHE A 221      11.262  10.292  11.128  1.00 95.31           H  
ATOM   3257  CE1 PHE A 221      10.103   9.268   7.558  1.00 95.31           C  
ATOM   3258  HE1 PHE A 221       9.752   8.964   6.583  1.00 95.31           H  
ATOM   3259  CE2 PHE A 221      11.634   9.020   9.428  1.00 95.31           C  
ATOM   3260  HE2 PHE A 221      12.473   8.516   9.885  1.00 95.31           H  
ATOM   3261  CZ  PHE A 221      11.248   8.684   8.118  1.00 95.31           C  
ATOM   3262  HZ  PHE A 221      11.804   7.944   7.561  1.00 95.31           H  
ATOM   3263  N   VAL A 222       6.438  13.370  10.309  1.00 94.23           N  
ATOM   3264  H   VAL A 222       6.244  12.631   9.648  1.00 94.23           H  
ATOM   3265  CA  VAL A 222       5.307  13.994  11.014  1.00 94.23           C  
ATOM   3266  HA  VAL A 222       5.304  15.052  10.750  1.00 94.23           H  
ATOM   3267  C   VAL A 222       5.403  13.930  12.547  1.00 94.23           C  
ATOM   3268  CB  VAL A 222       3.968  13.402  10.545  1.00 94.23           C  
ATOM   3269  HB  VAL A 222       3.184  13.905  11.110  1.00 94.23           H  
ATOM   3270  O   VAL A 222       4.751  14.717  13.233  1.00 94.23           O  
ATOM   3271  CG1 VAL A 222       3.711  13.688   9.060  1.00 94.23           C  
ATOM   3272 HG11 VAL A 222       2.788  13.213   8.727  1.00 94.23           H  
ATOM   3273 HG12 VAL A 222       4.525  13.304   8.445  1.00 94.23           H  
ATOM   3274 HG13 VAL A 222       3.639  14.763   8.893  1.00 94.23           H  
ATOM   3275  CG2 VAL A 222       3.829  11.901  10.825  1.00 94.23           C  
ATOM   3276 HG21 VAL A 222       3.944  11.702  11.890  1.00 94.23           H  
ATOM   3277 HG22 VAL A 222       2.841  11.565  10.508  1.00 94.23           H  
ATOM   3278 HG23 VAL A 222       4.580  11.334  10.275  1.00 94.23           H  
ATOM   3279  N   ASP A 223       6.228  13.036  13.110  1.00 93.52           N  
ATOM   3280  H   ASP A 223       6.748  12.427  12.495  1.00 93.52           H  
ATOM   3281  CA  ASP A 223       6.556  12.998  14.547  1.00 93.52           C  
ATOM   3282  HA  ASP A 223       5.665  13.307  15.093  1.00 93.52           H  
ATOM   3283  C   ASP A 223       7.662  14.001  14.955  1.00 93.52           C  
ATOM   3284  CB  ASP A 223       6.864  11.552  15.002  1.00 93.52           C  
ATOM   3285  HB2 ASP A 223       6.136  10.873  14.559  1.00 93.52           H  
ATOM   3286  HB3 ASP A 223       6.737  11.508  16.084  1.00 93.52           H  
ATOM   3287  O   ASP A 223       7.943  14.172  16.143  1.00 93.52           O  
ATOM   3288  CG  ASP A 223       8.280  11.057  14.672  1.00 93.52           C  
ATOM   3289  OD1 ASP A 223       8.939  11.663  13.798  1.00 93.52           O  
ATOM   3290  OD2 ASP A 223       8.751  10.061  15.271  1.00 93.52           O  
ATOM   3291  N   GLY A 224       8.271  14.689  13.984  1.00 94.12           N  
ATOM   3292  H   GLY A 224       7.992  14.496  13.033  1.00 94.12           H  
ATOM   3293  CA  GLY A 224       9.376  15.629  14.168  1.00 94.12           C  
ATOM   3294  HA2 GLY A 224       9.220  16.191  15.088  1.00 94.12           H  
ATOM   3295  HA3 GLY A 224       9.371  16.324  13.329  1.00 94.12           H  
ATOM   3296  C   GLY A 224      10.767  14.988  14.230  1.00 94.12           C  
ATOM   3297  O   GLY A 224      11.740  15.705  14.470  1.00 94.12           O  
ATOM   3298  N   THR A 225      10.894  13.673  14.035  1.00 95.33           N  
ATOM   3299  H   THR A 225      10.065  13.131  13.837  1.00 95.33           H  
ATOM   3300  CA  THR A 225      12.200  13.007  13.917  1.00 95.33           C  
ATOM   3301  HA  THR A 225      12.887  13.520  14.590  1.00 95.33           H  
ATOM   3302  C   THR A 225      12.791  13.161  12.515  1.00 95.33           C  
ATOM   3303  CB  THR A 225      12.185  11.539  14.367  1.00 95.33           C  
ATOM   3304  HB  THR A 225      13.198  11.147  14.268  1.00 95.33           H  
ATOM   3305  O   THR A 225      12.084  13.374  11.531  1.00 95.33           O  
ATOM   3306  CG2 THR A 225      11.771  11.376  15.829  1.00 95.33           C  
ATOM   3307 HG21 THR A 225      12.444  11.948  16.467  1.00 95.33           H  
ATOM   3308 HG22 THR A 225      11.816  10.323  16.106  1.00 95.33           H  
ATOM   3309 HG23 THR A 225      10.752  11.736  15.973  1.00 95.33           H  
ATOM   3310  OG1 THR A 225      11.348  10.729  13.593  1.00 95.33           O  
ATOM   3311  HG1 THR A 225      10.465  11.103  13.645  1.00 95.33           H  
ATOM   3312  N   GLU A 226      14.119  13.103  12.430  1.00 95.03           N  
ATOM   3313  H   GLU A 226      14.657  12.871  13.252  1.00 95.03           H  
ATOM   3314  CA  GLU A 226      14.868  13.311  11.189  1.00 95.03           C  
ATOM   3315  HA  GLU A 226      14.229  13.812  10.462  1.00 95.03           H  
ATOM   3316  C   GLU A 226      15.311  11.978  10.573  1.00 95.03           C  
ATOM   3317  CB  GLU A 226      16.082  14.223  11.445  1.00 95.03           C  
ATOM   3318  HB2 GLU A 226      16.704  14.233  10.550  1.00 95.03           H  
ATOM   3319  HB3 GLU A 226      16.671  13.804  12.261  1.00 95.03           H  
ATOM   3320  O   GLU A 226      15.808  11.093  11.272  1.00 95.03           O  
ATOM   3321  CG  GLU A 226      15.693  15.674  11.788  1.00 95.03           C  
ATOM   3322  HG2 GLU A 226      15.112  15.678  12.710  1.00 95.03           H  
ATOM   3323  HG3 GLU A 226      15.057  16.056  10.989  1.00 95.03           H  
ATOM   3324  CD  GLU A 226      16.908  16.610  11.963  1.00 95.03           C  
ATOM   3325  OE1 GLU A 226      16.738  17.837  11.774  1.00 95.03           O  
ATOM   3326  OE2 GLU A 226      18.010  16.123  12.310  1.00 95.03           O  
ATOM   3327  N   TYR A 227      15.196  11.879   9.250  1.00 91.65           N  
ATOM   3328  H   TYR A 227      14.767  12.649   8.756  1.00 91.65           H  
ATOM   3329  CA  TYR A 227      15.696  10.781   8.425  1.00 91.65           C  
ATOM   3330  HA  TYR A 227      16.205  10.052   9.055  1.00 91.65           H  
ATOM   3331  C   TYR A 227      16.696  11.335   7.412  1.00 91.65           C  
ATOM   3332  CB  TYR A 227      14.509  10.086   7.755  1.00 91.65           C  
ATOM   3333  HB2 TYR A 227      13.997  10.792   7.101  1.00 91.65           H  
ATOM   3334  HB3 TYR A 227      13.815   9.814   8.550  1.00 91.65           H  
ATOM   3335  O   TYR A 227      16.484  12.409   6.849  1.00 91.65           O  
ATOM   3336  CG  TYR A 227      14.844   8.829   6.975  1.00 91.65           C  
ATOM   3337  CD1 TYR A 227      14.949   8.881   5.573  1.00 91.65           C  
ATOM   3338  HD1 TYR A 227      14.790   9.814   5.052  1.00 91.65           H  
ATOM   3339  CD2 TYR A 227      15.045   7.606   7.647  1.00 91.65           C  
ATOM   3340  HD2 TYR A 227      14.928   7.555   8.719  1.00 91.65           H  
ATOM   3341  CE1 TYR A 227      15.308   7.729   4.850  1.00 91.65           C  
ATOM   3342  HE1 TYR A 227      15.456   7.772   3.781  1.00 91.65           H  
ATOM   3343  CE2 TYR A 227      15.386   6.446   6.919  1.00 91.65           C  
ATOM   3344  HE2 TYR A 227      15.549   5.505   7.423  1.00 91.65           H  
ATOM   3345  OH  TYR A 227      15.949   5.429   4.803  1.00 91.65           O  
ATOM   3346  HH  TYR A 227      16.268   5.713   3.943  1.00 91.65           H  
ATOM   3347  CZ  TYR A 227      15.543   6.513   5.517  1.00 91.65           C  
ATOM   3348  N   GLN A 228      17.813  10.642   7.203  1.00 94.17           N  
ATOM   3349  H   GLN A 228      17.887   9.711   7.589  1.00 94.17           H  
ATOM   3350  CA  GLN A 228      18.764  10.996   6.151  1.00 94.17           C  
ATOM   3351  HA  GLN A 228      18.712  12.063   5.935  1.00 94.17           H  
ATOM   3352  C   GLN A 228      18.364  10.248   4.878  1.00 94.17           C  
ATOM   3353  CB  GLN A 228      20.200  10.672   6.583  1.00 94.17           C  
ATOM   3354  HB2 GLN A 228      20.858  10.929   5.753  1.00 94.17           H  
ATOM   3355  HB3 GLN A 228      20.286   9.601   6.765  1.00 94.17           H  
ATOM   3356  O   GLN A 228      18.306   9.024   4.886  1.00 94.17           O  
ATOM   3357  CG  GLN A 228      20.702  11.424   7.826  1.00 94.17           C  
ATOM   3358  HG2 GLN A 228      20.111  11.131   8.693  1.00 94.17           H  
ATOM   3359  HG3 GLN A 228      21.735  11.129   8.008  1.00 94.17           H  
ATOM   3360  CD  GLN A 228      20.656  12.940   7.663  1.00 94.17           C  
ATOM   3361  NE2 GLN A 228      19.591  13.589   8.075  1.00 94.17           N  
ATOM   3362 HE21 GLN A 228      19.546  14.557   7.790  1.00 94.17           H  
ATOM   3363 HE22 GLN A 228      18.776  13.079   8.385  1.00 94.17           H  
ATOM   3364  OE1 GLN A 228      21.565  13.584   7.171  1.00 94.17           O  
ATOM   3365  N   LEU A 229      18.039  10.993   3.821  1.00 91.69           N  
ATOM   3366  H   LEU A 229      18.123  11.997   3.894  1.00 91.69           H  
ATOM   3367  CA  LEU A 229      17.663  10.451   2.520  1.00 91.69           C  
ATOM   3368  HA  LEU A 229      17.250   9.453   2.665  1.00 91.69           H  
ATOM   3369  C   LEU A 229      18.874  10.305   1.613  1.00 91.69           C  
ATOM   3370  CB  LEU A 229      16.628  11.354   1.819  1.00 91.69           C  
ATOM   3371  HB2 LEU A 229      16.651  11.142   0.750  1.00 91.69           H  
ATOM   3372  HB3 LEU A 229      16.923  12.396   1.944  1.00 91.69           H  
ATOM   3373  O   LEU A 229      19.593  11.279   1.353  1.00 91.69           O  
ATOM   3374  CG  LEU A 229      15.186  11.168   2.295  1.00 91.69           C  
ATOM   3375  HG  LEU A 229      15.143  11.247   3.381  1.00 91.69           H  
ATOM   3376  CD1 LEU A 229      14.304  12.255   1.677  1.00 91.69           C  
ATOM   3377 HD11 LEU A 229      13.266  12.097   1.968  1.00 91.69           H  
ATOM   3378 HD12 LEU A 229      14.380  12.216   0.590  1.00 91.69           H  
ATOM   3379 HD13 LEU A 229      14.633  13.236   2.021  1.00 91.69           H  
ATOM   3380  CD2 LEU A 229      14.627   9.822   1.835  1.00 91.69           C  
ATOM   3381 HD21 LEU A 229      13.692   9.618   2.357  1.00 91.69           H  
ATOM   3382 HD22 LEU A 229      15.321   9.008   2.048  1.00 91.69           H  
ATOM   3383 HD23 LEU A 229      14.461   9.830   0.758  1.00 91.69           H  
ATOM   3384  N   ASP A 230      19.001   9.119   1.032  1.00 92.37           N  
ATOM   3385  H   ASP A 230      18.410   8.362   1.344  1.00 92.37           H  
ATOM   3386  CA  ASP A 230      19.904   8.889  -0.086  1.00 92.37           C  
ATOM   3387  HA  ASP A 230      20.872   9.324   0.161  1.00 92.37           H  
ATOM   3388  C   ASP A 230      19.389   9.566  -1.366  1.00 92.37           C  
ATOM   3389  CB  ASP A 230      20.113   7.390  -0.320  1.00 92.37           C  
ATOM   3390  HB2 ASP A 230      19.146   6.901  -0.433  1.00 92.37           H  
ATOM   3391  HB3 ASP A 230      20.660   7.272  -1.255  1.00 92.37           H  
ATOM   3392  O   ASP A 230      18.211   9.506  -1.731  1.00 92.37           O  
ATOM   3393  CG  ASP A 230      20.919   6.684   0.773  1.00 92.37           C  
ATOM   3394  OD1 ASP A 230      21.547   7.356   1.613  1.00 92.37           O  
ATOM   3395  OD2 ASP A 230      20.970   5.434   0.693  1.00 92.37           O  
ATOM   3396  N   GLY A 231      20.309  10.192  -2.093  1.00 91.28           N  
ATOM   3397  H   GLY A 231      21.260  10.183  -1.751  1.00 91.28           H  
ATOM   3398  CA  GLY A 231      20.039  10.840  -3.367  1.00 91.28           C  
ATOM   3399  HA2 GLY A 231      20.374  11.875  -3.299  1.00 91.28           H  
ATOM   3400  HA3 GLY A 231      18.970  10.852  -3.579  1.00 91.28           H  
ATOM   3401  C   GLY A 231      20.765  10.208  -4.543  1.00 91.28           C  
ATOM   3402  O   GLY A 231      21.545   9.263  -4.423  1.00 91.28           O  
ATOM   3403  N   LEU A 232      20.540  10.793  -5.715  1.00 91.23           N  
ATOM   3404  H   LEU A 232      19.905  11.578  -5.720  1.00 91.23           H  
ATOM   3405  CA  LEU A 232      21.249  10.473  -6.947  1.00 91.23           C  
ATOM   3406  HA  LEU A 232      21.880   9.598  -6.791  1.00 91.23           H  
ATOM   3407  C   LEU A 232      22.153  11.635  -7.341  1.00 91.23           C  
ATOM   3408  CB  LEU A 232      20.245  10.159  -8.065  1.00 91.23           C  
ATOM   3409  HB2 LEU A 232      19.635  11.045  -8.238  1.00 91.23           H  
ATOM   3410  HB3 LEU A 232      20.803   9.949  -8.977  1.00 91.23           H  
ATOM   3411  O   LEU A 232      21.691  12.761  -7.506  1.00 91.23           O  
ATOM   3412  CG  LEU A 232      19.311   8.975  -7.769  1.00 91.23           C  
ATOM   3413  HG  LEU A 232      18.710   9.178  -6.882  1.00 91.23           H  
ATOM   3414  CD1 LEU A 232      18.373   8.789  -8.958  1.00 91.23           C  
ATOM   3415 HD11 LEU A 232      18.948   8.569  -9.857  1.00 91.23           H  
ATOM   3416 HD12 LEU A 232      17.686   7.966  -8.760  1.00 91.23           H  
ATOM   3417 HD13 LEU A 232      17.781   9.693  -9.106  1.00 91.23           H  
ATOM   3418  CD2 LEU A 232      20.088   7.680  -7.565  1.00 91.23           C  
ATOM   3419 HD21 LEU A 232      19.401   6.834  -7.528  1.00 91.23           H  
ATOM   3420 HD22 LEU A 232      20.628   7.718  -6.619  1.00 91.23           H  
ATOM   3421 HD23 LEU A 232      20.793   7.541  -8.384  1.00 91.23           H  
ATOM   3422  N   ARG A 233      23.426  11.355  -7.584  1.00 88.15           N  
ATOM   3423  H   ARG A 233      23.721  10.398  -7.449  1.00 88.15           H  
ATOM   3424  CA  ARG A 233      24.411  12.312  -8.085  1.00 88.15           C  
ATOM   3425  HA  ARG A 233      24.002  13.320  -8.020  1.00 88.15           H  
ATOM   3426  C   ARG A 233      24.743  12.035  -9.541  1.00 88.15           C  
ATOM   3427  CB  ARG A 233      25.630  12.251  -7.172  1.00 88.15           C  
ATOM   3428  HB2 ARG A 233      25.976  11.219  -7.102  1.00 88.15           H  
ATOM   3429  HB3 ARG A 233      25.315  12.576  -6.181  1.00 88.15           H  
ATOM   3430  O   ARG A 233      24.806  10.885  -9.966  1.00 88.15           O  
ATOM   3431  CG  ARG A 233      26.782  13.137  -7.645  1.00 88.15           C  
ATOM   3432  HG2 ARG A 233      26.447  14.169  -7.749  1.00 88.15           H  
ATOM   3433  HG3 ARG A 233      27.173  12.773  -8.595  1.00 88.15           H  
ATOM   3434  CD  ARG A 233      27.881  13.056  -6.599  1.00 88.15           C  
ATOM   3435  HD2 ARG A 233      28.135  12.012  -6.419  1.00 88.15           H  
ATOM   3436  HD3 ARG A 233      27.499  13.482  -5.671  1.00 88.15           H  
ATOM   3437  NE  ARG A 233      29.077  13.772  -7.044  1.00 88.15           N  
ATOM   3438  HE  ARG A 233      29.414  13.599  -7.981  1.00 88.15           H  
ATOM   3439  NH1 ARG A 233      29.565  14.828  -5.054  1.00 88.15           N  
ATOM   3440 HH11 ARG A 233      28.740  14.443  -4.618  1.00 88.15           H  
ATOM   3441 HH12 ARG A 233      30.153  15.411  -4.476  1.00 88.15           H  
ATOM   3442  NH2 ARG A 233      30.885  15.047  -6.880  1.00 88.15           N  
ATOM   3443 HH21 ARG A 233      31.030  14.737  -7.830  1.00 88.15           H  
ATOM   3444 HH22 ARG A 233      31.537  15.639  -6.385  1.00 88.15           H  
ATOM   3445  CZ  ARG A 233      29.827  14.552  -6.308  1.00 88.15           C  
ATOM   3446  N   TRP A 234      25.005  13.095 -10.295  1.00 84.96           N  
ATOM   3447  H   TRP A 234      24.930  14.006  -9.867  1.00 84.96           H  
ATOM   3448  CA  TRP A 234      25.521  13.034 -11.660  1.00 84.96           C  
ATOM   3449  HA  TRP A 234      25.886  12.025 -11.852  1.00 84.96           H  
ATOM   3450  C   TRP A 234      26.703  13.987 -11.837  1.00 84.96           C  
ATOM   3451  CB  TRP A 234      24.399  13.332 -12.657  1.00 84.96           C  
ATOM   3452  HB2 TRP A 234      23.650  12.545 -12.575  1.00 84.96           H  
ATOM   3453  HB3 TRP A 234      24.825  13.277 -13.658  1.00 84.96           H  
ATOM   3454  O   TRP A 234      26.746  15.045 -11.213  1.00 84.96           O  
ATOM   3455  CG  TRP A 234      23.710  14.658 -12.500  1.00 84.96           C  
ATOM   3456  CD1 TRP A 234      22.796  14.958 -11.553  1.00 84.96           C  
ATOM   3457  HD1 TRP A 234      22.457  14.278 -10.785  1.00 84.96           H  
ATOM   3458  CD2 TRP A 234      23.895  15.890 -13.258  1.00 84.96           C  
ATOM   3459  CE2 TRP A 234      23.000  16.881 -12.752  1.00 84.96           C  
ATOM   3460  CE3 TRP A 234      24.761  16.284 -14.295  1.00 84.96           C  
ATOM   3461  HE3 TRP A 234      25.490  15.573 -14.655  1.00 84.96           H  
ATOM   3462  NE1 TRP A 234      22.369  16.261 -11.701  1.00 84.96           N  
ATOM   3463  HE1 TRP A 234      21.671  16.670 -11.096  1.00 84.96           H  
ATOM   3464  CH2 TRP A 234      23.800  18.535 -14.309  1.00 84.96           C  
ATOM   3465  HH2 TRP A 234      23.805  19.550 -14.678  1.00 84.96           H  
ATOM   3466  CZ2 TRP A 234      22.918  18.174 -13.283  1.00 84.96           C  
ATOM   3467  HZ2 TRP A 234      22.234  18.895 -12.862  1.00 84.96           H  
ATOM   3468  CZ3 TRP A 234      24.738  17.603 -14.782  1.00 84.96           C  
ATOM   3469  HZ3 TRP A 234      25.493  17.935 -15.480  1.00 84.96           H  
ATOM   3470  N   GLU A 235      27.665  13.633 -12.690  1.00 79.31           N  
ATOM   3471  H   GLU A 235      27.596  12.726 -13.130  1.00 79.31           H  
ATOM   3472  CA  GLU A 235      28.912  14.405 -12.856  1.00 79.31           C  
ATOM   3473  HA  GLU A 235      29.054  15.068 -12.003  1.00 79.31           H  
ATOM   3474  C   GLU A 235      28.922  15.310 -14.102  1.00 79.31           C  
ATOM   3475  CB  GLU A 235      30.104  13.439 -12.880  1.00 79.31           C  
ATOM   3476  HB2 GLU A 235      29.869  12.641 -13.584  1.00 79.31           H  
ATOM   3477  HB3 GLU A 235      30.985  13.957 -13.260  1.00 79.31           H  
ATOM   3478  O   GLU A 235      29.469  16.413 -14.052  1.00 79.31           O  
ATOM   3479  CG  GLU A 235      30.437  12.812 -11.513  1.00 79.31           C  
ATOM   3480  HG2 GLU A 235      29.535  12.372 -11.088  1.00 79.31           H  
ATOM   3481  HG3 GLU A 235      31.146  12.002 -11.680  1.00 79.31           H  
ATOM   3482  CD  GLU A 235      31.063  13.804 -10.513  1.00 79.31           C  
ATOM   3483  OE1 GLU A 235      30.729  13.744  -9.304  1.00 79.31           O  
ATOM   3484  OE2 GLU A 235      31.908  14.629 -10.925  1.00 79.31           O  
ATOM   3485  N   ASN A 236      28.299  14.893 -15.210  1.00 74.94           N  
ATOM   3486  H   ASN A 236      27.918  13.957 -15.226  1.00 74.94           H  
ATOM   3487  CA  ASN A 236      28.230  15.667 -16.456  1.00 74.94           C  
ATOM   3488  HA  ASN A 236      28.519  16.699 -16.260  1.00 74.94           H  
ATOM   3489  C   ASN A 236      26.811  15.664 -17.015  1.00 74.94           C  
ATOM   3490  CB  ASN A 236      29.181  15.085 -17.513  1.00 74.94           C  
ATOM   3491  HB2 ASN A 236      29.210  15.746 -18.380  1.00 74.94           H  
ATOM   3492  HB3 ASN A 236      28.808  14.115 -17.840  1.00 74.94           H  
ATOM   3493  O   ASN A 236      26.165  14.622 -17.015  1.00 74.94           O  
ATOM   3494  CG  ASN A 236      30.591  14.912 -17.001  1.00 74.94           C  
ATOM   3495  ND2 ASN A 236      30.918  13.724 -16.550  1.00 74.94           N  
ATOM   3496 HD21 ASN A 236      31.816  13.613 -16.102  1.00 74.94           H  
ATOM   3497 HD22 ASN A 236      30.204  13.009 -16.530  1.00 74.94           H  
ATOM   3498  OD1 ASN A 236      31.399  15.829 -17.015  1.00 74.94           O  
ATOM   3499  N   GLY A 237      26.345  16.808 -17.516  1.00 70.85           N  
ATOM   3500  H   GLY A 237      26.934  17.627 -17.472  1.00 70.85           H  
ATOM   3501  CA  GLY A 237      24.995  16.977 -18.055  1.00 70.85           C  
ATOM   3502  HA2 GLY A 237      24.409  17.639 -17.417  1.00 70.85           H  
ATOM   3503  HA3 GLY A 237      24.476  16.019 -18.072  1.00 70.85           H  
ATOM   3504  C   GLY A 237      25.038  17.587 -19.446  1.00 70.85           C  
ATOM   3505  O   GLY A 237      25.725  18.587 -19.652  1.00 70.85           O  
ATOM   3506  N   ILE A 238      24.331  17.002 -20.410  1.00 66.11           N  
ATOM   3507  H   ILE A 238      23.833  16.154 -20.181  1.00 66.11           H  
ATOM   3508  CA  ILE A 238      24.323  17.455 -21.805  1.00 66.11           C  
ATOM   3509  HA  ILE A 238      24.760  18.453 -21.855  1.00 66.11           H  
ATOM   3510  C   ILE A 238      22.877  17.568 -22.291  1.00 66.11           C  
ATOM   3511  CB  ILE A 238      25.188  16.529 -22.700  1.00 66.11           C  
ATOM   3512  HB  ILE A 238      24.724  15.543 -22.737  1.00 66.11           H  
ATOM   3513  O   ILE A 238      22.117  16.604 -22.214  1.00 66.11           O  
ATOM   3514  CG1 ILE A 238      26.615  16.367 -22.119  1.00 66.11           C  
ATOM   3515 HG12 ILE A 238      27.051  17.354 -21.967  1.00 66.11           H  
ATOM   3516 HG13 ILE A 238      26.545  15.878 -21.147  1.00 66.11           H  
ATOM   3517  CG2 ILE A 238      25.246  17.087 -24.133  1.00 66.11           C  
ATOM   3518 HG21 ILE A 238      24.242  17.125 -24.554  1.00 66.11           H  
ATOM   3519 HG22 ILE A 238      25.681  18.087 -24.135  1.00 66.11           H  
ATOM   3520 HG23 ILE A 238      25.826  16.431 -24.782  1.00 66.11           H  
ATOM   3521  CD1 ILE A 238      27.580  15.522 -22.961  1.00 66.11           C  
ATOM   3522 HD11 ILE A 238      27.116  14.567 -23.208  1.00 66.11           H  
ATOM   3523 HD12 ILE A 238      27.855  16.050 -23.874  1.00 66.11           H  
ATOM   3524 HD13 ILE A 238      28.486  15.335 -22.385  1.00 66.11           H  
ATOM   3525  N   GLN A 239      22.512  18.746 -22.801  1.00 66.58           N  
ATOM   3526  H   GLN A 239      23.199  19.486 -22.835  1.00 66.58           H  
ATOM   3527  CA  GLN A 239      21.238  18.951 -23.500  1.00 66.58           C  
ATOM   3528  HA  GLN A 239      20.435  18.512 -22.908  1.00 66.58           H  
ATOM   3529  C   GLN A 239      21.241  18.242 -24.858  1.00 66.58           C  
ATOM   3530  CB  GLN A 239      20.952  20.452 -23.689  1.00 66.58           C  
ATOM   3531  HB2 GLN A 239      21.793  20.940 -24.183  1.00 66.58           H  
ATOM   3532  HB3 GLN A 239      20.071  20.560 -24.322  1.00 66.58           H  
ATOM   3533  O   GLN A 239      22.273  18.184 -25.523  1.00 66.58           O  
ATOM   3534  CG  GLN A 239      20.668  21.128 -22.345  1.00 66.58           C  
ATOM   3535  HG2 GLN A 239      19.988  20.480 -21.791  1.00 66.58           H  
ATOM   3536  HG3 GLN A 239      21.593  21.223 -21.775  1.00 66.58           H  
ATOM   3537  CD  GLN A 239      20.009  22.496 -22.490  1.00 66.58           C  
ATOM   3538  NE2 GLN A 239      20.758  23.570 -22.582  1.00 66.58           N  
ATOM   3539 HE21 GLN A 239      20.271  24.430 -22.789  1.00 66.58           H  
ATOM   3540 HE22 GLN A 239      21.766  23.500 -22.564  1.00 66.58           H  
ATOM   3541  OE1 GLN A 239      18.797  22.636 -22.475  1.00 66.58           O  
ATOM   3542  N   GLU A 240      20.081  17.756 -25.294  1.00 62.83           N  
ATOM   3543  H   GLU A 240      19.317  17.720 -24.634  1.00 62.83           H  
ATOM   3544  CA  GLU A 240      19.896  17.022 -26.555  1.00 62.83           C  
ATOM   3545  HA  GLU A 240      20.366  16.043 -26.459  1.00 62.83           H  
ATOM   3546  C   GLU A 240      20.485  17.711 -27.799  1.00 62.83           C  
ATOM   3547  CB  GLU A 240      18.388  16.834 -26.757  1.00 62.83           C  
ATOM   3548  HB2 GLU A 240      17.936  16.611 -25.790  1.00 62.83           H  
ATOM   3549  HB3 GLU A 240      17.945  17.762 -27.120  1.00 62.83           H  
ATOM   3550  O   GLU A 240      21.038  17.055 -28.681  1.00 62.83           O  
ATOM   3551  CG  GLU A 240      18.086  15.699 -27.743  1.00 62.83           C  
ATOM   3552  HG2 GLU A 240      18.591  14.793 -27.408  1.00 62.83           H  
ATOM   3553  HG3 GLU A 240      18.478  15.964 -28.725  1.00 62.83           H  
ATOM   3554  CD  GLU A 240      16.583  15.428 -27.837  1.00 62.83           C  
ATOM   3555  OE1 GLU A 240      16.106  15.231 -28.977  1.00 62.83           O  
ATOM   3556  OE2 GLU A 240      15.943  15.407 -26.759  1.00 62.83           O  
ATOM   3557  N   ASP A 241      20.421  19.044 -27.857  1.00 66.03           N  
ATOM   3558  H   ASP A 241      20.031  19.534 -27.065  1.00 66.03           H  
ATOM   3559  CA  ASP A 241      20.962  19.850 -28.957  1.00 66.03           C  
ATOM   3560  HA  ASP A 241      20.746  19.320 -29.885  1.00 66.03           H  
ATOM   3561  C   ASP A 241      22.496  20.029 -28.910  1.00 66.03           C  
ATOM   3562  CB  ASP A 241      20.213  21.193 -29.014  1.00 66.03           C  
ATOM   3563  HB2 ASP A 241      20.423  21.654 -29.978  1.00 66.03           H  
ATOM   3564  HB3 ASP A 241      19.140  21.006 -28.970  1.00 66.03           H  
ATOM   3565  O   ASP A 241      23.087  20.655 -29.794  1.00 66.03           O  
ATOM   3566  CG  ASP A 241      20.590  22.191 -27.912  1.00 66.03           C  
ATOM   3567  OD1 ASP A 241      21.237  21.806 -26.909  1.00 66.03           O  
ATOM   3568  OD2 ASP A 241      20.282  23.387 -28.092  1.00 66.03           O  
ATOM   3569  N   GLY A 242      23.151  19.491 -27.876  1.00 64.23           N  
ATOM   3570  H   GLY A 242      22.594  18.992 -27.196  1.00 64.23           H  
ATOM   3571  CA  GLY A 242      24.582  19.611 -27.611  1.00 64.23           C  
ATOM   3572  HA2 GLY A 242      25.131  19.293 -28.498  1.00 64.23           H  
ATOM   3573  HA3 GLY A 242      24.833  18.946 -26.785  1.00 64.23           H  
ATOM   3574  C   GLY A 242      25.044  21.024 -27.240  1.00 64.23           C  
ATOM   3575  O   GLY A 242      26.251  21.268 -27.211  1.00 64.23           O  
ATOM   3576  N   SER A 243      24.131  21.969 -26.981  1.00 62.03           N  
ATOM   3577  H   SER A 243      23.154  21.716 -27.005  1.00 62.03           H  
ATOM   3578  CA  SER A 243      24.462  23.396 -26.833  1.00 62.03           C  
ATOM   3579  HA  SER A 243      25.146  23.666 -27.637  1.00 62.03           H  
ATOM   3580  C   SER A 243      25.156  23.752 -25.518  1.00 62.03           C  
ATOM   3581  CB  SER A 243      23.212  24.263 -26.984  1.00 62.03           C  
ATOM   3582  HB2 SER A 243      22.733  24.054 -27.941  1.00 62.03           H  
ATOM   3583  HB3 SER A 243      23.504  25.313 -26.965  1.00 62.03           H  
ATOM   3584  O   SER A 243      25.913  24.726 -25.473  1.00 62.03           O  
ATOM   3585  OG  SER A 243      22.312  24.027 -25.924  1.00 62.03           O  
ATOM   3586  HG  SER A 243      21.720  23.337 -26.232  1.00 62.03           H  
ATOM   3587  N   SER A 244      24.940  22.972 -24.455  1.00 61.20           N  
ATOM   3588  H   SER A 244      24.261  22.230 -24.552  1.00 61.20           H  
ATOM   3589  CA  SER A 244      25.583  23.182 -23.157  1.00 61.20           C  
ATOM   3590  HA  SER A 244      26.504  23.743 -23.314  1.00 61.20           H  
ATOM   3591  C   SER A 244      25.947  21.875 -22.462  1.00 61.20           C  
ATOM   3592  CB  SER A 244      24.693  24.026 -22.234  1.00 61.20           C  
ATOM   3593  HB2 SER A 244      24.396  24.941 -22.747  1.00 61.20           H  
ATOM   3594  HB3 SER A 244      25.262  24.294 -21.344  1.00 61.20           H  
ATOM   3595  O   SER A 244      25.074  21.056 -22.172  1.00 61.20           O  
ATOM   3596  OG  SER A 244      23.538  23.314 -21.836  1.00 61.20           O  
ATOM   3597  HG  SER A 244      23.799  22.404 -21.676  1.00 61.20           H  
ATOM   3598  N   THR A 245      27.221  21.749 -22.093  1.00 59.95           N  
ATOM   3599  H   THR A 245      27.896  22.424 -22.423  1.00 59.95           H  
ATOM   3600  CA  THR A 245      27.660  20.881 -20.997  1.00 59.95           C  
ATOM   3601  HA  THR A 245      27.075  19.961 -20.996  1.00 59.95           H  
ATOM   3602  C   THR A 245      27.455  21.621 -19.676  1.00 59.95           C  
ATOM   3603  CB  THR A 245      29.143  20.504 -21.133  1.00 59.95           C  
ATOM   3604  HB  THR A 245      29.465  19.999 -20.222  1.00 59.95           H  
ATOM   3605  O   THR A 245      28.157  22.600 -19.406  1.00 59.95           O  
ATOM   3606  CG2 THR A 245      29.417  19.585 -22.319  1.00 59.95           C  
ATOM   3607 HG21 THR A 245      30.487  19.382 -22.378  1.00 59.95           H  
ATOM   3608 HG22 THR A 245      29.086  20.051 -23.247  1.00 59.95           H  
ATOM   3609 HG23 THR A 245      28.891  18.641 -22.179  1.00 59.95           H  
ATOM   3610  OG1 THR A 245      29.918  21.673 -21.314  1.00 59.95           O  
ATOM   3611  HG1 THR A 245      29.681  22.239 -20.576  1.00 59.95           H  
ATOM   3612  N   THR A 246      26.518  21.177 -18.849  1.00 62.66           N  
ATOM   3613  H   THR A 246      25.989  20.359 -19.114  1.00 62.66           H  
ATOM   3614  CA  THR A 246      26.455  21.568 -17.438  1.00 62.66           C  
ATOM   3615  HA  THR A 246      26.782  22.602 -17.330  1.00 62.66           H  
ATOM   3616  C   THR A 246      27.407  20.682 -16.634  1.00 62.66           C  
ATOM   3617  CB  THR A 246      25.023  21.471 -16.891  1.00 62.66           C  
ATOM   3618  HB  THR A 246      25.046  21.606 -15.810  1.00 62.66           H  
ATOM   3619  O   THR A 246      27.504  19.483 -16.902  1.00 62.66           O  
ATOM   3620  CG2 THR A 246      24.103  22.529 -17.504  1.00 62.66           C  
ATOM   3621 HG21 THR A 246      23.116  22.452 -17.049  1.00 62.66           H  
ATOM   3622 HG22 THR A 246      24.007  22.361 -18.577  1.00 62.66           H  
ATOM   3623 HG23 THR A 246      24.507  23.526 -17.328  1.00 62.66           H  
ATOM   3624  OG1 THR A 246      24.449  20.225 -17.187  1.00 62.66           O  
ATOM   3625  HG1 THR A 246      24.979  19.556 -16.749  1.00 62.66           H  
ATOM   3626  N   GLY A 247      28.093  21.254 -15.636  1.00 68.13           N  
ATOM   3627  H   GLY A 247      27.953  22.235 -15.445  1.00 68.13           H  
ATOM   3628  CA  GLY A 247      28.726  20.441 -14.589  1.00 68.13           C  
ATOM   3629  HA2 GLY A 247      29.261  21.081 -13.886  1.00 68.13           H  
ATOM   3630  HA3 GLY A 247      29.432  19.741 -15.037  1.00 68.13           H  
ATOM   3631  C   GLY A 247      27.674  19.643 -13.814  1.00 68.13           C  
ATOM   3632  O   GLY A 247      26.486  19.875 -14.015  1.00 68.13           O  
ATOM   3633  N   GLY A 248      28.108  18.730 -12.948  1.00 77.98           N  
ATOM   3634  H   GLY A 248      29.093  18.506 -12.948  1.00 77.98           H  
ATOM   3635  CA  GLY A 248      27.247  17.794 -12.222  1.00 77.98           C  
ATOM   3636  HA2 GLY A 248      27.889  17.193 -11.577  1.00 77.98           H  
ATOM   3637  HA3 GLY A 248      26.781  17.112 -12.934  1.00 77.98           H  
ATOM   3638  C   GLY A 248      26.145  18.395 -11.339  1.00 77.98           C  
ATOM   3639  O   GLY A 248      25.889  19.601 -11.325  1.00 77.98           O  
ATOM   3640  N   GLY A 249      25.520  17.555 -10.530  1.00 83.84           N  
ATOM   3641  H   GLY A 249      25.755  16.573 -10.576  1.00 83.84           H  
ATOM   3642  CA  GLY A 249      24.504  17.956  -9.563  1.00 83.84           C  
ATOM   3643  HA2 GLY A 249      24.946  18.604  -8.806  1.00 83.84           H  
ATOM   3644  HA3 GLY A 249      23.713  18.506 -10.072  1.00 83.84           H  
ATOM   3645  C   GLY A 249      23.886  16.754  -8.865  1.00 83.84           C  
ATOM   3646  O   GLY A 249      24.374  15.631  -9.001  1.00 83.84           O  
ATOM   3647  N   THR A 250      22.799  16.995  -8.140  1.00 86.12           N  
ATOM   3648  H   THR A 250      22.487  17.947  -8.014  1.00 86.12           H  
ATOM   3649  CA  THR A 250      22.091  15.959  -7.383  1.00 86.12           C  
ATOM   3650  HA  THR A 250      22.412  14.987  -7.755  1.00 86.12           H  
ATOM   3651  C   THR A 250      20.575  16.026  -7.570  1.00 86.12           C  
ATOM   3652  CB  THR A 250      22.445  15.997  -5.890  1.00 86.12           C  
ATOM   3653  HB  THR A 250      22.030  15.101  -5.428  1.00 86.12           H  
ATOM   3654  O   THR A 250      20.022  17.085  -7.882  1.00 86.12           O  
ATOM   3655  CG2 THR A 250      23.946  16.029  -5.627  1.00 86.12           C  
ATOM   3656 HG21 THR A 250      24.125  15.954  -4.555  1.00 86.12           H  
ATOM   3657 HG22 THR A 250      24.388  16.957  -5.991  1.00 86.12           H  
ATOM   3658 HG23 THR A 250      24.420  15.178  -6.117  1.00 86.12           H  
ATOM   3659  OG1 THR A 250      21.908  17.137  -5.262  1.00 86.12           O  
ATOM   3660  HG1 THR A 250      21.707  16.873  -4.361  1.00 86.12           H  
ATOM   3661  N   PHE A 251      19.922  14.882  -7.373  1.00 86.42           N  
ATOM   3662  H   PHE A 251      20.474  14.063  -7.162  1.00 86.42           H  
ATOM   3663  CA  PHE A 251      18.477  14.712  -7.258  1.00 86.42           C  
ATOM   3664  HA  PHE A 251      17.992  15.688  -7.265  1.00 86.42           H  
ATOM   3665  C   PHE A 251      18.164  14.026  -5.939  1.00 86.42           C  
ATOM   3666  CB  PHE A 251      17.911  13.863  -8.408  1.00 86.42           C  
ATOM   3667  HB2 PHE A 251      18.227  12.827  -8.285  1.00 86.42           H  
ATOM   3668  HB3 PHE A 251      16.823  13.890  -8.353  1.00 86.42           H  
ATOM   3669  O   PHE A 251      18.762  13.000  -5.614  1.00 86.42           O  
ATOM   3670  CG  PHE A 251      18.340  14.359  -9.760  1.00 86.42           C  
ATOM   3671  CD1 PHE A 251      17.936  15.641 -10.159  1.00 86.42           C  
ATOM   3672  HD1 PHE A 251      17.237  16.205  -9.558  1.00 86.42           H  
ATOM   3673  CD2 PHE A 251      19.239  13.616 -10.545  1.00 86.42           C  
ATOM   3674  HD2 PHE A 251      19.554  12.634 -10.226  1.00 86.42           H  
ATOM   3675  CE1 PHE A 251      18.498  16.226 -11.295  1.00 86.42           C  
ATOM   3676  HE1 PHE A 251      18.198  17.227 -11.568  1.00 86.42           H  
ATOM   3677  CE2 PHE A 251      19.783  14.193 -11.702  1.00 86.42           C  
ATOM   3678  HE2 PHE A 251      20.506  13.635 -12.279  1.00 86.42           H  
ATOM   3679  CZ  PHE A 251      19.450  15.519 -12.039  1.00 86.42           C  
ATOM   3680  HZ  PHE A 251      19.932  16.018 -12.867  1.00 86.42           H  
ATOM   3681  N   SER A 252      17.199  14.576  -5.228  1.00 88.03           N  
ATOM   3682  H   SER A 252      16.805  15.457  -5.527  1.00 88.03           H  
ATOM   3683  CA  SER A 252      16.572  14.007  -4.049  1.00 88.03           C  
ATOM   3684  HA  SER A 252      16.701  12.925  -4.035  1.00 88.03           H  
ATOM   3685  C   SER A 252      15.085  14.337  -4.093  1.00 88.03           C  
ATOM   3686  CB  SER A 252      17.195  14.616  -2.793  1.00 88.03           C  
ATOM   3687  HB2 SER A 252      18.259  14.786  -2.957  1.00 88.03           H  
ATOM   3688  HB3 SER A 252      16.720  15.571  -2.569  1.00 88.03           H  
ATOM   3689  O   SER A 252      14.658  15.208  -4.858  1.00 88.03           O  
ATOM   3690  OG  SER A 252      17.028  13.729  -1.709  1.00 88.03           O  
ATOM   3691  HG  SER A 252      17.648  13.956  -1.012  1.00 88.03           H  
ATOM   3692  N   LEU A 253      14.317  13.684  -3.230  1.00 87.35           N  
ATOM   3693  H   LEU A 253      14.768  13.038  -2.599  1.00 87.35           H  
ATOM   3694  CA  LEU A 253      12.942  14.069  -2.937  1.00 87.35           C  
ATOM   3695  HA  LEU A 253      12.323  13.920  -3.822  1.00 87.35           H  
ATOM   3696  C   LEU A 253      12.895  15.555  -2.522  1.00 87.35           C  
ATOM   3697  CB  LEU A 253      12.470  13.151  -1.803  1.00 87.35           C  
ATOM   3698  HB2 LEU A 253      13.028  13.421  -0.907  1.00 87.35           H  
ATOM   3699  HB3 LEU A 253      12.709  12.116  -2.045  1.00 87.35           H  
ATOM   3700  O   LEU A 253      13.635  15.969  -1.627  1.00 87.35           O  
ATOM   3701  CG  LEU A 253      10.966  13.264  -1.526  1.00 87.35           C  
ATOM   3702  HG  LEU A 253      10.624  14.277  -1.736  1.00 87.35           H  
ATOM   3703  CD1 LEU A 253      10.171  12.276  -2.373  1.00 87.35           C  
ATOM   3704 HD11 LEU A 253      10.449  11.252  -2.121  1.00 87.35           H  
ATOM   3705 HD12 LEU A 253       9.106  12.397  -2.176  1.00 87.35           H  
ATOM   3706 HD13 LEU A 253      10.362  12.454  -3.431  1.00 87.35           H  
ATOM   3707  CD2 LEU A 253      10.701  12.968  -0.056  1.00 87.35           C  
ATOM   3708 HD21 LEU A 253      10.994  11.943   0.169  1.00 87.35           H  
ATOM   3709 HD22 LEU A 253       9.640  13.105   0.155  1.00 87.35           H  
ATOM   3710 HD23 LEU A 253      11.270  13.652   0.573  1.00 87.35           H  
ATOM   3711  N   ASN A 254      12.043  16.353  -3.168  1.00 76.02           N  
ATOM   3712  H   ASN A 254      11.440  15.935  -3.861  1.00 76.02           H  
ATOM   3713  CA  ASN A 254      11.881  17.802  -2.991  1.00 76.02           C  
ATOM   3714  HA  ASN A 254      11.206  18.124  -3.784  1.00 76.02           H  
ATOM   3715  C   ASN A 254      13.155  18.669  -3.172  1.00 76.02           C  
ATOM   3716  CB  ASN A 254      11.163  18.089  -1.655  1.00 76.02           C  
ATOM   3717  HB2 ASN A 254      11.121  19.167  -1.497  1.00 76.02           H  
ATOM   3718  HB3 ASN A 254      11.728  17.656  -0.830  1.00 76.02           H  
ATOM   3719  O   ASN A 254      13.122  19.864  -2.867  1.00 76.02           O  
ATOM   3720  CG  ASN A 254       9.730  17.600  -1.616  1.00 76.02           C  
ATOM   3721  ND2 ASN A 254       9.451  16.529  -0.914  1.00 76.02           N  
ATOM   3722 HD21 ASN A 254      10.195  15.969  -0.523  1.00 76.02           H  
ATOM   3723 HD22 ASN A 254       8.493  16.213  -0.974  1.00 76.02           H  
ATOM   3724  OD1 ASN A 254       8.829  18.219  -2.148  1.00 76.02           O  
ATOM   3725  N   ASP A 255      14.286  18.130  -3.651  1.00 71.76           N  
ATOM   3726  H   ASP A 255      14.285  17.151  -3.897  1.00 71.76           H  
ATOM   3727  CA  ASP A 255      15.542  18.890  -3.741  1.00 71.76           C  
ATOM   3728  HA  ASP A 255      15.293  19.944  -3.864  1.00 71.76           H  
ATOM   3729  C   ASP A 255      16.405  18.487  -4.945  1.00 71.76           C  
ATOM   3730  CB  ASP A 255      16.320  18.770  -2.421  1.00 71.76           C  
ATOM   3731  HB2 ASP A 255      15.619  18.850  -1.590  1.00 71.76           H  
ATOM   3732  HB3 ASP A 255      16.796  17.791  -2.358  1.00 71.76           H  
ATOM   3733  O   ASP A 255      16.946  17.383  -5.030  1.00 71.76           O  
ATOM   3734  CG  ASP A 255      17.382  19.857  -2.233  1.00 71.76           C  
ATOM   3735  OD1 ASP A 255      17.762  20.585  -3.177  1.00 71.76           O  
ATOM   3736  OD2 ASP A 255      17.887  19.989  -1.098  1.00 71.76           O  
ATOM   3737  N   GLN A 256      16.577  19.421  -5.881  1.00 66.54           N  
ATOM   3738  H   GLN A 256      16.151  20.324  -5.726  1.00 66.54           H  
ATOM   3739  CA  GLN A 256      17.408  19.241  -7.068  1.00 66.54           C  
ATOM   3740  HA  GLN A 256      17.889  18.264  -7.034  1.00 66.54           H  
ATOM   3741  C   GLN A 256      18.507  20.306  -7.105  1.00 66.54           C  
ATOM   3742  CB  GLN A 256      16.548  19.280  -8.335  1.00 66.54           C  
ATOM   3743  HB2 GLN A 256      16.129  20.277  -8.464  1.00 66.54           H  
ATOM   3744  HB3 GLN A 256      17.221  19.083  -9.170  1.00 66.54           H  
ATOM   3745  O   GLN A 256      18.258  21.478  -7.411  1.00 66.54           O  
ATOM   3746  CG  GLN A 256      15.391  18.262  -8.360  1.00 66.54           C  
ATOM   3747  HG2 GLN A 256      15.753  17.271  -8.087  1.00 66.54           H  
ATOM   3748  HG3 GLN A 256      14.628  18.559  -7.641  1.00 66.54           H  
ATOM   3749  CD  GLN A 256      14.775  18.196  -9.754  1.00 66.54           C  
ATOM   3750  NE2 GLN A 256      13.476  18.046  -9.891  1.00 66.54           N  
ATOM   3751 HE21 GLN A 256      12.868  18.019  -9.085  1.00 66.54           H  
ATOM   3752 HE22 GLN A 256      13.088  18.273 -10.795  1.00 66.54           H  
ATOM   3753  OE1 GLN A 256      15.479  18.288 -10.749  1.00 66.54           O  
ATOM   3754  N   ARG A 257      19.752  19.911  -6.814  1.00 65.99           N  
ATOM   3755  H   ARG A 257      19.904  18.929  -6.635  1.00 65.99           H  
ATOM   3756  CA  ARG A 257      20.875  20.852  -6.669  1.00 65.99           C  
ATOM   3757  HA  ARG A 257      20.464  21.860  -6.609  1.00 65.99           H  
ATOM   3758  C   ARG A 257      21.822  20.782  -7.867  1.00 65.99           C  
ATOM   3759  CB  ARG A 257      21.611  20.648  -5.337  1.00 65.99           C  
ATOM   3760  HB2 ARG A 257      22.092  19.670  -5.320  1.00 65.99           H  
ATOM   3761  HB3 ARG A 257      22.385  21.411  -5.253  1.00 65.99           H  
ATOM   3762  O   ARG A 257      22.662  19.882  -7.928  1.00 65.99           O  
ATOM   3763  CG  ARG A 257      20.656  20.769  -4.144  1.00 65.99           C  
ATOM   3764  HG2 ARG A 257      19.981  19.913  -4.149  1.00 65.99           H  
ATOM   3765  HG3 ARG A 257      20.075  21.688  -4.227  1.00 65.99           H  
ATOM   3766  CD  ARG A 257      21.421  20.775  -2.821  1.00 65.99           C  
ATOM   3767  HD2 ARG A 257      21.978  19.840  -2.747  1.00 65.99           H  
ATOM   3768  HD3 ARG A 257      22.117  21.614  -2.812  1.00 65.99           H  
ATOM   3769  NE  ARG A 257      20.499  20.891  -1.681  1.00 65.99           N  
ATOM   3770  HE  ARG A 257      19.513  20.907  -1.898  1.00 65.99           H  
ATOM   3771  NH1 ARG A 257      21.964  20.325  -0.007  1.00 65.99           N  
ATOM   3772 HH11 ARG A 257      22.034  19.901   0.908  1.00 65.99           H  
ATOM   3773 HH12 ARG A 257      22.610  20.039  -0.728  1.00 65.99           H  
ATOM   3774  NH2 ARG A 257      19.842  20.740   0.489  1.00 65.99           N  
ATOM   3775 HH21 ARG A 257      19.974  20.329   1.402  1.00 65.99           H  
ATOM   3776 HH22 ARG A 257      18.919  20.655   0.090  1.00 65.99           H  
ATOM   3777  CZ  ARG A 257      20.772  20.668  -0.409  1.00 65.99           C  
ATOM   3778  N   PRO A 258      21.773  21.738  -8.813  1.00 62.96           N  
ATOM   3779  CA  PRO A 258      22.859  21.904  -9.772  1.00 62.96           C  
ATOM   3780  HA  PRO A 258      22.994  20.990 -10.351  1.00 62.96           H  
ATOM   3781  C   PRO A 258      24.170  22.256  -9.056  1.00 62.96           C  
ATOM   3782  CB  PRO A 258      22.412  23.039 -10.697  1.00 62.96           C  
ATOM   3783  HB2 PRO A 258      21.879  22.619 -11.550  1.00 62.96           H  
ATOM   3784  HB3 PRO A 258      23.240  23.669 -11.021  1.00 62.96           H  
ATOM   3785  O   PRO A 258      24.198  23.093  -8.150  1.00 62.96           O  
ATOM   3786  CG  PRO A 258      21.457  23.853  -9.836  1.00 62.96           C  
ATOM   3787  HG2 PRO A 258      20.752  24.421 -10.442  1.00 62.96           H  
ATOM   3788  HG3 PRO A 258      22.025  24.524  -9.191  1.00 62.96           H  
ATOM   3789  CD  PRO A 258      20.774  22.787  -8.989  1.00 62.96           C  
ATOM   3790  HD2 PRO A 258      20.451  23.234  -8.049  1.00 62.96           H  
ATOM   3791  HD3 PRO A 258      19.916  22.380  -9.523  1.00 62.96           H  
ATOM   3792  N   SER A 259      25.290  21.688  -9.510  1.00 62.81           N  
ATOM   3793  H   SER A 259      25.226  20.982 -10.229  1.00 62.81           H  
ATOM   3794  CA  SER A 259      26.613  22.207  -9.148  1.00 62.81           C  
ATOM   3795  HA  SER A 259      26.665  22.245  -8.060  1.00 62.81           H  
ATOM   3796  C   SER A 259      26.803  23.637  -9.677  1.00 62.81           C  
ATOM   3797  CB  SER A 259      27.737  21.282  -9.629  1.00 62.81           C  
ATOM   3798  HB2 SER A 259      28.678  21.598  -9.179  1.00 62.81           H  
ATOM   3799  HB3 SER A 259      27.530  20.260  -9.313  1.00 62.81           H  
ATOM   3800  O   SER A 259      26.062  24.116 -10.539  1.00 62.81           O  
ATOM   3801  OG  SER A 259      27.865  21.333 -11.034  1.00 62.81           O  
ATOM   3802  HG  SER A 259      27.150  20.790 -11.374  1.00 62.81           H  
ATOM   3803  N   ALA A 260      27.801  24.357  -9.160  1.00 55.56           N  
ATOM   3804  H   ALA A 260      28.402  23.923  -8.474  1.00 55.56           H  
ATOM   3805  CA  ALA A 260      28.017  25.762  -9.497  1.00 55.56           C  
ATOM   3806  HA  ALA A 260      27.126  26.315  -9.200  1.00 55.56           H  
ATOM   3807  C   ALA A 260      28.228  25.984 -11.014  1.00 55.56           C  
ATOM   3808  CB  ALA A 260      29.194  26.286  -8.664  1.00 55.56           C  
ATOM   3809  HB1 ALA A 260      28.981  26.162  -7.603  1.00 55.56           H  
ATOM   3810  HB2 ALA A 260      30.101  25.738  -8.919  1.00 55.56           H  
ATOM   3811  HB3 ALA A 260      29.347  27.345  -8.876  1.00 55.56           H  
ATOM   3812  O   ALA A 260      29.309  25.736 -11.547  1.00 55.56           O  
ATOM   3813  N   GLY A 261      27.199  26.507 -11.691  1.00 54.49           N  
ATOM   3814  H   GLY A 261      26.317  26.570 -11.203  1.00 54.49           H  
ATOM   3815  CA  GLY A 261      27.184  26.748 -13.140  1.00 54.49           C  
ATOM   3816  HA2 GLY A 261      26.794  27.749 -13.322  1.00 54.49           H  
ATOM   3817  HA3 GLY A 261      28.199  26.702 -13.533  1.00 54.49           H  
ATOM   3818  C   GLY A 261      26.330  25.767 -13.956  1.00 54.49           C  
ATOM   3819  O   GLY A 261      26.222  25.946 -15.167  1.00 54.49           O  
ATOM   3820  N   ALA A 262      25.713  24.766 -13.326  1.00 60.84           N  
ATOM   3821  H   ALA A 262      25.851  24.647 -12.333  1.00 60.84           H  
ATOM   3822  CA  ALA A 262      24.682  23.937 -13.942  1.00 60.84           C  
ATOM   3823  HA  ALA A 262      24.924  23.821 -14.998  1.00 60.84           H  
ATOM   3824  C   ALA A 262      23.294  24.609 -13.879  1.00 60.84           C  
ATOM   3825  CB  ALA A 262      24.748  22.544 -13.310  1.00 60.84           C  
ATOM   3826  HB1 ALA A 262      23.975  21.895 -13.719  1.00 60.84           H  
ATOM   3827  HB2 ALA A 262      25.731  22.119 -13.513  1.00 60.84           H  
ATOM   3828  HB3 ALA A 262      24.639  22.595 -12.226  1.00 60.84           H  
ATOM   3829  O   ALA A 262      23.075  25.551 -13.113  1.00 60.84           O  
ATOM   3830  N   ARG A 263      22.366  24.158 -14.732  1.00 61.30           N  
ATOM   3831  H   ARG A 263      22.572  23.322 -15.259  1.00 61.30           H  
ATOM   3832  CA  ARG A 263      20.993  24.683 -14.803  1.00 61.30           C  
ATOM   3833  HA  ARG A 263      21.024  25.767 -14.695  1.00 61.30           H  
ATOM   3834  C   ARG A 263      20.175  24.125 -13.627  1.00 61.30           C  
ATOM   3835  CB  ARG A 263      20.376  24.333 -16.182  1.00 61.30           C  
ATOM   3836  HB2 ARG A 263      21.031  24.697 -16.974  1.00 61.30           H  
ATOM   3837  HB3 ARG A 263      20.292  23.250 -16.270  1.00 61.30           H  
ATOM   3838  O   ARG A 263      20.180  22.916 -13.428  1.00 61.30           O  
ATOM   3839  CG  ARG A 263      18.983  24.959 -16.364  1.00 61.30           C  
ATOM   3840  HG2 ARG A 263      19.061  26.045 -16.314  1.00 61.30           H  
ATOM   3841  HG3 ARG A 263      18.374  24.616 -15.528  1.00 61.30           H  
ATOM   3842  CD  ARG A 263      18.218  24.564 -17.635  1.00 61.30           C  
ATOM   3843  HD2 ARG A 263      18.262  23.479 -17.732  1.00 61.30           H  
ATOM   3844  HD3 ARG A 263      18.687  25.017 -18.508  1.00 61.30           H  
ATOM   3845  NE  ARG A 263      16.804  25.003 -17.529  1.00 61.30           N  
ATOM   3846  HE  ARG A 263      16.591  25.780 -16.920  1.00 61.30           H  
ATOM   3847  NH1 ARG A 263      15.785  23.134 -18.398  1.00 61.30           N  
ATOM   3848 HH11 ARG A 263      16.617  22.761 -18.834  1.00 61.30           H  
ATOM   3849 HH12 ARG A 263      14.955  22.559 -18.360  1.00 61.30           H  
ATOM   3850  NH2 ARG A 263      14.542  24.582 -17.368  1.00 61.30           N  
ATOM   3851 HH21 ARG A 263      14.338  25.311 -16.700  1.00 61.30           H  
ATOM   3852 HH22 ARG A 263      13.902  23.804 -17.286  1.00 61.30           H  
ATOM   3853  CZ  ARG A 263      15.732  24.258 -17.762  1.00 61.30           C  
ATOM   3854  N   SER A 264      19.478  24.988 -12.884  1.00 65.98           N  
ATOM   3855  H   SER A 264      19.554  25.978 -13.069  1.00 65.98           H  
ATOM   3856  CA  SER A 264      18.405  24.563 -11.971  1.00 65.98           C  
ATOM   3857  HA  SER A 264      18.769  23.789 -11.295  1.00 65.98           H  
ATOM   3858  C   SER A 264      17.245  23.998 -12.774  1.00 65.98           C  
ATOM   3859  CB  SER A 264      17.859  25.736 -11.149  1.00 65.98           C  
ATOM   3860  HB2 SER A 264      17.497  26.513 -11.822  1.00 65.98           H  
ATOM   3861  HB3 SER A 264      17.022  25.391 -10.542  1.00 65.98           H  
ATOM   3862  O   SER A 264      16.860  24.604 -13.772  1.00 65.98           O  
ATOM   3863  OG  SER A 264      18.860  26.274 -10.302  1.00 65.98           O  
ATOM   3864  HG  SER A 264      18.668  25.954  -9.418  1.00 65.98           H  
ATOM   3865  N   PHE A 265      16.701  22.871 -12.337  1.00 70.00           N  
ATOM   3866  H   PHE A 265      17.021  22.440 -11.481  1.00 70.00           H  
ATOM   3867  CA  PHE A 265      15.501  22.315 -12.944  1.00 70.00           C  
ATOM   3868  HA  PHE A 265      15.534  22.521 -14.014  1.00 70.00           H  
ATOM   3869  C   PHE A 265      14.273  23.031 -12.387  1.00 70.00           C  
ATOM   3870  CB  PHE A 265      15.497  20.796 -12.768  1.00 70.00           C  
ATOM   3871  HB2 PHE A 265      15.419  20.577 -11.703  1.00 70.00           H  
ATOM   3872  HB3 PHE A 265      14.624  20.373 -13.266  1.00 70.00           H  
ATOM   3873  O   PHE A 265      14.237  23.364 -11.201  1.00 70.00           O  
ATOM   3874  CG  PHE A 265      16.761  20.178 -13.346  1.00 70.00           C  
ATOM   3875  CD1 PHE A 265      16.991  20.234 -14.733  1.00 70.00           C  
ATOM   3876  HD1 PHE A 265      16.223  20.631 -15.379  1.00 70.00           H  
ATOM   3877  CD2 PHE A 265      17.778  19.708 -12.496  1.00 70.00           C  
ATOM   3878  HD2 PHE A 265      17.607  19.677 -11.430  1.00 70.00           H  
ATOM   3879  CE1 PHE A 265      18.238  19.861 -15.266  1.00 70.00           C  
ATOM   3880  HE1 PHE A 265      18.411  19.964 -16.327  1.00 70.00           H  
ATOM   3881  CE2 PHE A 265      19.022  19.317 -13.026  1.00 70.00           C  
ATOM   3882  HE2 PHE A 265      19.800  18.982 -12.356  1.00 70.00           H  
ATOM   3883  CZ  PHE A 265      19.260  19.409 -14.409  1.00 70.00           C  
ATOM   3884  HZ  PHE A 265      20.232  19.153 -14.803  1.00 70.00           H  
ATOM   3885  N   ASP A 266      13.326  23.332 -13.270  1.00 69.53           N  
ATOM   3886  H   ASP A 266      13.444  23.012 -14.221  1.00 69.53           H  
ATOM   3887  CA  ASP A 266      12.110  24.080 -12.930  1.00 69.53           C  
ATOM   3888  HA  ASP A 266      12.311  24.713 -12.065  1.00 69.53           H  
ATOM   3889  C   ASP A 266      10.950  23.141 -12.520  1.00 69.53           C  
ATOM   3890  CB  ASP A 266      11.743  25.015 -14.105  1.00 69.53           C  
ATOM   3891  HB2 ASP A 266      10.793  25.497 -13.878  1.00 69.53           H  
ATOM   3892  HB3 ASP A 266      11.599  24.412 -15.001  1.00 69.53           H  
ATOM   3893  O   ASP A 266      10.003  23.595 -11.883  1.00 69.53           O  
ATOM   3894  CG  ASP A 266      12.779  26.125 -14.395  1.00 69.53           C  
ATOM   3895  OD1 ASP A 266      13.039  26.968 -13.504  1.00 69.53           O  
ATOM   3896  OD2 ASP A 266      13.289  26.201 -15.546  1.00 69.53           O  
ATOM   3897  N   ASP A 267      11.060  21.844 -12.844  1.00 72.80           N  
ATOM   3898  H   ASP A 267      11.923  21.556 -13.282  1.00 72.80           H  
ATOM   3899  CA  ASP A 267      10.077  20.770 -12.619  1.00 72.80           C  
ATOM   3900  HA  ASP A 267       9.400  21.051 -11.812  1.00 72.80           H  
ATOM   3901  C   ASP A 267      10.774  19.439 -12.220  1.00 72.80           C  
ATOM   3902  CB  ASP A 267       9.246  20.559 -13.906  1.00 72.80           C  
ATOM   3903  HB2 ASP A 267       8.728  19.601 -13.843  1.00 72.80           H  
ATOM   3904  HB3 ASP A 267       9.921  20.496 -14.760  1.00 72.80           H  
ATOM   3905  O   ASP A 267      12.002  19.297 -12.288  1.00 72.80           O  
ATOM   3906  CG  ASP A 267       8.169  21.625 -14.170  1.00 72.80           C  
ATOM   3907  OD1 ASP A 267       7.218  21.711 -13.360  1.00 72.80           O  
ATOM   3908  OD2 ASP A 267       8.225  22.273 -15.244  1.00 72.80           O  
ATOM   3909  N   ASP A 268       9.984  18.433 -11.832  1.00 80.57           N  
ATOM   3910  H   ASP A 268       9.003  18.633 -11.699  1.00 80.57           H  
ATOM   3911  CA  ASP A 268      10.450  17.096 -11.427  1.00 80.57           C  
ATOM   3912  HA  ASP A 268      11.106  17.218 -10.565  1.00 80.57           H  
ATOM   3913  C   ASP A 268      11.217  16.352 -12.527  1.00 80.57           C  
ATOM   3914  CB  ASP A 268       9.268  16.228 -10.974  1.00 80.57           C  
ATOM   3915  HB2 ASP A 268       9.643  15.286 -10.573  1.00 80.57           H  
ATOM   3916  HB3 ASP A 268       8.637  16.006 -11.835  1.00 80.57           H  
ATOM   3917  O   ASP A 268      10.948  16.513 -13.721  1.00 80.57           O  
ATOM   3918  CG  ASP A 268       8.451  16.935  -9.903  1.00 80.57           C  
ATOM   3919  OD1 ASP A 268       9.105  17.474  -8.989  1.00 80.57           O  
ATOM   3920  OD2 ASP A 268       7.214  17.003 -10.108  1.00 80.57           O  
ATOM   3921  N   ILE A 269      12.147  15.475 -12.133  1.00 84.84           N  
ATOM   3922  H   ILE A 269      12.288  15.341 -11.142  1.00 84.84           H  
ATOM   3923  CA  ILE A 269      12.860  14.610 -13.083  1.00 84.84           C  
ATOM   3924  HA  ILE A 269      12.886  15.132 -14.040  1.00 84.84           H  
ATOM   3925  C   ILE A 269      12.106  13.308 -13.327  1.00 84.84           C  
ATOM   3926  CB  ILE A 269      14.325  14.361 -12.680  1.00 84.84           C  
ATOM   3927  HB  ILE A 269      14.333  13.878 -11.703  1.00 84.84           H  
ATOM   3928  O   ILE A 269      11.761  12.573 -12.401  1.00 84.84           O  
ATOM   3929  CG1 ILE A 269      15.107  15.680 -12.559  1.00 84.84           C  
ATOM   3930 HG12 ILE A 269      14.727  16.187 -11.672  1.00 84.84           H  
ATOM   3931 HG13 ILE A 269      16.156  15.448 -12.375  1.00 84.84           H  
ATOM   3932  CG2 ILE A 269      15.060  13.426 -13.662  1.00 84.84           C  
ATOM   3933 HG21 ILE A 269      15.038  13.828 -14.675  1.00 84.84           H  
ATOM   3934 HG22 ILE A 269      14.576  12.450 -13.679  1.00 84.84           H  
ATOM   3935 HG23 ILE A 269      16.082  13.259 -13.323  1.00 84.84           H  
ATOM   3936  CD1 ILE A 269      15.015  16.653 -13.748  1.00 84.84           C  
ATOM   3937 HD11 ILE A 269      15.723  17.468 -13.597  1.00 84.84           H  
ATOM   3938 HD12 ILE A 269      14.016  17.084 -13.803  1.00 84.84           H  
ATOM   3939 HD13 ILE A 269      15.237  16.144 -14.686  1.00 84.84           H  
ATOM   3940  N   VAL A 270      11.951  13.006 -14.611  1.00 89.89           N  
ATOM   3941  H   VAL A 270      12.272  13.687 -15.284  1.00 89.89           H  
ATOM   3942  CA  VAL A 270      11.445  11.748 -15.152  1.00 89.89           C  
ATOM   3943  HA  VAL A 270      10.860  11.244 -14.383  1.00 89.89           H  
ATOM   3944  C   VAL A 270      12.619  10.848 -15.531  1.00 89.89           C  
ATOM   3945  CB  VAL A 270      10.535  12.034 -16.361  1.00 89.89           C  
ATOM   3946  HB  VAL A 270      11.126  12.513 -17.142  1.00 89.89           H  
ATOM   3947  O   VAL A 270      13.599  11.325 -16.114  1.00 89.89           O  
ATOM   3948  CG1 VAL A 270       9.909  10.761 -16.922  1.00 89.89           C  
ATOM   3949 HG11 VAL A 270       9.300  10.997 -17.795  1.00 89.89           H  
ATOM   3950 HG12 VAL A 270       9.282  10.300 -16.159  1.00 89.89           H  
ATOM   3951 HG13 VAL A 270      10.679  10.061 -17.249  1.00 89.89           H  
ATOM   3952  CG2 VAL A 270       9.379  12.972 -15.979  1.00 89.89           C  
ATOM   3953 HG21 VAL A 270       8.810  12.545 -15.153  1.00 89.89           H  
ATOM   3954 HG22 VAL A 270       9.771  13.944 -15.677  1.00 89.89           H  
ATOM   3955 HG23 VAL A 270       8.721  13.113 -16.837  1.00 89.89           H  
ATOM   3956  N   PHE A 271      12.526   9.558 -15.197  1.00 92.33           N  
ATOM   3957  H   PHE A 271      11.719   9.245 -14.677  1.00 92.33           H  
ATOM   3958  CA  PHE A 271      13.533   8.544 -15.504  1.00 92.33           C  
ATOM   3959  HA  PHE A 271      14.388   9.013 -15.991  1.00 92.33           H  
ATOM   3960  C   PHE A 271      12.942   7.516 -16.475  1.00 92.33           C  
ATOM   3961  CB  PHE A 271      14.042   7.878 -14.215  1.00 92.33           C  
ATOM   3962  HB2 PHE A 271      14.737   7.087 -14.499  1.00 92.33           H  
ATOM   3963  HB3 PHE A 271      13.206   7.390 -13.713  1.00 92.33           H  
ATOM   3964  O   PHE A 271      12.060   6.730 -16.117  1.00 92.33           O  
ATOM   3965  CG  PHE A 271      14.734   8.798 -13.219  1.00 92.33           C  
ATOM   3966  CD1 PHE A 271      16.111   8.655 -12.968  1.00 92.33           C  
ATOM   3967  HD1 PHE A 271      16.675   7.892 -13.485  1.00 92.33           H  
ATOM   3968  CD2 PHE A 271      14.001   9.765 -12.501  1.00 92.33           C  
ATOM   3969  HD2 PHE A 271      12.934   9.859 -12.641  1.00 92.33           H  
ATOM   3970  CE1 PHE A 271      16.750   9.485 -12.029  1.00 92.33           C  
ATOM   3971  HE1 PHE A 271      17.804   9.362 -11.831  1.00 92.33           H  
ATOM   3972  CE2 PHE A 271      14.637  10.592 -11.562  1.00 92.33           C  
ATOM   3973  HE2 PHE A 271      14.054  11.316 -11.012  1.00 92.33           H  
ATOM   3974  CZ  PHE A 271      16.016  10.461 -11.334  1.00 92.33           C  
ATOM   3975  HZ  PHE A 271      16.506  11.097 -10.611  1.00 92.33           H  
ATOM   3976  N   ASP A 272      13.458   7.516 -17.703  1.00 93.43           N  
ATOM   3977  H   ASP A 272      14.162   8.205 -17.929  1.00 93.43           H  
ATOM   3978  CA  ASP A 272      13.046   6.617 -18.776  1.00 93.43           C  
ATOM   3979  HA  ASP A 272      12.141   6.087 -18.480  1.00 93.43           H  
ATOM   3980  C   ASP A 272      14.133   5.598 -19.112  1.00 93.43           C  
ATOM   3981  CB  ASP A 272      12.759   7.375 -20.074  1.00 93.43           C  
ATOM   3982  HB2 ASP A 272      12.543   6.645 -20.853  1.00 93.43           H  
ATOM   3983  HB3 ASP A 272      13.672   7.899 -20.358  1.00 93.43           H  
ATOM   3984  O   ASP A 272      15.331   5.906 -19.135  1.00 93.43           O  
ATOM   3985  CG  ASP A 272      11.610   8.372 -20.058  1.00 93.43           C  
ATOM   3986  OD1 ASP A 272      10.665   8.195 -19.257  1.00 93.43           O  
ATOM   3987  OD2 ASP A 272      11.666   9.244 -20.950  1.00 93.43           O  
ATOM   3988  N   VAL A 273      13.696   4.406 -19.509  1.00 94.08           N  
ATOM   3989  H   VAL A 273      12.703   4.230 -19.456  1.00 94.08           H  
ATOM   3990  CA  VAL A 273      14.527   3.405 -20.178  1.00 94.08           C  
ATOM   3991  HA  VAL A 273      15.566   3.727 -20.106  1.00 94.08           H  
ATOM   3992  C   VAL A 273      14.179   3.338 -21.671  1.00 94.08           C  
ATOM   3993  CB  VAL A 273      14.438   2.058 -19.437  1.00 94.08           C  
ATOM   3994  HB  VAL A 273      14.567   2.257 -18.373  1.00 94.08           H  
ATOM   3995  O   VAL A 273      13.017   3.444 -22.063  1.00 94.08           O  
ATOM   3996  CG1 VAL A 273      13.082   1.363 -19.615  1.00 94.08           C  
ATOM   3997 HG11 VAL A 273      13.090   0.386 -19.132  1.00 94.08           H  
ATOM   3998 HG12 VAL A 273      12.299   1.965 -19.153  1.00 94.08           H  
ATOM   3999 HG13 VAL A 273      12.844   1.224 -20.669  1.00 94.08           H  
ATOM   4000  CG2 VAL A 273      15.597   1.143 -19.842  1.00 94.08           C  
ATOM   4001 HG21 VAL A 273      15.531   0.863 -20.894  1.00 94.08           H  
ATOM   4002 HG22 VAL A 273      15.581   0.250 -19.217  1.00 94.08           H  
ATOM   4003 HG23 VAL A 273      16.541   1.658 -19.664  1.00 94.08           H  
ATOM   4004  N   LYS A 274      15.195   3.181 -22.522  1.00 93.83           N  
ATOM   4005  H   LYS A 274      16.119   3.122 -22.119  1.00 93.83           H  
ATOM   4006  CA  LYS A 274      15.075   3.043 -23.979  1.00 93.83           C  
ATOM   4007  HA  LYS A 274      14.213   3.613 -24.326  1.00 93.83           H  
ATOM   4008  C   LYS A 274      14.856   1.592 -24.359  1.00 93.83           C  
ATOM   4009  CB  LYS A 274      16.337   3.561 -24.685  1.00 93.83           C  
ATOM   4010  HB2 LYS A 274      17.222   3.138 -24.209  1.00 93.83           H  
ATOM   4011  HB3 LYS A 274      16.325   3.245 -25.728  1.00 93.83           H  
ATOM   4012  O   LYS A 274      15.667   0.732 -24.015  1.00 93.83           O  
ATOM   4013  CG  LYS A 274      16.394   5.085 -24.645  1.00 93.83           C  
ATOM   4014  HG2 LYS A 274      16.227   5.432 -23.625  1.00 93.83           H  
ATOM   4015  HG3 LYS A 274      15.611   5.475 -25.296  1.00 93.83           H  
ATOM   4016  CD  LYS A 274      17.743   5.610 -25.125  1.00 93.83           C  
ATOM   4017  HD2 LYS A 274      17.922   5.289 -26.151  1.00 93.83           H  
ATOM   4018  HD3 LYS A 274      18.528   5.228 -24.471  1.00 93.83           H  
ATOM   4019  CE  LYS A 274      17.685   7.133 -25.034  1.00 93.83           C  
ATOM   4020  HE2 LYS A 274      16.906   7.492 -25.708  1.00 93.83           H  
ATOM   4021  HE3 LYS A 274      17.401   7.405 -24.017  1.00 93.83           H  
ATOM   4022  NZ  LYS A 274      18.988   7.742 -25.371  1.00 93.83           N  
ATOM   4023  HZ1 LYS A 274      18.929   8.747 -25.299  1.00 93.83           H  
ATOM   4024  HZ2 LYS A 274      19.267   7.468 -26.302  1.00 93.83           H  
ATOM   4025  HZ3 LYS A 274      19.695   7.429 -24.721  1.00 93.83           H  
ATOM   4026  N   ASN A 275      13.832   1.342 -25.156  1.00 94.81           N  
ATOM   4027  H   ASN A 275      13.189   2.096 -25.354  1.00 94.81           H  
ATOM   4028  CA  ASN A 275      13.590   0.057 -25.783  1.00 94.81           C  
ATOM   4029  HA  ASN A 275      13.564  -0.705 -25.005  1.00 94.81           H  
ATOM   4030  C   ASN A 275      14.703  -0.274 -26.810  1.00 94.81           C  
ATOM   4031  CB  ASN A 275      12.201   0.135 -26.416  1.00 94.81           C  
ATOM   4032  HB2 ASN A 275      11.458   0.351 -25.648  1.00 94.81           H  
ATOM   4033  HB3 ASN A 275      12.189   0.963 -27.125  1.00 94.81           H  
ATOM   4034  O   ASN A 275      14.916   0.495 -27.749  1.00 94.81           O  
ATOM   4035  CG  ASN A 275      11.841  -1.149 -27.129  1.00 94.81           C  
ATOM   4036  ND2 ASN A 275      10.928  -1.912 -26.584  1.00 94.81           N  
ATOM   4037 HD21 ASN A 275      10.460  -1.588 -25.749  1.00 94.81           H  
ATOM   4038 HD22 ASN A 275      10.786  -2.818 -27.007  1.00 94.81           H  
ATOM   4039  OD1 ASN A 275      12.434  -1.527 -28.129  1.00 94.81           O  
ATOM   4040  N   PRO A 276      15.399  -1.422 -26.691  1.00 93.61           N  
ATOM   4041  CA  PRO A 276      16.542  -1.760 -27.548  1.00 93.61           C  
ATOM   4042  HA  PRO A 276      17.216  -0.905 -27.595  1.00 93.61           H  
ATOM   4043  C   PRO A 276      16.182  -2.136 -28.997  1.00 93.61           C  
ATOM   4044  CB  PRO A 276      17.254  -2.909 -26.827  1.00 93.61           C  
ATOM   4045  HB2 PRO A 276      17.728  -3.611 -27.514  1.00 93.61           H  
ATOM   4046  HB3 PRO A 276      17.998  -2.500 -26.144  1.00 93.61           H  
ATOM   4047  O   PRO A 276      17.082  -2.389 -29.799  1.00 93.61           O  
ATOM   4048  CG  PRO A 276      16.148  -3.573 -26.016  1.00 93.61           C  
ATOM   4049  HG2 PRO A 276      15.607  -4.282 -26.643  1.00 93.61           H  
ATOM   4050  HG3 PRO A 276      16.550  -4.063 -25.129  1.00 93.61           H  
ATOM   4051  CD  PRO A 276      15.233  -2.416 -25.642  1.00 93.61           C  
ATOM   4052  HD2 PRO A 276      15.549  -1.991 -24.689  1.00 93.61           H  
ATOM   4053  HD3 PRO A 276      14.201  -2.761 -25.578  1.00 93.61           H  
ATOM   4054  N   GLN A 277      14.895  -2.229 -29.354  1.00 93.21           N  
ATOM   4055  H   GLN A 277      14.186  -2.028 -28.664  1.00 93.21           H  
ATOM   4056  CA  GLN A 277      14.444  -2.535 -30.716  1.00 93.21           C  
ATOM   4057  HA  GLN A 277      15.282  -2.940 -31.283  1.00 93.21           H  
ATOM   4058  C   GLN A 277      13.963  -1.309 -31.507  1.00 93.21           C  
ATOM   4059  CB  GLN A 277      13.344  -3.611 -30.691  1.00 93.21           C  
ATOM   4060  HB2 GLN A 277      13.029  -3.776 -31.722  1.00 93.21           H  
ATOM   4061  HB3 GLN A 277      12.472  -3.254 -30.144  1.00 93.21           H  
ATOM   4062  O   GLN A 277      14.045  -1.339 -32.738  1.00 93.21           O  
ATOM   4063  CG  GLN A 277      13.812  -4.971 -30.137  1.00 93.21           C  
ATOM   4064  HG2 GLN A 277      14.845  -5.144 -30.437  1.00 93.21           H  
ATOM   4065  HG3 GLN A 277      13.202  -5.750 -30.593  1.00 93.21           H  
ATOM   4066  CD  GLN A 277      13.690  -5.142 -28.622  1.00 93.21           C  
ATOM   4067  NE2 GLN A 277      14.343  -6.130 -28.051  1.00 93.21           N  
ATOM   4068 HE21 GLN A 277      14.219  -6.185 -27.050  1.00 93.21           H  
ATOM   4069 HE22 GLN A 277      15.009  -6.691 -28.561  1.00 93.21           H  
ATOM   4070  OE1 GLN A 277      12.975  -4.457 -27.920  1.00 93.21           O  
ATOM   4071  N   ASN A 278      13.442  -0.266 -30.850  1.00 94.02           N  
ATOM   4072  H   ASN A 278      13.334  -0.333 -29.847  1.00 94.02           H  
ATOM   4073  CA  ASN A 278      12.847   0.901 -31.519  1.00 94.02           C  
ATOM   4074  HA  ASN A 278      13.247   0.945 -32.532  1.00 94.02           H  
ATOM   4075  C   ASN A 278      13.213   2.276 -30.909  1.00 94.02           C  
ATOM   4076  CB  ASN A 278      11.316   0.693 -31.635  1.00 94.02           C  
ATOM   4077  HB2 ASN A 278      10.913   1.453 -32.304  1.00 94.02           H  
ATOM   4078  HB3 ASN A 278      11.110  -0.289 -32.060  1.00 94.02           H  
ATOM   4079  O   ASN A 278      12.692   3.278 -31.396  1.00 94.02           O  
ATOM   4080  CG  ASN A 278      10.579   0.811 -30.310  1.00 94.02           C  
ATOM   4081  ND2 ASN A 278       9.265   0.779 -30.316  1.00 94.02           N  
ATOM   4082 HD21 ASN A 278       8.796   1.025 -29.456  1.00 94.02           H  
ATOM   4083 HD22 ASN A 278       8.730   0.774 -31.172  1.00 94.02           H  
ATOM   4084  OD1 ASN A 278      11.185   0.940 -29.269  1.00 94.02           O  
ATOM   4085  N   ASP A 279      14.086   2.328 -29.895  1.00 89.38           N  
ATOM   4086  H   ASP A 279      14.454   1.460 -29.532  1.00 89.38           H  
ATOM   4087  CA  ASP A 279      14.472   3.531 -29.132  1.00 89.38           C  
ATOM   4088  HA  ASP A 279      15.099   3.176 -28.314  1.00 89.38           H  
ATOM   4089  C   ASP A 279      13.302   4.258 -28.422  1.00 89.38           C  
ATOM   4090  CB  ASP A 279      15.367   4.474 -29.970  1.00 89.38           C  
ATOM   4091  HB2 ASP A 279      14.825   4.793 -30.860  1.00 89.38           H  
ATOM   4092  HB3 ASP A 279      15.582   5.368 -29.385  1.00 89.38           H  
ATOM   4093  O   ASP A 279      13.445   5.403 -27.987  1.00 89.38           O  
ATOM   4094  CG  ASP A 279      16.721   3.874 -30.375  1.00 89.38           C  
ATOM   4095  OD1 ASP A 279      17.434   3.368 -29.478  1.00 89.38           O  
ATOM   4096  OD2 ASP A 279      17.089   4.000 -31.569  1.00 89.38           O  
ATOM   4097  N   GLU A 280      12.144   3.605 -28.266  1.00 92.75           N  
ATOM   4098  H   GLU A 280      12.069   2.664 -28.626  1.00 92.75           H  
ATOM   4099  CA  GLU A 280      10.992   4.135 -27.527  1.00 92.75           C  
ATOM   4100  HA  GLU A 280      10.765   5.125 -27.923  1.00 92.75           H  
ATOM   4101  C   GLU A 280      11.314   4.281 -26.036  1.00 92.75           C  
ATOM   4102  CB  GLU A 280       9.776   3.232 -27.779  1.00 92.75           C  
ATOM   4103  HB2 GLU A 280       9.653   3.172 -28.861  1.00 92.75           H  
ATOM   4104  HB3 GLU A 280       9.987   2.237 -27.387  1.00 92.75           H  
ATOM   4105  O   GLU A 280      11.916   3.397 -25.423  1.00 92.75           O  
ATOM   4106  CG  GLU A 280       8.441   3.706 -27.186  1.00 92.75           C  
ATOM   4107  HG2 GLU A 280       8.484   3.625 -26.100  1.00 92.75           H  
ATOM   4108  HG3 GLU A 280       8.302   4.755 -27.448  1.00 92.75           H  
ATOM   4109  CD  GLU A 280       7.246   2.886 -27.724  1.00 92.75           C  
ATOM   4110  OE1 GLU A 280       6.095   3.333 -27.520  1.00 92.75           O  
ATOM   4111  OE2 GLU A 280       7.473   1.856 -28.412  1.00 92.75           O  
ATOM   4112  N   LEU A 281      10.922   5.414 -25.454  1.00 92.35           N  
ATOM   4113  H   LEU A 281      10.368   6.067 -25.990  1.00 92.35           H  
ATOM   4114  CA  LEU A 281      11.146   5.727 -24.047  1.00 92.35           C  
ATOM   4115  HA  LEU A 281      12.056   5.233 -23.706  1.00 92.35           H  
ATOM   4116  C   LEU A 281       9.996   5.194 -23.196  1.00 92.35           C  
ATOM   4117  CB  LEU A 281      11.303   7.248 -23.876  1.00 92.35           C  
ATOM   4118  HB2 LEU A 281      11.348   7.473 -22.810  1.00 92.35           H  
ATOM   4119  HB3 LEU A 281      10.411   7.735 -24.270  1.00 92.35           H  
ATOM   4120  O   LEU A 281       8.829   5.404 -23.521  1.00 92.35           O  
ATOM   4121  CG  LEU A 281      12.545   7.847 -24.559  1.00 92.35           C  
ATOM   4122  HG  LEU A 281      12.542   7.590 -25.618  1.00 92.35           H  
ATOM   4123  CD1 LEU A 281      12.527   9.370 -24.443  1.00 92.35           C  
ATOM   4124 HD11 LEU A 281      11.624   9.756 -24.915  1.00 92.35           H  
ATOM   4125 HD12 LEU A 281      12.503   9.656 -23.391  1.00 92.35           H  
ATOM   4126 HD13 LEU A 281      13.396   9.797 -24.945  1.00 92.35           H  
ATOM   4127  CD2 LEU A 281      13.844   7.343 -23.932  1.00 92.35           C  
ATOM   4128 HD21 LEU A 281      13.903   6.261 -24.050  1.00 92.35           H  
ATOM   4129 HD22 LEU A 281      13.845   7.577 -22.867  1.00 92.35           H  
ATOM   4130 HD23 LEU A 281      14.696   7.811 -24.424  1.00 92.35           H  
ATOM   4131  N   THR A 282      10.324   4.526 -22.092  1.00 93.73           N  
ATOM   4132  H   THR A 282      11.300   4.327 -21.924  1.00 93.73           H  
ATOM   4133  CA  THR A 282       9.354   4.121 -21.072  1.00 93.73           C  
ATOM   4134  HA  THR A 282       8.381   4.555 -21.303  1.00 93.73           H  
ATOM   4135  C   THR A 282       9.785   4.636 -19.708  1.00 93.73           C  
ATOM   4136  CB  THR A 282       9.177   2.596 -21.037  1.00 93.73           C  
ATOM   4137  HB  THR A 282      10.120   2.115 -20.777  1.00 93.73           H  
ATOM   4138  O   THR A 282      10.789   4.176 -19.164  1.00 93.73           O  
ATOM   4139  CG2 THR A 282       8.089   2.179 -20.045  1.00 93.73           C  
ATOM   4140 HG21 THR A 282       7.197   2.787 -20.196  1.00 93.73           H  
ATOM   4141 HG22 THR A 282       8.453   2.301 -19.025  1.00 93.73           H  
ATOM   4142 HG23 THR A 282       7.831   1.132 -20.204  1.00 93.73           H  
ATOM   4143  OG1 THR A 282       8.763   2.139 -22.302  1.00 93.73           O  
ATOM   4144  HG1 THR A 282       9.243   2.649 -22.959  1.00 93.73           H  
ATOM   4145  N   THR A 283       8.997   5.550 -19.143  1.00 93.89           N  
ATOM   4146  H   THR A 283       8.299   6.017 -19.703  1.00 93.89           H  
ATOM   4147  CA  THR A 283       9.152   6.018 -17.762  1.00 93.89           C  
ATOM   4148  HA  THR A 283      10.153   6.430 -17.632  1.00 93.89           H  
ATOM   4149  C   THR A 283       8.954   4.869 -16.787  1.00 93.89           C  
ATOM   4150  CB  THR A 283       8.135   7.118 -17.442  1.00 93.89           C  
ATOM   4151  HB  THR A 283       7.133   6.690 -17.454  1.00 93.89           H  
ATOM   4152  O   THR A 283       7.930   4.180 -16.871  1.00 93.89           O  
ATOM   4153  CG2 THR A 283       8.371   7.734 -16.066  1.00 93.89           C  
ATOM   4154 HG21 THR A 283       8.125   7.017 -15.284  1.00 93.89           H  
ATOM   4155 HG22 THR A 283       9.415   8.027 -15.963  1.00 93.89           H  
ATOM   4156 HG23 THR A 283       7.724   8.604 -15.944  1.00 93.89           H  
ATOM   4157  OG1 THR A 283       8.167   8.123 -18.427  1.00 93.89           O  
ATOM   4158  HG1 THR A 283       9.084   8.255 -18.678  1.00 93.89           H  
ATOM   4159  N   PHE A 284       9.905   4.684 -15.871  1.00 92.07           N  
ATOM   4160  H   PHE A 284      10.716   5.285 -15.907  1.00 92.07           H  
ATOM   4161  CA  PHE A 284       9.881   3.634 -14.844  1.00 92.07           C  
ATOM   4162  HA  PHE A 284       8.913   3.134 -14.871  1.00 92.07           H  
ATOM   4163  C   PHE A 284      10.033   4.156 -13.407  1.00 92.07           C  
ATOM   4164  CB  PHE A 284      10.956   2.581 -15.160  1.00 92.07           C  
ATOM   4165  HB2 PHE A 284      10.829   2.225 -16.183  1.00 92.07           H  
ATOM   4166  HB3 PHE A 284      10.804   1.731 -14.495  1.00 92.07           H  
ATOM   4167  O   PHE A 284       9.758   3.404 -12.481  1.00 92.07           O  
ATOM   4168  CG  PHE A 284      12.379   3.056 -14.959  1.00 92.07           C  
ATOM   4169  CD1 PHE A 284      13.055   3.726 -15.993  1.00 92.07           C  
ATOM   4170  HD1 PHE A 284      12.562   3.884 -16.941  1.00 92.07           H  
ATOM   4171  CD2 PHE A 284      13.009   2.866 -13.714  1.00 92.07           C  
ATOM   4172  HD2 PHE A 284      12.488   2.361 -12.914  1.00 92.07           H  
ATOM   4173  CE1 PHE A 284      14.347   4.232 -15.774  1.00 92.07           C  
ATOM   4174  HE1 PHE A 284      14.851   4.784 -16.554  1.00 92.07           H  
ATOM   4175  CE2 PHE A 284      14.302   3.371 -13.496  1.00 92.07           C  
ATOM   4176  HE2 PHE A 284      14.767   3.248 -12.530  1.00 92.07           H  
ATOM   4177  CZ  PHE A 284      14.965   4.062 -14.524  1.00 92.07           C  
ATOM   4178  HZ  PHE A 284      15.942   4.486 -14.348  1.00 92.07           H  
ATOM   4179  N   PHE A 285      10.462   5.409 -13.214  1.00 92.20           N  
ATOM   4180  H   PHE A 285      10.711   5.973 -14.014  1.00 92.20           H  
ATOM   4181  CA  PHE A 285      10.612   6.032 -11.894  1.00 92.20           C  
ATOM   4182  HA  PHE A 285       9.841   5.649 -11.226  1.00 92.20           H  
ATOM   4183  C   PHE A 285      10.450   7.560 -11.984  1.00 92.20           C  
ATOM   4184  CB  PHE A 285      11.985   5.642 -11.317  1.00 92.20           C  
ATOM   4185  HB2 PHE A 285      12.021   4.557 -11.213  1.00 92.20           H  
ATOM   4186  HB3 PHE A 285      12.765   5.920 -12.026  1.00 92.20           H  
ATOM   4187  O   PHE A 285      10.930   8.186 -12.937  1.00 92.20           O  
ATOM   4188  CG  PHE A 285      12.313   6.257  -9.970  1.00 92.20           C  
ATOM   4189  CD1 PHE A 285      12.998   7.485  -9.903  1.00 92.20           C  
ATOM   4190  HD1 PHE A 285      13.289   7.983 -10.816  1.00 92.20           H  
ATOM   4191  CD2 PHE A 285      11.930   5.612  -8.780  1.00 92.20           C  
ATOM   4192  HD2 PHE A 285      11.380   4.684  -8.812  1.00 92.20           H  
ATOM   4193  CE1 PHE A 285      13.282   8.079  -8.661  1.00 92.20           C  
ATOM   4194  HE1 PHE A 285      13.775   9.038  -8.614  1.00 92.20           H  
ATOM   4195  CE2 PHE A 285      12.245   6.189  -7.536  1.00 92.20           C  
ATOM   4196  HE2 PHE A 285      11.937   5.699  -6.624  1.00 92.20           H  
ATOM   4197  CZ  PHE A 285      12.903   7.429  -7.475  1.00 92.20           C  
ATOM   4198  HZ  PHE A 285      13.102   7.888  -6.517  1.00 92.20           H  
ATOM   4199  N   THR A 286       9.796   8.164 -10.990  1.00 91.56           N  
ATOM   4200  H   THR A 286       9.396   7.598 -10.255  1.00 91.56           H  
ATOM   4201  CA  THR A 286       9.622   9.618 -10.835  1.00 91.56           C  
ATOM   4202  HA  THR A 286      10.493  10.129 -11.246  1.00 91.56           H  
ATOM   4203  C   THR A 286       9.512   9.986  -9.347  1.00 91.56           C  
ATOM   4204  CB  THR A 286       8.371  10.132 -11.575  1.00 91.56           C  
ATOM   4205  HB  THR A 286       8.323  11.211 -11.426  1.00 91.56           H  
ATOM   4206  O   THR A 286       8.954   9.223  -8.564  1.00 91.56           O  
ATOM   4207  CG2 THR A 286       8.346   9.875 -13.078  1.00 91.56           C  
ATOM   4208 HG21 THR A 286       8.232   8.808 -13.270  1.00 91.56           H  
ATOM   4209 HG22 THR A 286       7.504  10.409 -13.520  1.00 91.56           H  
ATOM   4210 HG23 THR A 286       9.275  10.229 -13.524  1.00 91.56           H  
ATOM   4211  OG1 THR A 286       7.195   9.540 -11.093  1.00 91.56           O  
ATOM   4212  HG1 THR A 286       6.689  10.273 -10.735  1.00 91.56           H  
ATOM   4213  N   TYR A 287      10.035  11.148  -8.927  1.00 90.55           N  
ATOM   4214  H   TYR A 287      10.508  11.747  -9.588  1.00 90.55           H  
ATOM   4215  CA  TYR A 287       9.946  11.580  -7.515  1.00 90.55           C  
ATOM   4216  HA  TYR A 287      10.153  10.722  -6.875  1.00 90.55           H  
ATOM   4217  C   TYR A 287       8.551  12.095  -7.121  1.00 90.55           C  
ATOM   4218  CB  TYR A 287      11.010  12.642  -7.204  1.00 90.55           C  
ATOM   4219  HB2 TYR A 287      10.971  13.429  -7.957  1.00 90.55           H  
ATOM   4220  HB3 TYR A 287      10.764  13.106  -6.249  1.00 90.55           H  
ATOM   4221  O   TYR A 287       8.098  11.862  -6.001  1.00 90.55           O  
ATOM   4222  CG  TYR A 287      12.421  12.093  -7.089  1.00 90.55           C  
ATOM   4223  CD1 TYR A 287      12.794  11.362  -5.944  1.00 90.55           C  
ATOM   4224  HD1 TYR A 287      12.072  11.190  -5.160  1.00 90.55           H  
ATOM   4225  CD2 TYR A 287      13.362  12.327  -8.109  1.00 90.55           C  
ATOM   4226  HD2 TYR A 287      13.070  12.897  -8.980  1.00 90.55           H  
ATOM   4227  CE1 TYR A 287      14.105  10.863  -5.814  1.00 90.55           C  
ATOM   4228  HE1 TYR A 287      14.390  10.304  -4.934  1.00 90.55           H  
ATOM   4229  CE2 TYR A 287      14.676  11.840  -7.980  1.00 90.55           C  
ATOM   4230  HE2 TYR A 287      15.395  12.030  -8.763  1.00 90.55           H  
ATOM   4231  OH  TYR A 287      16.330  10.662  -6.712  1.00 90.55           O  
ATOM   4232  HH  TYR A 287      16.873  10.994  -7.431  1.00 90.55           H  
ATOM   4233  CZ  TYR A 287      15.051  11.110  -6.829  1.00 90.55           C  
ATOM   4234  N   ASP A 288       7.854  12.740  -8.060  1.00 90.18           N  
ATOM   4235  H   ASP A 288       8.271  12.825  -8.977  1.00 90.18           H  
ATOM   4236  CA  ASP A 288       6.553  13.398  -7.872  1.00 90.18           C  
ATOM   4237  HA  ASP A 288       6.693  14.247  -7.203  1.00 90.18           H  
ATOM   4238  C   ASP A 288       5.471  12.490  -7.266  1.00 90.18           C  
ATOM   4239  CB  ASP A 288       6.074  13.933  -9.234  1.00 90.18           C  
ATOM   4240  HB2 ASP A 288       6.892  14.480  -9.702  1.00 90.18           H  
ATOM   4241  HB3 ASP A 288       5.256  14.632  -9.061  1.00 90.18           H  
ATOM   4242  O   ASP A 288       4.587  12.959  -6.544  1.00 90.18           O  
ATOM   4243  CG  ASP A 288       5.601  12.856 -10.220  1.00 90.18           C  
ATOM   4244  OD1 ASP A 288       6.218  11.775 -10.277  1.00 90.18           O  
ATOM   4245  OD2 ASP A 288       4.661  13.139 -10.997  1.00 90.18           O  
ATOM   4246  N   ARG A 289       5.539  11.185  -7.545  1.00 90.80           N  
ATOM   4247  H   ARG A 289       6.237  10.904  -8.219  1.00 90.80           H  
ATOM   4248  CA  ARG A 289       4.620  10.180  -7.017  1.00 90.80           C  
ATOM   4249  HA  ARG A 289       3.601  10.537  -7.164  1.00 90.80           H  
ATOM   4250  C   ARG A 289       4.797   9.986  -5.512  1.00 90.80           C  
ATOM   4251  CB  ARG A 289       4.806   8.873  -7.802  1.00 90.80           C  
ATOM   4252  HB2 ARG A 289       4.756   9.082  -8.870  1.00 90.80           H  
ATOM   4253  HB3 ARG A 289       5.769   8.417  -7.573  1.00 90.80           H  
ATOM   4254  O   ARG A 289       3.824  10.078  -4.765  1.00 90.80           O  
ATOM   4255  CG  ARG A 289       3.671   7.925  -7.425  1.00 90.80           C  
ATOM   4256  HG2 ARG A 289       3.740   7.659  -6.370  1.00 90.80           H  
ATOM   4257  HG3 ARG A 289       2.728   8.447  -7.588  1.00 90.80           H  
ATOM   4258  CD  ARG A 289       3.655   6.640  -8.244  1.00 90.80           C  
ATOM   4259  HD2 ARG A 289       4.473   5.991  -7.929  1.00 90.80           H  
ATOM   4260  HD3 ARG A 289       3.765   6.880  -9.301  1.00 90.80           H  
ATOM   4261  NE  ARG A 289       2.360   5.996  -8.010  1.00 90.80           N  
ATOM   4262  HE  ARG A 289       1.795   6.410  -7.283  1.00 90.80           H  
ATOM   4263  NH1 ARG A 289       2.467   4.330  -9.553  1.00 90.80           N  
ATOM   4264 HH11 ARG A 289       2.012   3.574 -10.045  1.00 90.80           H  
ATOM   4265 HH12 ARG A 289       3.460   4.496  -9.629  1.00 90.80           H  
ATOM   4266  NH2 ARG A 289       0.595   4.659  -8.358  1.00 90.80           N  
ATOM   4267 HH21 ARG A 289       0.143   3.821  -8.693  1.00 90.80           H  
ATOM   4268 HH22 ARG A 289       0.103   5.214  -7.672  1.00 90.80           H  
ATOM   4269  CZ  ARG A 289       1.815   4.990  -8.642  1.00 90.80           C  
ATOM   4270  N   TYR A 290       6.035   9.795  -5.059  1.00 93.84           N  
ATOM   4271  H   TYR A 290       6.794   9.784  -5.726  1.00 93.84           H  
ATOM   4272  CA  TYR A 290       6.355   9.676  -3.635  1.00 93.84           C  
ATOM   4273  HA  TYR A 290       5.732   8.893  -3.200  1.00 93.84           H  
ATOM   4274  C   TYR A 290       6.050  10.978  -2.891  1.00 93.84           C  
ATOM   4275  CB  TYR A 290       7.823   9.279  -3.449  1.00 93.84           C  
ATOM   4276  HB2 TYR A 290       8.459  10.110  -3.753  1.00 93.84           H  
ATOM   4277  HB3 TYR A 290       8.006   9.103  -2.389  1.00 93.84           H  
ATOM   4278  O   TYR A 290       5.451  10.944  -1.820  1.00 93.84           O  
ATOM   4279  CG  TYR A 290       8.231   8.042  -4.223  1.00 93.84           C  
ATOM   4280  CD1 TYR A 290       7.914   6.756  -3.746  1.00 93.84           C  
ATOM   4281  HD1 TYR A 290       7.373   6.634  -2.820  1.00 93.84           H  
ATOM   4282  CD2 TYR A 290       8.910   8.188  -5.443  1.00 93.84           C  
ATOM   4283  HD2 TYR A 290       9.127   9.173  -5.828  1.00 93.84           H  
ATOM   4284  CE1 TYR A 290       8.293   5.615  -4.481  1.00 93.84           C  
ATOM   4285  HE1 TYR A 290       8.033   4.626  -4.134  1.00 93.84           H  
ATOM   4286  CE2 TYR A 290       9.311   7.055  -6.166  1.00 93.84           C  
ATOM   4287  HE2 TYR A 290       9.819   7.163  -7.113  1.00 93.84           H  
ATOM   4288  OH  TYR A 290       9.452   4.695  -6.381  1.00 93.84           O  
ATOM   4289  HH  TYR A 290       8.769   4.021  -6.409  1.00 93.84           H  
ATOM   4290  CZ  TYR A 290       9.016   5.768  -5.682  1.00 93.84           C  
ATOM   4291  N   GLU A 291       6.371  12.132  -3.482  1.00 92.57           N  
ATOM   4292  H   GLU A 291       6.889  12.103  -4.349  1.00 92.57           H  
ATOM   4293  CA  GLU A 291       6.017  13.443  -2.923  1.00 92.57           C  
ATOM   4294  HA  GLU A 291       6.448  13.536  -1.927  1.00 92.57           H  
ATOM   4295  C   GLU A 291       4.499  13.603  -2.777  1.00 92.57           C  
ATOM   4296  CB  GLU A 291       6.578  14.566  -3.808  1.00 92.57           C  
ATOM   4297  HB2 GLU A 291       6.219  15.523  -3.427  1.00 92.57           H  
ATOM   4298  HB3 GLU A 291       6.219  14.435  -4.829  1.00 92.57           H  
ATOM   4299  O   GLU A 291       4.017  14.057  -1.740  1.00 92.57           O  
ATOM   4300  CG  GLU A 291       8.111  14.569  -3.794  1.00 92.57           C  
ATOM   4301  HG2 GLU A 291       8.443  14.732  -2.768  1.00 92.57           H  
ATOM   4302  HG3 GLU A 291       8.464  13.589  -4.115  1.00 92.57           H  
ATOM   4303  CD  GLU A 291       8.755  15.615  -4.706  1.00 92.57           C  
ATOM   4304  OE1 GLU A 291      10.002  15.543  -4.830  1.00 92.57           O  
ATOM   4305  OE2 GLU A 291       8.017  16.464  -5.246  1.00 92.57           O  
ATOM   4306  N   SER A 292       3.722  13.184  -3.778  1.00 92.84           N  
ATOM   4307  H   SER A 292       4.168  12.838  -4.615  1.00 92.84           H  
ATOM   4308  CA  SER A 292       2.256  13.214  -3.722  1.00 92.84           C  
ATOM   4309  HA  SER A 292       1.935  14.231  -3.494  1.00 92.84           H  
ATOM   4310  C   SER A 292       1.702  12.300  -2.623  1.00 92.84           C  
ATOM   4311  CB  SER A 292       1.655  12.826  -5.076  1.00 92.84           C  
ATOM   4312  HB2 SER A 292       0.568  12.838  -4.998  1.00 92.84           H  
ATOM   4313  HB3 SER A 292       1.974  11.821  -5.354  1.00 92.84           H  
ATOM   4314  O   SER A 292       0.804  12.713  -1.887  1.00 92.84           O  
ATOM   4315  OG  SER A 292       2.050  13.746  -6.076  1.00 92.84           O  
ATOM   4316  HG  SER A 292       2.972  13.565  -6.273  1.00 92.84           H  
ATOM   4317  N   ALA A 293       2.261  11.096  -2.461  1.00 93.74           N  
ATOM   4318  H   ALA A 293       2.978  10.804  -3.110  1.00 93.74           H  
ATOM   4319  CA  ALA A 293       1.873  10.162  -1.406  1.00 93.74           C  
ATOM   4320  HA  ALA A 293       0.794  10.016  -1.453  1.00 93.74           H  
ATOM   4321  C   ALA A 293       2.200  10.697   0.003  1.00 93.74           C  
ATOM   4322  CB  ALA A 293       2.543   8.810  -1.682  1.00 93.74           C  
ATOM   4323  HB1 ALA A 293       2.223   8.083  -0.936  1.00 93.74           H  
ATOM   4324  HB2 ALA A 293       3.627   8.913  -1.638  1.00 93.74           H  
ATOM   4325  HB3 ALA A 293       2.255   8.452  -2.670  1.00 93.74           H  
ATOM   4326  O   ALA A 293       1.348  10.643   0.887  1.00 93.74           O  
ATOM   4327  N   LEU A 294       3.381  11.289   0.208  1.00 95.32           N  
ATOM   4328  H   LEU A 294       4.051  11.292  -0.548  1.00 95.32           H  
ATOM   4329  CA  LEU A 294       3.779  11.888   1.492  1.00 95.32           C  
ATOM   4330  HA  LEU A 294       3.635  11.153   2.285  1.00 95.32           H  
ATOM   4331  C   LEU A 294       2.907  13.103   1.854  1.00 95.32           C  
ATOM   4332  CB  LEU A 294       5.268  12.264   1.433  1.00 95.32           C  
ATOM   4333  HB2 LEU A 294       5.527  12.841   2.321  1.00 95.32           H  
ATOM   4334  HB3 LEU A 294       5.424  12.903   0.564  1.00 95.32           H  
ATOM   4335  O   LEU A 294       2.440  13.218   2.986  1.00 95.32           O  
ATOM   4336  CG  LEU A 294       6.205  11.044   1.348  1.00 95.32           C  
ATOM   4337  HG  LEU A 294       5.824  10.339   0.609  1.00 95.32           H  
ATOM   4338  CD1 LEU A 294       7.589  11.491   0.895  1.00 95.32           C  
ATOM   4339 HD11 LEU A 294       7.506  12.030  -0.049  1.00 95.32           H  
ATOM   4340 HD12 LEU A 294       8.211  10.610   0.734  1.00 95.32           H  
ATOM   4341 HD13 LEU A 294       8.035  12.130   1.656  1.00 95.32           H  
ATOM   4342  CD2 LEU A 294       6.343  10.302   2.677  1.00 95.32           C  
ATOM   4343 HD21 LEU A 294       5.376   9.905   2.983  1.00 95.32           H  
ATOM   4344 HD22 LEU A 294       6.708  10.980   3.449  1.00 95.32           H  
ATOM   4345 HD23 LEU A 294       7.045   9.475   2.570  1.00 95.32           H  
ATOM   4346  N   ASN A 295       2.583  13.962   0.882  1.00 95.10           N  
ATOM   4347  H   ASN A 295       3.008  13.839  -0.026  1.00 95.10           H  
ATOM   4348  CA  ASN A 295       1.633  15.064   1.086  1.00 95.10           C  
ATOM   4349  HA  ASN A 295       1.973  15.675   1.922  1.00 95.10           H  
ATOM   4350  C   ASN A 295       0.219  14.560   1.448  1.00 95.10           C  
ATOM   4351  CB  ASN A 295       1.594  15.931  -0.184  1.00 95.10           C  
ATOM   4352  HB2 ASN A 295       0.716  16.576  -0.141  1.00 95.10           H  
ATOM   4353  HB3 ASN A 295       1.500  15.295  -1.064  1.00 95.10           H  
ATOM   4354  O   ASN A 295      -0.483  15.185   2.250  1.00 95.10           O  
ATOM   4355  CG  ASN A 295       2.796  16.850  -0.328  1.00 95.10           C  
ATOM   4356  ND2 ASN A 295       3.522  16.770  -1.414  1.00 95.10           N  
ATOM   4357 HD21 ASN A 295       4.352  17.345  -1.427  1.00 95.10           H  
ATOM   4358 HD22 ASN A 295       3.493  15.902  -1.930  1.00 95.10           H  
ATOM   4359  OD1 ASN A 295       3.072  17.691   0.505  1.00 95.10           O  
ATOM   4360  N   ALA A 296      -0.214  13.429   0.880  1.00 95.49           N  
ATOM   4361  H   ALA A 296       0.376  12.971   0.200  1.00 95.49           H  
ATOM   4362  CA  ALA A 296      -1.487  12.798   1.225  1.00 95.49           C  
ATOM   4363  HA  ALA A 296      -2.259  13.567   1.235  1.00 95.49           H  
ATOM   4364  C   ALA A 296      -1.465  12.168   2.634  1.00 95.49           C  
ATOM   4365  CB  ALA A 296      -1.850  11.791   0.126  1.00 95.49           C  
ATOM   4366  HB1 ALA A 296      -1.104  10.997   0.078  1.00 95.49           H  
ATOM   4367  HB2 ALA A 296      -2.826  11.353   0.336  1.00 95.49           H  
ATOM   4368  HB3 ALA A 296      -1.888  12.296  -0.839  1.00 95.49           H  
ATOM   4369  O   ALA A 296      -2.460  12.273   3.358  1.00 95.49           O  
ATOM   4370  N   VAL A 297      -0.335  11.586   3.055  1.00 95.94           N  
ATOM   4371  H   VAL A 297       0.423  11.489   2.394  1.00 95.94           H  
ATOM   4372  CA  VAL A 297      -0.099  11.130   4.437  1.00 95.94           C  
ATOM   4373  HA  VAL A 297      -0.876  10.413   4.704  1.00 95.94           H  
ATOM   4374  C   VAL A 297      -0.232  12.294   5.422  1.00 95.94           C  
ATOM   4375  CB  VAL A 297       1.268  10.416   4.565  1.00 95.94           C  
ATOM   4376  HB  VAL A 297       2.025  10.962   4.002  1.00 95.94           H  
ATOM   4377  O   VAL A 297      -1.055  12.214   6.335  1.00 95.94           O  
ATOM   4378  CG1 VAL A 297       1.760  10.304   6.012  1.00 95.94           C  
ATOM   4379 HG11 VAL A 297       2.160  11.262   6.342  1.00 95.94           H  
ATOM   4380 HG12 VAL A 297       0.937  10.017   6.667  1.00 95.94           H  
ATOM   4381 HG13 VAL A 297       2.557   9.564   6.086  1.00 95.94           H  
ATOM   4382  CG2 VAL A 297       1.182   9.001   3.986  1.00 95.94           C  
ATOM   4383 HG21 VAL A 297       0.464   8.406   4.550  1.00 95.94           H  
ATOM   4384 HG22 VAL A 297       0.878   9.049   2.941  1.00 95.94           H  
ATOM   4385 HG23 VAL A 297       2.161   8.525   4.035  1.00 95.94           H  
ATOM   4386  N   ASP A 298       0.489  13.400   5.210  1.00 95.33           N  
ATOM   4387  H   ASP A 298       1.168  13.396   4.462  1.00 95.33           H  
ATOM   4388  CA  ASP A 298       0.450  14.569   6.102  1.00 95.33           C  
ATOM   4389  HA  ASP A 298       0.742  14.247   7.101  1.00 95.33           H  
ATOM   4390  C   ASP A 298      -0.962  15.178   6.200  1.00 95.33           C  
ATOM   4391  CB  ASP A 298       1.473  15.613   5.625  1.00 95.33           C  
ATOM   4392  HB2 ASP A 298       2.449  15.137   5.528  1.00 95.33           H  
ATOM   4393  HB3 ASP A 298       1.178  15.989   4.646  1.00 95.33           H  
ATOM   4394  O   ASP A 298      -1.465  15.438   7.297  1.00 95.33           O  
ATOM   4395  CG  ASP A 298       1.591  16.772   6.620  1.00 95.33           C  
ATOM   4396  OD1 ASP A 298       1.803  16.485   7.823  1.00 95.33           O  
ATOM   4397  OD2 ASP A 298       1.427  17.939   6.209  1.00 95.33           O  
ATOM   4398  N   THR A 299      -1.655  15.291   5.060  1.00 96.25           N  
ATOM   4399  H   THR A 299      -1.172  15.064   4.203  1.00 96.25           H  
ATOM   4400  CA  THR A 299      -3.052  15.754   4.998  1.00 96.25           C  
ATOM   4401  HA  THR A 299      -3.105  16.755   5.426  1.00 96.25           H  
ATOM   4402  C   THR A 299      -3.983  14.850   5.813  1.00 96.25           C  
ATOM   4403  CB  THR A 299      -3.545  15.820   3.541  1.00 96.25           C  
ATOM   4404  HB  THR A 299      -3.495  14.826   3.096  1.00 96.25           H  
ATOM   4405  O   THR A 299      -4.772  15.335   6.626  1.00 96.25           O  
ATOM   4406  CG2 THR A 299      -4.977  16.344   3.419  1.00 96.25           C  
ATOM   4407 HG21 THR A 299      -5.240  16.436   2.365  1.00 96.25           H  
ATOM   4408 HG22 THR A 299      -5.676  15.650   3.886  1.00 96.25           H  
ATOM   4409 HG23 THR A 299      -5.058  17.318   3.901  1.00 96.25           H  
ATOM   4410  OG1 THR A 299      -2.747  16.695   2.776  1.00 96.25           O  
ATOM   4411  HG1 THR A 299      -1.886  16.283   2.670  1.00 96.25           H  
ATOM   4412  N   THR A 300      -3.890  13.528   5.643  1.00 94.81           N  
ATOM   4413  H   THR A 300      -3.201  13.168   4.998  1.00 94.81           H  
ATOM   4414  CA  THR A 300      -4.780  12.575   6.333  1.00 94.81           C  
ATOM   4415  HA  THR A 300      -5.804  12.931   6.225  1.00 94.81           H  
ATOM   4416  C   THR A 300      -4.475  12.503   7.835  1.00 94.81           C  
ATOM   4417  CB  THR A 300      -4.711  11.178   5.698  1.00 94.81           C  
ATOM   4418  HB  THR A 300      -3.772  10.693   5.963  1.00 94.81           H  
ATOM   4419  O   THR A 300      -5.389  12.393   8.659  1.00 94.81           O  
ATOM   4420  CG2 THR A 300      -5.893  10.318   6.144  1.00 94.81           C  
ATOM   4421 HG21 THR A 300      -6.069  10.411   7.216  1.00 94.81           H  
ATOM   4422 HG22 THR A 300      -6.796  10.611   5.608  1.00 94.81           H  
ATOM   4423 HG23 THR A 300      -5.669   9.273   5.934  1.00 94.81           H  
ATOM   4424  OG1 THR A 300      -4.820  11.282   4.296  1.00 94.81           O  
ATOM   4425  HG1 THR A 300      -3.963  11.543   3.952  1.00 94.81           H  
ATOM   4426  N   LYS A 301      -3.202  12.658   8.215  1.00 96.00           N  
ATOM   4427  H   LYS A 301      -2.502  12.698   7.489  1.00 96.00           H  
ATOM   4428  CA  LYS A 301      -2.745  12.831   9.600  1.00 96.00           C  
ATOM   4429  HA  LYS A 301      -3.091  11.989  10.200  1.00 96.00           H  
ATOM   4430  C   LYS A 301      -3.336  14.088  10.246  1.00 96.00           C  
ATOM   4431  CB  LYS A 301      -1.206  12.813   9.572  1.00 96.00           C  
ATOM   4432  HB2 LYS A 301      -0.878  11.840   9.206  1.00 96.00           H  
ATOM   4433  HB3 LYS A 301      -0.855  13.523   8.823  1.00 96.00           H  
ATOM   4434  O   LYS A 301      -3.825  14.016  11.375  1.00 96.00           O  
ATOM   4435  CG  LYS A 301      -0.508  13.086  10.920  1.00 96.00           C  
ATOM   4436  HG2 LYS A 301       0.079  12.210  11.195  1.00 96.00           H  
ATOM   4437  HG3 LYS A 301      -1.237  13.255  11.713  1.00 96.00           H  
ATOM   4438  CD  LYS A 301       0.440  14.289  10.825  1.00 96.00           C  
ATOM   4439  HD2 LYS A 301       1.160  14.097  10.029  1.00 96.00           H  
ATOM   4440  HD3 LYS A 301       0.968  14.410  11.770  1.00 96.00           H  
ATOM   4441  CE  LYS A 301      -0.319  15.573  10.490  1.00 96.00           C  
ATOM   4442  HE2 LYS A 301      -0.972  15.841  11.320  1.00 96.00           H  
ATOM   4443  HE3 LYS A 301      -0.946  15.399   9.615  1.00 96.00           H  
ATOM   4444  NZ  LYS A 301       0.557  16.716  10.170  1.00 96.00           N  
ATOM   4445  HZ1 LYS A 301      -0.030  17.534  10.089  1.00 96.00           H  
ATOM   4446  HZ2 LYS A 301       0.988  16.595   9.264  1.00 96.00           H  
ATOM   4447  HZ3 LYS A 301       1.286  16.869  10.852  1.00 96.00           H  
ATOM   4448  N   ASP A 302      -3.350  15.220   9.545  1.00 95.72           N  
ATOM   4449  H   ASP A 302      -2.915  15.230   8.633  1.00 95.72           H  
ATOM   4450  CA  ASP A 302      -3.965  16.463  10.034  1.00 95.72           C  
ATOM   4451  HA  ASP A 302      -3.585  16.677  11.033  1.00 95.72           H  
ATOM   4452  C   ASP A 302      -5.485  16.317  10.185  1.00 95.72           C  
ATOM   4453  CB  ASP A 302      -3.614  17.644   9.105  1.00 95.72           C  
ATOM   4454  HB2 ASP A 302      -3.430  17.283   8.094  1.00 95.72           H  
ATOM   4455  HB3 ASP A 302      -4.475  18.310   9.057  1.00 95.72           H  
ATOM   4456  O   ASP A 302      -6.052  16.738  11.197  1.00 95.72           O  
ATOM   4457  CG  ASP A 302      -2.419  18.488   9.574  1.00 95.72           C  
ATOM   4458  OD1 ASP A 302      -1.741  18.102  10.558  1.00 95.72           O  
ATOM   4459  OD2 ASP A 302      -2.222  19.576   8.997  1.00 95.72           O  
ATOM   4460  N   GLU A 303      -6.155  15.649   9.241  1.00 93.91           N  
ATOM   4461  H   GLU A 303      -5.659  15.373   8.406  1.00 93.91           H  
ATOM   4462  CA  GLU A 303      -7.580  15.341   9.369  1.00 93.91           C  
ATOM   4463  HA  GLU A 303      -8.126  16.271   9.526  1.00 93.91           H  
ATOM   4464  C   GLU A 303      -7.886  14.422  10.561  1.00 93.91           C  
ATOM   4465  CB  GLU A 303      -8.126  14.661   8.112  1.00 93.91           C  
ATOM   4466  HB2 GLU A 303      -9.125  14.325   8.390  1.00 93.91           H  
ATOM   4467  HB3 GLU A 303      -7.526  13.784   7.868  1.00 93.91           H  
ATOM   4468  O   GLU A 303      -8.882  14.637  11.258  1.00 93.91           O  
ATOM   4469  CG  GLU A 303      -8.270  15.551   6.871  1.00 93.91           C  
ATOM   4470  HG2 GLU A 303      -7.284  15.801   6.478  1.00 93.91           H  
ATOM   4471  HG3 GLU A 303      -8.763  16.476   7.168  1.00 93.91           H  
ATOM   4472  CD  GLU A 303      -9.115  14.872   5.778  1.00 93.91           C  
ATOM   4473  OE1 GLU A 303      -9.246  15.465   4.687  1.00 93.91           O  
ATOM   4474  OE2 GLU A 303      -9.746  13.824   6.079  1.00 93.91           O  
ATOM   4475  N   ALA A 304      -7.065  13.396  10.806  1.00 92.61           N  
ATOM   4476  H   ALA A 304      -6.286  13.249  10.179  1.00 92.61           H  
ATOM   4477  CA  ALA A 304      -7.223  12.487  11.941  1.00 92.61           C  
ATOM   4478  HA  ALA A 304      -8.231  12.073  11.920  1.00 92.61           H  
ATOM   4479  C   ALA A 304      -7.058  13.240  13.271  1.00 92.61           C  
ATOM   4480  CB  ALA A 304      -6.227  11.327  11.803  1.00 92.61           C  
ATOM   4481  HB1 ALA A 304      -6.360  10.835  10.839  1.00 92.61           H  
ATOM   4482  HB2 ALA A 304      -6.397  10.603  12.600  1.00 92.61           H  
ATOM   4483  HB3 ALA A 304      -5.204  11.697  11.872  1.00 92.61           H  
ATOM   4484  O   ALA A 304      -7.959  13.202  14.110  1.00 92.61           O  
ATOM   4485  N   ASN A 305      -5.973  14.007  13.417  1.00 94.11           N  
ATOM   4486  H   ASN A 305      -5.286  14.001  12.676  1.00 94.11           H  
ATOM   4487  CA  ASN A 305      -5.712  14.854  14.584  1.00 94.11           C  
ATOM   4488  HA  ASN A 305      -5.671  14.230  15.476  1.00 94.11           H  
ATOM   4489  C   ASN A 305      -6.829  15.888  14.817  1.00 94.11           C  
ATOM   4490  CB  ASN A 305      -4.348  15.546  14.389  1.00 94.11           C  
ATOM   4491  HB2 ASN A 305      -4.233  15.864  13.353  1.00 94.11           H  
ATOM   4492  HB3 ASN A 305      -4.305  16.437  15.015  1.00 94.11           H  
ATOM   4493  O   ASN A 305      -7.274  16.071  15.950  1.00 94.11           O  
ATOM   4494  CG  ASN A 305      -3.173  14.676  14.806  1.00 94.11           C  
ATOM   4495  ND2 ASN A 305      -2.113  14.640  14.034  1.00 94.11           N  
ATOM   4496 HD21 ASN A 305      -2.153  15.044  13.109  1.00 94.11           H  
ATOM   4497 HD22 ASN A 305      -1.334  14.071  14.331  1.00 94.11           H  
ATOM   4498  OD1 ASN A 305      -3.187  14.069  15.859  1.00 94.11           O  
ATOM   4499  N   GLY A 306      -7.325  16.541  13.760  1.00 91.97           N  
ATOM   4500  H   GLY A 306      -6.888  16.398  12.861  1.00 91.97           H  
ATOM   4501  CA  GLY A 306      -8.431  17.500  13.848  1.00 91.97           C  
ATOM   4502  HA2 GLY A 306      -8.177  18.280  14.566  1.00 91.97           H  
ATOM   4503  HA3 GLY A 306      -8.570  17.956  12.868  1.00 91.97           H  
ATOM   4504  C   GLY A 306      -9.757  16.860  14.271  1.00 91.97           C  
ATOM   4505  O   GLY A 306     -10.504  17.447  15.053  1.00 91.97           O  
ATOM   4506  N   THR A 307     -10.023  15.637  13.804  1.00 89.62           N  
ATOM   4507  H   THR A 307      -9.353  15.220  13.174  1.00 89.62           H  
ATOM   4508  CA  THR A 307     -11.198  14.840  14.198  1.00 89.62           C  
ATOM   4509  HA  THR A 307     -12.099  15.441  14.071  1.00 89.62           H  
ATOM   4510  C   THR A 307     -11.112  14.435  15.673  1.00 89.62           C  
ATOM   4511  CB  THR A 307     -11.317  13.587  13.310  1.00 89.62           C  
ATOM   4512  HB  THR A 307     -10.458  12.938  13.481  1.00 89.62           H  
ATOM   4513  O   THR A 307     -12.056  14.642  16.437  1.00 89.62           O  
ATOM   4514  CG2 THR A 307     -12.597  12.803  13.565  1.00 89.62           C  
ATOM   4515 HG21 THR A 307     -13.450  13.447  13.352  1.00 89.62           H  
ATOM   4516 HG22 THR A 307     -12.636  12.462  14.600  1.00 89.62           H  
ATOM   4517 HG23 THR A 307     -12.630  11.932  12.911  1.00 89.62           H  
ATOM   4518  OG1 THR A 307     -11.357  13.937  11.942  1.00 89.62           O  
ATOM   4519  HG1 THR A 307     -10.482  14.261  11.716  1.00 89.62           H  
ATOM   4520  N   LEU A 308      -9.958  13.909  16.090  1.00 91.94           N  
ATOM   4521  H   LEU A 308      -9.218  13.777  15.415  1.00 91.94           H  
ATOM   4522  CA  LEU A 308      -9.719  13.437  17.453  1.00 91.94           C  
ATOM   4523  HA  LEU A 308     -10.537  12.779  17.746  1.00 91.94           H  
ATOM   4524  C   LEU A 308      -9.678  14.572  18.475  1.00 91.94           C  
ATOM   4525  CB  LEU A 308      -8.409  12.642  17.482  1.00 91.94           C  
ATOM   4526  HB2 LEU A 308      -8.095  12.513  18.518  1.00 91.94           H  
ATOM   4527  HB3 LEU A 308      -7.643  13.219  16.965  1.00 91.94           H  
ATOM   4528  O   LEU A 308     -10.172  14.388  19.577  1.00 91.94           O  
ATOM   4529  CG  LEU A 308      -8.541  11.257  16.836  1.00 91.94           C  
ATOM   4530  HG  LEU A 308      -9.151  11.342  15.937  1.00 91.94           H  
ATOM   4531  CD1 LEU A 308      -7.163  10.741  16.439  1.00 91.94           C  
ATOM   4532 HD11 LEU A 308      -7.224   9.722  16.057  1.00 91.94           H  
ATOM   4533 HD12 LEU A 308      -6.491  10.767  17.297  1.00 91.94           H  
ATOM   4534 HD13 LEU A 308      -6.747  11.379  15.658  1.00 91.94           H  
ATOM   4535  CD2 LEU A 308      -9.202  10.252  17.783  1.00 91.94           C  
ATOM   4536 HD21 LEU A 308     -10.213  10.576  18.034  1.00 91.94           H  
ATOM   4537 HD22 LEU A 308      -8.619  10.161  18.699  1.00 91.94           H  
ATOM   4538 HD23 LEU A 308      -9.260   9.278  17.297  1.00 91.94           H  
ATOM   4539  N   ALA A 309      -9.157  15.751  18.125  1.00 89.83           N  
ATOM   4540  H   ALA A 309      -8.711  15.833  17.222  1.00 89.83           H  
ATOM   4541  CA  ALA A 309      -9.115  16.894  19.036  1.00 89.83           C  
ATOM   4542  HA  ALA A 309      -8.567  16.600  19.931  1.00 89.83           H  
ATOM   4543  C   ALA A 309     -10.513  17.346  19.495  1.00 89.83           C  
ATOM   4544  CB  ALA A 309      -8.361  18.037  18.347  1.00 89.83           C  
ATOM   4545  HB1 ALA A 309      -8.336  18.907  19.003  1.00 89.83           H  
ATOM   4546  HB2 ALA A 309      -7.341  17.724  18.121  1.00 89.83           H  
ATOM   4547  HB3 ALA A 309      -8.864  18.306  17.418  1.00 89.83           H  
ATOM   4548  O   ALA A 309     -10.674  17.706  20.657  1.00 89.83           O  
ATOM   4549  N   GLY A 310     -11.518  17.305  18.610  1.00 84.86           N  
ATOM   4550  H   GLY A 310     -11.324  16.976  17.675  1.00 84.86           H  
ATOM   4551  CA  GLY A 310     -12.911  17.554  18.997  1.00 84.86           C  
ATOM   4552  HA2 GLY A 310     -13.541  17.551  18.108  1.00 84.86           H  
ATOM   4553  HA3 GLY A 310     -12.991  18.521  19.493  1.00 84.86           H  
ATOM   4554  C   GLY A 310     -13.421  16.477  19.954  1.00 84.86           C  
ATOM   4555  O   GLY A 310     -13.894  16.789  21.043  1.00 84.86           O  
ATOM   4556  N   PHE A 311     -13.223  15.213  19.572  1.00 86.33           N  
ATOM   4557  H   PHE A 311     -12.787  15.051  18.676  1.00 86.33           H  
ATOM   4558  CA  PHE A 311     -13.603  14.036  20.352  1.00 86.33           C  
ATOM   4559  HA  PHE A 311     -14.681  14.056  20.511  1.00 86.33           H  
ATOM   4560  C   PHE A 311     -12.949  13.986  21.752  1.00 86.33           C  
ATOM   4561  CB  PHE A 311     -13.285  12.812  19.482  1.00 86.33           C  
ATOM   4562  HB2 PHE A 311     -12.261  12.896  19.117  1.00 86.33           H  
ATOM   4563  HB3 PHE A 311     -13.937  12.828  18.609  1.00 86.33           H  
ATOM   4564  O   PHE A 311     -13.616  13.592  22.704  1.00 86.33           O  
ATOM   4565  CG  PHE A 311     -13.413  11.469  20.162  1.00 86.33           C  
ATOM   4566  CD1 PHE A 311     -12.332  10.990  20.920  1.00 86.33           C  
ATOM   4567  HD1 PHE A 311     -11.450  11.604  21.027  1.00 86.33           H  
ATOM   4568  CD2 PHE A 311     -14.572  10.686  20.010  1.00 86.33           C  
ATOM   4569  HD2 PHE A 311     -15.411  11.057  19.440  1.00 86.33           H  
ATOM   4570  CE1 PHE A 311     -12.397   9.729  21.528  1.00 86.33           C  
ATOM   4571  HE1 PHE A 311     -11.568   9.363  22.115  1.00 86.33           H  
ATOM   4572  CE2 PHE A 311     -14.627   9.405  20.588  1.00 86.33           C  
ATOM   4573  HE2 PHE A 311     -15.506   8.791  20.457  1.00 86.33           H  
ATOM   4574  CZ  PHE A 311     -13.533   8.927  21.332  1.00 86.33           C  
ATOM   4575  HZ  PHE A 311     -13.549   7.929  21.744  1.00 86.33           H  
ATOM   4576  N   THR A 312     -11.694  14.428  21.931  1.00 89.03           N  
ATOM   4577  H   THR A 312     -11.146  14.668  21.117  1.00 89.03           H  
ATOM   4578  CA  THR A 312     -11.029  14.475  23.251  1.00 89.03           C  
ATOM   4579  HA  THR A 312     -11.010  13.466  23.662  1.00 89.03           H  
ATOM   4580  C   THR A 312     -11.794  15.359  24.235  1.00 89.03           C  
ATOM   4581  CB  THR A 312      -9.580  15.000  23.177  1.00 89.03           C  
ATOM   4582  HB  THR A 312      -9.586  16.053  22.896  1.00 89.03           H  
ATOM   4583  O   THR A 312     -12.137  14.899  25.324  1.00 89.03           O  
ATOM   4584  CG2 THR A 312      -8.831  14.838  24.501  1.00 89.03           C  
ATOM   4585 HG21 THR A 312      -7.806  15.197  24.401  1.00 89.03           H  
ATOM   4586 HG22 THR A 312      -8.827  13.793  24.809  1.00 89.03           H  
ATOM   4587 HG23 THR A 312      -9.317  15.429  25.278  1.00 89.03           H  
ATOM   4588  OG1 THR A 312      -8.795  14.303  22.244  1.00 89.03           O  
ATOM   4589  HG1 THR A 312      -8.002  14.020  22.704  1.00 89.03           H  
ATOM   4590  N   SER A 313     -12.083  16.610  23.858  1.00 88.47           N  
ATOM   4591  H   SER A 313     -11.785  16.936  22.950  1.00 88.47           H  
ATOM   4592  CA  SER A 313     -12.817  17.555  24.713  1.00 88.47           C  
ATOM   4593  HA  SER A 313     -12.296  17.671  25.663  1.00 88.47           H  
ATOM   4594  C   SER A 313     -14.235  17.072  25.013  1.00 88.47           C  
ATOM   4595  CB  SER A 313     -12.917  18.921  24.026  1.00 88.47           C  
ATOM   4596  HB2 SER A 313     -13.459  19.605  24.679  1.00 88.47           H  
ATOM   4597  HB3 SER A 313     -13.467  18.819  23.091  1.00 88.47           H  
ATOM   4598  O   SER A 313     -14.757  17.269  26.108  1.00 88.47           O  
ATOM   4599  OG  SER A 313     -11.643  19.465  23.748  1.00 88.47           O  
ATOM   4600  HG  SER A 313     -11.119  19.379  24.548  1.00 88.47           H  
ATOM   4601  N   ASP A 314     -14.845  16.416  24.031  1.00 86.29           N  
ATOM   4602  H   ASP A 314     -14.358  16.331  23.150  1.00 86.29           H  
ATOM   4603  CA  ASP A 314     -16.182  15.843  24.096  1.00 86.29           C  
ATOM   4604  HA  ASP A 314     -16.871  16.596  24.478  1.00 86.29           H  
ATOM   4605  C   ASP A 314     -16.265  14.646  25.067  1.00 86.29           C  
ATOM   4606  CB  ASP A 314     -16.557  15.471  22.649  1.00 86.29           C  
ATOM   4607  HB2 ASP A 314     -15.655  15.350  22.049  1.00 86.29           H  
ATOM   4608  HB3 ASP A 314     -17.003  14.476  22.652  1.00 86.29           H  
ATOM   4609  O   ASP A 314     -17.187  14.580  25.885  1.00 86.29           O  
ATOM   4610  CG  ASP A 314     -17.486  16.472  21.934  1.00 86.29           C  
ATOM   4611  OD1 ASP A 314     -18.019  17.402  22.589  1.00 86.29           O  
ATOM   4612  OD2 ASP A 314     -17.716  16.277  20.719  1.00 86.29           O  
ATOM   4613  N   VAL A 315     -15.273  13.748  25.052  1.00 85.19           N  
ATOM   4614  H   VAL A 315     -14.569  13.843  24.334  1.00 85.19           H  
ATOM   4615  CA  VAL A 315     -15.137  12.632  26.006  1.00 85.19           C  
ATOM   4616  HA  VAL A 315     -16.079  12.083  26.031  1.00 85.19           H  
ATOM   4617  C   VAL A 315     -14.901  13.152  27.429  1.00 85.19           C  
ATOM   4618  CB  VAL A 315     -14.030  11.660  25.538  1.00 85.19           C  
ATOM   4619  HB  VAL A 315     -13.165  12.233  25.206  1.00 85.19           H  
ATOM   4620  O   VAL A 315     -15.647  12.788  28.338  1.00 85.19           O  
ATOM   4621  CG1 VAL A 315     -13.556  10.689  26.622  1.00 85.19           C  
ATOM   4622 HG11 VAL A 315     -14.403  10.153  27.051  1.00 85.19           H  
ATOM   4623 HG12 VAL A 315     -13.041  11.244  27.407  1.00 85.19           H  
ATOM   4624 HG13 VAL A 315     -12.851   9.972  26.202  1.00 85.19           H  
ATOM   4625  CG2 VAL A 315     -14.537  10.807  24.367  1.00 85.19           C  
ATOM   4626 HG21 VAL A 315     -15.376  10.189  24.687  1.00 85.19           H  
ATOM   4627 HG22 VAL A 315     -13.735  10.163  24.006  1.00 85.19           H  
ATOM   4628 HG23 VAL A 315     -14.860  11.447  23.546  1.00 85.19           H  
ATOM   4629  N   TYR A 316     -13.949  14.074  27.617  1.00 89.04           N  
ATOM   4630  H   TYR A 316     -13.402  14.363  26.818  1.00 89.04           H  
ATOM   4631  CA  TYR A 316     -13.643  14.686  28.922  1.00 89.04           C  
ATOM   4632  HA  TYR A 316     -13.453  13.888  29.640  1.00 89.04           H  
ATOM   4633  C   TYR A 316     -14.795  15.523  29.513  1.00 89.04           C  
ATOM   4634  CB  TYR A 316     -12.368  15.542  28.798  1.00 89.04           C  
ATOM   4635  HB2 TYR A 316     -12.289  15.953  27.792  1.00 89.04           H  
ATOM   4636  HB3 TYR A 316     -12.447  16.397  29.469  1.00 89.04           H  
ATOM   4637  O   TYR A 316     -14.784  15.839  30.703  1.00 89.04           O  
ATOM   4638  CG  TYR A 316     -11.093  14.799  29.149  1.00 89.04           C  
ATOM   4639  CD1 TYR A 316     -10.558  14.920  30.446  1.00 89.04           C  
ATOM   4640  HD1 TYR A 316     -11.071  15.526  31.180  1.00 89.04           H  
ATOM   4641  CD2 TYR A 316     -10.457  13.973  28.203  1.00 89.04           C  
ATOM   4642  HD2 TYR A 316     -10.883  13.857  27.217  1.00 89.04           H  
ATOM   4643  CE1 TYR A 316      -9.379  14.236  30.794  1.00 89.04           C  
ATOM   4644  HE1 TYR A 316      -8.978  14.315  31.794  1.00 89.04           H  
ATOM   4645  CE2 TYR A 316      -9.281  13.280  28.549  1.00 89.04           C  
ATOM   4646  HE2 TYR A 316      -8.800  12.625  27.838  1.00 89.04           H  
ATOM   4647  OH  TYR A 316      -7.586  12.777  30.168  1.00 89.04           O  
ATOM   4648  HH  TYR A 316      -7.321  12.968  31.071  1.00 89.04           H  
ATOM   4649  CZ  TYR A 316      -8.736  13.418  29.842  1.00 89.04           C  
ATOM   4650  N   ALA A 317     -15.793  15.893  28.706  1.00 89.64           N  
ATOM   4651  H   ALA A 317     -15.712  15.682  27.722  1.00 89.64           H  
ATOM   4652  CA  ALA A 317     -16.993  16.591  29.163  1.00 89.64           C  
ATOM   4653  HA  ALA A 317     -16.738  17.189  30.038  1.00 89.64           H  
ATOM   4654  C   ALA A 317     -18.141  15.653  29.587  1.00 89.64           C  
ATOM   4655  CB  ALA A 317     -17.434  17.549  28.050  1.00 89.64           C  
ATOM   4656  HB1 ALA A 317     -16.626  18.244  27.823  1.00 89.64           H  
ATOM   4657  HB2 ALA A 317     -18.311  18.110  28.371  1.00 89.64           H  
ATOM   4658  HB3 ALA A 317     -17.677  16.985  27.150  1.00 89.64           H  
ATOM   4659  O   ALA A 317     -19.103  16.132  30.196  1.00 89.64           O  
ATOM   4660  N   GLN A 318     -18.082  14.359  29.243  1.00 86.73           N  
ATOM   4661  H   GLN A 318     -17.258  14.032  28.758  1.00 86.73           H  
ATOM   4662  CA  GLN A 318     -19.199  13.415  29.409  1.00 86.73           C  
ATOM   4663  HA  GLN A 318     -20.007  13.912  29.946  1.00 86.73           H  
ATOM   4664  C   GLN A 318     -18.875  12.176  30.251  1.00 86.73           C  
ATOM   4665  CB  GLN A 318     -19.749  13.004  28.031  1.00 86.73           C  
ATOM   4666  HB2 GLN A 318     -18.955  12.572  27.422  1.00 86.73           H  
ATOM   4667  HB3 GLN A 318     -20.527  12.255  28.174  1.00 86.73           H  
ATOM   4668  O   GLN A 318     -19.802  11.626  30.847  1.00 86.73           O  
ATOM   4669  CG  GLN A 318     -20.352  14.221  27.314  1.00 86.73           C  
ATOM   4670  HG2 GLN A 318     -19.549  14.907  27.046  1.00 86.73           H  
ATOM   4671  HG3 GLN A 318     -21.023  14.744  27.996  1.00 86.73           H  
ATOM   4672  CD  GLN A 318     -21.147  13.882  26.062  1.00 86.73           C  
ATOM   4673  NE2 GLN A 318     -21.068  14.714  25.050  1.00 86.73           N  
ATOM   4674 HE21 GLN A 318     -20.300  15.370  25.030  1.00 86.73           H  
ATOM   4675 HE22 GLN A 318     -21.489  14.384  24.193  1.00 86.73           H  
ATOM   4676  OE1 GLN A 318     -21.921  12.943  25.985  1.00 86.73           O  
ATOM   4677  N   TYR A 319     -17.606  11.776  30.338  1.00 84.11           N  
ATOM   4678  H   TYR A 319     -16.892  12.286  29.838  1.00 84.11           H  
ATOM   4679  CA  TYR A 319     -17.159  10.580  31.055  1.00 84.11           C  
ATOM   4680  HA  TYR A 319     -18.013  10.091  31.525  1.00 84.11           H  
ATOM   4681  C   TYR A 319     -16.161  10.920  32.165  1.00 84.11           C  
ATOM   4682  CB  TYR A 319     -16.549   9.588  30.058  1.00 84.11           C  
ATOM   4683  HB2 TYR A 319     -16.144   8.740  30.610  1.00 84.11           H  
ATOM   4684  HB3 TYR A 319     -15.715  10.066  29.545  1.00 84.11           H  
ATOM   4685  O   TYR A 319     -15.335  11.823  32.029  1.00 84.11           O  
ATOM   4686  CG  TYR A 319     -17.537   9.068  29.031  1.00 84.11           C  
ATOM   4687  CD1 TYR A 319     -18.333   7.945  29.327  1.00 84.11           C  
ATOM   4688  HD1 TYR A 319     -18.244   7.468  30.292  1.00 84.11           H  
ATOM   4689  CD2 TYR A 319     -17.664   9.708  27.785  1.00 84.11           C  
ATOM   4690  HD2 TYR A 319     -17.062  10.577  27.566  1.00 84.11           H  
ATOM   4691  CE1 TYR A 319     -19.229   7.432  28.369  1.00 84.11           C  
ATOM   4692  HE1 TYR A 319     -19.810   6.548  28.589  1.00 84.11           H  
ATOM   4693  CE2 TYR A 319     -18.579   9.215  26.837  1.00 84.11           C  
ATOM   4694  HE2 TYR A 319     -18.682   9.698  25.876  1.00 84.11           H  
ATOM   4695  OH  TYR A 319     -20.205   7.575  26.182  1.00 84.11           O  
ATOM   4696  HH  TYR A 319     -20.568   6.729  26.455  1.00 84.11           H  
ATOM   4697  CZ  TYR A 319     -19.353   8.069  27.117  1.00 84.11           C  
ATOM   4698  N   GLU A 320     -16.223  10.167  33.259  1.00 83.74           N  
ATOM   4699  H   GLU A 320     -16.930   9.448  33.307  1.00 83.74           H  
ATOM   4700  CA  GLU A 320     -15.236  10.176  34.337  1.00 83.74           C  
ATOM   4701  HA  GLU A 320     -14.694  11.121  34.308  1.00 83.74           H  
ATOM   4702  C   GLU A 320     -14.222   9.018  34.154  1.00 83.74           C  
ATOM   4703  CB  GLU A 320     -15.960  10.086  35.695  1.00 83.74           C  
ATOM   4704  HB2 GLU A 320     -15.237   9.905  36.490  1.00 83.74           H  
ATOM   4705  HB3 GLU A 320     -16.615   9.215  35.672  1.00 83.74           H  
ATOM   4706  O   GLU A 320     -14.508   8.027  33.468  1.00 83.74           O  
ATOM   4707  CG  GLU A 320     -16.815  11.321  36.060  1.00 83.74           C  
ATOM   4708  HG2 GLU A 320     -17.532  11.002  36.817  1.00 83.74           H  
ATOM   4709  HG3 GLU A 320     -17.395  11.638  35.193  1.00 83.74           H  
ATOM   4710  CD  GLU A 320     -16.048  12.528  36.640  1.00 83.74           C  
ATOM   4711  OE1 GLU A 320     -16.705  13.579  36.855  1.00 83.74           O  
ATOM   4712  OE2 GLU A 320     -14.854  12.390  37.000  1.00 83.74           O  
ATOM   4713  N   PRO A 321     -13.028   9.091  34.776  1.00 84.48           N  
ATOM   4714  CA  PRO A 321     -12.038   8.015  34.735  1.00 84.48           C  
ATOM   4715  HA  PRO A 321     -11.661   7.936  33.715  1.00 84.48           H  
ATOM   4716  C   PRO A 321     -12.609   6.658  35.179  1.00 84.48           C  
ATOM   4717  CB  PRO A 321     -10.899   8.480  35.652  1.00 84.48           C  
ATOM   4718  HB2 PRO A 321      -9.931   8.098  35.327  1.00 84.48           H  
ATOM   4719  HB3 PRO A 321     -11.092   8.180  36.682  1.00 84.48           H  
ATOM   4720  O   PRO A 321     -13.026   6.489  36.328  1.00 84.48           O  
ATOM   4721  CG  PRO A 321     -10.983  10.002  35.557  1.00 84.48           C  
ATOM   4722  HG2 PRO A 321     -10.510  10.348  34.638  1.00 84.48           H  
ATOM   4723  HG3 PRO A 321     -10.540  10.489  36.426  1.00 84.48           H  
ATOM   4724  CD  PRO A 321     -12.487  10.247  35.476  1.00 84.48           C  
ATOM   4725  HD2 PRO A 321     -12.678  11.175  34.938  1.00 84.48           H  
ATOM   4726  HD3 PRO A 321     -12.911  10.298  36.479  1.00 84.48           H  
ATOM   4727  N   GLY A 322     -12.571   5.674  34.279  1.00 79.23           N  
ATOM   4728  H   GLY A 322     -12.216   5.882  33.357  1.00 79.23           H  
ATOM   4729  CA  GLY A 322     -13.081   4.319  34.497  1.00 79.23           C  
ATOM   4730  HA2 GLY A 322     -12.428   3.622  33.971  1.00 79.23           H  
ATOM   4731  HA3 GLY A 322     -13.046   4.083  35.560  1.00 79.23           H  
ATOM   4732  C   GLY A 322     -14.511   4.062  34.008  1.00 79.23           C  
ATOM   4733  O   GLY A 322     -14.952   2.918  34.098  1.00 79.23           O  
ATOM   4734  N   ASP A 323     -15.222   5.060  33.468  1.00 81.56           N  
ATOM   4735  H   ASP A 323     -14.860   6.003  33.489  1.00 81.56           H  
ATOM   4736  CA  ASP A 323     -16.559   4.844  32.887  1.00 81.56           C  
ATOM   4737  HA  ASP A 323     -17.169   4.285  33.596  1.00 81.56           H  
ATOM   4738  C   ASP A 323     -16.509   4.015  31.587  1.00 81.56           C  
ATOM   4739  CB  ASP A 323     -17.257   6.187  32.610  1.00 81.56           C  
ATOM   4740  HB2 ASP A 323     -18.109   5.985  31.961  1.00 81.56           H  
ATOM   4741  HB3 ASP A 323     -16.574   6.841  32.067  1.00 81.56           H  
ATOM   4742  O   ASP A 323     -17.442   3.267  31.298  1.00 81.56           O  
ATOM   4743  CG  ASP A 323     -17.813   6.920  33.840  1.00 81.56           C  
ATOM   4744  OD1 ASP A 323     -17.996   6.286  34.907  1.00 81.56           O  
ATOM   4745  OD2 ASP A 323     -18.138   8.119  33.678  1.00 81.56           O  
ATOM   4746  N   ILE A 324     -15.414   4.112  30.820  1.00 73.45           N  
ATOM   4747  H   ILE A 324     -14.674   4.718  31.145  1.00 73.45           H  
ATOM   4748  CA  ILE A 324     -15.207   3.374  29.564  1.00 73.45           C  
ATOM   4749  HA  ILE A 324     -16.144   2.886  29.294  1.00 73.45           H  
ATOM   4750  C   ILE A 324     -14.115   2.309  29.775  1.00 73.45           C  
ATOM   4751  CB  ILE A 324     -14.866   4.330  28.396  1.00 73.45           C  
ATOM   4752  HB  ILE A 324     -13.931   4.842  28.626  1.00 73.45           H  
ATOM   4753  O   ILE A 324     -12.960   2.675  30.013  1.00 73.45           O  
ATOM   4754  CG1 ILE A 324     -15.979   5.393  28.222  1.00 73.45           C  
ATOM   4755 HG12 ILE A 324     -16.127   5.929  29.160  1.00 73.45           H  
ATOM   4756 HG13 ILE A 324     -16.915   4.894  27.971  1.00 73.45           H  
ATOM   4757  CG2 ILE A 324     -14.678   3.511  27.099  1.00 73.45           C  
ATOM   4758 HG21 ILE A 324     -13.898   2.759  27.220  1.00 73.45           H  
ATOM   4759 HG22 ILE A 324     -15.612   3.018  26.830  1.00 73.45           H  
ATOM   4760 HG23 ILE A 324     -14.368   4.156  26.277  1.00 73.45           H  
ATOM   4761  CD1 ILE A 324     -15.682   6.449  27.155  1.00 73.45           C  
ATOM   4762 HD11 ILE A 324     -16.532   7.127  27.070  1.00 73.45           H  
ATOM   4763 HD12 ILE A 324     -14.799   7.025  27.432  1.00 73.45           H  
ATOM   4764 HD13 ILE A 324     -15.530   5.969  26.188  1.00 73.45           H  
ATOM   4765  N   PRO A 325     -14.416   1.000  29.674  1.00 70.15           N  
ATOM   4766  CA  PRO A 325     -13.433  -0.057  29.907  1.00 70.15           C  
ATOM   4767  HA  PRO A 325     -12.884   0.152  30.825  1.00 70.15           H  
ATOM   4768  C   PRO A 325     -12.430  -0.176  28.747  1.00 70.15           C  
ATOM   4769  CB  PRO A 325     -14.254  -1.334  30.115  1.00 70.15           C  
ATOM   4770  HB2 PRO A 325     -13.728  -2.227  29.776  1.00 70.15           H  
ATOM   4771  HB3 PRO A 325     -14.511  -1.428  31.170  1.00 70.15           H  
ATOM   4772  O   PRO A 325     -12.774  -0.598  27.644  1.00 70.15           O  
ATOM   4773  CG  PRO A 325     -15.526  -1.079  29.305  1.00 70.15           C  
ATOM   4774  HG2 PRO A 325     -15.352  -1.327  28.258  1.00 70.15           H  
ATOM   4775  HG3 PRO A 325     -16.375  -1.641  29.695  1.00 70.15           H  
ATOM   4776  CD  PRO A 325     -15.736   0.428  29.445  1.00 70.15           C  
ATOM   4777  HD2 PRO A 325     -16.188   0.825  28.536  1.00 70.15           H  
ATOM   4778  HD3 PRO A 325     -16.374   0.637  30.304  1.00 70.15           H  
ATOM   4779  N   THR A 326     -11.163   0.150  29.014  1.00 68.89           N  
ATOM   4780  H   THR A 326     -10.960   0.574  29.908  1.00 68.89           H  
ATOM   4781  CA  THR A 326     -10.048   0.073  28.046  1.00 68.89           C  
ATOM   4782  HA  THR A 326     -10.450   0.077  27.033  1.00 68.89           H  
ATOM   4783  C   THR A 326      -9.196  -1.190  28.164  1.00 68.89           C  
ATOM   4784  CB  THR A 326      -9.120   1.290  28.184  1.00 68.89           C  
ATOM   4785  HB  THR A 326      -8.228   1.148  27.573  1.00 68.89           H  
ATOM   4786  O   THR A 326      -8.276  -1.373  27.376  1.00 68.89           O  
ATOM   4787  CG2 THR A 326      -9.799   2.565  27.713  1.00 68.89           C  
ATOM   4788 HG21 THR A 326      -9.992   2.498  26.642  1.00 68.89           H  
ATOM   4789 HG22 THR A 326      -9.131   3.404  27.905  1.00 68.89           H  
ATOM   4790 HG23 THR A 326     -10.743   2.721  28.236  1.00 68.89           H  
ATOM   4791  OG1 THR A 326      -8.725   1.478  29.531  1.00 68.89           O  
ATOM   4792  HG1 THR A 326      -7.876   1.039  29.624  1.00 68.89           H  
ATOM   4793  N   GLU A 327      -9.458  -2.049  29.150  1.00 65.75           N  
ATOM   4794  H   GLU A 327     -10.251  -1.872  29.749  1.00 65.75           H  
ATOM   4795  CA  GLU A 327      -8.573  -3.171  29.506  1.00 65.75           C  
ATOM   4796  HA  GLU A 327      -7.556  -2.779  29.539  1.00 65.75           H  
ATOM   4797  C   GLU A 327      -8.493  -4.295  28.455  1.00 65.75           C  
ATOM   4798  CB  GLU A 327      -8.882  -3.653  30.940  1.00 65.75           C  
ATOM   4799  HB2 GLU A 327      -8.602  -2.839  31.610  1.00 65.75           H  
ATOM   4800  HB3 GLU A 327      -8.242  -4.504  31.173  1.00 65.75           H  
ATOM   4801  O   GLU A 327      -7.484  -4.997  28.421  1.00 65.75           O  
ATOM   4802  CG  GLU A 327     -10.349  -4.020  31.244  1.00 65.75           C  
ATOM   4803  HG2 GLU A 327     -11.002  -3.236  30.861  1.00 65.75           H  
ATOM   4804  HG3 GLU A 327     -10.596  -4.944  30.721  1.00 65.75           H  
ATOM   4805  CD  GLU A 327     -10.628  -4.188  32.755  1.00 65.75           C  
ATOM   4806  OE1 GLU A 327     -11.802  -3.997  33.152  1.00 65.75           O  
ATOM   4807  OE2 GLU A 327      -9.683  -4.471  33.532  1.00 65.75           O  
ATOM   4808  N   ASP A 328      -9.469  -4.376  27.539  1.00 61.62           N  
ATOM   4809  H   ASP A 328     -10.276  -3.782  27.667  1.00 61.62           H  
ATOM   4810  CA  ASP A 328      -9.437  -5.257  26.356  1.00 61.62           C  
ATOM   4811  HA  ASP A 328      -8.523  -5.850  26.405  1.00 61.62           H  
ATOM   4812  C   ASP A 328      -9.371  -4.479  25.017  1.00 61.62           C  
ATOM   4813  CB  ASP A 328     -10.605  -6.270  26.336  1.00 61.62           C  
ATOM   4814  HB2 ASP A 328     -10.266  -7.170  25.824  1.00 61.62           H  
ATOM   4815  HB3 ASP A 328     -11.410  -5.857  25.727  1.00 61.62           H  
ATOM   4816  O   ASP A 328      -9.774  -4.999  23.977  1.00 61.62           O  
ATOM   4817  CG  ASP A 328     -11.204  -6.677  27.683  1.00 61.62           C  
ATOM   4818  OD1 ASP A 328     -10.531  -7.399  28.448  1.00 61.62           O  
ATOM   4819  OD2 ASP A 328     -12.391  -6.308  27.898  1.00 61.62           O  
ATOM   4820  N   LEU A 329      -8.949  -3.205  25.013  1.00 67.10           N  
ATOM   4821  H   LEU A 329      -8.588  -2.809  25.869  1.00 67.10           H  
ATOM   4822  CA  LEU A 329      -8.811  -2.428  23.772  1.00 67.10           C  
ATOM   4823  HA  LEU A 329      -9.530  -2.814  23.049  1.00 67.10           H  
ATOM   4824  C   LEU A 329      -7.419  -2.625  23.159  1.00 67.10           C  
ATOM   4825  CB  LEU A 329      -9.170  -0.949  24.008  1.00 67.10           C  
ATOM   4826  HB2 LEU A 329      -8.476  -0.532  24.738  1.00 67.10           H  
ATOM   4827  HB3 LEU A 329     -10.175  -0.898  24.425  1.00 67.10           H  
ATOM   4828  O   LEU A 329      -6.490  -1.868  23.441  1.00 67.10           O  
ATOM   4829  CG  LEU A 329      -9.113  -0.087  22.725  1.00 67.10           C  
ATOM   4830  HG  LEU A 329      -8.094  -0.062  22.337  1.00 67.10           H  
ATOM   4831  CD1 LEU A 329     -10.034  -0.609  21.616  1.00 67.10           C  
ATOM   4832 HD11 LEU A 329     -10.106   0.123  20.812  1.00 67.10           H  
ATOM   4833 HD12 LEU A 329      -9.617  -1.522  21.192  1.00 67.10           H  
ATOM   4834 HD13 LEU A 329     -11.027  -0.825  22.012  1.00 67.10           H  
ATOM   4835  CD2 LEU A 329      -9.504   1.349  23.078  1.00 67.10           C  
ATOM   4836 HD21 LEU A 329      -8.791   1.741  23.803  1.00 67.10           H  
ATOM   4837 HD22 LEU A 329     -10.501   1.372  23.516  1.00 67.10           H  
ATOM   4838 HD23 LEU A 329      -9.482   1.969  22.182  1.00 67.10           H  
ATOM   4839  N   VAL A 330      -7.294  -3.627  22.291  1.00 67.73           N  
ATOM   4840  H   VAL A 330      -8.084  -4.238  22.145  1.00 67.73           H  
ATOM   4841  CA  VAL A 330      -6.129  -3.787  21.411  1.00 67.73           C  
ATOM   4842  HA  VAL A 330      -5.238  -3.462  21.948  1.00 67.73           H  
ATOM   4843  C   VAL A 330      -6.312  -2.878  20.193  1.00 67.73           C  
ATOM   4844  CB  VAL A 330      -5.923  -5.266  21.019  1.00 67.73           C  
ATOM   4845  HB  VAL A 330      -6.753  -5.597  20.394  1.00 67.73           H  
ATOM   4846  O   VAL A 330      -7.413  -2.778  19.650  1.00 67.73           O  
ATOM   4847  CG1 VAL A 330      -4.615  -5.452  20.245  1.00 67.73           C  
ATOM   4848 HG11 VAL A 330      -4.471  -6.506  20.011  1.00 67.73           H  
ATOM   4849 HG12 VAL A 330      -4.652  -4.898  19.307  1.00 67.73           H  
ATOM   4850 HG13 VAL A 330      -3.773  -5.111  20.848  1.00 67.73           H  
ATOM   4851  CG2 VAL A 330      -5.852  -6.170  22.258  1.00 67.73           C  
ATOM   4852 HG21 VAL A 330      -6.808  -6.172  22.781  1.00 67.73           H  
ATOM   4853 HG22 VAL A 330      -5.635  -7.193  21.953  1.00 67.73           H  
ATOM   4854 HG23 VAL A 330      -5.066  -5.827  22.932  1.00 67.73           H  
ATOM   4855  N   ASP A 331      -5.263  -2.186  19.750  1.00 70.61           N  
ATOM   4856  H   ASP A 331      -4.365  -2.305  20.197  1.00 70.61           H  
ATOM   4857  CA  ASP A 331      -5.348  -1.359  18.542  1.00 70.61           C  
ATOM   4858  HA  ASP A 331      -6.342  -0.910  18.540  1.00 70.61           H  
ATOM   4859  C   ASP A 331      -5.209  -2.203  17.253  1.00 70.61           C  
ATOM   4860  CB  ASP A 331      -4.355  -0.193  18.617  1.00 70.61           C  
ATOM   4861  HB2 ASP A 331      -4.760   0.642  18.045  1.00 70.61           H  
ATOM   4862  HB3 ASP A 331      -4.261   0.148  19.648  1.00 70.61           H  
ATOM   4863  O   ASP A 331      -4.558  -3.250  17.289  1.00 70.61           O  
ATOM   4864  CG  ASP A 331      -2.982  -0.533  18.048  1.00 70.61           C  
ATOM   4865  OD1 ASP A 331      -2.817  -0.474  16.810  1.00 70.61           O  
ATOM   4866  OD2 ASP A 331      -2.017  -0.703  18.815  1.00 70.61           O  
ATOM   4867  N   PRO A 332      -5.761  -1.749  16.110  1.00 66.20           N  
ATOM   4868  CA  PRO A 332      -5.658  -2.405  14.803  1.00 66.20           C  
ATOM   4869  HA  PRO A 332      -6.435  -3.166  14.723  1.00 66.20           H  
ATOM   4870  C   PRO A 332      -4.317  -3.038  14.429  1.00 66.20           C  
ATOM   4871  CB  PRO A 332      -5.951  -1.267  13.830  1.00 66.20           C  
ATOM   4872  HB2 PRO A 332      -5.097  -0.592  13.781  1.00 66.20           H  
ATOM   4873  HB3 PRO A 332      -6.183  -1.614  12.822  1.00 66.20           H  
ATOM   4874  O   PRO A 332      -4.301  -4.155  13.917  1.00 66.20           O  
ATOM   4875  CG  PRO A 332      -7.108  -0.567  14.528  1.00 66.20           C  
ATOM   4876  HG2 PRO A 332      -8.017  -1.162  14.443  1.00 66.20           H  
ATOM   4877  HG3 PRO A 332      -7.263   0.442  14.145  1.00 66.20           H  
ATOM   4878  CD  PRO A 332      -6.607  -0.566  15.975  1.00 66.20           C  
ATOM   4879  HD2 PRO A 332      -7.453  -0.601  16.660  1.00 66.20           H  
ATOM   4880  HD3 PRO A 332      -6.010   0.330  16.148  1.00 66.20           H  
ATOM   4881  N   ILE A 333      -3.202  -2.337  14.655  1.00 67.14           N  
ATOM   4882  H   ILE A 333      -3.258  -1.497  15.213  1.00 67.14           H  
ATOM   4883  CA  ILE A 333      -1.876  -2.824  14.257  1.00 67.14           C  
ATOM   4884  HA  ILE A 333      -1.958  -3.322  13.291  1.00 67.14           H  
ATOM   4885  C   ILE A 333      -1.393  -3.861  15.252  1.00 67.14           C  
ATOM   4886  CB  ILE A 333      -0.848  -1.688  14.116  1.00 67.14           C  
ATOM   4887  HB  ILE A 333      -0.733  -1.198  15.083  1.00 67.14           H  
ATOM   4888  O   ILE A 333      -0.916  -4.902  14.833  1.00 67.14           O  
ATOM   4889  CG1 ILE A 333      -1.362  -0.659  13.097  1.00 67.14           C  
ATOM   4890 HG12 ILE A 333      -2.317  -0.259  13.440  1.00 67.14           H  
ATOM   4891 HG13 ILE A 333      -1.516  -1.144  12.133  1.00 67.14           H  
ATOM   4892  CG2 ILE A 333       0.525  -2.238  13.680  1.00 67.14           C  
ATOM   4893 HG21 ILE A 333       0.433  -2.768  12.732  1.00 67.14           H  
ATOM   4894 HG22 ILE A 333       1.258  -1.441  13.561  1.00 67.14           H  
ATOM   4895 HG23 ILE A 333       0.921  -2.933  14.420  1.00 67.14           H  
ATOM   4896  CD1 ILE A 333      -0.413   0.518  12.912  1.00 67.14           C  
ATOM   4897 HD11 ILE A 333       0.215   0.661  13.791  1.00 67.14           H  
ATOM   4898 HD12 ILE A 333       0.226   0.352  12.045  1.00 67.14           H  
ATOM   4899 HD13 ILE A 333      -1.028   1.407  12.771  1.00 67.14           H  
ATOM   4900  N   THR A 334      -1.567  -3.623  16.554  1.00 73.82           N  
ATOM   4901  H   THR A 334      -2.014  -2.764  16.842  1.00 73.82           H  
ATOM   4902  CA  THR A 334      -1.194  -4.617  17.569  1.00 73.82           C  
ATOM   4903  HA  THR A 334      -0.132  -4.840  17.460  1.00 73.82           H  
ATOM   4904  C   THR A 334      -1.949  -5.929  17.339  1.00 73.82           C  
ATOM   4905  CB  THR A 334      -1.409  -4.074  18.988  1.00 73.82           C  
ATOM   4906  HB  THR A 334      -2.457  -3.813  19.131  1.00 73.82           H  
ATOM   4907  O   THR A 334      -1.320  -6.980  17.310  1.00 73.82           O  
ATOM   4908  CG2 THR A 334      -0.978  -5.070  20.064  1.00 73.82           C  
ATOM   4909 HG21 THR A 334      -1.569  -5.984  20.001  1.00 73.82           H  
ATOM   4910 HG22 THR A 334       0.075  -5.321  19.943  1.00 73.82           H  
ATOM   4911 HG23 THR A 334      -1.136  -4.631  21.049  1.00 73.82           H  
ATOM   4912  OG1 THR A 334      -0.608  -2.926  19.185  1.00 73.82           O  
ATOM   4913  HG1 THR A 334      -1.144  -2.143  19.036  1.00 73.82           H  
ATOM   4914  N   ALA A 335      -3.256  -5.878  17.056  1.00 68.24           N  
ATOM   4915  H   ALA A 335      -3.720  -4.981  17.060  1.00 68.24           H  
ATOM   4916  CA  ALA A 335      -4.045  -7.070  16.736  1.00 68.24           C  
ATOM   4917  HA  ALA A 335      -3.941  -7.783  17.554  1.00 68.24           H  
ATOM   4918  C   ALA A 335      -3.561  -7.776  15.454  1.00 68.24           C  
ATOM   4919  CB  ALA A 335      -5.520  -6.664  16.632  1.00 68.24           C  
ATOM   4920  HB1 ALA A 335      -5.650  -5.912  15.854  1.00 68.24           H  
ATOM   4921  HB2 ALA A 335      -6.116  -7.543  16.386  1.00 68.24           H  
ATOM   4922  HB3 ALA A 335      -5.858  -6.265  17.589  1.00 68.24           H  
ATOM   4923  O   ALA A 335      -3.377  -8.990  15.457  1.00 68.24           O  
ATOM   4924  N   ALA A 336      -3.305  -7.027  14.376  1.00 64.69           N  
ATOM   4925  H   ALA A 336      -3.481  -6.033  14.413  1.00 64.69           H  
ATOM   4926  CA  ALA A 336      -2.772  -7.581  13.131  1.00 64.69           C  
ATOM   4927  HA  ALA A 336      -3.435  -8.369  12.775  1.00 64.69           H  
ATOM   4928  C   ALA A 336      -1.374  -8.202  13.305  1.00 64.69           C  
ATOM   4929  CB  ALA A 336      -2.744  -6.462  12.089  1.00 64.69           C  
ATOM   4930  HB1 ALA A 336      -2.271  -6.843  11.184  1.00 64.69           H  
ATOM   4931  HB2 ALA A 336      -2.165  -5.616  12.457  1.00 64.69           H  
ATOM   4932  HB3 ALA A 336      -3.762  -6.142  11.865  1.00 64.69           H  
ATOM   4933  O   ALA A 336      -1.123  -9.300  12.820  1.00 64.69           O  
ATOM   4934  N   THR A 337      -0.479  -7.537  14.039  1.00 67.76           N  
ATOM   4935  H   THR A 337      -0.739  -6.624  14.385  1.00 67.76           H  
ATOM   4936  CA  THR A 337       0.876  -8.013  14.345  1.00 67.76           C  
ATOM   4937  HA  THR A 337       1.361  -8.314  13.416  1.00 67.76           H  
ATOM   4938  C   THR A 337       0.862  -9.235  15.268  1.00 67.76           C
[truncated: 222,192 more chars]
