# Supplementary material for: Pleomorphic viruses establish stable relationship with marine hyperthermophilic archaea
Source: ISME J. 2024 Jan 23;18(1):wrae008. doi: 10.1093/ismejo/wrae008 (PMC10919331; doi:10.1093/ismejo/wrae008)
Supplement: SI_Data_3_wrae008 [file si_data_3_wrae008.zip › HRPV-12_4._ranked_0.pdb]

ATOM      1  N   MET A   1       3.230   2.215 -74.798  1.00 41.10           N  
ATOM      2  H   MET A   1       3.930   1.595 -75.178  1.00 41.10           H  
ATOM      3  H2  MET A   1       3.040   1.945 -73.843  1.00 41.10           H  
ATOM      4  H3  MET A   1       2.353   2.096 -75.286  1.00 41.10           H  
ATOM      5  CA  MET A   1       3.655   3.640 -74.859  1.00 41.10           C  
ATOM      6  HA  MET A   1       4.583   3.777 -74.304  1.00 41.10           H  
ATOM      7  C   MET A   1       2.574   4.379 -74.108  1.00 41.10           C  
ATOM      8  CB  MET A   1       3.832   4.208 -76.291  1.00 41.10           C  
ATOM      9  HB2 MET A   1       3.097   3.759 -76.958  1.00 41.10           H  
ATOM     10  HB3 MET A   1       3.647   5.282 -76.265  1.00 41.10           H  
ATOM     11  O   MET A   1       1.607   4.838 -74.706  1.00 41.10           O  
ATOM     12  CG  MET A   1       5.239   4.028 -76.880  1.00 41.10           C  
ATOM     13  HG2 MET A   1       5.473   2.965 -76.940  1.00 41.10           H  
ATOM     14  HG3 MET A   1       5.957   4.503 -76.210  1.00 41.10           H  
ATOM     15  SD  MET A   1       5.424   4.764 -78.534  1.00 41.10           S  
ATOM     16  CE  MET A   1       7.218   4.635 -78.776  1.00 41.10           C  
ATOM     17  HE1 MET A   1       7.483   5.046 -79.750  1.00 41.10           H  
ATOM     18  HE2 MET A   1       7.522   3.589 -78.731  1.00 41.10           H  
ATOM     19  HE3 MET A   1       7.734   5.197 -77.997  1.00 41.10           H  
ATOM     20  N   ASP A   2       2.669   4.295 -72.788  1.00 39.60           N  
ATOM     21  H   ASP A   2       3.524   3.997 -72.339  1.00 39.60           H  
ATOM     22  CA  ASP A   2       1.521   4.376 -71.892  1.00 39.60           C  
ATOM     23  HA  ASP A   2       0.611   4.330 -72.489  1.00 39.60           H  
ATOM     24  C   ASP A   2       1.484   5.707 -71.154  1.00 39.60           C  
ATOM     25  CB  ASP A   2       1.492   3.151 -70.968  1.00 39.60           C  
ATOM     26  HB2 ASP A   2       0.722   3.285 -70.208  1.00 39.60           H  
ATOM     27  HB3 ASP A   2       2.458   3.022 -70.478  1.00 39.60           H  
ATOM     28  O   ASP A   2       2.514   6.296 -70.830  1.00 39.60           O  
ATOM     29  CG  ASP A   2       1.149   1.935 -71.822  1.00 39.60           C  
ATOM     30  OD1 ASP A   2      -0.013   1.870 -72.274  1.00 39.60           O  
ATOM     31  OD2 ASP A   2       2.100   1.254 -72.276  1.00 39.60           O  
ATOM     32  N   ARG A   3       0.255   6.195 -70.991  1.00 33.56           N  
ATOM     33  H   ARG A   3      -0.499   5.547 -71.171  1.00 33.56           H  
ATOM     34  CA  ARG A   3      -0.104   7.437 -70.317  1.00 33.56           C  
ATOM     35  HA  ARG A   3       0.577   8.241 -70.594  1.00 33.56           H  
ATOM     36  C   ARG A   3      -0.021   7.221 -68.813  1.00 33.56           C  
ATOM     37  CB  ARG A   3      -1.563   7.782 -70.663  1.00 33.56           C  
ATOM     38  HB2 ARG A   3      -2.188   6.909 -70.477  1.00 33.56           H  
ATOM     39  HB3 ARG A   3      -1.895   8.572 -69.989  1.00 33.56           H  
ATOM     40  O   ARG A   3      -0.722   6.345 -68.333  1.00 33.56           O  
ATOM     41  CG  ARG A   3      -1.788   8.261 -72.099  1.00 33.56           C  
ATOM     42  HG2 ARG A   3      -1.407   7.525 -72.807  1.00 33.56           H  
ATOM     43  HG3 ARG A   3      -1.266   9.207 -72.243  1.00 33.56           H  
ATOM     44  CD  ARG A   3      -3.294   8.452 -72.318  1.00 33.56           C  
ATOM     45  HD2 ARG A   3      -3.763   7.468 -72.320  1.00 33.56           H  
ATOM     46  HD3 ARG A   3      -3.701   9.028 -71.487  1.00 33.56           H  
ATOM     47  NE  ARG A   3      -3.574   9.171 -73.575  1.00 33.56           N  
ATOM     48  HE  ARG A   3      -2.840   9.780 -73.907  1.00 33.56           H  
ATOM     49  NH1 ARG A   3      -5.704   8.382 -73.914  1.00 33.56           N  
ATOM     50 HH11 ARG A   3      -5.603   7.812 -73.087  1.00 33.56           H  
ATOM     51 HH12 ARG A   3      -6.573   8.379 -74.429  1.00 33.56           H  
ATOM     52  NH2 ARG A   3      -4.844   9.891 -75.319  1.00 33.56           N  
ATOM     53 HH21 ARG A   3      -4.093  10.504 -75.601  1.00 33.56           H  
ATOM     54 HH22 ARG A   3      -5.717   9.881 -75.828  1.00 33.56           H  
ATOM     55  CZ  ARG A   3      -4.702   9.142 -74.261  1.00 33.56           C  
ATOM     56  N   ASP A   4       0.720   8.076 -68.115  1.00 37.41           N  
ATOM     57  H   ASP A   4       1.383   8.669 -68.593  1.00 37.41           H  
ATOM     58  CA  ASP A   4       0.500   8.364 -66.699  1.00 37.41           C  
ATOM     59  HA  ASP A   4      -0.577   8.411 -66.538  1.00 37.41           H  
ATOM     60  C   ASP A   4       1.056   9.740 -66.304  1.00 37.41           C  
ATOM     61  CB  ASP A   4       1.090   7.262 -65.789  1.00 37.41           C  
ATOM     62  HB2 ASP A   4       1.433   7.713 -64.858  1.00 37.41           H  
ATOM     63  HB3 ASP A   4       1.958   6.813 -66.272  1.00 37.41           H  
ATOM     64  O   ASP A   4       2.092  10.184 -66.799  1.00 37.41           O  
ATOM     65  CG  ASP A   4       0.069   6.179 -65.414  1.00 37.41           C  
ATOM     66  OD1 ASP A   4      -1.127   6.536 -65.297  1.00 37.41           O  
ATOM     67  OD2 ASP A   4       0.513   5.035 -65.182  1.00 37.41           O  
ATOM     68  N   ASN A   5       0.353  10.331 -65.333  1.00 37.34           N  
ATOM     69  H   ASN A   5      -0.470   9.816 -65.056  1.00 37.34           H  
ATOM     70  CA  ASN A   5       0.784  11.348 -64.370  1.00 37.34           C  
ATOM     71  HA  ASN A   5       0.048  11.244 -63.572  1.00 37.34           H  
ATOM     72  C   ASN A   5       0.726  12.845 -64.765  1.00 37.34           C  
ATOM     73  CB  ASN A   5       2.140  10.909 -63.761  1.00 37.34           C  
ATOM     74  HB2 ASN A   5       2.953  11.470 -64.222  1.00 37.34           H  
ATOM     75  HB3 ASN A   5       2.321   9.853 -63.959  1.00 37.34           H  
ATOM     76  O   ASN A   5       1.601  13.346 -65.466  1.00 37.34           O  
ATOM     77  CG  ASN A   5       2.209  11.062 -62.258  1.00 37.34           C  
ATOM     78  ND2 ASN A   5       3.307  10.672 -61.657  1.00 37.34           N  
ATOM     79 HD21 ASN A   5       4.054  10.242 -62.183  1.00 37.34           H  
ATOM     80 HD22 ASN A   5       3.305  10.715 -60.648  1.00 37.34           H  
ATOM     81  OD1 ASN A   5       1.283  11.511 -61.605  1.00 37.34           O  
ATOM     82  N   ALA A   6      -0.272  13.574 -64.231  1.00 38.32           N  
ATOM     83  H   ALA A   6      -1.070  13.041 -63.915  1.00 38.32           H  
ATOM     84  CA  ALA A   6      -0.071  14.825 -63.473  1.00 38.32           C  
ATOM     85  HA  ALA A   6       0.507  14.567 -62.586  1.00 38.32           H  
ATOM     86  C   ALA A   6      -1.391  15.493 -63.000  1.00 38.32           C  
ATOM     87  CB  ALA A   6       0.751  15.870 -64.249  1.00 38.32           C  
ATOM     88  HB1 ALA A   6       1.785  15.543 -64.358  1.00 38.32           H  
ATOM     89  HB2 ALA A   6       0.312  16.033 -65.233  1.00 38.32           H  
ATOM     90  HB3 ALA A   6       0.761  16.815 -63.705  1.00 38.32           H  
ATOM     91  O   ALA A   6      -2.239  15.884 -63.797  1.00 38.32           O  
ATOM     92  N   SER A   7      -1.422  15.750 -61.687  1.00 33.53           N  
ATOM     93  H   SER A   7      -0.766  15.206 -61.144  1.00 33.53           H  
ATOM     94  CA  SER A   7      -1.898  16.965 -61.000  1.00 33.53           C  
ATOM     95  HA  SER A   7      -1.349  16.912 -60.059  1.00 33.53           H  
ATOM     96  C   SER A   7      -3.370  17.144 -60.568  1.00 33.53           C  
ATOM     97  CB  SER A   7      -1.320  18.241 -61.638  1.00 33.53           C  
ATOM     98  HB2 SER A   7      -1.167  18.992 -60.863  1.00 33.53           H  
ATOM     99  HB3 SER A   7      -0.346  18.027 -62.077  1.00 33.53           H  
ATOM    100  O   SER A   7      -4.292  17.219 -61.374  1.00 33.53           O  
ATOM    101  OG  SER A   7      -2.166  18.792 -62.618  1.00 33.53           O  
ATOM    102  HG  SER A   7      -2.894  18.186 -62.771  1.00 33.53           H  
ATOM    103  N   THR A   8      -3.475  17.413 -59.256  1.00 30.21           N  
ATOM    104  H   THR A   8      -2.663  17.154 -58.715  1.00 30.21           H  
ATOM    105  CA  THR A   8      -4.376  18.344 -58.543  1.00 30.21           C  
ATOM    106  HA  THR A   8      -3.972  18.383 -57.531  1.00 30.21           H  
ATOM    107  C   THR A   8      -5.845  17.977 -58.336  1.00 30.21           C  
ATOM    108  CB  THR A   8      -4.244  19.800 -59.032  1.00 30.21           C  
ATOM    109  HB  THR A   8      -4.995  20.405 -58.524  1.00 30.21           H  
ATOM    110  O   THR A   8      -6.690  18.213 -59.193  1.00 30.21           O  
ATOM    111  CG2 THR A   8      -2.872  20.387 -58.696  1.00 30.21           C  
ATOM    112 HG21 THR A   8      -2.786  21.381 -59.137  1.00 30.21           H  
ATOM    113 HG22 THR A   8      -2.773  20.477 -57.615  1.00 30.21           H  
ATOM    114 HG23 THR A   8      -2.072  19.753 -59.078  1.00 30.21           H  
ATOM    115  OG1 THR A   8      -4.434  19.927 -60.419  1.00 30.21           O  
ATOM    116  HG1 THR A   8      -5.014  19.218 -60.705  1.00 30.21           H  
ATOM    117  N   ALA A   9      -6.155  17.584 -57.096  1.00 33.27           N  
ATOM    118  H   ALA A   9      -5.411  17.272 -56.489  1.00 33.27           H  
ATOM    119  CA  ALA A   9      -7.407  17.913 -56.420  1.00 33.27           C  
ATOM    120  HA  ALA A   9      -7.797  18.845 -56.829  1.00 33.27           H  
ATOM    121  C   ALA A   9      -7.135  18.117 -54.916  1.00 33.27           C  
ATOM    122  CB  ALA A   9      -8.450  16.822 -56.683  1.00 33.27           C  
ATOM    123  HB1 ALA A   9      -8.634  16.736 -57.754  1.00 33.27           H  
ATOM    124  HB2 ALA A   9      -8.093  15.865 -56.303  1.00 33.27           H  
ATOM    125  HB3 ALA A   9      -9.383  17.077 -56.180  1.00 33.27           H  
ATOM    126  O   ALA A   9      -6.753  17.191 -54.207  1.00 33.27           O  
ATOM    127  N   THR A  10      -7.291  19.359 -54.459  1.00 32.21           N  
ATOM    128  H   THR A  10      -7.530  20.080 -55.125  1.00 32.21           H  
ATOM    129  CA  THR A  10      -7.283  19.774 -53.053  1.00 32.21           C  
ATOM    130  HA  THR A  10      -6.411  19.357 -52.549  1.00 32.21           H  
ATOM    131  C   THR A  10      -8.561  19.277 -52.375  1.00 32.21           C  
ATOM    132  CB  THR A  10      -7.228  21.312 -52.984  1.00 32.21           C  
ATOM    133  HB  THR A  10      -8.158  21.724 -53.375  1.00 32.21           H  
ATOM    134  O   THR A  10      -9.655  19.611 -52.826  1.00 32.21           O  
ATOM    135  CG2 THR A  10      -7.007  21.864 -51.578  1.00 32.21           C  
ATOM    136 HG21 THR A  10      -6.966  22.953 -51.605  1.00 32.21           H  
ATOM    137 HG22 THR A  10      -7.831  21.567 -50.930  1.00 32.21           H  
ATOM    138 HG23 THR A  10      -6.076  21.474 -51.166  1.00 32.21           H  
ATOM    139  OG1 THR A  10      -6.167  21.793 -53.782  1.00 32.21           O  
ATOM    140  HG1 THR A  10      -5.953  22.673 -53.465  1.00 32.21           H  
ATOM    141  N   GLN A  11      -8.423  18.516 -51.291  1.00 30.49           N  
ATOM    142  H   GLN A  11      -7.494  18.244 -51.001  1.00 30.49           H  
ATOM    143  CA  GLN A  11      -9.509  18.092 -50.409  1.00 30.49           C  
ATOM    144  HA  GLN A  11     -10.444  18.549 -50.732  1.00 30.49           H  
ATOM    145  C   GLN A  11      -9.169  18.594 -48.998  1.00 30.49           C  
ATOM    146  CB  GLN A  11      -9.657  16.558 -50.502  1.00 30.49           C  
ATOM    147  HB2 GLN A  11      -8.852  16.081 -49.942  1.00 30.49           H  
ATOM    148  HB3 GLN A  11      -9.554  16.263 -51.546  1.00 30.49           H  
ATOM    149  O   GLN A  11      -8.137  18.230 -48.444  1.00 30.49           O  
ATOM    150  CG  GLN A  11     -11.011  16.023 -50.010  1.00 30.49           C  
ATOM    151  HG2 GLN A  11     -11.814  16.486 -50.584  1.00 30.49           H  
ATOM    152  HG3 GLN A  11     -11.145  16.279 -48.959  1.00 30.49           H  
ATOM    153  CD  GLN A  11     -11.091  14.502 -50.150  1.00 30.49           C  
ATOM    154  NE2 GLN A  11     -11.968  13.965 -50.971  1.00 30.49           N  
ATOM    155 HE21 GLN A  11     -12.677  14.534 -51.412  1.00 30.49           H  
ATOM    156 HE22 GLN A  11     -12.002  12.956 -50.936  1.00 30.49           H  
ATOM    157  OE1 GLN A  11     -10.345  13.758 -49.547  1.00 30.49           O  
ATOM    158  N   ALA A  12      -9.999  19.479 -48.449  1.00 31.79           N  
ATOM    159  H   ALA A  12     -10.810  19.770 -48.976  1.00 31.79           H  
ATOM    160  CA  ALA A  12     -10.017  19.803 -47.027  1.00 31.79           C  
ATOM    161  HA  ALA A  12      -9.378  19.111 -46.478  1.00 31.79           H  
ATOM    162  C   ALA A  12     -11.459  19.585 -46.568  1.00 31.79           C  
ATOM    163  CB  ALA A  12      -9.487  21.223 -46.785  1.00 31.79           C  
ATOM    164  HB1 ALA A  12     -10.094  21.948 -47.327  1.00 31.79           H  
ATOM    165  HB2 ALA A  12      -9.529  21.448 -45.719  1.00 31.79           H  
ATOM    166  HB3 ALA A  12      -8.452  21.289 -47.121  1.00 31.79           H  
ATOM    167  O   ALA A  12     -12.327  20.429 -46.793  1.00 31.79           O  
ATOM    168  N   ASP A  13     -11.695  18.392 -46.030  1.00 32.98           N  
ATOM    169  H   ASP A  13     -10.912  17.775 -45.869  1.00 32.98           H  
ATOM    170  CA  ASP A  13     -12.960  17.906 -45.498  1.00 32.98           C  
ATOM    171  HA  ASP A  13     -13.704  18.700 -45.565  1.00 32.98           H  
ATOM    172  C   ASP A  13     -12.751  17.537 -44.019  1.00 32.98           C  
ATOM    173  CB  ASP A  13     -13.452  16.711 -46.346  1.00 32.98           C  
ATOM    174  HB2 ASP A  13     -13.414  16.992 -47.398  1.00 32.98           H  
ATOM    175  HB3 ASP A  13     -12.780  15.866 -46.199  1.00 32.98           H  
ATOM    176  O   ASP A  13     -11.810  16.825 -43.685  1.00 32.98           O  
ATOM    177  CG  ASP A  13     -14.889  16.280 -46.031  1.00 32.98           C  
ATOM    178  OD1 ASP A  13     -15.653  17.146 -45.552  1.00 32.98           O  
ATOM    179  OD2 ASP A  13     -15.248  15.123 -46.328  1.00 32.98           O  
ATOM    180  N   SER A  14     -13.613  18.108 -43.176  1.00 31.44           N  
ATOM    181  H   SER A  14     -14.232  18.755 -43.645  1.00 31.44           H  
ATOM    182  CA  SER A  14     -14.251  17.559 -41.969  1.00 31.44           C  
ATOM    183  HA  SER A  14     -14.674  18.417 -41.445  1.00 31.44           H  
ATOM    184  C   SER A  14     -13.481  16.747 -40.916  1.00 31.44           C  
ATOM    185  CB  SER A  14     -15.445  16.723 -42.429  1.00 31.44           C  
ATOM    186  HB2 SER A  14     -15.105  15.882 -43.034  1.00 31.44           H  
ATOM    187  HB3 SER A  14     -15.982  16.344 -41.559  1.00 31.44           H  
ATOM    188  O   SER A  14     -12.967  15.669 -41.180  1.00 31.44           O  
ATOM    189  OG  SER A  14     -16.307  17.547 -43.182  1.00 31.44           O  
ATOM    190  HG  SER A  14     -16.134  17.364 -44.108  1.00 31.44           H  
ATOM    191  N   GLY A  15     -13.648  17.157 -39.648  1.00 30.44           N  
ATOM    192  H   GLY A  15     -14.012  18.089 -39.504  1.00 30.44           H  
ATOM    193  CA  GLY A  15     -13.703  16.224 -38.511  1.00 30.44           C  
ATOM    194  HA2 GLY A  15     -14.742  15.957 -38.320  1.00 30.44           H  
ATOM    195  HA3 GLY A  15     -13.178  15.304 -38.769  1.00 30.44           H  
ATOM    196  C   GLY A  15     -13.071  16.733 -37.214  1.00 30.44           C  
ATOM    197  O   GLY A  15     -11.858  16.731 -37.071  1.00 30.44           O  
ATOM    198  N   MET A  16     -13.898  17.148 -36.249  1.00 27.82           N  
ATOM    199  H   MET A  16     -14.888  17.052 -36.424  1.00 27.82           H  
ATOM    200  CA  MET A  16     -13.497  17.506 -34.880  1.00 27.82           C  
ATOM    201  HA  MET A  16     -12.788  18.334 -34.903  1.00 27.82           H  
ATOM    202  C   MET A  16     -12.867  16.318 -34.132  1.00 27.82           C  
ATOM    203  CB  MET A  16     -14.753  17.903 -34.080  1.00 27.82           C  
ATOM    204  HB2 MET A  16     -14.481  18.004 -33.029  1.00 27.82           H  
ATOM    205  HB3 MET A  16     -15.479  17.092 -34.152  1.00 27.82           H  
ATOM    206  O   MET A  16     -13.511  15.278 -34.018  1.00 27.82           O  
ATOM    207  CG  MET A  16     -15.426  19.209 -34.503  1.00 27.82           C  
ATOM    208  HG2 MET A  16     -14.754  20.035 -34.269  1.00 27.82           H  
ATOM    209  HG3 MET A  16     -15.592  19.202 -35.581  1.00 27.82           H  
ATOM    210  SD  MET A  16     -17.019  19.506 -33.677  1.00 27.82           S  
ATOM    211  CE  MET A  16     -18.070  18.296 -34.531  1.00 27.82           C  
ATOM    212  HE1 MET A  16     -17.726  17.284 -34.319  1.00 27.82           H  
ATOM    213  HE2 MET A  16     -18.040  18.475 -35.606  1.00 27.82           H  
ATOM    214  HE3 MET A  16     -19.097  18.400 -34.179  1.00 27.82           H  
ATOM    215  N   THR A  17     -11.714  16.512 -33.484  1.00 38.63           N  
ATOM    216  H   THR A  17     -11.153  17.322 -33.706  1.00 38.63           H  
ATOM    217  CA  THR A  17     -11.245  15.637 -32.390  1.00 38.63           C  
ATOM    218  HA  THR A  17     -12.110  15.096 -32.005  1.00 38.63           H  
ATOM    219  C   THR A  17     -10.686  16.456 -31.222  1.00 38.63           C  
ATOM    220  CB  THR A  17     -10.245  14.561 -32.849  1.00 38.63           C  
ATOM    221  HB  THR A  17      -9.763  14.131 -31.970  1.00 38.63           H  
ATOM    222  O   THR A  17      -9.872  17.359 -31.396  1.00 38.63           O  
ATOM    223  CG2 THR A  17     -10.935  13.429 -33.610  1.00 38.63           C  
ATOM    224 HG21 THR A  17     -11.737  12.999 -33.009  1.00 38.63           H  
ATOM    225 HG22 THR A  17     -10.206  12.651 -33.835  1.00 38.63           H  
ATOM    226 HG23 THR A  17     -11.343  13.803 -34.549  1.00 38.63           H  
ATOM    227  OG1 THR A  17      -9.260  15.108 -33.690  1.00 38.63           O  
ATOM    228  HG1 THR A  17      -8.740  15.748 -33.200  1.00 38.63           H  
ATOM    229  N   ARG A  18     -11.180  16.145 -30.017  1.00 33.38           N  
ATOM    230  H   ARG A  18     -11.766  15.323 -29.994  1.00 33.38           H  
ATOM    231  CA  ARG A  18     -11.079  16.878 -28.740  1.00 33.38           C  
ATOM    232  HA  ARG A  18     -11.278  17.935 -28.918  1.00 33.38           H  
ATOM    233  C   ARG A  18      -9.697  16.818 -28.053  1.00 33.38           C  
ATOM    234  CB  ARG A  18     -12.156  16.315 -27.787  1.00 33.38           C  
ATOM    235  HB2 ARG A  18     -11.975  15.248 -27.656  1.00 33.38           H  
ATOM    236  HB3 ARG A  18     -12.036  16.791 -26.814  1.00 33.38           H  
ATOM    237  O   ARG A  18      -9.615  16.468 -26.881  1.00 33.38           O  
ATOM    238  CG  ARG A  18     -13.621  16.527 -28.189  1.00 33.38           C  
ATOM    239  HG2 ARG A  18     -13.814  16.123 -29.182  1.00 33.38           H  
ATOM    240  HG3 ARG A  18     -13.844  17.594 -28.175  1.00 33.38           H  
ATOM    241  CD  ARG A  18     -14.486  15.791 -27.155  1.00 33.38           C  
ATOM    242  HD2 ARG A  18     -14.403  14.717 -27.322  1.00 33.38           H  
ATOM    243  HD3 ARG A  18     -14.091  16.012 -26.163  1.00 33.38           H  
ATOM    244  NE  ARG A  18     -15.903  16.194 -27.197  1.00 33.38           N  
ATOM    245  HE  ARG A  18     -16.221  16.698 -28.013  1.00 33.38           H  
ATOM    246  NH1 ARG A  18     -16.475  15.327 -25.141  1.00 33.38           N  
ATOM    247 HH11 ARG A  18     -15.544  14.953 -25.028  1.00 33.38           H  
ATOM    248 HH12 ARG A  18     -17.145  15.186 -24.398  1.00 33.38           H  
ATOM    249  NH2 ARG A  18     -17.994  16.450 -26.320  1.00 33.38           N  
ATOM    250 HH21 ARG A  18     -18.639  16.291 -25.560  1.00 33.38           H  
ATOM    251 HH22 ARG A  18     -18.284  16.977 -27.131  1.00 33.38           H  
ATOM    252  CZ  ARG A  18     -16.779  15.988 -26.225  1.00 33.38           C  
ATOM    253  N   ARG A  19      -8.603  17.160 -28.735  1.00 32.09           N  
ATOM    254  H   ARG A  19      -8.708  17.417 -29.706  1.00 32.09           H  
ATOM    255  CA  ARG A  19      -7.269  17.254 -28.106  1.00 32.09           C  
ATOM    256  HA  ARG A  19      -7.370  17.284 -27.021  1.00 32.09           H  
ATOM    257  C   ARG A  19      -6.579  18.556 -28.496  1.00 32.09           C  
ATOM    258  CB  ARG A  19      -6.410  16.019 -28.447  1.00 32.09           C  
ATOM    259  HB2 ARG A  19      -6.612  15.694 -29.468  1.00 32.09           H  
ATOM    260  HB3 ARG A  19      -5.359  16.301 -28.390  1.00 32.09           H  
ATOM    261  O   ARG A  19      -5.981  18.645 -29.560  1.00 32.09           O  
ATOM    262  CG  ARG A  19      -6.625  14.851 -27.468  1.00 32.09           C  
ATOM    263  HG2 ARG A  19      -7.660  14.514 -27.508  1.00 32.09           H  
ATOM    264  HG3 ARG A  19      -6.402  15.194 -26.457  1.00 32.09           H  
ATOM    265  CD  ARG A  19      -5.692  13.679 -27.815  1.00 32.09           C  
ATOM    266  HD2 ARG A  19      -4.685  14.069 -27.967  1.00 32.09           H  
ATOM    267  HD3 ARG A  19      -6.030  13.222 -28.745  1.00 32.09           H  
ATOM    268  NE  ARG A  19      -5.640  12.660 -26.745  1.00 32.09           N  
ATOM    269  HE  ARG A  19      -6.154  12.846 -25.897  1.00 32.09           H  
ATOM    270  NH1 ARG A  19      -4.183  11.202 -27.777  1.00 32.09           N  
ATOM    271 HH11 ARG A  19      -3.603  10.377 -27.723  1.00 32.09           H  
ATOM    272 HH12 ARG A  19      -4.134  11.798 -28.591  1.00 32.09           H  
ATOM    273  NH2 ARG A  19      -4.882  10.767 -25.712  1.00 32.09           N  
ATOM    274 HH21 ARG A  19      -4.300   9.941 -25.711  1.00 32.09           H  
ATOM    275 HH22 ARG A  19      -5.385  10.989 -24.865  1.00 32.09           H  
ATOM    276  CZ  ARG A  19      -4.908  11.553 -26.751  1.00 32.09           C  
ATOM    277  N   GLY A  20      -6.667  19.559 -27.622  1.00 30.43           N  
ATOM    278  H   GLY A  20      -7.217  19.423 -26.787  1.00 30.43           H  
ATOM    279  CA  GLY A  20      -5.809  20.739 -27.719  1.00 30.43           C  
ATOM    280  HA2 GLY A  20      -4.877  20.536 -27.192  1.00 30.43           H  
ATOM    281  HA3 GLY A  20      -5.561  20.930 -28.763  1.00 30.43           H  
ATOM    282  C   GLY A  20      -6.407  22.016 -27.155  1.00 30.43           C  
ATOM    283  O   GLY A  20      -6.754  22.879 -27.942  1.00 30.43           O  
ATOM    284  N   VAL A  21      -6.465  22.170 -25.829  1.00 32.17           N  
ATOM    285  H   VAL A  21      -6.282  21.370 -25.240  1.00 32.17           H  
ATOM    286  CA  VAL A  21      -6.409  23.485 -25.159  1.00 32.17           C  
ATOM    287  HA  VAL A  21      -5.691  24.116 -25.683  1.00 32.17           H  
ATOM    288  C   VAL A  21      -5.933  23.268 -23.717  1.00 32.17           C  
ATOM    289  CB  VAL A  21      -7.770  24.241 -25.109  1.00 32.17           C  
ATOM    290  HB  VAL A  21      -8.453  23.714 -24.442  1.00 32.17           H  
ATOM    291  O   VAL A  21      -6.649  22.633 -22.959  1.00 32.17           O  
ATOM    292  CG1 VAL A  21      -7.547  25.660 -24.560  1.00 32.17           C  
ATOM    293 HG11 VAL A  21      -8.495  26.195 -24.510  1.00 32.17           H  
ATOM    294 HG12 VAL A  21      -7.152  25.617 -23.545  1.00 32.17           H  
ATOM    295 HG13 VAL A  21      -6.857  26.212 -25.198  1.00 32.17           H  
ATOM    296  CG2 VAL A  21      -8.514  24.451 -26.434  1.00 32.17           C  
ATOM    297 HG21 VAL A  21      -9.406  25.056 -26.269  1.00 32.17           H  
ATOM    298 HG22 VAL A  21      -7.874  24.959 -27.156  1.00 32.17           H  
ATOM    299 HG23 VAL A  21      -8.851  23.491 -26.825  1.00 32.17           H  
ATOM    300  N   MET A  22      -4.747  23.769 -23.351  1.00 30.82           N  
ATOM    301  H   MET A  22      -4.100  23.944 -24.107  1.00 30.82           H  
ATOM    302  CA  MET A  22      -4.509  24.604 -22.154  1.00 30.82           C  
ATOM    303  HA  MET A  22      -4.997  25.563 -22.329  1.00 30.82           H  
ATOM    304  C   MET A  22      -3.008  24.928 -22.001  1.00 30.82           C  
ATOM    305  CB  MET A  22      -5.099  24.049 -20.832  1.00 30.82           C  
ATOM    306  HB2 MET A  22      -5.016  22.963 -20.789  1.00 30.82           H  
ATOM    307  HB3 MET A  22      -4.524  24.459 -20.001  1.00 30.82           H  
ATOM    308  O   MET A  22      -2.203  24.140 -21.518  1.00 30.82           O  
ATOM    309  CG  MET A  22      -6.566  24.492 -20.639  1.00 30.82           C  
ATOM    310  HG2 MET A  22      -6.786  25.317 -21.316  1.00 30.82           H  
ATOM    311  HG3 MET A  22      -7.236  23.671 -20.896  1.00 30.82           H  
ATOM    312  SD  MET A  22      -7.012  25.076 -18.986  1.00 30.82           S  
ATOM    313  CE  MET A  22      -7.673  23.546 -18.265  1.00 30.82           C  
ATOM    314  HE1 MET A  22      -7.987  23.735 -17.238  1.00 30.82           H  
ATOM    315  HE2 MET A  22      -8.532  23.203 -18.840  1.00 30.82           H  
ATOM    316  HE3 MET A  22      -6.903  22.775 -18.262  1.00 30.82           H  
ATOM    317  N   ARG A  23      -2.640  26.137 -22.443  1.00 28.60           N  
ATOM    318  H   ARG A  23      -3.361  26.680 -22.896  1.00 28.60           H  
ATOM    319  CA  ARG A  23      -1.457  26.907 -22.025  1.00 28.60           C  
ATOM    320  HA  ARG A  23      -1.172  26.593 -21.021  1.00 28.60           H  
ATOM    321  C   ARG A  23      -1.877  28.385 -21.977  1.00 28.60           C  
ATOM    322  CB  ARG A  23      -0.256  26.721 -22.992  1.00 28.60           C  
ATOM    323  HB2 ARG A  23      -0.618  26.413 -23.972  1.00 28.60           H  
ATOM    324  HB3 ARG A  23       0.237  27.686 -23.116  1.00 28.60           H  
ATOM    325  O   ARG A  23      -2.361  28.885 -22.989  1.00 28.60           O  
ATOM    326  CG  ARG A  23       0.815  25.727 -22.502  1.00 28.60           C  
ATOM    327  HG2 ARG A  23       0.386  24.725 -22.480  1.00 28.60           H  
ATOM    328  HG3 ARG A  23       1.119  25.997 -21.490  1.00 28.60           H  
ATOM    329  CD  ARG A  23       2.058  25.737 -23.416  1.00 28.60           C  
ATOM    330  HD2 ARG A  23       2.484  26.740 -23.411  1.00 28.60           H  
ATOM    331  HD3 ARG A  23       1.744  25.488 -24.430  1.00 28.60           H  
ATOM    332  NE  ARG A  23       3.079  24.763 -22.973  1.00 28.60           N  
ATOM    333  HE  ARG A  23       2.790  24.113 -22.256  1.00 28.60           H  
ATOM    334  NH1 ARG A  23       4.825  25.408 -24.330  1.00 28.60           N  
ATOM    335 HH11 ARG A  23       5.771  25.250 -24.647  1.00 28.60           H  
ATOM    336 HH12 ARG A  23       4.223  26.094 -24.763  1.00 28.60           H  
ATOM    337  NH2 ARG A  23       5.098  23.704 -22.921  1.00 28.60           N  
ATOM    338 HH21 ARG A  23       6.053  23.589 -23.228  1.00 28.60           H  
ATOM    339 HH22 ARG A  23       4.760  23.088 -22.195  1.00 28.60           H  
ATOM    340  CZ  ARG A  23       4.324  24.632 -23.408  1.00 28.60           C  
ATOM    341  N   ARG A  24      -1.552  29.057 -20.861  1.00 29.11           N  
ATOM    342  H   ARG A  24      -1.280  28.469 -20.086  1.00 29.11           H  
ATOM    343  CA  ARG A  24      -1.481  30.520 -20.601  1.00 29.11           C  
ATOM    344  HA  ARG A  24      -0.900  30.626 -19.685  1.00 29.11           H  
ATOM    345  C   ARG A  24      -2.768  31.319 -20.332  1.00 29.11           C  
ATOM    346  CB  ARG A  24      -0.695  31.247 -21.708  1.00 29.11           C  
ATOM    347  HB2 ARG A  24      -0.808  32.319 -21.553  1.00 29.11           H  
ATOM    348  HB3 ARG A  24      -1.120  31.022 -22.686  1.00 29.11           H  
ATOM    349  O   ARG A  24      -3.605  31.470 -21.214  1.00 29.11           O  
ATOM    350  CG  ARG A  24       0.802  30.945 -21.704  1.00 29.11           C  
ATOM    351  HG2 ARG A  24       0.979  29.874 -21.813  1.00 29.11           H  
ATOM    352  HG3 ARG A  24       1.224  31.285 -20.758  1.00 29.11           H  
ATOM    353  CD  ARG A  24       1.454  31.697 -22.868  1.00 29.11           C  
ATOM    354  HD2 ARG A  24       1.230  31.168 -23.794  1.00 29.11           H  
ATOM    355  HD3 ARG A  24       1.027  32.698 -22.922  1.00 29.11           H  
ATOM    356  NE  ARG A  24       2.909  31.819 -22.676  1.00 29.11           N  
ATOM    357  HE  ARG A  24       3.271  31.509 -21.786  1.00 29.11           H  
ATOM    358  NH1 ARG A  24       3.390  32.815 -24.685  1.00 29.11           N  
ATOM    359 HH11 ARG A  24       4.055  33.249 -25.309  1.00 29.11           H  
ATOM    360 HH12 ARG A  24       2.416  32.726 -24.938  1.00 29.11           H  
ATOM    361  NH2 ARG A  24       5.012  32.518 -23.172  1.00 29.11           N  
ATOM    362 HH21 ARG A  24       5.318  32.219 -22.257  1.00 29.11           H  
ATOM    363 HH22 ARG A  24       5.677  32.955 -23.795  1.00 29.11           H  
ATOM    364  CZ  ARG A  24       3.761  32.381 -23.511  1.00 29.11           C  
ATOM    365  N   GLY A  25      -2.750  32.056 -19.213  1.00 29.89           N  
ATOM    366  H   GLY A  25      -2.142  31.777 -18.456  1.00 29.89           H  
ATOM    367  CA  GLY A  25      -3.469  33.326 -19.046  1.00 29.89           C  
ATOM    368  HA2 GLY A  25      -3.111  34.047 -19.780  1.00 29.89           H  
ATOM    369  HA3 GLY A  25      -4.529  33.156 -19.235  1.00 29.89           H  
ATOM    370  C   GLY A  25      -3.347  33.928 -17.639  1.00 29.89           C  
ATOM    371  O   GLY A  25      -3.971  33.433 -16.720  1.00 29.89           O  
ATOM    372  N   LEU A  26      -2.574  35.010 -17.503  1.00 23.26           N  
ATOM    373  H   LEU A  26      -2.172  35.387 -18.350  1.00 23.26           H  
ATOM    374  CA  LEU A  26      -2.278  35.791 -16.289  1.00 23.26           C  
ATOM    375  HA  LEU A  26      -2.549  35.231 -15.393  1.00 23.26           H  
ATOM    376  C   LEU A  26      -3.055  37.116 -16.343  1.00 23.26           C  
ATOM    377  CB  LEU A  26      -0.742  36.002 -16.349  1.00 23.26           C  
ATOM    378  HB2 LEU A  26      -0.318  34.998 -16.373  1.00 23.26           H  
ATOM    379  HB3 LEU A  26      -0.481  36.474 -17.296  1.00 23.26           H  
ATOM    380  O   LEU A  26      -2.892  37.800 -17.353  1.00 23.26           O  
ATOM    381  CG  LEU A  26      -0.020  36.765 -15.220  1.00 23.26           C  
ATOM    382  HG  LEU A  26      -0.490  36.540 -14.262  1.00 23.26           H  
ATOM    383  CD1 LEU A  26       1.439  36.298 -15.190  1.00 23.26           C  
ATOM    384 HD11 LEU A  26       1.974  36.820 -14.397  1.00 23.26           H  
ATOM    385 HD12 LEU A  26       1.927  36.483 -16.147  1.00 23.26           H  
ATOM    386 HD13 LEU A  26       1.477  35.235 -14.955  1.00 23.26           H  
ATOM    387  CD2 LEU A  26       0.019  38.284 -15.433  1.00 23.26           C  
ATOM    388 HD21 LEU A  26       0.568  38.748 -14.614  1.00 23.26           H  
ATOM    389 HD22 LEU A  26      -0.997  38.680 -15.433  1.00 23.26           H  
ATOM    390 HD23 LEU A  26       0.502  38.521 -16.381  1.00 23.26           H  
ATOM    391  N   ILE A  27      -3.831  37.521 -15.318  1.00 27.83           N  
ATOM    392  H   ILE A  27      -3.983  36.884 -14.549  1.00 27.83           H  
ATOM    393  CA  ILE A  27      -4.323  38.914 -15.148  1.00 27.83           C  
ATOM    394  HA  ILE A  27      -3.557  39.572 -15.560  1.00 27.83           H  
ATOM    395  C   ILE A  27      -4.487  39.291 -13.659  1.00 27.83           C  
ATOM    396  CB  ILE A  27      -5.640  39.221 -15.923  1.00 27.83           C  
ATOM    397  HB  ILE A  27      -6.422  38.557 -15.557  1.00 27.83           H  
ATOM    398  O   ILE A  27      -5.194  38.634 -12.907  1.00 27.83           O  
ATOM    399  CG1 ILE A  27      -5.486  39.000 -17.449  1.00 27.83           C  
ATOM    400 HG12 ILE A  27      -4.618  39.553 -17.805  1.00 27.83           H  
ATOM    401 HG13 ILE A  27      -5.334  37.934 -17.619  1.00 27.83           H  
ATOM    402  CG2 ILE A  27      -6.088  40.680 -15.672  1.00 27.83           C  
ATOM    403 HG21 ILE A  27      -7.026  40.887 -16.187  1.00 27.83           H  
ATOM    404 HG22 ILE A  27      -6.298  40.839 -14.614  1.00 27.83           H  
ATOM    405 HG23 ILE A  27      -5.323  41.380 -16.004  1.00 27.83           H  
ATOM    406  CD1 ILE A  27      -6.670  39.388 -18.338  1.00 27.83           C  
ATOM    407 HD11 ILE A  27      -7.586  38.944 -17.948  1.00 27.83           H  
ATOM    408 HD12 ILE A  27      -6.497  39.015 -19.348  1.00 27.83           H  
ATOM    409 HD13 ILE A  27      -6.774  40.472 -18.387  1.00 27.83           H  
ATOM    410  N   ALA A  28      -3.877  40.420 -13.286  1.00 23.87           N  
ATOM    411  H   ALA A  28      -3.349  40.897 -14.002  1.00 23.87           H  
ATOM    412  CA  ALA A  28      -3.920  41.086 -11.983  1.00 23.87           C  
ATOM    413  HA  ALA A  28      -3.886  40.334 -11.195  1.00 23.87           H  
ATOM    414  C   ALA A  28      -5.164  41.982 -11.770  1.00 23.87           C  
ATOM    415  CB  ALA A  28      -2.653  41.955 -11.926  1.00 23.87           C  
ATOM    416  HB1 ALA A  28      -2.609  42.477 -10.970  1.00 23.87           H  
ATOM    417  HB2 ALA A  28      -1.770  41.322 -12.014  1.00 23.87           H  
ATOM    418  HB3 ALA A  28      -2.658  42.688 -12.733  1.00 23.87           H  
ATOM    419  O   ALA A  28      -5.636  42.598 -12.726  1.00 23.87           O  
ATOM    420  N   SER A  29      -5.587  42.180 -10.508  1.00 24.86           N  
ATOM    421  H   SER A  29      -5.442  41.393  -9.891  1.00 24.86           H  
ATOM    422  CA  SER A  29      -5.662  43.490  -9.801  1.00 24.86           C  
ATOM    423  HA  SER A  29      -4.762  43.533  -9.188  1.00 24.86           H  
ATOM    424  C   SER A  29      -6.847  43.677  -8.825  1.00 24.86           C  
ATOM    425  CB  SER A  29      -5.591  44.728 -10.723  1.00 24.86           C  
ATOM    426  HB2 SER A  29      -4.649  44.704 -11.271  1.00 24.86           H  
ATOM    427  HB3 SER A  29      -5.594  45.628 -10.108  1.00 24.86           H  
ATOM    428  O   SER A  29      -8.003  43.532  -9.201  1.00 24.86           O  
ATOM    429  OG  SER A  29      -6.649  44.812 -11.651  1.00 24.86           O  
ATOM    430  HG  SER A  29      -6.651  43.976 -12.124  1.00 24.86           H  
ATOM    431  N   GLY A  30      -6.530  44.179  -7.617  1.00 24.58           N  
ATOM    432  H   GLY A  30      -5.583  44.026  -7.301  1.00 24.58           H  
ATOM    433  CA  GLY A  30      -7.246  45.300  -6.977  1.00 24.58           C  
ATOM    434  HA2 GLY A  30      -7.840  45.802  -7.741  1.00 24.58           H  
ATOM    435  HA3 GLY A  30      -6.509  46.021  -6.623  1.00 24.58           H  
ATOM    436  C   GLY A  30      -8.206  45.000  -5.814  1.00 24.58           C  
ATOM    437  O   GLY A  30      -9.392  44.796  -6.040  1.00 24.58           O  
ATOM    438  N   ALA A  31      -7.736  45.130  -4.565  1.00 24.37           N  
ATOM    439  H   ALA A  31      -6.750  45.306  -4.435  1.00 24.37           H  
ATOM    440  CA  ALA A  31      -8.566  45.088  -3.353  1.00 24.37           C  
ATOM    441  HA  ALA A  31      -9.497  44.572  -3.586  1.00 24.37           H  
ATOM    442  C   ALA A  31      -8.921  46.493  -2.815  1.00 24.37           C  
ATOM    443  CB  ALA A  31      -7.842  44.256  -2.285  1.00 24.37           C  
ATOM    444  HB1 ALA A  31      -8.472  44.161  -1.401  1.00 24.37           H  
ATOM    445  HB2 ALA A  31      -7.638  43.257  -2.669  1.00 24.37           H  
ATOM    446  HB3 ALA A  31      -6.903  44.733  -2.005  1.00 24.37           H  
ATOM    447  O   ALA A  31      -8.064  47.378  -2.745  1.00 24.37           O  
ATOM    448  N   THR A  32     -10.165  46.665  -2.346  1.00 23.80           N  
ATOM    449  H   THR A  32     -10.800  45.886  -2.433  1.00 23.80           H  
ATOM    450  CA  THR A  32     -10.587  47.754  -1.440  1.00 23.80           C  
ATOM    451  HA  THR A  32      -9.699  48.100  -0.911  1.00 23.80           H  
ATOM    452  C   THR A  32     -11.561  47.232  -0.374  1.00 23.80           C  
ATOM    453  CB  THR A  32     -11.201  48.977  -2.152  1.00 23.80           C  
ATOM    454  HB  THR A  32     -11.817  49.519  -1.434  1.00 23.80           H  
ATOM    455  O   THR A  32     -12.459  46.458  -0.680  1.00 23.80           O  
ATOM    456  CG2 THR A  32     -10.139  49.946  -2.669  1.00 23.80           C  
ATOM    457 HG21 THR A  32      -9.476  50.245  -1.856  1.00 23.80           H  
ATOM    458 HG22 THR A  32      -9.553  49.466  -3.452  1.00 23.80           H  
ATOM    459 HG23 THR A  32     -10.626  50.830  -3.081  1.00 23.80           H  
ATOM    460  OG1 THR A  32     -12.003  48.620  -3.250  1.00 23.80           O  
ATOM    461  HG1 THR A  32     -12.285  47.711  -3.122  1.00 23.80           H  
ATOM    462  N   LEU A  33     -11.331  47.677   0.867  1.00 24.17           N  
ATOM    463  H   LEU A  33     -10.612  48.384   0.936  1.00 24.17           H  
ATOM    464  CA  LEU A  33     -11.797  47.173   2.171  1.00 24.17           C  
ATOM    465  HA  LEU A  33     -11.654  46.093   2.210  1.00 24.17           H  
ATOM    466  C   LEU A  33     -13.265  47.484   2.542  1.00 24.17           C  
ATOM    467  CB  LEU A  33     -10.900  47.865   3.225  1.00 24.17           C  
ATOM    468  HB2 LEU A  33     -10.988  48.941   3.077  1.00 24.17           H  
ATOM    469  HB3 LEU A  33     -11.291  47.655   4.221  1.00 24.17           H  
ATOM    470  O   LEU A  33     -13.779  48.550   2.202  1.00 24.17           O  
ATOM    471  CG  LEU A  33      -9.409  47.474   3.196  1.00 24.17           C  
ATOM    472  HG  LEU A  33      -9.079  47.320   2.169  1.00 24.17           H  
ATOM    473  CD1 LEU A  33      -8.552  48.589   3.800  1.00 24.17           C  
ATOM    474 HD11 LEU A  33      -7.504  48.287   3.781  1.00 24.17           H  
ATOM    475 HD12 LEU A  33      -8.852  48.771   4.832  1.00 24.17           H  
ATOM    476 HD13 LEU A  33      -8.665  49.503   3.217  1.00 24.17           H  
ATOM    477  CD2 LEU A  33      -9.178  46.195   3.996  1.00 24.17           C  
ATOM    478 HD21 LEU A  33      -8.126  45.913   3.946  1.00 24.17           H  
ATOM    479 HD22 LEU A  33      -9.461  46.333   5.039  1.00 24.17           H  
ATOM    480 HD23 LEU A  33      -9.764  45.380   3.572  1.00 24.17           H  
ATOM    481  N   GLY A  34     -13.860  46.640   3.399  1.00 23.58           N  
ATOM    482  H   GLY A  34     -13.423  45.746   3.573  1.00 23.58           H  
ATOM    483  CA  GLY A  34     -15.085  46.925   4.165  1.00 23.58           C  
ATOM    484  HA2 GLY A  34     -15.946  46.850   3.502  1.00 23.58           H  
ATOM    485  HA3 GLY A  34     -15.037  47.945   4.548  1.00 23.58           H  
ATOM    486  C   GLY A  34     -15.300  45.951   5.339  1.00 23.58           C  
ATOM    487  O   GLY A  34     -15.193  44.749   5.167  1.00 23.58           O  
ATOM    488  N   VAL A  35     -15.567  46.491   6.532  1.00 22.88           N  
ATOM    489  H   VAL A  35     -15.778  47.479   6.525  1.00 22.88           H  
ATOM    490  CA  VAL A  35     -15.485  45.878   7.880  1.00 22.88           C  
ATOM    491  HA  VAL A  35     -14.796  45.034   7.859  1.00 22.88           H  
ATOM    492  C   VAL A  35     -16.856  45.399   8.398  1.00 22.88           C  
ATOM    493  CB  VAL A  35     -14.945  46.979   8.834  1.00 22.88           C  
ATOM    494  HB  VAL A  35     -15.631  47.826   8.798  1.00 22.88           H  
ATOM    495  O   VAL A  35     -17.828  46.132   8.217  1.00 22.88           O  
ATOM    496  CG1 VAL A  35     -14.833  46.558  10.305  1.00 22.88           C  
ATOM    497 HG11 VAL A  35     -14.202  45.673  10.390  1.00 22.88           H  
ATOM    498 HG12 VAL A  35     -14.397  47.365  10.894  1.00 22.88           H  
ATOM    499 HG13 VAL A  35     -15.820  46.340  10.712  1.00 22.88           H  
ATOM    500  CG2 VAL A  35     -13.567  47.500   8.394  1.00 22.88           C  
ATOM    501 HG21 VAL A  35     -12.854  46.675   8.371  1.00 22.88           H  
ATOM    502 HG22 VAL A  35     -13.618  47.950   7.402  1.00 22.88           H  
ATOM    503 HG23 VAL A  35     -13.212  48.258   9.092  1.00 22.88           H  
ATOM    504  N   GLY A  36     -16.932  44.292   9.167  1.00 23.11           N  
ATOM    505  H   GLY A  36     -16.156  43.645   9.176  1.00 23.11           H  
ATOM    506  CA  GLY A  36     -18.074  44.044  10.076  1.00 23.11           C  
ATOM    507  HA2 GLY A  36     -18.990  44.229   9.515  1.00 23.11           H  
ATOM    508  HA3 GLY A  36     -18.043  44.781  10.878  1.00 23.11           H  
ATOM    509  C   GLY A  36     -18.247  42.646  10.717  1.00 23.11           C  
ATOM    510  O   GLY A  36     -18.946  41.822  10.156  1.00 23.11           O  
ATOM    511  N   TYR A  37     -17.686  42.455  11.925  1.00 23.49           N  
ATOM    512  H   TYR A  37     -16.984  43.142  12.164  1.00 23.49           H  
ATOM    513  CA  TYR A  37     -18.142  41.663  13.103  1.00 23.49           C  
ATOM    514  HA  TYR A  37     -17.246  41.316  13.616  1.00 23.49           H  
ATOM    515  C   TYR A  37     -19.048  40.408  12.952  1.00 23.49           C  
ATOM    516  CB  TYR A  37     -18.861  42.649  14.054  1.00 23.49           C  
ATOM    517  HB2 TYR A  37     -19.497  43.317  13.474  1.00 23.49           H  
ATOM    518  HB3 TYR A  37     -19.529  42.086  14.707  1.00 23.49           H  
ATOM    519  O   TYR A  37     -20.232  40.560  12.670  1.00 23.49           O  
ATOM    520  CG  TYR A  37     -17.953  43.465  14.953  1.00 23.49           C  
ATOM    521  CD1 TYR A  37     -17.680  42.996  16.253  1.00 23.49           C  
ATOM    522  HD1 TYR A  37     -18.106  42.062  16.588  1.00 23.49           H  
ATOM    523  CD2 TYR A  37     -17.396  44.682  14.513  1.00 23.49           C  
ATOM    524  HD2 TYR A  37     -17.617  45.048  13.521  1.00 23.49           H  
ATOM    525  CE1 TYR A  37     -16.841  43.730  17.111  1.00 23.49           C  
ATOM    526  HE1 TYR A  37     -16.624  43.356  18.100  1.00 23.49           H  
ATOM    527  CE2 TYR A  37     -16.555  45.420  15.369  1.00 23.49           C  
ATOM    528  HE2 TYR A  37     -16.111  46.348  15.040  1.00 23.49           H  
ATOM    529  OH  TYR A  37     -15.455  45.650  17.489  1.00 23.49           O  
ATOM    530  HH  TYR A  37     -15.275  45.166  18.298  1.00 23.49           H  
ATOM    531  CZ  TYR A  37     -16.273  44.943  16.667  1.00 23.49           C  
ATOM    532  N   ALA A  38     -18.586  39.229  13.424  1.00 23.32           N  
ATOM    533  H   ALA A  38     -17.690  38.938  13.061  1.00 23.32           H  
ATOM    534  CA  ALA A  38     -18.919  38.641  14.749  1.00 23.32           C  
ATOM    535  HA  ALA A  38     -18.359  39.185  15.510  1.00 23.32           H  
ATOM    536  C   ALA A  38     -18.541  37.135  14.873  1.00 23.32           C  
ATOM    537  CB  ALA A  38     -20.419  38.793  15.075  1.00 23.32           C  
ATOM    538  HB1 ALA A  38     -20.687  39.845  15.168  1.00 23.32           H  
ATOM    539  HB2 ALA A  38     -20.646  38.287  16.014  1.00 23.32           H  
ATOM    540  HB3 ALA A  38     -21.013  38.339  14.282  1.00 23.32           H  
ATOM    541  O   ALA A  38     -19.156  36.299  14.229  1.00 23.32           O  
ATOM    542  N   GLY A  39     -17.614  36.800  15.788  1.00 23.68           N  
ATOM    543  H   GLY A  39     -17.080  37.547  16.209  1.00 23.68           H  
ATOM    544  CA  GLY A  39     -17.494  35.474  16.429  1.00 23.68           C  
ATOM    545  HA2 GLY A  39     -16.978  35.590  17.382  1.00 23.68           H  
ATOM    546  HA3 GLY A  39     -18.497  35.105  16.643  1.00 23.68           H  
ATOM    547  C   GLY A  39     -16.773  34.363  15.652  1.00 23.68           C  
ATOM    548  O   GLY A  39     -17.415  33.402  15.263  1.00 23.68           O  
ATOM    549  N   GLY A  40     -15.449  34.450  15.488  1.00 24.46           N  
ATOM    550  H   GLY A  40     -14.947  35.245  15.857  1.00 24.46           H  
ATOM    551  CA  GLY A  40     -14.625  33.386  14.894  1.00 24.46           C  
ATOM    552  HA2 GLY A  40     -15.190  32.455  14.836  1.00 24.46           H  
ATOM    553  HA3 GLY A  40     -14.339  33.662  13.879  1.00 24.46           H  
ATOM    554  C   GLY A  40     -13.354  33.144  15.708  1.00 24.46           C  
ATOM    555  O   GLY A  40     -12.833  34.081  16.320  1.00 24.46           O  
ATOM    556  N   ARG A  41     -12.908  31.882  15.757  1.00 26.30           N  
ATOM    557  H   ARG A  41     -13.388  31.218  15.166  1.00 26.30           H  
ATOM    558  CA  ARG A  41     -11.692  31.397  16.433  1.00 26.30           C  
ATOM    559  HA  ARG A  41     -11.857  31.351  17.510  1.00 26.30           H  
ATOM    560  C   ARG A  41     -10.501  32.333  16.171  1.00 26.30           C  
ATOM    561  CB  ARG A  41     -11.371  29.981  15.902  1.00 26.30           C  
ATOM    562  HB2 ARG A  41     -11.516  29.964  14.822  1.00 26.30           H  
ATOM    563  HB3 ARG A  41     -10.316  29.774  16.086  1.00 26.30           H  
ATOM    564  O   ARG A  41     -10.133  32.586  15.031  1.00 26.30           O  
ATOM    565  CG  ARG A  41     -12.179  28.836  16.548  1.00 26.30           C  
ATOM    566  HG2 ARG A  41     -13.245  29.062  16.515  1.00 26.30           H  
ATOM    567  HG3 ARG A  41     -11.871  28.744  17.589  1.00 26.30           H  
ATOM    568  CD  ARG A  41     -11.923  27.507  15.806  1.00 26.30           C  
ATOM    569  HD2 ARG A  41     -10.961  27.569  15.299  1.00 26.30           H  
ATOM    570  HD3 ARG A  41     -12.689  27.376  15.042  1.00 26.30           H  
ATOM    571  NE  ARG A  41     -11.889  26.318  16.694  1.00 26.30           N  
ATOM    572  HE  ARG A  41     -12.081  26.442  17.678  1.00 26.30           H  
ATOM    573  NH1 ARG A  41     -11.341  24.782  15.063  1.00 26.30           N  
ATOM    574 HH11 ARG A  41     -11.092  23.843  14.789  1.00 26.30           H  
ATOM    575 HH12 ARG A  41     -11.524  25.447  14.325  1.00 26.30           H  
ATOM    576  NH2 ARG A  41     -11.396  24.122  17.180  1.00 26.30           N  
ATOM    577 HH21 ARG A  41     -11.550  24.214  18.174  1.00 26.30           H  
ATOM    578 HH22 ARG A  41     -11.139  23.207  16.840  1.00 26.30           H  
ATOM    579  CZ  ARG A  41     -11.550  25.089  16.314  1.00 26.30           C  
ATOM    580  N   SER A  42      -9.889  32.844  17.237  1.00 23.48           N  
ATOM    581  H   SER A  42     -10.237  32.608  18.156  1.00 23.48           H  
ATOM    582  CA  SER A  42      -8.637  33.598  17.176  1.00 23.48           C  
ATOM    583  HA  SER A  42      -8.618  34.206  16.271  1.00 23.48           H  
ATOM    584  C   SER A  42      -7.454  32.626  17.138  1.00 23.48           C  
ATOM    585  CB  SER A  42      -8.545  34.536  18.389  1.00 23.48           C  
ATOM    586  HB2 SER A  42      -7.570  35.022  18.395  1.00 23.48           H  
ATOM    587  HB3 SER A  42      -9.318  35.300  18.310  1.00 23.48           H  
ATOM    588  O   SER A  42      -7.100  32.083  18.179  1.00 23.48           O  
ATOM    589  OG  SER A  42      -8.724  33.820  19.599  1.00 23.48           O  
ATOM    590  HG  SER A  42      -8.114  33.080  19.572  1.00 23.48           H  
ATOM    591  N   GLY A  43      -6.855  32.418  15.967  1.00 27.47           N  
ATOM    592  H   GLY A  43      -7.268  32.809  15.132  1.00 27.47           H  
ATOM    593  CA  GLY A  43      -5.583  31.705  15.785  1.00 27.47           C  
ATOM    594  HA2 GLY A  43      -5.090  31.541  16.743  1.00 27.47           H  
ATOM    595  HA3 GLY A  43      -5.759  30.733  15.324  1.00 27.47           H  
ATOM    596  C   GLY A  43      -4.670  32.522  14.870  1.00 27.47           C  
ATOM    597  O   GLY A  43      -5.114  33.054  13.855  1.00 27.47           O  
ATOM    598  N   ALA A  44      -3.429  32.744  15.288  1.00 25.11           N  
ATOM    599  H   ALA A  44      -3.077  32.161  16.034  1.00 25.11           H  
ATOM    600  CA  ALA A  44      -2.567  33.817  14.807  1.00 25.11           C  
ATOM    601  HA  ALA A  44      -3.186  34.682  14.570  1.00 25.11           H  
ATOM    602  C   ALA A  44      -1.773  33.445  13.539  1.00 25.11           C  
ATOM    603  CB  ALA A  44      -1.648  34.192  15.980  1.00 25.11           C  
ATOM    604  HB1 ALA A  44      -0.982  35.001  15.679  1.00 25.11           H  
ATOM    605  HB2 ALA A  44      -1.048  33.331  16.271  1.00 25.11           H  
ATOM    606  HB3 ALA A  44      -2.245  34.514  16.833  1.00 25.11           H  
ATOM    607  O   ALA A  44      -0.685  32.890  13.635  1.00 25.11           O  
ATOM    608  N   ILE A  45      -2.239  33.850  12.351  1.00 28.21           N  
ATOM    609  H   ILE A  45      -3.193  34.177  12.295  1.00 28.21           H  
ATOM    610  CA  ILE A  45      -1.475  33.694  11.097  1.00 28.21           C  
ATOM    611  HA  ILE A  45      -0.611  33.064  11.307  1.00 28.21           H  
ATOM    612  C   ILE A  45      -0.930  35.056  10.650  1.00 28.21           C  
ATOM    613  CB  ILE A  45      -2.255  32.931  10.000  1.00 28.21           C  
ATOM    614  HB  ILE A  45      -2.944  33.618   9.508  1.00 28.21           H  
ATOM    615  O   ILE A  45      -1.545  35.808   9.900  1.00 28.21           O  
ATOM    616  CG1 ILE A  45      -3.082  31.762  10.585  1.00 28.21           C  
ATOM    617 HG12 ILE A  45      -3.806  32.150  11.302  1.00 28.21           H  
ATOM    618 HG13 ILE A  45      -2.421  31.071  11.108  1.00 28.21           H  
ATOM    619  CG2 ILE A  45      -1.232  32.415   8.966  1.00 28.21           C  
ATOM    620 HG21 ILE A  45      -0.622  33.233   8.582  1.00 28.21           H  
ATOM    621 HG22 ILE A  45      -0.597  31.647   9.408  1.00 28.21           H  
ATOM    622 HG23 ILE A  45      -1.753  31.976   8.115  1.00 28.21           H  
ATOM    623  CD1 ILE A  45      -3.887  30.979   9.543  1.00 28.21           C  
ATOM    624 HD11 ILE A  45      -4.547  30.276  10.051  1.00 28.21           H  
ATOM    625 HD12 ILE A  45      -3.223  30.411   8.892  1.00 28.21           H  
ATOM    626 HD13 ILE A  45      -4.491  31.661   8.944  1.00 28.21           H  
ATOM    627  N   GLY A  46       0.239  35.405  11.188  1.00 22.79           N  
ATOM    628  H   GLY A  46       0.622  34.763  11.867  1.00 22.79           H  
ATOM    629  CA  GLY A  46       1.033  36.582  10.812  1.00 22.79           C  
ATOM    630  HA2 GLY A  46       0.495  37.170  10.068  1.00 22.79           H  
ATOM    631  HA3 GLY A  46       1.190  37.202  11.695  1.00 22.79           H  
ATOM    632  C   GLY A  46       2.400  36.223  10.222  1.00 22.79           C  
ATOM    633  O   GLY A  46       3.319  37.038  10.289  1.00 22.79           O  
ATOM    634  N   GLY A  47       2.575  35.001   9.705  1.00 27.12           N  
ATOM    635  H   GLY A  47       1.788  34.369   9.669  1.00 27.12           H  
ATOM    636  CA  GLY A  47       3.906  34.488   9.383  1.00 27.12           C  
ATOM    637  HA2 GLY A  47       4.401  34.202  10.311  1.00 27.12           H  
ATOM    638  HA3 GLY A  47       4.488  35.288   8.923  1.00 27.12           H  
ATOM    639  C   GLY A  47       3.983  33.299   8.432  1.00 27.12           C  
ATOM    640  O   GLY A  47       4.944  32.543   8.562  1.00 27.12           O  
ATOM    641  N   ALA A  48       3.054  33.137   7.480  1.00 31.51           N  
ATOM    642  H   ALA A  48       2.270  33.770   7.413  1.00 31.51           H  
ATOM    643  CA  ALA A  48       3.277  32.232   6.352  1.00 31.51           C  
ATOM    644  HA  ALA A  48       3.462  31.227   6.733  1.00 31.51           H  
ATOM    645  C   ALA A  48       4.527  32.708   5.589  1.00 31.51           C  
ATOM    646  CB  ALA A  48       2.020  32.162   5.475  1.00 31.51           C  
ATOM    647  HB1 ALA A  48       2.188  31.477   4.644  1.00 31.51           H  
ATOM    648  HB2 ALA A  48       1.776  33.144   5.070  1.00 31.51           H  
ATOM    649  HB3 ALA A  48       1.175  31.791   6.055  1.00 31.51           H  
ATOM    650  O   ALA A  48       4.520  33.682   4.835  1.00 31.51           O  
ATOM    651  N   ARG A  49       5.670  32.085   5.888  1.00 34.40           N  
ATOM    652  H   ARG A  49       5.605  31.328   6.554  1.00 34.40           H  
ATOM    653  CA  ARG A  49       6.864  32.178   5.055  1.00 34.40           C  
ATOM    654  HA  ARG A  49       7.035  33.210   4.749  1.00 34.40           H  
ATOM    655  C   ARG A  49       6.555  31.347   3.822  1.00 34.40           C  
ATOM    656  CB  ARG A  49       8.081  31.608   5.796  1.00 34.40           C  
ATOM    657  HB2 ARG A  49       8.845  31.366   5.056  1.00 34.40           H  
ATOM    658  HB3 ARG A  49       7.801  30.684   6.302  1.00 34.40           H  
ATOM    659  O   ARG A  49       6.288  30.167   3.986  1.00 34.40           O  
ATOM    660  CG  ARG A  49       8.681  32.593   6.803  1.00 34.40           C  
ATOM    661  HG2 ARG A  49       9.000  33.487   6.267  1.00 34.40           H  
ATOM    662  HG3 ARG A  49       7.939  32.866   7.553  1.00 34.40           H  
ATOM    663  CD  ARG A  49       9.888  31.933   7.479  1.00 34.40           C  
ATOM    664  HD2 ARG A  49       9.528  31.252   8.251  1.00 34.40           H  
ATOM    665  HD3 ARG A  49      10.419  31.349   6.728  1.00 34.40           H  
ATOM    666  NE  ARG A  49      10.809  32.929   8.059  1.00 34.40           N  
ATOM    667  HE  ARG A  49      10.414  33.839   8.249  1.00 34.40           H  
ATOM    668  NH1 ARG A  49      12.636  31.547   8.181  1.00 34.40           N  
ATOM    669 HH11 ARG A  49      12.048  30.782   7.882  1.00 34.40           H  
ATOM    670 HH12 ARG A  49      13.602  31.362   8.414  1.00 34.40           H  
ATOM    671  NH2 ARG A  49      12.832  33.691   8.776  1.00 34.40           N  
ATOM    672 HH21 ARG A  49      13.798  33.504   9.003  1.00 34.40           H  
ATOM    673 HH22 ARG A  49      12.418  34.600   8.926  1.00 34.40           H  
ATOM    674  CZ  ARG A  49      12.083  32.719   8.335  1.00 34.40           C  
ATOM    675  N   ALA A  50       6.619  31.965   2.642  1.00 31.69           N  
ATOM    676  H   ALA A  50       6.698  32.971   2.639  1.00 31.69           H  
ATOM    677  CA  ALA A  50       6.460  31.308   1.347  1.00 31.69           C  
ATOM    678  HA  ALA A  50       5.401  31.124   1.169  1.00 31.69           H  
ATOM    679  C   ALA A  50       7.206  29.961   1.317  1.00 31.69           C  
ATOM    680  CB  ALA A  50       6.986  32.271   0.270  1.00 31.69           C  
ATOM    681  HB1 ALA A  50       6.399  33.189   0.277  1.00 31.69           H  
ATOM    682  HB2 ALA A  50       6.879  31.801  -0.708  1.00 31.69           H  
ATOM    683  HB3 ALA A  50       8.038  32.499   0.442  1.00 31.69           H  
ATOM    684  O   ALA A  50       8.435  29.925   1.198  1.00 31.69           O  
ATOM    685  N   ALA A  51       6.470  28.868   1.502  1.00 39.77           N  
ATOM    686  H   ALA A  51       5.479  28.969   1.663  1.00 39.77           H  
ATOM    687  CA  ALA A  51       6.981  27.518   1.358  1.00 39.77           C  
ATOM    688  HA  ALA A  51       8.059  27.500   1.513  1.00 39.77           H  
ATOM    689  C   ALA A  51       6.673  27.104  -0.077  1.00 39.77           C  
ATOM    690  CB  ALA A  51       6.324  26.610   2.407  1.00 39.77           C  
ATOM    691  HB1 ALA A  51       5.241  26.618   2.286  1.00 39.77           H  
ATOM    692  HB2 ALA A  51       6.677  25.586   2.282  1.00 39.77           H  
ATOM    693  HB3 ALA A  51       6.571  26.957   3.411  1.00 39.77           H  
ATOM    694  O   ALA A  51       5.518  27.120  -0.462  1.00 39.77           O  
ATOM    695  N   ALA A  52       7.684  26.788  -0.884  1.00 42.96           N  
ATOM    696  H   ALA A  52       8.624  26.787  -0.512  1.00 42.96           H  
ATOM    697  CA  ALA A  52       7.454  26.223  -2.212  1.00 42.96           C  
ATOM    698  HA  ALA A  52       6.801  26.895  -2.768  1.00 42.96           H  
ATOM    699  C   ALA A  52       6.754  24.851  -2.087  1.00 42.96           C  
ATOM    700  CB  ALA A  52       8.812  26.120  -2.922  1.00 42.96           C  
ATOM    701  HB1 ALA A  52       9.268  27.107  -2.993  1.00 42.96           H  
ATOM    702  HB2 ALA A  52       9.468  25.453  -2.363  1.00 42.96           H  
ATOM    703  HB3 ALA A  52       8.684  25.714  -3.925  1.00 42.96           H  
ATOM    704  O   ALA A  52       6.935  24.206  -1.045  1.00 42.96           O  
ATOM    705  N   PRO A  53       6.037  24.372  -3.128  1.00 48.67           N  
ATOM    706  CA  PRO A  53       5.559  22.992  -3.157  1.00 48.67           C  
ATOM    707  HA  PRO A  53       4.748  22.867  -2.440  1.00 48.67           H  
ATOM    708  C   PRO A  53       6.712  22.065  -2.793  1.00 48.67           C  
ATOM    709  CB  PRO A  53       5.035  22.722  -4.572  1.00 48.67           C  
ATOM    710  HB2 PRO A  53       5.342  21.746  -4.946  1.00 48.67           H  
ATOM    711  HB3 PRO A  53       3.947  22.786  -4.574  1.00 48.67           H  
ATOM    712  O   PRO A  53       7.855  22.255  -3.239  1.00 48.67           O  
ATOM    713  CG  PRO A  53       5.621  23.853  -5.416  1.00 48.67           C  
ATOM    714  HG2 PRO A  53       6.591  23.546  -5.807  1.00 48.67           H  
ATOM    715  HG3 PRO A  53       4.954  24.137  -6.229  1.00 48.67           H  
ATOM    716  CD  PRO A  53       5.817  24.996  -4.425  1.00 48.67           C  
ATOM    717  HD2 PRO A  53       4.909  25.598  -4.389  1.00 48.67           H  
ATOM    718  HD3 PRO A  53       6.654  25.618  -4.743  1.00 48.67           H  
ATOM    719  N   LEU A  54       6.446  21.100  -1.920  1.00 55.09           N  
ATOM    720  H   LEU A  54       5.494  20.945  -1.619  1.00 55.09           H  
ATOM    721  CA  LEU A  54       7.495  20.254  -1.384  1.00 55.09           C  
ATOM    722  HA  LEU A  54       8.378  20.866  -1.202  1.00 55.09           H  
ATOM    723  C   LEU A  54       7.879  19.198  -2.423  1.00 55.09           C  
ATOM    724  CB  LEU A  54       7.056  19.657  -0.051  1.00 55.09           C  
ATOM    725  HB2 LEU A  54       6.105  19.153  -0.223  1.00 55.09           H  
ATOM    726  HB3 LEU A  54       7.809  18.913   0.211  1.00 55.09           H  
ATOM    727  O   LEU A  54       7.469  18.042  -2.370  1.00 55.09           O  
ATOM    728  CG  LEU A  54       6.896  20.657   1.108  1.00 55.09           C  
ATOM    729  HG  LEU A  54       6.433  21.567   0.728  1.00 55.09           H  
ATOM    730  CD1 LEU A  54       6.025  20.141   2.255  1.00 55.09           C  
ATOM    731 HD11 LEU A  54       6.604  19.883   3.142  1.00 55.09           H  
ATOM    732 HD12 LEU A  54       5.329  20.935   2.525  1.00 55.09           H  
ATOM    733 HD13 LEU A  54       5.428  19.283   1.946  1.00 55.09           H  
ATOM    734  CD2 LEU A  54       8.270  21.012   1.675  1.00 55.09           C  
ATOM    735 HD21 LEU A  54       8.136  21.719   2.493  1.00 55.09           H  
ATOM    736 HD22 LEU A  54       8.777  20.120   2.045  1.00 55.09           H  
ATOM    737 HD23 LEU A  54       8.851  21.473   0.876  1.00 55.09           H  
ATOM    738  N   VAL A  55       8.720  19.610  -3.372  1.00 47.03           N  
ATOM    739  H   VAL A  55       8.852  20.607  -3.461  1.00 47.03           H  
ATOM    740  CA  VAL A  55       9.353  18.713  -4.341  1.00 47.03           C  
ATOM    741  HA  VAL A  55       8.570  18.234  -4.929  1.00 47.03           H  
ATOM    742  C   VAL A  55      10.120  17.641  -3.564  1.00 47.03           C  
ATOM    743  CB  VAL A  55      10.286  19.485  -5.297  1.00 47.03           C  
ATOM    744  HB  VAL A  55      11.099  19.934  -4.728  1.00 47.03           H  
ATOM    745  O   VAL A  55      11.074  17.962  -2.851  1.00 47.03           O  
ATOM    746  CG1 VAL A  55      10.887  18.551  -6.356  1.00 47.03           C  
ATOM    747 HG11 VAL A  55      11.495  17.783  -5.879  1.00 47.03           H  
ATOM    748 HG12 VAL A  55      11.524  19.120  -7.033  1.00 47.03           H  
ATOM    749 HG13 VAL A  55      10.091  18.076  -6.930  1.00 47.03           H  
ATOM    750  CG2 VAL A  55       9.547  20.610  -6.037  1.00 47.03           C  
ATOM    751 HG21 VAL A  55       8.689  20.204  -6.573  1.00 47.03           H  
ATOM    752 HG22 VAL A  55       9.195  21.365  -5.333  1.00 47.03           H  
ATOM    753 HG23 VAL A  55      10.216  21.096  -6.747  1.00 47.03           H  
ATOM    754  N   GLY A  56       9.678  16.387  -3.679  1.00 42.13           N  
ATOM    755  H   GLY A  56       8.818  16.233  -4.185  1.00 42.13           H  
ATOM    756  CA  GLY A  56      10.303  15.228  -3.037  1.00 42.13           C  
ATOM    757  HA2 GLY A  56      11.062  15.559  -2.328  1.00 42.13           H  
ATOM    758  HA3 GLY A  56      10.796  14.625  -3.800  1.00 42.13           H  
ATOM    759  C   GLY A  56       9.348  14.315  -2.268  1.00 42.13           C  
ATOM    760  O   GLY A  56       9.704  13.159  -2.059  1.00 42.13           O  
ATOM    761  N   PHE A  57       8.144  14.768  -1.891  1.00 56.42           N  
ATOM    762  H   PHE A  57       7.873  15.726  -2.063  1.00 56.42           H  
ATOM    763  CA  PHE A  57       7.179  13.862  -1.261  1.00 56.42           C  
ATOM    764  HA  PHE A  57       7.744  13.196  -0.609  1.00 56.42           H  
ATOM    765  C   PHE A  57       6.502  12.937  -2.265  1.00 56.42           C  
ATOM    766  CB  PHE A  57       6.166  14.597  -0.377  1.00 56.42           C  
ATOM    767  HB2 PHE A  57       5.637  15.349  -0.964  1.00 56.42           H  
ATOM    768  HB3 PHE A  57       5.454  13.859  -0.008  1.00 56.42           H  
ATOM    769  O   PHE A  57       6.216  13.312  -3.405  1.00 56.42           O  
ATOM    770  CG  PHE A  57       6.811  15.216   0.834  1.00 56.42           C  
ATOM    771  CD1 PHE A  57       7.610  14.415   1.663  1.00 56.42           C  
ATOM    772  HD1 PHE A  57       7.678  13.350   1.495  1.00 56.42           H  
ATOM    773  CD2 PHE A  57       6.731  16.591   1.068  1.00 56.42           C  
ATOM    774  HD2 PHE A  57       6.055  17.185   0.470  1.00 56.42           H  
ATOM    775  CE1 PHE A  57       8.455  15.006   2.603  1.00 56.42           C  
ATOM    776  HE1 PHE A  57       9.204  14.411   3.103  1.00 56.42           H  
ATOM    777  CE2 PHE A  57       7.546  17.168   2.057  1.00 56.42           C  
ATOM    778  HE2 PHE A  57       7.548  18.232   2.244  1.00 56.42           H  
ATOM    779  CZ  PHE A  57       8.443  16.388   2.778  1.00 56.42           C  
ATOM    780  HZ  PHE A  57       9.180  16.851   3.418  1.00 56.42           H  
ATOM    781  N   ALA A  58       6.250  11.701  -1.836  1.00 55.45           N  
ATOM    782  H   ALA A  58       6.463  11.457  -0.879  1.00 55.45           H  
ATOM    783  CA  ALA A  58       5.549  10.736  -2.660  1.00 55.45           C  
ATOM    784  HA  ALA A  58       5.959  10.786  -3.669  1.00 55.45           H  
ATOM    785  C   ALA A  58       4.063  11.117  -2.726  1.00 55.45           C  
ATOM    786  CB  ALA A  58       5.804   9.318  -2.136  1.00 55.45           C  
ATOM    787  HB1 ALA A  58       6.868   9.089  -2.189  1.00 55.45           H  
ATOM    788  HB2 ALA A  58       5.251   8.597  -2.738  1.00 55.45           H  
ATOM    789  HB3 ALA A  58       5.477   9.231  -1.100  1.00 55.45           H  
ATOM    790  O   ALA A  58       3.386  11.212  -1.699  1.00 55.45           O  
ATOM    791  N   ALA A  59       3.567  11.338  -3.946  1.00 58.80           N  
ATOM    792  H   ALA A  59       4.215  11.412  -4.718  1.00 58.80           H  
ATOM    793  CA  ALA A  59       2.138  11.485  -4.200  1.00 58.80           C  
ATOM    794  HA  ALA A  59       1.783  12.373  -3.676  1.00 58.80           H  
ATOM    795  C   ALA A  59       1.382  10.261  -3.664  1.00 58.80           C  
ATOM    796  CB  ALA A  59       1.891  11.669  -5.702  1.00 58.80           C  
ATOM    797  HB1 ALA A  59       2.140  10.752  -6.237  1.00 58.80           H  
ATOM    798  HB2 ALA A  59       0.836  11.888  -5.865  1.00 58.80           H  
ATOM    799  HB3 ALA A  59       2.481  12.505  -6.078  1.00 58.80           H  
ATOM    800  O   ALA A  59       1.840   9.125  -3.820  1.00 58.80           O  
ATOM    801  N   VAL A  60       0.231  10.503  -3.047  1.00 66.67           N  
ATOM    802  H   VAL A  60      -0.105  11.454  -2.997  1.00 66.67           H  
ATOM    803  CA  VAL A  60      -0.562   9.473  -2.377  1.00 66.67           C  
ATOM    804  HA  VAL A  60       0.079   8.617  -2.167  1.00 66.67           H  
ATOM    805  C   VAL A  60      -1.695   9.005  -3.287  1.00 66.67           C  
ATOM    806  CB  VAL A  60      -1.087  10.001  -1.036  1.00 66.67           C  
ATOM    807  HB  VAL A  60      -1.774  10.828  -1.215  1.00 66.67           H  
ATOM    808  O   VAL A  60      -2.285   9.805  -4.005  1.00 66.67           O  
ATOM    809  CG1 VAL A  60      -1.824   8.882  -0.318  1.00 66.67           C  
ATOM    810 HG11 VAL A  60      -2.764   8.735  -0.851  1.00 66.67           H  
ATOM    811 HG12 VAL A  60      -1.235   7.964  -0.316  1.00 66.67           H  
ATOM    812 HG13 VAL A  60      -2.043   9.152   0.715  1.00 66.67           H  
ATOM    813  CG2 VAL A  60       0.055  10.483  -0.144  1.00 66.67           C  
ATOM    814 HG21 VAL A  60       0.608  11.274  -0.651  1.00 66.67           H  
ATOM    815 HG22 VAL A  60      -0.354  10.903   0.776  1.00 66.67           H  
ATOM    816 HG23 VAL A  60       0.736   9.660   0.074  1.00 66.67           H  
ATOM    817  N   SER A  61      -2.013   7.707  -3.259  1.00 70.99           N  
ATOM    818  H   SER A  61      -1.527   7.096  -2.618  1.00 70.99           H  
ATOM    819  CA  SER A  61      -3.068   7.115  -4.092  1.00 70.99           C  
ATOM    820  HA  SER A  61      -3.618   7.921  -4.578  1.00 70.99           H  
ATOM    821  C   SER A  61      -4.123   6.367  -3.268  1.00 70.99           C  
ATOM    822  CB  SER A  61      -2.459   6.283  -5.225  1.00 70.99           C  
ATOM    823  HB2 SER A  61      -1.817   6.918  -5.835  1.00 70.99           H  
ATOM    824  HB3 SER A  61      -3.253   5.887  -5.859  1.00 70.99           H  
ATOM    825  O   SER A  61      -4.621   5.320  -3.679  1.00 70.99           O  
ATOM    826  OG  SER A  61      -1.702   5.221  -4.705  1.00 70.99           O  
ATOM    827  HG  SER A  61      -0.922   5.577  -4.273  1.00 70.99           H  
ATOM    828  N   LEU A  62      -4.535   6.936  -2.122  1.00 80.24           N  
ATOM    829  H   LEU A  62      -4.134   7.826  -1.861  1.00 80.24           H  
ATOM    830  CA  LEU A  62      -5.611   6.384  -1.276  1.00 80.24           C  
ATOM    831  HA  LEU A  62      -5.295   5.412  -0.896  1.00 80.24           H  
ATOM    832  C   LEU A  62      -6.910   6.136  -2.058  1.00 80.24           C  
ATOM    833  CB  LEU A  62      -5.908   7.326  -0.092  1.00 80.24           C  
ATOM    834  HB2 LEU A  62      -6.090   8.328  -0.482  1.00 80.24           H  
ATOM    835  HB3 LEU A  62      -6.829   6.996   0.389  1.00 80.24           H  
ATOM    836  O   LEU A  62      -7.673   5.235  -1.711  1.00 80.24           O  
ATOM    837  CG  LEU A  62      -4.818   7.404   0.989  1.00 80.24           C  
ATOM    838  HG  LEU A  62      -3.890   7.732   0.520  1.00 80.24           H  
ATOM    839  CD1 LEU A  62      -5.196   8.435   2.047  1.00 80.24           C  
ATOM    840 HD11 LEU A  62      -6.109   8.125   2.555  1.00 80.24           H  
ATOM    841 HD12 LEU A  62      -4.390   8.536   2.773  1.00 80.24           H  
ATOM    842 HD13 LEU A  62      -5.360   9.405   1.577  1.00 80.24           H  
ATOM    843  CD2 LEU A  62      -4.497   6.076   1.667  1.00 80.24           C  
ATOM    844 HD21 LEU A  62      -5.394   5.665   2.131  1.00 80.24           H  
ATOM    845 HD22 LEU A  62      -4.098   5.365   0.943  1.00 80.24           H  
ATOM    846 HD23 LEU A  62      -3.746   6.240   2.439  1.00 80.24           H  
ATOM    847  N   GLY A  63      -7.124   6.864  -3.160  1.00 79.99           N  
ATOM    848  H   GLY A  63      -6.488   7.627  -3.342  1.00 79.99           H  
ATOM    849  CA  GLY A  63      -8.228   6.638  -4.091  1.00 79.99           C  
ATOM    850  HA2 GLY A  63      -9.164   6.909  -3.603  1.00 79.99           H  
ATOM    851  HA3 GLY A  63      -8.094   7.283  -4.960  1.00 79.99           H  
ATOM    852  C   GLY A  63      -8.348   5.193  -4.587  1.00 79.99           C  
ATOM    853  O   GLY A  63      -9.469   4.731  -4.780  1.00 79.99           O  
ATOM    854  N   TYR A  64      -7.248   4.438  -4.698  1.00 83.49           N  
ATOM    855  H   TYR A  64      -6.353   4.834  -4.446  1.00 83.49           H  
ATOM    856  CA  TYR A  64      -7.282   3.019  -5.084  1.00 83.49           C  
ATOM    857  HA  TYR A  64      -7.824   2.924  -6.024  1.00 83.49           H  
ATOM    858  C   TYR A  64      -8.009   2.125  -4.070  1.00 83.49           C  
ATOM    859  CB  TYR A  64      -5.856   2.495  -5.300  1.00 83.49           C  
ATOM    860  HB2 TYR A  64      -5.181   2.924  -4.559  1.00 83.49           H  
ATOM    861  HB3 TYR A  64      -5.853   1.417  -5.139  1.00 83.49           H  
ATOM    862  O   TYR A  64      -8.524   1.076  -4.456  1.00 83.49           O  
ATOM    863  CG  TYR A  64      -5.320   2.758  -6.690  1.00 83.49           C  
ATOM    864  CD1 TYR A  64      -5.148   1.686  -7.582  1.00 83.49           C  
ATOM    865  HD1 TYR A  64      -5.382   0.679  -7.271  1.00 83.49           H  
ATOM    866  CD2 TYR A  64      -5.009   4.067  -7.101  1.00 83.49           C  
ATOM    867  HD2 TYR A  64      -5.146   4.892  -6.418  1.00 83.49           H  
ATOM    868  CE1 TYR A  64      -4.640   1.919  -8.870  1.00 83.49           C  
ATOM    869  HE1 TYR A  64      -4.484   1.066  -9.514  1.00 83.49           H  
ATOM    870  CE2 TYR A  64      -4.532   4.307  -8.402  1.00 83.49           C  
ATOM    871  HE2 TYR A  64      -4.307   5.311  -8.730  1.00 83.49           H  
ATOM    872  OH  TYR A  64      -3.808   3.509 -10.517  1.00 83.49           O  
ATOM    873  HH  TYR A  64      -3.357   2.761 -10.915  1.00 83.49           H  
ATOM    874  CZ  TYR A  64      -4.329   3.234  -9.290  1.00 83.49           C  
ATOM    875  N   LEU A  65      -8.081   2.531  -2.798  1.00 84.56           N  
ATOM    876  H   LEU A  65      -7.667   3.419  -2.553  1.00 84.56           H  
ATOM    877  CA  LEU A  65      -8.796   1.802  -1.748  1.00 84.56           C  
ATOM    878  HA  LEU A  65      -8.790   0.736  -1.977  1.00 84.56           H  
ATOM    879  C   LEU A  65     -10.265   2.209  -1.629  1.00 84.56           C  
ATOM    880  CB  LEU A  65      -8.085   2.019  -0.404  1.00 84.56           C  
ATOM    881  HB2 LEU A  65      -8.683   1.557   0.381  1.00 84.56           H  
ATOM    882  HB3 LEU A  65      -8.040   3.089  -0.199  1.00 84.56           H  
ATOM    883  O   LEU A  65     -11.052   1.473  -1.047  1.00 84.56           O  
ATOM    884  CG  LEU A  65      -6.667   1.436  -0.339  1.00 84.56           C  
ATOM    885  HG  LEU A  65      -6.046   1.855  -1.131  1.00 84.56           H  
ATOM    886  CD1 LEU A  65      -6.054   1.802   1.002  1.00 84.56           C  
ATOM    887 HD11 LEU A  65      -6.700   1.480   1.818  1.00 84.56           H  
ATOM    888 HD12 LEU A  65      -5.097   1.287   1.084  1.00 84.56           H  
ATOM    889 HD13 LEU A  65      -5.905   2.880   1.057  1.00 84.56           H  
ATOM    890  CD2 LEU A  65      -6.649  -0.090  -0.440  1.00 84.56           C  
ATOM    891 HD21 LEU A  65      -5.636  -0.461  -0.291  1.00 84.56           H  
ATOM    892 HD22 LEU A  65      -7.303  -0.522   0.318  1.00 84.56           H  
ATOM    893 HD23 LEU A  65      -6.979  -0.397  -1.433  1.00 84.56           H  
ATOM    894  N   VAL A  66     -10.637   3.377  -2.153  1.00 78.85           N  
ATOM    895  H   VAL A  66      -9.937   3.913  -2.646  1.00 78.85           H  
ATOM    896  CA  VAL A  66     -11.927   4.008  -1.854  1.00 78.85           C  
ATOM    897  HA  VAL A  66     -12.475   3.403  -1.133  1.00 78.85           H  
ATOM    898  C   VAL A  66     -12.802   4.116  -3.093  1.00 78.85           C  
ATOM    899  CB  VAL A  66     -11.698   5.389  -1.217  1.00 78.85           C  
ATOM    900  HB  VAL A  66     -11.172   6.028  -1.925  1.00 78.85           H  
ATOM    901  O   VAL A  66     -13.961   3.722  -3.061  1.00 78.85           O  
ATOM    902  CG1 VAL A  66     -13.005   6.066  -0.822  1.00 78.85           C  
ATOM    903 HG11 VAL A  66     -12.753   7.044  -0.414  1.00 78.85           H  
ATOM    904 HG12 VAL A  66     -13.654   6.208  -1.687  1.00 78.85           H  
ATOM    905 HG13 VAL A  66     -13.518   5.478  -0.060  1.00 78.85           H  
ATOM    906  CG2 VAL A  66     -10.865   5.291   0.061  1.00 78.85           C  
ATOM    907 HG21 VAL A  66      -9.878   4.887  -0.163  1.00 78.85           H  
ATOM    908 HG22 VAL A  66     -11.370   4.645   0.780  1.00 78.85           H  
ATOM    909 HG23 VAL A  66     -10.731   6.283   0.493  1.00 78.85           H  
ATOM    910  N   VAL A  67     -12.272   4.639  -4.195  1.00 73.56           N  
ATOM    911  H   VAL A  67     -11.276   4.801  -4.231  1.00 73.56           H  
ATOM    912  CA  VAL A  67     -13.075   5.056  -5.348  1.00 73.56           C  
ATOM    913  HA  VAL A  67     -14.094   5.246  -5.011  1.00 73.56           H  
ATOM    914  C   VAL A  67     -13.124   3.946  -6.389  1.00 73.56           C  
ATOM    915  CB  VAL A  67     -12.543   6.376  -5.938  1.00 73.56           C  
ATOM    916  HB  VAL A  67     -11.523   6.232  -6.295  1.00 73.56           H  
ATOM    917  O   VAL A  67     -12.102   3.364  -6.742  1.00 73.56           O  
ATOM    918  CG1 VAL A  67     -13.407   6.861  -7.108  1.00 73.56           C  
ATOM    919 HG11 VAL A  67     -13.326   6.172  -7.949  1.00 73.56           H  
ATOM    920 HG12 VAL A  67     -14.449   6.947  -6.798  1.00 73.56           H  
ATOM    921 HG13 VAL A  67     -13.055   7.836  -7.447  1.00 73.56           H  
ATOM    922  CG2 VAL A  67     -12.539   7.487  -4.877  1.00 73.56           C  
ATOM    923 HG21 VAL A  67     -13.540   7.616  -4.463  1.00 73.56           H  
ATOM    924 HG22 VAL A  67     -11.847   7.244  -4.071  1.00 73.56           H  
ATOM    925 HG23 VAL A  67     -12.215   8.428  -5.323  1.00 73.56           H  
ATOM    926  N   ALA A  68     -14.308   3.671  -6.934  1.00 70.21           N  
ATOM    927  H   ALA A  68     -15.119   4.187  -6.623  1.00 70.21           H  
ATOM    928  CA  ALA A  68     -14.429   2.796  -8.094  1.00 70.21           C  
ATOM    929  HA  ALA A  68     -13.848   1.893  -7.912  1.00 70.21           H  
ATOM    930  C   ALA A  68     -13.858   3.485  -9.342  1.00 70.21           C  
ATOM    931  CB  ALA A  68     -15.899   2.399  -8.276  1.00 70.21           C  
ATOM    932  HB1 ALA A  68     -16.259   1.898  -7.378  1.00 70.21           H  
ATOM    933  HB2 ALA A  68     -15.990   1.720  -9.124  1.00 70.21           H  
ATOM    934  HB3 ALA A  68     -16.504   3.287  -8.461  1.00 70.21           H  
ATOM    935  O   ALA A  68     -14.347   4.540  -9.744  1.00 70.21           O  
ATOM    936  N   GLY A  69     -12.853   2.871  -9.973  1.00 63.74           N  
ATOM    937  H   GLY A  69     -12.408   2.079  -9.531  1.00 63.74           H  
ATOM    938  CA  GLY A  69     -12.197   3.450 -11.144  1.00 63.74           C  
ATOM    939  HA2 GLY A  69     -11.582   2.685 -11.619  1.00 63.74           H  
ATOM    940  HA3 GLY A  69     -12.944   3.800 -11.856  1.00 63.74           H  
ATOM    941  C   GLY A  69     -11.292   4.620 -10.773  1.00 63.74           C  
ATOM    942  O   GLY A  69     -11.370   5.671 -11.408  1.00 63.74           O  
ATOM    943  N   ALA A  70     -10.471   4.436  -9.734  1.00 64.20           N  
ATOM    944  H   ALA A  70     -10.489   3.543  -9.263  1.00 64.20           H  
ATOM    945  CA  ALA A  70      -9.484   5.418  -9.294  1.00 64.20           C  
ATOM    946  HA  ALA A  70     -10.014   6.236  -8.806  1.00 64.20           H  
ATOM    947  C   ALA A  70      -8.689   5.997 -10.479  1.00 64.20           C  
ATOM    948  CB  ALA A  70      -8.558   4.753  -8.269  1.00 64.20           C  
ATOM    949  HB1 ALA A  70      -8.004   3.940  -8.738  1.00 64.20           H  
ATOM    950  HB2 ALA A  70      -7.848   5.484  -7.882  1.00 64.20           H  
ATOM    951  HB3 ALA A  70      -9.151   4.357  -7.444  1.00 64.20           H  
ATOM    952  O   ALA A  70      -8.381   5.290 -11.446  1.00 64.20           O  
ATOM    953  N   GLU A  71      -8.367   7.293 -10.414  1.00 63.05           N  
ATOM    954  H   GLU A  71      -8.629   7.838  -9.604  1.00 63.05           H  
ATOM    955  CA  GLU A  71      -7.586   7.941 -11.466  1.00 63.05           C  
ATOM    956  HA  GLU A  71      -8.151   7.867 -12.395  1.00 63.05           H  
ATOM    957  C   GLU A  71      -6.255   7.213 -11.663  1.00 63.05           C  
ATOM    958  CB  GLU A  71      -7.335   9.426 -11.184  1.00 63.05           C  
ATOM    959  HB2 GLU A  71      -6.920   9.549 -10.184  1.00 63.05           H  
ATOM    960  HB3 GLU A  71      -6.603   9.775 -11.913  1.00 63.05           H  
ATOM    961  O   GLU A  71      -5.475   7.019 -10.729  1.00 63.05           O  
ATOM    962  CG  GLU A  71      -8.607  10.273 -11.333  1.00 63.05           C  
ATOM    963  HG2 GLU A  71      -9.281  10.048 -10.507  1.00 63.05           H  
ATOM    964  HG3 GLU A  71      -9.103   9.989 -12.261  1.00 63.05           H  
ATOM    965  CD  GLU A  71      -8.319  11.784 -11.372  1.00 63.05           C  
ATOM    966  OE1 GLU A  71      -9.253  12.525 -11.753  1.00 63.05           O  
ATOM    967  OE2 GLU A  71      -7.167  12.184 -11.092  1.00 63.05           O  
ATOM    968  N   LYS A  72      -6.012   6.790 -12.906  1.00 67.48           N  
ATOM    969  H   LYS A  72      -6.711   6.970 -13.612  1.00 67.48           H  
ATOM    970  CA  LYS A  72      -4.864   5.952 -13.239  1.00 67.48           C  
ATOM    971  HA  LYS A  72      -4.799   5.156 -12.497  1.00 67.48           H  
ATOM    972  C   LYS A  72      -3.591   6.778 -13.161  1.00 67.48           C  
ATOM    973  CB  LYS A  72      -5.017   5.316 -14.624  1.00 67.48           C  
ATOM    974  HB2 LYS A  72      -4.198   4.609 -14.760  1.00 67.48           H  
ATOM    975  HB3 LYS A  72      -4.932   6.087 -15.390  1.00 67.48           H  
ATOM    976  O   LYS A  72      -3.370   7.668 -13.988  1.00 67.48           O  
ATOM    977  CG  LYS A  72      -6.355   4.587 -14.814  1.00 67.48           C  
ATOM    978  HG2 LYS A  72      -6.537   3.915 -13.976  1.00 67.48           H  
ATOM    979  HG3 LYS A  72      -7.166   5.313 -14.878  1.00 67.48           H  
ATOM    980  CD  LYS A  72      -6.288   3.776 -16.108  1.00 67.48           C  
ATOM    981  HD2 LYS A  72      -5.884   4.384 -16.917  1.00 67.48           H  
ATOM    982  HD3 LYS A  72      -5.607   2.950 -15.899  1.00 67.48           H  
ATOM    983  CE  LYS A  72      -7.647   3.213 -16.529  1.00 67.48           C  
ATOM    984  HE2 LYS A  72      -8.218   3.993 -17.033  1.00 67.48           H  
ATOM    985  HE3 LYS A  72      -8.195   2.938 -15.628  1.00 67.48           H  
ATOM    986  NZ  LYS A  72      -7.478   2.022 -17.406  1.00 67.48           N  
ATOM    987  HZ1 LYS A  72      -6.939   1.316 -16.924  1.00 67.48           H  
ATOM    988  HZ2 LYS A  72      -8.361   1.583 -17.624  1.00 67.48           H  
ATOM    989  HZ3 LYS A  72      -6.988   2.233 -18.263  1.00 67.48           H  
ATOM    990  N   TYR A  73      -2.724   6.447 -12.215  1.00 67.44           N  
ATOM    991  H   TYR A  73      -2.979   5.736 -11.544  1.00 67.44           H  
ATOM    992  CA  TYR A  73      -1.438   7.112 -12.096  1.00 67.44           C  
ATOM    993  HA  TYR A  73      -1.545   8.117 -12.503  1.00 67.44           H  
ATOM    994  C   TYR A  73      -0.389   6.394 -12.954  1.00 67.44           C  
ATOM    995  CB  TYR A  73      -1.071   7.295 -10.624  1.00 67.44           C  
ATOM    996  HB2 TYR A  73      -1.944   7.649 -10.076  1.00 67.44           H  
ATOM    997  HB3 TYR A  73      -0.771   6.338 -10.197  1.00 67.44           H  
ATOM    998  O   TYR A  73       0.299   5.481 -12.511  1.00 67.44           O  
ATOM    999  CG  TYR A  73       0.028   8.318 -10.470  1.00 67.44           C  
ATOM   1000  CD1 TYR A  73       1.308   7.913 -10.074  1.00 67.44           C  
ATOM   1001  HD1 TYR A  73       1.488   6.881  -9.809  1.00 67.44           H  
ATOM   1002  CD2 TYR A  73      -0.215   9.664 -10.802  1.00 67.44           C  
ATOM   1003  HD2 TYR A  73      -1.214   9.976 -11.071  1.00 67.44           H  
ATOM   1004  CE1 TYR A  73       2.354   8.846 -10.078  1.00 67.44           C  
ATOM   1005  HE1 TYR A  73       3.349   8.502  -9.835  1.00 67.44           H  
ATOM   1006  CE2 TYR A  73       0.830  10.604 -10.786  1.00 67.44           C  
ATOM   1007  HE2 TYR A  73       0.628  11.633 -11.043  1.00 67.44           H  
ATOM   1008  OH  TYR A  73       3.142  11.101 -10.485  1.00 67.44           O  
ATOM   1009  HH  TYR A  73       2.809  11.938 -10.817  1.00 67.44           H  
ATOM   1010  CZ  TYR A  73       2.129  10.191 -10.440  1.00 67.44           C  
ATOM   1011  N   LEU A  74      -0.304   6.799 -14.225  1.00 69.72           N  
ATOM   1012  H   LEU A  74      -0.986   7.476 -14.538  1.00 69.72           H  
ATOM   1013  CA  LEU A  74       0.582   6.180 -15.220  1.00 69.72           C  
ATOM   1014  HA  LEU A  74       0.631   5.107 -15.030  1.00 69.72           H  
ATOM   1015  C   LEU A  74       2.034   6.667 -15.168  1.00 69.72           C  
ATOM   1016  CB  LEU A  74       0.003   6.425 -16.626  1.00 69.72           C  
ATOM   1017  HB2 LEU A  74       0.784   6.246 -17.365  1.00 69.72           H  
ATOM   1018  HB3 LEU A  74      -0.295   7.469 -16.715  1.00 69.72           H  
ATOM   1019  O   LEU A  74       2.916   6.011 -15.710  1.00 69.72           O  
ATOM   1020  CG  LEU A  74      -1.187   5.519 -16.968  1.00 69.72           C  
ATOM   1021  HG  LEU A  74      -1.997   5.675 -16.256  1.00 69.72           H  
ATOM   1022  CD1 LEU A  74      -1.703   5.864 -18.367  1.00 69.72           C  
ATOM   1023 HD11 LEU A  74      -0.914   5.699 -19.101  1.00 69.72           H  
ATOM   1024 HD12 LEU A  74      -2.556   5.230 -18.612  1.00 69.72           H  
ATOM   1025 HD13 LEU A  74      -2.017   6.907 -18.394  1.00 69.72           H  
ATOM   1026  CD2 LEU A  74      -0.762   4.052 -16.937  1.00 69.72           C  
ATOM   1027 HD21 LEU A  74       0.265   3.942 -17.283  1.00 69.72           H  
ATOM   1028 HD22 LEU A  74      -0.842   3.652 -15.926  1.00 69.72           H  
ATOM   1029 HD23 LEU A  74      -1.387   3.468 -17.613  1.00 69.72           H  
ATOM   1030  N   GLY A  75       2.290   7.834 -14.573  1.00 62.52           N  
ATOM   1031  H   GLY A  75       1.527   8.295 -14.098  1.00 62.52           H  
ATOM   1032  CA  GLY A  75       3.609   8.477 -14.565  1.00 62.52           C  
ATOM   1033  HA2 GLY A  75       4.365   7.723 -14.346  1.00 62.52           H  
ATOM   1034  HA3 GLY A  75       3.641   9.236 -13.784  1.00 62.52           H  
ATOM   1035  C   GLY A  75       3.990   9.125 -15.895  1.00 62.52           C  
ATOM   1036  O   GLY A  75       4.289  10.316 -15.927  1.00 62.52           O  
ATOM   1037  N   ASP A  76       3.930   8.380 -16.999  1.00 75.26           N  
ATOM   1038  H   ASP A  76       3.675   7.408 -16.901  1.00 75.26           H  
ATOM   1039  CA  ASP A  76       4.205   8.886 -18.343  1.00 75.26           C  
ATOM   1040  HA  ASP A  76       4.364   9.962 -18.286  1.00 75.26           H  
ATOM   1041  C   ASP A  76       3.043   8.648 -19.311  1.00 75.26           C  
ATOM   1042  CB  ASP A  76       5.499   8.288 -18.885  1.00 75.26           C  
ATOM   1043  HB2 ASP A  76       5.422   7.201 -18.913  1.00 75.26           H  
ATOM   1044  HB3 ASP A  76       6.327   8.576 -18.236  1.00 75.26           H  
ATOM   1045  O   ASP A  76       2.528   7.544 -19.458  1.00 75.26           O  
ATOM   1046  CG  ASP A  76       5.769   8.821 -20.281  1.00 75.26           C  
ATOM   1047  OD1 ASP A  76       5.879  10.057 -20.443  1.00 75.26           O  
ATOM   1048  OD2 ASP A  76       5.823   8.013 -21.226  1.00 75.26           O  
ATOM   1049  N   THR A  77       2.652   9.715 -20.004  1.00 79.38           N  
ATOM   1050  H   THR A  77       3.149  10.579 -19.840  1.00 79.38           H  
ATOM   1051  CA  THR A  77       1.591   9.708 -21.027  1.00 79.38           C  
ATOM   1052  HA  THR A  77       1.403   8.678 -21.330  1.00 79.38           H  
ATOM   1053  C   THR A  77       2.021  10.451 -22.295  1.00 79.38           C  
ATOM   1054  CB  THR A  77       0.276  10.281 -20.471  1.00 79.38           C  
ATOM   1055  HB  THR A  77      -0.465  10.318 -21.269  1.00 79.38           H  
ATOM   1056  O   THR A  77       1.185  10.878 -23.098  1.00 79.38           O  
ATOM   1057  CG2 THR A  77      -0.297   9.444 -19.329  1.00 79.38           C  
ATOM   1058 HG21 THR A  77      -1.265   9.844 -19.028  1.00 79.38           H  
ATOM   1059 HG22 THR A  77      -0.428   8.416 -19.667  1.00 79.38           H  
ATOM   1060 HG23 THR A  77       0.375   9.443 -18.470  1.00 79.38           H  
ATOM   1061  OG1 THR A  77       0.474  11.583 -19.964  1.00 79.38           O  
ATOM   1062  HG1 THR A  77       0.777  11.474 -19.059  1.00 79.38           H  
ATOM   1063  N   ARG A  78       3.335  10.659 -22.471  1.00 81.94           N  
ATOM   1064  H   ARG A  78       3.979  10.216 -21.831  1.00 81.94           H  
ATOM   1065  CA  ARG A  78       3.894  11.415 -23.597  1.00 81.94           C  
ATOM   1066  HA  ARG A  78       3.392  12.381 -23.634  1.00 81.94           H  
ATOM   1067  C   ARG A  78       3.615  10.722 -24.932  1.00 81.94           C  
ATOM   1068  CB  ARG A  78       5.403  11.638 -23.387  1.00 81.94           C  
ATOM   1069  HB2 ARG A  78       5.873  10.686 -23.142  1.00 81.94           H  
ATOM   1070  HB3 ARG A  78       5.844  12.001 -24.315  1.00 81.94           H  
ATOM   1071  O   ARG A  78       3.566   9.499 -25.032  1.00 81.94           O  
ATOM   1072  CG  ARG A  78       5.682  12.673 -22.281  1.00 81.94           C  
ATOM   1073  HG2 ARG A  78       5.214  12.362 -21.347  1.00 81.94           H  
ATOM   1074  HG3 ARG A  78       5.238  13.624 -22.575  1.00 81.94           H  
ATOM   1075  CD  ARG A  78       7.182  12.895 -22.042  1.00 81.94           C  
ATOM   1076  HD2 ARG A  78       7.302  13.702 -21.319  1.00 81.94           H  
ATOM   1077  HD3 ARG A  78       7.653  13.187 -22.980  1.00 81.94           H  
ATOM   1078  NE  ARG A  78       7.833  11.688 -21.516  1.00 81.94           N  
ATOM   1079  HE  ARG A  78       7.219  10.938 -21.233  1.00 81.94           H  
ATOM   1080  NH1 ARG A  78      10.007  12.424 -21.516  1.00 81.94           N  
ATOM   1081 HH11 ARG A  78      10.968  12.272 -21.245  1.00 81.94           H  
ATOM   1082 HH12 ARG A  78       9.695  13.382 -21.583  1.00 81.94           H  
ATOM   1083  NH2 ARG A  78       9.552  10.294 -21.073  1.00 81.94           N  
ATOM   1084 HH21 ARG A  78      10.543  10.103 -21.114  1.00 81.94           H  
ATOM   1085 HH22 ARG A  78       8.918   9.514 -21.179  1.00 81.94           H  
ATOM   1086  CZ  ARG A  78       9.126  11.478 -21.363  1.00 81.94           C  
ATOM   1087  N   ASP A  79       3.472  11.533 -25.979  1.00 86.10           N  
ATOM   1088  H   ASP A  79       3.566  12.528 -25.830  1.00 86.10           H  
ATOM   1089  CA  ASP A  79       3.431  11.049 -27.358  1.00 86.10           C  
ATOM   1090  HA  ASP A  79       3.016  10.041 -27.368  1.00 86.10           H  
ATOM   1091  C   ASP A  79       4.851  10.984 -27.935  1.00 86.10           C  
ATOM   1092  CB  ASP A  79       2.498  11.921 -28.213  1.00 86.10           C  
ATOM   1093  HB2 ASP A  79       2.859  12.949 -28.204  1.00 86.10           H  
ATOM   1094  HB3 ASP A  79       1.501  11.907 -27.773  1.00 86.10           H  
ATOM   1095  O   ASP A  79       5.502  12.009 -28.151  1.00 86.10           O  
ATOM   1096  CG  ASP A  79       2.398  11.435 -29.666  1.00 86.10           C  
ATOM   1097  OD1 ASP A  79       2.901  10.336 -29.997  1.00 86.10           O  
ATOM   1098  OD2 ASP A  79       1.827  12.170 -30.498  1.00 86.10           O  
ATOM   1099  N   TYR A  80       5.315   9.767 -28.209  1.00 87.62           N  
ATOM   1100  H   TYR A  80       4.742   8.978 -27.946  1.00 87.62           H  
ATOM   1101  CA  TYR A  80       6.644   9.496 -28.756  1.00 87.62           C  
ATOM   1102  HA  TYR A  80       7.333  10.217 -28.316  1.00 87.62           H  
ATOM   1103  C   TYR A  80       6.737   9.669 -30.282  1.00 87.62           C  
ATOM   1104  CB  TYR A  80       7.092   8.105 -28.299  1.00 87.62           C  
ATOM   1105  HB2 TYR A  80       6.345   7.372 -28.604  1.00 87.62           H  
ATOM   1106  HB3 TYR A  80       8.034   7.847 -28.784  1.00 87.62           H  
ATOM   1107  O   TYR A  80       7.813   9.510 -30.854  1.00 87.62           O  
ATOM   1108  CG  TYR A  80       7.290   8.025 -26.803  1.00 87.62           C  
ATOM   1109  CD1 TYR A  80       8.479   8.535 -26.254  1.00 87.62           C  
ATOM   1110  HD1 TYR A  80       9.258   8.919 -26.897  1.00 87.62           H  
ATOM   1111  CD2 TYR A  80       6.275   7.522 -25.960  1.00 87.62           C  
ATOM   1112  HD2 TYR A  80       5.354   7.135 -26.371  1.00 87.62           H  
ATOM   1113  CE1 TYR A  80       8.645   8.563 -24.863  1.00 87.62           C  
ATOM   1114  HE1 TYR A  80       9.538   8.980 -24.421  1.00 87.62           H  
ATOM   1115  CE2 TYR A  80       6.442   7.560 -24.562  1.00 87.62           C  
ATOM   1116  HE2 TYR A  80       5.659   7.216 -23.902  1.00 87.62           H  
ATOM   1117  OH  TYR A  80       7.828   8.211 -22.687  1.00 87.62           O  
ATOM   1118  HH  TYR A  80       7.025   8.028 -22.193  1.00 87.62           H  
ATOM   1119  CZ  TYR A  80       7.634   8.086 -24.018  1.00 87.62           C  
ATOM   1120  N   SER A  81       5.645  10.024 -30.968  1.00 83.39           N  
ATOM   1121  H   SER A  81       4.778  10.160 -30.467  1.00 83.39           H  
ATOM   1122  CA  SER A  81       5.618  10.157 -32.434  1.00 83.39           C  
ATOM   1123  HA  SER A  81       5.954   9.212 -32.861  1.00 83.39           H  
ATOM   1124  C   SER A  81       6.543  11.248 -32.999  1.00 83.39           C  
ATOM   1125  CB  SER A  81       4.179  10.402 -32.903  1.00 83.39           C  
ATOM   1126  HB2 SER A  81       3.523   9.639 -32.486  1.00 83.39           H  
ATOM   1127  HB3 SER A  81       4.152  10.325 -33.990  1.00 83.39           H  
ATOM   1128  O   SER A  81       6.893  11.208 -34.177  1.00 83.39           O  
ATOM   1129  OG  SER A  81       3.710  11.684 -32.528  1.00 83.39           O  
ATOM   1130  HG  SER A  81       3.122  11.607 -31.774  1.00 83.39           H  
ATOM   1131  N   GLY A  82       6.956  12.217 -32.175  1.00 84.50           N  
ATOM   1132  H   GLY A  82       6.605  12.194 -31.228  1.00 84.50           H  
ATOM   1133  CA  GLY A  82       7.827  13.324 -32.580  1.00 84.50           C  
ATOM   1134  HA2 GLY A  82       7.674  14.153 -31.890  1.00 84.50           H  
ATOM   1135  HA3 GLY A  82       7.543  13.654 -33.580  1.00 84.50           H  
ATOM   1136  C   GLY A  82       9.329  13.010 -32.600  1.00 84.50           C  
ATOM   1137  O   GLY A  82      10.105  13.840 -33.075  1.00 84.50           O  
ATOM   1138  N   TYR A  83       9.758  11.854 -32.088  1.00 87.22           N  
ATOM   1139  H   TYR A  83       9.081  11.174 -31.770  1.00 87.22           H  
ATOM   1140  CA  TYR A  83      11.174  11.495 -31.993  1.00 87.22           C  
ATOM   1141  HA  TYR A  83      11.767  12.405 -31.900  1.00 87.22           H  
ATOM   1142  C   TYR A  83      11.629  10.762 -33.260  1.00 87.22           C  
ATOM   1143  CB  TYR A  83      11.429  10.669 -30.727  1.00 87.22           C  
ATOM   1144  HB2 TYR A  83      10.795   9.783 -30.748  1.00 87.22           H  
ATOM   1145  HB3 TYR A  83      12.466  10.333 -30.740  1.00 87.22           H  
ATOM   1146  O   TYR A  83      11.358   9.581 -33.440  1.00 87.22           O  
ATOM   1147  CG  TYR A  83      11.185  11.421 -29.433  1.00 87.22           C  
ATOM   1148  CD1 TYR A  83      12.242  12.090 -28.789  1.00 87.22           C  
ATOM   1149  HD1 TYR A  83      13.238  12.046 -29.203  1.00 87.22           H  
ATOM   1150  CD2 TYR A  83       9.900  11.445 -28.865  1.00 87.22           C  
ATOM   1151  HD2 TYR A  83       9.095  10.922 -29.361  1.00 87.22           H  
ATOM   1152  CE1 TYR A  83      12.013  12.774 -27.579  1.00 87.22           C  
ATOM   1153  HE1 TYR A  83      12.835  13.252 -27.068  1.00 87.22           H  
ATOM   1154  CE2 TYR A  83       9.660  12.125 -27.658  1.00 87.22           C  
ATOM   1155  HE2 TYR A  83       8.677  12.126 -27.211  1.00 87.22           H  
ATOM   1156  OH  TYR A  83      10.503  13.406 -25.818  1.00 87.22           O  
ATOM   1157  HH  TYR A  83      11.327  13.650 -25.390  1.00 87.22           H  
ATOM   1158  CZ  TYR A  83      10.721  12.783 -27.006  1.00 87.22           C  
ATOM   1159  N   THR A  84      12.327  11.474 -34.148  1.00 86.16           N  
ATOM   1160  H   THR A  84      12.430  12.466 -33.989  1.00 86.16           H  
ATOM   1161  CA  THR A  84      12.768  10.944 -35.454  1.00 86.16           C  
ATOM   1162  HA  THR A  84      12.095  10.143 -35.760  1.00 86.16           H  
ATOM   1163  C   THR A  84      14.174  10.341 -35.454  1.00 86.16           C  
ATOM   1164  CB  THR A  84      12.718  12.038 -36.533  1.00 86.16           C  
ATOM   1165  HB  THR A  84      12.992  11.606 -37.495  1.00 86.16           H  
ATOM   1166  O   THR A  84      14.637   9.901 -36.498  1.00 86.16           O  
ATOM   1167  CG2 THR A  84      11.333  12.666 -36.679  1.00 86.16           C  
ATOM   1168 HG21 THR A  84      10.597  11.883 -36.861  1.00 86.16           H  
ATOM   1169 HG22 THR A  84      11.338  13.358 -37.521  1.00 86.16           H  
ATOM   1170 HG23 THR A  84      11.063  13.207 -35.772  1.00 86.16           H  
ATOM   1171  OG1 THR A  84      13.629  13.075 -36.223  1.00 86.16           O  
ATOM   1172  HG1 THR A  84      14.502  12.711 -36.384  1.00 86.16           H  
ATOM   1173  N   GLY A  85      14.909  10.437 -34.344  1.00 91.56           N  
ATOM   1174  H   GLY A  85      14.434  10.706 -33.495  1.00 91.56           H  
ATOM   1175  CA  GLY A  85      16.251   9.868 -34.213  1.00 91.56           C  
ATOM   1176  HA2 GLY A  85      16.597   9.471 -35.168  1.00 91.56           H  
ATOM   1177  HA3 GLY A  85      16.949  10.639 -33.886  1.00 91.56           H  
ATOM   1178  C   GLY A  85      16.253   8.745 -33.186  1.00 91.56           C  
ATOM   1179  O   GLY A  85      15.695   8.934 -32.106  1.00 91.56           O  
ATOM   1180  N   ALA A  86      16.919   7.628 -33.495  1.00 91.91           N  
ATOM   1181  H   ALA A  86      17.314   7.544 -34.421  1.00 91.91           H  
ATOM   1182  CA  ALA A  86      16.939   6.430 -32.650  1.00 91.91           C  
ATOM   1183  HA  ALA A  86      15.928   6.025 -32.596  1.00 91.91           H  
ATOM   1184  C   ALA A  86      17.388   6.724 -31.211  1.00 91.91           C  
ATOM   1185  CB  ALA A  86      17.846   5.380 -33.299  1.00 91.91           C  
ATOM   1186  HB1 ALA A  86      18.828   5.799 -33.518  1.00 91.91           H  
ATOM   1187  HB2 ALA A  86      17.975   4.538 -32.619  1.00 91.91           H  
ATOM   1188  HB3 ALA A  86      17.387   5.014 -34.218  1.00 91.91           H  
ATOM   1189  O   ALA A  86      16.672   6.386 -30.274  1.00 91.91           O  
ATOM   1190  N   ASP A  87      18.513   7.424 -31.039  1.00 91.97           N  
ATOM   1191  H   ASP A  87      19.144   7.507 -31.824  1.00 91.97           H  
ATOM   1192  CA  ASP A  87      19.046   7.768 -29.713  1.00 91.97           C  
ATOM   1193  HA  ASP A  87      19.211   6.855 -29.142  1.00 91.97           H  
ATOM   1194  C   ASP A  87      18.079   8.662 -28.924  1.00 91.97           C  
ATOM   1195  CB  ASP A  87      20.390   8.507 -29.861  1.00 91.97           C  
ATOM   1196  HB2 ASP A  87      20.740   8.787 -28.867  1.00 91.97           H  
ATOM   1197  HB3 ASP A  87      20.223   9.426 -30.424  1.00 91.97           H  
ATOM   1198  O   ASP A  87      17.878   8.478 -27.726  1.00 91.97           O  
ATOM   1199  CG  ASP A  87      21.505   7.709 -30.548  1.00 91.97           C  
ATOM   1200  OD1 ASP A  87      21.352   6.481 -30.716  1.00 91.97           O  
ATOM   1201  OD2 ASP A  87      22.487   8.365 -30.965  1.00 91.97           O  
ATOM   1202  N   ALA A  88      17.441   9.622 -29.603  1.00 92.74           N  
ATOM   1203  H   ALA A  88      17.557   9.641 -30.606  1.00 92.74           H  
ATOM   1204  CA  ALA A  88      16.490  10.534 -28.976  1.00 92.74           C  
ATOM   1205  HA  ALA A  88      16.939  10.926 -28.064  1.00 92.74           H  
ATOM   1206  C   ALA A  88      15.197   9.812 -28.570  1.00 92.74           C  
ATOM   1207  CB  ALA A  88      16.220  11.704 -29.930  1.00 92.74           C  
ATOM   1208  HB1 ALA A  88      15.725  11.345 -30.832  1.00 92.74           H  
ATOM   1209  HB2 ALA A  88      15.581  12.433 -29.433  1.00 92.74           H  
ATOM   1210  HB3 ALA A  88      17.162  12.184 -30.197  1.00 92.74           H  
ATOM   1211  O   ALA A  88      14.662  10.088 -27.497  1.00 92.74           O  
ATOM   1212  N   LEU A  89      14.711   8.887 -29.406  1.00 94.40           N  
ATOM   1213  H   LEU A  89      15.206   8.706 -30.267  1.00 94.40           H  
ATOM   1214  CA  LEU A  89      13.567   8.038 -29.086  1.00 94.40           C  
ATOM   1215  HA  LEU A  89      12.741   8.678 -28.775  1.00 94.40           H  
ATOM   1216  C   LEU A  89      13.896   7.118 -27.906  1.00 94.40           C  
ATOM   1217  CB  LEU A  89      13.140   7.250 -30.343  1.00 94.40           C  
ATOM   1218  HB2 LEU A  89      12.831   7.952 -31.117  1.00 94.40           H  
ATOM   1219  HB3 LEU A  89      14.002   6.700 -30.720  1.00 94.40           H  
ATOM   1220  O   LEU A  89      13.130   7.078 -26.949  1.00 94.40           O  
ATOM   1221  CG  LEU A  89      11.998   6.242 -30.097  1.00 94.40           C  
ATOM   1222  HG  LEU A  89      12.327   5.503 -29.367  1.00 94.40           H  
ATOM   1223  CD1 LEU A  89      10.711   6.899 -29.592  1.00 94.40           C  
ATOM   1224 HD11 LEU A  89      10.888   7.405 -28.643  1.00 94.40           H  
ATOM   1225 HD12 LEU A  89      10.336   7.610 -30.328  1.00 94.40           H  
ATOM   1226 HD13 LEU A  89       9.955   6.131 -29.427  1.00 94.40           H  
ATOM   1227  CD2 LEU A  89      11.661   5.502 -31.390  1.00 94.40           C  
ATOM   1228 HD21 LEU A  89      11.254   6.199 -32.122  1.00 94.40           H  
ATOM   1229 HD22 LEU A  89      12.559   5.036 -31.796  1.00 94.40           H  
ATOM   1230 HD23 LEU A  89      10.923   4.725 -31.191  1.00 94.40           H  
ATOM   1231  N   HIS A  90      15.039   6.425 -27.932  1.00 93.93           N  
ATOM   1232  H   HIS A  90      15.639   6.506 -28.740  1.00 93.93           H  
ATOM   1233  CA  HIS A  90      15.444   5.514 -26.857  1.00 93.93           C  
ATOM   1234  HA  HIS A  90      14.655   4.776 -26.716  1.00 93.93           H  
ATOM   1235  C   HIS A  90      15.607   6.255 -25.526  1.00 93.93           C  
ATOM   1236  CB  HIS A  90      16.727   4.774 -27.261  1.00 93.93           C  
ATOM   1237  HB2 HIS A  90      16.612   4.419 -28.285  1.00 93.93           H  
ATOM   1238  HB3 HIS A  90      17.564   5.472 -27.253  1.00 93.93           H  
ATOM   1239  O   HIS A  90      15.035   5.830 -24.527  1.00 93.93           O  
ATOM   1240  CG  HIS A  90      17.094   3.577 -26.410  1.00 93.93           C  
ATOM   1241  CD2 HIS A  90      16.473   3.135 -25.275  1.00 93.93           C  
ATOM   1242  HD2 HIS A  90      15.602   3.552 -24.792  1.00 93.93           H  
ATOM   1243  ND1 HIS A  90      18.203   2.765 -26.650  1.00 93.93           N  
ATOM   1244  CE1 HIS A  90      18.241   1.877 -25.646  1.00 93.93           C  
ATOM   1245  HE1 HIS A  90      19.012   1.133 -25.509  1.00 93.93           H  
ATOM   1246  NE2 HIS A  90      17.217   2.080 -24.806  1.00 93.93           N  
ATOM   1247  HE2 HIS A  90      17.129   1.645 -23.899  1.00 93.93           H  
ATOM   1248  N   ALA A  91      16.283   7.407 -25.511  1.00 93.27           N  
ATOM   1249  H   ALA A  91      16.755   7.710 -26.351  1.00 93.27           H  
ATOM   1250  CA  ALA A  91      16.405   8.233 -24.310  1.00 93.27           C  
ATOM   1251  HA  ALA A  91      16.875   7.648 -23.519  1.00 93.27           H  
ATOM   1252  C   ALA A  91      15.044   8.683 -23.756  1.00 93.27           C  
ATOM   1253  CB  ALA A  91      17.312   9.425 -24.630  1.00 93.27           C  
ATOM   1254  HB1 ALA A  91      16.871  10.029 -25.423  1.00 93.27           H  
ATOM   1255  HB2 ALA A  91      18.289   9.065 -24.952  1.00 93.27           H  
ATOM   1256  HB3 ALA A  91      17.438  10.036 -23.736  1.00 93.27           H  
ATOM   1257  O   ALA A  91      14.809   8.608 -22.550  1.00 93.27           O  
ATOM   1258  N   ALA A  92      14.121   9.095 -24.629  1.00 93.12           N  
ATOM   1259  H   ALA A  92      14.353   9.132 -25.612  1.00 93.12           H  
ATOM   1260  CA  ALA A  92      12.784   9.498 -24.211  1.00 93.12           C  
ATOM   1261  HA  ALA A  92      12.878  10.241 -23.419  1.00 93.12           H  
ATOM   1262  C   ALA A  92      11.975   8.323 -23.641  1.00 93.12           C  
ATOM   1263  CB  ALA A  92      12.084  10.147 -25.404  1.00 93.12           C  
ATOM   1264  HB1 ALA A  92      11.933   9.419 -26.200  1.00 93.12           H  
ATOM   1265  HB2 ALA A  92      11.121  10.550 -25.091  1.00 93.12           H  
ATOM   1266  HB3 ALA A  92      12.709  10.960 -25.775  1.00 93.12           H  
ATOM   1267  O   ALA A  92      11.314   8.484 -22.615  1.00 93.12           O  
ATOM   1268  N   LEU A  93      12.039   7.150 -24.279  1.00 94.36           N  
ATOM   1269  H   LEU A  93      12.589   7.100 -25.125  1.00 94.36           H  
ATOM   1270  CA  LEU A  93      11.387   5.926 -23.809  1.00 94.36           C  
ATOM   1271  HA  LEU A  93      10.325   6.117 -23.651  1.00 94.36           H  
ATOM   1272  C   LEU A  93      11.957   5.458 -22.469  1.00 94.36           C  
ATOM   1273  CB  LEU A  93      11.565   4.818 -24.859  1.00 94.36           C  
ATOM   1274  HB2 LEU A  93      12.623   4.745 -25.113  1.00 94.36           H  
ATOM   1275  HB3 LEU A  93      11.272   3.867 -24.414  1.00 94.36           H  
ATOM   1276  O   LEU A  93      11.191   5.044 -21.602  1.00 94.36           O  
ATOM   1277  CG  LEU A  93      10.752   5.017 -26.148  1.00 94.36           C  
ATOM   1278  HG  LEU A  93      10.946   5.997 -26.583  1.00 94.36           H  
ATOM   1279  CD1 LEU A  93      11.157   3.940 -27.148  1.00 94.36           C  
ATOM   1280 HD11 LEU A  93      10.941   2.955 -26.733  1.00 94.36           H  
ATOM   1281 HD12 LEU A  93      12.223   4.019 -27.363  1.00 94.36           H  
ATOM   1282 HD13 LEU A  93      10.597   4.075 -28.073  1.00 94.36           H  
ATOM   1283  CD2 LEU A  93       9.254   4.899 -25.897  1.00 94.36           C  
ATOM   1284 HD21 LEU A  93       8.709   4.863 -26.841  1.00 94.36           H  
ATOM   1285 HD22 LEU A  93       9.065   3.993 -25.320  1.00 94.36           H  
ATOM   1286 HD23 LEU A  93       8.902   5.756 -25.323  1.00 94.36           H  
ATOM   1287  N   TYR A  94      13.277   5.568 -22.281  1.00 93.78           N  
ATOM   1288  H   TYR A  94      13.847   5.881 -23.054  1.00 93.78           H  
ATOM   1289  CA  TYR A  94      13.948   5.254 -21.020  1.00 93.78           C  
ATOM   1290  HA  TYR A  94      13.742   4.220 -20.741  1.00 93.78           H  
ATOM   1291  C   TYR A  94      13.406   6.116 -19.882  1.00 93.78           C  
ATOM   1292  CB  TYR A  94      15.465   5.387 -21.184  1.00 93.78           C  
ATOM   1293  HB2 TYR A  94      15.781   4.775 -22.029  1.00 93.78           H  
ATOM   1294  HB3 TYR A  94      15.724   6.421 -21.410  1.00 93.78           H  
ATOM   1295  O   TYR A  94      12.908   5.586 -18.892  1.00 93.78           O  
ATOM   1296  CG  TYR A  94      16.226   4.931 -19.958  1.00 93.78           C  
ATOM   1297  CD1 TYR A  94      16.828   5.866 -19.094  1.00 93.78           C  
ATOM   1298  HD1 TYR A  94      16.760   6.923 -19.305  1.00 93.78           H  
ATOM   1299  CD2 TYR A  94      16.331   3.555 -19.685  1.00 93.78           C  
ATOM   1300  HD2 TYR A  94      15.899   2.837 -20.366  1.00 93.78           H  
ATOM   1301  CE1 TYR A  94      17.557   5.418 -17.974  1.00 93.78           C  
ATOM   1302  HE1 TYR A  94      18.061   6.127 -17.334  1.00 93.78           H  
ATOM   1303  CE2 TYR A  94      17.016   3.107 -18.544  1.00 93.78           C  
ATOM   1304  HE2 TYR A  94      17.122   2.050 -18.348  1.00 93.78           H  
ATOM   1305  OH  TYR A  94      18.355   3.579 -16.634  1.00 93.78           O  
ATOM   1306  HH  TYR A  94      19.078   4.171 -16.416  1.00 93.78           H  
ATOM   1307  CZ  TYR A  94      17.641   4.037 -17.693  1.00 93.78           C  
ATOM   1308  N   GLU A  95      13.380   7.438 -20.066  1.00 91.43           N  
ATOM   1309  H   GLU A  95      13.800   7.815 -20.903  1.00 91.43           H  
ATOM   1310  CA  GLU A  95      12.756   8.365 -19.115  1.00 91.43           C  
ATOM   1311  HA  GLU A  95      13.260   8.285 -18.152  1.00 91.43           H  
ATOM   1312  C   GLU A  95      11.265   8.046 -18.892  1.00 91.43           C  
ATOM   1313  CB  GLU A  95      12.938   9.787 -19.659  1.00 91.43           C  
ATOM   1314  HB2 GLU A  95      12.368   9.868 -20.585  1.00 91.43           H  
ATOM   1315  HB3 GLU A  95      13.991   9.947 -19.891  1.00 91.43           H  
ATOM   1316  O   GLU A  95      10.773   8.105 -17.767  1.00 91.43           O  
ATOM   1317  CG  GLU A  95      12.488  10.884 -18.681  1.00 91.43           C  
ATOM   1318  HG2 GLU A  95      11.476  10.666 -18.337  1.00 91.43           H  
ATOM   1319  HG3 GLU A  95      13.152  10.881 -17.817  1.00 91.43           H  
ATOM   1320  CD  GLU A  95      12.472  12.280 -19.322  1.00 91.43           C  
ATOM   1321  OE1 GLU A  95      12.207  13.261 -18.598  1.00 91.43           O  
ATOM   1322  OE2 GLU A  95      12.573  12.374 -20.571  1.00 91.43           O  
ATOM   1323  N   GLY A  96      10.545   7.657 -19.949  1.00 90.74           N  
ATOM   1324  H   GLY A  96      11.009   7.593 -20.844  1.00 90.74           H  
ATOM   1325  CA  GLY A  96       9.141   7.256 -19.871  1.00 90.74           C  
ATOM   1326  HA2 GLY A  96       8.532   8.085 -19.509  1.00 90.74           H  
ATOM   1327  HA3 GLY A  96       8.809   6.958 -20.865  1.00 90.74           H  
ATOM   1328  C   GLY A  96       8.926   6.056 -18.962  1.00 90.74           C  
ATOM   1329  O   GLY A  96       8.083   6.100 -18.070  1.00 90.74           O  
ATOM   1330  N   CYS A  97       9.736   5.015 -19.138  1.00 93.41           N  
ATOM   1331  H   CYS A  97      10.414   5.057 -19.885  1.00 93.41           H  
ATOM   1332  CA  CYS A  97       9.697   3.816 -18.309  1.00 93.41           C  
ATOM   1333  HA  CYS A  97       8.680   3.422 -18.293  1.00 93.41           H  
ATOM   1334  C   CYS A  97      10.105   4.100 -16.858  1.00 93.41           C  
ATOM   1335  CB  CYS A  97      10.612   2.762 -18.928  1.00 93.41           C  
ATOM   1336  HB2 CYS A  97      10.695   1.911 -18.253  1.00 93.41           H  
ATOM   1337  HB3 CYS A  97      11.598   3.197 -19.093  1.00 93.41           H  
ATOM   1338  O   CYS A  97       9.525   3.517 -15.948  1.00 93.41           O  
ATOM   1339  SG  CYS A  97       9.906   2.200 -20.496  1.00 93.41           S  
ATOM   1340  HG  CYS A  97       9.966   3.378 -21.123  1.00 93.41           H  
ATOM   1341  N   LEU A  98      11.052   5.015 -16.613  1.00 90.51           N  
ATOM   1342  H   LEU A  98      11.532   5.437 -17.395  1.00 90.51           H  
ATOM   1343  CA  LEU A  98      11.392   5.454 -15.251  1.00 90.51           C  
ATOM   1344  HA  LEU A  98      11.608   4.578 -14.639  1.00 90.51           H  
ATOM   1345  C   LEU A  98      10.219   6.167 -14.568  1.00 90.51           C  
ATOM   1346  CB  LEU A  98      12.621   6.381 -15.277  1.00 90.51           C  
ATOM   1347  HB2 LEU A  98      12.741   6.805 -14.280  1.00 90.51           H  
ATOM   1348  HB3 LEU A  98      12.425   7.208 -15.959  1.00 90.51           H  
ATOM   1349  O   LEU A  98       9.940   5.919 -13.395  1.00 90.51           O  
ATOM   1350  CG  LEU A  98      13.953   5.721 -15.674  1.00 90.51           C  
ATOM   1351  HG  LEU A  98      13.888   5.310 -16.681  1.00 90.51           H  
ATOM   1352  CD1 LEU A  98      15.061   6.773 -15.642  1.00 90.51           C  
ATOM   1353 HD11 LEU A  98      16.013   6.306 -15.895  1.00 90.51           H  
ATOM   1354 HD12 LEU A  98      14.846   7.551 -16.374  1.00 90.51           H  
ATOM   1355 HD13 LEU A  98      15.132   7.216 -14.648  1.00 90.51           H  
ATOM   1356  CD2 LEU A  98      14.336   4.588 -14.729  1.00 90.51           C  
ATOM   1357 HD21 LEU A  98      14.377   4.949 -13.702  1.00 90.51           H  
ATOM   1358 HD22 LEU A  98      13.597   3.791 -14.814  1.00 90.51           H  
ATOM   1359 HD23 LEU A  98      15.308   4.188 -15.016  1.00 90.51           H  
ATOM   1360  N   ASN A  99       9.504   7.017 -15.304  1.00 85.14           N  
ATOM   1361  H   ASN A  99       9.819   7.222 -16.241  1.00 85.14           H  
ATOM   1362  CA  ASN A  99       8.311   7.692 -14.799  1.00 85.14           C  
ATOM   1363  HA  ASN A  99       8.544   8.164 -13.845  1.00 85.14           H  
ATOM   1364  C   ASN A  99       7.168   6.700 -14.539  1.00 85.14           C  
ATOM   1365  CB  ASN A  99       7.905   8.778 -15.803  1.00 85.14           C  
ATOM   1366  HB2 ASN A  99       7.880   8.335 -16.799  1.00 85.14           H  
ATOM   1367  HB3 ASN A  99       6.912   9.154 -15.557  1.00 85.14           H  
ATOM   1368  O   ASN A  99       6.521   6.792 -13.496  1.00 85.14           O  
ATOM   1369  CG  ASN A  99       8.851   9.963 -15.830  1.00 85.14           C  
ATOM   1370  ND2 ASN A  99       8.874  10.699 -16.916  1.00 85.14           N  
ATOM   1371 HD21 ASN A  99       8.331  10.422 -17.722  1.00 85.14           H  
ATOM   1372 HD22 ASN A  99       9.579  11.422 -16.937  1.00 85.14           H  
ATOM   1373  OD1 ASN A  99       9.553  10.267 -14.881  1.00 85.14           O  
ATOM   1374  N   MET A 100       6.956   5.734 -15.442  1.00 89.90           N  
ATOM   1375  H   MET A 100       7.495   5.752 -16.296  1.00 89.90           H  
ATOM   1376  CA  MET A 100       6.004   4.630 -15.256  1.00 89.90           C  
ATOM   1377  HA  MET A 100       5.000   5.032 -15.120  1.00 89.90           H  
ATOM   1378  C   MET A 100       6.325   3.815 -14.007  1.00 89.90           C  
ATOM   1379  CB  MET A 100       6.004   3.699 -16.473  1.00 89.90           C  
ATOM   1380  HB2 MET A 100       7.031   3.468 -16.758  1.00 89.90           H  
ATOM   1381  HB3 MET A 100       5.520   2.762 -16.198  1.00 89.90           H  
ATOM   1382  O   MET A 100       5.462   3.663 -13.149  1.00 89.90           O  
ATOM   1383  CG  MET A 100       5.269   4.291 -17.674  1.00 89.90           C  
ATOM   1384  HG2 MET A 100       5.687   5.275 -17.889  1.00 89.90           H  
ATOM   1385  HG3 MET A 100       4.216   4.414 -17.423  1.00 89.90           H  
ATOM   1386  SD  MET A 100       5.403   3.280 -19.172  1.00 89.90           S  
ATOM   1387  CE  MET A 100       4.417   1.840 -18.684  1.00 89.90           C  
ATOM   1388  HE1 MET A 100       4.886   1.328 -17.844  1.00 89.90           H  
ATOM   1389  HE2 MET A 100       3.416   2.160 -18.392  1.00 89.90           H  
ATOM   1390  HE3 MET A 100       4.344   1.148 -19.523  1.00 89.90           H  
ATOM   1391  N   LYS A 101       7.583   3.384 -13.858  1.00 90.11           N  
ATOM   1392  H   LYS A 101       8.225   3.530 -14.624  1.00 90.11           H  
ATOM   1393  CA  LYS A 101       8.075   2.674 -12.675  1.00 90.11           C  
ATOM   1394  HA  LYS A 101       7.563   1.716 -12.587  1.00 90.11           H  
ATOM   1395  C   LYS A 101       7.796   3.455 -11.395  1.00 90.11           C  
ATOM   1396  CB  LYS A 101       9.581   2.442 -12.832  1.00 90.11           C  
ATOM   1397  HB2 LYS A 101       9.768   1.864 -13.737  1.00 90.11           H  
ATOM   1398  HB3 LYS A 101      10.093   3.399 -12.929  1.00 90.11           H  
ATOM   1399  O   LYS A 101       7.198   2.929 -10.469  1.00 90.11           O  
ATOM   1400  CG  LYS A 101      10.144   1.694 -11.623  1.00 90.11           C  
ATOM   1401  HG2 LYS A 101       9.893   2.212 -10.697  1.00 90.11           H  
ATOM   1402  HG3 LYS A 101       9.717   0.692 -11.596  1.00 90.11           H  
ATOM   1403  CD  LYS A 101      11.661   1.615 -11.711  1.00 90.11           C  
ATOM   1404  HD2 LYS A 101      12.094   2.615 -11.667  1.00 90.11           H  
ATOM   1405  HD3 LYS A 101      11.939   1.140 -12.652  1.00 90.11           H  
ATOM   1406  CE  LYS A 101      12.114   0.800 -10.505  1.00 90.11           C  
ATOM   1407  HE2 LYS A 101      12.300   1.461  -9.659  1.00 90.11           H  
ATOM   1408  HE3 LYS A 101      11.292   0.154 -10.196  1.00 90.11           H  
ATOM   1409  NZ  LYS A 101      13.279  -0.033 -10.835  1.00 90.11           N  
ATOM   1410  HZ1 LYS A 101      13.013  -0.609 -11.620  1.00 90.11           H  
ATOM   1411  HZ2 LYS A 101      14.072   0.546 -11.072  1.00 90.11           H  
ATOM   1412  HZ3 LYS A 101      13.475  -0.625 -10.040  1.00 90.11           H  
ATOM   1413  N   SER A 102       8.201   4.725 -11.352  1.00 84.03           N  
ATOM   1414  H   SER A 102       8.706   5.088 -12.148  1.00 84.03           H  
ATOM   1415  CA  SER A 102       8.000   5.581 -10.179  1.00 84.03           C  
ATOM   1416  HA  SER A 102       8.503   5.132  -9.322  1.00 84.03           H  
ATOM   1417  C   SER A 102       6.520   5.743  -9.829  1.00 84.03           C  
ATOM   1418  CB  SER A 102       8.599   6.962 -10.458  1.00 84.03           C  
ATOM   1419  HB2 SER A 102       9.680   6.872 -10.568  1.00 84.03           H  
ATOM   1420  HB3 SER A 102       8.186   7.353 -11.387  1.00 84.03           H  
ATOM   1421  O   SER A 102       6.162   5.876  -8.658  1.00 84.03           O  
ATOM   1422  OG  SER A 102       8.298   7.863  -9.404  1.00 84.03           O  
ATOM   1423  HG  SER A 102       8.746   7.536  -8.621  1.00 84.03           H  
ATOM   1424  N   ALA A 103       5.651   5.792 -10.836  1.00 81.25           N  
ATOM   1425  H   ALA A 103       5.987   5.689 -11.783  1.00 81.25           H  
ATOM   1426  CA  ALA A 103       4.217   5.875 -10.631  1.00 81.25           C  
ATOM   1427  HA  ALA A 103       4.021   6.613  -9.853  1.00 81.25           H  
ATOM   1428  C   ALA A 103       3.626   4.566 -10.113  1.00 81.25           C  
ATOM   1429  CB  ALA A 103       3.590   6.333 -11.943  1.00 81.25           C  
ATOM   1430  HB1 ALA A 103       2.504   6.352 -11.850  1.00 81.25           H  
ATOM   1431  HB2 ALA A 103       3.952   7.337 -12.166  1.00 81.25           H  
ATOM   1432  HB3 ALA A 103       3.856   5.655 -12.754  1.00 81.25           H  
ATOM   1433  O   ALA A 103       2.844   4.591  -9.163  1.00 81.25           O  
ATOM   1434  N   ASP A 104       4.051   3.445 -10.683  1.00 86.61           N  
ATOM   1435  H   ASP A 104       4.697   3.503 -11.458  1.00 86.61           H  
ATOM   1436  CA  ASP A 104       3.653   2.115 -10.253  1.00 86.61           C  
ATOM   1437  HA  ASP A 104       2.566   2.052 -10.289  1.00 86.61           H  
ATOM   1438  C   ASP A 104       4.083   1.829  -8.812  1.00 86.61           C  
ATOM   1439  CB  ASP A 104       4.239   1.091 -11.225  1.00 86.61           C  
ATOM   1440  HB2 ASP A 104       5.322   1.031 -11.113  1.00 86.61           H  
ATOM   1441  HB3 ASP A 104       4.012   1.389 -12.249  1.00 86.61           H  
ATOM   1442  O   ASP A 104       3.241   1.538  -7.967  1.00 86.61           O  
ATOM   1443  CG  ASP A 104       3.601  -0.259 -10.966  1.00 86.61           C  
ATOM   1444  OD1 ASP A 104       2.364  -0.320 -11.155  1.00 86.61           O  
ATOM   1445  OD2 ASP A 104       4.312  -1.216 -10.614  1.00 86.61           O  
ATOM   1446  N   GLU A 105       5.360   2.044  -8.488  1.00 85.63           N  
ATOM   1447  H   GLU A 105       6.006   2.264  -9.233  1.00 85.63           H  
ATOM   1448  CA  GLU A 105       5.901   1.872  -7.137  1.00 85.63           C  
ATOM   1449  HA  GLU A 105       5.811   0.825  -6.846  1.00 85.63           H  
ATOM   1450  C   GLU A 105       5.123   2.706  -6.111  1.00 85.63           C  
ATOM   1451  CB  GLU A 105       7.387   2.273  -7.108  1.00 85.63           C  
ATOM   1452  HB2 GLU A 105       7.700   2.384  -6.070  1.00 85.63           H  
ATOM   1453  HB3 GLU A 105       7.497   3.239  -7.601  1.00 85.63           H  
ATOM   1454  O   GLU A 105       4.829   2.218  -5.019  1.00 85.63           O  
ATOM   1455  CG  GLU A 105       8.307   1.232  -7.771  1.00 85.63           C  
ATOM   1456  HG2 GLU A 105       8.240   0.305  -7.200  1.00 85.63           H  
ATOM   1457  HG3 GLU A 105       7.953   1.024  -8.781  1.00 85.63           H  
ATOM   1458  CD  GLU A 105       9.783   1.672  -7.849  1.00 85.63           C  
ATOM   1459  OE1 GLU A 105      10.658   0.795  -8.056  1.00 85.63           O  
ATOM   1460  OE2 GLU A 105      10.069   2.890  -7.769  1.00 85.63           O  
ATOM   1461  N   ARG A 106       4.725   3.938  -6.460  1.00 79.42           N  
ATOM   1462  H   ARG A 106       4.970   4.260  -7.385  1.00 79.42           H  
ATOM   1463  CA  ARG A 106       3.909   4.793  -5.583  1.00 79.42           C  
ATOM   1464  HA  ARG A 106       4.362   4.807  -4.592  1.00 79.42           H  
ATOM   1465  C   ARG A 106       2.505   4.247  -5.364  1.00 79.42           C  
ATOM   1466  CB  ARG A 106       3.855   6.223  -6.131  1.00 79.42           C  
ATOM   1467  HB2 ARG A 106       3.002   6.740  -5.691  1.00 79.42           H  
ATOM   1468  HB3 ARG A 106       3.731   6.212  -7.214  1.00 79.42           H  
ATOM   1469  O   ARG A 106       2.039   4.247  -4.224  1.00 79.42           O  
ATOM   1470  CG  ARG A 106       5.127   6.979  -5.738  1.00 79.42           C  
ATOM   1471  HG2 ARG A 106       6.013   6.484  -6.136  1.00 79.42           H  
ATOM   1472  HG3 ARG A 106       5.202   6.981  -4.651  1.00 79.42           H  
ATOM   1473  CD  ARG A 106       5.072   8.429  -6.212  1.00 79.42           C  
ATOM   1474  HD2 ARG A 106       5.814   8.996  -5.650  1.00 79.42           H  
ATOM   1475  HD3 ARG A 106       4.086   8.831  -5.983  1.00 79.42           H  
ATOM   1476  NE  ARG A 106       5.382   8.541  -7.645  1.00 79.42           N  
ATOM   1477  HE  ARG A 106       5.876   7.762  -8.057  1.00 79.42           H  
ATOM   1478  NH1 ARG A 106       4.302  10.516  -8.009  1.00 79.42           N  
ATOM   1479 HH11 ARG A 106       3.945  11.168  -8.693  1.00 79.42           H  
ATOM   1480 HH12 ARG A 106       3.870  10.430  -7.101  1.00 79.42           H  
ATOM   1481  NH2 ARG A 106       5.541   9.606  -9.638  1.00 79.42           N  
ATOM   1482 HH21 ARG A 106       6.257   8.948  -9.913  1.00 79.42           H  
ATOM   1483 HH22 ARG A 106       5.206  10.319 -10.269  1.00 79.42           H  
ATOM   1484  CZ  ARG A 106       5.084   9.558  -8.420  1.00 79.42           C  
ATOM   1485  N   VAL A 107       1.842   3.765  -6.415  1.00 83.57           N  
ATOM   1486  H   VAL A 107       2.304   3.761  -7.313  1.00 83.57           H  
ATOM   1487  CA  VAL A 107       0.514   3.144  -6.300  1.00 83.57           C  
ATOM   1488  HA  VAL A 107      -0.149   3.828  -5.771  1.00 83.57           H  
ATOM   1489  C   VAL A 107       0.587   1.880  -5.451  1.00 83.57           C  
ATOM   1490  CB  VAL A 107      -0.106   2.873  -7.684  1.00 83.57           C  
ATOM   1491  HB  VAL A 107       0.617   2.356  -8.314  1.00 83.57           H  
ATOM   1492  O   VAL A 107      -0.105   1.768  -4.439  1.00 83.57           O  
ATOM   1493  CG1 VAL A 107      -1.376   2.018  -7.602  1.00 83.57           C  
ATOM   1494 HG11 VAL A 107      -2.107   2.487  -6.942  1.00 83.57           H  
ATOM   1495 HG12 VAL A 107      -1.803   1.910  -8.599  1.00 83.57           H  
ATOM   1496 HG13 VAL A 107      -1.144   1.018  -7.236  1.00 83.57           H  
ATOM   1497  CG2 VAL A 107      -0.492   4.198  -8.353  1.00 83.57           C  
ATOM   1498 HG21 VAL A 107       0.385   4.837  -8.459  1.00 83.57           H  
ATOM   1499 HG22 VAL A 107      -0.903   4.003  -9.343  1.00 83.57           H  
ATOM   1500 HG23 VAL A 107      -1.242   4.714  -7.752  1.00 83.57           H  
ATOM   1501  N   MET A 108       1.478   0.959  -5.811  1.00 86.90           N  
ATOM   1502  H   MET A 108       2.043   1.129  -6.630  1.00 86.90           H  
ATOM   1503  CA  MET A 108       1.591  -0.343  -5.159  1.00 86.90           C  
ATOM   1504  HA  MET A 108       0.607  -0.813  -5.147  1.00 86.90           H  
ATOM   1505  C   MET A 108       2.023  -0.211  -3.693  1.00 86.90           C  
ATOM   1506  CB  MET A 108       2.545  -1.233  -5.975  1.00 86.90           C  
ATOM   1507  HB2 MET A 108       3.529  -0.767  -6.023  1.00 86.90           H  
ATOM   1508  HB3 MET A 108       2.654  -2.191  -5.468  1.00 86.90           H  
ATOM   1509  O   MET A 108       1.440  -0.850  -2.816  1.00 86.90           O  
ATOM   1510  CG  MET A 108       2.043  -1.479  -7.412  1.00 86.90           C  
ATOM   1511  HG2 MET A 108       2.684  -2.224  -7.883  1.00 86.90           H  
ATOM   1512  HG3 MET A 108       2.152  -0.563  -7.993  1.00 86.90           H  
ATOM   1513  SD  MET A 108       0.313  -2.005  -7.576  1.00 86.90           S  
ATOM   1514  CE  MET A 108       0.492  -3.625  -6.822  1.00 86.90           C  
ATOM   1515  HE1 MET A 108      -0.478  -4.124  -6.804  1.00 86.90           H  
ATOM   1516  HE2 MET A 108       0.866  -3.499  -5.807  1.00 86.90           H  
ATOM   1517  HE3 MET A 108       1.208  -4.213  -7.396  1.00 86.90           H  
ATOM   1518  N   THR A 109       2.961   0.693  -3.394  1.00 83.01           N  
ATOM   1519  H   THR A 109       3.420   1.179  -4.151  1.00 83.01           H  
ATOM   1520  CA  THR A 109       3.367   1.002  -2.012  1.00 83.01           C  
ATOM   1521  HA  THR A 109       3.638   0.073  -1.509  1.00 83.01           H  
ATOM   1522  C   THR A 109       2.228   1.641  -1.222  1.00 83.01           C  
ATOM   1523  CB  THR A 109       4.592   1.928  -1.984  1.00 83.01           C  
ATOM   1524  HB  THR A 109       4.355   2.862  -2.493  1.00 83.01           H  
ATOM   1525  O   THR A 109       1.997   1.272  -0.072  1.00 83.01           O  
ATOM   1526  CG2 THR A 109       5.072   2.253  -0.572  1.00 83.01           C  
ATOM   1527 HG21 THR A 109       5.171   1.337   0.009  1.00 83.01           H  
ATOM   1528 HG22 THR A 109       6.039   2.755  -0.624  1.00 83.01           H  
ATOM   1529 HG23 THR A 109       4.361   2.925  -0.091  1.00 83.01           H  
ATOM   1530  OG1 THR A 109       5.666   1.311  -2.645  1.00 83.01           O  
ATOM   1531  HG1 THR A 109       5.540   1.499  -3.578  1.00 83.01           H  
ATOM   1532  N   SER A 110       1.476   2.573  -1.817  1.00 80.63           N  
ATOM   1533  H   SER A 110       1.680   2.835  -2.771  1.00 80.63           H  
ATOM   1534  CA  SER A 110       0.342   3.216  -1.145  1.00 80.63           C  
ATOM   1535  HA  SER A 110       0.699   3.648  -0.210  1.00 80.63           H  
ATOM   1536  C   SER A 110      -0.757   2.208  -0.809  1.00 80.63           C  
ATOM   1537  CB  SER A 110      -0.210   4.343  -2.018  1.00 80.63           C  
ATOM   1538  HB2 SER A 110       0.603   5.028  -2.261  1.00 80.63           H  
ATOM   1539  HB3 SER A 110      -0.592   3.909  -2.942  1.00 80.63           H  
ATOM   1540  O   SER A 110      -1.256   2.220   0.315  1.00 80.63           O  
ATOM   1541  OG  SER A 110      -1.239   5.080  -1.377  1.00 80.63           O  
ATOM   1542  HG  SER A 110      -1.169   4.967  -0.426  1.00 80.63           H  
ATOM   1543  N   VAL A 111      -1.092   1.299  -1.727  1.00 86.65           N  
ATOM   1544  H   VAL A 111      -0.667   1.354  -2.642  1.00 86.65           H  
ATOM   1545  CA  VAL A 111      -2.070   0.234  -1.468  1.00 86.65           C  
ATOM   1546  HA  VAL A 111      -2.986   0.685  -1.087  1.00 86.65           H  
ATOM   1547  C   VAL A 111      -1.553  -0.710  -0.386  1.00 86.65           C  
ATOM   1548  CB  VAL A 111      -2.418  -0.520  -2.762  1.00 86.65           C  
ATOM   1549  HB  VAL A 111      -1.501  -0.880  -3.228  1.00 86.65           H  
ATOM   1550  O   VAL A 111      -2.267  -0.961   0.580  1.00 86.65           O  
ATOM   1551  CG1 VAL A 111      -3.340  -1.718  -2.487  1.00 86.65           C  
ATOM   1552 HG11 VAL A 111      -3.608  -2.204  -3.426  1.00 86.65           H  
ATOM   1553 HG12 VAL A 111      -4.252  -1.387  -1.989  1.00 86.65           H  
ATOM   1554 HG13 VAL A 111      -2.838  -2.455  -1.861  1.00 86.65           H  
ATOM   1555  CG2 VAL A 111      -3.137   0.428  -3.733  1.00 86.65           C  
ATOM   1556 HG21 VAL A 111      -4.143   0.647  -3.375  1.00 86.65           H  
ATOM   1557 HG22 VAL A 111      -3.185  -0.022  -4.725  1.00 86.65           H  
ATOM   1558 HG23 VAL A 111      -2.595   1.367  -3.841  1.00 86.65           H  
ATOM   1559  N   SER A 112      -0.302  -1.169  -0.487  1.00 85.54           N  
ATOM   1560  H   SER A 112       0.240  -0.925  -1.303  1.00 85.54           H  
ATOM   1561  CA  SER A 112       0.302  -2.069   0.505  1.00 85.54           C  
ATOM   1562  HA  SER A 112      -0.287  -2.985   0.545  1.00 85.54           H  
ATOM   1563  C   SER A 112       0.314  -1.459   1.914  1.00 85.54           C  
ATOM   1564  CB  SER A 112       1.726  -2.428   0.071  1.00 85.54           C  
ATOM   1565  HB2 SER A 112       2.355  -1.538   0.107  1.00 85.54           H  
ATOM   1566  HB3 SER A 112       1.715  -2.807  -0.951  1.00 85.54           H  
ATOM   1567  O   SER A 112      -0.095  -2.102   2.880  1.00 85.54           O  
ATOM   1568  OG  SER A 112       2.262  -3.417   0.926  1.00 85.54           O  
ATOM   1569  HG  SER A 112       1.768  -4.232   0.812  1.00 85.54           H  
ATOM   1570  N   ASN A 113       0.682  -0.181   2.035  1.00 82.20           N  
ATOM   1571  H   ASN A 113       1.034   0.292   1.215  1.00 82.20           H  
ATOM   1572  CA  ASN A 113       0.760   0.512   3.321  1.00 82.20           C  
ATOM   1573  HA  ASN A 113       1.320  -0.110   4.020  1.00 82.20           H  
ATOM   1574  C   ASN A 113      -0.611   0.768   3.968  1.00 82.20           C  
ATOM   1575  CB  ASN A 113       1.513   1.836   3.115  1.00 82.20           C  
ATOM   1576  HB2 ASN A 113       1.107   2.364   2.252  1.00 82.20           H  
ATOM   1577  HB3 ASN A 113       1.365   2.461   3.996  1.00 82.20           H  
ATOM   1578  O   ASN A 113      -0.691   0.896   5.192  1.00 82.20           O  
ATOM   1579  CG  ASN A 113       3.012   1.667   2.950  1.00 82.20           C  
ATOM   1580  ND2 ASN A 113       3.700   2.701   2.529  1.00 82.20           N  
ATOM   1581 HD21 ASN A 113       3.240   3.553   2.241  1.00 82.20           H  
ATOM   1582 HD22 ASN A 113       4.690   2.542   2.409  1.00 82.20           H  
ATOM   1583  OD1 ASN A 113       3.598   0.643   3.252  1.00 82.20           O  
ATOM   1584  N   ASN A 114      -1.682   0.854   3.171  1.00 85.96           N  
ATOM   1585  H   ASN A 114      -1.543   0.730   2.178  1.00 85.96           H  
ATOM   1586  CA  ASN A 114      -3.015   1.237   3.646  1.00 85.96           C  
ATOM   1587  HA  ASN A 114      -2.965   1.470   4.709  1.00 85.96           H  
ATOM   1588  C   ASN A 114      -4.061   0.126   3.526  1.00 85.96           C  
ATOM   1589  CB  ASN A 114      -3.475   2.515   2.940  1.00 85.96           C  
ATOM   1590  HB2 ASN A 114      -3.453   2.364   1.861  1.00 85.96           H  
ATOM   1591  HB3 ASN A 114      -4.489   2.765   3.248  1.00 85.96           H  
ATOM   1592  O   ASN A 114      -5.200   0.329   3.944  1.00 85.96           O  
ATOM   1593  CG  ASN A 114      -2.606   3.692   3.271  1.00 85.96           C  
ATOM   1594  ND2 ASN A 114      -1.732   4.030   2.366  1.00 85.96           N  
ATOM   1595 HD21 ASN A 114      -1.119   4.795   2.609  1.00 85.96           H  
ATOM   1596 HD22 ASN A 114      -1.609   3.432   1.561  1.00 85.96           H  
ATOM   1597  OD1 ASN A 114      -2.679   4.291   4.328  1.00 85.96           O  
ATOM   1598  N   ILE A 115      -3.719  -1.062   3.019  1.00 89.94           N  
ATOM   1599  H   ILE A 115      -2.820  -1.171   2.572  1.00 89.94           H  
ATOM   1600  CA  ILE A 115      -4.696  -2.153   2.915  1.00 89.94           C  
ATOM   1601  HA  ILE A 115      -5.519  -1.757   2.321  1.00 89.94           H  
ATOM   1602  C   ILE A 115      -5.272  -2.523   4.286  1.00 89.94           C  
ATOM   1603  CB  ILE A 115      -4.114  -3.376   2.173  1.00 89.94           C  
ATOM   1604  HB  ILE A 115      -3.666  -3.025   1.243  1.00 89.94           H  
ATOM   1605  O   ILE A 115      -6.463  -2.784   4.387  1.00 89.94           O  
ATOM   1606  CG1 ILE A 115      -5.198  -4.410   1.795  1.00 89.94           C  
ATOM   1607 HG12 ILE A 115      -5.642  -4.827   2.698  1.00 89.94           H  
ATOM   1608 HG13 ILE A 115      -4.721  -5.227   1.253  1.00 89.94           H  
ATOM   1609  CG2 ILE A 115      -3.017  -4.083   2.987  1.00 89.94           C  
ATOM   1610 HG21 ILE A 115      -3.438  -4.585   3.858  1.00 89.94           H  
ATOM   1611 HG22 ILE A 115      -2.258  -3.369   3.307  1.00 89.94           H  
ATOM   1612 HG23 ILE A 115      -2.530  -4.831   2.362  1.00 89.94           H  
ATOM   1613  CD1 ILE A 115      -6.317  -3.848   0.907  1.00 89.94           C  
ATOM   1614 HD11 ILE A 115      -5.891  -3.385   0.017  1.00 89.94           H  
ATOM   1615 HD12 ILE A 115      -6.914  -3.116   1.450  1.00 89.94           H  
ATOM   1616 HD13 ILE A 115      -6.982  -4.659   0.609  1.00 89.94           H  
ATOM   1617  N   ALA A 116      -4.490  -2.434   5.365  1.00 87.06           N  
ATOM   1618  H   ALA A 116      -3.513  -2.220   5.225  1.00 87.06           H  
ATOM   1619  CA  ALA A 116      -4.993  -2.625   6.729  1.00 87.06           C  
ATOM   1620  HA  ALA A 116      -5.482  -3.597   6.801  1.00 87.06           H  
ATOM   1621  C   ALA A 116      -6.048  -1.581   7.131  1.00 87.06           C  
ATOM   1622  CB  ALA A 116      -3.799  -2.606   7.687  1.00 87.06           C  
ATOM   1623  HB1 ALA A 116      -4.154  -2.783   8.702  1.00 87.06           H  
ATOM   1624  HB2 ALA A 116      -3.100  -3.398   7.416  1.00 87.06           H  
ATOM   1625  HB3 ALA A 116      -3.297  -1.640   7.641  1.00 87.06           H  
ATOM   1626  O   ALA A 116      -6.998  -1.884   7.840  1.00 87.06           O  
ATOM   1627  N   THR A 117      -5.926  -0.351   6.641  1.00 84.23           N  
ATOM   1628  H   THR A 117      -5.183  -0.153   5.986  1.00 84.23           H  
ATOM   1629  CA  THR A 117      -6.905   0.712   6.891  1.00 84.23           C  
ATOM   1630  HA  THR A 117      -7.112   0.765   7.959  1.00 84.23           H  
ATOM   1631  C   THR A 117      -8.246   0.429   6.202  1.00 84.23           C  
ATOM   1632  CB  THR A 117      -6.294   2.043   6.446  1.00 84.23           C  
ATOM   1633  HB  THR A 117      -6.092   2.029   5.375  1.00 84.23           H  
ATOM   1634  O   THR A 117      -9.295   0.849   6.686  1.00 84.23           O  
ATOM   1635  CG2 THR A 117      -7.186   3.218   6.741  1.00 84.23           C  
ATOM   1636 HG21 THR A 117      -6.757   4.090   6.246  1.00 84.23           H  
ATOM   1637 HG22 THR A 117      -7.299   3.384   7.812  1.00 84.23           H  
ATOM   1638 HG23 THR A 117      -8.159   3.029   6.289  1.00 84.23           H  
ATOM   1639  OG1 THR A 117      -5.094   2.256   7.157  1.00 84.23           O  
ATOM   1640  HG1 THR A 117      -5.280   2.012   8.067  1.00 84.23           H  
ATOM   1641  N   SER A 118      -8.249  -0.366   5.127  1.00 89.92           N  
ATOM   1642  H   SER A 118      -7.366  -0.721   4.788  1.00 89.92           H  
ATOM   1643  CA  SER A 118      -9.485  -0.771   4.451  1.00 89.92           C  
ATOM   1644  HA  SER A 118      -9.999   0.139   4.143  1.00 89.92           H  
ATOM   1645  C   SER A 118     -10.454  -1.556   5.355  1.00 89.92           C  
ATOM   1646  CB  SER A 118      -9.155  -1.581   3.194  1.00 89.92           C  
ATOM   1647  HB2 SER A 118      -8.317  -1.128   2.664  1.00 89.92           H  
ATOM   1648  HB3 SER A 118     -10.017  -1.590   2.527  1.00 89.92           H  
ATOM   1649  O   SER A 118     -11.652  -1.554   5.072  1.00 89.92           O  
ATOM   1650  OG  SER A 118      -8.852  -2.915   3.531  1.00 89.92           O  
ATOM   1651  HG  SER A 118      -7.969  -2.927   3.907  1.00 89.92           H  
ATOM   1652  N   GLU A 119      -9.972  -2.179   6.442  1.00 90.46           N  
ATOM   1653  H   GLU A 119      -8.981  -2.133   6.632  1.00 90.46           H  
ATOM   1654  CA  GLU A 119     -10.794  -2.932   7.402  1.00 90.46           C  
ATOM   1655  HA  GLU A 119     -11.247  -3.781   6.891  1.00 90.46           H  
ATOM   1656  C   GLU A 119     -11.933  -2.077   7.965  1.00 90.46           C  
ATOM   1657  CB  GLU A 119      -9.909  -3.477   8.544  1.00 90.46           C  
ATOM   1658  HB2 GLU A 119      -9.290  -2.666   8.928  1.00 90.46           H  
ATOM   1659  HB3 GLU A 119      -9.259  -4.253   8.138  1.00 90.46           H  
ATOM   1660  O   GLU A 119     -13.081  -2.518   7.966  1.00 90.46           O  
ATOM   1661  CG  GLU A 119     -10.723  -4.055   9.718  1.00 90.46           C  
ATOM   1662  HG2 GLU A 119     -11.498  -4.718   9.333  1.00 90.46           H  
ATOM   1663  HG3 GLU A 119     -11.232  -3.236  10.225  1.00 90.46           H  
ATOM   1664  CD  GLU A 119      -9.884  -4.801  10.767  1.00 90.46           C  
ATOM   1665  OE1 GLU A 119     -10.428  -5.775  11.345  1.00 90.46           O  
ATOM   1666  OE2 GLU A 119      -8.751  -4.348  11.051  1.00 90.46           O  
ATOM   1667  N   SER A 120     -11.649  -0.838   8.388  1.00 86.55           N  
ATOM   1668  H   SER A 120     -10.698  -0.509   8.302  1.00 86.55           H  
ATOM   1669  CA  SER A 120     -12.665   0.038   8.989  1.00 86.55           C  
ATOM   1670  HA  SER A 120     -13.066  -0.456   9.874  1.00 86.55           H  
ATOM   1671  C   SER A 120     -13.820   0.288   8.015  1.00 86.55           C  
ATOM   1672  CB  SER A 120     -12.036   1.369   9.417  1.00 86.55           C  
ATOM   1673  HB2 SER A 120     -11.788   1.969   8.542  1.00 86.55           H  
ATOM   1674  HB3 SER A 120     -11.124   1.173   9.979  1.00 86.55           H  
ATOM   1675  O   SER A 120     -14.995   0.137   8.352  1.00 86.55           O  
ATOM   1676  OG  SER A 120     -12.941   2.069  10.250  1.00 86.55           O  
ATOM   1677  HG  SER A 120     -13.112   2.937   9.878  1.00 86.55           H  
ATOM   1678  N   VAL A 121     -13.488   0.574   6.757  1.00 88.78           N  
ATOM   1679  H   VAL A 121     -12.505   0.631   6.530  1.00 88.78           H  
ATOM   1680  CA  VAL A 121     -14.469   0.777   5.686  1.00 88.78           C  
ATOM   1681  HA  VAL A 121     -15.179   1.544   5.995  1.00 88.78           H  
ATOM   1682  C   VAL A 121     -15.260  -0.496   5.396  1.00 88.78           C  
ATOM   1683  CB  VAL A 121     -13.748   1.253   4.421  1.00 88.78           C  
ATOM   1684  HB  VAL A 121     -12.978   0.532   4.147  1.00 88.78           H  
ATOM   1685  O   VAL A 121     -16.485  -0.451   5.252  1.00 88.78           O  
ATOM   1686  CG1 VAL A 121     -14.706   1.402   3.245  1.00 88.78           C  
ATOM   1687 HG11 VAL A 121     -14.131   1.773   2.397  1.00 88.78           H  
ATOM   1688 HG12 VAL A 121     -15.129   0.438   2.962  1.00 88.78           H  
ATOM   1689 HG13 VAL A 121     -15.502   2.101   3.501  1.00 88.78           H  
ATOM   1690  CG2 VAL A 121     -13.083   2.607   4.671  1.00 88.78           C  
ATOM   1691 HG21 VAL A 121     -12.221   2.484   5.326  1.00 88.78           H  
ATOM   1692 HG22 VAL A 121     -13.786   3.296   5.138  1.00 88.78           H  
ATOM   1693 HG23 VAL A 121     -12.755   3.041   3.727  1.00 88.78           H  
ATOM   1694  N   ALA A 122     -14.583  -1.641   5.335  1.00 91.81           N  
ATOM   1695  H   ALA A 122     -13.582  -1.624   5.469  1.00 91.81           H  
ATOM   1696  CA  ALA A 122     -15.221  -2.922   5.075  1.00 91.81           C  
ATOM   1697  HA  ALA A 122     -15.793  -2.844   4.150  1.00 91.81           H  
ATOM   1698  C   ALA A 122     -16.195  -3.311   6.202  1.00 91.81           C  
ATOM   1699  CB  ALA A 122     -14.120  -3.959   4.876  1.00 91.81           C  
ATOM   1700  HB1 ALA A 122     -13.585  -4.116   5.813  1.00 91.81           H  
ATOM   1701  HB2 ALA A 122     -14.565  -4.892   4.532  1.00 91.81           H  
ATOM   1702  HB3 ALA A 122     -13.405  -3.612   4.130  1.00 91.81           H  
ATOM   1703  O   ALA A 122     -17.318  -3.740   5.924  1.00 91.81           O  
ATOM   1704  N   LEU A 123     -15.817  -3.086   7.466  1.00 90.85           N  
ATOM   1705  H   LEU A 123     -14.878  -2.749   7.624  1.00 90.85           H  
ATOM   1706  CA  LEU A 123     -16.692  -3.261   8.625  1.00 90.85           C  
ATOM   1707  HA  LEU A 123     -17.073  -4.282   8.626  1.00 90.85           H  
ATOM   1708  C   LEU A 123     -17.913  -2.337   8.544  1.00 90.85           C  
ATOM   1709  CB  LEU A 123     -15.906  -3.006   9.926  1.00 90.85           C  
ATOM   1710  HB2 LEU A 123     -15.403  -2.043   9.834  1.00 90.85           H  
ATOM   1711  HB3 LEU A 123     -16.615  -2.931  10.750  1.00 90.85           H  
ATOM   1712  O   LEU A 123     -19.035  -2.816   8.711  1.00 90.85           O  
ATOM   1713  CG  LEU A 123     -14.853  -4.067  10.297  1.00 90.85           C  
ATOM   1714  HG  LEU A 123     -14.149  -4.204   9.476  1.00 90.85           H  
ATOM   1715  CD1 LEU A 123     -14.091  -3.606  11.539  1.00 90.85           C  
ATOM   1716 HD11 LEU A 123     -14.763  -3.488  12.389  1.00 90.85           H  
ATOM   1717 HD12 LEU A 123     -13.595  -2.658  11.333  1.00 90.85           H  
ATOM   1718 HD13 LEU A 123     -13.318  -4.335  11.783  1.00 90.85           H  
ATOM   1719  CD2 LEU A 123     -15.484  -5.423  10.612  1.00 90.85           C  
ATOM   1720 HD21 LEU A 123     -15.978  -5.813   9.722  1.00 90.85           H  
ATOM   1721 HD22 LEU A 123     -14.697  -6.122  10.893  1.00 90.85           H  
ATOM   1722 HD23 LEU A 123     -16.197  -5.330  11.432  1.00 90.85           H  
ATOM   1723  N   ALA A 124     -17.728  -1.045   8.239  1.00 88.69           N  
ATOM   1724  H   ALA A 124     -16.785  -0.704   8.126  1.00 88.69           H  
ATOM   1725  CA  ALA A 124     -18.837  -0.098   8.081  1.00 88.69           C  
ATOM   1726  HA  ALA A 124     -19.380  -0.029   9.023  1.00 88.69           H  
ATOM   1727  C   ALA A 124     -19.825  -0.564   7.001  1.00 88.69           C  
ATOM   1728  CB  ALA A 124     -18.297   1.297   7.732  1.00 88.69           C  
ATOM   1729  HB1 ALA A 124     -17.705   1.261   6.817  1.00 88.69           H  
ATOM   1730  HB2 ALA A 124     -17.675   1.693   8.534  1.00 88.69           H  
ATOM   1731  HB3 ALA A 124     -19.132   1.982   7.586  1.00 88.69           H  
ATOM   1732  O   ALA A 124     -21.031  -0.634   7.249  1.00 88.69           O  
ATOM   1733  N   LYS A 125     -19.321  -0.951   5.821  1.00 90.33           N  
ATOM   1734  H   LYS A 125     -18.324  -0.865   5.688  1.00 90.33           H  
ATOM   1735  CA  LYS A 125     -20.146  -1.455   4.712  1.00 90.33           C  
ATOM   1736  HA  LYS A 125     -20.921  -0.722   4.487  1.00 90.33           H  
ATOM   1737  C   LYS A 125     -20.881  -2.745   5.070  1.00 90.33           C  
ATOM   1738  CB  LYS A 125     -19.276  -1.664   3.467  1.00 90.33           C  
ATOM   1739  HB2 LYS A 125     -18.343  -2.158   3.741  1.00 90.33           H  
ATOM   1740  HB3 LYS A 125     -19.813  -2.314   2.776  1.00 90.33           H  
ATOM   1741  O   LYS A 125     -22.077  -2.858   4.800  1.00 90.33           O  
ATOM   1742  CG  LYS A 125     -18.980  -0.341   2.748  1.00 90.33           C  
ATOM   1743  HG2 LYS A 125     -18.384   0.314   3.384  1.00 90.33           H  
ATOM   1744  HG3 LYS A 125     -19.923   0.153   2.513  1.00 90.33           H  
ATOM   1745  CD  LYS A 125     -18.220  -0.637   1.451  1.00 90.33           C  
ATOM   1746  HD2 LYS A 125     -17.238  -1.020   1.727  1.00 90.33           H  
ATOM   1747  HD3 LYS A 125     -18.745  -1.406   0.884  1.00 90.33           H  
ATOM   1748  CE  LYS A 125     -18.015   0.585   0.553  1.00 90.33           C  
ATOM   1749  HE2 LYS A 125     -17.487   1.350   1.122  1.00 90.33           H  
ATOM   1750  HE3 LYS A 125     -17.372   0.288  -0.275  1.00 90.33           H  
ATOM   1751  NZ  LYS A 125     -19.281   1.154   0.022  1.00 90.33           N  
ATOM   1752  HZ1 LYS A 125     -19.678   1.783   0.705  1.00 90.33           H  
ATOM   1753  HZ2 LYS A 125     -19.965   0.457  -0.235  1.00 90.33           H  
ATOM   1754  HZ3 LYS A 125     -19.101   1.776  -0.753  1.00 90.33           H  
ATOM   1755  N   GLY A 126     -20.197  -3.695   5.708  1.00 92.11           N  
ATOM   1756  H   GLY A 126     -19.212  -3.545   5.876  1.00 92.11           H  
ATOM   1757  CA  GLY A 126     -20.803  -4.942   6.170  1.00 92.11           C  
ATOM   1758  HA2 GLY A 126     -20.040  -5.542   6.665  1.00 92.11           H  
ATOM   1759  HA3 GLY A 126     -21.191  -5.499   5.318  1.00 92.11           H  
ATOM   1760  C   GLY A 126     -21.945  -4.690   7.160  1.00 92.11           C  
ATOM   1761  O   GLY A 126     -23.056  -5.190   6.967  1.00 92.11           O  
ATOM   1762  N   LYS A 127     -21.709  -3.862   8.185  1.00 89.75           N  
ATOM   1763  H   LYS A 127     -20.783  -3.469   8.275  1.00 89.75           H  
ATOM   1764  CA  LYS A 127     -22.730  -3.476   9.173  1.00 89.75           C  
ATOM   1765  HA  LYS A 127     -23.120  -4.366   9.668  1.00 89.75           H  
ATOM   1766  C   LYS A 127     -23.911  -2.760   8.531  1.00 89.75           C  
ATOM   1767  CB  LYS A 127     -22.125  -2.535  10.213  1.00 89.75           C  
ATOM   1768  HB2 LYS A 127     -21.641  -1.709   9.691  1.00 89.75           H  
ATOM   1769  HB3 LYS A 127     -22.927  -2.122  10.824  1.00 89.75           H  
ATOM   1770  O   LYS A 127     -25.055  -3.095   8.826  1.00 89.75           O  
ATOM   1771  CG  LYS A 127     -21.120  -3.212  11.144  1.00 89.75           C  
ATOM   1772  HG2 LYS A 127     -20.342  -3.729  10.582  1.00 89.75           H  
ATOM   1773  HG3 LYS A 127     -21.635  -3.930  11.781  1.00 89.75           H  
ATOM   1774  CD  LYS A 127     -20.514  -2.110  12.004  1.00 89.75           C  
ATOM   1775  HD2 LYS A 127     -20.167  -1.305  11.355  1.00 89.75           H  
ATOM   1776  HD3 LYS A 127     -21.270  -1.708  12.679  1.00 89.75           H  
ATOM   1777  CE  LYS A 127     -19.329  -2.606  12.804  1.00 89.75           C  
ATOM   1778  HE2 LYS A 127     -18.622  -3.098  12.137  1.00 89.75           H  
ATOM   1779  HE3 LYS A 127     -19.654  -3.317  13.563  1.00 89.75           H  
ATOM   1780  NZ  LYS A 127     -18.691  -1.438  13.435  1.00 89.75           N  
ATOM   1781  HZ1 LYS A 127     -19.272  -0.986  14.127  1.00 89.75           H  
ATOM   1782  HZ2 LYS A 127     -18.470  -0.690  12.793  1.00 89.75           H  
ATOM   1783  HZ3 LYS A 127     -17.879  -1.717  13.968  1.00 89.75           H  
ATOM   1784  N   ALA A 128     -23.649  -1.806   7.640  1.00 89.65           N  
ATOM   1785  H   ALA A 128     -22.686  -1.550   7.473  1.00 89.65           H  
ATOM   1786  CA  ALA A 128     -24.687  -1.069   6.927  1.00 89.65           C  
ATOM   1787  HA  ALA A 128     -25.292  -0.523   7.651  1.00 89.65           H  
ATOM   1788  C   ALA A 128     -25.617  -2.016   6.155  1.00 89.65           C  
ATOM   1789  CB  ALA A 128     -24.005  -0.071   5.981  1.00 89.65           C  
ATOM   1790  HB1 ALA A 128     -24.757   0.529   5.469  1.00 89.65           H  
ATOM   1791  HB2 ALA A 128     -23.413  -0.599   5.234  1.00 89.65           H  
ATOM   1792  HB3 ALA A 128     -23.343   0.589   6.540  1.00 89.65           H  
ATOM   1793  O   ALA A 128     -26.841  -1.933   6.277  1.00 89.65           O  
ATOM   1794  N   ALA A 129     -25.039  -2.964   5.412  1.00 92.17           N  
ATOM   1795  H   ALA A 129     -24.032  -2.976   5.338  1.00 92.17           H  
ATOM   1796  CA  ALA A 129     -25.797  -3.951   4.651  1.00 92.17           C  
ATOM   1797  HA  ALA A 129     -26.518  -3.427   4.024  1.00 92.17           H  
ATOM   1798  C   ALA A 129     -26.587  -4.911   5.555  1.00 92.17           C  
ATOM   1799  CB  ALA A 129     -24.823  -4.692   3.738  1.00 92.17           C  
ATOM   1800  HB1 ALA A 129     -24.331  -3.974   3.082  1.00 92.17           H  
ATOM   1801  HB2 ALA A 129     -24.067  -5.210   4.329  1.00 92.17           H  
ATOM   1802  HB3 ALA A 129     -25.364  -5.416   3.130  1.00 92.17           H  
ATOM   1803  O   ALA A 129     -27.754  -5.193   5.274  1.00 92.17           O  
ATOM   1804  N   LEU A 130     -25.994  -5.356   6.670  1.00 93.39           N  
ATOM   1805  H   LEU A 130     -25.026  -5.111   6.824  1.00 93.39           H  
ATOM   1806  CA  LEU A 130     -26.674  -6.168   7.681  1.00 93.39           C  
ATOM   1807  HA  LEU A 130     -26.999  -7.098   7.215  1.00 93.39           H  
ATOM   1808  C   LEU A 130     -27.913  -5.454   8.239  1.00 93.39           C  
ATOM   1809  CB  LEU A 130     -25.684  -6.485   8.819  1.00 93.39           C  
ATOM   1810  HB2 LEU A 130     -25.271  -5.550   9.198  1.00 93.39           H  
ATOM   1811  HB3 LEU A 130     -24.848  -7.064   8.425  1.00 93.39           H  
ATOM   1812  O   LEU A 130     -29.005  -6.026   8.253  1.00 93.39           O  
ATOM   1813  CG  LEU A 130     -26.302  -7.235  10.011  1.00 93.39           C  
ATOM   1814  HG  LEU A 130     -27.113  -6.649  10.443  1.00 93.39           H  
ATOM   1815  CD1 LEU A 130     -26.835  -8.604   9.617  1.00 93.39           C  
ATOM   1816 HD11 LEU A 130     -27.226  -9.108  10.501  1.00 93.39           H  
ATOM   1817 HD12 LEU A 130     -26.049  -9.196   9.148  1.00 93.39           H  
ATOM   1818 HD13 LEU A 130     -27.648  -8.461   8.905  1.00 93.39           H  
ATOM   1819  CD2 LEU A 130     -25.252  -7.441  11.090  1.00 93.39           C  
ATOM   1820 HD21 LEU A 130     -24.868  -6.467  11.394  1.00 93.39           H  
ATOM   1821 HD22 LEU A 130     -25.704  -7.917  11.960  1.00 93.39           H  
ATOM   1822 HD23 LEU A 130     -24.433  -8.050  10.710  1.00 93.39           H  
ATOM   1823  N   LEU A 131     -27.744  -4.211   8.696  1.00 92.06           N  
ATOM   1824  H   LEU A 131     -26.819  -3.808   8.646  1.00 92.06           H  
ATOM   1825  CA  LEU A 131     -28.810  -3.419   9.311  1.00 92.06           C  
ATOM   1826  HA  LEU A 131     -29.281  -4.004  10.101  1.00 92.06           H  
ATOM   1827  C   LEU A 131     -29.906  -3.078   8.299  1.00 92.06           C  
ATOM   1828  CB  LEU A 131     -28.210  -2.141   9.916  1.00 92.06           C  
ATOM   1829  HB2 LEU A 131     -27.668  -1.611   9.132  1.00 92.06           H  
ATOM   1830  HB3 LEU A 131     -29.025  -1.500  10.250  1.00 92.06           H  
ATOM   1831  O   LEU A 131     -31.087  -3.204   8.614  1.00 92.06           O  
ATOM   1832  CG  LEU A 131     -27.267  -2.371  11.109  1.00 92.06           C  
ATOM   1833  HG  LEU A 131     -26.496  -3.097  10.853  1.00 92.06           H  
ATOM   1834  CD1 LEU A 131     -26.592  -1.046  11.452  1.00 92.06           C  
ATOM   1835 HD11 LEU A 131     -26.023  -0.692  10.592  1.00 92.06           H  
ATOM   1836 HD12 LEU A 131     -27.342  -0.299  11.715  1.00 92.06           H  
ATOM   1837 HD13 LEU A 131     -25.900  -1.190  12.281  1.00 92.06           H  
ATOM   1838  CD2 LEU A 131     -28.009  -2.895  12.338  1.00 92.06           C  
ATOM   1839 HD21 LEU A 131     -27.316  -2.969  13.176  1.00 92.06           H  
ATOM   1840 HD22 LEU A 131     -28.823  -2.218  12.597  1.00 92.06           H  
ATOM   1841 HD23 LEU A 131     -28.413  -3.888  12.140  1.00 92.06           H  
ATOM   1842  N   SER A 132     -29.533  -2.726   7.066  1.00 92.12           N  
ATOM   1843  H   SER A 132     -28.547  -2.611   6.881  1.00 92.12           H  
ATOM   1844  CA  SER A 132     -30.482  -2.463   5.978  1.00 92.12           C  
ATOM   1845  HA  SER A 132     -31.164  -1.670   6.287  1.00 92.12           H  
ATOM   1846  C   SER A 132     -31.322  -3.704   5.643  1.00 92.12           C  
ATOM   1847  CB  SER A 132     -29.705  -1.973   4.754  1.00 92.12           C  
ATOM   1848  HB2 SER A 132     -29.155  -1.072   5.022  1.00 92.12           H  
ATOM   1849  HB3 SER A 132     -28.997  -2.737   4.434  1.00 92.12           H  
ATOM   1850  O   SER A 132     -32.553  -3.629   5.531  1.00 92.12           O  
ATOM   1851  OG  SER A 132     -30.591  -1.676   3.695  1.00 92.12           O  
ATOM   1852  HG  SER A 132     -30.150  -1.066   3.100  1.00 92.12           H  
ATOM   1853  N   ALA A 133     -30.689  -4.881   5.576  1.00 94.12           N  
ATOM   1854  H   ALA A 133     -29.683  -4.899   5.664  1.00 94.12           H  
ATOM   1855  CA  ALA A 133     -31.388  -6.146   5.377  1.00 94.12           C  
ATOM   1856  HA  ALA A 133     -32.010  -6.058   4.486  1.00 94.12           H  
ATOM   1857  C   ALA A 133     -32.319  -6.479   6.557  1.00 94.12           C  
ATOM   1858  CB  ALA A 133     -30.352  -7.248   5.128  1.00 94.12           C  
ATOM   1859  HB1 ALA A 133     -30.855  -8.200   4.960  1.00 94.12           H  
ATOM   1860  HB2 ALA A 133     -29.758  -7.000   4.247  1.00 94.12           H  
ATOM   1861  HB3 ALA A 133     -29.684  -7.335   5.985  1.00 94.12           H  
ATOM   1862  O   ALA A 133     -33.476  -6.849   6.338  1.00 94.12           O  
ATOM   1863  N   MET A 134     -31.855  -6.306   7.800  1.00 93.85           N  
ATOM   1864  H   MET A 134     -30.900  -5.998   7.917  1.00 93.85           H  
ATOM   1865  CA  MET A 134     -32.665  -6.530   9.003  1.00 93.85           C  
ATOM   1866  HA  MET A 134     -33.033  -7.556   8.982  1.00 93.85           H  
ATOM   1867  C   MET A 134     -33.889  -5.605   9.044  1.00 93.85           C  
ATOM   1868  CB  MET A 134     -31.800  -6.352  10.260  1.00 93.85           C  
ATOM   1869  HB2 MET A 134     -30.898  -6.958  10.169  1.00 93.85           H  
ATOM   1870  HB3 MET A 134     -31.508  -5.308  10.367  1.00 93.85           H  
ATOM   1871  O   MET A 134     -35.008  -6.079   9.241  1.00 93.85           O  
ATOM   1872  CG  MET A 134     -32.561  -6.802  11.513  1.00 93.85           C  
ATOM   1873  HG2 MET A 134     -33.498  -6.251  11.594  1.00 93.85           H  
ATOM   1874  HG3 MET A 134     -32.805  -7.858  11.401  1.00 93.85           H  
ATOM   1875  SD  MET A 134     -31.653  -6.606  13.065  1.00 93.85           S  
ATOM   1876  CE  MET A 134     -32.066  -4.887  13.453  1.00 93.85           C  
ATOM   1877  HE1 MET A 134     -33.147  -4.754  13.419  1.00 93.85           H  
ATOM   1878  HE2 MET A 134     -31.605  -4.224  12.721  1.00 93.85           H  
ATOM   1879  HE3 MET A 134     -31.697  -4.635  14.447  1.00 93.85           H  
ATOM   1880  N   ASN A 135     -33.708  -4.307   8.784  1.00 92.93           N  
ATOM   1881  H   ASN A 135     -32.763  -3.973   8.661  1.00 92.93           H  
ATOM   1882  CA  ASN A 135     -34.788  -3.315   8.741  1.00 92.93           C  
ATOM   1883  HA  ASN A 135     -35.348  -3.357   9.675  1.00 92.93           H  
ATOM   1884  C   ASN A 135     -35.799  -3.593   7.619  1.00 92.93           C  
ATOM   1885  CB  ASN A 135     -34.168  -1.914   8.601  1.00 92.93           C  
ATOM   1886  HB2 ASN A 135     -34.947  -1.201   8.329  1.00 92.93           H  
ATOM   1887  HB3 ASN A 135     -33.420  -1.911   7.808  1.00 92.93           H  
ATOM   1888  O   ASN A 135     -36.990  -3.327   7.776  1.00 92.93           O  
ATOM   1889  CG  ASN A 135     -33.535  -1.414   9.886  1.00 92.93           C  
ATOM   1890  ND2 ASN A 135     -32.859  -0.295   9.832  1.00 92.93           N  
ATOM   1891 HD21 ASN A 135     -32.656   0.154   8.950  1.00 92.93           H  
ATOM   1892 HD22 ASN A 135     -32.436   0.042  10.685  1.00 92.93           H  
ATOM   1893  OD1 ASN A 135     -33.685  -1.994  10.952  1.00 92.93           O  
ATOM   1894  N   SER A 136     -35.352  -4.212   6.525  1.00 93.84           N  
ATOM   1895  H   SER A 136     -34.355  -4.347   6.438  1.00 93.84           H  
ATOM   1896  CA  SER A 136     -36.216  -4.693   5.438  1.00 93.84           C  
ATOM   1897  HA  SER A 136     -36.974  -3.935   5.246  1.00 93.84           H  
ATOM   1898  C   SER A 136     -36.963  -5.997   5.772  1.00 93.84           C  
ATOM   1899  CB  SER A 136     -35.395  -4.856   4.157  1.00 93.84           C  
ATOM   1900  HB2 SER A 136     -36.050  -5.189   3.352  1.00 93.84           H  
ATOM   1901  HB3 SER A 136     -34.615  -5.602   4.307  1.00 93.84           H  
ATOM   1902  O   SER A 136     -37.703  -6.518   4.936  1.00 93.84           O  
ATOM   1903  OG  SER A 136     -34.808  -3.625   3.784  1.00 93.84           O  
ATOM   1904  HG  SER A 136     -34.049  -3.461   4.348  1.00 93.84           H  
ATOM   1905  N   GLY A 137     -36.788  -6.544   6.981  1.00 93.88           N  
ATOM   1906  H   GLY A 137     -36.160  -6.085   7.624  1.00 93.88           H  
ATOM   1907  CA  GLY A 137     -37.443  -7.768   7.443  1.00 93.88           C  
ATOM   1908  HA2 GLY A 137     -37.390  -7.790   8.531  1.00 93.88           H  
ATOM   1909  HA3 GLY A 137     -38.491  -7.755   7.144  1.00 93.88           H  
ATOM   1910  C   GLY A 137     -36.807  -9.058   6.922  1.00 93.88           C  
ATOM   1911  O   GLY A 137     -37.477 -10.095   6.889  1.00 93.88           O  
ATOM   1912  N   ALA A 138     -35.541  -9.016   6.488  1.00 95.73           N  
ATOM   1913  H   ALA A 138     -35.029  -8.149   6.557  1.00 95.73           H  
ATOM   1914  CA  ALA A 138     -34.802 -10.221   6.130  1.00 95.73           C  
ATOM   1915  HA  ALA A 138     -35.366 -10.744   5.358  1.00 95.73           H  
ATOM   1916  C   ALA A 138     -34.667 -11.165   7.341  1.00 95.73           C  
ATOM   1917  CB  ALA A 138     -33.438  -9.837   5.546  1.00 95.73           C  
ATOM   1918  HB1 ALA A 138     -32.925 -10.725   5.177  1.00 95.73           H  
ATOM   1919  HB2 ALA A 138     -32.823  -9.384   6.325  1.00 95.73           H  
ATOM   1920  HB3 ALA A 138     -33.566  -9.130   4.726  1.00 95.73           H  
ATOM   1921  O   ALA A 138     -34.737 -10.751   8.495  1.00 95.73           O  
ATOM   1922  N   ASN A 139     -34.483 -12.459   7.077  1.00 95.09           N  
ATOM   1923  H   ASN A 139     -34.329 -12.721   6.114  1.00 95.09           H  
ATOM   1924  CA  ASN A 139     -34.060 -13.393   8.122  1.00 95.09           C  
ATOM   1925  HA  ASN A 139     -34.533 -13.106   9.062  1.00 95.09           H  
ATOM   1926  C   ASN A 139     -32.539 -13.289   8.340  1.00 95.09           C  
ATOM   1927  CB  ASN A 139     -34.527 -14.817   7.769  1.00 95.09           C  
ATOM   1928  HB2 ASN A 139     -34.271 -15.491   8.586  1.00 95.09           H  
ATOM   1929  HB3 ASN A 139     -35.610 -14.822   7.647  1.00 95.09           H  
ATOM   1930  O   ASN A 139     -31.819 -12.810   7.462  1.00 95.09           O  
ATOM   1931  CG  ASN A 139     -33.859 -15.334   6.509  1.00 95.09           C  
ATOM   1932  ND2 ASN A 139     -34.559 -15.383   5.402  1.00 95.09           N  
ATOM   1933 HD21 ASN A 139     -35.501 -15.021   5.378  1.00 95.09           H  
ATOM   1934 HD22 ASN A 139     -33.993 -15.481   4.572  1.00 95.09           H  
ATOM   1935  OD1 ASN A 139     -32.689 -15.664   6.490  1.00 95.09           O  
ATOM   1936  N   GLU A 140     -32.059 -13.806   9.474  1.00 94.99           N  
ATOM   1937  H   GLU A 140     -32.711 -14.124  10.176  1.00 94.99           H  
ATOM   1938  CA  GLU A 140     -30.645 -13.768   9.876  1.00 94.99           C  
ATOM   1939  HA  GLU A 140     -30.366 -12.742  10.116  1.00 94.99           H  
ATOM   1940  C   GLU A 140     -29.690 -14.256   8.774  1.00 94.99           C  
ATOM   1941  CB  GLU A 140     -30.500 -14.615  11.150  1.00 94.99           C  
ATOM   1942  HB2 GLU A 140     -30.725 -15.653  10.908  1.00 94.99           H  
ATOM   1943  HB3 GLU A 140     -31.234 -14.266  11.877  1.00 94.99           H  
ATOM   1944  O   GLU A 140     -28.728 -13.566   8.450  1.00 94.99           O  
ATOM   1945  CG  GLU A 140     -29.105 -14.534  11.787  1.00 94.99           C  
ATOM   1946  HG2 GLU A 140     -28.364 -14.834  11.047  1.00 94.99           H  
ATOM   1947  HG3 GLU A 140     -28.913 -13.500  12.074  1.00 94.99           H  
ATOM   1948  CD  GLU A 140     -28.960 -15.439  13.019  1.00 94.99           C  
ATOM   1949  OE1 GLU A 140     -27.802 -15.645  13.447  1.00 94.99           O  
ATOM   1950  OE2 GLU A 140     -29.988 -15.965  13.507  1.00 94.99           O  
ATOM   1951  N   GLY A 141     -29.990 -15.388   8.126  1.00 95.67           N  
ATOM   1952  H   GLY A 141     -30.839 -15.874   8.378  1.00 95.67           H  
ATOM   1953  CA  GLY A 141     -29.142 -15.938   7.063  1.00 95.67           C  
ATOM   1954  HA2 GLY A 141     -29.540 -16.903   6.752  1.00 95.67           H  
ATOM   1955  HA3 GLY A 141     -28.133 -16.081   7.448  1.00 95.67           H  
ATOM   1956  C   GLY A 141     -29.061 -15.033   5.830  1.00 95.67           C  
ATOM   1957  O   GLY A 141     -27.982 -14.816   5.291  1.00 95.67           O  
ATOM   1958  N   THR A 142     -30.185 -14.449   5.405  1.00 96.77           N  
ATOM   1959  H   THR A 142     -31.041 -14.638   5.907  1.00 96.77           H  
ATOM   1960  CA  THR A 142     -30.207 -13.477   4.298  1.00 96.77           C  
ATOM   1961  HA  THR A 142     -29.704 -13.913   3.435  1.00 96.77           H  
ATOM   1962  C   THR A 142     -29.442 -12.199   4.649  1.00 96.77           C  
ATOM   1963  CB  THR A 142     -31.656 -13.139   3.914  1.00 96.77           C  
ATOM   1964  HB  THR A 142     -32.173 -12.732   4.783  1.00 96.77           H  
ATOM   1965  O   THR A 142     -28.747 -11.650   3.798  1.00 96.77           O  
ATOM   1966  CG2 THR A 142     -31.762 -12.145   2.757  1.00 96.77           C  
ATOM   1967 HG21 THR A 142     -31.393 -11.168   3.067  1.00 96.77           H  
ATOM   1968 HG22 THR A 142     -31.174 -12.491   1.907  1.00 96.77           H  
ATOM   1969 HG23 THR A 142     -32.805 -12.037   2.459  1.00 96.77           H  
ATOM   1970  OG1 THR A 142     -32.338 -14.308   3.499  1.00 96.77           O  
ATOM   1971  HG1 THR A 142     -31.740 -14.752   2.893  1.00 96.77           H  
ATOM   1972  N   ALA A 143     -29.537 -11.733   5.893  1.00 96.00           N  
ATOM   1973  H   ALA A 143     -30.104 -12.231   6.565  1.00 96.00           H  
ATOM   1974  CA  ALA A 143     -28.839 -10.533   6.337  1.00 96.00           C  
ATOM   1975  HA  ALA A 143     -28.962  -9.761   5.577  1.00 96.00           H  
ATOM   1976  C   ALA A 143     -27.323 -10.767   6.498  1.00 96.00           C  
ATOM   1977  CB  ALA A 143     -29.538 -10.059   7.608  1.00 96.00           C  
ATOM   1978  HB1 ALA A 143     -30.616 -10.132   7.465  1.00 96.00           H  
ATOM   1979  HB2 ALA A 143     -29.233 -10.673   8.456  1.00 96.00           H  
ATOM   1980  HB3 ALA A 143     -29.305  -9.008   7.782  1.00 96.00           H  
ATOM   1981  O   ALA A 143     -26.527  -9.888   6.172  1.00 96.00           O  
ATOM   1982  N   GLN A 144     -26.917 -11.976   6.900  1.00 96.15           N  
ATOM   1983  H   GLN A 144     -27.607 -12.634   7.232  1.00 96.15           H  
ATOM   1984  CA  GLN A 144     -25.516 -12.400   6.897  1.00 96.15           C  
ATOM   1985  HA  GLN A 144     -24.936 -11.685   7.479  1.00 96.15           H  
ATOM   1986  C   GLN A 144     -24.940 -12.428   5.475  1.00 96.15           C  
ATOM   1987  CB  GLN A 144     -25.399 -13.781   7.559  1.00 96.15           C  
ATOM   1988  HB2 GLN A 144     -25.933 -14.522   6.963  1.00 96.15           H  
ATOM   1989  HB3 GLN A 144     -25.850 -13.743   8.550  1.00 96.15           H  
ATOM   1990  O   GLN A 144     -23.831 -11.946   5.258  1.00 96.15           O  
ATOM   1991  CG  GLN A 144     -23.931 -14.205   7.703  1.00 96.15           C  
ATOM   1992  HG2 GLN A 144     -23.405 -13.455   8.293  1.00 96.15           H  
ATOM   1993  HG3 GLN A 144     -23.457 -14.260   6.722  1.00 96.15           H  
ATOM   1994  CD  GLN A 144     -23.753 -15.559   8.377  1.00 96.15           C  
ATOM   1995  NE2 GLN A 144     -22.535 -15.912   8.726  1.00 96.15           N  
ATOM   1996 HE21 GLN A 144     -22.450 -16.796   9.206  1.00 96.15           H  
ATOM   1997 HE22 GLN A 144     -21.760 -15.282   8.576  1.00 96.15           H  
ATOM   1998  OE1 GLN A 144     -24.670 -16.338   8.583  1.00 96.15           O  
ATOM   1999  N   THR A 145     -25.688 -12.950   4.497  1.00 96.45           N  
ATOM   2000  H   THR A 145     -26.553 -13.415   4.732  1.00 96.45           H  
ATOM   2001  CA  THR A 145     -25.279 -12.898   3.085  1.00 96.45           C  
ATOM   2002  HA  THR A 145     -24.304 -13.376   2.983  1.00 96.45           H  
ATOM   2003  C   THR A 145     -25.101 -11.455   2.615  1.00 96.45           C  
ATOM   2004  CB  THR A 145     -26.275 -13.648   2.191  1.00 96.45           C  
ATOM   2005  HB  THR A 145     -27.274 -13.233   2.323  1.00 96.45           H  
ATOM   2006  O   THR A 145     -24.046 -11.135   2.086  1.00 96.45           O  
ATOM   2007  CG2 THR A 145     -25.913 -13.603   0.711  1.00 96.45           C  
ATOM   2008 HG21 THR A 145     -24.860 -13.842   0.561  1.00 96.45           H  
ATOM   2009 HG22 THR A 145     -26.532 -14.301   0.148  1.00 96.45           H  
ATOM   2010 HG23 THR A 145     -26.095 -12.600   0.322  1.00 96.45           H  
ATOM   2011  OG1 THR A 145     -26.299 -15.013   2.545  1.00 96.45           O  
ATOM   2012  HG1 THR A 145     -25.410 -15.341   2.392  1.00 96.45           H  
ATOM   2013  N   ALA A 146     -26.054 -10.561   2.900  1.00 95.90           N  
ATOM   2014  H   ALA A 146     -26.903 -10.874   3.350  1.00 95.90           H  
ATOM   2015  CA  ALA A 146     -25.943  -9.147   2.527  1.00 95.90           C  
ATOM   2016  HA  ALA A 146     -25.858  -9.083   1.442  1.00 95.90           H  
ATOM   2017  C   ALA A 146     -24.694  -8.466   3.122  1.00 95.90           C  
ATOM   2018  CB  ALA A 146     -27.227  -8.428   2.964  1.00 95.90           C  
ATOM   2019  HB1 ALA A 146     -27.323  -8.452   4.049  1.00 95.90           H  
ATOM   2020  HB2 ALA A 146     -27.188  -7.389   2.638  1.00 95.90           H  
ATOM   2021  HB3 ALA A 146     -28.094  -8.910   2.512  1.00 95.90           H  
ATOM   2022  O   ALA A 146     -24.015  -7.706   2.434  1.00 95.90           O  
ATOM   2023  N   MET A 147     -24.367  -8.768   4.382  1.00 95.28           N  
ATOM   2024  H   MET A 147     -24.993  -9.364   4.905  1.00 95.28           H  
ATOM   2025  CA  MET A 147     -23.154  -8.286   5.048  1.00 95.28           C  
ATOM   2026  HA  MET A 147     -23.156  -7.196   5.055  1.00 95.28           H  
ATOM   2027  C   MET A 147     -21.878  -8.748   4.333  1.00 95.28           C  
ATOM   2028  CB  MET A 147     -23.176  -8.788   6.496  1.00 95.28           C  
ATOM   2029  HB2 MET A 147     -24.083  -8.420   6.976  1.00 95.28           H  
ATOM   2030  HB3 MET A 147     -23.222  -9.877   6.501  1.00 95.28           H  
ATOM   2031  O   MET A 147     -21.000  -7.935   4.049  1.00 95.28           O  
ATOM   2032  CG  MET A 147     -21.956  -8.358   7.315  1.00 95.28           C  
ATOM   2033  HG2 MET A 147     -21.052  -8.768   6.866  1.00 95.28           H  
ATOM   2034  HG3 MET A 147     -21.877  -7.272   7.290  1.00 95.28           H  
ATOM   2035  SD  MET A 147     -22.020  -8.871   9.050  1.00 95.28           S  
ATOM   2036  CE  MET A 147     -21.690 -10.641   8.842  1.00 95.28           C  
ATOM   2037  HE1 MET A 147     -22.498 -11.108   8.278  1.00 95.28           H  
ATOM   2038  HE2 MET A 147     -21.620 -11.112   9.822  1.00 95.28           H  
ATOM   2039  HE3 MET A 147     -20.749 -10.781   8.311  1.00 95.28           H  
ATOM   2040  N   VAL A 148     -21.773 -10.047   4.037  1.00 96.75           N  
ATOM   2041  H   VAL A 148     -22.549 -10.654   4.263  1.00 96.75           H  
ATOM   2042  CA  VAL A 148     -20.599 -10.633   3.369  1.00 96.75           C  
ATOM   2043  HA  VAL A 148     -19.699 -10.304   3.888  1.00 96.75           H  
ATOM   2044  C   VAL A 148     -20.476 -10.131   1.929  1.00 96.75           C  
ATOM   2045  CB  VAL A 148     -20.657 -12.172   3.434  1.00 96.75           C  
ATOM   2046  HB  VAL A 148     -21.629 -12.512   3.076  1.00 96.75           H  
ATOM   2047  O   VAL A 148     -19.376  -9.788   1.500  1.00 96.75           O  
ATOM   2048  CG1 VAL A 148     -19.571 -12.844   2.587  1.00 96.75           C  
ATOM   2049 HG11 VAL A 148     -18.593 -12.425   2.826  1.00 96.75           H  
ATOM   2050 HG12 VAL A 148     -19.564 -13.919   2.767  1.00 96.75           H  
ATOM   2051 HG13 VAL A 148     -19.789 -12.680   1.532  1.00 96.75           H  
ATOM   2052  CG2 VAL A 148     -20.475 -12.654   4.881  1.00 96.75           C  
ATOM   2053 HG21 VAL A 148     -20.567 -13.739   4.923  1.00 96.75           H  
ATOM   2054 HG22 VAL A 148     -21.238 -12.217   5.525  1.00 96.75           H  
ATOM   2055 HG23 VAL A 148     -19.492 -12.360   5.249  1.00 96.75           H  
ATOM   2056  N   ASP A 149     -21.588 -10.015   1.205  1.00 96.43           N  
ATOM   2057  H   ASP A 149     -22.456 -10.362   1.586  1.00 96.43           H  
ATOM   2058  CA  ASP A 149     -21.614  -9.505  -0.168  1.00 96.43           C  
ATOM   2059  HA  ASP A 149     -20.930 -10.093  -0.779  1.00 96.43           H  
ATOM   2060  C   ASP A 149     -21.149  -8.043  -0.234  1.00 96.43           C  
ATOM   2061  CB  ASP A 149     -23.028  -9.649  -0.759  1.00 96.43           C  
ATOM   2062  HB2 ASP A 149     -23.747  -9.185  -0.084  1.00 96.43           H  
ATOM   2063  HB3 ASP A 149     -23.060  -9.103  -1.702  1.00 96.43           H  
ATOM   2064  O   ASP A 149     -20.393  -7.680  -1.135  1.00 96.43           O  
ATOM   2065  CG  ASP A 149     -23.456 -11.096  -1.045  1.00 96.43           C  
ATOM   2066  OD1 ASP A 149     -22.596 -12.007  -1.000  1.00 96.43           O  
ATOM   2067  OD2 ASP A 149     -24.663 -11.280  -1.333  1.00 96.43           O  
ATOM   2068  N   ALA A 150     -21.523  -7.209   0.744  1.00 94.37           N  
ATOM   2069  H   ALA A 150     -22.168  -7.544   1.445  1.00 94.37           H  
ATOM   2070  CA  ALA A 150     -21.061  -5.823   0.821  1.00 94.37           C  
ATOM   2071  HA  ALA A 150     -21.277  -5.334  -0.129  1.00 94.37           H  
ATOM   2072  C   ALA A 150     -19.543  -5.720   1.051  1.00 94.37           C  
ATOM   2073  CB  ALA A 150     -21.849  -5.108   1.920  1.00 94.37           C  
ATOM   2074  HB1 ALA A 150     -21.547  -4.062   1.973  1.00 94.37           H  
ATOM   2075  HB2 ALA A 150     -22.912  -5.161   1.682  1.00 94.37           H  
ATOM   2076  HB3 ALA A 150     -21.673  -5.582   2.885  1.00 94.37           H  
ATOM   2077  O   ALA A 150     -18.877  -4.899   0.416  1.00 94.37           O  
ATOM   2078  N   VAL A 151     -18.984  -6.581   1.910  1.00 95.96           N  
ATOM   2079  H   VAL A 151     -19.590  -7.223   2.400  1.00 95.96           H  
ATOM   2080  CA  VAL A 151     -17.530  -6.676   2.128  1.00 95.96           C  
ATOM   2081  HA  VAL A 151     -17.141  -5.683   2.351  1.00 95.96           H  
ATOM   2082  C   VAL A 151     -16.823  -7.161   0.860  1.00 95.96           C  
ATOM   2083  CB  VAL A 151     -17.217  -7.593   3.328  1.00 95.96           C  
ATOM   2084  HB  VAL A 151     -17.705  -8.558   3.187  1.00 95.96           H  
ATOM   2085  O   VAL A 151     -15.850  -6.549   0.423  1.00 95.96           O  
ATOM   2086  CG1 VAL A 151     -15.713  -7.834   3.494  1.00 95.96           C  
ATOM   2087 HG11 VAL A 151     -15.515  -8.354   4.431  1.00 95.96           H  
ATOM   2088 HG12 VAL A 151     -15.184  -6.881   3.497  1.00 95.96           H  
ATOM   2089 HG13 VAL A 151     -15.345  -8.453   2.676  1.00 95.96           H  
ATOM   2090  CG2 VAL A 151     -17.724  -6.979   4.635  1.00 95.96           C  
ATOM   2091 HG21 VAL A 151     -17.570  -7.683   5.452  1.00 95.96           H  
ATOM   2092 HG22 VAL A 151     -17.178  -6.059   4.848  1.00 95.96           H  
ATOM   2093 HG23 VAL A 151     -18.788  -6.751   4.569  1.00 95.96           H  
ATOM   2094  N   ASN A 152     -17.331  -8.220   0.223  1.00 97.26           N  
ATOM   2095  H   ASN A 152     -18.130  -8.686   0.627  1.00 97.26           H  
ATOM   2096  CA  ASN A 152     -16.769  -8.751  -1.019  1.00 97.26           C  
ATOM   2097  HA  ASN A 152     -15.728  -9.031  -0.857  1.00 97.26           H  
ATOM   2098  C   ASN A 152     -16.789  -7.716  -2.151  1.00 97.26           C  
ATOM   2099  CB  ASN A 152     -17.567  -9.987  -1.449  1.00 97.26           C  
ATOM   2100  HB2 ASN A 152     -18.631  -9.754  -1.474  1.00 97.26           H  
ATOM   2101  HB3 ASN A 152     -17.250 -10.248  -2.459  1.00 97.26           H  
ATOM   2102  O   ASN A 152     -15.802  -7.574  -2.871  1.00 97.26           O  
ATOM   2103  CG  ASN A 152     -17.337 -11.219  -0.603  1.00 97.26           C  
ATOM   2104  ND2 ASN A 152     -18.258 -12.152  -0.623  1.00 97.26           N  
ATOM   2105 HD21 ASN A 152     -18.120 -12.951  -0.021  1.00 97.26           H  
ATOM   2106 HD22 ASN A 152     -19.114 -12.004  -1.139  1.00 97.26           H  
ATOM   2107  OD1 ASN A 152     -16.321 -11.392   0.052  1.00 97.26           O  
ATOM   2108  N   SER A 153     -17.888  -6.973  -2.295  1.00 94.75           N  
ATOM   2109  H   SER A 153     -18.679  -7.177  -1.701  1.00 94.75           H  
ATOM   2110  CA  SER A 153     -18.043  -5.929  -3.312  1.00 94.75           C  
ATOM   2111  HA  SER A 153     -17.860  -6.366  -4.294  1.00 94.75           H  
ATOM   2112  C   SER A 153     -17.050  -4.781  -3.116  1.00 94.75           C  
ATOM   2113  CB  SER A 153     -19.480  -5.406  -3.270  1.00 94.75           C  
ATOM   2114  HB2 SER A 153     -19.683  -4.962  -2.295  1.00 94.75           H  
ATOM   2115  HB3 SER A 153     -20.169  -6.236  -3.427  1.00 94.75           H  
ATOM   2116  O   SER A 153     -16.466  -4.290  -4.086  1.00 94.75           O  
ATOM   2117  OG  SER A 153     -19.685  -4.438  -4.279  1.00 94.75           O  
ATOM   2118  HG  SER A 153     -19.413  -4.819  -5.117  1.00 94.75           H  
ATOM   2119  N   TYR A 154     -16.799  -4.391  -1.863  1.00 94.38           N  
ATOM   2120  H   TYR A 154     -17.306  -4.822  -1.105  1.00 94.38           H  
ATOM   2121  CA  TYR A 154     -15.785  -3.392  -1.539  1.00 94.38           C  
ATOM   2122  HA  TYR A 154     -16.005  -2.477  -2.091  1.00 94.38           H  
ATOM   2123  C   TYR A 154     -14.386  -3.846  -1.961  1.00 94.38           C  
ATOM   2124  CB  TYR A 154     -15.845  -3.084  -0.045  1.00 94.38           C  
ATOM   2125  HB2 TYR A 154     -16.802  -2.608   0.165  1.00 94.38           H  
ATOM   2126  HB3 TYR A 154     -15.819  -4.018   0.517  1.00 94.38           H  
ATOM   2127  O   TYR A 154     -13.743  -3.173  -2.763  1.00 94.38           O  
ATOM   2128  CG  TYR A 154     -14.722  -2.193   0.439  1.00 94.38           C  
ATOM   2129  CD1 TYR A 154     -13.843  -2.663   1.433  1.00 94.38           C  
ATOM   2130  HD1 TYR A 154     -13.958  -3.658   1.838  1.00 94.38           H  
ATOM   2131  CD2 TYR A 154     -14.524  -0.920  -0.131  1.00 94.38           C  
ATOM   2132  HD2 TYR A 154     -15.153  -0.571  -0.936  1.00 94.38           H  
ATOM   2133  CE1 TYR A 154     -12.800  -1.844   1.896  1.00 94.38           C  
ATOM   2134  HE1 TYR A 154     -12.139  -2.208   2.669  1.00 94.38           H  
ATOM   2135  CE2 TYR A 154     -13.472  -0.106   0.322  1.00 94.38           C  
ATOM   2136  HE2 TYR A 154     -13.296   0.869  -0.109  1.00 94.38           H  
ATOM   2137  OH  TYR A 154     -11.645   0.254   1.831  1.00 94.38           O  
ATOM   2138  HH  TYR A 154     -11.214  -0.146   2.589  1.00 94.38           H  
ATOM   2139  CZ  TYR A 154     -12.619  -0.557   1.348  1.00 94.38           C  
ATOM   2140  N   TYR A 155     -13.947  -5.025  -1.519  1.00 95.51           N  
ATOM   2141  H   TYR A 155     -14.506  -5.550  -0.862  1.00 95.51           H  
ATOM   2142  CA  TYR A 155     -12.623  -5.525  -1.894  1.00 95.51           C  
ATOM   2143  HA  TYR A 155     -11.898  -4.739  -1.685  1.00 95.51           H  
ATOM   2144  C   TYR A 155     -12.495  -5.815  -3.393  1.00 95.51           C  
ATOM   2145  CB  TYR A 155     -12.256  -6.732  -1.031  1.00 95.51           C  
ATOM   2146  HB2 TYR A 155     -13.080  -7.445  -1.008  1.00 95.51           H  
ATOM   2147  HB3 TYR A 155     -11.394  -7.225  -1.481  1.00 95.51           H  
ATOM   2148  O   TYR A 155     -11.449  -5.531  -3.966  1.00 95.51           O  
ATOM   2149  CG  TYR A 155     -11.853  -6.331   0.370  1.00 95.51           C  
ATOM   2150  CD1 TYR A 155     -10.635  -5.656   0.556  1.00 95.51           C  
ATOM   2151  HD1 TYR A 155     -10.011  -5.418  -0.292  1.00 95.51           H  
ATOM   2152  CD2 TYR A 155     -12.684  -6.590   1.475  1.00 95.51           C  
ATOM   2153  HD2 TYR A 155     -13.627  -7.097   1.334  1.00 95.51           H  
ATOM   2154  CE1 TYR A 155     -10.244  -5.231   1.831  1.00 95.51           C  
ATOM   2155  HE1 TYR A 155      -9.310  -4.702   1.953  1.00 95.51           H  
ATOM   2156  CE2 TYR A 155     -12.297  -6.162   2.759  1.00 95.51           C  
ATOM   2157  HE2 TYR A 155     -12.923  -6.337   3.621  1.00 95.51           H  
ATOM   2158  OH  TYR A 155     -10.808  -4.906   4.135  1.00 95.51           O  
ATOM   2159  HH  TYR A 155     -10.044  -4.327   4.084  1.00 95.51           H  
ATOM   2160  CZ  TYR A 155     -11.093  -5.453   2.931  1.00 95.51           C  
ATOM   2161  N   SER A 156     -13.567  -6.244  -4.065  1.00 94.63           N  
ATOM   2162  H   SER A 156     -14.397  -6.483  -3.542  1.00 94.63           H  
ATOM   2163  CA  SER A 156     -13.582  -6.401  -5.531  1.00 94.63           C  
ATOM   2164  HA  SER A 156     -12.762  -7.056  -5.826  1.00 94.63           H  
ATOM   2165  C   SER A 156     -13.419  -5.073  -6.271  1.00 94.63           C  
ATOM   2166  CB  SER A 156     -14.889  -7.034  -6.004  1.00 94.63           C  
ATOM   2167  HB2 SER A 156     -15.729  -6.381  -5.768  1.00 94.63           H  
ATOM   2168  HB3 SER A 156     -14.849  -7.186  -7.083  1.00 94.63           H  
ATOM   2169  O   SER A 156     -12.919  -5.039  -7.393  1.00 94.63           O  
ATOM   2170  OG  SER A 156     -15.068  -8.273  -5.373  1.00 94.63           O  
ATOM   2171  HG  SER A 156     -15.249  -8.105  -4.445  1.00 94.63           H  
ATOM   2172  N   THR A 157     -13.837  -3.959  -5.665  1.00 92.01           N  
ATOM   2173  H   THR A 157     -14.222  -4.032  -4.734  1.00 92.01           H  
ATOM   2174  CA  THR A 157     -13.592  -2.619  -6.218  1.00 92.01           C  
ATOM   2175  HA  THR A 157     -13.882  -2.609  -7.268  1.00 92.01           H  
ATOM   2176  C   THR A 157     -12.104  -2.280  -6.158  1.00 92.01           C  
ATOM   2177  CB  THR A 157     -14.430  -1.559  -5.490  1.00 92.01           C  
ATOM   2178  HB  THR A 157     -14.157  -1.512  -4.436  1.00 92.01           H  
ATOM   2179  O   THR A 157     -11.549  -1.802  -7.146  1.00 92.01           O  
ATOM   2180  CG2 THR A 157     -14.252  -0.167  -6.090  1.00 92.01           C  
ATOM   2181 HG21 THR A 157     -13.229   0.181  -5.944  1.00 92.01           H  
ATOM   2182 HG22 THR A 157     -14.925   0.530  -5.592  1.00 92.01           H  
ATOM   2183 HG23 THR A 157     -14.478  -0.197  -7.156  1.00 92.01           H  
ATOM   2184  OG1 THR A 157     -15.798  -1.897  -5.608  1.00 92.01           O  
ATOM   2185  HG1 THR A 157     -15.953  -2.677  -5.070  1.00 92.01           H  
ATOM   2186  N   ILE A 158     -11.442  -2.608  -5.045  1.00 92.16           N  
ATOM   2187  H   ILE A 158     -11.957  -3.015  -4.278  1.00 92.16           H  
ATOM   2188  CA  ILE A 158      -9.991  -2.446  -4.895  1.00 92.16           C  
ATOM   2189  HA  ILE A 158      -9.736  -1.417  -5.151  1.00 92.16           H  
ATOM   2190  C   ILE A 158      -9.252  -3.357  -5.888  1.00 92.16           C  
ATOM   2191  CB  ILE A 158      -9.546  -2.692  -3.434  1.00 92.16           C  
ATOM   2192  HB  ILE A 158      -9.704  -3.742  -3.188  1.00 92.16           H  
ATOM   2193  O   ILE A 158      -8.366  -2.883  -6.594  1.00 92.16           O  
ATOM   2194  CG1 ILE A 158     -10.365  -1.825  -2.447  1.00 92.16           C  
ATOM   2195 HG12 ILE A 158     -11.427  -2.044  -2.560  1.00 92.16           H  
ATOM   2196 HG13 ILE A 158     -10.222  -0.772  -2.687  1.00 92.16           H  
ATOM   2197  CG2 ILE A 158      -8.044  -2.384  -3.296  1.00 92.16           C  
ATOM   2198 HG21 ILE A 158      -7.681  -2.679  -2.311  1.00 92.16           H  
ATOM   2199 HG22 ILE A 158      -7.463  -2.932  -4.038  1.00 92.16           H  
ATOM   2200 HG23 ILE A 158      -7.868  -1.319  -3.447  1.00 92.16           H  
ATOM   2201  CD1 ILE A 158     -10.033  -2.057  -0.969  1.00 92.16           C  
ATOM   2202 HD11 ILE A 158     -10.703  -1.453  -0.356  1.00 92.16           H  
ATOM   2203 HD12 ILE A 158     -10.171  -3.108  -0.717  1.00 92.16           H  
ATOM   2204 HD13 ILE A 158      -9.008  -1.758  -0.749  1.00 92.16           H  
ATOM   2205  N   GLU A 159      -9.659  -4.628  -6.029  1.00 92.84           N  
ATOM   2206  H   GLU A 159     -10.358  -4.983  -5.393  1.00 92.84           H  
ATOM   2207  CA  GLU A 159      -9.100  -5.544  -7.039  1.00 92.84           C  
ATOM   2208  HA  GLU A 159      -8.042  -5.704  -6.832  1.00 92.84           H  
ATOM   2209  C   GLU A 159      -9.202  -4.952  -8.449  1.00 92.84           C  
ATOM   2210  CB  GLU A 159      -9.814  -6.905  -7.029  1.00 92.84           C  
ATOM   2211  HB2 GLU A 159      -9.481  -7.472  -7.899  1.00 92.84           H  
ATOM   2212  HB3 GLU A 159     -10.888  -6.742  -7.119  1.00 92.84           H  
ATOM   2213  O   GLU A 159      -8.200  -4.885  -9.159  1.00 92.84           O  
ATOM   2214  CG  GLU A 159      -9.523  -7.744  -5.783  1.00 92.84           C  
ATOM   2215  HG2 GLU A 159      -9.882  -7.221  -4.896  1.00 92.84           H  
ATOM   2216  HG3 GLU A 159      -8.445  -7.865  -5.684  1.00 92.84           H  
ATOM   2217  CD  GLU A 159     -10.202  -9.116  -5.857  1.00 92.84           C  
ATOM   2218  OE1 GLU A 159      -9.500 -10.119  -5.608  1.00 92.84           O  
ATOM   2219  OE2 GLU A 159     -11.429  -9.169  -6.123  1.00 92.84           O  
ATOM   2220  N   LYS A 160     -10.380  -4.445  -8.837  1.00 91.61           N  
ATOM   2221  H   LYS A 160     -11.163  -4.533  -8.205  1.00 91.61           H  
ATOM   2222  CA  LYS A 160     -10.584  -3.792 -10.141  1.00 91.61           C  
ATOM   2223  HA  LYS A 160     -10.334  -4.498 -10.933  1.00 91.61           H  
ATOM   2224  C   LYS A 160      -9.662  -2.595 -10.342  1.00 91.61           C  
ATOM   2225  CB  LYS A 160     -12.043  -3.348 -10.303  1.00 91.61           C  
ATOM   2226  HB2 LYS A 160     -12.115  -2.639 -11.128  1.00 91.61           H  
ATOM   2227  HB3 LYS A 160     -12.372  -2.847  -9.393  1.00 91.61           H  
ATOM   2228  O   LYS A 160      -9.163  -2.428 -11.451  1.00 91.61           O  
ATOM   2229  CG  LYS A 160     -12.961  -4.532 -10.611  1.00 91.61           C  
ATOM   2230  HG2 LYS A 160     -12.777  -5.330  -9.892  1.00 91.61           H  
ATOM   2231  HG3 LYS A 160     -12.732  -4.917 -11.605  1.00 91.61           H  
ATOM   2232  CD  LYS A 160     -14.438  -4.114 -10.544  1.00 91.61           C  
ATOM   2233  HD2 LYS A 160     -14.624  -3.627  -9.587  1.00 91.61           H  
ATOM   2234  HD3 LYS A 160     -14.679  -3.436 -11.363  1.00 91.61           H  
ATOM   2235  CE  LYS A 160     -15.259  -5.398 -10.633  1.00 91.61           C  
ATOM   2236  HE2 LYS A 160     -14.813  -6.083  -9.911  1.00 91.61           H  
ATOM   2237  HE3 LYS A 160     -15.141  -5.838 -11.623  1.00 91.61           H  
ATOM   2238  NZ  LYS A 160     -16.690  -5.244 -10.287  1.00 91.61           N  
ATOM   2239  HZ1 LYS A 160     -17.118  -6.158 -10.252  1.00 91.61           H  
ATOM   2240  HZ2 LYS A 160     -17.174  -4.657 -10.952  1.00 91.61           H  
ATOM   2241  HZ3 LYS A 160     -16.777  -4.865  -9.355  1.00 91.61           H  
ATOM   2242  N   ASN A 161      -9.414  -1.786  -9.312  1.00 89.80           N  
ATOM   2243  H   ASN A 161      -9.871  -1.972  -8.431  1.00 89.80           H  
ATOM   2244  CA  ASN A 161      -8.490  -0.654  -9.407  1.00 89.80           C  
ATOM   2245  HA  ASN A 161      -8.782  -0.029 -10.251  1.00 89.80           H  
ATOM   2246  C   ASN A 161      -7.048  -1.119  -9.684  1.00 89.80           C  
ATOM   2247  CB  ASN A 161      -8.576   0.195  -8.128  1.00 89.80           C  
ATOM   2248  HB2 ASN A 161      -8.425  -0.433  -7.250  1.00 89.80           H  
ATOM   2249  HB3 ASN A 161      -7.777   0.935  -8.146  1.00 89.80           H  
ATOM   2250  O   ASN A 161      -6.383  -0.540 -10.541  1.00 89.80           O  
ATOM   2251  CG  ASN A 161      -9.874   0.967  -7.973  1.00 89.80           C  
ATOM   2252  ND2 ASN A 161     -10.167   1.384  -6.769  1.00 89.80           N  
ATOM   2253 HD21 ASN A 161      -9.589   1.141  -5.977  1.00 89.80           H  
ATOM   2254 HD22 ASN A 161     -10.942   2.024  -6.671  1.00 89.80           H  
ATOM   2255  OD1 ASN A 161     -10.595   1.265  -8.920  1.00 89.80           O  
ATOM   2256  N   ILE A 162      -6.584  -2.193  -9.028  1.00 91.50           N  
ATOM   2257  H   ILE A 162      -7.183  -2.627  -8.341  1.00 91.50           H  
ATOM   2258  CA  ILE A 162      -5.256  -2.785  -9.281  1.00 91.50           C  
ATOM   2259  HA  ILE A 162      -4.508  -1.992  -9.239  1.00 91.50           H  
ATOM   2260  C   ILE A 162      -5.166  -3.376 -10.691  1.00 91.50           C  
ATOM   2261  CB  ILE A 162      -4.904  -3.851  -8.215  1.00 91.50           C  
ATOM   2262  HB  ILE A 162      -5.655  -4.640  -8.259  1.00 91.50           H  
ATOM   2263  O   ILE A 162      -4.201  -3.103 -11.405  1.00 91.50           O  
ATOM   2264  CG1 ILE A 162      -4.920  -3.288  -6.781  1.00 91.50           C  
ATOM   2265 HG12 ILE A 162      -4.668  -4.091  -6.088  1.00 91.50           H  
ATOM   2266 HG13 ILE A 162      -5.930  -2.962  -6.533  1.00 91.50           H  
ATOM   2267  CG2 ILE A 162      -3.534  -4.500  -8.486  1.00 91.50           C  
ATOM   2268 HG21 ILE A 162      -2.764  -3.733  -8.570  1.00 91.50           H  
ATOM   2269 HG22 ILE A 162      -3.272  -5.179  -7.675  1.00 91.50           H  
ATOM   2270 HG23 ILE A 162      -3.560  -5.075  -9.412  1.00 91.50           H  
ATOM   2271  CD1 ILE A 162      -3.977  -2.111  -6.522  1.00 91.50           C  
ATOM   2272 HD11 ILE A 162      -4.164  -1.293  -7.218  1.00 91.50           H  
ATOM   2273 HD12 ILE A 162      -4.176  -1.752  -5.512  1.00 91.50           H  
ATOM   2274 HD13 ILE A 162      -2.936  -2.427  -6.593  1.00 91.50           H  
ATOM   2275  N   LEU A 163      -6.182  -4.136 -11.113  1.00 91.32           N  
ATOM   2276  H   LEU A 163      -6.933  -4.327 -10.465  1.00 91.32           H  
ATOM   2277  CA  LEU A 163      -6.255  -4.719 -12.457  1.00 91.32           C  
ATOM   2278  HA  LEU A 163      -5.377  -5.341 -12.627  1.00 91.32           H  
ATOM   2279  C   LEU A 163      -6.236  -3.622 -13.532  1.00 91.32           C  
ATOM   2280  CB  LEU A 163      -7.509  -5.608 -12.570  1.00 91.32           C  
ATOM   2281  HB2 LEU A 163      -7.621  -5.919 -13.609  1.00 91.32           H  
ATOM   2282  HB3 LEU A 163      -8.383  -5.010 -12.312  1.00 91.32           H  
ATOM   2283  O   LEU A 163      -5.375  -3.608 -14.404  1.00 91.32           O  
ATOM   2284  CG  LEU A 163      -7.484  -6.869 -11.682  1.00 91.32           C  
ATOM   2285  HG  LEU A 163      -7.277  -6.596 -10.647  1.00 91.32           H  
ATOM   2286  CD1 LEU A 163      -8.841  -7.569 -11.726  1.00 91.32           C  
ATOM   2287 HD11 LEU A 163      -9.625  -6.869 -11.438  1.00 91.32           H  
ATOM   2288 HD12 LEU A 163      -8.844  -8.403 -11.023  1.00 91.32           H  
ATOM   2289 HD13 LEU A 163      -9.035  -7.939 -12.732  1.00 91.32           H  
ATOM   2290  CD2 LEU A 163      -6.410  -7.869 -12.110  1.00 91.32           C  
ATOM   2291 HD21 LEU A 163      -6.510  -8.784 -11.527  1.00 91.32           H  
ATOM   2292 HD22 LEU A 163      -6.516  -8.094 -13.171  1.00 91.32           H  
ATOM   2293 HD23 LEU A 163      -5.424  -7.441 -11.927  1.00 91.32           H  
ATOM   2294  N   THR A 164      -7.092  -2.614 -13.386  1.00 89.04           N  
ATOM   2295  H   THR A 164      -7.747  -2.671 -12.619  1.00 89.04           H  
ATOM   2296  CA  THR A 164      -7.195  -1.478 -14.315  1.00 89.04           C  
ATOM   2297  HA  THR A 164      -7.446  -1.856 -15.306  1.00 89.04           H  
ATOM   2298  C   THR A 164      -5.890  -0.675 -14.423  1.00 89.04           C  
ATOM   2299  CB  THR A 164      -8.324  -0.553 -13.833  1.00 89.04           C  
ATOM   2300  HB  THR A 164      -8.112  -0.227 -12.815  1.00 89.04           H  
ATOM   2301  O   THR A 164      -5.623  -0.040 -15.453  1.00 89.04           O  
ATOM   2302  CG2 THR A 164      -8.522   0.676 -14.702  1.00 89.04           C  
ATOM   2303 HG21 THR A 164      -8.659   0.350 -15.733  1.00 89.04           H  
ATOM   2304 HG22 THR A 164      -7.654   1.325 -14.583  1.00 89.04           H  
ATOM   2305 HG23 THR A 164      -9.407   1.215 -14.365  1.00 89.04           H  
ATOM   2306  OG1 THR A 164      -9.572  -1.198 -13.850  1.00 89.04           O  
ATOM   2307  HG1 THR A 164      -9.512  -1.900 -13.198  1.00 89.04           H  
ATOM   2308  N   HIS A 165      -5.091  -0.651 -13.352  1.00 89.99           N  
ATOM   2309  H   HIS A 165      -5.380  -1.168 -12.534  1.00 89.99           H  
ATOM   2310  CA  HIS A 165      -3.804   0.038 -13.301  1.00 89.99           C  
ATOM   2311  HA  HIS A 165      -3.883   0.994 -13.820  1.00 89.99           H  
ATOM   2312  C   HIS A 165      -2.701  -0.734 -14.012  1.00 89.99           C  
ATOM   2313  CB  HIS A 165      -3.471   0.338 -11.848  1.00 89.99           C  
ATOM   2314  HB2 HIS A 165      -4.208   1.077 -11.532  1.00 89.99           H  
ATOM   2315  HB3 HIS A 165      -3.582  -0.561 -11.242  1.00 89.99           H  
ATOM   2316  O   HIS A 165      -2.034  -0.149 -14.865  1.00 89.99           O  
ATOM   2317  CG  HIS A 165      -2.096   0.902 -11.630  1.00 89.99           C  
ATOM   2318  CD2 HIS A 165      -1.042   0.202 -11.146  1.00 89.99           C  
ATOM   2319  HD2 HIS A 165      -1.061  -0.835 -10.845  1.00 89.99           H  
ATOM   2320  ND1 HIS A 165      -1.695   2.212 -11.889  1.00 89.99           N  
ATOM   2321  CE1 HIS A 165      -0.394   2.265 -11.553  1.00 89.99           C  
ATOM   2322  HE1 HIS A 165       0.231   3.143 -11.627  1.00 89.99           H  
ATOM   2323  NE2 HIS A 165       0.025   1.063 -11.125  1.00 89.99           N  
ATOM   2324  HE2 HIS A 165       0.974   0.784 -10.920  1.00 89.99           H  
ATOM   2325  N   VAL A 166      -2.561  -2.041 -13.761  1.00 89.14           N  
ATOM   2326  H   VAL A 166      -3.160  -2.486 -13.081  1.00 89.14           H  
ATOM   2327  CA  VAL A 166      -1.588  -2.854 -14.510  1.00 89.14           C  
ATOM   2328  HA  VAL A 166      -0.611  -2.384 -14.395  1.00 89.14           H  
ATOM   2329  C   VAL A 166      -1.903  -2.871 -16.008  1.00 89.14           C  
ATOM   2330  CB  VAL A 166      -1.468  -4.283 -13.958  1.00 89.14           C  
ATOM   2331  HB  VAL A 166      -1.215  -4.222 -12.900  1.00 89.14           H  
ATOM   2332  O   VAL A 166      -0.990  -2.797 -16.824  1.00 89.14           O  
ATOM   2333  CG1 VAL A 166      -2.754  -5.103 -14.086  1.00 89.14           C  
ATOM   2334 HG11 VAL A 166      -3.308  -4.894 -15.002  1.00 89.14           H  
ATOM   2335 HG12 VAL A 166      -3.383  -4.914 -13.216  1.00 89.14           H  
ATOM   2336 HG13 VAL A 166      -2.519  -6.164 -14.166  1.00 89.14           H  
ATOM   2337  CG2 VAL A 166      -0.334  -5.041 -14.657  1.00 89.14           C  
ATOM   2338 HG21 VAL A 166      -0.130  -5.972 -14.129  1.00 89.14           H  
ATOM   2339 HG22 VAL A 166       0.571  -4.432 -14.650  1.00 89.14           H  
ATOM   2340 HG23 VAL A 166      -0.611  -5.261 -15.688  1.00 89.14           H  
ATOM   2341  N   GLU A 167      -3.181  -2.895 -16.391  1.00 89.64           N  
ATOM   2342  H   GLU A 167      -3.893  -3.026 -15.686  1.00 89.64           H  
ATOM   2343  CA  GLU A 167      -3.612  -2.869 -17.791  1.00 89.64           C  
ATOM   2344  HA  GLU A 167      -3.169  -3.695 -18.347  1.00 89.64           H  
ATOM   2345  C   GLU A 167      -3.193  -1.564 -18.456  1.00 89.64           C  
ATOM   2346  CB  GLU A 167      -5.133  -2.985 -17.845  1.00 89.64           C  
ATOM   2347  HB2 GLU A 167      -5.485  -2.736 -18.845  1.00 89.64           H  
ATOM   2348  HB3 GLU A 167      -5.555  -2.267 -17.142  1.00 89.64           H  
ATOM   2349  O   GLU A 167      -2.695  -1.551 -19.579  1.00 89.64           O  
ATOM   2350  CG  GLU A 167      -5.592  -4.403 -17.502  1.00 89.64           C  
ATOM   2351  HG2 GLU A 167      -5.126  -4.741 -16.577  1.00 89.64           H  
ATOM   2352  HG3 GLU A 167      -5.244  -5.084 -18.279  1.00 89.64           H  
ATOM   2353  CD  GLU A 167      -7.110  -4.495 -17.357  1.00 89.64           C  
ATOM   2354  OE1 GLU A 167      -7.582  -5.650 -17.413  1.00 89.64           O  
ATOM   2355  OE2 GLU A 167      -7.763  -3.445 -17.139  1.00 89.64           O  
ATOM   2356  N   ALA A 168      -3.304  -0.453 -17.730  1.00 88.98           N  
ATOM   2357  H   ALA A 168      -3.661  -0.533 -16.789  1.00 88.98           H  
ATOM   2358  CA  ALA A 168      -2.870   0.840 -18.223  1.00 88.98           C  
ATOM   2359  HA  ALA A 168      -3.283   0.970 -19.224  1.00 88.98           H  
ATOM   2360  C   ALA A 168      -1.337   0.921 -18.356  1.00 88.98           C  
ATOM   2361  CB  ALA A 168      -3.491   1.899 -17.315  1.00 88.98           C  
ATOM   2362  HB1 ALA A 168      -2.987   1.915 -16.349  1.00 88.98           H  
ATOM   2363  HB2 ALA A 168      -3.441   2.878 -17.792  1.00 88.98           H  
ATOM   2364  HB3 ALA A 168      -4.540   1.638 -17.175  1.00 88.98           H  
ATOM   2365  O   ALA A 168      -0.851   1.451 -19.357  1.00 88.98           O  
ATOM   2366  N   GLN A 169      -0.581   0.347 -17.411  1.00 90.10           N  
ATOM   2367  H   GLN A 169      -1.043  -0.060 -16.610  1.00 90.10           H  
ATOM   2368  CA  GLN A 169       0.880   0.213 -17.508  1.00 90.10           C  
ATOM   2369  HA  GLN A 169       1.320   1.200 -17.653  1.00 90.10           H  
ATOM   2370  C   GLN A 169       1.282  -0.645 -18.723  1.00 90.10           C  
ATOM   2371  CB  GLN A 169       1.443  -0.392 -16.204  1.00 90.10           C  
ATOM   2372  HB2 GLN A 169       2.495  -0.636 -16.351  1.00 90.10           H  
ATOM   2373  HB3 GLN A 169       0.924  -1.324 -15.982  1.00 90.10           H  
ATOM   2374  O   GLN A 169       2.130  -0.246 -19.524  1.00 90.10           O  
ATOM   2375  CG  GLN A 169       1.329   0.533 -14.979  1.00 90.10           C  
ATOM   2376  HG2 GLN A 169       0.295   0.854 -14.850  1.00 90.10           H  
ATOM   2377  HG3 GLN A 169       1.615  -0.024 -14.088  1.00 90.10           H  
ATOM   2378  CD  GLN A 169       2.220   1.768 -15.064  1.00 90.10           C  
ATOM   2379  NE2 GLN A 169       1.919   2.814 -14.330  1.00 90.10           N  
ATOM   2380 HE21 GLN A 169       1.168   2.760 -13.656  1.00 90.10           H  
ATOM   2381 HE22 GLN A 169       2.597   3.562 -14.337  1.00 90.10           H  
ATOM   2382  OE1 GLN A 169       3.186   1.834 -15.805  1.00 90.10           O  
ATOM   2383  N   MET A 170       0.625  -1.791 -18.920  1.00 89.51           N  
ATOM   2384  H   MET A 170      -0.057  -2.067 -18.227  1.00 89.51           H  
ATOM   2385  CA  MET A 170       0.838  -2.678 -20.068  1.00 89.51           C  
ATOM   2386  HA  MET A 170       1.892  -2.948 -20.121  1.00 89.51           H  
ATOM   2387  C   MET A 170       0.467  -2.017 -21.401  1.00 89.51           C  
ATOM   2388  CB  MET A 170       0.006  -3.953 -19.894  1.00 89.51           C  
ATOM   2389  HB2 MET A 170      -0.059  -4.462 -20.856  1.00 89.51           H  
ATOM   2390  HB3 MET A 170      -1.008  -3.697 -19.588  1.00 89.51           H  
ATOM   2391  O   MET A 170       1.211  -2.136 -22.372  1.00 89.51           O  
ATOM   2392  CG  MET A 170       0.608  -4.927 -18.881  1.00 89.51           C  
ATOM   2393  HG2 MET A 170       0.631  -4.461 -17.896  1.00 89.51           H  
ATOM   2394  HG3 MET A 170       1.630  -5.163 -19.180  1.00 89.51           H  
ATOM   2395  SD  MET A 170      -0.345  -6.465 -18.793  1.00 89.51           S  
ATOM   2396  CE  MET A 170       0.663  -7.371 -17.614  1.00 89.51           C  
ATOM   2397  HE1 MET A 170       0.776  -6.769 -16.713  1.00 89.51           H  
ATOM   2398  HE2 MET A 170       0.172  -8.312 -17.368  1.00 89.51           H  
ATOM   2399  HE3 MET A 170       1.638  -7.566 -18.060  1.00 89.51           H  
ATOM   2400  N   SER A 171      -0.652  -1.294 -21.455  1.00 89.93           N  
ATOM   2401  H   SER A 171      -1.252  -1.290 -20.642  1.00 89.93           H  
ATOM   2402  CA  SER A 171      -1.107  -0.569 -22.645  1.00 89.93           C  
ATOM   2403  HA  SER A 171      -1.194  -1.266 -23.479  1.00 89.93           H  
ATOM   2404  C   SER A 171      -0.111   0.517 -23.048  1.00 89.93           C  
ATOM   2405  CB  SER A 171      -2.485   0.044 -22.372  1.00 89.93           C  
ATOM   2406  HB2 SER A 171      -3.168  -0.724 -22.008  1.00 89.93           H  
ATOM   2407  HB3 SER A 171      -2.395   0.816 -21.608  1.00 89.93           H  
ATOM   2408  O   SER A 171       0.264   0.623 -24.219  1.00 89.93           O  
ATOM   2409  OG  SER A 171      -3.018   0.607 -23.552  1.00 89.93           O  
ATOM   2410  HG  SER A 171      -3.392  -0.115 -24.063  1.00 89.93           H  
ATOM   2411  N   GLN A 172       0.404   1.273 -22.071  1.00 90.35           N  
ATOM   2412  H   GLN A 172       0.065   1.152 -21.128  1.00 90.35           H  
ATOM   2413  CA  GLN A 172       1.439   2.275 -22.318  1.00 90.35           C  
ATOM   2414  HA  GLN A 172       1.087   2.917 -23.125  1.00 90.35           H  
ATOM   2415  C   GLN A 172       2.749   1.630 -22.795  1.00 90.35           C  
ATOM   2416  CB  GLN A 172       1.622   3.135 -21.056  1.00 90.35           C  
ATOM   2417  HB2 GLN A 172       1.923   2.491 -20.230  1.00 90.35           H  
ATOM   2418  HB3 GLN A 172       0.667   3.589 -20.793  1.00 90.35           H  
ATOM   2419  O   GLN A 172       3.362   2.127 -23.741  1.00 90.35           O  
ATOM   2420  CG  GLN A 172       2.671   4.252 -21.209  1.00 90.35           C  
ATOM   2421  HG2 GLN A 172       2.771   4.763 -20.252  1.00 90.35           H  
ATOM   2422  HG3 GLN A 172       3.636   3.801 -21.442  1.00 90.35           H  
ATOM   2423  CD  GLN A 172       2.359   5.305 -22.276  1.00 90.35           C  
ATOM   2424  NE2 GLN A 172       3.267   6.224 -22.530  1.00 90.35           N  
ATOM   2425 HE21 GLN A 172       3.030   6.922 -23.221  1.00 90.35           H  
ATOM   2426 HE22 GLN A 172       4.067   6.326 -21.922  1.00 90.35           H  
ATOM   2427  OE1 GLN A 172       1.312   5.345 -22.908  1.00 90.35           O  
ATOM   2428  N   PHE A 173       3.149   0.493 -22.219  1.00 91.82           N  
ATOM   2429  H   PHE A 173       2.634   0.146 -21.422  1.00 91.82           H  
ATOM   2430  CA  PHE A 173       4.299  -0.277 -22.698  1.00 91.82           C  
ATOM   2431  HA  PHE A 173       5.185   0.357 -22.659  1.00 91.82           H  
ATOM   2432  C   PHE A 173       4.141  -0.742 -24.157  1.00 91.82           C  
ATOM   2433  CB  PHE A 173       4.528  -1.483 -21.779  1.00 91.82           C  
ATOM   2434  HB2 PHE A 173       4.960  -1.137 -20.840  1.00 91.82           H  
ATOM   2435  HB3 PHE A 173       3.573  -1.952 -21.541  1.00 91.82           H  
ATOM   2436  O   PHE A 173       5.082  -0.627 -24.950  1.00 91.82           O  
ATOM   2437  CG  PHE A 173       5.435  -2.524 -22.402  1.00 91.82           C  
ATOM   2438  CD1 PHE A 173       4.910  -3.746 -22.866  1.00 91.82           C  
ATOM   2439  HD1 PHE A 173       3.861  -3.966 -22.739  1.00 91.82           H  
ATOM   2440  CD2 PHE A 173       6.785  -2.213 -22.634  1.00 91.82           C  
ATOM   2441  HD2 PHE A 173       7.176  -1.251 -22.337  1.00 91.82           H  
ATOM   2442  CE1 PHE A 173       5.746  -4.661 -23.532  1.00 91.82           C  
ATOM   2443  HE1 PHE A 173       5.346  -5.584 -23.924  1.00 91.82           H  
ATOM   2444  CE2 PHE A 173       7.623  -3.144 -23.266  1.00 91.82           C  
ATOM   2445  HE2 PHE A 173       8.661  -2.899 -23.438  1.00 91.82           H  
ATOM   2446  CZ  PHE A 173       7.107  -4.369 -23.711  1.00 91.82           C  
ATOM   2447  HZ  PHE A 173       7.749  -5.075 -24.217  1.00 91.82           H  
ATOM   2448  N   VAL A 174       2.966  -1.249 -24.541  1.00 91.15           N  
ATOM   2449  H   VAL A 174       2.235  -1.365 -23.854  1.00 91.15           H  
ATOM   2450  CA  VAL A 174       2.717  -1.652 -25.933  1.00 91.15           C  
ATOM   2451  HA  VAL A 174       3.517  -2.321 -26.248  1.00 91.15           H  
ATOM   2452  C   VAL A 174       2.773  -0.438 -26.858  1.00 91.15           C  
ATOM   2453  CB  VAL A 174       1.394  -2.417 -26.091  1.00 91.15           C  
ATOM   2454  HB  VAL A 174       0.581  -1.846 -25.645  1.00 91.15           H  
ATOM   2455  O   VAL A 174       3.474  -0.487 -27.863  1.00 91.15           O  
ATOM   2456  CG1 VAL A 174       1.094  -2.645 -27.579  1.00 91.15           C  
ATOM   2457 HG11 VAL A 174       0.909  -1.701 -28.092  1.00 91.15           H  
ATOM   2458 HG12 VAL A 174       0.188  -3.238 -27.706  1.00 91.15           H  
ATOM   2459 HG13 VAL A 174       1.925  -3.156 -28.066  1.00 91.15           H  
ATOM   2460  CG2 VAL A 174       1.497  -3.785 -25.400  1.00 91.15           C  
ATOM   2461 HG21 VAL A 174       1.729  -3.659 -24.343  1.00 91.15           H  
ATOM   2462 HG22 VAL A 174       0.550  -4.318 -25.485  1.00 91.15           H  
ATOM   2463 HG23 VAL A 174       2.280  -4.380 -25.869  1.00 91.15           H  
ATOM   2464  N   SER A 175       2.145   0.680 -26.486  1.00 90.66           N  
ATOM   2465  H   SER A 175       1.571   0.647 -25.655  1.00 90.66           H  
ATOM   2466  CA  SER A 175       2.224   1.941 -27.240  1.00 90.66           C  
ATOM   2467  HA  SER A 175       1.766   1.799 -28.219  1.00 90.66           H  
ATOM   2468  C   SER A 175       3.677   2.392 -27.457  1.00 90.66           C  
ATOM   2469  CB  SER A 175       1.432   3.005 -26.475  1.00 90.66           C  
ATOM   2470  HB2 SER A 175       0.380   2.720 -26.459  1.00 90.66           H  
ATOM   2471  HB3 SER A 175       1.787   3.040 -25.446  1.00 90.66           H  
ATOM   2472  O   SER A 175       4.063   2.773 -28.562  1.00 90.66           O  
ATOM   2473  OG  SER A 175       1.557   4.304 -27.030  1.00 90.66           O  
ATOM   2474  HG  SER A 175       1.303   4.906 -26.326  1.00 90.66           H  
ATOM   2475  N   MET A 176       4.531   2.292 -26.432  1.00 92.31           N  
ATOM   2476  H   MET A 176       4.168   1.999 -25.537  1.00 92.31           H  
ATOM   2477  CA  MET A 176       5.971   2.543 -26.558  1.00 92.31           C  
ATOM   2478  HA  MET A 176       6.132   3.545 -26.955  1.00 92.31           H  
ATOM   2479  C   MET A 176       6.660   1.553 -27.511  1.00 92.31           C  
ATOM   2480  CB  MET A 176       6.622   2.445 -25.177  1.00 92.31           C  
ATOM   2481  HB2 MET A 176       6.294   1.537 -24.669  1.00 92.31           H  
ATOM   2482  HB3 MET A 176       7.700   2.361 -25.318  1.00 92.31           H  
ATOM   2483  O   MET A 176       7.492   1.951 -28.328  1.00 92.31           O  
ATOM   2484  CG  MET A 176       6.338   3.642 -24.270  1.00 92.31           C  
ATOM   2485  HG2 MET A 176       6.649   4.559 -24.772  1.00 92.31           H  
ATOM   2486  HG3 MET A 176       5.268   3.704 -24.069  1.00 92.31           H  
ATOM   2487  SD  MET A 176       7.228   3.499 -22.700  1.00 92.31           S  
ATOM   2488  CE  MET A 176       6.634   4.978 -21.852  1.00 92.31           C  
ATOM   2489  HE1 MET A 176       6.925   5.862 -22.420  1.00 92.31           H  
ATOM   2490  HE2 MET A 176       7.075   5.027 -20.856  1.00 92.31           H  
ATOM   2491  HE3 MET A 176       5.549   4.938 -21.757  1.00 92.31           H  
ATOM   2492  N   SER A 177       6.306   0.271 -27.434  1.00 91.31           N  
ATOM   2493  H   SER A 177       5.602   0.018 -26.756  1.00 91.31           H  
ATOM   2494  CA  SER A 177       6.859  -0.790 -28.281  1.00 91.31           C  
ATOM   2495  HA  SER A 177       7.945  -0.775 -28.196  1.00 91.31           H  
ATOM   2496  C   SER A 177       6.509  -0.598 -29.760  1.00 91.31           C  
ATOM   2497  CB  SER A 177       6.364  -2.153 -27.791  1.00 91.31           C  
ATOM   2498  HB2 SER A 177       5.275  -2.186 -27.784  1.00 91.31           H  
ATOM   2499  HB3 SER A 177       6.721  -2.929 -28.468  1.00 91.31           H  
ATOM   2500  O   SER A 177       7.390  -0.689 -30.614  1.00 91.31           O  
ATOM   2501  OG  SER A 177       6.863  -2.402 -26.491  1.00 91.31           O  
ATOM   2502  HG  SER A 177       6.362  -1.876 -25.864  1.00 91.31           H  
ATOM   2503  N   GLU A 178       5.266  -0.230 -30.074  1.00 90.39           N  
ATOM   2504  H   GLU A 178       4.572  -0.205 -29.340  1.00 90.39           H  
ATOM   2505  CA  GLU A 178       4.824   0.091 -31.438  1.00 90.39           C  
ATOM   2506  HA  GLU A 178       4.929  -0.784 -32.079  1.00 90.39           H  
ATOM   2507  C   GLU A 178       5.646   1.236 -32.051  1.00 90.39           C  
ATOM   2508  CB  GLU A 178       3.350   0.519 -31.408  1.00 90.39           C  
ATOM   2509  HB2 GLU A 178       3.235   1.304 -30.661  1.00 90.39           H  
ATOM   2510  HB3 GLU A 178       3.093   0.938 -32.381  1.00 90.39           H  
ATOM   2511  O   GLU A 178       5.942   1.240 -33.248  1.00 90.39           O  
ATOM   2512  CG  GLU A 178       2.368  -0.625 -31.112  1.00 90.39           C  
ATOM   2513  HG2 GLU A 178       2.459  -1.365 -31.907  1.00 90.39           H  
ATOM   2514  HG3 GLU A 178       2.637  -1.110 -30.173  1.00 90.39           H  
ATOM   2515  CD  GLU A 178       0.911  -0.136 -31.033  1.00 90.39           C  
ATOM   2516  OE1 GLU A 178       0.009  -0.998 -31.095  1.00 90.39           O  
ATOM   2517  OE2 GLU A 178       0.690   1.100 -30.957  1.00 90.39           O  
ATOM   2518  N   ARG A 179       6.066   2.209 -31.231  1.00 91.26           N  
ATOM   2519  H   ARG A 179       5.790   2.146 -30.261  1.00 91.26           H  
ATOM   2520  CA  ARG A 179       6.911   3.331 -31.677  1.00 91.26           C  
ATOM   2521  HA  ARG A 179       6.505   3.717 -32.612  1.00 91.26           H  
ATOM   2522  C   ARG A 179       8.322   2.886 -32.023  1.00 91.26           C  
ATOM   2523  CB  ARG A 179       6.941   4.441 -30.615  1.00 91.26           C  
ATOM   2524  HB2 ARG A 179       7.621   5.233 -30.929  1.00 91.26           H  
ATOM   2525  HB3 ARG A 179       7.317   4.038 -29.675  1.00 91.26           H  
ATOM   2526  O   ARG A 179       8.874   3.382 -33.000  1.00 91.26           O  
ATOM   2527  CG  ARG A 179       5.551   5.033 -30.376  1.00 91.26           C  
ATOM   2528  HG2 ARG A 179       5.544   5.586 -29.437  1.00 91.26           H  
ATOM   2529  HG3 ARG A 179       4.815   4.233 -30.293  1.00 91.26           H  
ATOM   2530  CD  ARG A 179       5.115   5.940 -31.521  1.00 91.26           C  
ATOM   2531  HD2 ARG A 179       5.772   6.810 -31.561  1.00 91.26           H  
ATOM   2532  HD3 ARG A 179       5.194   5.386 -32.456  1.00 91.26           H  
ATOM   2533  NE  ARG A 179       3.725   6.365 -31.311  1.00 91.26           N  
ATOM   2534  HE  ARG A 179       3.353   6.218 -30.384  1.00 91.26           H  
ATOM   2535  NH1 ARG A 179       3.236   6.881 -33.488  1.00 91.26           N  
ATOM   2536 HH11 ARG A 179       4.155   6.543 -33.736  1.00 91.26           H  
ATOM   2537 HH12 ARG A 179       2.550   7.104 -34.194  1.00 91.26           H  
ATOM   2538  NH2 ARG A 179       1.673   7.113 -31.902  1.00 91.26           N  
ATOM   2539 HH21 ARG A 179       1.008   7.426 -32.595  1.00 91.26           H  
ATOM   2540 HH22 ARG A 179       1.401   7.026 -30.934  1.00 91.26           H  
ATOM   2541  CZ  ARG A 179       2.887   6.784 -32.233  1.00 91.26           C  
ATOM   2542  N   VAL A 180       8.883   1.953 -31.257  1.00 92.50           N  
ATOM   2543  H   VAL A 180       8.344   1.594 -30.481  1.00 92.50           H  
ATOM   2544  CA  VAL A 180      10.188   1.350 -31.558  1.00 92.50           C  
ATOM   2545  HA  VAL A 180      10.914   2.143 -31.741  1.00 92.50           H  
ATOM   2546  C   VAL A 180      10.107   0.513 -32.830  1.00 92.50           C  
ATOM   2547  CB  VAL A 180      10.688   0.494 -30.383  1.00 92.50           C  
ATOM   2548  HB  VAL A 180       9.946  -0.272 -30.159  1.00 92.50           H  
ATOM   2549  O   VAL A 180      10.969   0.640 -33.689  1.00 92.50           O  
ATOM   2550  CG1 VAL A 180      12.027  -0.193 -30.677  1.00 92.50           C  
ATOM   2551 HG11 VAL A 180      11.927  -0.871 -31.524  1.00 92.50           H  
ATOM   2552 HG12 VAL A 180      12.350  -0.759 -29.804  1.00 92.50           H  
ATOM   2553 HG13 VAL A 180      12.786   0.557 -30.903  1.00 92.50           H  
ATOM   2554  CG2 VAL A 180      10.903   1.342 -29.131  1.00 92.50           C  
ATOM   2555 HG21 VAL A 180      11.239   0.709 -28.310  1.00 92.50           H  
ATOM   2556 HG22 VAL A 180      11.651   2.111 -29.326  1.00 92.50           H  
ATOM   2557 HG23 VAL A 180       9.968   1.816 -28.833  1.00 92.50           H  
ATOM   2558  N   GLU A 181       9.069  -0.312 -32.983  1.00 89.43           N  
ATOM   2559  H   GLU A 181       8.382  -0.375 -32.246  1.00 89.43           H  
ATOM   2560  CA  GLU A 181       8.894  -1.163 -34.166  1.00 89.43           C  
ATOM   2561  HA  GLU A 181       9.796  -1.758 -34.305  1.00 89.43           H  
ATOM   2562  C   GLU A 181       8.696  -0.355 -35.457  1.00 89.43           C  
ATOM   2563  CB  GLU A 181       7.716  -2.115 -33.917  1.00 89.43           C  
ATOM   2564  HB2 GLU A 181       6.794  -1.541 -33.821  1.00 89.43           H  
ATOM   2565  HB3 GLU A 181       7.900  -2.643 -32.981  1.00 89.43           H  
ATOM   2566  O   GLU A 181       9.182  -0.747 -36.519  1.00 89.43           O  
ATOM   2567  CG  GLU A 181       7.569  -3.147 -35.047  1.00 89.43           C  
ATOM   2568  HG2 GLU A 181       8.546  -3.594 -35.230  1.00 89.43           H  
ATOM   2569  HG3 GLU A 181       7.252  -2.639 -35.958  1.00 89.43           H  
ATOM   2570  CD  GLU A 181       6.566  -4.264 -34.734  1.00 89.43           C  
ATOM   2571  OE1 GLU A 181       6.663  -5.314 -35.414  1.00 89.43           O  
ATOM   2572  OE2 GLU A 181       5.745  -4.093 -33.810  1.00 89.43           O  
ATOM   2573  N   ALA A 182       8.025   0.796 -35.371  1.00 89.80           N  
ATOM   2574  H   ALA A 182       7.581   1.023 -34.493  1.00 89.80           H  
ATOM   2575  CA  ALA A 182       7.824   1.695 -36.503  1.00 89.80           C  
ATOM   2576  HA  ALA A 182       7.567   1.091 -37.374  1.00 89.80           H  
ATOM   2577  C   ALA A 182       9.071   2.520 -36.886  1.00 89.80           C  
ATOM   2578  CB  ALA A 182       6.632   2.601 -36.176  1.00 89.80           C  
ATOM   2579  HB1 ALA A 182       6.418   3.249 -37.026  1.00 89.80           H  
ATOM   2580  HB2 ALA A 182       6.865   3.212 -35.304  1.00 89.80           H  
ATOM   2581  HB3 ALA A 182       5.755   1.990 -35.961  1.00 89.80           H  
ATOM   2582  O   ALA A 182       9.058   3.179 -37.929  1.00 89.80           O  
ATOM   2583  N   HIS A 183      10.124   2.531 -36.062  1.00 90.50           N  
ATOM   2584  H   HIS A 183      10.126   1.909 -35.266  1.00 90.50           H  
ATOM   2585  CA  HIS A 183      11.316   3.349 -36.283  1.00 90.50           C  
ATOM   2586  HA  HIS A 183      11.026   4.227 -36.860  1.00 90.50           H  
ATOM   2587  C   HIS A 183      12.378   2.587 -37.098  1.00 90.50           C  
ATOM   2588  CB  HIS A 183      11.827   3.853 -34.928  1.00 90.50           C  
ATOM   2589  HB2 HIS A 183      12.197   3.002 -34.356  1.00 90.50           H  
ATOM   2590  HB3 HIS A 183      10.988   4.277 -34.375  1.00 90.50           H  
ATOM   2591  O   HIS A 183      12.698   1.439 -36.815  1.00 90.50           O  
ATOM   2592  CG  HIS A 183      12.893   4.918 -35.039  1.00 90.50           C  
ATOM   2593  CD2 HIS A 183      12.767   6.240 -34.702  1.00 90.50           C  
ATOM   2594  HD2 HIS A 183      11.886   6.710 -34.289  1.00 90.50           H  
ATOM   2595  ND1 HIS A 183      14.158   4.756 -35.554  1.00 90.50           N  
ATOM   2596  HD1 HIS A 183      14.561   3.876 -35.846  1.00 90.50           H  
ATOM   2597  CE1 HIS A 183      14.764   5.954 -35.563  1.00 90.50           C  
ATOM   2598  HE1 HIS A 183      15.752   6.154 -35.952  1.00 90.50           H  
ATOM   2599  NE2 HIS A 183      13.963   6.887 -35.027  1.00 90.50           N  
ATOM   2600  N   GLU A 184      12.973   3.232 -38.109  1.00 91.09           N  
ATOM   2601  H   GLU A 184      12.701   4.185 -38.300  1.00 91.09           H  
ATOM   2602  CA  GLU A 184      13.855   2.559 -39.084  1.00 91.09           C  
ATOM   2603  HA  GLU A 184      13.361   1.637 -39.389  1.00 91.09           H  
ATOM   2604  C   GLU A 184      15.221   2.116 -38.523  1.00 91.09           C  
ATOM   2605  CB  GLU A 184      13.995   3.433 -40.348  1.00 91.09           C  
ATOM   2606  HB2 GLU A 184      14.619   2.898 -41.064  1.00 91.09           H  
ATOM   2607  HB3 GLU A 184      13.003   3.540 -40.787  1.00 91.09           H  
ATOM   2608  O   GLU A 184      15.753   1.086 -38.939  1.00 91.09           O  
ATOM   2609  CG  GLU A 184      14.582   4.843 -40.125  1.00 91.09           C  
ATOM   2610  HG2 GLU A 184      13.983   5.358 -39.373  1.00 91.09           H  
ATOM   2611  HG3 GLU A 184      15.595   4.743 -39.735  1.00 91.09           H  
ATOM   2612  CD  GLU A 184      14.614   5.705 -41.408  1.00 91.09           C  
ATOM   2613  OE1 GLU A 184      14.841   6.932 -41.296  1.00 91.09           O  
ATOM   2614  OE2 GLU A 184      14.357   5.167 -42.515  1.00 91.09           O  
ATOM   2615  N   ASP A 185      15.765   2.866 -37.558  1.00 91.12           N  
ATOM   2616  H   ASP A 185      15.350   3.778 -37.440  1.00 91.12           H  
ATOM   2617  CA  ASP A 185      17.127   2.662 -37.031  1.00 91.12           C  
ATOM   2618  HA  ASP A 185      17.677   2.024 -37.722  1.00 91.12           H  
ATOM   2619  C   ASP A 185      17.209   1.975 -35.650  1.00 91.12           C  
ATOM   2620  CB  ASP A 185      17.853   4.014 -36.993  1.00 91.12           C  
ATOM   2621  HB2 ASP A 185      17.276   4.698 -36.371  1.00 91.12           H  
ATOM   2622  HB3 ASP A 185      18.832   3.887 -36.532  1.00 91.12           H  
ATOM   2623  O   ASP A 185      18.305   1.811 -35.110  1.00 91.12           O  
ATOM   2624  CG  ASP A 185      18.075   4.657 -38.361  1.00 91.12           C  
ATOM   2625  OD1 ASP A 185      18.400   3.922 -39.321  1.00 91.12           O  
ATOM   2626  OD2 ASP A 185      17.992   5.904 -38.399  1.00 91.12           O  
ATOM   2627  N   ILE A 186      16.085   1.573 -35.045  1.00 89.87           N  
ATOM   2628  H   ILE A 186      15.221   1.586 -35.566  1.00 89.87           H  
ATOM   2629  CA  ILE A 186      16.065   0.918 -33.726  1.00 89.87           C  
ATOM   2630  HA  ILE A 186      17.059   0.509 -33.545  1.00 89.87           H  
ATOM   2631  C   ILE A 186      15.107  -0.270 -33.739  1.00 89.87           C  
ATOM   2632  CB  ILE A 186      15.788   1.940 -32.600  1.00 89.87           C  
ATOM   2633  HB  ILE A 186      16.469   2.775 -32.768  1.00 89.87           H  
ATOM   2634  O   ILE A 186      14.126  -0.283 -34.468  1.00 89.87           O  
ATOM   2635  CG1 ILE A 186      16.124   1.361 -31.214  1.00 89.87           C  
ATOM   2636 HG12 ILE A 186      15.373   0.624 -30.929  1.00 89.87           H  
ATOM   2637 HG13 ILE A 186      17.095   0.869 -31.264  1.00 89.87           H  
ATOM   2638  CG2 ILE A 186      14.362   2.499 -32.652  1.00 89.87           C  
ATOM   2639 HG21 ILE A 186      13.619   1.703 -32.603  1.00 89.87           H  
ATOM   2640 HG22 ILE A 186      14.244   3.025 -33.600  1.00 89.87           H  
ATOM   2641 HG23 ILE A 186      14.191   3.214 -31.848  1.00 89.87           H  
ATOM   2642  CD1 ILE A 186      16.212   2.453 -30.141  1.00 89.87           C  
ATOM   2643 HD11 ILE A 186      15.218   2.791 -29.850  1.00 89.87           H  
ATOM   2644 HD12 ILE A 186      16.734   2.061 -29.268  1.00 89.87           H  
ATOM   2645 HD13 ILE A 186      16.786   3.301 -30.515  1.00 89.87           H  
ATOM   2646  N   GLY A 187      15.415  -1.308 -32.965  1.00 87.47           N  
ATOM   2647  H   GLY A 187      16.175  -1.210 -32.307  1.00 87.47           H  
ATOM   2648  CA  GLY A 187      14.604  -2.521 -32.904  1.00 87.47           C  
ATOM   2649  HA2 GLY A 187      15.170  -3.359 -33.312  1.00 87.47           H  
ATOM   2650  HA3 GLY A 187      13.696  -2.405 -33.496  1.00 87.47           H  
ATOM   2651  C   GLY A 187      14.207  -2.849 -31.475  1.00 87.47           C  
ATOM   2652  O   GLY A 187      14.966  -2.583 -30.543  1.00 87.47           O  
ATOM   2653  N   LEU A 188      13.049  -3.494 -31.310  1.00 87.90           N  
ATOM   2654  H   LEU A 188      12.453  -3.603 -32.118  1.00 87.90           H  
ATOM   2655  CA  LEU A 188      12.496  -3.858 -30.001  1.00 87.90           C  
ATOM   2656  HA  LEU A 188      12.236  -2.947 -29.461  1.00 87.90           H  
ATOM   2657  C   LEU A 188      13.497  -4.591 -29.110  1.00 87.90           C  
ATOM   2658  CB  LEU A 188      11.239  -4.721 -30.202  1.00 87.90           C  
ATOM   2659  HB2 LEU A 188      11.434  -5.466 -30.973  1.00 87.90           H  
ATOM   2660  HB3 LEU A 188      11.017  -5.252 -29.277  1.00 87.90           H  
ATOM   2661  O   LEU A 188      13.636  -4.241 -27.947  1.00 87.90           O  
ATOM   2662  CG  LEU A 188      10.001  -3.897 -30.587  1.00 87.90           C  
ATOM   2663  HG  LEU A 188      10.229  -3.252 -31.435  1.00 87.90           H  
ATOM   2664  CD1 LEU A 188       8.857  -4.829 -30.961  1.00 87.90           C  
ATOM   2665 HD11 LEU A 188       8.530  -5.379 -30.079  1.00 87.90           H  
ATOM   2666 HD12 LEU A 188       9.161  -5.506 -31.759  1.00 87.90           H  
ATOM   2667 HD13 LEU A 188       8.013  -4.241 -31.321  1.00 87.90           H  
ATOM   2668  CD2 LEU A 188       9.531  -3.060 -29.403  1.00 87.90           C  
ATOM   2669 HD21 LEU A 188      10.254  -2.282 -29.157  1.00 87.90           H  
ATOM   2670 HD22 LEU A 188       9.352  -3.683 -28.527  1.00 87.90           H  
ATOM   2671 HD23 LEU A 188       8.595  -2.575 -29.680  1.00 87.90           H  
ATOM   2672  N   SER A 189      14.256  -5.540 -29.665  1.00 82.39           N  
ATOM   2673  H   SER A 189      14.148  -5.724 -30.652  1.00 82.39           H  
ATOM   2674  CA  SER A 189      15.241  -6.323 -28.907  1.00 82.39           C  
ATOM   2675  HA  SER A 189      14.757  -6.688 -28.001  1.00 82.39           H  
ATOM   2676  C   SER A 189      16.478  -5.546 -28.448  1.00 82.39           C  
ATOM   2677  CB  SER A 189      15.699  -7.527 -29.731  1.00 82.39           C  
ATOM   2678  HB2 SER A 189      16.314  -8.174 -29.105  1.00 82.39           H  
ATOM   2679  HB3 SER A 189      14.825  -8.094 -30.054  1.00 82.39           H  
ATOM   2680  O   SER A 189      17.366  -6.160 -27.874  1.00 82.39           O  
ATOM   2681  OG  SER A 189      16.450  -7.128 -30.868  1.00 82.39           O  
ATOM   2682  HG  SER A 189      17.162  -6.557 -30.569  1.00 82.39           H  
ATOM   2683  N   ASN A 190      16.599  -4.262 -28.794  1.00 84.94           N  
ATOM   2684  H   ASN A 190      15.850  -3.830 -29.317  1.00 84.94           H  
ATOM   2685  CA  ASN A 190      17.660  -3.380 -28.302  1.00 84.94           C  
ATOM   2686  HA  ASN A 190      18.450  -3.966 -27.833  1.00 84.94           H  
ATOM   2687  C   ASN A 190      17.138  -2.405 -27.236  1.00 84.94           C  
ATOM   2688  CB  ASN A 190      18.256  -2.593 -29.481  1.00 84.94           C  
ATOM   2689  HB2 ASN A 190      19.035  -1.933 -29.099  1.00 84.94           H  
ATOM   2690  HB3 ASN A 190      17.478  -1.964 -29.913  1.00 84.94           H  
ATOM   2691  O   ASN A 190      17.939  -1.758 -26.571  1.00 84.94           O  
ATOM   2692  CG  ASN A 190      18.872  -3.440 -30.580  1.00 84.94           C  
ATOM   2693  ND2 ASN A 190      19.053  -2.859 -31.743  1.00 84.94           N  
ATOM   2694 HD21 ASN A 190      19.484  -3.414 -32.469  1.00 84.94           H  
ATOM   2695 HD22 ASN A 190      18.856  -1.874 -31.844  1.00 84.94           H  
ATOM   2696  OD1 ASN A 190      19.198  -4.611 -30.447  1.00 84.94           O  
ATOM   2697  N   VAL A 191      15.814  -2.269 -27.114  1.00 90.63           N  
ATOM   2698  H   VAL A 191      15.220  -2.878 -27.658  1.00 90.63           H  
ATOM   2699  CA  VAL A 191      15.160  -1.299 -26.227  1.00 90.63           C  
ATOM   2700  HA  VAL A 191      15.907  -0.638 -25.787  1.00 90.63           H  
ATOM   2701  C   VAL A 191      14.467  -2.015 -25.085  1.00 90.63           C  
ATOM   2702  CB  VAL A 191      14.148  -0.422 -26.989  1.00 90.63           C  
ATOM   2703  HB  VAL A 191      13.364  -1.049 -27.413  1.00 90.63           H  
ATOM   2704  O   VAL A 191      14.710  -1.689 -23.932  1.00 90.63           O  
ATOM   2705  CG1 VAL A 191      13.507   0.629 -26.075  1.00 90.63           C  
ATOM   2706 HG11 VAL A 191      12.850   1.281 -26.651  1.00 90.63           H  
ATOM   2707 HG12 VAL A 191      14.279   1.233 -25.599  1.00 90.63           H  
ATOM   2708 HG13 VAL A 191      12.909   0.149 -25.300  1.00 90.63           H  
ATOM   2709  CG2 VAL A 191      14.839   0.322 -28.125  1.00 90.63           C  
ATOM   2710 HG21 VAL A 191      15.649   0.922 -27.710  1.00 90.63           H  
ATOM   2711 HG22 VAL A 191      14.123   0.971 -28.629  1.00 90.63           H  
ATOM   2712 HG23 VAL A 191      15.243  -0.387 -28.849  1.00 90.63           H  
ATOM   2713  N   PHE A 192      13.628  -3.000 -25.397  1.00 90.25           N  
ATOM   2714  H   PHE A 192      13.561  -3.296 -26.361  1.00 90.25           H  
ATOM   2715  CA  PHE A 192      12.761  -3.667 -24.441  1.00 90.25           C  
ATOM   2716  HA  PHE A 192      12.903  -3.221 -23.456  1.00 90.25           H  
ATOM   2717  C   PHE A 192      13.082  -5.147 -24.326  1.00 90.25           C  
ATOM   2718  CB  PHE A 192      11.297  -3.472 -24.839  1.00 90.25           C  
ATOM   2719  HB2 PHE A 192      10.672  -4.078 -24.183  1.00 90.25           H  
ATOM   2720  HB3 PHE A 192      11.156  -3.832 -25.858  1.00 90.25           H  
ATOM   2721  O   PHE A 192      13.143  -5.880 -25.318  1.00 90.25           O  
ATOM   2722  CG  PHE A 192      10.823  -2.041 -24.737  1.00 90.25           C  
ATOM   2723  CD1 PHE A 192      10.852  -1.393 -23.490  1.00 90.25           C  
ATOM   2724  HD1 PHE A 192      11.217  -1.904 -22.612  1.00 90.25           H  
ATOM   2725  CD2 PHE A 192      10.315  -1.370 -25.866  1.00 90.25           C  
ATOM   2726  HD2 PHE A 192      10.257  -1.874 -26.819  1.00 90.25           H  
ATOM   2727  CE1 PHE A 192      10.370  -0.084 -23.375  1.00 90.25           C  
ATOM   2728  HE1 PHE A 192      10.363   0.397 -22.408  1.00 90.25           H  
ATOM   2729  CE2 PHE A 192       9.854  -0.046 -25.751  1.00 90.25           C  
ATOM   2730  HE2 PHE A 192       9.451   0.468 -26.611  1.00 90.25           H  
ATOM   2731  CZ  PHE A 192       9.892   0.599 -24.504  1.00 90.25           C  
ATOM   2732  HZ  PHE A 192       9.540   1.615 -24.395  1.00 90.25           H  
ATOM   2733  N   HIS A 193      13.183  -5.601 -23.085  1.00 84.50           N  
ATOM   2734  H   HIS A 193      13.081  -4.944 -22.325  1.00 84.50           H  
ATOM   2735  CA  HIS A 193      13.401  -6.990 -22.737  1.00 84.50           C  
ATOM   2736  HA  HIS A 193      13.328  -7.610 -23.631  1.00 84.50           H  
ATOM   2737  C   HIS A 193      12.337  -7.465 -21.766  1.00 84.50           C  
ATOM   2738  CB  HIS A 193      14.798  -7.159 -22.148  1.00 84.50           C  
ATOM   2739  HB2 HIS A 193      14.887  -6.520 -21.270  1.00 84.50           H  
ATOM   2740  HB3 HIS A 193      14.926  -8.192 -21.825  1.00 84.50           H  
ATOM   2741  O   HIS A 193      11.878  -6.737 -20.889  1.00 84.50           O  
ATOM   2742  CG  HIS A 193      15.907  -6.804 -23.101  1.00 84.50           C  
ATOM   2743  CD2 HIS A 193      15.962  -7.005 -24.453  1.00 84.50           C  
ATOM   2744  HD2 HIS A 193      15.192  -7.458 -25.060  1.00 84.50           H  
ATOM   2745  ND1 HIS A 193      17.076  -6.187 -22.753  1.00 84.50           N  
ATOM   2746  HD1 HIS A 193      17.449  -6.088 -21.820  1.00 84.50           H  
ATOM   2747  CE1 HIS A 193      17.819  -6.007 -23.847  1.00 84.50           C  
ATOM   2748  HE1 HIS A 193      18.809  -5.576 -23.847  1.00 84.50           H  
ATOM   2749  NE2 HIS A 193      17.190  -6.523 -24.915  1.00 84.50           N  
ATOM   2750  N   LEU A 194      11.966  -8.725 -21.919  1.00 79.50           N  
ATOM   2751  H   LEU A 194      12.369  -9.269 -22.668  1.00 79.50           H  
ATOM   2752  CA  LEU A 194      10.967  -9.369 -21.097  1.00 79.50           C  
ATOM   2753  HA  LEU A 194      10.733  -8.750 -20.231  1.00 79.50           H  
ATOM   2754  C   LEU A 194      11.553 -10.691 -20.604  1.00 79.50           C  
ATOM   2755  CB  LEU A 194       9.712  -9.462 -21.964  1.00 79.50           C  
ATOM   2756  HB2 LEU A 194       9.340  -8.453 -22.144  1.00 79.50           H  
ATOM   2757  HB3 LEU A 194       9.998  -9.856 -22.939  1.00 79.50           H  
ATOM   2758  O   LEU A 194      11.972 -11.524 -21.408  1.00 79.50           O  
ATOM   2759  CG  LEU A 194       8.587 -10.297 -21.357  1.00 79.50           C  
ATOM   2760  HG  LEU A 194       8.980 -11.272 -21.071  1.00 79.50           H  
ATOM   2761  CD1 LEU A 194       8.001  -9.614 -20.127  1.00 79.50           C  
ATOM   2762 HD11 LEU A 194       8.659  -9.756 -19.269  1.00 79.50           H  
ATOM   2763 HD12 LEU A 194       7.019 -10.033 -19.906  1.00 79.50           H  
ATOM   2764 HD13 LEU A 194       7.873  -8.547 -20.309  1.00 79.50           H  
ATOM   2765  CD2 LEU A 194       7.508 -10.472 -22.425  1.00 79.50           C  
ATOM   2766 HD21 LEU A 194       6.886 -11.336 -22.190  1.00 79.50           H  
ATOM   2767 HD22 LEU A 194       6.892  -9.574 -22.485  1.00 79.50           H  
ATOM   2768 HD23 LEU A 194       7.947 -10.653 -23.405  1.00 79.50           H  
ATOM   2769  N   TYR A 195      11.628 -10.853 -19.286  1.00 76.85           N  
ATOM   2770  H   TYR A 195      11.246 -10.127 -18.697  1.00 76.85           H  
ATOM   2771  CA  TYR A 195      12.311 -11.977 -18.641  1.00 76.85           C  
ATOM   2772  HA  TYR A 195      12.884 -12.537 -19.380  1.00 76.85           H  
ATOM   2773  C   TYR A 195      11.329 -12.941 -17.981  1.00 76.85           C  
ATOM   2774  CB  TYR A 195      13.292 -11.469 -17.582  1.00 76.85           C  
ATOM   2775  HB2 TYR A 195      13.594 -12.312 -16.959  1.00 76.85           H  
ATOM   2776  HB3 TYR A 195      12.777 -10.764 -16.929  1.00 76.85           H  
ATOM   2777  O   TYR A 195      10.324 -12.509 -17.412  1.00 76.85           O  
ATOM   2778  CG  TYR A 195      14.540 -10.809 -18.114  1.00 76.85           C  
ATOM   2779  CD1 TYR A 195      15.783 -11.456 -17.972  1.00 76.85           C  
ATOM   2780  HD1 TYR A 195      15.831 -12.456 -17.568  1.00 76.85           H  
ATOM   2781  CD2 TYR A 195      14.470  -9.522 -18.675  1.00 76.85           C  
ATOM   2782  HD2 TYR A 195      13.520  -9.023 -18.795  1.00 76.85           H  
ATOM   2783  CE1 TYR A 195      16.967 -10.769 -18.285  1.00 76.85           C  
ATOM   2784  HE1 TYR A 195      17.930 -11.227 -18.111  1.00 76.85           H  
ATOM   2785  CE2 TYR A 195      15.650  -8.859 -19.035  1.00 76.85           C  
ATOM   2786  HE2 TYR A 195      15.589  -7.863 -19.449  1.00 76.85           H  
ATOM   2787  OH  TYR A 195      18.055  -8.748 -18.928  1.00 76.85           O  
ATOM   2788  HH  TYR A 195      17.868  -7.845 -19.195  1.00 76.85           H  
ATOM   2789  CZ  TYR A 195      16.903  -9.448 -18.768  1.00 76.85           C  
ATOM   2790  N   ALA A 196      11.693 -14.228 -17.986  1.00 68.26           N  
ATOM   2791  H   ALA A 196      12.527 -14.480 -18.496  1.00 68.26           H  
ATOM   2792  CA  ALA A 196      11.124 -15.271 -17.135  1.00 68.26           C  
ATOM   2793  HA  ALA A 196      10.357 -14.833 -16.497  1.00 68.26           H  
ATOM   2794  C   ALA A 196      12.230 -15.857 -16.230  1.00 68.26           C  
ATOM   2795  CB  ALA A 196      10.458 -16.327 -18.022  1.00 68.26           C  
ATOM   2796  HB1 ALA A 196       9.973 -17.081 -17.403  1.00 68.26           H  
ATOM   2797  HB2 ALA A 196       9.714 -15.841 -18.653  1.00 68.26           H  
ATOM   2798  HB3 ALA A 196      11.206 -16.806 -18.654  1.00 68.26           H  
ATOM   2799  O   ALA A 196      13.289 -16.247 -16.699  1.00 68.26           O  
ATOM   2800  N   GLU A 197      12.006 -15.896 -14.918  1.00 61.28           N  
ATOM   2801  H   GLU A 197      11.117 -15.518 -14.624  1.00 61.28           H  
ATOM   2802  CA  GLU A 197      13.057 -15.921 -13.879  1.00 61.28           C  
ATOM   2803  HA  GLU A 197      13.687 -15.046 -14.040  1.00 61.28           H  
ATOM   2804  C   GLU A 197      14.034 -17.129 -13.816  1.00 61.28           C  
ATOM   2805  CB  GLU A 197      12.320 -15.731 -12.535  1.00 61.28           C  
ATOM   2806  HB2 GLU A 197      11.530 -14.994 -12.683  1.00 61.28           H  
ATOM   2807  HB3 GLU A 197      11.847 -16.676 -12.268  1.00 61.28           H  
ATOM   2808  O   GLU A 197      15.023 -17.023 -13.095  1.00 61.28           O  
ATOM   2809  CG  GLU A 197      13.165 -15.233 -11.351  1.00 61.28           C  
ATOM   2810  HG2 GLU A 197      13.882 -16.001 -11.061  1.00 61.28           H  
ATOM   2811  HG3 GLU A 197      13.711 -14.342 -11.662  1.00 61.28           H  
ATOM   2812  CD  GLU A 197      12.288 -14.902 -10.134  1.00 61.28           C  
ATOM   2813  OE1 GLU A 197      12.570 -13.873  -9.473  1.00 61.28           O  
ATOM   2814  OE2 GLU A 197      11.325 -15.663  -9.874  1.00 61.28           O  
ATOM   2815  N   MET A 198      13.825 -18.276 -14.484  1.00 53.03           N  
ATOM   2816  H   MET A 198      13.120 -18.306 -15.206  1.00 53.03           H  
ATOM   2817  CA  MET A 198      14.648 -19.480 -14.187  1.00 53.03           C  
ATOM   2818  HA  MET A 198      15.073 -19.356 -13.191  1.00 53.03           H  
ATOM   2819  C   MET A 198      15.890 -19.711 -15.026  1.00 53.03           C  
ATOM   2820  CB  MET A 198      13.826 -20.766 -14.141  1.00 53.03           C  
ATOM   2821  HB2 MET A 198      13.161 -20.841 -15.001  1.00 53.03           H  
ATOM   2822  HB3 MET A 198      14.495 -21.627 -14.140  1.00 53.03           H  
ATOM   2823  O   MET A 198      16.801 -20.375 -14.547  1.00 53.03           O  
ATOM   2824  CG  MET A 198      13.038 -20.760 -12.843  1.00 53.03           C  
ATOM   2825  HG2 MET A 198      13.572 -20.197 -12.078  1.00 53.03           H  
ATOM   2826  HG3 MET A 198      12.128 -20.207 -13.077  1.00 53.03           H  
ATOM   2827  SD  MET A 198      12.661 -22.395 -12.136  1.00 53.03           S  
ATOM   2828  CE  MET A 198      14.270 -22.756 -11.392  1.00 53.03           C  
ATOM   2829  HE1 MET A 198      14.232 -23.726 -10.896  1.00 53.03           H  
ATOM   2830  HE2 MET A 198      14.527 -21.981 -10.670  1.00 53.03           H  
ATOM   2831  HE3 MET A 198      15.031 -22.785 -12.172  1.00 53.03           H  
ATOM   2832  N   ASP A 199      15.966 -19.141 -16.210  1.00 52.84           N  
ATOM   2833  H   ASP A 199      15.219 -18.535 -16.519  1.00 52.84           H  
ATOM   2834  CA  ASP A 199      17.160 -19.159 -17.037  1.00 52.84           C  
ATOM   2835  HA  ASP A 199      18.046 -19.189 -16.403  1.00 52.84           H  
ATOM   2836  C   ASP A 199      17.179 -17.826 -17.777  1.00 52.84           C  
ATOM   2837  CB  ASP A 199      17.160 -20.403 -17.948  1.00 52.84           C  
ATOM   2838  HB2 ASP A 199      17.795 -20.201 -18.810  1.00 52.84           H  
ATOM   2839  HB3 ASP A 199      16.152 -20.597 -18.314  1.00 52.84           H  
ATOM   2840  O   ASP A 199      16.150 -17.161 -17.866  1.00 52.84           O  
ATOM   2841  CG  ASP A 199      17.726 -21.646 -17.234  1.00 52.84           C  
ATOM   2842  OD1 ASP A 199      18.824 -21.514 -16.642  1.00 52.84           O  
ATOM   2843  OD2 ASP A 199      17.139 -22.745 -17.363  1.00 52.84           O  
ATOM   2844  N   SER A 200      18.342 -17.375 -18.239  1.00 55.22           N  
ATOM   2845  H   SER A 200      19.142 -17.985 -18.148  1.00 55.22           H  
ATOM   2846  CA  SER A 200      18.559 -16.080 -18.906  1.00 55.22           C  
ATOM   2847  HA  SER A 200      18.150 -15.294 -18.272  1.00 55.22           H  
ATOM   2848  C   SER A 200      17.855 -15.977 -20.273  1.00 55.22           C  
ATOM   2849  CB  SER A 200      20.070 -15.866 -19.039  1.00 55.22           C  
ATOM   2850  HB2 SER A 200      20.267 -14.906 -19.515  1.00 55.22           H  
ATOM   2851  HB3 SER A 200      20.526 -15.868 -18.049  1.00 55.22           H  
ATOM   2852  O   SER A 200      18.472 -15.625 -21.280  1.00 55.22           O  
ATOM   2853  OG  SER A 200      20.621 -16.916 -19.817  1.00 55.22           O  
ATOM   2854  HG  SER A 200      20.111 -16.931 -20.630  1.00 55.22           H  
ATOM   2855  N   GLU A 201      16.597 -16.387 -20.346  1.00 60.38           N  
ATOM   2856  H   GLU A 201      16.139 -16.626 -19.478  1.00 60.38           H  
ATOM   2857  CA  GLU A 201      15.764 -16.458 -21.523  1.00 60.38           C  
ATOM   2858  HA  GLU A 201      16.406 -16.552 -22.399  1.00 60.38           H  
ATOM   2859  C   GLU A 201      14.973 -15.160 -21.641  1.00 60.38           C  
ATOM   2860  CB  GLU A 201      14.858 -17.697 -21.493  1.00 60.38           C  
ATOM   2861  HB2 GLU A 201      14.231 -17.662 -22.384  1.00 60.38           H  
ATOM   2862  HB3 GLU A 201      14.217 -17.670 -20.612  1.00 60.38           H  
ATOM   2863  O   GLU A 201      14.261 -14.728 -20.733  1.00 60.38           O  
ATOM   2864  CG  GLU A 201      15.672 -19.004 -21.505  1.00 60.38           C  
ATOM   2865  HG2 GLU A 201      16.156 -19.132 -20.537  1.00 60.38           H  
ATOM   2866  HG3 GLU A 201      16.453 -18.911 -22.259  1.00 60.38           H  
ATOM   2867  CD  GLU A 201      14.833 -20.254 -21.829  1.00 60.38           C  
ATOM   2868  OE1 GLU A 201      15.464 -21.293 -22.138  1.00 60.38           O  
ATOM   2869  OE2 GLU A 201      13.586 -20.150 -21.885  1.00 60.38           O  
ATOM   2870  N   TYR A 202      15.143 -14.531 -22.797  1.00 67.18           N  
ATOM   2871  H   TYR A 202      15.694 -14.986 -23.511  1.00 67.18           H  
ATOM   2872  CA  TYR A 202      14.560 -13.245 -23.126  1.00 67.18           C  
ATOM   2873  HA  TYR A 202      14.146 -12.777 -22.233  1.00 67.18           H  
ATOM   2874  C   TYR A 202      13.452 -13.476 -24.136  1.00 67.18           C  
ATOM   2875  CB  TYR A 202      15.629 -12.319 -23.710  1.00 67.18           C  
ATOM   2876  HB2 TYR A 202      16.069 -12.790 -24.589  1.00 67.18           H  
ATOM   2877  HB3 TYR A 202      15.136 -11.407 -24.047  1.00 67.18           H  
ATOM   2878  O   TYR A 202      13.687 -14.025 -25.219  1.00 67.18           O  
ATOM   2879  CG  TYR A 202      16.744 -11.952 -22.758  1.00 67.18           C  
ATOM   2880  CD1 TYR A 202      16.795 -10.654 -22.244  1.00 67.18           C  
ATOM   2881  HD1 TYR A 202      16.052  -9.923 -22.528  1.00 67.18           H  
ATOM   2882  CD2 TYR A 202      17.773 -12.863 -22.449  1.00 67.18           C  
ATOM   2883  HD2 TYR A 202      17.744 -13.865 -22.852  1.00 67.18           H  
ATOM   2884  CE1 TYR A 202      17.868 -10.268 -21.436  1.00 67.18           C  
ATOM   2885  HE1 TYR A 202      17.965  -9.221 -21.189  1.00 67.18           H  
ATOM   2886  CE2 TYR A 202      18.792 -12.507 -21.543  1.00 67.18           C  
ATOM   2887  HE2 TYR A 202      19.529 -13.232 -21.228  1.00 67.18           H  
ATOM   2888  OH  TYR A 202      19.791 -10.857 -20.121  1.00 67.18           O  
ATOM   2889  HH  TYR A 202      19.572 -10.013 -19.720  1.00 67.18           H  
ATOM   2890  CZ  TYR A 202      18.818 -11.211 -20.998  1.00 67.18           C  
ATOM   2891  N   LEU A 203      12.259 -13.012 -23.804  1.00 67.57           N  
ATOM   2892  H   LEU A 203      12.154 -12.560 -22.907  1.00 67.57           H  
ATOM   2893  CA  LEU A 203      11.184 -12.873 -24.766  1.00 67.57           C  
ATOM   2894  HA  LEU A 203      11.158 -13.763 -25.395  1.00 67.57           H  
ATOM   2895  C   LEU A 203      11.503 -11.674 -25.667  1.00 67.57           C  
ATOM   2896  CB  LEU A 203       9.845 -12.769 -24.019  1.00 67.57           C  
ATOM   2897  HB2 LEU A 203       9.868 -11.856 -23.425  1.00 67.57           H  
ATOM   2898  HB3 LEU A 203       9.040 -12.686 -24.749  1.00 67.57           H  
ATOM   2899  O   LEU A 203      12.059 -10.668 -25.222  1.00 67.57           O  
ATOM   2900  CG  LEU A 203       9.542 -13.928 -23.044  1.00 67.57           C  
ATOM   2901  HG  LEU A 203      10.279 -13.942 -22.241  1.00 67.57           H  
ATOM   2902  CD1 LEU A 203       8.165 -13.795 -22.402  1.00 67.57           C  
ATOM   2903 HD11 LEU A 203       8.232 -13.183 -21.502  1.00 67.57           H  
ATOM   2904 HD12 LEU A 203       7.465 -13.346 -23.106  1.00 67.57           H  
ATOM   2905 HD13 LEU A 203       7.784 -14.768 -22.091  1.00 67.57           H  
ATOM   2906  CD2 LEU A 203       9.615 -15.262 -23.768  1.00 67.57           C  
ATOM   2907 HD21 LEU A 203       9.077 -15.216 -24.715  1.00 67.57           H  
ATOM   2908 HD22 LEU A 203      10.672 -15.461 -23.944  1.00 67.57           H  
ATOM   2909 HD23 LEU A 203       9.228 -16.066 -23.142  1.00 67.57           H  
ATOM   2910  N   LYS A 204      11.211 -11.815 -26.961  1.00 67.72           N  
ATOM   2911  H   LYS A 204      10.647 -12.607 -27.235  1.00 67.72           H  
ATOM   2912  CA  LYS A 204      11.409 -10.760 -27.956  1.00 67.72           C  
ATOM   2913  HA  LYS A 204      11.878  -9.902 -27.475  1.00 67.72           H  
ATOM   2914  C   LYS A 204      10.052 -10.261 -28.445  1.00 67.72           C  
ATOM   2915  CB  LYS A 204      12.327 -11.242 -29.093  1.00 67.72           C  
ATOM   2916  HB2 LYS A 204      11.920 -12.154 -29.530  1.00 67.72           H  
ATOM   2917  HB3 LYS A 204      12.354 -10.474 -29.867  1.00 67.72           H  
ATOM   2918  O   LYS A 204       9.044 -10.953 -28.324  1.00 67.72           O  
ATOM   2919  CG  LYS A 204      13.759 -11.492 -28.590  1.00 67.72           C  
ATOM   2920  HG2 LYS A 204      14.109 -10.604 -28.062  1.00 67.72           H  
ATOM   2921  HG3 LYS A 204      13.761 -12.333 -27.897  1.00 67.72           H  
ATOM   2922  CD  LYS A 204      14.716 -11.788 -29.749  1.00 67.72           C  
ATOM   2923  HD2 LYS A 204      14.702 -10.946 -30.442  1.00 67.72           H  
ATOM   2924  HD3 LYS A 204      14.384 -12.689 -30.265  1.00 67.72           H  
ATOM   2925  CE  LYS A 204      16.129 -11.985 -29.196  1.00 67.72           C  
ATOM   2926  HE2 LYS A 204      16.387 -11.112 -28.596  1.00 67.72           H  
ATOM   2927  HE3 LYS A 204      16.121 -12.851 -28.533  1.00 67.72           H  
ATOM   2928  NZ  LYS A 204      17.108 -12.167 -30.292  1.00 67.72           N  
ATOM   2929  HZ1 LYS A 204      16.856 -12.977 -30.840  1.00 67.72           H  
ATOM   2930  HZ2 LYS A 204      17.105 -11.348 -30.883  1.00 67.72           H  
ATOM   2931  HZ3 LYS A 204      18.034 -12.293 -29.909  1.00 67.72           H  
ATOM   2932  N   GLY A 205      10.048  -9.045 -28.981  1.00 67.82           N  
ATOM   2933  H   GLY A 205      10.901  -8.505 -28.968  1.00 67.82           H  
ATOM   2934  CA  GLY A 205       8.890  -8.502 -29.679  1.00 67.82           C  
ATOM   2935  HA2 GLY A 205       8.017  -8.621 -29.037  1.00 67.82           H  
ATOM   2936  HA3 GLY A 205       9.047  -7.436 -29.849  1.00 67.82           H  
ATOM   2937  C   GLY A 205       8.625  -9.190 -31.034  1.00 67.82           C  
ATOM   2938  O   GLY A 205       9.404 -10.056 -31.449  1.00 67.82           O  
ATOM   2939  N   PRO A 206       7.568  -8.788 -31.758  1.00 74.73           N  
ATOM   2940  CA  PRO A 206       6.672  -7.679 -31.427  1.00 74.73           C  
ATOM   2941  HA  PRO A 206       7.250  -6.771 -31.250  1.00 74.73           H  
ATOM   2942  C   PRO A 206       5.816  -7.946 -30.191  1.00 74.73           C  
ATOM   2943  CB  PRO A 206       5.825  -7.443 -32.675  1.00 74.73           C  
ATOM   2944  HB2 PRO A 206       6.351  -6.752 -33.335  1.00 74.73           H  
ATOM   2945  HB3 PRO A 206       4.830  -7.063 -32.446  1.00 74.73           H  
ATOM   2946  O   PRO A 206       5.592  -9.104 -29.823  1.00 74.73           O  
ATOM   2947  CG  PRO A 206       5.779  -8.821 -33.325  1.00 74.73           C  
ATOM   2948  HG2 PRO A 206       5.591  -8.755 -34.397  1.00 74.73           H  
ATOM   2949  HG3 PRO A 206       5.020  -9.432 -32.836  1.00 74.73           H  
ATOM   2950  CD  PRO A 206       7.169  -9.381 -33.025  1.00 74.73           C  
ATOM   2951  HD2 PRO A 206       7.136 -10.469 -32.965  1.00 74.73           H  
ATOM   2952  HD3 PRO A 206       7.865  -9.067 -33.802  1.00 74.73           H  
ATOM   2953  N   TYR A 207       5.398  -6.856 -29.550  1.00 82.20           N  
ATOM   2954  H   TYR A 207       5.537  -5.958 -29.990  1.00 82.20           H  
ATOM   2955  CA  TYR A 207       4.476  -6.865 -28.421  1.00 82.20           C  
ATOM   2956  HA  TYR A 207       4.306  -7.899 -28.120  1.00 82.20           H  
ATOM   2957  C   TYR A 207       3.153  -6.249 -28.873  1.00 82.20           C  
ATOM   2958  CB  TYR A 207       5.062  -6.113 -27.218  1.00 82.20           C  
ATOM   2959  HB2 TYR A 207       4.369  -6.208 -26.381  1.00 82.20           H  
ATOM   2960  HB3 TYR A 207       5.123  -5.053 -27.464  1.00 82.20           H  
ATOM   2961  O   TYR A 207       3.163  -5.172 -29.458  1.00 82.20           O  
ATOM   2962  CG  TYR A 207       6.428  -6.598 -26.767  1.00 82.20           C  
ATOM   2963  CD1 TYR A 207       6.578  -7.882 -26.212  1.00 82.20           C  
ATOM   2964  HD1 TYR A 207       5.709  -8.516 -26.110  1.00 82.20           H  
ATOM   2965  CD2 TYR A 207       7.551  -5.761 -26.902  1.00 82.20           C  
ATOM   2966  HD2 TYR A 207       7.430  -4.767 -27.307  1.00 82.20           H  
ATOM   2967  CE1 TYR A 207       7.849  -8.326 -25.792  1.00 82.20           C  
ATOM   2968  HE1 TYR A 207       7.975  -9.310 -25.366  1.00 82.20           H  
ATOM   2969  CE2 TYR A 207       8.820  -6.192 -26.474  1.00 82.20           C  
ATOM   2970  HE2 TYR A 207       9.669  -5.529 -26.557  1.00 82.20           H  
ATOM   2971  OH  TYR A 207      10.196  -7.894 -25.496  1.00 82.20           O  
ATOM   2972  HH  TYR A 207      10.853  -7.195 -25.532  1.00 82.20           H  
ATOM   2973  CZ  TYR A 207       8.970  -7.476 -25.912  1.00 82.20           C  
ATOM   2974  N   GLU A 208       2.036  -6.918 -28.611  1.00 82.80           N  
ATOM   2975  H   GLU A 208       2.100  -7.783 -28.094  1.00 82.80           H  
ATOM   2976  CA  GLU A 208       0.698  -6.469 -29.013  1.00 82.80           C  
ATOM   2977  HA  GLU A 208       0.754  -5.458 -29.417  1.00 82.80           H  
ATOM   2978  C   GLU A 208      -0.220  -6.432 -27.790  1.00 82.80           C  
ATOM   2979  CB  GLU A 208       0.165  -7.383 -30.132  1.00 82.80           C  
ATOM   2980  HB2 GLU A 208       0.122  -8.408 -29.764  1.00 82.80           H  
ATOM   2981  HB3 GLU A 208       0.871  -7.349 -30.961  1.00 82.80           H  
ATOM   2982  O   GLU A 208      -0.170  -7.329 -26.949  1.00 82.80           O  
ATOM   2983  CG  GLU A 208      -1.226  -6.978 -30.657  1.00 82.80           C  
ATOM   2984  HG2 GLU A 208      -1.940  -7.032 -29.835  1.00 82.80           H  
ATOM   2985  HG3 GLU A 208      -1.178  -5.944 -30.996  1.00 82.80           H  
ATOM   2986  CD  GLU A 208      -1.732  -7.870 -31.810  1.00 82.80           C  
ATOM   2987  OE1 GLU A 208      -2.824  -7.574 -32.349  1.00 82.80           O  
ATOM   2988  OE2 GLU A 208      -1.034  -8.845 -32.175  1.00 82.80           O  
ATOM   2989  N   TYR A 209      -1.045  -5.394 -27.673  1.00 85.62           N  
ATOM   2990  H   TYR A 209      -1.102  -4.725 -28.427  1.00 85.62           H  
ATOM   2991  CA  TYR A 209      -2.018  -5.274 -26.591  1.00 85.62           C  
ATOM   2992  HA  TYR A 209      -1.593  -5.696 -25.680  1.00 85.62           H  
ATOM   2993  C   TYR A 209      -3.263  -6.072 -26.962  1.00 85.62           C  
ATOM   2994  CB  TYR A 209      -2.354  -3.804 -26.315  1.00 85.62           C  
ATOM   2995  HB2 TYR A 209      -2.916  -3.395 -27.154  1.00 85.62           H  
ATOM   2996  HB3 TYR A 209      -1.433  -3.228 -26.227  1.00 85.62           H  
ATOM   2997  O   TYR A 209      -3.847  -5.859 -28.023  1.00 85.62           O  
ATOM   2998  CG  TYR A 209      -3.126  -3.599 -25.031  1.00 85.62           C  
ATOM   2999  CD1 TYR A 209      -4.522  -3.413 -25.061  1.00 85.62           C  
ATOM   3000  HD1 TYR A 209      -5.060  -3.450 -25.997  1.00 85.62           H  
ATOM   3001  CD2 TYR A 209      -2.439  -3.602 -23.801  1.00 85.62           C  
ATOM   3002  HD2 TYR A 209      -1.374  -3.775 -23.773  1.00 85.62           H  
ATOM   3003  CE1 TYR A 209      -5.228  -3.195 -23.862  1.00 85.62           C  
ATOM   3004  HE1 TYR A 209      -6.301  -3.067 -23.869  1.00 85.62           H  
ATOM   3005  CE2 TYR A 209      -3.144  -3.367 -22.605  1.00 85.62           C  
ATOM   3006  HE2 TYR A 209      -2.640  -3.360 -21.650  1.00 85.62           H  
ATOM   3007  OH  TYR A 209      -5.190  -2.876 -21.481  1.00 85.62           O  
ATOM   3008  HH  TYR A 209      -6.123  -3.095 -21.545  1.00 85.62           H  
ATOM   3009  CZ  TYR A 209      -4.535  -3.146 -22.636  1.00 85.62           C  
ATOM   3010  N   ILE A 210      -3.654  -6.999 -26.097  1.00 84.12           N  
ATOM   3011  H   ILE A 210      -3.167  -7.066 -25.215  1.00 84.12           H  
ATOM   3012  CA  ILE A 210      -4.788  -7.891 -26.307  1.00 84.12           C  
ATOM   3013  HA  ILE A 210      -5.224  -7.710 -27.290  1.00 84.12           H  
ATOM   3014  C   ILE A 210      -5.844  -7.569 -25.261  1.00 84.12           C  
ATOM   3015  CB  ILE A 210      -4.345  -9.367 -26.248  1.00 84.12           C  
ATOM   3016  HB  ILE A 210      -3.968  -9.567 -25.245  1.00 84.12           H  
ATOM   3017  O   ILE A 210      -5.647  -7.837 -24.076  1.00 84.12           O  
ATOM   3018  CG1 ILE A 210      -3.198  -9.707 -27.223  1.00 84.12           C  
ATOM   3019 HG12 ILE A 210      -2.312  -9.138 -26.941  1.00 84.12           H  
ATOM   3020 HG13 ILE A 210      -2.963 -10.763 -27.097  1.00 84.12           H  
ATOM   3021  CG2 ILE A 210      -5.541 -10.304 -26.497  1.00 84.12           C  
ATOM   3022 HG21 ILE A 210      -5.215 -11.344 -26.492  1.00 84.12           H  
ATOM   3023 HG22 ILE A 210      -6.284 -10.178 -25.709  1.00 84.12           H  
ATOM   3024 HG23 ILE A 210      -6.018 -10.070 -27.449  1.00 84.12           H  
ATOM   3025  CD1 ILE A 210      -3.477  -9.460 -28.712  1.00 84.12           C  
ATOM   3026 HD11 ILE A 210      -3.718  -8.412 -28.890  1.00 84.12           H  
ATOM   3027 HD12 ILE A 210      -4.303 -10.083 -29.054  1.00 84.12           H  
ATOM   3028 HD13 ILE A 210      -2.589  -9.713 -29.291  1.00 84.12           H  
ATOM   3029  N   GLU A 211      -6.966  -7.022 -25.717  1.00 85.03           N  
ATOM   3030  H   GLU A 211      -7.048  -6.798 -26.699  1.00 85.03           H  
ATOM   3031  CA  GLU A 211      -8.142  -6.828 -24.873  1.00 85.03           C  
ATOM   3032  HA  GLU A 211      -7.816  -6.334 -23.958  1.00 85.03           H  
ATOM   3033  C   GLU A 211      -8.768  -8.178 -24.499  1.00 85.03           C  
ATOM   3034  CB  GLU A 211      -9.176  -5.919 -25.555  1.00 85.03           C  
ATOM   3035  HB2 GLU A 211     -10.074  -5.892 -24.938  1.00 85.03           H  
ATOM   3036  HB3 GLU A 211      -9.434  -6.344 -26.525  1.00 85.03           H  
ATOM   3037  O   GLU A 211      -8.801  -9.101 -25.321  1.00 85.03           O  
ATOM   3038  CG  GLU A 211      -8.671  -4.477 -25.744  1.00 85.03           C  
ATOM   3039  HG2 GLU A 211      -8.405  -4.070 -24.769  1.00 85.03           H  
ATOM   3040  HG3 GLU A 211      -7.770  -4.496 -26.357  1.00 85.03           H  
ATOM   3041  CD  GLU A 211      -9.699  -3.542 -26.416  1.00 85.03           C  
ATOM   3042  OE1 GLU A 211      -9.374  -2.340 -26.579  1.00 85.03           O  
ATOM   3043  OE2 GLU A 211     -10.785  -4.009 -26.839  1.00 85.03           O  
ATOM   3044  N   GLU A 212      -9.260  -8.296 -23.264  1.00 82.46           N  
ATOM   3045  H   GLU A 212      -9.183  -7.490 -22.659  1.00 82.46           H  
ATOM   3046  CA  GLU A 212      -9.891  -9.515 -22.729  1.00 82.46           C  
ATOM   3047  HA  GLU A 212      -9.967  -9.370 -21.651  1.00 82.46           H  
ATOM   3048  C   GLU A 212      -9.029 -10.783 -22.925  1.00 82.46           C  
ATOM   3049  CB  GLU A 212     -11.328  -9.704 -23.261  1.00 82.46           C  
ATOM   3050  HB2 GLU A 212     -11.278 -10.075 -24.285  1.00 82.46           H  
ATOM   3051  HB3 GLU A 212     -11.804 -10.469 -22.648  1.00 82.46           H  
ATOM   3052  O   GLU A 212      -9.525 -11.884 -23.193  1.00 82.46           O  
ATOM   3053  CG  GLU A 212     -12.223  -8.450 -23.253  1.00 82.46           C  
ATOM   3054  HG2 GLU A 212     -11.856  -7.753 -24.006  1.00 82.46           H  
ATOM   3055  HG3 GLU A 212     -12.149  -7.955 -22.285  1.00 82.46           H  
ATOM   3056  CD  GLU A 212     -13.703  -8.763 -23.558  1.00 82.46           C  
ATOM   3057  OE1 GLU A 212     -14.564  -7.896 -23.276  1.00 82.46           O  
ATOM   3058  OE2 GLU A 212     -14.013  -9.868 -24.073  1.00 82.46           O  
ATOM   3059  N   ALA A 213      -7.707 -10.636 -22.805  1.00 82.29           N  
ATOM   3060  H   ALA A 213      -7.374  -9.710 -22.575  1.00 82.29           H  
ATOM   3061  CA  ALA A 213      -6.735 -11.714 -22.942  1.00 82.29           C  
ATOM   3062  HA  ALA A 213      -6.769 -12.088 -23.965  1.00 82.29           H  
ATOM   3063  C   ALA A 213      -7.013 -12.888 -21.991  1.00 82.29           C  
ATOM   3064  CB  ALA A 213      -5.354 -11.118 -22.659  1.00 82.29           C  
ATOM   3065  HB1 ALA A 213      -5.332 -10.700 -21.652  1.00 82.29           H  
ATOM   3066  HB2 ALA A 213      -5.138 -10.325 -23.375  1.00 82.29           H  
ATOM   3067  HB3 ALA A 213      -4.594 -11.895 -22.736  1.00 82.29           H  
ATOM   3068  O   ALA A 213      -6.715 -14.041 -22.321  1.00 82.29           O  
ATOM   3069  N   ALA A 214      -7.570 -12.596 -20.814  1.00 83.63           N  
ATOM   3070  H   ALA A 214      -7.790 -11.627 -20.635  1.00 83.63           H  
ATOM   3071  CA  ALA A 214      -7.917 -13.568 -19.790  1.00 83.63           C  
ATOM   3072  HA  ALA A 214      -8.171 -14.513 -20.270  1.00 83.63           H  
ATOM   3073  C   ALA A 214      -9.117 -13.142 -18.953  1.00 83.63           C  
ATOM   3074  CB  ALA A 214      -6.706 -13.777 -18.884  1.00 83.63           C  
ATOM   3075  HB1 ALA A 214      -5.885 -13.157 -19.245  1.00 83.63           H  
ATOM   3076  HB2 ALA A 214      -6.446 -14.835 -18.891  1.00 83.63           H  
ATOM   3077  HB3 ALA A 214      -6.885 -13.482 -17.850  1.00 83.63           H  
ATOM   3078  O   ALA A 214      -9.774 -12.136 -19.199  1.00 83.63           O  
ATOM   3079  N   THR A 215      -9.371 -13.927 -17.914  1.00 87.97           N  
ATOM   3080  H   THR A 215      -8.764 -14.717 -17.745  1.00 87.97           H  
ATOM   3081  CA  THR A 215     -10.377 -13.644 -16.904  1.00 87.97           C  
ATOM   3082  HA  THR A 215     -10.770 -12.638 -17.046  1.00 87.97           H  
ATOM   3083  C   THR A 215      -9.775 -13.723 -15.507  1.00 87.97           C  
ATOM   3084  CB  THR A 215     -11.535 -14.631 -17.033  1.00 87.97           C  
ATOM   3085  HB  THR A 215     -12.211 -14.460 -16.195  1.00 87.97           H  
ATOM   3086  O   THR A 215      -9.018 -14.650 -15.211  1.00 87.97           O  
ATOM   3087  CG2 THR A 215     -12.302 -14.458 -18.345  1.00 87.97           C  
ATOM   3088 HG21 THR A 215     -11.665 -14.707 -19.194  1.00 87.97           H  
ATOM   3089 HG22 THR A 215     -12.635 -13.424 -18.440  1.00 87.97           H  
ATOM   3090 HG23 THR A 215     -13.172 -15.114 -18.342  1.00 87.97           H  
ATOM   3091  OG1 THR A 215     -11.079 -15.966 -16.957  1.00 87.97           O  
ATOM   3092  HG1 THR A 215     -10.560 -16.028 -16.152  1.00 87.97           H  
ATOM   3093  N   TYR A 216     -10.171 -12.798 -14.639  1.00 89.33           N  
ATOM   3094  H   TYR A 216     -10.755 -12.047 -14.978  1.00 89.33           H  
ATOM   3095  CA  TYR A 216      -9.877 -12.791 -13.212  1.00 89.33           C  
ATOM   3096  HA  TYR A 216      -9.203 -13.613 -12.972  1.00 89.33           H  
ATOM   3097  C   TYR A 216     -11.174 -12.972 -12.418  1.00 89.33           C  
ATOM   3098  CB  TYR A 216      -9.174 -11.475 -12.858  1.00 89.33           C  
ATOM   3099  HB2 TYR A 216      -8.343 -11.330 -13.549  1.00 89.33           H  
ATOM   3100  HB3 TYR A 216      -9.862 -10.642 -12.996  1.00 89.33           H  
ATOM   3101  O   TYR A 216     -12.124 -12.213 -12.606  1.00 89.33           O  
ATOM   3102  CG  TYR A 216      -8.633 -11.446 -11.446  1.00 89.33           C  
ATOM   3103  CD1 TYR A 216      -9.466 -11.112 -10.361  1.00 89.33           C  
ATOM   3104  HD1 TYR A 216     -10.502 -10.855 -10.524  1.00 89.33           H  
ATOM   3105  CD2 TYR A 216      -7.287 -11.778 -11.224  1.00 89.33           C  
ATOM   3106  HD2 TYR A 216      -6.653 -11.973 -12.077  1.00 89.33           H  
ATOM   3107  CE1 TYR A 216      -8.952 -11.128  -9.051  1.00 89.33           C  
ATOM   3108  HE1 TYR A 216      -9.580 -10.893  -8.204  1.00 89.33           H  
ATOM   3109  CE2 TYR A 216      -6.770 -11.806  -9.916  1.00 89.33           C  
ATOM   3110  HE2 TYR A 216      -5.733 -12.053  -9.744  1.00 89.33           H  
ATOM   3111  OH  TYR A 216      -7.109 -11.509  -7.565  1.00 89.33           O  
ATOM   3112  HH  TYR A 216      -6.157 -11.632  -7.534  1.00 89.33           H  
ATOM   3113  CZ  TYR A 216      -7.607 -11.479  -8.826  1.00 89.33           C  
ATOM   3114  N   ASP A 217     -11.226 -13.966 -11.533  1.00 92.61           N  
ATOM   3115  H   ASP A 217     -10.417 -14.554 -11.393  1.00 92.61           H  
ATOM   3116  CA  ASP A 217     -12.363 -14.151 -10.627  1.00 92.61           C  
ATOM   3117  HA  ASP A 217     -13.286 -13.876 -11.137  1.00 92.61           H  
ATOM   3118  C   ASP A 217     -12.202 -13.233  -9.413  1.00 92.61           C  
ATOM   3119  CB  ASP A 217     -12.490 -15.620 -10.200  1.00 92.61           C  
ATOM   3120  HB2 ASP A 217     -11.544 -15.950  -9.771  1.00 92.61           H  
ATOM   3121  HB3 ASP A 217     -13.253 -15.688  -9.424  1.00 92.61           H  
ATOM   3122  O   ASP A 217     -11.271 -13.400  -8.624  1.00 92.61           O  
ATOM   3123  CG  ASP A 217     -12.892 -16.564 -11.338  1.00 92.61           C  
ATOM   3124  OD1 ASP A 217     -13.605 -16.122 -12.274  1.00 92.61           O  
ATOM   3125  OD2 ASP A 217     -12.498 -17.752 -11.246  1.00 92.61           O  
ATOM   3126  N   LEU A 218     -13.109 -12.269  -9.281  1.00 94.51           N  
ATOM   3127  H   LEU A 218     -13.882 -12.244  -9.931  1.00 94.51           H  
ATOM   3128  CA  LEU A 218     -13.120 -11.284  -8.204  1.00 94.51           C  
ATOM   3129  HA  LEU A 218     -12.099 -10.969  -7.986  1.00 94.51           H  
ATOM   3130  C   LEU A 218     -13.702 -11.866  -6.911  1.00 94.51           C  
ATOM   3131  CB  LEU A 218     -13.938 -10.070  -8.658  1.00 94.51           C  
ATOM   3132  HB2 LEU A 218     -14.934 -10.420  -8.929  1.00 94.51           H  
ATOM   3133  HB3 LEU A 218     -14.050  -9.382  -7.821  1.00 94.51           H  
ATOM   3134  O   LEU A 218     -14.415 -12.876  -6.910  1.00 94.51           O  
ATOM   3135  CG  LEU A 218     -13.331  -9.304  -9.843  1.00 94.51           C  
ATOM   3136  HG  LEU A 218     -12.995  -9.989 -10.621  1.00 94.51           H  
ATOM   3137  CD1 LEU A 218     -14.422  -8.418 -10.430  1.00 94.51           C  
ATOM   3138 HD11 LEU A 218     -13.966  -7.647 -11.051  1.00 94.51           H  
ATOM   3139 HD12 LEU A 218     -15.007  -7.989  -9.617  1.00 94.51           H  
ATOM   3140 HD13 LEU A 218     -15.074  -9.041 -11.042  1.00 94.51           H  
ATOM   3141  CD2 LEU A 218     -12.156  -8.420  -9.424  1.00 94.51           C  
ATOM   3142 HD21 LEU A 218     -11.734  -7.914 -10.292  1.00 94.51           H  
ATOM   3143 HD22 LEU A 218     -12.485  -7.686  -8.687  1.00 94.51           H  
ATOM   3144 HD23 LEU A 218     -11.380  -9.034  -8.968  1.00 94.51           H  
ATOM   3145  N   LEU A 219     -13.448 -11.191  -5.791  1.00 95.56           N  
ATOM   3146  H   LEU A 219     -12.822 -10.401  -5.860  1.00 95.56           H  
ATOM   3147  CA  LEU A 219     -13.903 -11.618  -4.462  1.00 95.56           C  
ATOM   3148  HA  LEU A 219     -13.585 -12.651  -4.320  1.00 95.56           H  
ATOM   3149  C   LEU A 219     -15.432 -11.621  -4.298  1.00 95.56           C  
ATOM   3150  CB  LEU A 219     -13.236 -10.732  -3.395  1.00 95.56           C  
ATOM   3151  HB2 LEU A 219     -13.432  -9.690  -3.646  1.00 95.56           H  
ATOM   3152  HB3 LEU A 219     -13.675 -10.934  -2.418  1.00 95.56           H  
ATOM   3153  O   LEU A 219     -15.942 -12.349  -3.444  1.00 95.56           O  
ATOM   3154  CG  LEU A 219     -11.717 -10.954  -3.317  1.00 95.56           C  
ATOM   3155  HG  LEU A 219     -11.318 -11.026  -4.329  1.00 95.56           H  
ATOM   3156  CD1 LEU A 219     -11.046  -9.800  -2.577  1.00 95.56           C  
ATOM   3157 HD11 LEU A 219     -11.413  -9.722  -1.553  1.00 95.56           H  
ATOM   3158 HD12 LEU A 219      -9.968  -9.960  -2.579  1.00 95.56           H  
ATOM   3159 HD13 LEU A 219     -11.244  -8.876  -3.120  1.00 95.56           H  
ATOM   3160  CD2 LEU A 219     -11.328 -12.249  -2.607  1.00 95.56           C  
ATOM   3161 HD21 LEU A 219     -11.530 -12.155  -1.540  1.00 95.56           H  
ATOM   3162 HD22 LEU A 219     -10.259 -12.399  -2.761  1.00 95.56           H  
ATOM   3163 HD23 LEU A 219     -11.866 -13.093  -3.037  1.00 95.56           H  
ATOM   3164  N   ASP A 220     -16.157 -10.851  -5.112  1.00 95.50           N  
ATOM   3165  H   ASP A 220     -15.646 -10.245  -5.737  1.00 95.50           H  
ATOM   3166  CA  ASP A 220     -17.624 -10.821  -5.210  1.00 95.50           C  
ATOM   3167  HA  ASP A 220     -18.037 -10.993  -4.216  1.00 95.50           H  
ATOM   3168  C   ASP A 220     -18.209 -11.962  -6.059  1.00 95.50           C  
ATOM   3169  CB  ASP A 220     -18.107  -9.421  -5.655  1.00 95.50           C  
ATOM   3170  HB2 ASP A 220     -17.707  -8.680  -4.963  1.00 95.50           H  
ATOM   3171  HB3 ASP A 220     -19.192  -9.389  -5.560  1.00 95.50           H  
ATOM   3172  O   ASP A 220     -19.428 -12.081  -6.190  1.00 95.50           O  
ATOM   3173  CG  ASP A 220     -17.742  -9.015  -7.093  1.00 95.50           C  
ATOM   3174  OD1 ASP A 220     -17.289  -9.884  -7.872  1.00 95.50           O  
ATOM   3175  OD2 ASP A 220     -17.959  -7.832  -7.453  1.00 95.50           O  
ATOM   3176  N   GLY A 221     -17.353 -12.833  -6.601  1.00 94.53           N  
ATOM   3177  H   GLY A 221     -16.366 -12.644  -6.502  1.00 94.53           H  
ATOM   3178  CA  GLY A 221     -17.737 -13.968  -7.434  1.00 94.53           C  
ATOM   3179  HA2 GLY A 221     -18.613 -14.453  -7.003  1.00 94.53           H  
ATOM   3180  HA3 GLY A 221     -16.909 -14.678  -7.450  1.00 94.53           H  
ATOM   3181  C   GLY A 221     -18.058 -13.598  -8.881  1.00 94.53           C  
ATOM   3182  O   GLY A 221     -18.420 -14.483  -9.660  1.00 94.53           O  
ATOM   3183  N   THR A 222     -17.942 -12.321  -9.261  1.00 94.82           N  
ATOM   3184  H   THR A 222     -17.623 -11.641  -8.586  1.00 94.82           H  
ATOM   3185  CA  THR A 222     -18.004 -11.908 -10.663  1.00 94.82           C  
ATOM   3186  HA  THR A 222     -18.735 -12.544 -11.163  1.00 94.82           H  
ATOM   3187  C   THR A 222     -16.666 -12.150 -11.355  1.00 94.82           C  
ATOM   3188  CB  THR A 222     -18.485 -10.459 -10.853  1.00 94.82           C  
ATOM   3189  HB  THR A 222     -18.631 -10.303 -11.922  1.00 94.82           H  
ATOM   3190  O   THR A 222     -15.610 -12.206 -10.729  1.00 94.82           O  
ATOM   3191  CG2 THR A 222     -19.824 -10.187 -10.167  1.00 94.82           C  
ATOM   3192 HG21 THR A 222     -19.719 -10.285  -9.086  1.00 94.82           H  
ATOM   3193 HG22 THR A 222     -20.148  -9.172 -10.396  1.00 94.82           H  
ATOM   3194 HG23 THR A 222     -20.572 -10.897 -10.520  1.00 94.82           H  
ATOM   3195  OG1 THR A 222     -17.570  -9.488 -10.415  1.00 94.82           O  
ATOM   3196  HG1 THR A 222     -17.435  -9.618  -9.473  1.00 94.82           H  
ATOM   3197  N   THR A 223     -16.708 -12.303 -12.674  1.00 92.52           N  
ATOM   3198  H   THR A 223     -17.597 -12.259 -13.150  1.00 92.52           H  
ATOM   3199  CA  THR A 223     -15.506 -12.458 -13.492  1.00 92.52           C  
ATOM   3200  HA  THR A 223     -14.657 -12.714 -12.858  1.00 92.52           H  
ATOM   3201  C   THR A 223     -15.200 -11.136 -14.189  1.00 92.52           C  
ATOM   3202  CB  THR A 223     -15.682 -13.603 -14.494  1.00 92.52           C  
ATOM   3203  HB  THR A 223     -16.492 -13.357 -15.180  1.00 92.52           H  
ATOM   3204  O   THR A 223     -16.081 -10.544 -14.816  1.00 92.52           O  
ATOM   3205  CG2 THR A 223     -14.417 -13.854 -15.292  1.00 92.52           C  
ATOM   3206 HG21 THR A 223     -13.593 -14.031 -14.600  1.00 92.52           H  
ATOM   3207 HG22 THR A 223     -14.189 -12.995 -15.923  1.00 92.52           H  
ATOM   3208 HG23 THR A 223     -14.555 -14.731 -15.924  1.00 92.52           H  
ATOM   3209  OG1 THR A 223     -15.995 -14.816 -13.841  1.00 92.52           O  
ATOM   3210  HG1 THR A 223     -15.229 -15.106 -13.339  1.00 92.52           H  
ATOM   3211  N   TYR A 224     -13.953 -10.686 -14.094  1.00 89.05           N  
ATOM   3212  H   TYR A 224     -13.296 -11.219 -13.542  1.00 89.05           H  
ATOM   3213  CA  TYR A 224     -13.432  -9.499 -14.761  1.00 89.05           C  
ATOM   3214  HA  TYR A 224     -14.264  -8.876 -15.087  1.00 89.05           H  
ATOM   3215  C   TYR A 224     -12.577  -9.914 -15.966  1.00 89.05           C  
ATOM   3216  CB  TYR A 224     -12.622  -8.694 -13.744  1.00 89.05           C  
ATOM   3217  HB2 TYR A 224     -13.259  -8.508 -12.880  1.00 89.05           H  
ATOM   3218  HB3 TYR A 224     -11.776  -9.290 -13.399  1.00 89.05           H  
ATOM   3219  O   TYR A 224     -11.645 -10.703 -15.785  1.00 89.05           O  
ATOM   3220  CG  TYR A 224     -12.118  -7.362 -14.252  1.00 89.05           C  
ATOM   3221  CD1 TYR A 224     -10.820  -7.267 -14.778  1.00 89.05           C  
ATOM   3222  HD1 TYR A 224     -10.206  -8.152 -14.864  1.00 89.05           H  
ATOM   3223  CD2 TYR A 224     -12.941  -6.220 -14.203  1.00 89.05           C  
ATOM   3224  HD2 TYR A 224     -13.947  -6.301 -13.819  1.00 89.05           H  
ATOM   3225  CE1 TYR A 224     -10.326  -6.034 -15.235  1.00 89.05           C  
ATOM   3226  HE1 TYR A 224      -9.346  -5.955 -15.680  1.00 89.05           H  
ATOM   3227  CE2 TYR A 224     -12.451  -4.980 -14.662  1.00 89.05           C  
ATOM   3228  HE2 TYR A 224     -13.069  -4.095 -14.630  1.00 89.05           H  
ATOM   3229  OH  TYR A 224     -10.640  -3.695 -15.580  1.00 89.05           O  
ATOM   3230  HH  TYR A 224     -11.249  -2.954 -15.534  1.00 89.05           H  
ATOM   3231  CZ  TYR A 224     -11.137  -4.888 -15.175  1.00 89.05           C  
ATOM   3232  N   PRO A 225     -12.878  -9.451 -17.191  1.00 90.40           N  
ATOM   3233  CA  PRO A 225     -11.983  -9.662 -18.320  1.00 90.40           C  
ATOM   3234  HA  PRO A 225     -11.715 -10.715 -18.415  1.00 90.40           H  
ATOM   3235  C   PRO A 225     -10.724  -8.821 -18.108  1.00 90.40           C  
ATOM   3236  CB  PRO A 225     -12.771  -9.221 -19.549  1.00 90.40           C  
ATOM   3237  HB2 PRO A 225     -13.358 -10.058 -19.929  1.00 90.40           H  
ATOM   3238  HB3 PRO A 225     -12.106  -8.838 -20.323  1.00 90.40           H  
ATOM   3239  O   PRO A 225     -10.836  -7.622 -17.886  1.00 90.40           O  
ATOM   3240  CG  PRO A 225     -13.705  -8.136 -19.012  1.00 90.40           C  
ATOM   3241  HG2 PRO A 225     -13.192  -7.174 -19.017  1.00 90.40           H  
ATOM   3242  HG3 PRO A 225     -14.624  -8.075 -19.596  1.00 90.40           H  
ATOM   3243  CD  PRO A 225     -13.976  -8.569 -17.568  1.00 90.40           C  
ATOM   3244  HD2 PRO A 225     -14.010  -7.689 -16.926  1.00 90.40           H  
ATOM   3245  HD3 PRO A 225     -14.916  -9.118 -17.516  1.00 90.40           H  
ATOM   3246  N   VAL A 226      -9.556  -9.458 -18.143  1.00 87.32           N  
ATOM   3247  H   VAL A 226      -9.542 -10.424 -18.436  1.00 87.32           H  
ATOM   3248  CA  VAL A 226      -8.272  -8.761 -18.013  1.00 87.32           C  
ATOM   3249  HA  VAL A 226      -8.472  -7.745 -17.674  1.00 87.32           H  
ATOM   3250  C   VAL A 226      -7.593  -8.649 -19.363  1.00 87.32           C  
ATOM   3251  CB  VAL A 226      -7.316  -9.384 -16.983  1.00 87.32           C  
ATOM   3252  HB  VAL A 226      -6.358  -8.868 -17.040  1.00 87.32           H  
ATOM   3253  O   VAL A 226      -7.527  -9.627 -20.117  1.00 87.32           O  
ATOM   3254  CG1 VAL A 226      -7.837  -9.238 -15.554  1.00 87.32           C  
ATOM   3255 HG11 VAL A 226      -7.111  -9.654 -14.855  1.00 87.32           H  
ATOM   3256 HG12 VAL A 226      -7.966  -8.177 -15.340  1.00 87.32           H  
ATOM   3257 HG13 VAL A 226      -8.788  -9.760 -15.451  1.00 87.32           H  
ATOM   3258  CG2 VAL A 226      -7.070 -10.873 -17.222  1.00 87.32           C  
ATOM   3259 HG21 VAL A 226      -7.998 -11.429 -17.088  1.00 87.32           H  
ATOM   3260 HG22 VAL A 226      -6.330 -11.233 -16.508  1.00 87.32           H  
ATOM   3261 HG23 VAL A 226      -6.677 -11.024 -18.228  1.00 87.32           H  
ATOM   3262  N   ASP A 227      -7.045  -7.477 -19.639  1.00 88.86           N  
ATOM   3263  H   ASP A 227      -7.191  -6.719 -18.988  1.00 88.86           H  
ATOM   3264  CA  ASP A 227      -6.217  -7.259 -20.817  1.00 88.86           C  
ATOM   3265  HA  ASP A 227      -6.661  -7.794 -21.656  1.00 88.86           H  
ATOM   3266  C   ASP A 227      -4.802  -7.817 -20.602  1.00 88.86           C  
ATOM   3267  CB  ASP A 227      -6.189  -5.778 -21.200  1.00 88.86           C  
ATOM   3268  HB2 ASP A 227      -5.553  -5.674 -22.079  1.00 88.86           H  
ATOM   3269  HB3 ASP A 227      -5.731  -5.215 -20.387  1.00 88.86           H  
ATOM   3270  O   ASP A 227      -4.360  -8.102 -19.483  1.00 88.86           O  
ATOM   3271  CG  ASP A 227      -7.552  -5.163 -21.536  1.00 88.86           C  
ATOM   3272  OD1 ASP A 227      -8.505  -5.927 -21.822  1.00 88.86           O  
ATOM   3273  OD2 ASP A 227      -7.588  -3.910 -21.611  1.00 88.86           O  
ATOM   3274  N   GLY A 228      -4.068  -8.007 -21.695  1.00 86.03           N  
ATOM   3275  H   GLY A 228      -4.465  -7.749 -22.587  1.00 86.03           H  
ATOM   3276  CA  GLY A 228      -2.728  -8.570 -21.649  1.00 86.03           C  
ATOM   3277  HA2 GLY A 228      -2.801  -9.657 -21.682  1.00 86.03           H  
ATOM   3278  HA3 GLY A 228      -2.246  -8.287 -20.714  1.00 86.03           H  
ATOM   3279  C   GLY A 228      -1.826  -8.124 -22.785  1.00 86.03           C  
ATOM   3280  O   GLY A 228      -2.228  -7.432 -23.714  1.00 86.03           O  
ATOM   3281  N   VAL A 229      -0.576  -8.567 -22.720  1.00 85.75           N  
ATOM   3282  H   VAL A 229      -0.329  -9.107 -21.903  1.00 85.75           H  
ATOM   3283  CA  VAL A 229       0.445  -8.324 -23.738  1.00 85.75           C  
ATOM   3284  HA  VAL A 229       0.055  -7.628 -24.481  1.00 85.75           H  
ATOM   3285  C   VAL A 229       0.778  -9.631 -24.436  1.00 85.75           C  
ATOM   3286  CB  VAL A 229       1.699  -7.678 -23.128  1.00 85.75           C  
ATOM   3287  HB  VAL A 229       2.128  -8.346 -22.381  1.00 85.75           H  
ATOM   3288  O   VAL A 229       1.320 -10.554 -23.820  1.00 85.75           O  
ATOM   3289  CG1 VAL A 229       2.755  -7.409 -24.205  1.00 85.75           C  
ATOM   3290 HG11 VAL A 229       3.110  -8.345 -24.637  1.00 85.75           H  
ATOM   3291 HG12 VAL A 229       2.332  -6.787 -24.993  1.00 85.75           H  
ATOM   3292 HG13 VAL A 229       3.605  -6.896 -23.755  1.00 85.75           H  
ATOM   3293  CG2 VAL A 229       1.361  -6.348 -22.447  1.00 85.75           C  
ATOM   3294 HG21 VAL A 229       2.266  -5.875 -22.066  1.00 85.75           H  
ATOM   3295 HG22 VAL A 229       0.869  -5.678 -23.152  1.00 85.75           H  
ATOM   3296 HG23 VAL A 229       0.691  -6.529 -21.607  1.00 85.75           H  
ATOM   3297  N   GLN A 230       0.485  -9.706 -25.731  1.00 83.88           N  
ATOM   3298  H   GLN A 230       0.069  -8.896 -26.167  1.00 83.88           H  
ATOM   3299  CA  GLN A 230       0.983 -10.759 -26.598  1.00 83.88           C  
ATOM   3300  HA  GLN A 230       0.932 -11.667 -25.997  1.00 83.88           H  
ATOM   3301  C   GLN A 230       2.448 -10.506 -26.969  1.00 83.88           C  
ATOM   3302  CB  GLN A 230       0.057 -10.962 -27.809  1.00 83.88           C  
ATOM   3303  HB2 GLN A 230      -0.884 -11.366 -27.436  1.00 83.88           H  
ATOM   3304  HB3 GLN A 230      -0.149 -10.000 -28.278  1.00 83.88           H  
ATOM   3305  O   GLN A 230       2.836  -9.375 -27.230  1.00 83.88           O  
ATOM   3306  CG  GLN A 230       0.609 -11.928 -28.872  1.00 83.88           C  
ATOM   3307  HG2 GLN A 230       1.074 -12.792 -28.398  1.00 83.88           H  
ATOM   3308  HG3 GLN A 230       1.369 -11.411 -29.457  1.00 83.88           H  
ATOM   3309  CD  GLN A 230      -0.458 -12.459 -29.820  1.00 83.88           C  
ATOM   3310  NE2 GLN A 230      -1.344 -13.319 -29.372  1.00 83.88           N  
ATOM   3311 HE21 GLN A 230      -1.431 -13.460 -28.376  1.00 83.88           H  
ATOM   3312 HE22 GLN A 230      -2.087 -13.517 -30.028  1.00 83.88           H  
ATOM   3313  OE1 GLN A 230      -0.471 -12.200 -31.004  1.00 83.88           O  
ATOM   3314  N   TYR A 231       3.267 -11.556 -27.007  1.00 77.15           N  
ATOM   3315  H   TYR A 231       2.863 -12.461 -26.809  1.00 77.15           H  
ATOM   3316  CA  TYR A 231       4.663 -11.513 -27.450  1.00 77.15           C  
ATOM   3317  HA  TYR A 231       4.826 -10.581 -27.991  1.00 77.15           H  
ATOM   3318  C   TYR A 231       4.967 -12.656 -28.427  1.00 77.15           C  
ATOM   3319  CB  TYR A 231       5.613 -11.510 -26.238  1.00 77.15           C  
ATOM   3320  HB2 TYR A 231       5.332 -10.689 -25.578  1.00 77.15           H  
ATOM   3321  HB3 TYR A 231       6.624 -11.302 -26.590  1.00 77.15           H  
ATOM   3322  O   TYR A 231       4.237 -13.648 -28.495  1.00 77.15           O  
ATOM   3323  CG  TYR A 231       5.637 -12.791 -25.427  1.00 77.15           C  
ATOM   3324  CD1 TYR A 231       4.801 -12.923 -24.299  1.00 77.15           C  
ATOM   3325  HD1 TYR A 231       4.156 -12.106 -24.011  1.00 77.15           H  
ATOM   3326  CD2 TYR A 231       6.476 -13.855 -25.816  1.00 77.15           C  
ATOM   3327  HD2 TYR A 231       7.115 -13.748 -26.680  1.00 77.15           H  
ATOM   3328  CE1 TYR A 231       4.802 -14.121 -23.559  1.00 77.15           C  
ATOM   3329  HE1 TYR A 231       4.160 -14.232 -22.698  1.00 77.15           H  
ATOM   3330  CE2 TYR A 231       6.448 -15.067 -25.101  1.00 77.15           C  
ATOM   3331  HE2 TYR A 231       7.039 -15.916 -25.413  1.00 77.15           H  
ATOM   3332  OH  TYR A 231       5.565 -16.370 -23.314  1.00 77.15           O  
ATOM   3333  HH  TYR A 231       4.979 -16.349 -22.554  1.00 77.15           H  
ATOM   3334  CZ  TYR A 231       5.620 -15.193 -23.969  1.00 77.15           C  
ATOM   3335  N   SER A 232       6.067 -12.550 -29.176  1.00 69.27           N  
ATOM   3336  H   SER A 232       6.635 -11.721 -29.079  1.00 69.27           H  
ATOM   3337  CA  SER A 232       6.538 -13.611 -30.077  1.00 69.27           C  
ATOM   3338  HA  SER A 232       5.896 -14.488 -29.990  1.00 69.27           H  
ATOM   3339  C   SER A 232       7.955 -14.048 -29.724  1.00 69.27           C  
ATOM   3340  CB  SER A 232       6.479 -13.153 -31.533  1.00 69.27           C  
ATOM   3341  HB2 SER A 232       7.032 -12.220 -31.646  1.00 69.27           H  
ATOM   3342  HB3 SER A 232       6.935 -13.914 -32.166  1.00 69.27           H  
ATOM   3343  O   SER A 232       8.899 -13.271 -29.772  1.00 69.27           O  
ATOM   3344  OG  SER A 232       5.135 -12.973 -31.935  1.00 69.27           O  
ATOM   3345  HG  SER A 232       4.790 -12.208 -31.468  1.00 69.27           H  
ATOM   3346  N   SER A 233       8.150 -15.326 -29.415  1.00 61.92           N  
ATOM   3347  H   SER A 233       7.364 -15.960 -29.415  1.00 61.92           H  
ATOM   3348  CA  SER A 233       9.487 -15.854 -29.148  1.00 61.92           C  
ATOM   3349  HA  SER A 233      10.115 -15.040 -28.789  1.00 61.92           H  
ATOM   3350  C   SER A 233      10.152 -16.421 -30.407  1.00 61.92           C  
ATOM   3351  CB  SER A 233       9.460 -16.863 -28.009  1.00 61.92           C  
ATOM   3352  HB2 SER A 233       8.994 -16.414 -27.132  1.00 61.92           H  
ATOM   3353  HB3 SER A 233      10.501 -17.093 -27.783  1.00 61.92           H  
ATOM   3354  O   SER A 233       9.592 -17.261 -31.114  1.00 61.92           O  
ATOM   3355  OG  SER A 233       8.779 -18.048 -28.364  1.00 61.92           O  
ATOM   3356  HG  SER A 233       7.858 -17.824 -28.512  1.00 61.92           H  
ATOM   3357  N   ALA A 234      11.388 -15.994 -30.672  1.00 51.04           N  
ATOM   3358  H   ALA A 234      11.781 -15.277 -30.080  1.00 51.04           H  
ATOM   3359  CA  ALA A 234      12.277 -16.666 -31.613  1.00 51.04           C  
ATOM   3360  HA  ALA A 234      11.694 -17.255 -32.321  1.00 51.04           H  
ATOM   3361  C   ALA A 234      13.178 -17.631 -30.822  1.00 51.04           C  
ATOM   3362  CB  ALA A 234      13.046 -15.607 -32.417  1.00 51.04           C  
ATOM   3363  HB1 ALA A 234      12.339 -14.983 -32.965  1.00 51.04           H  
ATOM   3364  HB2 ALA A 234      13.631 -14.981 -31.744  1.00 51.04           H  
ATOM   3365  HB3 ALA A 234      13.713 -16.100 -33.124  1.00 51.04           H  
ATOM   3366  O   ALA A 234      14.219 -17.217 -30.323  1.00 51.04           O  
ATOM   3367  N   SER A 235      12.758 -18.899 -30.708  1.00 50.58           N  
ATOM   3368  H   SER A 235      11.879 -19.123 -31.153  1.00 50.58           H  
ATOM   3369  CA  SER A 235      13.459 -20.004 -30.024  1.00 50.58           C  
ATOM   3370  HA  SER A 235      12.805 -20.875 -30.063  1.00 50.58           H  
ATOM   3371  C   SER A 235      13.791 -19.755 -28.538  1.00 50.58           C  
ATOM   3372  CB  SER A 235      14.720 -20.360 -30.827  1.00 50.58           C  
ATOM   3373  HB2 SER A 235      15.463 -19.571 -30.711  1.00 50.58           H  
ATOM   3374  HB3 SER A 235      14.459 -20.430 -31.883  1.00 50.58           H  
ATOM   3375  O   SER A 235      14.878 -19.279 -28.216  1.00 50.58           O  
ATOM   3376  OG  SER A 235      15.285 -21.595 -30.429  1.00 50.58           O  
ATOM   3377  HG  SER A 235      15.355 -21.616 -29.472  1.00 50.58           H  
ATOM   3378  N   LEU A 236      12.909 -20.158 -27.616  1.00 48.53           N  
ATOM   3379  H   LEU A 236      12.066 -20.622 -27.924  1.00 48.53           H  
ATOM   3380  CA  LEU A 236      13.227 -20.221 -26.176  1.00 48.53           C  
ATOM   3381  HA  LEU A 236      13.976 -19.470 -25.925  1.00 48.53           H  
ATOM   3382  C   LEU A 236      13.834 -21.593 -25.865  1.00 48.53           C  
ATOM   3383  CB  LEU A 236      11.986 -19.949 -25.302  1.00 48.53           C  
ATOM   3384  HB2 LEU A 236      11.199 -20.657 -25.561  1.00 48.53           H  
ATOM   3385  HB3 LEU A 236      12.248 -20.095 -24.255  1.00 48.53           H  
ATOM   3386  O   LEU A 236      13.126 -22.540 -25.538  1.00 48.53           O  
ATOM   3387  CG  LEU A 236      11.323 -18.599 -25.458  1.00 48.53           C  
ATOM   3388  HG  LEU A 236      11.359 -18.341 -26.517  1.00 48.53           H  
ATOM   3389  CD1 LEU A 236       9.856 -18.662 -25.011  1.00 48.53           C  
ATOM   3390 HD11 LEU A 236       9.304 -19.369 -25.631  1.00 48.53           H  
ATOM   3391 HD12 LEU A 236       9.804 -18.972 -23.967  1.00 48.53           H  
ATOM   3392 HD13 LEU A 236       9.396 -17.679 -25.112  1.00 48.53           H  
ATOM   3393  CD2 LEU A 236      12.108 -17.559 -24.677  1.00 48.53           C  
ATOM   3394 HD21 LEU A 236      11.816 -17.569 -23.627  1.00 48.53           H  
ATOM   3395 HD22 LEU A 236      13.178 -17.762 -24.732  1.00 48.53           H  
ATOM   3396 HD23 LEU A 236      11.949 -16.579 -25.129  1.00 48.53           H  
ATOM   3397  N   GLY A 237      15.135 -21.766 -26.097  1.00 52.80           N  
ATOM   3398  H   GLY A 237      15.685 -20.962 -26.363  1.00 52.80           H  
ATOM   3399  CA  GLY A 237      15.782 -23.065 -25.887  1.00 52.80           C  
ATOM   3400  HA2 GLY A 237      15.760 -23.292 -24.821  1.00 52.80           H  
ATOM   3401  HA3 GLY A 237      16.823 -23.009 -26.204  1.00 52.80           H  
ATOM   3402  C   GLY A 237      15.094 -24.200 -26.668  1.00 52.80           C  
ATOM   3403  O   GLY A 237      15.090 -24.196 -27.898  1.00 52.80           O  
ATOM   3404  N   ASN A 238      14.508 -25.170 -25.955  1.00 45.21           N  
ATOM   3405  H   ASN A 238      14.458 -25.033 -24.956  1.00 45.21           H  
ATOM   3406  CA  ASN A 238      13.752 -26.286 -26.549  1.00 45.21           C  
ATOM   3407  HA  ASN A 238      14.287 -26.634 -27.433  1.00 45.21           H  
ATOM   3408  C   ASN A 238      12.342 -25.909 -27.041  1.00 45.21           C  
ATOM   3409  CB  ASN A 238      13.673 -27.443 -25.540  1.00 45.21           C  
ATOM   3410  HB2 ASN A 238      13.325 -27.061 -24.581  1.00 45.21           H  
ATOM   3411  HB3 ASN A 238      12.945 -28.177 -25.886  1.00 45.21           H  
ATOM   3412  O   ASN A 238      11.675 -26.733 -27.665  1.00 45.21           O  
ATOM   3413  CG  ASN A 238      14.987 -28.177 -25.370  1.00 45.21           C  
ATOM   3414  ND2 ASN A 238      15.303 -28.581 -24.163  1.00 45.21           N  
ATOM   3415 HD21 ASN A 238      16.216 -28.998 -24.052  1.00 45.21           H  
ATOM   3416 HD22 ASN A 238      14.715 -28.324 -23.382  1.00 45.21           H  
ATOM   3417  OD1 ASN A 238      15.737 -28.427 -26.301  1.00 45.21           O  
ATOM   3418  N   LEU A 239      11.879 -24.690 -26.782  1.00 46.34           N  
ATOM   3419  H   LEU A 239      12.461 -24.045 -26.268  1.00 46.34           H  
ATOM   3420  CA  LEU A 239      10.602 -24.187 -27.264  1.00 46.34           C  
ATOM   3421  HA  LEU A 239       9.863 -24.988 -27.255  1.00 46.34           H  
ATOM   3422  C   LEU A 239      10.801 -23.697 -28.698  1.00 46.34           C  
ATOM   3423  CB  LEU A 239      10.110 -23.069 -26.346  1.00 46.34           C  
ATOM   3424  HB2 LEU A 239      10.881 -22.307 -26.457  1.00 46.34           H  
ATOM   3425  HB3 LEU A 239       9.178 -22.653 -26.728  1.00 46.34           H  
ATOM   3426  O   LEU A 239      11.436 -22.672 -28.972  1.00 46.34           O  
ATOM   3427  CG  LEU A 239       9.942 -23.480 -24.868  1.00 46.34           C  
ATOM   3428  HG  LEU A 239      10.677 -24.238 -24.598  1.00 46.34           H  
ATOM   3429  CD1 LEU A 239      10.094 -22.339 -23.868  1.00 46.34           C  
ATOM   3430 HD11 LEU A 239       9.419 -21.515 -24.098  1.00 46.34           H  
ATOM   3431 HD12 LEU A 239      11.134 -22.011 -23.856  1.00 46.34           H  
ATOM   3432 HD13 LEU A 239       9.917 -22.719 -22.862  1.00 46.34           H  
ATOM   3433  CD2 LEU A 239       8.557 -24.081 -24.676  1.00 46.34           C  
ATOM   3434 HD21 LEU A 239       7.785 -23.322 -24.802  1.00 46.34           H  
ATOM   3435 HD22 LEU A 239       8.504 -24.508 -23.675  1.00 46.34           H  
ATOM   3436 HD23 LEU A 239       8.399 -24.880 -25.401  1.00 46.34           H  
ATOM   3437  N   SER A 240      10.247 -24.461 -29.633  1.00 49.62           N  
ATOM   3438  H   SER A 240       9.782 -25.305 -29.330  1.00 49.62           H  
ATOM   3439  CA  SER A 240      10.011 -24.007 -30.999  1.00 49.62           C  
ATOM   3440  HA  SER A 240      10.968 -23.888 -31.507  1.00 49.62           H  
ATOM   3441  C   SER A 240       9.277 -22.666 -30.991  1.00 49.62           C  
ATOM   3442  CB  SER A 240       9.163 -25.048 -31.734  1.00 49.62           C  
ATOM   3443  HB2 SER A 240       9.780 -25.919 -31.953  1.00 49.62           H  
ATOM   3444  HB3 SER A 240       8.805 -24.628 -32.675  1.00 49.62           H  
ATOM   3445  O   SER A 240       8.410 -22.477 -30.143  1.00 49.62           O  
ATOM   3446  OG  SER A 240       8.062 -25.462 -30.949  1.00 49.62           O  
ATOM   3447  HG  SER A 240       7.700 -24.698 -30.494  1.00 49.62           H  
ATOM   3448  N   ASN A 241       9.607 -21.784 -31.946  1.00 54.99           N  
ATOM   3449  H   ASN A 241      10.406 -22.002 -32.523  1.00 54.99           H  
ATOM   3450  CA  ASN A 241       8.951 -20.490 -32.187  1.00 54.99           C  
ATOM   3451  HA  ASN A 241       9.483 -19.713 -31.639  1.00 54.99           H  
ATOM   3452  C   ASN A 241       7.488 -20.491 -31.725  1.00 54.99           C  
ATOM   3453  CB  ASN A 241       9.000 -20.176 -33.694  1.00 54.99           C  
ATOM   3454  HB2 ASN A 241       8.448 -19.254 -33.875  1.00 54.99           H  
ATOM   3455  HB3 ASN A 241       8.505 -20.978 -34.241  1.00 54.99           H  
ATOM   3456  O   ASN A 241       6.654 -21.183 -32.314  1.00 54.99           O  
ATOM   3457  CG  ASN A 241      10.397 -19.984 -34.242  1.00 54.99           C  
ATOM   3458  ND2 ASN A 241      10.572 -20.165 -35.530  1.00 54.99           N  
ATOM   3459 HD21 ASN A 241      11.502 -19.975 -35.875  1.00 54.99           H  
ATOM   3460 HD22 ASN A 241       9.773 -20.344 -36.122  1.00 54.99           H  
ATOM   3461  OD1 ASN A 241      11.353 -19.690 -33.545  1.00 54.99           O  
ATOM   3462  N   GLY A 242       7.211 -19.750 -30.657  1.00 61.46           N  
ATOM   3463  H   GLY A 242       7.955 -19.217 -30.228  1.00 61.46           H  
ATOM   3464  CA  GLY A 242       5.915 -19.743 -29.995  1.00 61.46           C  
ATOM   3465  HA2 GLY A 242       5.168 -20.242 -30.612  1.00 61.46           H  
ATOM   3466  HA3 GLY A 242       5.986 -20.273 -29.046  1.00 61.46           H  
ATOM   3467  C   GLY A 242       5.466 -18.321 -29.719  1.00 61.46           C  
ATOM   3468  O   GLY A 242       6.279 -17.461 -29.374  1.00 61.46           O  
ATOM   3469  N   GLN A 243       4.173 -18.074 -29.888  1.00 67.49           N  
ATOM   3470  H   GLN A 243       3.562 -18.833 -30.155  1.00 67.49           H  
ATOM   3471  CA  GLN A 243       3.549 -16.851 -29.401  1.00 67.49           C  
ATOM   3472  HA  GLN A 243       4.253 -16.027 -29.511  1.00 67.49           H  
ATOM   3473  C   GLN A 243       3.278 -16.968 -27.899  1.00 67.49           C  
ATOM   3474  CB  GLN A 243       2.321 -16.508 -30.254  1.00 67.49           C  
ATOM   3475  HB2 GLN A 243       1.653 -17.368 -30.306  1.00 67.49           H  
ATOM   3476  HB3 GLN A 243       1.788 -15.671 -29.805  1.00 67.49           H  
ATOM   3477  O   GLN A 243       3.410 -18.042 -27.320  1.00 67.49           O  
ATOM   3478  CG  GLN A 243       2.784 -16.098 -31.663  1.00 67.49           C  
ATOM   3479  HG2 GLN A 243       3.334 -16.913 -32.134  1.00 67.49           H  
ATOM   3480  HG3 GLN A 243       3.452 -15.241 -31.579  1.00 67.49           H  
ATOM   3481  CD  GLN A 243       1.619 -15.738 -32.572  1.00 67.49           C  
ATOM   3482  NE2 GLN A 243       1.619 -14.561 -33.153  1.00 67.49           N  
ATOM   3483 HE21 GLN A 243       2.297 -13.864 -32.880  1.00 67.49           H  
ATOM   3484 HE22 GLN A 243       0.744 -14.267 -33.563  1.00 67.49           H  
ATOM   3485  OE1 GLN A 243       0.711 -16.525 -32.788  1.00 67.49           O  
ATOM   3486  N   GLY A 244       2.992 -15.830 -27.292  1.00 73.23           N  
ATOM   3487  H   GLY A 244       2.935 -15.019 -27.892  1.00 73.23           H  
ATOM   3488  CA  GLY A 244       3.104 -15.481 -25.886  1.00 73.23           C  
ATOM   3489  HA2 GLY A 244       3.962 -14.808 -25.874  1.00 73.23           H  
ATOM   3490  HA3 GLY A 244       3.379 -16.290 -25.210  1.00 73.23           H  
ATOM   3491  C   GLY A 244       1.939 -14.597 -25.461  1.00 73.23           C  
ATOM   3492  O   GLY A 244       1.623 -13.736 -26.255  1.00 73.23           O  
ATOM   3493  N   VAL A 245       1.289 -14.746 -24.306  1.00 77.23           N  
ATOM   3494  H   VAL A 245       1.562 -15.499 -23.690  1.00 77.23           H  
ATOM   3495  CA  VAL A 245       0.357 -13.747 -23.736  1.00 77.23           C  
ATOM   3496  HA  VAL A 245       0.625 -12.773 -24.146  1.00 77.23           H  
ATOM   3497  C   VAL A 245       0.634 -13.699 -22.248  1.00 77.23           C  
ATOM   3498  CB  VAL A 245      -1.161 -13.927 -24.024  1.00 77.23           C  
ATOM   3499  HB  VAL A 245      -1.447 -14.972 -23.907  1.00 77.23           H  
ATOM   3500  O   VAL A 245       0.740 -14.731 -21.578  1.00 77.23           O  
ATOM   3501  CG1 VAL A 245      -2.073 -13.116 -23.095  1.00 77.23           C  
ATOM   3502 HG11 VAL A 245      -1.877 -12.047 -23.181  1.00 77.23           H  
ATOM   3503 HG12 VAL A 245      -3.109 -13.321 -23.363  1.00 77.23           H  
ATOM   3504 HG13 VAL A 245      -1.939 -13.421 -22.057  1.00 77.23           H  
ATOM   3505  CG2 VAL A 245      -1.548 -13.438 -25.427  1.00 77.23           C  
ATOM   3506 HG21 VAL A 245      -0.868 -13.825 -26.186  1.00 77.23           H  
ATOM   3507 HG22 VAL A 245      -1.494 -12.350 -25.459  1.00 77.23           H  
ATOM   3508 HG23 VAL A 245      -2.569 -13.742 -25.658  1.00 77.23           H  
ATOM   3509  N   ILE A 246       0.805 -12.479 -21.764  1.00 79.82           N  
ATOM   3510  H   ILE A 246       0.757 -11.706 -22.412  1.00 79.82           H  
ATOM   3511  CA  ILE A 246       0.974 -12.137 -20.363  1.00 79.82           C  
ATOM   3512  HA  ILE A 246       1.029 -13.036 -19.750  1.00 79.82           H  
ATOM   3513  C   ILE A 246      -0.246 -11.333 -19.963  1.00 79.82           C  
ATOM   3514  CB  ILE A 246       2.262 -11.319 -20.173  1.00 79.82           C  
ATOM   3515  HB  ILE A 246       2.253 -10.492 -20.884  1.00 79.82           H  
ATOM   3516  O   ILE A 246      -0.473 -10.260 -20.500  1.00 79.82           O  
ATOM   3517  CG1 ILE A 246       3.477 -12.218 -20.450  1.00 79.82           C  
ATOM   3518 HG12 ILE A 246       3.267 -12.908 -21.267  1.00 79.82           H  
ATOM   3519 HG13 ILE A 246       3.701 -12.813 -19.565  1.00 79.82           H  
ATOM   3520  CG2 ILE A 246       2.361 -10.740 -18.748  1.00 79.82           C  
ATOM   3521 HG21 ILE A 246       3.234 -10.093 -18.663  1.00 79.82           H  
ATOM   3522 HG22 ILE A 246       2.417 -11.537 -18.006  1.00 79.82           H  
ATOM   3523 HG23 ILE A 246       1.500 -10.109 -18.527  1.00 79.82           H  
ATOM   3524  CD1 ILE A 246       4.702 -11.409 -20.842  1.00 79.82           C  
ATOM   3525 HD11 ILE A 246       4.598 -11.067 -21.872  1.00 79.82           H  
ATOM   3526 HD12 ILE A 246       5.570 -12.060 -20.734  1.00 79.82           H  
ATOM   3527 HD13 ILE A 246       4.822 -10.538 -20.198  1.00 79.82           H  
ATOM   3528  N   ALA A 247      -0.991 -11.844 -18.999  1.00 81.14           N  
ATOM   3529  H   ALA A 247      -0.744 -12.740 -18.603  1.00 81.14           H  
ATOM   3530  CA  ALA A 247      -2.055 -11.128 -18.316  1.00 81.14           C  
ATOM   3531  HA  ALA A 247      -1.856 -10.056 -18.335  1.00 81.14           H  
ATOM   3532  C   ALA A 247      -2.062 -11.570 -16.848  1.00 81.14           C  
ATOM   3533  CB  ALA A 247      -3.383 -11.369 -19.046  1.00 81.14           C  
ATOM   3534  HB1 ALA A 247      -3.373 -12.314 -19.589  1.00 81.14           H  
ATOM   3535  HB2 ALA A 247      -3.540 -10.576 -19.776  1.00 81.14           H  
ATOM   3536  HB3 ALA A 247      -4.216 -11.348 -18.343  1.00 81.14           H  
ATOM   3537  O   ALA A 247      -1.519 -12.634 -16.499  1.00 81.14           O  
ATOM   3538  N   ILE A 248      -2.638 -10.744 -15.971  1.00 78.24           N  
ATOM   3539  H   ILE A 248      -3.116  -9.923 -16.314  1.00 78.24           H  
ATOM   3540  CA  ILE A 248      -2.789 -11.116 -14.564  1.00 78.24           C  
ATOM   3541  HA  ILE A 248      -1.811 -11.426 -14.195  1.00 78.24           H  
ATOM   3542  C   ILE A 248      -3.707 -12.343 -14.480  1.00 78.24           C  
ATOM   3543  CB  ILE A 248      -3.251  -9.923 -13.692  1.00 78.24           C  
ATOM   3544  HB  ILE A 248      -4.114  -9.446 -14.157  1.00 78.24           H  
ATOM   3545  O   ILE A 248      -4.801 -12.364 -15.020  1.00 78.24           O  
ATOM   3546  CG1 ILE A 248      -2.093  -8.899 -13.601  1.00 78.24           C  
ATOM   3547 HG12 ILE A 248      -1.148  -9.429 -13.484  1.00 78.24           H  
ATOM   3548 HG13 ILE A 248      -2.044  -8.345 -14.538  1.00 78.24           H  
ATOM   3549  CG2 ILE A 248      -3.678 -10.410 -12.293  1.00 78.24           C  
ATOM   3550 HG21 ILE A 248      -4.056  -9.575 -11.703  1.00 78.24           H  
ATOM   3551 HG22 ILE A 248      -2.839 -10.870 -11.771  1.00 78.24           H  
ATOM   3552 HG23 ILE A 248      -4.509 -11.112 -12.369  1.00 78.24           H  
ATOM   3553  CD1 ILE A 248      -2.190  -7.909 -12.431  1.00 78.24           C  
ATOM   3554 HD11 ILE A 248      -3.159  -7.411 -12.429  1.00 78.24           H  
ATOM   3555 HD12 ILE A 248      -2.054  -8.430 -11.483  1.00 78.24           H  
ATOM   3556 HD13 ILE A 248      -1.393  -7.170 -12.513  1.00 78.24           H  
ATOM   3557  N   ASN A 249      -3.252 -13.388 -13.784  1.00 70.50           N  
ATOM   3558  H   ASN A 249      -2.349 -13.283 -13.343  1.00 70.50           H  
ATOM   3559  CA  ASN A 249      -3.999 -14.633 -13.556  1.00 70.50           C  
ATOM   3560  HA  ASN A 249      -3.338 -15.241 -12.939  1.00 70.50           H  
ATOM   3561  C   ASN A 249      -4.275 -15.524 -14.805  1.00 70.50           C  
ATOM   3562  CB  ASN A 249      -5.229 -14.312 -12.679  1.00 70.50           C  
ATOM   3563  HB2 ASN A 249      -5.003 -13.446 -12.055  1.00 70.50           H  
ATOM   3564  HB3 ASN A 249      -6.073 -14.065 -13.322  1.00 70.50           H  
ATOM   3565  O   ASN A 249      -5.048 -16.475 -14.724  1.00 70.50           O  
ATOM   3566  CG  ASN A 249      -5.643 -15.409 -11.719  1.00 70.50           C  
ATOM   3567  ND2 ASN A 249      -6.766 -15.230 -11.063  1.00 70.50           N  
ATOM   3568 HD21 ASN A 249      -7.054 -15.947 -10.412  1.00 70.50           H  
ATOM   3569 HD22 ASN A 249      -7.308 -14.388 -11.199  1.00 70.50           H  
ATOM   3570  OD1 ASN A 249      -4.937 -16.381 -11.482  1.00 70.50           O  
ATOM   3571  N   GLY A 250      -3.545 -15.328 -15.918  1.00 57.28           N  
ATOM   3572  H   GLY A 250      -3.093 -14.429 -16.006  1.00 57.28           H  
ATOM   3573  CA  GLY A 250      -3.542 -16.192 -17.130  1.00 57.28           C  
ATOM   3574  HA2 GLY A 250      -4.318 -16.953 -17.048  1.00 57.28           H  
ATOM   3575  HA3 GLY A 250      -2.573 -16.684 -17.218  1.00 57.28           H  
ATOM   3576  C   GLY A 250      -3.806 -15.390 -18.416  1.00 57.28           C  
ATOM   3577  O   GLY A 250      -4.019 -14.208 -18.261  1.00 57.28           O  
ATOM   3578  N   PRO A 251      -3.760 -15.938 -19.656  1.00 50.50           N  
ATOM   3579  CA  PRO A 251      -3.221 -17.211 -20.094  1.00 50.50           C  
ATOM   3580  HA  PRO A 251      -3.161 -17.917 -19.266  1.00 50.50           H  
ATOM   3581  C   PRO A 251      -1.823 -17.024 -20.715  1.00 50.50           C  
ATOM   3582  CB  PRO A 251      -4.233 -17.731 -21.120  1.00 50.50           C  
ATOM   3583  HB2 PRO A 251      -5.011 -18.294 -20.604  1.00 50.50           H  
ATOM   3584  HB3 PRO A 251      -3.766 -18.355 -21.881  1.00 50.50           H  
ATOM   3585  O   PRO A 251      -1.642 -16.774 -21.898  1.00 50.50           O  
ATOM   3586  CG  PRO A 251      -4.849 -16.465 -21.723  1.00 50.50           C  
ATOM   3587  HG2 PRO A 251      -5.936 -16.517 -21.658  1.00 50.50           H  
ATOM   3588  HG3 PRO A 251      -4.535 -16.326 -22.757  1.00 50.50           H  
ATOM   3589  CD  PRO A 251      -4.314 -15.322 -20.853  1.00 50.50           C  
ATOM   3590  HD2 PRO A 251      -5.108 -14.611 -20.624  1.00 50.50           H  
ATOM   3591  HD3 PRO A 251      -3.522 -14.798 -21.388  1.00 50.50           H  
ATOM   3592  N   LYS A 252      -0.825 -17.229 -19.869  1.00 55.28           N  
ATOM   3593  H   LYS A 252      -1.087 -17.088 -18.903  1.00 55.28           H  
ATOM   3594  CA  LYS A 252       0.404 -18.014 -20.060  1.00 55.28           C  
ATOM   3595  HA  LYS A 252       1.271 -17.356 -20.002  1.00 55.28           H  
ATOM   3596  C   LYS A 252       0.464 -18.784 -21.393  1.00 55.28           C  
ATOM   3597  CB  LYS A 252       0.425 -19.015 -18.882  1.00 55.28           C  
ATOM   3598  HB2 LYS A 252      -0.438 -19.675 -18.971  1.00 55.28           H  
ATOM   3599  HB3 LYS A 252       1.327 -19.625 -18.938  1.00 55.28           H  
ATOM   3600  O   LYS A 252      -0.058 -19.897 -21.480  1.00 55.28           O  
ATOM   3601  CG  LYS A 252       0.365 -18.326 -17.504  1.00 55.28           C  
ATOM   3602  HG2 LYS A 252       1.359 -17.963 -17.243  1.00 55.28           H  
ATOM   3603  HG3 LYS A 252      -0.277 -17.445 -17.516  1.00 55.28           H  
ATOM   3604  CD  LYS A 252      -0.170 -19.220 -16.385  1.00 55.28           C  
ATOM   3605  HD2 LYS A 252      -1.215 -19.460 -16.584  1.00 55.28           H  
ATOM   3606  HD3 LYS A 252       0.389 -20.151 -16.295  1.00 55.28           H  
ATOM   3607  CE  LYS A 252      -0.065 -18.379 -15.113  1.00 55.28           C  
ATOM   3608  HE2 LYS A 252       0.961 -18.016 -15.043  1.00 55.28           H  
ATOM   3609  HE3 LYS A 252      -0.718 -17.512 -15.209  1.00 55.28           H  
ATOM   3610  NZ  LYS A 252      -0.399 -19.137 -13.886  1.00 55.28           N  
ATOM   3611  HZ1 LYS A 252       0.307 -19.845 -13.740  1.00 55.28           H  
ATOM   3612  HZ2 LYS A 252      -1.313 -19.562 -13.948  1.00 55.28           H  
ATOM   3613  HZ3 LYS A 252      -0.382 -18.529 -13.080  1.00 55.28           H  
ATOM   3614  N   ILE A 253       1.114 -18.242 -22.422  1.00 44.25           N  
ATOM   3615  H   ILE A 253       1.462 -17.298 -22.332  1.00 44.25           H  
ATOM   3616  CA  ILE A 253       1.261 -18.979 -23.691  1.00 44.25           C  
ATOM   3617  HA  ILE A 253       0.449 -19.704 -23.739  1.00 44.25           H  
ATOM   3618  C   ILE A 253       2.558 -19.778 -23.741  1.00 44.25           C  
ATOM   3619  CB  ILE A 253       1.067 -18.126 -24.949  1.00 44.25           C  
ATOM   3620  HB  ILE A 253       1.922 -17.454 -25.017  1.00 44.25           H  
ATOM   3621  O   ILE A 253       3.623 -19.315 -23.337  1.00 44.25           O  
ATOM   3622  CG1 ILE A 253      -0.230 -17.319 -24.872  1.00 44.25           C  
ATOM   3623 HG12 ILE A 253      -0.190 -16.658 -24.006  1.00 44.25           H  
ATOM   3624 HG13 ILE A 253      -1.054 -18.008 -24.684  1.00 44.25           H  
ATOM   3625  CG2 ILE A 253       1.010 -18.999 -26.216  1.00 44.25           C  
ATOM   3626 HG21 ILE A 253       0.138 -19.652 -26.176  1.00 44.25           H  
ATOM   3627 HG22 ILE A 253       0.939 -18.390 -27.117  1.00 44.25           H  
ATOM   3628 HG23 ILE A 253       1.903 -19.614 -26.330  1.00 44.25           H  
ATOM   3629  CD1 ILE A 253      -0.580 -16.540 -26.150  1.00 44.25           C  
ATOM   3630 HD11 ILE A 253       0.252 -15.968 -26.560  1.00 44.25           H  
ATOM   3631 HD12 ILE A 253      -1.461 -15.925 -25.966  1.00 44.25           H  
ATOM   3632 HD13 ILE A 253      -0.902 -17.241 -26.920  1.00 44.25           H  
ATOM   3633  N   GLY A 254       2.424 -20.988 -24.292  1.00 44.29           N  
ATOM   3634  H   GLY A 254       1.487 -21.248 -24.568  1.00 44.29           H  
ATOM   3635  CA  GLY A 254       3.530 -21.679 -24.934  1.00 44.29           C  
ATOM   3636  HA2 GLY A 254       3.590 -21.353 -25.972  1.00 44.29           H  
ATOM   3637  HA3 GLY A 254       4.460 -21.383 -24.448  1.00 44.29           H  
ATOM   3638  C   GLY A 254       3.492 -23.202 -24.923  1.00 44.29           C  
ATOM   3639  O   GLY A 254       4.471 -23.752 -25.382  1.00 44.29           O  
ATOM   3640  N   ALA A 255       2.455 -23.881 -24.408  1.00 37.04           N  
ATOM   3641  H   ALA A 255       1.735 -23.323 -23.971  1.00 37.04           H  
ATOM   3642  CA  ALA A 255       2.247 -25.351 -24.383  1.00 37.04           C  
ATOM   3643  HA  ALA A 255       1.416 -25.517 -23.697  1.00 37.04           H  
ATOM   3644  C   ALA A 255       3.373 -26.268 -23.829  1.00 37.04           C  
ATOM   3645  CB  ALA A 255       1.754 -25.820 -25.761  1.00 37.04           C  
ATOM   3646  HB1 ALA A 255       1.474 -26.873 -25.709  1.00 37.04           H  
ATOM   3647  HB2 ALA A 255       0.889 -25.234 -26.072  1.00 37.04           H  
ATOM   3648  HB3 ALA A 255       2.554 -25.706 -26.493  1.00 37.04           H  
ATOM   3649  O   ALA A 255       3.068 -27.399 -23.466  1.00 37.04           O  
ATOM   3650  N   ASP A 256       4.615 -25.804 -23.692  1.00 43.37           N  
ATOM   3651  H   ASP A 256       4.812 -24.916 -24.131  1.00 43.37           H  
ATOM   3652  CA  ASP A 256       5.787 -26.619 -23.353  1.00 43.37           C  
ATOM   3653  HA  ASP A 256       5.450 -27.530 -22.859  1.00 43.37           H  
ATOM   3654  C   ASP A 256       6.735 -25.953 -22.335  1.00 43.37           C  
ATOM   3655  CB  ASP A 256       6.530 -27.009 -24.655  1.00 43.37           C  
ATOM   3656  HB2 ASP A 256       6.285 -26.301 -25.447  1.00 43.37           H  
ATOM   3657  HB3 ASP A 256       7.606 -26.942 -24.496  1.00 43.37           H  
ATOM   3658  O   ASP A 256       7.759 -26.538 -21.987  1.00 43.37           O  
ATOM   3659  CG  ASP A 256       6.253 -28.440 -25.142  1.00 43.37           C  
ATOM   3660  OD1 ASP A 256       5.966 -29.325 -24.303  1.00 43.37           O  
ATOM   3661  OD2 ASP A 256       6.385 -28.667 -26.367  1.00 43.37           O  
ATOM   3662  N   SER A 257       6.418 -24.761 -21.804  1.00 46.83           N  
ATOM   3663  H   SER A 257       5.554 -24.318 -22.085  1.00 46.83           H  
ATOM   3664  CA  SER A 257       7.207 -24.138 -20.727  1.00 46.83           C  
ATOM   3665  HA  SER A 257       8.043 -24.797 -20.497  1.00 46.83           H  
ATOM   3666  C   SER A 257       6.399 -24.033 -19.435  1.00 46.83           C  
ATOM   3667  CB  SER A 257       7.884 -22.835 -21.178  1.00 46.83           C  
ATOM   3668  HB2 SER A 257       7.741 -22.706 -22.251  1.00 46.83           H  
ATOM   3669  HB3 SER A 257       8.950 -22.934 -20.974  1.00 46.83           H  
ATOM   3670  O   SER A 257       5.398 -23.323 -19.332  1.00 46.83           O  
ATOM   3671  OG  SER A 257       7.443 -21.668 -20.522  1.00 46.83           O  
ATOM   3672  HG  SER A 257       7.937 -20.931 -20.888  1.00 46.83           H  
ATOM   3673  N   SER A 258       6.835 -24.773 -18.416  1.00 48.63           N  
ATOM   3674  H   SER A 258       7.634 -25.376 -18.554  1.00 48.63           H  
ATOM   3675  CA  SER A 258       6.324 -24.632 -17.051  1.00 48.63           C  
ATOM   3676  HA  SER A 258       5.235 -24.675 -17.075  1.00 48.63           H  
ATOM   3677  C   SER A 258       6.714 -23.292 -16.426  1.00 48.63           C  
ATOM   3678  CB  SER A 258       6.836 -25.784 -16.178  1.00 48.63           C  
ATOM   3679  HB2 SER A 258       6.310 -26.695 -16.460  1.00 48.63           H  
ATOM   3680  HB3 SER A 258       6.627 -25.574 -15.129  1.00 48.63           H  
ATOM   3681  O   SER A 258       6.063 -22.856 -15.481  1.00 48.63           O  
ATOM   3682  OG  SER A 258       8.227 -25.999 -16.354  1.00 48.63           O  
ATOM   3683  HG  SER A 258       8.732 -25.257 -16.015  1.00 48.63           H  
ATOM   3684  N   ASP A 259       7.741 -22.611 -16.935  1.00 50.16           N  
ATOM   3685  H   ASP A 259       8.256 -23.000 -17.713  1.00 50.16           H  
ATOM   3686  CA  ASP A 259       8.295 -21.423 -16.280  1.00 50.16           C  
ATOM   3687  HA  ASP A 259       8.231 -21.571 -15.202  1.00 50.16           H  
ATOM   3688  C   ASP A 259       7.507 -20.145 -16.547  1.00 50.16           C  
ATOM   3689  CB  ASP A 259       9.778 -21.281 -16.632  1.00 50.16           C  
ATOM   3690  HB2 ASP A 259       9.917 -21.346 -17.712  1.00 50.16           H  
ATOM   3691  HB3 ASP A 259      10.138 -20.310 -16.293  1.00 50.16           H  
ATOM   3692  O   ASP A 259       7.364 -19.326 -15.639  1.00 50.16           O  
ATOM   3693  CG  ASP A 259      10.571 -22.369 -15.910  1.00 50.16           C  
ATOM   3694  OD1 ASP A 259      10.372 -22.493 -14.675  1.00 50.16           O  
ATOM   3695  OD2 ASP A 259      11.283 -23.123 -16.595  1.00 50.16           O  
ATOM   3696  N   LEU A 260       6.891 -20.019 -17.725  1.00 53.28           N  
ATOM   3697  H   LEU A 260       7.046 -20.725 -18.430  1.00 53.28           H  
ATOM   3698  CA  LEU A 260       5.950 -18.932 -18.019  1.00 53.28           C  
ATOM   3699  HA  LEU A 260       6.320 -18.012 -17.568  1.00 53.28           H  
ATOM   3700  C   LEU A 260       4.573 -19.176 -17.406  1.00 53.28           C  
ATOM   3701  CB  LEU A 260       5.856 -18.750 -19.537  1.00 53.28           C  
ATOM   3702  HB2 LEU A 260       5.643 -19.717 -19.992  1.00 53.28           H  
ATOM   3703  HB3 LEU A 260       5.025 -18.086 -19.775  1.00 53.28           H  
ATOM   3704  O   LEU A 260       3.705 -18.310 -17.452  1.00 53.28           O  
ATOM   3705  CG  LEU A 260       7.142 -18.162 -20.140  1.00 53.28           C  
ATOM   3706  HG  LEU A 260       8.019 -18.663 -19.729  1.00 53.28           H  
ATOM   3707  CD1 LEU A 260       7.138 -18.398 -21.649  1.00 53.28           C  
ATOM   3708 HD11 LEU A 260       7.549 -19.382 -21.874  1.00 53.28           H  
ATOM   3709 HD12 LEU A 260       7.750 -17.655 -22.159  1.00 53.28           H  
ATOM   3710 HD13 LEU A 260       6.119 -18.373 -22.035  1.00 53.28           H  
ATOM   3711  CD2 LEU A 260       7.259 -16.666 -19.842  1.00 53.28           C  
ATOM   3712 HD21 LEU A 260       7.319 -16.491 -18.767  1.00 53.28           H  
ATOM   3713 HD22 LEU A 260       6.400 -16.131 -20.247  1.00 53.28           H  
ATOM   3714 HD23 LEU A 260       8.167 -16.277 -20.302  1.00 53.28           H  
ATOM   3715  N   SER A 261       4.371 -20.346 -16.793  1.00 56.40           N  
ATOM   3716  H   SER A 261       5.132 -21.010 -16.776  1.00 56.40           H  
ATOM   3717  CA  SER A 261       3.140 -20.650 -16.083  1.00 56.40           C  
ATOM   3718  HA  SER A 261       2.349 -20.238 -16.710  1.00 56.40           H  
ATOM   3719  C   SER A 261       3.042 -19.967 -14.716  1.00 56.40           C  
ATOM   3720  CB  SER A 261       2.877 -22.155 -15.997  1.00 56.40           C  
ATOM   3721  HB2 SER A 261       3.184 -22.641 -16.923  1.00 56.40           H  
ATOM   3722  HB3 SER A 261       1.805 -22.311 -15.873  1.00 56.40           H  
ATOM   3723  O   SER A 261       2.016 -20.110 -14.059  1.00 56.40           O  
ATOM   3724  OG  SER A 261       3.538 -22.739 -14.895  1.00 56.40           O  
ATOM   3725  HG  SER A 261       4.485 -22.726 -15.049  1.00 56.40           H  
ATOM   3726  N   ASN A 262       4.048 -19.205 -14.276  1.00 65.13           N  
ATOM   3727  H   ASN A 262       4.874 -19.101 -14.848  1.00 65.13           H  
ATOM   3728  CA  ASN A 262       3.956 -18.382 -13.074  1.00 65.13           C  
ATOM   3729  HA  ASN A 262       3.001 -18.569 -12.582  1.00 65.13           H  
ATOM   3730  C   ASN A 262       4.030 -16.884 -13.446  1.00 65.13           C  
ATOM   3731  CB  ASN A 262       5.033 -18.814 -12.063  1.00 65.13           C  
ATOM   3732  HB2 ASN A 262       4.973 -19.891 -11.906  1.00 65.13           H  
ATOM   3733  HB3 ASN A 262       6.022 -18.560 -12.446  1.00 65.13           H  
ATOM   3734  O   ASN A 262       5.100 -16.438 -13.862  1.00 65.13           O  
ATOM   3735  CG  ASN A 262       4.817 -18.118 -10.731  1.00 65.13           C  
ATOM   3736  ND2 ASN A 262       5.561 -18.432  -9.702  1.00 65.13           N  
ATOM   3737 HD21 ASN A 262       6.313 -19.102  -9.762  1.00 65.13           H  
ATOM   3738 HD22 ASN A 262       5.333 -17.902  -8.873  1.00 65.13           H  
ATOM   3739  OD1 ASN A 262       3.944 -17.290 -10.591  1.00 65.13           O  
ATOM   3740  N   PRO A 263       2.933 -16.105 -13.307  1.00 63.63           N  
ATOM   3741  CA  PRO A 263       2.941 -14.679 -13.634  1.00 63.63           C  
ATOM   3742  HA  PRO A 263       3.203 -14.534 -14.682  1.00 63.63           H  
ATOM   3743  C   PRO A 263       3.956 -13.907 -12.779  1.00 63.63           C  
ATOM   3744  CB  PRO A 263       1.503 -14.204 -13.399  1.00 63.63           C  
ATOM   3745  HB2 PRO A 263       1.453 -13.162 -13.080  1.00 63.63           H  
ATOM   3746  HB3 PRO A 263       0.917 -14.350 -14.306  1.00 63.63           H  
ATOM   3747  O   PRO A 263       4.565 -12.967 -13.275  1.00 63.63           O  
ATOM   3748  CG  PRO A 263       0.996 -15.135 -12.304  1.00 63.63           C  
ATOM   3749  HG2 PRO A 263       1.350 -14.794 -11.331  1.00 63.63           H  
ATOM   3750  HG3 PRO A 263      -0.091 -15.219 -12.312  1.00 63.63           H  
ATOM   3751  CD  PRO A 263       1.673 -16.452 -12.658  1.00 63.63           C  
ATOM   3752  HD2 PRO A 263       1.813 -17.035 -11.749  1.00 63.63           H  
ATOM   3753  HD3 PRO A 263       1.042 -16.993 -13.364  1.00 63.63           H  
ATOM   3754  N   ASP A 264       4.247 -14.374 -11.561  1.00 69.04           N  
ATOM   3755  H   ASP A 264       3.678 -15.117 -11.183  1.00 69.04           H  
ATOM   3756  CA  ASP A 264       5.189 -13.754 -10.618  1.00 69.04           C  
ATOM   3757  HA  ASP A 264       4.836 -12.749 -10.388  1.00 69.04           H  
ATOM   3758  C   ASP A 264       6.631 -13.657 -11.155  1.00 69.04           C  
ATOM   3759  CB  ASP A 264       5.222 -14.579  -9.320  1.00 69.04           C  
ATOM   3760  HB2 ASP A 264       5.879 -14.082  -8.606  1.00 69.04           H  
ATOM   3761  HB3 ASP A 264       5.677 -15.545  -9.541  1.00 69.04           H  
ATOM   3762  O   ASP A 264       7.496 -12.995 -10.577  1.00 69.04           O  
ATOM   3763  CG  ASP A 264       3.868 -14.815  -8.641  1.00 69.04           C  
ATOM   3764  OD1 ASP A 264       2.880 -14.129  -8.993  1.00 69.04           O  
ATOM   3765  OD2 ASP A 264       3.854 -15.726  -7.782  1.00 69.04           O  
ATOM   3766  N   ARG A 265       6.926 -14.346 -12.259  1.00 72.99           N  
ATOM   3767  H   ARG A 265       6.170 -14.848 -12.702  1.00 72.99           H  
ATOM   3768  CA  ARG A 265       8.257 -14.392 -12.870  1.00 72.99           C  
ATOM   3769  HA  ARG A 265       9.007 -14.125 -12.126  1.00 72.99           H  
ATOM   3770  C   ARG A 265       8.458 -13.406 -14.006  1.00 72.99           C  
ATOM   3771  CB  ARG A 265       8.521 -15.817 -13.341  1.00 72.99           C  
ATOM   3772  HB2 ARG A 265       9.460 -15.842 -13.895  1.00 72.99           H  
ATOM   3773  HB3 ARG A 265       7.722 -16.160 -13.999  1.00 72.99           H  
ATOM   3774  O   ARG A 265       9.573 -13.326 -14.516  1.00 72.99           O  
ATOM   3775  CG  ARG A 265       8.638 -16.724 -12.122  1.00 72.99           C  
ATOM   3776  HG2 ARG A 265       9.371 -16.294 -11.440  1.00 72.99           H  
ATOM   3777  HG3 ARG A 265       7.682 -16.814 -11.605  1.00 72.99           H  
ATOM   3778  CD  ARG A 265       9.106 -18.095 -12.574  1.00 72.99           C  
ATOM   3779  HD2 ARG A 265       8.248 -18.677 -12.910  1.00 72.99           H  
ATOM   3780  HD3 ARG A 265       9.801 -17.989 -13.407  1.00 72.99           H  
ATOM   3781  NE  ARG A 265       9.807 -18.752 -11.472  1.00 72.99           N  
ATOM   3782  HE  ARG A 265      10.149 -18.145 -10.741  1.00 72.99           H  
ATOM   3783  NH1 ARG A 265       9.872 -20.804 -12.465  1.00 72.99           N  
ATOM   3784 HH11 ARG A 265      10.363 -21.661 -12.678  1.00 72.99           H  
ATOM   3785 HH12 ARG A 265       9.335 -20.442 -13.241  1.00 72.99           H  
ATOM   3786  NH2 ARG A 265      10.990 -20.418 -10.540  1.00 72.99           N  
ATOM   3787 HH21 ARG A 265      11.339 -19.755  -9.863  1.00 72.99           H  
ATOM   3788 HH22 ARG A 265      11.417 -21.324 -10.667  1.00 72.99           H  
ATOM   3789  CZ  ARG A 265      10.212 -19.998 -11.493  1.00 72.99           C  
ATOM   3790  N   VAL A 266       7.406 -12.704 -14.414  1.00 79.92           N  
ATOM   3791  H   VAL A 266       6.539 -12.798 -13.905  1.00 79.92           H  
ATOM   3792  CA  VAL A 266       7.410 -11.860 -15.607  1.00 79.92           C  
ATOM   3793  HA  VAL A 266       8.122 -12.272 -16.322  1.00 79.92           H  
ATOM   3794  C   VAL A 266       7.853 -10.443 -15.259  1.00 79.92           C  
ATOM   3795  CB  VAL A 266       6.032 -11.881 -16.279  1.00 79.92           C  
ATOM   3796  HB  VAL A 266       5.278 -11.494 -15.593  1.00 79.92           H  
ATOM   3797  O   VAL A 266       7.211  -9.763 -14.457  1.00 79.92           O  
ATOM   3798  CG1 VAL A 266       6.054 -11.024 -17.538  1.00 79.92           C  
ATOM   3799 HG11 VAL A 266       5.080 -11.089 -18.023  1.00 79.92           H  
ATOM   3800 HG12 VAL A 266       6.823 -11.402 -18.212  1.00 79.92           H  
ATOM   3801 HG13 VAL A 266       6.246  -9.978 -17.298  1.00 79.92           H  
ATOM   3802  CG2 VAL A 266       5.633 -13.304 -16.702  1.00 79.92           C  
ATOM   3803 HG21 VAL A 266       6.382 -13.721 -17.375  1.00 79.92           H  
ATOM   3804 HG22 VAL A 266       5.539 -13.945 -15.826  1.00 79.92           H  
ATOM   3805 HG23 VAL A 266       4.667 -13.280 -17.207  1.00 79.92           H  
ATOM   3806  N   ARG A 267       8.948 -10.001 -15.884  1.00 85.56           N  
ATOM   3807  H   ARG A 267       9.413 -10.642 -16.511  1.00 85.56           H  
ATOM   3808  CA  ARG A 267       9.576  -8.691 -15.652  1.00 85.56           C  
ATOM   3809  HA  ARG A 267       8.945  -8.069 -15.017  1.00 85.56           H  
ATOM   3810  C   ARG A 267       9.779  -7.964 -16.978  1.00 85.56           C  
ATOM   3811  CB  ARG A 267      10.930  -8.893 -14.953  1.00 85.56           C  
ATOM   3812  HB2 ARG A 267      11.412  -7.923 -14.833  1.00 85.56           H  
ATOM   3813  HB3 ARG A 267      11.559  -9.489 -15.614  1.00 85.56           H  
ATOM   3814  O   ARG A 267      10.459  -8.502 -17.854  1.00 85.56           O  
ATOM   3815  CG  ARG A 267      10.860  -9.591 -13.580  1.00 85.56           C  
ATOM   3816  HG2 ARG A 267      10.131 -10.401 -13.592  1.00 85.56           H  
ATOM   3817  HG3 ARG A 267      10.568  -8.868 -12.818  1.00 85.56           H  
ATOM   3818  CD  ARG A 267      12.233 -10.195 -13.252  1.00 85.56           C  
ATOM   3819  HD2 ARG A 267      12.467 -10.935 -14.017  1.00 85.56           H  
ATOM   3820  HD3 ARG A 267      13.002  -9.424 -13.306  1.00 85.56           H  
ATOM   3821  NE  ARG A 267      12.274 -10.868 -11.940  1.00 85.56           N  
ATOM   3822  HE  ARG A 267      12.022 -11.845 -11.910  1.00 85.56           H  
ATOM   3823  NH1 ARG A 267      12.888  -9.054 -10.664  1.00 85.56           N  
ATOM   3824 HH11 ARG A 267      12.806  -8.592  -9.770  1.00 85.56           H  
ATOM   3825 HH12 ARG A 267      12.668  -8.426 -11.424  1.00 85.56           H  
ATOM   3826  NH2 ARG A 267      12.709 -11.076  -9.721  1.00 85.56           N  
ATOM   3827 HH21 ARG A 267      12.983 -10.643  -8.851  1.00 85.56           H  
ATOM   3828 HH22 ARG A 267      12.586 -12.078  -9.754  1.00 85.56           H  
ATOM   3829  CZ  ARG A 267      12.618 -10.326 -10.787  1.00 85.56           C  
ATOM   3830  N   PHE A 268       9.233  -6.759 -17.110  1.00 89.57           N  
ATOM   3831  H   PHE A 268       8.736  -6.368 -16.323  1.00 89.57           H  
ATOM   3832  CA  PHE A 268       9.472  -5.881 -18.257  1.00 89.57           C  
ATOM   3833  HA  PHE A 268       9.754  -6.482 -19.121  1.00 89.57           H  
ATOM   3834  C   PHE A 268      10.621  -4.933 -17.930  1.00 89.57           C  
ATOM   3835  CB  PHE A 268       8.223  -5.084 -18.642  1.00 89.57           C  
ATOM   3836  HB2 PHE A 268       8.488  -4.450 -19.488  1.00 89.57           H  
ATOM   3837  HB3 PHE A 268       7.964  -4.416 -17.820  1.00 89.57           H  
ATOM   3838  O   PHE A 268      10.633  -4.285 -16.878  1.00 89.57           O  
ATOM   3839  CG  PHE A 268       7.016  -5.912 -19.040  1.00 89.57           C  
ATOM   3840  CD1 PHE A 268       6.641  -5.993 -20.394  1.00 89.57           C  
ATOM   3841  HD1 PHE A 268       7.201  -5.453 -21.144  1.00 89.57           H  
ATOM   3842  CD2 PHE A 268       6.260  -6.598 -18.069  1.00 89.57           C  
ATOM   3843  HD2 PHE A 268       6.521  -6.523 -17.024  1.00 89.57           H  
ATOM   3844  CE1 PHE A 268       5.528  -6.762 -20.776  1.00 89.57           C  
ATOM   3845  HE1 PHE A 268       5.236  -6.812 -21.815  1.00 89.57           H  
ATOM   3846  CE2 PHE A 268       5.153  -7.372 -18.454  1.00 89.57           C  
ATOM   3847  HE2 PHE A 268       4.575  -7.894 -17.705  1.00 89.57           H  
ATOM   3848  CZ  PHE A 268       4.782  -7.452 -19.807  1.00 89.57           C  
ATOM   3849  HZ  PHE A 268       3.916  -8.026 -20.101  1.00 89.57           H  
ATOM   3850  N   ARG A 269      11.603  -4.873 -18.829  1.00 91.59           N  
ATOM   3851  H   ARG A 269      11.525  -5.433 -19.665  1.00 91.59           H  
ATOM   3852  CA  ARG A 269      12.821  -4.087 -18.663  1.00 91.59           C  
ATOM   3853  HA  ARG A 269      12.672  -3.399 -17.830  1.00 91.59           H  
ATOM   3854  C   ARG A 269      13.116  -3.240 -19.884  1.00 91.59           C  
ATOM   3855  CB  ARG A 269      14.022  -4.981 -18.344  1.00 91.59           C  
ATOM   3856  HB2 ARG A 269      14.862  -4.323 -18.121  1.00 91.59           H  
ATOM   3857  HB3 ARG A 269      14.278  -5.590 -19.212  1.00 91.59           H  
ATOM   3858  O   ARG A 269      12.835  -3.647 -21.012  1.00 91.59           O  
ATOM   3859  CG  ARG A 269      13.775  -5.894 -17.143  1.00 91.59           C  
ATOM   3860  HG2 ARG A 269      13.260  -5.338 -16.360  1.00 91.59           H  
ATOM   3861  HG3 ARG A 269      13.156  -6.741 -17.440  1.00 91.59           H  
ATOM   3862  CD  ARG A 269      15.102  -6.394 -16.587  1.00 91.59           C  
ATOM   3863  HD2 ARG A 269      15.744  -5.537 -16.383  1.00 91.59           H  
ATOM   3864  HD3 ARG A 269      15.599  -7.022 -17.326  1.00 91.59           H  
ATOM   3865  NE  ARG A 269      14.881  -7.129 -15.336  1.00 91.59           N  
ATOM   3866  HE  ARG A 269      13.988  -7.014 -14.878  1.00 91.59           H  
ATOM   3867  NH1 ARG A 269      17.021  -7.918 -15.105  1.00 91.59           N  
ATOM   3868 HH11 ARG A 269      17.239  -7.552 -16.021  1.00 91.59           H  
ATOM   3869 HH12 ARG A 269      17.756  -8.321 -14.543  1.00 91.59           H  
ATOM   3870  NH2 ARG A 269      15.491  -8.167 -13.454  1.00 91.59           N  
ATOM   3871 HH21 ARG A 269      16.194  -8.564 -12.847  1.00 91.59           H  
ATOM   3872 HH22 ARG A 269      14.592  -7.886 -13.089  1.00 91.59           H  
ATOM   3873  CZ  ARG A 269      15.809  -7.747 -14.645  1.00 91.59           C  
ATOM   3874  N   ILE A 270      13.693  -2.071 -19.646  1.00 92.60           N  
ATOM   3875  H   ILE A 270      13.878  -1.819 -18.686  1.00 92.60           H  
ATOM   3876  CA  ILE A 270      14.216  -1.193 -20.687  1.00 92.60           C  
ATOM   3877  HA  ILE A 270      13.987  -1.646 -21.652  1.00 92.60           H  
ATOM   3878  C   ILE A 270      15.740  -1.119 -20.577  1.00 92.60           C  
ATOM   3879  CB  ILE A 270      13.508   0.178 -20.673  1.00 92.60           C  
ATOM   3880  HB  ILE A 270      12.438  -0.004 -20.776  1.00 92.60           H  
ATOM   3881  O   ILE A 270      16.291  -0.987 -19.483  1.00 92.60           O  
ATOM   3882  CG1 ILE A 270      13.964   1.009 -21.891  1.00 92.60           C  
ATOM   3883 HG12 ILE A 270      14.955   1.421 -21.700  1.00 92.60           H  
ATOM   3884 HG13 ILE A 270      14.044   0.365 -22.767  1.00 92.60           H  
ATOM   3885  CG2 ILE A 270      13.742   0.926 -19.345  1.00 92.60           C  
ATOM   3886 HG21 ILE A 270      13.287   0.381 -18.519  1.00 92.60           H  
ATOM   3887 HG22 ILE A 270      14.807   1.049 -19.148  1.00 92.60           H  
ATOM   3888 HG23 ILE A 270      13.298   1.921 -19.386  1.00 92.60           H  
ATOM   3889  CD1 ILE A 270      13.017   2.143 -22.282  1.00 92.60           C  
ATOM   3890 HD11 ILE A 270      12.616   2.638 -21.398  1.00 92.60           H  
ATOM   3891 HD12 ILE A 270      12.183   1.746 -22.862  1.00 92.60           H  
ATOM   3892 HD13 ILE A 270      13.553   2.857 -22.907  1.00 92.60           H  
ATOM   3893  N   GLN A 271      16.423  -1.223 -21.712  1.00 91.76           N  
ATOM   3894  H   GLN A 271      15.904  -1.348 -22.569  1.00 91.76           H  
ATOM   3895  CA  GLN A 271      17.868  -1.057 -21.801  1.00 91.76           C  
ATOM   3896  HA  GLN A 271      18.345  -1.657 -21.026  1.00 91.76           H  
ATOM   3897  C   GLN A 271      18.240   0.409 -21.571  1.00 91.76           C  
ATOM   3898  CB  GLN A 271      18.333  -1.555 -23.180  1.00 91.76           C  
ATOM   3899  HB2 GLN A 271      18.024  -2.593 -23.304  1.00 91.76           H  
ATOM   3900  HB3 GLN A 271      17.840  -0.964 -23.951  1.00 91.76           H  
ATOM   3901  O   GLN A 271      17.640   1.291 -22.186  1.00 91.76           O  
ATOM   3902  CG  GLN A 271      19.852  -1.467 -23.396  1.00 91.76           C  
ATOM   3903  HG2 GLN A 271      20.080  -1.814 -24.403  1.00 91.76           H  
ATOM   3904  HG3 GLN A 271      20.176  -0.429 -23.326  1.00 91.76           H  
ATOM   3905  CD  GLN A 271      20.635  -2.331 -22.411  1.00 91.76           C  
ATOM   3906  NE2 GLN A 271      21.439  -1.747 -21.551  1.00 91.76           N  
ATOM   3907 HE21 GLN A 271      21.967  -2.341 -20.928  1.00 91.76           H  
ATOM   3908 HE22 GLN A 271      21.590  -0.748 -21.562  1.00 91.76           H  
ATOM   3909  OE1 GLN A 271      20.528  -3.546 -22.415  1.00 91.76           O  
ATOM   3910  N   ASP A 272      19.254   0.668 -20.746  1.00 92.12           N  
ATOM   3911  H   ASP A 272      19.666  -0.069 -20.192  1.00 92.12           H  
ATOM   3912  CA  ASP A 272      19.828   2.008 -20.623  1.00 92.12           C  
ATOM   3913  HA  ASP A 272      19.012   2.693 -20.393  1.00 92.12           H  
ATOM   3914  C   ASP A 272      20.510   2.416 -21.951  1.00 92.12           C  
ATOM   3915  CB  ASP A 272      20.790   2.055 -19.426  1.00 92.12           C  
ATOM   3916  HB2 ASP A 272      21.640   1.399 -19.615  1.00 92.12           H  
ATOM   3917  HB3 ASP A 272      20.254   1.687 -18.551  1.00 92.12           H  
ATOM   3918  O   ASP A 272      21.420   1.706 -22.410  1.00 92.12           O  
ATOM   3919  CG  ASP A 272      21.296   3.464 -19.101  1.00 92.12           C  
ATOM   3920  OD1 ASP A 272      21.456   4.263 -20.050  1.00 92.12           O  
ATOM   3921  OD2 ASP A 272      21.529   3.729 -17.903  1.00 92.12           O  
ATOM   3922  N   PRO A 273      20.083   3.525 -22.594  1.00 89.96           N  
ATOM   3923  CA  PRO A 273      20.653   3.997 -23.856  1.00 89.96           C  
ATOM   3924  HA  PRO A 273      20.587   3.212 -24.609  1.00 89.96           H  
ATOM   3925  C   PRO A 273      22.121   4.431 -23.746  1.00 89.96           C  
ATOM   3926  CB  PRO A 273      19.771   5.178 -24.277  1.00 89.96           C  
ATOM   3927  HB2 PRO A 273      20.325   5.939 -24.825  1.00 89.96           H  
ATOM   3928  HB3 PRO A 273      18.935   4.818 -24.877  1.00 89.96           H  
ATOM   3929  O   PRO A 273      22.829   4.425 -24.753  1.00 89.96           O  
ATOM   3930  CG  PRO A 273      19.238   5.711 -22.951  1.00 89.96           C  
ATOM   3931  HG2 PRO A 273      18.293   6.239 -23.074  1.00 89.96           H  
ATOM   3932  HG3 PRO A 273      19.984   6.348 -22.476  1.00 89.96           H  
ATOM   3933  CD  PRO A 273      19.048   4.443 -22.134  1.00 89.96           C  
ATOM   3934  HD2 PRO A 273      18.068   4.011 -22.338  1.00 89.96           H  
ATOM   3935  HD3 PRO A 273      19.147   4.679 -21.075  1.00 89.96           H  
ATOM   3936  N   GLU A 274      22.610   4.791 -22.556  1.00 87.84           N  
ATOM   3937  H   GLU A 274      22.017   4.745 -21.740  1.00 87.84           H  
ATOM   3938  CA  GLU A 274      24.017   5.149 -22.339  1.00 87.84           C  
ATOM   3939  HA  GLU A 274      24.365   5.732 -23.192  1.00 87.84           H  
ATOM   3940  C   GLU A 274      24.920   3.909 -22.250  1.00 87.84           C  
ATOM   3941  CB  GLU A 274      24.171   6.025 -21.081  1.00 87.84           C  
ATOM   3942  HB2 GLU A 274      25.230   6.263 -20.978  1.00 87.84           H  
ATOM   3943  HB3 GLU A 274      23.860   5.466 -20.199  1.00 87.84           H  
ATOM   3944  O   GLU A 274      26.126   3.992 -22.506  1.00 87.84           O  
ATOM   3945  CG  GLU A 274      23.381   7.345 -21.167  1.00 87.84           C  
ATOM   3946  HG2 GLU A 274      22.314   7.129 -21.112  1.00 87.84           H  
ATOM   3947  HG3 GLU A 274      23.578   7.794 -22.141  1.00 87.84           H  
ATOM   3948  CD  GLU A 274      23.749   8.371 -20.076  1.00 87.84           C  
ATOM   3949  OE1 GLU A 274      23.315   9.539 -20.224  1.00 87.84           O  
ATOM   3950  OE2 GLU A 274      24.540   8.047 -19.158  1.00 87.84           O  
ATOM   3951  N   LEU A 275      24.344   2.742 -21.935  1.00 86.39           N  
ATOM   3952  H   LEU A 275      23.347   2.756 -21.772  1.00 86.39           H  
ATOM   3953  CA  LEU A 275      25.059   1.484 -21.702  1.00 86.39           C  
ATOM   3954  HA  LEU A 275      26.083   1.592 -22.060  1.00 86.39           H  
ATOM   3955  C   LEU A 275      24.460   0.311 -22.511  1.00 86.39           C  
ATOM   3956  CB  LEU A 275      25.115   1.225 -20.179  1.00 86.39           C  
ATOM   3957  HB2 LEU A 275      25.626   0.281 -19.991  1.00 86.39           H  
ATOM   3958  HB3 LEU A 275      24.093   1.134 -19.812  1.00 86.39           H  
ATOM   3959  O   LEU A 275      24.224  -0.760 -21.956  1.00 86.39           O  
ATOM   3960  CG  LEU A 275      25.830   2.336 -19.379  1.00 86.39           C  
ATOM   3961  HG  LEU A 275      25.396   3.306 -19.619  1.00 86.39           H  
ATOM   3962  CD1 LEU A 275      25.677   2.147 -17.874  1.00 86.39           C  
ATOM   3963 HD11 LEU A 275      25.941   3.077 -17.371  1.00 86.39           H  
ATOM   3964 HD12 LEU A 275      24.638   1.924 -17.631  1.00 86.39           H  
ATOM   3965 HD13 LEU A 275      26.333   1.355 -17.510  1.00 86.39           H  
ATOM   3966  CD2 LEU A 275      27.334   2.375 -19.679  1.00 86.39           C  
ATOM   3967 HD21 LEU A 275      27.799   3.139 -19.055  1.00 86.39           H  
ATOM   3968 HD22 LEU A 275      27.496   2.644 -20.722  1.00 86.39           H  
ATOM   3969 HD23 LEU A 275      27.781   1.403 -19.468  1.00 86.39           H  
ATOM   3970  N   PRO A 276      24.282   0.429 -23.844  1.00 75.31           N  
ATOM   3971  CA  PRO A 276      23.471  -0.497 -24.649  1.00 75.31           C  
ATOM   3972  HA  PRO A 276      22.479  -0.586 -24.206  1.00 75.31           H  
ATOM   3973  C   PRO A 276      24.053  -1.914 -24.796  1.00 75.31           C  
ATOM   3974  CB  PRO A 276      23.356   0.188 -26.016  1.00 75.31           C  
ATOM   3975  HB2 PRO A 276      23.249  -0.522 -26.836  1.00 75.31           H  
ATOM   3976  HB3 PRO A 276      22.509   0.873 -26.003  1.00 75.31           H  
ATOM   3977  O   PRO A 276      23.409  -2.800 -25.350  1.00 75.31           O  
ATOM   3978  CG  PRO A 276      24.653   0.991 -26.120  1.00 75.31           C  
ATOM   3979  HG2 PRO A 276      25.479   0.335 -26.397  1.00 75.31           H  
ATOM   3980  HG3 PRO A 276      24.560   1.822 -26.819  1.00 75.31           H  
ATOM   3981  CD  PRO A 276      24.834   1.479 -24.687  1.00 75.31           C  
ATOM   3982  HD2 PRO A 276      24.256   2.394 -24.549  1.00 75.31           H  
ATOM   3983  HD3 PRO A 276      25.886   1.663 -24.470  1.00 75.31           H  
ATOM   3984  N   GLN A 277      25.304  -2.125 -24.379  1.00 73.17           N  
ATOM   3985  H   GLN A 277      25.737  -1.377 -23.858  1.00 73.17           H  
ATOM   3986  CA  GLN A 277      25.980  -3.429 -24.422  1.00 73.17           C  
ATOM   3987  HA  GLN A 277      25.454  -4.093 -25.107  1.00 73.17           H  
ATOM   3988  C   GLN A 277      25.982  -4.135 -23.064  1.00 73.17           C  
ATOM   3989  CB  GLN A 277      27.422  -3.247 -24.925  1.00 73.17           C  
ATOM   3990  HB2 GLN A 277      27.930  -4.212 -24.913  1.00 73.17           H  
ATOM   3991  HB3 GLN A 277      27.953  -2.581 -24.244  1.00 73.17           H  
ATOM   3992  O   GLN A 277      26.377  -5.299 -22.987  1.00 73.17           O  
ATOM   3993  CG  GLN A 277      27.503  -2.669 -26.345  1.00 73.17           C  
ATOM   3994  HG2 GLN A 277      27.036  -1.685 -26.363  1.00 73.17           H  
ATOM   3995  HG3 GLN A 277      28.552  -2.539 -26.612  1.00 73.17           H  
ATOM   3996  CD  GLN A 277      26.854  -3.561 -27.400  1.00 73.17           C  
ATOM   3997  NE2 GLN A 277      26.238  -2.987 -28.409  1.00 73.17           N  
ATOM   3998 HE21 GLN A 277      26.046  -1.996 -28.376  1.00 73.17           H  
ATOM   3999 HE22 GLN A 277      25.701  -3.613 -28.992  1.00 73.17           H  
ATOM   4000  OE1 GLN A 277      26.921  -4.779 -27.376  1.00 73.17           O  
ATOM   4001  N   ASP A 278      25.584  -3.433 -22.004  1.00 75.64           N  
ATOM   4002  H   ASP A 278      25.135  -2.537 -22.130  1.00 75.64           H  
ATOM   4003  CA  ASP A 278      25.607  -3.945 -20.647  1.00 75.64           C  
ATOM   4004  HA  ASP A 278      26.201  -4.859 -20.617  1.00 75.64           H  
ATOM   4005  C   ASP A 278      24.185  -4.295 -20.207  1.00 75.64           C  
ATOM   4006  CB  ASP A 278      26.303  -2.944 -19.723  1.00 75.64           C  
ATOM   4007  HB2 ASP A 278      25.658  -2.078 -19.574  1.00 75.64           H  
ATOM   4008  HB3 ASP A 278      27.223  -2.605 -20.200  1.00 75.64           H  
ATOM   4009  O   ASP A 278      23.374  -3.431 -19.864  1.00 75.64           O  
ATOM   4010  CG  ASP A 278      26.666  -3.585 -18.381  1.00 75.64           C  
ATOM   4011  OD1 ASP A 278      26.175  -4.708 -18.131  1.00 75.64           O  
ATOM   4012  OD2 ASP A 278      27.482  -2.962 -17.662  1.00 75.64           O  
ATOM   4013  N   ARG A 279      23.888  -5.593 -20.255  1.00 70.36           N  
ATOM   4014  H   ARG A 279      24.639  -6.230 -20.479  1.00 70.36           H  
ATOM   4015  CA  ARG A 279      22.587  -6.143 -19.858  1.00 70.36           C  
ATOM   4016  HA  ARG A 279      21.788  -5.540 -20.290  1.00 70.36           H  
ATOM   4017  C   ARG A 279      22.364  -6.096 -18.350  1.00 70.36           C  
ATOM   4018  CB  ARG A 279      22.450  -7.580 -20.354  1.00 70.36           C  
ATOM   4019  HB2 ARG A 279      21.498  -7.973 -20.000  1.00 70.36           H  
ATOM   4020  HB3 ARG A 279      23.253  -8.188 -19.938  1.00 70.36           H  
ATOM   4021  O   ARG A 279      21.231  -6.259 -17.905  1.00 70.36           O  
ATOM   4022  CG  ARG A 279      22.474  -7.650 -21.881  1.00 70.36           C  
ATOM   4023  HG2 ARG A 279      23.451  -7.350 -22.261  1.00 70.36           H  
ATOM   4024  HG3 ARG A 279      21.705  -6.990 -22.285  1.00 70.36           H  
ATOM   4025  CD  ARG A 279      22.177  -9.088 -22.286  1.00 70.36           C  
ATOM   4026  HD2 ARG A 279      22.940  -9.743 -21.865  1.00 70.36           H  
ATOM   4027  HD3 ARG A 279      21.208  -9.354 -21.865  1.00 70.36           H  
ATOM   4028  NE  ARG A 279      22.142  -9.227 -23.747  1.00 70.36           N  
ATOM   4029  HE  ARG A 279      22.464  -8.426 -24.271  1.00 70.36           H  
ATOM   4030  NH1 ARG A 279      21.025 -11.224 -23.761  1.00 70.36           N  
ATOM   4031 HH11 ARG A 279      20.416 -11.887 -24.220  1.00 70.36           H  
ATOM   4032 HH12 ARG A 279      20.976 -11.153 -22.755  1.00 70.36           H  
ATOM   4033  NH2 ARG A 279      21.485 -10.184 -25.694  1.00 70.36           N  
ATOM   4034 HH21 ARG A 279      21.750  -9.325 -26.155  1.00 70.36           H  
ATOM   4035 HH22 ARG A 279      20.935 -10.886 -26.167  1.00 70.36           H  
ATOM   4036  CZ  ARG A 279      21.558 -10.214 -24.393  1.00 70.36           C  
ATOM   4037  N   ASP A 280      23.421  -5.861 -17.572  1.00 72.35           N  
ATOM   4038  H   ASP A 280      24.330  -5.696 -17.980  1.00 72.35           H  
ATOM   4039  CA  ASP A 280      23.297  -5.653 -16.133  1.00 72.35           C  
ATOM   4040  HA  ASP A 280      22.568  -6.364 -15.742  1.00 72.35           H  
ATOM   4041  C   ASP A 280      22.748  -4.244 -15.816  1.00 72.35           C  
ATOM   4042  CB  ASP A 280      24.639  -5.950 -15.430  1.00 72.35           C  
ATOM   4043  HB2 ASP A 280      25.404  -5.266 -15.798  1.00 72.35           H  
ATOM   4044  HB3 ASP A 280      24.515  -5.747 -14.366  1.00 72.35           H  
ATOM   4045  O   ASP A 280      22.305  -4.007 -14.694  1.00 72.35           O  
ATOM   4046  CG  ASP A 280      25.129  -7.407 -15.567  1.00 72.35           C  
ATOM   4047  OD1 ASP A 280      24.284  -8.317 -15.750  1.00 72.35           O  
ATOM   4048  OD2 ASP A 280      26.352  -7.645 -15.409  1.00 72.35           O  
ATOM   4049  N   ASN A 281      22.693  -3.337 -16.808  1.00 79.86           N  
ATOM   4050  H   ASN A 281      23.047  -3.611 -17.713  1.00 79.86           H  
ATOM   4051  CA  ASN A 281      22.167  -1.969 -16.680  1.00 79.86           C  
ATOM   4052  HA  ASN A 281      22.015  -1.757 -15.622  1.00 79.86           H  
ATOM   4053  C   ASN A 281      20.790  -1.792 -17.334  1.00 79.86           C  
ATOM   4054  CB  ASN A 281      23.192  -0.954 -17.201  1.00 79.86           C  
ATOM   4055  HB2 ASN A 281      23.358  -1.132 -18.264  1.00 79.86           H  
ATOM   4056  HB3 ASN A 281      22.803   0.056 -17.081  1.00 79.86           H  
ATOM   4057  O   ASN A 281      20.482  -0.760 -17.926  1.00 79.86           O  
ATOM   4058  CG  ASN A 281      24.498  -1.033 -16.445  1.00 79.86           C  
ATOM   4059  ND2 ASN A 281      25.583  -1.001 -17.169  1.00 79.86           N  
ATOM   4060 HD21 ASN A 281      26.388  -1.473 -16.783  1.00 79.86           H  
ATOM   4061 HD22 ASN A 281      25.472  -0.967 -18.172  1.00 79.86           H  
ATOM   4062  OD1 ASN A 281      24.567  -1.142 -15.232  1.00 79.86           O  
ATOM   4063  N   GLU A 282      19.949  -2.813 -17.258  1.00 88.84           N  
ATOM   4064  H   GLU A 282      20.248  -3.643 -16.766  1.00 88.84           H  
ATOM   4065  CA  GLU A 282      18.547  -2.690 -17.638  1.00 88.84           C  
ATOM   4066  HA  GLU A 282      18.437  -1.929 -18.411  1.00 88.84           H  
ATOM   4067  C   GLU A 282      17.701  -2.274 -16.436  1.00 88.84           C  
ATOM   4068  CB  GLU A 282      18.040  -4.006 -18.206  1.00 88.84           C  
ATOM   4069  HB2 GLU A 282      16.974  -3.898 -18.408  1.00 88.84           H  
ATOM   4070  HB3 GLU A 282      18.182  -4.790 -17.462  1.00 88.84           H  
ATOM   4071  O   GLU A 282      17.859  -2.804 -15.333  1.00 88.84           O  
ATOM   4072  CG  GLU A 282      18.737  -4.402 -19.513  1.00 88.84           C  
ATOM   4073  HG2 GLU A 282      18.460  -3.692 -20.292  1.00 88.84           H  
ATOM   4074  HG3 GLU A 282      19.819  -4.379 -19.388  1.00 88.84           H  
ATOM   4075  CD  GLU A 282      18.310  -5.801 -19.940  1.00 88.84           C  
ATOM   4076  OE1 GLU A 282      18.939  -6.412 -20.829  1.00 88.84           O  
ATOM   4077  OE2 GLU A 282      17.280  -6.309 -19.444  1.00 88.84           O  
ATOM   4078  N   THR A 283      16.740  -1.378 -16.658  1.00 90.89           N  
ATOM   4079  H   THR A 283      16.619  -1.016 -17.593  1.00 90.89           H  
ATOM   4080  CA  THR A 283      15.799  -0.979 -15.612  1.00 90.89           C  
ATOM   4081  HA  THR A 283      16.235  -1.220 -14.643  1.00 90.89           H  
ATOM   4082  C   THR A 283      14.501  -1.760 -15.741  1.00 90.89           C  
ATOM   4083  CB  THR A 283      15.561   0.534 -15.583  1.00 90.89           C  
ATOM   4084  HB  THR A 283      15.214   0.899 -16.550  1.00 90.89           H  
ATOM   4085  O   THR A 283      13.804  -1.673 -16.749  1.00 90.89           O  
ATOM   4086  CG2 THR A 283      14.550   0.886 -14.488  1.00 90.89           C  
ATOM   4087 HG21 THR A 283      14.765   0.318 -13.583  1.00 90.89           H  
ATOM   4088 HG22 THR A 283      14.625   1.946 -14.247  1.00 90.89           H  
ATOM   4089 HG23 THR A 283      13.538   0.669 -14.829  1.00 90.89           H  
ATOM   4090  OG1 THR A 283      16.755   1.185 -15.216  1.00 90.89           O  
ATOM   4091  HG1 THR A 283      17.213   1.507 -15.995  1.00 90.89           H  
ATOM   4092  N   GLU A 284      14.159  -2.507 -14.693  1.00 91.45           N  
ATOM   4093  H   GLU A 284      14.811  -2.565 -13.923  1.00 91.45           H  
ATOM   4094  CA  GLU A 284      12.835  -3.103 -14.512  1.00 91.45           C  
ATOM   4095  HA  GLU A 284      12.522  -3.572 -15.445  1.00 91.45           H  
ATOM   4096  C   GLU A 284      11.816  -2.018 -14.164  1.00 91.45           C  
ATOM   4097  CB  GLU A 284      12.937  -4.178 -13.424  1.00 91.45           C  
ATOM   4098  HB2 GLU A 284      13.750  -4.848 -13.703  1.00 91.45           H  
ATOM   4099  HB3 GLU A 284      13.205  -3.709 -12.477  1.00 91.45           H  
ATOM   4100  O   GLU A 284      12.050  -1.250 -13.225  1.00 91.45           O  
ATOM   4101  CG  GLU A 284      11.673  -5.021 -13.224  1.00 91.45           C  
ATOM   4102  HG2 GLU A 284      11.350  -5.415 -14.188  1.00 91.45           H  
ATOM   4103  HG3 GLU A 284      10.875  -4.407 -12.808  1.00 91.45           H  
ATOM   4104  CD  GLU A 284      12.020  -6.185 -12.285  1.00 91.45           C  
ATOM   4105  OE1 GLU A 284      11.720  -6.130 -11.082  1.00 91.45           O  
ATOM   4106  OE2 GLU A 284      12.713  -7.138 -12.743  1.00 91.45           O  
ATOM   4107  N   PHE A 285      10.727  -1.955 -14.936  1.00 91.48           N  
ATOM   4108  H   PHE A 285      10.641  -2.612 -15.698  1.00 91.48           H  
ATOM   4109  CA  PHE A 285       9.679  -0.935 -14.798  1.00 91.48           C  
ATOM   4110  HA  PHE A 285       9.875  -0.357 -13.895  1.00 91.48           H  
ATOM   4111  C   PHE A 285       8.266  -1.507 -14.602  1.00 91.48           C  
ATOM   4112  CB  PHE A 285       9.744   0.036 -15.989  1.00 91.48           C  
ATOM   4113  HB2 PHE A 285      10.745   0.464 -16.044  1.00 91.48           H  
ATOM   4114  HB3 PHE A 285       9.055   0.858 -15.796  1.00 91.48           H  
ATOM   4115  O   PHE A 285       7.397  -0.774 -14.150  1.00 91.48           O  
ATOM   4116  CG  PHE A 285       9.389  -0.576 -17.329  1.00 91.48           C  
ATOM   4117  CD1 PHE A 285      10.380  -1.182 -18.124  1.00 91.48           C  
ATOM   4118  HD1 PHE A 285      11.408  -1.188 -17.792  1.00 91.48           H  
ATOM   4119  CD2 PHE A 285       8.060  -0.537 -17.784  1.00 91.48           C  
ATOM   4120  HD2 PHE A 285       7.309  -0.023 -17.202  1.00 91.48           H  
ATOM   4121  CE1 PHE A 285      10.029  -1.771 -19.350  1.00 91.48           C  
ATOM   4122  HE1 PHE A 285      10.779  -2.220 -19.985  1.00 91.48           H  
ATOM   4123  CE2 PHE A 285       7.705  -1.160 -18.991  1.00 91.48           C  
ATOM   4124  HE2 PHE A 285       6.678  -1.140 -19.325  1.00 91.48           H  
ATOM   4125  CZ  PHE A 285       8.693  -1.781 -19.769  1.00 91.48           C  
ATOM   4126  HZ  PHE A 285       8.434  -2.264 -20.700  1.00 91.48           H  
ATOM   4127  N   ILE A 286       8.040  -2.795 -14.899  1.00 90.94           N  
ATOM   4128  H   ILE A 286       8.802  -3.329 -15.293  1.00 90.94           H  
ATOM   4129  CA  ILE A 286       6.826  -3.542 -14.522  1.00 90.94           C  
ATOM   4130  HA  ILE A 286       6.325  -3.026 -13.703  1.00 90.94           H  
ATOM   4131  C   ILE A 286       7.260  -4.928 -14.032  1.00 90.94           C  
ATOM   4132  CB  ILE A 286       5.822  -3.662 -15.703  1.00 90.94           C  
ATOM   4133  HB  ILE A 286       6.337  -4.144 -16.534  1.00 90.94           H  
ATOM   4134  O   ILE A 286       7.906  -5.677 -14.778  1.00 90.94           O  
ATOM   4135  CG1 ILE A 286       5.304  -2.292 -16.194  1.00 90.94           C  
ATOM   4136 HG12 ILE A 286       6.153  -1.624 -16.336  1.00 90.94           H  
ATOM   4137 HG13 ILE A 286       4.664  -1.846 -15.433  1.00 90.94           H  
ATOM   4138  CG2 ILE A 286       4.611  -4.541 -15.345  1.00 90.94           C  
ATOM   4139 HG21 ILE A 286       4.009  -4.017 -14.603  1.00 90.94           H  
ATOM   4140 HG22 ILE A 286       3.997  -4.720 -16.228  1.00 90.94           H  
ATOM   4141 HG23 ILE A 286       4.918  -5.512 -14.955  1.00 90.94           H  
ATOM   4142  CD1 ILE A 286       4.549  -2.344 -17.530  1.00 90.94           C  
ATOM   4143 HD11 ILE A 286       3.584  -2.837 -17.407  1.00 90.94           H  
ATOM   4144 HD12 ILE A 286       4.372  -1.327 -17.881  1.00 90.94           H  
ATOM   4145 HD13 ILE A 286       5.140  -2.876 -18.275  1.00 90.94           H  
ATOM   4146  N   HIS A 287       6.862  -5.306 -12.814  1.00 88.79           N  
ATOM   4147  H   HIS A 287       6.382  -4.638 -12.229  1.00 88.79           H  
ATOM   4148  CA  HIS A 287       7.010  -6.668 -12.290  1.00 88.79           C  
ATOM   4149  HA  HIS A 287       7.434  -7.302 -13.068  1.00 88.79           H  
ATOM   4150  C   HIS A 287       5.635  -7.226 -11.925  1.00 88.79           C  
ATOM   4151  CB  HIS A 287       7.990  -6.696 -11.101  1.00 88.79           C  
ATOM   4152  HB2 HIS A 287       8.910  -6.188 -11.391  1.00 88.79           H  
ATOM   4153  HB3 HIS A 287       7.560  -6.139 -10.269  1.00 88.79           H  
ATOM   4154  O   HIS A 287       4.988  -6.785 -10.984  1.00 88.79           O  
ATOM   4155  CG  HIS A 287       8.367  -8.083 -10.609  1.00 88.79           C  
ATOM   4156  CD2 HIS A 287       8.054  -9.280 -11.194  1.00 88.79           C  
ATOM   4157  HD2 HIS A 287       7.485  -9.424 -12.100  1.00 88.79           H  
ATOM   4158  ND1 HIS A 287       9.134  -8.359  -9.474  1.00 88.79           N  
ATOM   4159  CE1 HIS A 287       9.233  -9.685  -9.387  1.00 88.79           C  
ATOM   4160  HE1 HIS A 287       9.736 -10.202  -8.582  1.00 88.79           H  
ATOM   4161  NE2 HIS A 287       8.600 -10.273 -10.413  1.00 88.79           N  
ATOM   4162  HE2 HIS A 287       8.440 -11.264 -10.520  1.00 88.79           H  
ATOM   4163  N   ILE A 288       5.182  -8.246 -12.660  1.00 87.41           N  
ATOM   4164  H   ILE A 288       5.751  -8.589 -13.420  1.00 87.41           H  
ATOM   4165  CA  ILE A 288       3.825  -8.790 -12.487  1.00 87.41           C  
ATOM   4166  HA  ILE A 288       3.123  -7.966 -12.614  1.00 87.41           H  
ATOM   4167  C   ILE A 288       3.571  -9.335 -11.074  1.00 87.41           C  
ATOM   4168  CB  ILE A 288       3.533  -9.828 -13.585  1.00 87.41           C  
ATOM   4169  HB  ILE A 288       4.307 -10.593 -13.519  1.00 87.41           H  
ATOM   4170  O   ILE A 288       2.436  -9.313 -10.597  1.00 87.41           O  
ATOM   4171  CG1 ILE A 288       3.625  -9.218 -15.000  1.00 87.41           C  
ATOM   4172 HG12 ILE A 288       3.365  -9.981 -15.735  1.00 87.41           H  
ATOM   4173 HG13 ILE A 288       4.655  -8.922 -15.197  1.00 87.41           H  
ATOM   4174  CG2 ILE A 288       2.165 -10.505 -13.401  1.00 87.41           C  
ATOM   4175 HG21 ILE A 288       2.173 -11.110 -12.494  1.00 87.41           H  
ATOM   4176 HG22 ILE A 288       1.381  -9.753 -13.307  1.00 87.41           H  
ATOM   4177 HG23 ILE A 288       1.949 -11.150 -14.253  1.00 87.41           H  
ATOM   4178  CD1 ILE A 288       2.727  -7.999 -15.230  1.00 87.41           C  
ATOM   4179 HD11 ILE A 288       2.985  -7.183 -14.556  1.00 87.41           H  
ATOM   4180 HD12 ILE A 288       2.899  -7.637 -16.243  1.00 87.41           H  
ATOM   4181 HD13 ILE A 288       1.678  -8.266 -15.103  1.00 87.41           H  
ATOM   4182  N   LYS A 289       4.633  -9.768 -10.389  1.00 86.50           N  
ATOM   4183  H   LYS A 289       5.541  -9.638 -10.813  1.00 86.50           H  
ATOM   4184  CA  LYS A 289       4.580 -10.249  -9.008  1.00 86.50           C  
ATOM   4185  HA  LYS A 289       3.912 -11.108  -8.955  1.00 86.50           H  
ATOM   4186  C   LYS A 289       4.060  -9.211  -8.023  1.00 86.50           C  
ATOM   4187  CB  LYS A 289       5.980 -10.663  -8.587  1.00 86.50           C  
ATOM   4188  HB2 LYS A 289       6.602  -9.773  -8.485  1.00 86.50           H  
ATOM   4189  HB3 LYS A 289       6.390 -11.303  -9.368  1.00 86.50           H  
ATOM   4190  O   LYS A 289       3.412  -9.582  -7.051  1.00 86.50           O  
ATOM   4191  CG  LYS A 289       5.976 -11.432  -7.269  1.00 86.50           C  
ATOM   4192  HG2 LYS A 289       5.664 -10.765  -6.466  1.00 86.50           H  
ATOM   4193  HG3 LYS A 289       5.280 -12.269  -7.327  1.00 86.50           H  
ATOM   4194  CD  LYS A 289       7.381 -11.935  -6.962  1.00 86.50           C  
ATOM   4195  HD2 LYS A 289       7.722 -12.583  -7.769  1.00 86.50           H  
ATOM   4196  HD3 LYS A 289       8.048 -11.078  -6.870  1.00 86.50           H  
ATOM   4197  CE  LYS A 289       7.332 -12.708  -5.649  1.00 86.50           C  
ATOM   4198  HE2 LYS A 289       6.907 -12.065  -4.878  1.00 86.50           H  
ATOM   4199  HE3 LYS A 289       6.661 -13.558  -5.773  1.00 86.50           H  
ATOM   4200  NZ  LYS A 289       8.690 -13.150  -5.270  1.00 86.50           N  
ATOM   4201  HZ1 LYS A 289       9.277 -12.337  -5.146  1.00 86.50           H  
ATOM   4202  HZ2 LYS A 289       9.076 -13.720  -6.009  1.00 86.50           H  
ATOM   4203  HZ3 LYS A 289       8.652 -13.674  -4.407  1.00 86.50           H  
ATOM   4204  N   ASP A 290       4.354  -7.936  -8.243  1.00 88.70           N  
ATOM   4205  H   ASP A 290       4.884  -7.659  -9.056  1.00 88.70           H  
ATOM   4206  CA  ASP A 290       3.968  -6.897  -7.292  1.00 88.70           C  
ATOM   4207  HA  ASP A 290       4.269  -7.204  -6.290  1.00 88.70           H  
ATOM   4208  C   ASP A 290       2.442  -6.762  -7.261  1.00 88.70           C  
ATOM   4209  CB  ASP A 290       4.714  -5.595  -7.616  1.00 88.70           C  
ATOM   4210  HB2 ASP A 290       4.503  -5.303  -8.644  1.00 88.70           H  
ATOM   4211  HB3 ASP A 290       4.347  -4.810  -6.955  1.00 88.70           H  
ATOM   4212  O   ASP A 290       1.840  -6.779  -6.189  1.00 88.70           O  
ATOM   4213  CG  ASP A 290       6.232  -5.739  -7.409  1.00 88.70           C  
ATOM   4214  OD1 ASP A 290       6.644  -6.644  -6.637  1.00 88.70           O  
ATOM   4215  OD2 ASP A 290       6.979  -4.963  -8.038  1.00 88.70           O  
ATOM   4216  N   TYR A 291       1.789  -6.808  -8.426  1.00 90.89           N  
ATOM   4217  H   TYR A 291       2.329  -6.766  -9.279  1.00 90.89           H  
ATOM   4218  CA  TYR A 291       0.327  -6.839  -8.508  1.00 90.89           C  
ATOM   4219  HA  TYR A 291      -0.071  -6.017  -7.914  1.00 90.89           H  
ATOM   4220  C   TYR A 291      -0.275  -8.128  -7.952  1.00 90.89           C  
ATOM   4221  CB  TYR A 291      -0.144  -6.652  -9.948  1.00 90.89           C  
ATOM   4222  HB2 TYR A 291      -1.224  -6.505  -9.941  1.00 90.89           H  
ATOM   4223  HB3 TYR A 291       0.062  -7.566 -10.504  1.00 90.89           H  
ATOM   4224  O   TYR A 291      -1.280  -8.069  -7.245  1.00 90.89           O  
ATOM   4225  CG  TYR A 291       0.493  -5.491 -10.668  1.00 90.89           C  
ATOM   4226  CD1 TYR A 291       0.104  -4.168 -10.399  1.00 90.89           C  
ATOM   4227  HD1 TYR A 291      -0.654  -3.955  -9.660  1.00 90.89           H  
ATOM   4228  CD2 TYR A 291       1.521  -5.749 -11.582  1.00 90.89           C  
ATOM   4229  HD2 TYR A 291       1.830  -6.771 -11.743  1.00 90.89           H  
ATOM   4230  CE1 TYR A 291       0.752  -3.109 -11.061  1.00 90.89           C  
ATOM   4231  HE1 TYR A 291       0.538  -2.081 -10.810  1.00 90.89           H  
ATOM   4232  CE2 TYR A 291       2.138  -4.698 -12.275  1.00 90.89           C  
ATOM   4233  HE2 TYR A 291       2.940  -4.894 -12.971  1.00 90.89           H  
ATOM   4234  OH  TYR A 291       2.314  -2.367 -12.726  1.00 90.89           O  
ATOM   4235  HH  TYR A 291       2.295  -1.573 -12.185  1.00 90.89           H  
ATOM   4236  CZ  TYR A 291       1.741  -3.373 -12.028  1.00 90.89           C  
ATOM   4237  N   THR A 292       0.303  -9.300  -8.249  1.00 90.11           N  
ATOM   4238  H   THR A 292       1.151  -9.314  -8.797  1.00 90.11           H  
ATOM   4239  CA  THR A 292      -0.239 -10.571  -7.735  1.00 90.11           C  
ATOM   4240  HA  THR A 292      -1.310 -10.586  -7.941  1.00 90.11           H  
ATOM   4241  C   THR A 292      -0.102 -10.676  -6.217  1.00 90.11           C  
ATOM   4242  CB  THR A 292       0.369 -11.811  -8.408  1.00 90.11           C  
ATOM   4243  HB  THR A 292      -0.045 -12.701  -7.934  1.00 90.11           H  
ATOM   4244  O   THR A 292      -1.029 -11.165  -5.570  1.00 90.11           O  
ATOM   4245  CG2 THR A 292       0.050 -11.869  -9.902  1.00 90.11           C  
ATOM   4246 HG21 THR A 292       0.503 -12.764 -10.330  1.00 90.11           H  
ATOM   4247 HG22 THR A 292      -1.030 -11.905 -10.044  1.00 90.11           H  
ATOM   4248 HG23 THR A 292       0.450 -10.990 -10.407  1.00 90.11           H  
ATOM   4249  OG1 THR A 292       1.761 -11.839  -8.269  1.00 90.11           O  
ATOM   4250  HG1 THR A 292       2.085 -12.709  -8.513  1.00 90.11           H  
ATOM   4251  N   ASN A 293       0.985 -10.154  -5.636  1.00 90.02           N  
ATOM   4252  H   ASN A 293       1.730  -9.822  -6.232  1.00 90.02           H  
ATOM   4253  CA  ASN A 293       1.142 -10.020  -4.188  1.00 90.02           C  
ATOM   4254  HA  ASN A 293       1.010 -10.994  -3.717  1.00 90.02           H  
ATOM   4255  C   ASN A 293       0.081  -9.081  -3.604  1.00 90.02           C  
ATOM   4256  CB  ASN A 293       2.538  -9.485  -3.847  1.00 90.02           C  
ATOM   4257  HB2 ASN A 293       2.715  -8.572  -4.416  1.00 90.02           H  
ATOM   4258  HB3 ASN A 293       2.562  -9.221  -2.790  1.00 90.02           H  
ATOM   4259  O   ASN A 293      -0.615  -9.465  -2.672  1.00 90.02           O  
ATOM   4260  CG  ASN A 293       3.684 -10.443  -4.093  1.00 90.02           C  
ATOM   4261  ND2 ASN A 293       4.873  -9.895  -4.172  1.00 90.02           N  
ATOM   4262 HD21 ASN A 293       5.604 -10.476  -4.559  1.00 90.02           H  
ATOM   4263 HD22 ASN A 293       4.921  -8.888  -4.223  1.00 90.02           H  
ATOM   4264  OD1 ASN A 293       3.575 -11.660  -4.172  1.00 90.02           O  
ATOM   4265  N   THR A 294      -0.110  -7.891  -4.179  1.00 90.99           N  
ATOM   4266  H   THR A 294       0.515  -7.586  -4.912  1.00 90.99           H  
ATOM   4267  CA  THR A 294      -1.117  -6.940  -3.682  1.00 90.99           C  
ATOM   4268  HA  THR A 294      -0.923  -6.754  -2.626  1.00 90.99           H  
ATOM   4269  C   THR A 294      -2.540  -7.489  -3.774  1.00 90.99           C  
ATOM   4270  CB  THR A 294      -0.997  -5.616  -4.434  1.00 90.99           C  
ATOM   4271  HB  THR A 294      -1.064  -5.798  -5.507  1.00 90.99           H  
ATOM   4272  O   THR A 294      -3.318  -7.319  -2.839  1.00 90.99           O  
ATOM   4273  CG2 THR A 294      -2.037  -4.574  -4.040  1.00 90.99           C  
ATOM   4274 HG21 THR A 294      -2.059  -4.465  -2.955  1.00 90.99           H  
ATOM   4275 HG22 THR A 294      -3.022  -4.876  -4.394  1.00 90.99           H  
ATOM   4276 HG23 THR A 294      -1.782  -3.617  -4.497  1.00 90.99           H  
ATOM   4277  OG1 THR A 294       0.256  -5.062  -4.128  1.00 90.99           O  
ATOM   4278  HG1 THR A 294       0.473  -5.279  -3.219  1.00 90.99           H  
ATOM   4279  N   LEU A 295      -2.888  -8.209  -4.843  1.00 92.61           N  
ATOM   4280  H   LEU A 295      -2.225  -8.294  -5.601  1.00 92.61           H  
ATOM   4281  CA  LEU A 295      -4.175  -8.908  -4.944  1.00 92.61           C  
ATOM   4282  HA  LEU A 295      -4.984  -8.199  -4.769  1.00 92.61           H  
ATOM   4283  C   LEU A 295      -4.321 -10.003  -3.868  1.00 92.61           C  
ATOM   4284  CB  LEU A 295      -4.321  -9.487  -6.363  1.00 92.61           C  
ATOM   4285  HB2 LEU A 295      -5.177 -10.162  -6.370  1.00 92.61           H  
ATOM   4286  HB3 LEU A 295      -3.430 -10.073  -6.586  1.00 92.61           H  
ATOM   4287  O   LEU A 295      -5.403 -10.186  -3.308  1.00 92.61           O  
ATOM   4288  CG  LEU A 295      -4.525  -8.428  -7.466  1.00 92.61           C  
ATOM   4289  HG  LEU A 295      -3.785  -7.635  -7.365  1.00 92.61           H  
ATOM   4290  CD1 LEU A 295      -4.352  -9.072  -8.843  1.00 92.61           C  
ATOM   4291 HD11 LEU A 295      -5.126  -9.823  -9.001  1.00 92.61           H  
ATOM   4292 HD12 LEU A 295      -3.361  -9.519  -8.917  1.00 92.61           H  
ATOM   4293 HD13 LEU A 295      -4.443  -8.300  -9.607  1.00 92.61           H  
ATOM   4294  CD2 LEU A 295      -5.915  -7.791  -7.413  1.00 92.61           C  
ATOM   4295 HD21 LEU A 295      -6.687  -8.559  -7.468  1.00 92.61           H  
ATOM   4296 HD22 LEU A 295      -6.040  -7.100  -8.247  1.00 92.61           H  
ATOM   4297 HD23 LEU A 295      -6.034  -7.234  -6.484  1.00 92.61           H  
ATOM   4298  N   ALA A 296      -3.239 -10.710  -3.527  1.00 92.77           N  
ATOM   4299  H   ALA A 296      -2.362 -10.514  -3.988  1.00 92.77           H  
ATOM   4300  CA  ALA A 296      -3.241 -11.679  -2.430  1.00 92.77           C  
ATOM   4301  HA  ALA A 296      -4.102 -12.334  -2.561  1.00 92.77           H  
ATOM   4302  C   ALA A 296      -3.391 -11.012  -1.048  1.00 92.77           C  
ATOM   4303  CB  ALA A 296      -1.975 -12.540  -2.518  1.00 92.77           C  
ATOM   4304  HB1 ALA A 296      -1.896 -12.987  -3.509  1.00 92.77           H  
ATOM   4305  HB2 ALA A 296      -2.020 -13.328  -1.766  1.00 92.77           H  
ATOM   4306  HB3 ALA A 296      -1.091 -11.931  -2.330  1.00 92.77           H  
ATOM   4307  O   ALA A 296      -4.109 -11.545  -0.195  1.00 92.77           O  
ATOM   4308  N   ASP A 297      -2.781  -9.844  -0.836  1.00 93.44           N  
ATOM   4309  H   ASP A 297      -2.117  -9.521  -1.525  1.00 93.44           H  
ATOM   4310  CA  ASP A 297      -2.930  -9.047   0.388  1.00 93.44           C  
ATOM   4311  HA  ASP A 297      -2.708  -9.673   1.253  1.00 93.44           H  
ATOM   4312  C   ASP A 297      -4.371  -8.532   0.539  1.00 93.44           C  
ATOM   4313  CB  ASP A 297      -1.942  -7.866   0.392  1.00 93.44           C  
ATOM   4314  HB2 ASP A 297      -2.174  -7.232   1.247  1.00 93.44           H  
ATOM   4315  HB3 ASP A 297      -2.091  -7.268  -0.508  1.00 93.44           H  
ATOM   4316  O   ASP A 297      -4.967  -8.663   1.609  1.00 93.44           O  
ATOM   4317  CG  ASP A 297      -0.463  -8.264   0.495  1.00 93.44           C  
ATOM   4318  OD1 ASP A 297      -0.175  -9.390   0.964  1.00 93.44           O  
ATOM   4319  OD2 ASP A 297       0.375  -7.405   0.136  1.00 93.44           O  
ATOM   4320  N   ILE A 298      -4.974  -8.037  -0.550  1.00 94.11           N  
ATOM   4321  H   ILE A 298      -4.408  -7.928  -1.380  1.00 94.11           H  
ATOM   4322  CA  ILE A 298      -6.387  -7.625  -0.612  1.00 94.11           C  
ATOM   4323  HA  ILE A 298      -6.552  -6.822   0.106  1.00 94.11           H  
ATOM   4324  C   ILE A 298      -7.309  -8.779  -0.204  1.00 94.11           C  
ATOM   4325  CB  ILE A 298      -6.721  -7.104  -2.034  1.00 94.11           C  
ATOM   4326  HB  ILE A 298      -6.300  -7.794  -2.765  1.00 94.11           H  
ATOM   4327  O   ILE A 298      -8.184  -8.615   0.650  1.00 94.11           O  
ATOM   4328  CG1 ILE A 298      -6.100  -5.710  -2.260  1.00 94.11           C  
ATOM   4329 HG12 ILE A 298      -6.704  -4.959  -1.749  1.00 94.11           H  
ATOM   4330 HG13 ILE A 298      -5.098  -5.675  -1.832  1.00 94.11           H  
ATOM   4331  CG2 ILE A 298      -8.239  -7.033  -2.274  1.00 94.11           C  
ATOM   4332 HG21 ILE A 298      -8.468  -6.503  -3.198  1.00 94.11           H  
ATOM   4333 HG22 ILE A 298      -8.714  -6.517  -1.440  1.00 94.11           H  
ATOM   4334 HG23 ILE A 298      -8.654  -8.037  -2.366  1.00 94.11           H  
ATOM   4335  CD1 ILE A 298      -5.987  -5.323  -3.740  1.00 94.11           C  
ATOM   4336 HD11 ILE A 298      -6.967  -5.273  -4.214  1.00 94.11           H  
ATOM   4337 HD12 ILE A 298      -5.512  -4.345  -3.812  1.00 94.11           H  
ATOM   4338 HD13 ILE A 298      -5.368  -6.048  -4.270  1.00 94.11           H  
ATOM   4339  N   LYS A 299      -7.091  -9.970  -0.771  1.00 95.39           N  
ATOM   4340  H   LYS A 299      -6.391 -10.025  -1.497  1.00 95.39           H  
ATOM   4341  CA  LYS A 299      -7.855 -11.169  -0.415  1.00 95.39           C  
ATOM   4342  HA  LYS A 299      -8.916 -10.958  -0.551  1.00 95.39           H  
ATOM   4343  C   LYS A 299      -7.672 -11.560   1.052  1.00 95.39           C  
ATOM   4344  CB  LYS A 299      -7.447 -12.301  -1.357  1.00 95.39           C  
ATOM   4345  HB2 LYS A 299      -6.367 -12.439  -1.319  1.00 95.39           H  
ATOM   4346  HB3 LYS A 299      -7.726 -12.025  -2.374  1.00 95.39           H  
ATOM   4347  O   LYS A 299      -8.652 -11.914   1.704  1.00 95.39           O  
ATOM   4348  CG  LYS A 299      -8.136 -13.612  -0.966  1.00 95.39           C  
ATOM   4349  HG2 LYS A 299      -7.777 -13.945   0.007  1.00 95.39           H  
ATOM   4350  HG3 LYS A 299      -9.215 -13.466  -0.916  1.00 95.39           H  
ATOM   4351  CD  LYS A 299      -7.807 -14.684  -1.992  1.00 95.39           C  
ATOM   4352  HD2 LYS A 299      -8.190 -14.380  -2.966  1.00 95.39           H  
ATOM   4353  HD3 LYS A 299      -6.725 -14.809  -2.045  1.00 95.39           H  
ATOM   4354  CE  LYS A 299      -8.469 -15.978  -1.538  1.00 95.39           C  
ATOM   4355  HE2 LYS A 299      -9.544 -15.810  -1.470  1.00 95.39           H  
ATOM   4356  HE3 LYS A 299      -8.110 -16.219  -0.537  1.00 95.39           H  
ATOM   4357  NZ  LYS A 299      -8.159 -17.057  -2.497  1.00 95.39           N  
ATOM   4358  HZ1 LYS A 299      -7.157 -17.173  -2.550  1.00 95.39           H  
ATOM   4359  HZ2 LYS A 299      -8.499 -16.792  -3.410  1.00 95.39           H  
ATOM   4360  HZ3 LYS A 299      -8.596 -17.919  -2.202  1.00 95.39           H  
ATOM   4361  N   THR A 300      -6.444 -11.502   1.563  1.00 96.39           N  
ATOM   4362  H   THR A 300      -5.693 -11.192   0.962  1.00 96.39           H  
ATOM   4363  CA  THR A 300      -6.142 -11.817   2.967  1.00 96.39           C  
ATOM   4364  HA  THR A 300      -6.478 -12.830   3.186  1.00 96.39           H  
ATOM   4365  C   THR A 300      -6.901 -10.876   3.897  1.00 96.39           C  
ATOM   4366  CB  THR A 300      -4.632 -11.747   3.237  1.00 96.39           C  
ATOM   4367  HB  THR A 300      -4.259 -10.748   3.013  1.00 96.39           H  
ATOM   4368  O   THR A 300      -7.600 -11.342   4.792  1.00 96.39           O  
ATOM   4369  CG2 THR A 300      -4.278 -12.091   4.684  1.00 96.39           C  
ATOM   4370 HG21 THR A 300      -4.702 -13.059   4.954  1.00 96.39           H  
ATOM   4371 HG22 THR A 300      -4.664 -11.330   5.361  1.00 96.39           H  
ATOM   4372 HG23 THR A 300      -3.194 -12.125   4.793  1.00 96.39           H  
ATOM   4373  OG1 THR A 300      -3.974 -12.680   2.403  1.00 96.39           O  
ATOM   4374  HG1 THR A 300      -3.887 -12.264   1.542  1.00 96.39           H  
ATOM   4375  N   MET A 301      -6.866  -9.571   3.620  1.00 95.44           N  
ATOM   4376  H   MET A 301      -6.269  -9.249   2.871  1.00 95.44           H  
ATOM   4377  CA  MET A 301      -7.602  -8.569   4.388  1.00 95.44           C  
ATOM   4378  HA  MET A 301      -7.301  -8.643   5.433  1.00 95.44           H  
ATOM   4379  C   MET A 301      -9.123  -8.793   4.326  1.00 95.44           C  
ATOM   4380  CB  MET A 301      -7.204  -7.189   3.854  1.00 95.44           C  
ATOM   4381  HB2 MET A 301      -7.536  -7.087   2.821  1.00 95.44           H  
ATOM   4382  HB3 MET A 301      -6.118  -7.094   3.868  1.00 95.44           H  
ATOM   4383  O   MET A 301      -9.805  -8.745   5.348  1.00 95.44           O  
ATOM   4384  CG  MET A 301      -7.815  -6.056   4.674  1.00 95.44           C  
ATOM   4385  HG2 MET A 301      -8.898  -6.154   4.596  1.00 95.44           H  
ATOM   4386  HG3 MET A 301      -7.519  -5.111   4.219  1.00 95.44           H  
ATOM   4387  SD  MET A 301      -7.437  -5.982   6.443  1.00 95.44           S  
ATOM   4388  CE  MET A 301      -5.639  -6.177   6.439  1.00 95.44           C  
ATOM   4389  HE1 MET A 301      -5.389  -7.208   6.186  1.00 95.44           H  
ATOM   4390  HE2 MET A 301      -5.186  -5.500   5.715  1.00 95.44           H  
ATOM   4391  HE3 MET A 301      -5.257  -5.971   7.439  1.00 95.44           H  
ATOM   4392  N   ARG A 302      -9.675  -9.132   3.152  1.00 96.14           N  
ATOM   4393  H   ARG A 302      -9.090  -9.109   2.329  1.00 96.14           H  
ATOM   4394  CA  ARG A 302     -11.087  -9.534   3.025  1.00 96.14           C  
ATOM   4395  HA  ARG A 302     -11.705  -8.704   3.367  1.00 96.14           H  
ATOM   4396  C   ARG A 302     -11.413 -10.722   3.931  1.00 96.14           C  
ATOM   4397  CB  ARG A 302     -11.397  -9.822   1.543  1.00 96.14           C  
ATOM   4398  HB2 ARG A 302     -10.797 -10.661   1.190  1.00 96.14           H  
ATOM   4399  HB3 ARG A 302     -11.093  -8.951   0.963  1.00 96.14           H  
ATOM   4400  O   ARG A 302     -12.418 -10.700   4.649  1.00 96.14           O  
ATOM   4401  CG  ARG A 302     -12.880 -10.097   1.237  1.00 96.14           C  
ATOM   4402  HG2 ARG A 302     -13.028 -10.006   0.161  1.00 96.14           H  
ATOM   4403  HG3 ARG A 302     -13.482  -9.325   1.716  1.00 96.14           H  
ATOM   4404  CD  ARG A 302     -13.430 -11.464   1.669  1.00 96.14           C  
ATOM   4405  HD2 ARG A 302     -14.489 -11.501   1.412  1.00 96.14           H  
ATOM   4406  HD3 ARG A 302     -13.415 -11.574   2.753  1.00 96.14           H  
ATOM   4407  NE  ARG A 302     -12.711 -12.596   1.075  1.00 96.14           N  
ATOM   4408  HE  ARG A 302     -11.861 -12.891   1.535  1.00 96.14           H  
ATOM   4409  NH1 ARG A 302     -14.326 -13.336  -0.387  1.00 96.14           N  
ATOM   4410 HH11 ARG A 302     -14.905 -12.548  -0.136  1.00 96.14           H  
ATOM   4411 HH12 ARG A 302     -14.559 -13.834  -1.234  1.00 96.14           H  
ATOM   4412  NH2 ARG A 302     -12.397 -14.440  -0.158  1.00 96.14           N  
ATOM   4413 HH21 ARG A 302     -12.754 -15.165  -0.764  1.00 96.14           H  
ATOM   4414 HH22 ARG A 302     -11.652 -14.597   0.505  1.00 96.14           H  
ATOM   4415  CZ  ARG A 302     -13.154 -13.440   0.172  1.00 96.14           C  
ATOM   4416  N   ASP A 303     -10.603 -11.777   3.872  1.00 96.89           N  
ATOM   4417  H   ASP A 303      -9.789 -11.717   3.277  1.00 96.89           H  
ATOM   4418  CA  ASP A 303     -10.796 -12.993   4.669  1.00 96.89           C  
ATOM   4419  HA  ASP A 303     -11.787 -13.396   4.463  1.00 96.89           H  
ATOM   4420  C   ASP A 303     -10.740 -12.675   6.180  1.00 96.89           C  
ATOM   4421  CB  ASP A 303      -9.765 -14.071   4.263  1.00 96.89           C  
ATOM   4422  HB2 ASP A 303      -8.760 -13.654   4.329  1.00 96.89           H  
ATOM   4423  HB3 ASP A 303      -9.829 -14.885   4.985  1.00 96.89           H  
ATOM   4424  O   ASP A 303     -11.570 -13.172   6.944  1.00 96.89           O  
ATOM   4425  CG  ASP A 303      -9.961 -14.684   2.858  1.00 96.89           C  
ATOM   4426  OD1 ASP A 303     -11.002 -14.436   2.200  1.00 96.89           O  
ATOM   4427  OD2 ASP A 303      -9.105 -15.487   2.418  1.00 96.89           O  
ATOM   4428  N   GLU A 304      -9.844 -11.779   6.604  1.00 95.27           N  
ATOM   4429  H   GLU A 304      -9.169 -11.423   5.942  1.00 95.27           H  
ATOM   4430  CA  GLU A 304      -9.769 -11.272   7.980  1.00 95.27           C  
ATOM   4431  HA  GLU A 304      -9.684 -12.119   8.660  1.00 95.27           H  
ATOM   4432  C   GLU A 304     -11.043 -10.518   8.386  1.00 95.27           C  
ATOM   4433  CB  GLU A 304      -8.518 -10.396   8.166  1.00 95.27           C  
ATOM   4434  HB2 GLU A 304      -8.465  -9.659   7.365  1.00 95.27           H  
ATOM   4435  HB3 GLU A 304      -8.596  -9.870   9.118  1.00 95.27           H  
ATOM   4436  O   GLU A 304     -11.660 -10.883   9.386  1.00 95.27           O  
ATOM   4437  CG  GLU A 304      -7.234 -11.243   8.185  1.00 95.27           C  
ATOM   4438  HG2 GLU A 304      -7.292 -11.922   9.036  1.00 95.27           H  
ATOM   4439  HG3 GLU A 304      -7.190 -11.861   7.288  1.00 95.27           H  
ATOM   4440  CD  GLU A 304      -5.933 -10.427   8.288  1.00 95.27           C  
ATOM   4441  OE1 GLU A 304      -4.873 -11.082   8.432  1.00 95.27           O  
ATOM   4442  OE2 GLU A 304      -5.982  -9.179   8.243  1.00 95.27           O  
ATOM   4443  N   VAL A 305     -11.519  -9.553   7.589  1.00 94.90           N  
ATOM   4444  H   VAL A 305     -10.951  -9.273   6.802  1.00 94.90           H  
ATOM   4445  CA  VAL A 305     -12.752  -8.794   7.886  1.00 94.90           C  
ATOM   4446  HA  VAL A 305     -12.632  -8.303   8.852  1.00 94.90           H  
ATOM   4447  C   VAL A 305     -13.973  -9.706   7.981  1.00 94.90           C  
ATOM   4448  CB  VAL A 305     -13.013  -7.711   6.823  1.00 94.90           C  
ATOM   4449  HB  VAL A 305     -13.000  -8.159   5.829  1.00 94.90           H  
ATOM   4450  O   VAL A 305     -14.777  -9.598   8.909  1.00 94.90           O  
ATOM   4451  CG1 VAL A 305     -14.374  -7.025   7.032  1.00 94.90           C  
ATOM   4452 HG11 VAL A 305     -15.196  -7.725   6.879  1.00 94.90           H  
ATOM   4453 HG12 VAL A 305     -14.496  -6.216   6.312  1.00 94.90           H  
ATOM   4454 HG13 VAL A 305     -14.427  -6.612   8.039  1.00 94.90           H  
ATOM   4455  CG2 VAL A 305     -11.944  -6.625   6.894  1.00 94.90           C  
ATOM   4456 HG21 VAL A 305     -11.977  -6.150   7.875  1.00 94.90           H  
ATOM   4457 HG22 VAL A 305     -10.947  -7.040   6.750  1.00 94.90           H  
ATOM   4458 HG23 VAL A 305     -12.120  -5.877   6.121  1.00 94.90           H  
ATOM   4459  N   THR A 306     -14.137 -10.622   7.026  1.00 94.70           N  
ATOM   4460  H   THR A 306     -13.439 -10.671   6.297  1.00 94.70           H  
ATOM   4461  CA  THR A 306     -15.268 -11.564   7.041  1.00 94.70           C  
ATOM   4462  HA  THR A 306     -16.186 -10.990   7.170  1.00 94.70           H  
ATOM   4463  C   THR A 306     -15.196 -12.526   8.227  1.00 94.70           C  
ATOM   4464  CB  THR A 306     -15.394 -12.349   5.730  1.00 94.70           C  
ATOM   4465  HB  THR A 306     -16.170 -13.104   5.853  1.00 94.70           H  
ATOM   4466  O   THR A 306     -16.234 -12.861   8.800  1.00 94.70           O  
ATOM   4467  CG2 THR A 306     -15.789 -11.458   4.555  1.00 94.70           C  
ATOM   4468 HG21 THR A 306     -15.030 -10.695   4.383  1.00 94.70           H  
ATOM   4469 HG22 THR A 306     -16.742 -10.971   4.765  1.00 94.70           H  
ATOM   4470 HG23 THR A 306     -15.895 -12.066   3.656  1.00 94.70           H  
ATOM   4471  OG1 THR A 306     -14.195 -12.994   5.387  1.00 94.70           O  
ATOM   4472  HG1 THR A 306     -13.511 -12.328   5.286  1.00 94.70           H  
ATOM   4473  N   SER A 307     -13.989 -12.914   8.654  1.00 93.75           N  
ATOM   4474  H   SER A 307     -13.177 -12.641   8.118  1.00 93.75           H  
ATOM   4475  CA  SER A 307     -13.773 -13.661   9.894  1.00 93.75           C  
ATOM   4476  HA  SER A 307     -14.431 -14.530   9.894  1.00 93.75           H  
ATOM   4477  C   SER A 307     -14.106 -12.825  11.134  1.00 93.75           C  
ATOM   4478  CB  SER A 307     -12.328 -14.165   9.955  1.00 93.75           C  
ATOM   4479  HB2 SER A 307     -11.635 -13.323   9.954  1.00 93.75           H  
ATOM   4480  HB3 SER A 307     -12.127 -14.783   9.080  1.00 93.75           H  
ATOM   4481  O   SER A 307     -14.748 -13.335  12.048  1.00 93.75           O  
ATOM   4482  OG  SER A 307     -12.131 -14.939  11.127  1.00 93.75           O  
ATOM   4483  HG  SER A 307     -12.150 -14.333  11.871  1.00 93.75           H  
ATOM   4484  N   THR A 308     -13.723 -11.548  11.173  1.00 90.53           N  
ATOM   4485  H   THR A 308     -13.119 -11.205  10.439  1.00 90.53           H  
ATOM   4486  CA  THR A 308     -14.043 -10.608  12.261  1.00 90.53           C  
ATOM   4487  HA  THR A 308     -13.677 -11.015  13.204  1.00 90.53           H  
ATOM   4488  C   THR A 308     -15.555 -10.413  12.408  1.00 90.53           C  
ATOM   4489  CB  THR A 308     -13.318  -9.272  12.015  1.00 90.53           C  
ATOM   4490  HB  THR A 308     -13.508  -8.928  10.998  1.00 90.53           H  
ATOM   4491  O   THR A 308     -16.078 -10.405  13.520  1.00 90.53           O  
ATOM   4492  CG2 THR A 308     -13.704  -8.164  12.986  1.00 90.53           C  
ATOM   4493 HG21 THR A 308     -13.635  -8.524  14.012  1.00 90.53           H  
ATOM   4494 HG22 THR A 308     -13.035  -7.314  12.854  1.00 90.53           H  
ATOM   4495 HG23 THR A 308     -14.719  -7.834  12.763  1.00 90.53           H  
ATOM   4496  OG1 THR A 308     -11.938  -9.473  12.183  1.00 90.53           O  
ATOM   4497  HG1 THR A 308     -11.482  -8.700  11.843  1.00 90.53           H  
ATOM   4498  N   LEU A 309     -16.287 -10.347  11.295  1.00 91.57           N  
ATOM   4499  H   LEU A 309     -15.794 -10.313  10.414  1.00 91.57           H  
ATOM   4500  CA  LEU A 309     -17.752 -10.269  11.278  1.00 91.57           C  
ATOM   4501  HA  LEU A 309     -18.069  -9.619  12.093  1.00 91.57           H  
ATOM   4502  C   LEU A 309     -18.450 -11.620  11.531  1.00 91.57           C  
ATOM   4503  CB  LEU A 309     -18.196  -9.643   9.946  1.00 91.57           C  
ATOM   4504  HB2 LEU A 309     -17.752 -10.216   9.132  1.00 91.57           H  
ATOM   4505  HB3 LEU A 309     -19.280  -9.727   9.863  1.00 91.57           H  
ATOM   4506  O   LEU A 309     -19.683 -11.689  11.565  1.00 91.57           O  
ATOM   4507  CG  LEU A 309     -17.827  -8.158   9.787  1.00 91.57           C  
ATOM   4508  HG  LEU A 309     -16.761  -8.021   9.971  1.00 91.57           H  
ATOM   4509  CD1 LEU A 309     -18.131  -7.717   8.356  1.00 91.57           C  
ATOM   4510 HD11 LEU A 309     -17.829  -6.679   8.216  1.00 91.57           H  
ATOM   4511 HD12 LEU A 309     -17.559  -8.338   7.666  1.00 91.57           H  
ATOM   4512 HD13 LEU A 309     -19.196  -7.817   8.147  1.00 91.57           H  
ATOM   4513  CD2 LEU A 309     -18.622  -7.261  10.742  1.00 91.57           C  
ATOM   4514 HD21 LEU A 309     -18.327  -7.458  11.773  1.00 91.57           H  
ATOM   4515 HD22 LEU A 309     -19.691  -7.441  10.629  1.00 91.57           H  
ATOM   4516 HD23 LEU A 309     -18.413  -6.214  10.523  1.00 91.57           H  
ATOM   4517  N   SER A 310     -17.704 -12.711  11.726  1.00 87.11           N  
ATOM   4518  H   SER A 310     -16.699 -12.614  11.734  1.00 87.11           H  
ATOM   4519  CA  SER A 310     -18.287 -14.018  12.026  1.00 87.11           C  
ATOM   4520  HA  SER A 310     -19.008 -14.256  11.244  1.00 87.11           H  
ATOM   4521  C   SER A 310     -19.007 -13.993  13.377  1.00 87.11           C  
ATOM   4522  CB  SER A 310     -17.216 -15.108  12.013  1.00 87.11           C  
ATOM   4523  HB2 SER A 310     -16.461 -14.889  12.768  1.00 87.11           H  
ATOM   4524  HB3 SER A 310     -16.748 -15.146  11.030  1.00 87.11           H  
ATOM   4525  O   SER A 310     -18.402 -13.758  14.416  1.00 87.11           O  
ATOM   4526  OG  SER A 310     -17.807 -16.360  12.315  1.00 87.11           O  
ATOM   4527  HG  SER A 310     -17.833 -16.414  13.273  1.00 87.11           H  
ATOM   4528  N   GLY A 311     -20.307 -14.290  13.373  1.00 88.44           N  
ATOM   4529  H   GLY A 311     -20.749 -14.449  12.479  1.00 88.44           H  
ATOM   4530  CA  GLY A 311     -21.160 -14.246  14.569  1.00 88.44           C  
ATOM   4531  HA2 GLY A 311     -21.977 -14.959  14.455  1.00 88.44           H  
ATOM   4532  HA3 GLY A 311     -20.577 -14.531  15.444  1.00 88.44           H  
ATOM   4533  C   GLY A 311     -21.771 -12.871  14.853  1.00 88.44           C  
ATOM   4534  O   GLY A 311     -22.790 -12.803  15.532  1.00 88.44           O  
ATOM   4535  N   PHE A 312     -21.250 -11.803  14.238  1.00 91.74           N  
ATOM   4536  H   PHE A 312     -20.421 -11.921  13.675  1.00 91.74           H  
ATOM   4537  CA  PHE A 312     -21.769 -10.444  14.410  1.00 91.74           C  
ATOM   4538  HA  PHE A 312     -21.668 -10.162  15.458  1.00 91.74           H  
ATOM   4539  C   PHE A 312     -23.257 -10.342  14.043  1.00 91.74           C  
ATOM   4540  CB  PHE A 312     -20.925  -9.491  13.556  1.00 91.74           C  
ATOM   4541  HB2 PHE A 312     -19.873  -9.629  13.806  1.00 91.74           H  
ATOM   4542  HB3 PHE A 312     -21.053  -9.738  12.502  1.00 91.74           H  
ATOM   4543  O   PHE A 312     -24.046  -9.758  14.780  1.00 91.74           O  
ATOM   4544  CG  PHE A 312     -21.273  -8.036  13.758  1.00 91.74           C  
ATOM   4545  CD1 PHE A 312     -22.105  -7.373  12.838  1.00 91.74           C  
ATOM   4546  HD1 PHE A 312     -22.481  -7.899  11.973  1.00 91.74           H  
ATOM   4547  CD2 PHE A 312     -20.776  -7.347  14.878  1.00 91.74           C  
ATOM   4548  HD2 PHE A 312     -20.147  -7.855  15.595  1.00 91.74           H  
ATOM   4549  CE1 PHE A 312     -22.450  -6.029  13.049  1.00 91.74           C  
ATOM   4550  HE1 PHE A 312     -23.102  -5.520  12.354  1.00 91.74           H  
ATOM   4551  CE2 PHE A 312     -21.090  -5.992  15.065  1.00 91.74           C  
ATOM   4552  HE2 PHE A 312     -20.696  -5.460  15.919  1.00 91.74           H  
ATOM   4553  CZ  PHE A 312     -21.934  -5.335  14.156  1.00 91.74           C  
ATOM   4554  HZ  PHE A 312     -22.179  -4.293  14.305  1.00 91.74           H  
ATOM   4555  N   THR A 313     -23.673 -10.979  12.940  1.00 92.04           N  
ATOM   4556  H   THR A 313     -22.978 -11.409  12.348  1.00 92.04           H  
ATOM   4557  CA  THR A 313     -25.089 -11.057  12.541  1.00 92.04           C  
ATOM   4558  HA  THR A 313     -25.464 -10.046  12.377  1.00 92.04           H  
ATOM   4559  C   THR A 313     -25.963 -11.684  13.629  1.00 92.04           C  
ATOM   4560  CB  THR A 313     -25.247 -11.859  11.241  1.00 92.04           C  
ATOM   4561  HB  THR A 313     -24.926 -12.885  11.422  1.00 92.04           H  
ATOM   4562  O   THR A 313     -27.012 -11.130  13.954  1.00 92.04           O  
ATOM   4563  CG2 THR A 313     -26.678 -11.895  10.697  1.00 92.04           C  
ATOM   4564 HG21 THR A 313     -26.716 -11.542   9.666  1.00 92.04           H  
ATOM   4565 HG22 THR A 313     -27.024 -12.928  10.710  1.00 92.04           H  
ATOM   4566 HG23 THR A 313     -27.353 -11.294  11.304  1.00 92.04           H  
ATOM   4567  OG1 THR A 313     -24.413 -11.321  10.241  1.00 92.04           O  
ATOM   4568  HG1 THR A 313     -24.555 -10.372  10.208  1.00 92.04           H  
ATOM   4569  N   SER A 314     -25.527 -12.799  14.218  1.00 93.37           N  
ATOM   4570  H   SER A 314     -24.622 -13.174  13.974  1.00 93.37           H  
ATOM   4571  CA  SER A 314     -26.269 -13.478  15.284  1.00 93.37           C  
ATOM   4572  HA  SER A 314     -27.277 -13.699  14.933  1.00 93.37           H  
ATOM   4573  C   SER A 314     -26.399 -12.603  16.526  1.00 93.37           C  
ATOM   4574  CB  SER A 314     -25.585 -14.795  15.662  1.00 93.37           C  
ATOM   4575  HB2 SER A 314     -26.184 -15.298  16.421  1.00 93.37           H  
ATOM   4576  HB3 SER A 314     -24.596 -14.594  16.075  1.00 93.37           H  
ATOM   4577  O   SER A 314     -27.476 -12.532  17.119  1.00 93.37           O  
ATOM   4578  OG  SER A 314     -25.463 -15.640  14.533  1.00 93.37           O  
ATOM   4579  HG  SER A 314     -26.326 -15.676  14.115  1.00 93.37           H  
ATOM   4580  N   ASP A 315     -25.332 -11.890  16.890  1.00 92.34           N  
ATOM   4581  H   ASP A 315     -24.459 -12.020  16.398  1.00 92.34           H  
ATOM   4582  CA  ASP A 315     -25.352 -10.994  18.040  1.00 92.34           C  
ATOM   4583  HA  ASP A 315     -25.751 -11.545  18.892  1.00 92.34           H  
ATOM   4584  C   ASP A 315     -26.291  -9.791  17.800  1.00 92.34           C  
ATOM   4585  CB  ASP A 315     -23.921 -10.562  18.403  1.00 92.34           C  
ATOM   4586  HB2 ASP A 315     -23.994  -9.943  19.297  1.00 92.34           H  
ATOM   4587  HB3 ASP A 315     -23.488  -9.984  17.587  1.00 92.34           H  
ATOM   4588  O   ASP A 315     -27.058  -9.426  18.695  1.00 92.34           O  
ATOM   4589  CG  ASP A 315     -22.970 -11.682  18.819  1.00 92.34           C  
ATOM   4590  OD1 ASP A 315     -23.458 -12.682  19.397  1.00 92.34           O  
ATOM   4591  OD2 ASP A 315     -21.746 -11.479  18.664  1.00 92.34           O  
ATOM   4592  N   VAL A 316     -26.304  -9.211  16.587  1.00 91.63           N  
ATOM   4593  H   VAL A 316     -25.627  -9.529  15.908  1.00 91.63           H  
ATOM   4594  CA  VAL A 316     -27.236  -8.127  16.210  1.00 91.63           C  
ATOM   4595  HA  VAL A 316     -27.118  -7.313  16.925  1.00 91.63           H  
ATOM   4596  C   VAL A 316     -28.690  -8.594  16.308  1.00 91.63           C  
ATOM   4597  CB  VAL A 316     -26.937  -7.567  14.799  1.00 91.63           C  
ATOM   4598  HB  VAL A 316     -26.848  -8.394  14.096  1.00 91.63           H  
ATOM   4599  O   VAL A 316     -29.491  -7.931  16.964  1.00 91.63           O  
ATOM   4600  CG1 VAL A 316     -28.025  -6.612  14.282  1.00 91.63           C  
ATOM   4601 HG11 VAL A 316     -27.729  -6.196  13.319  1.00 91.63           H  
ATOM   4602 HG12 VAL A 316     -28.963  -7.149  14.138  1.00 91.63           H  
ATOM   4603 HG13 VAL A 316     -28.183  -5.799  14.990  1.00 91.63           H  
ATOM   4604  CG2 VAL A 316     -25.635  -6.762  14.786  1.00 91.63           C  
ATOM   4605 HG21 VAL A 316     -24.802  -7.384  15.114  1.00 91.63           H  
ATOM   4606 HG22 VAL A 316     -25.727  -5.898  15.444  1.00 91.63           H  
ATOM   4607 HG23 VAL A 316     -25.417  -6.406  13.779  1.00 91.63           H  
ATOM   4608  N   TYR A 317     -29.031  -9.752  15.729  1.00 93.04           N  
ATOM   4609  H   TYR A 317     -28.316 -10.273  15.242  1.00 93.04           H  
ATOM   4610  CA  TYR A 317     -30.397 -10.304  15.771  1.00 93.04           C  
ATOM   4611  HA  TYR A 317     -31.094  -9.536  15.435  1.00 93.04           H  
ATOM   4612  C   TYR A 317     -30.849 -10.706  17.183  1.00 93.04           C  
ATOM   4613  CB  TYR A 317     -30.503 -11.511  14.823  1.00 93.04           C  
ATOM   4614  HB2 TYR A 317     -31.237 -12.212  15.222  1.00 93.04           H  
ATOM   4615  HB3 TYR A 317     -29.553 -12.044  14.790  1.00 93.04           H  
ATOM   4616  O   TYR A 317     -32.049 -10.804  17.445  1.00 93.04           O  
ATOM   4617  CG  TYR A 317     -30.930 -11.149  13.415  1.00 93.04           C  
ATOM   4618  CD1 TYR A 317     -32.257 -11.377  12.995  1.00 93.04           C  
ATOM   4619  HD1 TYR A 317     -32.968 -11.808  13.685  1.00 93.04           H  
ATOM   4620  CD2 TYR A 317     -30.011 -10.550  12.536  1.00 93.04           C  
ATOM   4621  HD2 TYR A 317     -29.007 -10.340  12.873  1.00 93.04           H  
ATOM   4622  CE1 TYR A 317     -32.656 -11.019  11.693  1.00 93.04           C  
ATOM   4623  HE1 TYR A 317     -33.672 -11.163  11.358  1.00 93.04           H  
ATOM   4624  CE2 TYR A 317     -30.402 -10.187  11.237  1.00 93.04           C  
ATOM   4625  HE2 TYR A 317     -29.694  -9.702  10.582  1.00 93.04           H  
ATOM   4626  OH  TYR A 317     -32.102 -10.068   9.568  1.00 93.04           O  
ATOM   4627  HH  TYR A 317     -31.383  -9.636   9.101  1.00 93.04           H  
ATOM   4628  CZ  TYR A 317     -31.725 -10.424  10.818  1.00 93.04           C  
ATOM   4629  N   ALA A 318     -29.910 -10.949  18.101  1.00 93.79           N  
ATOM   4630  H   ALA A 318     -28.941 -10.940  17.816  1.00 93.79           H  
ATOM   4631  CA  ALA A 318     -30.219 -11.224  19.499  1.00 93.79           C  
ATOM   4632  HA  ALA A 318     -31.108 -11.852  19.543  1.00 93.79           H  
ATOM   4633  C   ALA A 318     -30.523  -9.952  20.311  1.00 93.79           C  
ATOM   4634  CB  ALA A 318     -29.050 -12.011  20.101  1.00 93.79           C  
ATOM   4635  HB1 ALA A 318     -28.882 -12.921  19.525  1.00 93.79           H  
ATOM   4636  HB2 ALA A 318     -28.142 -11.408  20.080  1.00 93.79           H  
ATOM   4637  HB3 ALA A 318     -29.278 -12.276  21.134  1.00 93.79           H  
ATOM   4638  O   ALA A 318     -31.254 -10.035  21.302  1.00 93.79           O  
ATOM   4639  N   GLN A 319     -29.960  -8.799  19.928  1.00 91.58           N  
ATOM   4640  H   GLN A 319     -29.366  -8.809  19.111  1.00 91.58           H  
ATOM   4641  CA  GLN A 319     -30.062  -7.547  20.690  1.00 91.58           C  
ATOM   4642  HA  GLN A 319     -30.441  -7.765  21.689  1.00 91.58           H  
ATOM   4643  C   GLN A 319     -31.036  -6.525  20.097  1.00 91.58           C  
ATOM   4644  CB  GLN A 319     -28.670  -6.919  20.858  1.00 91.58           C  
ATOM   4645  HB2 GLN A 319     -28.203  -6.775  19.883  1.00 91.58           H  
ATOM   4646  HB3 GLN A 319     -28.790  -5.944  21.331  1.00 91.58           H  
ATOM   4647  O   GLN A 319     -31.633  -5.765  20.859  1.00 91.58           O  
ATOM   4648  CG  GLN A 319     -27.768  -7.792  21.740  1.00 91.58           C  
ATOM   4649  HG2 GLN A 319     -27.512  -8.703  21.199  1.00 91.58           H  
ATOM   4650  HG3 GLN A 319     -28.309  -8.077  22.643  1.00 91.58           H  
ATOM   4651  CD  GLN A 319     -26.485  -7.093  22.176  1.00 91.58           C  
ATOM   4652  NE2 GLN A 319     -25.404  -7.822  22.329  1.00 91.58           N  
ATOM   4653 HE21 GLN A 319     -25.383  -8.758  21.949  1.00 91.58           H  
ATOM   4654 HE22 GLN A 319     -24.563  -7.296  22.518  1.00 91.58           H  
ATOM   4655  OE1 GLN A 319     -26.429  -5.909  22.453  1.00 91.58           O  
ATOM   4656  N   TYR A 320     -31.222  -6.519  18.776  1.00 90.63           N  
ATOM   4657  H   TYR A 320     -30.715  -7.183  18.209  1.00 90.63           H  
ATOM   4658  CA  TYR A 320     -31.998  -5.507  18.063  1.00 90.63           C  
ATOM   4659  HA  TYR A 320     -32.451  -4.824  18.782  1.00 90.63           H  
ATOM   4660  C   TYR A 320     -33.138  -6.125  17.246  1.00 90.63           C  
ATOM   4661  CB  TYR A 320     -31.063  -4.676  17.175  1.00 90.63           C  
ATOM   4662  HB2 TYR A 320     -30.599  -5.333  16.439  1.00 90.63           H  
ATOM   4663  HB3 TYR A 320     -31.661  -3.944  16.632  1.00 90.63           H  
ATOM   4664  O   TYR A 320     -33.026  -7.211  16.681  1.00 90.63           O  
ATOM   4665  CG  TYR A 320     -29.982  -3.930  17.933  1.00 90.63           C  
ATOM   4666  CD1 TYR A 320     -30.297  -2.733  18.604  1.00 90.63           C  
ATOM   4667  HD1 TYR A 320     -31.309  -2.358  18.581  1.00 90.63           H  
ATOM   4668  CD2 TYR A 320     -28.669  -4.438  17.979  1.00 90.63           C  
ATOM   4669  HD2 TYR A 320     -28.432  -5.363  17.475  1.00 90.63           H  
ATOM   4670  CE1 TYR A 320     -29.300  -2.033  19.311  1.00 90.63           C  
ATOM   4671  HE1 TYR A 320     -29.543  -1.112  19.820  1.00 90.63           H  
ATOM   4672  CE2 TYR A 320     -27.670  -3.746  18.691  1.00 90.63           C  
ATOM   4673  HE2 TYR A 320     -26.658  -4.121  18.735  1.00 90.63           H  
ATOM   4674  OH  TYR A 320     -27.015  -1.878  20.034  1.00 90.63           O  
ATOM   4675  HH  TYR A 320     -27.311  -1.036  20.387  1.00 90.63           H  
ATOM   4676  CZ  TYR A 320     -27.984  -2.543  19.356  1.00 90.63           C  
ATOM   4677  N   SER A 321     -34.249  -5.399  17.169  1.00 89.74           N  
ATOM   4678  H   SER A 321     -34.264  -4.522  17.670  1.00 89.74           H  
ATOM   4679  CA  SER A 321     -35.387  -5.668  16.291  1.00 89.74           C  
ATOM   4680  HA  SER A 321     -35.367  -6.720  16.007  1.00 89.74           H  
ATOM   4681  C   SER A 321     -35.321  -4.800  15.027  1.00 89.74           C  
ATOM   4682  CB  SER A 321     -36.699  -5.396  17.032  1.00 89.74           C  
ATOM   4683  HB2 SER A 321     -37.543  -5.599  16.373  1.00 89.74           H  
ATOM   4684  HB3 SER A 321     -36.737  -4.351  17.338  1.00 89.74           H  
ATOM   4685  O   SER A 321     -34.717  -3.724  15.051  1.00 89.74           O  
ATOM   4686  OG  SER A 321     -36.785  -6.228  18.172  1.00 89.74           O  
ATOM   4687  HG  SER A 321     -36.034  -5.974  18.712  1.00 89.74           H  
ATOM   4688  N   PRO A 322     -35.963  -5.213  13.916  1.00 89.94           N  
ATOM   4689  CA  PRO A 322     -36.090  -4.373  12.726  1.00 89.94           C  
ATOM   4690  HA  PRO A 322     -35.113  -4.289  12.249  1.00 89.94           H  
ATOM   4691  C   PRO A 322     -36.623  -2.972  13.063  1.00 89.94           C  
ATOM   4692  CB  PRO A 322     -37.040  -5.135  11.796  1.00 89.94           C  
ATOM   4693  HB2 PRO A 322     -38.076  -4.880  12.018  1.00 89.94           H  
ATOM   4694  HB3 PRO A 322     -36.823  -4.941  10.746  1.00 89.94           H  
ATOM   4695  O   PRO A 322     -37.703  -2.839  13.640  1.00 89.94           O  
ATOM   4696  CG  PRO A 322     -36.795  -6.595  12.175  1.00 89.94           C  
ATOM   4697  HG2 PRO A 322     -37.645  -7.228  11.923  1.00 89.94           H  
ATOM   4698  HG3 PRO A 322     -35.889  -6.956  11.689  1.00 89.94           H  
ATOM   4699  CD  PRO A 322     -36.569  -6.518  13.684  1.00 89.94           C  
ATOM   4700  HD2 PRO A 322     -37.524  -6.574  14.206  1.00 89.94           H  
ATOM   4701  HD3 PRO A 322     -35.910  -7.326  14.000  1.00 89.94           H  
ATOM   4702  N   GLY A 323     -35.871  -1.938  12.684  1.00 87.33           N  
ATOM   4703  H   GLY A 323     -34.996  -2.133  12.219  1.00 87.33           H  
ATOM   4704  CA  GLY A 323     -36.173  -0.528  12.938  1.00 87.33           C  
ATOM   4705  HA2 GLY A 323     -37.252  -0.398  13.022  1.00 87.33           H  
ATOM   4706  HA3 GLY A 323     -35.825   0.057  12.087  1.00 87.33           H  
ATOM   4707  C   GLY A 323     -35.534   0.068  14.198  1.00 87.33           C  
ATOM   4708  O   GLY A 323     -35.595   1.285  14.359  1.00 87.33           O  
ATOM   4709  N   ASP A 324     -34.898  -0.733  15.063  1.00 88.62           N  
ATOM   4710  H   ASP A 324     -34.929  -1.734  14.927  1.00 88.62           H  
ATOM   4711  CA  ASP A 324     -34.253  -0.225  16.287  1.00 88.62           C  
ATOM   4712  HA  ASP A 324     -34.964   0.396  16.832  1.00 88.62           H  
ATOM   4713  C   ASP A 324     -33.024   0.653  15.988  1.00 88.62           C  
ATOM   4714  CB  ASP A 324     -33.828  -1.388  17.201  1.00 88.62           C  
ATOM   4715  HB2 ASP A 324     -33.157  -0.989  17.963  1.00 88.62           H  
ATOM   4716  HB3 ASP A 324     -33.262  -2.115  16.619  1.00 88.62           H  
ATOM   4717  O   ASP A 324     -32.708   1.567  16.752  1.00 88.62           O  
ATOM   4718  CG  ASP A 324     -34.972  -2.093  17.941  1.00 88.62           C  
ATOM   4719  OD1 ASP A 324     -36.133  -1.631  17.886  1.00 88.62           O  
ATOM   4720  OD2 ASP A 324     -34.672  -3.112  18.604  1.00 88.62           O  
ATOM   4721  N   ILE A 325     -32.337   0.394  14.870  1.00 83.78           N  
ATOM   4722  H   ILE A 325     -32.676  -0.353  14.281  1.00 83.78           H  
ATOM   4723  CA  ILE A 325     -31.213   1.198  14.378  1.00 83.78           C  
ATOM   4724  HA  ILE A 325     -31.009   2.000  15.087  1.00 83.78           H  
ATOM   4725  C   ILE A 325     -31.622   1.804  13.028  1.00 83.78           C  
ATOM   4726  CB  ILE A 325     -29.911   0.370  14.292  1.00 83.78           C  
ATOM   4727  HB  ILE A 325     -30.060  -0.451  13.590  1.00 83.78           H  
ATOM   4728  O   ILE A 325     -31.756   1.058  12.054  1.00 83.78           O  
ATOM   4729  CG1 ILE A 325     -29.548  -0.217  15.679  1.00 83.78           C  
ATOM   4730 HG12 ILE A 325     -29.305   0.596  16.362  1.00 83.78           H  
ATOM   4731 HG13 ILE A 325     -30.403  -0.754  16.089  1.00 83.78           H  
ATOM   4732  CG2 ILE A 325     -28.773   1.275  13.774  1.00 83.78           C  
ATOM   4733 HG21 ILE A 325     -27.833   0.726  13.723  1.00 83.78           H  
ATOM   4734 HG22 ILE A 325     -28.639   2.135  14.431  1.00 83.78           H  
ATOM   4735 HG23 ILE A 325     -28.992   1.632  12.768  1.00 83.78           H  
ATOM   4736  CD1 ILE A 325     -28.383  -1.211  15.661  1.00 83.78           C  
ATOM   4737 HD11 ILE A 325     -28.212  -1.582  16.671  1.00 83.78           H  
ATOM   4738 HD12 ILE A 325     -28.626  -2.056  15.017  1.00 83.78           H  
ATOM   4739 HD13 ILE A 325     -27.468  -0.726  15.321  1.00 83.78           H  
ATOM   4740  N   PRO A 326     -31.848   3.128  12.943  1.00 81.24           N  
ATOM   4741  CA  PRO A 326     -32.200   3.791  11.691  1.00 81.24           C  
ATOM   4742  HA  PRO A 326     -33.123   3.351  11.313  1.00 81.24           H  
ATOM   4743  C   PRO A 326     -31.091   3.654  10.642  1.00 81.24           C  
ATOM   4744  CB  PRO A 326     -32.450   5.262  12.050  1.00 81.24           C  
ATOM   4745  HB2 PRO A 326     -33.269   5.683  11.468  1.00 81.24           H  
ATOM   4746  HB3 PRO A 326     -31.543   5.847  11.903  1.00 81.24           H  
ATOM   4747  O   PRO A 326     -29.923   3.887  10.937  1.00 81.24           O  
ATOM   4748  CG  PRO A 326     -32.779   5.221  13.541  1.00 81.24           C  
ATOM   4749  HG2 PRO A 326     -33.832   4.975  13.677  1.00 81.24           H  
ATOM   4750  HG3 PRO A 326     -32.533   6.159  14.037  1.00 81.24           H  
ATOM   4751  CD  PRO A 326     -31.918   4.070  14.050  1.00 81.24           C  
ATOM   4752  HD2 PRO A 326     -30.916   4.429  14.286  1.00 81.24           H  
ATOM   4753  HD3 PRO A 326     -32.385   3.630  14.931  1.00 81.24           H  
ATOM   4754  N   THR A 327     -31.464   3.311   9.408  1.00 80.51           N  
ATOM   4755  H   THR A 327     -32.427   3.048   9.251  1.00 80.51           H  
ATOM   4756  CA  THR A 327     -30.526   3.146   8.278  1.00 80.51           C  
ATOM   4757  HA  THR A 327     -29.508   3.334   8.617  1.00 80.51           H  
ATOM   4758  C   THR A 327     -30.767   4.125   7.132  1.00 80.51           C  
ATOM   4759  CB  THR A 327     -30.571   1.711   7.731  1.00 80.51           C  
ATOM   4760  HB  THR A 327     -30.019   1.654   6.793  1.00 80.51           H  
ATOM   4761  O   THR A 327     -29.982   4.146   6.193  1.00 80.51           O  
ATOM   4762  CG2 THR A 327     -29.932   0.728   8.709  1.00 80.51           C  
ATOM   4763 HG21 THR A 327     -30.083  -0.288   8.344  1.00 80.51           H  
ATOM   4764 HG22 THR A 327     -28.863   0.928   8.775  1.00 80.51           H  
ATOM   4765 HG23 THR A 327     -30.369   0.827   9.702  1.00 80.51           H  
ATOM   4766  OG1 THR A 327     -31.908   1.295   7.500  1.00 80.51           O  
ATOM   4767  HG1 THR A 327     -32.252   1.822   6.776  1.00 80.51           H  
ATOM   4768  N   ASP A 328     -31.835   4.925   7.184  1.00 74.27           N  
ATOM   4769  H   ASP A 328     -32.465   4.845   7.969  1.00 74.27           H  
ATOM   4770  CA  ASP A 328     -32.279   5.756   6.051  1.00 74.27           C  
ATOM   4771  HA  ASP A 328     -32.373   5.126   5.167  1.00 74.27           H  
ATOM   4772  C   ASP A 328     -31.291   6.878   5.690  1.00 74.27           C  
ATOM   4773  CB  ASP A 328     -33.664   6.349   6.367  1.00 74.27           C  
ATOM   4774  HB2 ASP A 328     -33.598   6.930   7.287  1.00 74.27           H  
ATOM   4775  HB3 ASP A 328     -33.945   7.028   5.561  1.00 74.27           H  
ATOM   4776  O   ASP A 328     -31.227   7.298   4.538  1.00 74.27           O  
ATOM   4777  CG  ASP A 328     -34.776   5.300   6.508  1.00 74.27           C  
ATOM   4778  OD1 ASP A 328     -34.604   4.166   6.004  1.00 74.27           O  
ATOM   4779  OD2 ASP A 328     -35.802   5.630   7.145  1.00 74.27           O  
ATOM   4780  N   ASP A 329     -30.490   7.311   6.664  1.00 72.37           N  
ATOM   4781  H   ASP A 329     -30.607   6.894   7.577  1.00 72.37           H  
ATOM   4782  CA  ASP A 329     -29.471   8.353   6.512  1.00 72.37           C  
ATOM   4783  HA  ASP A 329     -29.614   8.874   5.565  1.00 72.37           H  
ATOM   4784  C   ASP A 329     -28.039   7.789   6.507  1.00 72.37           C  
ATOM   4785  CB  ASP A 329     -29.623   9.365   7.652  1.00 72.37           C  
ATOM   4786  HB2 ASP A 329     -29.624   8.831   8.603  1.00 72.37           H  
ATOM   4787  HB3 ASP A 329     -28.750  10.018   7.646  1.00 72.37           H  
ATOM   4788  O   ASP A 329     -27.070   8.539   6.643  1.00 72.37           O  
ATOM   4789  CG  ASP A 329     -30.839  10.286   7.590  1.00 72.37           C  
ATOM   4790  OD1 ASP A 329     -31.523  10.380   6.553  1.00 72.37           O  
ATOM   4791  OD2 ASP A 329     -30.992  11.022   8.599  1.00 72.37           O  
ATOM   4792  N   LEU A 330     -27.888   6.464   6.430  1.00 73.61           N  
ATOM   4793  H   LEU A 330     -28.693   5.888   6.233  1.00 73.61           H  
ATOM   4794  CA  LEU A 330     -26.579   5.837   6.510  1.00 73.61           C  
ATOM   4795  HA  LEU A 330     -26.012   6.359   7.281  1.00 73.61           H  
ATOM   4796  C   LEU A 330     -25.830   5.999   5.184  1.00 73.61           C  
ATOM   4797  CB  LEU A 330     -26.734   4.375   6.949  1.00 73.61           C  
ATOM   4798  HB2 LEU A 330     -27.354   3.849   6.223  1.00 73.61           H  
ATOM   4799  HB3 LEU A 330     -27.245   4.364   7.912  1.00 73.61           H  
ATOM   4800  O   LEU A 330     -26.100   5.292   4.216  1.00 73.61           O  
ATOM   4801  CG  LEU A 330     -25.399   3.624   7.077  1.00 73.61           C  
ATOM   4802  HG  LEU A 330     -24.963   3.470   6.090  1.00 73.61           H  
ATOM   4803  CD1 LEU A 330     -24.387   4.362   7.946  1.00 73.61           C  
ATOM   4804 HD11 LEU A 330     -24.810   4.565   8.930  1.00 73.61           H  
ATOM   4805 HD12 LEU A 330     -24.090   5.301   7.480  1.00 73.61           H  
ATOM   4806 HD13 LEU A 330     -23.481   3.761   8.015  1.00 73.61           H  
ATOM   4807  CD2 LEU A 330     -25.670   2.261   7.710  1.00 73.61           C  
ATOM   4808 HD21 LEU A 330     -26.288   1.665   7.038  1.00 73.61           H  
ATOM   4809 HD22 LEU A 330     -24.723   1.757   7.902  1.00 73.61           H  
ATOM   4810 HD23 LEU A 330     -26.188   2.388   8.661  1.00 73.61           H  
ATOM   4811  N   VAL A 331     -24.861   6.910   5.170  1.00 74.57           N  
ATOM   4812  H   VAL A 331     -24.751   7.507   5.978  1.00 74.57           H  
ATOM   4813  CA  VAL A 331     -23.862   7.016   4.107  1.00 74.57           C  
ATOM   4814  HA  VAL A 331     -24.257   6.567   3.196  1.00 74.57           H  
ATOM   4815  C   VAL A 331     -22.636   6.229   4.546  1.00 74.57           C  
ATOM   4816  CB  VAL A 331     -23.518   8.482   3.787  1.00 74.57           C  
ATOM   4817  HB  VAL A 331     -23.030   8.938   4.648  1.00 74.57           H  
ATOM   4818  O   VAL A 331     -22.090   6.464   5.623  1.00 74.57           O  
ATOM   4819  CG1 VAL A 331     -22.584   8.562   2.574  1.00 74.57           C  
ATOM   4820 HG11 VAL A 331     -22.349   9.604   2.360  1.00 74.57           H  
ATOM   4821 HG12 VAL A 331     -23.059   8.119   1.699  1.00 74.57           H  
ATOM   4822 HG13 VAL A 331     -21.649   8.043   2.789  1.00 74.57           H  
ATOM   4823  CG2 VAL A 331     -24.782   9.287   3.450  1.00 74.57           C  
ATOM   4824 HG21 VAL A 331     -25.442   9.335   4.317  1.00 74.57           H  
ATOM   4825 HG22 VAL A 331     -24.500  10.306   3.184  1.00 74.57           H  
ATOM   4826 HG23 VAL A 331     -25.309   8.829   2.614  1.00 74.57           H  
ATOM   4827  N   ASP A 332     -22.220   5.255   3.742  1.00 75.33           N  
ATOM   4828  H   ASP A 332     -22.690   5.105   2.861  1.00 75.33           H  
ATOM   4829  CA  ASP A 332     -20.997   4.515   4.031  1.00 75.33           C  
ATOM   4830  HA  ASP A 332     -20.990   4.324   5.104  1.00 75.33           H  
ATOM   4831  C   ASP A 332     -19.747   5.350   3.673  1.00 75.33           C  
ATOM   4832  CB  ASP A 332     -21.034   3.158   3.330  1.00 75.33           C  
ATOM   4833  HB2 ASP A 332     -20.321   2.491   3.816  1.00 75.33           H  
ATOM   4834  HB3 ASP A 332     -22.023   2.712   3.431  1.00 75.33           H  
ATOM   4835  O   ASP A 332     -19.824   6.211   2.788  1.00 75.33           O  
ATOM   4836  CG  ASP A 332     -20.660   3.285   1.863  1.00 75.33           C  
ATOM   4837  OD1 ASP A 332     -19.445   3.300   1.579  1.00 75.33           O  
ATOM   4838  OD2 ASP A 332     -21.533   3.220   0.978  1.00 75.33           O  
ATOM   4839  N   PRO A 333     -18.581   5.081   4.290  1.00 76.29           N  
ATOM   4840  CA  PRO A 333     -17.404   5.934   4.128  1.00 76.29           C  
ATOM   4841  HA  PRO A 333     -17.648   6.928   4.502  1.00 76.29           H  
ATOM   4842  C   PRO A 333     -16.901   6.071   2.684  1.00 76.29           C  
ATOM   4843  CB  PRO A 333     -16.330   5.320   5.026  1.00 76.29           C  
ATOM   4844  HB2 PRO A 333     -15.728   6.103   5.486  1.00 76.29           H  
ATOM   4845  HB3 PRO A 333     -15.704   4.631   4.457  1.00 76.29           H  
ATOM   4846  O   PRO A 333     -16.376   7.118   2.318  1.00 76.29           O  
ATOM   4847  CG  PRO A 333     -17.115   4.549   6.080  1.00 76.29           C  
ATOM   4848  HG2 PRO A 333     -17.422   5.236   6.869  1.00 76.29           H  
ATOM   4849  HG3 PRO A 333     -16.539   3.720   6.492  1.00 76.29           H  
ATOM   4850  CD  PRO A 333     -18.340   4.069   5.311  1.00 76.29           C  
ATOM   4851  HD2 PRO A 333     -18.122   3.116   4.829  1.00 76.29           H  
ATOM   4852  HD3 PRO A 333     -19.179   3.960   5.999  1.00 76.29           H  
ATOM   4853  N   VAL A 334     -17.085   5.054   1.832  1.00 77.64           N  
ATOM   4854  H   VAL A 334     -17.667   4.282   2.125  1.00 77.64           H  
ATOM   4855  CA  VAL A 334     -16.684   5.132   0.415  1.00 77.64           C  
ATOM   4856  HA  VAL A 334     -15.673   5.536   0.351  1.00 77.64           H  
ATOM   4857  C   VAL A 334     -17.582   6.080  -0.353  1.00 77.64           C  
ATOM   4858  CB  VAL A 334     -16.711   3.756  -0.268  1.00 77.64           C  
ATOM   4859  HB  VAL A 334     -17.642   3.249  -0.014  1.00 77.64           H  
ATOM   4860  O   VAL A 334     -17.091   6.873  -1.155  1.00 77.64           O  
ATOM   4861  CG1 VAL A 334     -16.673   3.816  -1.794  1.00 77.64           C  
ATOM   4862 HG11 VAL A 334     -17.655   4.082  -2.184  1.00 77.64           H  
ATOM   4863 HG12 VAL A 334     -15.968   4.586  -2.107  1.00 77.64           H  
ATOM   4864 HG13 VAL A 334     -16.376   2.856  -2.216  1.00 77.64           H  
ATOM   4865  CG2 VAL A 334     -15.562   2.903   0.247  1.00 77.64           C  
ATOM   4866 HG21 VAL A 334     -15.662   2.838   1.331  1.00 77.64           H  
ATOM   4867 HG22 VAL A 334     -15.595   1.906  -0.192  1.00 77.64           H  
ATOM   4868 HG23 VAL A 334     -14.608   3.367  -0.003  1.00 77.64           H  
ATOM   4869  N   THR A 335     -18.891   5.992  -0.124  1.00 79.48           N  
ATOM   4870  H   THR A 335     -19.221   5.341   0.573  1.00 79.48           H  
ATOM   4871  CA  THR A 335     -19.856   6.881  -0.774  1.00 79.48           C  
ATOM   4872  HA  THR A 335     -19.718   6.825  -1.854  1.00 79.48           H  
ATOM   4873  C   THR A 335     -19.582   8.325  -0.359  1.00 79.48           C  
ATOM   4874  CB  THR A 335     -21.295   6.450  -0.464  1.00 79.48           C  
ATOM   4875  HB  THR A 335     -21.472   6.479   0.611  1.00 79.48           H  
ATOM   4876  O   THR A 335     -19.408   9.174  -1.230  1.00 79.48           O  
ATOM   4877  CG2 THR A 335     -22.315   7.342  -1.173  1.00 79.48           C  
ATOM   4878 HG21 THR A 335     -22.120   7.359  -2.245  1.00 79.48           H  
ATOM   4879 HG22 THR A 335     -23.320   6.960  -0.995  1.00 79.48           H  
ATOM   4880 HG23 THR A 335     -22.264   8.360  -0.788  1.00 79.48           H  
ATOM   4881  OG1 THR A 335     -21.499   5.131  -0.938  1.00 79.48           O  
ATOM   4882  HG1 THR A 335     -21.541   4.530  -0.190  1.00 79.48           H  
ATOM   4883  N   ALA A 336     -19.401   8.574   0.943  1.00 77.47           N  
ATOM   4884  H   ALA A 336     -19.518   7.821   1.606  1.00 77.47           H  
ATOM   4885  CA  ALA A 336     -19.036   9.891   1.460  1.00 77.47           C  
ATOM   4886  HA  ALA A 336     -19.822  10.600   1.200  1.00 77.47           H  
ATOM   4887  C   ALA A 336     -17.725  10.410   0.843  1.00 77.47           C  
ATOM   4888  CB  ALA A 336     -18.938   9.807   2.987  1.00 77.47           C  
ATOM   4889  HB1 ALA A 336     -18.609  10.765   3.388  1.00 77.47           H  
ATOM   4890  HB2 ALA A 336     -18.220   9.039   3.277  1.00 77.47           H  
ATOM   4891  HB3 ALA A 336     -19.911   9.565   3.415  1.00 77.47           H  
ATOM   4892  O   ALA A 336     -17.692  11.513   0.308  1.00 77.47           O  
ATOM   4893  N   ALA A 337     -16.658   9.607   0.844  1.00 73.91           N  
ATOM   4894  H   ALA A 337     -16.714   8.719   1.323  1.00 73.91           H  
ATOM   4895  CA  ALA A 337     -15.372   9.999   0.269  1.00 73.91           C  
ATOM   4896  HA  ALA A 337     -15.030  10.917   0.747  1.00 73.91           H  
ATOM   4897  C   ALA A 337     -15.435  10.247  -1.244  1.00 73.91           C  
ATOM   4898  CB  ALA A 337     -14.369   8.892   0.556  1.00 73.91           C  
ATOM   4899  HB1 ALA A 337     -14.266   8.747   1.632  1.00 73.91           H  
ATOM   4900  HB2 ALA A 337     -13.399   9.168   0.141  1.00 73.91           H  
ATOM   4901  HB3 ALA A 337     -14.727   7.964   0.111  1.00 73.91           H  
ATOM   4902  O   ALA A 337     -14.770  11.147  -1.748  1.00 73.91           O  
ATOM   4903  N   THR A 338     -16.229   9.465  -1.977  1.00 74.14           N  
ATOM   4904  H   THR A 338     -16.749   8.739  -1.505  1.00 74.14           H  
ATOM   4905  CA  THR A 338     -16.405   9.642  -3.424  1.00 74.14           C  
ATOM   4906  HA  THR A 338     -15.423   9.714  -3.892  1.00 74.14           H  
ATOM   4907  C   THR A 338     -17.152  10.940  -3.722  1.00 74.14           C  
ATOM   4908  CB  THR A 338     -17.143   8.448  -4.046  1.00 74.14           C  
ATOM   4909  HB  THR A 338     -18.139   8.365  -3.611  1.00 74.14           H  
ATOM   4910  O   THR A 338     -16.736  11.691  -4.600  1.00 74.14           O  
ATOM   4911  CG2 THR A 338     -17.270   8.568  -5.565  1.00 74.14           C  
ATOM   4912 HG21 THR A 338     -16.287   8.738  -6.004  1.00 74.14           H  
ATOM   4913 HG22 THR A 338     -17.932   9.397  -5.815  1.00 74.14           H  
ATOM   4914 HG23 THR A 338     -17.694   7.648  -5.966  1.00 74.14           H  
ATOM   4915  OG1 THR A 338     -16.438   7.253  -3.797  1.00 74.14           O  
ATOM   4916  HG1 THR A 338     -16.538   7.071  -2.860  1.00 74.14           H  
ATOM   4917  N   GLU A 339     -18.219  11.240  -2.978  1.00 76.94           N  
ATOM   4918  H   GLU A 339     -18.520  10.591  -2.265  1.00 76.94           H  
ATOM   4919  CA  GLU A 339     -18.964  12.500  -3.098  1.00 76.94           C  
ATOM   4920  HA  GLU A 339     -19.300  12.634  -4.127  1.00 76.94           H  
ATOM   4921  C   GLU A 339     -18.090  13.709  -2.745  1.00 76.94           C  
ATOM   4922  CB  GLU A 339     -20.192  12.466  -2.175  1.00 76.94           C  
ATOM   4923  HB2 GLU A 339     -19.878  12.161  -1.176  1.00 76.94           H  
ATOM   4924  HB3 GLU A 339     -20.609  13.471  -2.111  1.00 76.94           H  
ATOM   4925  O   GLU A 339     -18.070  14.698  -3.482  1.00 76.94           O  
ATOM   4926  CG  GLU A 339     -21.292  11.523  -2.685  1.00 76.94           C  
ATOM   4927  HG2 GLU A 339     -21.630  11.890  -3.654  1.00 76.94           H  
ATOM   4928  HG3 GLU A 339     -20.882  10.526  -2.842  1.00 76.94           H  
ATOM   4929  CD  GLU A 339     -22.501  11.427  -1.735  1.00 76.94           C  
ATOM   4930  OE1 GLU A 339     -23.517  10.840  -2.177  1.00 76.94           O  
ATOM   4931  OE2 GLU A 339     -22.430  11.936  -0.590  1.00 76.94           O  
ATOM   4932  N   LEU A 340     -17.321  13.606  -1.657  1.00 73.07           N  
ATOM   4933  H   LEU A 340     -17.420  12.781  -1.083  1.00 73.07           H  
ATOM   4934  CA  LEU A 340     -16.361  14.624  -1.233  1.00 73.07           C  
ATOM   4935  HA  LEU A 340     -16.876  15.578  -1.122  1.00 73.07           H  
ATOM   4936  C   LEU A 340     -15.279  14.828  -2.295  1.00 73.07           C  
ATOM   4937  CB  LEU A 340     -15.749  14.219   0.120  1.00 73.07           C  
ATOM   4938  HB2 LEU A 340     -15.418  13.183   0.057  1.00 73.07           H
[truncated: 220,572 more chars]
