# Supplementary material for: Pleomorphic viruses establish stable relationship with marine hyperthermophilic archaea
Source: ISME J. 2024 Jan 23;18(1):wrae008. doi: 10.1093/ismejo/wrae008 (PMC10919331; doi:10.1093/ismejo/wrae008)
Supplement: SI_Data_3_wrae008 [file si_data_3_wrae008.zip › HRPV-1_4._ranked_0.pdb]

ATOM      1  N   MET A   1     -24.234  49.510 -24.876  1.00 37.20           N  
ATOM      2  H   MET A   1     -24.437  48.800 -24.187  1.00 37.20           H  
ATOM      3  H2  MET A   1     -24.585  50.395 -24.536  1.00 37.20           H  
ATOM      4  H3  MET A   1     -24.713  49.282 -25.735  1.00 37.20           H  
ATOM      5  CA  MET A   1     -22.776  49.615 -25.109  1.00 37.20           C  
ATOM      6  HA  MET A   1     -22.375  48.658 -25.443  1.00 37.20           H  
ATOM      7  C   MET A   1     -22.096  49.971 -23.794  1.00 37.20           C  
ATOM      8  CB  MET A   1     -22.451  50.684 -26.171  1.00 37.20           C  
ATOM      9  HB2 MET A   1     -23.153  51.514 -26.087  1.00 37.20           H  
ATOM     10  HB3 MET A   1     -21.450  51.075 -25.990  1.00 37.20           H  
ATOM     11  O   MET A   1     -21.922  51.145 -23.506  1.00 37.20           O  
ATOM     12  CG  MET A   1     -22.444  50.163 -27.606  1.00 37.20           C  
ATOM     13  HG2 MET A   1     -23.418  49.739 -27.853  1.00 37.20           H  
ATOM     14  HG3 MET A   1     -21.686  49.385 -27.698  1.00 37.20           H  
ATOM     15  SD  MET A   1     -22.067  51.490 -28.777  1.00 37.20           S  
ATOM     16  CE  MET A   1     -21.818  50.544 -30.302  1.00 37.20           C  
ATOM     17  HE1 MET A   1     -20.974  49.864 -30.183  1.00 37.20           H  
ATOM     18  HE2 MET A   1     -22.716  49.972 -30.535  1.00 37.20           H  
ATOM     19  HE3 MET A   1     -21.611  51.230 -31.124  1.00 37.20           H  
ATOM     20  N   ILE A   2     -21.769  48.984 -22.962  1.00 31.40           N  
ATOM     21  H   ILE A   2     -21.885  48.016 -23.228  1.00 31.40           H  
ATOM     22  CA  ILE A   2     -21.030  49.216 -21.714  1.00 31.40           C  
ATOM     23  HA  ILE A   2     -20.933  50.285 -21.520  1.00 31.40           H  
ATOM     24  C   ILE A   2     -19.624  48.669 -21.946  1.00 31.40           C  
ATOM     25  CB  ILE A   2     -21.779  48.621 -20.497  1.00 31.40           C  
ATOM     26  HB  ILE A   2     -21.996  47.572 -20.694  1.00 31.40           H  
ATOM     27  O   ILE A   2     -19.419  47.461 -22.009  1.00 31.40           O  
ATOM     28  CG1 ILE A   2     -23.112  49.388 -20.302  1.00 31.40           C  
ATOM     29 HG12 ILE A   2     -22.899  50.430 -20.064  1.00 31.40           H  
ATOM     30 HG13 ILE A   2     -23.681  49.369 -21.232  1.00 31.40           H  
ATOM     31  CG2 ILE A   2     -20.912  48.709 -19.228  1.00 31.40           C  
ATOM     32 HG21 ILE A   2     -19.982  48.156 -19.357  1.00 31.40           H  
ATOM     33 HG22 ILE A   2     -21.432  48.258 -18.382  1.00 31.40           H  
ATOM     34 HG23 ILE A   2     -20.684  49.748 -18.988  1.00 31.40           H  
ATOM     35  CD1 ILE A   2     -24.028  48.815 -19.214  1.00 31.40           C  
ATOM     36 HD11 ILE A   2     -23.583  48.952 -18.228  1.00 31.40           H  
ATOM     37 HD12 ILE A   2     -24.984  49.339 -19.234  1.00 31.40           H  
ATOM     38 HD13 ILE A   2     -24.200  47.754 -19.392  1.00 31.40           H  
ATOM     39  N   LYS A   3     -18.675  49.581 -22.183  1.00 27.02           N  
ATOM     40  H   LYS A   3     -18.942  50.553 -22.115  1.00 27.02           H  
ATOM     41  CA  LYS A   3     -17.242  49.282 -22.251  1.00 27.02           C  
ATOM     42  HA  LYS A   3     -17.061  48.412 -22.883  1.00 27.02           H  
ATOM     43  C   LYS A   3     -16.774  48.940 -20.836  1.00 27.02           C  
ATOM     44  CB  LYS A   3     -16.462  50.499 -22.799  1.00 27.02           C  
ATOM     45  HB2 LYS A   3     -16.910  51.418 -22.420  1.00 27.02           H  
ATOM     46  HB3 LYS A   3     -15.444  50.451 -22.412  1.00 27.02           H  
ATOM     47  O   LYS A   3     -16.528  49.840 -20.042  1.00 27.02           O  
ATOM     48  CG  LYS A   3     -16.357  50.560 -24.330  1.00 27.02           C  
ATOM     49  HG2 LYS A   3     -17.355  50.579 -24.768  1.00 27.02           H  
ATOM     50  HG3 LYS A   3     -15.830  49.674 -24.683  1.00 27.02           H  
ATOM     51  CD  LYS A   3     -15.583  51.821 -24.759  1.00 27.02           C  
ATOM     52  HD2 LYS A   3     -14.648  51.872 -24.200  1.00 27.02           H  
ATOM     53  HD3 LYS A   3     -16.181  52.699 -24.516  1.00 27.02           H  
ATOM     54  CE  LYS A   3     -15.263  51.809 -26.260  1.00 27.02           C  
ATOM     55  HE2 LYS A   3     -16.194  51.694 -26.815  1.00 27.02           H  
ATOM     56  HE3 LYS A   3     -14.640  50.940 -26.474  1.00 27.02           H  
ATOM     57  NZ  LYS A   3     -14.566  53.052 -26.687  1.00 27.02           N  
ATOM     58  HZ1 LYS A   3     -15.144  53.863 -26.522  1.00 27.02           H  
ATOM     59  HZ2 LYS A   3     -14.344  53.017 -27.671  1.00 27.02           H  
ATOM     60  HZ3 LYS A   3     -13.702  53.169 -26.177  1.00 27.02           H  
ATOM     61  N   MET A   4     -16.655  47.654 -20.523  1.00 28.59           N  
ATOM     62  H   MET A   4     -16.974  46.959 -21.183  1.00 28.59           H  
ATOM     63  CA  MET A   4     -15.892  47.204 -19.361  1.00 28.59           C  
ATOM     64  HA  MET A   4     -16.024  47.910 -18.541  1.00 28.59           H  
ATOM     65  C   MET A   4     -14.407  47.208 -19.728  1.00 28.59           C  
ATOM     66  CB  MET A   4     -16.382  45.830 -18.875  1.00 28.59           C  
ATOM     67  HB2 MET A   4     -15.541  45.267 -18.472  1.00 28.59           H  
ATOM     68  HB3 MET A   4     -16.806  45.262 -19.704  1.00 28.59           H  
ATOM     69  O   MET A   4     -13.915  46.330 -20.432  1.00 28.59           O  
ATOM     70  CG  MET A   4     -17.417  45.980 -17.755  1.00 28.59           C  
ATOM     71  HG2 MET A   4     -18.244  46.600 -18.101  1.00 28.59           H  
ATOM     72  HG3 MET A   4     -16.938  46.479 -16.913  1.00 28.59           H  
ATOM     73  SD  MET A   4     -18.078  44.395 -17.181  1.00 28.59           S  
ATOM     74  CE  MET A   4     -18.631  44.850 -15.515  1.00 28.59           C  
ATOM     75  HE1 MET A   4     -19.365  45.653 -15.574  1.00 28.59           H  
ATOM     76  HE2 MET A   4     -17.778  45.176 -14.920  1.00 28.59           H  
ATOM     77  HE3 MET A   4     -19.086  43.982 -15.037  1.00 28.59           H  
ATOM     78  N   SER A   5     -13.700  48.244 -19.281  1.00 26.98           N  
ATOM     79  H   SER A   5     -14.177  48.970 -18.766  1.00 26.98           H  
ATOM     80  CA  SER A   5     -12.242  48.274 -19.242  1.00 26.98           C  
ATOM     81  HA  SER A   5     -11.837  47.948 -20.200  1.00 26.98           H  
ATOM     82  C   SER A   5     -11.761  47.323 -18.145  1.00 26.98           C  
ATOM     83  CB  SER A   5     -11.764  49.707 -18.967  1.00 26.98           C  
ATOM     84  HB2 SER A   5     -12.030  50.344 -19.810  1.00 26.98           H  
ATOM     85  HB3 SER A   5     -10.680  49.711 -18.852  1.00 26.98           H  
ATOM     86  O   SER A   5     -11.859  47.648 -16.962  1.00 26.98           O  
ATOM     87  OG  SER A   5     -12.366  50.217 -17.793  1.00 26.98           O  
ATOM     88  HG  SER A   5     -12.201  49.587 -17.088  1.00 26.98           H  
ATOM     89  N   VAL A   6     -11.255  46.149 -18.521  1.00 32.81           N  
ATOM     90  H   VAL A   6     -11.277  45.891 -19.497  1.00 32.81           H  
ATOM     91  CA  VAL A   6     -10.543  45.276 -17.583  1.00 32.81           C  
ATOM     92  HA  VAL A   6     -11.014  45.371 -16.605  1.00 32.81           H  
ATOM     93  C   VAL A   6      -9.108  45.781 -17.461  1.00 32.81           C  
ATOM     94  CB  VAL A   6     -10.647  43.789 -17.953  1.00 32.81           C  
ATOM     95  HB  VAL A   6     -10.257  43.634 -18.960  1.00 32.81           H  
ATOM     96  O   VAL A   6      -8.362  45.882 -18.436  1.00 32.81           O  
ATOM     97  CG1 VAL A   6      -9.861  42.911 -16.970  1.00 32.81           C  
ATOM     98 HG11 VAL A   6      -8.797  43.138 -17.021  1.00 32.81           H  
ATOM     99 HG12 VAL A   6     -10.215  43.068 -15.951  1.00 32.81           H  
ATOM    100 HG13 VAL A   6      -9.992  41.861 -17.230  1.00 32.81           H  
ATOM    101  CG2 VAL A   6     -12.117  43.347 -17.908  1.00 32.81           C  
ATOM    102 HG21 VAL A   6     -12.704  43.900 -18.641  1.00 32.81           H  
ATOM    103 HG22 VAL A   6     -12.533  43.512 -16.914  1.00 32.81           H  
ATOM    104 HG23 VAL A   6     -12.188  42.286 -18.148  1.00 32.81           H  
ATOM    105  N   ASN A   7      -8.786  46.174 -16.236  1.00 28.55           N  
ATOM    106  H   ASN A   7      -9.485  46.031 -15.521  1.00 28.55           H  
ATOM    107  CA  ASN A   7      -7.553  46.799 -15.797  1.00 28.55           C  
ATOM    108  HA  ASN A   7      -7.384  47.700 -16.386  1.00 28.55           H  
ATOM    109  C   ASN A   7      -6.356  45.844 -15.979  1.00 28.55           C  
ATOM    110  CB  ASN A   7      -7.812  47.196 -14.329  1.00 28.55           C  
ATOM    111  HB2 ASN A   7      -7.806  46.304 -13.702  1.00 28.55           H  
ATOM    112  HB3 ASN A   7      -8.791  47.667 -14.245  1.00 28.55           H  
ATOM    113  O   ASN A   7      -6.305  44.774 -15.375  1.00 28.55           O  
ATOM    114  CG  ASN A   7      -6.811  48.181 -13.768  1.00 28.55           C  
ATOM    115  ND2 ASN A   7      -6.976  48.570 -12.526  1.00 28.55           N  
ATOM    116 HD21 ASN A   7      -7.694  48.163 -11.944  1.00 28.55           H  
ATOM    117 HD22 ASN A   7      -6.251  49.166 -12.153  1.00 28.55           H  
ATOM    118  OD1 ASN A   7      -5.903  48.631 -14.443  1.00 28.55           O  
ATOM    119  N   ARG A   8      -5.393  46.235 -16.822  1.00 29.32           N  
ATOM    120  H   ARG A   8      -5.508  47.144 -17.248  1.00 29.32           H  
ATOM    121  CA  ARG A   8      -4.110  45.546 -17.030  1.00 29.32           C  
ATOM    122  HA  ARG A   8      -4.265  44.467 -17.010  1.00 29.32           H  
ATOM    123  C   ARG A   8      -3.154  45.890 -15.883  1.00 29.32           C  
ATOM    124  CB  ARG A   8      -3.496  45.951 -18.389  1.00 29.32           C  
ATOM    125  HB2 ARG A   8      -3.528  47.036 -18.486  1.00 29.32           H  
ATOM    126  HB3 ARG A   8      -2.448  45.651 -18.386  1.00 29.32           H  
ATOM    127  O   ARG A   8      -2.279  46.734 -16.051  1.00 29.32           O  
ATOM    128  CG  ARG A   8      -4.139  45.310 -19.626  1.00 29.32           C  
ATOM    129  HG2 ARG A   8      -4.052  44.226 -19.550  1.00 29.32           H  
ATOM    130  HG3 ARG A   8      -5.193  45.584 -19.684  1.00 29.32           H  
ATOM    131  CD  ARG A   8      -3.400  45.804 -20.882  1.00 29.32           C  
ATOM    132  HD2 ARG A   8      -3.606  46.867 -21.012  1.00 29.32           H  
ATOM    133  HD3 ARG A   8      -2.329  45.674 -20.725  1.00 29.32           H  
ATOM    134  NE  ARG A   8      -3.790  45.067 -22.100  1.00 29.32           N  
ATOM    135  HE  ARG A   8      -4.476  44.334 -21.987  1.00 29.32           H  
ATOM    136  NH1 ARG A   8      -2.375  46.141 -23.563  1.00 29.32           N  
ATOM    137 HH11 ARG A   8      -1.961  46.216 -24.481  1.00 29.32           H  
ATOM    138 HH12 ARG A   8      -2.049  46.728 -22.809  1.00 29.32           H  
ATOM    139  NH2 ARG A   8      -3.642  44.459 -24.294  1.00 29.32           N  
ATOM    140 HH21 ARG A   8      -3.210  44.554 -25.202  1.00 29.32           H  
ATOM    141 HH22 ARG A   8      -4.291  43.701 -24.135  1.00 29.32           H  
ATOM    142  CZ  ARG A   8      -3.272  45.227 -23.308  1.00 29.32           C  
ATOM    143  N   SER A   9      -3.300  45.254 -14.721  1.00 27.37           N  
ATOM    144  H   SER A   9      -4.122  44.685 -14.577  1.00 27.37           H  
ATOM    145  CA  SER A   9      -2.281  45.351 -13.663  1.00 27.37           C  
ATOM    146  HA  SER A   9      -1.312  45.336 -14.162  1.00 27.37           H  
ATOM    147  C   SER A   9      -2.248  44.160 -12.694  1.00 27.37           C  
ATOM    148  CB  SER A   9      -2.346  46.700 -12.917  1.00 27.37           C  
ATOM    149  HB2 SER A   9      -2.505  47.517 -13.622  1.00 27.37           H  
ATOM    150  HB3 SER A   9      -1.392  46.867 -12.416  1.00 27.37           H  
ATOM    151  O   SER A   9      -2.220  44.353 -11.485  1.00 27.37           O  
ATOM    152  OG  SER A   9      -3.364  46.721 -11.942  1.00 27.37           O  
ATOM    153  HG  SER A   9      -3.205  45.972 -11.363  1.00 27.37           H  
ATOM    154  N   SER A  10      -2.206  42.924 -13.182  1.00 28.39           N  
ATOM    155  H   SER A  10      -2.435  42.756 -14.152  1.00 28.39           H  
ATOM    156  CA  SER A  10      -1.582  41.820 -12.437  1.00 28.39           C  
ATOM    157  HA  SER A  10      -0.617  42.161 -12.062  1.00 28.39           H  
ATOM    158  C   SER A  10      -1.337  40.646 -13.378  1.00 28.39           C  
ATOM    159  CB  SER A  10      -2.383  41.354 -11.205  1.00 28.39           C  
ATOM    160  HB2 SER A  10      -1.872  40.497 -10.767  1.00 28.39           H  
ATOM    161  HB3 SER A  10      -2.409  42.143 -10.453  1.00 28.39           H  
ATOM    162  O   SER A  10      -2.264  39.997 -13.828  1.00 28.39           O  
ATOM    163  OG  SER A  10      -3.702  40.979 -11.520  1.00 28.39           O  
ATOM    164  HG  SER A  10      -3.974  40.257 -10.949  1.00 28.39           H  
ATOM    165  N   ILE A  11      -0.079  40.482 -13.767  1.00 31.31           N  
ATOM    166  H   ILE A  11       0.515  41.274 -13.569  1.00 31.31           H  
ATOM    167  CA  ILE A  11       0.680  39.244 -14.026  1.00 31.31           C  
ATOM    168  HA  ILE A  11       0.862  38.739 -13.077  1.00 31.31           H  
ATOM    169  C   ILE A  11       2.032  39.791 -14.508  1.00 31.31           C  
ATOM    170  CB  ILE A  11       0.009  38.198 -14.965  1.00 31.31           C  
ATOM    171  HB  ILE A  11      -0.428  38.715 -15.819  1.00 31.31           H  
ATOM    172  O   ILE A  11       2.385  39.836 -15.681  1.00 31.31           O  
ATOM    173  CG1 ILE A  11      -1.073  37.356 -14.230  1.00 31.31           C  
ATOM    174 HG12 ILE A  11      -1.462  37.866 -13.348  1.00 31.31           H  
ATOM    175 HG13 ILE A  11      -0.632  36.442 -13.832  1.00 31.31           H  
ATOM    176  CG2 ILE A  11       1.019  37.141 -15.466  1.00 31.31           C  
ATOM    177 HG21 ILE A  11       0.500  36.328 -15.974  1.00 31.31           H  
ATOM    178 HG22 ILE A  11       1.709  37.567 -16.195  1.00 31.31           H  
ATOM    179 HG23 ILE A  11       1.587  36.724 -14.635  1.00 31.31           H  
ATOM    180  CD1 ILE A  11      -2.236  36.961 -15.149  1.00 31.31           C  
ATOM    181 HD11 ILE A  11      -1.872  36.370 -15.989  1.00 31.31           H  
ATOM    182 HD12 ILE A  11      -2.957  36.369 -14.585  1.00 31.31           H  
ATOM    183 HD13 ILE A  11      -2.732  37.856 -15.526  1.00 31.31           H  
ATOM    184  N   LYS A  12       2.732  40.408 -13.554  1.00 24.65           N  
ATOM    185  H   LYS A  12       2.335  40.327 -12.629  1.00 24.65           H  
ATOM    186  CA  LYS A  12       4.190  40.451 -13.551  1.00 24.65           C  
ATOM    187  HA  LYS A  12       4.576  40.413 -14.570  1.00 24.65           H  
ATOM    188  C   LYS A  12       4.603  39.177 -12.813  1.00 24.65           C  
ATOM    189  CB  LYS A  12       4.701  41.709 -12.826  1.00 24.65           C  
ATOM    190  HB2 LYS A  12       5.777  41.606 -12.687  1.00 24.65           H  
ATOM    191  HB3 LYS A  12       4.241  41.763 -11.840  1.00 24.65           H  
ATOM    192  O   LYS A  12       3.921  38.825 -11.854  1.00 24.65           O  
ATOM    193  CG  LYS A  12       4.431  43.015 -13.592  1.00 24.65           C  
ATOM    194  HG2 LYS A  12       4.914  42.962 -14.567  1.00 24.65           H  
ATOM    195  HG3 LYS A  12       3.358  43.143 -13.734  1.00 24.65           H  
ATOM    196  CD  LYS A  12       4.988  44.217 -12.811  1.00 24.65           C  
ATOM    197  HD2 LYS A  12       6.049  44.051 -12.624  1.00 24.65           H  
ATOM    198  HD3 LYS A  12       4.470  44.288 -11.855  1.00 24.65           H  
ATOM    199  CE  LYS A  12       4.809  45.521 -13.599  1.00 24.65           C  
ATOM    200  HE2 LYS A  12       3.745  45.676 -13.781  1.00 24.65           H  
ATOM    201  HE3 LYS A  12       5.300  45.407 -14.565  1.00 24.65           H  
ATOM    202  NZ  LYS A  12       5.385  46.678 -12.868  1.00 24.65           N  
ATOM    203  HZ1 LYS A  12       5.281  47.529 -13.402  1.00 24.65           H  
ATOM    204  HZ2 LYS A  12       4.931  46.798 -11.974  1.00 24.65           H  
ATOM    205  HZ3 LYS A  12       6.371  46.531 -12.702  1.00 24.65           H  
ATOM    206  N   SER A  13       5.694  38.556 -13.251  1.00 26.99           N  
ATOM    207  H   SER A  13       6.170  38.980 -14.034  1.00 26.99           H  
ATOM    208  CA  SER A  13       6.302  37.330 -12.702  1.00 26.99           C  
ATOM    209  HA  SER A  13       7.367  37.398 -12.924  1.00 26.99           H  
ATOM    210  C   SER A  13       5.837  36.025 -13.351  1.00 26.99           C  
ATOM    211  CB  SER A  13       6.235  37.244 -11.167  1.00 26.99           C  
ATOM    212  HB2 SER A  13       6.847  36.406 -10.833  1.00 26.99           H  
ATOM    213  HB3 SER A  13       5.213  37.063 -10.834  1.00 26.99           H  
ATOM    214  O   SER A  13       5.000  35.320 -12.809  1.00 26.99           O  
ATOM    215  OG  SER A  13       6.735  38.435 -10.582  1.00 26.99           O  
ATOM    216  HG  SER A  13       6.680  38.328  -9.629  1.00 26.99           H  
ATOM    217  N   LEU A  14       6.399  35.703 -14.519  1.00 26.33           N  
ATOM    218  H   LEU A  14       6.614  36.488 -15.118  1.00 26.33           H  
ATOM    219  CA  LEU A  14       7.358  34.596 -14.691  1.00 26.33           C  
ATOM    220  HA  LEU A  14       8.267  34.855 -14.148  1.00 26.33           H  
ATOM    221  C   LEU A  14       7.747  34.526 -16.183  1.00 26.33           C  
ATOM    222  CB  LEU A  14       6.859  33.221 -14.153  1.00 26.33           C  
ATOM    223  HB2 LEU A  14       6.887  32.481 -14.953  1.00 26.33           H  
ATOM    224  HB3 LEU A  14       5.814  33.258 -13.843  1.00 26.33           H  
ATOM    225  O   LEU A  14       7.281  33.687 -16.941  1.00 26.33           O  
ATOM    226  CG  LEU A  14       7.736  32.664 -13.011  1.00 26.33           C  
ATOM    227  HG  LEU A  14       8.780  32.910 -13.206  1.00 26.33           H  
ATOM    228  CD1 LEU A  14       7.341  33.240 -11.649  1.00 26.33           C  
ATOM    229 HD11 LEU A  14       7.497  34.319 -11.648  1.00 26.33           H  
ATOM    230 HD12 LEU A  14       7.957  32.793 -10.869  1.00 26.33           H  
ATOM    231 HD13 LEU A  14       6.292  33.024 -11.447  1.00 26.33           H  
ATOM    232  CD2 LEU A  14       7.629  31.144 -12.942  1.00 26.33           C  
ATOM    233 HD21 LEU A  14       7.971  30.703 -13.878  1.00 26.33           H  
ATOM    234 HD22 LEU A  14       6.595  30.847 -12.765  1.00 26.33           H  
ATOM    235 HD23 LEU A  14       8.255  30.760 -12.136  1.00 26.33           H  
ATOM    236  N   LEU A  15       8.579  35.465 -16.632  1.00 26.98           N  
ATOM    237  H   LEU A  15       8.938  36.139 -15.970  1.00 26.98           H  
ATOM    238  CA  LEU A  15       9.398  35.256 -17.827  1.00 26.98           C  
ATOM    239  HA  LEU A  15       8.954  34.506 -18.481  1.00 26.98           H  
ATOM    240  C   LEU A  15      10.710  34.679 -17.302  1.00 26.98           C  
ATOM    241  CB  LEU A  15       9.546  36.574 -18.617  1.00 26.98           C  
ATOM    242  HB2 LEU A  15      10.564  36.658 -18.999  1.00 26.98           H  
ATOM    243  HB3 LEU A  15       9.391  37.415 -17.941  1.00 26.98           H  
ATOM    244  O   LEU A  15      11.593  35.424 -16.880  1.00 26.98           O  
ATOM    245  CG  LEU A  15       8.566  36.658 -19.806  1.00 26.98           C  
ATOM    246  HG  LEU A  15       7.661  36.095 -19.576  1.00 26.98           H  
ATOM    247  CD1 LEU A  15       8.157  38.106 -20.075  1.00 26.98           C  
ATOM    248 HD11 LEU A  15       7.476  38.138 -20.925  1.00 26.98           H  
ATOM    249 HD12 LEU A  15       7.650  38.512 -19.200  1.00 26.98           H  
ATOM    250 HD13 LEU A  15       9.040  38.704 -20.299  1.00 26.98           H  
ATOM    251  CD2 LEU A  15       9.201  36.097 -21.080  1.00 26.98           C  
ATOM    252 HD21 LEU A  15       9.509  35.065 -20.915  1.00 26.98           H  
ATOM    253 HD22 LEU A  15      10.075  36.684 -21.364  1.00 26.98           H  
ATOM    254 HD23 LEU A  15       8.478  36.113 -21.895  1.00 26.98           H  
ATOM    255  N   MET A  16      10.772  33.350 -17.201  1.00 25.48           N  
ATOM    256  H   MET A  16       9.995  32.801 -17.539  1.00 25.48           H  
ATOM    257  CA  MET A  16      12.022  32.651 -16.931  1.00 25.48           C  
ATOM    258  HA  MET A  16      12.513  33.132 -16.085  1.00 25.48           H  
ATOM    259  C   MET A  16      12.903  32.824 -18.166  1.00 25.48           C  
ATOM    260  CB  MET A  16      11.787  31.171 -16.576  1.00 25.48           C  
ATOM    261  HB2 MET A  16      10.720  30.946 -16.584  1.00 25.48           H  
ATOM    262  HB3 MET A  16      12.270  30.529 -17.312  1.00 25.48           H  
ATOM    263  O   MET A  16      12.608  32.328 -19.250  1.00 25.48           O  
ATOM    264  CG  MET A  16      12.349  30.828 -15.192  1.00 25.48           C  
ATOM    265  HG2 MET A  16      13.415  31.055 -15.166  1.00 25.48           H  
ATOM    266  HG3 MET A  16      11.838  31.439 -14.448  1.00 25.48           H  
ATOM    267  SD  MET A  16      12.117  29.084 -14.768  1.00 25.48           S  
ATOM    268  CE  MET A  16      12.430  29.115 -12.986  1.00 25.48           C  
ATOM    269  HE1 MET A  16      13.440  29.479 -12.799  1.00 25.48           H  
ATOM    270  HE2 MET A  16      12.337  28.104 -12.589  1.00 25.48           H  
ATOM    271  HE3 MET A  16      11.705  29.764 -12.495  1.00 25.48           H  
ATOM    272  N   VAL A  17      13.934  33.637 -17.984  1.00 24.21           N  
ATOM    273  H   VAL A  17      14.036  34.045 -17.066  1.00 24.21           H  
ATOM    274  CA  VAL A  17      15.005  33.904 -18.932  1.00 24.21           C  
ATOM    275  HA  VAL A  17      14.593  34.195 -19.899  1.00 24.21           H  
ATOM    276  C   VAL A  17      15.812  32.618 -19.092  1.00 24.21           C  
ATOM    277  CB  VAL A  17      15.869  35.055 -18.364  1.00 24.21           C  
ATOM    278  HB  VAL A  17      16.186  34.798 -17.353  1.00 24.21           H  
ATOM    279  O   VAL A  17      16.599  32.282 -18.212  1.00 24.21           O  
ATOM    280  CG1 VAL A  17      17.127  35.338 -19.191  1.00 24.21           C  
ATOM    281 HG11 VAL A  17      17.786  34.469 -19.178  1.00 24.21           H  
ATOM    282 HG12 VAL A  17      16.858  35.562 -20.223  1.00 24.21           H  
ATOM    283 HG13 VAL A  17      17.674  36.180 -18.767  1.00 24.21           H  
ATOM    284  CG2 VAL A  17      15.060  36.360 -18.278  1.00 24.21           C  
ATOM    285 HG21 VAL A  17      14.201  36.235 -17.619  1.00 24.21           H  
ATOM    286 HG22 VAL A  17      14.710  36.643 -19.271  1.00 24.21           H  
ATOM    287 HG23 VAL A  17      15.687  37.156 -17.877  1.00 24.21           H  
ATOM    288  N   PHE A  18      15.643  31.908 -20.206  1.00 27.28           N  
ATOM    289  H   PHE A  18      14.900  32.152 -20.845  1.00 27.28           H  
ATOM    290  CA  PHE A  18      16.682  31.000 -20.683  1.00 27.28           C  
ATOM    291  HA  PHE A  18      17.161  30.511 -19.835  1.00 27.28           H  
ATOM    292  C   PHE A  18      17.742  31.858 -21.377  1.00 27.28           C  
ATOM    293  CB  PHE A  18      16.098  29.886 -21.564  1.00 27.28           C  
ATOM    294  HB2 PHE A  18      15.251  30.262 -22.137  1.00 27.28           H  
ATOM    295  HB3 PHE A  18      16.858  29.572 -22.280  1.00 27.28           H  
ATOM    296  O   PHE A  18      17.562  32.319 -22.504  1.00 27.28           O  
ATOM    297  CG  PHE A  18      15.690  28.663 -20.761  1.00 27.28           C  
ATOM    298  CD1 PHE A  18      16.654  27.688 -20.438  1.00 27.28           C  
ATOM    299  HD1 PHE A  18      17.672  27.792 -20.785  1.00 27.28           H  
ATOM    300  CD2 PHE A  18      14.362  28.500 -20.321  1.00 27.28           C  
ATOM    301  HD2 PHE A  18      13.615  29.241 -20.566  1.00 27.28           H  
ATOM    302  CE1 PHE A  18      16.293  26.554 -19.691  1.00 27.28           C  
ATOM    303  HE1 PHE A  18      17.027  25.791 -19.475  1.00 27.28           H  
ATOM    304  CE2 PHE A  18      14.001  27.362 -19.575  1.00 27.28           C  
ATOM    305  HE2 PHE A  18      12.978  27.222 -19.257  1.00 27.28           H  
ATOM    306  CZ  PHE A  18      14.966  26.388 -19.262  1.00 27.28           C  
ATOM    307  HZ  PHE A  18      14.686  25.500 -18.715  1.00 27.28           H  
ATOM    308  N   MET A  19      18.824  32.150 -20.650  1.00 24.66           N  
ATOM    309  H   MET A  19      18.880  31.763 -19.719  1.00 24.66           H  
ATOM    310  CA  MET A  19      20.051  32.669 -21.244  1.00 24.66           C  
ATOM    311  HA  MET A  19      19.816  33.498 -21.912  1.00 24.66           H  
ATOM    312  C   MET A  19      20.659  31.550 -22.089  1.00 24.66           C  
ATOM    313  CB  MET A  19      21.048  33.152 -20.166  1.00 24.66           C  
ATOM    314  HB2 MET A  19      20.869  32.648 -19.216  1.00 24.66           H  
ATOM    315  HB3 MET A  19      22.058  32.900 -20.489  1.00 24.66           H  
ATOM    316  O   MET A  19      21.331  30.667 -21.564  1.00 24.66           O  
ATOM    317  CG  MET A  19      21.023  34.672 -19.973  1.00 24.66           C  
ATOM    318  HG2 MET A  19      20.994  35.133 -20.961  1.00 24.66           H  
ATOM    319  HG3 MET A  19      20.118  34.963 -19.440  1.00 24.66           H  
ATOM    320  SD  MET A  19      22.488  35.341 -19.128  1.00 24.66           S  
ATOM    321  CE  MET A  19      22.009  35.210 -17.387  1.00 24.66           C  
ATOM    322  HE1 MET A  19      22.785  34.672 -16.843  1.00 24.66           H  
ATOM    323  HE2 MET A  19      21.897  36.208 -16.964  1.00 24.66           H  
ATOM    324  HE3 MET A  19      21.069  34.666 -17.298  1.00 24.66           H  
ATOM    325  N   ILE A  20      20.423  31.598 -23.397  1.00 28.57           N  
ATOM    326  H   ILE A  20      19.761  32.276 -23.747  1.00 28.57           H  
ATOM    327  CA  ILE A  20      21.293  30.927 -24.358  1.00 28.57           C  
ATOM    328  HA  ILE A  20      21.438  29.889 -24.057  1.00 28.57           H  
ATOM    329  C   ILE A  20      22.629  31.662 -24.271  1.00 28.57           C  
ATOM    330  CB  ILE A  20      20.677  30.939 -25.776  1.00 28.57           C  
ATOM    331  HB  ILE A  20      20.464  31.971 -26.055  1.00 28.57           H  
ATOM    332  O   ILE A  20      22.729  32.837 -24.630  1.00 28.57           O  
ATOM    333  CG1 ILE A  20      19.351  30.142 -25.773  1.00 28.57           C  
ATOM    334 HG12 ILE A  20      18.695  30.529 -24.993  1.00 28.57           H  
ATOM    335 HG13 ILE A  20      19.557  29.096 -25.545  1.00 28.57           H  
ATOM    336  CG2 ILE A  20      21.668  30.356 -26.801  1.00 28.57           C  
ATOM    337 HG21 ILE A  20      21.249  30.398 -27.807  1.00 28.57           H  
ATOM    338 HG22 ILE A  20      22.596  30.927 -26.815  1.00 28.57           H  
ATOM    339 HG23 ILE A  20      21.894  29.317 -26.561  1.00 28.57           H  
ATOM    340  CD1 ILE A  20      18.567  30.215 -27.088  1.00 28.57           C  
ATOM    341 HD11 ILE A  20      18.409  31.256 -27.371  1.00 28.57           H  
ATOM    342 HD12 ILE A  20      17.598  29.732 -26.956  1.00 28.57           H  
ATOM    343 HD13 ILE A  20      19.102  29.695 -27.883  1.00 28.57           H  
ATOM    344  N   VAL A  21      23.640  30.992 -23.722  1.00 26.53           N  
ATOM    345  H   VAL A  21      23.466  30.053 -23.394  1.00 26.53           H  
ATOM    346  CA  VAL A  21      25.025  31.460 -23.757  1.00 26.53           C  
ATOM    347  HA  VAL A  21      25.055  32.517 -23.489  1.00 26.53           H  
ATOM    348  C   VAL A  21      25.492  31.322 -25.201  1.00 26.53           C  
ATOM    349  CB  VAL A  21      25.916  30.687 -22.760  1.00 26.53           C  
ATOM    350  HB  VAL A  21      25.898  29.624 -23.000  1.00 26.53           H  
ATOM    351  O   VAL A  21      26.081  30.326 -25.594  1.00 26.53           O  
ATOM    352  CG1 VAL A  21      27.370  31.182 -22.787  1.00 26.53           C  
ATOM    353 HG11 VAL A  21      27.814  30.993 -23.764  1.00 26.53           H  
ATOM    354 HG12 VAL A  21      27.956  30.637 -22.047  1.00 26.53           H  
ATOM    355 HG13 VAL A  21      27.411  32.250 -22.570  1.00 26.53           H  
ATOM    356  CG2 VAL A  21      25.401  30.866 -21.323  1.00 26.53           C  
ATOM    357 HG21 VAL A  21      25.388  31.923 -21.056  1.00 26.53           H  
ATOM    358 HG22 VAL A  21      24.394  30.460 -21.230  1.00 26.53           H  
ATOM    359 HG23 VAL A  21      26.047  30.324 -20.632  1.00 26.53           H  
ATOM    360  N   SER A  22      25.186  32.319 -26.025  1.00 23.62           N  
ATOM    361  H   SER A  22      24.545  33.032 -25.708  1.00 23.62           H  
ATOM    362  CA  SER A  22      25.823  32.492 -27.322  1.00 23.62           C  
ATOM    363  HA  SER A  22      25.862  31.535 -27.841  1.00 23.62           H  
ATOM    364  C   SER A  22      27.253  32.964 -27.066  1.00 23.62           C  
ATOM    365  CB  SER A  22      25.010  33.465 -28.186  1.00 23.62           C  
ATOM    366  HB2 SER A  22      25.582  33.732 -29.074  1.00 23.62           H  
ATOM    367  HB3 SER A  22      24.088  32.975 -28.498  1.00 23.62           H  
ATOM    368  O   SER A  22      27.499  34.160 -26.886  1.00 23.62           O  
ATOM    369  OG  SER A  22      24.681  34.630 -27.453  1.00 23.62           O  
ATOM    370  HG  SER A  22      25.512  34.963 -27.106  1.00 23.62           H  
ATOM    371  N   SER A  23      28.196  32.026 -26.989  1.00 29.19           N  
ATOM    372  H   SER A  23      27.928  31.053 -27.040  1.00 29.19           H  
ATOM    373  CA  SER A  23      29.623  32.324 -27.064  1.00 29.19           C  
ATOM    374  HA  SER A  23      29.869  33.089 -26.328  1.00 29.19           H  
ATOM    375  C   SER A  23      29.921  32.871 -28.457  1.00 29.19           C  
ATOM    376  CB  SER A  23      30.464  31.082 -26.744  1.00 29.19           C  
ATOM    377  HB2 SER A  23      30.405  30.885 -25.674  1.00 29.19           H  
ATOM    378  HB3 SER A  23      31.506  31.259 -27.010  1.00 29.19           H  
ATOM    379  O   SER A  23      30.075  32.135 -29.426  1.00 29.19           O  
ATOM    380  OG  SER A  23      29.976  29.952 -27.430  1.00 29.19           O  
ATOM    381  HG  SER A  23      30.123  30.058 -28.373  1.00 29.19           H  
ATOM    382  N   SER A  24      29.960  34.196 -28.560  1.00 26.78           N  
ATOM    383  H   SER A  24      29.704  34.744 -27.751  1.00 26.78           H  
ATOM    384  CA  SER A  24      30.466  34.911 -29.721  1.00 26.78           C  
ATOM    385  HA  SER A  24      29.911  34.608 -30.609  1.00 26.78           H  
ATOM    386  C   SER A  24      31.947  34.570 -29.918  1.00 26.78           C  
ATOM    387  CB  SER A  24      30.270  36.417 -29.497  1.00 26.78           C  
ATOM    388  HB2 SER A  24      29.203  36.644 -29.482  1.00 26.78           H  
ATOM    389  HB3 SER A  24      30.736  36.969 -30.314  1.00 26.78           H  
ATOM    390  O   SER A  24      32.806  35.129 -29.231  1.00 26.78           O  
ATOM    391  OG  SER A  24      30.846  36.811 -28.263  1.00 26.78           O  
ATOM    392  HG  SER A  24      31.727  36.429 -28.254  1.00 26.78           H  
ATOM    393  N   LEU A  25      32.254  33.673 -30.853  1.00 27.88           N  
ATOM    394  H   LEU A  25      31.512  33.136 -31.279  1.00 27.88           H  
ATOM    395  CA  LEU A  25      33.588  33.578 -31.436  1.00 27.88           C  
ATOM    396  HA  LEU A  25      34.329  33.595 -30.636  1.00 27.88           H  
ATOM    397  C   LEU A  25      33.814  34.833 -32.287  1.00 27.88           C  
ATOM    398  CB  LEU A  25      33.747  32.249 -32.203  1.00 27.88           C  
ATOM    399  HB2 LEU A  25      32.771  31.909 -32.550  1.00 27.88           H  
ATOM    400  HB3 LEU A  25      34.349  32.419 -33.095  1.00 27.88           H  
ATOM    401  O   LEU A  25      33.294  34.996 -33.388  1.00 27.88           O  
ATOM    402  CG  LEU A  25      34.422  31.155 -31.342  1.00 27.88           C  
ATOM    403  HG  LEU A  25      34.443  31.465 -30.298  1.00 27.88           H  
ATOM    404  CD1 LEU A  25      33.660  29.836 -31.403  1.00 27.88           C  
ATOM    405 HD11 LEU A  25      34.152  29.091 -30.778  1.00 27.88           H  
ATOM    406 HD12 LEU A  25      32.638  29.974 -31.049  1.00 27.88           H  
ATOM    407 HD13 LEU A  25      33.637  29.462 -32.427  1.00 27.88           H  
ATOM    408  CD2 LEU A  25      35.862  30.918 -31.801  1.00 27.88           C  
ATOM    409 HD21 LEU A  25      36.334  30.172 -31.161  1.00 27.88           H  
ATOM    410 HD22 LEU A  25      36.434  31.845 -31.754  1.00 27.88           H  
ATOM    411 HD23 LEU A  25      35.870  30.538 -32.822  1.00 27.88           H  
ATOM    412  N   LEU A  26      34.545  35.776 -31.698  1.00 25.23           N  
ATOM    413  H   LEU A  26      34.860  35.581 -30.759  1.00 25.23           H  
ATOM    414  CA  LEU A  26      35.077  36.960 -32.356  1.00 25.23           C  
ATOM    415  HA  LEU A  26      34.282  37.480 -32.890  1.00 25.23           H  
ATOM    416  C   LEU A  26      36.138  36.515 -33.369  1.00 25.23           C  
ATOM    417  CB  LEU A  26      35.681  37.884 -31.277  1.00 25.23           C  
ATOM    418  HB2 LEU A  26      36.358  38.594 -31.752  1.00 25.23           H  
ATOM    419  HB3 LEU A  26      36.283  37.273 -30.604  1.00 25.23           H  
ATOM    420  O   LEU A  26      37.293  36.305 -33.008  1.00 25.23           O  
ATOM    421  CG  LEU A  26      34.635  38.665 -30.463  1.00 25.23           C  
ATOM    422  HG  LEU A  26      33.754  38.046 -30.294  1.00 25.23           H  
ATOM    423  CD1 LEU A  26      35.205  39.067 -29.103  1.00 25.23           C  
ATOM    424 HD11 LEU A  26      36.097  39.680 -29.235  1.00 25.23           H  
ATOM    425 HD12 LEU A  26      35.464  38.169 -28.541  1.00 25.23           H  
ATOM    426 HD13 LEU A  26      34.455  39.623 -28.540  1.00 25.23           H  
ATOM    427  CD2 LEU A  26      34.220  39.943 -31.198  1.00 25.23           C  
ATOM    428 HD21 LEU A  26      33.466  40.471 -30.615  1.00 25.23           H  
ATOM    429 HD22 LEU A  26      35.085  40.590 -31.347  1.00 25.23           H  
ATOM    430 HD23 LEU A  26      33.795  39.685 -32.168  1.00 25.23           H  
ATOM    431  N   ALA A  27      35.756  36.398 -34.639  1.00 26.68           N  
ATOM    432  H   ALA A  27      34.770  36.427 -34.858  1.00 26.68           H  
ATOM    433  CA  ALA A  27      36.718  36.346 -35.732  1.00 26.68           C  
ATOM    434  HA  ALA A  27      37.409  35.526 -35.537  1.00 26.68           H  
ATOM    435  C   ALA A  27      37.481  37.691 -35.795  1.00 26.68           C  
ATOM    436  CB  ALA A  27      35.979  36.037 -37.039  1.00 26.68           C  
ATOM    437  HB1 ALA A  27      35.465  35.080 -36.954  1.00 26.68           H  
ATOM    438  HB2 ALA A  27      36.695  35.979 -37.858  1.00 26.68           H  
ATOM    439  HB3 ALA A  27      35.251  36.820 -37.254  1.00 26.68           H  
ATOM    440  O   ALA A  27      36.844  38.750 -35.865  1.00 26.68           O  
ATOM    441  N   PRO A  28      38.827  37.705 -35.747  1.00 30.38           N  
ATOM    442  CA  PRO A  28      39.591  38.940 -35.814  1.00 30.38           C  
ATOM    443  HA  PRO A  28      39.167  39.659 -35.113  1.00 30.38           H  
ATOM    444  C   PRO A  28      39.541  39.537 -37.226  1.00 30.38           C  
ATOM    445  CB  PRO A  28      41.004  38.592 -35.341  1.00 30.38           C  
ATOM    446  HB2 PRO A  28      41.766  39.179 -35.853  1.00 30.38           H  
ATOM    447  HB3 PRO A  28      41.070  38.739 -34.263  1.00 30.38           H  
ATOM    448  O   PRO A  28      39.893  38.905 -38.221  1.00 30.38           O  
ATOM    449  CG  PRO A  28      41.131  37.102 -35.654  1.00 30.38           C  
ATOM    450  HG2 PRO A  28      41.472  36.976 -36.681  1.00 30.38           H  
ATOM    451  HG3 PRO A  28      41.810  36.599 -34.965  1.00 30.38           H  
ATOM    452  CD  PRO A  28      39.705  36.567 -35.530  1.00 30.38           C  
ATOM    453  HD2 PRO A  28      39.534  35.786 -36.272  1.00 30.38           H  
ATOM    454  HD3 PRO A  28      39.546  36.172 -34.527  1.00 30.38           H  
ATOM    455  N   VAL A  29      39.110  40.796 -37.287  1.00 26.31           N  
ATOM    456  H   VAL A  29      38.793  41.210 -36.421  1.00 26.31           H  
ATOM    457  CA  VAL A  29      39.132  41.650 -38.477  1.00 26.31           C  
ATOM    458  HA  VAL A  29      38.581  41.146 -39.271  1.00 26.31           H  
ATOM    459  C   VAL A  29      40.579  41.849 -38.930  1.00 26.31           C  
ATOM    460  CB  VAL A  29      38.442  42.995 -38.175  1.00 26.31           C  
ATOM    461  HB  VAL A  29      38.932  43.465 -37.323  1.00 26.31           H  
ATOM    462  O   VAL A  29      41.442  42.242 -38.146  1.00 26.31           O  
ATOM    463  CG1 VAL A  29      38.495  43.973 -39.356  1.00 26.31           C  
ATOM    464 HG11 VAL A  29      39.529  44.236 -39.581  1.00 26.31           H  
ATOM    465 HG12 VAL A  29      38.037  43.522 -40.236  1.00 26.31           H  
ATOM    466 HG13 VAL A  29      37.961  44.889 -39.102  1.00 26.31           H  
ATOM    467  CG2 VAL A  29      36.963  42.776 -37.821  1.00 26.31           C  
ATOM    468 HG21 VAL A  29      36.483  43.733 -37.618  1.00 26.31           H  
ATOM    469 HG22 VAL A  29      36.448  42.283 -38.646  1.00 26.31           H  
ATOM    470 HG23 VAL A  29      36.870  42.154 -36.930  1.00 26.31           H  
ATOM    471  N   GLY A  30      40.818  41.575 -40.213  1.00 23.79           N  
ATOM    472  H   GLY A  30      40.049  41.205 -40.753  1.00 23.79           H  
ATOM    473  CA  GLY A  30      42.124  41.609 -40.854  1.00 23.79           C  
ATOM    474  HA2 GLY A  30      42.726  40.798 -40.444  1.00 23.79           H  
ATOM    475  HA3 GLY A  30      42.003  41.425 -41.922  1.00 23.79           H  
ATOM    476  C   GLY A  30      42.878  42.929 -40.690  1.00 23.79           C  
ATOM    477  O   GLY A  30      42.387  44.004 -41.030  1.00 23.79           O  
ATOM    478  N   GLY A  31      44.123  42.810 -40.235  1.00 25.01           N  
ATOM    479  H   GLY A  31      44.415  41.900 -39.909  1.00 25.01           H  
ATOM    480  CA  GLY A  31      45.172  43.803 -40.414  1.00 25.01           C  
ATOM    481  HA2 GLY A  31      45.658  44.000 -39.459  1.00 25.01           H  
ATOM    482  HA3 GLY A  31      44.764  44.737 -40.799  1.00 25.01           H  
ATOM    483  C   GLY A  31      46.210  43.245 -41.380  1.00 25.01           C  
ATOM    484  O   GLY A  31      46.937  42.316 -41.043  1.00 25.01           O  
ATOM    485  N   ALA A  32      46.252  43.798 -42.588  1.00 25.50           N  
ATOM    486  H   ALA A  32      45.603  44.545 -42.791  1.00 25.50           H  
ATOM    487  CA  ALA A  32      47.296  43.535 -43.564  1.00 25.50           C  
ATOM    488  HA  ALA A  32      47.385  42.459 -43.712  1.00 25.50           H  
ATOM    489  C   ALA A  32      48.643  44.087 -43.066  1.00 25.50           C  
ATOM    490  CB  ALA A  32      46.875  44.191 -44.887  1.00 25.50           C  
ATOM    491  HB1 ALA A  32      45.925  43.773 -45.222  1.00 25.50           H  
ATOM    492  HB2 ALA A  32      46.773  45.268 -44.757  1.00 25.50           H  
ATOM    493  HB3 ALA A  32      47.632  43.995 -45.646  1.00 25.50           H  
ATOM    494  O   ALA A  32      48.753  45.273 -42.758  1.00 25.50           O  
ATOM    495  N   ALA A  33      49.674  43.247 -43.056  1.00 29.71           N  
ATOM    496  H   ALA A  33      49.504  42.261 -43.199  1.00 29.71           H  
ATOM    497  CA  ALA A  33      51.066  43.666 -43.137  1.00 29.71           C  
ATOM    498  HA  ALA A  33      51.112  44.597 -43.702  1.00 29.71           H  
ATOM    499  C   ALA A  33      51.847  42.597 -43.907  1.00 29.71           C  
ATOM    500  CB  ALA A  33      51.648  43.938 -41.748  1.00 29.71           C  
ATOM    501  HB1 ALA A  33      52.685  44.263 -41.839  1.00 29.71           H  
ATOM    502  HB2 ALA A  33      51.618  43.024 -41.155  1.00 29.71           H  
ATOM    503  HB3 ALA A  33      51.070  44.712 -41.245  1.00 29.71           H  
ATOM    504  O   ALA A  33      51.640  41.400 -43.723  1.00 29.71           O  
ATOM    505  N   ALA A  34      52.654  43.082 -44.839  1.00 26.84           N  
ATOM    506  H   ALA A  34      52.836  44.075 -44.817  1.00 26.84           H  
ATOM    507  CA  ALA A  34      53.324  42.352 -45.896  1.00 26.84           C  
ATOM    508  HA  ALA A  34      52.629  41.631 -46.325  1.00 26.84           H  
ATOM    509  C   ALA A  34      54.578  41.593 -45.429  1.00 26.84           C  
ATOM    510  CB  ALA A  34      53.684  43.401 -46.958  1.00 26.84           C  
ATOM    511  HB1 ALA A  34      52.787  43.915 -47.302  1.00 26.84           H  
ATOM    512  HB2 ALA A  34      54.157  42.914 -47.811  1.00 26.84           H  
ATOM    513  HB3 ALA A  34      54.388  44.123 -46.544  1.00 26.84           H  
ATOM    514  O   ALA A  34      55.162  41.920 -44.401  1.00 26.84           O  
ATOM    515  N   ASP A  35      54.994  40.669 -46.299  1.00 24.65           N  
ATOM    516  H   ASP A  35      54.391  40.515 -47.095  1.00 24.65           H  
ATOM    517  CA  ASP A  35      56.342  40.121 -46.477  1.00 24.65           C  
ATOM    518  HA  ASP A  35      56.242  39.344 -47.235  1.00 24.65           H  
ATOM    519  C   ASP A  35      57.003  39.397 -45.295  1.00 24.65           C  
ATOM    520  CB  ASP A  35      57.279  41.187 -47.087  1.00 24.65           C  
ATOM    521  HB2 ASP A  35      57.151  42.134 -46.564  1.00 24.65           H  
ATOM    522  HB3 ASP A  35      58.311  40.867 -46.939  1.00 24.65           H  
ATOM    523  O   ASP A  35      57.675  39.992 -44.462  1.00 24.65           O  
ATOM    524  CG  ASP A  35      57.097  41.391 -48.595  1.00 24.65           C  
ATOM    525  OD1 ASP A  35      56.647  40.436 -49.270  1.00 24.65           O  
ATOM    526  OD2 ASP A  35      57.435  42.496 -49.076  1.00 24.65           O  
ATOM    527  N   GLU A  36      56.987  38.063 -45.361  1.00 30.94           N  
ATOM    528  H   GLU A  36      56.215  37.644 -45.860  1.00 30.94           H  
ATOM    529  CA  GLU A  36      58.242  37.308 -45.435  1.00 30.94           C  
ATOM    530  HA  GLU A  36      58.898  37.869 -46.101  1.00 30.94           H  
ATOM    531  C   GLU A  36      58.000  35.938 -46.088  1.00 30.94           C  
ATOM    532  CB  GLU A  36      58.966  37.186 -44.077  1.00 30.94           C  
ATOM    533  HB2 GLU A  36      59.158  36.136 -43.860  1.00 30.94           H  
ATOM    534  HB3 GLU A  36      58.345  37.592 -43.279  1.00 30.94           H  
ATOM    535  O   GLU A  36      57.168  35.135 -45.665  1.00 30.94           O  
ATOM    536  CG  GLU A  36      60.313  37.938 -44.125  1.00 30.94           C  
ATOM    537  HG2 GLU A  36      60.926  37.482 -44.903  1.00 30.94           H  
ATOM    538  HG3 GLU A  36      60.136  38.974 -44.414  1.00 30.94           H  
ATOM    539  CD  GLU A  36      61.099  37.917 -42.802  1.00 30.94           C  
ATOM    540  OE1 GLU A  36      62.153  38.596 -42.752  1.00 30.94           O  
ATOM    541  OE2 GLU A  36      60.710  37.169 -41.874  1.00 30.94           O  
ATOM    542  N   PHE A  37      58.737  35.687 -47.168  1.00 26.33           N  
ATOM    543  H   PHE A  37      59.390  36.404 -47.451  1.00 26.33           H  
ATOM    544  CA  PHE A  37      58.766  34.441 -47.922  1.00 26.33           C  
ATOM    545  HA  PHE A  37      57.751  34.172 -48.215  1.00 26.33           H  
ATOM    546  C   PHE A  37      59.346  33.325 -47.041  1.00 26.33           C  
ATOM    547  CB  PHE A  37      59.601  34.716 -49.187  1.00 26.33           C  
ATOM    548  HB2 PHE A  37      60.631  34.924 -48.898  1.00 26.33           H  
ATOM    549  HB3 PHE A  37      59.224  35.628 -49.648  1.00 26.33           H  
ATOM    550  O   PHE A  37      60.554  33.092 -47.024  1.00 26.33           O  
ATOM    551  CG  PHE A  37      59.603  33.642 -50.258  1.00 26.33           C  
ATOM    552  CD1 PHE A  37      60.612  32.659 -50.289  1.00 26.33           C  
ATOM    553  HD1 PHE A  37      61.360  32.634 -49.510  1.00 26.33           H  
ATOM    554  CD2 PHE A  37      58.640  33.681 -51.284  1.00 26.33           C  
ATOM    555  HD2 PHE A  37      57.871  34.439 -51.273  1.00 26.33           H  
ATOM    556  CE1 PHE A  37      60.657  31.724 -51.340  1.00 26.33           C  
ATOM    557  HE1 PHE A  37      61.433  30.973 -51.359  1.00 26.33           H  
ATOM    558  CE2 PHE A  37      58.686  32.749 -52.335  1.00 26.33           C  
ATOM    559  HE2 PHE A  37      57.945  32.786 -53.120  1.00 26.33           H  
ATOM    560  CZ  PHE A  37      59.696  31.771 -52.365  1.00 26.33           C  
ATOM    561  HZ  PHE A  37      59.728  31.053 -53.171  1.00 26.33           H  
ATOM    562  N   ARG A  38      58.492  32.630 -46.287  1.00 29.69           N  
ATOM    563  H   ARG A  38      57.553  32.987 -46.189  1.00 29.69           H  
ATOM    564  CA  ARG A  38      58.860  31.395 -45.592  1.00 29.69           C  
ATOM    565  HA  ARG A  38      59.869  31.122 -45.901  1.00 29.69           H  
ATOM    566  C   ARG A  38      57.929  30.283 -46.048  1.00 29.69           C  
ATOM    567  CB  ARG A  38      58.896  31.627 -44.073  1.00 29.69           C  
ATOM    568  HB2 ARG A  38      57.889  31.575 -43.658  1.00 29.69           H  
ATOM    569  HB3 ARG A  38      59.290  32.626 -43.884  1.00 29.69           H  
ATOM    570  O   ARG A  38      56.746  30.275 -45.734  1.00 29.69           O  
ATOM    571  CG  ARG A  38      59.815  30.611 -43.378  1.00 29.69           C  
ATOM    572  HG2 ARG A  38      59.394  29.610 -43.475  1.00 29.69           H  
ATOM    573  HG3 ARG A  38      60.796  30.634 -43.853  1.00 29.69           H  
ATOM    574  CD  ARG A  38      59.976  30.965 -41.896  1.00 29.69           C  
ATOM    575  HD2 ARG A  38      60.306  32.001 -41.820  1.00 29.69           H  
ATOM    576  HD3 ARG A  38      59.005  30.871 -41.411  1.00 29.69           H  
ATOM    577  NE  ARG A  38      60.961  30.090 -41.229  1.00 29.69           N  
ATOM    578  HE  ARG A  38      61.429  29.410 -41.812  1.00 29.69           H  
ATOM    579  NH1 ARG A  38      60.698  30.949 -39.119  1.00 29.69           N  
ATOM    580 HH11 ARG A  38      60.027  31.606 -39.493  1.00 29.69           H  
ATOM    581 HH12 ARG A  38      60.927  30.970 -38.136  1.00 29.69           H  
ATOM    582  NH2 ARG A  38      62.158  29.295 -39.459  1.00 29.69           N  
ATOM    583 HH21 ARG A  38      62.600  28.620 -40.066  1.00 29.69           H  
ATOM    584 HH22 ARG A  38      62.364  29.311 -38.470  1.00 29.69           H  
ATOM    585  CZ  ARG A  38      61.268  30.115 -39.944  1.00 29.69           C  
ATOM    586  N   THR A  39      58.489  29.360 -46.822  1.00 26.30           N  
ATOM    587  H   THR A  39      59.470  29.463 -47.040  1.00 26.30           H  
ATOM    588  CA  THR A  39      57.879  28.078 -47.190  1.00 26.30           C  
ATOM    589  HA  THR A  39      57.127  28.230 -47.965  1.00 26.30           H  
ATOM    590  C   THR A  39      57.251  27.431 -45.951  1.00 26.30           C  
ATOM    591  CB  THR A  39      58.971  27.136 -47.729  1.00 26.30           C  
ATOM    592  HB  THR A  39      58.591  26.115 -47.752  1.00 26.30           H  
ATOM    593  O   THR A  39      58.001  27.153 -45.005  1.00 26.30           O  
ATOM    594  CG2 THR A  39      59.420  27.524 -49.137  1.00 26.30           C  
ATOM    595 HG21 THR A  39      59.834  28.532 -49.141  1.00 26.30           H  
ATOM    596 HG22 THR A  39      60.181  26.822 -49.477  1.00 26.30           H  
ATOM    597 HG23 THR A  39      58.570  27.480 -49.818  1.00 26.30           H  
ATOM    598  OG1 THR A  39      60.111  27.201 -46.893  1.00 26.30           O  
ATOM    599  HG1 THR A  39      59.791  26.972 -46.018  1.00 26.30           H  
ATOM    600  N   PRO A  40      55.928  27.191 -45.912  1.00 30.11           N  
ATOM    601  CA  PRO A  40      55.325  26.466 -44.810  1.00 30.11           C  
ATOM    602  HA  PRO A  40      55.584  26.952 -43.869  1.00 30.11           H  
ATOM    603  C   PRO A  40      55.872  25.045 -44.846  1.00 30.11           C  
ATOM    604  CB  PRO A  40      53.803  26.521 -45.004  1.00 30.11           C  
ATOM    605  HB2 PRO A  40      53.296  26.817 -44.086  1.00 30.11           H  
ATOM    606  HB3 PRO A  40      53.424  25.556 -45.342  1.00 30.11           H  
ATOM    607  O   PRO A  40      55.761  24.344 -45.853  1.00 30.11           O  
ATOM    608  CG  PRO A  40      53.597  27.559 -46.107  1.00 30.11           C  
ATOM    609  HG2 PRO A  40      53.457  28.542 -45.657  1.00 30.11           H  
ATOM    610  HG3 PRO A  40      52.749  27.308 -46.744  1.00 30.11           H  
ATOM    611  CD  PRO A  40      54.910  27.545 -46.886  1.00 30.11           C  
ATOM    612  HD2 PRO A  40      55.087  28.529 -47.320  1.00 30.11           H  
ATOM    613  HD3 PRO A  40      54.871  26.782 -47.663  1.00 30.11           H  
ATOM    614  N   ALA A  41      56.504  24.632 -43.750  1.00 28.20           N  
ATOM    615  H   ALA A  41      56.558  25.273 -42.971  1.00 28.20           H  
ATOM    616  CA  ALA A  41      56.596  23.220 -43.450  1.00 28.20           C  
ATOM    617  HA  ALA A  41      57.161  22.709 -44.230  1.00 28.20           H  
ATOM    618  C   ALA A  41      55.155  22.708 -43.432  1.00 28.20           C  
ATOM    619  CB  ALA A  41      57.300  23.044 -42.098  1.00 28.20           C  
ATOM    620  HB1 ALA A  41      57.341  21.984 -41.848  1.00 28.20           H  
ATOM    621  HB2 ALA A  41      56.748  23.566 -41.317  1.00 28.20           H  
ATOM    622  HB3 ALA A  41      58.316  23.437 -42.154  1.00 28.20           H  
ATOM    623  O   ALA A  41      54.342  23.229 -42.671  1.00 28.20           O  
ATOM    624  N   ALA A  42      54.840  21.754 -44.305  1.00 30.09           N  
ATOM    625  H   ALA A  42      55.526  21.454 -44.983  1.00 30.09           H  
ATOM    626  CA  ALA A  42      53.606  20.999 -44.230  1.00 30.09           C  
ATOM    627  HA  ALA A  42      52.752  21.676 -44.233  1.00 30.09           H  
ATOM    628  C   ALA A  42      53.618  20.236 -42.899  1.00 30.09           C  
ATOM    629  CB  ALA A  42      53.514  20.082 -45.458  1.00 30.09           C  
ATOM    630  HB1 ALA A  42      52.594  19.500 -45.401  1.00 30.09           H  
ATOM    631  HB2 ALA A  42      54.359  19.395 -45.487  1.00 30.09           H  
ATOM    632  HB3 ALA A  42      53.491  20.680 -46.369  1.00 30.09           H  
ATOM    633  O   ALA A  42      54.083  19.102 -42.808  1.00 30.09           O  
ATOM    634  N   SER A  43      53.178  20.885 -41.824  1.00 35.19           N  
ATOM    635  H   SER A  43      52.970  21.869 -41.916  1.00 35.19           H  
ATOM    636  CA  SER A  43      52.390  20.164 -40.848  1.00 35.19           C  
ATOM    637  HA  SER A  43      52.891  19.240 -40.561  1.00 35.19           H  
ATOM    638  C   SER A  43      51.105  19.831 -41.587  1.00 35.19           C  
ATOM    639  CB  SER A  43      52.150  21.000 -39.584  1.00 35.19           C  
ATOM    640  HB2 SER A  43      51.469  20.462 -38.925  1.00 35.19           H  
ATOM    641  HB3 SER A  43      53.099  21.138 -39.066  1.00 35.19           H  
ATOM    642  O   SER A  43      50.296  20.720 -41.833  1.00 35.19           O  
ATOM    643  OG  SER A  43      51.606  22.270 -39.877  1.00 35.19           O  
ATOM    644  HG  SER A  43      50.770  22.133 -40.328  1.00 35.19           H  
ATOM    645  N   ASP A  44      50.989  18.574 -42.009  1.00 36.15           N  
ATOM    646  H   ASP A  44      51.791  17.970 -41.901  1.00 36.15           H  
ATOM    647  CA  ASP A  44      49.782  17.928 -42.542  1.00 36.15           C  
ATOM    648  HA  ASP A  44      49.398  18.516 -43.376  1.00 36.15           H  
ATOM    649  C   ASP A  44      48.672  17.904 -41.471  1.00 36.15           C  
ATOM    650  CB  ASP A  44      50.148  16.503 -43.036  1.00 36.15           C  
ATOM    651  HB2 ASP A  44      49.362  15.789 -42.789  1.00 36.15           H  
ATOM    652  HB3 ASP A  44      51.047  16.161 -42.523  1.00 36.15           H  
ATOM    653  O   ASP A  44      48.123  16.867 -41.106  1.00 36.15           O  
ATOM    654  CG  ASP A  44      50.341  16.349 -44.544  1.00 36.15           C  
ATOM    655  OD1 ASP A  44      49.871  17.216 -45.311  1.00 36.15           O  
ATOM    656  OD2 ASP A  44      50.974  15.335 -44.920  1.00 36.15           O  
ATOM    657  N   THR A  45      48.358  19.056 -40.888  1.00 43.36           N  
ATOM    658  H   THR A  45      48.819  19.894 -41.211  1.00 43.36           H  
ATOM    659  CA  THR A  45      47.110  19.240 -40.170  1.00 43.36           C  
ATOM    660  HA  THR A  45      46.801  18.312 -39.689  1.00 43.36           H  
ATOM    661  C   THR A  45      46.097  19.581 -41.241  1.00 43.36           C  
ATOM    662  CB  THR A  45      47.210  20.310 -39.075  1.00 43.36           C  
ATOM    663  HB  THR A  45      46.220  20.491 -38.658  1.00 43.36           H  
ATOM    664  O   THR A  45      46.015  20.728 -41.678  1.00 43.36           O  
ATOM    665  CG2 THR A  45      48.148  19.852 -37.956  1.00 43.36           C  
ATOM    666 HG21 THR A  45      49.153  19.696 -38.347  1.00 43.36           H  
ATOM    667 HG22 THR A  45      48.174  20.617 -37.180  1.00 43.36           H  
ATOM    668 HG23 THR A  45      47.773  18.923 -37.526  1.00 43.36           H  
ATOM    669  OG1 THR A  45      47.725  21.516 -39.588  1.00 43.36           O  
ATOM    670  HG1 THR A  45      47.151  21.739 -40.324  1.00 43.36           H  
ATOM    671  N   SER A  46      45.382  18.557 -41.707  1.00 50.08           N  
ATOM    672  H   SER A  46      45.600  17.629 -41.373  1.00 50.08           H  
ATOM    673  CA  SER A  46      44.111  18.765 -42.395  1.00 50.08           C  
ATOM    674  HA  SER A  46      44.309  19.101 -43.413  1.00 50.08           H  
ATOM    675  C   SER A  46      43.300  19.807 -41.612  1.00 50.08           C  
ATOM    676  CB  SER A  46      43.327  17.452 -42.435  1.00 50.08           C  
ATOM    677  HB2 SER A  46      43.956  16.674 -42.869  1.00 50.08           H  
ATOM    678  HB3 SER A  46      43.035  17.153 -41.428  1.00 50.08           H  
ATOM    679  O   SER A  46      43.283  19.716 -40.379  1.00 50.08           O  
ATOM    680  OG  SER A  46      42.183  17.600 -43.240  1.00 50.08           O  
ATOM    681  HG  SER A  46      41.398  17.742 -42.707  1.00 50.08           H  
ATOM    682  N   PRO A  47      42.667  20.797 -42.263  1.00 48.47           N  
ATOM    683  CA  PRO A  47      41.762  21.706 -41.569  1.00 48.47           C  
ATOM    684  HA  PRO A  47      42.321  22.285 -40.833  1.00 48.47           H  
ATOM    685  C   PRO A  47      40.666  20.914 -40.840  1.00 48.47           C  
ATOM    686  CB  PRO A  47      41.215  22.656 -42.642  1.00 48.47           C  
ATOM    687  HB2 PRO A  47      40.156  22.873 -42.499  1.00 48.47           H  
ATOM    688  HB3 PRO A  47      41.792  23.581 -42.630  1.00 48.47           H  
ATOM    689  O   PRO A  47      40.222  19.869 -41.327  1.00 48.47           O  
ATOM    690  CG  PRO A  47      41.469  21.924 -43.960  1.00 48.47           C  
ATOM    691  HG2 PRO A  47      41.636  22.616 -44.786  1.00 48.47           H  
ATOM    692  HG3 PRO A  47      40.626  21.269 -44.182  1.00 48.47           H  
ATOM    693  CD  PRO A  47      42.692  21.061 -43.692  1.00 48.47           C  
ATOM    694  HD2 PRO A  47      43.598  21.613 -43.943  1.00 48.47           H  
ATOM    695  HD3 PRO A  47      42.628  20.145 -44.280  1.00 48.47           H  
ATOM    696  N   GLU A  48      40.238  21.395 -39.671  1.00 55.47           N  
ATOM    697  H   GLU A  48      40.600  22.276 -39.334  1.00 55.47           H  
ATOM    698  CA  GLU A  48      39.087  20.827 -38.963  1.00 55.47           C  
ATOM    699  HA  GLU A  48      39.242  19.753 -38.858  1.00 55.47           H  
ATOM    700  C   GLU A  48      37.819  21.023 -39.812  1.00 55.47           C  
ATOM    701  CB  GLU A  48      38.944  21.422 -37.546  1.00 55.47           C  
ATOM    702  HB2 GLU A  48      38.946  22.510 -37.608  1.00 55.47           H  
ATOM    703  HB3 GLU A  48      37.990  21.095 -37.133  1.00 55.47           H  
ATOM    704  O   GLU A  48      37.673  22.024 -40.523  1.00 55.47           O  
ATOM    705  CG  GLU A  48      40.074  20.946 -36.609  1.00 55.47           C  
ATOM    706  HG2 GLU A  48      40.085  19.856 -36.618  1.00 55.47           H  
ATOM    707  HG3 GLU A  48      41.027  21.288 -37.013  1.00 55.47           H  
ATOM    708  CD  GLU A  48      39.957  21.425 -35.147  1.00 55.47           C  
ATOM    709  OE1 GLU A  48      40.834  21.015 -34.346  1.00 55.47           O  
ATOM    710  OE2 GLU A  48      39.012  22.171 -34.823  1.00 55.47           O  
ATOM    711  N   ALA A  49      36.915  20.042 -39.802  1.00 57.66           N  
ATOM    712  H   ALA A  49      37.035  19.260 -39.173  1.00 57.66           H  
ATOM    713  CA  ALA A  49      35.703  20.098 -40.612  1.00 57.66           C  
ATOM    714  HA  ALA A  49      36.005  20.214 -41.653  1.00 57.66           H  
ATOM    715  C   ALA A  49      34.854  21.325 -40.234  1.00 57.66           C  
ATOM    716  CB  ALA A  49      34.938  18.776 -40.472  1.00 57.66           C  
ATOM    717  HB1 ALA A  49      35.569  17.947 -40.794  1.00 57.66           H  
ATOM    718  HB2 ALA A  49      34.047  18.802 -41.099  1.00 57.66           H  
ATOM    719  HB3 ALA A  49      34.638  18.628 -39.435  1.00 57.66           H  
ATOM    720  O   ALA A  49      34.481  21.488 -39.077  1.00 57.66           O  
ATOM    721  N   GLY A  50      34.563  22.197 -41.207  1.00 58.03           N  
ATOM    722  H   GLY A  50      34.936  22.028 -42.130  1.00 58.03           H  
ATOM    723  CA  GLY A  50      33.832  23.451 -40.979  1.00 58.03           C  
ATOM    724  HA2 GLY A  50      33.243  23.671 -41.869  1.00 58.03           H  
ATOM    725  HA3 GLY A  50      33.144  23.319 -40.144  1.00 58.03           H  
ATOM    726  C   GLY A  50      34.703  24.681 -40.671  1.00 58.03           C  
ATOM    727  O   GLY A  50      34.198  25.802 -40.737  1.00 58.03           O  
ATOM    728  N   GLU A  51      36.010  24.531 -40.438  1.00 62.96           N  
ATOM    729  H   GLU A  51      36.387  23.597 -40.366  1.00 62.96           H  
ATOM    730  CA  GLU A  51      36.956  25.646 -40.273  1.00 62.96           C  
ATOM    731  HA  GLU A  51      36.412  26.590 -40.324  1.00 62.96           H  
ATOM    732  C   GLU A  51      37.967  25.685 -41.431  1.00 62.96           C  
ATOM    733  CB  GLU A  51      37.635  25.631 -38.894  1.00 62.96           C  
ATOM    734  HB2 GLU A  51      38.377  26.430 -38.903  1.00 62.96           H  
ATOM    735  HB3 GLU A  51      38.147  24.681 -38.739  1.00 62.96           H  
ATOM    736  O   GLU A  51      39.155  25.403 -41.283  1.00 62.96           O  
ATOM    737  CG  GLU A  51      36.655  25.891 -37.734  1.00 62.96           C  
ATOM    738  HG2 GLU A  51      36.079  24.985 -37.546  1.00 62.96           H  
ATOM    739  HG3 GLU A  51      35.959  26.670 -38.045  1.00 62.96           H  
ATOM    740  CD  GLU A  51      37.345  26.354 -36.434  1.00 62.96           C  
ATOM    741  OE1 GLU A  51      36.606  26.806 -35.527  1.00 62.96           O  
ATOM    742  OE2 GLU A  51      38.597  26.404 -36.391  1.00 62.96           O  
ATOM    743  N   CYS A  52      37.497  26.035 -42.630  1.00 70.89           N  
ATOM    744  H   CYS A  52      36.504  26.183 -42.738  1.00 70.89           H  
ATOM    745  CA  CYS A  52      38.370  26.147 -43.797  1.00 70.89           C  
ATOM    746  HA  CYS A  52      39.127  25.366 -43.729  1.00 70.89           H  
ATOM    747  C   CYS A  52      39.084  27.510 -43.845  1.00 70.89           C  
ATOM    748  CB  CYS A  52      37.564  25.873 -45.065  1.00 70.89           C  
ATOM    749  HB2 CYS A  52      36.970  26.756 -45.302  1.00 70.89           H  
ATOM    750  HB3 CYS A  52      36.888  25.034 -44.897  1.00 70.89           H  
ATOM    751  O   CYS A  52      38.444  28.566 -43.890  1.00 70.89           O  
ATOM    752  SG  CYS A  52      38.608  25.493 -46.481  1.00 70.89           S  
ATOM    753  N   SER A  53      40.421  27.510 -43.878  1.00 75.59           N  
ATOM    754  H   SER A  53      40.907  26.626 -43.831  1.00 75.59           H  
ATOM    755  CA  SER A  53      41.185  28.730 -44.150  1.00 75.59           C  
ATOM    756  HA  SER A  53      40.771  29.524 -43.528  1.00 75.59           H  
ATOM    757  C   SER A  53      41.035  29.155 -45.620  1.00 75.59           C  
ATOM    758  CB  SER A  53      42.658  28.553 -43.753  1.00 75.59           C  
ATOM    759  HB2 SER A  53      43.091  29.540 -43.596  1.00 75.59           H  
ATOM    760  HB3 SER A  53      42.726  27.996 -42.819  1.00 75.59           H  
ATOM    761  O   SER A  53      40.788  28.330 -46.499  1.00 75.59           O  
ATOM    762  OG  SER A  53      43.406  27.899 -44.760  1.00 75.59           O  
ATOM    763  HG  SER A  53      43.412  26.959 -44.566  1.00 75.59           H  
ATOM    764  N   ASN A  54      41.267  30.438 -45.933  1.00 73.58           N  
ATOM    765  H   ASN A  54      41.369  31.102 -45.178  1.00 73.58           H  
ATOM    766  CA  ASN A  54      41.249  30.920 -47.326  1.00 73.58           C  
ATOM    767  HA  ASN A  54      40.249  30.782 -47.736  1.00 73.58           H  
ATOM    768  C   ASN A  54      42.225  30.148 -48.242  1.00 73.58           C  
ATOM    769  CB  ASN A  54      41.624  32.415 -47.358  1.00 73.58           C  
ATOM    770  HB2 ASN A  54      41.770  32.712 -48.396  1.00 73.58           H  
ATOM    771  HB3 ASN A  54      42.566  32.557 -46.829  1.00 73.58           H  
ATOM    772  O   ASN A  54      42.004  30.070 -49.450  1.00 73.58           O  
ATOM    773  CG  ASN A  54      40.575  33.349 -46.784  1.00 73.58           C  
ATOM    774  ND2 ASN A  54      40.973  34.522 -46.349  1.00 73.58           N  
ATOM    775 HD21 ASN A  54      41.951  34.773 -46.360  1.00 73.58           H  
ATOM    776 HD22 ASN A  54      40.241  35.088 -45.944  1.00 73.58           H  
ATOM    777  OD1 ASN A  54      39.394  33.077 -46.722  1.00 73.58           O  
ATOM    778  N   LEU A  55      43.325  29.619 -47.689  1.00 74.58           N  
ATOM    779  H   LEU A  55      43.386  29.598 -46.681  1.00 74.58           H  
ATOM    780  CA  LEU A  55      44.295  28.823 -48.442  1.00 74.58           C  
ATOM    781  HA  LEU A  55      44.460  29.304 -49.406  1.00 74.58           H  
ATOM    782  C   LEU A  55      43.757  27.415 -48.721  1.00 74.58           C  
ATOM    783  CB  LEU A  55      45.623  28.787 -47.662  1.00 74.58           C  
ATOM    784  HB2 LEU A  55      45.963  29.809 -47.496  1.00 74.58           H  
ATOM    785  HB3 LEU A  55      45.437  28.331 -46.690  1.00 74.58           H  
ATOM    786  O   LEU A  55      43.910  26.921 -49.837  1.00 74.58           O  
ATOM    787  CG  LEU A  55      46.745  27.992 -48.358  1.00 74.58           C  
ATOM    788  HG  LEU A  55      46.424  26.963 -48.517  1.00 74.58           H  
ATOM    789  CD1 LEU A  55      47.144  28.604 -49.705  1.00 74.58           C  
ATOM    790 HD11 LEU A  55      46.309  28.525 -50.402  1.00 74.58           H  
ATOM    791 HD12 LEU A  55      47.420  29.650 -49.575  1.00 74.58           H  
ATOM    792 HD13 LEU A  55      47.985  28.048 -50.121  1.00 74.58           H  
ATOM    793  CD2 LEU A  55      47.987  27.965 -47.466  1.00 74.58           C  
ATOM    794 HD21 LEU A  55      48.351  28.978 -47.290  1.00 74.58           H  
ATOM    795 HD22 LEU A  55      48.765  27.365 -47.938  1.00 74.58           H  
ATOM    796 HD23 LEU A  55      47.731  27.502 -46.514  1.00 74.58           H  
ATOM    797  N   ASP A  56      43.103  26.795 -47.741  1.00 73.80           N  
ATOM    798  H   ASP A  56      42.985  27.262 -46.854  1.00 73.80           H  
ATOM    799  CA  ASP A  56      42.547  25.448 -47.868  1.00 73.80           C  
ATOM    800  HA  ASP A  56      43.315  24.791 -48.276  1.00 73.80           H  
ATOM    801  C   ASP A  56      41.354  25.398 -48.823  1.00 73.80           C  
ATOM    802  CB  ASP A  56      42.151  24.921 -46.487  1.00 73.80           C  
ATOM    803  HB2 ASP A  56      41.466  25.623 -46.011  1.00 73.80           H  
ATOM    804  HB3 ASP A  56      41.641  23.966 -46.606  1.00 73.80           H  
ATOM    805  O   ASP A  56      41.248  24.454 -49.609  1.00 73.80           O  
ATOM    806  CG  ASP A  56      43.379  24.724 -45.609  1.00 73.80           C  
ATOM    807  OD1 ASP A  56      44.339  24.092 -46.105  1.00 73.80           O  
ATOM    808  OD2 ASP A  56      43.373  25.302 -44.498  1.00 73.80           O  
ATOM    809  N   ASP A  57      40.521  26.443 -48.827  1.00 71.60           N  
ATOM    810  H   ASP A  57      40.614  27.123 -48.087  1.00 71.60           H  
ATOM    811  CA  ASP A  57      39.405  26.594 -49.767  1.00 71.60           C  
ATOM    812  HA  ASP A  57      38.787  25.697 -49.731  1.00 71.60           H  
ATOM    813  C   ASP A  57      39.929  26.761 -51.202  1.00 71.60           C  
ATOM    814  CB  ASP A  57      38.545  27.799 -49.343  1.00 71.60           C  
ATOM    815  HB2 ASP A  57      38.286  27.709 -48.289  1.00 71.60           H  
ATOM    816  HB3 ASP A  57      39.125  28.714 -49.465  1.00 71.60           H  
ATOM    817  O   ASP A  57      39.467  26.116 -52.147  1.00 71.60           O  
ATOM    818  CG  ASP A  57      37.243  27.896 -50.148  1.00 71.60           C  
ATOM    819  OD1 ASP A  57      36.606  26.841 -50.365  1.00 71.60           O  
ATOM    820  OD2 ASP A  57      36.903  29.027 -50.567  1.00 71.60           O  
ATOM    821  N   PHE A  58      40.997  27.551 -51.367  1.00 72.59           N  
ATOM    822  H   PHE A  58      41.346  28.049 -50.560  1.00 72.59           H  
ATOM    823  CA  PHE A  58      41.676  27.704 -52.651  1.00 72.59           C  
ATOM    824  HA  PHE A  58      40.930  27.998 -53.390  1.00 72.59           H  
ATOM    825  C   PHE A  58      42.307  26.392 -53.145  1.00 72.59           C  
ATOM    826  CB  PHE A  58      42.716  28.824 -52.540  1.00 72.59           C  
ATOM    827  HB2 PHE A  58      42.210  29.740 -52.234  1.00 72.59           H  
ATOM    828  HB3 PHE A  58      43.436  28.573 -51.761  1.00 72.59           H  
ATOM    829  O   PHE A  58      42.202  26.068 -54.331  1.00 72.59           O  
ATOM    830  CG  PHE A  58      43.453  29.096 -53.834  1.00 72.59           C  
ATOM    831  CD1 PHE A  58      44.816  28.770 -53.958  1.00 72.59           C  
ATOM    832  HD1 PHE A  58      45.337  28.313 -53.129  1.00 72.59           H  
ATOM    833  CD2 PHE A  58      42.768  29.672 -54.919  1.00 72.59           C  
ATOM    834  HD2 PHE A  58      41.719  29.908 -54.824  1.00 72.59           H  
ATOM    835  CE1 PHE A  58      45.498  29.054 -55.153  1.00 72.59           C  
ATOM    836  HE1 PHE A  58      46.548  28.813 -55.240  1.00 72.59           H  
ATOM    837  CE2 PHE A  58      43.445  29.936 -56.122  1.00 72.59           C  
ATOM    838  HE2 PHE A  58      42.911  30.374 -56.953  1.00 72.59           H  
ATOM    839  CZ  PHE A  58      44.813  29.636 -56.236  1.00 72.59           C  
ATOM    840  HZ  PHE A  58      45.337  29.846 -57.156  1.00 72.59           H  
ATOM    841  N   ILE A  59      42.928  25.607 -52.258  1.00 73.28           N  
ATOM    842  H   ILE A  59      42.988  25.929 -51.303  1.00 73.28           H  
ATOM    843  CA  ILE A  59      43.477  24.280 -52.585  1.00 73.28           C  
ATOM    844  HA  ILE A  59      44.124  24.378 -53.457  1.00 73.28           H  
ATOM    845  C   ILE A  59      42.354  23.306 -52.977  1.00 73.28           C  
ATOM    846  CB  ILE A  59      44.334  23.750 -51.410  1.00 73.28           C  
ATOM    847  HB  ILE A  59      43.762  23.858 -50.488  1.00 73.28           H  
ATOM    848  O   ILE A  59      42.498  22.564 -53.955  1.00 73.28           O  
ATOM    849  CG1 ILE A  59      45.642  24.566 -51.288  1.00 73.28           C  
ATOM    850 HG12 ILE A  59      46.304  24.313 -52.116  1.00 73.28           H  
ATOM    851 HG13 ILE A  59      45.424  25.631 -51.365  1.00 73.28           H  
ATOM    852  CG2 ILE A  59      44.675  22.258 -51.589  1.00 73.28           C  
ATOM    853 HG21 ILE A  59      45.191  22.092 -52.535  1.00 73.28           H  
ATOM    854 HG22 ILE A  59      43.764  21.661 -51.554  1.00 73.28           H  
ATOM    855 HG23 ILE A  59      45.299  21.911 -50.766  1.00 73.28           H  
ATOM    856  CD1 ILE A  59      46.389  24.340 -49.966  1.00 73.28           C  
ATOM    857 HD11 ILE A  59      45.722  24.528 -49.125  1.00 73.28           H  
ATOM    858 HD12 ILE A  59      47.232  25.029 -49.908  1.00 73.28           H  
ATOM    859 HD13 ILE A  59      46.773  23.322 -49.905  1.00 73.28           H  
ATOM    860  N   MET A  60      41.215  23.330 -52.279  1.00 77.22           N  
ATOM    861  H   MET A  60      41.157  23.924 -51.464  1.00 77.22           H  
ATOM    862  CA  MET A  60      40.045  22.516 -52.618  1.00 77.22           C  
ATOM    863  HA  MET A  60      40.358  21.472 -52.650  1.00 77.22           H  
ATOM    864  C   MET A  60      39.508  22.878 -54.009  1.00 77.22           C  
ATOM    865  CB  MET A  60      38.987  22.651 -51.510  1.00 77.22           C  
ATOM    866  HB2 MET A  60      39.484  22.520 -50.549  1.00 77.22           H  
ATOM    867  HB3 MET A  60      38.550  23.649 -51.520  1.00 77.22           H  
ATOM    868  O   MET A  60      39.341  21.995 -54.855  1.00 77.22           O  
ATOM    869  CG  MET A  60      37.884  21.586 -51.597  1.00 77.22           C  
ATOM    870  HG2 MET A  60      38.349  20.616 -51.775  1.00 77.22           H  
ATOM    871  HG3 MET A  60      37.397  21.530 -50.623  1.00 77.22           H  
ATOM    872  SD  MET A  60      36.590  21.839 -52.847  1.00 77.22           S  
ATOM    873  CE  MET A  60      35.722  23.241 -52.089  1.00 77.22           C  
ATOM    874  HE1 MET A  60      36.382  24.107 -52.029  1.00 77.22           H  
ATOM    875  HE2 MET A  60      34.850  23.505 -52.688  1.00 77.22           H  
ATOM    876  HE3 MET A  60      35.402  22.977 -51.081  1.00 77.22           H  
ATOM    877  N   PHE A  61      39.358  24.174 -54.301  1.00 68.74           N  
ATOM    878  H   PHE A  61      39.478  24.844 -53.555  1.00 68.74           H  
ATOM    879  CA  PHE A  61      38.963  24.664 -55.622  1.00 68.74           C  
ATOM    880  HA  PHE A  61      37.988  24.244 -55.866  1.00 68.74           H  
ATOM    881  C   PHE A  61      39.935  24.223 -56.730  1.00 68.74           C  
ATOM    882  CB  PHE A  61      38.830  26.193 -55.576  1.00 68.74           C  
ATOM    883  HB2 PHE A  61      39.745  26.623 -55.168  1.00 68.74           H  
ATOM    884  HB3 PHE A  61      38.019  26.456 -54.896  1.00 68.74           H  
ATOM    885  O   PHE A  61      39.506  23.653 -57.736  1.00 68.74           O  
ATOM    886  CG  PHE A  61      38.559  26.813 -56.934  1.00 68.74           C  
ATOM    887  CD1 PHE A  61      39.607  27.405 -57.664  1.00 68.74           C  
ATOM    888  HD1 PHE A  61      40.600  27.444 -57.241  1.00 68.74           H  
ATOM    889  CD2 PHE A  61      37.268  26.753 -57.488  1.00 68.74           C  
ATOM    890  HD2 PHE A  61      36.466  26.295 -56.928  1.00 68.74           H  
ATOM    891  CE1 PHE A  61      39.363  27.937 -58.943  1.00 68.74           C  
ATOM    892  HE1 PHE A  61      40.172  28.387 -59.500  1.00 68.74           H  
ATOM    893  CE2 PHE A  61      37.023  27.285 -58.767  1.00 68.74           C  
ATOM    894  HE2 PHE A  61      36.028  27.236 -59.186  1.00 68.74           H  
ATOM    895  CZ  PHE A  61      38.071  27.876 -59.495  1.00 68.74           C  
ATOM    896  HZ  PHE A  61      37.883  28.284 -60.477  1.00 68.74           H  
ATOM    897  N   LEU A  62      41.247  24.433 -56.551  1.00 69.54           N  
ATOM    898  H   LEU A  62      41.541  24.896 -55.702  1.00 69.54           H  
ATOM    899  CA  LEU A  62      42.262  24.059 -57.545  1.00 69.54           C  
ATOM    900  HA  LEU A  62      41.995  24.495 -58.508  1.00 69.54           H  
ATOM    901  C   LEU A  62      42.349  22.548 -57.773  1.00 69.54           C  
ATOM    902  CB  LEU A  62      43.646  24.557 -57.101  1.00 69.54           C  
ATOM    903  HB2 LEU A  62      43.799  24.284 -56.057  1.00 69.54           H  
ATOM    904  HB3 LEU A  62      44.390  24.018 -57.689  1.00 69.54           H  
ATOM    905  O   LEU A  62      42.616  22.103 -58.890  1.00 69.54           O  
ATOM    906  CG  LEU A  62      43.924  26.058 -57.268  1.00 69.54           C  
ATOM    907  HG  LEU A  62      43.280  26.645 -56.613  1.00 69.54           H  
ATOM    908  CD1 LEU A  62      45.389  26.285 -56.885  1.00 69.54           C  
ATOM    909 HD11 LEU A  62      46.037  25.590 -57.419  1.00 69.54           H  
ATOM    910 HD12 LEU A  62      45.502  26.135 -55.811  1.00 69.54           H  
ATOM    911 HD13 LEU A  62      45.691  27.300 -57.141  1.00 69.54           H  
ATOM    912  CD2 LEU A  62      43.730  26.546 -58.707  1.00 69.54           C  
ATOM    913 HD21 LEU A  62      44.048  27.585 -58.785  1.00 69.54           H  
ATOM    914 HD22 LEU A  62      42.674  26.498 -58.972  1.00 69.54           H  
ATOM    915 HD23 LEU A  62      44.311  25.929 -59.392  1.00 69.54           H  
ATOM    916  N   SER A  63      42.133  21.758 -56.724  1.00 75.77           N  
ATOM    917  H   SER A  63      41.959  22.189 -55.827  1.00 75.77           H  
ATOM    918  CA  SER A  63      42.155  20.298 -56.802  1.00 75.77           C  
ATOM    919  HA  SER A  63      42.936  20.011 -57.507  1.00 75.77           H  
ATOM    920  C   SER A  63      40.848  19.701 -57.338  1.00 75.77           C  
ATOM    921  CB  SER A  63      42.540  19.704 -55.446  1.00 75.77           C  
ATOM    922  HB2 SER A  63      42.790  18.651 -55.578  1.00 75.77           H  
ATOM    923  HB3 SER A  63      43.420  20.214 -55.056  1.00 75.77           H  
ATOM    924  O   SER A  63      40.755  18.481 -57.477  1.00 75.77           O  
ATOM    925  OG  SER A  63      41.479  19.816 -54.523  1.00 75.77           O  
ATOM    926  HG  SER A  63      41.498  20.708 -54.169  1.00 75.77           H  
ATOM    927  N   VAL A  64      39.846  20.533 -57.657  1.00 72.41           N  
ATOM    928  H   VAL A  64      39.995  21.522 -57.515  1.00 72.41           H  
ATOM    929  CA  VAL A  64      38.493  20.109 -58.055  1.00 72.41           C  
ATOM    930  HA  VAL A  64      37.882  21.011 -58.051  1.00 72.41           H  
ATOM    931  C   VAL A  64      37.884  19.175 -56.996  1.00 72.41           C  
ATOM    932  CB  VAL A  64      38.456  19.537 -59.494  1.00 72.41           C  
ATOM    933  HB  VAL A  64      38.831  18.513 -59.492  1.00 72.41           H  
ATOM    934  O   VAL A  64      37.326  18.123 -57.309  1.00 72.41           O  
ATOM    935  CG1 VAL A  64      37.030  19.540 -60.069  1.00 72.41           C  
ATOM    936 HG11 VAL A  64      36.365  18.939 -59.448  1.00 72.41           H  
ATOM    937 HG12 VAL A  64      36.648  20.560 -60.106  1.00 72.41           H  
ATOM    938 HG13 VAL A  64      37.033  19.117 -61.073  1.00 72.41           H  
ATOM    939  CG2 VAL A  64      39.317  20.348 -60.478  1.00 72.41           C  
ATOM    940 HG21 VAL A  64      39.019  21.397 -60.454  1.00 72.41           H  
ATOM    941 HG22 VAL A  64      40.370  20.275 -60.206  1.00 72.41           H  
ATOM    942 HG23 VAL A  64      39.201  19.959 -61.490  1.00 72.41           H  
ATOM    943  N   GLY A  65      38.054  19.532 -55.720  1.00 68.90           N  
ATOM    944  H   GLY A  65      38.527  20.402 -55.521  1.00 68.90           H  
ATOM    945  CA  GLY A  65      37.540  18.773 -54.579  1.00 68.90           C  
ATOM    946  HA2 GLY A  65      36.486  18.545 -54.737  1.00 68.90           H  
ATOM    947  HA3 GLY A  65      37.625  19.395 -53.687  1.00 68.90           H  
ATOM    948  C   GLY A  65      38.277  17.465 -54.281  1.00 68.90           C  
ATOM    949  O   GLY A  65      37.702  16.574 -53.664  1.00 68.90           O  
ATOM    950  N   ARG A  66      39.527  17.292 -54.729  1.00 69.95           N  
ATOM    951  H   ARG A  66      39.949  18.050 -55.246  1.00 69.95           H  
ATOM    952  CA  ARG A  66      40.340  16.105 -54.386  1.00 69.95           C  
ATOM    953  HA  ARG A  66      39.682  15.250 -54.234  1.00 69.95           H  
ATOM    954  C   ARG A  66      41.086  16.244 -53.062  1.00 69.95           C  
ATOM    955  CB  ARG A  66      41.339  15.803 -55.511  1.00 69.95           C  
ATOM    956  HB2 ARG A  66      42.040  15.038 -55.177  1.00 69.95           H  
ATOM    957  HB3 ARG A  66      41.917  16.702 -55.722  1.00 69.95           H  
ATOM    958  O   ARG A  66      41.448  15.228 -52.481  1.00 69.95           O  
ATOM    959  CG  ARG A  66      40.682  15.329 -56.811  1.00 69.95           C  
ATOM    960  HG2 ARG A  66      41.447  15.304 -57.587  1.00 69.95           H  
ATOM    961  HG3 ARG A  66      39.901  16.026 -57.117  1.00 69.95           H  
ATOM    962  CD  ARG A  66      40.085  13.930 -56.652  1.00 69.95           C  
ATOM    963  HD2 ARG A  66      40.845  13.273 -56.228  1.00 69.95           H  
ATOM    964  HD3 ARG A  66      39.238  13.983 -55.968  1.00 69.95           H  
ATOM    965  NE  ARG A  66      39.638  13.406 -57.952  1.00 69.95           N  
ATOM    966  HE  ARG A  66      39.589  14.079 -58.703  1.00 69.95           H  
ATOM    967  NH1 ARG A  66      39.174  11.276 -57.244  1.00 69.95           N  
ATOM    968 HH11 ARG A  66      38.809  10.349 -57.408  1.00 69.95           H  
ATOM    969 HH12 ARG A  66      39.409  11.566 -56.306  1.00 69.95           H  
ATOM    970  NH2 ARG A  66      38.850  11.828 -59.387  1.00 69.95           N  
ATOM    971 HH21 ARG A  66      38.496  10.896 -59.548  1.00 69.95           H  
ATOM    972 HH22 ARG A  66      38.833  12.524 -60.119  1.00 69.95           H  
ATOM    973  CZ  ARG A  66      39.226  12.175 -58.188  1.00 69.95           C  
ATOM    974  N   ILE A  67      41.346  17.474 -52.633  1.00 70.31           N  
ATOM    975  H   ILE A  67      40.996  18.249 -53.177  1.00 70.31           H  
ATOM    976  CA  ILE A  67      42.098  17.819 -51.425  1.00 70.31           C  
ATOM    977  HA  ILE A  67      42.320  16.917 -50.856  1.00 70.31           H  
ATOM    978  C   ILE A  67      41.198  18.714 -50.567  1.00 70.31           C  
ATOM    979  CB  ILE A  67      43.435  18.503 -51.808  1.00 70.31           C  
ATOM    980  HB  ILE A  67      43.207  19.427 -52.340  1.00 70.31           H  
ATOM    981  O   ILE A  67      40.537  19.594 -51.117  1.00 70.31           O  
ATOM    982  CG1 ILE A  67      44.283  17.602 -52.742  1.00 70.31           C  
ATOM    983 HG12 ILE A  67      44.527  16.675 -52.223  1.00 70.31           H  
ATOM    984 HG13 ILE A  67      43.699  17.346 -53.627  1.00 70.31           H  
ATOM    985  CG2 ILE A  67      44.229  18.863 -50.543  1.00 70.31           C  
ATOM    986 HG21 ILE A  67      43.666  19.562 -49.924  1.00 70.31           H  
ATOM    987 HG22 ILE A  67      45.168  19.358 -50.792  1.00 70.31           H  
ATOM    988 HG23 ILE A  67      44.442  17.971 -49.954  1.00 70.31           H  
ATOM    989  CD1 ILE A  67      45.580  18.245 -53.249  1.00 70.31           C  
ATOM    990 HD11 ILE A  67      45.367  19.225 -53.677  1.00 70.31           H  
ATOM    991 HD12 ILE A  67      46.299  18.350 -52.435  1.00 70.31           H  
ATOM    992 HD13 ILE A  67      46.021  17.609 -54.016  1.00 70.31           H  
ATOM    993  N   ASN A  68      41.156  18.479 -49.253  1.00 71.58           N  
ATOM    994  H   ASN A  68      41.762  17.771 -48.865  1.00 71.58           H  
ATOM    995  CA  ASN A  68      40.352  19.216 -48.266  1.00 71.58           C  
ATOM    996  HA  ASN A  68      40.505  18.725 -47.305  1.00 71.58           H  
ATOM    997  C   ASN A  68      38.823  19.185 -48.492  1.00 71.58           C  
ATOM    998  CB  ASN A  68      40.879  20.663 -48.130  1.00 71.58           C  
ATOM    999  HB2 ASN A  68      40.682  21.211 -49.051  1.00 71.58           H  
ATOM   1000  HB3 ASN A  68      40.332  21.158 -47.328  1.00 71.58           H  
ATOM   1001  O   ASN A  68      38.107  19.997 -47.914  1.00 71.58           O  
ATOM   1002  CG  ASN A  68      42.350  20.800 -47.789  1.00 71.58           C  
ATOM   1003  ND2 ASN A  68      42.909  21.962 -48.036  1.00 71.58           N  
ATOM   1004 HD21 ASN A  68      42.323  22.722 -48.352  1.00 71.58           H  
ATOM   1005 HD22 ASN A  68      43.766  22.158 -47.540  1.00 71.58           H  
ATOM   1006  OD1 ASN A  68      43.006  19.888 -47.320  1.00 71.58           O  
ATOM   1007  N   ALA A  69      38.275  18.314 -49.348  1.00 71.06           N  
ATOM   1008  H   ALA A  69      38.872  17.621 -49.776  1.00 71.06           H  
ATOM   1009  CA  ALA A  69      36.822  18.268 -49.580  1.00 71.06           C  
ATOM   1010  HA  ALA A  69      36.475  19.275 -49.807  1.00 71.06           H  
ATOM   1011  C   ALA A  69      36.032  17.789 -48.349  1.00 71.06           C  
ATOM   1012  CB  ALA A  69      36.540  17.380 -50.791  1.00 71.06           C  
ATOM   1013  HB1 ALA A  69      36.994  17.843 -51.667  1.00 71.06           H  
ATOM   1014  HB2 ALA A  69      35.464  17.303 -50.948  1.00 71.06           H  
ATOM   1015  HB3 ALA A  69      36.954  16.384 -50.636  1.00 71.06           H  
ATOM   1016  O   ALA A  69      34.897  18.208 -48.141  1.00 71.06           O  
ATOM   1017  N   ASP A  70      36.647  16.945 -47.534  1.00 70.35           N  
ATOM   1018  H   ASP A  70      37.631  16.774 -47.686  1.00 70.35           H  
ATOM   1019  CA  ASP A  70      36.178  16.491 -46.227  1.00 70.35           C  
ATOM   1020  HA  ASP A  70      35.189  16.047 -46.336  1.00 70.35           H  
ATOM   1021  C   ASP A  70      36.043  17.618 -45.195  1.00 70.35           C  
ATOM   1022  CB  ASP A  70      37.140  15.399 -45.722  1.00 70.35           C  
ATOM   1023  HB2 ASP A  70      37.045  14.537 -46.382  1.00 70.35           H  
ATOM   1024  HB3 ASP A  70      36.815  15.084 -44.731  1.00 70.35           H  
ATOM   1025  O   ASP A  70      35.200  17.507 -44.312  1.00 70.35           O  
ATOM   1026  CG  ASP A  70      38.631  15.790 -45.666  1.00 70.35           C  
ATOM   1027  OD1 ASP A  70      39.073  16.611 -46.515  1.00 70.35           O  
ATOM   1028  OD2 ASP A  70      39.346  15.145 -44.873  1.00 70.35           O  
ATOM   1029  N   SER A  71      36.791  18.717 -45.344  1.00 73.08           N  
ATOM   1030  H   SER A  71      37.571  18.656 -45.982  1.00 73.08           H  
ATOM   1031  CA  SER A  71      36.743  19.850 -44.406  1.00 73.08           C  
ATOM   1032  HA  SER A  71      36.114  19.576 -43.559  1.00 73.08           H  
ATOM   1033  C   SER A  71      36.167  21.145 -44.990  1.00 73.08           C  
ATOM   1034  CB  SER A  71      38.142  20.136 -43.866  1.00 73.08           C  
ATOM   1035  HB2 SER A  71      38.754  20.502 -44.691  1.00 73.08           H  
ATOM   1036  HB3 SER A  71      38.082  20.902 -43.092  1.00 73.08           H  
ATOM   1037  O   SER A  71      35.596  21.949 -44.256  1.00 73.08           O  
ATOM   1038  OG  SER A  71      38.731  18.972 -43.333  1.00 73.08           O  
ATOM   1039  HG  SER A  71      39.269  19.233 -42.583  1.00 73.08           H  
ATOM   1040  N   CYS A  72      36.304  21.358 -46.302  1.00 73.71           N  
ATOM   1041  H   CYS A  72      36.848  20.675 -46.810  1.00 73.71           H  
ATOM   1042  CA  CYS A  72      35.995  22.617 -46.990  1.00 73.71           C  
ATOM   1043  HA  CYS A  72      35.703  23.368 -46.256  1.00 73.71           H  
ATOM   1044  C   CYS A  72      34.842  22.512 -47.999  1.00 73.71           C  
ATOM   1045  CB  CYS A  72      37.261  23.119 -47.697  1.00 73.71           C  
ATOM   1046  HB2 CYS A  72      37.020  24.030 -48.245  1.00 73.71           H  
ATOM   1047  HB3 CYS A  72      37.576  22.373 -48.427  1.00 73.71           H  
ATOM   1048  O   CYS A  72      34.437  23.520 -48.580  1.00 73.71           O  
ATOM   1049  SG  CYS A  72      38.663  23.472 -46.611  1.00 73.71           S  
ATOM   1050  N   SER A  73      34.296  21.320 -48.269  1.00 75.94           N  
ATOM   1051  H   SER A  73      34.595  20.509 -47.747  1.00 75.94           H  
ATOM   1052  CA  SER A  73      33.123  21.232 -49.147  1.00 75.94           C  
ATOM   1053  HA  SER A  73      33.316  21.857 -50.019  1.00 75.94           H  
ATOM   1054  C   SER A  73      31.876  21.780 -48.453  1.00 75.94           C  
ATOM   1055  CB  SER A  73      32.874  19.816 -49.667  1.00 75.94           C  
ATOM   1056  HB2 SER A  73      32.127  19.861 -50.459  1.00 75.94           H  
ATOM   1057  HB3 SER A  73      33.793  19.411 -50.091  1.00 75.94           H  
ATOM   1058  O   SER A  73      31.729  21.699 -47.238  1.00 75.94           O  
ATOM   1059  OG  SER A  73      32.391  18.971 -48.649  1.00 75.94           O  
ATOM   1060  HG  SER A  73      33.161  18.575 -48.236  1.00 75.94           H  
ATOM   1061  N   ARG A  74      30.901  22.265 -49.232  1.00 70.72           N  
ATOM   1062  H   ARG A  74      31.090  22.379 -50.217  1.00 70.72           H  
ATOM   1063  CA  ARG A  74      29.580  22.628 -48.691  1.00 70.72           C  
ATOM   1064  HA  ARG A  74      29.714  23.436 -47.972  1.00 70.72           H  
ATOM   1065  C   ARG A  74      28.936  21.474 -47.910  1.00 70.72           C  
ATOM   1066  CB  ARG A  74      28.679  23.105 -49.838  1.00 70.72           C  
ATOM   1067  HB2 ARG A  74      28.503  22.278 -50.526  1.00 70.72           H  
ATOM   1068  HB3 ARG A  74      29.193  23.902 -50.375  1.00 70.72           H  
ATOM   1069  O   ARG A  74      28.206  21.739 -46.965  1.00 70.72           O  
ATOM   1070  CG  ARG A  74      27.333  23.641 -49.331  1.00 70.72           C  
ATOM   1071  HG2 ARG A  74      26.774  22.840 -48.848  1.00 70.72           H  
ATOM   1072  HG3 ARG A  74      27.507  24.440 -48.611  1.00 70.72           H  
ATOM   1073  CD  ARG A  74      26.506  24.174 -50.501  1.00 70.72           C  
ATOM   1074  HD2 ARG A  74      26.389  23.370 -51.229  1.00 70.72           H  
ATOM   1075  HD3 ARG A  74      27.040  25.004 -50.964  1.00 70.72           H  
ATOM   1076  NE  ARG A  74      25.182  24.628 -50.043  1.00 70.72           N  
ATOM   1077  HE  ARG A  74      25.067  24.717 -49.043  1.00 70.72           H  
ATOM   1078  NH1 ARG A  74      24.164  24.720 -52.096  1.00 70.72           N  
ATOM   1079 HH11 ARG A  74      25.029  24.401 -52.509  1.00 70.72           H  
ATOM   1080 HH12 ARG A  74      23.329  24.841 -52.651  1.00 70.72           H  
ATOM   1081  NH2 ARG A  74      22.995  25.208 -50.255  1.00 70.72           N  
ATOM   1082 HH21 ARG A  74      22.164  25.328 -50.817  1.00 70.72           H  
ATOM   1083 HH22 ARG A  74      22.924  25.246 -49.248  1.00 70.72           H  
ATOM   1084  CZ  ARG A  74      24.124  24.852 -50.798  1.00 70.72           C  
ATOM   1085  N   GLN A  75      29.210  20.228 -48.302  1.00 72.08           N  
ATOM   1086  H   GLN A  75      29.906  20.090 -49.021  1.00 72.08           H  
ATOM   1087  CA  GLN A  75      28.745  19.046 -47.585  1.00 72.08           C  
ATOM   1088  HA  GLN A  75      27.675  19.151 -47.405  1.00 72.08           H  
ATOM   1089  C   GLN A  75      29.421  18.926 -46.214  1.00 72.08           C  
ATOM   1090  CB  GLN A  75      28.971  17.798 -48.452  1.00 72.08           C  
ATOM   1091  HB2 GLN A  75      28.538  17.959 -49.440  1.00 72.08           H  
ATOM   1092  HB3 GLN A  75      30.041  17.627 -48.573  1.00 72.08           H  
ATOM   1093  O   GLN A  75      28.711  18.754 -45.238  1.00 72.08           O  
ATOM   1094  CG  GLN A  75      28.342  16.541 -47.833  1.00 72.08           C  
ATOM   1095  HG2 GLN A  75      28.570  15.679 -48.460  1.00 72.08           H  
ATOM   1096  HG3 GLN A  75      28.793  16.359 -46.857  1.00 72.08           H  
ATOM   1097  CD  GLN A  75      26.826  16.630 -47.686  1.00 72.08           C  
ATOM   1098  NE2 GLN A  75      26.265  16.126 -46.613  1.00 72.08           N  
ATOM   1099 HE21 GLN A  75      25.260  16.145 -46.518  1.00 72.08           H  
ATOM   1100 HE22 GLN A  75      26.813  15.832 -45.817  1.00 72.08           H  
ATOM   1101  OE1 GLN A  75      26.133  17.154 -48.553  1.00 72.08           O  
ATOM   1102  N   ALA A  76      30.738  19.137 -46.117  1.00 74.98           N  
ATOM   1103  H   ALA A  76      31.277  19.288 -46.957  1.00 74.98           H  
ATOM   1104  CA  ALA A  76      31.463  19.138 -44.843  1.00 74.98           C  
ATOM   1105  HA  ALA A  76      31.375  18.152 -44.386  1.00 74.98           H  
ATOM   1106  C   ALA A  76      30.905  20.166 -43.844  1.00 74.98           C  
ATOM   1107  CB  ALA A  76      32.941  19.417 -45.125  1.00 74.98           C  
ATOM   1108  HB1 ALA A  76      33.339  18.661 -45.802  1.00 74.98           H  
ATOM   1109  HB2 ALA A  76      33.079  20.409 -45.555  1.00 74.98           H  
ATOM   1110  HB3 ALA A  76      33.489  19.378 -44.183  1.00 74.98           H  
ATOM   1111  O   ALA A  76      30.725  19.854 -42.673  1.00 74.98           O  
ATOM   1112  N   TYR A  77      30.561  21.372 -44.311  1.00 70.69           N  
ATOM   1113  H   TYR A  77      30.807  21.594 -45.266  1.00 70.69           H  
ATOM   1114  CA  TYR A  77      29.898  22.386 -43.479  1.00 70.69           C  
ATOM   1115  HA  TYR A  77      30.495  22.556 -42.583  1.00 70.69           H  
ATOM   1116  C   TYR A  77      28.501  21.958 -43.011  1.00 70.69           C  
ATOM   1117  CB  TYR A  77      29.782  23.704 -44.256  1.00 70.69           C  
ATOM   1118  HB2 TYR A  77      29.430  23.503 -45.268  1.00 70.69           H  
ATOM   1119  HB3 TYR A  77      29.027  24.325 -43.773  1.00 70.69           H  
ATOM   1120  O   TYR A  77      28.117  22.254 -41.882  1.00 70.69           O  
ATOM   1121  CG  TYR A  77      31.060  24.510 -44.309  1.00 70.69           C  
ATOM   1122  CD1 TYR A  77      31.396  25.337 -43.224  1.00 70.69           C  
ATOM   1123  HD1 TYR A  77      30.761  25.375 -42.351  1.00 70.69           H  
ATOM   1124  CD2 TYR A  77      31.904  24.455 -45.435  1.00 70.69           C  
ATOM   1125  HD2 TYR A  77      31.641  23.834 -46.280  1.00 70.69           H  
ATOM   1126  CE1 TYR A  77      32.571  26.105 -43.267  1.00 70.69           C  
ATOM   1127  HE1 TYR A  77      32.815  26.751 -42.437  1.00 70.69           H  
ATOM   1128  CE2 TYR A  77      33.103  25.190 -45.464  1.00 70.69           C  
ATOM   1129  HE2 TYR A  77      33.770  25.133 -46.312  1.00 70.69           H  
ATOM   1130  OH  TYR A  77      34.587  26.734 -44.377  1.00 70.69           O  
ATOM   1131  HH  TYR A  77      34.680  27.218 -43.553  1.00 70.69           H  
ATOM   1132  CZ  TYR A  77      33.441  26.010 -44.370  1.00 70.69           C  
ATOM   1133  N   VAL A  78      27.728  21.292 -43.876  1.00 71.94           N  
ATOM   1134  H   VAL A  78      28.122  21.027 -44.767  1.00 71.94           H  
ATOM   1135  CA  VAL A  78      26.403  20.763 -43.516  1.00 71.94           C  
ATOM   1136  HA  VAL A  78      25.838  21.543 -43.006  1.00 71.94           H  
ATOM   1137  C   VAL A  78      26.543  19.618 -42.516  1.00 71.94           C  
ATOM   1138  CB  VAL A  78      25.611  20.337 -44.769  1.00 71.94           C  
ATOM   1139  HB  VAL A  78      26.238  19.707 -45.401  1.00 71.94           H  
ATOM   1140  O   VAL A  78      25.846  19.632 -41.511  1.00 71.94           O  
ATOM   1141  CG1 VAL A  78      24.328  19.562 -44.440  1.00 71.94           C  
ATOM   1142 HG11 VAL A  78      23.712  20.128 -43.741  1.00 71.94           H  
ATOM   1143 HG12 VAL A  78      24.580  18.603 -43.987  1.00 71.94           H  
ATOM   1144 HG13 VAL A  78      23.764  19.360 -45.351  1.00 71.94           H  
ATOM   1145  CG2 VAL A  78      25.188  21.573 -45.579  1.00 71.94           C  
ATOM   1146 HG21 VAL A  78      24.738  21.252 -46.519  1.00 71.94           H  
ATOM   1147 HG22 VAL A  78      24.467  22.156 -45.004  1.00 71.94           H  
ATOM   1148 HG23 VAL A  78      26.055  22.199 -45.790  1.00 71.94           H  
ATOM   1149  N   ASP A  79      27.464  18.684 -42.742  1.00 76.48           N  
ATOM   1150  H   ASP A  79      27.996  18.721 -43.600  1.00 76.48           H  
ATOM   1151  CA  ASP A  79      27.718  17.551 -41.849  1.00 76.48           C  
ATOM   1152  HA  ASP A  79      26.787  17.007 -41.690  1.00 76.48           H  
ATOM   1153  C   ASP A  79      28.211  18.026 -40.473  1.00 76.48           C  
ATOM   1154  CB  ASP A  79      28.736  16.589 -42.490  1.00 76.48           C  
ATOM   1155  HB2 ASP A  79      29.641  17.143 -42.738  1.00 76.48           H  
ATOM   1156  HB3 ASP A  79      29.003  15.832 -41.752  1.00 76.48           H  
ATOM   1157  O   ASP A  79      27.709  17.555 -39.457  1.00 76.48           O  
ATOM   1158  CG  ASP A  79      28.232  15.857 -43.745  1.00 76.48           C  
ATOM   1159  OD1 ASP A  79      27.004  15.658 -43.909  1.00 76.48           O  
ATOM   1160  OD2 ASP A  79      29.074  15.458 -44.578  1.00 76.48           O  
ATOM   1161  N   ALA A  80      29.119  19.009 -40.422  1.00 75.21           N  
ATOM   1162  H   ALA A  80      29.538  19.326 -41.285  1.00 75.21           H  
ATOM   1163  CA  ALA A  80      29.584  19.611 -39.171  1.00 75.21           C  
ATOM   1164  HA  ALA A  80      29.957  18.819 -38.521  1.00 75.21           H  
ATOM   1165  C   ALA A  80      28.451  20.324 -38.413  1.00 75.21           C  
ATOM   1166  CB  ALA A  80      30.743  20.569 -39.478  1.00 75.21           C  
ATOM   1167  HB1 ALA A  80      31.119  20.999 -38.550  1.00 75.21           H  
ATOM   1168  HB2 ALA A  80      31.554  20.025 -39.962  1.00 75.21           H  
ATOM   1169  HB3 ALA A  80      30.406  21.372 -40.134  1.00 75.21           H  
ATOM   1170  O   ALA A  80      28.326  20.160 -37.204  1.00 75.21           O  
ATOM   1171  N   ALA A  81      27.589  21.072 -39.114  1.00 73.20           N  
ATOM   1172  H   ALA A  81      27.736  21.181 -40.108  1.00 73.20           H  
ATOM   1173  CA  ALA A  81      26.432  21.721 -38.498  1.00 73.20           C  
ATOM   1174  HA  ALA A  81      26.772  22.287 -37.631  1.00 73.20           H  
ATOM   1175  C   ALA A  81      25.388  20.709 -37.993  1.00 73.20           C  
ATOM   1176  CB  ALA A  81      25.819  22.697 -39.510  1.00 73.20           C  
ATOM   1177  HB1 ALA A  81      26.568  23.430 -39.810  1.00 73.20           H  
ATOM   1178  HB2 ALA A  81      25.472  22.152 -40.387  1.00 73.20           H  
ATOM   1179  HB3 ALA A  81      24.977  23.212 -39.048  1.00 73.20           H  
ATOM   1180  O   ALA A  81      24.814  20.908 -36.926  1.00 73.20           O  
ATOM   1181  N   VAL A  82      25.156  19.618 -38.734  1.00 76.39           N  
ATOM   1182  H   VAL A  82      25.645  19.522 -39.612  1.00 76.39           H  
ATOM   1183  CA  VAL A  82      24.288  18.511 -38.300  1.00 76.39           C  
ATOM   1184  HA  VAL A  82      23.327  18.920 -37.987  1.00 76.39           H  
ATOM   1185  C   VAL A  82      24.883  17.816 -37.074  1.00 76.39           C  
ATOM   1186  CB  VAL A  82      24.034  17.518 -39.456  1.00 76.39           C  
ATOM   1187  HB  VAL A  82      24.985  17.255 -39.919  1.00 76.39           H  
ATOM   1188  O   VAL A  82      24.144  17.528 -36.138  1.00 76.39           O  
ATOM   1189  CG1 VAL A  82      23.346  16.222 -39.003  1.00 76.39           C  
ATOM   1190 HG11 VAL A  82      23.112  15.599 -39.866  1.00 76.39           H  
ATOM   1191 HG12 VAL A  82      24.006  15.654 -38.347  1.00 76.39           H  
ATOM   1192 HG13 VAL A  82      22.426  16.448 -38.465  1.00 76.39           H  
ATOM   1193  CG2 VAL A  82      23.121  18.146 -40.521  1.00 76.39           C  
ATOM   1194 HG21 VAL A  82      23.061  17.483 -41.384  1.00 76.39           H  
ATOM   1195 HG22 VAL A  82      22.124  18.297 -40.108  1.00 76.39           H  
ATOM   1196 HG23 VAL A  82      23.514  19.111 -40.843  1.00 76.39           H  
ATOM   1197  N   GLN A  83      26.200  17.595 -37.028  1.00 78.51           N  
ATOM   1198  H   GLN A  83      26.764  17.815 -37.836  1.00 78.51           H  
ATOM   1199  CA  GLN A  83      26.855  16.981 -35.872  1.00 78.51           C  
ATOM   1200  HA  GLN A  83      26.303  16.073 -35.628  1.00 78.51           H  
ATOM   1201  C   GLN A  83      26.813  17.878 -34.627  1.00 78.51           C  
ATOM   1202  CB  GLN A  83      28.297  16.588 -36.230  1.00 78.51           C  
ATOM   1203  HB2 GLN A  83      28.297  16.022 -37.162  1.00 78.51           H  
ATOM   1204  HB3 GLN A  83      28.893  17.489 -36.379  1.00 78.51           H  
ATOM   1205  O   GLN A  83      26.476  17.386 -33.557  1.00 78.51           O  
ATOM   1206  CG  GLN A  83      28.950  15.731 -35.131  1.00 78.51           C  
ATOM   1207  HG2 GLN A  83      29.976  15.501 -35.420  1.00 78.51           H  
ATOM   1208  HG3 GLN A  83      28.991  16.295 -34.199  1.00 78.51           H  
ATOM   1209  CD  GLN A  83      28.215  14.413 -34.898  1.00 78.51           C  
ATOM   1210  NE2 GLN A  83      27.972  14.019 -33.667  1.00 78.51           N  
ATOM   1211 HE21 GLN A  83      27.371  13.215 -33.550  1.00 78.51           H  
ATOM   1212 HE22 GLN A  83      28.129  14.621 -32.871  1.00 78.51           H  
ATOM   1213  OE1 GLN A  83      27.844  13.708 -35.827  1.00 78.51           O  
ATOM   1214  N   ASP A  84      27.087  19.181 -34.755  1.00 77.29           N  
ATOM   1215  H   ASP A  84      27.412  19.527 -35.646  1.00 77.29           H  
ATOM   1216  CA  ASP A  84      26.984  20.135 -33.636  1.00 77.29           C  
ATOM   1217  HA  ASP A  84      27.621  19.797 -32.819  1.00 77.29           H  
ATOM   1218  C   ASP A  84      25.545  20.217 -33.101  1.00 77.29           C  
ATOM   1219  CB  ASP A  84      27.477  21.516 -34.099  1.00 77.29           C  
ATOM   1220  HB2 ASP A  84      28.484  21.411 -34.503  1.00 77.29           H  
ATOM   1221  HB3 ASP A  84      26.832  21.874 -34.901  1.00 77.29           H  
ATOM   1222  O   ASP A  84      25.319  20.245 -31.890  1.00 77.29           O  
ATOM   1223  CG  ASP A  84      27.518  22.554 -32.966  1.00 77.29           C  
ATOM   1224  OD1 ASP A  84      28.212  22.302 -31.956  1.00 77.29           O  
ATOM   1225  OD2 ASP A  84      26.896  23.631 -33.134  1.00 77.29           O  
ATOM   1226  N   MET A  85      24.552  20.169 -33.998  1.00 77.33           N  
ATOM   1227  H   MET A  85      24.791  20.158 -34.979  1.00 77.33           H  
ATOM   1228  CA  MET A  85      23.146  20.054 -33.610  1.00 77.33           C  
ATOM   1229  HA  MET A  85      22.898  20.884 -32.948  1.00 77.33           H  
ATOM   1230  C   MET A  85      22.870  18.770 -32.818  1.00 77.33           C  
ATOM   1231  CB  MET A  85      22.236  20.120 -34.840  1.00 77.33           C  
ATOM   1232  HB2 MET A  85      22.653  19.513 -35.644  1.00 77.33           H  
ATOM   1233  HB3 MET A  85      21.269  19.703 -34.558  1.00 77.33           H  
ATOM   1234  O   MET A  85      22.289  18.870 -31.741  1.00 77.33           O  
ATOM   1235  CG  MET A  85      22.012  21.551 -35.342  1.00 77.33           C  
ATOM   1236  HG2 MET A  85      22.979  22.032 -35.489  1.00 77.33           H  
ATOM   1237  HG3 MET A  85      21.487  22.097 -34.558  1.00 77.33           H  
ATOM   1238  SD  MET A  85      21.052  21.715 -36.885  1.00 77.33           S  
ATOM   1239  CE  MET A  85      19.989  20.239 -36.831  1.00 77.33           C  
ATOM   1240  HE1 MET A  85      19.299  20.254 -37.674  1.00 77.33           H  
ATOM   1241  HE2 MET A  85      20.597  19.336 -36.893  1.00 77.33           H  
ATOM   1242  HE3 MET A  85      19.417  20.224 -35.903  1.00 77.33           H  
ATOM   1243  N   LYS A  86      23.317  17.602 -33.301  1.00 79.33           N  
ATOM   1244  H   LYS A  86      23.790  17.602 -34.193  1.00 79.33           H  
ATOM   1245  CA  LYS A  86      23.144  16.312 -32.607  1.00 79.33           C  
ATOM   1246  HA  LYS A  86      22.088  16.147 -32.396  1.00 79.33           H  
ATOM   1247  C   LYS A  86      23.840  16.283 -31.249  1.00 79.33           C  
ATOM   1248  CB  LYS A  86      23.662  15.160 -33.482  1.00 79.33           C  
ATOM   1249  HB2 LYS A  86      23.744  14.270 -32.858  1.00 79.33           H  
ATOM   1250  HB3 LYS A  86      24.652  15.397 -33.873  1.00 79.33           H  
ATOM   1251  O   LYS A  86      23.263  15.844 -30.264  1.00 79.33           O  
ATOM   1252  CG  LYS A  86      22.702  14.846 -34.634  1.00 79.33           C  
ATOM   1253  HG2 LYS A  86      21.709  14.677 -34.217  1.00 79.33           H  
ATOM   1254  HG3 LYS A  86      22.643  15.687 -35.325  1.00 79.33           H  
ATOM   1255  CD  LYS A  86      23.138  13.586 -35.387  1.00 79.33           C  
ATOM   1256  HD2 LYS A  86      24.087  13.754 -35.896  1.00 79.33           H  
ATOM   1257  HD3 LYS A  86      23.247  12.777 -34.664  1.00 79.33           H  
ATOM   1258  CE  LYS A  86      22.040  13.223 -36.390  1.00 79.33           C  
ATOM   1259  HE2 LYS A  86      21.081  13.488 -35.944  1.00 79.33           H  
ATOM   1260  HE3 LYS A  86      22.151  13.814 -37.299  1.00 79.33           H  
ATOM   1261  NZ  LYS A  86      22.019  11.772 -36.681  1.00 79.33           N  
ATOM   1262  HZ1 LYS A  86      22.889  11.421 -37.056  1.00 79.33           H  
ATOM   1263  HZ2 LYS A  86      21.227  11.540 -37.262  1.00 79.33           H  
ATOM   1264  HZ3 LYS A  86      21.852  11.255 -35.830  1.00 79.33           H  
ATOM   1265  N   ASP A  87      25.061  16.803 -31.158  1.00 80.75           N  
ATOM   1266  H   ASP A  87      25.519  17.102 -32.007  1.00 80.75           H  
ATOM   1267  CA  ASP A  87      25.796  16.870 -29.892  1.00 80.75           C  
ATOM   1268  HA  ASP A  87      25.814  15.877 -29.442  1.00 80.75           H  
ATOM   1269  C   ASP A  87      25.111  17.824 -28.895  1.00 80.75           C  
ATOM   1270  CB  ASP A  87      27.244  17.320 -30.150  1.00 80.75           C  
ATOM   1271  HB2 ASP A  87      27.232  18.241 -30.734  1.00 80.75           H  
ATOM   1272  HB3 ASP A  87      27.704  17.547 -29.189  1.00 80.75           H  
ATOM   1273  O   ASP A  87      25.096  17.573 -27.683  1.00 80.75           O  
ATOM   1274  CG  ASP A  87      28.138  16.287 -30.855  1.00 80.75           C  
ATOM   1275  OD1 ASP A  87      27.743  15.106 -31.001  1.00 80.75           O  
ATOM   1276  OD2 ASP A  87      29.285  16.653 -31.189  1.00 80.75           O  
ATOM   1277  N   SER A  88      24.531  18.925 -29.385  1.00 81.55           N  
ATOM   1278  H   SER A  88      24.607  19.098 -30.378  1.00 81.55           H  
ATOM   1279  CA  SER A  88      23.731  19.845 -28.573  1.00 81.55           C  
ATOM   1280  HA  SER A  88      24.325  20.147 -27.710  1.00 81.55           H  
ATOM   1281  C   SER A  88      22.456  19.181 -28.059  1.00 81.55           C  
ATOM   1282  CB  SER A  88      23.365  21.097 -29.373  1.00 81.55           C  
ATOM   1283  HB2 SER A  88      24.236  21.434 -29.935  1.00 81.55           H  
ATOM   1284  HB3 SER A  88      22.563  20.871 -30.075  1.00 81.55           H  
ATOM   1285  O   SER A  88      22.162  19.299 -26.865  1.00 81.55           O  
ATOM   1286  OG  SER A  88      22.965  22.141 -28.495  1.00 81.55           O  
ATOM   1287  HG  SER A  88      23.721  22.730 -28.452  1.00 81.55           H  
ATOM   1288  N   ASP A  89      21.736  18.467 -28.925  1.00 81.14           N  
ATOM   1289  H   ASP A  89      22.036  18.396 -29.887  1.00 81.14           H  
ATOM   1290  CA  ASP A  89      20.492  17.779 -28.576  1.00 81.14           C  
ATOM   1291  HA  ASP A  89      19.847  18.505 -28.081  1.00 81.14           H  
ATOM   1292  C   ASP A  89      20.742  16.645 -27.579  1.00 81.14           C  
ATOM   1293  CB  ASP A  89      19.780  17.289 -29.848  1.00 81.14           C  
ATOM   1294  HB2 ASP A  89      19.885  18.045 -30.626  1.00 81.14           H  
ATOM   1295  HB3 ASP A  89      20.243  16.368 -30.203  1.00 81.14           H  
ATOM   1296  O   ASP A  89      20.184  16.647 -26.481  1.00 81.14           O  
ATOM   1297  CG  ASP A  89      18.280  17.085 -29.604  1.00 81.14           C  
ATOM   1298  OD1 ASP A  89      17.710  17.907 -28.840  1.00 81.14           O  
ATOM   1299  OD2 ASP A  89      17.671  16.239 -30.273  1.00 81.14           O  
ATOM   1300  N   ALA A  90      21.756  15.813 -27.829  1.00 88.78           N  
ATOM   1301  H   ALA A  90      22.111  15.788 -28.774  1.00 88.78           H  
ATOM   1302  CA  ALA A  90      22.202  14.775 -26.907  1.00 88.78           C  
ATOM   1303  HA  ALA A  90      21.405  14.037 -26.819  1.00 88.78           H  
ATOM   1304  C   ALA A  90      22.531  15.331 -25.512  1.00 88.78           C  
ATOM   1305  CB  ALA A  90      23.441  14.108 -27.511  1.00 88.78           C  
ATOM   1306  HB1 ALA A  90      23.712  13.226 -26.930  1.00 88.78           H  
ATOM   1307  HB2 ALA A  90      23.211  13.804 -28.532  1.00 88.78           H  
ATOM   1308  HB3 ALA A  90      24.273  14.810 -27.545  1.00 88.78           H  
ATOM   1309  O   ALA A  90      22.195  14.735 -24.485  1.00 88.78           O  
ATOM   1310  N   ASN A  91      23.202  16.485 -25.434  1.00 89.34           N  
ATOM   1311  H   ASN A  91      23.438  16.947 -26.300  1.00 89.34           H  
ATOM   1312  CA  ASN A  91      23.501  17.124 -24.152  1.00 89.34           C  
ATOM   1313  HA  ASN A  91      23.903  16.371 -23.475  1.00 89.34           H  
ATOM   1314  C   ASN A  91      22.243  17.675 -23.461  1.00 89.34           C  
ATOM   1315  CB  ASN A  91      24.570  18.206 -24.358  1.00 89.34           C  
ATOM   1316  HB2 ASN A  91      24.289  18.830 -25.206  1.00 89.34           H  
ATOM   1317  HB3 ASN A  91      24.618  18.839 -23.472  1.00 89.34           H  
ATOM   1318  O   ASN A  91      22.149  17.590 -22.234  1.00 89.34           O  
ATOM   1319  CG  ASN A  91      25.959  17.630 -24.576  1.00 89.34           C  
ATOM   1320  ND2 ASN A  91      26.757  18.280 -25.386  1.00 89.34           N  
ATOM   1321 HD21 ASN A  91      26.295  18.833 -26.094  1.00 89.34           H  
ATOM   1322 HD22 ASN A  91      27.602  17.793 -25.650  1.00 89.34           H  
ATOM   1323  OD1 ASN A  91      26.363  16.626 -23.996  1.00 89.34           O  
ATOM   1324  N   GLN A  92      21.269  18.197 -24.212  1.00 86.40           N  
ATOM   1325  H   GLN A  92      21.367  18.176 -25.217  1.00 86.40           H  
ATOM   1326  CA  GLN A  92      19.972  18.612 -23.668  1.00 86.40           C  
ATOM   1327  HA  GLN A  92      20.140  19.263 -22.810  1.00 86.40           H  
ATOM   1328  C   GLN A  92      19.180  17.403 -23.154  1.00 86.40           C  
ATOM   1329  CB  GLN A  92      19.173  19.402 -24.718  1.00 86.40           C  
ATOM   1330  HB2 GLN A  92      19.127  18.843 -25.653  1.00 86.40           H  
ATOM   1331  HB3 GLN A  92      18.155  19.542 -24.355  1.00 86.40           H  
ATOM   1332  O   GLN A  92      18.761  17.400 -21.995  1.00 86.40           O  
ATOM   1333  CG  GLN A  92      19.793  20.782 -24.974  1.00 86.40           C  
ATOM   1334  HG2 GLN A  92      19.746  21.372 -24.059  1.00 86.40           H  
ATOM   1335  HG3 GLN A  92      20.843  20.669 -25.244  1.00 86.40           H  
ATOM   1336  CD  GLN A  92      19.082  21.559 -26.078  1.00 86.40           C  
ATOM   1337  NE2 GLN A  92      19.798  22.309 -26.881  1.00 86.40           N  
ATOM   1338 HE21 GLN A  92      20.775  22.070 -26.977  1.00 86.40           H  
ATOM   1339 HE22 GLN A  92      19.279  22.586 -27.702  1.00 86.40           H  
ATOM   1340  OE1 GLN A  92      17.874  21.598 -26.203  1.00 86.40           O  
ATOM   1341  N   THR A  93      19.089  16.329 -23.939  1.00 89.67           N  
ATOM   1342  H   THR A  93      19.380  16.415 -24.902  1.00 89.67           H  
ATOM   1343  CA  THR A  93      18.420  15.083 -23.553  1.00 89.67           C  
ATOM   1344  HA  THR A  93      17.393  15.333 -23.287  1.00 89.67           H  
ATOM   1345  C   THR A  93      19.060  14.449 -22.311  1.00 89.67           C  
ATOM   1346  CB  THR A  93      18.350  14.121 -24.756  1.00 89.67           C  
ATOM   1347  HB  THR A  93      19.317  14.061 -25.257  1.00 89.67           H  
ATOM   1348  O   THR A  93      18.334  14.008 -21.415  1.00 89.67           O  
ATOM   1349  CG2 THR A  93      17.857  12.730 -24.364  1.00 89.67           C  
ATOM   1350 HG21 THR A  93      18.583  12.241 -23.715  1.00 89.67           H  
ATOM   1351 HG22 THR A  93      16.905  12.811 -23.838  1.00 89.67           H  
ATOM   1352 HG23 THR A  93      17.729  12.129 -25.265  1.00 89.67           H  
ATOM   1353  OG1 THR A  93      17.370  14.599 -25.635  1.00 89.67           O  
ATOM   1354  HG1 THR A  93      17.554  14.252 -26.512  1.00 89.67           H  
ATOM   1355  N   LYS A  94      20.396  14.471 -22.163  1.00 93.18           N  
ATOM   1356  H   LYS A  94      20.944  14.790 -22.950  1.00 93.18           H  
ATOM   1357  CA  LYS A  94      21.081  14.053 -20.918  1.00 93.18           C  
ATOM   1358  HA  LYS A  94      20.846  13.009 -20.712  1.00 93.18           H  
ATOM   1359  C   LYS A  94      20.601  14.852 -19.703  1.00 93.18           C  
ATOM   1360  CB  LYS A  94      22.605  14.206 -21.059  1.00 93.18           C  
ATOM   1361  HB2 LYS A  94      23.064  14.176 -20.070  1.00 93.18           H  
ATOM   1362  HB3 LYS A  94      22.827  15.178 -21.500  1.00 93.18           H  
ATOM   1363  O   LYS A  94      20.274  14.267 -18.669  1.00 93.18           O  
ATOM   1364  CG  LYS A  94      23.237  13.100 -21.909  1.00 93.18           C  
ATOM   1365  HG2 LYS A  94      23.138  12.139 -21.405  1.00 93.18           H  
ATOM   1366  HG3 LYS A  94      22.701  13.028 -22.856  1.00 93.18           H  
ATOM   1367  CD  LYS A  94      24.719  13.385 -22.189  1.00 93.18           C  
ATOM   1368  HD2 LYS A  94      24.825  14.419 -22.520  1.00 93.18           H  
ATOM   1369  HD3 LYS A  94      25.310  13.228 -21.287  1.00 93.18           H  
ATOM   1370  CE  LYS A  94      25.176  12.455 -23.314  1.00 93.18           C  
ATOM   1371  HE2 LYS A  94      25.183  11.423 -22.962  1.00 93.18           H  
ATOM   1372  HE3 LYS A  94      24.434  12.540 -24.107  1.00 93.18           H  
ATOM   1373  NZ  LYS A  94      26.483  12.842 -23.890  1.00 93.18           N  
ATOM   1374  HZ1 LYS A  94      26.447  13.811 -24.172  1.00 93.18           H  
ATOM   1375  HZ2 LYS A  94      26.643  12.306 -24.731  1.00 93.18           H  
ATOM   1376  HZ3 LYS A  94      27.239  12.710 -23.235  1.00 93.18           H  
ATOM   1377  N   VAL A  95      20.539  16.182 -19.817  1.00 90.71           N  
ATOM   1378  H   VAL A  95      20.760  16.589 -20.714  1.00 90.71           H  
ATOM   1379  CA  VAL A  95      20.072  17.065 -18.733  1.00 90.71           C  
ATOM   1380  HA  VAL A  95      20.654  16.849 -17.837  1.00 90.71           H  
ATOM   1381  C   VAL A  95      18.612  16.779 -18.380  1.00 90.71           C  
ATOM   1382  CB  VAL A  95      20.285  18.550 -19.096  1.00 90.71           C  
ATOM   1383  HB  VAL A  95      19.875  18.753 -20.085  1.00 90.71           H  
ATOM   1384  O   VAL A  95      18.287  16.674 -17.194  1.00 90.71           O  
ATOM   1385  CG1 VAL A  95      19.622  19.507 -18.093  1.00 90.71           C  
ATOM   1386 HG11 VAL A  95      18.538  19.421 -18.169  1.00 90.71           H  
ATOM   1387 HG12 VAL A  95      19.891  20.535 -18.335  1.00 90.71           H  
ATOM   1388 HG13 VAL A  95      19.939  19.268 -17.078  1.00 90.71           H  
ATOM   1389  CG2 VAL A  95      21.784  18.885 -19.105  1.00 90.71           C  
ATOM   1390 HG21 VAL A  95      22.311  18.224 -19.793  1.00 90.71           H  
ATOM   1391 HG22 VAL A  95      22.206  18.764 -18.108  1.00 90.71           H  
ATOM   1392 HG23 VAL A  95      21.928  19.910 -19.447  1.00 90.71           H  
ATOM   1393  N   ASP A  96      17.751  16.594 -19.379  1.00 89.08           N  
ATOM   1394  H   ASP A  96      18.068  16.754 -20.324  1.00 89.08           H  
ATOM   1395  CA  ASP A  96      16.332  16.294 -19.185  1.00 89.08           C  
ATOM   1396  HA  ASP A  96      15.894  17.048 -18.531  1.00 89.08           H  
ATOM   1397  C   ASP A  96      16.120  14.939 -18.507  1.00 89.08           C  
ATOM   1398  CB  ASP A  96      15.604  16.335 -20.536  1.00 89.08           C  
ATOM   1399  HB2 ASP A  96      14.646  15.826 -20.426  1.00 89.08           H  
ATOM   1400  HB3 ASP A  96      16.182  15.792 -21.283  1.00 89.08           H  
ATOM   1401  O   ASP A  96      15.369  14.847 -17.531  1.00 89.08           O  
ATOM   1402  CG  ASP A  96      15.314  17.755 -21.033  1.00 89.08           C  
ATOM   1403  OD1 ASP A  96      15.497  18.717 -20.247  1.00 89.08           O  
ATOM   1404  OD2 ASP A  96      14.786  17.844 -22.160  1.00 89.08           O  
ATOM   1405  N   ILE A  97      16.829  13.898 -18.957  1.00 94.12           N  
ATOM   1406  H   ILE A  97      17.414  14.041 -19.768  1.00 94.12           H  
ATOM   1407  CA  ILE A  97      16.783  12.565 -18.348  1.00 94.12           C  
ATOM   1408  HA  ILE A  97      15.744  12.235 -18.329  1.00 94.12           H  
ATOM   1409  C   ILE A  97      17.266  12.617 -16.898  1.00 94.12           C  
ATOM   1410  CB  ILE A  97      17.609  11.558 -19.177  1.00 94.12           C  
ATOM   1411  HB  ILE A  97      18.576  12.011 -19.397  1.00 94.12           H  
ATOM   1412  O   ILE A  97      16.595  12.094 -16.004  1.00 94.12           O  
ATOM   1413  CG1 ILE A  97      16.901  11.235 -20.510  1.00 94.12           C  
ATOM   1414 HG12 ILE A  97      16.545  12.155 -20.972  1.00 94.12           H  
ATOM   1415 HG13 ILE A  97      16.037  10.595 -20.328  1.00 94.12           H  
ATOM   1416  CG2 ILE A  97      17.854  10.264 -18.375  1.00 94.12           C  
ATOM   1417 HG21 ILE A  97      16.910   9.883 -17.985  1.00 94.12           H  
ATOM   1418 HG22 ILE A  97      18.535  10.456 -17.547  1.00 94.12           H  
ATOM   1419 HG23 ILE A  97      18.324   9.503 -18.999  1.00 94.12           H  
ATOM   1420  CD1 ILE A  97      17.840  10.547 -21.505  1.00 94.12           C  
ATOM   1421 HD11 ILE A  97      18.145   9.572 -21.123  1.00 94.12           H  
ATOM   1422 HD12 ILE A  97      18.728  11.159 -21.664  1.00 94.12           H  
ATOM   1423 HD13 ILE A  97      17.330  10.401 -22.457  1.00 94.12           H  
ATOM   1424  N   TYR A  98      18.410  13.257 -16.642  1.00 94.77           N  
ATOM   1425  H   TYR A  98      18.926  13.655 -17.414  1.00 94.77           H  
ATOM   1426  CA  TYR A  98      18.974  13.357 -15.298  1.00 94.77           C  
ATOM   1427  HA  TYR A  98      19.095  12.351 -14.897  1.00 94.77           H  
ATOM   1428  C   TYR A  98      18.034  14.124 -14.355  1.00 94.77           C  
ATOM   1429  CB  TYR A  98      20.362  14.004 -15.386  1.00 94.77           C  
ATOM   1430  HB2 TYR A  98      20.263  15.042 -15.702  1.00 94.77           H  
ATOM   1431  HB3 TYR A  98      20.940  13.483 -16.149  1.00 94.77           H  
ATOM   1432  O   TYR A  98      17.785  13.695 -13.224  1.00 94.77           O  
ATOM   1433  CG  TYR A  98      21.136  13.943 -14.085  1.00 94.77           C  
ATOM   1434  CD1 TYR A  98      20.895  14.893 -13.074  1.00 94.77           C  
ATOM   1435  HD1 TYR A  98      20.171  15.677 -13.242  1.00 94.77           H  
ATOM   1436  CD2 TYR A  98      22.072  12.913 -13.875  1.00 94.77           C  
ATOM   1437  HD2 TYR A  98      22.253  12.185 -14.651  1.00 94.77           H  
ATOM   1438  CE1 TYR A  98      21.581  14.810 -11.850  1.00 94.77           C  
ATOM   1439  HE1 TYR A  98      21.384  15.534 -11.073  1.00 94.77           H  
ATOM   1440  CE2 TYR A  98      22.765  12.828 -12.653  1.00 94.77           C  
ATOM   1441  HE2 TYR A  98      23.484  12.041 -12.480  1.00 94.77           H  
ATOM   1442  OH  TYR A  98      23.151  13.693 -10.442  1.00 94.77           O  
ATOM   1443  HH  TYR A  98      22.943  14.438  -9.874  1.00 94.77           H  
ATOM   1444  CZ  TYR A  98      22.517  13.776 -11.639  1.00 94.77           C  
ATOM   1445  N   SER A  99      17.454  15.231 -14.831  1.00 91.17           N  
ATOM   1446  H   SER A  99      17.692  15.515 -15.770  1.00 91.17           H  
ATOM   1447  CA  SER A  99      16.464  16.031 -14.103  1.00 91.17           C  
ATOM   1448  HA  SER A  99      16.894  16.356 -13.156  1.00 91.17           H  
ATOM   1449  C   SER A  99      15.191  15.232 -13.796  1.00 91.17           C  
ATOM   1450  CB  SER A  99      16.130  17.271 -14.936  1.00 91.17           C  
ATOM   1451  HB2 SER A  99      15.681  16.964 -15.880  1.00 91.17           H  
ATOM   1452  HB3 SER A  99      17.046  17.820 -15.152  1.00 91.17           H  
ATOM   1453  O   SER A  99      14.732  15.197 -12.649  1.00 91.17           O  
ATOM   1454  OG  SER A  99      15.236  18.123 -14.247  1.00 91.17           O  
ATOM   1455  HG  SER A  99      14.858  18.707 -14.909  1.00 91.17           H  
ATOM   1456  N   ALA A 100      14.650  14.515 -14.784  1.00 92.14           N  
ATOM   1457  H   ALA A 100      15.052  14.574 -15.708  1.00 92.14           H  
ATOM   1458  CA  ALA A 100      13.473  13.672 -14.610  1.00 92.14           C  
ATOM   1459  HA  ALA A 100      12.665  14.280 -14.203  1.00 92.14           H  
ATOM   1460  C   ALA A 100      13.734  12.524 -13.621  1.00 92.14           C  
ATOM   1461  CB  ALA A 100      13.042  13.157 -15.984  1.00 92.14           C  
ATOM   1462  HB1 ALA A 100      12.810  13.998 -16.638  1.00 92.14           H  
ATOM   1463  HB2 ALA A 100      12.157  12.530 -15.883  1.00 92.14           H  
ATOM   1464  HB3 ALA A 100      13.851  12.581 -16.432  1.00 92.14           H  
ATOM   1465  O   ALA A 100      12.927  12.296 -12.717  1.00 92.14           O  
ATOM   1466  N   ALA A 101      14.886  11.853 -13.712  1.00 94.09           N  
ATOM   1467  H   ALA A 101      15.503  12.064 -14.483  1.00 94.09           H  
ATOM   1468  CA  ALA A 101      15.277  10.795 -12.782  1.00 94.09           C  
ATOM   1469  HA  ALA A 101      14.487  10.044 -12.760  1.00 94.09           H  
ATOM   1470  C   ALA A 101      15.475  11.314 -11.348  1.00 94.09           C  
ATOM   1471  CB  ALA A 101      16.550  10.134 -13.306  1.00 94.09           C  
ATOM   1472  HB1 ALA A 101      16.386   9.776 -14.322  1.00 94.09           H  
ATOM   1473  HB2 ALA A 101      17.372  10.850 -13.315  1.00 94.09           H  
ATOM   1474  HB3 ALA A 101      16.806   9.285 -12.672  1.00 94.09           H  
ATOM   1475  O   ALA A 101      15.079  10.649 -10.385  1.00 94.09           O  
ATOM   1476  N   ALA A 102      16.016  12.526 -11.183  1.00 92.06           N  
ATOM   1477  H   ALA A 102      16.379  13.010 -11.991  1.00 92.06           H  
ATOM   1478  CA  ALA A 102      16.057  13.202  -9.888  1.00 92.06           C  
ATOM   1479  HA  ALA A 102      16.552  12.546  -9.172  1.00 92.06           H  
ATOM   1480  C   ALA A 102      14.646  13.464  -9.337  1.00 92.06           C  
ATOM   1481  CB  ALA A 102      16.872  14.495 -10.017  1.00 92.06           C  
ATOM   1482  HB1 ALA A 102      16.364  15.199 -10.676  1.00 92.06           H  
ATOM   1483  HB2 ALA A 102      16.991  14.953  -9.035  1.00 92.06           H  
ATOM   1484  HB3 ALA A 102      17.856  14.279 -10.432  1.00 92.06           H  
ATOM   1485  O   ALA A 102      14.408  13.270  -8.142  1.00 92.06           O  
ATOM   1486  N   GLY A 103      13.694  13.810 -10.208  1.00 89.69           N  
ATOM   1487  H   GLY A 103      13.973  13.997 -11.160  1.00 89.69           H  
ATOM   1488  CA  GLY A 103      12.270  13.889  -9.883  1.00 89.69           C  
ATOM   1489  HA2 GLY A 103      11.729  14.199 -10.777  1.00 89.69           H  
ATOM   1490  HA3 GLY A 103      12.117  14.635  -9.103  1.00 89.69           H  
ATOM   1491  C   GLY A 103      11.684  12.553  -9.411  1.00 89.69           C  
ATOM   1492  O   GLY A 103      11.011  12.518  -8.383  1.00 89.69           O  
ATOM   1493  N   VAL A 104      11.985  11.439 -10.090  1.00 93.26           N  
ATOM   1494  H   VAL A 104      12.498  11.546 -10.954  1.00 93.26           H  
ATOM   1495  CA  VAL A 104      11.553  10.083  -9.681  1.00 93.26           C  
ATOM   1496  HA  VAL A 104      10.466  10.071  -9.604  1.00 93.26           H  
ATOM   1497  C   VAL A 104      12.115   9.709  -8.310  1.00 93.26           C  
ATOM   1498  CB  VAL A 104      11.977   9.013 -10.711  1.00 93.26           C  
ATOM   1499  HB  VAL A 104      13.060   9.031 -10.831  1.00 93.26           H  
ATOM   1500  O   VAL A 104      11.393   9.176  -7.459  1.00 93.26           O  
ATOM   1501  CG1 VAL A 104      11.566   7.594 -10.281  1.00 93.26           C  
ATOM   1502 HG11 VAL A 104      10.493   7.553 -10.095  1.00 93.26           H  
ATOM   1503 HG12 VAL A 104      11.814   6.886 -11.072  1.00 93.26           H  
ATOM   1504 HG13 VAL A 104      12.107   7.292  -9.384  1.00 93.26           H  
ATOM   1505  CG2 VAL A 104      11.333   9.270 -12.072  1.00 93.26           C  
ATOM   1506 HG21 VAL A 104      11.665   8.511 -12.781  1.00 93.26           H  
ATOM   1507 HG22 VAL A 104      11.631  10.241 -12.468  1.00 93.26           H  
ATOM   1508 HG23 VAL A 104      10.247   9.251 -11.979  1.00 93.26           H  
ATOM   1509  N   LYS A 105      13.398  10.006  -8.074  1.00 93.02           N  
ATOM   1510  H   LYS A 105      13.930  10.413  -8.831  1.00 93.02           H  
ATOM   1511  CA  LYS A 105      14.061   9.781  -6.787  1.00 93.02           C  
ATOM   1512  HA  LYS A 105      13.958   8.730  -6.517  1.00 93.02           H  
ATOM   1513  C   LYS A 105      13.384  10.584  -5.674  1.00 93.02           C  
ATOM   1514  CB  LYS A 105      15.553  10.114  -6.919  1.00 93.02           C  
ATOM   1515  HB2 LYS A 105      15.671  11.164  -7.185  1.00 93.02           H  
ATOM   1516  HB3 LYS A 105      15.991   9.506  -7.710  1.00 93.02           H  
ATOM   1517  O   LYS A 105      12.922   9.991  -4.701  1.00 93.02           O  
ATOM   1518  CG  LYS A 105      16.291   9.838  -5.604  1.00 93.02           C  
ATOM   1519  HG2 LYS A 105      16.252   8.770  -5.389  1.00 93.02           H  
ATOM   1520  HG3 LYS A 105      15.817  10.380  -4.786  1.00 93.02           H  
ATOM   1521  CD  LYS A 105      17.746  10.290  -5.692  1.00 93.02           C  
ATOM   1522  HD2 LYS A 105      18.249   9.755  -6.498  1.00 93.02           H  
ATOM   1523  HD3 LYS A 105      17.781  11.361  -5.890  1.00 93.02           H  
ATOM   1524  CE  LYS A 105      18.403   9.986  -4.347  1.00 93.02           C  
ATOM   1525  HE2 LYS A 105      18.273   8.926  -4.129  1.00 93.02           H  
ATOM   1526  HE3 LYS A 105      17.879  10.537  -3.566  1.00 93.02           H  
ATOM   1527  NZ  LYS A 105      19.839  10.334  -4.366  1.00 93.02           N  
ATOM   1528  HZ1 LYS A 105      20.238  10.138  -3.459  1.00 93.02           H  
ATOM   1529  HZ2 LYS A 105      20.309   9.780  -5.068  1.00 93.02           H  
ATOM   1530  HZ3 LYS A 105      19.952  11.316  -4.573  1.00 93.02           H  
ATOM   1531  N   GLY A 106      13.260  11.901  -5.847  1.00 86.74           N  
ATOM   1532  H   GLY A 106      13.644  12.315  -6.684  1.00 86.74           H  
ATOM   1533  CA  GLY A 106      12.617  12.778  -4.865  1.00 86.74           C  
ATOM   1534  HA2 GLY A 106      12.666  13.805  -5.225  1.00 86.74           H  
ATOM   1535  HA3 GLY A 106      13.149  12.712  -3.916  1.00 86.74           H  
ATOM   1536  C   GLY A 106      11.146  12.422  -4.628  1.00 86.74           C  
ATOM   1537  O   GLY A 106      10.683  12.406  -3.488  1.00 86.74           O  
ATOM   1538  N   GLY A 107      10.411  12.054  -5.681  1.00 85.21           N  
ATOM   1539  H   GLY A 107      10.820  12.140  -6.601  1.00 85.21           H  
ATOM   1540  CA  GLY A 107       9.034  11.561  -5.599  1.00 85.21           C  
ATOM   1541  HA2 GLY A 107       8.388  12.322  -5.163  1.00 85.21           H  
ATOM   1542  HA3 GLY A 107       8.684  11.353  -6.610  1.00 85.21           H  
ATOM   1543  C   GLY A 107       8.912  10.270  -4.784  1.00 85.21           C  
ATOM   1544  O   GLY A 107       8.038  10.150  -3.930  1.00 85.21           O  
ATOM   1545  N   SER A 108       9.829   9.322  -4.982  1.00 89.22           N  
ATOM   1546  H   SER A 108      10.534   9.476  -5.689  1.00 89.22           H  
ATOM   1547  CA  SER A 108       9.859   8.073  -4.209  1.00 89.22           C  
ATOM   1548  HA  SER A 108       8.876   7.604  -4.256  1.00 89.22           H  
ATOM   1549  C   SER A 108      10.180   8.313  -2.730  1.00 89.22           C  
ATOM   1550  CB  SER A 108      10.883   7.101  -4.800  1.00 89.22           C  
ATOM   1551  HB2 SER A 108      10.885   6.187  -4.206  1.00 89.22           H  
ATOM   1552  HB3 SER A 108      11.877   7.546  -4.761  1.00 89.22           H  
ATOM   1553  O   SER A 108       9.560   7.704  -1.861  1.00 89.22           O  
ATOM   1554  OG  SER A 108      10.565   6.777  -6.141  1.00 89.22           O  
ATOM   1555  HG  SER A 108      10.726   7.558  -6.676  1.00 89.22           H  
ATOM   1556  N   GLU A 109      11.115   9.217  -2.425  1.00 85.53           N  
ATOM   1557  H   GLU A 109      11.617   9.664  -3.179  1.00 85.53           H  
ATOM   1558  CA  GLU A 109      11.479   9.586  -1.049  1.00 85.53           C  
ATOM   1559  HA  GLU A 109      11.697   8.686  -0.474  1.00 85.53           H  
ATOM   1560  C   GLU A 109      10.333  10.313  -0.325  1.00 85.53           C  
ATOM   1561  CB  GLU A 109      12.743  10.464  -1.076  1.00 85.53           C  
ATOM   1562  HB2 GLU A 109      12.593  11.267  -1.798  1.00 85.53           H  
ATOM   1563  HB3 GLU A 109      12.886  10.909  -0.091  1.00 85.53           H  
ATOM   1564  O   GLU A 109      10.017  10.007   0.827  1.00 85.53           O  
ATOM   1565  CG  GLU A 109      14.015   9.670  -1.438  1.00 85.53           C  
ATOM   1566  HG2 GLU A 109      14.216   8.963  -0.633  1.00 85.53           H  
ATOM   1567  HG3 GLU A 109      13.833   9.090  -2.342  1.00 85.53           H  
ATOM   1568  CD  GLU A 109      15.260  10.552  -1.663  1.00 85.53           C  
ATOM   1569  OE1 GLU A 109      16.336   9.974  -1.959  1.00 85.53           O  
ATOM   1570  OE2 GLU A 109      15.152  11.794  -1.569  1.00 85.53           O  
ATOM   1571  N   THR A 110       9.659  11.237  -1.013  1.00 83.16           N  
ATOM   1572  H   THR A 110       9.974  11.450  -1.949  1.00 83.16           H  
ATOM   1573  CA  THR A 110       8.515  11.985  -0.466  1.00 83.16           C  
ATOM   1574  HA  THR A 110       8.773  12.314   0.541  1.00 83.16           H  
ATOM   1575  C   THR A 110       7.251  11.141  -0.323  1.00 83.16           C  
ATOM   1576  CB  THR A 110       8.200  13.236  -1.296  1.00 83.16           C  
ATOM   1577  HB  THR A 110       7.254  13.657  -0.954  1.00 83.16           H  
ATOM   1578  O   THR A 110       6.438  11.421   0.556  1.00 83.16           O  
ATOM   1579  CG2 THR A 110       9.283  14.301  -1.151  1.00 83.16           C  
ATOM   1580 HG21 THR A 110       9.313  14.645  -0.117  1.00 83.16           H  
ATOM   1581 HG22 THR A 110      10.261  13.900  -1.416  1.00 83.16           H  
ATOM   1582 HG23 THR A 110       9.053  15.147  -1.799  1.00 83.16           H  
ATOM   1583  OG1 THR A 110       8.090  12.942  -2.663  1.00 83.16           O  
ATOM   1584  HG1 THR A 110       8.978  12.776  -2.988  1.00 83.16           H  
ATOM   1585  N   TRP A 111       7.097  10.083  -1.122  1.00 89.03           N  
ATOM   1586  H   TRP A 111       7.724   9.985  -1.908  1.00 89.03           H  
ATOM   1587  CA  TRP A 111       6.048   9.077  -0.947  1.00 89.03           C  
ATOM   1588  HA  TRP A 111       5.102   9.573  -0.730  1.00 89.03           H  
ATOM   1589  C   TRP A 111       6.342   8.124   0.221  1.00 89.03           C  
ATOM   1590  CB  TRP A 111       5.900   8.302  -2.259  1.00 89.03           C  
ATOM   1591  HB2 TRP A 111       5.620   8.999  -3.050  1.00 89.03           H  
ATOM   1592  HB3 TRP A 111       6.862   7.866  -2.531  1.00 89.03           H  
ATOM   1593  O   TRP A 111       5.448   7.780   0.995  1.00 89.03           O  
ATOM   1594  CG  TRP A 111       4.891   7.203  -2.212  1.00 89.03           C  
ATOM   1595  CD1 TRP A 111       3.595   7.314  -2.578  1.00 89.03           C  
ATOM   1596  HD1 TRP A 111       3.147   8.210  -2.980  1.00 89.03           H  
ATOM   1597  CD2 TRP A 111       5.071   5.821  -1.779  1.00 89.03           C  
ATOM   1598  CE2 TRP A 111       3.820   5.148  -1.905  1.00 89.03           C  
ATOM   1599  CE3 TRP A 111       6.169   5.061  -1.314  1.00 89.03           C  
ATOM   1600  HE3 TRP A 111       7.138   5.532  -1.240  1.00 89.03           H  
ATOM   1601  NE1 TRP A 111       2.961   6.100  -2.406  1.00 89.03           N  
ATOM   1602  HE1 TRP A 111       2.017   5.920  -2.716  1.00 89.03           H  
ATOM   1603  CH2 TRP A 111       4.762   3.077  -1.095  1.00 89.03           C  
ATOM   1604  HH2 TRP A 111       4.639   2.043  -0.811  1.00 89.03           H  
ATOM   1605  CZ2 TRP A 111       3.659   3.796  -1.579  1.00 89.03           C  
ATOM   1606  HZ2 TRP A 111       2.700   3.314  -1.701  1.00 89.03           H  
ATOM   1607  CZ3 TRP A 111       6.016   3.704  -0.970  1.00 89.03           C  
ATOM   1608  HZ3 TRP A 111       6.863   3.142  -0.606  1.00 89.03           H  
ATOM   1609  N   ALA A 112       7.604   7.720   0.373  1.00 88.92           N  
ATOM   1610  H   ALA A 112       8.282   8.031  -0.308  1.00 88.92           H  
ATOM   1611  CA  ALA A 112       8.039   6.717   1.339  1.00 88.92           C  
ATOM   1612  HA  ALA A 112       7.517   5.780   1.146  1.00 88.92           H  
ATOM   1613  C   ALA A 112       7.739   7.102   2.795  1.00 88.92           C  
ATOM   1614  CB  ALA A 112       9.540   6.501   1.124  1.00 88.92           C  
ATOM   1615  HB1 ALA A 112      10.040   7.452   0.937  1.00 88.92           H  
ATOM   1616  HB2 ALA A 112       9.981   6.083   2.029  1.00 88.92           H  
ATOM   1617  HB3 ALA A 112       9.702   5.839   0.273  1.00 88.92           H  
ATOM   1618  O   ALA A 112       7.158   6.310   3.532  1.00 88.92           O  
ATOM   1619  N   ALA A 113       8.101   8.317   3.210  1.00 82.58           N  
ATOM   1620  H   ALA A 113       8.572   8.925   2.555  1.00 82.58           H  
ATOM   1621  CA  ALA A 113       7.939   8.754   4.596  1.00 82.58           C  
ATOM   1622  HA  ALA A 113       8.485   8.052   5.225  1.00 82.58           H  
ATOM   1623  C   ALA A 113       6.475   8.730   5.103  1.00 82.58           C  
ATOM   1624  CB  ALA A 113       8.604  10.127   4.759  1.00 82.58           C  
ATOM   1625  HB1 ALA A 113       8.495  10.465   5.790  1.00 82.58           H  
ATOM   1626  HB2 ALA A 113       8.156  10.859   4.088  1.00 82.58           H  
ATOM   1627  HB3 ALA A 113       9.666  10.045   4.527  1.00 82.58           H  
ATOM   1628  O   ALA A 113       6.218   8.109   6.138  1.00 82.58           O  
ATOM   1629  N   PRO A 114       5.487   9.350   4.422  1.00 82.01           N  
ATOM   1630  CA  PRO A 114       4.093   9.271   4.855  1.00 82.01           C  
ATOM   1631  HA  PRO A 114       4.013   9.590   5.894  1.00 82.01           H  
ATOM   1632  C   PRO A 114       3.531   7.851   4.755  1.00 82.01           C  
ATOM   1633  CB  PRO A 114       3.322  10.254   3.971  1.00 82.01           C  
ATOM   1634  HB2 PRO A 114       2.309   9.912   3.757  1.00 82.01           H  
ATOM   1635  HB3 PRO A 114       3.296  11.230   4.455  1.00 82.01           H  
ATOM   1636  O   PRO A 114       2.698   7.485   5.580  1.00 82.01           O  
ATOM   1637  CG  PRO A 114       4.167  10.343   2.705  1.00 82.01           C  
ATOM   1638  HG2 PRO A 114       4.029  11.293   2.190  1.00 82.01           H  
ATOM   1639  HG3 PRO A 114       3.920   9.513   2.043  1.00 82.01           H  
ATOM   1640  CD  PRO A 114       5.590  10.192   3.238  1.00 82.01           C  
ATOM   1641  HD2 PRO A 114       5.972  11.173   3.521  1.00 82.01           H  
ATOM   1642  HD3 PRO A 114       6.224   9.754   2.467  1.00 82.01           H  
ATOM   1643  N   TYR A 115       3.993   7.038   3.800  1.00 88.50           N  
ATOM   1644  H   TYR A 115       4.672   7.381   3.135  1.00 88.50           H  
ATOM   1645  CA  TYR A 115       3.596   5.635   3.711  1.00 88.50           C  
ATOM   1646  HA  TYR A 115       2.507   5.581   3.713  1.00 88.50           H  
ATOM   1647  C   TYR A 115       4.095   4.820   4.915  1.00 88.50           C  
ATOM   1648  CB  TYR A 115       4.098   5.055   2.386  1.00 88.50           C  
ATOM   1649  HB2 TYR A 115       5.188   5.051   2.371  1.00 88.50           H  
ATOM   1650  HB3 TYR A 115       3.763   5.692   1.567  1.00 88.50           H  
ATOM   1651  O   TYR A 115       3.333   4.060   5.510  1.00 88.50           O  
ATOM   1652  CG  TYR A 115       3.593   3.654   2.138  1.00 88.50           C  
ATOM   1653  CD1 TYR A 115       4.380   2.546   2.505  1.00 88.50           C  
ATOM   1654  HD1 TYR A 115       5.345   2.704   2.963  1.00 88.50           H  
ATOM   1655  CD2 TYR A 115       2.321   3.467   1.566  1.00 88.50           C  
ATOM   1656  HD2 TYR A 115       1.733   4.327   1.278  1.00 88.50           H  
ATOM   1657  CE1 TYR A 115       3.898   1.244   2.286  1.00 88.50           C  
ATOM   1658  HE1 TYR A 115       4.508   0.393   2.554  1.00 88.50           H  
ATOM   1659  CE2 TYR A 115       1.825   2.167   1.369  1.00 88.50           C  
ATOM   1660  HE2 TYR A 115       0.851   2.004   0.933  1.00 88.50           H  
ATOM   1661  OH  TYR A 115       2.115  -0.189   1.585  1.00 88.50           O  
ATOM   1662  HH  TYR A 115       2.758  -0.857   1.831  1.00 88.50           H  
ATOM   1663  CZ  TYR A 115       2.611   1.059   1.740  1.00 88.50           C  
ATOM   1664  N   ASP A 116       5.346   5.022   5.331  1.00 90.51           N  
ATOM   1665  H   ASP A 116       5.944   5.625   4.784  1.00 90.51           H  
ATOM   1666  CA  ASP A 116       5.930   4.335   6.485  1.00 90.51           C  
ATOM   1667  HA  ASP A 116       5.761   3.264   6.371  1.00 90.51           H  
ATOM   1668  C   ASP A 116       5.278   4.751   7.807  1.00 90.51           C  
ATOM   1669  CB  ASP A 116       7.443   4.590   6.541  1.00 90.51           C  
ATOM   1670  HB2 ASP A 116       7.824   4.218   7.492  1.00 90.51           H  
ATOM   1671  HB3 ASP A 116       7.635   5.662   6.495  1.00 90.51           H  
ATOM   1672  O   ASP A 116       5.035   3.886   8.655  1.00 90.51           O  
ATOM   1673  CG  ASP A 116       8.204   3.879   5.423  1.00 90.51           C  
ATOM   1674  OD1 ASP A 116       7.729   2.824   4.943  1.00 90.51           O  
ATOM   1675  OD2 ASP A 116       9.297   4.348   5.038  1.00 90.51           O  
ATOM   1676  N   ASN A 117       4.955   6.042   7.958  1.00 80.10           N  
ATOM   1677  H   ASN A 117       5.261   6.688   7.244  1.00 80.10           H  
ATOM   1678  CA  ASN A 117       4.164   6.557   9.078  1.00 80.10           C  
ATOM   1679  HA  ASN A 117       4.637   6.280  10.020  1.00 80.10           H  
ATOM   1680  C   ASN A 117       2.764   5.947   9.076  1.00 80.10           C  
ATOM   1681  CB  ASN A 117       4.071   8.089   8.990  1.00 80.10           C  
ATOM   1682  HB2 ASN A 117       3.723   8.377   7.998  1.00 80.10           H  
ATOM   1683  HB3 ASN A 117       3.345   8.440   9.723  1.00 80.10           H  
ATOM   1684  O   ASN A 117       2.308   5.437  10.094  1.00 80.10           O  
ATOM   1685  CG  ASN A 117       5.381   8.791   9.284  1.00 80.10           C  
ATOM   1686  ND2 ASN A 117       5.507  10.033   8.877  1.00 80.10           N  
ATOM   1687 HD21 ASN A 117       4.752  10.483   8.380  1.00 80.10           H  
ATOM   1688 HD22 ASN A 117       6.395  10.468   9.081  1.00 80.10           H  
ATOM   1689  OD1 ASN A 117       6.293   8.265   9.898  1.00 80.10           O  
ATOM   1690  N   TYR A 118       2.116   5.914   7.911  1.00 83.08           N  
ATOM   1691  H   TYR A 118       2.533   6.343   7.097  1.00 83.08           H  
ATOM   1692  CA  TYR A 118       0.804   5.304   7.782  1.00 83.08           C  
ATOM   1693  HA  TYR A 118       0.133   5.811   8.476  1.00 83.08           H  
ATOM   1694  C   TYR A 118       0.823   3.830   8.182  1.00 83.08           C  
ATOM   1695  CB  TYR A 118       0.268   5.491   6.359  1.00 83.08           C  
ATOM   1696  HB2 TYR A 118       0.994   5.098   5.648  1.00 83.08           H  
ATOM   1697  HB3 TYR A 118       0.156   6.557   6.165  1.00 83.08           H  
ATOM   1698  O   TYR A 118      -0.107   3.407   8.855  1.00 83.08           O  
ATOM   1699  CG  TYR A 118      -1.071   4.819   6.127  1.00 83.08           C  
ATOM   1700  CD1 TYR A 118      -1.215   3.867   5.100  1.00 83.08           C  
ATOM   1701  HD1 TYR A 118      -0.372   3.628   4.470  1.00 83.08           H  
ATOM   1702  CD2 TYR A 118      -2.165   5.126   6.959  1.00 83.08           C  
ATOM   1703  HD2 TYR A 118      -2.046   5.842   7.759  1.00 83.08           H  
ATOM   1704  CE1 TYR A 118      -2.460   3.244   4.895  1.00 83.08           C  
ATOM   1705  HE1 TYR A 118      -2.582   2.540   4.086  1.00 83.08           H  
ATOM   1706  CE2 TYR A 118      -3.399   4.475   6.782  1.00 83.08           C  
ATOM   1707  HE2 TYR A 118      -4.222   4.698   7.446  1.00 83.08           H  
ATOM   1708  OH  TYR A 118      -4.731   2.884   5.574  1.00 83.08           O  
ATOM   1709  HH  TYR A 118      -5.301   3.023   6.334  1.00 83.08           H  
ATOM   1710  CZ  TYR A 118      -3.549   3.535   5.743  1.00 83.08           C  
ATOM   1711  N   LEU A 119       1.869   3.067   7.837  1.00 88.82           N  
ATOM   1712  H   LEU A 119       2.580   3.473   7.245  1.00 88.82           H  
ATOM   1713  CA  LEU A 119       2.034   1.686   8.301  1.00 88.82           C  
ATOM   1714  HA  LEU A 119       1.117   1.137   8.085  1.00 88.82           H  
ATOM   1715  C   LEU A 119       2.226   1.584   9.824  1.00 88.82           C  
ATOM   1716  CB  LEU A 119       3.210   1.005   7.576  1.00 88.82           C  
ATOM   1717  HB2 LEU A 119       4.080   1.657   7.645  1.00 88.82           H  
ATOM   1718  HB3 LEU A 119       3.440   0.086   8.115  1.00 88.82           H  
ATOM   1719  O   LEU A 119       1.728   0.626  10.401  1.00 88.82           O  
ATOM   1720  CG  LEU A 119       2.997   0.634   6.098  1.00 88.82           C  
ATOM   1721  HG  LEU A 119       2.810   1.530   5.506  1.00 88.82           H  
ATOM   1722  CD1 LEU A 119       4.272  -0.045   5.588  1.00 88.82           C  
ATOM   1723 HD11 LEU A 119       4.534  -0.886   6.230  1.00 88.82           H  
ATOM   1724 HD12 LEU A 119       4.116  -0.418   4.577  1.00 88.82           H  
ATOM   1725 HD13 LEU A 119       5.088   0.678   5.579  1.00 88.82           H  
ATOM   1726  CD2 LEU A 119       1.828  -0.335   5.891  1.00 88.82           C  
ATOM   1727 HD21 LEU A 119       1.776  -0.623   4.841  1.00 88.82           H  
ATOM   1728 HD22 LEU A 119       0.891   0.154   6.157  1.00 88.82           H  
ATOM   1729 HD23 LEU A 119       1.966  -1.222   6.509  1.00 88.82           H  
ATOM   1730  N   ASN A 120       2.900   2.536  10.484  1.00 80.12           N  
ATOM   1731  H   ASN A 120       3.220   3.346   9.973  1.00 80.12           H  
ATOM   1732  CA  ASN A 120       3.048   2.526  11.951  1.00 80.12           C  
ATOM   1733  HA  ASN A 120       3.460   1.570  12.272  1.00 80.12           H  
ATOM   1734  C   ASN A 120       1.694   2.665  12.660  1.00 80.12           C  
ATOM   1735  CB  ASN A 120       3.988   3.658  12.414  1.00 80.12           C  
ATOM   1736  HB2 ASN A 120       3.653   4.613  12.008  1.00 80.12           H  
ATOM   1737  HB3 ASN A 120       3.917   3.742  13.498  1.00 80.12           H  
ATOM   1738  O   ASN A 120       1.420   1.945  13.613  1.00 80.12           O  
ATOM   1739  CG  ASN A 120       5.450   3.442  12.088  1.00 80.12           C  
ATOM   1740  ND2 ASN A 120       6.180   4.472  11.742  1.00 80.12           N  
ATOM   1741 HD21 ASN A 120       7.159   4.306  11.554  1.00 80.12           H  
ATOM   1742 HD22 ASN A 120       5.768   5.393  11.713  1.00 80.12           H  
ATOM   1743  OD1 ASN A 120       5.973   2.345  12.128  1.00 80.12           O  
ATOM   1744  N   ASP A 121       0.832   3.551  12.166  1.00 75.21           N  
ATOM   1745  H   ASP A 121       1.159   4.166  11.434  1.00 75.21           H  
ATOM   1746  CA  ASP A 121      -0.404   3.923  12.868  1.00 75.21           C  
ATOM   1747  HA  ASP A 121      -0.238   3.833  13.941  1.00 75.21           H  
ATOM   1748  C   ASP A 121      -1.596   3.006  12.515  1.00 75.21           C  
ATOM   1749  CB  ASP A 121      -0.697   5.401  12.568  1.00 75.21           C  
ATOM   1750  HB2 ASP A 121      -0.893   5.509  11.501  1.00 75.21           H  
ATOM   1751  HB3 ASP A 121      -1.598   5.697  13.107  1.00 75.21           H  
ATOM   1752  O   ASP A 121      -2.686   3.101  13.085  1.00 75.21           O  
ATOM   1753  CG  ASP A 121       0.443   6.352  12.973  1.00 75.21           C  
ATOM   1754  OD1 ASP A 121       1.193   6.025  13.921  1.00 75.21           O  
ATOM   1755  OD2 ASP A 121       0.546   7.419  12.326  1.00 75.21           O  
ATOM   1756  N   THR A 122      -1.400   2.107  11.547  1.00 86.00           N  
ATOM   1757  H   THR A 122      -0.470   2.078  11.155  1.00 86.00           H  
ATOM   1758  CA  THR A 122      -2.472   1.357  10.877  1.00 86.00           C  
ATOM   1759  HA  THR A 122      -3.320   2.032  10.757  1.00 86.00           H  
ATOM   1760  C   THR A 122      -2.986   0.146  11.642  1.00 86.00           C  
ATOM   1761  CB  THR A 122      -1.984   0.936   9.484  1.00 86.00           C  
ATOM   1762  HB  THR A 122      -1.081   1.508   9.269  1.00 86.00           H  
ATOM   1763  O   THR A 122      -4.073  -0.343  11.337  1.00 86.00           O  
ATOM   1764  CG2 THR A 122      -1.495  -0.492   9.268  1.00 86.00           C  
ATOM   1765 HG21 THR A 122      -2.219  -1.235   9.603  1.00 86.00           H  
ATOM   1766 HG22 THR A 122      -1.261  -0.649   8.215  1.00 86.00           H  
ATOM   1767 HG23 THR A 122      -0.584  -0.626   9.851  1.00 86.00           H  
ATOM   1768  OG1 THR A 122      -2.904   1.307   8.496  1.00 86.00           O  
ATOM   1769  HG1 THR A 122      -2.606   2.184   8.244  1.00 86.00           H  
ATOM   1770  N   GLU A 123      -2.208  -0.369  12.593  1.00 89.23           N  
ATOM   1771  H   GLU A 123      -1.338   0.096  12.811  1.00 89.23           H  
ATOM   1772  CA  GLU A 123      -2.507  -1.619  13.300  1.00 89.23           C  
ATOM   1773  HA  GLU A 123      -2.571  -2.441  12.586  1.00 89.23           H  
ATOM   1774  C   GLU A 123      -3.845  -1.546  14.038  1.00 89.23           C  
ATOM   1775  CB  GLU A 123      -1.353  -1.905  14.263  1.00 89.23           C  
ATOM   1776  HB2 GLU A 123      -1.291  -1.101  14.996  1.00 89.23           H  
ATOM   1777  HB3 GLU A 123      -0.431  -1.921  13.683  1.00 89.23           H  
ATOM   1778  O   GLU A 123      -4.676  -2.440  13.902  1.00 89.23           O  
ATOM   1779  CG  GLU A 123      -1.510  -3.247  14.989  1.00 89.23           C  
ATOM   1780  HG2 GLU A 123      -1.576  -4.040  14.244  1.00 89.23           H  
ATOM   1781  HG3 GLU A 123      -2.437  -3.238  15.563  1.00 89.23           H  
ATOM   1782  CD  GLU A 123      -0.337  -3.535  15.937  1.00 89.23           C  
ATOM   1783  OE1 GLU A 123      -0.490  -4.452  16.768  1.00 89.23           O  
ATOM   1784  OE2 GLU A 123       0.704  -2.847  15.815  1.00 89.23           O  
ATOM   1785  N   SER A 124      -4.107  -0.424  14.715  1.00 86.11           N  
ATOM   1786  H   SER A 124      -3.372   0.265  14.781  1.00 86.11           H  
ATOM   1787  CA  SER A 124      -5.381  -0.178  15.400  1.00 86.11           C  
ATOM   1788  HA  SER A 124      -5.500  -0.921  16.188  1.00 86.11           H  
ATOM   1789  C   SER A 124      -6.579  -0.310  14.458  1.00 86.11           C  
ATOM   1790  CB  SER A 124      -5.373   1.214  16.040  1.00 86.11           C  
ATOM   1791  HB2 SER A 124      -4.546   1.285  16.747  1.00 86.11           H  
ATOM   1792  HB3 SER A 124      -6.306   1.351  16.588  1.00 86.11           H  
ATOM   1793  O   SER A 124      -7.591  -0.898  14.816  1.00 86.11           O  
ATOM   1794  OG  SER A 124      -5.256   2.245  15.067  1.00 86.11           O  
ATOM   1795  HG  SER A 124      -4.333   2.408  14.859  1.00 86.11           H  
ATOM   1796  N   ILE A 125      -6.455   0.173  13.222  1.00 85.83           N  
ATOM   1797  H   ILE A 125      -5.569   0.590  12.974  1.00 85.83           H  
ATOM   1798  CA  ILE A 125      -7.509   0.090  12.212  1.00 85.83           C  
ATOM   1799  HA  ILE A 125      -8.453   0.402  12.659  1.00 85.83           H  
ATOM   1800  C   ILE A 125      -7.707  -1.350  11.745  1.00 85.83           C  
ATOM   1801  CB  ILE A 125      -7.181   1.026  11.036  1.00 85.83           C  
ATOM   1802  HB  ILE A 125      -6.211   0.740  10.627  1.00 85.83           H  
ATOM   1803  O   ILE A 125      -8.846  -1.800  11.626  1.00 85.83           O  
ATOM   1804  CG1 ILE A 125      -7.097   2.502  11.489  1.00 85.83           C  
ATOM   1805 HG12 ILE A 125      -8.063   2.818  11.884  1.00 85.83           H  
ATOM   1806 HG13 ILE A 125      -6.363   2.591  12.290  1.00 85.83           H  
ATOM   1807  CG2 ILE A 125      -8.216   0.861   9.920  1.00 85.83           C  
ATOM   1808 HG21 ILE A 125      -8.307  -0.178   9.603  1.00 85.83           H  
ATOM   1809 HG22 ILE A 125      -7.858   1.414   9.051  1.00 85.83           H  
ATOM   1810 HG23 ILE A 125      -9.190   1.221  10.252  1.00 85.83           H  
ATOM   1811  CD1 ILE A 125      -6.671   3.476  10.382  1.00 85.83           C  
ATOM   1812 HD11 ILE A 125      -7.451   3.564   9.626  1.00 85.83           H  
ATOM   1813 HD12 ILE A 125      -5.745   3.131   9.921  1.00 85.83           H  
ATOM   1814 HD13 ILE A 125      -6.501   4.460  10.819  1.00 85.83           H  
ATOM   1815  N   ALA A 126      -6.617  -2.070  11.480  1.00 90.91           N  
ATOM   1816  H   ALA A 126      -5.711  -1.659  11.650  1.00 90.91           H  
ATOM   1817  CA  ALA A 126      -6.682  -3.480  11.116  1.00 90.91           C  
ATOM   1818  HA  ALA A 126      -7.292  -3.591  10.219  1.00 90.91           H  
ATOM   1819  C   ALA A 126      -7.343  -4.308  12.234  1.00 90.91           C  
ATOM   1820  CB  ALA A 126      -5.260  -3.954  10.805  1.00 90.91           C  
ATOM   1821  HB1 ALA A 126      -5.286  -4.980  10.438  1.00 90.91           H  
ATOM   1822  HB2 ALA A 126      -4.646  -3.901  11.704  1.00 90.91           H  
ATOM   1823  HB3 ALA A 126      -4.802  -3.311  10.053  1.00 90.91           H  
ATOM   1824  O   ALA A 126      -8.175  -5.168  11.952  1.00 90.91           O  
ATOM   1825  N   TRP A 127      -7.051  -3.980  13.495  1.00 93.96           N  
ATOM   1826  H   TRP A 127      -6.317  -3.306  13.661  1.00 93.96           H  
ATOM   1827  CA  TRP A 127      -7.678  -4.594  14.660  1.00 93.96           C  
ATOM   1828  HA  TRP A 127      -7.578  -5.677  14.580  1.00 93.96           H  
ATOM   1829  C   TRP A 127      -9.176  -4.293  14.749  1.00 93.96           C  
ATOM   1830  CB  TRP A 127      -6.956  -4.145  15.931  1.00 93.96           C  
ATOM   1831  HB2 TRP A 127      -5.890  -4.347  15.828  1.00 93.96           H  
ATOM   1832  HB3 TRP A 127      -7.083  -3.071  16.074  1.00 93.96           H  
ATOM   1833  O   TRP A 127      -9.965  -5.214  14.930  1.00 93.96           O  
ATOM   1834  CG  TRP A 127      -7.452  -4.858  17.141  1.00 93.96           C  
ATOM   1835  CD1 TRP A 127      -8.233  -4.343  18.116  1.00 93.96           C  
ATOM   1836  HD1 TRP A 127      -8.603  -3.329  18.154  1.00 93.96           H  
ATOM   1837  CD2 TRP A 127      -7.309  -6.274  17.451  1.00 93.96           C  
ATOM   1838  CE2 TRP A 127      -8.008  -6.546  18.663  1.00 93.96           C  
ATOM   1839  CE3 TRP A 127      -6.687  -7.359  16.799  1.00 93.96           C  
ATOM   1840  HE3 TRP A 127      -6.175  -7.196  15.863  1.00 93.96           H  
ATOM   1841  NE1 TRP A 127      -8.564  -5.336  19.015  1.00 93.96           N  
ATOM   1842  HE1 TRP A 127      -9.308  -5.230  19.689  1.00 93.96           H  
ATOM   1843  CH2 TRP A 127      -7.386  -8.878  18.570  1.00 93.96           C  
ATOM   1844  HH2 TRP A 127      -7.378  -9.870  18.997  1.00 93.96           H  
ATOM   1845  CZ2 TRP A 127      -8.062  -7.830  19.218  1.00 93.96           C  
ATOM   1846  HZ2 TRP A 127      -8.612  -8.006  20.131  1.00 93.96           H  
ATOM   1847  CZ3 TRP A 127      -6.710  -8.644  17.361  1.00 93.96           C  
ATOM   1848  HZ3 TRP A 127      -6.188  -9.452  16.869  1.00 93.96           H  
ATOM   1849  N   MET A 128      -9.602  -3.046  14.507  1.00 88.35           N  
ATOM   1850  H   MET A 128      -8.914  -2.311  14.419  1.00 88.35           H  
ATOM   1851  CA  MET A 128     -11.034  -2.712  14.444  1.00 88.35           C  
ATOM   1852  HA  MET A 128     -11.487  -2.954  15.405  1.00 88.35           H  
ATOM   1853  C   MET A 128     -11.771  -3.540  13.377  1.00 88.35           C  
ATOM   1854  CB  MET A 128     -11.254  -1.218  14.145  1.00 88.35           C  
ATOM   1855  HB2 MET A 128     -10.772  -0.962  13.201  1.00 88.35           H  
ATOM   1856  HB3 MET A 128     -12.325  -1.056  14.020  1.00 88.35           H  
ATOM   1857  O   MET A 128     -12.912  -3.954  13.584  1.00 88.35           O  
ATOM   1858  CG  MET A 128     -10.769  -0.250  15.230  1.00 88.35           C  
ATOM   1859  HG2 MET A 128     -11.087  -0.596  16.213  1.00 88.35           H  
ATOM   1860  HG3 MET A 128      -9.679  -0.235  15.256  1.00 88.35           H  
ATOM   1861  SD  MET A 128     -11.341   1.456  15.025  1.00 88.35           S  
ATOM   1862  CE  MET A 128     -10.215   2.009  13.728  1.00 88.35           C  
ATOM   1863  HE1 MET A 128     -10.378   1.414  12.829  1.00 88.35           H  
ATOM   1864  HE2 MET A 128      -9.186   1.901  14.071  1.00 88.35           H  
ATOM   1865  HE3 MET A 128     -10.413   3.057  13.504  1.00 88.35           H  
ATOM   1866  N   LYS A 129     -11.127  -3.815  12.232  1.00 90.00           N  
ATOM   1867  H   LYS A 129     -10.189  -3.457  12.120  1.00 90.00           H  
ATOM   1868  CA  LYS A 129     -11.694  -4.700  11.200  1.00 90.00           C  
ATOM   1869  HA  LYS A 129     -12.729  -4.407  11.023  1.00 90.00           H  
ATOM   1870  C   LYS A 129     -11.792  -6.149  11.674  1.00 90.00           C  
ATOM   1871  CB  LYS A 129     -10.899  -4.614   9.883  1.00 90.00           C  
ATOM   1872  HB2 LYS A 129     -11.316  -5.338   9.184  1.00 90.00           H  
ATOM   1873  HB3 LYS A 129      -9.863  -4.900  10.063  1.00 90.00           H  
ATOM   1874  O   LYS A 129     -12.798  -6.790  11.382  1.00 90.00           O  
ATOM   1875  CG  LYS A 129     -10.917  -3.238   9.203  1.00 90.00           C  
ATOM   1876  HG2 LYS A 129     -10.361  -3.307   8.268  1.00 90.00           H  
ATOM   1877  HG3 LYS A 129     -10.421  -2.506   9.841  1.00 90.00           H  
ATOM   1878  CD  LYS A 129     -12.340  -2.749   8.912  1.00 90.00           C  
ATOM   1879  HD2 LYS A 129     -12.880  -3.494   8.328  1.00 90.00           H  
ATOM   1880  HD3 LYS A 129     -12.857  -2.594   9.859  1.00 90.00           H  
ATOM   1881  CE  LYS A 129     -12.299  -1.422   8.160  1.00 90.00           C  
ATOM   1882  HE2 LYS A 129     -12.017  -1.611   7.125  1.00 90.00           H  
ATOM   1883  HE3 LYS A 129     -11.543  -0.791   8.629  1.00 90.00           H  
ATOM   1884  NZ  LYS A 129     -13.609  -0.741   8.247  1.00 90.00           N  
ATOM   1885  HZ1 LYS A 129     -13.700   0.087   7.675  1.00 90.00           H  
ATOM   1886  HZ2 LYS A 129     -14.403  -1.358   8.153  1.00 90.00           H  
ATOM   1887  HZ3 LYS A 129     -13.762  -0.419   9.192  1.00 90.00           H  
ATOM   1888  N   ALA A 130     -10.797  -6.637  12.411  1.00 95.59           N  
ATOM   1889  H   ALA A 130     -10.004  -6.044  12.611  1.00 95.59           H  
ATOM   1890  CA  ALA A 130     -10.822  -7.968  13.010  1.00 95.59           C  
ATOM   1891  HA  ALA A 130     -11.010  -8.700  12.225  1.00 95.59           H  
ATOM   1892  C   ALA A 130     -11.949  -8.099  14.046  1.00 95.59           C  
ATOM   1893  CB  ALA A 130      -9.450  -8.270  13.625  1.00 95.59           C  
ATOM   1894  HB1 ALA A 130      -9.392  -9.327  13.885  1.00 95.59           H  
ATOM   1895  HB2 ALA A 130      -8.663  -8.027  12.911  1.00 95.59           H  
ATOM   1896  HB3 ALA A 130      -9.295  -7.682  14.529  1.00 95.59           H  
ATOM   1897  O   ALA A 130     -12.772  -8.999  13.922  1.00 95.59           O  
ATOM   1898  N   GLU A 131     -12.049  -7.169  15.000  1.00 94.80           N  
ATOM   1899  H   GLU A 131     -11.321  -6.473  15.072  1.00 94.80           H  
ATOM   1900  CA  GLU A 131     -13.130  -7.136  15.997  1.00 94.80           C  
ATOM   1901  HA  GLU A 131     -13.101  -8.042  16.602  1.00 94.80           H  
ATOM   1902  C   GLU A 131     -14.510  -7.079  15.326  1.00 94.80           C  
ATOM   1903  CB  GLU A 131     -12.968  -5.917  16.922  1.00 94.80           C  
ATOM   1904  HB2 GLU A 131     -13.901  -5.773  17.466  1.00 94.80           H  
ATOM   1905  HB3 GLU A 131     -12.786  -5.036  16.306  1.00 94.80           H  
ATOM   1906  O   GLU A 131     -15.410  -7.827  15.698  1.00 94.80           O  
ATOM   1907  CG  GLU A 131     -11.838  -6.037  17.956  1.00 94.80           C  
ATOM   1908  HG2 GLU A 131     -11.978  -6.960  18.519  1.00 94.80           H  
ATOM   1909  HG3 GLU A 131     -10.886  -6.102  17.430  1.00 94.80           H  
ATOM   1910  CD  GLU A 131     -11.800  -4.846  18.937  1.00 94.80           C  
ATOM   1911  OE1 GLU A 131     -11.102  -4.906  19.969  1.00 94.80           O  
ATOM   1912  OE2 GLU A 131     -12.435  -3.795  18.677  1.00 94.80           O  
ATOM   1913  N   SER A 132     -14.677  -6.242  14.293  1.00 91.57           N  
ATOM   1914  H   SER A 132     -13.913  -5.629  14.048  1.00 91.57           H  
ATOM   1915  CA  SER A 132     -15.932  -6.165  13.534  1.00 91.57           C  
ATOM   1916  HA  SER A 132     -16.735  -5.943  14.238  1.00 91.57           H  
ATOM   1917  C   SER A 132     -16.285  -7.485  12.845  1.00 91.57           C  
ATOM   1918  CB  SER A 132     -15.869  -5.034  12.501  1.00 91.57           C  
ATOM   1919  HB2 SER A 132     -15.704  -4.089  13.017  1.00 91.57           H  
ATOM   1920  HB3 SER A 132     -15.029  -5.210  11.828  1.00 91.57           H  
ATOM   1921  O   SER A 132     -17.458  -7.851  12.840  1.00 91.57           O  
ATOM   1922  OG  SER A 132     -17.067  -4.950  11.735  1.00 91.57           O  
ATOM   1923  HG  SER A 132     -17.812  -4.896  12.338  1.00 91.57           H  
ATOM   1924  N   ALA A 133     -15.301  -8.191  12.280  1.00 95.31           N  
ATOM   1925  H   ALA A 133     -14.355  -7.839  12.325  1.00 95.31           H  
ATOM   1926  CA  ALA A 133     -15.516  -9.494  11.659  1.00 95.31           C  
ATOM   1927  HA  ALA A 133     -16.350  -9.419  10.961  1.00 95.31           H  
ATOM   1928  C   ALA A 133     -15.893 -10.563  12.694  1.00 95.31           C  
ATOM   1929  CB  ALA A 133     -14.262  -9.878  10.868  1.00 95.31           C  
ATOM   1930  HB1 ALA A 133     -14.053  -9.112  10.122  1.00 95.31           H  
ATOM   1931  HB2 ALA A 133     -14.429 -10.831  10.365  1.00 95.31           H  
ATOM   1932  HB3 ALA A 133     -13.407  -9.975  11.537  1.00 95.31           H  
ATOM   1933  O   ALA A 133     -16.858 -11.282  12.487  1.00 95.31           O  
ATOM   1934  N   ILE A 134     -15.195 -10.613  13.832  1.00 97.13           N  
ATOM   1935  H   ILE A 134     -14.408  -9.990  13.937  1.00 97.13           H  
ATOM   1936  CA  ILE A 134     -15.485 -11.559  14.923  1.00 97.13           C  
ATOM   1937  HA  ILE A 134     -15.456 -12.574  14.529  1.00 97.13           H  
ATOM   1938  C   ILE A 134     -16.888 -11.333  15.482  1.00 97.13           C  
ATOM   1939  CB  ILE A 134     -14.430 -11.422  16.041  1.00 97.13           C  
ATOM   1940  HB  ILE A 134     -14.385 -10.377  16.347  1.00 97.13           H  
ATOM   1941  O   ILE A 134     -17.655 -12.279  15.623  1.00 97.13           O  
ATOM   1942  CG1 ILE A 134     -13.052 -11.843  15.494  1.00 97.13           C  
ATOM   1943 HG12 ILE A 134     -12.889 -11.406  14.509  1.00 97.13           H  
ATOM   1944 HG13 ILE A 134     -13.027 -12.927  15.377  1.00 97.13           H  
ATOM   1945  CG2 ILE A 134     -14.792 -12.274  17.275  1.00 97.13           C  
ATOM   1946 HG21 ILE A 134     -15.740 -11.956  17.708  1.00 97.13           H  
ATOM   1947 HG22 ILE A 134     -14.036 -12.174  18.054  1.00 97.13           H  
ATOM   1948 HG23 ILE A 134     -14.882 -13.323  16.992  1.00 97.13           H  
ATOM   1949  CD1 ILE A 134     -11.891 -11.400  16.382  1.00 97.13           C  
ATOM   1950 HD11 ILE A 134     -11.953 -10.331  16.582  1.00 97.13           H  
ATOM   1951 HD12 ILE A 134     -10.945 -11.621  15.889  1.00 97.13           H  
ATOM   1952 HD13 ILE A 134     -11.938 -11.962  17.315  1.00 97.13           H  
ATOM   1953  N   ALA A 135     -17.237 -10.077  15.763  1.00 94.03           N  
ATOM   1954  H   ALA A 135     -16.552  -9.343  15.652  1.00 94.03           H  
ATOM   1955  CA  ALA A 135     -18.560  -9.718  16.252  1.00 94.03           C  
ATOM   1956  HA  ALA A 135     -18.747 -10.234  17.193  1.00 94.03           H  
ATOM   1957  C   ALA A 135     -19.655 -10.125  15.259  1.00 94.03           C  
ATOM   1958  CB  ALA A 135     -18.570  -8.210  16.498  1.00 94.03           C  
ATOM   1959  HB1 ALA A 135     -18.469  -7.677  15.552  1.00 94.03           H  
ATOM   1960  HB2 ALA A 135     -19.504  -7.928  16.984  1.00 94.03           H  
ATOM   1961  HB3 ALA A 135     -17.743  -7.942  17.157  1.00 94.03           H  
ATOM   1962  O   ALA A 135     -20.705 -10.605  15.670  1.00 94.03           O  
ATOM   1963  N   GLN A 136     -19.397  -9.973  13.956  1.00 93.66           N  
ATOM   1964  H   GLN A 136     -18.500  -9.604  13.673  1.00 93.66           H  
ATOM   1965  CA  GLN A 136     -20.316 -10.424  12.917  1.00 93.66           C  
ATOM   1966  HA  GLN A 136     -21.303 -10.024  13.151  1.00 93.66           H  
ATOM   1967  C   GLN A 136     -20.462 -11.951  12.909  1.00 93.66           C  
ATOM   1968  CB  GLN A 136     -19.883  -9.851  11.561  1.00 93.66           C  
ATOM   1969  HB2 GLN A 136     -18.870 -10.168  11.317  1.00 93.66           H  
ATOM   1970  HB3 GLN A 136     -19.910  -8.763  11.625  1.00 93.66           H  
ATOM   1971  O   GLN A 136     -21.587 -12.444  12.930  1.00 93.66           O  
ATOM   1972  CG  GLN A 136     -20.834 -10.313  10.453  1.00 93.66           C  
ATOM   1973  HG2 GLN A 136     -20.694 -11.379  10.273  1.00 93.66           H  
ATOM   1974  HG3 GLN A 136     -21.863 -10.165  10.781  1.00 93.66           H  
ATOM   1975  CD  GLN A 136     -20.664  -9.588   9.126  1.00 93.66           C  
ATOM   1976  NE2 GLN A 136     -21.509  -9.905   8.178  1.00 93.66           N  
ATOM   1977 HE21 GLN A 136     -21.453  -9.520   7.246  1.00 93.66           H  
ATOM   1978 HE22 GLN A 136     -22.174 -10.635   8.391  1.00 93.66           H  
ATOM   1979  OE1 GLN A 136     -19.831  -8.701   8.923  1.00 93.66           O  
ATOM   1980  N   SER A 137     -19.355 -12.694  12.969  1.00 96.21           N  
ATOM   1981  H   SER A 137     -18.450 -12.251  12.898  1.00 96.21           H  
ATOM   1982  CA  SER A 137     -19.388 -14.157  13.057  1.00 96.21           C  
ATOM   1983  HA  SER A 137     -19.877 -14.553  12.167  1.00 96.21           H  
ATOM   1984  C   SER A 137     -20.180 -14.639  14.276  1.00 96.21           C  
ATOM   1985  CB  SER A 137     -17.963 -14.710  13.139  1.00 96.21           C  
ATOM   1986  HB2 SER A 137     -17.444 -14.293  14.002  1.00 96.21           H  
ATOM   1987  HB3 SER A 137     -18.012 -15.793  13.259  1.00 96.21           H  
ATOM   1988  O   SER A 137     -20.961 -15.580  14.180  1.00 96.21           O  
ATOM   1989  OG  SER A 137     -17.234 -14.432  11.965  1.00 96.21           O  
ATOM   1990  HG  SER A 137     -17.624 -15.020  11.314  1.00 96.21           H  
ATOM   1991  N   TYR A 138     -20.031 -13.963  15.419  1.00 94.89           N  
ATOM   1992  H   TYR A 138     -19.351 -13.217  15.451  1.00 94.89           H  
ATOM   1993  CA  TYR A 138     -20.776 -14.278  16.638  1.00 94.89           C  
ATOM   1994  HA  TYR A 138     -20.717 -15.349  16.832  1.00 94.89           H  
ATOM   1995  C   TYR A 138     -22.273 -13.953  16.481  1.00 94.89           C  
ATOM   1996  CB  TYR A 138     -20.145 -13.544  17.835  1.00 94.89           C  
ATOM   1997  HB2 TYR A 138     -20.033 -12.491  17.578  1.00 94.89           H  
ATOM   1998  HB3 TYR A 138     -20.851 -13.593  18.664  1.00 94.89           H  
ATOM   1999  O   TYR A 138     -23.108 -14.771  16.839  1.00 94.89           O  
ATOM   2000  CG  TYR A 138     -18.800 -14.050  18.355  1.00 94.89           C  
ATOM   2001  CD1 TYR A 138     -17.997 -14.951  17.621  1.00 94.89           C  
ATOM   2002  HD1 TYR A 138     -18.326 -15.339  16.668  1.00 94.89           H  
ATOM   2003  CD2 TYR A 138     -18.344 -13.599  19.610  1.00 94.89           C  
ATOM   2004  HD2 TYR A 138     -18.967 -12.943  20.200  1.00 94.89           H  
ATOM   2005  CE1 TYR A 138     -16.741 -15.349  18.112  1.00 94.89           C  
ATOM   2006  HE1 TYR A 138     -16.118 -16.010  17.528  1.00 94.89           H  
ATOM   2007  CE2 TYR A 138     -17.106 -14.033  20.125  1.00 94.89           C  
ATOM   2008  HE2 TYR A 138     -16.795 -13.727  21.113  1.00 94.89           H  
ATOM   2009  OH  TYR A 138     -15.063 -15.266  19.824  1.00 94.89           O  
ATOM   2010  HH  TYR A 138     -14.830 -14.805  20.633  1.00 94.89           H  
ATOM   2011  CZ  TYR A 138     -16.289 -14.891  19.364  1.00 94.89           C  
ATOM   2012  N   SER A 139     -22.664 -12.813  15.905  1.00 90.96           N  
ATOM   2013  H   SER A 139     -21.977 -12.140  15.596  1.00 90.96           H  
ATOM   2014  CA  SER A 139     -24.098 -12.534  15.666  1.00 90.96           C  
ATOM   2015  HA  SER A 139     -24.652 -12.672  16.595  1.00 90.96           H  
ATOM   2016  C   SER A 139     -24.738 -13.479  14.640  1.00 90.96           C  
ATOM   2017  CB  SER A 139     -24.313 -11.089  15.216  1.00 90.96           C  
ATOM   2018  HB2 SER A 139     -24.020 -10.414  16.020  1.00 90.96           H  
ATOM   2019  HB3 SER A 139     -25.372 -10.936  15.010  1.00 90.96           H  
ATOM   2020  O   SER A 139     -25.931 -13.748  14.673  1.00 90.96           O  
ATOM   2021  OG  SER A 139     -23.560 -10.780  14.057  1.00 90.96           O  
ATOM   2022  HG  SER A 139     -23.447 -11.578  13.535  1.00 90.96           H  
ATOM   2023  N   GLU A 140     -23.951 -14.008  13.704  1.00 91.06           N  
ATOM   2024  H   GLU A 140     -22.973 -13.756  13.674  1.00 91.06           H  
ATOM   2025  CA  GLU A 140     -24.449 -14.931  12.676  1.00 91.06           C  
ATOM   2026  HA  GLU A 140     -25.492 -14.696  12.468  1.00 91.06           H  
ATOM   2027  C   GLU A 140     -24.454 -16.398  13.149  1.00 91.06           C  
ATOM   2028  CB  GLU A 140     -23.670 -14.697  11.369  1.00 91.06           C  
ATOM   2029  HB2 GLU A 140     -23.912 -15.484  10.655  1.00 91.06           H  
ATOM   2030  HB3 GLU A 140     -22.600 -14.727  11.579  1.00 91.06           H  
ATOM   2031  O   GLU A 140     -24.915 -17.283  12.425  1.00 91.06           O  
ATOM   2032  CG  GLU A 140     -24.044 -13.335  10.747  1.00 91.06           C  
ATOM   2033  HG2 GLU A 140     -25.098 -13.362  10.472  1.00 91.06           H  
ATOM   2034  HG3 GLU A 140     -23.923 -12.548  11.491  1.00 91.06           H  
ATOM   2035  CD  GLU A 140     -23.221 -12.950   9.505  1.00 91.06           C  
ATOM   2036  OE1 GLU A 140     -23.318 -11.770   9.081  1.00 91.06           O  
ATOM   2037  OE2 GLU A 140     -22.492 -13.795   8.952  1.00 91.06           O  
ATOM   2038  N   GLY A 141     -23.987 -16.668  14.375  1.00 91.59           N  
ATOM   2039  H   GLY A 141     -23.659 -15.896  14.938  1.00 91.59           H  
ATOM   2040  CA  GLY A 141     -23.907 -18.016  14.940  1.00 91.59           C  
ATOM   2041  HA2 GLY A 141     -24.885 -18.493  14.878  1.00 91.59           H  
ATOM   2042  HA3 GLY A 141     -23.621 -17.935  15.989  1.00 91.59           H  
ATOM   2043  C   GLY A 141     -22.881 -18.912  14.236  1.00 91.59           C  
ATOM   2044  O   GLY A 141     -23.024 -20.137  14.246  1.00 91.59           O  
ATOM   2045  N   GLU A 142     -21.869 -18.318  13.599  1.00 95.33           N  
ATOM   2046  H   GLU A 142     -21.793 -17.313  13.665  1.00 95.33           H  
ATOM   2047  CA  GLU A 142     -20.766 -19.042  12.965  1.00 95.33           C  
ATOM   2048  HA  GLU A 142     -21.173 -19.792  12.287  1.00 95.33           H  
ATOM   2049  C   GLU A 142     -19.903 -19.750  14.015  1.00 95.33           C  
ATOM   2050  CB  GLU A 142     -19.866 -18.095  12.163  1.00 95.33           C  
ATOM   2051  HB2 GLU A 142     -19.060 -18.693  11.737  1.00 95.33           H  
ATOM   2052  HB3 GLU A 142     -19.421 -17.375  12.850  1.00 95.33           H  
ATOM   2053  O   GLU A 142     -19.797 -19.305  15.152  1.00 95.33           O  
ATOM   2054  CG  GLU A 142     -20.546 -17.354  11.004  1.00 95.33           C  
ATOM   2055  HG2 GLU A 142     -21.088 -18.083  10.401  1.00 95.33           H  
ATOM   2056  HG3 GLU A 142     -21.261 -16.637  11.408  1.00 95.33           H  
ATOM   2057  CD  GLU A 142     -19.518 -16.635  10.110  1.00 95.33           C  
ATOM   2058  OE1 GLU A 142     -19.731 -16.565   8.883  1.00 95.33           O  
ATOM   2059  OE2 GLU A 142     -18.452 -16.220  10.628  1.00 95.33           O  
ATOM   2060  N   SER A 143     -19.228 -20.837  13.646  1.00 97.21           N  
ATOM   2061  H   SER A 143     -19.292 -21.128  12.681  1.00 97.21           H  
ATOM   2062  CA  SER A 143     -18.356 -21.583  14.558  1.00 97.21           C  
ATOM   2063  HA  SER A 143     -18.928 -21.787  15.463  1.00 97.21           H  
ATOM   2064  C   SER A 143     -17.090 -20.815  14.971  1.00 97.21           C  
ATOM   2065  CB  SER A 143     -17.969 -22.925  13.927  1.00 97.21           C  
ATOM   2066  HB2 SER A 143     -18.871 -23.450  13.614  1.00 97.21           H  
ATOM   2067  HB3 SER A 143     -17.451 -23.535  14.667  1.00 97.21           H  
ATOM   2068  O   SER A 143     -16.601 -19.931  14.267  1.00 97.21           O  
ATOM   2069  OG  SER A 143     -17.123 -22.735  12.810  1.00 97.21           O  
ATOM   2070  HG  SER A 143     -17.705 -22.387  12.130  1.00 97.21           H  
ATOM   2071  N   LYS A 144     -16.443 -21.263  16.061  1.00 97.95           N  
ATOM   2072  H   LYS A 144     -16.975 -21.845  16.692  1.00 97.95           H  
ATOM   2073  CA  LYS A 144     -15.128 -20.758  16.514  1.00 97.95           C  
ATOM   2074  HA  LYS A 144     -15.265 -19.737  16.871  1.00 97.95           H  
ATOM   2075  C   LYS A 144     -14.092 -20.707  15.392  1.00 97.95           C  
ATOM   2076  CB  LYS A 144     -14.605 -21.645  17.663  1.00 97.95           C  
ATOM   2077  HB2 LYS A 144     -15.422 -21.837  18.358  1.00 97.95           H  
ATOM   2078  HB3 LYS A 144     -14.286 -22.609  17.266  1.00 97.95           H  
ATOM   2079  O   LYS A 144     -13.261 -19.803  15.337  1.00 97.95           O  
ATOM   2080  CG  LYS A 144     -13.437 -21.002  18.440  1.00 97.95           C  
ATOM   2081  HG2 LYS A 144     -13.740 -20.000  18.746  1.00 97.95           H  
ATOM   2082  HG3 LYS A 144     -12.561 -20.917  17.798  1.00 97.95           H  
ATOM   2083  CD  LYS A 144     -13.071 -21.818  19.698  1.00 97.95           C  
ATOM   2084  HD2 LYS A 144     -12.589 -22.751  19.408  1.00 97.95           H  
ATOM   2085  HD3 LYS A 144     -13.994 -22.066  20.222  1.00 97.95           H  
ATOM   2086  CE  LYS A 144     -12.158 -21.023  20.651  1.00 97.95           C  
ATOM   2087  HE2 LYS A 144     -11.127 -21.077  20.302  1.00 97.95           H  
ATOM   2088  HE3 LYS A 144     -12.466 -19.979  20.604  1.00 97.95           H  
ATOM   2089  NZ  LYS A 144     -12.262 -21.471  22.077  1.00 97.95           N  
ATOM   2090  HZ1 LYS A 144     -11.973 -22.426  22.234  1.00 97.95           H  
ATOM   2091  HZ2 LYS A 144     -11.756 -20.866  22.707  1.00 97.95           H  
ATOM   2092  HZ3 LYS A 144     -13.205 -21.412  22.434  1.00 97.95           H  
ATOM   2093  N   THR A 145     -14.095 -21.712  14.518  1.00 98.06           N  
ATOM   2094  H   THR A 145     -14.847 -22.384  14.575  1.00 98.06           H  
ATOM   2095  CA  THR A 145     -13.158 -21.794  13.394  1.00 98.06           C  
ATOM   2096  HA  THR A 145     -12.159 -21.546  13.752  1.00 98.06           H  
ATOM   2097  C   THR A 145     -13.494 -20.778  12.309  1.00 98.06           C  
ATOM   2098  CB  THR A 145     -13.126 -23.215  12.820  1.00 98.06           C  
ATOM   2099  HB  THR A 145     -14.127 -23.509  12.504  1.00 98.06           H  
ATOM   2100  O   THR A 145     -12.578 -20.145  11.790  1.00 98.06           O  
ATOM   2101  CG2 THR A 145     -12.156 -23.364  11.647  1.00 98.06           C  
ATOM   2102 HG21 THR A 145     -11.172 -22.978  11.913  1.00 98.06           H  
ATOM   2103 HG22 THR A 145     -12.535 -22.814  10.786  1.00 98.06           H  
ATOM   2104 HG23 THR A 145     -12.080 -24.415  11.369  1.00 98.06           H  
ATOM   2105  OG1 THR A 145     -12.669 -24.104  13.817  1.00 98.06           O  
ATOM   2106  HG1 THR A 145     -11.726 -23.955  13.920  1.00 98.06           H  
ATOM   2107  N   GLU A 146     -14.773 -20.588  11.995  1.00 98.06           N  
ATOM   2108  H   GLU A 146     -15.496 -21.077  12.503  1.00 98.06           H  
ATOM   2109  CA  GLU A 146     -15.228 -19.585  11.027  1.00 98.06           C  
ATOM   2110  HA  GLU A 146     -14.692 -19.712  10.086  1.00 98.06           H  
ATOM   2111  C   GLU A 146     -14.920 -18.167  11.516  1.00 98.06           C  
ATOM   2112  CB  GLU A 146     -16.720 -19.793  10.747  1.00 98.06           C  
ATOM   2113  HB2 GLU A 146     -17.124 -18.920  10.235  1.00 98.06           H  
ATOM   2114  HB3 GLU A 146     -17.229 -19.915  11.703  1.00 98.06           H  
ATOM   2115  O   GLU A 146     -14.277 -17.417  10.784  1.00 98.06           O  
ATOM   2116  CG  GLU A 146     -16.937 -21.031   9.862  1.00 98.06           C  
ATOM   2117  HG2 GLU A 146     -16.666 -20.779   8.837  1.00 98.06           H  
ATOM   2118  HG3 GLU A 146     -16.269 -21.830  10.182  1.00 98.06           H  
ATOM   2119  CD  GLU A 146     -18.369 -21.573   9.921  1.00 98.06           C  
ATOM   2120  OE1 GLU A 146     -18.895 -21.947   8.851  1.00 98.06           O  
ATOM   2121  OE2 GLU A 146     -18.843 -21.789  11.062  1.00 98.06           O  
ATOM   2122  N   ALA A 147     -15.182 -17.855  12.791  1.00 97.83           N  
ATOM   2123  H   ALA A 147     -15.764 -18.485  13.323  1.00 97.83           H  
ATOM   2124  CA  ALA A 147     -14.829 -16.564  13.388  1.00 97.83           C  
ATOM   2125  HA  ALA A 147     -15.353 -15.780  12.841  1.00 97.83           H  
ATOM   2126  C   ALA A 147     -13.323 -16.253  13.295  1.00 97.83           C  
ATOM   2127  CB  ALA A 147     -15.313 -16.558  14.842  1.00 97.83           C  
ATOM   2128  HB1 ALA A 147     -16.385 -16.751  14.873  1.00 97.83           H  
ATOM   2129  HB2 ALA A 147     -14.798 -17.326  15.419  1.00 97.83           H  
ATOM   2130  HB3 ALA A 147     -15.122 -15.580  15.284  1.00 97.83           H  
ATOM   2131  O   ALA A 147     -12.916 -15.138  12.962  1.00 97.83           O  
ATOM   2132  N   LYS A 148     -12.461 -17.257  13.518  1.00 98.30           N  
ATOM   2133  H   LYS A 148     -12.850 -18.145  13.800  1.00 98.30           H  
ATOM   2134  CA  LYS A 148     -11.007 -17.114  13.320  1.00 98.30           C  
ATOM   2135  HA  LYS A 148     -10.649 -16.264  13.900  1.00 98.30           H  
ATOM   2136  C   LYS A 148     -10.641 -16.832  11.868  1.00 98.30           C  
ATOM   2137  CB  LYS A 148     -10.281 -18.386  13.757  1.00 98.30           C  
ATOM   2138  HB2 LYS A 148     -10.786 -19.258  13.343  1.00 98.30           H  
ATOM   2139  HB3 LYS A 148      -9.262 -18.362  13.369  1.00 98.30           H  
ATOM   2140  O   LYS A 148      -9.739 -16.035  11.610  1.00 98.30           O  
ATOM   2141  CG  LYS A 148     -10.204 -18.507  15.274  1.00 98.30           C  
ATOM   2142  HG2 LYS A 148     -11.199 -18.441  15.715  1.00 98.30           H  
ATOM   2143  HG3 LYS A 148      -9.584 -17.699  15.664  1.00 98.30           H  
ATOM   2144  CD  LYS A 148      -9.583 -19.855  15.618  1.00 98.30           C  
ATOM   2145  HD2 LYS A 148      -8.651 -19.965  15.065  1.00 98.30           H  
ATOM   2146  HD3 LYS A 148     -10.264 -20.659  15.338  1.00 98.30           H  
ATOM   2147  CE  LYS A 148      -9.314 -19.903  17.114  1.00 98.30           C  
ATOM   2148  HE2 LYS A 148      -9.071 -18.901  17.467  1.00 98.30           H  
ATOM   2149  HE3 LYS A 148     -10.215 -20.229  17.634  1.00 98.30           H  
ATOM   2150  NZ  LYS A 148      -8.174 -20.793  17.402  1.00 98.30           N  
ATOM   2151  HZ1 LYS A 148      -7.323 -20.334  17.111  1.00 98.30           H  
ATOM   2152  HZ2 LYS A 148      -8.109 -20.900  18.404  1.00 98.30           H  
ATOM   2153  HZ3 LYS A 148      -8.261 -21.692  16.950  1.00 98.30           H  
ATOM   2154  N   VAL A 149     -11.283 -17.514  10.923  1.00 98.23           N  
ATOM   2155  H   VAL A 149     -12.044 -18.116  11.202  1.00 98.23           H  
ATOM   2156  CA  VAL A 149     -11.041 -17.311   9.489  1.00 98.23           C  
ATOM   2157  HA  VAL A 149      -9.968 -17.350   9.302  1.00 98.23           H  
ATOM   2158  C   VAL A 149     -11.500 -15.916   9.071  1.00 98.23           C  
ATOM   2159  CB  VAL A 149     -11.708 -18.420   8.653  1.00 98.23           C  
ATOM   2160  HB  VAL A 149     -12.745 -18.545   8.963  1.00 98.23           H  
ATOM   2161  O   VAL A 149     -10.724 -15.208   8.431  1.00 98.23           O  
ATOM   2162  CG1 VAL A 149     -11.684 -18.114   7.150  1.00 98.23           C  
ATOM   2163 HG11 VAL A 149     -12.322 -17.257   6.934  1.00 98.23           H  
ATOM   2164 HG12 VAL A 149     -10.668 -17.899   6.820  1.00 98.23           H  
ATOM   2165 HG13 VAL A 149     -12.077 -18.964   6.594  1.00 98.23           H  
ATOM   2166  CG2 VAL A 149     -10.965 -19.749   8.854  1.00 98.23           C  
ATOM   2167 HG21 VAL A 149     -11.501 -20.544   8.334  1.00 98.23           H  
ATOM   2168 HG22 VAL A 149     -10.922 -20.003   9.914  1.00 98.23           H  
ATOM   2169 HG23 VAL A 149      -9.951 -19.676   8.462  1.00 98.23           H  
ATOM   2170  N   ALA A 150     -12.690 -15.487   9.494  1.00 97.95           N  
ATOM   2171  H   ALA A 150     -13.283 -16.122  10.008  1.00 97.95           H  
ATOM   2172  CA  ALA A 150     -13.237 -14.163   9.217  1.00 97.95           C  
ATOM   2173  HA  ALA A 150     -13.324 -14.035   8.138  1.00 97.95           H  
ATOM   2174  C   ALA A 150     -12.327 -13.047   9.754  1.00 97.95           C  
ATOM   2175  CB  ALA A 150     -14.641 -14.093   9.826  1.00 97.95           C  
ATOM   2176  HB1 ALA A 150     -15.269 -14.887   9.421  1.00 97.95           H  
ATOM   2177  HB2 ALA A 150     -14.597 -14.208  10.909  1.00 97.95           H  
ATOM   2178  HB3 ALA A 150     -15.106 -13.135   9.594  1.00 97.95           H  
ATOM   2179  O   ALA A 150     -11.990 -12.113   9.024  1.00 97.95           O  
ATOM   2180  N   ALA A 151     -11.839 -13.182  10.992  1.00 97.88           N  
ATOM   2181  H   ALA A 151     -12.206 -13.921  11.573  1.00 97.88           H  
ATOM   2182  CA  ALA A 151     -10.895 -12.235  11.581  1.00 97.88           C  
ATOM   2183  HA  ALA A 151     -11.360 -11.249  11.605  1.00 97.88           H  
ATOM   2184  C   ALA A 151      -9.593 -12.133  10.770  1.00 97.88           C  
ATOM   2185  CB  ALA A 151     -10.604 -12.674  13.016  1.00 97.88           C  
ATOM   2186  HB1 ALA A 151     -10.109 -11.860  13.546  1.00 97.88           H  
ATOM   2187  HB2 ALA A 151     -11.538 -12.914  13.524  1.00 97.88           H  
ATOM   2188  HB3 ALA A 151      -9.972 -13.563  13.029  1.00 97.88           H  
ATOM   2189  O   ALA A 151      -9.127 -11.036  10.449  1.00 97.88           O  
ATOM   2190  N   LYS A 152      -9.013 -13.281  10.392  1.00 98.46           N  
ATOM   2191  H   LYS A 152      -9.455 -14.145  10.668  1.00 98.46           H  
ATOM   2192  CA  LYS A 152      -7.770 -13.327   9.607  1.00 98.46           C  
ATOM   2193  HA  LYS A 152      -7.041 -12.682  10.099  1.00 98.46           H  
ATOM   2194  C   LYS A 152      -7.953 -12.752   8.207  1.00 98.46           C  
ATOM   2195  CB  LYS A 152      -7.226 -14.762   9.543  1.00 98.46           C  
ATOM   2196  HB2 LYS A 152      -6.417 -14.808   8.814  1.00 98.46           H  
ATOM   2197  HB3 LYS A 152      -8.020 -15.437   9.225  1.00 98.46           H  
ATOM   2198  O   LYS A 152      -7.072 -12.029   7.744  1.00 98.46           O  
ATOM   2199  CG  LYS A 152      -6.680 -15.201  10.907  1.00 98.46           C  
ATOM   2200  HG2 LYS A 152      -7.449 -15.070  11.669  1.00 98.46           H  
ATOM   2201  HG3 LYS A 152      -5.843 -14.559  11.181  1.00 98.46           H  
ATOM   2202  CD  LYS A 152      -6.216 -16.661  10.904  1.00 98.46           C  
ATOM   2203  HD2 LYS A 152      -5.338 -16.770  10.267  1.00 98.46           H  
ATOM   2204  HD3 LYS A 152      -7.026 -17.294  10.542  1.00 98.46           H  
ATOM   2205  CE  LYS A 152      -5.883 -17.020  12.356  1.00 98.46           C  
ATOM   2206  HE2 LYS A 152      -6.759 -16.786  12.961  1.00 98.46           H  
ATOM   2207  HE3 LYS A 152      -5.077 -16.380  12.715  1.00 98.46           H  
ATOM   2208  NZ  LYS A 152      -5.542 -18.448  12.545  1.00 98.46           N  
ATOM   2209  HZ1 LYS A 152      -5.634 -18.664  13.527  1.00 98.46           H  
ATOM   2210  HZ2 LYS A 152      -6.209 -19.035  12.065  1.00 98.46           H  
ATOM   2211  HZ3 LYS A 152      -4.597 -18.641  12.245  1.00 98.46           H  
ATOM   2212  N   ALA A 153      -9.086 -13.033   7.567  1.00 98.18           N  
ATOM   2213  H   ALA A 153      -9.750 -13.649   8.013  1.00 98.18           H  
ATOM   2214  CA  ALA A 153      -9.444 -12.481   6.267  1.00 98.18           C  
ATOM   2215  HA  ALA A 153      -8.646 -12.697   5.557  1.00 98.18           H  
ATOM   2216  C   ALA A 153      -9.601 -10.954   6.331  1.00 98.18           C  
ATOM   2217  CB  ALA A 153     -10.720 -13.171   5.774  1.00 98.18           C  
ATOM   2218  HB1 ALA A 153     -10.982 -12.786   4.788  1.00 98.18           H  
ATOM   2219  HB2 ALA A 153     -11.545 -12.979   6.460  1.00 98.18           H  
ATOM   2220  HB3 ALA A 153     -10.557 -14.247   5.702  1.00 98.18           H  
ATOM   2221  O   ALA A 153      -9.005 -10.252   5.522  1.00 98.18           O  
ATOM   2222  N   ALA A 154     -10.291 -10.420   7.344  1.00 95.67           N  
ATOM   2223  H   ALA A 154     -10.786 -11.035   7.974  1.00 95.67           H  
ATOM   2224  CA  ALA A 154     -10.456  -8.975   7.514  1.00 95.67           C  
ATOM   2225  HA  ALA A 154     -10.938  -8.579   6.620  1.00 95.67           H  
ATOM   2226  C   ALA A 154      -9.113  -8.236   7.684  1.00 95.67           C  
ATOM   2227  CB  ALA A 154     -11.381  -8.743   8.714  1.00 95.67           C  
ATOM   2228  HB1 ALA A 154     -12.326  -9.257   8.544  1.00 95.67           H  
ATOM   2229  HB2 ALA A 154     -11.574  -7.677   8.833  1.00 95.67           H  
ATOM   2230  HB3 ALA A 154     -10.926  -9.130   9.626  1.00 95.67           H  
ATOM   2231  O   ALA A 154      -8.912  -7.154   7.123  1.00 95.67           O  
ATOM   2232  N   ILE A 155      -8.173  -8.837   8.422  1.00 97.79           N  
ATOM   2233  H   ILE A 155      -8.427  -9.690   8.899  1.00 97.79           H  
ATOM   2234  CA  ILE A 155      -6.801  -8.329   8.563  1.00 97.79           C  
ATOM   2235  HA  ILE A 155      -6.842  -7.279   8.852  1.00 97.79           H  
ATOM   2236  C   ILE A 155      -6.056  -8.405   7.224  1.00 97.79           C  
ATOM   2237  CB  ILE A 155      -6.065  -9.112   9.675  1.00 97.79           C  
ATOM   2238  HB  ILE A 155      -6.157 -10.178   9.470  1.00 97.79           H  
ATOM   2239  O   ILE A 155      -5.427  -7.427   6.807  1.00 97.79           O  
ATOM   2240  CG1 ILE A 155      -6.708  -8.812  11.044  1.00 97.79           C  
ATOM   2241 HG12 ILE A 155      -6.448  -7.801  11.359  1.00 97.79           H  
ATOM   2242 HG13 ILE A 155      -7.794  -8.858  10.961  1.00 97.79           H  
ATOM   2243  CG2 ILE A 155      -4.569  -8.755   9.715  1.00 97.79           C  
ATOM   2244 HG21 ILE A 155      -4.084  -9.053   8.785  1.00 97.79           H  
ATOM   2245 HG22 ILE A 155      -4.061  -9.290  10.517  1.00 97.79           H  
ATOM   2246 HG23 ILE A 155      -4.448  -7.681   9.858  1.00 97.79           H  
ATOM   2247  CD1 ILE A 155      -6.296  -9.804  12.134  1.00 97.79           C  
ATOM   2248 HD11 ILE A 155      -6.593 -10.814  11.853  1.00 97.79           H  
ATOM   2249 HD12 ILE A 155      -6.792  -9.530  13.066  1.00 97.79           H  
ATOM   2250 HD13 ILE A 155      -5.219  -9.768  12.296  1.00 97.79           H  
ATOM   2251  N   ALA A 156      -6.152  -9.543   6.534  1.00 98.40           N  
ATOM   2252  H   ALA A 156      -6.717 -10.293   6.905  1.00 98.40           H  
ATOM   2253  CA  ALA A 156      -5.476  -9.768   5.265  1.00 98.40           C  
ATOM   2254  HA  ALA A 156      -4.410  -9.588   5.402  1.00 98.40           H  
ATOM   2255  C   ALA A 156      -5.952  -8.799   4.177  1.00 98.40           C  
ATOM   2256  CB  ALA A 156      -5.663 -11.225   4.852  1.00 98.40           C  
ATOM   2257  HB1 ALA A 156      -6.701 -11.417   4.580  1.00 98.40           H  
ATOM   2258  HB2 ALA A 156      -5.018 -11.419   3.995  1.00 98.40           H  
ATOM   2259  HB3 ALA A 156      -5.369 -11.892   5.662  1.00 98.40           H  
ATOM   2260  O   ALA A 156      -5.124  -8.134   3.561  1.00 98.40           O  
ATOM   2261  N   ASP A 157      -7.262  -8.621   4.005  1.00 96.10           N  
ATOM   2262  H   ASP A 157      -7.893  -9.241   4.492  1.00 96.10           H  
ATOM   2263  CA  ASP A 157      -7.854  -7.678   3.048  1.00 96.10           C  
ATOM   2264  HA  ASP A 157      -7.591  -7.969   2.031  1.00 96.10           H  
ATOM   2265  C   ASP A 157      -7.366  -6.244   3.295  1.00 96.10           C  
ATOM   2266  CB  ASP A 157      -9.384  -7.695   3.206  1.00 96.10           C  
ATOM   2267  HB2 ASP A 157      -9.789  -6.827   2.687  1.00 96.10           H  
ATOM   2268  HB3 ASP A 157      -9.639  -7.594   4.261  1.00 96.10           H  
ATOM   2269  O   ASP A 157      -7.042  -5.475   2.371  1.00 96.10           O  
ATOM   2270  CG  ASP A 157     -10.077  -8.932   2.633  1.00 96.10           C  
ATOM   2271  OD1 ASP A 157      -9.402  -9.725   1.945  1.00 96.10           O  
ATOM   2272  OD2 ASP A 157     -11.311  -9.003   2.825  1.00 96.10           O  
ATOM   2273  N   TYR A 158      -7.266  -5.875   4.576  1.00 93.58           N  
ATOM   2274  H   TYR A 158      -7.539  -6.541   5.285  1.00 93.58           H  
ATOM   2275  CA  TYR A 158      -6.735  -4.586   4.971  1.00 93.58           C  
ATOM   2276  HA  TYR A 158      -7.317  -3.823   4.455  1.00 93.58           H  
ATOM   2277  C   TYR A 158      -5.276  -4.436   4.522  1.00 93.58           C  
ATOM   2278  CB  TYR A 158      -6.907  -4.375   6.478  1.00 93.58           C  
ATOM   2279  HB2 TYR A 158      -6.325  -5.113   7.031  1.00 93.58           H  
ATOM   2280  HB3 TYR A 158      -7.955  -4.523   6.740  1.00 93.58           H  
ATOM   2281  O   TYR A 158      -4.956  -3.470   3.819  1.00 93.58           O  
ATOM   2282  CG  TYR A 158      -6.488  -2.990   6.907  1.00 93.58           C  
ATOM   2283  CD1 TYR A 158      -5.230  -2.769   7.498  1.00 93.58           C  
ATOM   2284  HD1 TYR A 158      -4.571  -3.602   7.692  1.00 93.58           H  
ATOM   2285  CD2 TYR A 158      -7.357  -1.911   6.672  1.00 93.58           C  
ATOM   2286  HD2 TYR A 158      -8.328  -2.092   6.234  1.00 93.58           H  
ATOM   2287  CE1 TYR A 158      -4.861  -1.467   7.890  1.00 93.58           C  
ATOM   2288  HE1 TYR A 158      -3.915  -1.296   8.384  1.00 93.58           H  
ATOM   2289  CE2 TYR A 158      -6.978  -0.615   7.050  1.00 93.58           C  
ATOM   2290  HE2 TYR A 158      -7.650   0.217   6.897  1.00 93.58           H  
ATOM   2291  OH  TYR A 158      -5.401   0.890   7.956  1.00 93.58           O  
ATOM   2292  HH  TYR A 158      -4.524   0.942   8.342  1.00 93.58           H  
ATOM   2293  CZ  TYR A 158      -5.744  -0.388   7.680  1.00 93.58           C  
ATOM   2294  N   TYR A 159      -4.387  -5.363   4.878  1.00 96.57           N  
ATOM   2295  H   TYR A 159      -4.705  -6.160   5.411  1.00 96.57           H  
ATOM   2296  CA  TYR A 159      -2.965  -5.278   4.525  1.00 96.57           C  
ATOM   2297  HA  TYR A 159      -2.622  -4.269   4.754  1.00 96.57           H  
ATOM   2298  C   TYR A 159      -2.686  -5.487   3.029  1.00 96.57           C  
ATOM   2299  CB  TYR A 159      -2.147  -6.220   5.410  1.00 96.57           C  
ATOM   2300  HB2 TYR A 159      -2.664  -7.175   5.496  1.00 96.57           H  
ATOM   2301  HB3 TYR A 159      -1.184  -6.411   4.935  1.00 96.57           H  
ATOM   2302  O   TYR A 159      -1.805  -4.820   2.478  1.00 96.57           O  
ATOM   2303  CG  TYR A 159      -1.878  -5.649   6.790  1.00 96.57           C  
ATOM   2304  CD1 TYR A 159      -1.038  -4.526   6.947  1.00 96.57           C  
ATOM   2305  HD1 TYR A 159      -0.576  -4.070   6.083  1.00 96.57           H  
ATOM   2306  CD2 TYR A 159      -2.464  -6.246   7.920  1.00 96.57           C  
ATOM   2307  HD2 TYR A 159      -3.094  -7.115   7.805  1.00 96.57           H  
ATOM   2308  CE1 TYR A 159      -0.779  -4.005   8.230  1.00 96.57           C  
ATOM   2309  HE1 TYR A 159      -0.119  -3.160   8.356  1.00 96.57           H  
ATOM   2310  CE2 TYR A 159      -2.216  -5.722   9.203  1.00 96.57           C  
ATOM   2311  HE2 TYR A 159      -2.647  -6.178  10.082  1.00 96.57           H  
ATOM   2312  OH  TYR A 159      -1.169  -4.094  10.601  1.00 96.57           O  
ATOM   2313  HH  TYR A 159      -0.522  -3.386  10.624  1.00 96.57           H  
ATOM   2314  CZ  TYR A 159      -1.378  -4.602   9.361  1.00 96.57           C  
ATOM   2315  N   ALA A 160      -3.487  -6.287   2.328  1.00 96.92           N  
ATOM   2316  H   ALA A 160      -4.166  -6.844   2.826  1.00 96.92           H  
ATOM   2317  CA  ALA A 160      -3.400  -6.481   0.883  1.00 96.92           C  
ATOM   2318  HA  ALA A 160      -2.402  -6.840   0.633  1.00 96.92           H  
ATOM   2319  C   ALA A 160      -3.645  -5.175   0.118  1.00 96.92           C  
ATOM   2320  CB  ALA A 160      -4.409  -7.552   0.479  1.00 96.92           C  
ATOM   2321  HB1 ALA A 160      -4.359  -7.726  -0.596  1.00 96.92           H  
ATOM   2322  HB2 ALA A 160      -5.423  -7.253   0.745  1.00 96.92           H  
ATOM   2323  HB3 ALA A 160      -4.176  -8.487   0.988  1.00 96.92           H  
ATOM   2324  O   ALA A 160      -2.946  -4.875  -0.849  1.00 96.92           O  
ATOM   2325  N   THR A 161      -4.552  -4.315   0.598  1.00 90.88           N  
ATOM   2326  H   THR A 161      -5.131  -4.628   1.363  1.00 90.88           H  
ATOM   2327  CA  THR A 161      -4.721  -2.958   0.042  1.00 90.88           C  
ATOM   2328  HA  THR A 161      -5.006  -3.041  -1.007  1.00 90.88           H  
ATOM   2329  C   THR A 161      -3.418  -2.151   0.105  1.00 90.88           C  
ATOM   2330  CB  THR A 161      -5.832  -2.198   0.781  1.00 90.88           C  
ATOM   2331  HB  THR A 161      -5.557  -2.072   1.828  1.00 90.88           H  
ATOM   2332  O   THR A 161      -3.145  -1.326  -0.768  1.00 90.88           O  
ATOM   2333  CG2 THR A 161      -6.104  -0.815   0.179  1.00 90.88           C  
ATOM   2334 HG21 THR A 161      -6.275  -0.906  -0.893  1.00 90.88           H  
ATOM   2335 HG22 THR A 161      -6.997  -0.389   0.638  1.00 90.88           H  
ATOM   2336 HG23 THR A 161      -5.264  -0.144   0.358  1.00 90.88           H  
ATOM   2337  OG1 THR A 161      -7.050  -2.902   0.712  1.00 90.88           O  
ATOM   2338  HG1 THR A 161      -6.993  -3.727   1.199  1.00 90.88           H  
ATOM   2339  N   LYS A 162      -2.585  -2.387   1.125  1.00 92.24           N  
ATOM   2340  H   LYS A 162      -2.787  -3.163   1.740  1.00 92.24           H  
ATOM   2341  CA  LYS A 162      -1.325  -1.660   1.320  1.00 92.24           C  
ATOM   2342  HA  LYS A 162      -1.463  -0.623   1.015  1.00 92.24           H  
ATOM   2343  C   LYS A 162      -0.258  -2.217   0.382  1.00 92.24           C  
ATOM   2344  CB  LYS A 162      -0.899  -1.663   2.802  1.00 92.24           C  
ATOM   2345  HB2 LYS A 162      -0.446  -2.622   3.053  1.00 92.24           H  
ATOM   2346  HB3 LYS A 162      -0.131  -0.900   2.932  1.00 92.24           H  
ATOM   2347  O   LYS A 162       0.392  -1.448  -0.316  1.00 92.24           O  
ATOM   2348  CG  LYS A 162      -2.032  -1.384   3.813  1.00 92.24           C  
ATOM   2349  HG2 LYS A 162      -1.583  -1.112   4.768  1.00 92.24           H  
ATOM   2350  HG3 LYS A 162      -2.593  -2.307   3.959  1.00 92.24           H  
ATOM   2351  CD  LYS A 162      -3.023  -0.288   3.385  1.00 92.24           C  
ATOM   2352  HD2 LYS A 162      -2.445   0.598   3.125  1.00 92.24           H  
ATOM   2353  HD3 LYS A 162      -3.585  -0.582   2.499  1.00 92.24           H  
ATOM   2354  CE  LYS A 162      -4.047   0.086   4.460  1.00 92.24           C  
ATOM   2355  HE2 LYS A 162      -4.635   0.926   4.089  1.00 92.24           H  
ATOM   2356  HE3 LYS A 162      -3.527   0.431   5.354  1.00 92.24           H  
ATOM   2357  NZ  LYS A 162      -4.953  -1.028   4.803  1.00 92.24           N  
ATOM   2358  HZ1 LYS A 162      -5.764  -0.722   5.322  1.00 92.24           H  
ATOM   2359  HZ2 LYS A 162      -4.486  -1.689   5.407  1.00 92.24           H  
ATOM   2360  HZ3 LYS A 162      -5.235  -1.580   4.005  1.00 92.24           H  
ATOM   2361  N   GLN A 163      -0.188  -3.542   0.242  1.00 97.45           N  
ATOM   2362  H   GLN A 163      -0.762  -4.121   0.838  1.00 97.45           H  
ATOM   2363  CA  GLN A 163       0.640  -4.182  -0.785  1.00 97.45           C  
ATOM   2364  HA  GLN A 163       1.685  -3.935  -0.601  1.00 97.45           H  
ATOM   2365  C   GLN A 163       0.301  -3.687  -2.197  1.00 97.45           C  
ATOM   2366  CB  GLN A 163       0.486  -5.703  -0.733  1.00 97.45           C  
ATOM   2367  HB2 GLN A 163      -0.565  -5.972  -0.841  1.00 97.45           H  
ATOM   2368  HB3 GLN A 163       1.035  -6.132  -1.571  1.00 97.45           H  
ATOM   2369  O   GLN A 163       1.216  -3.370  -2.951  1.00 97.45           O  
ATOM   2370  CG  GLN A 163       1.039  -6.302   0.561  1.00 97.45           C  
ATOM   2371  HG2 GLN A 163       2.078  -6.001   0.693  1.00 97.45           H  
ATOM   2372  HG3 GLN A 163       0.449  -5.946   1.405  1.00 97.45           H  
ATOM   2373  CD  GLN A 163       0.938  -7.815   0.537  1.00 97.45           C  
ATOM   2374  NE2 GLN A 163       2.020  -8.533   0.730  1.00 97.45           N  
ATOM   2375 HE21 GLN A 163       2.924  -8.096   0.836  1.00 97.45           H  
ATOM   2376 HE22 GLN A 163       1.915  -9.536   0.663  1.00 97.45           H  
ATOM   2377  OE1 GLN A 163      -0.123  -8.376   0.334  1.00 97.45           O  
ATOM   2378  N   LYS A 164      -0.987  -3.533  -2.536  1.00 95.88           N  
ATOM   2379  H   LYS A 164      -1.690  -3.882  -1.900  1.00 95.88           H  
ATOM   2380  CA  LYS A 164      -1.415  -2.960  -3.825  1.00 95.88           C  
ATOM   2381  HA  LYS A 164      -0.977  -3.547  -4.632  1.00 95.88           H  
ATOM   2382  C   LYS A 164      -0.879  -1.536  -4.020  1.00 95.88           C  
ATOM   2383  CB  LYS A 164      -2.948  -3.011  -3.971  1.00 95.88           C  
ATOM   2384  HB2 LYS A 164      -3.413  -2.531  -3.110  1.00 95.88           H  
ATOM   2385  HB3 LYS A 164      -3.221  -2.463  -4.872  1.00 95.88           H  
ATOM   2386  O   LYS A 164      -0.315  -1.242  -5.063  1.00 95.88           O  
ATOM   2387  CG  LYS A 164      -3.485  -4.443  -4.124  1.00 95.88           C  
ATOM   2388  HG2 LYS A 164      -3.060  -5.064  -3.336  1.00 95.88           H  
ATOM   2389  HG3 LYS A 164      -3.143  -4.843  -5.079  1.00 95.88           H  
ATOM   2390  CD  LYS A 164      -5.022  -4.546  -4.054  1.00 95.88           C  
ATOM   2391  HD2 LYS A 164      -5.373  -4.071  -3.138  1.00 95.88           H  
ATOM   2392  HD3 LYS A 164      -5.469  -4.055  -4.919  1.00 95.88           H  
ATOM   2393  CE  LYS A 164      -5.388  -6.041  -4.031  1.00 95.88           C  
ATOM   2394  HE2 LYS A 164      -4.785  -6.508  -3.252  1.00 95.88           H  
ATOM   2395  HE3 LYS A 164      -5.093  -6.499  -4.975  1.00 95.88           H  
ATOM   2396  NZ  LYS A 164      -6.810  -6.348  -3.735  1.00 95.88           N  
ATOM   2397  HZ1 LYS A 164      -6.906  -7.348  -3.629  1.00 95.88           H  
ATOM   2398  HZ2 LYS A 164      -7.090  -5.968  -2.842  1.00 95.88           H  
ATOM   2399  HZ3 LYS A 164      -7.430  -6.042  -4.472  1.00 95.88           H  
ATOM   2400  N   ASN A 165      -0.963  -0.673  -3.005  1.00 90.91           N  
ATOM   2401  H   ASN A 165      -1.422  -0.974  -2.158  1.00 90.91           H  
ATOM   2402  CA  ASN A 165      -0.400   0.684  -3.078  1.00 90.91           C  
ATOM   2403  HA  ASN A 165      -0.779   1.172  -3.976  1.00 90.91           H  
ATOM   2404  C   ASN A 165       1.134   0.703  -3.217  1.00 90.91           C  
ATOM   2405  CB  ASN A 165      -0.853   1.482  -1.842  1.00 90.91           C  
ATOM   2406  HB2 ASN A 165      -0.255   2.390  -1.767  1.00 90.91           H  
ATOM   2407  HB3 ASN A 165      -0.691   0.891  -0.940  1.00 90.91           H  
ATOM   2408  O   ASN A 165       1.670   1.548  -3.930  1.00 90.91           O  
ATOM   2409  CG  ASN A 165      -2.304   1.910  -1.932  1.00 90.91           C  
ATOM   2410  ND2 ASN A 165      -2.999   2.043  -0.826  1.00 90.91           N  
ATOM   2411 HD21 ASN A 165      -3.958   2.341  -0.938  1.00 90.91           H  
ATOM   2412 HD22 ASN A 165      -2.572   1.843   0.067  1.00 90.91           H  
ATOM   2413  OD1 ASN A 165      -2.832   2.164  -2.998  1.00 90.91           O  
ATOM   2414  N   LEU A 166       1.840  -0.227  -2.566  1.00 96.01           N  
ATOM   2415  H   LEU A 166       1.351  -0.860  -1.949  1.00 96.01           H  
ATOM   2416  CA  LEU A 166       3.289  -0.386  -2.724  1.00 96.01           C  
ATOM   2417  HA  LEU A 166       3.758   0.587  -2.578  1.00 96.01           H  
ATOM   2418  C   LEU A 166       3.657  -0.862  -4.141  1.00 96.01           C  
ATOM   2419  CB  LEU A 166       3.788  -1.357  -1.637  1.00 96.01           C  
ATOM   2420  HB2 LEU A 166       3.481  -0.978  -0.663  1.00 96.01           H  
ATOM   2421  HB3 LEU A 166       3.304  -2.321  -1.789  1.00 96.01           H  
ATOM   2422  O   LEU A 166       4.628  -0.372  -4.715  1.00 96.01           O  
ATOM   2423  CG  LEU A 166       5.311  -1.580  -1.622  1.00 96.01           C  
ATOM   2424  HG  LEU A 166       5.641  -1.932  -2.599  1.00 96.01           H  
ATOM   2425  CD1 LEU A 166       6.092  -0.316  -1.261  1.00 96.01           C  
ATOM   2426 HD11 LEU A 166       5.968   0.430  -2.046  1.00 96.01           H  
ATOM   2427 HD12 LEU A 166       7.152  -0.554  -1.180  1.00 96.01           H  
ATOM   2428 HD13 LEU A 166       5.741   0.082  -0.309  1.00 96.01           H  
ATOM   2429  CD2 LEU A 166       5.652  -2.649  -0.585  1.00 96.01           C  
ATOM   2430 HD21 LEU A 166       5.105  -3.565  -0.808  1.00 96.01           H  
ATOM   2431 HD22 LEU A 166       5.388  -2.308   0.416  1.00 96.01           H  
ATOM   2432 HD23 LEU A 166       6.719  -2.869  -0.626  1.00 96.01           H  
ATOM   2433  N   ILE A 167       2.866  -1.777  -4.711  1.00 97.19           N  
ATOM   2434  H   ILE A 167       2.106  -2.155  -4.164  1.00 97.19           H  
ATOM   2435  CA  ILE A 167       3.003  -2.240  -6.099  1.00 97.19           C  
ATOM   2436  HA  ILE A 167       4.027  -2.580  -6.257  1.00 97.19           H  
ATOM   2437  C   ILE A 167       2.773  -1.094  -7.081  1.00 97.19           C  
ATOM   2438  CB  ILE A 167       2.053  -3.427  -6.376  1.00 97.19           C  
ATOM   2439  HB  ILE A 167       1.076  -3.211  -5.945  1.00 97.19           H  
ATOM   2440  O   ILE A 167       3.571  -0.931  -7.995  1.00 97.19           O  
ATOM   2441  CG1 ILE A 167       2.631  -4.686  -5.702  1.00 97.19           C  
ATOM   2442 HG12 ILE A 167       2.967  -4.449  -4.693  1.00 97.19           H  
ATOM   2443 HG13 ILE A 167       3.490  -5.021  -6.283  1.00 97.19           H  
ATOM   2444  CG2 ILE A 167       1.862  -3.675  -7.887  1.00 97.19           C  
ATOM   2445 HG21 ILE A 167       2.831  -3.785  -8.374  1.00 97.19           H  
ATOM   2446 HG22 ILE A 167       1.261  -4.566  -8.072  1.00 97.19           H  
ATOM   2447 HG23 ILE A 167       1.326  -2.842  -8.341  1.00 97.19           H  
ATOM   2448  CD1 ILE A 167       1.631  -5.837  -5.605  1.00 97.19           C  
ATOM   2449 HD11 ILE A 167       2.091  -6.682  -5.092  1.00 97.19           H  
ATOM   2450 HD12 ILE A 167       0.745  -5.517  -5.056  1.00 97.19           H  
ATOM   2451 HD13 ILE A 167       1.358  -6.164  -6.608  1.00 97.19           H  
ATOM   2452  N   GLU A 168       1.738  -0.275  -6.890  1.00 91.46           N  
ATOM   2453  H   GLU A 168       1.062  -0.504  -6.175  1.00 91.46           H  
ATOM   2454  CA  GLU A 168       1.483   0.889  -7.749  1.00 91.46           C  
ATOM   2455  HA  GLU A 168       1.337   0.560  -8.778  1.00 91.46           H  
ATOM   2456  C   GLU A 168       2.670   1.855  -7.758  1.00 91.46           C  
ATOM   2457  CB  GLU A 168       0.222   1.625  -7.279  1.00 91.46           C  
ATOM   2458  HB2 GLU A 168       0.191   2.618  -7.727  1.00 91.46           H  
ATOM   2459  HB3 GLU A 168       0.260   1.756  -6.198  1.00 91.46           H  
ATOM   2460  O   GLU A 168       3.115   2.270  -8.826  1.00 91.46           O  
ATOM   2461  CG  GLU A 168      -1.064   0.878  -7.642  1.00 91.46           C  
ATOM   2462  HG2 GLU A 168      -1.893   1.397  -7.161  1.00 91.46           H  
ATOM   2463  HG3 GLU A 168      -1.029  -0.127  -7.223  1.00 91.46           H  
ATOM   2464  CD  GLU A 168      -1.305   0.794  -9.159  1.00 91.46           C  
ATOM   2465  OE1 GLU A 168      -1.700  -0.305  -9.604  1.00 91.46           O  
ATOM   2466  OE2 GLU A 168      -1.084   1.814  -9.867  1.00 91.46           O  
ATOM   2467  N   GLN A 169       3.247   2.151  -6.589  1.00 93.73           N  
ATOM   2468  H   GLN A 169       2.836   1.792  -5.739  1.00 93.73           H  
ATOM   2469  CA  GLN A 169       4.442   2.990  -6.506  1.00 93.73           C  
ATOM   2470  HA  GLN A 169       4.228   3.932  -7.012  1.00 93.73           H  
ATOM   2471  C   GLN A 169       5.645   2.352  -7.218  1.00 93.73           C  
ATOM   2472  CB  GLN A 169       4.751   3.285  -5.030  1.00 93.73           C  
ATOM   2473  HB2 GLN A 169       3.902   3.801  -4.582  1.00 93.73           H  
ATOM   2474  HB3 GLN A 169       4.899   2.347  -4.495  1.00 93.73           H  
ATOM   2475  O   GLN A 169       6.361   3.033  -7.954  1.00 93.73           O  
ATOM   2476  CG  GLN A 169       6.014   4.145  -4.865  1.00 93.73           C  
ATOM   2477  HG2 GLN A 169       6.868   3.620  -5.293  1.00 93.73           H  
ATOM   2478  HG3 GLN A 169       6.224   4.271  -3.803  1.00 93.73           H  
ATOM   2479  CD  GLN A 169       5.922   5.525  -5.507  1.00 93.73           C  
ATOM   2480  NE2 GLN A 169       7.040   6.129  -5.848  1.00 93.73           N  
ATOM   2481 HE21 GLN A 169       6.935   7.036  -6.279  1.00 93.73           H  
ATOM   2482 HE22 GLN A 169       7.929   5.657  -5.760  1.00 93.73           H  
ATOM   2483  OE1 GLN A 169       4.862   6.090  -5.717  1.00 93.73           O  
ATOM   2484  N   TRP A 170       5.871   1.051  -7.017  1.00 96.66           N  
ATOM   2485  H   TRP A 170       5.247   0.546  -6.405  1.00 96.66           H  
ATOM   2486  CA  TRP A 170       6.943   0.307  -7.682  1.00 96.66           C  
ATOM   2487  HA  TRP A 170       7.901   0.779  -7.462  1.00 96.66           H  
ATOM   2488  C   TRP A 170       6.780   0.301  -9.207  1.00 96.66           C  
ATOM   2489  CB  TRP A 170       6.963  -1.126  -7.141  1.00 96.66           C  
ATOM   2490  HB2 TRP A 170       5.951  -1.530  -7.148  1.00 96.66           H  
ATOM   2491  HB3 TRP A 170       7.298  -1.101  -6.104  1.00 96.66           H  
ATOM   2492  O   TRP A 170       7.737   0.579  -9.934  1.00 96.66           O  
ATOM   2493  CG  TRP A 170       7.835  -2.066  -7.908  1.00 96.66           C  
ATOM   2494  CD1 TRP A 170       7.425  -2.875  -8.907  1.00 96.66           C  
ATOM   2495  HD1 TRP A 170       6.408  -2.954  -9.262  1.00 96.66           H  
ATOM   2496  CD2 TRP A 170       9.271  -2.280  -7.793  1.00 96.66           C  
ATOM   2497  CE2 TRP A 170       9.666  -3.253  -8.757  1.00 96.66           C  
ATOM   2498  CE3 TRP A 170      10.283  -1.729  -6.984  1.00 96.66           C  
ATOM   2499  HE3 TRP A 170      10.016  -0.971  -6.263  1.00 96.66           H  
ATOM   2500  NE1 TRP A 170       8.499  -3.578  -9.403  1.00 96.66           N  
ATOM   2501  HE1 TRP A 170       8.412  -4.251 -10.151  1.00 96.66           H  
ATOM   2502  CH2 TRP A 170      11.976  -3.117  -8.071  1.00 96.66           C  
ATOM   2503  HH2 TRP A 170      13.003  -3.436  -8.171  1.00 96.66           H  
ATOM   2504  CZ2 TRP A 170      10.994  -3.670  -8.908  1.00 96.66           C  
ATOM   2505  HZ2 TRP A 170      11.254  -4.403  -9.657  1.00 96.66           H  
ATOM   2506  CZ3 TRP A 170      11.619  -2.147  -7.115  1.00 96.66           C  
ATOM   2507  HZ3 TRP A 170      12.375  -1.712  -6.479  1.00 96.66           H  
ATOM   2508  N   ASN A 171       5.573   0.006  -9.691  1.00 95.54           N  
ATOM   2509  H   ASN A 171       4.841  -0.214  -9.032  1.00 95.54           H  
ATOM   2510  CA  ASN A 171       5.243  -0.043 -11.111  1.00 95.54           C  
ATOM   2511  HA  ASN A 171       5.912  -0.741 -11.614  1.00 95.54           H  
ATOM   2512  C   ASN A 171       5.440   1.334 -11.748  1.00 95.54           C  
ATOM   2513  CB  ASN A 171       3.789  -0.514 -11.294  1.00 95.54           C  
ATOM   2514  HB2 ASN A 171       3.509  -0.373 -12.338  1.00 95.54           H  
ATOM   2515  HB3 ASN A 171       3.127   0.106 -10.690  1.00 95.54           H  
ATOM   2516  O   ASN A 171       6.119   1.438 -12.768  1.00 95.54           O  
ATOM   2517  CG  ASN A 171       3.520  -1.972 -10.956  1.00 95.54           C  
ATOM   2518  ND2 ASN A 171       2.270  -2.369 -11.029  1.00 95.54           N  
ATOM   2519 HD21 ASN A 171       1.544  -1.702 -11.246  1.00 95.54           H  
ATOM   2520 HD22 ASN A 171       2.032  -3.323 -10.797  1.00 95.54           H  
ATOM   2521  OD1 ASN A 171       4.392  -2.774 -10.642  1.00 95.54           O  
ATOM   2522  N   PHE A 172       4.910   2.384 -11.114  1.00 91.86           N  
ATOM   2523  H   PHE A 172       4.347   2.224 -10.291  1.00 91.86           H  
ATOM   2524  CA  PHE A 172       5.039   3.758 -11.585  1.00 91.86           C  
ATOM   2525  HA  PHE A 172       4.612   3.826 -12.585  1.00 91.86           H  
ATOM   2526  C   PHE A 172       6.505   4.187 -11.681  1.00 91.86           C  
ATOM   2527  CB  PHE A 172       4.253   4.686 -10.651  1.00 91.86           C  
ATOM   2528  HB2 PHE A 172       3.200   4.410 -10.697  1.00 91.86           H  
ATOM   2529  HB3 PHE A 172       4.591   4.540  -9.625  1.00 91.86           H  
ATOM   2530  O   PHE A 172       6.941   4.649 -12.735  1.00 91.86           O  
ATOM   2531  CG  PHE A 172       4.398   6.146 -11.023  1.00 91.86           C  
ATOM   2532  CD1 PHE A 172       5.137   7.024 -10.206  1.00 91.86           C  
ATOM   2533  HD1 PHE A 172       5.550   6.671  -9.272  1.00 91.86           H  
ATOM   2534  CD2 PHE A 172       3.873   6.603 -12.244  1.00 91.86           C  
ATOM   2535  HD2 PHE A 172       3.330   5.928 -12.890  1.00 91.86           H  
ATOM   2536  CE1 PHE A 172       5.345   8.356 -10.607  1.00 91.86           C  
ATOM   2537  HE1 PHE A 172       5.913   9.028  -9.982  1.00 91.86           H  
ATOM   2538  CE2 PHE A 172       4.109   7.923 -12.656  1.00 91.86           C  
ATOM   2539  HE2 PHE A 172       3.780   8.241 -13.634  1.00 91.86           H  
ATOM   2540  CZ  PHE A 172       4.832   8.805 -11.837  1.00 91.86           C  
ATOM   2541  HZ  PHE A 172       5.020   9.815 -12.169  1.00 91.86           H  
ATOM   2542  N   ALA A 173       7.284   3.982 -10.615  1.00 94.80           N  
ATOM   2543  H   ALA A 173       6.871   3.587  -9.782  1.00 94.80           H  
ATOM   2544  CA  ALA A 173       8.690   4.365 -10.575  1.00 94.80           C  
ATOM   2545  HA  ALA A 173       8.765   5.431 -10.786  1.00 94.80           H  
ATOM   2546  C   ALA A 173       9.522   3.628 -11.638  1.00 94.80           C  
ATOM   2547  CB  ALA A 173       9.211   4.111  -9.157  1.00 94.80           C  
ATOM   2548  HB1 ALA A 173       9.194   3.044  -8.933  1.00 94.80           H  
ATOM   2549  HB2 ALA A 173      10.230   4.488  -9.075  1.00 94.80           H  
ATOM   2550  HB3 ALA A 173       8.588   4.638  -8.435  1.00 94.80           H  
ATOM   2551  O   ALA A 173      10.322   4.252 -12.332  1.00 94.80           O  
ATOM   2552  N   ASN A 174       9.308   2.320 -11.820  1.00 96.47           N  
ATOM   2553  H   ASN A 174       8.628   1.850 -11.240  1.00 96.47           H  
ATOM   2554  CA  ASN A 174      10.007   1.566 -12.861  1.00 96.47           C  
ATOM   2555  HA  ASN A 174      11.071   1.793 -12.803  1.00 96.47           H  
ATOM   2556  C   ASN A 174       9.572   1.977 -14.269  1.00 96.47           C  
ATOM   2557  CB  ASN A 174       9.831   0.060 -12.639  1.00 96.47           C  
ATOM   2558  HB2 ASN A 174       8.797  -0.175 -12.388  1.00 96.47           H  
ATOM   2559  HB3 ASN A 174      10.093  -0.470 -13.555  1.00 96.47           H  
ATOM   2560  O   ASN A 174      10.425   2.084 -15.143  1.00 96.47           O  
ATOM   2561  CG  ASN A 174      10.772  -0.432 -11.564  1.00 96.47           C  
ATOM   2562  ND2 ASN A 174      10.283  -0.655 -10.372  1.00 96.47           N  
ATOM   2563 HD21 ASN A 174      10.893  -1.066  -9.679  1.00 96.47           H  
ATOM   2564 HD22 ASN A 174       9.313  -0.453 -10.179  1.00 96.47           H  
ATOM   2565  OD1 ASN A 174      11.963  -0.576 -11.779  1.00 96.47           O  
ATOM   2566  N   ALA A 175       8.288   2.255 -14.497  1.00 93.38           N  
ATOM   2567  H   ALA A 175       7.609   2.147 -13.758  1.00 93.38           H  
ATOM   2568  CA  ALA A 175       7.827   2.741 -15.793  1.00 93.38           C  
ATOM   2569  HA  ALA A 175       8.115   2.025 -16.562  1.00 93.38           H  
ATOM   2570  C   ALA A 175       8.460   4.091 -16.168  1.00 93.38           C  
ATOM   2571  CB  ALA A 175       6.307   2.830 -15.772  1.00 93.38           C  
ATOM   2572  HB1 ALA A 175       5.986   3.562 -15.031  1.00 93.38           H  
ATOM   2573  HB2 ALA A 175       5.873   1.857 -15.541  1.00 93.38           H  
ATOM   2574  HB3 ALA A 175       5.976   3.143 -16.763  1.00 93.38           H  
ATOM   2575  O   ALA A 175       8.847   4.274 -17.323  1.00 93.38           O  
ATOM   2576  N   GLN A 176       8.659   4.994 -15.194  1.00 93.60           N  
ATOM   2577  H   GLN A 176       8.295   4.803 -14.272  1.00 93.60           H  
ATOM   2578  CA  GLN A 176       9.436   6.218 -15.425  1.00 93.60           C  
ATOM   2579  HA  GLN A 176       8.975   6.781 -16.237  1.00 93.60           H  
ATOM   2580  C   GLN A 176      10.862   5.884 -15.864  1.00 93.60           C  
ATOM   2581  CB  GLN A 176       9.523   7.118 -14.176  1.00 93.60           C  
ATOM   2582  HB2 GLN A 176      10.058   6.598 -13.381  1.00 93.60           H  
ATOM   2583  HB3 GLN A 176      10.122   7.983 -14.460  1.00 93.60           H  
ATOM   2584  O   GLN A 176      11.328   6.391 -16.878  1.00 93.60           O  
ATOM   2585  CG  GLN A 176       8.210   7.654 -13.602  1.00 93.60           C  
ATOM   2586  HG2 GLN A 176       7.712   6.880 -13.017  1.00 93.60           H  
ATOM   2587  HG3 GLN A 176       8.413   8.484 -12.925  1.00 93.60           H  
ATOM   2588  CD  GLN A 176       7.300   8.151 -14.691  1.00 93.60           C  
ATOM   2589  NE2 GLN A 176       6.263   7.394 -14.970  1.00 93.60           N  
ATOM   2590 HE21 GLN A 176       5.749   7.503 -15.832  1.00 93.60           H  
ATOM   2591 HE22 GLN A 176       6.124   6.546 -14.439  1.00 93.60           H  
ATOM   2592  OE1 GLN A 176       7.553   9.174 -15.305  1.00 93.60           O  
ATOM   2593  N   MET A 177      11.550   5.003 -15.135  1.00 96.90           N  
ATOM   2594  H   MET A 177      11.123   4.609 -14.309  1.00 96.90           H  
ATOM   2595  CA  MET A 177      12.939   4.665 -15.453  1.00 96.90           C  
ATOM   2596  HA  MET A 177      13.508   5.592 -15.525  1.00 96.90           H  
ATOM   2597  C   MET A 177      13.086   3.980 -16.816  1.00 96.90           C  
ATOM   2598  CB  MET A 177      13.554   3.802 -14.347  1.00 96.90           C  
ATOM   2599  HB2 MET A 177      14.555   3.514 -14.668  1.00 96.90           H  
ATOM   2600  HB3 MET A 177      12.969   2.892 -14.219  1.00 96.90           H  
ATOM   2601  O   MET A 177      14.014   4.303 -17.554  1.00 96.90           O  
ATOM   2602  CG  MET A 177      13.670   4.522 -12.995  1.00 96.90           C  
ATOM   2603  HG2 MET A 177      14.265   3.901 -12.326  1.00 96.90           H  
ATOM   2604  HG3 MET A 177      12.673   4.599 -12.560  1.00 96.90           H  
ATOM   2605  SD  MET A 177      14.376   6.198 -13.003  1.00 96.90           S  
ATOM   2606  CE  MET A 177      16.009   5.908 -13.735  1.00 96.90           C  
ATOM   2607  HE1 MET A 177      16.665   5.447 -12.997  1.00 96.90           H  
ATOM   2608  HE2 MET A 177      16.438   6.864 -14.035  1.00 96.90           H  
ATOM   2609  HE3 MET A 177      15.928   5.272 -14.617  1.00 96.90           H  
ATOM   2610  N   PHE A 178      12.157   3.099 -17.195  1.00 95.25           N  
ATOM   2611  H   PHE A 178      11.432   2.842 -16.540  1.00 95.25           H  
ATOM   2612  CA  PHE A 178      12.136   2.516 -18.537  1.00 95.25           C  
ATOM   2613  HA  PHE A 178      13.126   2.116 -18.754  1.00 95.25           H  
ATOM   2614  C   PHE A 178      11.859   3.565 -19.618  1.00 95.25           C  
ATOM   2615  CB  PHE A 178      11.127   1.362 -18.612  1.00 95.25           C  
ATOM   2616  HB2 PHE A 178      10.207   1.643 -18.101  1.00 95.25           H  
ATOM   2617  HB3 PHE A 178      10.876   1.189 -19.659  1.00 95.25           H  
ATOM   2618  O   PHE A 178      12.532   3.547 -20.642  1.00 95.25           O  
ATOM   2619  CG  PHE A 178      11.665   0.057 -18.059  1.00 95.25           C  
ATOM   2620  CD1 PHE A 178      12.702  -0.609 -18.741  1.00 95.25           C  
ATOM   2621  HD1 PHE A 178      13.094  -0.196 -19.658  1.00 95.25           H  
ATOM   2622  CD2 PHE A 178      11.136  -0.502 -16.881  1.00 95.25           C  
ATOM   2623  HD2 PHE A 178      10.316  -0.014 -16.375  1.00 95.25           H  
ATOM   2624  CE1 PHE A 178      13.223  -1.811 -18.233  1.00 95.25           C  
ATOM   2625  HE1 PHE A 178      14.020  -2.318 -18.757  1.00 95.25           H  
ATOM   2626  CE2 PHE A 178      11.656  -1.704 -16.371  1.00 95.25           C  
ATOM   2627  HE2 PHE A 178      11.246  -2.134 -15.469  1.00 95.25           H  
ATOM   2628  CZ  PHE A 178      12.705  -2.354 -17.045  1.00 95.25           C  
ATOM   2629  HZ  PHE A 178      13.106  -3.279 -16.657  1.00 95.25           H  
ATOM   2630  N   THR A 179      10.952   4.516 -19.380  1.00 93.29           N  
ATOM   2631  H   THR A 179      10.421   4.478 -18.522  1.00 93.29           H  
ATOM   2632  CA  THR A 179      10.703   5.635 -20.308  1.00 93.29           C  
ATOM   2633  HA  THR A 179      10.390   5.238 -21.274  1.00 93.29           H  
ATOM   2634  C   THR A 179      11.973   6.453 -20.540  1.00 93.29           C  
ATOM   2635  CB  THR A 179       9.590   6.551 -19.775  1.00 93.29           C  
ATOM   2636  HB  THR A 179       9.868   6.929 -18.791  1.00 93.29           H  
ATOM   2637  O   THR A 179      12.350   6.706 -21.680  1.00 93.29           O  
ATOM   2638  CG2 THR A 179       9.316   7.757 -20.674  1.00 93.29           C  
ATOM   2639 HG21 THR A 179      10.127   8.479 -20.584  1.00 93.29           H  
ATOM   2640 HG22 THR A 179       8.386   8.237 -20.370  1.00 93.29           H  
ATOM   2641 HG23 THR A 179       9.236   7.447 -21.716  1.00 93.29           H  
ATOM   2642  OG1 THR A 179       8.388   5.830 -19.635  1.00 93.29           O  
ATOM   2643  HG1 THR A 179       8.479   5.233 -18.890  1.00 93.29           H  
ATOM   2644  N   LEU A 180      12.679   6.807 -19.462  1.00 94.81           N  
ATOM   2645  H   LEU A 180      12.311   6.573 -18.552  1.00 94.81           H  
ATOM   2646  CA  LEU A 180      13.944   7.543 -19.535  1.00 94.81           C  
ATOM   2647  HA  LEU A 180      13.803   8.446 -20.130  1.00 94.81           H  
ATOM   2648  C   LEU A 180      15.048   6.744 -20.233  1.00 94.81           C  
ATOM   2649  CB  LEU A 180      14.382   7.917 -18.112  1.00 94.81           C  
ATOM   2650  HB2 LEU A 180      15.379   8.353 -18.172  1.00 94.81           H  
ATOM   2651  HB3 LEU A 180      14.455   7.008 -17.515  1.00 94.81           H  
ATOM   2652  O   LEU A 180      15.864   7.308 -20.958  1.00 94.81           O  
ATOM   2653  CG  LEU A 180      13.457   8.912 -17.392  1.00 94.81           C  
ATOM   2654  HG  LEU A 180      12.460   8.485 -17.279  1.00 94.81           H  
ATOM   2655  CD1 LEU A 180      14.014   9.199 -15.999  1.00 94.81           C  
ATOM   2656 HD11 LEU A 180      14.135   8.266 -15.449  1.00 94.81           H  
ATOM   2657 HD12 LEU A 180      13.323   9.845 -15.457  1.00 94.81           H  
ATOM   2658 HD13 LEU A 180      14.977   9.702 -16.095  1.00 94.81           H  
ATOM   2659  CD2 LEU A 180      13.306  10.228 -18.148  1.00 94.81           C  
ATOM   2660 HD21 LEU A 180      14.283  10.682 -18.309  1.00 94.81           H  
ATOM   2661 HD22 LEU A 180      12.665  10.905 -17.583  1.00 94.81           H  
ATOM   2662 HD23 LEU A 180      12.828  10.064 -19.114  1.00 94.81           H  
ATOM   2663  N   ARG A 181      15.064   5.424 -20.044  1.00 95.83           N  
ATOM   2664  H   ARG A 181      14.399   5.027 -19.396  1.00 95.83           H  
ATOM   2665  CA  ARG A 181      15.980   4.534 -20.754  1.00 95.83           C  
ATOM   2666  HA  ARG A 181      16.989   4.939 -20.683  1.00 95.83           H  
ATOM   2667  C   ARG A 181      15.697   4.481 -22.248  1.00 95.83           C  
ATOM   2668  CB  ARG A 181      15.928   3.144 -20.115  1.00 95.83           C  
ATOM   2669  HB2 ARG A 181      16.221   3.213 -19.067  1.00 95.83           H  
ATOM   2670  HB3 ARG A 181      14.914   2.747 -20.173  1.00 95.83           H  
ATOM   2671  O   ARG A 181      16.639   4.535 -23.030  1.00 95.83           O  
ATOM   2672  CG  ARG A 181      16.873   2.199 -20.851  1.00 95.83           C  
ATOM   2673  HG2 ARG A 181      17.889   2.589 -20.798  1.00 95.83           H  
ATOM   2674  HG3 ARG A 181      16.584   2.125 -21.899  1.00 95.83           H  
ATOM   2675  CD  ARG A 181      16.822   0.800 -20.254  1.00 95.83           C  
ATOM   2676  HD2 ARG A 181      15.816   0.391 -20.350  1.00 95.83           H  
ATOM   2677  HD3 ARG A 181      17.084   0.855 -19.198  1.00 95.83           H  
ATOM   2678  NE  ARG A 181      17.797  -0.047 -20.945  1.00 95.83           N  
ATOM   2679  HE  ARG A 181      18.717  -0.084 -20.530  1.00 95.83           H  
ATOM   2680  NH1 ARG A 181      16.570  -0.442 -22.865  1.00 95.83           N  
ATOM   2681 HH11 ARG A 181      15.779   0.117 -22.577  1.00 95.83           H  
ATOM   2682 HH12 ARG A 181      16.446  -0.906 -23.754  1.00 95.83           H  
ATOM   2683  NH2 ARG A 181      18.652  -1.208 -22.688  1.00 95.83           N  
ATOM   2684 HH21 ARG A 181      19.554  -1.189 -22.234  1.00 95.83           H  
ATOM   2685 HH22 ARG A 181      18.541  -1.609 -23.608  1.00 95.83           H  
ATOM   2686  CZ  ARG A 181      17.656  -0.561 -22.151  1.00 95.83           C  
ATOM   2687  N   GLU A 182      14.440   4.341 -22.651  1.00 92.38           N  
ATOM   2688  H   GLU A 182      13.702   4.265 -21.965  1.00 92.38           H  
ATOM   2689  CA  GLU A 182      14.099   4.333 -24.074  1.00 92.38           C  
ATOM   2690  HA  GLU A 182      14.758   3.638 -24.593  1.00 92.38           H  
ATOM   2691  C   GLU A 182      14.389   5.693 -24.710  1.00 92.38           C  
ATOM   2692  CB  GLU A 182      12.651   3.869 -24.296  1.00 92.38           C  
ATOM   2693  HB2 GLU A 182      11.970   4.500 -23.726  1.00 92.38           H  
ATOM   2694  HB3 GLU A 182      12.413   3.984 -25.353  1.00 92.38           H  
ATOM   2695  O   GLU A 182      14.980   5.733 -25.783  1.00 92.38           O  
ATOM   2696  CG  GLU A 182      12.427   2.393 -23.909  1.00 92.38           C  
ATOM   2697  HG2 GLU A 182      12.425   2.302 -22.823  1.00 92.38           H  
ATOM   2698  HG3 GLU A 182      11.441   2.086 -24.260  1.00 92.38           H  
ATOM   2699  CD  GLU A 182      13.492   1.441 -24.484  1.00 92.38           C  
ATOM   2700  OE1 GLU A 182      14.183   0.719 -23.720  1.00 92.38           O  
ATOM   2701  OE2 GLU A 182      13.726   1.418 -25.709  1.00 92.38           O  
ATOM   2702  N   GLN A 183      14.125   6.794 -24.000  1.00 89.56           N  
ATOM   2703  H   GLN A 183      13.618   6.702 -23.131  1.00 89.56           H  
ATOM   2704  CA  GLN A 183      14.553   8.129 -24.414  1.00 89.56           C  
ATOM   2705  HA  GLN A 183      14.061   8.373 -25.356  1.00 89.56           H  
ATOM   2706  C   GLN A 183      16.067   8.197 -24.677  1.00 89.56           C  
ATOM   2707  CB  GLN A 183      14.096   9.142 -23.354  1.00 89.56           C  
ATOM   2708  HB2 GLN A 183      14.554   8.918 -22.391  1.00 89.56           H  
ATOM   2709  HB3 GLN A 183      13.013   9.071 -23.253  1.00 89.56           H  
ATOM   2710  O   GLN A 183      16.479   8.642 -25.740  1.00 89.56           O  
ATOM   2711  CG  GLN A 183      14.469  10.568 -23.759  1.00 89.56           C  
ATOM   2712  HG2 GLN A 183      14.093  10.723 -24.771  1.00 89.56           H  
ATOM   2713  HG3 GLN A 183      15.553  10.671 -23.794  1.00 89.56           H  
ATOM   2714  CD  GLN A 183      13.907  11.642 -22.829  1.00 89.56           C  
ATOM   2715  NE2 GLN A 183      14.470  12.832 -22.831  1.00 89.56           N  
ATOM   2716 HE21 GLN A 183      15.270  13.011 -23.421  1.00 89.56           H  
ATOM   2717 HE22 GLN A 183      14.158  13.504 -22.145  1.00 89.56           H  
ATOM   2718  OE1 GLN A 183      12.950  11.449 -22.094  1.00 89.56           O  
ATOM   2719  N   ALA A 184      16.893   7.689 -23.758  1.00 93.10           N  
ATOM   2720  H   ALA A 184      16.504   7.362 -22.885  1.00 93.10           H  
ATOM   2721  CA  ALA A 184      18.348   7.652 -23.930  1.00 93.10           C  
ATOM   2722  HA  ALA A 184      18.711   8.666 -24.099  1.00 93.10           H  
ATOM   2723  C   ALA A 184      18.819   6.784 -25.110  1.00 93.10           C  
ATOM   2724  CB  ALA A 184      18.966   7.092 -22.643  1.00 93.10           C  
ATOM   2725  HB1 ALA A 184      18.592   7.618 -21.765  1.00 93.10           H  
ATOM   2726  HB2 ALA A 184      20.049   7.197 -22.701  1.00 93.10           H  
ATOM   2727  HB3 ALA A 184      18.724   6.034 -22.542  1.00 93.10           H  
ATOM   2728  O   ALA A 184      19.924   6.966 -25.605  1.00 93.10           O  
ATOM   2729  N   ARG A 185      18.033   5.775 -25.502  1.00 91.92           N  
ATOM   2730  H   ARG A 185      17.126   5.694 -25.066  1.00 91.92           H  
ATOM   2731  CA  ARG A 185      18.395   4.825 -26.564  1.00 91.92           C  
ATOM   2732  HA  ARG A 185      19.479   4.705 -26.589  1.00 91.92           H  
ATOM   2733  C   ARG A 185      18.026   5.290 -27.960  1.00 91.92           C  
ATOM   2734  CB  ARG A 185      17.702   3.491 -26.315  1.00 91.92           C  
ATOM   2735  HB2 ARG A 185      16.668   3.659 -26.012  1.00 91.92           H  
ATOM   2736  HB3 ARG A 185      17.689   2.927 -27.248  1.00 91.92           H  
ATOM   2737  O   ARG A 185      18.606   4.755 -28.905  1.00 91.92           O  
ATOM   2738  CG  ARG A 185      18.436   2.676 -25.256  1.00 91.92           C  
ATOM   2739  HG2 ARG A 185      19.456   2.479 -25.586  1.00 91.92           H  
ATOM   2740  HG3 ARG A 185      18.474   3.227 -24.316  1.00 91.92           H  
ATOM   2741  CD  ARG A 185      17.703   1.359 -25.041  1.00 91.92           C  
ATOM   2742  HD2 ARG A 185      16.702   1.582 -24.672  1.00 91.92           H  
ATOM   2743  HD3 ARG A 185      18.267   0.819 -24.280  1.00 91.92           H  
ATOM   2744  NE  ARG A 185      17.645   0.545 -26.271  1.00 91.92           N  
ATOM   2745  HE  ARG A 185      18.313   0.795 -26.986  1.00 91.92           H  
ATOM   2746  NH1 ARG A 185      15.638  -0.536 -25.895  1.00 91.92           N  
ATOM   2747 HH11 ARG A 185      15.297   0.211 -25.307  1.00 91.92           H  
ATOM   2748 HH12 ARG A 185      14.832  -0.980 -26.311  1.00 91.92           H  
ATOM   2749  NH2 ARG A 185      16.736  -0.859 -27.801  1.00 91.92           N  
ATOM   2750 HH21 ARG A 185      15.912  -1.352 -28.114  1.00 91.92           H  
ATOM   2751 HH22 ARG A 185      17.373  -0.495 -28.494  1.00 91.92           H  
ATOM   2752  CZ  ARG A 185      16.671  -0.269 -26.641  1.00 91.92           C  
ATOM   2753  N   MET A 186      17.024   6.155 -28.061  1.00 87.35           N  
ATOM   2754  H   MET A 186      16.578   6.483 -27.216  1.00 87.35           H  
ATOM   2755  CA  MET A 186      16.606   6.756 -29.323  1.00 87.35           C  
ATOM   2756  HA  MET A 186      16.672   6.020 -30.124  1.00 87.35           H  
ATOM   2757  C   MET A 186      17.525   7.914 -29.717  1.00 87.35           C  
ATOM   2758  CB  MET A 186      15.153   7.228 -29.221  1.00 87.35           C  
ATOM   2759  HB2 MET A 186      14.911   7.744 -30.151  1.00 87.35           H  
ATOM   2760  HB3 MET A 186      15.049   7.927 -28.391  1.00 87.35           H  
ATOM   2761  O   MET A 186      17.772   8.088 -30.898  1.00 87.35           O  
ATOM   2762  CG  MET A 186      14.165   6.067 -29.068  1.00 87.35           C  
ATOM   2763  HG2 MET A 186      14.399   5.498 -28.168  1.00 87.35           H  
ATOM   2764  HG3 MET A 186      14.305   5.402 -29.921  1.00 87.35           H  
ATOM   2765  SD  MET A 186      12.416   6.558 -29.014  1.00 87.35           S  
ATOM   2766  CE  MET A 186      12.313   7.234 -27.352  1.00 87.35           C  
ATOM   2767  HE1 MET A 186      13.070   8.010 -27.243  1.00 87.35           H  
ATOM   2768  HE2 MET A 186      12.495   6.439 -26.630  1.00 87.35           H  
ATOM   2769  HE3 MET A 186      11.318   7.651 -27.195  1.00 87.35           H  
ATOM   2770  N   GLU A 187      18.072   8.623 -28.729  1.00 87.01           N  
ATOM   2771  H   GLU A 187      17.774   8.448 -27.780  1.00 87.01           H  
ATOM   2772  CA  GLU A 187      18.933   9.786 -28.935  1.00 87.01           C  
ATOM   2773  HA  GLU A 187      18.489  10.426 -29.698  1.00 87.01           H  
ATOM   2774  C   GLU A 187      20.361   9.402 -29.374  1.00 87.01           C  
ATOM   2775  CB  GLU A 187      18.958  10.555 -27.613  1.00 87.01           C  
ATOM   2776  HB2 GLU A 187      19.450   9.935 -26.864  1.00 87.01           H  
ATOM   2777  HB3 GLU A 187      17.938  10.726 -27.269  1.00 87.01           H  
ATOM   2778  O   GLU A 187      21.080   8.669 -28.676  1.00 87.01           O  
ATOM   2779  CG  GLU A 187      19.702  11.887 -27.699  1.00 87.01           C  
ATOM   2780  HG2 GLU A 187      20.670  11.749 -28.179  1.00 87.01           H  
ATOM   2781  HG3 GLU A 187      19.898  12.220 -26.680  1.00 87.01           H  
ATOM   2782  CD  GLU A 187      18.911  13.003 -28.358  1.00 87.01           C  
ATOM   2783  OE1 GLU A 187      19.553  13.716 -29.149  1.00 87.01           O  
ATOM   2784  OE2 GLU A 187      17.786  13.231 -27.844  1.00 87.01           O  
ATOM   2785  N   ASP A 188      20.804   9.958 -30.502  1.00 85.59           N  
ATOM   2786  H   ASP A 188      20.181  10.579 -30.999  1.00 85.59           H  
ATOM   2787  CA  ASP A 188      22.186   9.849 -30.970  1.00 85.59           C  
ATOM   2788  HA  ASP A 188      22.450   8.792 -30.994  1.00 85.59           H  
ATOM   2789  C   ASP A 188      23.165  10.543 -30.001  1.00 85.59           C  
ATOM   2790  CB  ASP A 188      22.320  10.421 -32.395  1.00 85.59           C  
ATOM   2791  HB2 ASP A 188      21.714  11.323 -32.484  1.00 85.59           H  
ATOM   2792  HB3 ASP A 188      23.358  10.716 -32.546  1.00 85.59           H  
ATOM   2793  O   ASP A 188      22.859  11.525 -29.341  1.00 85.59           O  
ATOM   2794  CG  ASP A 188      21.969   9.448 -33.531  1.00 85.59           C  
ATOM   2795  OD1 ASP A 188      21.992   8.216 -33.295  1.00 85.59           O  
ATOM   2796  OD2 ASP A 188      21.893   9.939 -34.687  1.00 85.59           O  
ATOM   2797  N   GLY A 189      24.391  10.030 -29.859  1.00 86.78           N  
ATOM   2798  H   GLY A 189      24.636   9.235 -30.431  1.00 86.78           H  
ATOM   2799  CA  GLY A 189      25.386  10.632 -28.949  1.00 86.78           C  
ATOM   2800  HA2 GLY A 189      25.395  11.710 -29.109  1.00 86.78           H  
ATOM   2801  HA3 GLY A 189      26.373  10.245 -29.203  1.00 86.78           H  
ATOM   2802  C   GLY A 189      25.141  10.382 -27.448  1.00 86.78           C  
ATOM   2803  O   GLY A 189      25.950  10.799 -26.601  1.00 86.78           O  
ATOM   2804  N   ILE A 190      24.083   9.641 -27.092  1.00 91.81           N  
ATOM   2805  H   ILE A 190      23.397   9.428 -27.801  1.00 91.81           H  
ATOM   2806  CA  ILE A 190      23.855   9.109 -25.744  1.00 91.81           C  
ATOM   2807  HA  ILE A 190      24.543   9.612 -25.064  1.00 91.81           H  
ATOM   2808  C   ILE A 190      24.199   7.615 -25.682  1.00 91.81           C  
ATOM   2809  CB  ILE A 190      22.435   9.439 -25.231  1.00 91.81           C  
ATOM   2810  HB  ILE A 190      21.699   8.971 -25.884  1.00 91.81           H  
ATOM   2811  O   ILE A 190      23.905   6.816 -26.570  1.00 91.81           O  
ATOM   2812  CG1 ILE A 190      22.226  10.967 -25.266  1.00 91.81           C  
ATOM   2813 HG12 ILE A 190      23.111  11.463 -24.867  1.00 91.81           H  
ATOM   2814 HG13 ILE A 190      22.114  11.280 -26.304  1.00 91.81           H  
ATOM   2815  CG2 ILE A 190      22.246   8.892 -23.800  1.00 91.81           C  
ATOM   2816 HG21 ILE A 190      22.969   9.334 -23.115  1.00 91.81           H  
ATOM   2817 HG22 ILE A 190      21.235   9.101 -23.449  1.00 91.81           H  
ATOM   2818 HG23 ILE A 190      22.332   7.805 -23.806  1.00 91.81           H  
ATOM   2819  CD1 ILE A 190      21.014  11.466 -24.480  1.00 91.81           C  
ATOM   2820 HD11 ILE A 190      20.869  12.528 -24.683  1.00 91.81           H  
ATOM   2821 HD12 ILE A 190      20.129  10.906 -24.781  1.00 91.81           H  
ATOM   2822 HD13 ILE A 190      21.169  11.349 -23.407  1.00 91.81           H  
ATOM   2823  N   SER A 191      24.864   7.210 -24.596  1.00 91.60           N  
ATOM   2824  H   SER A 191      25.041   7.890 -23.871  1.00 91.60           H  
ATOM   2825  CA  SER A 191      25.139   5.798 -24.326  1.00 91.60           C  
ATOM   2826  HA  SER A 191      25.692   5.381 -25.168  1.00 91.60           H  
ATOM   2827  C   SER A 191      23.830   5.023 -24.153  1.00 91.60           C  
ATOM   2828  CB  SER A 191      25.995   5.667 -23.062  1.00 91.60           C  
ATOM   2829  HB2 SER A 191      25.500   6.184 -22.239  1.00 91.60           H  
ATOM   2830  HB3 SER A 191      26.963   6.138 -23.231  1.00 91.60           H  
ATOM   2831  O   SER A 191      22.977   5.395 -23.352  1.00 91.60           O  
ATOM   2832  OG  SER A 191      26.187   4.311 -22.695  1.00 91.60           O  
ATOM   2833  HG  SER A 191      26.610   4.342 -21.834  1.00 91.60           H  
ATOM   2834  N   ARG A 192      23.709   3.851 -24.786  1.00 90.25           N  
ATOM   2835  H   ARG A 192      24.419   3.615 -25.465  1.00 90.25           H  
ATOM   2836  CA  ARG A 192      22.572   2.934 -24.553  1.00 90.25           C  
ATOM   2837  HA  ARG A 192      21.651   3.473 -24.779  1.00 90.25           H  
ATOM   2838  C   ARG A 192      22.436   2.477 -23.093  1.00 90.25           C  
ATOM   2839  CB  ARG A 192      22.692   1.706 -25.463  1.00 90.25           C  
ATOM   2840  HB2 ARG A 192      23.664   1.236 -25.309  1.00 90.25           H  
ATOM   2841  HB3 ARG A 192      21.918   0.990 -25.187  1.00 90.25           H  
ATOM   2842  O   ARG A 192      21.382   1.965 -22.719  1.00 90.25           O  
ATOM   2843  CG  ARG A 192      22.514   2.065 -26.941  1.00 90.25           C  
ATOM   2844  HG2 ARG A 192      23.295   2.756 -27.257  1.00 90.25           H  
ATOM   2845  HG3 ARG A 192      21.544   2.541 -27.083  1.00 90.25           H  
ATOM   2846  CD  ARG A 192      22.590   0.792 -27.787  1.00 90.25           C  
ATOM   2847  HD2 ARG A 192      23.585   0.359 -27.684  1.00 90.25           H  
ATOM   2848  HD3 ARG A 192      21.849   0.083 -27.416  1.00 90.25           H  
ATOM   2849  NE  ARG A 192      22.323   1.091 -29.201  1.00 90.25           N  
ATOM   2850  HE  ARG A 192      22.264   2.068 -29.451  1.00 90.25           H  
ATOM   2851  NH1 ARG A 192      22.148  -1.068 -29.961  1.00 90.25           N  
ATOM   2852 HH11 ARG A 192      22.399  -1.395 -29.039  1.00 90.25           H  
ATOM   2853 HH12 ARG A 192      22.013  -1.703 -30.734  1.00 90.25           H  
ATOM   2854  NH2 ARG A 192      21.863   0.643 -31.377  1.00 90.25           N  
ATOM   2855 HH21 ARG A 192      21.797   1.635 -31.554  1.00 90.25           H  
ATOM   2856 HH22 ARG A 192      21.682   0.012 -32.145  1.00 90.25           H  
ATOM   2857  CZ  ARG A 192      22.115   0.222 -30.172  1.00 90.25           C  
ATOM   2858  N   ASN A 193      23.495   2.650 -22.300  1.00 92.22           N  
ATOM   2859  H   ASN A 193      24.301   3.110 -22.699  1.00 92.22           H  
ATOM   2860  CA  ASN A 193      23.555   2.319 -20.878  1.00 92.22           C  
ATOM   2861  HA  ASN A 193      22.704   1.689 -20.619  1.00 92.22           H  
ATOM   2862  C   ASN A 193      23.455   3.566 -19.978  1.00 92.22           C  
ATOM   2863  CB  ASN A 193      24.832   1.508 -20.608  1.00 92.22           C  
ATOM   2864  HB2 ASN A 193      24.857   1.218 -19.558  1.00 92.22           H  
ATOM   2865  HB3 ASN A 193      25.700   2.141 -20.794  1.00 92.22           H  
ATOM   2866  O   ASN A 193      23.646   3.454 -18.774  1.00 92.22           O  
ATOM   2867  CG  ASN A 193      24.946   0.239 -21.435  1.00 92.22           C  
ATOM   2868  ND2 ASN A 193      26.157  -0.205 -21.680  1.00 92.22           N  
ATOM   2869 HD21 ASN A 193      26.939   0.253 -21.234  1.00 92.22           H  
ATOM   2870 HD22 ASN A 193      26.217  -1.079 -22.183  1.00 92.22           H  
ATOM   2871  OD1 ASN A 193      23.989  -0.355 -21.910  1.00 92.22           O  
ATOM   2872  N   TYR A 194      23.136   4.742 -20.538  1.00 95.79           N  
ATOM   2873  H   TYR A 194      23.003   4.792 -21.538  1.00 95.79           H  
ATOM   2874  CA  TYR A 194      23.011   5.999 -19.788  1.00 95.79           C  
ATOM   2875  HA  TYR A 194      23.977   6.242 -19.346  1.00 95.79           H  
ATOM   2876  C   TYR A 194      21.984   5.901 -18.649  1.00 95.79           C  
ATOM   2877  CB  TYR A 194      22.624   7.113 -20.772  1.00 95.79           C  
ATOM   2878  HB2 TYR A 194      21.639   6.897 -21.186  1.00 95.79           H  
ATOM   2879  HB3 TYR A 194      23.344   7.114 -21.590  1.00 95.79           H  
ATOM   2880  O   TYR A 194      22.175   6.495 -17.589  1.00 95.79           O  
ATOM   2881  CG  TYR A 194      22.634   8.505 -20.184  1.00 95.79           C  
ATOM   2882  CD1 TYR A 194      21.437   9.152 -19.818  1.00 95.79           C  
ATOM   2883  HD1 TYR A 194      20.484   8.680 -20.007  1.00 95.79           H  
ATOM   2884  CD2 TYR A 194      23.869   9.148 -19.991  1.00 95.79           C  
ATOM   2885  HD2 TYR A 194      24.787   8.650 -20.267  1.00 95.79           H  
ATOM   2886  CE1 TYR A 194      21.486  10.417 -19.200  1.00 95.79           C  
ATOM   2887  HE1 TYR A 194      20.584  10.927 -18.898  1.00 95.79           H  
ATOM   2888  CE2 TYR A 194      23.923  10.396 -19.346  1.00 95.79           C  
ATOM   2889  HE2 TYR A 194      24.877  10.856 -19.136  1.00 95.79           H  
ATOM   2890  OH  TYR A 194      22.785  12.203 -18.273  1.00 95.79           O  
ATOM   2891  HH  TYR A 194      23.668  12.336 -17.921  1.00 95.79           H  
ATOM   2892  CZ  TYR A 194      22.730  11.022 -18.935  1.00 95.79           C  
ATOM   2893  N   VAL A 195      20.921   5.109 -18.851  1.00 97.59           N  
ATOM   2894  H   VAL A 195      20.860   4.651 -19.749  1.00 97.59           H  
ATOM   2895  CA  VAL A 195      19.953   4.708 -17.823  1.00 97.59           C  
ATOM   2896  HA  VAL A 195      20.288   5.080 -16.855  1.00 97.59           H  
ATOM   2897  C   VAL A 195      19.889   3.184 -17.769  1.00 97.59           C  
ATOM   2898  CB  VAL A 195      18.553   5.287 -18.095  1.00 97.59           C  
ATOM   2899  HB  VAL A 195      18.175   4.839 -19.014  1.00 97.59           H  
ATOM   2900  O   VAL A 195      19.405   2.533 -18.698  1.00 97.59           O  
ATOM   2901  CG1 VAL A 195      17.574   4.956 -16.961  1.00 97.59           C  
ATOM   2902 HG11 VAL A 195      17.973   5.303 -16.008  1.00 97.59           H  
ATOM   2903 HG12 VAL A 195      17.412   3.879 -16.917  1.00 97.59           H  
ATOM   2904 HG13 VAL A 195      16.612   5.431 -17.154  1.00 97.59           H  
ATOM   2905  CG2 VAL A 195      18.568   6.803 -18.289  1.00 97.59           C  
ATOM   2906 HG21 VAL A 195      19.029   7.291 -17.430  1.00 97.59           H  
ATOM   2907 HG22 VAL A 195      17.550   7.172 -18.422  1.00 97.59           H  
ATOM   2908 HG23 VAL A 195      19.130   7.050 -19.189  1.00 97.59           H  
ATOM   2909  N   GLU A 196      20.343   2.596 -16.668  1.00 96.77           N  
ATOM   2910  H   GLU A 196      20.728   3.172 -15.933  1.00 96.77           H  
ATOM   2911  CA  GLU A 196      20.348   1.141 -16.496  1.00 96.77           C  
ATOM   2912  HA  GLU A 196      19.502   0.739 -17.053  1.00 96.77           H  
ATOM   2913  C   GLU A 196      20.169   0.714 -15.034  1.00 96.77           C  
ATOM   2914  CB  GLU A 196      21.617   0.519 -17.111  1.00 96.77           C  
ATOM   2915  HB2 GLU A 196      21.488  -0.563 -17.070  1.00 96.77           H  
ATOM   2916  HB3 GLU A 196      21.676   0.802 -18.162  1.00 96.77           H  
ATOM   2917  O   GLU A 196      20.355   1.520 -14.121  1.00 96.77           O  
ATOM   2918  CG  GLU A 196      22.951   0.867 -16.424  1.00 96.77           C  
ATOM   2919  HG2 GLU A 196      22.861   0.655 -15.359  1.00 96.77           H  
ATOM   2920  HG3 GLU A 196      23.144   1.934 -16.536  1.00 96.77           H  
ATOM   2921  CD  GLU A 196      24.140   0.053 -16.981  1.00 96.77           C  
ATOM   2922  OE1 GLU A 196      25.274   0.245 -16.487  1.00 96.77           O  
ATOM   2923  OE2 GLU A 196      23.927  -0.853 -17.827  1.00 96.77           O  
ATOM   2924  N   PRO A 197      19.809  -0.551 -14.766  1.00 97.26           N  
ATOM   2925  CA  PRO A 197      19.901  -1.117 -13.430  1.00 97.26           C  
ATOM   2926  HA  PRO A 197      19.262  -0.532 -12.769  1.00 97.26           H  
ATOM   2927  C   PRO A 197      21.347  -1.106 -12.902  1.00 97.26           C  
ATOM   2928  CB  PRO A 197      19.312  -2.527 -13.554  1.00 97.26           C  
ATOM   2929  HB2 PRO A 197      18.807  -2.841 -12.640  1.00 97.26           H  
ATOM   2930  HB3 PRO A 197      20.085  -3.239 -13.841  1.00 97.26           H  
ATOM   2931  O   PRO A 197      22.230  -1.776 -13.435  1.00 97.26           O  
ATOM   2932  CG  PRO A 197      18.347  -2.398 -14.728  1.00 97.26           C  
ATOM   2933  HG2 PRO A 197      17.428  -1.908 -14.407  1.00 97.26           H  
ATOM   2934  HG3 PRO A 197      18.135  -3.361 -15.191  1.00 97.26           H  
ATOM   2935  CD  PRO A 197      19.129  -1.476 -15.658  1.00 97.26           C  
ATOM   2936  HD2 PRO A 197      18.446  -0.970 -16.339  1.00 97.26           H  
ATOM   2937  HD3 PRO A 197      19.872  -2.050 -16.212  1.00 97.26           H  
ATOM   2938  N   ALA A 198      21.574  -0.396 -11.800  1.00 97.00           N  
ATOM   2939  H   ALA A 198      20.783   0.072 -11.381  1.00 97.00           H  
ATOM   2940  CA  ALA A 198      22.853  -0.322 -11.113  1.00 97.00           C  
ATOM   2941  HA  ALA A 198      23.615  -0.029 -11.835  1.00 97.00           H  
ATOM   2942  C   ALA A 198      23.223  -1.671 -10.492  1.00 97.00           C  
ATOM   2943  CB  ALA A 198      22.771   0.740 -10.015  1.00 97.00           C  
ATOM   2944  HB1 ALA A 198      23.759   0.882  -9.578  1.00 97.00           H  
ATOM   2945  HB2 ALA A 198      22.079   0.412  -9.239  1.00 97.00           H  
ATOM   2946  HB3 ALA A 198      22.415   1.680 -10.436  1.00 97.00           H  
ATOM   2947  O   ALA A 198      22.399  -2.305  -9.818  1.00 97.00           O  
ATOM   2948  N   TYR A 199      24.488  -2.067 -10.637  1.00 95.11           N  
ATOM   2949  H   TYR A 199      25.104  -1.510 -11.210  1.00 95.11           H  
ATOM   2950  CA  TYR A 199      25.009  -3.324 -10.112  1.00 95.11           C  
ATOM   2951  HA  TYR A 199      24.279  -3.709  -9.400  1.00 95.11           H  
ATOM   2952  C   TYR A 199      26.325  -3.158  -9.343  1.00 95.11           C  
ATOM   2953  CB  TYR A 199      25.117  -4.351 -11.242  1.00 95.11           C  
ATOM   2954  HB2 TYR A 199      24.121  -4.502 -11.658  1.00 95.11           H  
ATOM   2955  HB3 TYR A 199      25.428  -5.307 -10.821  1.00 95.11           H  
ATOM   2956  O   TYR A 199      27.087  -2.216  -9.533  1.00 95.11           O  
ATOM   2957  CG  TYR A 199      26.052  -3.956 -12.367  1.00 95.11           C  
ATOM   2958  CD1 TYR A 199      25.549  -3.241 -13.471  1.00 95.11           C  
ATOM   2959  HD1 TYR A 199      24.501  -2.988 -13.532  1.00 95.11           H  
ATOM   2960  CD2 TYR A 199      27.426  -4.260 -12.293  1.00 95.11           C  
ATOM   2961  HD2 TYR A 199      27.816  -4.785 -11.434  1.00 95.11           H  
ATOM   2962  CE1 TYR A 199      26.413  -2.814 -14.495  1.00 95.11           C  
ATOM   2963  HE1 TYR A 199      26.022  -2.235 -15.318  1.00 95.11           H  
ATOM   2964  CE2 TYR A 199      28.291  -3.850 -13.327  1.00 95.11           C  
ATOM   2965  HE2 TYR A 199      29.351  -4.055 -13.286  1.00 95.11           H  
ATOM   2966  OH  TYR A 199      28.627  -2.707 -15.406  1.00 95.11           O  
ATOM   2967  HH  TYR A 199      28.154  -2.125 -16.005  1.00 95.11           H  
ATOM   2968  CZ  TYR A 199      27.786  -3.122 -14.425  1.00 95.11           C  
ATOM   2969  N   ARG A 200      26.592  -4.095  -8.429  1.00 94.73           N  
ATOM   2970  H   ARG A 200      25.895  -4.818  -8.319  1.00 94.73           H  
ATOM   2971  CA  ARG A 200      27.814  -4.175  -7.607  1.00 94.73           C  
ATOM   2972  HA  ARG A 200      28.612  -3.651  -8.132  1.00 94.73           H  
ATOM   2973  C   ARG A 200      28.260  -5.625  -7.429  1.00 94.73           C  
ATOM   2974  CB  ARG A 200      27.577  -3.466  -6.260  1.00 94.73           C  
ATOM   2975  HB2 ARG A 200      28.519  -3.420  -5.714  1.00 94.73           H  
ATOM   2976  HB3 ARG A 200      27.260  -2.441  -6.451  1.00 94.73           H  
ATOM   2977  O   ARG A 200      27.590  -6.535  -7.907  1.00 94.73           O  
ATOM   2978  CG  ARG A 200      26.524  -4.166  -5.385  1.00 94.73           C  
ATOM   2979  HG2 ARG A 200      25.556  -4.136  -5.884  1.00 94.73           H  
ATOM   2980  HG3 ARG A 200      26.805  -5.207  -5.225  1.00 94.73           H  
ATOM   2981  CD  ARG A 200      26.408  -3.476  -4.026  1.00 94.73           C  
ATOM   2982  HD2 ARG A 200      27.381  -3.503  -3.536  1.00 94.73           H  
ATOM   2983  HD3 ARG A 200      26.140  -2.430  -4.175  1.00 94.73           H  
ATOM   2984  NE  ARG A 200      25.424  -4.168  -3.169  1.00 94.73           N  
ATOM   2985  HE  ARG A 200      25.728  -5.037  -2.754  1.00 94.73           H  
ATOM   2986  NH1 ARG A 200      23.691  -2.675  -3.382  1.00 94.73           N  
ATOM   2987 HH11 ARG A 200      22.746  -2.387  -3.171  1.00 94.73           H  
ATOM   2988 HH12 ARG A 200      24.204  -2.163  -4.085  1.00 94.73           H  
ATOM   2989  NH2 ARG A 200      23.437  -4.471  -2.093  1.00 94.73           N  
ATOM   2990 HH21 ARG A 200      22.507  -4.147  -1.869  1.00 94.73           H  
ATOM   2991 HH22 ARG A 200      23.777  -5.326  -1.678  1.00 94.73           H  
ATOM   2992  CZ  ARG A 200      24.196  -3.768  -2.889  1.00 94.73           C  
ATOM   2993  N   ASN A 201      29.346  -5.852  -6.683  1.00 91.14           N  
ATOM   2994  H   ASN A 201      29.816  -5.057  -6.273  1.00 91.14           H  
ATOM   2995  CA  ASN A 201      29.856  -7.194  -6.361  1.00 91.14           C  
ATOM   2996  HA  ASN A 201      30.834  -7.076  -5.894  1.00 91.14           H  
ATOM   2997  C   ASN A 201      30.091  -8.048  -7.619  1.00 91.14           C  
ATOM   2998  CB  ASN A 201      28.935  -7.885  -5.336  1.00 91.14           C  
ATOM   2999  HB2 ASN A 201      29.348  -8.863  -5.091  1.00 91.14           H  
ATOM   3000  HB3 ASN A 201      27.954  -8.047  -5.783  1.00 91.14           H  
ATOM   3001  O   ASN A 201      29.688  -9.209  -7.675  1.00 91.14           O  
ATOM   3002  CG  ASN A 201      28.772  -7.124  -4.040  1.00 91.14           C  
ATOM   3003  ND2 ASN A 201      27.701  -7.374  -3.325  1.00 91.14           N  
ATOM   3004 HD21 ASN A 201      27.715  -7.006  -2.384  1.00 91.14           H  
ATOM   3005 HD22 ASN A 201      27.058  -8.086  -3.642  1.00 91.14           H  
ATOM   3006  OD1 ASN A 201      29.582  -6.306  -3.643  1.00 91.14           O  
ATOM   3007  N   VAL A 202      30.694  -7.437  -8.643  1.00 88.30           N  
ATOM   3008  H   VAL A 202      31.006  -6.483  -8.534  1.00 88.30           H  
ATOM   3009  CA  VAL A 202      30.967  -8.115  -9.909  1.00 88.30           C  
ATOM   3010  HA  VAL A 202      30.039  -8.579 -10.244  1.00 88.30           H  
ATOM   3011  C   VAL A 202      32.012  -9.198  -9.681  1.00 88.30           C  
ATOM   3012  CB  VAL A 202      31.421  -7.151 -11.018  1.00 88.30           C  
ATOM   3013  HB  VAL A 202      32.357  -6.675 -10.726  1.00 88.30           H  
ATOM   3014  O   VAL A 202      33.147  -8.914  -9.301  1.00 88.30           O  
ATOM   3015  CG1 VAL A 202      31.635  -7.892 -12.348  1.00 88.30           C  
ATOM   3016 HG11 VAL A 202      32.450  -8.609 -12.258  1.00 88.30           H  
ATOM   3017 HG12 VAL A 202      30.724  -8.422 -12.629  1.00 88.30           H  
ATOM   3018 HG13 VAL A 202      31.883  -7.179 -13.134  1.00 88.30           H  
ATOM   3019  CG2 VAL A 202      30.380  -6.055 -11.261  1.00 88.30           C  
ATOM   3020 HG21 VAL A 202      29.445  -6.503 -11.598  1.00 88.30           H  
ATOM   3021 HG22 VAL A 202      30.746  -5.375 -12.030  1.00 88.30           H  
ATOM   3022 HG23 VAL A 202      30.202  -5.477 -10.355  1.00 88.30           H  
ATOM   3023  N   GLU A 203      31.640 -10.435  -9.963  1.00 85.95           N  
ATOM   3024  H   GLU A 203      30.687 -10.580 -10.265  1.00 85.95           H  
ATOM   3025  CA  GLU A 203      32.554 -11.567 -10.022  1.00 85.95           C  
ATOM   3026  HA  GLU A 203      33.542 -11.281  -9.661  1.00 85.95           H  
ATOM   3027  C   GLU A 203      32.675 -11.992 -11.482  1.00 85.95           C  
ATOM   3028  CB  GLU A 203      32.037 -12.698  -9.132  1.00 85.95           C  
ATOM   3029  HB2 GLU A 203      32.519 -13.633  -9.417  1.00 85.95           H  
ATOM   3030  HB3 GLU A 203      30.963 -12.777  -9.300  1.00 85.95           H  
ATOM   3031  O   GLU A 203      31.672 -12.310 -12.125  1.00 85.95           O  
ATOM   3032  CG  GLU A 203      32.271 -12.451  -7.636  1.00 85.95           C  
ATOM   3033  HG2 GLU A 203      31.901 -11.460  -7.372  1.00 85.95           H  
ATOM   3034  HG3 GLU A 203      33.342 -12.477  -7.433  1.00 85.95           H  
ATOM   3035  CD  GLU A 203      31.559 -13.505  -6.781  1.00 85.95           C  
ATOM   3036  OE1 GLU A 203      30.583 -13.156  -6.082  1.00 85.95           O  
ATOM   3037  OE2 GLU A 203      31.840 -14.718  -6.917  1.00 85.95           O  
ATOM   3038  N   LYS A 204      33.903 -11.971 -12.011  1.00 81.36           N  
ATOM   3039  H   LYS A 204      34.683 -11.724 -11.419  1.00 81.36           H  
ATOM   3040  CA  LYS A 204      34.195 -12.371 -13.388  1.00 81.36           C  
ATOM   3041  HA  LYS A 204      33.384 -13.035 -13.688  1.00 81.36           H  
ATOM   3042  C   LYS A 204      35.479 -13.187 -13.490  1.00 81.36           C  
ATOM   3043  CB  LYS A 204      34.175 -11.156 -14.336  1.00 81.36           C  
ATOM   3044  HB2 LYS A 204      33.204 -10.669 -14.248  1.00 81.36           H  
ATOM   3045  HB3 LYS A 204      34.270 -11.518 -15.359  1.00 81.36           H  
ATOM   3046  O   LYS A 204      36.451 -12.880 -12.800  1.00 81.36           O  
ATOM   3047  CG  LYS A 204      35.284 -10.122 -14.064  1.00 81.36           C  
ATOM   3048  HG2 LYS A 204      36.259 -10.588 -14.211  1.00 81.36           H  
ATOM   3049  HG3 LYS A 204      35.212  -9.769 -13.035  1.00 81.36           H  
ATOM   3050  CD  LYS A 204      35.163  -8.924 -15.014  1.00 81.36           C  
ATOM   3051  HD2 LYS A 204      34.195  -8.446 -14.859  1.00 81.36           H  
ATOM   3052  HD3 LYS A 204      35.219  -9.280 -16.043  1.00 81.36           H  
ATOM   3053  CE  LYS A 204      36.287  -7.910 -14.760  1.00 81.36           C  
ATOM   3054  HE2 LYS A 204      36.226  -7.577 -13.724  1.00 81.36           H  
ATOM   3055  HE3 LYS A 204      37.243  -8.414 -14.897  1.00 81.36           H  
ATOM   3056  NZ  LYS A 204      36.186  -6.748 -15.682  1.00 81.36           N  
ATOM   3057  HZ1 LYS A 204      35.297  -6.282 -15.577  1.00 81.36           H  
ATOM   3058  HZ2 LYS A 204      36.262  -7.051 -16.642  1.00 81.36           H  
ATOM   3059  HZ3 LYS A 204      36.919  -6.076 -15.504  1.00 81.36           H  
ATOM   3060  N   THR A 205      35.506 -14.181 -14.375  1.00 79.50           N  
ATOM   3061  H   THR A 205      34.666 -14.379 -14.899  1.00 79.50           H  
ATOM   3062  CA  THR A 205      36.713 -14.969 -14.690  1.00 79.50           C  
ATOM   3063  HA  THR A 205      37.528 -14.645 -14.043  1.00 79.50           H  
ATOM   3064  C   THR A 205      37.162 -14.721 -16.127  1.00 79.50           C  
ATOM   3065  CB  THR A 205      36.526 -16.474 -14.432  1.00 79.50           C  
ATOM   3066  HB  THR A 205      37.406 -17.009 -14.789  1.00 79.50           H  
ATOM   3067  O   THR A 205      36.346 -14.711 -17.037  1.00 79.50           O  
ATOM   3068  CG2 THR A 205      36.342 -16.782 -12.949  1.00 79.50           C  
ATOM   3069 HG21 THR A 205      35.426 -16.324 -12.577  1.00 79.50           H  
ATOM   3070 HG22 THR A 205      36.283 -17.861 -12.800  1.00 79.50           H  
ATOM   3071 HG23 THR A 205      37.190 -16.396 -12.383  1.00 79.50           H  
ATOM   3072  OG1 THR A 205      35.390 -16.978 -15.079  1.00 79.50           O  
ATOM   3073  HG1 THR A 205      35.135 -17.781 -14.619  1.00 79.50           H  
ATOM   3074  N   ASN A 206      38.467 -14.507 -16.331  1.00 71.96           N  
ATOM   3075  H   ASN A 206      39.087 -14.570 -15.536  1.00 71.96           H  
ATOM   3076  CA  ASN A 206      39.108 -14.369 -17.649  1.00 71.96           C  
ATOM   3077  HA  ASN A 206      40.142 -14.078 -17.465  1.00 71.96           H  
ATOM   3078  C   ASN A 206      38.566 -13.262 -18.578  1.00 71.96           C  
ATOM   3079  CB  ASN A 206      39.161 -15.746 -18.335  1.00 71.96           C  
ATOM   3080  HB2 ASN A 206      38.146 -16.095 -18.526  1.00 71.96           H  
ATOM   3081  HB3 ASN A 206      39.665 -15.662 -19.298  1.00 71.96           H  
ATOM   3082  O   ASN A 206      38.790 -13.344 -19.781  1.00 71.96           O  
ATOM   3083  CG  ASN A 206      39.920 -16.774 -17.529  1.00 71.96           C  
ATOM   3084  ND2 ASN A 206      39.453 -17.998 -17.523  1.00 71.96           N  
ATOM   3085 HD21 ASN A 206      38.554 -18.169 -17.951  1.00 71.96           H  
ATOM   3086 HD22 ASN A 206      39.934 -18.681 -16.956  1.00 71.96           H  
ATOM   3087  OD1 ASN A 206      40.915 -16.488 -16.879  1.00 71.96           O  
ATOM   3088  N   SER A 207      37.911 -12.218 -18.045  1.00 70.02           N  
ATOM   3089  H   SER A 207      37.749 -12.229 -17.048  1.00 70.02           H  
ATOM   3090  CA  SER A 207      37.297 -11.134 -18.842  1.00 70.02           C  
ATOM   3091  HA  SER A 207      36.597 -10.588 -18.209  1.00 70.02           H  
ATOM   3092  C   SER A 207      36.492 -11.695 -20.023  1.00 70.02           C  
ATOM   3093  CB  SER A 207      38.352 -10.131 -19.327  1.00 70.02           C  
ATOM   3094  HB2 SER A 207      37.887  -9.420 -20.009  1.00 70.02           H  
ATOM   3095  HB3 SER A 207      39.140 -10.661 -19.862  1.00 70.02           H  
ATOM   3096  O   SER A 207      36.865 -11.478 -21.177  1.00 70.02           O  
ATOM   3097  OG  SER A 207      38.905  -9.416 -18.234  1.00 70.02           O  
ATOM   3098  HG  SER A 207      39.695  -8.984 -18.568  1.00 70.02           H  
ATOM   3099  N   PRO A 208      35.434 -12.475 -19.742  1.00 68.79           N  
ATOM   3100  CA  PRO A 208      34.712 -13.159 -20.795  1.00 68.79           C  
ATOM   3101  HA  PRO A 208      35.397 -13.746 -21.407  1.00 68.79           H  
ATOM   3102  C   PRO A 208      34.004 -12.121 -21.664  1.00 68.79           C  
ATOM   3103  CB  PRO A 208      33.752 -14.082 -20.053  1.00 68.79           C  
ATOM   3104  HB2 PRO A 208      34.300 -14.980 -19.768  1.00 68.79           H  
ATOM   3105  HB3 PRO A 208      32.874 -14.327 -20.651  1.00 68.79           H  
ATOM   3106  O   PRO A 208      33.647 -11.052 -21.175  1.00 68.79           O  
ATOM   3107  CG  PRO A 208      33.399 -13.310 -18.783  1.00 68.79           C  
ATOM   3108  HG2 PRO A 208      33.190 -13.988 -17.956  1.00 68.79           H  
ATOM   3109  HG3 PRO A 208      32.544 -12.661 -18.973  1.00 68.79           H  
ATOM   3110  CD  PRO A 208      34.643 -12.458 -18.514  1.00 68.79           C  
ATOM   3111  HD2 PRO A 208      35.207 -12.847 -17.667  1.00 68.79           H  
ATOM   3112  HD3 PRO A 208      34.331 -11.438 -18.290  1.00 68.79           H  
ATOM   3113  N   ASP A 209      33.775 -12.435 -22.934  1.00 81.11           N  
ATOM   3114  H   ASP A 209      34.119 -13.304 -23.317  1.00 81.11           H  
ATOM   3115  CA  ASP A 209      32.859 -11.630 -23.737  1.00 81.11           C  
ATOM   3116  HA  ASP A 209      33.154 -10.584 -23.659  1.00 81.11           H  
ATOM   3117  C   ASP A 209      31.441 -11.786 -23.162  1.00 81.11           C  
ATOM   3118  CB  ASP A 209      32.961 -12.039 -25.210  1.00 81.11           C  
ATOM   3119  HB2 ASP A 209      32.545 -13.038 -25.339  1.00 81.11           H  
ATOM   3120  HB3 ASP A 209      34.014 -12.073 -25.492  1.00 81.11           H  
ATOM   3121  O   ASP A 209      30.930 -12.913 -23.044  1.00 81.11           O  
ATOM   3122  CG  ASP A 209      32.250 -11.061 -26.149  1.00 81.11           C  
ATOM   3123  OD1 ASP A 209      31.786 -10.009 -25.659  1.00 81.11           O  
ATOM   3124  OD2 ASP A 209      32.199 -11.394 -27.352  1.00 81.11           O  
ATOM   3125  N   TYR A 210      30.855 -10.671 -22.724  1.00 84.39           N  
ATOM   3126  H   TYR A 210      31.281  -9.787 -22.963  1.00 84.39           H  
ATOM   3127  CA  TYR A 210      29.532 -10.625 -22.116  1.00 84.39           C  
ATOM   3128  HA  TYR A 210      29.018 -11.534 -22.428  1.00 84.39           H  
ATOM   3129  C   TYR A 210      28.718  -9.448 -22.642  1.00 84.39           C  
ATOM   3130  CB  TYR A 210      29.593 -10.620 -20.574  1.00 84.39           C  
ATOM   3131  HB2 TYR A 210      28.596 -10.845 -20.196  1.00 84.39           H  
ATOM   3132  HB3 TYR A 210      30.244 -11.433 -20.250  1.00 84.39           H  
ATOM   3133  O   TYR A 210      29.248  -8.373 -22.917  1.00 84.39           O  
ATOM   3134  CG  TYR A 210      30.059  -9.324 -19.921  1.00 84.39           C  
ATOM   3135  CD1 TYR A 210      31.419  -9.148 -19.614  1.00 84.39           C  
ATOM   3136  HD1 TYR A 210      32.117  -9.938 -19.847  1.00 84.39           H  
ATOM   3137  CD2 TYR A 210      29.142  -8.297 -19.617  1.00 84.39           C  
ATOM   3138  HD2 TYR A 210      28.095  -8.427 -19.846  1.00 84.39           H  
ATOM   3139  CE1 TYR A 210      31.876  -7.949 -19.038  1.00 84.39           C  
ATOM   3140  HE1 TYR A 210      32.928  -7.803 -18.844  1.00 84.39           H  
ATOM   3141  CE2 TYR A 210      29.591  -7.091 -19.039  1.00 84.39           C  
ATOM   3142  HE2 TYR A 210      28.882  -6.305 -18.822  1.00 84.39           H  
ATOM   3143  OH  TYR A 210      31.409  -5.771 -18.172  1.00 84.39           O  
ATOM   3144  HH  TYR A 210      30.711  -5.113 -18.139  1.00 84.39           H  
ATOM   3145  CZ  TYR A 210      30.962  -6.916 -18.755  1.00 84.39           C  
ATOM   3146  N   SER A 211      27.403  -9.638 -22.705  1.00 89.13           N  
ATOM   3147  H   SER A 211      27.035 -10.548 -22.468  1.00 89.13           H  
ATOM   3148  CA  SER A 211      26.455  -8.561 -22.974  1.00 89.13           C  
ATOM   3149  HA  SER A 211      26.980  -7.609 -22.900  1.00 89.13           H  
ATOM   3150  C   SER A 211      25.352  -8.543 -21.924  1.00 89.13           C  
ATOM   3151  CB  SER A 211      25.903  -8.645 -24.401  1.00 89.13           C  
ATOM   3152  HB2 SER A 211      25.368  -7.723 -24.631  1.00 89.13           H  
ATOM   3153  HB3 SER A 211      26.734  -8.742 -25.099  1.00 89.13           H  
ATOM   3154  O   SER A 211      24.911  -9.595 -21.451  1.00 89.13           O  
ATOM   3155  OG  SER A 211      25.021  -9.736 -24.567  1.00 89.13           O  
ATOM   3156  HG  SER A 211      24.209  -9.547 -24.092  1.00 89.13           H  
ATOM   3157  N   LEU A 212      24.907  -7.337 -21.582  1.00 90.82           N  
ATOM   3158  H   LEU A 212      25.282  -6.528 -22.055  1.00 90.82           H  
ATOM   3159  CA  LEU A 212      23.817  -7.085 -20.647  1.00 90.82           C  
ATOM   3160  HA  LEU A 212      23.499  -8.018 -20.183  1.00 90.82           H  
ATOM   3161  C   LEU A 212      22.633  -6.518 -21.426  1.00 90.82           C  
ATOM   3162  CB  LEU A 212      24.280  -6.122 -19.534  1.00 90.82           C  
ATOM   3163  HB2 LEU A 212      23.472  -6.019 -18.810  1.00 90.82           H  
ATOM   3164  HB3 LEU A 212      24.454  -5.140 -19.975  1.00 90.82           H  
ATOM   3165  O   LEU A 212      22.807  -5.630 -22.262  1.00 90.82           O  
ATOM   3166  CG  LEU A 212      25.561  -6.553 -18.794  1.00 90.82           C  
ATOM   3167  HG  LEU A 212      26.380  -6.632 -19.509  1.00 90.82           H  
ATOM   3168  CD1 LEU A 212      25.961  -5.510 -17.753  1.00 90.82           C  
ATOM   3169 HD11 LEU A 212      26.082  -4.538 -18.230  1.00 90.82           H  
ATOM   3170 HD12 LEU A 212      26.899  -5.796 -17.276  1.00 90.82           H  
ATOM   3171 HD13 LEU A 212      25.187  -5.429 -16.990  1.00 90.82           H  
ATOM   3172  CD2 LEU A 212      25.401  -7.900 -18.090  1.00 90.82           C  
ATOM   3173 HD21 LEU A 212      25.176  -8.683 -18.815  1.00 90.82           H  
ATOM   3174 HD22 LEU A 212      24.593  -7.840 -17.361  1.00 90.82           H  
ATOM   3175 HD23 LEU A 212      26.329  -8.161 -17.581  1.00 90.82           H  
ATOM   3176  N   ALA A 213      21.442  -7.034 -21.160  1.00 92.73           N  
ATOM   3177  H   ALA A 213      21.374  -7.800 -20.506  1.00 92.73           H  
ATOM   3178  CA  ALA A 213      20.197  -6.461 -21.639  1.00 92.73           C  
ATOM   3179  HA  ALA A 213      20.388  -5.445 -21.985  1.00 92.73           H  
ATOM   3180  C   ALA A 213      19.204  -6.348 -20.482  1.00 92.73           C  
ATOM   3181  CB  ALA A 213      19.671  -7.263 -22.836  1.00 92.73           C  
ATOM   3182  HB1 ALA A 213      19.553  -8.315 -22.576  1.00 92.73           H  
ATOM   3183  HB2 ALA A 213      18.705  -6.868 -23.153  1.00 92.73           H  
ATOM   3184  HB3 ALA A 213      20.376  -7.185 -23.663  1.00 92.73           H  
ATOM   3185  O   ALA A 213      19.236  -7.126 -19.529  1.00 92.73           O  
ATOM   3186  N   TYR A 214      18.343  -5.341 -20.564  1.00 94.42           N  
ATOM   3187  H   TYR A 214      18.328  -4.769 -21.396  1.00 94.42           H  
ATOM   3188  CA  TYR A 214      17.360  -5.044 -19.534  1.00 94.42           C  
ATOM   3189  HA  TYR A 214      17.274  -5.903 -18.869  1.00 94.42           H  
ATOM   3190  C   TYR A 214      16.013  -4.807 -20.191  1.00 94.42           C  
ATOM   3191  CB  TYR A 214      17.782  -3.826 -18.704  1.00 94.42           C  
ATOM   3192  HB2 TYR A 214      17.583  -2.922 -19.280  1.00 94.42           H  
ATOM   3193  HB3 TYR A 214      17.160  -3.782 -17.810  1.00 94.42           H  
ATOM   3194  O   TYR A 214      15.933  -4.128 -21.218  1.00 94.42           O  
ATOM   3195  CG  TYR A 214      19.237  -3.820 -18.285  1.00 94.42           C  
ATOM   3196  CD1 TYR A 214      19.702  -4.728 -17.314  1.00 94.42           C  
ATOM   3197  HD1 TYR A 214      19.021  -5.446 -16.884  1.00 94.42           H  
ATOM   3198  CD2 TYR A 214      20.129  -2.913 -18.884  1.00 94.42           C  
ATOM   3199  HD2 TYR A 214      19.782  -2.222 -19.638  1.00 94.42           H  
ATOM   3200  CE1 TYR A 214      21.054  -4.697 -16.915  1.00 94.42           C  
ATOM   3201  HE1 TYR A 214      21.411  -5.389 -16.167  1.00 94.42           H  
ATOM   3202  CE2 TYR A 214      21.474  -2.875 -18.483  1.00 94.42           C  
ATOM   3203  HE2 TYR A 214      22.153  -2.158 -18.919  1.00 94.42           H  
ATOM   3204  OH  TYR A 214      23.215  -3.626 -17.033  1.00 94.42           O  
ATOM   3205  HH  TYR A 214      23.589  -2.801 -17.352  1.00 94.42           H  
ATOM   3206  CZ  TYR A 214      21.936  -3.744 -17.475  1.00 94.42           C  
ATOM   3207  N   SER A 215      14.961  -5.345 -19.592  1.00 95.27           N  
ATOM   3208  H   SER A 215      15.099  -5.892 -18.754  1.00 95.27           H  
ATOM   3209  CA  SER A 215      13.597  -5.200 -20.091  1.00 95.27           C  
ATOM   3210  HA  SER A 215      13.516  -4.261 -20.640  1.00 95.27           H  
ATOM   3211  C   SER A 215      12.604  -5.132 -18.939  1.00 95.27           C  
ATOM   3212  CB  SER A 215      13.250  -6.333 -21.068  1.00 95.27           C  
ATOM   3213  HB2 SER A 215      13.894  -6.260 -21.945  1.00 95.27           H  
ATOM   3214  HB3 SER A 215      12.216  -6.221 -21.392  1.00 95.27           H  
ATOM   3215  O   SER A 215      12.872  -5.604 -17.830  1.00 95.27           O  
ATOM   3216  OG  SER A 215      13.412  -7.609 -20.480  1.00 95.27           O  
ATOM   3217  HG  SER A 215      14.233  -8.003 -20.783  1.00 95.27           H  
ATOM   3218  N   ASN A 216      11.454  -4.512 -19.189  1.00 94.42           N  
ATOM   3219  H   ASN A 216      11.254  -4.191 -20.125  1.00 94.42           H  
ATOM   3220  CA  ASN A 216      10.311  -4.660 -18.306  1.00 94.42           C  
ATOM   3221  HA  ASN A 216      10.672  -4.705 -17.278  1.00 94.42           H  
ATOM   3222  C   ASN A 216       9.620  -5.994 -18.609  1.00 94.42           C  
ATOM   3223  CB  ASN A 216       9.373  -3.443 -18.398  1.00 94.42           C  
ATOM   3224  HB2 ASN A 216       8.556  -3.576 -17.689  1.00 94.42           H  
ATOM   3225  HB3 ASN A 216       9.924  -2.545 -18.119  1.00 94.42           H  
ATOM   3226  O   ASN A 216       9.509  -6.426 -19.753  1.00 94.42           O  
ATOM   3227  CG  ASN A 216       8.775  -3.175 -19.768  1.00 94.42           C  
ATOM   3228  ND2 ASN A 216       7.836  -2.263 -19.852  1.00 94.42           N  
ATOM   3229 HD21 ASN A 216       7.540  -1.733 -19.044  1.00 94.42           H  
ATOM   3230 HD22 ASN A 216       7.508  -2.062 -20.786  1.00 94.42           H  
ATOM   3231  OD1 ASN A 216       9.155  -3.728 -20.782  1.00 94.42           O  
ATOM   3232  N   THR A 217       9.134  -6.655 -17.569  1.00 95.95           N  
ATOM   3233  H   THR A 217       9.305  -6.289 -16.643  1.00 95.95           H  
ATOM   3234  CA  THR A 217       8.304  -7.853 -17.694  1.00 95.95           C  
ATOM   3235  HA  THR A 217       7.888  -7.890 -18.701  1.00 95.95           H  
ATOM   3236  C   THR A 217       7.123  -7.766 -16.738  1.00 95.95           C  
ATOM   3237  CB  THR A 217       9.146  -9.125 -17.522  1.00 95.95           C  
ATOM   3238  HB  THR A 217       9.971  -9.092 -18.233  1.00 95.95           H  
ATOM   3239  O   THR A 217       7.107  -6.929 -15.836  1.00 95.95           O  
ATOM   3240  CG2 THR A 217       9.719  -9.320 -16.118  1.00 95.95           C  
ATOM   3241 HG21 THR A 217       8.913  -9.383 -15.387  1.00 95.95           H  
ATOM   3242 HG22 THR A 217      10.379  -8.488 -15.874  1.00 95.95           H  
ATOM   3243 HG23 THR A 217      10.304 -10.239 -16.089  1.00 95.95           H  
ATOM   3244  OG1 THR A 217       8.354 -10.251 -17.818  1.00 95.95           O  
ATOM   3245  HG1 THR A 217       8.951 -10.995 -17.921  1.00 95.95           H  
ATOM   3246  N   THR A 218       6.111  -8.605 -16.932  1.00 96.62           N  
ATOM   3247  H   THR A 218       6.258  -9.356 -17.591  1.00 96.62           H  
ATOM   3248  CA  THR A 218       4.976  -8.708 -16.009  1.00 96.62           C  
ATOM   3249  HA  THR A 218       4.942  -7.832 -15.361  1.00 96.62           H  
ATOM   3250  C   THR A 218       5.154  -9.937 -15.133  1.00 96.62           C  
ATOM   3251  CB  THR A 218       3.644  -8.757 -16.761  1.00 96.62           C  
ATOM   3252  HB  THR A 218       3.621  -9.620 -17.426  1.00 96.62           H  
ATOM   3253  O   THR A 218       5.321 -11.043 -15.641  1.00 96.62           O  
ATOM   3254  CG2 THR A 218       2.452  -8.807 -15.809  1.00 96.62           C  
ATOM   3255 HG21 THR A 218       1.529  -8.683 -16.375  1.00 96.62           H  
ATOM   3256 HG22 THR A 218       2.544  -8.001 -15.080  1.00 96.62           H  
ATOM   3257 HG23 THR A 218       2.419  -9.767 -15.293  1.00 96.62           H  
ATOM   3258  OG1 THR A 218       3.500  -7.578 -17.517  1.00 96.62           O  
ATOM   3259  HG1 THR A 218       4.306  -7.456 -18.024  1.00 96.62           H  
ATOM   3260  N   VAL A 219       5.098  -9.746 -13.816  1.00 97.26           N  
ATOM   3261  H   VAL A 219       4.973  -8.806 -13.468  1.00 97.26           H  
ATOM   3262  CA  VAL A 219       5.198 -10.819 -12.825  1.00 97.26           C  
ATOM   3263  HA  VAL A 219       5.308 -11.774 -13.337  1.00 97.26           H  
ATOM   3264  C   VAL A 219       3.912 -10.866 -12.013  1.00 97.26           C  
ATOM   3265  CB  VAL A 219       6.428 -10.631 -11.917  1.00 97.26           C  
ATOM   3266  HB  VAL A 219       6.313  -9.725 -11.324  1.00 97.26           H  
ATOM   3267  O   VAL A 219       3.481  -9.851 -11.469  1.00 97.26           O  
ATOM   3268  CG1 VAL A 219       6.588 -11.824 -10.966  1.00 97.26           C  
ATOM   3269 HG11 VAL A 219       7.520 -11.741 -10.407  1.00 97.26           H  
ATOM   3270 HG12 VAL A 219       6.600 -12.756 -11.532  1.00 97.26           H  
ATOM   3271 HG13 VAL A 219       5.762 -11.846 -10.255  1.00 97.26           H  
ATOM   3272  CG2 VAL A 219       7.720 -10.507 -12.736  1.00 97.26           C  
ATOM   3273 HG21 VAL A 219       7.832 -11.368 -13.394  1.00 97.26           H  
ATOM   3274 HG22 VAL A 219       7.688  -9.598 -13.335  1.00 97.26           H  
ATOM   3275 HG23 VAL A 219       8.578 -10.446 -12.066  1.00 97.26           H  
ATOM   3276  N   GLU A 220       3.304 -12.043 -11.903  1.00 97.43           N  
ATOM   3277  H   GLU A 220       3.684 -12.850 -12.377  1.00 97.43           H  
ATOM   3278  CA  GLU A 220       2.182 -12.254 -10.990  1.00 97.43           C  
ATOM   3279  HA  GLU A 220       1.504 -11.404 -11.071  1.00 97.43           H  
ATOM   3280  C   GLU A 220       2.696 -12.335  -9.546  1.00 97.43           C  
ATOM   3281  CB  GLU A 220       1.392 -13.511 -11.384  1.00 97.43           C  
ATOM   3282  HB2 GLU A 220       1.098 -13.436 -12.431  1.00 97.43           H  
ATOM   3283  HB3 GLU A 220       2.020 -14.392 -11.255  1.00 97.43           H  
ATOM   3284  O   GLU A 220       3.633 -13.080  -9.239  1.00 97.43           O  
ATOM   3285  CG  GLU A 220       0.131 -13.637 -10.521  1.00 97.43           C  
ATOM   3286  HG2 GLU A 220       0.417 -13.700  -9.471  1.00 97.43           H  
ATOM   3287  HG3 GLU A 220      -0.466 -12.733 -10.644  1.00 97.43           H  
ATOM   3288  CD  GLU A 220      -0.709 -14.872 -10.861  1.00 97.43           C  
ATOM   3289  OE1 GLU A 220      -0.214 -15.992 -10.611  1.00 97.43           O  
ATOM   3290  OE2 GLU A 220      -1.876 -14.681 -11.271  1.00 97.43           O  
ATOM   3291  N   LYS A 221       2.070 -11.578  -8.642  1.00 96.19           N  
ATOM   3292  H   LYS A 221       1.348 -10.949  -8.963  1.00 96.19           H  
ATOM   3293  CA  LYS A 221       2.356 -11.621  -7.213  1.00 96.19           C  
ATOM   3294  HA  LYS A 221       3.021 -12.474  -7.084  1.00 96.19           H  
ATOM   3295  C   LYS A 221       1.132 -11.949  -6.377  1.00 96.19           C  
ATOM   3296  CB  LYS A 221       3.022 -10.310  -6.729  1.00 96.19           C  
ATOM   3297  HB2 LYS A 221       2.430  -9.891  -5.916  1.00 96.19           H  
ATOM   3298  HB3 LYS A 221       3.015  -9.570  -7.530  1.00 96.19           H  
ATOM   3299  O   LYS A 221       0.121 -11.261  -6.450  1.00 96.19           O  
ATOM   3300  CG  LYS A 221       4.464 -10.467  -6.217  1.00 96.19           C  
ATOM   3301  HG2 LYS A 221       4.713  -9.589  -5.621  1.00 96.19           H  
ATOM   3302  HG3 LYS A 221       5.137 -10.496  -7.074  1.00 96.19           H  
ATOM   3303  CD  LYS A 221       4.691 -11.734  -5.378  1.00 96.19           C  
ATOM   3304  HD2 LYS A 221       4.664 -12.607  -6.030  1.00 96.19           H  
ATOM   3305  HD3 LYS A 221       3.918 -11.814  -4.614  1.00 96.19           H  
ATOM   3306  CE  LYS A 221       6.063 -11.741  -4.722  1.00 96.19           C  
ATOM   3307  HE2 LYS A 221       6.067 -11.025  -3.899  1.00 96.19           H  
ATOM   3308  HE3 LYS A 221       6.805 -11.407  -5.448  1.00 96.19           H  
ATOM   3309  NZ  LYS A 221       6.391 -13.105  -4.245  1.00 96.19           N  
ATOM   3310  HZ1 LYS A 221       7.285 -13.098  -3.776  1.00 96.19           H  
ATOM   3311  HZ2 LYS A 221       5.683 -13.422  -3.598  1.00 96.19           H  
ATOM   3312  HZ3 LYS A 221       6.429 -13.745  -5.025  1.00 96.19           H  
ATOM   3313  N   SER A 222       1.277 -12.949  -5.511  1.00 97.29           N  
ATOM   3314  H   SER A 222       2.072 -13.566  -5.604  1.00 97.29           H  
ATOM   3315  CA  SER A 222       0.321 -13.239  -4.443  1.00 97.29           C  
ATOM   3316  HA  SER A 222      -0.686 -13.189  -4.857  1.00 97.29           H  
ATOM   3317  C   SER A 222       0.434 -12.220  -3.310  1.00 97.29           C  
ATOM   3318  CB  SER A 222       0.523 -14.646  -3.879  1.00 97.29           C  
ATOM   3319  HB2 SER A 222      -0.321 -14.907  -3.241  1.00 97.29           H  
ATOM   3320  HB3 SER A 222       1.433 -14.665  -3.278  1.00 97.29           H  
ATOM   3321  O   SER A 222       1.539 -11.873  -2.878  1.00 97.29           O  
ATOM   3322  OG  SER A 222       0.650 -15.590  -4.925  1.00 97.29           O  
ATOM   3323  HG  SER A 222      -0.213 -15.737  -5.320  1.00 97.29           H  
ATOM   3324  N   LEU A 223      -0.719 -11.776  -2.827  1.00 98.36           N  
ATOM   3325  H   LEU A 223      -1.570 -12.112  -3.254  1.00 98.36           H  
ATOM   3326  CA  LEU A 223      -0.883 -10.877  -1.692  1.00 98.36           C  
ATOM   3327  HA  LEU A 223       0.039 -10.321  -1.523  1.00 98.36           H  
ATOM   3328  C   LEU A 223      -1.192 -11.662  -0.408  1.00 98.36           C  
ATOM   3329  CB  LEU A 223      -2.006  -9.887  -2.035  1.00 98.36           C  
ATOM   3330  HB2 LEU A 223      -2.151  -9.211  -1.192  1.00 98.36           H  
ATOM   3331  HB3 LEU A 223      -2.920 -10.466  -2.170  1.00 98.36           H  
ATOM   3332  O   LEU A 223      -1.418 -12.871  -0.440  1.00 98.36           O  
ATOM   3333  CG  LEU A 223      -1.810  -9.062  -3.316  1.00 98.36           C  
ATOM   3334  HG  LEU A 223      -1.931  -9.700  -4.191  1.00 98.36           H  
ATOM   3335  CD1 LEU A 223      -2.868  -7.970  -3.366  1.00 98.36           C  
ATOM   3336 HD11 LEU A 223      -2.782  -7.431  -4.310  1.00 98.36           H  
ATOM   3337 HD12 LEU A 223      -2.733  -7.290  -2.525  1.00 98.36           H  
ATOM   3338 HD13 LEU A 223      -3.849  -8.442  -3.302  1.00 98.36           H  
ATOM   3339  CD2 LEU A 223      -0.436  -8.399  -3.376  1.00 98.36           C  
ATOM   3340 HD21 LEU A 223       0.289  -9.159  -3.665  1.00 98.36           H  
ATOM   3341 HD22 LEU A 223      -0.423  -7.604  -4.122  1.00 98.36           H  
ATOM   3342 HD23 LEU A 223      -0.181  -7.987  -2.399  1.00 98.36           H  
ATOM   3343  N   VAL A 224      -1.212 -10.975   0.737  1.00 98.18           N  
ATOM   3344  H   VAL A 224      -1.015  -9.985   0.701  1.00 98.18           H  
ATOM   3345  CA  VAL A 224      -1.523 -11.589   2.043  1.00 98.18           C  
ATOM   3346  HA  VAL A 224      -0.902 -12.478   2.155  1.00 98.18           H  
ATOM   3347  C   VAL A 224      -2.968 -12.085   2.162  1.00 98.18           C  
ATOM   3348  CB  VAL A 224      -1.208 -10.655   3.227  1.00 98.18           C  
ATOM   3349  HB  VAL A 224      -1.527 -11.153   4.142  1.00 98.18           H  
ATOM   3350  O   VAL A 224      -3.227 -12.963   2.979  1.00 98.18           O  
ATOM   3351  CG1 VAL A 224       0.297 -10.402   3.361  1.00 98.18           C  
ATOM   3352 HG11 VAL A 224       0.675  -9.905   2.468  1.00 98.18           H  
ATOM   3353 HG12 VAL A 224       0.486  -9.773   4.231  1.00 98.18           H  
ATOM   3354 HG13 VAL A 224       0.814 -11.352   3.494  1.00 98.18           H  
ATOM   3355  CG2 VAL A 224      -1.940  -9.312   3.153  1.00 98.18           C  
ATOM   3356 HG21 VAL A 224      -1.728  -8.742   4.057  1.00 98.18           H  
ATOM   3357 HG22 VAL A 224      -3.015  -9.487   3.105  1.00 98.18           H  
ATOM   3358 HG23 VAL A 224      -1.630  -8.736   2.281  1.00 98.18           H  
ATOM   3359  N   ASP A 225      -3.889 -11.566   1.344  1.00 97.20           N  
ATOM   3360  H   ASP A 225      -3.597 -10.891   0.652  1.00 97.20           H  
ATOM   3361  CA  ASP A 225      -5.286 -12.028   1.235  1.00 97.20           C  
ATOM   3362  HA  ASP A 225      -5.625 -12.370   2.213  1.00 97.20           H  
ATOM   3363  C   ASP A 225      -5.444 -13.255   0.314  1.00 97.20           C  
ATOM   3364  CB  ASP A 225      -6.204 -10.850   0.828  1.00 97.20           C  
ATOM   3365  HB2 ASP A 225      -6.075 -10.044   1.551  1.00 97.20           H  
ATOM   3366  HB3 ASP A 225      -7.240 -11.184   0.887  1.00 97.20           H  
ATOM   3367  O   ASP A 225      -6.548 -13.753   0.112  1.00 97.20           O  
ATOM   3368  CG  ASP A 225      -5.955 -10.294  -0.583  1.00 97.20           C  
ATOM   3369  OD1 ASP A 225      -5.088 -10.850  -1.294  1.00 97.20           O  
ATOM   3370  OD2 ASP A 225      -6.549  -9.267  -0.990  1.00 97.20           O  
ATOM   3371  N   GLY A 226      -4.343 -13.759  -0.255  1.00 97.14           N  
ATOM   3372  H   GLY A 226      -3.463 -13.301  -0.066  1.00 97.14           H  
ATOM   3373  CA  GLY A 226      -4.341 -14.878  -1.196  1.00 97.14           C  
ATOM   3374  HA2 GLY A 226      -3.341 -15.310  -1.222  1.00 97.14           H  
ATOM   3375  HA3 GLY A 226      -5.039 -15.639  -0.846  1.00 97.14           H  
ATOM   3376  C   GLY A 226      -4.732 -14.503  -2.628  1.00 97.14           C  
ATOM   3377  O   GLY A 226      -4.613 -15.344  -3.519  1.00 97.14           O  
ATOM   3378  N   THR A 227      -5.145 -13.258  -2.888  1.00 97.47           N  
ATOM   3379  H   THR A 227      -5.183 -12.590  -2.132  1.00 97.47           H  
ATOM   3380  CA  THR A 227      -5.382 -12.776  -4.256  1.00 97.47           C  
ATOM   3381  HA  THR A 227      -5.931 -13.553  -4.788  1.00 97.47           H  
ATOM   3382  C   THR A 227      -4.063 -12.574  -5.000  1.00 97.47           C  
ATOM   3383  CB  THR A 227      -6.242 -11.501  -4.313  1.00 97.47           C  
ATOM   3384  HB  THR A 227      -6.470 -11.306  -5.360  1.00 97.47           H  
ATOM   3385  O   THR A 227      -2.998 -12.432  -4.390  1.00 97.47           O  
ATOM   3386  CG2 THR A 227      -7.573 -11.656  -3.579  1.00 97.47           C  
ATOM   3387 HG21 THR A 227      -8.157 -10.742  -3.683  1.00 97.47           H  
ATOM   3388 HG22 THR A 227      -7.406 -11.843  -2.518  1.00 97.47           H  
ATOM   3389 HG23 THR A 227      -8.133 -12.491  -4.000  1.00 97.47           H  
ATOM   3390  OG1 THR A 227      -5.584 -10.361  -3.812  1.00 97.47           O  
ATOM   3391  HG1 THR A 227      -5.450 -10.506  -2.872  1.00 97.47           H  
ATOM   3392  N   THR A 228      -4.114 -12.562  -6.333  1.00 97.40           N  
ATOM   3393  H   THR A 228      -4.995 -12.702  -6.808  1.00 97.40           H  
ATOM   3394  CA  THR A 228      -2.953 -12.272  -7.178  1.00 97.40           C  
ATOM   3395  HA  THR A 228      -2.083 -12.151  -6.533  1.00 97.40           H  
ATOM   3396  C   THR A 228      -3.118 -10.953  -7.920  1.00 97.40           C  
ATOM   3397  CB  THR A 228      -2.600 -13.414  -8.144  1.00 97.40           C  
ATOM   3398  HB  THR A 228      -1.710 -13.109  -8.695  1.00 97.40           H  
ATOM   3399  O   THR A 228      -4.221 -10.546  -8.288  1.00 97.40           O  
ATOM   3400  CG2 THR A 228      -2.284 -14.710  -7.398  1.00 97.40           C  
ATOM   3401 HG21 THR A 228      -1.475 -14.535  -6.689  1.00 97.40           H  
ATOM   3402 HG22 THR A 228      -3.167 -15.066  -6.869  1.00 97.40           H  
ATOM   3403 HG23 THR A 228      -1.968 -15.467  -8.116  1.00 97.40           H  
ATOM   3404  OG1 THR A 228      -3.623 -13.682  -9.069  1.00 97.40           O  
ATOM   3405  HG1 THR A 228      -3.207 -14.099  -9.827  1.00 97.40           H  
ATOM   3406  N   VAL A 229      -2.002 -10.255  -8.116  1.00 95.32           N  
ATOM   3407  H   VAL A 229      -1.140 -10.615  -7.732  1.00 95.32           H  
ATOM   3408  CA  VAL A 229      -1.928  -9.001  -8.870  1.00 95.32           C  
ATOM   3409  HA  VAL A 229      -2.784  -8.946  -9.542  1.00 95.32           H  
ATOM   3410  C   VAL A 229      -0.674  -8.981  -9.734  1.00 95.32           C  
ATOM   3411  CB  VAL A 229      -1.963  -7.765  -7.951  1.00 95.32           C  
ATOM   3412  HB  VAL A 229      -1.832  -6.878  -8.572  1.00 95.32           H  
ATOM   3413  O   VAL A 229       0.363  -9.519  -9.353  1.00 95.32           O  
ATOM   3414  CG1 VAL A 229      -3.304  -7.620  -7.223  1.00 95.32           C  
ATOM   3415 HG11 VAL A 229      -4.116  -7.642  -7.950  1.00 95.32           H  
ATOM   3416 HG12 VAL A 229      -3.443  -8.440  -6.519  1.00 95.32           H  
ATOM   3417 HG13 VAL A 229      -3.330  -6.670  -6.688  1.00 95.32           H  
ATOM   3418  CG2 VAL A 229      -0.853  -7.777  -6.900  1.00 95.32           C  
ATOM   3419 HG21 VAL A 229      -0.913  -6.863  -6.309  1.00 95.32           H  
ATOM   3420 HG22 VAL A 229      -0.964  -8.642  -6.246  1.00 95.32           H  
ATOM   3421 HG23 VAL A 229       0.120  -7.832  -7.387  1.00 95.32           H  
ATOM   3422  N   ASN A 230      -0.746  -8.325 -10.887  1.00 95.95           N  
ATOM   3423  H   ASN A 230      -1.616  -7.881 -11.145  1.00 95.95           H  
ATOM   3424  CA  ASN A 230       0.412  -8.137 -11.752  1.00 95.95           C  
ATOM   3425  HA  ASN A 230       1.032  -9.033 -11.715  1.00 95.95           H  
ATOM   3426  C   ASN A 230       1.279  -6.971 -11.262  1.00 95.95           C  
ATOM   3427  CB  ASN A 230      -0.067  -7.946 -13.199  1.00 95.95           C  
ATOM   3428  HB2 ASN A 230      -0.868  -7.208 -13.226  1.00 95.95           H  
ATOM   3429  HB3 ASN A 230       0.756  -7.562 -13.802  1.00 95.95           H  
ATOM   3430  O   ASN A 230       0.776  -5.904 -10.911  1.00 95.95           O  
ATOM   3431  CG  ASN A 230      -0.545  -9.241 -13.833  1.00 95.95           C  
ATOM   3432  ND2 ASN A 230      -1.275  -9.161 -14.918  1.00 95.95           N  
ATOM   3433 HD21 ASN A 230      -1.485  -8.267 -15.340  1.00 95.95           H  
ATOM   3434 HD22 ASN A 230      -1.564 -10.046 -15.310  1.00 95.95           H  
ATOM   3435  OD1 ASN A 230      -0.266 -10.336 -13.381  1.00 95.95           O  
ATOM   3436  N   THR A 231       2.594  -7.161 -11.281  1.00 96.91           N  
ATOM   3437  H   THR A 231       2.943  -8.074 -11.536  1.00 96.91           H  
ATOM   3438  CA  THR A 231       3.586  -6.126 -10.986  1.00 96.91           C  
ATOM   3439  HA  THR A 231       3.096  -5.154 -11.027  1.00 96.91           H  
ATOM   3440  C   THR A 231       4.678  -6.110 -12.049  1.00 96.91           C  
ATOM   3441  CB  THR A 231       4.151  -6.292  -9.564  1.00 96.91           C  
ATOM   3442  HB  THR A 231       3.311  -6.306  -8.869  1.00 96.91           H  
ATOM   3443  O   THR A 231       4.965  -7.126 -12.685  1.00 96.91           O  
ATOM   3444  CG2 THR A 231       4.973  -7.564  -9.347  1.00 96.91           C  
ATOM   3445 HG21 THR A 231       5.341  -7.585  -8.321  1.00 96.91           H  
ATOM   3446 HG22 THR A 231       5.821  -7.589 -10.032  1.00 96.91           H  
ATOM   3447 HG23 THR A 231       4.346  -8.441  -9.507  1.00 96.91           H  
ATOM   3448  OG1 THR A 231       4.985  -5.210  -9.213  1.00 96.91           O  
ATOM   3449  HG1 THR A 231       4.605  -4.393  -9.544  1.00 96.91           H  
ATOM   3450  N   THR A 232       5.295  -4.949 -12.245  1.00 96.39           N  
ATOM   3451  H   THR A 232       4.983  -4.131 -11.741  1.00 96.39           H  
ATOM   3452  CA  THR A 232       6.465  -4.795 -13.102  1.00 96.39           C  
ATOM   3453  HA  THR A 232       6.225  -5.169 -14.097  1.00 96.39           H  
ATOM   3454  C   THR A 232       7.629  -5.601 -12.531  1.00 96.39           C  
ATOM   3455  CB  THR A 232       6.852  -3.313 -13.227  1.00 96.39           C  
ATOM   3456  HB  THR A 232       7.113  -2.917 -12.246  1.00 96.39           H  
ATOM   3457  O   THR A 232       8.028  -5.421 -11.382  1.00 96.39           O  
ATOM   3458  CG2 THR A 232       8.022  -3.085 -14.184  1.00 96.39           C  
ATOM   3459 HG21 THR A 232       8.933  -3.520 -13.773  1.00 96.39           H  
ATOM   3460 HG22 THR A 232       8.185  -2.016 -14.324  1.00 96.39           H  
ATOM   3461 HG23 THR A 232       7.809  -3.546 -15.148  1.00 96.39           H  
ATOM   3462  OG1 THR A 232       5.759  -2.580 -13.734  1.00 96.39           O  
ATOM   3463  HG1 THR A 232       6.070  -1.710 -13.991  1.00 96.39           H  
ATOM   3464  N   GLY A 233       8.210  -6.469 -13.344  1.00 97.48           N  
ATOM   3465  H   GLY A 233       7.807  -6.592 -14.261  1.00 97.48           H  
ATOM   3466  CA  GLY A 233       9.531  -7.034 -13.122  1.00 97.48           C  
ATOM   3467  HA2 GLY A 233       9.772  -7.025 -12.059  1.00 97.48           H  
ATOM   3468  HA3 GLY A 233       9.550  -8.068 -13.467  1.00 97.48           H  
ATOM   3469  C   GLY A 233      10.577  -6.244 -13.900  1.00 97.48           C  
ATOM   3470  O   GLY A 233      10.357  -5.898 -15.060  1.00 97.48           O  
ATOM   3471  N   VAL A 234      11.719  -5.973 -13.276  1.00 97.77           N  
ATOM   3472  H   VAL A 234      11.823  -6.288 -12.322  1.00 97.77           H  
ATOM   3473  CA  VAL A 234      12.923  -5.509 -13.977  1.00 97.77           C  
ATOM   3474  HA  VAL A 234      12.648  -4.995 -14.897  1.00 97.77           H  
ATOM   3475  C   VAL A 234      13.723  -6.753 -14.328  1.00 97.77           C  
ATOM   3476  CB  VAL A 234      13.752  -4.542 -13.111  1.00 97.77           C  
ATOM   3477  HB  VAL A 234      14.107  -5.062 -12.221  1.00 97.77           H  
ATOM   3478  O   VAL A 234      14.272  -7.377 -13.424  1.00 97.77           O  
ATOM   3479  CG1 VAL A 234      14.965  -4.003 -13.881  1.00 97.77           C  
ATOM   3480 HG11 VAL A 234      15.540  -3.334 -13.241  1.00 97.77           H  
ATOM   3481 HG12 VAL A 234      14.639  -3.453 -14.763  1.00 97.77           H  
ATOM   3482 HG13 VAL A 234      15.611  -4.823 -14.194  1.00 97.77           H  
ATOM   3483  CG2 VAL A 234      12.919  -3.344 -12.651  1.00 97.77           C  
ATOM   3484 HG21 VAL A 234      12.078  -3.671 -12.040  1.00 97.77           H  
ATOM   3485 HG22 VAL A 234      13.540  -2.682 -12.047  1.00 97.77           H  
ATOM   3486 HG23 VAL A 234      12.545  -2.793 -13.514  1.00 97.77           H  
ATOM   3487  N   SER A 235      13.736  -7.138 -15.602  1.00 96.45           N  
ATOM   3488  H   SER A 235      13.284  -6.558 -16.295  1.00 96.45           H  
ATOM   3489  CA  SER A 235      14.498  -8.288 -16.094  1.00 96.45           C  
ATOM   3490  HA  SER A 235      14.502  -9.064 -15.329  1.00 96.45           H  
ATOM   3491  C   SER A 235      15.938  -7.882 -16.393  1.00 96.45           C  
ATOM   3492  CB  SER A 235      13.851  -8.875 -17.352  1.00 96.45           C  
ATOM   3493  HB2 SER A 235      14.057  -8.223 -18.201  1.00 96.45           H  
ATOM   3494  HB3 SER A 235      12.773  -8.936 -17.204  1.00 96.45           H  
ATOM   3495  O   SER A 235      16.171  -6.840 -17.011  1.00 96.45           O  
ATOM   3496  OG  SER A 235      14.346 -10.178 -17.603  1.00 96.45           O  
ATOM   3497  HG  SER A 235      14.968 -10.173 -18.334  1.00 96.45           H  
ATOM   3498  N   MET A 236      16.893  -8.710 -15.977  1.00 94.22           N  
ATOM   3499  H   MET A 236      16.605  -9.524 -15.452  1.00 94.22           H  
ATOM   3500  CA  MET A 236      18.318  -8.572 -16.261  1.00 94.22           C  
ATOM   3501  HA  MET A 236      18.476  -7.709 -16.907  1.00 94.22           H  
ATOM   3502  C   MET A 236      18.797  -9.813 -17.002  1.00 94.22           C  
ATOM   3503  CB  MET A 236      19.152  -8.370 -14.984  1.00 94.22           C  
ATOM   3504  HB2 MET A 236      20.171  -8.132 -15.287  1.00 94.22           H  
ATOM   3505  HB3 MET A 236      19.183  -9.295 -14.407  1.00 94.22           H  
ATOM   3506  O   MET A 236      18.910 -10.891 -16.420  1.00 94.22           O  
ATOM   3507  CG  MET A 236      18.651  -7.253 -14.070  1.00 94.22           C  
ATOM   3508  HG2 MET A 236      18.289  -6.417 -14.668  1.00 94.22           H  
ATOM   3509  HG3 MET A 236      19.497  -6.909 -13.475  1.00 94.22           H  
ATOM   3510  SD  MET A 236      17.355  -7.803 -12.931  1.00 94.22           S  
ATOM   3511  CE  MET A 236      17.334  -6.402 -11.810  1.00 94.22           C  
ATOM   3512  HE1 MET A 236      16.865  -5.548 -12.300  1.00 94.22           H  
ATOM   3513  HE2 MET A 236      18.357  -6.147 -11.534  1.00 94.22           H  
ATOM   3514  HE3 MET A 236      16.772  -6.673 -10.916  1.00 94.22           H  
ATOM   3515  N   ASP A 237      19.104  -9.638 -18.280  1.00 92.02           N  
ATOM   3516  H   ASP A 237      18.997  -8.717 -18.681  1.00 92.02           H  
ATOM   3517  CA  ASP A 237      19.559 -10.691 -19.172  1.00 92.02           C  
ATOM   3518  HA  ASP A 237      19.303 -11.663 -18.749  1.00 92.02           H  
ATOM   3519  C   ASP A 237      21.078 -10.598 -19.329  1.00 92.02           C  
ATOM   3520  CB  ASP A 237      18.838 -10.572 -20.520  1.00 92.02           C  
ATOM   3521  HB2 ASP A 237      19.100  -9.610 -20.962  1.00 92.02           H  
ATOM   3522  HB3 ASP A 237      19.190 -11.361 -21.185  1.00 92.02           H  
ATOM   3523  O   ASP A 237      21.615  -9.657 -19.919  1.00 92.02           O  
ATOM   3524  CG  ASP A 237      17.315 -10.662 -20.407  1.00 92.02           C  
ATOM   3525  OD1 ASP A 237      16.832 -11.509 -19.623  1.00 92.02           O  
ATOM   3526  OD2 ASP A 237      16.625  -9.895 -21.112  1.00 92.02           O  
ATOM   3527  N   VAL A 238      21.789 -11.593 -18.805  1.00 90.29           N  
ATOM   3528  H   VAL A 238      21.282 -12.317 -18.316  1.00 90.29           H  
ATOM   3529  CA  VAL A 238      23.248 -11.692 -18.887  1.00 90.29           C  
ATOM   3530  HA  VAL A 238      23.659 -10.741 -19.226  1.00 90.29           H  
ATOM   3531  C   VAL A 238      23.612 -12.767 -19.897  1.00 90.29           C  
ATOM   3532  CB  VAL A 238      23.872 -12.001 -17.517  1.00 90.29           C  
ATOM   3533  HB  VAL A 238      23.534 -12.981 -17.180  1.00 90.29           H  
ATOM   3534  O   VAL A 238      23.361 -13.952 -19.675  1.00 90.29           O  
ATOM   3535  CG1 VAL A 238      25.404 -12.028 -17.622  1.00 90.29           C  
ATOM   3536 HG11 VAL A 238      25.731 -12.680 -18.433  1.00 90.29           H  
ATOM   3537 HG12 VAL A 238      25.819 -12.432 -16.699  1.00 90.29           H  
ATOM   3538 HG13 VAL A 238      25.789 -11.023 -17.796  1.00 90.29           H  
ATOM   3539  CG2 VAL A 238      23.465 -10.966 -16.460  1.00 90.29           C  
ATOM   3540 HG21 VAL A 238      22.387 -10.998 -16.300  1.00 90.29           H  
ATOM   3541 HG22 VAL A 238      23.742  -9.964 -16.787  1.00 90.29           H  
ATOM   3542 HG23 VAL A 238      23.952 -11.189 -15.510  1.00 90.29           H  
ATOM   3543  N   THR A 239      24.253 -12.370 -20.994  1.00 88.98           N  
ATOM   3544  H   THR A 239      24.457 -11.387 -21.101  1.00 88.98           H  
ATOM   3545  CA  THR A 239      24.740 -13.302 -22.016  1.00 88.98           C  
ATOM   3546  HA  THR A 239      24.279 -14.275 -21.848  1.00 88.98           H  
ATOM   3547  C   THR A 239      26.247 -13.464 -21.915  1.00 88.98           C  
ATOM   3548  CB  THR A 239      24.320 -12.867 -23.420  1.00 88.98           C  
ATOM   3549  HB  THR A 239      24.779 -11.904 -23.644  1.00 88.98           H  
ATOM   3550  O   THR A 239      26.973 -12.482 -21.981  1.00 88.98           O  
ATOM   3551  CG2 THR A 239      24.712 -13.875 -24.502  1.00 88.98           C  
ATOM   3552 HG21 THR A 239      24.339 -13.521 -25.463  1.00 88.98           H  
ATOM   3553 HG22 THR A 239      25.797 -13.957 -24.562  1.00 88.98           H  
ATOM   3554 HG23 THR A 239      24.270 -14.848 -24.284  1.00 88.98           H  
ATOM   3555  OG1 THR A 239      22.915 -12.746 -23.452  1.00 88.98           O  
ATOM   3556  HG1 THR A 239      22.690 -11.957 -22.954  1.00 88.98           H  
ATOM   3557  N   VAL A 240      26.726 -14.705 -21.794  1.00 84.42           N  
ATOM   3558  H   VAL A 240      26.050 -15.453 -21.730  1.00 84.42           H  
ATOM   3559  CA  VAL A 240      28.159 -15.049 -21.811  1.00 84.42           C  
ATOM   3560  HA  VAL A 240      28.738 -14.182 -22.132  1.00 84.42           H  
ATOM   3561  C   VAL A 240      28.385 -16.178 -22.810  1.00 84.42           C  
ATOM   3562  CB  VAL A 240      28.666 -15.459 -20.415  1.00 84.42           C  
ATOM   3563  HB  VAL A 240      28.101 -16.335 -20.096  1.00 84.42           H  
ATOM   3564  O   VAL A 240      27.831 -17.273 -22.643  1.00 84.42           O  
ATOM   3565  CG1 VAL A 240      30.155 -15.830 -20.438  1.00 84.42           C  
ATOM   3566 HG11 VAL A 240      30.724 -14.992 -20.841  1.00 84.42           H  
ATOM   3567 HG12 VAL A 240      30.501 -16.042 -19.426  1.00 84.42           H  
ATOM   3568 HG13 VAL A 240      30.324 -16.714 -21.052  1.00 84.42           H  
ATOM   3569  CG2 VAL A 240      28.463 -14.370 -19.358  1.00 84.42           C  
ATOM   3570 HG21 VAL A 240      28.971 -13.456 -19.666  1.00 84.42           H  
ATOM   3571 HG22 VAL A 240      27.401 -14.159 -19.237  1.00 84.42           H  
ATOM   3572 HG23 VAL A 240      28.860 -14.695 -18.396  1.00 84.42           H  
ATOM   3573  N   GLN A 241      29.211 -15.926 -23.832  1.00 83.47           N  
ATOM   3574  H   GLN A 241      29.637 -15.012 -23.870  1.00 83.47           H  
ATOM   3575  CA  GLN A 241      29.519 -16.876 -24.914  1.00 83.47           C  
ATOM   3576  HA  GLN A 241      29.981 -16.304 -25.718  1.00 83.47           H  
ATOM   3577  C   GLN A 241      28.265 -17.530 -25.534  1.00 83.47           C  
ATOM   3578  CB  GLN A 241      30.546 -17.926 -24.449  1.00 83.47           C  
ATOM   3579  HB2 GLN A 241      30.734 -18.609 -25.277  1.00 83.47           H  
ATOM   3580  HB3 GLN A 241      30.136 -18.502 -23.618  1.00 83.47           H  
ATOM   3581  O   GLN A 241      28.184 -18.753 -25.637  1.00 83.47           O  
ATOM   3582  CG  GLN A 241      31.889 -17.321 -24.033  1.00 83.47           C  
ATOM   3583  HG2 GLN A 241      32.216 -16.627 -24.807  1.00 83.47           H  
ATOM   3584  HG3 GLN A 241      31.782 -16.766 -23.101  1.00 83.47           H  
ATOM   3585  CD  GLN A 241      32.960 -18.390 -23.853  1.00 83.47           C  
ATOM   3586  NE2 GLN A 241      34.207 -18.046 -24.070  1.00 83.47           N  
ATOM   3587 HE21 GLN A 241      34.904 -18.774 -24.011  1.00 83.47           H  
ATOM   3588 HE22 GLN A 241      34.438 -17.098 -24.331  1.00 83.47           H  
ATOM   3589  OE1 GLN A 241      32.715 -19.535 -23.499  1.00 83.47           O  
ATOM   3590  N   HIS A 242      27.290 -16.714 -25.951  1.00 80.99           N  
ATOM   3591  H   HIS A 242      27.453 -15.720 -25.877  1.00 80.99           H  
ATOM   3592  CA  HIS A 242      26.032 -17.133 -26.601  1.00 80.99           C  
ATOM   3593  HA  HIS A 242      25.539 -16.214 -26.919  1.00 80.99           H  
ATOM   3594  C   HIS A 242      25.002 -17.850 -25.709  1.00 80.99           C  
ATOM   3595  CB  HIS A 242      26.293 -17.948 -27.883  1.00 80.99           C  
ATOM   3596  HB2 HIS A 242      26.555 -18.972 -27.615  1.00 80.99           H  
ATOM   3597  HB3 HIS A 242      25.368 -17.997 -28.458  1.00 80.99           H  
ATOM   3598  O   HIS A 242      24.036 -18.409 -26.221  1.00 80.99           O  
ATOM   3599  CG  HIS A 242      27.369 -17.403 -28.778  1.00 80.99           C  
ATOM   3600  CD2 HIS A 242      27.197 -16.546 -29.829  1.00 80.99           C  
ATOM   3601  HD2 HIS A 242      26.261 -16.121 -30.162  1.00 80.99           H  
ATOM   3602  ND1 HIS A 242      28.709 -17.707 -28.708  1.00 80.99           N  
ATOM   3603  HD1 HIS A 242      29.132 -18.347 -28.051  1.00 80.99           H  
ATOM   3604  CE1 HIS A 242      29.335 -17.033 -29.687  1.00 80.99           C  
ATOM   3605  HE1 HIS A 242      30.396 -17.061 -29.889  1.00 80.99           H  
ATOM   3606  NE2 HIS A 242      28.451 -16.326 -30.403  1.00 80.99           N  
ATOM   3607  N   THR A 243      25.168 -17.860 -24.384  1.00 84.36           N  
ATOM   3608  H   THR A 243      25.989 -17.423 -23.991  1.00 84.36           H  
ATOM   3609  CA  THR A 243      24.113 -18.330 -23.466  1.00 84.36           C  
ATOM   3610  HA  THR A 243      23.259 -18.709 -24.028  1.00 84.36           H  
ATOM   3611  C   THR A 243      23.635 -17.192 -22.591  1.00 84.36           C  
ATOM   3612  CB  THR A 243      24.587 -19.431 -22.522  1.00 84.36           C  
ATOM   3613  HB  THR A 243      25.140 -18.958 -21.712  1.00 84.36           H  
ATOM   3614  O   THR A 243      24.462 -16.570 -21.923  1.00 84.36           O  
ATOM   3615  CG2 THR A 243      23.446 -20.216 -21.886  1.00 84.36           C  
ATOM   3616 HG21 THR A 243      22.830 -19.557 -21.274  1.00 84.36           H  
ATOM   3617 HG22 THR A 243      22.823 -20.665 -22.660  1.00 84.36           H  
ATOM   3618 HG23 THR A 243      23.847 -21.005 -21.249  1.00 84.36           H  
ATOM   3619  OG1 THR A 243      25.453 -20.350 -23.148  1.00 84.36           O  
ATOM   3620  HG1 THR A 243      25.226 -20.347 -24.081  1.00 84.36           H  
ATOM   3621  N   THR A 244      22.323 -17.001 -22.542  1.00 87.29           N  
ATOM   3622  H   THR A 244      21.723 -17.539 -23.150  1.00 87.29           H  
ATOM   3623  CA  THR A 244      21.659 -15.969 -21.745  1.00 87.29           C  
ATOM   3624  HA  THR A 244      22.389 -15.217 -21.448  1.00 87.29           H  
ATOM   3625  C   THR A 244      21.048 -16.573 -20.484  1.00 87.29           C  
ATOM   3626  CB  THR A 244      20.597 -15.256 -22.591  1.00 87.29           C  
ATOM   3627  HB  THR A 244      19.786 -15.952 -22.805  1.00 87.29           H  
ATOM   3628  O   THR A 244      20.438 -17.641 -20.540  1.00 87.29           O  
ATOM   3629  CG2 THR A 244      20.023 -14.019 -21.908  1.00 87.29           C  
ATOM   3630 HG21 THR A 244      19.438 -14.307 -21.035  1.00 87.29           H  
ATOM   3631 HG22 THR A 244      19.361 -13.497 -22.599  1.00 87.29           H  
ATOM   3632 HG23 THR A 244      20.822 -13.347 -21.596  1.00 87.29           H  
ATOM   3633  OG1 THR A 244      21.177 -14.860 -23.817  1.00 87.29           O  
ATOM   3634  HG1 THR A 244      21.685 -14.058 -23.672  1.00 87.29           H  
ATOM   3635  N   VAL A 245      21.226 -15.896 -19.352  1.00 88.08           N  
ATOM   3636  H   VAL A 245      21.768 -15.044 -19.389  1.00 88.08           H  
ATOM   3637  CA  VAL A 245      20.522 -16.155 -18.091  1.00 88.08           C  
ATOM   3638  HA  VAL A 245      19.803 -16.963 -18.230  1.00 88.08           H  
ATOM   3639  C   VAL A 245      19.756 -14.894 -17.721  1.00 88.08           C  
ATOM   3640  CB  VAL A 245      21.488 -16.552 -16.957  1.00 88.08           C  
ATOM   3641  HB  VAL A 245      22.214 -15.753 -16.805  1.00 88.08           H  
ATOM   3642  O   VAL A 245      20.322 -13.804 -17.797  1.00 88.08           O  
ATOM   3643  CG1 VAL A 245      20.748 -16.800 -15.636  1.00 88.08           C  
ATOM   3644 HG11 VAL A 245      21.449 -17.133 -14.871  1.00 88.08           H  
ATOM   3645 HG12 VAL A 245      19.968 -17.551 -15.764  1.00 88.08           H  
ATOM   3646 HG13 VAL A 245      20.296 -15.877 -15.272  1.00 88.08           H  
ATOM   3647  CG2 VAL A 245      22.253 -17.835 -17.313  1.00 88.08           C  
ATOM   3648 HG21 VAL A 245      21.547 -18.642 -17.512  1.00 88.08           H  
ATOM   3649 HG22 VAL A 245      22.901 -18.113 -16.482  1.00 88.08           H  
ATOM   3650 HG23 VAL A 245      22.869 -17.665 -18.196  1.00 88.08           H  
ATOM   3651  N   SER A 246      18.500 -15.063 -17.325  1.00 90.54           N  
ATOM   3652  H   SER A 246      18.119 -15.996 -17.267  1.00 90.54           H  
ATOM   3653  CA  SER A 246      17.602 -13.973 -16.952  1.00 90.54           C  
ATOM   3654  HA  SER A 246      18.081 -13.013 -17.144  1.00 90.54           H  
ATOM   3655  C   SER A 246      17.250 -14.071 -15.476  1.00 90.54           C  
ATOM   3656  CB  SER A 246      16.322 -14.016 -17.787  1.00 90.54           C  
ATOM   3657  HB2 SER A 246      15.768 -14.925 -17.553  1.00 90.54           H  
ATOM   3658  HB3 SER A 246      15.700 -13.153 -17.545  1.00 90.54           H  
ATOM   3659  O   SER A 246      16.827 -15.130 -15.010  1.00 90.54           O  
ATOM   3660  OG  SER A 246      16.631 -14.001 -19.164  1.00 90.54           O  
ATOM   3661  HG  SER A 246      16.704 -13.074 -19.399  1.00 90.54           H  
ATOM   3662  N   ASP A 247      17.364 -12.957 -14.769  1.00 94.32           N  
ATOM   3663  H   ASP A 247      17.730 -12.138 -15.233  1.00 94.32           H  
ATOM   3664  CA  ASP A 247      16.857 -12.785 -13.410  1.00 94.32           C  
ATOM   3665  HA  ASP A 247      16.289 -13.665 -13.108  1.00 94.32           H  
ATOM   3666  C   ASP A 247      15.911 -11.585 -13.365  1.00 94.32           C  
ATOM   3667  CB  ASP A 247      18.017 -12.612 -12.431  1.00 94.32           C  
ATOM   3668  HB2 ASP A 247      18.732 -11.907 -12.856  1.00 94.32           H  
ATOM   3669  HB3 ASP A 247      17.634 -12.186 -11.504  1.00 94.32           H  
ATOM   3670  O   ASP A 247      15.982 -10.701 -14.215  1.00 94.32           O  
ATOM   3671  CG  ASP A 247      18.693 -13.941 -12.093  1.00 94.32           C  
ATOM   3672  OD1 ASP A 247      18.077 -14.697 -11.308  1.00 94.32           O  
ATOM   3673  OD2 ASP A 247      19.831 -14.168 -12.567  1.00 94.32           O  
ATOM   3674  N   VAL A 248      15.007 -11.549 -12.382  1.00 96.36           N  
ATOM   3675  H   VAL A 248      15.012 -12.283 -11.689  1.00 96.36           H  
ATOM   3676  CA  VAL A 248      13.968 -10.513 -12.312  1.00 96.36           C  
ATOM   3677  HA  VAL A 248      14.240  -9.705 -12.990  1.00 96.36           H  
ATOM   3678  C   VAL A 248      13.880  -9.922 -10.910  1.00 96.36           C  
ATOM   3679  CB  VAL A 248      12.601 -11.048 -12.788  1.00 96.36           C  
ATOM   3680  HB  VAL A 248      12.248 -11.810 -12.093  1.00 96.36           H  
ATOM   3681  O   VAL A 248      13.589 -10.633  -9.946  1.00 96.36           O  
ATOM   3682  CG1 VAL A 248      11.563  -9.920 -12.846  1.00 96.36           C  
ATOM   3683 HG11 VAL A 248      11.379  -9.520 -11.849  1.00 96.36           H  
ATOM   3684 HG12 VAL A 248      10.626 -10.306 -13.246  1.00 96.36           H  
ATOM   3685 HG13 VAL A 248      11.925  -9.124 -13.496  1.00 96.36           H  
ATOM   3686  CG2 VAL A 248      12.668 -11.671 -14.190  1.00 96.36           C  
ATOM   3687 HG21 VAL A 248      13.065 -10.949 -14.904  1.00 96.36           H  
ATOM   3688 HG22 VAL A 248      13.316 -12.548 -14.185  1.00 96.36           H  
ATOM   3689 HG23 VAL A 248      11.676 -11.986 -14.513  1.00 96.36           H  
ATOM   3690  N   ALA A 249      14.072  -8.605 -10.793  1.00 97.74           N  
ATOM   3691  H   ALA A 249      14.299  -8.086 -11.629  1.00 97.74           H  
ATOM   3692  CA  ALA A 249      13.726  -7.870  -9.578  1.00 97.74           C  
ATOM   3693  HA  ALA A 249      13.861  -8.536  -8.726  1.00 97.74           H  
ATOM   3694  C   ALA A 249      12.252  -7.462  -9.577  1.00 97.74           C  
ATOM   3695  CB  ALA A 249      14.654  -6.674  -9.358  1.00 97.74           C  
ATOM   3696  HB1 ALA A 249      14.321  -6.108  -8.488  1.00 97.74           H  
ATOM   3697  HB2 ALA A 249      14.639  -6.021 -10.231  1.00 97.74           H  
ATOM   3698  HB3 ALA A 249      15.666  -7.029  -9.166  1.00 97.74           H  
ATOM   3699  O   ALA A 249      11.711  -7.001 -10.581  1.00 97.74           O  
ATOM   3700  N   THR A 250      11.613  -7.604  -8.421  1.00 97.72           N  
ATOM   3701  H   THR A 250      12.162  -7.867  -7.615  1.00 97.72           H  
ATOM   3702  CA  THR A 250      10.213  -7.240  -8.178  1.00 97.72           C  
ATOM   3703  HA  THR A 250       9.844  -6.629  -9.002  1.00 97.72           H  
ATOM   3704  C   THR A 250      10.108  -6.407  -6.905  1.00 97.72           C  
ATOM   3705  CB  THR A 250       9.312  -8.484  -8.066  1.00 97.72           C  
ATOM   3706  HB  THR A 250       8.276  -8.154  -7.986  1.00 97.72           H  
ATOM   3707  O   THR A 250      11.063  -6.308  -6.132  1.00 97.72           O  
ATOM   3708  CG2 THR A 250       9.424  -9.423  -9.264  1.00 97.72           C  
ATOM   3709 HG21 THR A 250      10.422  -9.857  -9.331  1.00 97.72           H  
ATOM   3710 HG22 THR A 250       8.690 -10.223  -9.163  1.00 97.72           H  
ATOM   3711 HG23 THR A 250       9.216  -8.869 -10.179  1.00 97.72           H  
ATOM   3712  OG1 THR A 250       9.630  -9.248  -6.922  1.00 97.72           O  
ATOM   3713  HG1 THR A 250      10.297  -9.873  -7.215  1.00 97.72           H  
ATOM   3714  N   VAL A 251       8.915  -5.872  -6.634  1.00 97.85           N  
ATOM   3715  H   VAL A 251       8.195  -5.928  -7.341  1.00 97.85           H  
ATOM   3716  CA  VAL A 251       8.605  -5.103  -5.417  1.00 97.85           C  
ATOM   3717  HA  VAL A 251       9.140  -4.155  -5.477  1.00 97.85           H  
ATOM   3718  C   VAL A 251       9.045  -5.788  -4.110  1.00 97.85           C  
ATOM   3719  CB  VAL A 251       7.092  -4.804  -5.394  1.00 97.85           C  
ATOM   3720  HB  VAL A 251       6.815  -4.403  -6.369  1.00 97.85           H  
ATOM   3721  O   VAL A 251       9.312  -5.109  -3.124  1.00 97.85           O  
ATOM   3722  CG1 VAL A 251       6.246  -6.064  -5.150  1.00 97.85           C  
ATOM   3723 HG11 VAL A 251       6.446  -6.811  -5.919  1.00 97.85           H  
ATOM   3724 HG12 VAL A 251       5.188  -5.807  -5.189  1.00 97.85           H  
ATOM   3725 HG13 VAL A 251       6.447  -6.486  -4.165  1.00 97.85           H  
ATOM   3726  CG2 VAL A 251       6.724  -3.747  -4.353  1.00 97.85           C  
ATOM   3727 HG21 VAL A 251       7.336  -2.858  -4.505  1.00 97.85           H  
ATOM   3728 HG22 VAL A 251       6.882  -4.126  -3.343  1.00 97.85           H  
ATOM   3729 HG23 VAL A 251       5.676  -3.473  -4.474  1.00 97.85           H  
ATOM   3730  N   SER A 252       9.140  -7.123  -4.084  1.00 97.80           N  
ATOM   3731  H   SER A 252       8.932  -7.627  -4.934  1.00 97.80           H  
ATOM   3732  CA  SER A 252       9.458  -7.904  -2.884  1.00 97.80           C  
ATOM   3733  HA  SER A 252       9.445  -7.245  -2.016  1.00 97.80           H  
ATOM   3734  C   SER A 252      10.836  -8.573  -2.901  1.00 97.80           C  
ATOM   3735  CB  SER A 252       8.363  -8.953  -2.652  1.00 97.80           C  
ATOM   3736  HB2 SER A 252       7.388  -8.468  -2.670  1.00 97.80           H  
ATOM   3737  HB3 SER A 252       8.508  -9.407  -1.672  1.00 97.80           H  
ATOM   3738  O   SER A 252      11.167  -9.265  -1.945  1.00 97.80           O  
ATOM   3739  OG  SER A 252       8.401  -9.970  -3.644  1.00 97.80           O  
ATOM   3740  HG  SER A 252       9.305 -10.291  -3.675  1.00 97.80           H  
ATOM   3741  N   SER A 253      11.613  -8.475  -3.986  1.00 96.52           N  
ATOM   3742  H   SER A 253      11.340  -7.866  -4.743  1.00 96.52           H  
ATOM   3743  CA  SER A 253      12.860  -9.252  -4.123  1.00 96.52           C  
ATOM   3744  HA  SER A 253      12.719 -10.235  -3.674  1.00 96.52           H  
ATOM   3745  C   SER A 253      14.059  -8.615  -3.424  1.00 96.52           C  
ATOM   3746  CB  SER A 253      13.206  -9.465  -5.599  1.00 96.52           C  
ATOM   3747  HB2 SER A 253      14.087 -10.101  -5.680  1.00 96.52           H  
ATOM   3748  HB3 SER A 253      12.372  -9.963  -6.093  1.00 96.52           H  
ATOM   3749  O   SER A 253      14.990  -9.313  -3.037  1.00 96.52           O  
ATOM   3750  OG  SER A 253      13.456  -8.230  -6.243  1.00 96.52           O  
ATOM   3751  HG  SER A 253      14.307  -7.887  -5.961  1.00 96.52           H  
ATOM   3752  N   GLY A 254      14.065  -7.285  -3.314  1.00 95.84           N  
ATOM   3753  H   GLY A 254      13.273  -6.781  -3.686  1.00 95.84           H  
ATOM   3754  CA  GLY A 254      15.249  -6.528  -2.923  1.00 95.84           C  
ATOM   3755  HA2 GLY A 254      15.639  -6.943  -1.993  1.00 95.84           H  
ATOM   3756  HA3 GLY A 254      14.983  -5.484  -2.758  1.00 95.84           H  
ATOM   3757  C   GLY A 254      16.327  -6.606  -4.011  1.00 95.84           C  
ATOM   3758  O   GLY A 254      15.992  -6.793  -5.186  1.00 95.84           O  
ATOM   3759  N   PRO A 255      17.614  -6.444  -3.654  1.00 96.72           N  
ATOM   3760  CA  PRO A 255      18.718  -6.633  -4.576  1.00 96.72           C  
ATOM   3761  HA  PRO A 255      18.582  -5.916  -5.386  1.00 96.72           H  
ATOM   3762  C   PRO A 255      18.751  -8.056  -5.135  1.00 96.72           C  
ATOM   3763  CB  PRO A 255      19.996  -6.302  -3.795  1.00 96.72           C  
ATOM   3764  HB2 PRO A 255      20.727  -5.789  -4.420  1.00 96.72           H  
ATOM   3765  HB3 PRO A 255      20.428  -7.207  -3.368  1.00 96.72           H  
ATOM   3766  O   PRO A 255      18.756  -9.028  -4.382  1.00 96.72           O  
ATOM   3767  CG  PRO A 255      19.494  -5.406  -2.665  1.00 96.72           C  
ATOM   3768  HG2 PRO A 255      19.391  -4.382  -3.024  1.00 96.72           H  
ATOM   3769  HG3 PRO A 255      20.140  -5.450  -1.788  1.00 96.72           H  
ATOM   3770  CD  PRO A 255      18.112  -5.988  -2.374  1.00 96.72           C  
ATOM   3771  HD2 PRO A 255      17.460  -5.224  -1.950  1.00 96.72           H  
ATOM   3772  HD3 PRO A 255      18.197  -6.839  -1.699  1.00 96.72           H  
ATOM   3773  N   VAL A 256      18.833  -8.175  -6.456  1.00 95.02           N  
ATOM   3774  H   VAL A 256      18.931  -7.331  -7.004  1.00 95.02           H  
ATOM   3775  CA  VAL A 256      18.847  -9.461  -7.160  1.00 95.02           C  
ATOM   3776  HA  VAL A 256      18.616 -10.257  -6.452  1.00 95.02           H  
ATOM   3777  C   VAL A 256      20.239  -9.726  -7.702  1.00 95.02           C  
ATOM   3778  CB  VAL A 256      17.767  -9.516  -8.252  1.00 95.02           C  
ATOM   3779  HB  VAL A 256      17.888  -8.676  -8.936  1.00 95.02           H  
ATOM   3780  O   VAL A 256      20.888  -8.841  -8.258  1.00 95.02           O  
ATOM   3781  CG1 VAL A 256      17.822 -10.818  -9.056  1.00 95.02           C  
ATOM   3782 HG11 VAL A 256      18.741 -10.876  -9.638  1.00 95.02           H  
ATOM   3783 HG12 VAL A 256      16.989 -10.842  -9.758  1.00 95.02           H  
ATOM   3784 HG13 VAL A 256      17.747 -11.685  -8.399  1.00 95.02           H  
ATOM   3785  CG2 VAL A 256      16.388  -9.439  -7.593  1.00 95.02           C  
ATOM   3786 HG21 VAL A 256      16.308 -10.175  -6.793  1.00 95.02           H  
ATOM   3787 HG22 VAL A 256      15.619  -9.653  -8.336  1.00 95.02           H  
ATOM   3788 HG23 VAL A 256      16.223  -8.441  -7.188  1.00 95.02           H  
ATOM   3789  N   ARG A 257      20.733 -10.948  -7.515  1.00 92.15           N  
ATOM   3790  H   ARG A 257      20.115 -11.658  -7.147  1.00 92.15           H  
ATOM   3791  CA  ARG A 257      22.019 -11.369  -8.069  1.00 92.15           C  
ATOM   3792  HA  ARG A 257      22.633 -10.490  -8.265  1.00 92.15           H  
ATOM   3793  C   ARG A 257      21.772 -12.053  -9.404  1.00 92.15           C  
ATOM   3794  CB  ARG A 257      22.743 -12.256  -7.057  1.00 92.15           C  
ATOM   3795  HB2 ARG A 257      22.233 -13.216  -6.978  1.00 92.15           H  
ATOM   3796  HB3 ARG A 257      22.705 -11.767  -6.084  1.00 92.15           H  
ATOM   3797  O   ARG A 257      21.197 -13.131  -9.397  1.00 92.15           O  
ATOM   3798  CG  ARG A 257      24.214 -12.470  -7.439  1.00 92.15           C  
ATOM   3799  HG2 ARG A 257      24.289 -12.991  -8.393  1.00 92.15           H  
ATOM   3800  HG3 ARG A 257      24.720 -11.507  -7.508  1.00 92.15           H  
ATOM   3801  CD  ARG A 257      24.849 -13.311  -6.333  1.00 92.15           C  
ATOM   3802  HD2 ARG A 257      24.366 -14.288  -6.353  1.00 92.15           H  
ATOM   3803  HD3 ARG A 257      24.640 -12.843  -5.371  1.00 92.15           H  
ATOM   3804  NE  ARG A 257      26.312 -13.461  -6.469  1.00 92.15           N  
ATOM   3805  HE  ARG A 257      26.820 -12.750  -6.975  1.00 92.15           H  
ATOM   3806  NH1 ARG A 257      26.453 -15.343  -5.166  1.00 92.15           N  
ATOM   3807 HH11 ARG A 257      25.449 -15.333  -5.056  1.00 92.15           H  
ATOM   3808 HH12 ARG A 257      27.016 -16.048  -4.712  1.00 92.15           H  
ATOM   3809  NH2 ARG A 257      28.312 -14.431  -5.896  1.00 92.15           N  
ATOM   3810 HH21 ARG A 257      28.876 -13.645  -6.187  1.00 92.15           H  
ATOM   3811 HH22 ARG A 257      28.836 -15.046  -5.290  1.00 92.15           H  
ATOM   3812  CZ  ARG A 257      27.019 -14.395  -5.858  1.00 92.15           C  
ATOM   3813  N   ALA A 258      22.243 -11.444 -10.487  1.00 89.18           N  
ATOM   3814  H   ALA A 258      22.779 -10.595 -10.380  1.00 89.18           H  
ATOM   3815  CA  ALA A 258      22.085 -11.967 -11.837  1.00 89.18           C  
ATOM   3816  HA  ALA A 258      21.529 -12.903 -11.774  1.00 89.18           H  
ATOM   3817  C   ALA A 258      23.436 -12.297 -12.468  1.00 89.18           C  
ATOM   3818  CB  ALA A 258      21.268 -10.991 -12.687  1.00 89.18           C  
ATOM   3819  HB1 ALA A 258      20.930 -11.495 -13.592  1.00 89.18           H  
ATOM   3820  HB2 ALA A 258      20.400 -10.637 -12.129  1.00 89.18           H  
ATOM   3821  HB3 ALA A 258      21.878 -10.136 -12.978  1.00 89.18           H  
ATOM   3822  O   ALA A 258      24.430 -11.599 -12.237  1.00 89.18           O  
ATOM   3823  N   GLY A 259      23.488 -13.375 -13.246  1.00 84.63           N  
ATOM   3824  H   GLY A 259      22.643 -13.913 -13.378  1.00 84.63           H  
ATOM   3825  CA  GLY A 259      24.701 -13.787 -13.944  1.00 84.63           C  
ATOM   3826  HA2 GLY A 259      25.561 -13.594 -13.304  1.00 84.63           H  
ATOM   3827  HA3 GLY A 259      24.810 -13.192 -14.851  1.00 84.63           H  
ATOM   3828  C   GLY A 259      24.753 -15.260 -14.327  1.00 84.63           C  
ATOM   3829  O   GLY A 259      23.863 -16.044 -14.011  1.00 84.63           O  
ATOM   3830  N   LYS A 260      25.850 -15.655 -14.979  1.00 79.75           N  
ATOM   3831  H   LYS A 260      26.572 -14.963 -15.119  1.00 79.75           H  
ATOM   3832  CA  LYS A 260      26.118 -17.038 -15.386  1.00 79.75           C  
ATOM   3833  HA  LYS A 260      25.233 -17.635 -15.165  1.00 79.75           H  
ATOM   3834  C   LYS A 260      27.290 -17.623 -14.601  1.00 79.75           C  
ATOM   3835  CB  LYS A 260      26.343 -17.099 -16.905  1.00 79.75           C  
ATOM   3836  HB2 LYS A 260      27.274 -16.587 -17.145  1.00 79.75           H  
ATOM   3837  HB3 LYS A 260      25.528 -16.575 -17.405  1.00 79.75           H  
ATOM   3838  O   LYS A 260      28.386 -17.061 -14.588  1.00 79.75           O  
ATOM   3839  CG  LYS A 260      26.393 -18.545 -17.435  1.00 79.75           C  
ATOM   3840  HG2 LYS A 260      25.423 -19.019 -17.291  1.00 79.75           H  
ATOM   3841  HG3 LYS A 260      27.151 -19.112 -16.894  1.00 79.75           H  
ATOM   3842  CD  LYS A 260      26.756 -18.552 -18.924  1.00 79.75           C  
ATOM   3843  HD2 LYS A 260      26.027 -17.964 -19.481  1.00 79.75           H  
ATOM   3844  HD3 LYS A 260      27.742 -18.096 -19.014  1.00 79.75           H  
ATOM   3845  CE  LYS A 260      26.847 -19.967 -19.506  1.00 79.75           C  
ATOM   3846  HE2 LYS A 260      25.875 -20.453 -19.422  1.00 79.75           H  
ATOM   3847  HE3 LYS A 260      27.557 -20.529 -18.900  1.00 79.75           H  
ATOM   3848  NZ  LYS A 260      27.296 -19.940 -20.927  1.00 79.75           N  
ATOM   3849  HZ1 LYS A 260      26.524 -19.798 -21.562  1.00 79.75           H  
ATOM   3850  HZ2 LYS A 260      27.712 -20.815 -21.213  1.00 79.75           H  
ATOM   3851  HZ3 LYS A 260      27.933 -19.178 -21.112  1.00 79.75           H  
ATOM   3852  N   TYR A 261      27.060 -18.807 -14.038  1.00 67.90           N  
ATOM   3853  H   TYR A 261      26.123 -19.178 -14.099  1.00 67.90           H  
ATOM   3854  CA  TYR A 261      28.102 -19.706 -13.550  1.00 67.90           C  
ATOM   3855  HA  TYR A 261      28.989 -19.138 -13.269  1.00 67.90           H  
ATOM   3856  C   TYR A 261      28.478 -20.685 -14.661  1.00 67.90           C  
ATOM   3857  CB  TYR A 261      27.610 -20.459 -12.311  1.00 67.90           C  
ATOM   3858  HB2 TYR A 261      26.648 -20.925 -12.524  1.00 67.90           H  
ATOM   3859  HB3 TYR A 261      28.316 -21.261 -12.095  1.00 67.90           H  
ATOM   3860  O   TYR A 261      27.638 -21.440 -15.152  1.00 67.90           O  
ATOM   3861  CG  TYR A 261      27.487 -19.594 -11.076  1.00 67.90           C  
ATOM   3862  CD1 TYR A 261      28.575 -19.500 -10.190  1.00 67.90           C  
ATOM   3863  HD1 TYR A 261      29.495 -20.020 -10.413  1.00 67.90           H  
ATOM   3864  CD2 TYR A 261      26.292 -18.898 -10.805  1.00 67.90           C  
ATOM   3865  HD2 TYR A 261      25.460 -18.964 -11.491  1.00 67.90           H  
ATOM   3866  CE1 TYR A 261      28.455 -18.750  -9.008  1.00 67.90           C  
ATOM   3867  HE1 TYR A 261      29.268 -18.758  -8.298  1.00 67.90           H  
ATOM   3868  CE2 TYR A 261      26.182 -18.107  -9.647  1.00 67.90           C  
ATOM   3869  HE2 TYR A 261      25.266 -17.567  -9.460  1.00 67.90           H  
ATOM   3870  OH  TYR A 261      27.161 -17.274  -7.624  1.00 67.90           O  
ATOM   3871  HH  TYR A 261      26.262 -16.942  -7.565  1.00 67.90           H  
ATOM   3872  CZ  TYR A 261      27.265 -18.039  -8.744  1.00 67.90           C  
ATOM   3873  N   ASN A 262      29.744 -20.691 -15.053  1.00 63.96           N  
ATOM   3874  H   ASN A 262      30.388 -20.095 -14.555  1.00 63.96           H  
ATOM   3875  CA  ASN A 262      30.339 -21.810 -15.760  1.00 63.96           C  
ATOM   3876  HA  ASN A 262      29.643 -22.647 -15.703  1.00 63.96           H  
ATOM   3877  C   ASN A 262      31.557 -22.215 -14.931  1.00 63.96           C  
ATOM   3878  CB  ASN A 262      30.508 -21.496 -17.268  1.00 63.96           C  
ATOM   3879  HB2 ASN A 262      29.886 -20.637 -17.519  1.00 63.96           H  
ATOM   3880  HB3 ASN A 262      30.114 -22.347 -17.823  1.00 63.96           H  
ATOM   3881  O   ASN A 262      32.450 -21.420 -14.663  1.00 63.96           O  
ATOM   3882  CG  ASN A 262      31.901 -21.238 -17.825  1.00 63.96           C  
ATOM   3883  ND2 ASN A 262      31.984 -20.794 -19.051  1.00 63.96           N  
ATOM   3884 HD21 ASN A 262      31.159 -20.439 -19.513  1.00 63.96           H  
ATOM   3885 HD22 ASN A 262      32.915 -20.640 -19.411  1.00 63.96           H  
ATOM   3886  OD1 ASN A 262      32.944 -21.508 -17.269  1.00 63.96           O  
ATOM   3887  N   ASN A 263      31.553 -23.453 -14.459  1.00 61.29           N  
ATOM   3888  H   ASN A 263      30.848 -24.098 -14.787  1.00 61.29           H  
ATOM   3889  CA  ASN A 263      32.445 -23.912 -13.403  1.00 61.29           C  
ATOM   3890  HA  ASN A 263      32.391 -23.184 -12.593  1.00 61.29           H  
ATOM   3891  C   ASN A 263      33.932 -23.978 -13.791  1.00 61.29           C  
ATOM   3892  CB  ASN A 263      31.912 -25.262 -12.874  1.00 61.29           C  
ATOM   3893  HB2 ASN A 263      30.926 -25.102 -12.438  1.00 61.29           H  
ATOM   3894  HB3 ASN A 263      32.568 -25.614 -12.077  1.00 61.29           H  
ATOM   3895  O   ASN A 263      34.714 -24.468 -12.978  1.00 61.29           O  
ATOM   3896  CG  ASN A 263      31.792 -26.360 -13.924  1.00 61.29           C  
ATOM   3897  ND2 ASN A 263      31.456 -27.560 -13.515  1.00 61.29           N  
ATOM   3898 HD21 ASN A 263      31.341 -28.254 -14.240  1.00 61.29           H  
ATOM   3899 HD22 ASN A 263      31.289 -27.738 -12.535  1.00 61.29           H  
ATOM   3900  OD1 ASN A 263      31.941 -26.172 -15.119  1.00 61.29           O  
ATOM   3901  N   GLN A 264      34.347 -23.563 -14.997  1.00 61.70           N  
ATOM   3902  H   GLN A 264      33.701 -23.060 -15.588  1.00 61.70           H  
ATOM   3903  CA  GLN A 264      35.740 -23.750 -15.411  1.00 61.70           C  
ATOM   3904  HA  GLN A 264      36.353 -23.817 -14.512  1.00 61.70           H  
ATOM   3905  C   GLN A 264      36.402 -22.595 -16.175  1.00 61.70           C  
ATOM   3906  CB  GLN A 264      35.898 -25.106 -16.131  1.00 61.70           C  
ATOM   3907  HB2 GLN A 264      35.244 -25.148 -17.002  1.00 61.70           H  
ATOM   3908  HB3 GLN A 264      36.937 -25.191 -16.448  1.00 61.70           H  
ATOM   3909  O   GLN A 264      37.622 -22.506 -16.082  1.00 61.70           O  
ATOM   3910  CG  GLN A 264      35.616 -26.297 -15.198  1.00 61.70           C  
ATOM   3911  HG2 GLN A 264      34.565 -26.290 -14.909  1.00 61.70           H  
ATOM   3912  HG3 GLN A 264      36.224 -26.194 -14.299  1.00 61.70           H  
ATOM   3913  CD  GLN A 264      35.893 -27.670 -15.786  1.00 61.70           C  
ATOM   3914  NE2 GLN A 264      35.613 -28.717 -15.039  1.00 61.70           N  
ATOM   3915 HE21 GLN A 264      35.237 -28.587 -14.110  1.00 61.70           H  
ATOM   3916 HE22 GLN A 264      35.808 -29.615 -15.458  1.00 61.70           H  
ATOM   3917  OE1 GLN A 264      36.351 -27.854 -16.900  1.00 61.70           O  
ATOM   3918  N   TYR A 265      35.700 -21.690 -16.876  1.00 64.73           N  
ATOM   3919  H   TYR A 265      34.691 -21.734 -16.881  1.00 64.73           H  
ATOM   3920  CA  TYR A 265      36.403 -20.751 -17.773  1.00 64.73           C  
ATOM   3921  HA  TYR A 265      37.394 -20.564 -17.360  1.00 64.73           H  
ATOM   3922  C   TYR A 265      35.817 -19.339 -17.946  1.00 64.73           C  
ATOM   3923  CB  TYR A 265      36.618 -21.438 -19.138  1.00 64.73           C  
ATOM   3924  HB2 TYR A 265      37.103 -20.733 -19.812  1.00 64.73           H  
ATOM   3925  HB3 TYR A 265      35.648 -21.690 -19.567  1.00 64.73           H  
ATOM   3926  O   TYR A 265      36.621 -18.436 -18.163  1.00 64.73           O  
ATOM   3927  CG  TYR A 265      37.487 -22.688 -19.058  1.00 64.73           C  
ATOM   3928  CD1 TYR A 265      38.865 -22.562 -18.785  1.00 64.73           C  
ATOM   3929  HD1 TYR A 265      39.305 -21.580 -18.701  1.00 64.73           H  
ATOM   3930  CD2 TYR A 265      36.908 -23.972 -19.134  1.00 64.73           C  
ATOM   3931  HD2 TYR A 265      35.851 -24.078 -19.326  1.00 64.73           H  
ATOM   3932  CE1 TYR A 265      39.650 -23.705 -18.537  1.00 64.73           C  
ATOM   3933  HE1 TYR A 265      40.695 -23.595 -18.285  1.00 64.73           H  
ATOM   3934  CE2 TYR A 265      37.696 -25.120 -18.910  1.00 64.73           C  
ATOM   3935  HE2 TYR A 265      37.256 -26.106 -18.931  1.00 64.73           H  
ATOM   3936  OH  TYR A 265      39.810 -26.089 -18.315  1.00 64.73           O  
ATOM   3937  HH  TYR A 265      40.703 -25.848 -18.058  1.00 64.73           H  
ATOM   3938  CZ  TYR A 265      39.061 -24.987 -18.584  1.00 64.73           C  
ATOM   3939  N   ASN A 266      34.496 -19.120 -17.859  1.00 69.44           N  
ATOM   3940  H   ASN A 266      33.905 -19.878 -17.551  1.00 69.44           H  
ATOM   3941  CA  ASN A 266      33.860 -17.825 -18.173  1.00 69.44           C  
ATOM   3942  HA  ASN A 266      34.566 -17.021 -17.962  1.00 69.44           H  
ATOM   3943  C   ASN A 266      32.611 -17.576 -17.314  1.00 69.44           C  
ATOM   3944  CB  ASN A 266      33.498 -17.756 -19.673  1.00 69.44           C  
ATOM   3945  HB2 ASN A 266      32.763 -18.521 -19.926  1.00 69.44           H  
ATOM   3946  HB3 ASN A 266      33.035 -16.794 -19.891  1.00 69.44           H  
ATOM   3947  O   ASN A 266      31.504 -17.997 -17.662  1.00 69.44           O  
ATOM   3948  CG  ASN A 266      34.710 -17.911 -20.564  1.00 69.44           C  
ATOM   3949  ND2 ASN A 266      34.789 -18.966 -21.338  1.00 69.44           N  
ATOM   3950 HD21 ASN A 266      35.649 -19.009 -21.866  1.00 69.44           H  
ATOM   3951 HD22 ASN A 266      33.970 -19.500 -21.590  1.00 69.44           H  
ATOM   3952  OD1 ASN A 266      35.625 -17.115 -20.574  1.00 69.44           O  
ATOM   3953  N   GLU A 267      32.795 -16.880 -16.200  1.00 78.77           N  
ATOM   3954  H   GLU A 267      33.733 -16.577 -15.979  1.00 78.77           H  
ATOM   3955  CA  GLU A 267      31.733 -16.467 -15.286  1.00 78.77           C  
ATOM   3956  HA  GLU A 267      30.786 -16.906 -15.603  1.00 78.77           H  
ATOM   3957  C   GLU A 267      31.583 -14.952 -15.326  1.00 78.77           C  
ATOM   3958  CB  GLU A 267      32.005 -16.940 -13.848  1.00 78.77           C  
ATOM   3959  HB2 GLU A 267      32.879 -16.425 -13.450  1.00 78.77           H  
ATOM   3960  HB3 GLU A 267      31.140 -16.678 -13.239  1.00 78.77           H  
ATOM   3961  O   GLU A 267      32.577 -14.227 -15.398  1.00 78.77           O  
ATOM   3962  CG  GLU A 267      32.231 -18.454 -13.772  1.00 78.77           C  
ATOM   3963  HG2 GLU A 267      31.510 -18.926 -14.440  1.00 78.77           H  
ATOM   3964  HG3 GLU A 267      33.232 -18.685 -14.137  1.00 78.77           H  
ATOM   3965  CD  GLU A 267      32.063 -19.019 -12.354  1.00 78.77           C  
ATOM   3966  OE1 GLU A 267      31.483 -20.123 -12.235  1.00 78.77           O  
ATOM   3967  OE2 GLU A 267      32.450 -18.325 -11.386  1.00 78.77           O  
ATOM   3968  N   TRP A 268      30.343 -14.482 -15.248  1.00 85.53           N  
ATOM   3969  H   TRP A 268      29.581 -15.143 -15.189  1.00 85.53           H  
ATOM   3970  CA  TRP A 268      30.033 -13.091 -14.947  1.00 85.53           C  
ATOM   3971  HA  TRP A 268      30.850 -12.657 -14.371  1.00 85.53           H  
ATOM   3972  C   TRP A 268      28.767 -13.053 -14.109  1.00 85.53           C  
ATOM   3973  CB  TRP A 268      29.862 -12.254 -16.218  1.00 85.53           C  
ATOM   3974  HB2 TRP A 268      30.725 -12.416 -16.864  1.00 85.53           H  
ATOM   3975  HB3 TRP A 268      28.978 -12.589 -16.760  1.00 85.53           H  
ATOM   3976  O   TRP A 268      27.755 -13.640 -14.497  1.00 85.53           O  
ATOM   3977  CG  TRP A 268      29.738 -10.781 -15.956  1.00 85.53           C  
ATOM   3978  CD1 TRP A 268      30.733  -9.879 -16.111  1.00 85.53           C  
ATOM   3979  HD1 TRP A 268      31.719 -10.119 -16.481  1.00 85.53           H  
ATOM   3980  CD2 TRP A 268      28.568 -10.008 -15.529  1.00 85.53           C  
ATOM   3981  CE2 TRP A 268      28.944  -8.633 -15.449  1.00 85.53           C  
ATOM   3982  CE3 TRP A 268      27.228 -10.316 -15.208  1.00 85.53           C  
ATOM   3983  HE3 TRP A 268      26.897 -11.343 -15.242  1.00 85.53           H  
ATOM   3984  NE1 TRP A 268      30.268  -8.612 -15.819  1.00 85.53           N  
ATOM   3985  HE1 TRP A 268      30.779  -7.766 -16.028  1.00 85.53           H  
ATOM   3986  CH2 TRP A 268      26.720  -7.968 -14.785  1.00 85.53           C  
ATOM   3987  HH2 TRP A 268      26.015  -7.197 -14.512  1.00 85.53           H  
ATOM   3988  CZ2 TRP A 268      28.045  -7.622 -15.086  1.00 85.53           C  
ATOM   3989  HZ2 TRP A 268      28.355  -6.588 -15.056  1.00 85.53           H  
ATOM   3990  CZ3 TRP A 268      26.314  -9.311 -14.843  1.00 85.53           C  
ATOM   3991  HZ3 TRP A 268      25.290  -9.560 -14.608  1.00 85.53           H  
ATOM   3992  N   LYS A 269      28.815 -12.371 -12.968  1.00 87.59           N  
ATOM   3993  H   LYS A 269      29.699 -11.970 -12.690  1.00 87.59           H  
ATOM   3994  CA  LYS A 269      27.645 -12.129 -12.120  1.00 87.59           C  
ATOM   3995  HA  LYS A 269      26.784 -11.987 -12.773  1.00 87.59           H  
ATOM   3996  C   LYS A 269      27.794 -10.841 -11.334  1.00 87.59           C  
ATOM   3997  CB  LYS A 269      27.386 -13.334 -11.200  1.00 87.59           C  
ATOM   3998  HB2 LYS A 269      27.251 -14.222 -11.818  1.00 87.59           H  
ATOM   3999  HB3 LYS A 269      26.468 -13.170 -10.635  1.00 87.59           H  
ATOM   4000  O   LYS A 269      28.900 -10.488 -10.930  1.00 87.59           O  
ATOM   4001  CG  LYS A 269      28.547 -13.567 -10.235  1.00 87.59           C  
ATOM   4002  HG2 LYS A 269      28.561 -12.771  -9.491  1.00 87.59           H  
ATOM   4003  HG3 LYS A 269      29.481 -13.550 -10.798  1.00 87.59           H  
ATOM   4004  CD  LYS A 269      28.450 -14.916  -9.533  1.00 87.59           C  
ATOM   4005  HD2 LYS A 269      27.562 -14.952  -8.901  1.00 87.59           H  
ATOM   4006  HD3 LYS A 269      28.437 -15.721 -10.269  1.00 87.59           H  
ATOM   4007  CE  LYS A 269      29.718 -14.977  -8.709  1.00 87.59           C  
ATOM   4008  HE2 LYS A 269      29.677 -14.160  -7.989  1.00 87.59           H  
ATOM   4009  HE3 LYS A 269      30.566 -14.792  -9.368  1.00 87.59           H  
ATOM   4010  NZ  LYS A 269      29.963 -16.243  -8.005  1.00 87.59           N  
ATOM   4011  HZ1 LYS A 269      30.735 -16.056  -7.381  1.00 87.59           H  
ATOM   4012  HZ2 LYS A 269      29.140 -16.557  -7.510  1.00 87.59           H  
ATOM   4013  HZ3 LYS A 269      30.269 -16.940  -8.668  1.00 87.59           H  
ATOM   4014  N   ALA A 270      26.671 -10.192 -11.065  1.00 92.43           N  
ATOM   4015  H   ALA A 270      25.807 -10.548 -11.448  1.00 92.43           H  
ATOM   4016  CA  ALA A 270      26.609  -8.973 -10.280  1.00 92.43           C  
ATOM   4017  HA  ALA A 270      27.447  -8.952  -9.584  1.00 92.43           H  
ATOM   4018  C   ALA A 270      25.316  -8.915  -9.456  1.00 92.43           C  
ATOM   4019  CB  ALA A 270      26.747  -7.782 -11.230  1.00 92.43           C  
ATOM   4020  HB1 ALA A 270      25.840  -7.663 -11.822  1.00 92.43           H  
ATOM   4021  HB2 ALA A 270      27.589  -7.936 -11.906  1.00 92.43           H  
ATOM   4022  HB3 ALA A 270      26.933  -6.880 -10.647  1.00 92.43           H  
ATOM   4023  O   ALA A 270      24.353  -9.638  -9.705  1.00 92.43           O  
ATOM   4024  N   THR A 271      25.300  -8.062  -8.438  1.00 95.49           N  
ATOM   4025  H   THR A 271      26.131  -7.511  -8.278  1.00 95.49           H  
ATOM   4026  CA  THR A 271      24.117  -7.773  -7.623  1.00 95.49           C  
ATOM   4027  HA  THR A 271      23.363  -8.546  -7.771  1.00 95.49           H  
ATOM   4028  C   THR A 271      23.514  -6.449  -8.054  1.00 95.49           C  
ATOM   4029  CB  THR A 271      24.465  -7.734  -6.130  1.00 95.49           C  
ATOM   4030  HB  THR A 271      25.193  -6.945  -5.942  1.00 95.49           H  
ATOM   4031  O   THR A 271      24.114  -5.405  -7.810  1.00 95.49           O  
ATOM   4032  CG2 THR A 271      23.230  -7.496  -5.262  1.00 95.49           C  
ATOM   4033 HG21 THR A 271      22.852  -6.486  -5.424  1.00 95.49           H  
ATOM   4034 HG22 THR A 271      23.491  -7.605  -4.209  1.00 95.49           H  
ATOM   4035 HG23 THR A 271      22.445  -8.209  -5.514  1.00 95.49           H  
ATOM   4036  OG1 THR A 271      25.019  -8.962  -5.715  1.00 95.49           O  
ATOM   4037  HG1 THR A 271      24.428  -9.645  -6.041  1.00 95.49           H  
ATOM   4038  N   TYR A 272      22.321  -6.501  -8.630  1.00 96.63           N  
ATOM   4039  H   TYR A 272      21.884  -7.404  -8.746  1.00 96.63           H  
ATOM   4040  CA  TYR A 272      21.521  -5.357  -9.042  1.00 96.63           C  
ATOM   4041  HA  TYR A 272      22.190  -4.568  -9.388  1.00 96.63           H  
ATOM   4042  C   TYR A 272      20.681  -4.837  -7.882  1.00 96.63           C  
ATOM   4043  CB  TYR A 272      20.630  -5.771 -10.208  1.00 96.63           C  
ATOM   4044  HB2 TYR A 272      19.936  -4.957 -10.414  1.00 96.63           H  
ATOM   4045  HB3 TYR A 272      20.046  -6.649  -9.931  1.00 96.63           H  
ATOM   4046  O   TYR A 272      20.110  -5.633  -7.139  1.00 96.63           O  
ATOM   4047  CG  TYR A 272      21.414  -6.062 -11.466  1.00 96.63           C  
ATOM   4048  CD1 TYR A 272      21.628  -5.020 -12.383  1.00 96.63           C  
ATOM   4049  HD1 TYR A 272      21.262  -4.027 -12.167  1.00 96.63           H  
ATOM   4050  CD2 TYR A 272      21.970  -7.336 -11.701  1.00 96.63           C  
ATOM   4051  HD2 TYR A 272      21.815  -8.139 -10.996  1.00 96.63           H  
ATOM   4052  CE1 TYR A 272      22.345  -5.252 -13.568  1.00 96.63           C  
ATOM   4053  HE1 TYR A 272      22.500  -4.443 -14.267  1.00 96.63           H  
ATOM   4054  CE2 TYR A 272      22.733  -7.555 -12.866  1.00 96.63           C  
ATOM   4055  HE2 TYR A 272      23.202  -8.508 -13.060  1.00 96.63           H  
ATOM   4056  OH  TYR A 272      23.576  -6.759 -14.961  1.00 96.63           O  
ATOM   4057  HH  TYR A 272      23.606  -5.977 -15.517  1.00 96.63           H  
ATOM   4058  CZ  TYR A 272      22.889  -6.526 -13.816  1.00 96.63           C  
ATOM   4059  N   TYR A 273      20.615  -3.519  -7.686  1.00 97.41           N  
ATOM   4060  H   TYR A 273      21.111  -2.917  -8.328  1.00 97.41           H  
ATOM   4061  CA  TYR A 273      20.039  -2.961  -6.451  1.00 97.41           C  
ATOM   4062  HA  TYR A 273      19.325  -3.672  -6.037  1.00 97.41           H  
ATOM   4063  C   TYR A 273      19.260  -1.651  -6.596  1.00 97.41           C  
ATOM   4064  CB  TYR A 273      21.172  -2.783  -5.435  1.00 97.41           C  
ATOM   4065  HB2 TYR A 273      21.667  -3.743  -5.292  1.00 97.41           H  
ATOM   4066  HB3 TYR A 273      20.738  -2.501  -4.476  1.00 97.41           H  
ATOM   4067  O   TYR A 273      18.603  -1.238  -5.635  1.00 97.41           O  
ATOM   4068  CG  TYR A 273      22.212  -1.748  -5.827  1.00 97.41           C  
ATOM   4069  CD1 TYR A 273      23.364  -2.140  -6.537  1.00 97.41           C  
ATOM   4070  HD1 TYR A 273      23.483  -3.164  -6.858  1.00 97.41           H  
ATOM   4071  CD2 TYR A 273      22.031  -0.396  -5.477  1.00 97.41           C  
ATOM   4072  HD2 TYR A 273      21.130  -0.084  -4.972  1.00 97.41           H  
ATOM   4073  CE1 TYR A 273      24.335  -1.183  -6.886  1.00 97.41           C  
ATOM   4074  HE1 TYR A 273      25.205  -1.453  -7.466  1.00 97.41           H  
ATOM   4075  CE2 TYR A 273      22.988   0.568  -5.851  1.00 97.41           C  
ATOM   4076  HE2 TYR A 273      22.827   1.615  -5.638  1.00 97.41           H  
ATOM   4077  OH  TYR A 273      25.087   1.079  -6.914  1.00 97.41           O  
ATOM   4078  HH  TYR A 273      24.799   1.991  -6.833  1.00 97.41           H  
ATOM   4079  CZ  TYR A 273      24.144   0.173  -6.556  1.00 97.41           C  
ATOM   4080  N   SER A 274      19.358  -0.975  -7.735  1.00 97.99           N  
ATOM   4081  H   SER A 274      19.907  -1.353  -8.494  1.00 97.99           H  
ATOM   4082  CA  SER A 274      18.614   0.246  -8.047  1.00 97.99           C  
ATOM   4083  HA  SER A 274      17.570   0.114  -7.762  1.00 97.99           H  
ATOM   4084  C   SER A 274      18.662   0.501  -9.547  1.00 97.99           C  
ATOM   4085  CB  SER A 274      19.197   1.444  -7.277  1.00 97.99           C  
ATOM   4086  HB2 SER A 274      18.509   2.287  -7.336  1.00 97.99           H  
ATOM   4087  HB3 SER A 274      19.291   1.172  -6.226  1.00 97.99           H  
ATOM   4088  O   SER A 274      19.297  -0.253 -10.278  1.00 97.99           O  
ATOM   4089  OG  SER A 274      20.462   1.859  -7.744  1.00 97.99           O  
ATOM   4090  HG  SER A 274      20.322   2.422  -8.510  1.00 97.99           H  
ATOM   4091  N   TRP A 275      18.061   1.592  -9.999  1.00 98.24           N  
ATOM   4092  H   TRP A 275      17.526   2.160  -9.357  1.00 98.24           H  
ATOM   4093  CA  TRP A 275      18.433   2.223 -11.259  1.00 98.24           C  
ATOM   4094  HA  TRP A 275      18.763   1.470 -11.975  1.00 98.24           H  
ATOM   4095  C   TRP A 275      19.598   3.197 -11.053  1.00 98.24           C  
ATOM   4096  CB  TRP A 275      17.206   2.903 -11.853  1.00 98.24           C  
ATOM   4097  HB2 TRP A 275      17.550   3.541 -12.667  1.00 98.24           H  
ATOM   4098  HB3 TRP A 275      16.721   3.536 -11.111  1.00 98.24           H  
ATOM   4099  O   TRP A 275      19.749   3.761  -9.964  1.00 98.24           O  
ATOM   4100  CG  TRP A 275      16.214   1.947 -12.431  1.00 98.24           C  
ATOM   4101  CD1 TRP A 275      15.242   1.271 -11.777  1.00 98.24           C  
ATOM   4102  HD1 TRP A 275      15.063   1.317 -10.712  1.00 98.24           H  
ATOM   4103  CD2 TRP A 275      16.138   1.507 -13.813  1.00 98.24           C  
ATOM   4104  CE2 TRP A 275      15.043   0.603 -13.941  1.00 98.24           C  
ATOM   4105  CE3 TRP A 275      16.889   1.796 -14.970  1.00 98.24           C  
ATOM   4106  HE3 TRP A 275      17.727   2.475 -14.906  1.00 98.24           H  
ATOM   4107  NE1 TRP A 275      14.517   0.509 -12.670  1.00 98.24           N  
ATOM   4108  HE1 TRP A 275      13.697  -0.024 -12.417  1.00 98.24           H  
ATOM   4109  CH2 TRP A 275      15.459   0.341 -16.308  1.00 98.24           C  
ATOM   4110  HH2 TRP A 275      15.196  -0.083 -17.265  1.00 98.24           H  
ATOM   4111  CZ2 TRP A 275      14.700   0.026 -15.167  1.00 98.24           C  
ATOM   4112  HZ2 TRP A 275      13.854  -0.642 -15.235  1.00 98.24           H  
ATOM   4113  CZ3 TRP A 275      16.552   1.220 -16.206  1.00 98.24           C  
ATOM   4114  HZ3 TRP A 275      17.128   1.472 -17.084  1.00 98.24           H  
ATOM   4115  N   SER A 276      20.412   3.383 -12.086  1.00 98.05           N  
ATOM   4116  H   SER A 276      20.275   2.820 -12.914  1.00 98.05           H  
ATOM   4117  CA  SER A 276      21.446   4.409 -12.205  1.00 98.05           C  
ATOM   4118  HA  SER A 276      21.376   5.072 -11.343  1.00 98.05           H  
ATOM   4119  C   SER A 276      21.236   5.237 -13.465  1.00 98.05           C  
ATOM   4120  CB  SER A 276      22.869   3.839 -12.217  1.00 98.05           C  
ATOM   4121  HB2 SER A 276      23.151   3.576 -11.197  1.00 98.05           H  
ATOM   4122  HB3 SER A 276      23.564   4.605 -12.561  1.00 98.05           H  
ATOM   4123  O   SER A 276      20.854   4.704 -14.505  1.00 98.05           O  
ATOM   4124  OG  SER A 276      22.999   2.695 -13.035  1.00 98.05           O  
ATOM   4125  HG  SER A 276      22.739   2.898 -13.936  1.00 98.05           H  
ATOM   4126  N   VAL A 277      21.526   6.530 -13.352  1.00 98.00           N  
ATOM   4127  H   VAL A 277      21.771   6.885 -12.439  1.00 98.00           H  
ATOM   4128  CA  VAL A 277      21.605   7.480 -14.459  1.00 98.00           C  
ATOM   4129  HA  VAL A 277      21.485   6.940 -15.399  1.00 98.00           H  
ATOM   4130  C   VAL A 277      22.989   8.112 -14.439  1.00 98.00           C  
ATOM   4131  CB  VAL A 277      20.486   8.533 -14.384  1.00 98.00           C  
ATOM   4132  HB  VAL A 277      20.606   9.135 -13.483  1.00 98.00           H  
ATOM   4133  O   VAL A 277      23.417   8.639 -13.406  1.00 98.00           O  
ATOM   4134  CG1 VAL A 277      20.502   9.469 -15.594  1.00 98.00           C  
ATOM   4135 HG11 VAL A 277      21.427  10.047 -15.611  1.00 98.00           H  
ATOM   4136 HG12 VAL A 277      19.670  10.170 -15.537  1.00 98.00           H  
ATOM   4137 HG13 VAL A 277      20.439   8.897 -16.520  1.00 98.00           H  
ATOM   4138  CG2 VAL A 277      19.118   7.843 -14.322  1.00 98.00           C  
ATOM   4139 HG21 VAL A 277      18.967   7.398 -13.338  1.00 98.00           H  
ATOM   4140 HG22 VAL A 277      18.328   8.568 -14.517  1.00 98.00           H  
ATOM   4141 HG23 VAL A 277      19.070   7.066 -15.084  1.00 98.00           H  
ATOM   4142  N   GLU A 278      23.709   8.013 -15.552  1.00 96.94           N  
ATOM   4143  H   GLU A 278      23.291   7.578 -16.362  1.00 96.94           H  
ATOM   4144  CA  GLU A 278      25.010   8.662 -15.715  1.00 96.94           C  
ATOM   4145  HA  GLU A 278      25.675   8.300 -14.931  1.00 96.94           H  
ATOM   4146  C   GLU A 278      24.875  10.190 -15.572  1.00 96.94           C  
ATOM   4147  CB  GLU A 278      25.625   8.301 -17.073  1.00 96.94           C  
ATOM   4148  HB2 GLU A 278      24.842   8.402 -17.825  1.00 96.94           H  
ATOM   4149  HB3 GLU A 278      26.427   9.005 -17.296  1.00 96.94           H  
ATOM   4150  O   GLU A 278      23.839  10.762 -15.914  1.00 96.94           O  
ATOM   4151  CG  GLU A 278      26.185   6.873 -17.160  1.00 96.94           C  
ATOM   4152  HG2 GLU A 278      25.378   6.166 -16.970  1.00 96.94           H  
ATOM   4153  HG3 GLU A 278      26.934   6.750 -16.378  1.00 96.94           H  
ATOM   4154  CD  GLU A 278      26.827   6.560 -18.531  1.00 96.94           C  
ATOM   4155  OE1 GLU A 278      27.301   5.415 -18.707  1.00 96.94           O  
ATOM   4156  OE2 GLU A 278      26.866   7.454 -19.408  1.00 96.94           O  
ATOM   4157  N   PRO A 279      25.896  10.886 -15.048  1.00 95.15           N  
ATOM   4158  CA  PRO A 279      25.820  12.331 -14.873  1.00 95.15           C  
ATOM   4159  HA  PRO A 279      24.963  12.584 -14.249  1.00 95.15           H  
ATOM   4160  C   PRO A 279      25.679  13.055 -16.219  1.00 95.15           C  
ATOM   4161  CB  PRO A 279      27.100  12.697 -14.130  1.00 95.15           C  
ATOM   4162  HB2 PRO A 279      26.915  12.628 -13.059  1.00 95.15           H  
ATOM   4163  HB3 PRO A 279      27.455  13.693 -14.397  1.00 95.15           H  
ATOM   4164  O   PRO A 279      26.307  12.678 -17.208  1.00 95.15           O  
ATOM   4165  CG  PRO A 279      28.096  11.616 -14.545  1.00 95.15           C  
ATOM   4166  HG2 PRO A 279      28.879  11.480 -13.799  1.00 95.15           H  
ATOM   4167  HG3 PRO A 279      28.523  11.862 -15.517  1.00 95.15           H  
ATOM   4168  CD  PRO A 279      27.208  10.381 -14.668  1.00 95.15           C  
ATOM   4169  HD2 PRO A 279      27.615   9.704 -15.419  1.00 95.15           H  
ATOM   4170  HD3 PRO A 279      27.138   9.882 -13.701  1.00 95.15           H  
ATOM   4171  N   ALA A 280      24.877  14.124 -16.267  1.00 89.15           N  
ATOM   4172  H   ALA A 280      24.375  14.411 -15.438  1.00 89.15           H  
ATOM   4173  CA  ALA A 280      24.736  14.941 -17.477  1.00 89.15           C  
ATOM   4174  HA  ALA A 280      24.664  14.280 -18.340  1.00 89.15           H  
ATOM   4175  C   ALA A 280      25.956  15.848 -17.717  1.00 89.15           C  
ATOM   4176  CB  ALA A 280      23.434  15.744 -17.392  1.00 89.15           C  
ATOM   4177  HB1 ALA A 280      23.478  16.459 -16.570  1.00 89.15           H  
ATOM   4178  HB2 ALA A 280      23.284  16.284 -18.326  1.00 89.15           H  
ATOM   4179  HB3 ALA A 280      22.593  15.067 -17.243  1.00 89.15           H  
ATOM   4180  O   ALA A 280      26.184  16.311 -18.832  1.00 89.15           O  
ATOM   4181  N   SER A 281      26.763  16.098 -16.681  1.00 87.86           N  
ATOM   4182  H   SER A 281      26.519  15.711 -15.781  1.00 87.86           H  
ATOM   4183  CA  SER A 281      28.021  16.834 -16.790  1.00 87.86           C  
ATOM   4184  HA  SER A 281      28.395  16.692 -17.804  1.00 87.86           H  
ATOM   4185  C   SER A 281      29.075  16.321 -15.800  1.00 87.86           C  
ATOM   4186  CB  SER A 281      27.769  18.331 -16.580  1.00 87.86           C  
ATOM   4187  HB2 SER A 281      26.901  18.636 -17.166  1.00 87.86           H  
ATOM   4188  HB3 SER A 281      28.633  18.892 -16.936  1.00 87.86           H  
ATOM   4189  O   SER A 281      28.719  15.749 -14.769  1.00 87.86           O  
ATOM   4190  OG  SER A 281      27.556  18.640 -15.213  1.00 87.86           O  
ATOM   4191  HG  SER A 281      27.349  19.575 -15.155  1.00 87.86           H  
ATOM   4192  N   PRO A 282      30.378  16.583 -16.027  1.00 84.76           N  
ATOM   4193  CA  PRO A 282      31.449  16.134 -15.128  1.00 84.76           C  
ATOM   4194  HA  PRO A 282      31.432  15.045 -15.091  1.00 84.76           H  
ATOM   4195  C   PRO A 282      31.368  16.666 -13.686  1.00 84.76           C  
ATOM   4196  CB  PRO A 282      32.751  16.599 -15.790  1.00 84.76           C  
ATOM   4197  HB2 PRO A 282      33.559  15.886 -15.627  1.00 84.76           H  
ATOM   4198  HB3 PRO A 282      33.033  17.583 -15.416  1.00 84.76           H  
ATOM   4199  O   PRO A 282      32.095  16.190 -12.820  1.00 84.76           O  
ATOM   4200  CG  PRO A 282      32.392  16.713 -17.269  1.00 84.76           C  
ATOM   4201  HG2 PRO A 282      33.033  17.422 -17.792  1.00 84.76           H  
ATOM   4202  HG3 PRO A 282      32.444  15.729 -17.736  1.00 84.76           H  
ATOM   4203  CD  PRO A 282      30.942  17.182 -17.229  1.00 84.76           C  
ATOM   4204  HD2 PRO A 282      30.435  16.852 -18.136  1.00 84.76           H  
ATOM   4205  HD3 PRO A 282      30.907  18.268 -17.148  1.00 84.76           H  
ATOM   4206  N   SER A 283      30.534  17.679 -13.420  1.00 85.98           N  
ATOM   4207  H   SER A 283      29.937  18.012 -14.163  1.00 85.98           H  
ATOM   4208  CA  SER A 283      30.322  18.231 -12.075  1.00 85.98           C  
ATOM   4209  HA  SER A 283      31.246  18.129 -11.507  1.00 85.98           H  
ATOM   4210  C   SER A 283      29.239  17.507 -11.268  1.00 85.98           C  
ATOM   4211  CB  SER A 283      29.997  19.726 -12.166  1.00 85.98           C  
ATOM   4212  HB2 SER A 283      30.841  20.248 -12.616  1.00 85.98           H  
ATOM   4213  HB3 SER A 283      29.846  20.124 -11.163  1.00 85.98           H  
ATOM   4214  O   SER A 283      28.982  17.894 -10.130  1.00 85.98           O  
ATOM   4215  OG  SER A 283      28.840  19.966 -12.947  1.00 85.98           O  
ATOM   4216  HG  SER A 283      28.200  19.272 -12.773  1.00 85.98           H  
ATOM   4217  N   GLN A 284      28.551  16.530 -11.862  1.00 85.18           N  
ATOM   4218  H   GLN A 284      28.841  16.216 -12.778  1.00 85.18           H  
ATOM   4219  CA  GLN A 284      27.505  15.739 -11.219  1.00 85.18           C  
ATOM   4220  HA  GLN A 284      27.251  16.176 -10.253  1.00 85.18           H  
ATOM   4221  C   GLN A 284      27.992  14.313 -10.959  1.00 85.18           C  
ATOM   4222  CB  GLN A 284      26.243  15.730 -12.092  1.00 85.18           C  
ATOM   4223  HB2 GLN A 284      26.508  15.365 -13.085  1.00 85.18           H  
ATOM   4224  HB3 GLN A 284      25.515  15.041 -11.662  1.00 85.18           H  
ATOM   4225  O   GLN A 284      28.827  13.784 -11.690  1.00 85.18           O  
ATOM   4226  CG  GLN A 284      25.587  17.112 -12.222  1.00 85.18           C  
ATOM   4227  HG2 GLN A 284      26.302  17.828 -12.627  1.00 85.18           H  
ATOM   4228  HG3 GLN A 284      25.275  17.450 -11.234  1.00 85.18           H  
ATOM   4229  CD  GLN A 284      24.380  17.077 -13.153  1.00 85.18           C  
ATOM   4230  NE2 GLN A 284      23.374  17.892 -12.919  1.00 85.18           N  
ATOM   4231 HE21 GLN A 284      23.391  18.546 -12.150  1.00 85.18           H  
ATOM   4232 HE22 GLN A 284      22.612  17.811 -13.577  1.00 85.18           H  
ATOM   4233  OE1 GLN A 284      24.317  16.336 -14.117  1.00 85.18           O  
ATOM   4234  N   ASP A 285      27.423  13.682  -9.937  1.00 93.79           N  
ATOM   4235  H   ASP A 285      26.718  14.160  -9.394  1.00 93.79           H  
ATOM   4236  CA  ASP A 285      27.631  12.263  -9.658  1.00 93.79           C  
ATOM   4237  HA  ASP A 285      28.621  11.967 -10.005  1.00 93.79           H  
ATOM   4238  C   ASP A 285      26.593  11.406 -10.393  1.00 93.79           C  
ATOM   4239  CB  ASP A 285      27.563  12.015  -8.144  1.00 93.79           C  
ATOM   4240  HB2 ASP A 285      26.607  12.378  -7.768  1.00 93.79           H  
ATOM   4241  HB3 ASP A 285      27.606  10.941  -7.961  1.00 93.79           H  
ATOM   4242  O   ASP A 285      25.525  11.883 -10.776  1.00 93.79           O  
ATOM   4243  CG  ASP A 285      28.708  12.669  -7.364  1.00 93.79           C  
ATOM   4244  OD1 ASP A 285      29.854  12.639  -7.862  1.00 93.79           O  
ATOM   4245  OD2 ASP A 285      28.431  13.142  -6.238  1.00 93.79           O  
ATOM   4246  N   THR A 286      26.868  10.109 -10.539  1.00 96.73           N  
ATOM   4247  H   THR A 286      27.776   9.764 -10.264  1.00 96.73           H  
ATOM   4248  CA  THR A 286      25.851   9.136 -10.961  1.00 96.73           C  
ATOM   4249  HA  THR A 286      25.522   9.385 -11.970  1.00 96.73           H  
ATOM   4250  C   THR A 286      24.649   9.192 -10.019  1.00 96.73           C  
ATOM   4251  CB  THR A 286      26.410   7.709 -10.953  1.00 96.73           C  
ATOM   4252  HB  THR A 286      26.616   7.419  -9.923  1.00 96.73           H  
ATOM   4253  O   THR A 286      24.781   9.054  -8.797  1.00 96.73           O  
ATOM   4254  CG2 THR A 286      25.464   6.682 -11.572  1.00 96.73           C  
ATOM   4255 HG21 THR A 286      24.491   6.706 -11.081  1.00 96.73           H  
ATOM   4256 HG22 THR A 286      25.330   6.886 -12.635  1.00 96.73           H  
ATOM   4257 HG23 THR A 286      25.885   5.683 -11.453  1.00 96.73           H  
ATOM   4258  OG1 THR A 286      27.615   7.648 -11.679  1.00 96.73           O  
ATOM   4259  HG1 THR A 286      27.395   7.643 -12.614  1.00 96.73           H  
ATOM   4260  N   LEU A 287      23.455   9.339 -10.586  1.00 97.04           N  
ATOM   4261  H   LEU A 287      23.403   9.395 -11.593  1.00 97.04           H  
ATOM   4262  CA  LEU A 287      22.218   9.379  -9.825  1.00 97.04           C  
ATOM   4263  HA  LEU A 287      22.439   9.778  -8.835  1.00 97.04           H  
ATOM   4264  C   LEU A 287      21.650   7.974  -9.664  1.00 97.04           C  
ATOM   4265  CB  LEU A 287      21.254  10.359 -10.501  1.00 97.04           C  
ATOM   4266  HB2 LEU A 287      21.766  11.320 -10.542  1.00 97.04           H  
ATOM   4267  HB3 LEU A 287      21.062  10.052 -11.529  1.00 97.04           H  
ATOM   4268  O   LEU A 287      21.391   7.287 -10.645  1.00 97.04           O  
ATOM   4269  CG  LEU A 287      19.930  10.526  -9.738  1.00 97.04           C  
ATOM   4270  HG  LEU A 287      20.071  10.251  -8.693  1.00 97.04           H  
ATOM   4271  CD1 LEU A 287      19.490  11.985  -9.768  1.00 97.04           C  
ATOM   4272 HD11 LEU A 287      19.250  12.277 -10.790  1.00 97.04           H  
ATOM   4273 HD12 LEU A 287      20.292  12.625  -9.400  1.00 97.04           H  
ATOM   4274 HD13 LEU A 287      18.618  12.113  -9.126  1.00 97.04           H  
ATOM   4275  CD2 LEU A 287      18.805   9.676 -10.328  1.00 97.04           C  
ATOM   4276 HD21 LEU A 287      18.675   9.937 -11.378  1.00 97.04           H  
ATOM   4277 HD22 LEU A 287      17.874   9.865  -9.795  1.00 97.04           H  
ATOM   4278 HD23 LEU A 287      19.052   8.616 -10.263  1.00 97.04           H  
ATOM   4279  N   TYR A 288      21.400   7.564  -8.422  1.00 97.48           N  
ATOM   4280  H   TYR A 288      21.689   8.156  -7.657  1.00 97.48           H  
ATOM   4281  CA  TYR A 288      20.719   6.306  -8.120  1.00 97.48           C  
ATOM   4282  HA  TYR A 288      20.742   5.680  -9.012  1.00 97.48           H  
ATOM   4283  C   TYR A 288      19.257   6.573  -7.764  1.00 97.48           C  
ATOM   4284  CB  TYR A 288      21.462   5.533  -7.027  1.00 97.48           C  
ATOM   4285  HB2 TYR A 288      20.923   4.605  -6.837  1.00 97.48           H  
ATOM   4286  HB3 TYR A 288      21.455   6.114  -6.106  1.00 97.48           H  
ATOM   4287  O   TYR A 288      18.969   7.317  -6.822  1.00 97.48           O  
ATOM   4288  CG  TYR A 288      22.894   5.196  -7.398  1.00 97.48           C  
ATOM   4289  CD1 TYR A 288      23.184   4.026  -8.127  1.00 97.48           C  
ATOM   4290  HD1 TYR A 288      22.387   3.366  -8.437  1.00 97.48           H  
ATOM   4291  CD2 TYR A 288      23.933   6.090  -7.070  1.00 97.48           C  
ATOM   4292  HD2 TYR A 288      23.717   7.015  -6.557  1.00 97.48           H  
ATOM   4293  CE1 TYR A 288      24.509   3.741  -8.506  1.00 97.48           C  
ATOM   4294  HE1 TYR A 288      24.746   2.871  -9.100  1.00 97.48           H  
ATOM   4295  CE2 TYR A 288      25.256   5.815  -7.461  1.00 97.48           C  
ATOM   4296  HE2 TYR A 288      26.040   6.525  -7.242  1.00 97.48           H  
ATOM   4297  OH  TYR A 288      26.819   4.355  -8.552  1.00 97.48           O  
ATOM   4298  HH  TYR A 288      27.409   5.101  -8.423  1.00 97.48           H  
ATOM   4299  CZ  TYR A 288      25.547   4.635  -8.175  1.00 97.48           C  
ATOM   4300  N   ALA A 289      18.346   5.966  -8.520  1.00 96.16           N  
ATOM   4301  H   ALA A 289      18.677   5.329  -9.230  1.00 96.16           H  
ATOM   4302  CA  ALA A 289      16.901   6.075  -8.342  1.00 96.16           C  
ATOM   4303  HA  ALA A 289      16.690   6.680  -7.460  1.00 96.16           H  
ATOM   4304  C   ALA A 289      16.286   4.690  -8.112  1.00 96.16           C  
ATOM   4305  CB  ALA A 289      16.290   6.786  -9.557  1.00 96.16           C  
ATOM   4306  HB1 ALA A 289      16.729   7.777  -9.669  1.00 96.16           H  
ATOM   4307  HB2 ALA A 289      15.213   6.899  -9.429  1.00 96.16           H  
ATOM   4308  HB3 ALA A 289      16.481   6.210 -10.462  1.00 96.16           H  
ATOM   4309  O   ALA A 289      16.869   3.674  -8.480  1.00 96.16           O  
ATOM   4310  N   VAL A 290      15.095   4.643  -7.505  1.00 96.45           N  
ATOM   4311  H   VAL A 290      14.650   5.523  -7.286  1.00 96.45           H  
ATOM   4312  CA  VAL A 290      14.311   3.405  -7.319  1.00 96.45           C  
ATOM   4313  HA  VAL A 290      13.525   3.627  -6.597  1.00 96.45           H  
ATOM   4314  C   VAL A 290      15.155   2.269  -6.716  1.00 96.45           C  
ATOM   4315  CB  VAL A 290      13.608   2.986  -8.630  1.00 96.45           C  
ATOM   4316  HB  VAL A 290      14.354   2.558  -9.300  1.00 96.45           H  
ATOM   4317  O   VAL A 290      15.392   1.231  -7.330  1.00 96.45           O  
ATOM   4318  CG1 VAL A 290      12.506   1.947  -8.374  1.00 96.45           C  
ATOM   4319 HG11 VAL A 290      11.719   2.372  -7.751  1.00 96.45           H  
ATOM   4320 HG12 VAL A 290      12.912   1.058  -7.891  1.00 96.45           H  
ATOM   4321 HG13 VAL A 290      12.072   1.637  -9.325  1.00 96.45           H  
ATOM   4322  CG2 VAL A 290      12.980   4.178  -9.362  1.00 96.45           C  
ATOM   4323 HG21 VAL A 290      12.353   3.826 -10.181  1.00 96.45           H  
ATOM   4324 HG22 VAL A 290      12.384   4.775  -8.670  1.00 96.45           H  
ATOM   4325 HG23 VAL A 290      13.758   4.804  -9.798  1.00 96.45           H  
ATOM   4326  N   HIS A 291      15.660   2.470  -5.498  1.00 97.51           N  
ATOM   4327  H   HIS A 291      15.487   3.352  -5.037  1.00 97.51           H  
ATOM   4328  CA  HIS A 291      16.367   1.414  -4.770  1.00 97.51           C  
ATOM   4329  HA  HIS A 291      17.189   1.052  -5.387  1.00 97.51           H  
ATOM   4330  C   HIS A 291      15.434   0.232  -4.491  1.00 97.51           C  
ATOM   4331  CB  HIS A 291      16.939   1.973  -3.463  1.00 97.51           C  
ATOM   4332  HB2 HIS A 291      17.319   1.146  -2.864  1.00 97.51           H  
ATOM   4333  HB3 HIS A 291      16.145   2.463  -2.898  1.00 97.51           H  
ATOM   4334  O   HIS A 291      14.327   0.439  -4.007  1.00 97.51           O  
ATOM   4335  CG  HIS A 291      18.068   2.942  -3.683  1.00 97.51           C  
ATOM   4336  CD2 HIS A 291      18.011   4.309  -3.625  1.00 97.51           C  
ATOM   4337  HD2 HIS A 291      17.140   4.905  -3.398  1.00 97.51           H  
ATOM   4338  ND1 HIS A 291      19.362   2.603  -4.005  1.00 97.51           N  
ATOM   4339  HD1 HIS A 291      19.706   1.674  -4.199  1.00 97.51           H  
ATOM   4340  CE1 HIS A 291      20.067   3.736  -4.144  1.00 97.51           C  
ATOM   4341  HE1 HIS A 291      21.107   3.794  -4.432  1.00 97.51           H  
ATOM   4342  NE2 HIS A 291      19.287   4.801  -3.915  1.00 97.51           N  
ATOM   4343  N   PHE A 292      15.881  -1.001  -4.741  1.00 98.00           N  
ATOM   4344  H   PHE A 292      16.775  -1.103  -5.198  1.00 98.00           H  
ATOM   4345  CA  PHE A 292      15.027  -2.191  -4.625  1.00 98.00           C  
ATOM   4346  HA  PHE A 292      14.038  -1.961  -5.020  1.00 98.00           H  
ATOM   4347  C   PHE A 292      14.818  -2.631  -3.170  1.00 98.00           C  
ATOM   4348  CB  PHE A 292      15.619  -3.336  -5.465  1.00 98.00           C  
ATOM   4349  HB2 PHE A 292      16.566  -3.637  -5.016  1.00 98.00           H  
ATOM   4350  HB3 PHE A 292      14.939  -4.186  -5.398  1.00 98.00           H  
ATOM   4351  O   PHE A 292      13.725  -3.057  -2.803  1.00 98.00           O  
ATOM   4352  CG  PHE A 292      15.863  -3.063  -6.943  1.00 98.00           C  
ATOM   4353  CD1 PHE A 292      15.251  -1.983  -7.616  1.00 98.00           C  
ATOM   4354  HD1 PHE A 292      14.584  -1.305  -7.104  1.00 98.00           H  
ATOM   4355  CD2 PHE A 292      16.707  -3.928  -7.666  1.00 98.00           C  
ATOM   4356  HD2 PHE A 292      17.157  -4.779  -7.176  1.00 98.00           H  
ATOM   4357  CE1 PHE A 292      15.492  -1.764  -8.981  1.00 98.00           C  
ATOM   4358  HE1 PHE A 292      15.017  -0.936  -9.487  1.00 98.00           H  
ATOM   4359  CE2 PHE A 292      16.952  -3.705  -9.033  1.00 98.00           C  
ATOM   4360  HE2 PHE A 292      17.597  -4.373  -9.585  1.00 98.00           H  
ATOM   4361  CZ  PHE A 292      16.346  -2.621  -9.691  1.00 98.00           C  
ATOM   4362  HZ  PHE A 292      16.531  -2.448 -10.741  1.00 98.00           H  
ATOM   4363  N   GLN A 293      15.848  -2.495  -2.325  1.00 97.91           N  
ATOM   4364  H   GLN A 293      16.710  -2.115  -2.688  1.00 97.91           H  
ATOM   4365  CA  GLN A 293      15.798  -2.927  -0.921  1.00 97.91           C  
ATOM   4366  HA  GLN A 293      15.578  -3.994  -0.919  1.00 97.91           H  
ATOM   4367  C   GLN A 293      14.654  -2.263  -0.131  1.00 97.91           C  
ATOM   4368  CB  GLN A 293      17.175  -2.745  -0.248  1.00 97.91           C  
ATOM   4369  HB2 GLN A 293      17.939  -3.226  -0.859  1.00 97.91           H  
ATOM   4370  HB3 GLN A 293      17.447  -1.691  -0.182  1.00 97.91           H  
ATOM   4371  O   GLN A 293      13.875  -2.995   0.472  1.00 97.91           O  
ATOM   4372  CG  GLN A 293      17.231  -3.328   1.173  1.00 97.91           C  
ATOM   4373  HG2 GLN A 293      18.158  -3.013   1.653  1.00 97.91           H  
ATOM   4374  HG3 GLN A 293      16.406  -2.941   1.770  1.00 97.91           H  
ATOM   4375  CD  GLN A 293      17.206  -4.848   1.167  1.00 97.91           C  
ATOM   4376  NE2 GLN A 293      16.310  -5.494   1.867  1.00 97.91           N  
ATOM   4377 HE21 GLN A 293      15.664  -5.010   2.474  1.00 97.91           H  
ATOM   4378 HE22 GLN A 293      16.317  -6.504   1.859  1.00 97.91           H  
ATOM   4379  OE1 GLN A 293      18.009  -5.478   0.498  1.00 97.91           O  
ATOM   4380  N   PRO A 294      14.446  -0.930  -0.187  1.00 97.21           N  
ATOM   4381  CA  PRO A 294      13.362  -0.299   0.564  1.00 97.21           C  
ATOM   4382  HA  PRO A 294      13.513  -0.515   1.622  1.00 97.21           H  
ATOM   4383  C   PRO A 294      11.949  -0.762   0.173  1.00 97.21           C  
ATOM   4384  CB  PRO A 294      13.528   1.206   0.329  1.00 97.21           C  
ATOM   4385  HB2 PRO A 294      13.254   1.778   1.215  1.00 97.21           H  
ATOM   4386  HB3 PRO A 294      12.942   1.520  -0.535  1.00 97.21           H  
ATOM   4387  O   PRO A 294      11.035  -0.657   0.990  1.00 97.21           O  
ATOM   4388  CG  PRO A 294      15.008   1.369   0.012  1.00 97.21           C  
ATOM   4389  HG2 PRO A 294      15.589   1.371   0.935  1.00 97.21           H  
ATOM   4390  HG3 PRO A 294      15.204   2.265  -0.576  1.00 97.21           H  
ATOM   4391  CD  PRO A 294      15.295   0.100  -0.774  1.00 97.21           C  
ATOM   4392  HD2 PRO A 294      16.361  -0.119  -0.722  1.00 97.21           H  
ATOM   4393  HD3 PRO A 294      14.998   0.250  -1.812  1.00 97.21           H  
ATOM   4394  N   TYR A 295      11.725  -1.237  -1.057  1.00 98.21           N  
ATOM   4395  H   TYR A 295      12.499  -1.344  -1.697  1.00 98.21           H  
ATOM   4396  CA  TYR A 295      10.432  -1.828  -1.428  1.00 98.21           C  
ATOM   4397  HA  TYR A 295       9.625  -1.205  -1.043  1.00 98.21           H  
ATOM   4398  C   TYR A 295      10.265  -3.208  -0.796  1.00 98.21           C  
ATOM   4399  CB  TYR A 295      10.272  -1.904  -2.949  1.00 98.21           C  
ATOM   4400  HB2 TYR A 295      11.147  -2.377  -3.395  1.00 98.21           H  
ATOM   4401  HB3 TYR A 295       9.414  -2.538  -3.172  1.00 98.21           H  
ATOM   4402  O   TYR A 295       9.224  -3.479  -0.200  1.00 98.21           O  
ATOM   4403  CG  TYR A 295      10.023  -0.563  -3.602  1.00 98.21           C  
ATOM   4404  CD1 TYR A 295       8.709  -0.097  -3.788  1.00 98.21           C  
ATOM   4405  HD1 TYR A 295       7.869  -0.697  -3.473  1.00 98.21           H  
ATOM   4406  CD2 TYR A 295      11.106   0.204  -4.056  1.00 98.21           C  
ATOM   4407  HD2 TYR A 295      12.104  -0.191  -3.939  1.00 98.21           H  
ATOM   4408  CE1 TYR A 295       8.485   1.141  -4.418  1.00 98.21           C  
ATOM   4409  HE1 TYR A 295       7.476   1.493  -4.575  1.00 98.21           H  
ATOM   4410  CE2 TYR A 295      10.892   1.441  -4.692  1.00 98.21           C  
ATOM   4411  HE2 TYR A 295      11.735   2.012  -5.053  1.00 98.21           H  
ATOM   4412  OH  TYR A 295       9.353   3.105  -5.489  1.00 98.21           O  
ATOM   4413  HH  TYR A 295      10.158   3.519  -5.809  1.00 98.21           H  
ATOM   4414  CZ  TYR A 295       9.574   1.915  -4.872  1.00 98.21           C  
ATOM   4415  N   ALA A 296      11.311  -4.034  -0.840  1.00 98.38           N  
ATOM   4416  H   ALA A 296      12.146  -3.742  -1.326  1.00 98.38           H  
ATOM   4417  CA  ALA A 296      11.297  -5.357  -0.228  1.00 98.38           C  
ATOM   4418  HA  ALA A 296      10.443  -5.908  -0.621  1.00 98.38           H  
ATOM   4419  C   ALA A 296      11.142  -5.297   1.296  1.00 98.38           C  
ATOM   4420  CB  ALA A 296      12.573  -6.080  -0.639  1.00 98.38           C  
ATOM   4421  HB1 ALA A 296      12.538  -7.114  -0.298  1.00 98.38           H  
ATOM   4422  HB2 ALA A 296      12.623  -6.052  -1.727  1.00 98.38           H  
ATOM   4423  HB3 ALA A 296      13.447  -5.587  -0.214  1.00 98.38           H  
ATOM   4424  O   ALA A 296      10.357  -6.058   1.856  1.00 98.38           O  
ATOM   4425  N   ASP A 297      11.805  -4.344   1.954  1.00 98.11           N  
ATOM   4426  H   ASP A 297      12.512  -3.822   1.456  1.00 98.11           H  
ATOM   4427  CA  ASP A 297      11.669  -4.125   3.396  1.00 98.11           C  
ATOM   4428  HA  ASP A 297      11.919  -5.045   3.925  1.00 98.11           H  
ATOM   4429  C   ASP A 297      10.230  -3.745   3.763  1.00 98.11           C  
ATOM   4430  CB  ASP A 297      12.627  -3.015   3.859  1.00 98.11           C  
ATOM   4431  HB2 ASP A 297      12.428  -2.802   4.909  1.00 98.11           H  
ATOM   4432  HB3 ASP A 297      12.420  -2.109   3.289  1.00 98.11           H  
ATOM   4433  O   ASP A 297       9.654  -4.299   4.698  1.00 98.11           O  
ATOM   4434  CG  ASP A 297      14.111  -3.364   3.722  1.00 98.11           C  
ATOM   4435  OD1 ASP A 297      14.447  -4.564   3.623  1.00 98.11           O  
ATOM   4436  OD2 ASP A 297      14.923  -2.414   3.690  1.00 98.11           O  
ATOM   4437  N   ARG A 298       9.602  -2.840   2.996  1.00 97.64           N  
ATOM   4438  H   ARG A 298      10.119  -2.431   2.231  1.00 97.64           H  
ATOM   4439  CA  ARG A 298       8.190  -2.469   3.197  1.00 97.64           C  
ATOM   4440  HA  ARG A 298       8.038  -2.201   4.243  1.00 97.64           H  
ATOM   4441  C   ARG A 298       7.250  -3.629   2.925  1.00 97.64           C  
ATOM   4442  CB  ARG A 298       7.805  -1.285   2.307  1.00 97.64           C  
ATOM   4443  HB2 ARG A 298       6.720  -1.188   2.287  1.00 97.64           H  
ATOM   4444  HB3 ARG A 298       8.159  -1.455   1.290  1.00 97.64           H  
ATOM   4445  O   ARG A 298       6.282  -3.805   3.660  1.00 97.64           O  
ATOM   4446  CG  ARG A 298       8.391   0.009   2.857  1.00 97.64           C  
ATOM   4447  HG2 ARG A 298       9.475  -0.076   2.933  1.00 97.64           H  
ATOM   4448  HG3 ARG A 298       7.989   0.198   3.853  1.00 97.64           H  
ATOM   4449  CD  ARG A 298       8.028   1.175   1.942  1.00 97.64           C  
ATOM   4450  HD2 ARG A 298       6.951   1.338   1.978  1.00 97.64           H  
ATOM   4451  HD3 ARG A 298       8.306   0.942   0.914  1.00 97.64           H  
ATOM   4452  NE  ARG A 298       8.717   2.376   2.413  1.00 97.64           N  
ATOM   4453  HE  ARG A 298       8.364   2.781   3.268  1.00 97.64           H  
ATOM   4454  NH1 ARG A 298      10.548   2.250   1.046  1.00 97.64           N  
ATOM   4455 HH11 ARG A 298      11.448   2.617   0.771  1.00 97.64           H  
ATOM   4456 HH12 ARG A 298      10.240   1.338   0.740  1.00 97.64           H  
ATOM   4457  NH2 ARG A 298      10.478   3.763   2.670  1.00 97.64           N  
ATOM   4458 HH21 ARG A 298      10.033   4.078   3.520  1.00 97.64           H  
ATOM   4459 HH22 ARG A 298      11.414   4.078   2.457  1.00 97.64           H  
ATOM   4460  CZ  ARG A 298       9.899   2.799   2.030  1.00 97.64           C  
ATOM   4461  N   TRP A 299       7.525  -4.416   1.890  1.00 98.43           N  
ATOM   4462  H   TRP A 299       8.322  -4.192   1.312  1.00 98.43           H  
ATOM   4463  CA  TRP A 299       6.754  -5.613   1.587  1.00 98.43           C  
ATOM   4464  HA  TRP A 299       5.711  -5.338   1.431  1.00 98.43           H  
ATOM   4465  C   TRP A 299       6.797  -6.597   2.755  1.00 98.43           C  
ATOM   4466  CB  TRP A 299       7.283  -6.265   0.309  1.00 98.43           C  
ATOM   4467  HB2 TRP A 299       8.335  -6.523   0.427  1.00 98.43           H  
ATOM   4468  HB3 TRP A 299       7.208  -5.554  -0.513  1.00 98.43           H  
ATOM   4469  O   TRP A 299       5.745  -7.003   3.247  1.00 98.43           O  
ATOM   4470  CG  TRP A 299       6.535  -7.503  -0.055  1.00 98.43           C  
ATOM   4471  CD1 TRP A 299       6.768  -8.745   0.426  1.00 98.43           C  
ATOM   4472  HD1 TRP A 299       7.546  -8.999   1.131  1.00 98.43           H  
ATOM   4473  CD2 TRP A 299       5.373  -7.616  -0.920  1.00 98.43           C  
ATOM   4474  CE2 TRP A 299       4.959  -8.981  -0.941  1.00 98.43           C  
ATOM   4475  CE3 TRP A 299       4.632  -6.695  -1.687  1.00 98.43           C  
ATOM   4476  HE3 TRP A 299       4.931  -5.657  -1.703  1.00 98.43           H  
ATOM   4477  NE1 TRP A 299       5.832  -9.621  -0.087  1.00 98.43           N  
ATOM   4478  HE1 TRP A 299       5.777 -10.590   0.193  1.00 98.43           H  
ATOM   4479  CH2 TRP A 299       3.162  -8.475  -2.471  1.00 98.43           C  
ATOM   4480  HH2 TRP A 299       2.328  -8.799  -3.077  1.00 98.43           H  
ATOM   4481  CZ2 TRP A 299       3.870  -9.416  -1.707  1.00 98.43           C  
ATOM   4482  HZ2 TRP A 299       3.565 -10.452  -1.704  1.00 98.43           H  
ATOM   4483  CZ3 TRP A 299       3.534  -7.119  -2.453  1.00 98.43           C  
ATOM   4484  HZ3 TRP A 299       2.983  -6.400  -3.041  1.00 98.43           H  
ATOM   4485  N   GLN A 300       7.999  -6.938   3.227  1.00 98.23           N  
ATOM   4486  H   GLN A 300       8.825  -6.558   2.787  1.00 98.23           H  
ATOM   4487  CA  GLN A 300       8.184  -7.872   4.332  1.00 98.23           C  
ATOM   4488  HA  GLN A 300       7.672  -8.800   4.075  1.00 98.23           H  
ATOM   4489  C   GLN A 300       7.550  -7.342   5.616  1.00 98.23           C  
ATOM   4490  CB  GLN A 300       9.680  -8.162   4.525  1.00 98.23           C  
ATOM   4491  HB2 GLN A 300      10.190  -7.260   4.861  1.00 98.23           H  
ATOM   4492  HB3 GLN A 300      10.112  -8.463   3.570  1.00 98.23           H  
ATOM   4493  O   GLN A 300       6.817  -8.066   6.277  1.00 98.23           O  
ATOM   4494  CG  GLN A 300       9.912  -9.286   5.549  1.00 98.23           C  
ATOM   4495  HG2 GLN A 300       9.556  -8.968   6.528  1.00 98.23           H  
ATOM   4496  HG3 GLN A 300      10.981  -9.479   5.634  1.00 98.23           H  
ATOM   4497  CD  GLN A 300       9.217 -10.585   5.149  1.00 98.23           C  
ATOM   4498  NE2 GLN A 300       8.468 -11.211   6.026  1.00 98.23           N  
ATOM   4499 HE21 GLN A 300       8.301 -10.837   6.949  1.00 98.23           H  
ATOM   4500 HE22 GLN A 300       7.997 -12.057   5.738  1.00 98.23           H  
ATOM   4501  OE1 GLN A 300       9.308 -11.044   4.018  1.00 98.23           O  
ATOM   4502  N   ARG A 301       7.715  -6.049   5.906  1.00 97.76           N  
ATOM   4503  H   ARG A 301       8.366  -5.514   5.350  1.00 97.76           H  
ATOM   4504  CA  ARG A 301       7.064  -5.401   7.045  1.00 97.76           C  
ATOM   4505  HA  ARG A 301       7.403  -5.895   7.955  1.00 97.76           H  
ATOM   4506  C   ARG A 301       5.542  -5.557   7.010  1.00 97.76           C  
ATOM   4507  CB  ARG A 301       7.503  -3.934   7.066  1.00 97.76           C  
ATOM   4508  HB2 ARG A 301       7.206  -3.450   6.136  1.00 97.76           H  
ATOM   4509  HB3 ARG A 301       8.589  -3.892   7.153  1.00 97.76           H  
ATOM   4510  O   ARG A 301       4.943  -5.849   8.037  1.00 97.76           O  
ATOM   4511  CG  ARG A 301       6.885  -3.184   8.241  1.00 97.76           C  
ATOM   4512  HG2 ARG A 301       5.800  -3.184   8.143  1.00 97.76           H  
ATOM   4513  HG3 ARG A 301       7.158  -3.675   9.175  1.00 97.76           H  
ATOM   4514  CD  ARG A 301       7.369  -1.737   8.261  1.00 97.76           C  
ATOM   4515  HD2 ARG A 301       8.434  -1.710   8.489  1.00 97.76           H  
ATOM   4516  HD3 ARG A 301       7.193  -1.288   7.283  1.00 97.76           H  
ATOM   4517  NE  ARG A 301       6.613  -1.020   9.287  1.00 97.76           N  
ATOM   4518  HE  ARG A 301       6.206  -1.591  10.013  1.00 97.76           H  
ATOM   4519  NH1 ARG A 301       6.708   1.159   8.484  1.00 97.76           N  
ATOM   4520 HH11 ARG A 301       7.357   0.917   7.749  1.00 97.76           H  
ATOM   4521 HH12 ARG A 301       6.323   2.090   8.553  1.00 97.76           H  
ATOM   4522  NH2 ARG A 301       5.440   0.614  10.220  1.00 97.76           N  
ATOM   4523 HH21 ARG A 301       5.411   1.586  10.494  1.00 97.76           H  
ATOM   4524 HH22 ARG A 301       5.065  -0.050  10.882  1.00 97.76           H  
ATOM   4525  CZ  ARG A 301       6.278   0.249   9.315  1.00 97.76           C  
ATOM   4526  N   ILE A 302       4.903  -5.386   5.850  1.00 98.20           N  
ATOM   4527  H   ILE A 302       5.450  -5.149   5.035  1.00 98.20           H  
ATOM   4528  CA  ILE A 302       3.450  -5.585   5.714  1.00 98.20           C  
ATOM   4529  HA  ILE A 302       2.944  -4.990   6.475  1.00 98.20           H  
ATOM   4530  C   ILE A 302       3.065  -7.048   5.974  1.00 98.20           C  
ATOM   4531  CB  ILE A 302       2.965  -5.111   4.326  1.00 98.20           C  
ATOM   4532  HB  ILE A 302       3.573  -5.594   3.561  1.00 98.20           H  
ATOM   4533  O   ILE A 302       2.067  -7.302   6.646  1.00 98.20           O  
ATOM   4534  CG1 ILE A 302       3.106  -3.581   4.184  1.00 98.20           C  
ATOM   4535 HG12 ILE A 302       4.034  -3.246   4.647  1.00 98.20           H  
ATOM   4536 HG13 ILE A 302       2.289  -3.086   4.710  1.00 98.20           H  
ATOM   4537  CG2 ILE A 302       1.497  -5.506   4.094  1.00 98.20           C  
ATOM   4538 HG21 ILE A 302       0.918  -5.296   4.993  1.00 98.20           H  
ATOM   4539 HG22 ILE A 302       1.424  -6.572   3.876  1.00 98.20           H  
ATOM   4540 HG23 ILE A 302       1.065  -4.947   3.264  1.00 98.20           H  
ATOM   4541  CD1 ILE A 302       3.124  -3.125   2.720  1.00 98.20           C  
ATOM   4542 HD11 ILE A 302       3.463  -2.089   2.684  1.00 98.20           H  
ATOM   4543 HD12 ILE A 302       2.130  -3.198   2.279  1.00 98.20           H  
ATOM   4544 HD13 ILE A 302       3.824  -3.732   2.146  1.00 98.20           H  
ATOM   4545  N   VAL A 303       3.855  -8.001   5.471  1.00 98.37           N  
ATOM   4546  H   VAL A 303       4.678  -7.719   4.957  1.00 98.37           H  
ATOM   4547  CA  VAL A 303       3.653  -9.438   5.722  1.00 98.37           C  
ATOM   4548  HA  VAL A 303       2.641  -9.709   5.421  1.00 98.37           H  
ATOM   4549  C   VAL A 303       3.766  -9.755   7.216  1.00 98.37           C  
ATOM   4550  CB  VAL A 303       4.645 -10.283   4.893  1.00 98.37           C  
ATOM   4551  HB  VAL A 303       5.662  -9.929   5.058  1.00 98.37           H  
ATOM   4552  O   VAL A 303       2.899 -10.442   7.755  1.00 98.37           O  
ATOM   4553  CG1 VAL A 303       4.600 -11.772   5.254  1.00 98.37           C  
ATOM   4554 HG11 VAL A 303       4.962 -11.918   6.272  1.00 98.37           H  
ATOM   4555 HG12 VAL A 303       3.581 -12.149   5.176  1.00 98.37           H  
ATOM   4556 HG13 VAL A 303       5.252 -12.336   4.586  1.00 98.37           H  
ATOM   4557  CG2 VAL A 303       4.335 -10.166   3.393  1.00 98.37           C  
ATOM   4558 HG21 VAL A 303       3.347 -10.577   3.184  1.00 98.37           H  
ATOM   4559 HG22 VAL A 303       5.086 -10.713   2.824  1.00 98.37           H  
ATOM   4560 HG23 VAL A 303       4.359  -9.122   3.080  1.00 98.37           H  
ATOM   4561  N   ASP A 304       4.781  -9.214   7.889  1.00 98.05           N  
ATOM   4562  H   ASP A 304       5.493  -8.723   7.367  1.00 98.05           H  
ATOM   4563  CA  ASP A 304       5.027  -9.433   9.315  1.00 98.05           C  
ATOM   4564  HA  ASP A 304       5.064 -10.505   9.510  1.00 98.05           H  
ATOM   4565  C   ASP A 304       3.901  -8.842  10.172  1.00 98.05           C  
ATOM   4566  CB  ASP A 304       6.380  -8.822   9.721  1.00 98.05           C  
ATOM   4567  HB2 ASP A 304       6.373  -7.757   9.489  1.00 98.05           H  
ATOM   4568  HB3 ASP A 304       6.494  -8.925  10.800  1.00 98.05           H  
ATOM   4569  O   ASP A 304       3.366  -9.524  11.045  1.00 98.05           O  
ATOM   4570  CG  ASP A 304       7.598  -9.470   9.053  1.00 98.05           C  
ATOM   4571  OD1 ASP A 304       7.490 -10.615   8.553  1.00 98.05           O  
ATOM   4572  OD2 ASP A 304       8.661  -8.812   9.038  1.00 98.05           O  
ATOM   4573  N   MET A 305       3.483  -7.603   9.885  1.00 97.31           N  
ATOM   4574  H   MET A 305       3.969  -7.098   9.157  1.00 97.31           H  
ATOM   4575  CA  MET A 305       2.366  -6.948  10.575  1.00 97.31           C  
ATOM   4576  HA  MET A 305       2.577  -6.906  11.643  1.00 97.31           H  
ATOM   4577  C   MET A 305       1.056  -7.725  10.403  1.00 97.31           C  
ATOM   4578  CB  MET A 305       2.185  -5.523  10.042  1.00 97.31           C  
ATOM   4579  HB2 MET A 305       2.123  -5.543   8.954  1.00 97.31           H  
ATOM   4580  HB3 MET A 305       1.244  -5.136  10.431  1.00 97.31           H  
ATOM   4581  O   MET A 305       0.328  -7.933  11.373  1.00 97.31           O  
ATOM   4582  CG  MET A 305       3.305  -4.569  10.471  1.00 97.31           C  
ATOM   4583  HG2 MET A 305       3.337  -4.524  11.560  1.00 97.31           H  
ATOM   4584  HG3 MET A 305       4.266  -4.957  10.134  1.00 97.31           H  
ATOM   4585  SD  MET A 305       3.089  -2.891   9.816  1.00 97.31           S  
ATOM   4586  CE  MET A 305       1.846  -2.316  11.007  1.00 97.31           C  
ATOM   4587  HE1 MET A 305       1.094  -1.725  10.485  1.00 97.31           H  
ATOM   4588  HE2 MET A 305       2.324  -1.700  11.768  1.00 97.31           H  
ATOM   4589  HE3 MET A 305       1.361  -3.157  11.503  1.00 97.31           H  
ATOM   4590  N   ASN A 306       0.776  -8.203   9.187  1.00 98.21           N  
ATOM   4591  H   ASN A 306       1.406  -7.993   8.426  1.00 98.21           H  
ATOM   4592  CA  ASN A 306      -0.372  -9.063   8.925  1.00 98.21           C  
ATOM   4593  HA  ASN A 306      -1.282  -8.540   9.219  1.00 98.21           H  
ATOM   4594  C   ASN A 306      -0.311 -10.352   9.762  1.00 98.21           C  
ATOM   4595  CB  ASN A 306      -0.433  -9.351   7.417  1.00 98.21           C  
ATOM   4596  HB2 ASN A 306       0.529  -9.724   7.066  1.00 98.21           H  
ATOM   4597  HB3 ASN A 306      -0.655  -8.429   6.880  1.00 98.21           H  
ATOM   4598  O   ASN A 306      -1.273 -10.685  10.448  1.00 98.21           O  
ATOM   4599  CG  ASN A 306      -1.505 -10.370   7.091  1.00 98.21           C  
ATOM   4600  ND2 ASN A 306      -1.155 -11.624   6.937  1.00 98.21           N  
ATOM   4601 HD21 ASN A 306      -1.914 -12.279   6.812  1.00 98.21           H  
ATOM   4602 HD22 ASN A 306      -0.196 -11.914   7.071  1.00 98.21           H  
ATOM   4603  OD1 ASN A 306      -2.674 -10.054   7.000  1.00 98.21           O  
ATOM   4604  N   GLY A 307       0.816 -11.070   9.728  1.00 98.11           N  
ATOM   4605  H   GLY A 307       1.596 -10.721   9.189  1.00 98.11           H  
ATOM   4606  CA  GLY A 307       0.970 -12.344  10.436  1.00 98.11           C  
ATOM   4607  HA2 GLY A 307       1.944 -12.764  10.188  1.00 98.11           H  
ATOM   4608  HA3 GLY A 307       0.194 -13.037  10.110  1.00 98.11           H  
ATOM   4609  C   GLY A 307       0.889 -12.210  11.960  1.00 98.11           C  
ATOM   4610  O   GLY A 307       0.249 -13.034  12.622  1.00 98.11           O  
ATOM   4611  N   ALA A 308       1.489 -11.156  12.517  1.00 97.65           N  
ATOM   4612  H   ALA A 308       2.015 -10.526  11.928  1.00 97.65           H  
ATOM   4613  CA  ALA A 308       1.423 -10.855  13.943  1.00 97.65           C  
ATOM   4614  HA  ALA A 308       1.789 -11.715  14.505  1.00 97.65           H  
ATOM   4615  C   ALA A 308      -0.023 -10.595  14.389  1.00 97.65           C  
ATOM   4616  CB  ALA A 308       2.338  -9.661  14.235  1.00 97.65           C  
ATOM   4617  HB1 ALA A 308       2.009  -8.788  13.671  1.00 97.65           H  
ATOM   4618  HB2 ALA A 308       2.308  -9.427  15.299  1.00 97.65           H  
ATOM   4619  HB3 ALA A 308       3.363  -9.901  13.951  1.00 97.65           H  
ATOM   4620  O   ALA A 308      -0.507 -11.245  15.316  1.00 97.65           O  
ATOM   4621  N   LEU A 309      -0.749  -9.729  13.675  1.00 97.23           N  
ATOM   4622  H   LEU A 309      -0.309  -9.222  12.920  1.00 97.23           H  
ATOM   4623  CA  LEU A 309      -2.119  -9.378  14.043  1.00 97.23           C  
ATOM   4624  HA  LEU A 309      -2.121  -9.151  15.109  1.00 97.23           H  
ATOM   4625  C   LEU A 309      -3.104 -10.535  13.825  1.00 97.23           C  
ATOM   4626  CB  LEU A 309      -2.522  -8.120  13.263  1.00 97.23           C  
ATOM   4627  HB2 LEU A 309      -1.690  -7.415  13.272  1.00 97.23           H  
ATOM   4628  HB3 LEU A 309      -2.716  -8.393  12.226  1.00 97.23           H  
ATOM   4629  O   LEU A 309      -4.025 -10.719  14.615  1.00 97.23           O  
ATOM   4630  CG  LEU A 309      -3.750  -7.411  13.856  1.00 97.23           C  
ATOM   4631  HG  LEU A 309      -4.596  -8.096  13.914  1.00 97.23           H  
ATOM   4632  CD1 LEU A 309      -3.463  -6.843  15.247  1.00 97.23           C  
ATOM   4633 HD11 LEU A 309      -4.234  -6.131  15.543  1.00 97.23           H  
ATOM   4634 HD12 LEU A 309      -3.441  -7.642  15.988  1.00 97.23           H  
ATOM   4635 HD13 LEU A 309      -2.505  -6.323  15.260  1.00 97.23           H  
ATOM   4636  CD2 LEU A 309      -4.131  -6.256  12.941  1.00 97.23           C  
ATOM   4637 HD21 LEU A 309      -5.009  -5.756  13.351  1.00 97.23           H  
ATOM   4638 HD22 LEU A 309      -4.368  -6.639  11.949  1.00 97.23           H  
ATOM   4639 HD23 LEU A 309      -3.306  -5.546  12.883  1.00 97.23           H  
ATOM   4640  N   GLN A 310      -2.896 -11.364  12.798  1.00 98.36           N  
ATOM   4641  H   GLN A 310      -2.157 -11.147  12.145  1.00 98.36           H  
ATOM   4642  CA  GLN A 310      -3.674 -12.595  12.608  1.00 98.36           C  
ATOM   4643  HA  GLN A 310      -4.735 -12.349  12.563  1.00 98.36           H  
ATOM   4644  C   GLN A 310      -3.490 -13.589  13.760  1.00 98.36           C  
ATOM   4645  CB  GLN A 310      -3.252 -13.284  11.306  1.00 98.36           C  
ATOM   4646  HB2 GLN A 310      -2.165 -13.288  11.219  1.00 98.36           H  
ATOM   4647  HB3 GLN A 310      -3.581 -14.322  11.349  1.00 98.36           H  
ATOM   4648  O   GLN A 310      -4.432 -14.298  14.119  1.00 98.36           O  
ATOM   4649  CG  GLN A 310      -3.867 -12.639  10.058  1.00 98.36           C  
ATOM   4650  HG2 GLN A 310      -3.453 -11.644   9.897  1.00 98.36           H  
ATOM   4651  HG3 GLN A 310      -4.940 -12.522  10.206  1.00 98.36           H  
ATOM   4652  CD  GLN A 310      -3.646 -13.478   8.804  1.00 98.36           C  
ATOM   4653  NE2 GLN A 310      -4.117 -13.031   7.664  1.00 98.36           N  
ATOM   4654 HE21 GLN A 310      -4.652 -12.174   7.633  1.00 98.36           H  
ATOM   4655 HE22 GLN A 310      -4.055 -13.641   6.862  1.00 98.36           H  
ATOM   4656  OE1 GLN A 310      -3.081 -14.561   8.816  1.00 98.36           O  
ATOM   4657  N   SER A 311      -2.281 -13.659  14.322  1.00 98.34           N  
ATOM   4658  H   SER A 311      -1.558 -13.038  13.988  1.00 98.34           H  
ATOM   4659  CA  SER A 311      -1.995 -14.498  15.489  1.00 98.34           C  
ATOM   4660  HA  SER A 311      -2.379 -15.503  15.311  1.00 98.34           H  
ATOM   4661  C   SER A 311      -2.692 -13.954  16.736  1.00 98.34           C  
ATOM   4662  CB  SER A 311      -0.486 -14.603  15.724  1.00 98.34           C  
ATOM   4663  HB2 SER A 311      -0.074 -13.624  15.971  1.00 98.34           H  
ATOM   4664  HB3 SER A 311      -0.306 -15.274  16.564  1.00 98.34           H  
ATOM   4665  O   SER A 311      -3.282 -14.724  17.491  1.00 98.34           O  
ATOM   4666  OG  SER A 311       0.162 -15.114  14.571  1.00 98.34           O  
ATOM   4667  HG  SER A 311       0.171 -14.422  13.905  1.00 98.34           H  
ATOM   4668  N   GLU A 312      -2.697 -12.631  16.912  1.00 97.42           N  
ATOM   4669  H   GLU A 312      -2.158 -12.046  16.290  1.00 97.42           H  
ATOM   4670  CA  GLU A 312      -3.408 -11.980  18.015  1.00 97.42           C  
ATOM   4671  HA  GLU A 312      -3.091 -12.452  18.945  1.00 97.42           H  
ATOM   4672  C   GLU A 312      -4.925 -12.170  17.913  1.00 97.42           C  
ATOM   4673  CB  GLU A 312      -3.026 -10.490  18.054  1.00 97.42           C  
ATOM   4674  HB2 GLU A 312      -1.941 -10.398  18.012  1.00 97.42           H  
ATOM   4675  HB3 GLU A 312      -3.435  -9.988  17.178  1.00 97.42           H  
ATOM   4676  O   GLU A 312      -5.576 -12.540  18.888  1.00 97.42           O  
ATOM   4677  CG  GLU A 312      -3.536  -9.776  19.316  1.00 97.42           C  
ATOM   4678  HG2 GLU A 312      -3.210  -8.737  19.276  1.00 97.42           H  
ATOM   4679  HG3 GLU A 312      -4.626  -9.781  19.305  1.00 97.42           H  
ATOM   4680  CD  GLU A 312      -3.031 -10.412  20.626  1.00 97.42           C  
ATOM   4681  OE1 GLU A 312      -3.710 -10.234  21.660  1.00 97.42           O  
ATOM   4682  OE2 GLU A 312      -1.991 -11.116  20.596  1.00 97.42           O  
ATOM   4683  N   ALA A 313      -5.490 -12.028  16.713  1.00 97.49           N  
ATOM   4684  H   ALA A 313      -4.925 -11.678  15.952  1.00 97.49           H  
ATOM   4685  CA  ALA A 313      -6.909 -12.277  16.480  1.00 97.49           C  
ATOM   4686  HA  ALA A 313      -7.489 -11.633  17.142  1.00 97.49           H  
ATOM   4687  C   ALA A 313      -7.302 -13.731  16.794  1.00 97.49           C  
ATOM   4688  CB  ALA A 313      -7.234 -11.899  15.035  1.00 97.49           C  
ATOM   4689  HB1 ALA A 313      -6.649 -12.504  14.342  1.00 97.49           H  
ATOM   4690  HB2 ALA A 313      -8.297 -12.065  14.857  1.00 97.49           H  
ATOM   4691  HB3 ALA A 313      -7.010 -10.843  14.883  1.00 97.49           H  
ATOM   4692  O   ALA A 313      -8.371 -13.975  17.350  1.00 97.49           O  
ATOM   4693  N   ASP A 314      -6.433 -14.707  16.498  1.00 97.81           N  
ATOM   4694  H   ASP A 314      -5.558 -14.452  16.062  1.00 97.81           H  
ATOM   4695  CA  ASP A 314      -6.666 -16.108  16.873  1.00 97.81           C  
ATOM   4696  HA  ASP A 314      -7.622 -16.417  16.452  1.00 97.81           H  
ATOM   4697  C   ASP A 314      -6.747 -16.282  18.396  1.00 97.81           C  
ATOM   4698  CB  ASP A 314      -5.560 -17.006  16.295  1.00 97.81           C  
ATOM   4699  HB2 ASP A 314      -5.347 -16.692  15.273  1.00 97.81           H  
ATOM   4700  HB3 ASP A 314      -4.643 -16.897  16.874  1.00 97.81           H  
ATOM   4701  O   ASP A 314      -7.671 -16.930  18.895  1.00 97.81           O  
ATOM   4702  CG  ASP A 314      -5.971 -18.482  16.272  1.00 97.81           C  
ATOM   4703  OD1 ASP A 314      -6.363 -18.952  15.177  1.00 97.81           O  
ATOM   4704  OD2 ASP A 314      -5.929 -19.192  17.305  1.00 97.81           O  
ATOM   4705  N   ASN A 315      -5.810 -15.672  19.131  1.00 97.63           N  
ATOM   4706  H   ASN A 315      -5.103 -15.136  18.648  1.00 97.63           H  
ATOM   4707  CA  ASN A 315      -5.780 -15.690  20.594  1.00 97.63           C  
ATOM   4708  HA  ASN A 315      -5.766 -16.723  20.941  1.00 97.63           H  
ATOM   4709  C   ASN A 315      -7.022 -15.026  21.191  1.00 97.63           C  
ATOM   4710  CB  ASN A 315      -4.512 -14.983  21.094  1.00 97.63           C  
ATOM   4711  HB2 ASN A 315      -4.562 -14.875  22.178  1.00 97.63           H  
ATOM   4712  HB3 ASN A 315      -4.456 -13.980  20.671  1.00 97.63           H  
ATOM   4713  O   ASN A 315      -7.620 -15.568  22.121  1.00 97.63           O  
ATOM   4714  CG  ASN A 315      -3.234 -15.728  20.774  1.00 97.63           C  
ATOM   4715  ND2 ASN A 315      -2.135 -15.015  20.696  1.00 97.63           N  
ATOM   4716 HD21 ASN A 315      -1.292 -15.493  20.412  1.00 97.63           H  
ATOM   4717 HD22 ASN A 315      -2.182 -14.010  20.781  1.00 97.63           H  
ATOM   4718  OD1 ASN A 315      -3.199 -16.944  20.638  1.00 97.63           O  
ATOM   4719  N   PHE A 316      -7.441 -13.896  20.630  1.00 97.69           N  
ATOM   4720  H   PHE A 316      -6.872 -13.476  19.909  1.00 97.69           H  
ATOM   4721  CA  PHE A 316      -8.616 -13.167  21.084  1.00 97.69           C  
ATOM   4722  HA  PHE A 316      -8.518 -12.970  22.152  1.00 97.69           H  
ATOM   4723  C   PHE A 316      -9.911 -13.966  20.889  1.00 97.69           C  
ATOM   4724  CB  PHE A 316      -8.640 -11.826  20.361  1.00 97.69           C  
ATOM   4725  HB2 PHE A 316      -7.716 -11.301  20.604  1.00 97.69           H  
ATOM   4726  HB3 PHE A 316      -8.664 -11.991  19.284  1.00 97.69           H  
ATOM   4727  O   PHE A 316     -10.712 -14.070  21.818  1.00 97.69           O  
ATOM   4728  CG  PHE A 316      -9.805 -10.954  20.757  1.00 97.69           C  
ATOM   4729  CD1 PHE A 316     -10.970 -10.958  19.978  1.00 97.69           C  
ATOM   4730  HD1 PHE A 316     -11.019 -11.596  19.108  1.00 97.69           H  
ATOM   4731  CD2 PHE A 316      -9.734 -10.152  21.909  1.00 97.69           C  
ATOM   4732  HD2 PHE A 316      -8.837 -10.143  22.511  1.00 97.69           H  
ATOM   4733  CE1 PHE A 316     -12.056 -10.141  20.321  1.00 97.69           C  
ATOM   4734  HE1 PHE A 316     -12.936 -10.127  19.695  1.00 97.69           H  
ATOM   4735  CE2 PHE A 316     -10.827  -9.344  22.266  1.00 97.69           C  
ATOM   4736  HE2 PHE A 316     -10.775  -8.713  23.141  1.00 97.69           H  
ATOM   4737  CZ  PHE A 316     -11.985  -9.332  21.468  1.00 97.69           C  
ATOM   4738  HZ  PHE A 316     -12.813  -8.688  21.727  1.00 97.69           H  
ATOM   4739  N   VAL A 317     -10.090 -14.629  19.739  1.00 97.96           N  
ATOM   4740  H   VAL A 317      -9.430 -14.488  18.988  1.00 97.96           H  
ATOM   4741  CA  VAL A 317     -11.220 -15.557  19.548  1.00 97.96           C  
ATOM   4742  HA  VAL A 317     -12.146 -15.031  19.782  1.00 97.96           H  
ATOM   4743  C   VAL A 317     -11.122 -16.735  20.521  1.00 97.96           C  
ATOM   4744  CB  VAL A 317     -11.324 -16.053  18.092  1.00 97.96           C  
ATOM   4745  HB  VAL A 317     -10.381 -16.511  17.796  1.00 97.96           H  
ATOM   4746  O   VAL A 317     -12.122 -17.133  21.109  1.00 97.96           O  
ATOM   4747  CG1 VAL A 317     -12.446 -17.089  17.927  1.00 97.96           C  
ATOM   4748 HG11 VAL A 317     -12.167 -18.034  18.394  1.00 97.96           H  
ATOM   4749 HG12 VAL A 317     -13.362 -16.720  18.390  1.00 97.96           H  
ATOM   4750 HG13 VAL A 317     -12.656 -17.264  16.872  1.00 97.96           H  
ATOM   4751  CG2 VAL A 317     -11.635 -14.899  17.135  1.00 97.96           C  
ATOM   4752 HG21 VAL A 317     -12.600 -14.462  17.391  1.00 97.96           H  
ATOM   4753 HG22 VAL A 317     -11.670 -15.260  16.107  1.00 97.96           H  
ATOM   4754 HG23 VAL A 317     -10.870 -14.126  17.205  1.00 97.96           H  
ATOM   4755  N   ASN A 318      -9.928 -17.291  20.761  1.00 97.64           N  
ATOM   4756  H   ASN A 318      -9.117 -16.928  20.279  1.00 97.64           H  
ATOM   4757  CA  ASN A 318      -9.770 -18.371  21.743  1.00 97.64           C  
ATOM   4758  HA  ASN A 318     -10.425 -19.193  21.451  1.00 97.64           H  
ATOM   4759  C   ASN A 318     -10.210 -17.964  23.151  1.00 97.64           C  
ATOM   4760  CB  ASN A 318      -8.322 -18.886  21.783  1.00 97.64           C  
ATOM   4761  HB2 ASN A 318      -8.201 -19.550  22.639  1.00 97.64           H  
ATOM   4762  HB3 ASN A 318      -7.638 -18.048  21.916  1.00 97.64           H  
ATOM   4763  O   ASN A 318     -10.811 -18.792  23.830  1.00 97.64           O  
ATOM   4764  CG  ASN A 318      -7.938 -19.668  20.551  1.00 97.64           C  
ATOM   4765  ND2 ASN A 318      -6.709 -19.519  20.102  1.00 97.64           N  
ATOM   4766 HD21 ASN A 318      -6.124 -18.845  20.575  1.00 97.64           H  
ATOM   4767 HD22 ASN A 318      -6.489 -19.648  19.125  1.00 97.64           H  
ATOM   4768  OD1 ASN A 318      -8.726 -20.440  20.015  1.00 97.64           O  
ATOM   4769  N   ALA A 319      -9.905 -16.730  23.557  1.00 95.67           N  
ATOM   4770  H   ALA A 319      -9.381 -16.136  22.930  1.00 95.67           H  
ATOM   4771  CA  ALA A 319     -10.187 -16.209  24.887  1.00 95.67           C  
ATOM   4772  HA  ALA A 319      -9.973 -16.982  25.625  1.00 95.67           H  
ATOM   4773  C   ALA A 319     -11.653 -15.793  25.088  1.00 95.67           C  
ATOM   4774  CB  ALA A 319      -9.242 -15.027  25.131  1.00 95.67           C  
ATOM   4775  HB1 ALA A 319      -8.206 -15.351  25.035  1.00 95.67           H  
ATOM   4776  HB2 ALA A 319      -9.403 -14.635  26.135  1.00 95.67           H  
ATOM   4777  HB3 ALA A 319      -9.440 -14.236  24.408  1.00 95.67           H  
ATOM   4778  O   ALA A 319     -12.151 -15.893  26.201  1.00 95.67           O  
ATOM   4779  N   THR A 320     -12.334 -15.329  24.038  1.00 96.30           N  
ATOM   4780  H   THR A 320     -11.848 -15.226  23.158  1.00 96.30           H  
ATOM   4781  CA  THR A 320     -13.711 -14.802  24.134  1.00 96.30           C  
ATOM   4782  HA  THR A 320     -13.914 -14.498  25.161  1.00 96.30           H  
ATOM   4783  C   THR A 320     -14.784 -15.824  23.775  1.00 96.30           C  
ATOM   4784  CB  THR A 320     -13.892 -13.564  23.245  1.00 96.30           C  
ATOM   4785  HB  THR A 320     -14.939 -13.261  23.265  1.00 96.30           H  
ATOM   4786  O   THR A 320     -15.921 -15.693  24.216  1.00 96.30           O  
ATOM   4787  CG2 THR A 320     -13.034 -12.390  23.716  1.00 96.30           C  
ATOM   4788 HG21 THR A 320     -13.201 -11.535  23.061  1.00 96.30           H  
ATOM   4789 HG22 THR A 320     -13.326 -12.114  24.729  1.00 96.30           H  
ATOM   4790 HG23 THR A 320     -11.976 -12.648  23.705  1.00 96.30           H  
ATOM   4791  OG1 THR A 320     -13.524 -13.857  21.913  1.00 96.30           O  
ATOM   4792  HG1 THR A 320     -12.577 -13.713  21.857  1.00 96.30           H  
ATOM   4793  N   TRP A 321     -14.443 -16.844  22.983  1.00 96.88           N  
ATOM   4794  H   TRP A 321     -13.510 -16.860  22.597  1.00 96.88           H  
ATOM   4795  CA  TRP A 321     -15.425 -17.784  22.442  1.00 96.88           C  
ATOM   4796  HA  TRP A 321     -16.143 -17.237  21.831  1.00 96.88           H  
ATOM   4797  C   TRP A 321     -16.226 -18.522  23.513  1.00 96.88           C  
ATOM   4798  CB  TRP A 321     -14.714 -18.805  21.556  1.00 96.88           C  
ATOM   4799  HB2 TRP A 321     -14.258 -18.278  20.718  1.00 96.88           H  
ATOM   4800  HB3 TRP A 321     -13.933 -19.294  22.139  1.00 96.88           H  
ATOM   4801  O   TRP A 321     -17.436 -18.631  23.383  1.00 96.88           O  
ATOM   4802  CG  TRP A 321     -15.628 -19.835  20.985  1.00 96.88           C  
ATOM   4803  CD1 TRP A 321     -16.005 -20.994  21.575  1.00 96.88           C  
ATOM   4804  HD1 TRP A 321     -15.690 -21.321  22.555  1.00 96.88           H  
ATOM   4805  CD2 TRP A 321     -16.479 -19.685  19.817  1.00 96.88           C  
ATOM   4806  CE2 TRP A 321     -17.354 -20.807  19.759  1.00 96.88           C  
ATOM   4807  CE3 TRP A 321     -16.651 -18.667  18.859  1.00 96.88           C  
ATOM   4808  HE3 TRP A 321     -16.028 -17.787  18.914  1.00 96.88           H  
ATOM   4809  NE1 TRP A 321     -17.003 -21.590  20.832  1.00 96.88           N  
ATOM   4810  HE1 TRP A 321     -17.611 -22.301  21.213  1.00 96.88           H  
ATOM   4811  CH2 TRP A 321     -18.562 -19.849  17.922  1.00 96.88           C  
ATOM   4812  HH2 TRP A 321     -19.449 -19.852  17.305  1.00 96.88           H  
ATOM   4813  CZ2 TRP A 321     -18.374 -20.908  18.815  1.00 96.88           C  
ATOM   4814  HZ2 TRP A 321     -19.092 -21.713  18.869  1.00 96.88           H  
ATOM   4815  CZ3 TRP A 321     -17.689 -18.747  17.912  1.00 96.88           C  
ATOM   4816  HZ3 TRP A 321     -17.879 -17.934  17.227  1.00 96.88           H  
ATOM   4817  N   ASP A 322     -15.573 -19.044  24.553  1.00 96.19           N  
ATOM   4818  H   ASP A 322     -14.574 -18.914  24.626  1.00 96.19           H  
ATOM   4819  CA  ASP A 322     -16.247 -19.889  25.545  1.00 96.19           C  
ATOM   4820  HA  ASP A 322     -16.819 -20.658  25.025  1.00 96.19           H  
ATOM   4821  C   ASP A 322     -17.256 -19.063  26.376  1.00 96.19           C  
ATOM   4822  CB  ASP A 322     -15.197 -20.589  26.431  1.00 96.19           C  
ATOM   4823  HB2 ASP A 322     -14.612 -19.825  26.944  1.00 96.19           H  
ATOM   4824  HB3 ASP A 322     -15.727 -21.161  27.193  1.00 96.19           H  
ATOM   4825  O   ASP A 322     -18.352 -19.532  26.684  1.00 96.19           O  
ATOM   4826  CG  ASP A 322     -14.220 -21.550  25.710  1.00 96.19           C  
ATOM   4827  OD1 ASP A 322     -14.235 -21.690  24.456  1.00 96.19           O  
ATOM   4828  OD2 ASP A 322     -13.372 -22.140  26.418  1.00 96.19           O  
ATOM   4829  N   ASP A 323     -16.933 -17.799  26.664  1.00 95.60           N  
ATOM   4830  H   ASP A 323     -16.025 -17.454  26.386  1.00 95.60           H  
ATOM   4831  CA  ASP A 323     -17.853 -16.858  27.310  1.00 95.60           C  
ATOM   4832  HA  ASP A 323     -18.274 -17.320  28.203  1.00 95.60           H  
ATOM   4833  C   ASP A 323     -19.027 -16.492  26.383  1.00 95.60           C  
ATOM   4834  CB  ASP A 323     -17.091 -15.592  27.740  1.00 95.60           C  
ATOM   4835  HB2 ASP A 323     -16.489 -15.228  26.907  1.00 95.60           H  
ATOM   4836  HB3 ASP A 323     -17.828 -14.823  27.975  1.00 95.60           H  
ATOM   4837  O   ASP A 323     -20.158 -16.336  26.841  1.00 95.60           O  
ATOM   4838  CG  ASP A 323     -16.199 -15.748  28.982  1.00 95.60           C  
ATOM   4839  OD1 ASP A 323     -16.165 -16.837  29.595  1.00 95.60           O  
ATOM   4840  OD2 ASP A 323     -15.587 -14.728  29.374  1.00 95.60           O  
ATOM   4841  N   TYR A 324     -18.789 -16.371  25.074  1.00 94.57           N  
ATOM   4842  H   TYR A 324     -17.842 -16.490  24.742  1.00 94.57           H  
ATOM   4843  CA  TYR A 324     -19.850 -16.112  24.096  1.00 94.57           C  
ATOM   4844  HA  TYR A 324     -20.483 -15.303  24.461  1.00 94.57           H  
ATOM   4845  C   TYR A 324     -20.776 -17.332  23.931  1.00 94.57           C  
ATOM   4846  CB  TYR A 324     -19.219 -15.650  22.772  1.00 94.57           C  
ATOM   4847  HB2 TYR A 324     -18.335 -16.253  22.565  1.00 94.57           H  
ATOM   4848  HB3 TYR A 324     -18.891 -14.616  22.871  1.00 94.57           H  
ATOM   4849  O   TYR A 324     -21.992 -17.204  24.044  1.00 94.57           O  
ATOM   4850  CG  TYR A 324     -20.162 -15.761  21.596  1.00 94.57           C  
ATOM   4851  CD1 TYR A 324     -20.040 -16.868  20.737  1.00 94.57           C  
ATOM   4852  HD1 TYR A 324     -19.242 -17.583  20.874  1.00 94.57           H  
ATOM   4853  CD2 TYR A 324     -21.222 -14.844  21.433  1.00 94.57           C  
ATOM   4854  HD2 TYR A 324     -21.335 -14.025  22.128  1.00 94.57           H  
ATOM   4855  CE1 TYR A 324     -21.008 -17.095  19.749  1.00 94.57           C  
ATOM   4856  HE1 TYR A 324     -20.954 -17.970  19.118  1.00 94.57           H  
ATOM   4857  CE2 TYR A 324     -22.182 -15.057  20.422  1.00 94.57           C  
ATOM   4858  HE2 TYR A 324     -23.033 -14.399  20.316  1.00 94.57           H  
ATOM   4859  OH  TYR A 324     -23.044 -16.531  18.705  1.00 94.57           O  
ATOM   4860  HH  TYR A 324     -23.444 -15.765  18.286  1.00 94.57           H  
ATOM   4861  CZ  TYR A 324     -22.088 -16.209  19.607  1.00 94.57           C  
ATOM   4862  N   ASP A 325     -20.212 -18.529  23.756  1.00 94.25           N  
ATOM   4863  H   ASP A 325     -19.205 -18.561  23.684  1.00 94.25           H  
ATOM   4864  CA  ASP A 325     -20.942 -19.794  23.565  1.00 94.25           C  
ATOM   4865  HA  ASP A 325     -21.605 -19.699  22.705  1.00 94.25           H  
ATOM   4866  C   ASP A 325     -21.800 -20.163  24.788  1.00 94.25           C  
ATOM   4867  CB  ASP A 325     -19.905 -20.891  23.267  1.00 94.25           C  
ATOM   4868  HB2 ASP A 325     -19.261 -21.017  24.138  1.00 94.25           H  
ATOM   4869  HB3 ASP A 325     -19.278 -20.561  22.439  1.00 94.25           H  
ATOM   4870  O   ASP A 325     -22.890 -20.720  24.665  1.00 94.25           O  
ATOM   4871  CG  ASP A 325     -20.517 -22.245  22.883  1.00 94.25           C  
ATOM   4872  OD1 ASP A 325     -21.159 -22.317  21.813  1.00 94.25           O  
ATOM   4873  OD2 ASP A 325     -20.228 -23.242  23.588  1.00 94.25           O  
ATOM   4874  N   THR A 326     -21.346 -19.795  25.990  1.00 94.69           N  
ATOM   4875  H   THR A 326     -20.442 -19.348  26.033  1.00 94.69           H  
ATOM   4876  CA  THR A 326     -22.118 -19.964  27.233  1.00 94.69           C  
ATOM   4877  HA  THR A 326     -22.667 -20.903  27.160  1.00 94.69           H  
ATOM   4878  C   THR A 326     -23.178 -18.878  27.456  1.00 94.69           C  
ATOM   4879  CB  THR A 326     -21.202 -20.068  28.460  1.00 94.69           C  
ATOM   4880  HB  THR A 326     -21.820 -20.106  29.357  1.00 94.69           H  
ATOM   4881  O   THR A 326     -23.965 -18.988  28.401  1.00 94.69           O  
ATOM   4882  CG2 THR A 326     -20.337 -21.329  28.440  1.00 94.69           C  
ATOM   4883 HG21 THR A 326     -20.976 -22.205  28.554  1.00 94.69           H  
ATOM   4884 HG22 THR A 326     -19.799 -21.417  27.496  1.00 94.69           H  
ATOM   4885 HG23 THR A 326     -19.621 -21.295  29.261  1.00 94.69           H  
ATOM   4886  OG1 THR A 326     -20.349 -18.960  28.568  1.00 94.69           O  
ATOM   4887  HG1 THR A 326     -19.640 -19.084  27.933  1.00 94.69           H  
ATOM   4888  N   GLY A 327     -23.227 -17.844  26.608  1.00 91.64           N  
ATOM   4889  H   GLY A 327     -22.599 -17.842  25.816  1.00 91.64           H  
ATOM   4890  CA  GLY A 327     -24.114 -16.686  26.748  1.00 91.64           C  
ATOM   4891  HA2 GLY A 327     -24.091 -16.122  25.815  1.00 91.64           H  
ATOM   4892  HA3 GLY A 327     -25.134 -17.027  26.925  1.00 91.64           H  
ATOM   4893  C   GLY A 327     -23.717 -15.732  27.879  1.00 91.64           C  
ATOM   4894  O   GLY A 327     -24.536 -14.921  28.312  1.00 91.64           O  
ATOM   4895  N   GLN A 328     -22.488 -15.839  28.394  1.00 92.64           N  
ATOM   4896  H   GLN A 328     -21.844 -16.479  27.953  1.00 92.64           H  
ATOM   4897  CA  GLN A 328     -21.944 -14.914  29.390  1.00 92.64           C  
ATOM   4898  HA  GLN A 328     -22.690 -14.768  30.171  1.00 92.64           H  
ATOM   4899  C   GLN A 328     -21.647 -13.537  28.778  1.00 92.64           C  
ATOM   4900  CB  GLN A 328     -20.688 -15.542  30.018  1.00 92.64           C  
ATOM   4901  HB2 GLN A 328     -19.920 -15.669  29.256  1.00 92.64           H  
ATOM   4902  HB3 GLN A 328     -20.948 -16.527  30.408  1.00 92.64           H  
ATOM   4903  O   GLN A 328     -21.745 -12.533  29.485  1.00 92.64           O  
ATOM   4904  CG  GLN A 328     -20.095 -14.699  31.155  1.00 92.64           C  
ATOM   4905  HG2 GLN A 328     -19.793 -13.726  30.768  1.00 92.64           H  
ATOM   4906  HG3 GLN A 328     -20.846 -14.547  31.930  1.00 92.64           H  
ATOM   4907  CD  GLN A 328     -18.879 -15.377  31.775  1.00 92.64           C  
ATOM   4908  NE2 GLN A 328     -17.726 -14.751  31.770  1.00 92.64           N  
ATOM   4909 HE21 GLN A 328     -17.614 -13.967  31.143  1.00 92.64           H  
ATOM   4910 HE22 GLN A 328     -16.943 -15.387  31.813  1.00 92.64           H  
ATOM   4911  OE1 GLN A 328     -18.941 -16.476  32.296  1.00 92.64           O  
ATOM   4912  N   ILE A 329     -21.306 -13.490  27.486  1.00 92.27           N  
ATOM   4913  H   ILE A 329     -21.245 -14.364  26.984  1.00 92.27           H  
ATOM   4914  CA  ILE A 329     -21.138 -12.256  26.706  1.00 92.27           C  
ATOM   4915  HA  ILE A 329     -21.539 -11.421  27.280  1.00 92.27           H  
ATOM   4916  C   ILE A 329     -21.950 -12.312  25.406  1.00 92.27           C  
ATOM   4917  CB  ILE A 329     -19.648 -11.945  26.430  1.00 92.27           C  
ATOM   4918  HB  ILE A 329     -19.614 -10.976  25.932  1.00 92.27           H  
ATOM   4919  O   ILE A 329     -22.219 -13.388  24.873  1.00 92.27           O  
ATOM   4920  CG1 ILE A 329     -18.993 -12.972  25.484  1.00 92.27           C  
ATOM   4921 HG12 ILE A 329     -19.601 -13.075  24.585  1.00 92.27           H  
ATOM   4922 HG13 ILE A 329     -18.961 -13.932  26.000  1.00 92.27           H  
ATOM   4923  CG2 ILE A 329     -18.864 -11.799  27.747  1.00 92.27           C  
ATOM   4924 HG21 ILE A 329     -17.865 -11.411  27.551  1.00 92.27           H  
ATOM   4925 HG22 ILE A 329     -19.386 -11.099  28.399  1.00 92.27           H  
ATOM   4926 HG23 ILE A 329     -18.784 -12.762  28.251  1.00 92.27           H  
ATOM   4927  CD1 ILE A 329     -17.576 -12.623  25.021  1.00 92.27           C  
ATOM   4928 HD11 ILE A 329     -16.881 -12.662  25.859  1.00 92.27           H  
ATOM   4929 HD12 ILE A 329     -17.256 -13.346  24.270  1.00 92.27           H  
ATOM   4930 HD13 ILE A 329     -17.565 -11.627  24.579  1.00 92.27           H  
ATOM   4931  N   ASN A 330     -22.293 -11.146  24.864  1.00 91.79           N  
ATOM   4932  H   ASN A 330     -22.032 -10.306  25.361  1.00 91.79           H  
ATOM   4933  CA  ASN A 330     -22.936 -10.987  23.562  1.00 91.79           C  
ATOM   4934  HA  ASN A 330     -23.475 -11.903  23.318  1.00 91.79           H  
ATOM   4935  C   ASN A 330     -21.906 -10.736  22.446  1.00 91.79           C  
ATOM   4936  CB  ASN A 330     -23.955  -9.836  23.657  1.00 91.79           C  
ATOM   4937  HB2 ASN A 330     -23.444  -8.933  23.992  1.00 91.79           H  
ATOM   4938  HB3 ASN A 330     -24.392  -9.637  22.679  1.00 91.79           H
[truncated: 229,563 more chars]
