# Supplementary material for: Pleomorphic viruses establish stable relationship with marine hyperthermophilic archaea
Source: ISME J. 2024 Jan 23;18(1):wrae008. doi: 10.1093/ismejo/wrae008 (PMC10919331; doi:10.1093/ismejo/wrae008)
Supplement: SI_Data_3_wrae008 [file si_data_3_wrae008.zip › HRPV-2_4._ranked_0.pdb]

ATOM      1  N   MET A   1     -27.513 -49.855 -18.483  1.00 42.48           N  
ATOM      2  H   MET A   1     -28.408 -49.479 -18.203  1.00 42.48           H  
ATOM      3  H2  MET A   1     -26.812 -49.410 -17.909  1.00 42.48           H  
ATOM      4  H3  MET A   1     -27.335 -49.632 -19.452  1.00 42.48           H  
ATOM      5  CA  MET A   1     -27.460 -51.315 -18.245  1.00 42.48           C  
ATOM      6  HA  MET A   1     -28.278 -51.803 -18.774  1.00 42.48           H  
ATOM      7  C   MET A   1     -27.652 -51.550 -16.751  1.00 42.48           C  
ATOM      8  CB  MET A   1     -26.128 -51.925 -18.726  1.00 42.48           C  
ATOM      9  HB2 MET A   1     -25.968 -52.873 -18.213  1.00 42.48           H  
ATOM     10  HB3 MET A   1     -25.306 -51.260 -18.463  1.00 42.48           H  
ATOM     11  O   MET A   1     -26.996 -50.879 -15.975  1.00 42.48           O  
ATOM     12  CG  MET A   1     -26.098 -52.209 -20.235  1.00 42.48           C  
ATOM     13  HG2 MET A   1     -26.347 -51.300 -20.783  1.00 42.48           H  
ATOM     14  HG3 MET A   1     -26.845 -52.969 -20.463  1.00 42.48           H  
ATOM     15  SD  MET A   1     -24.480 -52.792 -20.808  1.00 42.48           S  
ATOM     16  CE  MET A   1     -24.881 -53.433 -22.456  1.00 42.48           C  
ATOM     17  HE1 MET A   1     -25.245 -52.622 -23.087  1.00 42.48           H  
ATOM     18  HE2 MET A   1     -23.983 -53.857 -22.906  1.00 42.48           H  
ATOM     19  HE3 MET A   1     -25.643 -54.207 -22.377  1.00 42.48           H  
ATOM     20  N   SER A   2     -28.537 -52.488 -16.397  1.00 43.31           N  
ATOM     21  H   SER A   2     -28.992 -52.991 -17.145  1.00 43.31           H  
ATOM     22  CA  SER A   2     -28.957 -52.921 -15.048  1.00 43.31           C  
ATOM     23  HA  SER A   2     -29.464 -53.866 -15.244  1.00 43.31           H  
ATOM     24  C   SER A   2     -29.995 -52.059 -14.302  1.00 43.31           C  
ATOM     25  CB  SER A   2     -27.777 -53.322 -14.162  1.00 43.31           C  
ATOM     26  HB2 SER A   2     -27.504 -52.498 -13.503  1.00 43.31           H  
ATOM     27  HB3 SER A   2     -26.918 -53.588 -14.777  1.00 43.31           H  
ATOM     28  O   SER A   2     -29.728 -50.959 -13.839  1.00 43.31           O  
ATOM     29  OG  SER A   2     -28.166 -54.459 -13.417  1.00 43.31           O  
ATOM     30  HG  SER A   2     -27.862 -54.333 -12.515  1.00 43.31           H  
ATOM     31  N   SER A   3     -31.199 -52.632 -14.223  1.00 39.14           N  
ATOM     32  H   SER A   3     -31.262 -53.566 -14.603  1.00 39.14           H  
ATOM     33  CA  SER A   3     -32.437 -52.195 -13.571  1.00 39.14           C  
ATOM     34  HA  SER A   3     -32.540 -51.110 -13.615  1.00 39.14           H  
ATOM     35  C   SER A   3     -32.548 -52.686 -12.123  1.00 39.14           C  
ATOM     36  CB  SER A   3     -33.585 -52.884 -14.330  1.00 39.14           C  
ATOM     37  HB2 SER A   3     -33.575 -52.579 -15.377  1.00 39.14           H  
ATOM     38  HB3 SER A   3     -34.540 -52.592 -13.893  1.00 39.14           H  
ATOM     39  O   SER A   3     -32.021 -53.762 -11.832  1.00 39.14           O  
ATOM     40  OG  SER A   3     -33.434 -54.299 -14.240  1.00 39.14           O  
ATOM     41  HG  SER A   3     -33.111 -54.504 -13.360  1.00 39.14           H  
ATOM     42  N   LYS A   4     -33.410 -52.058 -11.309  1.00 49.27           N  
ATOM     43  H   LYS A   4     -33.572 -51.075 -11.476  1.00 49.27           H  
ATOM     44  CA  LYS A   4     -34.509 -52.748 -10.591  1.00 49.27           C  
ATOM     45  HA  LYS A   4     -35.082 -53.312 -11.327  1.00 49.27           H  
ATOM     46  C   LYS A   4     -35.494 -51.739  -9.978  1.00 49.27           C  
ATOM     47  CB  LYS A   4     -33.988 -53.733  -9.525  1.00 49.27           C  
ATOM     48  HB2 LYS A   4     -34.573 -53.634  -8.610  1.00 49.27           H  
ATOM     49  HB3 LYS A   4     -32.951 -53.502  -9.282  1.00 49.27           H  
ATOM     50  O   LYS A   4     -35.079 -50.770  -9.357  1.00 49.27           O  
ATOM     51  CG  LYS A   4     -34.119 -55.184 -10.026  1.00 49.27           C  
ATOM     52  HG2 LYS A   4     -33.720 -55.283 -11.036  1.00 49.27           H  
ATOM     53  HG3 LYS A   4     -35.174 -55.453 -10.060  1.00 49.27           H  
ATOM     54  CD  LYS A   4     -33.382 -56.156  -9.105  1.00 49.27           C  
ATOM     55  HD2 LYS A   4     -32.356 -55.812  -8.973  1.00 49.27           H  
ATOM     56  HD3 LYS A   4     -33.883 -56.169  -8.137  1.00 49.27           H  
ATOM     57  CE  LYS A   4     -33.377 -57.556  -9.723  1.00 49.27           C  
ATOM     58  HE2 LYS A   4     -32.859 -57.507 -10.681  1.00 49.27           H  
ATOM     59  HE3 LYS A   4     -34.408 -57.855  -9.911  1.00 49.27           H  
ATOM     60  NZ  LYS A   4     -32.712 -58.523  -8.820  1.00 49.27           N  
ATOM     61  HZ1 LYS A   4     -31.766 -58.226  -8.631  1.00 49.27           H  
ATOM     62  HZ2 LYS A   4     -32.697 -59.446  -9.231  1.00 49.27           H  
ATOM     63  HZ3 LYS A   4     -33.209 -58.564  -7.941  1.00 49.27           H  
ATOM     64  N   HIS A   5     -36.774 -52.006 -10.223  1.00 38.68           N  
ATOM     65  H   HIS A   5     -36.983 -52.915 -10.609  1.00 38.68           H  
ATOM     66  CA  HIS A   5     -37.979 -51.225  -9.930  1.00 38.68           C  
ATOM     67  HA  HIS A   5     -37.704 -50.267  -9.487  1.00 38.68           H  
ATOM     68  C   HIS A   5     -38.870 -52.004  -8.931  1.00 38.68           C  
ATOM     69  CB  HIS A   5     -38.726 -51.007 -11.274  1.00 38.68           C  
ATOM     70  HB2 HIS A   5     -39.671 -51.550 -11.260  1.00 38.68           H  
ATOM     71  HB3 HIS A   5     -38.152 -51.450 -12.088  1.00 38.68           H  
ATOM     72  O   HIS A   5     -38.643 -53.203  -8.746  1.00 38.68           O  
ATOM     73  CG  HIS A   5     -39.019 -49.580 -11.677  1.00 38.68           C  
ATOM     74  CD2 HIS A   5     -39.190 -49.137 -12.962  1.00 38.68           C  
ATOM     75  HD2 HIS A   5     -39.134 -49.746 -13.852  1.00 38.68           H  
ATOM     76  ND1 HIS A   5     -39.221 -48.495 -10.853  1.00 38.68           N  
ATOM     77  HD1 HIS A   5     -39.334 -48.516  -9.850  1.00 38.68           H  
ATOM     78  CE1 HIS A   5     -39.484 -47.429 -11.628  1.00 38.68           C  
ATOM     79  HE1 HIS A   5     -39.730 -46.443 -11.260  1.00 38.68           H  
ATOM     80  NE2 HIS A   5     -39.452 -47.765 -12.926  1.00 38.68           N  
ATOM     81  N   ASP A   6     -39.896 -51.308  -8.416  1.00 40.09           N  
ATOM     82  H   ASP A   6     -40.019 -50.387  -8.811  1.00 40.09           H  
ATOM     83  CA  ASP A   6     -41.143 -51.782  -7.767  1.00 40.09           C  
ATOM     84  HA  ASP A   6     -41.789 -50.907  -7.697  1.00 40.09           H  
ATOM     85  C   ASP A   6     -41.028 -52.305  -6.314  1.00 40.09           C  
ATOM     86  CB  ASP A   6     -41.874 -52.735  -8.735  1.00 40.09           C  
ATOM     87  HB2 ASP A   6     -42.861 -52.977  -8.339  1.00 40.09           H  
ATOM     88  HB3 ASP A   6     -41.313 -53.666  -8.809  1.00 40.09           H  
ATOM     89  O   ASP A   6     -40.041 -52.932  -5.944  1.00 40.09           O  
ATOM     90  CG  ASP A   6     -42.075 -52.147 -10.140  1.00 40.09           C  
ATOM     91  OD1 ASP A   6     -42.042 -50.899 -10.274  1.00 40.09           O  
ATOM     92  OD2 ASP A   6     -42.159 -52.955 -11.094  1.00 40.09           O  
ATOM     93  N   ASP A   7     -41.974 -52.127  -5.382  1.00 39.59           N  
ATOM     94  H   ASP A   7     -41.708 -52.531  -4.496  1.00 39.59           H  
ATOM     95  CA  ASP A   7     -43.348 -51.594  -5.366  1.00 39.59           C  
ATOM     96  HA  ASP A   7     -43.392 -50.620  -5.853  1.00 39.59           H  
ATOM     97  C   ASP A   7     -43.785 -51.484  -3.877  1.00 39.59           C  
ATOM     98  CB  ASP A   7     -44.299 -52.620  -6.034  1.00 39.59           C  
ATOM     99  HB2 ASP A   7     -44.956 -53.053  -5.280  1.00 39.59           H  
ATOM    100  HB3 ASP A   7     -43.731 -53.462  -6.431  1.00 39.59           H  
ATOM    101  O   ASP A   7     -43.281 -52.249  -3.050  1.00 39.59           O  
ATOM    102  CG  ASP A   7     -45.194 -52.047  -7.135  1.00 39.59           C  
ATOM    103  OD1 ASP A   7     -45.427 -50.818  -7.104  1.00 39.59           O  
ATOM    104  OD2 ASP A   7     -45.718 -52.869  -7.918  1.00 39.59           O  
ATOM    105  N   SER A   8     -44.747 -50.620  -3.507  1.00 44.16           N  
ATOM    106  H   SER A   8     -44.982 -49.927  -4.203  1.00 44.16           H  
ATOM    107  CA  SER A   8     -45.871 -50.989  -2.601  1.00 44.16           C  
ATOM    108  HA  SER A   8     -46.469 -51.686  -3.187  1.00 44.16           H  
ATOM    109  C   SER A   8     -46.814 -49.831  -2.209  1.00 44.16           C  
ATOM    110  CB  SER A   8     -45.504 -51.770  -1.323  1.00 44.16           C  
ATOM    111  HB2 SER A   8     -46.359 -51.787  -0.648  1.00 44.16           H  
ATOM    112  HB3 SER A   8     -45.277 -52.801  -1.595  1.00 44.16           H  
ATOM    113  O   SER A   8     -46.441 -48.780  -1.702  1.00 44.16           O  
ATOM    114  OG  SER A   8     -44.395 -51.236  -0.649  1.00 44.16           O  
ATOM    115  HG  SER A   8     -43.671 -51.303  -1.275  1.00 44.16           H  
ATOM    116  N   THR A   9     -48.091 -50.126  -2.441  1.00 39.54           N  
ATOM    117  H   THR A   9     -48.217 -51.022  -2.889  1.00 39.54           H  
ATOM    118  CA  THR A   9     -49.379 -49.430  -2.261  1.00 39.54           C  
ATOM    119  HA  THR A   9     -49.309 -48.399  -2.607  1.00 39.54           H  
ATOM    120  C   THR A   9     -50.001 -49.475  -0.848  1.00 39.54           C  
ATOM    121  CB  THR A   9     -50.379 -50.234  -3.125  1.00 39.54           C  
ATOM    122  HB  THR A   9     -51.395 -50.041  -2.780  1.00 39.54           H  
ATOM    123  O   THR A   9     -49.910 -50.513  -0.202  1.00 39.54           O  
ATOM    124  CG2 THR A   9     -50.332 -49.901  -4.610  1.00 39.54           C  
ATOM    125 HG21 THR A   9     -49.335 -50.093  -5.007  1.00 39.54           H  
ATOM    126 HG22 THR A   9     -51.051 -50.521  -5.146  1.00 39.54           H  
ATOM    127 HG23 THR A   9     -50.582 -48.851  -4.763  1.00 39.54           H  
ATOM    128  OG1 THR A   9     -50.110 -51.623  -3.012  1.00 39.54           O  
ATOM    129  HG1 THR A   9     -50.083 -51.825  -2.074  1.00 39.54           H  
ATOM    130  N   SER A  10     -50.806 -48.459  -0.463  1.00 42.59           N  
ATOM    131  H   SER A  10     -50.611 -47.563  -0.886  1.00 42.59           H  
ATOM    132  CA  SER A  10     -52.170 -48.565   0.160  1.00 42.59           C  
ATOM    133  HA  SER A  10     -52.811 -49.127  -0.519  1.00 42.59           H  
ATOM    134  C   SER A  10     -52.775 -47.144   0.338  1.00 42.59           C  
ATOM    135  CB  SER A  10     -52.158 -49.304   1.513  1.00 42.59           C  
ATOM    136  HB2 SER A  10     -53.190 -49.493   1.811  1.00 42.59           H  
ATOM    137  HB3 SER A  10     -51.669 -50.273   1.414  1.00 42.59           H  
ATOM    138  O   SER A  10     -52.079 -46.270   0.835  1.00 42.59           O  
ATOM    139  OG  SER A  10     -51.541 -48.573   2.548  1.00 42.59           O  
ATOM    140  HG  SER A  10     -50.843 -48.033   2.172  1.00 42.59           H  
ATOM    141  N   CYS A  11     -53.888 -46.717  -0.285  1.00 36.16           N  
ATOM    142  H   CYS A  11     -53.748 -45.734  -0.472  1.00 36.16           H  
ATOM    143  CA  CYS A  11     -55.340 -47.002  -0.159  1.00 36.16           C  
ATOM    144  HA  CYS A  11     -55.768 -46.513  -1.034  1.00 36.16           H  
ATOM    145  C   CYS A  11     -56.120 -46.333   1.013  1.00 36.16           C  
ATOM    146  CB  CYS A  11     -55.722 -48.473  -0.381  1.00 36.16           C  
ATOM    147  HB2 CYS A  11     -55.037 -49.134   0.150  1.00 36.16           H  
ATOM    148  HB3 CYS A  11     -56.722 -48.638   0.018  1.00 36.16           H  
ATOM    149  O   CYS A  11     -56.213 -46.885   2.100  1.00 36.16           O  
ATOM    150  SG  CYS A  11     -55.760 -48.847  -2.161  1.00 36.16           S  
ATOM    151  HG  CYS A  11     -54.478 -48.577  -2.421  1.00 36.16           H  
ATOM    152  N   THR A  12     -56.779 -45.204   0.675  1.00 38.44           N  
ATOM    153  H   THR A  12     -56.377 -44.740  -0.127  1.00 38.44           H  
ATOM    154  CA  THR A  12     -58.205 -44.810   0.893  1.00 38.44           C  
ATOM    155  HA  THR A  12     -58.295 -43.811   0.466  1.00 38.44           H  
ATOM    156  C   THR A  12     -58.836 -44.703   2.296  1.00 38.44           C  
ATOM    157  CB  THR A  12     -59.154 -45.703   0.063  1.00 38.44           C  
ATOM    158  HB  THR A  12     -60.183 -45.426   0.293  1.00 38.44           H  
ATOM    159  O   THR A  12     -59.021 -45.722   2.950  1.00 38.44           O  
ATOM    160  CG2 THR A  12     -58.964 -45.565  -1.448  1.00 38.44           C  
ATOM    161 HG21 THR A  12     -57.977 -45.919  -1.745  1.00 38.44           H  
ATOM    162 HG22 THR A  12     -59.717 -46.166  -1.957  1.00 38.44           H  
ATOM    163 HG23 THR A  12     -59.086 -44.523  -1.745  1.00 38.44           H  
ATOM    164  OG1 THR A  12     -58.968 -47.060   0.389  1.00 38.44           O  
ATOM    165  HG1 THR A  12     -58.895 -47.104   1.345  1.00 38.44           H  
ATOM    166  N   ALA A  13     -59.407 -43.524   2.621  1.00 41.24           N  
ATOM    167  H   ALA A  13     -58.986 -42.688   2.242  1.00 41.24           H  
ATOM    168  CA  ALA A  13     -60.820 -43.350   3.032  1.00 41.24           C  
ATOM    169  HA  ALA A  13     -61.443 -43.826   2.275  1.00 41.24           H  
ATOM    170  C   ALA A  13     -61.245 -41.858   3.114  1.00 41.24           C  
ATOM    171  CB  ALA A  13     -61.128 -44.039   4.368  1.00 41.24           C  
ATOM    172  HB1 ALA A  13     -62.150 -43.812   4.673  1.00 41.24           H  
ATOM    173  HB2 ALA A  13     -61.032 -45.121   4.280  1.00 41.24           H  
ATOM    174  HB3 ALA A  13     -60.444 -43.677   5.135  1.00 41.24           H  
ATOM    175  O   ALA A  13     -60.505 -41.002   3.583  1.00 41.24           O  
ATOM    176  N   SER A  14     -62.458 -41.591   2.634  1.00 38.82           N  
ATOM    177  H   SER A  14     -62.987 -42.391   2.317  1.00 38.82           H  
ATOM    178  CA  SER A  14     -63.226 -40.337   2.522  1.00 38.82           C  
ATOM    179  HA  SER A  14     -62.569 -39.508   2.260  1.00 38.82           H  
ATOM    180  C   SER A  14     -64.037 -39.972   3.783  1.00 38.82           C  
ATOM    181  CB  SER A  14     -64.235 -40.602   1.389  1.00 38.82           C  
ATOM    182  HB2 SER A  14     -63.710 -40.576   0.434  1.00 38.82           H  
ATOM    183  HB3 SER A  14     -65.007 -39.833   1.383  1.00 38.82           H  
ATOM    184  O   SER A  14     -64.379 -40.886   4.529  1.00 38.82           O  
ATOM    185  OG  SER A  14     -64.826 -41.890   1.551  1.00 38.82           O  
ATOM    186  HG  SER A  14     -65.287 -41.889   2.393  1.00 38.82           H  
ATOM    187  N   ASP A  15     -64.443 -38.695   3.946  1.00 40.15           N  
ATOM    188  H   ASP A  15     -63.776 -38.001   3.640  1.00 40.15           H  
ATOM    189  CA  ASP A  15     -65.850 -38.179   3.972  1.00 40.15           C  
ATOM    190  HA  ASP A  15     -66.022 -37.819   2.958  1.00 40.15           H  
ATOM    191  C   ASP A  15     -66.074 -36.950   4.918  1.00 40.15           C  
ATOM    192  CB  ASP A  15     -66.929 -39.278   4.252  1.00 40.15           C  
ATOM    193  HB2 ASP A  15     -66.559 -40.275   4.015  1.00 40.15           H  
ATOM    194  HB3 ASP A  15     -67.192 -39.270   5.310  1.00 40.15           H  
ATOM    195  O   ASP A  15     -65.762 -37.037   6.099  1.00 40.15           O  
ATOM    196  CG  ASP A  15     -68.206 -39.187   3.405  1.00 40.15           C  
ATOM    197  OD1 ASP A  15     -68.228 -38.425   2.412  1.00 40.15           O  
ATOM    198  OD2 ASP A  15     -69.186 -39.900   3.729  1.00 40.15           O  
ATOM    199  N   ARG A  16     -66.713 -35.876   4.382  1.00 41.02           N  
ATOM    200  H   ARG A  16     -66.798 -35.942   3.378  1.00 41.02           H  
ATOM    201  CA  ARG A  16     -67.647 -34.865   5.002  1.00 41.02           C  
ATOM    202  HA  ARG A  16     -67.920 -34.159   4.218  1.00 41.02           H  
ATOM    203  C   ARG A  16     -67.161 -33.947   6.159  1.00 41.02           C  
ATOM    204  CB  ARG A  16     -68.916 -35.647   5.382  1.00 41.02           C  
ATOM    205  HB2 ARG A  16     -68.630 -36.550   5.920  1.00 41.02           H  
ATOM    206  HB3 ARG A  16     -69.542 -35.061   6.054  1.00 41.02           H  
ATOM    207  O   ARG A  16     -66.468 -34.403   7.048  1.00 41.02           O  
ATOM    208  CG  ARG A  16     -69.719 -36.009   4.124  1.00 41.02           C  
ATOM    209  HG2 ARG A  16     -70.231 -35.123   3.748  1.00 41.02           H  
ATOM    210  HG3 ARG A  16     -69.046 -36.354   3.339  1.00 41.02           H  
ATOM    211  CD  ARG A  16     -70.746 -37.099   4.420  1.00 41.02           C  
ATOM    212  HD2 ARG A  16     -70.243 -37.914   4.941  1.00 41.02           H  
ATOM    213  HD3 ARG A  16     -71.525 -36.692   5.064  1.00 41.02           H  
ATOM    214  NE  ARG A  16     -71.328 -37.606   3.168  1.00 41.02           N  
ATOM    215  HE  ARG A  16     -70.854 -37.322   2.323  1.00 41.02           H  
ATOM    216  NH1 ARG A  16     -72.489 -39.336   4.108  1.00 41.02           N  
ATOM    217 HH11 ARG A  16     -72.962 -40.220   3.987  1.00 41.02           H  
ATOM    218 HH12 ARG A  16     -71.890 -39.204   4.910  1.00 41.02           H  
ATOM    219  NH2 ARG A  16     -72.621 -38.983   1.904  1.00 41.02           N  
ATOM    220 HH21 ARG A  16     -73.175 -39.823   1.821  1.00 41.02           H  
ATOM    221 HH22 ARG A  16     -72.263 -38.509   1.087  1.00 41.02           H  
ATOM    222  CZ  ARG A  16     -72.143 -38.636   3.066  1.00 41.02           C  
ATOM    223  N   THR A  17     -67.492 -32.646   6.301  1.00 44.44           N  
ATOM    224  H   THR A  17     -66.919 -32.221   7.016  1.00 44.44           H  
ATOM    225  CA  THR A  17     -68.628 -31.756   5.900  1.00 44.44           C  
ATOM    226  HA  THR A  17     -68.827 -31.843   4.832  1.00 44.44           H  
ATOM    227  C   THR A  17     -68.296 -30.272   6.263  1.00 44.44           C  
ATOM    228  CB  THR A  17     -69.904 -32.066   6.730  1.00 44.44           C  
ATOM    229  HB  THR A  17     -70.267 -31.158   7.214  1.00 44.44           H  
ATOM    230  O   THR A  17     -67.457 -30.088   7.143  1.00 44.44           O  
ATOM    231  CG2 THR A  17     -71.043 -32.596   5.863  1.00 44.44           C  
ATOM    232 HG21 THR A  17     -71.838 -32.986   6.499  1.00 44.44           H  
ATOM    233 HG22 THR A  17     -70.688 -33.378   5.192  1.00 44.44           H  
ATOM    234 HG23 THR A  17     -71.448 -31.778   5.267  1.00 44.44           H  
ATOM    235  OG1 THR A  17     -69.685 -33.017   7.749  1.00 44.44           O  
ATOM    236  HG1 THR A  17     -69.004 -32.673   8.331  1.00 44.44           H  
ATOM    237  N   PRO A  18     -68.958 -29.232   5.691  1.00 47.57           N  
ATOM    238  CA  PRO A  18     -68.797 -27.803   6.050  1.00 47.57           C  
ATOM    239  HA  PRO A  18     -67.880 -27.643   6.617  1.00 47.57           H  
ATOM    240  C   PRO A  18     -69.992 -27.195   6.841  1.00 47.57           C  
ATOM    241  CB  PRO A  18     -68.681 -27.122   4.683  1.00 47.57           C  
ATOM    242  HB2 PRO A  18     -68.917 -26.059   4.726  1.00 47.57           H  
ATOM    243  HB3 PRO A  18     -67.678 -27.275   4.285  1.00 47.57           H  
ATOM    244  O   PRO A  18     -71.082 -27.754   6.775  1.00 47.57           O  
ATOM    245  CG  PRO A  18     -69.697 -27.896   3.836  1.00 47.57           C  
ATOM    246  HG2 PRO A  18     -70.678 -27.428   3.923  1.00 47.57           H  
ATOM    247  HG3 PRO A  18     -69.390 -27.933   2.791  1.00 47.57           H  
ATOM    248  CD  PRO A  18     -69.743 -29.298   4.461  1.00 47.57           C  
ATOM    249  HD2 PRO A  18     -70.775 -29.570   4.683  1.00 47.57           H  
ATOM    250  HD3 PRO A  18     -69.303 -30.011   3.765  1.00 47.57           H  
ATOM    251  N   ASP A  19     -69.774 -26.070   7.557  1.00 43.65           N  
ATOM    252  H   ASP A  19     -68.802 -25.869   7.745  1.00 43.65           H  
ATOM    253  CA  ASP A  19     -70.667 -24.885   7.759  1.00 43.65           C  
ATOM    254  HA  ASP A  19     -70.426 -24.177   6.966  1.00 43.65           H  
ATOM    255  C   ASP A  19     -70.412 -24.122   9.089  1.00 43.65           C  
ATOM    256  CB  ASP A  19     -72.191 -25.178   7.687  1.00 43.65           C  
ATOM    257  HB2 ASP A  19     -72.712 -24.437   8.294  1.00 43.65           H  
ATOM    258  HB3 ASP A  19     -72.419 -26.146   8.133  1.00 43.65           H  
ATOM    259  O   ASP A  19     -70.344 -24.733  10.154  1.00 43.65           O  
ATOM    260  CG  ASP A  19     -72.796 -25.060   6.278  1.00 43.65           C  
ATOM    261  OD1 ASP A  19     -72.151 -24.423   5.411  1.00 43.65           O  
ATOM    262  OD2 ASP A  19     -73.948 -25.517   6.097  1.00 43.65           O  
ATOM    263  N   GLY A  20     -70.401 -22.774   9.030  1.00 37.63           N  
ATOM    264  H   GLY A  20     -70.389 -22.370   8.105  1.00 37.63           H  
ATOM    265  CA  GLY A  20     -70.881 -21.892  10.122  1.00 37.63           C  
ATOM    266  HA2 GLY A  20     -71.834 -21.462   9.814  1.00 37.63           H  
ATOM    267  HA3 GLY A  20     -71.111 -22.515  10.987  1.00 37.63           H  
ATOM    268  C   GLY A  20     -69.952 -20.767  10.654  1.00 37.63           C  
ATOM    269  O   GLY A  20     -68.938 -21.087  11.267  1.00 37.63           O  
ATOM    270  N   PRO A  21     -70.314 -19.463  10.522  1.00 47.40           N  
ATOM    271  CA  PRO A  21     -69.570 -18.302  11.058  1.00 47.40           C  
ATOM    272  HA  PRO A  21     -68.552 -18.587  11.325  1.00 47.40           H  
ATOM    273  C   PRO A  21     -70.233 -17.609  12.283  1.00 47.40           C  
ATOM    274  CB  PRO A  21     -69.534 -17.344   9.862  1.00 47.40           C  
ATOM    275  HB2 PRO A  21     -69.352 -16.312  10.159  1.00 47.40           H  
ATOM    276  HB3 PRO A  21     -68.772 -17.675   9.156  1.00 47.40           H  
ATOM    277  O   PRO A  21     -71.443 -17.722  12.470  1.00 47.40           O  
ATOM    278  CG  PRO A  21     -70.923 -17.525   9.240  1.00 47.40           C  
ATOM    279  HG2 PRO A  21     -71.629 -16.840   9.711  1.00 47.40           H  
ATOM    280  HG3 PRO A  21     -70.897 -17.360   8.163  1.00 47.40           H  
ATOM    281  CD  PRO A  21     -71.312 -18.969   9.577  1.00 47.40           C  
ATOM    282  HD2 PRO A  21     -72.306 -18.999  10.024  1.00 47.40           H  
ATOM    283  HD3 PRO A  21     -71.293 -19.564   8.664  1.00 47.40           H  
ATOM    284  N   ALA A  22     -69.465 -16.828  13.069  1.00 40.76           N  
ATOM    285  H   ALA A  22     -68.465 -16.881  12.937  1.00 40.76           H  
ATOM    286  CA  ALA A  22     -69.920 -15.788  14.028  1.00 40.76           C  
ATOM    287  HA  ALA A  22     -70.671 -15.164  13.544  1.00 40.76           H  
ATOM    288  C   ALA A  22     -68.709 -14.908  14.465  1.00 40.76           C  
ATOM    289  CB  ALA A  22     -70.560 -16.459  15.253  1.00 40.76           C  
ATOM    290  HB1 ALA A  22     -71.447 -17.020  14.958  1.00 40.76           H  
ATOM    291  HB2 ALA A  22     -69.845 -17.136  15.721  1.00 40.76           H  
ATOM    292  HB3 ALA A  22     -70.850 -15.698  15.977  1.00 40.76           H  
ATOM    293  O   ALA A  22     -67.720 -15.465  14.924  1.00 40.76           O  
ATOM    294  N   VAL A  23     -68.594 -13.620  14.098  1.00 41.54           N  
ATOM    295  H   VAL A  23     -67.628 -13.472  13.841  1.00 41.54           H  
ATOM    296  CA  VAL A  23     -69.116 -12.368  14.721  1.00 41.54           C  
ATOM    297  HA  VAL A  23     -68.880 -11.587  13.999  1.00 41.54           H  
ATOM    298  C   VAL A  23     -68.424 -11.924  16.028  1.00 41.54           C  
ATOM    299  CB  VAL A  23     -70.654 -12.302  14.869  1.00 41.54           C  
ATOM    300  HB  VAL A  23     -70.993 -13.139  15.480  1.00 41.54           H  
ATOM    301  O   VAL A  23     -68.553 -12.586  17.053  1.00 41.54           O  
ATOM    302  CG1 VAL A  23     -71.130 -10.986  15.517  1.00 41.54           C  
ATOM    303 HG11 VAL A  23     -72.219 -10.946  15.519  1.00 41.54           H  
ATOM    304 HG12 VAL A  23     -70.741 -10.127  14.971  1.00 41.54           H  
ATOM    305 HG13 VAL A  23     -70.800 -10.935  16.555  1.00 41.54           H  
ATOM    306  CG2 VAL A  23     -71.360 -12.363  13.508  1.00 41.54           C  
ATOM    307 HG21 VAL A  23     -71.149 -11.459  12.938  1.00 41.54           H  
ATOM    308 HG22 VAL A  23     -72.437 -12.449  13.656  1.00 41.54           H  
ATOM    309 HG23 VAL A  23     -71.018 -13.216  12.922  1.00 41.54           H  
ATOM    310  N   GLY A  24     -67.852 -10.707  15.987  1.00 37.56           N  
ATOM    311  H   GLY A  24     -67.668 -10.319  15.073  1.00 37.56           H  
ATOM    312  CA  GLY A  24     -67.676  -9.762  17.109  1.00 37.56           C  
ATOM    313  HA2 GLY A  24     -67.920 -10.256  18.050  1.00 37.56           H  
ATOM    314  HA3 GLY A  24     -68.368  -8.931  16.969  1.00 37.56           H  
ATOM    315  C   GLY A  24     -66.246  -9.208  17.231  1.00 37.56           C  
ATOM    316  O   GLY A  24     -65.311  -9.988  17.146  1.00 37.56           O  
ATOM    317  N   ALA A  25     -65.947  -7.929  17.472  1.00 38.08           N  
ATOM    318  H   ALA A  25     -64.964  -7.810  17.667  1.00 38.08           H  
ATOM    319  CA  ALA A  25     -66.649  -6.639  17.459  1.00 38.08           C  
ATOM    320  HA  ALA A  25     -67.079  -6.441  16.477  1.00 38.08           H  
ATOM    321  C   ALA A  25     -65.583  -5.555  17.783  1.00 38.08           C  
ATOM    322  CB  ALA A  25     -67.743  -6.594  18.540  1.00 38.08           C  
ATOM    323  HB1 ALA A  25     -68.580  -7.240  18.277  1.00 38.08           H  
ATOM    324  HB2 ALA A  25     -68.111  -5.573  18.640  1.00 38.08           H  
ATOM    325  HB3 ALA A  25     -67.326  -6.909  19.497  1.00 38.08           H  
ATOM    326  O   ALA A  25     -64.717  -5.817  18.611  1.00 38.08           O  
ATOM    327  N   ASP A  26     -65.698  -4.389  17.140  1.00 34.07           N  
ATOM    328  H   ASP A  26     -66.432  -4.361  16.446  1.00 34.07           H  
ATOM    329  CA  ASP A  26     -65.368  -3.012  17.570  1.00 34.07           C  
ATOM    330  HA  ASP A  26     -65.417  -2.426  16.652  1.00 34.07           H  
ATOM    331  C   ASP A  26     -64.004  -2.628  18.194  1.00 34.07           C  
ATOM    332  CB  ASP A  26     -66.528  -2.492  18.438  1.00 34.07           C  
ATOM    333  HB2 ASP A  26     -66.331  -1.454  18.706  1.00 34.07           H  
ATOM    334  HB3 ASP A  26     -66.575  -3.076  19.357  1.00 34.07           H  
ATOM    335  O   ASP A  26     -63.563  -3.171  19.202  1.00 34.07           O  
ATOM    336  CG  ASP A  26     -67.887  -2.554  17.725  1.00 34.07           C  
ATOM    337  OD1 ASP A  26     -67.896  -2.622  16.472  1.00 34.07           O  
ATOM    338  OD2 ASP A  26     -68.917  -2.574  18.434  1.00 34.07           O  
ATOM    339  N   GLY A  27     -63.416  -1.540  17.668  1.00 35.03           N  
ATOM    340  H   GLY A  27     -63.808  -1.142  16.826  1.00 35.03           H  
ATOM    341  CA  GLY A  27     -62.322  -0.805  18.317  1.00 35.03           C  
ATOM    342  HA2 GLY A  27     -61.541  -1.511  18.599  1.00 35.03           H  
ATOM    343  HA3 GLY A  27     -62.696  -0.345  19.232  1.00 35.03           H  
ATOM    344  C   GLY A  27     -61.672   0.288  17.458  1.00 35.03           C  
ATOM    345  O   GLY A  27     -60.569   0.108  16.964  1.00 35.03           O  
ATOM    346  N   ASP A  28     -62.380   1.403  17.284  1.00 31.65           N  
ATOM    347  H   ASP A  28     -63.275   1.426  17.752  1.00 31.65           H  
ATOM    348  CA  ASP A  28     -61.960   2.702  16.729  1.00 31.65           C  
ATOM    349  HA  ASP A  28     -61.789   2.618  15.656  1.00 31.65           H  
ATOM    350  C   ASP A  28     -60.694   3.296  17.402  1.00 31.65           C  
ATOM    351  CB  ASP A  28     -63.192   3.600  16.984  1.00 31.65           C  
ATOM    352  HB2 ASP A  28     -64.047   3.159  16.472  1.00 31.65           H  
ATOM    353  HB3 ASP A  28     -63.413   3.590  18.052  1.00 31.65           H  
ATOM    354  O   ASP A  28     -60.601   3.287  18.629  1.00 31.65           O  
ATOM    355  CG  ASP A  28     -63.097   5.059  16.539  1.00 31.65           C  
ATOM    356  OD1 ASP A  28     -62.295   5.344  15.622  1.00 31.65           O  
ATOM    357  OD2 ASP A  28     -63.887   5.862  17.088  1.00 31.65           O  
ATOM    358  N   SER A  29     -59.730   3.812  16.621  1.00 35.53           N  
ATOM    359  H   SER A  29     -59.833   3.641  15.631  1.00 35.53           H  
ATOM    360  CA  SER A  29     -58.892   4.990  16.960  1.00 35.53           C  
ATOM    361  HA  SER A  29     -59.569   5.841  17.030  1.00 35.53           H  
ATOM    362  C   SER A  29     -57.860   5.331  15.863  1.00 35.53           C  
ATOM    363  CB  SER A  29     -58.183   4.917  18.328  1.00 35.53           C  
ATOM    364  HB2 SER A  29     -58.872   5.279  19.091  1.00 35.53           H  
ATOM    365  HB3 SER A  29     -57.310   5.570  18.334  1.00 35.53           H  
ATOM    366  O   SER A  29     -56.809   4.716  15.732  1.00 35.53           O  
ATOM    367  OG  SER A  29     -57.793   3.611  18.681  1.00 35.53           O  
ATOM    368  HG  SER A  29     -58.604   3.098  18.658  1.00 35.53           H  
ATOM    369  N   THR A  30     -58.203   6.353  15.073  1.00 32.40           N  
ATOM    370  H   THR A  30     -59.194   6.543  15.105  1.00 32.40           H  
ATOM    371  CA  THR A  30     -57.414   7.582  14.825  1.00 32.40           C  
ATOM    372  HA  THR A  30     -57.841   8.032  13.928  1.00 32.40           H  
ATOM    373  C   THR A  30     -55.893   7.526  14.577  1.00 32.40           C  
ATOM    374  CB  THR A  30     -57.671   8.590  15.959  1.00 32.40           C  
ATOM    375  HB  THR A  30     -57.008   9.447  15.838  1.00 32.40           H  
ATOM    376  O   THR A  30     -55.113   7.226  15.473  1.00 32.40           O  
ATOM    377  CG2 THR A  30     -59.117   9.092  15.954  1.00 32.40           C  
ATOM    378 HG21 THR A  30     -59.232   9.850  16.729  1.00 32.40           H  
ATOM    379 HG22 THR A  30     -59.352   9.534  14.986  1.00 32.40           H  
ATOM    380 HG23 THR A  30     -59.810   8.276  16.160  1.00 32.40           H  
ATOM    381  OG1 THR A  30     -57.432   7.991  17.212  1.00 32.40           O  
ATOM    382  HG1 THR A  30     -56.547   7.623  17.157  1.00 32.40           H  
ATOM    383  N   ASP A  31     -55.515   8.037  13.396  1.00 27.90           N  
ATOM    384  H   ASP A  31     -56.256   8.155  12.720  1.00 27.90           H  
ATOM    385  CA  ASP A  31     -54.331   8.862  13.085  1.00 27.90           C  
ATOM    386  HA  ASP A  31     -54.223   8.834  12.001  1.00 27.90           H  
ATOM    387  C   ASP A  31     -52.953   8.428  13.615  1.00 27.90           C  
ATOM    388  CB  ASP A  31     -54.602  10.342  13.458  1.00 27.90           C  
ATOM    389  HB2 ASP A  31     -53.649  10.863  13.551  1.00 27.90           H  
ATOM    390  HB3 ASP A  31     -55.096  10.388  14.428  1.00 27.90           H  
ATOM    391  O   ASP A  31     -52.498   8.867  14.670  1.00 27.90           O  
ATOM    392  CG  ASP A  31     -55.408  11.131  12.423  1.00 27.90           C  
ATOM    393  OD1 ASP A  31     -55.398  10.727  11.238  1.00 27.90           O  
ATOM    394  OD2 ASP A  31     -56.019  12.146  12.824  1.00 27.90           O  
ATOM    395  N   ARG A  32     -52.182   7.749  12.758  1.00 30.79           N  
ATOM    396  H   ARG A  32     -52.644   7.302  11.979  1.00 30.79           H  
ATOM    397  CA  ARG A  32     -50.742   8.017  12.613  1.00 30.79           C  
ATOM    398  HA  ARG A  32     -50.542   9.028  12.970  1.00 30.79           H  
ATOM    399  C   ARG A  32     -50.382   7.994  11.133  1.00 30.79           C  
ATOM    400  CB  ARG A  32     -49.874   7.051  13.444  1.00 30.79           C  
ATOM    401  HB2 ARG A  32     -50.339   6.066  13.482  1.00 30.79           H  
ATOM    402  HB3 ARG A  32     -48.903   6.950  12.958  1.00 30.79           H  
ATOM    403  O   ARG A  32     -50.303   6.937  10.514  1.00 30.79           O  
ATOM    404  CG  ARG A  32     -49.632   7.582  14.868  1.00 30.79           C  
ATOM    405  HG2 ARG A  32     -50.572   7.589  15.420  1.00 30.79           H  
ATOM    406  HG3 ARG A  32     -49.240   8.597  14.811  1.00 30.79           H  
ATOM    407  CD  ARG A  32     -48.644   6.710  15.646  1.00 30.79           C  
ATOM    408  HD2 ARG A  32     -47.714   6.641  15.083  1.00 30.79           H  
ATOM    409  HD3 ARG A  32     -49.070   5.712  15.750  1.00 30.79           H  
ATOM    410  NE  ARG A  32     -48.371   7.281  16.981  1.00 30.79           N  
ATOM    411  HE  ARG A  32     -48.800   8.172  17.187  1.00 30.79           H  
ATOM    412  NH1 ARG A  32     -47.036   5.583  17.765  1.00 30.79           N  
ATOM    413 HH11 ARG A  32     -47.155   5.087  16.893  1.00 30.79           H  
ATOM    414 HH12 ARG A  32     -46.389   5.223  18.452  1.00 30.79           H  
ATOM    415  NH2 ARG A  32     -47.376   7.383  19.032  1.00 30.79           N  
ATOM    416 HH21 ARG A  32     -46.730   6.990  19.700  1.00 30.79           H  
ATOM    417 HH22 ARG A  32     -47.737   8.316  19.171  1.00 30.79           H  
ATOM    418  CZ  ARG A  32     -47.603   6.747  17.916  1.00 30.79           C  
ATOM    419  N   ALA A  33     -50.186   9.182  10.567  1.00 30.95           N  
ATOM    420  H   ALA A  33     -50.315  10.007  11.136  1.00 30.95           H  
ATOM    421  CA  ALA A  33     -49.515   9.346   9.289  1.00 30.95           C  
ATOM    422  HA  ALA A  33     -50.109   8.877   8.505  1.00 30.95           H  
ATOM    423  C   ALA A  33     -48.145   8.656   9.371  1.00 30.95           C  
ATOM    424  CB  ALA A  33     -49.389  10.848   8.999  1.00 30.95           C  
ATOM    425  HB1 ALA A  33     -48.810  11.336   9.784  1.00 30.95           H  
ATOM    426  HB2 ALA A  33     -50.379  11.300   8.944  1.00 30.95           H  
ATOM    427  HB3 ALA A  33     -48.880  10.992   8.046  1.00 30.95           H  
ATOM    428  O   ALA A  33     -47.302   9.048  10.179  1.00 30.95           O  
ATOM    429  N   ALA A  34     -47.945   7.617   8.562  1.00 32.17           N  
ATOM    430  H   ALA A  34     -48.708   7.289   7.988  1.00 32.17           H  
ATOM    431  CA  ALA A  34     -46.649   6.988   8.374  1.00 32.17           C  
ATOM    432  HA  ALA A  34     -46.231   6.716   9.343  1.00 32.17           H  
ATOM    433  C   ALA A  34     -45.716   8.008   7.703  1.00 32.17           C  
ATOM    434  CB  ALA A  34     -46.844   5.706   7.551  1.00 32.17           C  
ATOM    435  HB1 ALA A  34     -47.278   5.942   6.579  1.00 32.17           H  
ATOM    436  HB2 ALA A  34     -47.497   5.017   8.086  1.00 32.17           H  
ATOM    437  HB3 ALA A  34     -45.877   5.226   7.396  1.00 32.17           H  
ATOM    438  O   ALA A  34     -45.760   8.203   6.488  1.00 32.17           O  
ATOM    439  N   ARG A  35     -44.912   8.713   8.506  1.00 33.26           N  
ATOM    440  H   ARG A  35     -44.986   8.555   9.500  1.00 33.26           H  
ATOM    441  CA  ARG A  35     -43.728   9.413   8.005  1.00 33.26           C  
ATOM    442  HA  ARG A  35     -43.980  10.001   7.123  1.00 33.26           H  
ATOM    443  C   ARG A  35     -42.736   8.333   7.582  1.00 33.26           C  
ATOM    444  CB  ARG A  35     -43.120  10.331   9.081  1.00 33.26           C  
ATOM    445  HB2 ARG A  35     -43.098   9.813  10.040  1.00 33.26           H  
ATOM    446  HB3 ARG A  35     -42.090  10.544   8.796  1.00 33.26           H  
ATOM    447  O   ARG A  35     -42.248   7.592   8.425  1.00 33.26           O  
ATOM    448  CG  ARG A  35     -43.857  11.671   9.224  1.00 33.26           C  
ATOM    449  HG2 ARG A  35     -43.884  12.167   8.254  1.00 33.26           H  
ATOM    450  HG3 ARG A  35     -44.877  11.496   9.568  1.00 33.26           H  
ATOM    451  CD  ARG A  35     -43.116  12.566  10.229  1.00 33.26           C  
ATOM    452  HD2 ARG A  35     -42.071  12.623   9.927  1.00 33.26           H  
ATOM    453  HD3 ARG A  35     -43.161  12.103  11.215  1.00 33.26           H  
ATOM    454  NE  ARG A  35     -43.681  13.930  10.292  1.00 33.26           N  
ATOM    455  HE  ARG A  35     -44.574  14.077   9.843  1.00 33.26           H  
ATOM    456  NH1 ARG A  35     -41.930  14.898  11.433  1.00 33.26           N  
ATOM    457 HH11 ARG A  35     -41.451  14.009  11.470  1.00 33.26           H  
ATOM    458 HH12 ARG A  35     -41.450  15.705  11.803  1.00 33.26           H  
ATOM    459  NH2 ARG A  35     -43.648  16.159  10.782  1.00 33.26           N  
ATOM    460 HH21 ARG A  35     -43.145  16.949  11.160  1.00 33.26           H  
ATOM    461 HH22 ARG A  35     -44.511  16.294  10.275  1.00 33.26           H  
ATOM    462  CZ  ARG A  35     -43.087  14.983  10.836  1.00 33.26           C  
ATOM    463  N   VAL A  36     -42.492   8.221   6.280  1.00 36.65           N  
ATOM    464  H   VAL A  36     -42.983   8.835   5.646  1.00 36.65           H  
ATOM    465  CA  VAL A  36     -41.362   7.454   5.744  1.00 36.65           C  
ATOM    466  HA  VAL A  36     -41.404   6.428   6.111  1.00 36.65           H  
ATOM    467  C   VAL A  36     -40.092   8.121   6.276  1.00 36.65           C  
ATOM    468  CB  VAL A  36     -41.404   7.438   4.201  1.00 36.65           C  
ATOM    469  HB  VAL A  36     -41.403   8.463   3.831  1.00 36.65           H  
ATOM    470  O   VAL A  36     -39.874   9.302   6.007  1.00 36.65           O  
ATOM    471  CG1 VAL A  36     -40.206   6.702   3.594  1.00 36.65           C  
ATOM    472 HG11 VAL A  36     -39.277   7.208   3.859  1.00 36.65           H  
ATOM    473 HG12 VAL A  36     -40.282   6.693   2.506  1.00 36.65           H  
ATOM    474 HG13 VAL A  36     -40.166   5.675   3.958  1.00 36.65           H  
ATOM    475  CG2 VAL A  36     -42.684   6.749   3.700  1.00 36.65           C  
ATOM    476 HG21 VAL A  36     -43.568   7.288   4.040  1.00 36.65           H  
ATOM    477 HG22 VAL A  36     -42.722   5.725   4.072  1.00 36.65           H  
ATOM    478 HG23 VAL A  36     -42.688   6.733   2.611  1.00 36.65           H  
ATOM    479  N   GLY A  37     -39.320   7.403   7.092  1.00 34.33           N  
ATOM    480  H   GLY A  37     -39.577   6.449   7.302  1.00 34.33           H  
ATOM    481  CA  GLY A  37     -38.046   7.889   7.624  1.00 34.33           C  
ATOM    482  HA2 GLY A  37     -38.199   8.848   8.118  1.00 34.33           H  
ATOM    483  HA3 GLY A  37     -37.654   7.184   8.358  1.00 34.33           H  
ATOM    484  C   GLY A  37     -37.013   8.055   6.509  1.00 34.33           C  
ATOM    485  O   GLY A  37     -37.042   7.325   5.514  1.00 34.33           O  
ATOM    486  N   ARG A  38     -36.098   9.017   6.662  1.00 42.39           N  
ATOM    487  H   ARG A  38     -36.085   9.533   7.530  1.00 42.39           H  
ATOM    488  CA  ARG A  38     -35.081   9.350   5.647  1.00 42.39           C  
ATOM    489  HA  ARG A  38     -35.573   9.593   4.705  1.00 42.39           H  
ATOM    490  C   ARG A  38     -34.159   8.168   5.330  1.00 42.39           C  
ATOM    491  CB  ARG A  38     -34.280  10.575   6.110  1.00 42.39           C  
ATOM    492  HB2 ARG A  38     -33.935  10.421   7.133  1.00 42.39           H  
ATOM    493  HB3 ARG A  38     -33.403  10.689   5.472  1.00 42.39           H  
ATOM    494  O   ARG A  38     -33.887   7.926   4.160  1.00 42.39           O  
ATOM    495  CG  ARG A  38     -35.111  11.864   6.026  1.00 42.39           C  
ATOM    496  HG2 ARG A  38     -36.035  11.748   6.591  1.00 42.39           H  
ATOM    497  HG3 ARG A  38     -35.349  12.071   4.983  1.00 42.39           H  
ATOM    498  CD  ARG A  38     -34.318  13.032   6.615  1.00 42.39           C  
ATOM    499  HD2 ARG A  38     -33.366  13.117   6.092  1.00 42.39           H  
ATOM    500  HD3 ARG A  38     -34.116  12.816   7.664  1.00 42.39           H  
ATOM    501  NE  ARG A  38     -35.057  14.305   6.501  1.00 42.39           N  
ATOM    502  HE  ARG A  38     -35.880  14.312   5.916  1.00 42.39           H  
ATOM    503  NH1 ARG A  38     -33.623  15.521   7.814  1.00 42.39           N  
ATOM    504 HH11 ARG A  38     -33.283  16.393   8.194  1.00 42.39           H  
ATOM    505 HH12 ARG A  38     -33.094  14.686   8.020  1.00 42.39           H  
ATOM    506  NH2 ARG A  38     -35.413  16.518   6.920  1.00 42.39           N  
ATOM    507 HH21 ARG A  38     -36.216  16.521   6.307  1.00 42.39           H  
ATOM    508 HH22 ARG A  38     -35.106  17.361   7.383  1.00 42.39           H  
ATOM    509  CZ  ARG A  38     -34.695  15.438   7.078  1.00 42.39           C  
ATOM    510  N   ARG A  39     -33.816   7.340   6.322  1.00 42.02           N  
ATOM    511  H   ARG A  39     -33.983   7.645   7.270  1.00 42.02           H  
ATOM    512  CA  ARG A  39     -33.083   6.075   6.117  1.00 42.02           C  
ATOM    513  HA  ARG A  39     -32.139   6.288   5.615  1.00 42.02           H  
ATOM    514  C   ARG A  39     -33.805   5.077   5.212  1.00 42.02           C  
ATOM    515  CB  ARG A  39     -32.767   5.445   7.482  1.00 42.02           C  
ATOM    516  HB2 ARG A  39     -33.593   5.601   8.177  1.00 42.02           H  
ATOM    517  HB3 ARG A  39     -32.617   4.373   7.360  1.00 42.02           H  
ATOM    518  O   ARG A  39     -33.168   4.408   4.406  1.00 42.02           O  
ATOM    519  CG  ARG A  39     -31.475   6.034   8.055  1.00 42.02           C  
ATOM    520  HG2 ARG A  39     -31.548   7.120   8.123  1.00 42.02           H  
ATOM    521  HG3 ARG A  39     -30.651   5.780   7.388  1.00 42.02           H  
ATOM    522  CD  ARG A  39     -31.192   5.469   9.445  1.00 42.02           C  
ATOM    523  HD2 ARG A  39     -31.428   4.405   9.449  1.00 42.02           H  
ATOM    524  HD3 ARG A  39     -31.827   5.956  10.185  1.00 42.02           H  
ATOM    525  NE  ARG A  39     -29.781   5.690   9.782  1.00 42.02           N  
ATOM    526  HE  ARG A  39     -29.402   6.618   9.659  1.00 42.02           H  
ATOM    527  NH1 ARG A  39     -29.304   3.539  10.402  1.00 42.02           N  
ATOM    528 HH11 ARG A  39     -28.609   2.865  10.688  1.00 42.02           H  
ATOM    529 HH12 ARG A  39     -30.237   3.445  10.779  1.00 42.02           H  
ATOM    530  NH2 ARG A  39     -27.649   5.012  10.004  1.00 42.02           N  
ATOM    531 HH21 ARG A  39     -27.369   5.894   9.600  1.00 42.02           H  
ATOM    532 HH22 ARG A  39     -26.951   4.293  10.131  1.00 42.02           H  
ATOM    533  CZ  ARG A  39     -28.919   4.743  10.071  1.00 42.02           C  
ATOM    534  N   THR A  40     -35.139   5.003   5.263  1.00 37.26           N  
ATOM    535  H   THR A  40     -35.633   5.590   5.920  1.00 37.26           H  
ATOM    536  CA  THR A  40     -35.919   4.167   4.329  1.00 37.26           C  
ATOM    537  HA  THR A  40     -35.442   3.189   4.257  1.00 37.26           H  
ATOM    538  C   THR A  40     -35.948   4.760   2.920  1.00 37.26           C  
ATOM    539  CB  THR A  40     -37.364   3.965   4.811  1.00 37.26           C  
ATOM    540  HB  THR A  40     -37.928   4.882   4.640  1.00 37.26           H  
ATOM    541  O   THR A  40     -36.030   4.014   1.950  1.00 37.26           O  
ATOM    542  CG2 THR A  40     -38.070   2.811   4.096  1.00 37.26           C  
ATOM    543 HG21 THR A  40     -38.200   3.047   3.040  1.00 37.26           H  
ATOM    544 HG22 THR A  40     -37.484   1.897   4.190  1.00 37.26           H  
ATOM    545 HG23 THR A  40     -39.053   2.656   4.541  1.00 37.26           H  
ATOM    546  OG1 THR A  40     -37.415   3.677   6.189  1.00 37.26           O  
ATOM    547  HG1 THR A  40     -36.759   3.005   6.387  1.00 37.26           H  
ATOM    548  N   PHE A  41     -35.865   6.088   2.788  1.00 33.00           N  
ATOM    549  H   PHE A  41     -35.768   6.655   3.618  1.00 33.00           H  
ATOM    550  CA  PHE A  41     -35.747   6.746   1.486  1.00 33.00           C  
ATOM    551  HA  PHE A  41     -36.500   6.329   0.817  1.00 33.00           H  
ATOM    552  C   PHE A  41     -34.385   6.461   0.835  1.00 33.00           C  
ATOM    553  CB  PHE A  41     -36.039   8.246   1.641  1.00 33.00           C  
ATOM    554  HB2 PHE A  41     -37.023   8.367   2.095  1.00 33.00           H  
ATOM    555  HB3 PHE A  41     -35.311   8.695   2.316  1.00 33.00           H  
ATOM    556  O   PHE A  41     -34.353   6.101  -0.338  1.00 33.00           O  
ATOM    557  CG  PHE A  41     -36.011   9.016   0.338  1.00 33.00           C  
ATOM    558  CD1 PHE A  41     -34.877   9.773  -0.010  1.00 33.00           C  
ATOM    559  HD1 PHE A  41     -34.017   9.802   0.643  1.00 33.00           H  
ATOM    560  CD2 PHE A  41     -37.112   8.961  -0.537  1.00 33.00           C  
ATOM    561  HD2 PHE A  41     -37.975   8.365  -0.280  1.00 33.00           H  
ATOM    562  CE1 PHE A  41     -34.846  10.476  -1.226  1.00 33.00           C  
ATOM    563  HE1 PHE A  41     -33.965  11.039  -1.498  1.00 33.00           H  
ATOM    564  CE2 PHE A  41     -37.080   9.664  -1.755  1.00 33.00           C  
ATOM    565  HE2 PHE A  41     -37.915   9.608  -2.437  1.00 33.00           H  
ATOM    566  CZ  PHE A  41     -35.946  10.422  -2.099  1.00 33.00           C  
ATOM    567  HZ  PHE A  41     -35.905  10.948  -3.040  1.00 33.00           H  
ATOM    568  N   VAL A  42     -33.290   6.495   1.605  1.00 43.41           N  
ATOM    569  H   VAL A  42     -33.375   6.844   2.549  1.00 43.41           H  
ATOM    570  CA  VAL A  42     -31.941   6.138   1.121  1.00 43.41           C  
ATOM    571  HA  VAL A  42     -31.767   6.652   0.176  1.00 43.41           H  
ATOM    572  C   VAL A  42     -31.833   4.636   0.820  1.00 43.41           C  
ATOM    573  CB  VAL A  42     -30.853   6.616   2.105  1.00 43.41           C  
ATOM    574  HB  VAL A  42     -31.024   6.154   3.077  1.00 43.41           H  
ATOM    575  O   VAL A  42     -31.412   4.271  -0.273  1.00 43.41           O  
ATOM    576  CG1 VAL A  42     -29.445   6.252   1.623  1.00 43.41           C  
ATOM    577 HG11 VAL A  42     -29.256   6.677   0.637  1.00 43.41           H  
ATOM    578 HG12 VAL A  42     -29.320   5.170   1.577  1.00 43.41           H  
ATOM    579 HG13 VAL A  42     -28.704   6.639   2.322  1.00 43.41           H  
ATOM    580  CG2 VAL A  42     -30.900   8.143   2.266  1.00 43.41           C  
ATOM    581 HG21 VAL A  42     -30.123   8.458   2.963  1.00 43.41           H  
ATOM    582 HG22 VAL A  42     -30.722   8.627   1.306  1.00 43.41           H  
ATOM    583 HG23 VAL A  42     -31.862   8.468   2.663  1.00 43.41           H  
ATOM    584  N   LYS A  43     -32.348   3.753   1.694  1.00 38.84           N  
ATOM    585  H   LYS A  43     -32.627   4.094   2.603  1.00 38.84           H  
ATOM    586  CA  LYS A  43     -32.460   2.301   1.415  1.00 38.84           C  
ATOM    587  HA  LYS A  43     -31.485   1.950   1.078  1.00 38.84           H  
ATOM    588  C   LYS A  43     -33.418   1.977   0.244  1.00 38.84           C  
ATOM    589  CB  LYS A  43     -32.830   1.522   2.707  1.00 38.84           C  
ATOM    590  HB2 LYS A  43     -33.097   0.503   2.426  1.00 38.84           H  
ATOM    591  HB3 LYS A  43     -33.704   1.981   3.170  1.00 38.84           H  
ATOM    592  O   LYS A  43     -33.397   0.865  -0.276  1.00 38.84           O  
ATOM    593  CG  LYS A  43     -31.679   1.432   3.741  1.00 38.84           C  
ATOM    594  HG2 LYS A  43     -30.813   1.002   3.238  1.00 38.84           H  
ATOM    595  HG3 LYS A  43     -31.408   2.436   4.065  1.00 38.84           H  
ATOM    596  CD  LYS A  43     -31.986   0.569   4.995  1.00 38.84           C  
ATOM    597  HD2 LYS A  43     -32.778   1.042   5.575  1.00 38.84           H  
ATOM    598  HD3 LYS A  43     -32.316  -0.417   4.670  1.00 38.84           H  
ATOM    599  CE  LYS A  43     -30.716   0.412   5.875  1.00 38.84           C  
ATOM    600  HE2 LYS A  43     -30.409   1.393   6.238  1.00 38.84           H  
ATOM    601  HE3 LYS A  43     -29.910   0.059   5.231  1.00 38.84           H  
ATOM    602  NZ  LYS A  43     -30.833  -0.536   7.029  1.00 38.84           N  
ATOM    603  HZ1 LYS A  43     -31.327  -0.149   7.821  1.00 38.84           H  
ATOM    604  HZ2 LYS A  43     -29.925  -0.804   7.379  1.00 38.84           H  
ATOM    605  HZ3 LYS A  43     -31.217  -1.434   6.770  1.00 38.84           H  
ATOM    606  N   GLY A  44     -34.270   2.924  -0.167  1.00 32.31           N  
ATOM    607  H   GLY A  44     -34.228   3.811   0.314  1.00 32.31           H  
ATOM    608  CA  GLY A  44     -35.256   2.795  -1.248  1.00 32.31           C  
ATOM    609  HA2 GLY A  44     -36.159   3.327  -0.947  1.00 32.31           H  
ATOM    610  HA3 GLY A  44     -35.507   1.743  -1.388  1.00 32.31           H  
ATOM    611  C   GLY A  44     -34.817   3.360  -2.605  1.00 32.31           C  
ATOM    612  O   GLY A  44     -35.523   3.156  -3.598  1.00 32.31           O  
ATOM    613  N   LEU A  45     -33.664   4.032  -2.678  1.00 31.68           N  
ATOM    614  H   LEU A  45     -33.130   4.170  -1.832  1.00 31.68           H  
ATOM    615  CA  LEU A  45     -33.025   4.427  -3.933  1.00 31.68           C  
ATOM    616  HA  LEU A  45     -33.791   4.734  -4.644  1.00 31.68           H  
ATOM    617  C   LEU A  45     -32.328   3.205  -4.538  1.00 31.68           C  
ATOM    618  CB  LEU A  45     -32.088   5.625  -3.691  1.00 31.68           C  
ATOM    619  HB2 LEU A  45     -31.342   5.669  -4.485  1.00 31.68           H  
ATOM    620  HB3 LEU A  45     -31.552   5.467  -2.755  1.00 31.68           H  
ATOM    621  O   LEU A  45     -31.136   2.967  -4.374  1.00 31.68           O  
ATOM    622  CG  LEU A  45     -32.831   6.974  -3.646  1.00 31.68           C  
ATOM    623  HG  LEU A  45     -33.721   6.884  -3.023  1.00 31.68           H  
ATOM    624  CD1 LEU A  45     -31.936   8.051  -3.038  1.00 31.68           C  
ATOM    625 HD11 LEU A  45     -31.041   8.181  -3.647  1.00 31.68           H  
ATOM    626 HD12 LEU A  45     -32.472   8.998  -2.979  1.00 31.68           H  
ATOM    627 HD13 LEU A  45     -31.635   7.756  -2.033  1.00 31.68           H  
ATOM    628  CD2 LEU A  45     -33.249   7.439  -5.047  1.00 31.68           C  
ATOM    629 HD21 LEU A  45     -34.015   6.777  -5.449  1.00 31.68           H  
ATOM    630 HD22 LEU A  45     -33.649   8.452  -4.993  1.00 31.68           H  
ATOM    631 HD23 LEU A  45     -32.383   7.438  -5.709  1.00 31.68           H  
ATOM    632  N   GLY A  46     -33.125   2.381  -5.215  1.00 25.83           N  
ATOM    633  H   GLY A  46     -34.112   2.595  -5.224  1.00 25.83           H  
ATOM    634  CA  GLY A  46     -32.621   1.281  -6.020  1.00 25.83           C  
ATOM    635  HA2 GLY A  46     -32.076   0.594  -5.372  1.00 25.83           H  
ATOM    636  HA3 GLY A  46     -33.451   0.746  -6.480  1.00 25.83           H  
ATOM    637  C   GLY A  46     -31.691   1.781  -7.127  1.00 25.83           C  
ATOM    638  O   GLY A  46     -32.033   2.729  -7.826  1.00 25.83           O  
ATOM    639  N   ALA A  47     -30.550   1.096  -7.264  1.00 25.66           N  
ATOM    640  H   ALA A  47     -30.318   0.478  -6.500  1.00 25.66           H  
ATOM    641  CA  ALA A  47     -29.676   0.990  -8.435  1.00 25.66           C  
ATOM    642  HA  ALA A  47     -28.664   1.247  -8.120  1.00 25.66           H  
ATOM    643  C   ALA A  47     -30.033   1.924  -9.611  1.00 25.66           C  
ATOM    644  CB  ALA A  47     -29.673  -0.489  -8.856  1.00 25.66           C  
ATOM    645  HB1 ALA A  47     -28.997  -0.625  -9.700  1.00 25.66           H  
ATOM    646  HB2 ALA A  47     -29.327  -1.111  -8.031  1.00 25.66           H  
ATOM    647  HB3 ALA A  47     -30.677  -0.798  -9.149  1.00 25.66           H  
ATOM    648  O   ALA A  47     -30.658   1.507 -10.589  1.00 25.66           O  
ATOM    649  N   ALA A  48     -29.637   3.192  -9.516  1.00 24.48           N  
ATOM    650  H   ALA A  48     -29.220   3.513  -8.654  1.00 24.48           H  
ATOM    651  CA  ALA A  48     -29.781   4.160 -10.593  1.00 24.48           C  
ATOM    652  HA  ALA A  48     -29.812   3.637 -11.549  1.00 24.48           H  
ATOM    653  C   ALA A  48     -28.559   5.086 -10.609  1.00 24.48           C  
ATOM    654  CB  ALA A  48     -31.112   4.910 -10.431  1.00 24.48           C  
ATOM    655  HB1 ALA A  48     -31.132   5.420  -9.468  1.00 24.48           H  
ATOM    656  HB2 ALA A  48     -31.941   4.203 -10.475  1.00 24.48           H  
ATOM    657  HB3 ALA A  48     -31.218   5.647 -11.226  1.00 24.48           H  
ATOM    658  O   ALA A  48     -28.525   6.071  -9.887  1.00 24.48           O  
ATOM    659  N   GLY A  49     -27.577   4.722 -11.442  1.00 23.57           N  
ATOM    660  H   GLY A  49     -27.667   3.822 -11.891  1.00 23.57           H  
ATOM    661  CA  GLY A  49     -26.480   5.573 -11.915  1.00 23.57           C  
ATOM    662  HA2 GLY A  49     -26.899   6.399 -12.489  1.00 23.57           H  
ATOM    663  HA3 GLY A  49     -25.838   4.996 -12.581  1.00 23.57           H  
ATOM    664  C   GLY A  49     -25.599   6.185 -10.828  1.00 23.57           C  
ATOM    665  O   GLY A  49     -25.804   7.336 -10.467  1.00 23.57           O  
ATOM    666  N   ALA A  50     -24.583   5.452 -10.368  1.00 23.68           N  
ATOM    667  H   ALA A  50     -24.422   4.527 -10.739  1.00 23.68           H  
ATOM    668  CA  ALA A  50     -23.450   6.092  -9.708  1.00 23.68           C  
ATOM    669  HA  ALA A  50     -23.811   6.746  -8.914  1.00 23.68           H  
ATOM    670  C   ALA A  50     -22.714   6.942 -10.756  1.00 23.68           C  
ATOM    671  CB  ALA A  50     -22.550   5.018  -9.082  1.00 23.68           C  
ATOM    672  HB1 ALA A  50     -22.165   4.353  -9.854  1.00 23.68           H  
ATOM    673  HB2 ALA A  50     -23.108   4.442  -8.344  1.00 23.68           H  
ATOM    674  HB3 ALA A  50     -21.705   5.500  -8.590  1.00 23.68           H  
ATOM    675  O   ALA A  50     -22.323   6.422 -11.801  1.00 23.68           O  
ATOM    676  N   ALA A  51     -22.587   8.247 -10.508  1.00 23.54           N  
ATOM    677  H   ALA A  51     -22.952   8.616  -9.642  1.00 23.54           H  
ATOM    678  CA  ALA A  51     -21.575   9.047 -11.178  1.00 23.54           C  
ATOM    679  HA  ALA A  51     -21.658   8.900 -12.255  1.00 23.54           H  
ATOM    680  C   ALA A  51     -20.214   8.521 -10.706  1.00 23.54           C  
ATOM    681  CB  ALA A  51     -21.796  10.532 -10.874  1.00 23.54           C  
ATOM    682  HB1 ALA A  51     -21.690  10.713  -9.804  1.00 23.54           H  
ATOM    683  HB2 ALA A  51     -22.791  10.841 -11.194  1.00 23.54           H  
ATOM    684  HB3 ALA A  51     -21.049  11.128 -11.397  1.00 23.54           H  
ATOM    685  O   ALA A  51     -19.983   8.314  -9.518  1.00 23.54           O  
ATOM    686  N   THR A  52     -19.376   8.169 -11.667  1.00 25.40           N  
ATOM    687  H   THR A  52     -19.636   8.332 -12.629  1.00 25.40           H  
ATOM    688  CA  THR A  52     -18.170   7.374 -11.473  1.00 25.40           C  
ATOM    689  HA  THR A  52     -18.261   6.752 -10.583  1.00 25.40           H  
ATOM    690  C   THR A  52     -16.979   8.303 -11.305  1.00 25.40           C  
ATOM    691  CB  THR A  52     -17.980   6.453 -12.692  1.00 25.40           C  
ATOM    692  HB  THR A  52     -17.011   5.957 -12.635  1.00 25.40           H  
ATOM    693  O   THR A  52     -16.483   8.844 -12.291  1.00 25.40           O  
ATOM    694  CG2 THR A  52     -19.087   5.410 -12.768  1.00 25.40           C  
ATOM    695 HG21 THR A  52     -19.148   4.866 -11.825  1.00 25.40           H  
ATOM    696 HG22 THR A  52     -20.048   5.880 -12.976  1.00 25.40           H  
ATOM    697 HG23 THR A  52     -18.859   4.709 -13.571  1.00 25.40           H  
ATOM    698  OG1 THR A  52     -18.072   7.226 -13.875  1.00 25.40           O  
ATOM    699  HG1 THR A  52     -17.381   7.887 -13.789  1.00 25.40           H  
ATOM    700  N   VAL A  53     -16.496   8.472 -10.076  1.00 27.46           N  
ATOM    701  H   VAL A  53     -17.019   8.115  -9.289  1.00 27.46           H  
ATOM    702  CA  VAL A  53     -15.158   9.026  -9.833  1.00 27.46           C  
ATOM    703  HA  VAL A  53     -14.858   9.634 -10.686  1.00 27.46           H  
ATOM    704  C   VAL A  53     -14.198   7.840  -9.760  1.00 27.46           C  
ATOM    705  CB  VAL A  53     -15.112   9.963  -8.608  1.00 27.46           C  
ATOM    706  HB  VAL A  53     -15.254   9.384  -7.695  1.00 27.46           H  
ATOM    707  O   VAL A  53     -13.888   7.319  -8.689  1.00 27.46           O  
ATOM    708  CG1 VAL A  53     -13.763  10.690  -8.543  1.00 27.46           C  
ATOM    709 HG11 VAL A  53     -13.606  11.282  -9.444  1.00 27.46           H  
ATOM    710 HG12 VAL A  53     -13.740  11.352  -7.677  1.00 27.46           H  
ATOM    711 HG13 VAL A  53     -12.950   9.970  -8.449  1.00 27.46           H  
ATOM    712  CG2 VAL A  53     -16.215  11.030  -8.677  1.00 27.46           C  
ATOM    713 HG21 VAL A  53     -16.135  11.595  -9.605  1.00 27.46           H  
ATOM    714 HG22 VAL A  53     -16.119  11.717  -7.836  1.00 27.46           H  
ATOM    715 HG23 VAL A  53     -17.201  10.569  -8.617  1.00 27.46           H  
ATOM    716  N   GLY A  54     -13.816   7.332 -10.937  1.00 26.48           N  
ATOM    717  H   GLY A  54     -14.147   7.802 -11.767  1.00 26.48           H  
ATOM    718  CA  GLY A  54     -12.632   6.482 -11.060  1.00 26.48           C  
ATOM    719  HA2 GLY A  54     -12.715   5.631 -10.384  1.00 26.48           H  
ATOM    720  HA3 GLY A  54     -12.536   6.121 -12.084  1.00 26.48           H  
ATOM    721  C   GLY A  54     -11.389   7.296 -10.699  1.00 26.48           C  
ATOM    722  O   GLY A  54     -11.465   8.519 -10.622  1.00 26.48           O  
ATOM    723  N   LEU A  55     -10.250   6.639 -10.471  1.00 30.74           N  
ATOM    724  H   LEU A  55     -10.252   5.632 -10.546  1.00 30.74           H  
ATOM    725  CA  LEU A  55      -8.957   7.324 -10.377  1.00 30.74           C  
ATOM    726  HA  LEU A  55      -8.968   8.029  -9.545  1.00 30.74           H  
ATOM    727  C   LEU A  55      -8.747   8.123 -11.676  1.00 30.74           C  
ATOM    728  CB  LEU A  55      -7.838   6.279 -10.165  1.00 30.74           C  
ATOM    729  HB2 LEU A  55      -6.875   6.772 -10.292  1.00 30.74           H  
ATOM    730  HB3 LEU A  55      -7.923   5.529 -10.951  1.00 30.74           H  
ATOM    731  O   LEU A  55      -8.301   7.563 -12.677  1.00 30.74           O  
ATOM    732  CG  LEU A  55      -7.849   5.573  -8.797  1.00 30.74           C  
ATOM    733  HG  LEU A  55      -8.857   5.224  -8.571  1.00 30.74           H  
ATOM    734  CD1 LEU A  55      -6.925   4.352  -8.831  1.00 30.74           C  
ATOM    735 HD11 LEU A  55      -7.261   3.657  -9.600  1.00 30.74           H  
ATOM    736 HD12 LEU A  55      -5.905   4.669  -9.046  1.00 30.74           H  
ATOM    737 HD13 LEU A  55      -6.948   3.850  -7.863  1.00 30.74           H  
ATOM    738  CD2 LEU A  55      -7.374   6.494  -7.673  1.00 30.74           C  
ATOM    739 HD21 LEU A  55      -6.374   6.871  -7.886  1.00 30.74           H  
ATOM    740 HD22 LEU A  55      -7.359   5.958  -6.724  1.00 30.74           H  
ATOM    741 HD23 LEU A  55      -8.052   7.342  -7.571  1.00 30.74           H  
ATOM    742  N   SER A  56      -9.148   9.394 -11.686  1.00 29.94           N  
ATOM    743  H   SER A  56      -9.634   9.759 -10.879  1.00 29.94           H  
ATOM    744  CA  SER A  56      -9.028  10.291 -12.826  1.00 29.94           C  
ATOM    745  HA  SER A  56      -9.241   9.743 -13.744  1.00 29.94           H  
ATOM    746  C   SER A  56      -7.588  10.764 -12.887  1.00 29.94           C  
ATOM    747  CB  SER A  56     -10.028  11.454 -12.743  1.00 29.94           C  
ATOM    748  HB2 SER A  56      -9.874  12.130 -13.584  1.00 29.94           H  
ATOM    749  HB3 SER A  56     -11.043  11.059 -12.792  1.00 29.94           H  
ATOM    750  O   SER A  56      -7.261  11.875 -12.497  1.00 29.94           O  
ATOM    751  OG  SER A  56      -9.864  12.157 -11.529  1.00 29.94           O  
ATOM    752  HG  SER A  56      -8.985  12.542 -11.555  1.00 29.94           H  
ATOM    753  N   VAL A  57      -6.717   9.896 -13.387  1.00 30.72           N  
ATOM    754  H   VAL A  57      -7.059   8.961 -13.555  1.00 30.72           H  
ATOM    755  CA  VAL A  57      -5.686  10.388 -14.289  1.00 30.72           C  
ATOM    756  HA  VAL A  57      -5.351  11.370 -13.957  1.00 30.72           H  
ATOM    757  C   VAL A  57      -6.421  10.550 -15.611  1.00 30.72           C  
ATOM    758  CB  VAL A  57      -4.453   9.459 -14.397  1.00 30.72           C  
ATOM    759  HB  VAL A  57      -4.338   9.128 -15.429  1.00 30.72           H  
ATOM    760  O   VAL A  57      -6.717   9.555 -16.274  1.00 30.72           O  
ATOM    761  CG1 VAL A  57      -3.186  10.236 -14.024  1.00 30.72           C  
ATOM    762 HG11 VAL A  57      -3.250  10.587 -12.995  1.00 30.72           H  
ATOM    763 HG12 VAL A  57      -2.309   9.599 -14.143  1.00 30.72           H  
ATOM    764 HG13 VAL A  57      -3.078  11.095 -14.686  1.00 30.72           H  
ATOM    765  CG2 VAL A  57      -4.509   8.197 -13.524  1.00 30.72           C  
ATOM    766 HG21 VAL A  57      -5.373   7.593 -13.803  1.00 30.72           H  
ATOM    767 HG22 VAL A  57      -3.602   7.616 -13.690  1.00 30.72           H  
ATOM    768 HG23 VAL A  57      -4.574   8.475 -12.471  1.00 30.72           H  
ATOM    769  N   ASP A  58      -6.773  11.791 -15.958  1.00 30.82           N  
ATOM    770  H   ASP A  58      -6.601  12.549 -15.313  1.00 30.82           H  
ATOM    771  CA  ASP A  58      -7.364  12.122 -17.266  1.00 30.82           C  
ATOM    772  HA  ASP A  58      -8.264  11.519 -17.393  1.00 30.82           H  
ATOM    773  C   ASP A  58      -6.446  11.712 -18.442  1.00 30.82           C  
ATOM    774  CB  ASP A  58      -7.768  13.613 -17.319  1.00 30.82           C  
ATOM    775  HB2 ASP A  58      -7.709  13.954 -18.353  1.00 30.82           H  
ATOM    776  HB3 ASP A  58      -7.054  14.203 -16.745  1.00 30.82           H  
ATOM    777  O   ASP A  58      -6.894  11.671 -19.583  1.00 30.82           O  
ATOM    778  CG  ASP A  58      -9.200  13.905 -16.835  1.00 30.82           C  
ATOM    779  OD1 ASP A  58     -10.063  12.998 -16.912  1.00 30.82           O  
ATOM    780  OD2 ASP A  58      -9.443  15.067 -16.439  1.00 30.82           O  
ATOM    781  N   ASP A  59      -5.218  11.269 -18.149  1.00 29.59           N  
ATOM    782  H   ASP A  59      -4.909  11.396 -17.196  1.00 29.59           H  
ATOM    783  CA  ASP A  59      -4.351  10.475 -19.017  1.00 29.59           C  
ATOM    784  HA  ASP A  59      -4.871  10.238 -19.945  1.00 29.59           H  
ATOM    785  C   ASP A  59      -3.982   9.151 -18.331  1.00 29.59           C  
ATOM    786  CB  ASP A  59      -3.099  11.286 -19.365  1.00 29.59           C  
ATOM    787  HB2 ASP A  59      -2.675  11.716 -18.458  1.00 29.59           H  
ATOM    788  HB3 ASP A  59      -2.356  10.615 -19.797  1.00 29.59           H  
ATOM    789  O   ASP A  59      -2.951   9.035 -17.662  1.00 29.59           O  
ATOM    790  CG  ASP A  59      -3.372  12.383 -20.392  1.00 29.59           C  
ATOM    791  OD1 ASP A  59      -4.083  12.095 -21.382  1.00 29.59           O  
ATOM    792  OD2 ASP A  59      -2.789  13.477 -20.221  1.00 29.59           O  
ATOM    793  N   GLY A  60      -4.854   8.144 -18.462  1.00 28.96           N  
ATOM    794  H   GLY A  60      -5.721   8.358 -18.935  1.00 28.96           H  
ATOM    795  CA  GLY A  60      -4.666   6.820 -17.871  1.00 28.96           C  
ATOM    796  HA2 GLY A  60      -4.907   6.890 -16.810  1.00 28.96           H  
ATOM    797  HA3 GLY A  60      -5.352   6.112 -18.337  1.00 28.96           H  
ATOM    798  C   GLY A  60      -3.233   6.295 -18.027  1.00 28.96           C  
ATOM    799  O   GLY A  60      -2.603   6.477 -19.066  1.00 28.96           O  
ATOM    800  N   PHE A  61      -2.740   5.590 -17.001  1.00 29.50           N  
ATOM    801  H   PHE A  61      -3.309   5.572 -16.167  1.00 29.50           H  
ATOM    802  CA  PHE A  61      -1.367   5.061 -16.868  1.00 29.50           C  
ATOM    803  HA  PHE A  61      -0.694   5.898 -16.680  1.00 29.50           H  
ATOM    804  C   PHE A  61      -0.799   4.304 -18.089  1.00 29.50           C  
ATOM    805  CB  PHE A  61      -1.347   4.112 -15.657  1.00 29.50           C  
ATOM    806  HB2 PHE A  61      -0.414   3.548 -15.660  1.00 29.50           H  
ATOM    807  HB3 PHE A  61      -2.156   3.391 -15.769  1.00 29.50           H  
ATOM    808  O   PHE A  61       0.389   3.987 -18.120  1.00 29.50           O  
ATOM    809  CG  PHE A  61      -1.458   4.789 -14.306  1.00 29.50           C  
ATOM    810  CD1 PHE A  61      -0.324   5.407 -13.748  1.00 29.50           C  
ATOM    811  HD1 PHE A  61       0.608   5.416 -14.294  1.00 29.50           H  
ATOM    812  CD2 PHE A  61      -2.677   4.797 -13.600  1.00 29.50           C  
ATOM    813  HD2 PHE A  61      -3.556   4.333 -14.022  1.00 29.50           H  
ATOM    814  CE1 PHE A  61      -0.407   6.040 -12.495  1.00 29.50           C  
ATOM    815  HE1 PHE A  61       0.455   6.538 -12.078  1.00 29.50           H  
ATOM    816  CE2 PHE A  61      -2.758   5.428 -12.345  1.00 29.50           C  
ATOM    817  HE2 PHE A  61      -3.699   5.463 -11.816  1.00 29.50           H  
ATOM    818  CZ  PHE A  61      -1.626   6.054 -11.797  1.00 29.50           C  
ATOM    819  HZ  PHE A  61      -1.701   6.566 -10.848  1.00 29.50           H  
ATOM    820  N   ALA A  62      -1.632   3.983 -19.075  1.00 27.93           N  
ATOM    821  H   ALA A  62      -2.553   4.395 -19.038  1.00 27.93           H  
ATOM    822  CA  ALA A  62      -1.261   3.315 -20.304  1.00 27.93           C  
ATOM    823  HA  ALA A  62      -0.214   3.521 -20.527  1.00 27.93           H  
ATOM    824  C   ALA A  62      -2.094   3.827 -21.493  1.00 27.93           C  
ATOM    825  CB  ALA A  62      -1.423   1.805 -20.068  1.00 27.93           C  
ATOM    826  HB1 ALA A  62      -2.448   1.576 -19.777  1.00 27.93           H  
ATOM    827  HB2 ALA A  62      -1.192   1.263 -20.985  1.00 27.93           H  
ATOM    828  HB3 ALA A  62      -0.734   1.482 -19.288  1.00 27.93           H  
ATOM    829  O   ALA A  62      -2.937   3.097 -22.002  1.00 27.93           O  
ATOM    830  N   GLN A  63      -1.871   5.056 -21.973  1.00 26.57           N  
ATOM    831  H   GLN A  63      -1.356   5.726 -21.419  1.00 26.57           H  
ATOM    832  CA  GLN A  63      -2.347   5.428 -23.320  1.00 26.57           C  
ATOM    833  HA  GLN A  63      -2.522   4.492 -23.851  1.00 26.57           H  
ATOM    834  C   GLN A  63      -1.336   6.072 -24.260  1.00 26.57           C  
ATOM    835  CB  GLN A  63      -3.695   6.168 -23.286  1.00 26.57           C  
ATOM    836  HB2 GLN A  63      -3.762   6.846 -24.137  1.00 26.57           H  
ATOM    837  HB3 GLN A  63      -3.794   6.751 -22.371  1.00 26.57           H  
ATOM    838  O   GLN A  63      -1.621   6.164 -25.452  1.00 26.57           O  
ATOM    839  CG  GLN A  63      -4.828   5.134 -23.392  1.00 26.57           C  
ATOM    840  HG2 GLN A  63      -4.899   4.586 -22.452  1.00 26.57           H  
ATOM    841  HG3 GLN A  63      -4.605   4.423 -24.188  1.00 26.57           H  
ATOM    842  CD  GLN A  63      -6.199   5.707 -23.695  1.00 26.57           C  
ATOM    843  NE2 GLN A  63      -7.206   4.864 -23.746  1.00 26.57           N  
ATOM    844 HE21 GLN A  63      -7.057   3.906 -23.463  1.00 26.57           H  
ATOM    845 HE22 GLN A  63      -8.115   5.299 -23.817  1.00 26.57           H  
ATOM    846  OE1 GLN A  63      -6.420   6.880 -23.922  1.00 26.57           O  
ATOM    847  N   ASP A  64      -0.112   6.333 -23.814  1.00 28.62           N  
ATOM    848  H   ASP A  64       0.095   6.279 -22.827  1.00 28.62           H  
ATOM    849  CA  ASP A  64       0.952   6.709 -24.728  1.00 28.62           C  
ATOM    850  HA  ASP A  64       0.569   6.718 -25.748  1.00 28.62           H  
ATOM    851  C   ASP A  64       2.057   5.659 -24.748  1.00 28.62           C  
ATOM    852  CB  ASP A  64       1.424   8.134 -24.422  1.00 28.62           C  
ATOM    853  HB2 ASP A  64       1.334   8.343 -23.356  1.00 28.62           H  
ATOM    854  HB3 ASP A  64       2.481   8.200 -24.682  1.00 28.62           H  
ATOM    855  O   ASP A  64       2.737   5.394 -23.760  1.00 28.62           O  
ATOM    856  CG  ASP A  64       0.666   9.180 -25.247  1.00 28.62           C  
ATOM    857  OD1 ASP A  64       0.421   8.895 -26.448  1.00 28.62           O  
ATOM    858  OD2 ASP A  64       0.480  10.299 -24.742  1.00 28.62           O  
ATOM    859  N   ALA A  65       2.314   5.103 -25.933  1.00 33.09           N  
ATOM    860  H   ALA A  65       1.701   5.357 -26.694  1.00 33.09           H  
ATOM    861  CA  ALA A  65       3.567   4.418 -26.249  1.00 33.09           C  
ATOM    862  HA  ALA A  65       3.755   3.685 -25.465  1.00 33.09           H  
ATOM    863  C   ALA A  65       4.773   5.396 -26.250  1.00 33.09           C  
ATOM    864  CB  ALA A  65       3.385   3.675 -27.582  1.00 33.09           C  
ATOM    865  HB1 ALA A  65       3.218   4.393 -28.385  1.00 33.09           H  
ATOM    866  HB2 ALA A  65       4.280   3.092 -27.800  1.00 33.09           H  
ATOM    867  HB3 ALA A  65       2.531   3.001 -27.512  1.00 33.09           H  
ATOM    868  O   ALA A  65       5.737   5.197 -26.991  1.00 33.09           O  
ATOM    869  N   GLN A  66       4.703   6.467 -25.456  1.00 42.00           N  
ATOM    870  H   GLN A  66       3.981   6.471 -24.751  1.00 42.00           H  
ATOM    871  CA  GLN A  66       5.646   7.569 -25.384  1.00 42.00           C  
ATOM    872  HA  GLN A  66       6.418   7.417 -26.138  1.00 42.00           H  
ATOM    873  C   GLN A  66       6.315   7.542 -24.009  1.00 42.00           C  
ATOM    874  CB  GLN A  66       4.969   8.919 -25.689  1.00 42.00           C  
ATOM    875  HB2 GLN A  66       4.342   9.219 -24.850  1.00 42.00           H  
ATOM    876  HB3 GLN A  66       5.751   9.672 -25.788  1.00 42.00           H  
ATOM    877  O   GLN A  66       5.696   7.244 -22.992  1.00 42.00           O  
ATOM    878  CG  GLN A  66       4.137   8.892 -26.988  1.00 42.00           C  
ATOM    879  HG2 GLN A  66       4.775   8.598 -27.822  1.00 42.00           H  
ATOM    880  HG3 GLN A  66       3.337   8.157 -26.898  1.00 42.00           H  
ATOM    881  CD  GLN A  66       3.502  10.236 -27.325  1.00 42.00           C  
ATOM    882  NE2 GLN A  66       2.345  10.276 -27.934  1.00 42.00           N  
ATOM    883 HE21 GLN A  66       1.991  11.222 -27.926  1.00 42.00           H  
ATOM    884 HE22 GLN A  66       1.667   9.590 -27.633  1.00 42.00           H  
ATOM    885  OE1 GLN A  66       4.058  11.286 -27.097  1.00 42.00           O  
ATOM    886  N   ALA A  67       7.619   7.778 -24.007  1.00 54.03           N  
ATOM    887  H   ALA A  67       8.043   8.078 -24.874  1.00 54.03           H  
ATOM    888  CA  ALA A  67       8.480   7.722 -22.838  1.00 54.03           C  
ATOM    889  HA  ALA A  67       8.291   6.808 -22.276  1.00 54.03           H  
ATOM    890  C   ALA A  67       8.216   8.916 -21.900  1.00 54.03           C  
ATOM    891  CB  ALA A  67       9.910   7.685 -23.380  1.00 54.03           C  
ATOM    892  HB1 ALA A  67      10.612   7.650 -22.547  1.00 54.03           H  
ATOM    893  HB2 ALA A  67      10.052   6.803 -24.004  1.00 54.03           H  
ATOM    894  HB3 ALA A  67      10.074   8.590 -23.964  1.00 54.03           H  
ATOM    895  O   ALA A  67       8.915   9.930 -21.984  1.00 54.03           O  
ATOM    896  N   ILE A  68       7.185   8.791 -21.057  1.00 61.87           N  
ATOM    897  H   ILE A  68       6.646   7.938 -21.110  1.00 61.87           H  
ATOM    898  CA  ILE A  68       6.758   9.775 -20.061  1.00 61.87           C  
ATOM    899  HA  ILE A  68       7.522  10.547 -19.972  1.00 61.87           H  
ATOM    900  C   ILE A  68       6.613   9.078 -18.698  1.00 61.87           C  
ATOM    901  CB  ILE A  68       5.437  10.447 -20.499  1.00 61.87           C  
ATOM    902  HB  ILE A  68       4.657   9.686 -20.511  1.00 61.87           H  
ATOM    903  O   ILE A  68       5.940   8.052 -18.572  1.00 61.87           O  
ATOM    904  CG1 ILE A  68       5.522  11.068 -21.914  1.00 61.87           C  
ATOM    905 HG12 ILE A  68       6.250  11.879 -21.925  1.00 61.87           H  
ATOM    906 HG13 ILE A  68       5.850  10.309 -22.624  1.00 61.87           H  
ATOM    907  CG2 ILE A  68       5.052  11.517 -19.468  1.00 61.87           C  
ATOM    908 HG21 ILE A  68       4.899  11.055 -18.494  1.00 61.87           H  
ATOM    909 HG22 ILE A  68       4.121  12.003 -19.762  1.00 61.87           H  
ATOM    910 HG23 ILE A  68       5.845  12.261 -19.388  1.00 61.87           H  
ATOM    911  CD1 ILE A  68       4.173  11.584 -22.430  1.00 61.87           C  
ATOM    912 HD11 ILE A  68       3.937  12.550 -21.985  1.00 61.87           H  
ATOM    913 HD12 ILE A  68       3.383  10.869 -22.196  1.00 61.87           H  
ATOM    914 HD13 ILE A  68       4.220  11.685 -23.515  1.00 61.87           H  
ATOM    915  N   ALA A  69       7.223   9.642 -17.654  1.00 72.00           N  
ATOM    916  H   ALA A  69       7.706  10.518 -17.795  1.00 72.00           H  
ATOM    917  CA  ALA A  69       7.197   9.078 -16.307  1.00 72.00           C  
ATOM    918  HA  ALA A  69       7.184   7.992 -16.399  1.00 72.00           H  
ATOM    919  C   ALA A  69       5.939   9.529 -15.529  1.00 72.00           C  
ATOM    920  CB  ALA A  69       8.500   9.466 -15.600  1.00 72.00           C  
ATOM    921  HB1 ALA A  69       8.470   9.143 -14.559  1.00 72.00           H  
ATOM    922  HB2 ALA A  69       9.342   8.989 -16.101  1.00 72.00           H  
ATOM    923  HB3 ALA A  69       8.635  10.547 -15.640  1.00 72.00           H  
ATOM    924  O   ALA A  69       5.566  10.700 -15.602  1.00 72.00           O  
ATOM    925  N   PRO A  70       5.266   8.666 -14.744  1.00 79.46           N  
ATOM    926  CA  PRO A  70       4.104   9.079 -13.951  1.00 79.46           C  
ATOM    927  HA  PRO A  70       3.343   9.508 -14.603  1.00 79.46           H  
ATOM    928  C   PRO A  70       4.503  10.099 -12.870  1.00 79.46           C  
ATOM    929  CB  PRO A  70       3.513   7.792 -13.372  1.00 79.46           C  
ATOM    930  HB2 PRO A  70       3.086   7.942 -12.381  1.00 79.46           H  
ATOM    931  HB3 PRO A  70       2.755   7.407 -14.054  1.00 79.46           H  
ATOM    932  O   PRO A  70       5.408   9.815 -12.082  1.00 79.46           O  
ATOM    933  CG  PRO A  70       4.701   6.833 -13.342  1.00 79.46           C  
ATOM    934  HG2 PRO A  70       5.262   6.993 -12.421  1.00 79.46           H  
ATOM    935  HG3 PRO A  70       4.381   5.794 -13.417  1.00 79.46           H  
ATOM    936  CD  PRO A  70       5.544   7.255 -14.547  1.00 79.46           C  
ATOM    937  HD2 PRO A  70       5.228   6.704 -15.433  1.00 79.46           H  
ATOM    938  HD3 PRO A  70       6.602   7.083 -14.348  1.00 79.46           H  
ATOM    939  N   LEU A  71       3.828  11.255 -12.800  1.00 83.17           N  
ATOM    940  H   LEU A  71       3.112  11.447 -13.487  1.00 83.17           H  
ATOM    941  CA  LEU A  71       4.131  12.317 -11.827  1.00 83.17           C  
ATOM    942  HA  LEU A  71       5.147  12.671 -12.002  1.00 83.17           H  
ATOM    943  C   LEU A  71       4.070  11.806 -10.384  1.00 83.17           C  
ATOM    944  CB  LEU A  71       3.161  13.494 -12.038  1.00 83.17           C  
ATOM    945  HB2 LEU A  71       2.140  13.112 -12.030  1.00 83.17           H  
ATOM    946  HB3 LEU A  71       3.350  13.923 -13.022  1.00 83.17           H  
ATOM    947  O   LEU A  71       5.041  11.945  -9.648  1.00 83.17           O  
ATOM    948  CG  LEU A  71       3.267  14.619 -10.988  1.00 83.17           C  
ATOM    949  HG  LEU A  71       3.111  14.204  -9.992  1.00 83.17           H  
ATOM    950  CD1 LEU A  71       4.638  15.298 -11.029  1.00 83.17           C  
ATOM    951 HD11 LEU A  71       4.850  15.642 -12.042  1.00 83.17           H  
ATOM    952 HD12 LEU A  71       4.640  16.156 -10.357  1.00 83.17           H  
ATOM    953 HD13 LEU A  71       5.414  14.603 -10.706  1.00 83.17           H  
ATOM    954  CD2 LEU A  71       2.165  15.645 -11.227  1.00 83.17           C  
ATOM    955 HD21 LEU A  71       2.367  16.226 -12.127  1.00 83.17           H  
ATOM    956 HD22 LEU A  71       2.082  16.300 -10.360  1.00 83.17           H  
ATOM    957 HD23 LEU A  71       1.203  15.146 -11.341  1.00 83.17           H  
ATOM    958  N   VAL A  72       2.972  11.150 -10.000  1.00 77.67           N  
ATOM    959  H   VAL A  72       2.182  11.148 -10.629  1.00 77.67           H  
ATOM    960  CA  VAL A  72       2.785  10.619  -8.639  1.00 77.67           C  
ATOM    961  HA  VAL A  72       2.920  11.434  -7.928  1.00 77.67           H  
ATOM    962  C   VAL A  72       3.842   9.556  -8.307  1.00 77.67           C  
ATOM    963  CB  VAL A  72       1.344  10.087  -8.471  1.00 77.67           C  
ATOM    964  HB  VAL A  72       1.154   9.332  -9.234  1.00 77.67           H  
ATOM    965  O   VAL A  72       4.538   9.660  -7.300  1.00 77.67           O  
ATOM    966  CG1 VAL A  72       1.115   9.447  -7.100  1.00 77.67           C  
ATOM    967 HG11 VAL A  72       0.059   9.207  -6.977  1.00 77.67           H  
ATOM    968 HG12 VAL A  72       1.411  10.138  -6.311  1.00 77.67           H  
ATOM    969 HG13 VAL A  72       1.691   8.525  -7.014  1.00 77.67           H  
ATOM    970  CG2 VAL A  72       0.323  11.219  -8.644  1.00 77.67           C  
ATOM    971 HG21 VAL A  72       0.376  11.652  -9.643  1.00 77.67           H  
ATOM    972 HG22 VAL A  72      -0.691  10.844  -8.505  1.00 77.67           H  
ATOM    973 HG23 VAL A  72       0.497  12.007  -7.912  1.00 77.67           H  
ATOM    974  N   GLY A  73       4.029   8.574  -9.195  1.00 72.79           N  
ATOM    975  H   GLY A  73       3.455   8.584 -10.026  1.00 72.79           H  
ATOM    976  CA  GLY A  73       4.923   7.434  -8.959  1.00 72.79           C  
ATOM    977  HA2 GLY A  73       4.732   6.681  -9.723  1.00 72.79           H  
ATOM    978  HA3 GLY A  73       4.702   6.990  -7.988  1.00 72.79           H  
ATOM    979  C   GLY A  73       6.418   7.759  -8.990  1.00 72.79           C  
ATOM    980  O   GLY A  73       7.189   7.150  -8.252  1.00 72.79           O  
ATOM    981  N   VAL A  74       6.843   8.685  -9.855  1.00 78.58           N  
ATOM    982  H   VAL A  74       6.157   9.159 -10.424  1.00 78.58           H  
ATOM    983  CA  VAL A  74       8.263   9.021 -10.053  1.00 78.58           C  
ATOM    984  HA  VAL A  74       8.880   8.332  -9.477  1.00 78.58           H  
ATOM    985  C   VAL A  74       8.581  10.407  -9.519  1.00 78.58           C  
ATOM    986  CB  VAL A  74       8.687   8.878 -11.529  1.00 78.58           C  
ATOM    987  HB  VAL A  74       8.075   9.534 -12.149  1.00 78.58           H  
ATOM    988  O   VAL A  74       9.494  10.528  -8.714  1.00 78.58           O  
ATOM    989  CG1 VAL A  74      10.161   9.246 -11.745  1.00 78.58           C  
ATOM    990 HG11 VAL A  74      10.799   8.606 -11.136  1.00 78.58           H  
ATOM    991 HG12 VAL A  74      10.336  10.284 -11.461  1.00 78.58           H  
ATOM    992 HG13 VAL A  74      10.424   9.131 -12.796  1.00 78.58           H  
ATOM    993  CG2 VAL A  74       8.512   7.431 -12.012  1.00 78.58           C  
ATOM    994 HG21 VAL A  74       7.462   7.145 -11.944  1.00 78.58           H  
ATOM    995 HG22 VAL A  74       8.835   7.342 -13.049  1.00 78.58           H  
ATOM    996 HG23 VAL A  74       9.104   6.761 -11.388  1.00 78.58           H  
ATOM    997  N   GLY A  75       7.843  11.436  -9.941  1.00 74.08           N  
ATOM    998  H   GLY A  75       7.034  11.255 -10.518  1.00 74.08           H  
ATOM    999  CA  GLY A  75       8.099  12.827  -9.555  1.00 74.08           C  
ATOM   1000  HA2 GLY A  75       9.134  13.085  -9.780  1.00 74.08           H  
ATOM   1001  HA3 GLY A  75       7.450  13.481 -10.138  1.00 74.08           H  
ATOM   1002  C   GLY A  75       7.841  13.106  -8.073  1.00 74.08           C  
ATOM   1003  O   GLY A  75       8.596  13.850  -7.455  1.00 74.08           O  
ATOM   1004  N   LEU A  76       6.830  12.469  -7.479  1.00 85.44           N  
ATOM   1005  H   LEU A  76       6.194  11.950  -8.067  1.00 85.44           H  
ATOM   1006  CA  LEU A  76       6.486  12.633  -6.062  1.00 85.44           C  
ATOM   1007  HA  LEU A  76       7.015  13.505  -5.679  1.00 85.44           H  
ATOM   1008  C   LEU A  76       6.941  11.466  -5.175  1.00 85.44           C  
ATOM   1009  CB  LEU A  76       4.977  12.912  -5.921  1.00 85.44           C  
ATOM   1010  HB2 LEU A  76       4.425  12.048  -6.292  1.00 85.44           H  
ATOM   1011  HB3 LEU A  76       4.741  13.023  -4.863  1.00 85.44           H  
ATOM   1012  O   LEU A  76       6.789  11.542  -3.958  1.00 85.44           O  
ATOM   1013  CG  LEU A  76       4.490  14.172  -6.661  1.00 85.44           C  
ATOM   1014  HG  LEU A  76       4.697  14.079  -7.727  1.00 85.44           H  
ATOM   1015  CD1 LEU A  76       2.984  14.338  -6.486  1.00 85.44           C  
ATOM   1016 HD11 LEU A  76       2.756  14.572  -5.446  1.00 85.44           H  
ATOM   1017 HD12 LEU A  76       2.628  15.157  -7.111  1.00 85.44           H  
ATOM   1018 HD13 LEU A  76       2.460  13.428  -6.779  1.00 85.44           H  
ATOM   1019  CD2 LEU A  76       5.164  15.437  -6.129  1.00 85.44           C  
ATOM   1020 HD21 LEU A  76       5.054  15.499  -5.047  1.00 85.44           H  
ATOM   1021 HD22 LEU A  76       4.707  16.318  -6.581  1.00 85.44           H  
ATOM   1022 HD23 LEU A  76       6.222  15.427  -6.391  1.00 85.44           H  
ATOM   1023  N   ALA A  77       7.497  10.399  -5.764  1.00 85.80           N  
ATOM   1024  H   ALA A  77       7.644  10.440  -6.762  1.00 85.80           H  
ATOM   1025  CA  ALA A  77       7.829   9.154  -5.064  1.00 85.80           C  
ATOM   1026  HA  ALA A  77       7.965   8.386  -5.825  1.00 85.80           H  
ATOM   1027  C   ALA A  77       6.670   8.665  -4.164  1.00 85.80           C  
ATOM   1028  CB  ALA A  77       9.173   9.322  -4.338  1.00 85.80           C  
ATOM   1029  HB1 ALA A  77       9.471   8.373  -3.891  1.00 85.80           H  
ATOM   1030  HB2 ALA A  77       9.940   9.640  -5.044  1.00 85.80           H  
ATOM   1031  HB3 ALA A  77       9.078  10.070  -3.551  1.00 85.80           H  
ATOM   1032  O   ALA A  77       6.860   8.335  -2.989  1.00 85.80           O  
ATOM   1033  N   ALA A  78       5.455   8.668  -4.715  1.00 86.01           N  
ATOM   1034  H   ALA A  78       5.361   8.959  -5.677  1.00 86.01           H  
ATOM   1035  CA  ALA A  78       4.212   8.404  -4.004  1.00 86.01           C  
ATOM   1036  HA  ALA A  78       4.438   7.963  -3.034  1.00 86.01           H  
ATOM   1037  C   ALA A  78       3.315   7.406  -4.761  1.00 86.01           C  
ATOM   1038  CB  ALA A  78       3.522   9.754  -3.766  1.00 86.01           C  
ATOM   1039  HB1 ALA A  78       2.626   9.610  -3.163  1.00 86.01           H  
ATOM   1040  HB2 ALA A  78       3.251  10.208  -4.719  1.00 86.01           H  
ATOM   1041  HB3 ALA A  78       4.196  10.423  -3.232  1.00 86.01           H  
ATOM   1042  O   ALA A  78       3.522   7.116  -5.940  1.00 86.01           O  
ATOM   1043  N   GLY A  79       2.308   6.861  -4.081  1.00 84.22           N  
ATOM   1044  H   GLY A  79       2.204   7.129  -3.113  1.00 84.22           H  
ATOM   1045  CA  GLY A  79       1.241   6.060  -4.688  1.00 84.22           C  
ATOM   1046  HA2 GLY A  79       1.539   5.708  -5.676  1.00 84.22           H  
ATOM   1047  HA3 GLY A  79       1.043   5.189  -4.063  1.00 84.22           H  
ATOM   1048  C   GLY A  79      -0.052   6.864  -4.807  1.00 84.22           C  
ATOM   1049  O   GLY A  79      -0.372   7.630  -3.904  1.00 84.22           O  
ATOM   1050  N   ALA A  80      -0.818   6.696  -5.889  1.00 88.87           N  
ATOM   1051  H   ALA A  80      -0.510   6.076  -6.625  1.00 88.87           H  
ATOM   1052  CA  ALA A  80      -2.196   7.203  -5.923  1.00 88.87           C  
ATOM   1053  HA  ALA A  80      -2.191   8.258  -5.650  1.00 88.87           H  
ATOM   1054  C   ALA A  80      -3.055   6.454  -4.889  1.00 88.87           C  
ATOM   1055  CB  ALA A  80      -2.756   7.080  -7.346  1.00 88.87           C  
ATOM   1056  HB1 ALA A  80      -2.134   7.651  -8.035  1.00 88.87           H  
ATOM   1057  HB2 ALA A  80      -2.790   6.038  -7.664  1.00 88.87           H  
ATOM   1058  HB3 ALA A  80      -3.765   7.493  -7.375  1.00 88.87           H  
ATOM   1059  O   ALA A  80      -2.736   5.309  -4.569  1.00 88.87           O  
ATOM   1060  N   VAL A  81      -4.135   7.061  -4.388  1.00 90.77           N  
ATOM   1061  H   VAL A  81      -4.319   8.019  -4.649  1.00 90.77           H  
ATOM   1062  CA  VAL A  81      -4.945   6.495  -3.294  1.00 90.77           C  
ATOM   1063  HA  VAL A  81      -4.582   5.496  -3.052  1.00 90.77           H  
ATOM   1064  C   VAL A  81      -6.409   6.378  -3.699  1.00 90.77           C  
ATOM   1065  CB  VAL A  81      -4.803   7.339  -2.015  1.00 90.77           C  
ATOM   1066  HB  VAL A  81      -5.165   8.349  -2.207  1.00 90.77           H  
ATOM   1067  O   VAL A  81      -7.052   7.360  -4.055  1.00 90.77           O  
ATOM   1068  CG1 VAL A  81      -5.598   6.762  -0.836  1.00 90.77           C  
ATOM   1069 HG11 VAL A  81      -5.277   5.740  -0.636  1.00 90.77           H  
ATOM   1070 HG12 VAL A  81      -5.420   7.364   0.055  1.00 90.77           H  
ATOM   1071 HG13 VAL A  81      -6.666   6.785  -1.051  1.00 90.77           H  
ATOM   1072  CG2 VAL A  81      -3.337   7.416  -1.589  1.00 90.77           C  
ATOM   1073 HG21 VAL A  81      -3.259   8.098  -0.742  1.00 90.77           H  
ATOM   1074 HG22 VAL A  81      -2.722   7.822  -2.392  1.00 90.77           H  
ATOM   1075 HG23 VAL A  81      -2.968   6.426  -1.320  1.00 90.77           H  
ATOM   1076  N   GLY A  82      -6.960   5.170  -3.603  1.00 91.22           N  
ATOM   1077  H   GLY A  82      -6.349   4.399  -3.372  1.00 91.22           H  
ATOM   1078  CA  GLY A  82      -8.370   4.882  -3.845  1.00 91.22           C  
ATOM   1079  HA2 GLY A  82      -8.952   5.803  -3.853  1.00 91.22           H  
ATOM   1080  HA3 GLY A  82      -8.474   4.402  -4.818  1.00 91.22           H  
ATOM   1081  C   GLY A  82      -8.928   3.951  -2.779  1.00 91.22           C  
ATOM   1082  O   GLY A  82      -8.921   2.739  -2.959  1.00 91.22           O  
ATOM   1083  N   VAL A  83      -9.440   4.510  -1.682  1.00 94.84           N  
ATOM   1084  H   VAL A  83      -9.364   5.513  -1.587  1.00 94.84           H  
ATOM   1085  CA  VAL A  83      -9.906   3.750  -0.503  1.00 94.84           C  
ATOM   1086  HA  VAL A  83      -9.486   2.745  -0.556  1.00 94.84           H  
ATOM   1087  C   VAL A  83     -11.427   3.535  -0.454  1.00 94.84           C  
ATOM   1088  CB  VAL A  83      -9.359   4.365   0.798  1.00 94.84           C  
ATOM   1089  HB  VAL A  83      -9.817   3.852   1.644  1.00 94.84           H  
ATOM   1090  O   VAL A  83     -11.941   2.888   0.456  1.00 94.84           O  
ATOM   1091  CG1 VAL A  83      -7.838   4.187   0.880  1.00 94.84           C  
ATOM   1092 HG11 VAL A  83      -7.344   4.685   0.046  1.00 94.84           H  
ATOM   1093 HG12 VAL A  83      -7.465   4.613   1.811  1.00 94.84           H  
ATOM   1094 HG13 VAL A  83      -7.582   3.128   0.851  1.00 94.84           H  
ATOM   1095  CG2 VAL A  83      -9.680   5.853   0.919  1.00 94.84           C  
ATOM   1096 HG21 VAL A  83      -9.510   6.181   1.945  1.00 94.84           H  
ATOM   1097 HG22 VAL A  83      -9.057   6.450   0.253  1.00 94.84           H  
ATOM   1098 HG23 VAL A  83     -10.729   6.009   0.666  1.00 94.84           H  
ATOM   1099  N   GLY A  84     -12.169   3.995  -1.468  1.00 93.43           N  
ATOM   1100  H   GLY A  84     -11.716   4.583  -2.153  1.00 93.43           H  
ATOM   1101  CA  GLY A  84     -13.628   3.838  -1.545  1.00 93.43           C  
ATOM   1102  HA2 GLY A  84     -13.979   4.311  -2.463  1.00 93.43           H  
ATOM   1103  HA3 GLY A  84     -14.081   4.358  -0.701  1.00 93.43           H  
ATOM   1104  C   GLY A  84     -14.117   2.382  -1.536  1.00 93.43           C  
ATOM   1105  O   GLY A  84     -15.235   2.115  -1.086  1.00 93.43           O  
ATOM   1106  N   TRP A  85     -13.271   1.425  -1.943  1.00 95.18           N  
ATOM   1107  H   TRP A  85     -12.360   1.713  -2.270  1.00 95.18           H  
ATOM   1108  CA  TRP A  85     -13.547  -0.018  -1.867  1.00 95.18           C  
ATOM   1109  HA  TRP A  85     -14.447  -0.238  -2.441  1.00 95.18           H  
ATOM   1110  C   TRP A  85     -13.818  -0.512  -0.441  1.00 95.18           C  
ATOM   1111  CB  TRP A  85     -12.370  -0.799  -2.467  1.00 95.18           C  
ATOM   1112  HB2 TRP A  85     -12.110  -0.376  -3.438  1.00 95.18           H  
ATOM   1113  HB3 TRP A  85     -12.694  -1.826  -2.635  1.00 95.18           H  
ATOM   1114  O   TRP A  85     -14.515  -1.513  -0.258  1.00 95.18           O  
ATOM   1115  CG  TRP A  85     -11.148  -0.863  -1.605  1.00 95.18           C  
ATOM   1116  CD1 TRP A  85     -10.106  -0.010  -1.662  1.00 95.18           C  
ATOM   1117  HD1 TRP A  85     -10.014   0.804  -2.365  1.00 95.18           H  
ATOM   1118  CD2 TRP A  85     -10.816  -1.819  -0.548  1.00 95.18           C  
ATOM   1119  CE2 TRP A  85      -9.559  -1.449   0.018  1.00 95.18           C  
ATOM   1120  CE3 TRP A  85     -11.443  -2.968  -0.017  1.00 95.18           C  
ATOM   1121  HE3 TRP A  85     -12.396  -3.286  -0.415  1.00 95.18           H  
ATOM   1122  NE1 TRP A  85      -9.176  -0.344  -0.702  1.00 95.18           N  
ATOM   1123  HE1 TRP A  85      -8.266   0.091  -0.648  1.00 95.18           H  
ATOM   1124  CH2 TRP A  85      -9.603  -3.307   1.560  1.00 95.18           C  
ATOM   1125  HH2 TRP A  85      -9.145  -3.874   2.357  1.00 95.18           H  
ATOM   1126  CZ2 TRP A  85      -8.955  -2.169   1.056  1.00 95.18           C  
ATOM   1127  HZ2 TRP A  85      -8.003  -1.852   1.456  1.00 95.18           H  
ATOM   1128  CZ3 TRP A  85     -10.838  -3.707   1.017  1.00 95.18           C  
ATOM   1129  HZ3 TRP A  85     -11.327  -4.592   1.396  1.00 95.18           H  
ATOM   1130  N   ALA A  86     -13.298   0.199   0.558  1.00 96.88           N  
ATOM   1131  H   ALA A  86     -12.710   0.989   0.334  1.00 96.88           H  
ATOM   1132  CA  ALA A  86     -13.491  -0.089   1.966  1.00 96.88           C  
ATOM   1133  HA  ALA A  86     -13.541  -1.169   2.101  1.00 96.88           H  
ATOM   1134  C   ALA A  86     -14.799   0.507   2.523  1.00 96.88           C  
ATOM   1135  CB  ALA A  86     -12.245   0.415   2.698  1.00 96.88           C  
ATOM   1136  HB1 ALA A  86     -12.314   0.191   3.763  1.00 96.88           H  
ATOM   1137  HB2 ALA A  86     -11.355  -0.066   2.295  1.00 96.88           H  
ATOM   1138  HB3 ALA A  86     -12.153   1.496   2.587  1.00 96.88           H  
ATOM   1139  O   ALA A  86     -15.139   0.241   3.668  1.00 96.88           O  
ATOM   1140  N   LEU A  87     -15.566   1.282   1.746  1.00 95.25           N  
ATOM   1141  H   LEU A  87     -15.220   1.493   0.820  1.00 95.25           H  
ATOM   1142  CA  LEU A  87     -16.800   1.948   2.197  1.00 95.25           C  
ATOM   1143  HA  LEU A  87     -17.016   1.681   3.232  1.00 95.25           H  
ATOM   1144  C   LEU A  87     -18.040   1.549   1.384  1.00 95.25           C  
ATOM   1145  CB  LEU A  87     -16.589   3.470   2.132  1.00 95.25           C  
ATOM   1146  HB2 LEU A  87     -17.544   3.966   2.301  1.00 95.25           H  
ATOM   1147  HB3 LEU A  87     -16.258   3.728   1.126  1.00 95.25           H  
ATOM   1148  O   LEU A  87     -19.135   1.421   1.933  1.00 95.25           O  
ATOM   1149  CG  LEU A  87     -15.572   4.025   3.147  1.00 95.25           C  
ATOM   1150  HG  LEU A  87     -14.622   3.499   3.051  1.00 95.25           H  
ATOM   1151  CD1 LEU A  87     -15.344   5.497   2.829  1.00 95.25           C  
ATOM   1152 HD11 LEU A  87     -16.264   6.069   2.946  1.00 95.25           H  
ATOM   1153 HD12 LEU A  87     -14.586   5.892   3.506  1.00 95.25           H  
ATOM   1154 HD13 LEU A  87     -14.975   5.605   1.809  1.00 95.25           H  
ATOM   1155  CD2 LEU A  87     -16.074   3.911   4.589  1.00 95.25           C  
ATOM   1156 HD21 LEU A  87     -17.049   4.386   4.697  1.00 95.25           H  
ATOM   1157 HD22 LEU A  87     -15.378   4.410   5.263  1.00 95.25           H  
ATOM   1158 HD23 LEU A  87     -16.129   2.865   4.891  1.00 95.25           H  
ATOM   1159  N   ARG A  88     -17.910   1.350   0.072  1.00 93.93           N  
ATOM   1160  H   ARG A  88     -16.986   1.422  -0.330  1.00 93.93           H  
ATOM   1161  CA  ARG A  88     -19.039   1.146  -0.855  1.00 93.93           C  
ATOM   1162  HA  ARG A  88     -19.871   0.685  -0.322  1.00 93.93           H  
ATOM   1163  C   ARG A  88     -18.661   0.188  -1.976  1.00 93.93           C  
ATOM   1164  CB  ARG A  88     -19.505   2.512  -1.399  1.00 93.93           C  
ATOM   1165  HB2 ARG A  88     -19.846   3.120  -0.561  1.00 93.93           H  
ATOM   1166  HB3 ARG A  88     -20.351   2.365  -2.070  1.00 93.93           H  
ATOM   1167  O   ARG A  88     -17.490  -0.133  -2.129  1.00 93.93           O  
ATOM   1168  CG  ARG A  88     -18.402   3.281  -2.150  1.00 93.93           C  
ATOM   1169  HG2 ARG A  88     -18.077   2.711  -3.020  1.00 93.93           H  
ATOM   1170  HG3 ARG A  88     -17.546   3.413  -1.489  1.00 93.93           H  
ATOM   1171  CD  ARG A  88     -18.882   4.666  -2.608  1.00 93.93           C  
ATOM   1172  HD2 ARG A  88     -19.301   5.210  -1.762  1.00 93.93           H  
ATOM   1173  HD3 ARG A  88     -19.667   4.538  -3.353  1.00 93.93           H  
ATOM   1174  NE  ARG A  88     -17.775   5.448  -3.200  1.00 93.93           N  
ATOM   1175  HE  ARG A  88     -17.751   5.527  -4.206  1.00 93.93           H  
ATOM   1176  NH1 ARG A  88     -16.718   6.027  -1.246  1.00 93.93           N  
ATOM   1177 HH11 ARG A  88     -16.013   6.609  -0.816  1.00 93.93           H  
ATOM   1178 HH12 ARG A  88     -17.518   5.747  -0.697  1.00 93.93           H  
ATOM   1179  NH2 ARG A  88     -15.763   6.548  -3.158  1.00 93.93           N  
ATOM   1180 HH21 ARG A  88     -14.994   6.865  -2.586  1.00 93.93           H  
ATOM   1181 HH22 ARG A  88     -15.745   6.683  -4.159  1.00 93.93           H  
ATOM   1182  CZ  ARG A  88     -16.769   6.007  -2.543  1.00 93.93           C  
ATOM   1183  N   GLU A  89     -19.632  -0.274  -2.764  1.00 91.02           N  
ATOM   1184  H   GLU A  89     -20.574   0.071  -2.645  1.00 91.02           H  
ATOM   1185  CA  GLU A  89     -19.312  -0.984  -4.010  1.00 91.02           C  
ATOM   1186  HA  GLU A  89     -18.724  -1.867  -3.762  1.00 91.02           H  
ATOM   1187  C   GLU A  89     -18.449  -0.078  -4.897  1.00 91.02           C  
ATOM   1188  CB  GLU A  89     -20.585  -1.461  -4.729  1.00 91.02           C  
ATOM   1189  HB2 GLU A  89     -21.140  -2.105  -4.046  1.00 91.02           H  
ATOM   1190  HB3 GLU A  89     -21.207  -0.605  -4.991  1.00 91.02           H  
ATOM   1191  O   GLU A  89     -18.754   1.104  -5.065  1.00 91.02           O  
ATOM   1192  CG  GLU A  89     -20.235  -2.261  -5.998  1.00 91.02           C  
ATOM   1193  HG2 GLU A  89     -19.440  -2.965  -5.749  1.00 91.02           H  
ATOM   1194  HG3 GLU A  89     -19.848  -1.579  -6.755  1.00 91.02           H  
ATOM   1195  CD  GLU A  89     -21.409  -3.052  -6.595  1.00 91.02           C  
ATOM   1196  OE1 GLU A  89     -21.115  -4.108  -7.222  1.00 91.02           O  
ATOM   1197  OE2 GLU A  89     -22.578  -2.651  -6.395  1.00 91.02           O  
ATOM   1198  N   PHE A  90     -17.345  -0.626  -5.397  1.00 85.96           N  
ATOM   1199  H   PHE A  90     -17.166  -1.609  -5.250  1.00 85.96           H  
ATOM   1200  CA  PHE A  90     -16.304   0.141  -6.068  1.00 85.96           C  
ATOM   1201  HA  PHE A  90     -16.617   1.182  -6.152  1.00 85.96           H  
ATOM   1202  C   PHE A  90     -16.081  -0.386  -7.480  1.00 85.96           C  
ATOM   1203  CB  PHE A  90     -15.041   0.105  -5.206  1.00 85.96           C  
ATOM   1204  HB2 PHE A  90     -15.348   0.351  -4.189  1.00 85.96           H  
ATOM   1205  HB3 PHE A  90     -14.627  -0.904  -5.202  1.00 85.96           H  
ATOM   1206  O   PHE A  90     -16.058  -1.599  -7.707  1.00 85.96           O  
ATOM   1207  CG  PHE A  90     -13.972   1.100  -5.603  1.00 85.96           C  
ATOM   1208  CD1 PHE A  90     -12.864   0.697  -6.371  1.00 85.96           C  
ATOM   1209  HD1 PHE A  90     -12.778  -0.324  -6.711  1.00 85.96           H  
ATOM   1210  CD2 PHE A  90     -14.092   2.443  -5.200  1.00 85.96           C  
ATOM   1211  HD2 PHE A  90     -14.947   2.758  -4.620  1.00 85.96           H  
ATOM   1212  CE1 PHE A  90     -11.882   1.636  -6.734  1.00 85.96           C  
ATOM   1213  HE1 PHE A  90     -11.050   1.332  -7.352  1.00 85.96           H  
ATOM   1214  CE2 PHE A  90     -13.110   3.381  -5.562  1.00 85.96           C  
ATOM   1215  HE2 PHE A  90     -13.208   4.417  -5.272  1.00 85.96           H  
ATOM   1216  CZ  PHE A  90     -12.004   2.977  -6.330  1.00 85.96           C  
ATOM   1217  HZ  PHE A  90     -11.260   3.701  -6.629  1.00 85.96           H  
ATOM   1218  N   GLU A  91     -15.923   0.530  -8.431  1.00 84.00           N  
ATOM   1219  H   GLU A  91     -15.898   1.510  -8.187  1.00 84.00           H  
ATOM   1220  CA  GLU A  91     -15.607   0.167  -9.805  1.00 84.00           C  
ATOM   1221  HA  GLU A  91     -16.212  -0.696 -10.083  1.00 84.00           H  
ATOM   1222  C   GLU A  91     -14.144  -0.233  -9.912  1.00 84.00           C  
ATOM   1223  CB  GLU A  91     -15.940   1.288 -10.786  1.00 84.00           C  
ATOM   1224  HB2 GLU A  91     -15.563   0.996 -11.766  1.00 84.00           H  
ATOM   1225  HB3 GLU A  91     -15.454   2.213 -10.477  1.00 84.00           H  
ATOM   1226  O   GLU A  91     -13.228   0.516  -9.578  1.00 84.00           O  
ATOM   1227  CG  GLU A  91     -17.456   1.493 -10.880  1.00 84.00           C  
ATOM   1228  HG2 GLU A  91     -17.816   1.947  -9.957  1.00 84.00           H  
ATOM   1229  HG3 GLU A  91     -17.935   0.520 -10.988  1.00 84.00           H  
ATOM   1230  CD  GLU A  91     -17.854   2.371 -12.070  1.00 84.00           C  
ATOM   1231  OE1 GLU A  91     -19.045   2.289 -12.449  1.00 84.00           O  
ATOM   1232  OE2 GLU A  91     -16.980   3.095 -12.598  1.00 84.00           O  
ATOM   1233  N   ILE A  92     -13.929  -1.455 -10.375  1.00 83.46           N  
ATOM   1234  H   ILE A  92     -14.719  -2.004 -10.681  1.00 83.46           H  
ATOM   1235  CA  ILE A  92     -12.599  -2.023 -10.522  1.00 83.46           C  
ATOM   1236  HA  ILE A  92     -11.908  -1.515  -9.849  1.00 83.46           H  
ATOM   1237  C   ILE A  92     -12.136  -1.768 -11.945  1.00 83.46           C  
ATOM   1238  CB  ILE A  92     -12.640  -3.502 -10.123  1.00 83.46           C  
ATOM   1239  HB  ILE A  92     -13.472  -3.974 -10.644  1.00 83.46           H  
ATOM   1240  O   ILE A  92     -12.889  -1.980 -12.896  1.00 83.46           O  
ATOM   1241  CG1 ILE A  92     -12.883  -3.544  -8.600  1.00 83.46           C  
ATOM   1242 HG12 ILE A  92     -13.567  -2.760  -8.274  1.00 83.46           H  
ATOM   1243 HG13 ILE A  92     -11.941  -3.390  -8.073  1.00 83.46           H  
ATOM   1244  CG2 ILE A  92     -11.350  -4.256 -10.492  1.00 83.46           C  
ATOM   1245 HG21 ILE A  92     -11.457  -5.313 -10.247  1.00 83.46           H  
ATOM   1246 HG22 ILE A  92     -11.170  -4.199 -11.566  1.00 83.46           H  
ATOM   1247 HG23 ILE A  92     -10.495  -3.839  -9.959  1.00 83.46           H  
ATOM   1248  CD1 ILE A  92     -13.499  -4.853  -8.173  1.00 83.46           C  
ATOM   1249 HD11 ILE A  92     -12.853  -5.662  -8.515  1.00 83.46           H  
ATOM   1250 HD12 ILE A  92     -14.492  -4.951  -8.612  1.00 83.46           H  
ATOM   1251 HD13 ILE A  92     -13.575  -4.863  -7.086  1.00 83.46           H  
ATOM   1252  N   VAL A  93     -10.887  -1.326 -12.085  1.00 80.50           N  
ATOM   1253  H   VAL A  93     -10.349  -1.140 -11.251  1.00 80.50           H  
ATOM   1254  CA  VAL A  93     -10.257  -1.113 -13.390  1.00 80.50           C  
ATOM   1255  HA  VAL A  93     -10.837  -0.375 -13.945  1.00 80.50           H  
ATOM   1256  C   VAL A  93     -10.271  -2.432 -14.159  1.00 80.50           C  
ATOM   1257  CB  VAL A  93      -8.818  -0.583 -13.228  1.00 80.50           C  
ATOM   1258  HB  VAL A  93      -8.222  -1.310 -12.676  1.00 80.50           H  
ATOM   1259  O   VAL A  93      -9.621  -3.389 -13.739  1.00 80.50           O  
ATOM   1260  CG1 VAL A  93      -8.158  -0.344 -14.591  1.00 80.50           C  
ATOM   1261 HG11 VAL A  93      -8.750   0.357 -15.180  1.00 80.50           H  
ATOM   1262 HG12 VAL A  93      -8.062  -1.280 -15.141  1.00 80.50           H  
ATOM   1263 HG13 VAL A  93      -7.158   0.066 -14.453  1.00 80.50           H  
ATOM   1264  CG2 VAL A  93      -8.802   0.741 -12.451  1.00 80.50           C  
ATOM   1265 HG21 VAL A  93      -7.783   1.123 -12.389  1.00 80.50           H  
ATOM   1266 HG22 VAL A  93      -9.173   0.597 -11.436  1.00 80.50           H  
ATOM   1267 HG23 VAL A  93      -9.425   1.479 -12.956  1.00 80.50           H  
ATOM   1268  N   GLY A  94     -11.017  -2.483 -15.263  1.00 79.06           N  
ATOM   1269  H   GLY A  94     -11.562  -1.669 -15.507  1.00 79.06           H  
ATOM   1270  CA  GLY A  94     -11.180  -3.692 -16.073  1.00 79.06           C  
ATOM   1271  HA2 GLY A  94     -11.595  -4.485 -15.451  1.00 79.06           H  
ATOM   1272  HA3 GLY A  94     -11.885  -3.497 -16.882  1.00 79.06           H  
ATOM   1273  C   GLY A  94      -9.872  -4.190 -16.691  1.00 79.06           C  
ATOM   1274  O   GLY A  94      -8.864  -3.483 -16.698  1.00 79.06           O  
ATOM   1275  N   SER A  95      -9.875  -5.424 -17.186  1.00 78.76           N  
ATOM   1276  H   SER A  95     -10.668  -6.013 -16.978  1.00 78.76           H  
ATOM   1277  CA  SER A  95      -8.750  -6.022 -17.905  1.00 78.76           C  
ATOM   1278  HA  SER A  95      -7.875  -5.994 -17.256  1.00 78.76           H  
ATOM   1279  C   SER A  95      -8.421  -5.266 -19.198  1.00 78.76           C  
ATOM   1280  CB  SER A  95      -9.059  -7.490 -18.209  1.00 78.76           C  
ATOM   1281  HB2 SER A  95      -9.162  -8.036 -17.270  1.00 78.76           H  
ATOM   1282  HB3 SER A  95      -9.996  -7.561 -18.762  1.00 78.76           H  
ATOM   1283  O   SER A  95      -9.306  -5.016 -20.016  1.00 78.76           O  
ATOM   1284  OG  SER A  95      -8.017  -8.061 -18.979  1.00 78.76           O  
ATOM   1285  HG  SER A  95      -7.192  -7.677 -18.674  1.00 78.76           H  
ATOM   1286  N   ASP A  96      -7.133  -4.980 -19.406  1.00 85.78           N  
ATOM   1287  H   ASP A  96      -6.483  -5.128 -18.648  1.00 85.78           H  
ATOM   1288  CA  ASP A  96      -6.589  -4.348 -20.616  1.00 85.78           C  
ATOM   1289  HA  ASP A  96      -7.352  -4.381 -21.394  1.00 85.78           H  
ATOM   1290  C   ASP A  96      -5.382  -5.142 -21.151  1.00 85.78           C  
ATOM   1291  CB  ASP A  96      -6.286  -2.868 -20.342  1.00 85.78           C  
ATOM   1292  HB2 ASP A  96      -7.155  -2.412 -19.869  1.00 85.78           H  
ATOM   1293  HB3 ASP A  96      -5.446  -2.792 -19.651  1.00 85.78           H  
ATOM   1294  O   ASP A  96      -4.234  -4.686 -21.206  1.00 85.78           O  
ATOM   1295  CG  ASP A  96      -5.982  -2.089 -21.628  1.00 85.78           C  
ATOM   1296  OD1 ASP A  96      -6.517  -2.472 -22.697  1.00 85.78           O  
ATOM   1297  OD2 ASP A  96      -5.251  -1.079 -21.526  1.00 85.78           O  
ATOM   1298  N   ALA A  97      -5.630  -6.418 -21.463  1.00 82.19           N  
ATOM   1299  H   ALA A  97      -6.584  -6.744 -21.397  1.00 82.19           H  
ATOM   1300  CA  ALA A  97      -4.601  -7.313 -21.978  1.00 82.19           C  
ATOM   1301  HA  ALA A  97      -3.743  -7.213 -21.314  1.00 82.19           H  
ATOM   1302  C   ALA A  97      -4.183  -6.937 -23.417  1.00 82.19           C  
ATOM   1303  CB  ALA A  97      -5.086  -8.761 -21.880  1.00 82.19           C  
ATOM   1304  HB1 ALA A  97      -5.983  -8.891 -22.486  1.00 82.19           H  
ATOM   1305  HB2 ALA A  97      -5.312  -8.995 -20.839  1.00 82.19           H  
ATOM   1306  HB3 ALA A  97      -4.309  -9.436 -22.238  1.00 82.19           H  
ATOM   1307  O   ALA A  97      -5.041  -6.584 -24.234  1.00 82.19           O  
ATOM   1308  N   PRO A  98      -2.892  -7.084 -23.783  1.00 87.10           N  
ATOM   1309  CA  PRO A  98      -2.417  -6.755 -25.122  1.00 87.10           C  
ATOM   1310  HA  PRO A  98      -2.566  -5.684 -25.261  1.00 87.10           H  
ATOM   1311  C   PRO A  98      -3.139  -7.558 -26.216  1.00 87.10           C  
ATOM   1312  CB  PRO A  98      -0.916  -7.054 -25.125  1.00 87.10           C  
ATOM   1313  HB2 PRO A  98      -0.738  -8.082 -25.441  1.00 87.10           H  
ATOM   1314  HB3 PRO A  98      -0.365  -6.359 -25.759  1.00 87.10           H  
ATOM   1315  O   PRO A  98      -3.356  -8.767 -26.052  1.00 87.10           O  
ATOM   1316  CG  PRO A  98      -0.543  -6.911 -23.654  1.00 87.10           C  
ATOM   1317  HG2 PRO A  98       0.356  -7.477 -23.407  1.00 87.10           H  
ATOM   1318  HG3 PRO A  98      -0.427  -5.859 -23.394  1.00 87.10           H  
ATOM   1319  CD  PRO A  98      -1.769  -7.459 -22.940  1.00 87.10           C  
ATOM   1320  HD2 PRO A  98      -1.827  -7.020 -21.944  1.00 87.10           H  
ATOM   1321  HD3 PRO A  98      -1.714  -8.546 -22.886  1.00 87.10           H  
ATOM   1322  N   PRO A  99      -3.464  -6.934 -27.363  1.00 89.84           N  
ATOM   1323  CA  PRO A  99      -4.096  -7.623 -28.476  1.00 89.84           C  
ATOM   1324  HA  PRO A  99      -4.964  -8.174 -28.115  1.00 89.84           H  
ATOM   1325  C   PRO A  99      -3.138  -8.605 -29.164  1.00 89.84           C  
ATOM   1326  CB  PRO A  99      -4.555  -6.512 -29.425  1.00 89.84           C  
ATOM   1327  HB2 PRO A  99      -4.570  -6.833 -30.466  1.00 89.84           H  
ATOM   1328  HB3 PRO A  99      -5.541  -6.160 -29.120  1.00 89.84           H  
ATOM   1329  O   PRO A  99      -1.915  -8.450 -29.165  1.00 89.84           O  
ATOM   1330  CG  PRO A  99      -3.526  -5.407 -29.187  1.00 89.84           C  
ATOM   1331  HG2 PRO A  99      -2.617  -5.622 -29.749  1.00 89.84           H  
ATOM   1332  HG3 PRO A  99      -3.917  -4.422 -29.443  1.00 89.84           H  
ATOM   1333  CD  PRO A  99      -3.247  -5.532 -27.691  1.00 89.84           C  
ATOM   1334  HD2 PRO A  99      -2.221  -5.234 -27.476  1.00 89.84           H  
ATOM   1335  HD3 PRO A  99      -3.947  -4.916 -27.126  1.00 89.84           H  
ATOM   1336  N   GLU A 100      -3.711  -9.596 -29.843  1.00 89.03           N  
ATOM   1337  H   GLU A 100      -4.711  -9.718 -29.769  1.00 89.03           H  
ATOM   1338  CA  GLU A 100      -2.962 -10.471 -30.747  1.00 89.03           C  
ATOM   1339  HA  GLU A 100      -2.086 -10.842 -30.217  1.00 89.03           H  
ATOM   1340  C   GLU A 100      -2.464  -9.725 -32.004  1.00 89.03           C  
ATOM   1341  CB  GLU A 100      -3.820 -11.677 -31.157  1.00 89.03           C  
ATOM   1342  HB2 GLU A 100      -3.253 -12.258 -31.883  1.00 89.03           H  
ATOM   1343  HB3 GLU A 100      -4.730 -11.318 -31.638  1.00 89.03           H  
ATOM   1344  O   GLU A 100      -3.000  -8.692 -32.409  1.00 89.03           O  
ATOM   1345  CG  GLU A 100      -4.193 -12.603 -29.987  1.00 89.03           C  
ATOM   1346  HG2 GLU A 100      -3.275 -12.905 -29.482  1.00 89.03           H  
ATOM   1347  HG3 GLU A 100      -4.813 -12.053 -29.279  1.00 89.03           H  
ATOM   1348  CD  GLU A 100      -4.943 -13.866 -30.446  1.00 89.03           C  
ATOM   1349  OE1 GLU A 100      -5.258 -14.705 -29.573  1.00 89.03           O  
ATOM   1350  OE2 GLU A 100      -5.177 -14.025 -31.669  1.00 89.03           O  
ATOM   1351  N   GLY A 101      -1.451 -10.284 -32.678  1.00 89.40           N  
ATOM   1352  H   GLY A 101      -1.055 -11.137 -32.309  1.00 89.40           H  
ATOM   1353  CA  GLY A 101      -0.950  -9.780 -33.967  1.00 89.40           C  
ATOM   1354  HA2 GLY A 101      -0.483 -10.606 -34.503  1.00 89.40           H  
ATOM   1355  HA3 GLY A 101      -1.791  -9.420 -34.559  1.00 89.40           H  
ATOM   1356  C   GLY A 101       0.080  -8.646 -33.884  1.00 89.40           C  
ATOM   1357  O   GLY A 101       0.489  -8.121 -34.922  1.00 89.40           O  
ATOM   1358  N   LEU A 102       0.516  -8.284 -32.677  1.00 92.00           N  
ATOM   1359  H   LEU A 102       0.087  -8.715 -31.870  1.00 92.00           H  
ATOM   1360  CA  LEU A 102       1.650  -7.386 -32.451  1.00 92.00           C  
ATOM   1361  HA  LEU A 102       1.488  -6.469 -33.016  1.00 92.00           H  
ATOM   1362  C   LEU A 102       2.965  -7.998 -32.955  1.00 92.00           C  
ATOM   1363  CB  LEU A 102       1.728  -7.053 -30.951  1.00 92.00           C  
ATOM   1364  HB2 LEU A 102       2.636  -6.485 -30.751  1.00 92.00           H  
ATOM   1365  HB3 LEU A 102       1.795  -7.990 -30.400  1.00 92.00           H  
ATOM   1366  O   LEU A 102       3.066  -9.200 -33.186  1.00 92.00           O  
ATOM   1367  CG  LEU A 102       0.525  -6.257 -30.417  1.00 92.00           C  
ATOM   1368  HG  LEU A 102      -0.396  -6.805 -30.618  1.00 92.00           H  
ATOM   1369  CD1 LEU A 102       0.677  -6.092 -28.911  1.00 92.00           C  
ATOM   1370 HD11 LEU A 102      -0.213  -5.600 -28.518  1.00 92.00           H  
ATOM   1371 HD12 LEU A 102       1.560  -5.504 -28.665  1.00 92.00           H  
ATOM   1372 HD13 LEU A 102       0.740  -7.071 -28.436  1.00 92.00           H  
ATOM   1373  CD2 LEU A 102       0.416  -4.868 -31.055  1.00 92.00           C  
ATOM   1374 HD21 LEU A 102      -0.391  -4.320 -30.568  1.00 92.00           H  
ATOM   1375 HD22 LEU A 102       1.348  -4.319 -30.917  1.00 92.00           H  
ATOM   1376 HD23 LEU A 102       0.177  -4.956 -32.114  1.00 92.00           H  
ATOM   1377  N   THR A 103       3.995  -7.166 -33.129  1.00 94.70           N  
ATOM   1378  H   THR A 103       3.888  -6.203 -32.842  1.00 94.70           H  
ATOM   1379  CA  THR A 103       5.359  -7.680 -33.306  1.00 94.70           C  
ATOM   1380  HA  THR A 103       5.333  -8.488 -34.037  1.00 94.70           H  
ATOM   1381  C   THR A 103       5.862  -8.263 -31.988  1.00 94.70           C  
ATOM   1382  CB  THR A 103       6.338  -6.605 -33.805  1.00 94.70           C  
ATOM   1383  HB  THR A 103       7.305  -7.074 -33.986  1.00 94.70           H  
ATOM   1384  O   THR A 103       5.393  -7.875 -30.918  1.00 94.70           O  
ATOM   1385  CG2 THR A 103       5.878  -5.944 -35.104  1.00 94.70           C  
ATOM   1386 HG21 THR A 103       6.655  -5.271 -35.469  1.00 94.70           H  
ATOM   1387 HG22 THR A 103       5.688  -6.710 -35.855  1.00 94.70           H  
ATOM   1388 HG23 THR A 103       4.963  -5.376 -34.934  1.00 94.70           H  
ATOM   1389  OG1 THR A 103       6.509  -5.592 -32.843  1.00 94.70           O  
ATOM   1390  HG1 THR A 103       6.984  -4.855 -33.235  1.00 94.70           H  
ATOM   1391  N   ALA A 104       6.868  -9.140 -32.048  1.00 94.88           N  
ATOM   1392  H   ALA A 104       7.141  -9.518 -32.944  1.00 94.88           H  
ATOM   1393  CA  ALA A 104       7.416  -9.751 -30.842  1.00 94.88           C  
ATOM   1394  HA  ALA A 104       6.621 -10.350 -30.400  1.00 94.88           H  
ATOM   1395  C   ALA A 104       7.862  -8.704 -29.799  1.00 94.88           C  
ATOM   1396  CB  ALA A 104       8.583 -10.666 -31.247  1.00 94.88           C  
ATOM   1397  HB1 ALA A 104       8.976 -11.173 -30.366  1.00 94.88           H  
ATOM   1398  HB2 ALA A 104       9.380 -10.082 -31.706  1.00 94.88           H  
ATOM   1399  HB3 ALA A 104       8.237 -11.420 -31.953  1.00 94.88           H  
ATOM   1400  O   ALA A 104       7.583  -8.812 -28.609  1.00 94.88           O  
ATOM   1401  N   ASP A 105       8.546  -7.654 -30.242  1.00 93.96           N  
ATOM   1402  H   ASP A 105       8.706  -7.545 -31.234  1.00 93.96           H  
ATOM   1403  CA  ASP A 105       9.012  -6.612 -29.332  1.00 93.96           C  
ATOM   1404  HA  ASP A 105       9.538  -7.087 -28.504  1.00 93.96           H  
ATOM   1405  C   ASP A 105       7.854  -5.813 -28.716  1.00 93.96           C  
ATOM   1406  CB  ASP A 105      10.003  -5.730 -30.084  1.00 93.96           C  
ATOM   1407  HB2 ASP A 105       9.467  -5.035 -30.731  1.00 93.96           H  
ATOM   1408  HB3 ASP A 105      10.639  -6.354 -30.712  1.00 93.96           H  
ATOM   1409  O   ASP A 105       7.783  -5.675 -27.495  1.00 93.96           O  
ATOM   1410  CG  ASP A 105      10.897  -4.989 -29.104  1.00 93.96           C  
ATOM   1411  OD1 ASP A 105      11.554  -5.717 -28.316  1.00 93.96           O  
ATOM   1412  OD2 ASP A 105      10.968  -3.755 -29.250  1.00 93.96           O  
ATOM   1413  N   ALA A 106       6.882  -5.414 -29.545  1.00 93.49           N  
ATOM   1414  H   ALA A 106       6.954  -5.631 -30.528  1.00 93.49           H  
ATOM   1415  CA  ALA A 106       5.703  -4.683 -29.094  1.00 93.49           C  
ATOM   1416  HA  ALA A 106       6.032  -3.787 -28.568  1.00 93.49           H  
ATOM   1417  C   ALA A 106       4.848  -5.500 -28.114  1.00 93.49           C  
ATOM   1418  CB  ALA A 106       4.887  -4.259 -30.320  1.00 93.49           C  
ATOM   1419  HB1 ALA A 106       4.005  -3.710 -29.993  1.00 93.49           H  
ATOM   1420  HB2 ALA A 106       5.491  -3.611 -30.955  1.00 93.49           H  
ATOM   1421  HB3 ALA A 106       4.575  -5.139 -30.883  1.00 93.49           H  
ATOM   1422  O   ALA A 106       4.358  -4.941 -27.137  1.00 93.49           O  
ATOM   1423  N   LEU A 107       4.695  -6.815 -28.325  1.00 95.69           N  
ATOM   1424  H   LEU A 107       5.094  -7.228 -29.156  1.00 95.69           H  
ATOM   1425  CA  LEU A 107       3.960  -7.664 -27.388  1.00 95.69           C  
ATOM   1426  HA  LEU A 107       2.988  -7.201 -27.221  1.00 95.69           H  
ATOM   1427  C   LEU A 107       4.664  -7.728 -26.028  1.00 95.69           C  
ATOM   1428  CB  LEU A 107       3.739  -9.070 -27.978  1.00 95.69           C  
ATOM   1429  HB2 LEU A 107       3.186  -8.979 -28.913  1.00 95.69           H  
ATOM   1430  HB3 LEU A 107       4.708  -9.514 -28.204  1.00 95.69           H  
ATOM   1431  O   LEU A 107       4.014  -7.528 -25.007  1.00 95.69           O  
ATOM   1432  CG  LEU A 107       2.968 -10.016 -27.030  1.00 95.69           C  
ATOM   1433  HG  LEU A 107       3.556 -10.177 -26.126  1.00 95.69           H  
ATOM   1434  CD1 LEU A 107       1.592  -9.478 -26.634  1.00 95.69           C  
ATOM   1435 HD11 LEU A 107       1.102 -10.185 -25.965  1.00 95.69           H  
ATOM   1436 HD12 LEU A 107       1.686  -8.536 -26.094  1.00 95.69           H  
ATOM   1437 HD13 LEU A 107       0.970  -9.327 -27.516  1.00 95.69           H  
ATOM   1438  CD2 LEU A 107       2.750 -11.374 -27.693  1.00 95.69           C  
ATOM   1439 HD21 LEU A 107       2.238 -12.041 -27.000  1.00 95.69           H  
ATOM   1440 HD22 LEU A 107       3.708 -11.821 -27.961  1.00 95.69           H  
ATOM   1441 HD23 LEU A 107       2.135 -11.256 -28.585  1.00 95.69           H  
ATOM   1442  N   LYS A 108       5.985  -7.957 -25.993  1.00 95.70           N  
ATOM   1443  H   LYS A 108       6.477  -8.064 -26.868  1.00 95.70           H  
ATOM   1444  CA  LYS A 108       6.736  -7.988 -24.724  1.00 95.70           C  
ATOM   1445  HA  LYS A 108       6.291  -8.735 -24.067  1.00 95.70           H  
ATOM   1446  C   LYS A 108       6.631  -6.656 -23.977  1.00 95.70           C  
ATOM   1447  CB  LYS A 108       8.211  -8.332 -24.961  1.00 95.70           C  
ATOM   1448  HB2 LYS A 108       8.727  -8.254 -24.005  1.00 95.70           H  
ATOM   1449  HB3 LYS A 108       8.632  -7.599 -25.649  1.00 95.70           H  
ATOM   1450  O   LYS A 108       6.409  -6.654 -22.768  1.00 95.70           O  
ATOM   1451  CG  LYS A 108       8.440  -9.757 -25.486  1.00 95.70           C  
ATOM   1452  HG2 LYS A 108       8.090 -10.472 -24.741  1.00 95.70           H  
ATOM   1453  HG3 LYS A 108       7.868  -9.921 -26.399  1.00 95.70           H  
ATOM   1454  CD  LYS A 108       9.919 -10.053 -25.745  1.00 95.70           C  
ATOM   1455  HD2 LYS A 108      10.497  -9.775 -24.863  1.00 95.70           H  
ATOM   1456  HD3 LYS A 108      10.037 -11.123 -25.919  1.00 95.70           H  
ATOM   1457  CE  LYS A 108      10.389  -9.277 -26.976  1.00 95.70           C  
ATOM   1458  HE2 LYS A 108       9.870  -9.658 -27.856  1.00 95.70           H  
ATOM   1459  HE3 LYS A 108      10.096  -8.233 -26.857  1.00 95.70           H  
ATOM   1460  NZ  LYS A 108      11.855  -9.340 -27.144  1.00 95.70           N  
ATOM   1461  HZ1 LYS A 108      12.129  -8.692 -27.868  1.00 95.70           H  
ATOM   1462  HZ2 LYS A 108      12.296  -9.026 -26.291  1.00 95.70           H  
ATOM   1463  HZ3 LYS A 108      12.151 -10.282 -27.356  1.00 95.70           H  
ATOM   1464  N   GLN A 109       6.740  -5.542 -24.702  1.00 93.58           N  
ATOM   1465  H   GLN A 109       6.963  -5.621 -25.684  1.00 93.58           H  
ATOM   1466  CA  GLN A 109       6.576  -4.205 -24.140  1.00 93.58           C  
ATOM   1467  HA  GLN A 109       7.295  -4.078 -23.330  1.00 93.58           H  
ATOM   1468  C   GLN A 109       5.171  -4.006 -23.563  1.00 93.58           C  
ATOM   1469  CB  GLN A 109       6.868  -3.161 -25.225  1.00 93.58           C  
ATOM   1470  HB2 GLN A 109       7.838  -3.372 -25.676  1.00 93.58           H  
ATOM   1471  HB3 GLN A 109       6.114  -3.230 -26.009  1.00 93.58           H  
ATOM   1472  O   GLN A 109       5.042  -3.570 -22.423  1.00 93.58           O  
ATOM   1473  CG  GLN A 109       6.875  -1.732 -24.658  1.00 93.58           C  
ATOM   1474  HG2 GLN A 109       7.631  -1.657 -23.877  1.00 93.58           H  
ATOM   1475  HG3 GLN A 109       5.904  -1.506 -24.217  1.00 93.58           H  
ATOM   1476  CD  GLN A 109       7.163  -0.674 -25.719  1.00 93.58           C  
ATOM   1477  NE2 GLN A 109       7.142   0.592 -25.362  1.00 93.58           N  
ATOM   1478 HE21 GLN A 109       7.316   1.262 -26.097  1.00 93.58           H  
ATOM   1479 HE22 GLN A 109       6.921   0.877 -24.418  1.00 93.58           H  
ATOM   1480  OE1 GLN A 109       7.392  -0.945 -26.884  1.00 93.58           O  
ATOM   1481  N   GLN A 110       4.118  -4.336 -24.318  1.00 92.88           N  
ATOM   1482  H   GLN A 110       4.268  -4.683 -25.254  1.00 92.88           H  
ATOM   1483  CA  GLN A 110       2.744  -4.143 -23.854  1.00 92.88           C  
ATOM   1484  HA  GLN A 110       2.643  -3.124 -23.482  1.00 92.88           H  
ATOM   1485  C   GLN A 110       2.397  -5.055 -22.676  1.00 92.88           C  
ATOM   1486  CB  GLN A 110       1.740  -4.323 -24.996  1.00 92.88           C  
ATOM   1487  HB2 GLN A 110       1.927  -5.257 -25.525  1.00 92.88           H  
ATOM   1488  HB3 GLN A 110       0.747  -4.362 -24.550  1.00 92.88           H  
ATOM   1489  O   GLN A 110       1.804  -4.575 -21.721  1.00 92.88           O  
ATOM   1490  CG  GLN A 110       1.757  -3.141 -25.976  1.00 92.88           C  
ATOM   1491  HG2 GLN A 110       2.689  -3.138 -26.542  1.00 92.88           H  
ATOM   1492  HG3 GLN A 110       1.699  -2.208 -25.416  1.00 92.88           H  
ATOM   1493  CD  GLN A 110       0.579  -3.169 -26.943  1.00 92.88           C  
ATOM   1494  NE2 GLN A 110       0.635  -2.428 -28.026  1.00 92.88           N  
ATOM   1495 HE21 GLN A 110       1.394  -1.773 -28.146  1.00 92.88           H  
ATOM   1496 HE22 GLN A 110      -0.230  -2.390 -28.548  1.00 92.88           H  
ATOM   1497  OE1 GLN A 110      -0.422  -3.833 -26.757  1.00 92.88           O  
ATOM   1498  N   VAL A 111       2.840  -6.319 -22.666  1.00 96.19           N  
ATOM   1499  H   VAL A 111       3.318  -6.670 -23.484  1.00 96.19           H  
ATOM   1500  CA  VAL A 111       2.665  -7.214 -21.505  1.00 96.19           C  
ATOM   1501  HA  VAL A 111       1.600  -7.310 -21.293  1.00 96.19           H  
ATOM   1502  C   VAL A 111       3.305  -6.613 -20.250  1.00 96.19           C  
ATOM   1503  CB  VAL A 111       3.236  -8.618 -21.800  1.00 96.19           C  
ATOM   1504  HB  VAL A 111       4.246  -8.522 -22.200  1.00 96.19           H  
ATOM   1505  O   VAL A 111       2.697  -6.619 -19.179  1.00 96.19           O  
ATOM   1506  CG1 VAL A 111       3.300  -9.502 -20.549  1.00 96.19           C  
ATOM   1507 HG11 VAL A 111       4.088  -9.143 -19.888  1.00 96.19           H  
ATOM   1508 HG12 VAL A 111       3.529 -10.533 -20.820  1.00 96.19           H  
ATOM   1509 HG13 VAL A 111       2.347  -9.466 -20.021  1.00 96.19           H  
ATOM   1510  CG2 VAL A 111       2.370  -9.358 -22.825  1.00 96.19           C  
ATOM   1511 HG21 VAL A 111       1.358  -9.474 -22.438  1.00 96.19           H  
ATOM   1512 HG22 VAL A 111       2.795 -10.338 -23.042  1.00 96.19           H  
ATOM   1513 HG23 VAL A 111       2.314  -8.792 -23.755  1.00 96.19           H  
ATOM   1514  N   TYR A 112       4.511  -6.052 -20.379  1.00 95.88           N  
ATOM   1515  H   TYR A 112       4.967  -6.075 -21.280  1.00 95.88           H  
ATOM   1516  CA  TYR A 112       5.181  -5.365 -19.277  1.00 95.88           C  
ATOM   1517  HA  TYR A 112       5.238  -6.042 -18.425  1.00 95.88           H  
ATOM   1518  C   TYR A 112       4.401  -4.132 -18.798  1.00 95.88           C  
ATOM   1519  CB  TYR A 112       6.611  -5.015 -19.698  1.00 95.88           C  
ATOM   1520  HB2 TYR A 112       7.120  -5.939 -19.974  1.00 95.88           H  
ATOM   1521  HB3 TYR A 112       6.592  -4.376 -20.581  1.00 95.88           H  
ATOM   1522  O   TYR A 112       4.236  -3.960 -17.591  1.00 95.88           O  
ATOM   1523  CG  TYR A 112       7.413  -4.324 -18.615  1.00 95.88           C  
ATOM   1524  CD1 TYR A 112       7.460  -2.917 -18.560  1.00 95.88           C  
ATOM   1525  HD1 TYR A 112       6.926  -2.329 -19.292  1.00 95.88           H  
ATOM   1526  CD2 TYR A 112       8.095  -5.092 -17.652  1.00 95.88           C  
ATOM   1527  HD2 TYR A 112       8.051  -6.170 -17.694  1.00 95.88           H  
ATOM   1528  CE1 TYR A 112       8.186  -2.278 -17.538  1.00 95.88           C  
ATOM   1529  HE1 TYR A 112       8.222  -1.200 -17.486  1.00 95.88           H  
ATOM   1530  CE2 TYR A 112       8.822  -4.456 -16.629  1.00 95.88           C  
ATOM   1531  HE2 TYR A 112       9.332  -5.050 -15.886  1.00 95.88           H  
ATOM   1532  OH  TYR A 112       9.527  -2.424 -15.560  1.00 95.88           O  
ATOM   1533  HH  TYR A 112       9.912  -3.049 -14.942  1.00 95.88           H  
ATOM   1534  CZ  TYR A 112       8.862  -3.046 -16.569  1.00 95.88           C  
ATOM   1535  N   GLN A 113       3.885  -3.306 -19.714  1.00 91.45           N  
ATOM   1536  H   GLN A 113       4.028  -3.512 -20.693  1.00 91.45           H  
ATOM   1537  CA  GLN A 113       3.103  -2.120 -19.351  1.00 91.45           C  
ATOM   1538  HA  GLN A 113       3.654  -1.578 -18.582  1.00 91.45           H  
ATOM   1539  C   GLN A 113       1.759  -2.475 -18.712  1.00 91.45           C  
ATOM   1540  CB  GLN A 113       2.900  -1.188 -20.557  1.00 91.45           C  
ATOM   1541  HB2 GLN A 113       2.424  -1.748 -21.362  1.00 91.45           H  
ATOM   1542  HB3 GLN A 113       2.225  -0.384 -20.265  1.00 91.45           H  
ATOM   1543  O   GLN A 113       1.445  -1.927 -17.660  1.00 91.45           O  
ATOM   1544  CG  GLN A 113       4.194  -0.553 -21.092  1.00 91.45           C  
ATOM   1545  HG2 GLN A 113       3.938   0.049 -21.964  1.00 91.45           H  
ATOM   1546  HG3 GLN A 113       4.877  -1.335 -21.422  1.00 91.45           H  
ATOM   1547  CD  GLN A 113       4.951   0.341 -20.109  1.00 91.45           C  
ATOM   1548  NE2 GLN A 113       6.081   0.873 -20.518  1.00 91.45           N  
ATOM   1549 HE21 GLN A 113       6.359   0.778 -21.484  1.00 91.45           H  
ATOM   1550 HE22 GLN A 113       6.465   1.589 -19.919  1.00 91.45           H  
ATOM   1551  OE1 GLN A 113       4.600   0.571 -18.963  1.00 91.45           O  
ATOM   1552  N   THR A 114       1.013  -3.443 -19.254  1.00 93.89           N  
ATOM   1553  H   THR A 114       1.273  -3.828 -20.151  1.00 93.89           H  
ATOM   1554  CA  THR A 114      -0.234  -3.932 -18.645  1.00 93.89           C  
ATOM   1555  HA  THR A 114      -0.953  -3.114 -18.598  1.00 93.89           H  
ATOM   1556  C   THR A 114       0.023  -4.412 -17.214  1.00 93.89           C  
ATOM   1557  CB  THR A 114      -0.856  -5.065 -19.481  1.00 93.89           C  
ATOM   1558  HB  THR A 114      -0.149  -5.892 -19.541  1.00 93.89           H  
ATOM   1559  O   THR A 114      -0.645  -3.972 -16.280  1.00 93.89           O  
ATOM   1560  CG2 THR A 114      -2.161  -5.575 -18.884  1.00 93.89           C  
ATOM   1561 HG21 THR A 114      -2.614  -6.308 -19.552  1.00 93.89           H  
ATOM   1562 HG22 THR A 114      -2.859  -4.749 -18.744  1.00 93.89           H  
ATOM   1563 HG23 THR A 114      -1.978  -6.050 -17.921  1.00 93.89           H  
ATOM   1564  OG1 THR A 114      -1.153  -4.638 -20.789  1.00 93.89           O  
ATOM   1565  HG1 THR A 114      -2.084  -4.407 -20.826  1.00 93.89           H  
ATOM   1566  N   ALA A 115       1.059  -5.233 -16.995  1.00 95.99           N  
ATOM   1567  H   ALA A 115       1.597  -5.562 -17.784  1.00 95.99           H  
ATOM   1568  CA  ALA A 115       1.406  -5.709 -15.656  1.00 95.99           C  
ATOM   1569  HA  ALA A 115       0.516  -6.159 -15.216  1.00 95.99           H  
ATOM   1570  C   ALA A 115       1.860  -4.575 -14.713  1.00 95.99           C  
ATOM   1571  CB  ALA A 115       2.470  -6.798 -15.795  1.00 95.99           C  
ATOM   1572  HB1 ALA A 115       3.394  -6.375 -16.188  1.00 95.99           H  
ATOM   1573  HB2 ALA A 115       2.653  -7.253 -14.821  1.00 95.99           H  
ATOM   1574  HB3 ALA A 115       2.109  -7.568 -16.476  1.00 95.99           H  
ATOM   1575  O   ALA A 115       1.556  -4.609 -13.517  1.00 95.99           O  
ATOM   1576  N   LYS A 116       2.558  -3.552 -15.230  1.00 93.30           N  
ATOM   1577  H   LYS A 116       2.786  -3.590 -16.213  1.00 93.30           H  
ATOM   1578  CA  LYS A 116       2.958  -2.355 -14.471  1.00 93.30           C  
ATOM   1579  HA  LYS A 116       3.463  -2.676 -13.560  1.00 93.30           H  
ATOM   1580  C   LYS A 116       1.739  -1.545 -14.028  1.00 93.30           C  
ATOM   1581  CB  LYS A 116       3.928  -1.510 -15.318  1.00 93.30           C  
ATOM   1582  HB2 LYS A 116       3.391  -1.085 -16.167  1.00 93.30           H  
ATOM   1583  HB3 LYS A 116       4.717  -2.150 -15.711  1.00 93.30           H  
ATOM   1584  O   LYS A 116       1.627  -1.233 -12.842  1.00 93.30           O  
ATOM   1585  CG  LYS A 116       4.579  -0.370 -14.521  1.00 93.30           C  
ATOM   1586  HG2 LYS A 116       5.148  -0.787 -13.690  1.00 93.30           H  
ATOM   1587  HG3 LYS A 116       3.806   0.290 -14.128  1.00 93.30           H  
ATOM   1588  CD  LYS A 116       5.516   0.443 -15.426  1.00 93.30           C  
ATOM   1589  HD2 LYS A 116       4.937   0.825 -16.266  1.00 93.30           H  
ATOM   1590  HD3 LYS A 116       6.304  -0.205 -15.809  1.00 93.30           H  
ATOM   1591  CE  LYS A 116       6.131   1.621 -14.659  1.00 93.30           C  
ATOM   1592  HE2 LYS A 116       6.765   1.236 -13.860  1.00 93.30           H  
ATOM   1593  HE3 LYS A 116       5.320   2.188 -14.202  1.00 93.30           H  
ATOM   1594  NZ  LYS A 116       6.910   2.510 -15.560  1.00 93.30           N  
ATOM   1595  HZ1 LYS A 116       7.275   3.310 -15.062  1.00 93.30           H  
ATOM   1596  HZ2 LYS A 116       6.312   2.866 -16.292  1.00 93.30           H  
ATOM   1597  HZ3 LYS A 116       7.678   2.019 -15.996  1.00 93.30           H  
ATOM   1598  N   THR A 117       0.807  -1.276 -14.939  1.00 88.97           N  
ATOM   1599  H   THR A 117       0.993  -1.516 -15.902  1.00 88.97           H  
ATOM   1600  CA  THR A 117      -0.453  -0.574 -14.658  1.00 88.97           C  
ATOM   1601  HA  THR A 117      -0.231   0.396 -14.215  1.00 88.97           H  
ATOM   1602  C   THR A 117      -1.313  -1.355 -13.671  1.00 88.97           C  
ATOM   1603  CB  THR A 117      -1.224  -0.329 -15.962  1.00 88.97           C  
ATOM   1604  HB  THR A 117      -1.414  -1.274 -16.470  1.00 88.97           H  
ATOM   1605  O   THR A 117      -1.801  -0.789 -12.691  1.00 88.97           O  
ATOM   1606  CG2 THR A 117      -2.547   0.402 -15.737  1.00 88.97           C  
ATOM   1607 HG21 THR A 117      -2.946   0.750 -16.689  1.00 88.97           H  
ATOM   1608 HG22 THR A 117      -2.397   1.251 -15.070  1.00 88.97           H  
ATOM   1609 HG23 THR A 117      -3.274  -0.276 -15.290  1.00 88.97           H  
ATOM   1610  OG1 THR A 117      -0.424   0.484 -16.779  1.00 88.97           O  
ATOM   1611  HG1 THR A 117      -0.885   0.620 -17.610  1.00 88.97           H  
ATOM   1612  N   ARG A 118      -1.435  -2.676 -13.845  1.00 93.73           N  
ATOM   1613  H   ARG A 118      -1.079  -3.084 -14.698  1.00 93.73           H  
ATOM   1614  CA  ARG A 118      -2.168  -3.538 -12.911  1.00 93.73           C  
ATOM   1615  HA  ARG A 118      -3.180  -3.143 -12.822  1.00 93.73           H  
ATOM   1616  C   ARG A 118      -1.554  -3.539 -11.519  1.00 93.73           C  
ATOM   1617  CB  ARG A 118      -2.243  -4.960 -13.475  1.00 93.73           C  
ATOM   1618  HB2 ARG A 118      -1.240  -5.380 -13.549  1.00 93.73           H  
ATOM   1619  HB3 ARG A 118      -2.650  -4.900 -14.484  1.00 93.73           H  
ATOM   1620  O   ARG A 118      -2.266  -3.415 -10.528  1.00 93.73           O  
ATOM   1621  CG  ARG A 118      -3.114  -5.902 -12.622  1.00 93.73           C  
ATOM   1622  HG2 ARG A 118      -3.151  -6.877 -13.108  1.00 93.73           H  
ATOM   1623  HG3 ARG A 118      -2.658  -6.034 -11.641  1.00 93.73           H  
ATOM   1624  CD  ARG A 118      -4.550  -5.400 -12.435  1.00 93.73           C  
ATOM   1625  HD2 ARG A 118      -4.552  -4.433 -11.932  1.00 93.73           H  
ATOM   1626  HD3 ARG A 118      -5.091  -6.097 -11.795  1.00 93.73           H  
ATOM   1627  NE  ARG A 118      -5.250  -5.321 -13.720  1.00 93.73           N  
ATOM   1628  HE  ARG A 118      -4.764  -5.650 -14.542  1.00 93.73           H  
ATOM   1629  NH1 ARG A 118      -7.182  -4.381 -12.939  1.00 93.73           N  
ATOM   1630 HH11 ARG A 118      -6.817  -4.377 -11.997  1.00 93.73           H  
ATOM   1631 HH12 ARG A 118      -8.114  -4.057 -13.152  1.00 93.73           H  
ATOM   1632  NH2 ARG A 118      -6.932  -4.782 -15.116  1.00 93.73           N  
ATOM   1633 HH21 ARG A 118      -6.336  -5.028 -15.893  1.00 93.73           H  
ATOM   1634 HH22 ARG A 118      -7.786  -4.285 -15.326  1.00 93.73           H  
ATOM   1635  CZ  ARG A 118      -6.455  -4.835 -13.916  1.00 93.73           C  
ATOM   1636  N   LYS A 119      -0.225  -3.646 -11.421  1.00 94.32           N  
ATOM   1637  H   LYS A 119       0.304  -3.774 -12.272  1.00 94.32           H  
ATOM   1638  CA  LYS A 119       0.479  -3.532 -10.138  1.00 94.32           C  
ATOM   1639  HA  LYS A 119       0.095  -4.297  -9.462  1.00 94.32           H  
ATOM   1640  C   LYS A 119       0.186  -2.184  -9.477  1.00 94.32           C  
ATOM   1641  CB  LYS A 119       1.987  -3.739 -10.337  1.00 94.32           C  
ATOM   1642  HB2 LYS A 119       2.384  -2.932 -10.952  1.00 94.32           H  
ATOM   1643  HB3 LYS A 119       2.160  -4.682 -10.856  1.00 94.32           H  
ATOM   1644  O   LYS A 119      -0.083  -2.168  -8.283  1.00 94.32           O  
ATOM   1645  CG  LYS A 119       2.724  -3.765  -8.988  1.00 94.32           C  
ATOM   1646  HG2 LYS A 119       2.468  -2.875  -8.414  1.00 94.32           H  
ATOM   1647  HG3 LYS A 119       2.410  -4.645  -8.426  1.00 94.32           H  
ATOM   1648  CD  LYS A 119       4.245  -3.793  -9.169  1.00 94.32           C  
ATOM   1649  HD2 LYS A 119       4.517  -4.685  -9.733  1.00 94.32           H  
ATOM   1650  HD3 LYS A 119       4.562  -2.920  -9.740  1.00 94.32           H  
ATOM   1651  CE  LYS A 119       4.963  -3.813  -7.810  1.00 94.32           C  
ATOM   1652  HE2 LYS A 119       4.581  -4.656  -7.234  1.00 94.32           H  
ATOM   1653  HE3 LYS A 119       6.025  -3.989  -7.984  1.00 94.32           H  
ATOM   1654  NZ  LYS A 119       4.783  -2.542  -7.048  1.00 94.32           N  
ATOM   1655  HZ1 LYS A 119       5.133  -1.741  -7.553  1.00 94.32           H  
ATOM   1656  HZ2 LYS A 119       5.242  -2.570  -6.149  1.00 94.32           H  
ATOM   1657  HZ3 LYS A 119       3.807  -2.366  -6.858  1.00 94.32           H  
ATOM   1658  N   SER A 120       0.237  -1.092 -10.241  1.00 89.69           N  
ATOM   1659  H   SER A 120       0.487  -1.197 -11.214  1.00 89.69           H  
ATOM   1660  CA  SER A 120      -0.011   0.262  -9.735  1.00 89.69           C  
ATOM   1661  HA  SER A 120       0.658   0.448  -8.895  1.00 89.69           H  
ATOM   1662  C   SER A 120      -1.444   0.432  -9.233  1.00 89.69           C  
ATOM   1663  CB  SER A 120       0.290   1.298 -10.822  1.00 89.69           C  
ATOM   1664  HB2 SER A 120       1.207   1.018 -11.341  1.00 89.69           H  
ATOM   1665  HB3 SER A 120      -0.522   1.339 -11.547  1.00 89.69           H  
ATOM   1666  O   SER A 120      -1.642   0.887  -8.120  1.00 89.69           O  
ATOM   1667  OG  SER A 120       0.488   2.568 -10.241  1.00 89.69           O  
ATOM   1668  HG  SER A 120      -0.316   2.880  -9.820  1.00 89.69           H  
ATOM   1669  N   THR A 121      -2.447   0.006 -10.001  1.00 90.20           N  
ATOM   1670  H   THR A 121      -2.230  -0.367 -10.914  1.00 90.20           H  
ATOM   1671  CA  THR A 121      -3.865   0.118  -9.609  1.00 90.20           C  
ATOM   1672  HA  THR A 121      -4.066   1.147  -9.312  1.00 90.20           H  
ATOM   1673  C   THR A 121      -4.211  -0.758  -8.402  1.00 90.20           C  
ATOM   1674  CB  THR A 121      -4.796  -0.225 -10.782  1.00 90.20           C  
ATOM   1675  HB  THR A 121      -5.822  -0.297 -10.421  1.00 90.20           H  
ATOM   1676  O   THR A 121      -4.917  -0.310  -7.496  1.00 90.20           O  
ATOM   1677  CG2 THR A 121      -4.735   0.829 -11.887  1.00 90.20           C  
ATOM   1678 HG21 THR A 121      -5.371   0.524 -12.718  1.00 90.20           H  
ATOM   1679 HG22 THR A 121      -5.100   1.780 -11.500  1.00 90.20           H  
ATOM   1680 HG23 THR A 121      -3.715   0.965 -12.248  1.00 90.20           H  
ATOM   1681  OG1 THR A 121      -4.427  -1.442 -11.381  1.00 90.20           O  
ATOM   1682  HG1 THR A 121      -3.708  -1.237 -11.984  1.00 90.20           H  
ATOM   1683  N   ASN A 122      -3.664  -1.976  -8.333  1.00 94.07           N  
ATOM   1684  H   ASN A 122      -3.185  -2.328  -9.150  1.00 94.07           H  
ATOM   1685  CA  ASN A 122      -3.816  -2.855  -7.171  1.00 94.07           C  
ATOM   1686  HA  ASN A 122      -4.876  -2.964  -6.943  1.00 94.07           H  
ATOM   1687  C   ASN A 122      -3.144  -2.277  -5.918  1.00 94.07           C  
ATOM   1688  CB  ASN A 122      -3.226  -4.236  -7.497  1.00 94.07           C  
ATOM   1689  HB2 ASN A 122      -2.211  -4.117  -7.877  1.00 94.07           H  
ATOM   1690  HB3 ASN A 122      -3.181  -4.816  -6.575  1.00 94.07           H  
ATOM   1691  O   ASN A 122      -3.690  -2.414  -4.827  1.00 94.07           O  
ATOM   1692  CG  ASN A 122      -4.044  -5.032  -8.497  1.00 94.07           C  
ATOM   1693  ND2 ASN A 122      -3.548  -6.175  -8.908  1.00 94.07           N  
ATOM   1694 HD21 ASN A 122      -4.177  -6.720  -9.479  1.00 94.07           H  
ATOM   1695 HD22 ASN A 122      -2.642  -6.493  -8.593  1.00 94.07           H  
ATOM   1696  OD1 ASN A 122      -5.141  -4.688  -8.894  1.00 94.07           O  
ATOM   1697  N   ALA A 123      -1.979  -1.641  -6.070  1.00 91.65           N  
ATOM   1698  H   ALA A 123      -1.579  -1.579  -6.995  1.00 91.65           H  
ATOM   1699  CA  ALA A 123      -1.277  -0.932  -5.002  1.00 91.65           C  
ATOM   1700  HA  ALA A 123      -1.152  -1.574  -4.131  1.00 91.65           H  
ATOM   1701  C   ALA A 123      -2.086   0.264  -4.497  1.00 91.65           C  
ATOM   1702  CB  ALA A 123       0.119  -0.565  -5.512  1.00 91.65           C  
ATOM   1703  HB1 ALA A 123       0.645   0.008  -4.748  1.00 91.65           H  
ATOM   1704  HB2 ALA A 123       0.055   0.049  -6.411  1.00 91.65           H  
ATOM   1705  HB3 ALA A 123       0.687  -1.472  -5.719  1.00 91.65           H  
ATOM   1706  O   ALA A 123      -2.448   0.302  -3.325  1.00 91.65           O  
ATOM   1707  N   SER A 124      -2.490   1.142  -5.414  1.00 88.71           N  
ATOM   1708  H   SER A 124      -2.127   1.050  -6.351  1.00 88.71           H  
ATOM   1709  CA  SER A 124      -3.236   2.365  -5.123  1.00 88.71           C  
ATOM   1710  HA  SER A 124      -2.633   2.968  -4.445  1.00 88.71           H  
ATOM   1711  C   SER A 124      -4.584   2.155  -4.447  1.00 88.71           C  
ATOM   1712  CB  SER A 124      -3.474   3.115  -6.436  1.00 88.71           C  
ATOM   1713  HB2 SER A 124      -4.167   3.940  -6.271  1.00 88.71           H  
ATOM   1714  HB3 SER A 124      -3.896   2.443  -7.183  1.00 88.71           H  
ATOM   1715  O   SER A 124      -5.091   3.063  -3.793  1.00 88.71           O  
ATOM   1716  OG  SER A 124      -2.242   3.633  -6.885  1.00 88.71           O  
ATOM   1717  HG  SER A 124      -1.952   4.192  -6.160  1.00 88.71           H  
ATOM   1718  N   THR A 125      -5.184   0.977  -4.604  1.00 90.33           N  
ATOM   1719  H   THR A 125      -4.705   0.274  -5.148  1.00 90.33           H  
ATOM   1720  CA  THR A 125      -6.464   0.640  -3.975  1.00 90.33           C  
ATOM   1721  HA  THR A 125      -6.937   1.554  -3.614  1.00 90.33           H  
ATOM   1722  C   THR A 125      -6.268  -0.233  -2.743  1.00 90.33           C  
ATOM   1723  CB  THR A 125      -7.436   0.005  -4.977  1.00 90.33           C  
ATOM   1724  HB  THR A 125      -8.317  -0.346  -4.439  1.00 90.33           H  
ATOM   1725  O   THR A 125      -6.637   0.171  -1.644  1.00 90.33           O  
ATOM   1726  CG2 THR A 125      -7.881   1.002  -6.047  1.00 90.33           C  
ATOM   1727 HG21 THR A 125      -7.023   1.375  -6.606  1.00 90.33           H  
ATOM   1728 HG22 THR A 125      -8.389   1.842  -5.571  1.00 90.33           H  
ATOM   1729 HG23 THR A 125      -8.575   0.515  -6.731  1.00 90.33           H  
ATOM   1730  OG1 THR A 125      -6.838  -1.084  -5.650  1.00 90.33           O  
ATOM   1731  HG1 THR A 125      -6.260  -0.717  -6.323  1.00 90.33           H  
ATOM   1732  N   ILE A 126      -5.651  -1.403  -2.899  1.00 94.27           N  
ATOM   1733  H   ILE A 126      -5.297  -1.630  -3.817  1.00 94.27           H  
ATOM   1734  CA  ILE A 126      -5.629  -2.454  -1.877  1.00 94.27           C  
ATOM   1735  HA  ILE A 126      -6.312  -2.191  -1.069  1.00 94.27           H  
ATOM   1736  C   ILE A 126      -4.252  -2.591  -1.230  1.00 94.27           C  
ATOM   1737  CB  ILE A 126      -6.134  -3.777  -2.497  1.00 94.27           C  
ATOM   1738  HB  ILE A 126      -5.589  -3.952  -3.424  1.00 94.27           H  
ATOM   1739  O   ILE A 126      -4.148  -2.484  -0.015  1.00 94.27           O  
ATOM   1740  CG1 ILE A 126      -7.639  -3.654  -2.826  1.00 94.27           C  
ATOM   1741 HG12 ILE A 126      -8.211  -3.553  -1.904  1.00 94.27           H  
ATOM   1742 HG13 ILE A 126      -7.811  -2.760  -3.425  1.00 94.27           H  
ATOM   1743  CG2 ILE A 126      -5.881  -4.982  -1.575  1.00 94.27           C  
ATOM   1744 HG21 ILE A 126      -6.386  -4.829  -0.621  1.00 94.27           H  
ATOM   1745 HG22 ILE A 126      -4.813  -5.113  -1.398  1.00 94.27           H  
ATOM   1746 HG23 ILE A 126      -6.230  -5.901  -2.046  1.00 94.27           H  
ATOM   1747  CD1 ILE A 126      -8.180  -4.839  -3.624  1.00 94.27           C  
ATOM   1748 HD11 ILE A 126      -9.187  -4.603  -3.969  1.00 94.27           H  
ATOM   1749 HD12 ILE A 126      -8.220  -5.737  -3.007  1.00 94.27           H  
ATOM   1750 HD13 ILE A 126      -7.531  -5.024  -4.480  1.00 94.27           H  
ATOM   1751  N   VAL A 127      -3.210  -2.876  -2.020  1.00 93.34           N  
ATOM   1752  H   VAL A 127      -3.341  -2.820  -3.019  1.00 93.34           H  
ATOM   1753  CA  VAL A 127      -1.953  -3.431  -1.484  1.00 93.34           C  
ATOM   1754  HA  VAL A 127      -2.225  -4.243  -0.809  1.00 93.34           H  
ATOM   1755  C   VAL A 127      -1.186  -2.434  -0.615  1.00 93.34           C  
ATOM   1756  CB  VAL A 127      -1.067  -4.056  -2.582  1.00 93.34           C  
ATOM   1757  HB  VAL A 127      -0.842  -3.323  -3.356  1.00 93.34           H  
ATOM   1758  O   VAL A 127      -0.628  -2.852   0.396  1.00 93.34           O  
ATOM   1759  CG1 VAL A 127       0.278  -4.565  -2.055  1.00 93.34           C  
ATOM   1760 HG11 VAL A 127       0.110  -5.203  -1.187  1.00 93.34           H  
ATOM   1761 HG12 VAL A 127       0.888  -3.715  -1.746  1.00 93.34           H  
ATOM   1762 HG13 VAL A 127       0.814  -5.106  -2.835  1.00 93.34           H  
ATOM   1763  CG2 VAL A 127      -1.782  -5.232  -3.267  1.00 93.34           C  
ATOM   1764 HG21 VAL A 127      -2.714  -4.890  -3.717  1.00 93.34           H  
ATOM   1765 HG22 VAL A 127      -1.150  -5.647  -4.052  1.00 93.34           H  
ATOM   1766 HG23 VAL A 127      -2.010  -6.004  -2.531  1.00 93.34           H  
ATOM   1767  N   ASP A 128      -1.196  -1.146  -0.960  1.00 91.63           N  
ATOM   1768  H   ASP A 128      -1.690  -0.840  -1.787  1.00 91.63           H  
ATOM   1769  CA  ASP A 128      -0.452  -0.129  -0.206  1.00 91.63           C  
ATOM   1770  HA  ASP A 128       0.390  -0.607   0.295  1.00 91.63           H  
ATOM   1771  C   ASP A 128      -1.302   0.507   0.913  1.00 91.63           C  
ATOM   1772  CB  ASP A 128       0.153   0.919  -1.162  1.00 91.63           C  
ATOM   1773  HB2 ASP A 128      -0.648   1.397  -1.726  1.00 91.63           H  
ATOM   1774  HB3 ASP A 128       0.634   1.687  -0.556  1.00 91.63           H  
ATOM   1775  O   ASP A 128      -0.765   1.205   1.764  1.00 91.63           O  
ATOM   1776  CG  ASP A 128       1.222   0.391  -2.138  1.00 91.63           C  
ATOM   1777  OD1 ASP A 128       1.537  -0.827  -2.146  1.00 91.63           O  
ATOM   1778  OD2 ASP A 128       1.718   1.204  -2.953  1.00 91.63           O  
ATOM   1779  N   ASN A 129      -2.609   0.215   0.972  1.00 92.64           N  
ATOM   1780  H   ASN A 129      -2.963  -0.455   0.304  1.00 92.64           H  
ATOM   1781  CA  ASN A 129      -3.551   0.780   1.945  1.00 92.64           C  
ATOM   1782  HA  ASN A 129      -3.043   1.561   2.510  1.00 92.64           H  
ATOM   1783  C   ASN A 129      -4.008  -0.275   2.969  1.00 92.64           C  
ATOM   1784  CB  ASN A 129      -4.740   1.434   1.216  1.00 92.64           C  
ATOM   1785  HB2 ASN A 129      -5.351   0.655   0.760  1.00 92.64           H  
ATOM   1786  HB3 ASN A 129      -5.353   1.965   1.945  1.00 92.64           H  
ATOM   1787  O   ASN A 129      -5.199  -0.425   3.235  1.00 92.64           O  
ATOM   1788  CG  ASN A 129      -4.335   2.442   0.166  1.00 92.64           C  
ATOM   1789  ND2 ASN A 129      -4.601   2.144  -1.080  1.00 92.64           N  
ATOM   1790 HD21 ASN A 129      -5.104   1.293  -1.287  1.00 92.64           H  
ATOM   1791 HD22 ASN A 129      -4.315   2.803  -1.790  1.00 92.64           H  
ATOM   1792  OD1 ASN A 129      -3.847   3.520   0.454  1.00 92.64           O  
ATOM   1793  N   GLN A 130      -3.094  -1.066   3.530  1.00 91.13           N  
ATOM   1794  H   GLN A 130      -2.123  -0.937   3.281  1.00 91.13           H  
ATOM   1795  CA  GLN A 130      -3.476  -2.071   4.535  1.00 91.13           C  
ATOM   1796  HA  GLN A 130      -4.329  -2.629   4.149  1.00 91.13           H  
ATOM   1797  C   GLN A 130      -3.945  -1.421   5.853  1.00 91.13           C  
ATOM   1798  CB  GLN A 130      -2.342  -3.086   4.743  1.00 91.13           C  
ATOM   1799  HB2 GLN A 130      -2.143  -3.594   3.800  1.00 91.13           H  
ATOM   1800  HB3 GLN A 130      -2.675  -3.827   5.470  1.00 91.13           H  
ATOM   1801  O   GLN A 130      -4.936  -1.856   6.438  1.00 91.13           O  
ATOM   1802  CG  GLN A 130      -1.036  -2.449   5.238  1.00 91.13           C  
ATOM   1803  HG2 GLN A 130      -0.617  -1.808   4.463  1.00 91.13           H  
ATOM   1804  HG3 GLN A 130      -1.240  -1.834   6.115  1.00 91.13           H  
ATOM   1805  CD  GLN A 130       0.024  -3.455   5.659  1.00 91.13           C  
ATOM   1806  NE2 GLN A 130       1.052  -2.980   6.325  1.00 91.13           N  
ATOM   1807 HE21 GLN A 130       1.718  -3.653   6.678  1.00 91.13           H  
ATOM   1808 HE22 GLN A 130       1.045  -2.007   6.594  1.00 91.13           H  
ATOM   1809  OE1 GLN A 130      -0.024  -4.654   5.412  1.00 91.13           O  
ATOM   1810  N   ASN A 131      -3.313  -0.315   6.270  1.00 92.79           N  
ATOM   1811  H   ASN A 131      -2.554   0.050   5.714  1.00 92.79           H  
ATOM   1812  CA  ASN A 131      -3.528   0.291   7.589  1.00 92.79           C  
ATOM   1813  HA  ASN A 131      -3.594  -0.512   8.323  1.00 92.79           H  
ATOM   1814  C   ASN A 131      -4.848   1.084   7.708  1.00 92.79           C  
ATOM   1815  CB  ASN A 131      -2.309   1.155   7.951  1.00 92.79           C  
ATOM   1816  HB2 ASN A 131      -2.184   1.937   7.202  1.00 92.79           H  
ATOM   1817  HB3 ASN A 131      -2.495   1.644   8.907  1.00 92.79           H  
ATOM   1818  O   ASN A 131      -5.133   1.657   8.758  1.00 92.79           O  
ATOM   1819  CG  ASN A 131      -1.013   0.376   8.112  1.00 92.79           C  
ATOM   1820  ND2 ASN A 131       0.056   0.830   7.510  1.00 92.79           N  
ATOM   1821 HD21 ASN A 131      -0.053   1.511   6.772  1.00 92.79           H  
ATOM   1822 HD22 ASN A 131       0.958   0.439   7.743  1.00 92.79           H  
ATOM   1823  OD1 ASN A 131      -0.936  -0.637   8.784  1.00 92.79           O  
ATOM   1824  N   ILE A 132      -5.686   1.113   6.664  1.00 95.08           N  
ATOM   1825  H   ILE A 132      -5.402   0.636   5.820  1.00 95.08           H  
ATOM   1826  CA  ILE A 132      -7.039   1.694   6.730  1.00 95.08           C  
ATOM   1827  HA  ILE A 132      -7.021   2.510   7.452  1.00 95.08           H  
ATOM   1828  C   ILE A 132      -8.099   0.705   7.245  1.00 95.08           C  
ATOM   1829  CB  ILE A 132      -7.466   2.310   5.385  1.00 95.08           C  
ATOM   1830  HB  ILE A 132      -8.465   2.722   5.528  1.00 95.08           H  
ATOM   1831  O   ILE A 132      -9.256   1.086   7.444  1.00 95.08           O  
ATOM   1832  CG1 ILE A 132      -7.519   1.269   4.251  1.00 95.08           C  
ATOM   1833 HG12 ILE A 132      -7.609   0.255   4.641  1.00 95.08           H  
ATOM   1834 HG13 ILE A 132      -6.584   1.359   3.697  1.00 95.08           H  
ATOM   1835  CG2 ILE A 132      -6.539   3.477   4.996  1.00 95.08           C  
ATOM   1836 HG21 ILE A 132      -6.892   3.949   4.078  1.00 95.08           H  
ATOM   1837 HG22 ILE A 132      -6.532   4.224   5.789  1.00 95.08           H  
ATOM   1838 HG23 ILE A 132      -5.518   3.129   4.838  1.00 95.08           H  
ATOM   1839  CD1 ILE A 132      -8.647   1.505   3.252  1.00 95.08           C  
ATOM   1840 HD11 ILE A 132      -8.525   0.844   2.394  1.00 95.08           H  
ATOM   1841 HD12 ILE A 132      -9.606   1.307   3.732  1.00 95.08           H  
ATOM   1842 HD13 ILE A 132      -8.617   2.545   2.926  1.00 95.08           H  
ATOM   1843  N   LEU A 133      -7.742  -0.565   7.476  1.00 96.43           N  
ATOM   1844  H   LEU A 133      -6.786  -0.839   7.300  1.00 96.43           H  
ATOM   1845  CA  LEU A 133      -8.675  -1.595   7.952  1.00 96.43           C  
ATOM   1846  HA  LEU A 133      -9.563  -1.562   7.320  1.00 96.43           H  
ATOM   1847  C   LEU A 133      -9.183  -1.345   9.385  1.00 96.43           C  
ATOM   1848  CB  LEU A 133      -8.021  -2.980   7.808  1.00 96.43           C  
ATOM   1849  HB2 LEU A 133      -8.599  -3.705   8.381  1.00 96.43           H  
ATOM   1850  HB3 LEU A 133      -7.025  -2.937   8.248  1.00 96.43           H  
ATOM   1851  O   LEU A 133     -10.295  -1.765   9.721  1.00 96.43           O  
ATOM   1852  CG  LEU A 133      -7.904  -3.490   6.358  1.00 96.43           C  
ATOM   1853  HG  LEU A 133      -7.360  -2.770   5.747  1.00 96.43           H  
ATOM   1854  CD1 LEU A 133      -7.158  -4.820   6.336  1.00 96.43           C  
ATOM   1855 HD11 LEU A 133      -6.149  -4.661   6.715  1.00 96.43           H  
ATOM   1856 HD12 LEU A 133      -7.082  -5.196   5.316  1.00 96.43           H  
ATOM   1857 HD13 LEU A 133      -7.674  -5.552   6.957  1.00 96.43           H  
ATOM   1858  CD2 LEU A 133      -9.275  -3.738   5.715  1.00 96.43           C  
ATOM   1859 HD21 LEU A 133      -9.887  -4.361   6.367  1.00 96.43           H  
ATOM   1860 HD22 LEU A 133      -9.142  -4.233   4.753  1.00 96.43           H  
ATOM   1861 HD23 LEU A 133      -9.767  -2.782   5.535  1.00 96.43           H  
ATOM   1862  N   ASP A 134      -8.467  -0.571  10.204  1.00 95.33           N  
ATOM   1863  H   ASP A 134      -7.529  -0.310   9.934  1.00 95.33           H  
ATOM   1864  CA  ASP A 134      -9.009  -0.055  11.470  1.00 95.33           C  
ATOM   1865  HA  ASP A 134      -9.400  -0.896  12.042  1.00 95.33           H  
ATOM   1866  C   ASP A 134     -10.202   0.896  11.246  1.00 95.33           C  
ATOM   1867  CB  ASP A 134      -7.895   0.631  12.284  1.00 95.33           C  
ATOM   1868  HB2 ASP A 134      -7.157   1.064  11.609  1.00 95.33           H  
ATOM   1869  HB3 ASP A 134      -8.335   1.450  12.853  1.00 95.33           H  
ATOM   1870  O   ASP A 134     -11.169   0.895  12.017  1.00 95.33           O  
ATOM   1871  CG  ASP A 134      -7.207  -0.297  13.297  1.00 95.33           C  
ATOM   1872  OD1 ASP A 134      -7.872  -1.250  13.786  1.00 95.33           O  
ATOM   1873  OD2 ASP A 134      -6.075   0.030  13.707  1.00 95.33           O  
ATOM   1874  N   GLY A 135     -10.207   1.633  10.134  1.00 96.58           N  
ATOM   1875  H   GLY A 135      -9.411   1.572   9.516  1.00 96.58           H  
ATOM   1876  CA  GLY A 135     -11.346   2.434   9.691  1.00 96.58           C  
ATOM   1877  HA2 GLY A 135     -11.677   3.078  10.505  1.00 96.58           H  
ATOM   1878  HA3 GLY A 135     -11.013   3.053   8.857  1.00 96.58           H  
ATOM   1879  C   GLY A 135     -12.530   1.598   9.205  1.00 96.58           C  
ATOM   1880  O   GLY A 135     -13.690   1.941   9.453  1.00 96.58           O  
ATOM   1881  N   VAL A 136     -12.257   0.439   8.595  1.00 97.95           N  
ATOM   1882  H   VAL A 136     -11.288   0.233   8.398  1.00 97.95           H  
ATOM   1883  CA  VAL A 136     -13.291  -0.558   8.264  1.00 97.95           C  
ATOM   1884  HA  VAL A 136     -14.074  -0.058   7.694  1.00 97.95           H  
ATOM   1885  C   VAL A 136     -13.937  -1.090   9.540  1.00 97.95           C  
ATOM   1886  CB  VAL A 136     -12.721  -1.706   7.405  1.00 97.95           C  
ATOM   1887  HB  VAL A 136     -11.849  -2.144   7.891  1.00 97.95           H  
ATOM   1888  O   VAL A 136     -15.161  -1.158   9.644  1.00 97.95           O  
ATOM   1889  CG1 VAL A 136     -13.723  -2.842   7.169  1.00 97.95           C  
ATOM   1890 HG11 VAL A 136     -14.621  -2.458   6.685  1.00 97.95           H  
ATOM   1891 HG12 VAL A 136     -13.989  -3.306   8.119  1.00 97.95           H  
ATOM   1892 HG13 VAL A 136     -13.270  -3.603   6.534  1.00 97.95           H  
ATOM   1893  CG2 VAL A 136     -12.295  -1.173   6.040  1.00 97.95           C  
ATOM   1894 HG21 VAL A 136     -13.155  -0.699   5.565  1.00 97.95           H  
ATOM   1895 HG22 VAL A 136     -11.495  -0.441   6.150  1.00 97.95           H  
ATOM   1896 HG23 VAL A 136     -11.940  -1.986   5.406  1.00 97.95           H  
ATOM   1897  N   LYS A 137     -13.140  -1.402  10.566  1.00 98.13           N  
ATOM   1898  H   LYS A 137     -12.142  -1.334  10.424  1.00 98.13           H  
ATOM   1899  CA  LYS A 137     -13.659  -1.790  11.884  1.00 98.13           C  
ATOM   1900  HA  LYS A 137     -14.296  -2.666  11.766  1.00 98.13           H  
ATOM   1901  C   LYS A 137     -14.531  -0.691  12.499  1.00 98.13           C  
ATOM   1902  CB  LYS A 137     -12.469  -2.149  12.776  1.00 98.13           C  
ATOM   1903  HB2 LYS A 137     -11.928  -2.986  12.335  1.00 98.13           H  
ATOM   1904  HB3 LYS A 137     -11.782  -1.302  12.799  1.00 98.13           H  
ATOM   1905  O   LYS A 137     -15.614  -1.005  12.994  1.00 98.13           O  
ATOM   1906  CG  LYS A 137     -12.856  -2.494  14.218  1.00 98.13           C  
ATOM   1907  HG2 LYS A 137     -13.466  -3.397  14.246  1.00 98.13           H  
ATOM   1908  HG3 LYS A 137     -13.402  -1.664  14.665  1.00 98.13           H  
ATOM   1909  CD  LYS A 137     -11.566  -2.712  15.005  1.00 98.13           C  
ATOM   1910  HD2 LYS A 137     -10.877  -1.900  14.769  1.00 98.13           H  
ATOM   1911  HD3 LYS A 137     -11.099  -3.647  14.694  1.00 98.13           H  
ATOM   1912  CE  LYS A 137     -11.816  -2.712  16.509  1.00 98.13           C  
ATOM   1913  HE2 LYS A 137     -12.309  -3.640  16.799  1.00 98.13           H  
ATOM   1914  HE3 LYS A 137     -12.467  -1.871  16.749  1.00 98.13           H  
ATOM   1915  NZ  LYS A 137     -10.518  -2.545  17.199  1.00 98.13           N  
ATOM   1916  HZ1 LYS A 137     -10.623  -2.447  18.199  1.00 98.13           H  
ATOM   1917  HZ2 LYS A 137     -10.069  -1.712  16.847  1.00 98.13           H  
ATOM   1918  HZ3 LYS A 137      -9.882  -3.296  16.969  1.00 98.13           H  
ATOM   1919  N   HIS A 138     -14.084   0.568  12.468  1.00 98.02           N  
ATOM   1920  H   HIS A 138     -13.167   0.738  12.079  1.00 98.02           H  
ATOM   1921  CA  HIS A 138     -14.856   1.715  12.959  1.00 98.02           C  
ATOM   1922  HA  HIS A 138     -15.064   1.574  14.019  1.00 98.02           H  
ATOM   1923  C   HIS A 138     -16.212   1.811  12.244  1.00 98.02           C  
ATOM   1924  CB  HIS A 138     -14.024   3.001  12.803  1.00 98.02           C  
ATOM   1925  HB2 HIS A 138     -13.735   3.126  11.759  1.00 98.02           H  
ATOM   1926  HB3 HIS A 138     -13.108   2.906  13.386  1.00 98.02           H  
ATOM   1927  O   HIS A 138     -17.253   1.750  12.894  1.00 98.02           O  
ATOM   1928  CG  HIS A 138     -14.752   4.250  13.237  1.00 98.02           C  
ATOM   1929  CD2 HIS A 138     -15.568   5.028  12.458  1.00 98.02           C  
ATOM   1930  HD2 HIS A 138     -15.809   4.855  11.420  1.00 98.02           H  
ATOM   1931  ND1 HIS A 138     -14.691   4.853  14.474  1.00 98.02           N  
ATOM   1932  HD1 HIS A 138     -13.997   4.683  15.187  1.00 98.02           H  
ATOM   1933  CE1 HIS A 138     -15.469   5.950  14.446  1.00 98.02           C  
ATOM   1934  HE1 HIS A 138     -15.577   6.660  15.253  1.00 98.02           H  
ATOM   1935  NE2 HIS A 138     -16.034   6.087  13.240  1.00 98.02           N  
ATOM   1936  N   THR A 139     -16.199   1.830  10.910  1.00 98.31           N  
ATOM   1937  H   THR A 139     -15.301   1.862  10.450  1.00 98.31           H  
ATOM   1938  CA  THR A 139     -17.402   1.906  10.066  1.00 98.31           C  
ATOM   1939  HA  THR A 139     -17.920   2.843  10.271  1.00 98.31           H  
ATOM   1940  C   THR A 139     -18.379   0.759  10.343  1.00 98.31           C  
ATOM   1941  CB  THR A 139     -16.994   1.892   8.586  1.00 98.31           C  
ATOM   1942  HB  THR A 139     -16.487   0.954   8.355  1.00 98.31           H  
ATOM   1943  O   THR A 139     -19.580   0.985  10.500  1.00 98.31           O  
ATOM   1944  CG2 THR A 139     -18.191   2.058   7.657  1.00 98.31           C  
ATOM   1945 HG21 THR A 139     -18.830   1.176   7.703  1.00 98.31           H  
ATOM   1946 HG22 THR A 139     -18.765   2.936   7.953  1.00 98.31           H  
ATOM   1947 HG23 THR A 139     -17.836   2.180   6.633  1.00 98.31           H  
ATOM   1948  OG1 THR A 139     -16.119   2.959   8.312  1.00 98.31           O  
ATOM   1949  HG1 THR A 139     -15.238   2.720   8.611  1.00 98.31           H  
ATOM   1950  N   ALA A 140     -17.872  -0.471  10.481  1.00 98.45           N  
ATOM   1951  H   ALA A 140     -16.881  -0.604  10.333  1.00 98.45           H  
ATOM   1952  CA  ALA A 140     -18.696  -1.638  10.783  1.00 98.45           C  
ATOM   1953  HA  ALA A 140     -19.470  -1.718  10.020  1.00 98.45           H  
ATOM   1954  C   ALA A 140     -19.402  -1.516  12.141  1.00 98.45           C  
ATOM   1955  CB  ALA A 140     -17.816  -2.895  10.740  1.00 98.45           C  
ATOM   1956  HB1 ALA A 140     -18.443  -3.780  10.848  1.00 98.45           H  
ATOM   1957  HB2 ALA A 140     -17.283  -2.961   9.791  1.00 98.45           H  
ATOM   1958  HB3 ALA A 140     -17.084  -2.855  11.546  1.00 98.45           H  
ATOM   1959  O   ALA A 140     -20.569  -1.889  12.262  1.00 98.45           O  
ATOM   1960  N   TYR A 141     -18.723  -0.985  13.164  1.00 98.56           N  
ATOM   1961  H   TYR A 141     -17.778  -0.665  13.006  1.00 98.56           H  
ATOM   1962  CA  TYR A 141     -19.354  -0.718  14.454  1.00 98.56           C  
ATOM   1963  HA  TYR A 141     -19.873  -1.618  14.783  1.00 98.56           H  
ATOM   1964  C   TYR A 141     -20.401   0.392  14.378  1.00 98.56           C  
ATOM   1965  CB  TYR A 141     -18.316  -0.333  15.507  1.00 98.56           C  
ATOM   1966  HB2 TYR A 141     -17.552   0.302  15.057  1.00 98.56           H  
ATOM   1967  HB3 TYR A 141     -18.826   0.253  16.272  1.00 98.56           H  
ATOM   1968  O   TYR A 141     -21.427   0.267  15.045  1.00 98.56           O  
ATOM   1969  CG  TYR A 141     -17.684  -1.483  16.246  1.00 98.56           C  
ATOM   1970  CD1 TYR A 141     -18.476  -2.274  17.101  1.00 98.56           C  
ATOM   1971  HD1 TYR A 141     -19.536  -2.086  17.186  1.00 98.56           H  
ATOM   1972  CD2 TYR A 141     -16.303  -1.717  16.137  1.00 98.56           C  
ATOM   1973  HD2 TYR A 141     -15.705  -1.090  15.492  1.00 98.56           H  
ATOM   1974  CE1 TYR A 141     -17.885  -3.313  17.840  1.00 98.56           C  
ATOM   1975  HE1 TYR A 141     -18.479  -3.926  18.501  1.00 98.56           H  
ATOM   1976  CE2 TYR A 141     -15.710  -2.761  16.865  1.00 98.56           C  
ATOM   1977  HE2 TYR A 141     -14.650  -2.946  16.769  1.00 98.56           H  
ATOM   1978  OH  TYR A 141     -15.932  -4.569  18.413  1.00 98.56           O  
ATOM   1979  HH  TYR A 141     -14.999  -4.674  18.211  1.00 98.56           H  
ATOM   1980  CZ  TYR A 141     -16.502  -3.557  17.716  1.00 98.56           C  
ATOM   1981  N   THR A 142     -20.158   1.459  13.617  1.00 98.23           N  
ATOM   1982  H   THR A 142     -19.254   1.563  13.178  1.00 98.23           H  
ATOM   1983  CA  THR A 142     -21.112   2.563  13.442  1.00 98.23           C  
ATOM   1984  HA  THR A 142     -21.309   3.017  14.413  1.00 98.23           H  
ATOM   1985  C   THR A 142     -22.438   2.040  12.899  1.00 98.23           C  
ATOM   1986  CB  THR A 142     -20.525   3.653  12.530  1.00 98.23           C  
ATOM   1987  HB  THR A 142     -20.368   3.260  11.525  1.00 98.23           H  
ATOM   1988  O   THR A 142     -23.469   2.191  13.555  1.00 98.23           O  
ATOM   1989  CG2 THR A 142     -21.396   4.903  12.454  1.00 98.23           C  
ATOM   1990 HG21 THR A 142     -22.388   4.650  12.078  1.00 98.23           H  
ATOM   1991 HG22 THR A 142     -20.938   5.621  11.773  1.00 98.23           H  
ATOM   1992 HG23 THR A 142     -21.474   5.352  13.444  1.00 98.23           H  
ATOM   1993  OG1 THR A 142     -19.293   4.039  13.079  1.00 98.23           O  
ATOM   1994  HG1 THR A 142     -19.003   4.879  12.715  1.00 98.23           H  
ATOM   1995  N   ASP A 143     -22.410   1.325  11.772  1.00 98.01           N  
ATOM   1996  H   ASP A 143     -21.534   1.236  11.276  1.00 98.01           H  
ATOM   1997  CA  ASP A 143     -23.621   0.783  11.145  1.00 98.01           C  
ATOM   1998  HA  ASP A 143     -24.324   1.598  10.975  1.00 98.01           H  
ATOM   1999  C   ASP A 143     -24.326  -0.239  12.059  1.00 98.01           C  
ATOM   2000  CB  ASP A 143     -23.261   0.166   9.779  1.00 98.01           C  
ATOM   2001  HB2 ASP A 143     -22.449  -0.550   9.911  1.00 98.01           H  
ATOM   2002  HB3 ASP A 143     -24.130  -0.380   9.412  1.00 98.01           H  
ATOM   2003  O   ASP A 143     -25.549  -0.202  12.230  1.00 98.01           O  
ATOM   2004  CG  ASP A 143     -22.868   1.193   8.700  1.00 98.01           C  
ATOM   2005  OD1 ASP A 143     -23.116   2.404   8.897  1.00 98.01           O  
ATOM   2006  OD2 ASP A 143     -22.364   0.756   7.635  1.00 98.01           O  
ATOM   2007  N   ALA A 144     -23.554  -1.110  12.720  1.00 98.28           N  
ATOM   2008  H   ALA A 144     -22.561  -1.096  12.541  1.00 98.28           H  
ATOM   2009  CA  ALA A 144     -24.090  -2.141  13.603  1.00 98.28           C  
ATOM   2010  HA  ALA A 144     -24.846  -2.702  13.054  1.00 98.28           H  
ATOM   2011  C   ALA A 144     -24.751  -1.577  14.867  1.00 98.28           C  
ATOM   2012  CB  ALA A 144     -22.952  -3.091  13.968  1.00 98.28           C  
ATOM   2013  HB1 ALA A 144     -23.360  -3.981  14.446  1.00 98.28           H  
ATOM   2014  HB2 ALA A 144     -22.441  -3.381  13.049  1.00 98.28           H  
ATOM   2015  HB3 ALA A 144     -22.238  -2.599  14.628  1.00 98.28           H  
ATOM   2016  O   ALA A 144     -25.840  -2.019  15.242  1.00 98.28           O  
ATOM   2017  N   LYS A 145     -24.114  -0.603  15.533  1.00 98.10           N  
ATOM   2018  H   LYS A 145     -23.242  -0.256  15.159  1.00 98.10           H  
ATOM   2019  CA  LYS A 145     -24.673   0.026  16.737  1.00 98.10           C  
ATOM   2020  HA  LYS A 145     -24.986  -0.751  17.435  1.00 98.10           H  
ATOM   2021  C   LYS A 145     -25.931   0.820  16.404  1.00 98.10           C  
ATOM   2022  CB  LYS A 145     -23.651   0.925  17.443  1.00 98.10           C  
ATOM   2023  HB2 LYS A 145     -24.187   1.482  18.212  1.00 98.10           H  
ATOM   2024  HB3 LYS A 145     -23.232   1.629  16.725  1.00 98.10           H  
ATOM   2025  O   LYS A 145     -26.880   0.758  17.178  1.00 98.10           O  
ATOM   2026  CG  LYS A 145     -22.519   0.163  18.146  1.00 98.10           C  
ATOM   2027  HG2 LYS A 145     -21.936  -0.399  17.416  1.00 98.10           H  
ATOM   2028  HG3 LYS A 145     -22.945  -0.539  18.862  1.00 98.10           H  
ATOM   2029  CD  LYS A 145     -21.608   1.152  18.887  1.00 98.10           C  
ATOM   2030  HD2 LYS A 145     -21.298   1.939  18.199  1.00 98.10           H  
ATOM   2031  HD3 LYS A 145     -22.173   1.612  19.699  1.00 98.10           H  
ATOM   2032  CE  LYS A 145     -20.381   0.434  19.461  1.00 98.10           C  
ATOM   2033  HE2 LYS A 145     -20.726  -0.334  20.153  1.00 98.10           H  
ATOM   2034  HE3 LYS A 145     -19.846  -0.063  18.652  1.00 98.10           H  
ATOM   2035  NZ  LYS A 145     -19.470   1.362  20.173  1.00 98.10           N  
ATOM   2036  HZ1 LYS A 145     -19.131   2.117  19.595  1.00 98.10           H  
ATOM   2037  HZ2 LYS A 145     -18.673   0.869  20.551  1.00 98.10           H  
ATOM   2038  HZ3 LYS A 145     -19.926   1.780  20.972  1.00 98.10           H  
ATOM   2039  N   ILE A 146     -25.990   1.497  15.254  1.00 97.37           N  
ATOM   2040  H   ILE A 146     -25.178   1.532  14.654  1.00 97.37           H  
ATOM   2041  CA  ILE A 146     -27.209   2.211  14.858  1.00 97.37           C  
ATOM   2042  HA  ILE A 146     -27.487   2.871  15.679  1.00 97.37           H  
ATOM   2043  C   ILE A 146     -28.377   1.235  14.665  1.00 97.37           C  
ATOM   2044  CB  ILE A 146     -26.992   3.089  13.611  1.00 97.37           C  
ATOM   2045  HB  ILE A 146     -26.633   2.470  12.788  1.00 97.37           H  
ATOM   2046  O   ILE A 146     -29.442   1.453  15.238  1.00 97.37           O  
ATOM   2047  CG1 ILE A 146     -25.985   4.221  13.885  1.00 97.37           C  
ATOM   2048 HG12 ILE A 146     -25.119   3.803  14.398  1.00 97.37           H  
ATOM   2049 HG13 ILE A 146     -26.424   4.968  14.546  1.00 97.37           H  
ATOM   2050  CG2 ILE A 146     -28.344   3.708  13.244  1.00 97.37           C  
ATOM   2051 HG21 ILE A 146     -28.827   4.100  14.139  1.00 97.37           H  
ATOM   2052 HG22 ILE A 146     -29.015   2.958  12.825  1.00 97.37           H  
ATOM   2053 HG23 ILE A 146     -28.222   4.557  12.571  1.00 97.37           H  
ATOM   2054  CD1 ILE A 146     -25.471   4.899  12.612  1.00 97.37           C  
ATOM   2055 HD11 ILE A 146     -24.619   5.530  12.865  1.00 97.37           H  
ATOM   2056 HD12 ILE A 146     -26.246   5.529  12.177  1.00 97.37           H  
ATOM   2057 HD13 ILE A 146     -25.146   4.148  11.893  1.00 97.37           H  
ATOM   2058  N   ALA A 147     -28.184   0.136  13.928  1.00 97.18           N  
ATOM   2059  H   ALA A 147     -27.295  -0.005  13.468  1.00 97.18           H  
ATOM   2060  CA  ALA A 147     -29.236  -0.870  13.756  1.00 97.18           C  
ATOM   2061  HA  ALA A 147     -30.118  -0.387  13.336  1.00 97.18           H  
ATOM   2062  C   ALA A 147     -29.664  -1.511  15.088  1.00 97.18           C  
ATOM   2063  CB  ALA A 147     -28.745  -1.920  12.760  1.00 97.18           C  
ATOM   2064  HB1 ALA A 147     -28.621  -1.434  11.792  1.00 97.18           H  
ATOM   2065  HB2 ALA A 147     -27.796  -2.346  13.086  1.00 97.18           H  
ATOM   2066  HB3 ALA A 147     -29.486  -2.713  12.661  1.00 97.18           H  
ATOM   2067  O   ALA A 147     -30.851  -1.749  15.313  1.00 97.18           O  
ATOM   2068  N   ALA A 148     -28.717  -1.733  16.004  1.00 97.32           N  
ATOM   2069  H   ALA A 148     -27.752  -1.562  15.759  1.00 97.32           H  
ATOM   2070  CA  ALA A 148     -29.026  -2.199  17.350  1.00 97.32           C  
ATOM   2071  HA  ALA A 148     -29.595  -3.125  17.268  1.00 97.32           H  
ATOM   2072  C   ALA A 148     -29.880  -1.184  18.136  1.00 97.32           C  
ATOM   2073  CB  ALA A 148     -27.715  -2.493  18.083  1.00 97.32           C  
ATOM   2074  HB1 ALA A 148     -27.176  -1.564  18.266  1.00 97.32           H  
ATOM   2075  HB2 ALA A 148     -27.079  -3.146  17.485  1.00 97.32           H  
ATOM   2076  HB3 ALA A 148     -27.932  -2.978  19.035  1.00 97.32           H  
ATOM   2077  O   ALA A 148     -30.858  -1.573  18.773  1.00 97.32           O  
ATOM   2078  N   ILE A 149     -29.545   0.111  18.082  1.00 96.51           N  
ATOM   2079  H   ILE A 149     -28.727   0.369  17.549  1.00 96.51           H  
ATOM   2080  CA  ILE A 149     -30.299   1.184  18.753  1.00 96.51           C  
ATOM   2081  HA  ILE A 149     -30.415   0.922  19.804  1.00 96.51           H  
ATOM   2082  C   ILE A 149     -31.712   1.312  18.172  1.00 96.51           C  
ATOM   2083  CB  ILE A 149     -29.528   2.523  18.700  1.00 96.51           C  
ATOM   2084  HB  ILE A 149     -29.247   2.724  17.666  1.00 96.51           H  
ATOM   2085  O   ILE A 149     -32.668   1.457  18.932  1.00 96.51           O  
ATOM   2086  CG1 ILE A 149     -28.254   2.450  19.568  1.00 96.51           C  
ATOM   2087 HG12 ILE A 149     -27.795   1.468  19.451  1.00 96.51           H  
ATOM   2088 HG13 ILE A 149     -28.521   2.566  20.619  1.00 96.51           H  
ATOM   2089  CG2 ILE A 149     -30.411   3.680  19.211  1.00 96.51           C  
ATOM   2090 HG21 ILE A 149     -31.224   3.879  18.512  1.00 96.51           H  
ATOM   2091 HG22 ILE A 149     -30.835   3.434  20.184  1.00 96.51           H  
ATOM   2092 HG23 ILE A 149     -29.830   4.597  19.312  1.00 96.51           H  
ATOM   2093  CD1 ILE A 149     -27.194   3.494  19.195  1.00 96.51           C  
ATOM   2094 HD11 ILE A 149     -26.810   3.290  18.196  1.00 96.51           H  
ATOM   2095 HD12 ILE A 149     -27.615   4.499  19.207  1.00 96.51           H  
ATOM   2096 HD13 ILE A 149     -26.372   3.443  19.909  1.00 96.51           H  
ATOM   2097  N   GLU A 150     -31.875   1.201  16.850  1.00 95.71           N  
ATOM   2098  H   GLU A 150     -31.053   1.114  16.270  1.00 95.71           H  
ATOM   2099  CA  GLU A 150     -33.194   1.205  16.203  1.00 95.71           C  
ATOM   2100  HA  GLU A 150     -33.694   2.145  16.435  1.00 95.71           H  
ATOM   2101  C   GLU A 150     -34.098   0.079  16.754  1.00 95.71           C  
ATOM   2102  CB  GLU A 150     -33.038   1.111  14.668  1.00 95.71           C  
ATOM   2103  HB2 GLU A 150     -32.372   0.283  14.426  1.00 95.71           H  
ATOM   2104  HB3 GLU A 150     -34.018   0.892  14.243  1.00 95.71           H  
ATOM   2105  O   GLU A 150     -35.250   0.330  17.123  1.00 95.71           O  
ATOM   2106  CG  GLU A 150     -32.511   2.404  14.004  1.00 95.71           C  
ATOM   2107  HG2 GLU A 150     -33.226   3.203  14.201  1.00 95.71           H  
ATOM   2108  HG3 GLU A 150     -31.569   2.693  14.472  1.00 95.71           H  
ATOM   2109  CD  GLU A 150     -32.302   2.292  12.474  1.00 95.71           C  
ATOM   2110  OE1 GLU A 150     -31.699   3.218  11.872  1.00 95.71           O  
ATOM   2111  OE2 GLU A 150     -32.776   1.313  11.855  1.00 95.71           O  
ATOM   2112  N   GLU A 151     -33.571  -1.142  16.907  1.00 96.53           N  
ATOM   2113  H   GLU A 151     -32.633  -1.298  16.568  1.00 96.53           H  
ATOM   2114  CA  GLU A 151     -34.301  -2.276  17.499  1.00 96.53           C  
ATOM   2115  HA  GLU A 151     -35.293  -2.330  17.050  1.00 96.53           H  
ATOM   2116  C   GLU A 151     -34.517  -2.134  19.021  1.00 96.53           C  
ATOM   2117  CB  GLU A 151     -33.556  -3.583  17.181  1.00 96.53           C  
ATOM   2118  HB2 GLU A 151     -33.946  -4.381  17.813  1.00 96.53           H  
ATOM   2119  HB3 GLU A 151     -32.502  -3.457  17.430  1.00 96.53           H  
ATOM   2120  O   GLU A 151     -35.581  -2.493  19.541  1.00 96.53           O  
ATOM   2121  CG  GLU A 151     -33.667  -4.032  15.714  1.00 96.53           C  
ATOM   2122  HG2 GLU A 151     -33.276  -3.249  15.064  1.00 96.53           H  
ATOM   2123  HG3 GLU A 151     -33.035  -4.913  15.605  1.00 96.53           H  
ATOM   2124  CD  GLU A 151     -35.091  -4.415  15.276  1.00 96.53           C  
ATOM   2125  OE1 GLU A 151     -35.362  -4.437  14.055  1.00 96.53           O  
ATOM   2126  OE2 GLU A 151     -35.927  -4.727  16.161  1.00 96.53           O  
ATOM   2127  N   LEU A 152     -33.552  -1.567  19.757  1.00 95.24           N  
ATOM   2128  H   LEU A 152     -32.694  -1.312  19.290  1.00 95.24           H  
ATOM   2129  CA  LEU A 152     -33.699  -1.239  21.184  1.00 95.24           C  
ATOM   2130  HA  LEU A 152     -33.965  -2.143  21.733  1.00 95.24           H  
ATOM   2131  C   LEU A 152     -34.830  -0.222  21.411  1.00 95.24           C  
ATOM   2132  CB  LEU A 152     -32.371  -0.677  21.730  1.00 95.24           C  
ATOM   2133  HB2 LEU A 152     -31.984   0.045  21.012  1.00 95.24           H  
ATOM   2134  HB3 LEU A 152     -32.569  -0.127  22.651  1.00 95.24           H  
ATOM   2135  O   LEU A 152     -35.652  -0.387  22.319  1.00 95.24           O  
ATOM   2136  CG  LEU A 152     -31.290  -1.730  22.023  1.00 95.24           C  
ATOM   2137  HG  LEU A 152     -31.234  -2.445  21.201  1.00 95.24           H  
ATOM   2138  CD1 LEU A 152     -29.924  -1.065  22.192  1.00 95.24           C  
ATOM   2139 HD11 LEU A 152     -29.636  -0.582  21.258  1.00 95.24           H  
ATOM   2140 HD12 LEU A 152     -29.169  -1.814  22.431  1.00 95.24           H  
ATOM   2141 HD13 LEU A 152     -29.965  -0.316  22.983  1.00 95.24           H  
ATOM   2142  CD2 LEU A 152     -31.595  -2.488  23.316  1.00 95.24           C  
ATOM   2143 HD21 LEU A 152     -30.758  -3.147  23.548  1.00 95.24           H  
ATOM   2144 HD22 LEU A 152     -31.718  -1.783  24.138  1.00 95.24           H  
ATOM   2145 HD23 LEU A 152     -32.505  -3.077  23.201  1.00 95.24           H  
ATOM   2146  N   ASN A 153     -34.927   0.799  20.558  1.00 94.39           N  
ATOM   2147  H   ASN A 153     -34.196   0.909  19.869  1.00 94.39           H  
ATOM   2148  CA  ASN A 153     -35.988   1.807  20.605  1.00 94.39           C  
ATOM   2149  HA  ASN A 153     -36.075   2.171  21.628  1.00 94.39           H  
ATOM   2150  C   ASN A 153     -37.360   1.227  20.234  1.00 94.39           C  
ATOM   2151  CB  ASN A 153     -35.603   2.991  19.701  1.00 94.39           C  
ATOM   2152  HB2 ASN A 153     -35.269   2.624  18.731  1.00 94.39           H  
ATOM   2153  HB3 ASN A 153     -36.473   3.628  19.547  1.00 94.39           H  
ATOM   2154  O   ASN A 153     -38.380   1.665  20.770  1.00 94.39           O  
ATOM   2155  CG  ASN A 153     -34.512   3.859  20.304  1.00 94.39           C  
ATOM   2156  ND2 ASN A 153     -34.045   4.840  19.576  1.00 94.39           N  
ATOM   2157 HD21 ASN A 153     -33.323   5.416  19.983  1.00 94.39           H  
ATOM   2158 HD22 ASN A 153     -34.444   5.082  18.680  1.00 94.39           H  
ATOM   2159  OD1 ASN A 153     -34.133   3.707  21.457  1.00 94.39           O  
ATOM   2160  N   ALA A 154     -37.396   0.202  19.378  1.00 94.69           N  
ATOM   2161  H   ALA A 154     -36.537  -0.068  18.920  1.00 94.69           H  
ATOM   2162  CA  ALA A 154     -38.608  -0.553  19.067  1.00 94.69           C  
ATOM   2163  HA  ALA A 154     -39.416   0.160  18.903  1.00 94.69           H  
ATOM   2164  C   ALA A 154     -39.063  -1.490  20.208  1.00 94.69           C  
ATOM   2165  CB  ALA A 154     -38.378  -1.312  17.756  1.00 94.69           C  
ATOM   2166  HB1 ALA A 154     -38.058  -0.623  16.975  1.00 94.69           H  
ATOM   2167  HB2 ALA A 154     -37.608  -2.071  17.892  1.00 94.69           H  
ATOM   2168  HB3 ALA A 154     -39.300  -1.806  17.446  1.00 94.69           H  
ATOM   2169  O   ALA A 154     -40.172  -2.032  20.153  1.00 94.69           O  
ATOM   2170  N   GLY A 155     -38.247  -1.668  21.254  1.00 93.65           N  
ATOM   2171  H   GLY A 155     -37.348  -1.207  21.238  1.00 93.65           H  
ATOM   2172  CA  GLY A 155     -38.529  -2.577  22.366  1.00 93.65           C  
ATOM   2173  HA2 GLY A 155     -39.535  -2.394  22.743  1.00 93.65           H  
ATOM   2174  HA3 GLY A 155     -37.811  -2.379  23.162  1.00 93.65           H  
ATOM   2175  C   GLY A 155     -38.409  -4.053  21.977  1.00 93.65           C  
ATOM   2176  O   GLY A 155     -39.111  -4.900  22.541  1.00 93.65           O  
ATOM   2177  N   SER A 156     -37.562  -4.359  20.991  1.00 96.14           N  
ATOM   2178  H   SER A 156     -37.043  -3.614  20.549  1.00 96.14           H  
ATOM   2179  CA  SER A 156     -37.329  -5.712  20.490  1.00 96.14           C  
ATOM   2180  HA  SER A 156     -38.299  -6.171  20.295  1.00 96.14           H  
ATOM   2181  C   SER A 156     -36.594  -6.600  21.505  1.00 96.14           C  
ATOM   2182  CB  SER A 156     -36.582  -5.642  19.153  1.00 96.14           C  
ATOM   2183  HB2 SER A 156     -35.698  -5.011  19.251  1.00 96.14           H  
ATOM   2184  HB3 SER A 156     -36.268  -6.641  18.849  1.00 96.14           H  
ATOM   2185  O   SER A 156     -35.985  -6.141  22.475  1.00 96.14           O  
ATOM   2186  OG  SER A 156     -37.453  -5.127  18.171  1.00 96.14           O  
ATOM   2187  HG  SER A 156     -36.921  -4.935  17.396  1.00 96.14           H  
ATOM   2188  N   ALA A 157     -36.664  -7.918  21.300  1.00 96.44           N  
ATOM   2189  H   ALA A 157     -37.119  -8.241  20.458  1.00 96.44           H  
ATOM   2190  CA  ALA A 157     -35.907  -8.880  22.101  1.00 96.44           C  
ATOM   2191  HA  ALA A 157     -36.097  -8.683  23.156  1.00 96.44           H  
ATOM   2192  C   ALA A 157     -34.395  -8.739  21.847  1.00 96.44           C  
ATOM   2193  CB  ALA A 157     -36.400 -10.296  21.780  1.00 96.44           C  
ATOM   2194  HB1 ALA A 157     -36.216 -10.521  20.730  1.00 96.44           H  
ATOM   2195  HB2 ALA A 157     -37.467 -10.372  21.989  1.00 96.44           H  
ATOM   2196  HB3 ALA A 157     -35.862 -11.018  22.395  1.00 96.44           H  
ATOM   2197  O   ALA A 157     -33.995  -8.447  20.724  1.00 96.44           O  
ATOM   2198  N   GLU A 158     -33.560  -9.029  22.848  1.00 96.71           N  
ATOM   2199  H   GLU A 158     -33.941  -9.153  23.775  1.00 96.71           H  
ATOM   2200  CA  GLU A 158     -32.088  -8.946  22.750  1.00 96.71           C  
ATOM   2201  HA  GLU A 158     -31.782  -7.904  22.656  1.00 96.71           H  
ATOM   2202  C   GLU A 158     -31.526  -9.702  21.539  1.00 96.71           C  
ATOM   2203  CB  GLU A 158     -31.496  -9.520  24.045  1.00 96.71           C  
ATOM   2204  HB2 GLU A 158     -31.702 -10.589  24.078  1.00 96.71           H  
ATOM   2205  HB3 GLU A 158     -32.001  -9.056  24.892  1.00 96.71           H  
ATOM   2206  O   GLU A 158     -30.654  -9.203  20.834  1.00 96.71           O  
ATOM   2207  CG  GLU A 158     -29.984  -9.290  24.189  1.00 96.71           C  
ATOM   2208  HG2 GLU A 158     -29.476  -9.739  23.336  1.00 96.71           H  
ATOM   2209  HG3 GLU A 158     -29.787  -8.218  24.177  1.00 96.71           H  
ATOM   2210  CD  GLU A 158     -29.421  -9.906  25.482  1.00 96.71           C  
ATOM   2211  OE1 GLU A 158     -28.179  -9.968  25.593  1.00 96.71           O  
ATOM   2212  OE2 GLU A 158     -30.225 -10.387  26.320  1.00 96.71           O  
ATOM   2213  N   SER A 159     -32.088 -10.876  21.230  1.00 97.21           N  
ATOM   2214  H   SER A 159     -32.826 -11.231  21.821  1.00 97.21           H  
ATOM   2215  CA  SER A 159     -31.700 -11.643  20.045  1.00 97.21           C  
ATOM   2216  HA  SER A 159     -30.625 -11.819  20.085  1.00 97.21           H  
ATOM   2217  C   SER A 159     -31.979 -10.895  18.740  1.00 97.21           C  
ATOM   2218  CB  SER A 159     -32.404 -13.003  20.038  1.00 97.21           C  
ATOM   2219  HB2 SER A 159     -32.113 -13.556  20.931  1.00 97.21           H  
ATOM   2220  HB3 SER A 159     -32.084 -13.566  19.162  1.00 97.21           H  
ATOM   2221  O   SER A 159     -31.154 -10.934  17.843  1.00 97.21           O  
ATOM   2222  OG  SER A 159     -33.818 -12.860  20.018  1.00 97.21           O  
ATOM   2223  HG  SER A 159     -34.040 -12.557  19.135  1.00 97.21           H  
ATOM   2224  N   ALA A 160     -33.108 -10.185  18.640  1.00 97.66           N  
ATOM   2225  H   ALA A 160     -33.636 -10.008  19.482  1.00 97.66           H  
ATOM   2226  CA  ALA A 160     -33.449  -9.409  17.447  1.00 97.66           C  
ATOM   2227  HA  ALA A 160     -33.282 -10.027  16.565  1.00 97.66           H  
ATOM   2228  C   ALA A 160     -32.559  -8.163  17.301  1.00 97.66           C  
ATOM   2229  CB  ALA A 160     -34.937  -9.045  17.507  1.00 97.66           C  
ATOM   2230  HB1 ALA A 160     -35.199  -8.462  16.625  1.00 97.66           H  
ATOM   2231  HB2 ALA A 160     -35.138  -8.446  18.395  1.00 97.66           H  
ATOM   2232  HB3 ALA A 160     -35.541  -9.952  17.528  1.00 97.66           H  
ATOM   2233  O   ALA A 160     -32.155  -7.834  16.190  1.00 97.66           O  
ATOM   2234  N   VAL A 161     -32.197  -7.523  18.420  1.00 97.58           N  
ATOM   2235  H   VAL A 161     -32.579  -7.845  19.298  1.00 97.58           H  
ATOM   2236  CA  VAL A 161     -31.218  -6.421  18.451  1.00 97.58           C  
ATOM   2237  HA  VAL A 161     -31.559  -5.618  17.798  1.00 97.58           H  
ATOM   2238  C   VAL A 161     -29.864  -6.896  17.917  1.00 97.58           C  
ATOM   2239  CB  VAL A 161     -31.075  -5.869  19.886  1.00 97.58           C  
ATOM   2240  HB  VAL A 161     -30.809  -6.683  20.560  1.00 97.58           H  
ATOM   2241  O   VAL A 161     -29.276  -6.255  17.046  1.00 97.58           O  
ATOM   2242  CG1 VAL A 161     -29.985  -4.801  20.000  1.00 97.58           C  
ATOM   2243 HG11 VAL A 161     -29.014  -5.210  19.720  1.00 97.58           H  
ATOM   2244 HG12 VAL A 161     -30.227  -3.966  19.342  1.00 97.58           H  
ATOM   2245 HG13 VAL A 161     -29.919  -4.442  21.027  1.00 97.58           H  
ATOM   2246  CG2 VAL A 161     -32.383  -5.246  20.393  1.00 97.58           C  
ATOM   2247 HG21 VAL A 161     -33.202  -5.964  20.345  1.00 97.58           H  
ATOM   2248 HG22 VAL A 161     -32.257  -4.925  21.427  1.00 97.58           H  
ATOM   2249 HG23 VAL A 161     -32.634  -4.374  19.790  1.00 97.58           H  
ATOM   2250  N   LEU A 162     -29.383  -8.048  18.399  1.00 97.98           N  
ATOM   2251  H   LEU A 162     -29.897  -8.520  19.129  1.00 97.98           H  
ATOM   2252  CA  LEU A 162     -28.123  -8.632  17.940  1.00 97.98           C  
ATOM   2253  HA  LEU A 162     -27.358  -7.859  18.010  1.00 97.98           H  
ATOM   2254  C   LEU A 162     -28.183  -9.080  16.472  1.00 97.98           C  
ATOM   2255  CB  LEU A 162     -27.749  -9.798  18.872  1.00 97.98           C  
ATOM   2256  HB2 LEU A 162     -27.712  -9.430  19.897  1.00 97.98           H  
ATOM   2257  HB3 LEU A 162     -28.531 -10.556  18.814  1.00 97.98           H  
ATOM   2258  O   LEU A 162     -27.227  -8.866  15.724  1.00 97.98           O  
ATOM   2259  CG  LEU A 162     -26.400 -10.456  18.528  1.00 97.98           C  
ATOM   2260  HG  LEU A 162     -26.442 -10.893  17.530  1.00 97.98           H  
ATOM   2261  CD1 LEU A 162     -25.248  -9.450  18.581  1.00 97.98           C  
ATOM   2262 HD11 LEU A 162     -25.337  -8.734  17.764  1.00 97.98           H  
ATOM   2263 HD12 LEU A 162     -25.282  -8.907  19.526  1.00 97.98           H  
ATOM   2264 HD13 LEU A 162     -24.294  -9.968  18.476  1.00 97.98           H  
ATOM   2265  CD2 LEU A 162     -26.110 -11.578  19.525  1.00 97.98           C  
ATOM   2266 HD21 LEU A 162     -26.908 -12.318  19.478  1.00 97.98           H  
ATOM   2267 HD22 LEU A 162     -25.164 -12.058  19.274  1.00 97.98           H  
ATOM   2268 HD23 LEU A 162     -26.050 -11.172  20.535  1.00 97.98           H  
ATOM   2269  N   ASP A 163     -29.293  -9.678  16.042  1.00 98.11           N  
ATOM   2270  H   ASP A 163     -30.014  -9.905  16.712  1.00 98.11           H  
ATOM   2271  CA  ASP A 163     -29.489 -10.113  14.657  1.00 98.11           C  
ATOM   2272  HA  ASP A 163     -28.676 -10.782  14.374  1.00 98.11           H  
ATOM   2273  C   ASP A 163     -29.456  -8.917  13.687  1.00 98.11           C  
ATOM   2274  CB  ASP A 163     -30.811 -10.892  14.516  1.00 98.11           C  
ATOM   2275  HB2 ASP A 163     -31.619 -10.307  14.956  1.00 98.11           H  
ATOM   2276  HB3 ASP A 163     -31.029 -10.998  13.453  1.00 98.11           H  
ATOM   2277  O   ASP A 163     -28.798  -8.989  12.647  1.00 98.11           O  
ATOM   2278  CG  ASP A 163     -30.810 -12.307  15.124  1.00 98.11           C  
ATOM   2279  OD1 ASP A 163     -29.719 -12.898  15.299  1.00 98.11           O  
ATOM   2280  OD2 ASP A 163     -31.927 -12.837  15.351  1.00 98.11           O  
ATOM   2281  N   ALA A 164     -30.095  -7.792  14.030  1.00 98.05           N  
ATOM   2282  H   ALA A 164     -30.637  -7.776  14.882  1.00 98.05           H  
ATOM   2283  CA  ALA A 164     -30.054  -6.575  13.216  1.00 98.05           C  
ATOM   2284  HA  ALA A 164     -30.378  -6.817  12.204  1.00 98.05           H  
ATOM   2285  C   ALA A 164     -28.632  -6.001  13.118  1.00 98.05           C  
ATOM   2286  CB  ALA A 164     -31.033  -5.555  13.801  1.00 98.05           C  
ATOM   2287  HB1 ALA A 164     -30.752  -5.301  14.824  1.00 98.05           H  
ATOM   2288  HB2 ALA A 164     -31.029  -4.647  13.198  1.00 98.05           H  
ATOM   2289  HB3 ALA A 164     -32.040  -5.972  13.797  1.00 98.05           H  
ATOM   2290  O   ALA A 164     -28.147  -5.725  12.019  1.00 98.05           O  
ATOM   2291  N   ALA A 165     -27.931  -5.908  14.251  1.00 98.16           N  
ATOM   2292  H   ALA A 165     -28.394  -6.132  15.121  1.00 98.16           H  
ATOM   2293  CA  ALA A 165     -26.562  -5.409  14.300  1.00 98.16           C  
ATOM   2294  HA  ALA A 165     -26.545  -4.398  13.894  1.00 98.16           H  
ATOM   2295  C   ALA A 165     -25.605  -6.279  13.467  1.00 98.16           C  
ATOM   2296  CB  ALA A 165     -26.137  -5.355  15.771  1.00 98.16           C  
ATOM   2297  HB1 ALA A 165     -25.281  -4.689  15.873  1.00 98.16           H  
ATOM   2298  HB2 ALA A 165     -25.887  -6.349  16.141  1.00 98.16           H  
ATOM   2299  HB3 ALA A 165     -26.959  -4.963  16.370  1.00 98.16           H  
ATOM   2300  O   ALA A 165     -24.862  -5.782  12.624  1.00 98.16           O  
ATOM   2301  N   THR A 166     -25.649  -7.601  13.662  1.00 98.01           N  
ATOM   2302  H   THR A 166     -26.306  -7.956  14.343  1.00 98.01           H  
ATOM   2303  CA  THR A 166     -24.793  -8.547  12.930  1.00 98.01           C  
ATOM   2304  HA  THR A 166     -23.763  -8.196  12.997  1.00 98.01           H  
ATOM   2305  C   THR A 166     -25.128  -8.614  11.442  1.00 98.01           C  
ATOM   2306  CB  THR A 166     -24.845  -9.961  13.522  1.00 98.01           C  
ATOM   2307  HB  THR A 166     -24.283 -10.629  12.868  1.00 98.01           H  
ATOM   2308  O   THR A 166     -24.226  -8.831  10.634  1.00 98.01           O  
ATOM   2309  CG2 THR A 166     -24.220 -10.036  14.913  1.00 98.01           C  
ATOM   2310 HG21 THR A 166     -24.687  -9.312  15.581  1.00 98.01           H  
ATOM   2311 HG22 THR A 166     -24.353 -11.038  15.321  1.00 98.01           H  
ATOM   2312 HG23 THR A 166     -23.155  -9.814  14.847  1.00 98.01           H  
ATOM   2313  OG1 THR A 166     -26.161 -10.441  13.611  1.00 98.01           O  
ATOM   2314  HG1 THR A 166     -26.607  -9.963  14.314  1.00 98.01           H  
ATOM   2315  N   THR A 167     -26.385  -8.380  11.056  1.00 98.31           N  
ATOM   2316  H   THR A 167     -27.092  -8.253  11.766  1.00 98.31           H  
ATOM   2317  CA  THR A 167     -26.785  -8.276   9.646  1.00 98.31           C  
ATOM   2318  HA  THR A 167     -26.461  -9.177   9.125  1.00 98.31           H  
ATOM   2319  C   THR A 167     -26.105  -7.092   8.958  1.00 98.31           C  
ATOM   2320  CB  THR A 167     -28.311  -8.185   9.504  1.00 98.31           C  
ATOM   2321  HB  THR A 167     -28.691  -7.341  10.078  1.00 98.31           H  
ATOM   2322  O   THR A 167     -25.558  -7.278   7.871  1.00 98.31           O  
ATOM   2323  CG2 THR A 167     -28.766  -8.043   8.051  1.00 98.31           C  
ATOM   2324 HG21 THR A 167     -28.462  -7.074   7.656  1.00 98.31           H  
ATOM   2325 HG22 THR A 167     -29.854  -8.106   8.007  1.00 98.31           H  
ATOM   2326 HG23 THR A 167     -28.331  -8.837   7.445  1.00 98.31           H  
ATOM   2327  OG1 THR A 167     -28.890  -9.376   9.986  1.00 98.31           O  
ATOM   2328  HG1 THR A 167     -28.859  -9.326  10.944  1.00 98.31           H  
ATOM   2329  N   GLU A 168     -26.062  -5.912   9.587  1.00 97.98           N  
ATOM   2330  H   GLU A 168     -26.533  -5.799  10.473  1.00 97.98           H  
ATOM   2331  CA  GLU A 168     -25.364  -4.747   9.017  1.00 97.98           C  
ATOM   2332  HA  GLU A 168     -25.695  -4.606   7.988  1.00 97.98           H  
ATOM   2333  C   GLU A 168     -23.842  -4.973   8.945  1.00 97.98           C  
ATOM   2334  CB  GLU A 168     -25.707  -3.462   9.790  1.00 97.98           C  
ATOM   2335  HB2 GLU A 168     -25.490  -3.623  10.846  1.00 97.98           H  
ATOM   2336  HB3 GLU A 168     -25.054  -2.662   9.442  1.00 97.98           H  
ATOM   2337  O   GLU A 168     -23.242  -4.708   7.902  1.00 97.98           O  
ATOM   2338  CG  GLU A 168     -27.171  -2.985   9.657  1.00 97.98           C  
ATOM   2339  HG2 GLU A 168     -27.836  -3.760  10.038  1.00 97.98           H  
ATOM   2340  HG3 GLU A 168     -27.265  -2.111  10.302  1.00 97.98           H  
ATOM   2341  CD  GLU A 168     -27.636  -2.558   8.244  1.00 97.98           C  
ATOM   2342  OE1 GLU A 168     -28.854  -2.281   8.051  1.00 97.98           O  
ATOM   2343  OE2 GLU A 168     -26.796  -2.492   7.323  1.00 97.98           O  
ATOM   2344  N   VAL A 169     -23.228  -5.582   9.975  1.00 98.28           N  
ATOM   2345  H   VAL A 169     -23.766  -5.739  10.816  1.00 98.28           H  
ATOM   2346  CA  VAL A 169     -21.805  -5.996   9.933  1.00 98.28           C  
ATOM   2347  HA  VAL A 169     -21.186  -5.106   9.817  1.00 98.28           H  
ATOM   2348  C   VAL A 169     -21.536  -6.902   8.731  1.00 98.28           C  
ATOM   2349  CB  VAL A 169     -21.370  -6.737  11.219  1.00 98.28           C  
ATOM   2350  HB  VAL A 169     -22.031  -7.588  11.385  1.00 98.28           H  
ATOM   2351  O   VAL A 169     -20.600  -6.670   7.966  1.00 98.28           O  
ATOM   2352  CG1 VAL A 169     -19.931  -7.267  11.155  1.00 98.28           C  
ATOM   2353 HG11 VAL A 169     -19.852  -8.051  10.402  1.00 98.28           H  
ATOM   2354 HG12 VAL A 169     -19.251  -6.452  10.910  1.00 98.28           H  
ATOM   2355 HG13 VAL A 169     -19.643  -7.692  12.117  1.00 98.28           H  
ATOM   2356  CG2 VAL A 169     -21.442  -5.838  12.448  1.00 98.28           C  
ATOM   2357 HG21 VAL A 169     -21.157  -6.391  13.343  1.00 98.28           H  
ATOM   2358 HG22 VAL A 169     -22.469  -5.497  12.579  1.00 98.28           H  
ATOM   2359 HG23 VAL A 169     -20.793  -4.972  12.320  1.00 98.28           H  
ATOM   2360  N   ASN A 170     -22.356  -7.941   8.553  1.00 98.13           N  
ATOM   2361  H   ASN A 170     -23.115  -8.064   9.208  1.00 98.13           H  
ATOM   2362  CA  ASN A 170     -22.175  -8.923   7.488  1.00 98.13           C  
ATOM   2363  HA  ASN A 170     -21.148  -9.286   7.513  1.00 98.13           H  
ATOM   2364  C   ASN A 170     -22.400  -8.310   6.104  1.00 98.13           C  
ATOM   2365  CB  ASN A 170     -23.135 -10.098   7.716  1.00 98.13           C  
ATOM   2366  HB2 ASN A 170     -23.078 -10.771   6.860  1.00 98.13           H  
ATOM   2367  HB3 ASN A 170     -24.155  -9.720   7.781  1.00 98.13           H  
ATOM   2368  O   ASN A 170     -21.647  -8.614   5.184  1.00 98.13           O  
ATOM   2369  CG  ASN A 170     -22.831 -10.907   8.959  1.00 98.13           C  
ATOM   2370  ND2 ASN A 170     -23.774 -11.696   9.415  1.00 98.13           N  
ATOM   2371 HD21 ASN A 170     -23.629 -12.125  10.317  1.00 98.13           H  
ATOM   2372 HD22 ASN A 170     -24.689 -11.653   8.989  1.00 98.13           H  
ATOM   2373  OD1 ASN A 170     -21.742 -10.892   9.522  1.00 98.13           O  
ATOM   2374  N   SER A 171     -23.406  -7.448   5.956  1.00 98.10           N  
ATOM   2375  H   SER A 171     -23.982  -7.249   6.761  1.00 98.10           H  
ATOM   2376  CA  SER A 171     -23.722  -6.751   4.706  1.00 98.10           C  
ATOM   2377  HA  SER A 171     -23.893  -7.478   3.912  1.00 98.10           H  
ATOM   2378  C   SER A 171     -22.579  -5.827   4.274  1.00 98.10           C  
ATOM   2379  CB  SER A 171     -25.008  -5.947   4.923  1.00 98.10           C  
ATOM   2380  HB2 SER A 171     -25.815  -6.622   5.210  1.00 98.10           H  
ATOM   2381  HB3 SER A 171     -24.855  -5.228   5.727  1.00 98.10           H  
ATOM   2382  O   SER A 171     -22.070  -5.917   3.151  1.00 98.10           O  
ATOM   2383  OG  SER A 171     -25.379  -5.257   3.750  1.00 98.10           O  
ATOM   2384  HG  SER A 171     -25.944  -4.527   4.015  1.00 98.10           H  
ATOM   2385  N   TYR A 172     -22.103  -4.985   5.195  1.00 98.15           N  
ATOM   2386  H   TYR A 172     -22.531  -4.957   6.109  1.00 98.15           H  
ATOM   2387  CA  TYR A 172     -20.990  -4.081   4.934  1.00 98.15           C  
ATOM   2388  HA  TYR A 172     -21.231  -3.472   4.063  1.00 98.15           H  
ATOM   2389  C   TYR A 172     -19.700  -4.841   4.611  1.00 98.15           C  
ATOM   2390  CB  TYR A 172     -20.800  -3.157   6.137  1.00 98.15           C  
ATOM   2391  HB2 TYR A 172     -20.802  -3.764   7.042  1.00 98.15           H  
ATOM   2392  HB3 TYR A 172     -21.643  -2.470   6.206  1.00 98.15           H  
ATOM   2393  O   TYR A 172     -19.105  -4.617   3.556  1.00 98.15           O  
ATOM   2394  CG  TYR A 172     -19.512  -2.363   6.094  1.00 98.15           C  
ATOM   2395  CD1 TYR A 172     -18.669  -2.378   7.215  1.00 98.15           C  
ATOM   2396  HD1 TYR A 172     -18.955  -2.929   8.099  1.00 98.15           H  
ATOM   2397  CD2 TYR A 172     -19.120  -1.669   4.932  1.00 98.15           C  
ATOM   2398  HD2 TYR A 172     -19.727  -1.708   4.040  1.00 98.15           H  
ATOM   2399  CE1 TYR A 172     -17.461  -1.667   7.187  1.00 98.15           C  
ATOM   2400  HE1 TYR A 172     -16.802  -1.663   8.043  1.00 98.15           H  
ATOM   2401  CE2 TYR A 172     -17.912  -0.950   4.905  1.00 98.15           C  
ATOM   2402  HE2 TYR A 172     -17.605  -0.419   4.016  1.00 98.15           H  
ATOM   2403  OH  TYR A 172     -15.914  -0.267   6.065  1.00 98.15           O  
ATOM   2404  HH  TYR A 172     -15.657   0.045   5.194  1.00 98.15           H  
ATOM   2405  CZ  TYR A 172     -17.085  -0.942   6.045  1.00 98.15           C  
ATOM   2406  N   LEU A 173     -19.297  -5.795   5.453  1.00 98.07           N  
ATOM   2407  H   LEU A 173     -19.820  -5.955   6.302  1.00 98.07           H  
ATOM   2408  CA  LEU A 173     -18.046  -6.527   5.243  1.00 98.07           C  
ATOM   2409  HA  LEU A 173     -17.272  -5.801   4.993  1.00 98.07           H  
ATOM   2410  C   LEU A 173     -18.107  -7.471   4.039  1.00 98.07           C  
ATOM   2411  CB  LEU A 173     -17.633  -7.244   6.535  1.00 98.07           C  
ATOM   2412  HB2 LEU A 173     -16.793  -7.905   6.321  1.00 98.07           H  
ATOM   2413  HB3 LEU A 173     -18.465  -7.858   6.881  1.00 98.07           H  
ATOM   2414  O   LEU A 173     -17.079  -7.704   3.415  1.00 98.07           O  
ATOM   2415  CG  LEU A 173     -17.214  -6.258   7.643  1.00 98.07           C  
ATOM   2416  HG  LEU A 173     -18.003  -5.525   7.813  1.00 98.07           H  
ATOM   2417  CD1 LEU A 173     -16.975  -7.006   8.944  1.00 98.07           C  
ATOM   2418 HD11 LEU A 173     -17.894  -7.520   9.226  1.00 98.07           H  
ATOM   2419 HD12 LEU A 173     -16.711  -6.300   9.732  1.00 98.07           H  
ATOM   2420 HD13 LEU A 173     -16.156  -7.711   8.799  1.00 98.07           H  
ATOM   2421  CD2 LEU A 173     -15.913  -5.526   7.317  1.00 98.07           C  
ATOM   2422 HD21 LEU A 173     -15.121  -6.235   7.074  1.00 98.07           H  
ATOM   2423 HD22 LEU A 173     -15.609  -4.930   8.177  1.00 98.07           H  
ATOM   2424 HD23 LEU A 173     -16.059  -4.842   6.481  1.00 98.07           H  
ATOM   2425  N   THR A 174     -19.293  -7.933   3.632  1.00 98.43           N  
ATOM   2426  H   THR A 174     -20.108  -7.743   4.196  1.00 98.43           H  
ATOM   2427  CA  THR A 174     -19.470  -8.613   2.338  1.00 98.43           C  
ATOM   2428  HA  THR A 174     -18.782  -9.456   2.285  1.00 98.43           H  
ATOM   2429  C   THR A 174     -19.147  -7.684   1.171  1.00 98.43           C  
ATOM   2430  CB  THR A 174     -20.897  -9.155   2.182  1.00 98.43           C  
ATOM   2431  HB  THR A 174     -21.622  -8.364   2.374  1.00 98.43           H  
ATOM   2432  O   THR A 174     -18.526  -8.124   0.205  1.00 98.43           O  
ATOM   2433  CG2 THR A 174     -21.170  -9.737   0.800  1.00 98.43           C  
ATOM   2434 HG21 THR A 174     -20.325 -10.359   0.506  1.00 98.43           H  
ATOM   2435 HG22 THR A 174     -21.303  -8.937   0.073  1.00 98.43           H  
ATOM   2436 HG23 THR A 174     -22.078 -10.339   0.820  1.00 98.43           H  
ATOM   2437  OG1 THR A 174     -21.076 -10.179   3.125  1.00 98.43           O  
ATOM   2438  HG1 THR A 174     -21.308  -9.717   3.934  1.00 98.43           H  
ATOM   2439  N   THR A 175     -19.511  -6.401   1.254  1.00 97.62           N  
ATOM   2440  H   THR A 175     -19.968  -6.086   2.098  1.00 97.62           H  
ATOM   2441  CA  THR A 175     -19.167  -5.401   0.227  1.00 97.62           C  
ATOM   2442  HA  THR A 175     -19.497  -5.767  -0.746  1.00 97.62           H  
ATOM   2443  C   THR A 175     -17.651  -5.202   0.155  1.00 97.62           C  
ATOM   2444  CB  THR A 175     -19.869  -4.058   0.488  1.00 97.62           C  
ATOM   2445  HB  THR A 175     -19.495  -3.613   1.410  1.00 97.62           H  
ATOM   2446  O   THR A 175     -17.074  -5.302  -0.927  1.00 97.62           O  
ATOM   2447  CG2 THR A 175     -19.643  -3.054  -0.642  1.00 97.62           C  
ATOM   2448 HG21 THR A 175     -19.960  -3.484  -1.592  1.00 97.62           H  
ATOM   2449 HG22 THR A 175     -18.589  -2.785  -0.701  1.00 97.62           H  
ATOM   2450 HG23 THR A 175     -20.223  -2.153  -0.445  1.00 97.62           H  
ATOM   2451  OG1 THR A 175     -21.265  -4.242   0.607  1.00 97.62           O  
ATOM   2452  HG1 THR A 175     -21.442  -4.829   1.346  1.00 97.62           H  
ATOM   2453  N   VAL A 176     -16.997  -5.016   1.307  1.00 97.90           N  
ATOM   2454  H   VAL A 176     -17.542  -4.947   2.155  1.00 97.90           H  
ATOM   2455  CA  VAL A 176     -15.535  -4.849   1.409  1.00 97.90           C  
ATOM   2456  HA  VAL A 176     -15.235  -4.004   0.789  1.00 97.90           H  
ATOM   2457  C   VAL A 176     -14.795  -6.084   0.874  1.00 97.90           C  
ATOM   2458  CB  VAL A 176     -15.133  -4.535   2.866  1.00 97.90           C  
ATOM   2459  HB  VAL A 176     -15.461  -5.349   3.512  1.00 97.90           H  
ATOM   2460  O   VAL A 176     -13.935  -5.956   0.000  1.00 97.90           O  
ATOM   2461  CG1 VAL A 176     -13.622  -4.370   3.032  1.00 97.90           C  
ATOM   2462 HG11 VAL A 176     -13.107  -5.295   2.774  1.00 97.90           H  
ATOM   2463 HG12 VAL A 176     -13.384  -4.127   4.067  1.00 97.90           H  
ATOM   2464 HG13 VAL A 176     -13.267  -3.562   2.392  1.00 97.90           H  
ATOM   2465  CG2 VAL A 176     -15.786  -3.233   3.349  1.00 97.90           C  
ATOM   2466 HG21 VAL A 176     -15.516  -2.412   2.685  1.00 97.90           H  
ATOM   2467 HG22 VAL A 176     -16.872  -3.329   3.371  1.00 97.90           H  
ATOM   2468 HG23 VAL A 176     -15.448  -2.996   4.358  1.00 97.90           H  
ATOM   2469  N   GLN A 177     -15.184  -7.288   1.315  1.00 98.25           N  
ATOM   2470  H   GLN A 177     -15.887  -7.326   2.039  1.00 98.25           H  
ATOM   2471  CA  GLN A 177     -14.640  -8.560   0.823  1.00 98.25           C  
ATOM   2472  HA  GLN A 177     -13.566  -8.589   1.006  1.00 98.25           H  
ATOM   2473  C   GLN A 177     -14.856  -8.726  -0.684  1.00 98.25           C  
ATOM   2474  CB  GLN A 177     -15.311  -9.739   1.549  1.00 98.25           C  
ATOM   2475  HB2 GLN A 177     -16.392  -9.595   1.535  1.00 98.25           H  
ATOM   2476  HB3 GLN A 177     -15.084 -10.656   1.005  1.00 98.25           H  
ATOM   2477  O   GLN A 177     -13.944  -9.130  -1.401  1.00 98.25           O  
ATOM   2478  CG  GLN A 177     -14.828  -9.929   2.993  1.00 98.25           C  
ATOM   2479  HG2 GLN A 177     -14.908  -8.996   3.550  1.00 98.25           H  
ATOM   2480  HG3 GLN A 177     -13.775 -10.208   2.966  1.00 98.25           H  
ATOM   2481  CD  GLN A 177     -15.603 -11.011   3.744  1.00 98.25           C  
ATOM   2482  NE2 GLN A 177     -14.978 -11.663   4.700  1.00 98.25           N  
ATOM   2483 HE21 GLN A 177     -14.025 -11.425   4.936  1.00 98.25           H  
ATOM   2484 HE22 GLN A 177     -15.484 -12.400   5.170  1.00 98.25           H  
ATOM   2485  OE1 GLN A 177     -16.763 -11.313   3.492  1.00 98.25           O  
ATOM   2486  N   SER A 178     -16.049  -8.394  -1.184  1.00 97.87           N  
ATOM   2487  H   SER A 178     -16.764  -8.063  -0.551  1.00 97.87           H  
ATOM   2488  CA  SER A 178     -16.368  -8.511  -2.607  1.00 97.87           C  
ATOM   2489  HA  SER A 178     -16.176  -9.535  -2.927  1.00 97.87           H  
ATOM   2490  C   SER A 178     -15.497  -7.593  -3.452  1.00 97.87           C  
ATOM   2491  CB  SER A 178     -17.836  -8.192  -2.889  1.00 97.87           C  
ATOM   2492  HB2 SER A 178     -18.003  -8.220  -3.966  1.00 97.87           H  
ATOM   2493  HB3 SER A 178     -18.081  -7.196  -2.522  1.00 97.87           H  
ATOM   2494  O   SER A 178     -14.960  -8.050  -4.455  1.00 97.87           O  
ATOM   2495  OG  SER A 178     -18.675  -9.145  -2.279  1.00 97.87           O  
ATOM   2496  HG  SER A 178     -18.683  -8.944  -1.340  1.00 97.87           H  
ATOM   2497  N   ASN A 179     -15.317  -6.329  -3.062  1.00 96.95           N  
ATOM   2498  H   ASN A 179     -15.776  -5.997  -2.226  1.00 96.95           H  
ATOM   2499  CA  ASN A 179     -14.446  -5.411  -3.796  1.00 96.95           C  
ATOM   2500  HA  ASN A 179     -14.779  -5.341  -4.832  1.00 96.95           H  
ATOM   2501  C   ASN A 179     -13.000  -5.918  -3.815  1.00 96.95           C  
ATOM   2502  CB  ASN A 179     -14.509  -4.020  -3.167  1.00 96.95           C  
ATOM   2503  HB2 ASN A 179     -13.772  -3.395  -3.672  1.00 96.95           H  
ATOM   2504  HB3 ASN A 179     -14.246  -4.082  -2.111  1.00 96.95           H  
ATOM   2505  O   ASN A 179     -12.406  -6.023  -4.884  1.00 96.95           O  
ATOM   2506  CG  ASN A 179     -15.841  -3.319  -3.314  1.00 96.95           C  
ATOM   2507  ND2 ASN A 179     -16.122  -2.453  -2.379  1.00 96.95           N  
ATOM   2508 HD21 ASN A 179     -16.876  -1.794  -2.509  1.00 96.95           H  
ATOM   2509 HD22 ASN A 179     -15.497  -2.316  -1.598  1.00 96.95           H  
ATOM   2510  OD1 ASN A 179     -16.598  -3.496  -4.259  1.00 96.95           O  
ATOM   2511  N   PHE A 180     -12.469  -6.316  -2.655  1.00 97.94           N  
ATOM   2512  H   PHE A 180     -13.013  -6.209  -1.811  1.00 97.94           H  
ATOM   2513  CA  PHE A 180     -11.119  -6.868  -2.532  1.00 97.94           C  
ATOM   2514  HA  PHE A 180     -10.402  -6.098  -2.814  1.00 97.94           H  
ATOM   2515  C   PHE A 180     -10.891  -8.072  -3.462  1.00 97.94           C  
ATOM   2516  CB  PHE A 180     -10.890  -7.225  -1.059  1.00 97.94           C  
ATOM   2517  HB2 PHE A 180     -11.725  -7.827  -0.700  1.00 97.94           H  
ATOM   2518  HB3 PHE A 180     -10.892  -6.298  -0.485  1.00 97.94           H  
ATOM   2519  O   PHE A 180      -9.931  -8.106  -4.234  1.00 97.94           O  
ATOM   2520  CG  PHE A 180      -9.604  -7.972  -0.775  1.00 97.94           C  
ATOM   2521  CD1 PHE A 180      -9.621  -9.371  -0.632  1.00 97.94           C  
ATOM   2522  HD1 PHE A 180     -10.551  -9.911  -0.726  1.00 97.94           H  
ATOM   2523  CD2 PHE A 180      -8.398  -7.270  -0.609  1.00 97.94           C  
ATOM   2524  HD2 PHE A 180      -8.388  -6.193  -0.686  1.00 97.94           H  
ATOM   2525  CE1 PHE A 180      -8.441 -10.064  -0.319  1.00 97.94           C  
ATOM   2526  HE1 PHE A 180      -8.476 -11.132  -0.164  1.00 97.94           H  
ATOM   2527  CE2 PHE A 180      -7.213  -7.965  -0.307  1.00 97.94           C  
ATOM   2528  HE2 PHE A 180      -6.290  -7.425  -0.156  1.00 97.94           H  
ATOM   2529  CZ  PHE A 180      -7.236  -9.360  -0.152  1.00 97.94           C  
ATOM   2530  HZ  PHE A 180      -6.333  -9.880   0.131  1.00 97.94           H  
ATOM   2531  N   LEU A 181     -11.814  -9.038  -3.448  1.00 98.20           N  
ATOM   2532  H   LEU A 181     -12.583  -8.950  -2.799  1.00 98.20           H  
ATOM   2533  CA  LEU A 181     -11.717 -10.252  -4.260  1.00 98.20           C  
ATOM   2534  HA  LEU A 181     -10.697 -10.631  -4.205  1.00 98.20           H  
ATOM   2535  C   LEU A 181     -11.995 -10.001  -5.746  1.00 98.20           C  
ATOM   2536  CB  LEU A 181     -12.679 -11.315  -3.706  1.00 98.20           C  
ATOM   2537  HB2 LEU A 181     -12.679 -12.170  -4.381  1.00 98.20           H  
ATOM   2538  HB3 LEU A 181     -13.685 -10.895  -3.695  1.00 98.20           H  
ATOM   2539  O   LEU A 181     -11.367 -10.633  -6.593  1.00 98.20           O  
ATOM   2540  CG  LEU A 181     -12.336 -11.811  -2.290  1.00 98.20           C  
ATOM   2541  HG  LEU A 181     -12.299 -10.970  -1.598  1.00 98.20           H  
ATOM   2542  CD1 LEU A 181     -13.431 -12.760  -1.804  1.00 98.20           C  
ATOM   2543 HD11 LEU A 181     -14.381 -12.226  -1.771  1.00 98.20           H  
ATOM   2544 HD12 LEU A 181     -13.187 -13.104  -0.799  1.00 98.20           H  
ATOM   2545 HD13 LEU A 181     -13.517 -13.617  -2.472  1.00 98.20           H  
ATOM   2546  CD2 LEU A 181     -10.986 -12.523  -2.227  1.00 98.20           C  
ATOM   2547 HD21 LEU A 181     -10.824 -12.905  -1.219  1.00 98.20           H  
ATOM   2548 HD22 LEU A 181     -10.960 -13.349  -2.937  1.00 98.20           H  
ATOM   2549 HD23 LEU A 181     -10.179 -11.825  -2.454  1.00 98.20           H  
ATOM   2550  N   LYS A 182     -12.901  -9.078  -6.093  1.00 97.65           N  
ATOM   2551  H   LYS A 182     -13.387  -8.581  -5.361  1.00 97.65           H  
ATOM   2552  CA  LYS A 182     -13.139  -8.695  -7.491  1.00 97.65           C  
ATOM   2553  HA  LYS A 182     -13.329  -9.591  -8.081  1.00 97.65           H  
ATOM   2554  C   LYS A 182     -11.873  -8.047  -8.092  1.00 97.65           C  
ATOM   2555  CB  LYS A 182     -14.358  -7.764  -7.618  1.00 97.65           C  
ATOM   2556  HB2 LYS A 182     -14.305  -7.325  -8.614  1.00 97.65           H  
ATOM   2557  HB3 LYS A 182     -14.243  -6.984  -6.865  1.00 97.65           H  
ATOM   2558  O   LYS A 182     -11.556  -8.354  -9.236  1.00 97.65           O  
ATOM   2559  CG  LYS A 182     -15.792  -8.317  -7.504  1.00 97.65           C  
ATOM   2560  HG2 LYS A 182     -15.940  -8.816  -6.546  1.00 97.65           H  
ATOM   2561  HG3 LYS A 182     -15.982  -9.023  -8.312  1.00 97.65           H  
ATOM   2562  CD  LYS A 182     -16.782  -7.135  -7.590  1.00 97.65           C  
ATOM   2563  HD2 LYS A 182     -16.504  -6.404  -6.831  1.00 97.65           H  
ATOM   2564  HD3 LYS A 182     -16.673  -6.660  -8.565  1.00 97.65           H  
ATOM   2565  CE  LYS A 182     -18.260  -7.505  -7.376  1.00 97.65           C  
ATOM   2566  HE2 LYS A 182     -18.351  -8.011  -6.415  1.00 97.65           H  
ATOM   2567  HE3 LYS A 182     -18.570  -8.196  -8.160  1.00 97.65           H  
ATOM   2568  NZ  LYS A 182     -19.126  -6.283  -7.387  1.00 97.65           N  
ATOM   2569  HZ1 LYS A 182     -18.837  -5.606  -6.696  1.00 97.65           H  
ATOM   2570  HZ2 LYS A 182     -19.092  -5.779  -8.262  1.00 97.65           H  
ATOM   2571  HZ3 LYS A 182     -20.104  -6.446  -7.196  1.00 97.65           H  
ATOM   2572  N   THR A 183     -11.108  -7.238  -7.344  1.00 96.29           N  
ATOM   2573  H   THR A 183     -11.451  -6.929  -6.446  1.00 96.29           H  
ATOM   2574  CA  THR A 183      -9.844  -6.642  -7.840  1.00 96.29           C  
ATOM   2575  HA  THR A 183     -10.043  -6.115  -8.774  1.00 96.29           H  
ATOM   2576  C   THR A 183      -8.793  -7.715  -8.135  1.00 96.29           C  
ATOM   2577  CB  THR A 183      -9.263  -5.627  -6.843  1.00 96.29           C  
ATOM   2578  HB  THR A 183      -8.921  -6.165  -5.959  1.00 96.29           H  
ATOM   2579  O   THR A 183      -8.128  -7.683  -9.177  1.00 96.29           O  
ATOM   2580  CG2 THR A 183      -8.108  -4.798  -7.422  1.00 96.29           C  
ATOM   2581 HG21 THR A 183      -7.650  -5.297  -8.276  1.00 96.29           H  
ATOM   2582 HG22 THR A 183      -7.339  -4.640  -6.667  1.00 96.29           H  
ATOM   2583 HG23 THR A 183      -8.463  -3.825  -7.761  1.00 96.29           H  
ATOM   2584  OG1 THR A 183     -10.257  -4.706  -6.473  1.00 96.29           O  
ATOM   2585  HG1 THR A 183      -9.888  -4.122  -5.806  1.00 96.29           H  
ATOM   2586  N   TRP A 184      -8.672  -8.719  -7.260  1.00 98.19           N  
ATOM   2587  H   TRP A 184      -9.212  -8.690  -6.407  1.00 98.19           H  
ATOM   2588  CA  TRP A 184      -7.839  -9.892  -7.532  1.00 98.19           C  
ATOM   2589  HA  TRP A 184      -6.819  -9.568  -7.734  1.00 98.19           H  
ATOM   2590  C   TRP A 184      -8.327 -10.661  -8.770  1.00 98.19           C  
ATOM   2591  CB  TRP A 184      -7.811 -10.808  -6.307  1.00 98.19           C  
ATOM   2592  HB2 TRP A 184      -8.831 -11.056  -6.012  1.00 98.19           H  
ATOM   2593  HB3 TRP A 184      -7.348 -10.278  -5.475  1.00 98.19           H  
ATOM   2594  O   TRP A 184      -7.529 -10.975  -9.652  1.00 98.19           O  
ATOM   2595  CG  TRP A 184      -7.063 -12.081  -6.539  1.00 98.19           C  
ATOM   2596  CD1 TRP A 184      -7.609 -13.248  -6.946  1.00 98.19           C  
ATOM   2597  HD1 TRP A 184      -8.659 -13.409  -7.137  1.00 98.19           H  
ATOM   2598  CD2 TRP A 184      -5.628 -12.329  -6.432  1.00 98.19           C  
ATOM   2599  CE2 TRP A 184      -5.373 -13.683  -6.792  1.00 98.19           C  
ATOM   2600  CE3 TRP A 184      -4.519 -11.547  -6.051  1.00 98.19           C  
ATOM   2601  HE3 TRP A 184      -4.692 -10.517  -5.777  1.00 98.19           H  
ATOM   2602  NE1 TRP A 184      -6.618 -14.197  -7.081  1.00 98.19           N  
ATOM   2603  HE1 TRP A 184      -6.818 -15.154  -7.331  1.00 98.19           H  
ATOM   2604  CH2 TRP A 184      -3.002 -13.434  -6.373  1.00 98.19           C  
ATOM   2605  HH2 TRP A 184      -2.005 -13.849  -6.351  1.00 98.19           H  
ATOM   2606  CZ2 TRP A 184      -4.085 -14.233  -6.774  1.00 98.19           C  
ATOM   2607  HZ2 TRP A 184      -3.933 -15.264  -7.057  1.00 98.19           H  
ATOM   2608  CZ3 TRP A 184      -3.221 -12.093  -6.008  1.00 98.19           C  
ATOM   2609  HZ3 TRP A 184      -2.390 -11.481  -5.690  1.00 98.19           H  
ATOM   2610  N   ASN A 185      -9.634 -10.918  -8.877  1.00 98.24           N  
ATOM   2611  H   ASN A 185     -10.236 -10.660  -8.109  1.00 98.24           H  
ATOM   2612  CA  ASN A 185     -10.217 -11.640 -10.011  1.00 98.24           C  
ATOM   2613  HA  ASN A 185      -9.759 -12.628 -10.070  1.00 98.24           H  
ATOM   2614  C   ASN A 185      -9.940 -10.953 -11.346  1.00 98.24           C  
ATOM   2615  CB  ASN A 185     -11.734 -11.793  -9.818  1.00 98.24           C  
ATOM   2616  HB2 ASN A 185     -12.176 -12.114 -10.761  1.00 98.24           H  
ATOM   2617  HB3 ASN A 185     -12.173 -10.831  -9.555  1.00 98.24           H  
ATOM   2618  O   ASN A 185      -9.573 -11.635 -12.300  1.00 98.24           O  
ATOM   2619  CG  ASN A 185     -12.106 -12.820  -8.777  1.00 98.24           C  
ATOM   2620  ND2 ASN A 185     -13.384 -12.982  -8.523  1.00 98.24           N  
ATOM   2621 HD21 ASN A 185     -13.654 -13.754  -7.929  1.00 98.24           H  
ATOM   2622 HD22 ASN A 185     -14.058 -12.440  -9.045  1.00 98.24           H  
ATOM   2623  OD1 ASN A 185     -11.281 -13.542  -8.250  1.00 98.24           O  
ATOM   2624  N   GLU A 186     -10.072  -9.628 -11.407  1.00 97.51           N  
ATOM   2625  H   GLU A 186     -10.448  -9.134 -10.611  1.00 97.51           H  
ATOM   2626  CA  GLU A 186      -9.788  -8.860 -12.620  1.00 97.51           C  
ATOM   2627  HA  GLU A 186     -10.380  -9.274 -13.436  1.00 97.51           H  
ATOM   2628  C   GLU A 186      -8.307  -8.967 -13.009  1.00 97.51           C  
ATOM   2629  CB  GLU A 186     -10.203  -7.398 -12.388  1.00 97.51           C  
ATOM   2630  HB2 GLU A 186      -9.429  -6.884 -11.819  1.00 97.51           H  
ATOM   2631  HB3 GLU A 186     -11.118  -7.367 -11.797  1.00 97.51           H  
ATOM   2632  O   GLU A 186      -7.967  -9.149 -14.176  1.00 97.51           O  
ATOM   2633  CG  GLU A 186     -10.453  -6.645 -13.701  1.00 97.51           C  
ATOM   2634  HG2 GLU A 186     -10.723  -5.620 -13.447  1.00 97.51           H  
ATOM   2635  HG3 GLU A 186      -9.531  -6.621 -14.282  1.00 97.51           H  
ATOM   2636  CD  GLU A 186     -11.598  -7.243 -14.537  1.00 97.51           C  
ATOM   2637  OE1 GLU A 186     -11.529  -7.128 -15.783  1.00 97.51           O  
ATOM   2638  OE2 GLU A 186     -12.540  -7.812 -13.941  1.00 97.51           O  
ATOM   2639  N   SER A 187      -7.417  -8.970 -12.011  1.00 97.85           N  
ATOM   2640  H   SER A 187      -7.772  -8.863 -11.072  1.00 97.85           H  
ATOM   2641  CA  SER A 187      -5.980  -9.178 -12.212  1.00 97.85           C  
ATOM   2642  HA  SER A 187      -5.613  -8.439 -12.924  1.00 97.85           H  
ATOM   2643  C   SER A 187      -5.665 -10.575 -12.775  1.00 97.85           C  
ATOM   2644  CB  SER A 187      -5.237  -8.997 -10.886  1.00 97.85           C  
ATOM   2645  HB2 SER A 187      -5.507  -9.805 -10.207  1.00 97.85           H  
ATOM   2646  HB3 SER A 187      -4.165  -9.046 -11.082  1.00 97.85           H  
ATOM   2647  O   SER A 187      -4.832 -10.708 -13.671  1.00 97.85           O  
ATOM   2648  OG  SER A 187      -5.523  -7.778 -10.232  1.00 97.85           O  
ATOM   2649  HG  SER A 187      -6.447  -7.759  -9.974  1.00 97.85           H  
ATOM   2650  N   VAL A 188      -6.327 -11.624 -12.270  1.00 98.49           N  
ATOM   2651  H   VAL A 188      -6.984 -11.452 -11.522  1.00 98.49           H  
ATOM   2652  CA  VAL A 188      -6.167 -13.007 -12.764  1.00 98.49           C  
ATOM   2653  HA  VAL A 188      -5.103 -13.220 -12.860  1.00 98.49           H  
ATOM   2654  C   VAL A 188      -6.775 -13.175 -14.161  1.00 98.49           C  
ATOM   2655  CB  VAL A 188      -6.764 -14.028 -11.770  1.00 98.49           C  
ATOM   2656  HB  VAL A 188      -7.804 -13.770 -11.568  1.00 98.49           H  
ATOM   2657  O   VAL A 188      -6.175 -13.838 -15.003  1.00 98.49           O  
ATOM   2658  CG1 VAL A 188      -6.718 -15.472 -12.292  1.00 98.49           C  
ATOM   2659 HG11 VAL A 188      -5.686 -15.767 -12.479  1.00 98.49           H  
ATOM   2660 HG12 VAL A 188      -7.143 -16.150 -11.552  1.00 98.49           H  
ATOM   2661 HG13 VAL A 188      -7.295 -15.574 -13.211  1.00 98.49           H  
ATOM   2662  CG2 VAL A 188      -5.984 -14.022 -10.450  1.00 98.49           C  
ATOM   2663 HG21 VAL A 188      -6.398 -14.769  -9.773  1.00 98.49           H  
ATOM   2664 HG22 VAL A 188      -6.054 -13.047  -9.967  1.00 98.49           H  
ATOM   2665 HG23 VAL A 188      -4.934 -14.250 -10.633  1.00 98.49           H  
ATOM   2666  N   ALA A 189      -7.924 -12.555 -14.439  1.00 97.92           N  
ATOM   2667  H   ALA A 189      -8.377 -12.020 -13.712  1.00 97.92           H  
ATOM   2668  CA  ALA A 189      -8.552 -12.570 -15.763  1.00 97.92           C  
ATOM   2669  HA  ALA A 189      -8.680 -13.604 -16.084  1.00 97.92           H  
ATOM   2670  C   ALA A 189      -7.685 -11.873 -16.828  1.00 97.92           C  
ATOM   2671  CB  ALA A 189      -9.935 -11.920 -15.645  1.00 97.92           C  
ATOM   2672  HB1 ALA A 189      -9.836 -10.877 -15.345  1.00 97.92           H  
ATOM   2673  HB2 ALA A 189     -10.535 -12.449 -14.904  1.00 97.92           H  
ATOM   2674  HB3 ALA A 189     -10.441 -11.960 -16.610  1.00 97.92           H  
ATOM   2675  O   ALA A 189      -7.554 -12.361 -17.955  1.00 97.92           O  
ATOM   2676  N   GLU A 190      -7.035 -10.768 -16.459  1.00 97.45           N  
ATOM   2677  H   GLU A 190      -7.256 -10.351 -15.566  1.00 97.45           H  
ATOM   2678  CA  GLU A 190      -6.063 -10.092 -17.315  1.00 97.45           C  
ATOM   2679  HA  GLU A 190      -6.518  -9.916 -18.289  1.00 97.45           H  
ATOM   2680  C   GLU A 190      -4.816 -10.947 -17.553  1.00 97.45           C  
ATOM   2681  CB  GLU A 190      -5.707  -8.746 -16.680  1.00 97.45           C  
ATOM   2682  HB2 GLU A 190      -6.628  -8.195 -16.492  1.00 97.45           H  
ATOM   2683  HB3 GLU A 190      -5.212  -8.917 -15.724  1.00 97.45           H  
ATOM   2684  O   GLU A 190      -4.353 -11.042 -18.689  1.00 97.45           O  
ATOM   2685  CG  GLU A 190      -4.804  -7.890 -17.569  1.00 97.45           C  
ATOM   2686  HG2 GLU A 190      -5.265  -7.765 -18.549  1.00 97.45           H  
ATOM   2687  HG3 GLU A 190      -3.834  -8.372 -17.693  1.00 97.45           H  
ATOM   2688  CD  GLU A 190      -4.629  -6.537 -16.893  1.00 97.45           C  
ATOM   2689  OE1 GLU A 190      -5.385  -5.609 -17.248  1.00 97.45           O  
ATOM   2690  OE2 GLU A 190      -3.858  -6.458 -15.913  1.00 97.45           O  
ATOM   2691  N   LEU A 191      -4.305 -11.629 -16.519  1.00 98.18           N  
ATOM   2692  H   LEU A 191      -4.722 -11.503 -15.607  1.00 98.18           H  
ATOM   2693  CA  LEU A 191      -3.196 -12.572 -16.670  1.00 98.18           C  
ATOM   2694  HA  LEU A 191      -2.368 -12.034 -17.131  1.00 98.18           H  
ATOM   2695  C   LEU A 191      -3.557 -13.731 -17.612  1.00 98.18           C  
ATOM   2696  CB  LEU A 191      -2.733 -13.075 -15.290  1.00 98.18           C  
ATOM   2697  HB2 LEU A 191      -2.396 -12.226 -14.696  1.00 98.18           H  
ATOM   2698  HB3 LEU A 191      -3.589 -13.518 -14.781  1.00 98.18           H  
ATOM   2699  O   LEU A 191      -2.748 -14.066 -18.471  1.00 98.18           O  
ATOM   2700  CG  LEU A 191      -1.613 -14.135 -15.352  1.00 98.18           C  
ATOM   2701  HG  LEU A 191      -1.974 -14.996 -15.916  1.00 98.18           H  
ATOM   2702  CD1 LEU A 191      -0.310 -13.663 -16.005  1.00 98.18           C  
ATOM   2703 HD11 LEU A 191       0.165 -12.896 -15.393  1.00 98.18           H  
ATOM   2704 HD12 LEU A 191       0.370 -14.509 -16.098  1.00 98.18           H  
ATOM   2705 HD13 LEU A 191      -0.508 -13.272 -17.003  1.00 98.18           H  
ATOM   2706  CD2 LEU A 191      -1.272 -14.612 -13.941  1.00 98.18           C  
ATOM   2707 HD21 LEU A 191      -0.856 -13.787 -13.364  1.00 98.18           H  
ATOM   2708 HD22 LEU A 191      -0.555 -15.431 -13.991  1.00 98.18           H  
ATOM   2709 HD23 LEU A 191      -2.176 -14.970 -13.447  1.00 98.18           H  
ATOM   2710  N   ASP A 192      -4.748 -14.321 -17.500  1.00 98.05           N  
ATOM   2711  H   ASP A 192      -5.365 -14.030 -16.755  1.00 98.05           H  
ATOM   2712  CA  ASP A 192      -5.207 -15.388 -18.406  1.00 98.05           C  
ATOM   2713  HA  ASP A 192      -4.514 -16.228 -18.358  1.00 98.05           H  
ATOM   2714  C   ASP A 192      -5.248 -14.917 -19.871  1.00 98.05           C  
ATOM   2715  CB  ASP A 192      -6.587 -15.880 -17.943  1.00 98.05           C  
ATOM   2716  HB2 ASP A 192      -6.514 -16.250 -16.920  1.00 98.05           H  
ATOM   2717  HB3 ASP A 192      -7.287 -15.045 -17.948  1.00 98.05           H  
ATOM   2718  O   ASP A 192      -4.730 -15.575 -20.781  1.00 98.05           O  
ATOM   2719  CG  ASP A 192      -7.129 -17.002 -18.836  1.00 98.05           C  
ATOM   2720  OD1 ASP A 192      -6.330 -17.893 -19.201  1.00 98.05           O  
ATOM   2721  OD2 ASP A 192      -8.337 -16.946 -19.162  1.00 98.05           O  
ATOM   2722  N   SER A 193      -5.764 -13.706 -20.091  1.00 97.03           N  
ATOM   2723  H   SER A 193      -6.167 -13.216 -19.305  1.00 97.03           H  
ATOM   2724  CA  SER A 193      -5.787 -13.074 -21.413  1.00 97.03           C  
ATOM   2725  HA  SER A 193      -6.277 -13.751 -22.112  1.00 97.03           H  
ATOM   2726  C   SER A 193      -4.370 -12.805 -21.944  1.00 97.03           C  
ATOM   2727  CB  SER A 193      -6.609 -11.785 -21.357  1.00 97.03           C  
ATOM   2728  HB2 SER A 193      -6.627 -11.329 -22.347  1.00 97.03           H  
ATOM   2729  HB3 SER A 193      -6.154 -11.091 -20.650  1.00 97.03           H  
ATOM   2730  O   SER A 193      -4.076 -13.118 -23.098  1.00 97.03           O  
ATOM   2731  OG  SER A 193      -7.935 -12.060 -20.948  1.00 97.03           O  
ATOM   2732  HG  SER A 193      -7.933 -12.208 -19.999  1.00 97.03           H  
ATOM   2733  N   ILE A 194      -3.452 -12.317 -21.099  1.00 97.81           N  
ATOM   2734  H   ILE A 194      -3.756 -12.075 -20.166  1.00 97.81           H  
ATOM   2735  CA  ILE A 194      -2.028 -12.142 -21.435  1.00 97.81           C  
ATOM   2736  HA  ILE A 194      -1.953 -11.491 -22.306  1.00 97.81           H  
ATOM   2737  C   ILE A 194      -1.384 -13.480 -21.817  1.00 97.81           C  
ATOM   2738  CB  ILE A 194      -1.268 -11.480 -20.257  1.00 97.81           C  
ATOM   2739  HB  ILE A 194      -1.564 -11.976 -19.333  1.00 97.81           H  
ATOM   2740  O   ILE A 194      -0.720 -13.571 -22.852  1.00 97.81           O  
ATOM   2741  CG1 ILE A 194      -1.623  -9.982 -20.139  1.00 97.81           C  
ATOM   2742 HG12 ILE A 194      -2.697  -9.847 -20.263  1.00 97.81           H  
ATOM   2743 HG13 ILE A 194      -1.123  -9.431 -20.935  1.00 97.81           H  
ATOM   2744  CG2 ILE A 194       0.259 -11.643 -20.404  1.00 97.81           C  
ATOM   2745 HG21 ILE A 194       0.777 -11.094 -19.618  1.00 97.81           H  
ATOM   2746 HG22 ILE A 194       0.580 -11.280 -21.380  1.00 97.81           H  
ATOM   2747 HG23 ILE A 194       0.541 -12.691 -20.303  1.00 97.81           H  
ATOM   2748  CD1 ILE A 194      -1.227  -9.365 -18.791  1.00 97.81           C  
ATOM   2749 HD11 ILE A 194      -0.144  -9.335 -18.675  1.00 97.81           H  
ATOM   2750 HD12 ILE A 194      -1.602  -8.342 -18.745  1.00 97.81           H  
ATOM   2751 HD13 ILE A 194      -1.669  -9.934 -17.973  1.00 97.81           H  
ATOM   2752  N   LEU A 195      -1.561 -14.521 -20.997  1.00 97.73           N  
ATOM   2753  H   LEU A 195      -2.138 -14.386 -20.179  1.00 97.73           H  
ATOM   2754  CA  LEU A 195      -0.991 -15.849 -21.237  1.00 97.73           C  
ATOM   2755  HA  LEU A 195       0.090 -15.755 -21.334  1.00 97.73           H  
ATOM   2756  C   LEU A 195      -1.507 -16.429 -22.558  1.00 97.73           C  
ATOM   2757  CB  LEU A 195      -1.327 -16.783 -20.057  1.00 97.73           C  
ATOM   2758  HB2 LEU A 195      -1.088 -17.809 -20.339  1.00 97.73           H  
ATOM   2759  HB3 LEU A 195      -2.402 -16.738 -19.884  1.00 97.73           H  
ATOM   2760  O   LEU A 195      -0.721 -17.001 -23.315  1.00 97.73           O  
ATOM   2761  CG  LEU A 195      -0.600 -16.462 -18.735  1.00 97.73           C  
ATOM   2762  HG  LEU A 195      -0.691 -15.401 -18.501  1.00 97.73           H  
ATOM   2763  CD1 LEU A 195      -1.216 -17.284 -17.604  1.00 97.73           C  
ATOM   2764 HD11 LEU A 195      -1.141 -18.349 -17.825  1.00 97.73           H  
ATOM   2765 HD12 LEU A 195      -0.708 -17.071 -16.664  1.00 97.73           H  
ATOM   2766 HD13 LEU A 195      -2.267 -17.017 -17.497  1.00 97.73           H  
ATOM   2767  CD2 LEU A 195       0.892 -16.795 -18.788  1.00 97.73           C  
ATOM   2768 HD21 LEU A 195       1.028 -17.874 -18.866  1.00 97.73           H  
ATOM   2769 HD22 LEU A 195       1.363 -16.293 -19.633  1.00 97.73           H  
ATOM   2770 HD23 LEU A 195       1.364 -16.448 -17.868  1.00 97.73           H  
ATOM   2771  N   SER A 196      -2.788 -16.221 -22.868  1.00 97.00           N  
ATOM   2772  H   SER A 196      -3.377 -15.784 -22.173  1.00 97.00           H  
ATOM   2773  CA  SER A 196      -3.400 -16.606 -24.141  1.00 97.00           C  
ATOM   2774  HA  SER A 196      -3.245 -17.674 -24.295  1.00 97.00           H  
ATOM   2775  C   SER A 196      -2.767 -15.876 -25.332  1.00 97.00           C  
ATOM   2776  CB  SER A 196      -4.909 -16.356 -24.094  1.00 97.00           C  
ATOM   2777  HB2 SER A 196      -5.332 -16.551 -25.079  1.00 97.00           H  
ATOM   2778  HB3 SER A 196      -5.118 -15.322 -23.821  1.00 97.00           H  
ATOM   2779  O   SER A 196      -2.312 -16.534 -26.271  1.00 97.00           O  
ATOM   2780  OG  SER A 196      -5.512 -17.231 -23.161  1.00 97.00           O  
ATOM   2781  HG  SER A 196      -5.421 -16.870 -22.276  1.00 97.00           H  
ATOM   2782  N   THR A 197      -2.644 -14.543 -25.280  1.00 96.88           N  
ATOM   2783  H   THR A 197      -3.071 -14.041 -24.515  1.00 96.88           H  
ATOM   2784  CA  THR A 197      -1.991 -13.748 -26.339  1.00 96.88           C  
ATOM   2785  HA  THR A 197      -2.529 -13.907 -27.274  1.00 96.88           H  
ATOM   2786  C   THR A 197      -0.538 -14.182 -26.554  1.00 96.88           C  
ATOM   2787  CB  THR A 197      -2.039 -12.242 -26.014  1.00 96.88           C  
ATOM   2788  HB  THR A 197      -1.536 -12.051 -25.066  1.00 96.88           H  
ATOM   2789  O   THR A 197      -0.088 -14.325 -27.692  1.00 96.88           O  
ATOM   2790  CG2 THR A 197      -1.400 -11.387 -27.109  1.00 96.88           C  
ATOM   2791 HG21 THR A 197      -0.349 -11.647 -27.238  1.00 96.88           H  
ATOM   2792 HG22 THR A 197      -1.929 -11.542 -28.049  1.00 96.88           H  
ATOM   2793 HG23 THR A 197      -1.459 -10.334 -26.835  1.00 96.88           H  
ATOM   2794  OG1 THR A 197      -3.373 -11.809 -25.932  1.00 96.88           O  
ATOM   2795  HG1 THR A 197      -3.380 -10.858 -25.800  1.00 96.88           H  
ATOM   2796  N   VAL A 198       0.200 -14.437 -25.468  1.00 97.32           N  
ATOM   2797  H   VAL A 198      -0.231 -14.287 -24.567  1.00 97.32           H  
ATOM   2798  CA  VAL A 198       1.596 -14.894 -25.507  1.00 97.32           C  
ATOM   2799  HA  VAL A 198       2.177 -14.211 -26.127  1.00 97.32           H  
ATOM   2800  C   VAL A 198       1.716 -16.272 -26.154  1.00 97.32           C  
ATOM   2801  CB  VAL A 198       2.189 -14.877 -24.085  1.00 97.32           C  
ATOM   2802  HB  VAL A 198       1.485 -15.350 -23.400  1.00 97.32           H  
ATOM   2803  O   VAL A 198       2.573 -16.460 -27.010  1.00 97.32           O  
ATOM   2804  CG1 VAL A 198       3.524 -15.620 -23.969  1.00 97.32           C  
ATOM   2805 HG11 VAL A 198       3.377 -16.688 -24.128  1.00 97.32           H  
ATOM   2806 HG12 VAL A 198       3.933 -15.467 -22.971  1.00 97.32           H  
ATOM   2807 HG13 VAL A 198       4.221 -15.233 -24.712  1.00 97.32           H  
ATOM   2808  CG2 VAL A 198       2.423 -13.431 -23.629  1.00 97.32           C  
ATOM   2809 HG21 VAL A 198       2.605 -13.414 -22.554  1.00 97.32           H  
ATOM   2810 HG22 VAL A 198       3.269 -12.995 -24.159  1.00 97.32           H  
ATOM   2811 HG23 VAL A 198       1.541 -12.820 -23.820  1.00 97.32           H  
ATOM   2812  N   VAL A 199       0.853 -17.227 -25.795  1.00 96.36           N  
ATOM   2813  H   VAL A 199       0.156 -17.006 -25.098  1.00 96.36           H  
ATOM   2814  CA  VAL A 199       0.858 -18.583 -26.374  1.00 96.36           C  
ATOM   2815  HA  VAL A 199       1.877 -18.970 -26.344  1.00 96.36           H  
ATOM   2816  C   VAL A 199       0.449 -18.581 -27.853  1.00 96.36           C  
ATOM   2817  CB  VAL A 199      -0.041 -19.514 -25.534  1.00 96.36           C  
ATOM   2818  HB  VAL A 199      -0.996 -19.021 -25.351  1.00 96.36           H  
ATOM   2819  O   VAL A 199       0.969 -19.383 -28.630  1.00 96.36           O  
ATOM   2820  CG1 VAL A 199      -0.326 -20.866 -26.205  1.00 96.36           C  
ATOM   2821 HG11 VAL A 199      -0.879 -21.508 -25.519  1.00 96.36           H  
ATOM   2822 HG12 VAL A 199      -0.941 -20.716 -27.092  1.00 96.36           H  
ATOM   2823 HG13 VAL A 199       0.610 -21.348 -26.488  1.00 96.36           H  
ATOM   2824  CG2 VAL A 199       0.628 -19.824 -24.185  1.00 96.36           C  
ATOM   2825 HG21 VAL A 199       0.896 -18.899 -23.675  1.00 96.36           H  
ATOM   2826 HG22 VAL A 199       1.530 -20.415 -24.342  1.00 96.36           H  
ATOM   2827 HG23 VAL A 199      -0.069 -20.375 -23.554  1.00 96.36           H  
ATOM   2828  N   ASN A 200      -0.452 -17.683 -28.261  1.00 96.37           N  
ATOM   2829  H   ASN A 200      -0.889 -17.093 -27.568  1.00 96.37           H  
ATOM   2830  CA  ASN A 200      -0.891 -17.554 -29.654  1.00 96.37           C  
ATOM   2831  HA  ASN A 200      -0.984 -18.553 -30.080  1.00 96.37           H  
ATOM   2832  C   ASN A 200       0.121 -16.815 -30.549  1.00 96.37           C  
ATOM   2833  CB  ASN A 200      -2.279 -16.886 -29.680  1.00 96.37           C  
ATOM   2834  HB2 ASN A 200      -2.272 -15.996 -29.051  1.00 96.37           H  
ATOM   2835  HB3 ASN A 200      -2.520 -16.572 -30.696  1.00 96.37           H  
ATOM   2836  O   ASN A 200       0.021 -16.888 -31.779  1.00 96.37           O  
ATOM   2837  CG  ASN A 200      -3.396 -17.809 -29.223  1.00 96.37           C  
ATOM   2838  ND2 ASN A 200      -4.518 -17.265 -28.823  1.00 96.37           N  
ATOM   2839 HD21 ASN A 200      -5.234 -17.865 -28.441  1.00 96.37           H  
ATOM   2840 HD22 ASN A 200      -4.677 -16.274 -28.938  1.00 96.37           H  
ATOM   2841  OD1 ASN A 200      -3.306 -19.030 -29.276  1.00 96.37           O  
ATOM   2842  N   HIS A 201       1.103 -16.117 -29.972  1.00 97.01           N  
ATOM   2843  H   HIS A 201       1.160 -16.097 -28.964  1.00 97.01           H  
ATOM   2844  CA  HIS A 201       2.117 -15.401 -30.737  1.00 97.01           C  
ATOM   2845  HA  HIS A 201       1.596 -14.892 -31.548  1.00 97.01           H  
ATOM   2846  C   HIS A 201       3.163 -16.374 -31.328  1.00 97.01           C  
ATOM   2847  CB  HIS A 201       2.750 -14.312 -29.862  1.00 97.01           C  
ATOM   2848  HB2 HIS A 201       1.959 -13.740 -29.379  1.00 97.01           H  
ATOM   2849  HB3 HIS A 201       3.351 -14.779 -29.082  1.00 97.01           H  
ATOM   2850  O   HIS A 201       3.762 -17.160 -30.599  1.00 97.01           O  
ATOM   2851  CG  HIS A 201       3.603 -13.365 -30.666  1.00 97.01           C  
ATOM   2852  CD2 HIS A 201       3.239 -12.134 -31.143  1.00 97.01           C  
ATOM   2853  HD2 HIS A 201       2.291 -11.641 -30.983  1.00 97.01           H  
ATOM   2854  ND1 HIS A 201       4.874 -13.618 -31.123  1.00 97.01           N  
ATOM   2855  HD1 HIS A 201       5.460 -14.378 -30.808  1.00 97.01           H  
ATOM   2856  CE1 HIS A 201       5.254 -12.582 -31.888  1.00 97.01           C  
ATOM   2857  HE1 HIS A 201       6.206 -12.485 -32.388  1.00 97.01           H  
ATOM   2858  NE2 HIS A 201       4.299 -11.649 -31.914  1.00 97.01           N  
ATOM   2859  N   PRO A 202       3.461 -16.329 -32.643  1.00 96.29           N  
ATOM   2860  CA  PRO A 202       4.299 -17.343 -33.298  1.00 96.29           C  
ATOM   2861  HA  PRO A 202       3.908 -18.334 -33.067  1.00 96.29           H  
ATOM   2862  C   PRO A 202       5.780 -17.323 -32.883  1.00 96.29           C  
ATOM   2863  CB  PRO A 202       4.140 -17.074 -34.798  1.00 96.29           C  
ATOM   2864  HB2 PRO A 202       5.046 -17.305 -35.358  1.00 96.29           H  
ATOM   2865  HB3 PRO A 202       3.299 -17.652 -35.181  1.00 96.29           H  
ATOM   2866  O   PRO A 202       6.454 -18.346 -33.009  1.00 96.29           O  
ATOM   2867  CG  PRO A 202       3.803 -15.584 -34.863  1.00 96.29           C  
ATOM   2868  HG2 PRO A 202       3.259 -15.328 -35.773  1.00 96.29           H  
ATOM   2869  HG3 PRO A 202       4.716 -14.995 -34.783  1.00 96.29           H  
ATOM   2870  CD  PRO A 202       2.948 -15.379 -33.617  1.00 96.29           C  
ATOM   2871  HD2 PRO A 202       3.039 -14.351 -33.265  1.00 96.29           H  
ATOM   2872  HD3 PRO A 202       1.906 -15.613 -33.835  1.00 96.29           H  
ATOM   2873  N   ASP A 203       6.281 -16.175 -32.414  1.00 96.49           N  
ATOM   2874  H   ASP A 203       5.664 -15.376 -32.431  1.00 96.49           H  
ATOM   2875  CA  ASP A 203       7.708 -15.955 -32.122  1.00 96.49           C  
ATOM   2876  HA  ASP A 203       8.270 -16.832 -32.445  1.00 96.49           H  
ATOM   2877  C   ASP A 203       8.028 -15.762 -30.623  1.00 96.49           C  
ATOM   2878  CB  ASP A 203       8.238 -14.759 -32.935  1.00 96.49           C  
ATOM   2879  HB2 ASP A 203       9.321 -14.707 -32.817  1.00 96.49           H  
ATOM   2880  HB3 ASP A 203       7.824 -13.843 -32.515  1.00 96.49           H  
ATOM   2881  O   ASP A 203       9.158 -15.410 -30.290  1.00 96.49           O  
ATOM   2882  CG  ASP A 203       7.940 -14.809 -34.438  1.00 96.49           C  
ATOM   2883  OD1 ASP A 203       8.166 -15.869 -35.066  1.00 96.49           O  
ATOM   2884  OD2 ASP A 203       7.528 -13.754 -34.970  1.00 96.49           O  
ATOM   2885  N   ILE A 204       7.047 -15.927 -29.725  1.00 95.89           N  
ATOM   2886  H   ILE A 204       6.190 -16.373 -30.020  1.00 95.89           H  
ATOM   2887  CA  ILE A 204       7.184 -15.683 -28.276  1.00 95.89           C  
ATOM   2888  HA  ILE A 204       8.238 -15.633 -28.004  1.00 95.89           H  
ATOM   2889  C   ILE A 204       6.574 -16.858 -27.513  1.00 95.89           C  
ATOM   2890  CB  ILE A 204       6.506 -14.348 -27.877  1.00 95.89           C  
ATOM   2891  HB  ILE A 204       5.496 -14.342 -28.287  1.00 95.89           H  
ATOM   2892  O   ILE A 204       5.527 -17.366 -27.891  1.00 95.89           O  
ATOM   2893  CG1 ILE A 204       7.308 -13.188 -28.489  1.00 95.89           C  
ATOM   2894 HG12 ILE A 204       8.319 -13.207 -28.083  1.00 95.89           H  
ATOM   2895 HG13 ILE A 204       7.379 -13.306 -29.570  1.00 95.89           H  
ATOM   2896  CG2 ILE A 204       6.397 -14.110 -26.356  1.00 95.89           C  
ATOM   2897 HG21 ILE A 204       6.068 -15.008 -25.834  1.00 95.89           H  
ATOM   2898 HG22 ILE A 204       5.644 -13.350 -26.148  1.00 95.89           H  
ATOM   2899 HG23 ILE A 204       7.355 -13.788 -25.949  1.00 95.89           H  
ATOM   2900  CD1 ILE A 204       6.707 -11.816 -28.225  1.00 95.89           C  
ATOM   2901 HD11 ILE A 204       5.807 -11.677 -28.825  1.00 95.89           H  
ATOM   2902 HD12 ILE A 204       7.487 -11.113 -28.516  1.00 95.89           H  
ATOM   2903 HD13 ILE A 204       6.490 -11.641 -27.171  1.00 95.89           H  
ATOM   2904  N   GLY A 205       7.209 -17.273 -26.422  1.00 95.89           N  
ATOM   2905  H   GLY A 205       8.110 -16.864 -26.219  1.00 95.89           H  
ATOM   2906  CA  GLY A 205       6.612 -18.111 -25.388  1.00 95.89           C  
ATOM   2907  HA2 GLY A 205       7.186 -19.034 -25.305  1.00 95.89           H  
ATOM   2908  HA3 GLY A 205       5.587 -18.367 -25.658  1.00 95.89           H  
ATOM   2909  C   GLY A 205       6.590 -17.420 -24.023  1.00 95.89           C  
ATOM   2910  O   GLY A 205       7.161 -16.347 -23.828  1.00 95.89           O  
ATOM   2911  N   LYS A 206       5.972 -18.067 -23.026  1.00 97.57           N  
ATOM   2912  H   LYS A 206       5.476 -18.919 -23.249  1.00 97.57           H  
ATOM   2913  CA  LYS A 206       5.871 -17.530 -21.654  1.00 97.57           C  
ATOM   2914  HA  LYS A 206       5.306 -16.598 -21.680  1.00 97.57           H  
ATOM   2915  C   LYS A 206       7.236 -17.159 -21.057  1.00 97.57           C  
ATOM   2916  CB  LYS A 206       5.121 -18.520 -20.742  1.00 97.57           C  
ATOM   2917  HB2 LYS A 206       5.640 -19.478 -20.748  1.00 97.57           H  
ATOM   2918  HB3 LYS A 206       5.138 -18.134 -19.723  1.00 97.57           H  
ATOM   2919  O   LYS A 206       7.352 -16.125 -20.417  1.00 97.57           O  
ATOM   2920  CG  LYS A 206       3.650 -18.732 -21.149  1.00 97.57           C  
ATOM   2921  HG2 LYS A 206       3.601 -19.091 -22.177  1.00 97.57           H  
ATOM   2922  HG3 LYS A 206       3.113 -17.785 -21.082  1.00 97.57           H  
ATOM   2923  CD  LYS A 206       2.978 -19.767 -20.233  1.00 97.57           C  
ATOM   2924  HD2 LYS A 206       2.970 -19.397 -19.207  1.00 97.57           H  
ATOM   2925  HD3 LYS A 206       3.565 -20.685 -20.264  1.00 97.57           H  
ATOM   2926  CE  LYS A 206       1.542 -20.086 -20.675  1.00 97.57           C  
ATOM   2927  HE2 LYS A 206       0.947 -19.173 -20.655  1.00 97.57           H  
ATOM   2928  HE3 LYS A 206       1.566 -20.455 -21.700  1.00 97.57           H  
ATOM   2929  NZ  LYS A 206       0.922 -21.109 -19.799  1.00 97.57           N  
ATOM   2930  HZ1 LYS A 206       0.015 -21.432 -20.106  1.00 97.57           H  
ATOM   2931  HZ2 LYS A 206       1.508 -21.925 -19.697  1.00 97.57           H  
ATOM   2932  HZ3 LYS A 206       0.838 -20.775 -18.850  1.00 97.57           H  
ATOM   2933  N   GLY A 207       8.286 -17.939 -21.327  1.00 97.04           N  
ATOM   2934  H   GLY A 207       8.130 -18.754 -21.903  1.00 97.04           H  
ATOM   2935  CA  GLY A 207       9.649 -17.657 -20.850  1.00 97.04           C  
ATOM   2936  HA2 GLY A 207      10.285 -18.514 -21.071  1.00 97.04           H  
ATOM   2937  HA3 GLY A 207       9.626 -17.516 -19.769  1.00 97.04           H  
ATOM   2938  C   GLY A 207      10.321 -16.413 -21.450  1.00 97.04           C  
ATOM   2939  O   GLY A 207      11.324 -15.955 -20.907  1.00 97.04           O  
ATOM   2940  N   ASP A 208       9.789 -15.853 -22.541  1.00 96.92           N  
ATOM   2941  H   ASP A 208       8.966 -16.258 -22.964  1.00 96.92           H  
ATOM   2942  CA  ASP A 208      10.309 -14.620 -23.146  1.00 96.92           C  
ATOM   2943  HA  ASP A 208      11.395 -14.606 -23.058  1.00 96.92           H  
ATOM   2944  C   ASP A 208       9.774 -13.355 -22.452  1.00 96.92           C  
ATOM   2945  CB  ASP A 208       9.960 -14.591 -24.638  1.00 96.92           C  
ATOM   2946  HB2 ASP A 208      10.296 -13.646 -25.067  1.00 96.92           H  
ATOM   2947  HB3 ASP A 208       8.875 -14.640 -24.737  1.00 96.92           H  
ATOM   2948  O   ASP A 208      10.404 -12.301 -22.538  1.00 96.92           O  
ATOM   2949  CG  ASP A 208      10.599 -15.736 -25.424  1.00 96.92           C  
ATOM   2950  OD1 ASP A 208      11.848 -15.777 -25.486  1.00 96.92           O  
ATOM   2951  OD2 ASP A 208       9.835 -16.560 -25.972  1.00 96.92           O  
ATOM   2952  N   VAL A 209       8.635 -13.462 -21.755  1.00 97.46           N  
ATOM   2953  H   VAL A 209       8.188 -14.368 -21.744  1.00 97.46           H  
ATOM   2954  CA  VAL A 209       7.947 -12.356 -21.054  1.00 97.46           C  
ATOM   2955  HA  VAL A 209       8.477 -11.422 -21.242  1.00 97.46           H  
ATOM   2956  C   VAL A 209       7.915 -12.521 -19.534  1.00 97.46           C  
ATOM   2957  CB  VAL A 209       6.501 -12.179 -21.560  1.00 97.46           C  
ATOM   2958  HB  VAL A 209       5.978 -11.503 -20.884  1.00 97.46           H  
ATOM   2959  O   VAL A 209       7.880 -11.522 -18.820  1.00 97.46           O  
ATOM   2960  CG1 VAL A 209       6.455 -11.565 -22.955  1.00 97.46           C  
ATOM   2961 HG11 VAL A 209       6.920 -10.581 -22.901  1.00 97.46           H  
ATOM   2962 HG12 VAL A 209       5.419 -11.443 -23.272  1.00 97.46           H  
ATOM   2963 HG13 VAL A 209       6.983 -12.199 -23.667  1.00 97.46           H  
ATOM   2964  CG2 VAL A 209       5.720 -13.491 -21.625  1.00 97.46           C  
ATOM   2965 HG21 VAL A 209       5.882 -14.054 -20.705  1.00 97.46           H  
ATOM   2966 HG22 VAL A 209       4.657 -13.269 -21.718  1.00 97.46           H  
ATOM   2967 HG23 VAL A 209       6.045 -14.095 -22.472  1.00 97.46           H  
ATOM   2968  N   PHE A 210       7.955 -13.753 -19.022  1.00 98.30           N  
ATOM   2969  H   PHE A 210       7.968 -14.539 -19.657  1.00 98.30           H  
ATOM   2970  CA  PHE A 210       7.891 -14.068 -17.596  1.00 98.30           C  
ATOM   2971  HA  PHE A 210       7.777 -13.136 -17.042  1.00 98.30           H  
ATOM   2972  C   PHE A 210       9.168 -14.759 -17.113  1.00 98.30           C  
ATOM   2973  CB  PHE A 210       6.670 -14.948 -17.276  1.00 98.30           C  
ATOM   2974  HB2 PHE A 210       6.694 -15.199 -16.215  1.00 98.30           H  
ATOM   2975  HB3 PHE A 210       6.760 -15.886 -17.823  1.00 98.30           H  
ATOM   2976  O   PHE A 210       9.743 -15.608 -17.799  1.00 98.30           O  
ATOM   2977  CG  PHE A 210       5.316 -14.328 -17.568  1.00 98.30           C  
ATOM   2978  CD1 PHE A 210       4.775 -13.362 -16.699  1.00 98.30           C  
ATOM   2979  HD1 PHE A 210       5.326 -13.055 -15.823  1.00 98.30           H  
ATOM   2980  CD2 PHE A 210       4.571 -14.747 -18.685  1.00 98.30           C  
ATOM   2981  HD2 PHE A 210       4.960 -15.523 -19.327  1.00 98.30           H  
ATOM   2982  CE1 PHE A 210       3.506 -12.812 -16.961  1.00 98.30           C  
ATOM   2983  HE1 PHE A 210       3.061 -12.100 -16.282  1.00 98.30           H  
ATOM   2984  CE2 PHE A 210       3.333 -14.151 -18.981  1.00 98.30           C  
ATOM   2985  HE2 PHE A 210       2.777 -14.449 -19.858  1.00 98.30           H  
ATOM   2986  CZ  PHE A 210       2.797 -13.189 -18.111  1.00 98.30           C  
ATOM   2987  HZ  PHE A 210       1.824 -12.761 -18.302  1.00 98.30           H  
ATOM   2988  N   LEU A 211       9.566 -14.479 -15.871  1.00 97.53           N  
ATOM   2989  H   LEU A 211       9.069 -13.758 -15.368  1.00 97.53           H  
ATOM   2990  CA  LEU A 211      10.528 -15.309 -15.153  1.00 97.53           C  
ATOM   2991  HA  LEU A 211      11.343 -15.544 -15.838  1.00 97.53           H  
ATOM   2992  C   LEU A 211       9.842 -16.607 -14.720  1.00 97.53           C  
ATOM   2993  CB  LEU A 211      11.099 -14.559 -13.944  1.00 97.53           C  
ATOM   2994  HB2 LEU A 211      11.386 -13.549 -14.235  1.00 97.53           H  
ATOM   2995  HB3 LEU A 211      10.310 -14.519 -13.193  1.00 97.53           H  
ATOM   2996  O   LEU A 211       9.205 -16.681 -13.671  1.00 97.53           O  
ATOM   2997  CG  LEU A 211      12.278 -15.262 -13.263  1.00 97.53           C  
ATOM   2998  HG  LEU A 211      12.000 -16.281 -12.996  1.00 97.53           H  
ATOM   2999  CD1 LEU A 211      13.510 -15.308 -14.167  1.00 97.53           C  
ATOM   3000 HD11 LEU A 211      14.381 -15.657 -13.613  1.00 97.53           H  
ATOM   3001 HD12 LEU A 211      13.715 -14.311 -14.559  1.00 97.53           H  
ATOM   3002 HD13 LEU A 211      13.335 -15.984 -15.004  1.00 97.53           H  
ATOM   3003  CD2 LEU A 211      12.635 -14.511 -11.980  1.00 97.53           C  
ATOM   3004 HD21 LEU A 211      13.514 -14.967 -11.526  1.00 97.53           H  
ATOM   3005 HD22 LEU A 211      12.848 -13.467 -12.212  1.00 97.53           H  
ATOM   3006 HD23 LEU A 211      11.797 -14.561 -11.285  1.00 97.53           H  
ATOM   3007  N   MET A 212      10.014 -17.650 -15.519  1.00 97.71           N  
ATOM   3008  H   MET A 212      10.430 -17.468 -16.421  1.00 97.71           H  
ATOM   3009  CA  MET A 212       9.434 -18.972 -15.275  1.00 97.71           C  
ATOM   3010  HA  MET A 212       8.429 -18.842 -14.873  1.00 97.71           H  
ATOM   3011  C   MET A 212      10.222 -19.767 -14.220  1.00 97.71           C  
ATOM   3012  CB  MET A 212       9.319 -19.718 -16.619  1.00 97.71           C  
ATOM   3013  HB2 MET A 212       8.932 -20.722 -16.446  1.00 97.71           H  
ATOM   3014  HB3 MET A 212      10.310 -19.812 -17.063  1.00 97.71           H  
ATOM   3015  O   MET A 212      10.526 -20.929 -14.455  1.00 97.71           O  
ATOM   3016  CG  MET A 212       8.398 -19.006 -17.619  1.00 97.71           C  
ATOM   3017  HG2 MET A 212       8.413 -19.553 -18.561  1.00 97.71           H  
ATOM   3018  HG3 MET A 212       8.785 -18.005 -17.809  1.00 97.71           H  
ATOM   3019  SD  MET A 212       6.678 -18.841 -17.083  1.00 97.71           S  
ATOM   3020  CE  MET A 212       6.115 -20.556 -17.272  1.00 97.71           C  
ATOM   3021  HE1 MET A 212       5.852 -20.753 -18.311  1.00 97.71           H  
ATOM   3022  HE2 MET A 212       5.233 -20.707 -16.649  1.00 97.71           H  
ATOM   3023  HE3 MET A 212       6.882 -21.260 -16.950  1.00 97.71           H  
ATOM   3024  N   LEU A 213      10.624 -19.158 -13.096  1.00 98.11           N  
ATOM   3025  H   LEU A 213      10.239 -18.244 -12.906  1.00 98.11           H  
ATOM   3026  CA  LEU A 213      11.444 -19.798 -12.053  1.00 98.11           C  
ATOM   3027  HA  LEU A 213      11.685 -20.812 -12.372  1.00 98.11           H  
ATOM   3028  C   LEU A 213      10.706 -19.929 -10.718  1.00 98.11           C  
ATOM   3029  CB  LEU A 213      12.772 -19.049 -11.826  1.00 98.11           C  
ATOM   3030  HB2 LEU A 213      12.541 -18.042 -11.478  1.00 98.11           H  
ATOM   3031  HB3 LEU A 213      13.304 -19.555 -11.020  1.00 98.11           H  
ATOM   3032  O   LEU A 213       9.945 -19.044 -10.329  1.00 98.11           O  
ATOM   3033  CG  LEU A 213      13.725 -18.949 -13.029  1.00 98.11           C  
ATOM   3034  HG  LEU A 213      13.265 -18.338 -13.805  1.00 98.11           H  
ATOM   3035  CD1 LEU A 213      15.024 -18.277 -12.578  1.00 98.11           C  
ATOM   3036 HD11 LEU A 213      15.552 -18.922 -11.875  1.00 98.11           H  
ATOM   3037 HD12 LEU A 213      14.797 -17.330 -12.086  1.00 98.11           H  
ATOM   3038 HD13 LEU A 213      15.659 -18.091 -13.444  1.00 98.11           H  
ATOM   3039  CD2 LEU A 213      14.090 -20.308 -13.624  1.00 98.11           C  
ATOM   3040 HD21 LEU A 213      14.483 -20.963 -12.846  1.00 98.11           H  
ATOM   3041 HD22 LEU A 213      14.841 -20.184 -14.404  1.00 98.11           H  
ATOM   3042 HD23 LEU A 213      13.202 -20.759 -14.067  1.00 98.11           H  
ATOM   3043  N   ASN A 214      11.025 -20.991  -9.980  1.00 97.51           N  
ATOM   3044  H   ASN A 214      11.644 -21.677 -10.386  1.00 97.51           H  
ATOM   3045  CA  ASN A 214      10.634 -21.166  -8.581  1.00 97.51           C  
ATOM   3046  HA  ASN A 214       9.772 -20.528  -8.388  1.00 97.51           H  
ATOM   3047  C   ASN A 214      11.729 -20.728  -7.591  1.00 97.51           C  
ATOM   3048  CB  ASN A 214      10.167 -22.615  -8.369  1.00 97.51           C  
ATOM   3049  HB2 ASN A 214       9.335 -22.804  -9.047  1.00 97.51           H  
ATOM   3050  HB3 ASN A 214       9.769 -22.730  -7.361  1.00 97.51           H  
ATOM   3051  O   ASN A 214      12.828 -20.328  -7.986  1.00 97.51           O  
ATOM   3052  CG  ASN A 214      11.232 -23.677  -8.569  1.00 97.51           C  
ATOM   3053  ND2 ASN A 214      10.809 -24.844  -8.993  1.00 97.51           N  
ATOM   3054 HD21 ASN A 214       9.826 -24.941  -9.205  1.00 97.51           H  
ATOM   3055 HD22 ASN A 214      11.497 -25.538  -9.248  1.00 97.51           H  
ATOM   3056  OD1 ASN A 214      12.429 -23.504  -8.359  1.00 97.51           O  
ATOM   3057  N   GLY A 215      11.451 -20.843  -6.290  1.00 96.58           N  
ATOM   3058  H   GLY A 215      10.504 -21.092  -6.042  1.00 96.58           H  
ATOM   3059  CA  GLY A 215      12.390 -20.516  -5.210  1.00 96.58           C  
ATOM   3060  HA2 GLY A 215      12.627 -19.453  -5.258  1.00 96.58           H  
ATOM   3061  HA3 GLY A 215      11.896 -20.709  -4.257  1.00 96.58           H  
ATOM   3062  C   GLY A 215      13.713 -21.301  -5.224  1.00 96.58           C  
ATOM   3063  O   GLY A 215      14.679 -20.872  -4.597  1.00 96.58           O  
ATOM   3064  N   SER A 216      13.801 -22.423  -5.951  1.00 97.05           N  
ATOM   3065  H   SER A 216      12.989 -22.690  -6.489  1.00 97.05           H  
ATOM   3066  CA  SER A 216      15.050 -23.181  -6.158  1.00 97.05           C  
ATOM   3067  HA  SER A 216      15.711 -23.006  -5.309  1.00 97.05           H  
ATOM   3068  C   SER A 216      15.833 -22.766  -7.412  1.00 97.05           C  
ATOM   3069  CB  SER A 216      14.779 -24.688  -6.230  1.00 97.05           C  
ATOM   3070  HB2 SER A 216      14.152 -24.897  -7.097  1.00 97.05           H  
ATOM   3071  HB3 SER A 216      15.723 -25.219  -6.345  1.00 97.05           H  
ATOM   3072  O   SER A 216      16.748 -23.489  -7.808  1.00 97.05           O  
ATOM   3073  OG  SER A 216      14.142 -25.175  -5.073  1.00 97.05           O  
ATOM   3074  HG  SER A 216      13.301 -24.717  -5.012  1.00 97.05           H  
ATOM   3075  N   ASP A 217      15.455 -21.666  -8.072  1.00 96.99           N  
ATOM   3076  H   ASP A 217      14.678 -21.136  -7.705  1.00 96.99           H  
ATOM   3077  CA  ASP A 217      15.991 -21.232  -9.371  1.00 96.99           C  
ATOM   3078  HA  ASP A 217      15.389 -20.378  -9.681  1.00 96.99           H  
ATOM   3079  C   ASP A 217      15.816 -22.271 -10.500  1.00 96.99           C  
ATOM   3080  CB  ASP A 217      17.444 -20.727  -9.236  1.00 96.99           C  
ATOM   3081  HB2 ASP A 217      18.076 -21.508  -8.814  1.00 96.99           H  
ATOM   3082  HB3 ASP A 217      17.833 -20.496 -10.228  1.00 96.99           H  
ATOM   3083  O   ASP A 217      16.533 -22.243 -11.503  1.00 96.99           O  
ATOM   3084  CG  ASP A 217      17.575 -19.449  -8.411  1.00 96.99           C  
ATOM   3085  OD1 ASP A 217      16.832 -18.485  -8.713  1.00 96.99           O  
ATOM   3086  OD2 ASP A 217      18.502 -19.363  -7.576  1.00 96.99           O  
ATOM   3087  N   ASN A 218      14.852 -23.189 -10.365  1.00 96.90           N  
ATOM   3088  H   ASN A 218      14.237 -23.113  -9.568  1.00 96.90           H  
ATOM   3089  CA  ASN A 218      14.496 -24.139 -11.419  1.00 96.90           C  
ATOM   3090  HA  ASN A 218      15.335 -24.244 -12.106  1.00 96.90           H  
ATOM   3091  C   ASN A 218      13.306 -23.626 -12.225  1.00 96.90           C  
ATOM   3092  CB  ASN A 218      14.197 -25.523 -10.828  1.00 96.90           C  
ATOM   3093  HB2 ASN A 218      13.778 -26.165 -11.603  1.00 96.90           H  
ATOM   3094  HB3 ASN A 218      13.456 -25.421 -10.035  1.00 96.90           H  
ATOM   3095  O   ASN A 218      12.409 -22.985 -11.677  1.00 96.90           O  
ATOM   3096  CG  ASN A 218      15.442 -26.200 -10.299  1.00 96.90           C  
ATOM   3097  ND2 ASN A 218      15.463 -26.536  -9.032  1.00 96.90           N  
ATOM   3098 HD21 ASN A 218      14.711 -26.219  -8.436  1.00 96.90           H  
ATOM   3099 HD22 ASN A 218      16.367 -26.806  -8.672  1.00 96.90           H  
ATOM   3100  OD1 ASN A 218      16.398 -26.465 -11.010  1.00 96.90           O  
ATOM   3101  N   THR A 219      13.284 -23.956 -13.516  1.00 97.36           N  
ATOM   3102  H   THR A 219      14.060 -24.463 -13.918  1.00 97.36           H  
ATOM   3103  CA  THR A 219      12.154 -23.634 -14.386  1.00 97.36           C  
ATOM   3104  HA  THR A 219      11.954 -22.573 -14.234  1.00 97.36           H  
ATOM   3105  C   THR A 219      10.908 -24.421 -13.974  1.00 97.36           C  
ATOM   3106  CB  THR A 219      12.511 -23.836 -15.866  1.00 97.36           C  
ATOM   3107  HB  THR A 219      12.727 -24.889 -16.046  1.00 97.36           H  
ATOM   3108  O   THR A 219      10.992 -25.640 -13.821  1.00 97.36           O  
ATOM   3109  CG2 THR A 219      11.429 -23.374 -16.839  1.00 97.36           C  
ATOM   3110 HG21 THR A 219      11.017 -22.412 -16.536  1.00 97.36           H  
ATOM   3111 HG22 THR A 219      10.627 -24.112 -16.857  1.00 97.36           H  
ATOM   3112 HG23 THR A 219      11.838 -23.295 -17.847  1.00 97.36           H  
ATOM   3113  OG1 THR A 219      13.668 -23.083 -16.171  1.00 97.36           O  
ATOM   3114  HG1 THR A 219      13.412 -22.161 -16.088  1.00 97.36           H  
ATOM   3115  N   ILE A 220       9.783 -23.731 -13.766  1.00 97.15           N  
ATOM   3116  H   ILE A 220       9.803 -22.734 -13.930  1.00 97.15           H  
ATOM   3117  CA  ILE A 220       8.465 -24.349 -13.514  1.00 97.15           C  
ATOM   3118  HA  ILE A 220       8.589 -25.135 -12.769  1.00 97.15           H  
ATOM   3119  C   ILE A 220       7.938 -25.029 -14.786  1.00 97.15           C  
ATOM   3120  CB  ILE A 220       7.453 -23.322 -12.953  1.00 97.15           C  
ATOM   3121  HB  ILE A 220       6.523 -23.851 -12.744  1.00 97.15           H  
ATOM   3122  O   ILE A 220       8.383 -24.679 -15.881  1.00 97.15           O  
ATOM   3123  CG1 ILE A 220       7.139 -22.210 -13.981  1.00 97.15           C  
ATOM   3124 HG12 ILE A 220       8.064 -21.740 -14.313  1.00 97.15           H  
ATOM   3125 HG13 ILE A 220       6.662 -22.662 -14.851  1.00 97.15           H  
ATOM   3126  CG2 ILE A 220       7.980 -22.772 -11.613  1.00 97.15           C  
ATOM   3127 HG21 ILE A 220       7.202 -22.194 -11.115  1.00 97.15           H  
ATOM   3128 HG22 ILE A 220       8.244 -23.604 -10.961  1.00 97.15           H  
ATOM   3129 HG23 ILE A 220       8.850 -22.135 -11.774  1.00 97.15           H  
ATOM   3130  CD1 ILE A 220       6.209 -21.108 -13.473  1.00 97.15           C  
ATOM   3131 HD11 ILE A 220       6.002 -20.416 -14.289  1.00 97.15           H  
ATOM   3132 HD12 ILE A 220       6.699 -20.552 -12.674  1.00 97.15           H  
ATOM   3133 HD13 ILE A 220       5.271 -21.535 -13.116  1.00 97.15           H  
ATOM   3134  N   GLU A 221       7.019 -25.994 -14.666  1.00 97.26           N  
ATOM   3135  H   GLU A 221       6.577 -26.187 -13.779  1.00 97.26           H  
ATOM   3136  CA  GLU A 221       6.472 -26.665 -15.857  1.00 97.26           C  
ATOM   3137  HA  GLU A 221       7.295 -26.920 -16.524  1.00 97.26           H  
ATOM   3138  C   GLU A 221       5.572 -25.719 -16.653  1.00 97.26           C  
ATOM   3139  CB  GLU A 221       5.738 -27.976 -15.517  1.00 97.26           C  
ATOM   3140  HB2 GLU A 221       5.310 -28.355 -16.445  1.00 97.26           H  
ATOM   3141  HB3 GLU A 221       4.928 -27.777 -14.815  1.00 97.26           H  
ATOM   3142  O   GLU A 221       5.755 -25.584 -17.865  1.00 97.26           O  
ATOM   3143  CG  GLU A 221       6.681 -29.041 -14.928  1.00 97.26           C  
ATOM   3144  HG2 GLU A 221       6.893 -28.782 -13.891  1.00 97.26           H  
ATOM   3145  HG3 GLU A 221       7.625 -28.997 -15.471  1.00 97.26           H  
ATOM   3146  CD  GLU A 221       6.174 -30.499 -15.001  1.00 97.26           C  
ATOM   3147  OE1 GLU A 221       6.844 -31.360 -14.376  1.00 97.26           O  
ATOM   3148  OE2 GLU A 221       5.238 -30.818 -15.762  1.00 97.26           O  
ATOM   3149  N   ASP A 222       4.674 -25.002 -15.972  1.00 97.80           N  
ATOM   3150  H   ASP A 222       4.524 -25.197 -14.992  1.00 97.80           H  
ATOM   3151  CA  ASP A 222       3.884 -23.936 -16.578  1.00 97.80           C  
ATOM   3152  HA  ASP A 222       4.548 -23.425 -17.274  1.00 97.80           H  
ATOM   3153  C   ASP A 222       3.405 -22.886 -15.556  1.00 97.80           C  
ATOM   3154  CB  ASP A 222       2.702 -24.532 -17.381  1.00 97.80           C  
ATOM   3155  HB2 ASP A 222       2.978 -25.508 -17.780  1.00 97.80           H  
ATOM   3156  HB3 ASP A 222       1.842 -24.666 -16.725  1.00 97.80           H  
ATOM   3157  O   ASP A 222       3.381 -23.122 -14.347  1.00 97.80           O  
ATOM   3158  CG  ASP A 222       2.306 -23.643 -18.565  1.00 97.80           C  
ATOM   3159  OD1 ASP A 222       2.904 -22.555 -18.740  1.00 97.80           O  
ATOM   3160  OD2 ASP A 222       1.375 -23.959 -19.334  1.00 97.80           O  
ATOM   3161  N   LEU A 223       3.032 -21.713 -16.070  1.00 98.29           N  
ATOM   3162  H   LEU A 223       3.038 -21.665 -17.079  1.00 98.29           H  
ATOM   3163  CA  LEU A 223       2.326 -20.645 -15.364  1.00 98.29           C  
ATOM   3164  HA  LEU A 223       2.202 -20.918 -14.316  1.00 98.29           H  
ATOM   3165  C   LEU A 223       0.946 -20.504 -15.999  1.00 98.29           C  
ATOM   3166  CB  LEU A 223       3.120 -19.326 -15.449  1.00 98.29           C  
ATOM   3167  HB2 LEU A 223       3.361 -19.138 -16.496  1.00 98.29           H  
ATOM   3168  HB3 LEU A 223       4.054 -19.439 -14.898  1.00 98.29           H  
ATOM   3169  O   LEU A 223       0.841 -20.207 -17.194  1.00 98.29           O  
ATOM   3170  CG  LEU A 223       2.369 -18.093 -14.905  1.00 98.29           C  
ATOM   3171  HG  LEU A 223       1.424 -17.972 -15.434  1.00 98.29           H  
ATOM   3172  CD1 LEU A 223       2.089 -18.198 -13.407  1.00 98.29           C  
ATOM   3173 HD11 LEU A 223       3.017 -18.329 -12.852  1.00 98.29           H  
ATOM   3174 HD12 LEU A 223       1.430 -19.043 -13.209  1.00 98.29           H  
ATOM   3175 HD13 LEU A 223       1.571 -17.301 -13.067  1.00 98.29           H  
ATOM   3176  CD2 LEU A 223       3.199 -16.831 -15.149  1.00 98.29           C  
ATOM   3177 HD21 LEU A 223       2.627 -15.960 -14.830  1.00 98.29           H  
ATOM   3178 HD22 LEU A 223       4.136 -16.884 -14.594  1.00 98.29           H  
ATOM   3179 HD23 LEU A 223       3.412 -16.730 -16.213  1.00 98.29           H  
ATOM   3180  N   LEU A 224      -0.095 -20.699 -15.205  1.00 98.25           N  
ATOM   3181  H   LEU A 224       0.074 -20.894 -14.228  1.00 98.25           H  
ATOM   3182  CA  LEU A 224      -1.489 -20.648 -15.624  1.00 98.25           C  
ATOM   3183  HA  LEU A 224      -1.557 -20.293 -16.652  1.00 98.25           H  
ATOM   3184  C   LEU A 224      -2.256 -19.633 -14.769  1.00 98.25           C  
ATOM   3185  CB  LEU A 224      -2.083 -22.071 -15.562  1.00 98.25           C  
ATOM   3186  HB2 LEU A 224      -1.965 -22.442 -14.544  1.00 98.25           H  
ATOM   3187  HB3 LEU A 224      -3.150 -22.031 -15.782  1.00 98.25           H  
ATOM   3188  O   LEU A 224      -1.812 -19.219 -13.697  1.00 98.25           O  
ATOM   3189  CG  LEU A 224      -1.417 -23.107 -16.488  1.00 98.25           C  
ATOM   3190  HG  LEU A 224      -0.344 -23.133 -16.302  1.00 98.25           H  
ATOM   3191  CD1 LEU A 224      -1.979 -24.498 -16.205  1.00 98.25           C  
ATOM   3192 HD11 LEU A 224      -1.506 -25.235 -16.853  1.00 98.25           H  
ATOM   3193 HD12 LEU A 224      -1.770 -24.776 -15.172  1.00 98.25           H  
ATOM   3194 HD13 LEU A 224      -3.059 -24.511 -16.348  1.00 98.25           H  
ATOM   3195  CD2 LEU A 224      -1.649 -22.787 -17.967  1.00 98.25           C  
ATOM   3196 HD21 LEU A 224      -1.154 -23.543 -18.576  1.00 98.25           H  
ATOM   3197 HD22 LEU A 224      -2.718 -22.792 -18.176  1.00 98.25           H  
ATOM   3198 HD23 LEU A 224      -1.237 -21.805 -18.202  1.00 98.25           H  
ATOM   3199  N   ALA A 225      -3.407 -19.205 -15.268  1.00 98.45           N  
ATOM   3200  H   ALA A 225      -3.751 -19.596 -16.133  1.00 98.45           H  
ATOM   3201  CA  ALA A 225      -4.332 -18.348 -14.548  1.00 98.45           C  
ATOM   3202  HA  ALA A 225      -4.108 -18.362 -13.481  1.00 98.45           H  
ATOM   3203  C   ALA A 225      -5.736 -18.902 -14.751  1.00 98.45           C  
ATOM   3204  CB  ALA A 225      -4.187 -16.917 -15.063  1.00 98.45           C  
ATOM   3205  HB1 ALA A 225      -4.926 -16.268 -14.593  1.00 98.45           H  
ATOM   3206  HB2 ALA A 225      -4.336 -16.901 -16.143  1.00 98.45           H  
ATOM   3207  HB3 ALA A 225      -3.183 -16.560 -14.830  1.00 98.45           H  
ATOM   3208  O   ALA A 225      -6.137 -19.165 -15.880  1.00 98.45           O  
ATOM   3209  N   ASN A 226      -6.467 -19.088 -13.658  1.00 98.46           N  
ATOM   3210  H   ASN A 226      -6.052 -18.881 -12.761  1.00 98.46           H  
ATOM   3211  CA  ASN A 226      -7.813 -19.640 -13.672  1.00 98.46           C  
ATOM   3212  HA  ASN A 226      -8.086 -19.956 -14.679  1.00 98.46           H  
ATOM   3213  C   ASN A 226      -8.775 -18.543 -13.204  1.00 98.46           C  
ATOM   3214  CB  ASN A 226      -7.853 -20.885 -12.776  1.00 98.46           C  
ATOM   3215  HB2 ASN A 226      -8.850 -21.326 -12.800  1.00 98.46           H  
ATOM   3216  HB3 ASN A 226      -7.641 -20.590 -11.748  1.00 98.46           H  
ATOM   3217  O   ASN A 226      -8.933 -18.356 -11.995  1.00 98.46           O  
ATOM   3218  CG  ASN A 226      -6.866 -21.947 -13.215  1.00 98.46           C  
ATOM   3219  ND2 ASN A 226      -5.871 -22.229 -12.411  1.00 98.46           N  
ATOM   3220 HD21 ASN A 226      -5.799 -21.784 -11.507  1.00 98.46           H  
ATOM   3221 HD22 ASN A 226      -5.271 -22.995 -12.682  1.00 98.46           H  
ATOM   3222  OD1 ASN A 226      -7.009 -22.517 -14.281  1.00 98.46           O  
ATOM   3223  N   PRO A 227      -9.410 -17.785 -14.117  1.00 97.82           N  
ATOM   3224  CA  PRO A 227     -10.342 -16.723 -13.747  1.00 97.82           C  
ATOM   3225  HA  PRO A 227      -9.799 -15.964 -13.183  1.00 97.82           H  
ATOM   3226  C   PRO A 227     -11.508 -17.251 -12.905  1.00 97.82           C  
ATOM   3227  CB  PRO A 227     -10.832 -16.119 -15.067  1.00 97.82           C  
ATOM   3228  HB2 PRO A 227     -10.971 -15.040 -14.989  1.00 97.82           H  
ATOM   3229  HB3 PRO A 227     -11.758 -16.600 -15.380  1.00 97.82           H  
ATOM   3230  O   PRO A 227     -11.854 -18.436 -12.969  1.00 97.82           O  
ATOM   3231  CG  PRO A 227      -9.729 -16.471 -16.061  1.00 97.82           C  
ATOM   3232  HG2 PRO A 227     -10.101 -16.528 -17.084  1.00 97.82           H  
ATOM   3233  HG3 PRO A 227      -8.917 -15.748 -15.985  1.00 97.82           H  
ATOM   3234  CD  PRO A 227      -9.232 -17.820 -15.562  1.00 97.82           C  
ATOM   3235  HD2 PRO A 227      -8.186 -17.936 -15.846  1.00 97.82           H  
ATOM   3236  HD3 PRO A 227      -9.830 -18.623 -15.994  1.00 97.82           H  
ATOM   3237  N   SER A 228     -12.166 -16.369 -12.149  1.00 96.32           N  
ATOM   3238  H   SER A 228     -11.881 -15.401 -12.167  1.00 96.32           H  
ATOM   3239  CA  SER A 228     -13.343 -16.735 -11.351  1.00 96.32           C  
ATOM   3240  HA  SER A 228     -13.025 -17.411 -10.558  1.00 96.32           H  
ATOM   3241  C   SER A 228     -14.409 -17.438 -12.199  1.00 96.32           C  
ATOM   3242  CB  SER A 228     -13.951 -15.495 -10.702  1.00 96.32           C  
ATOM   3243  HB2 SER A 228     -14.833 -15.785 -10.130  1.00 96.32           H  
ATOM   3244  HB3 SER A 228     -13.214 -15.061 -10.026  1.00 96.32           H  
ATOM   3245  O   SER A 228     -14.774 -16.957 -13.271  1.00 96.32           O  
ATOM   3246  OG  SER A 228     -14.322 -14.545 -11.682  1.00 96.32           O  
ATOM   3247  HG  SER A 228     -14.537 -15.014 -12.491  1.00 96.32           H  
ATOM   3248  N   GLY A 229     -14.932 -18.560 -11.706  1.00 96.33           N  
ATOM   3249  H   GLY A 229     -14.625 -18.856 -10.791  1.00 96.33           H  
ATOM   3250  CA  GLY A 229     -15.859 -19.442 -12.420  1.00 96.33           C  
ATOM   3251  HA2 GLY A 229     -16.586 -19.833 -11.707  1.00 96.33           H  
ATOM   3252  HA3 GLY A 229     -16.394 -18.873 -13.180  1.00 96.33           H  
ATOM   3253  C   GLY A 229     -15.195 -20.639 -13.112  1.00 96.33           C  
ATOM   3254  O   GLY A 229     -15.906 -21.562 -13.513  1.00 96.33           O  
ATOM   3255  N   SER A 230     -13.862 -20.659 -13.216  1.00 97.04           N  
ATOM   3256  H   SER A 230     -13.337 -19.852 -12.913  1.00 97.04           H  
ATOM   3257  CA  SER A 230     -13.097 -21.825 -13.682  1.00 97.04           C  
ATOM   3258  HA  SER A 230     -13.518 -22.160 -14.630  1.00 97.04           H  
ATOM   3259  C   SER A 230     -13.179 -22.989 -12.688  1.00 97.04           C  
ATOM   3260  CB  SER A 230     -11.634 -21.449 -13.933  1.00 97.04           C  
ATOM   3261  HB2 SER A 230     -11.096 -22.307 -14.337  1.00 97.04           H  
ATOM   3262  HB3 SER A 230     -11.164 -21.141 -12.999  1.00 97.04           H  
ATOM   3263  O   SER A 230     -13.495 -22.800 -11.515  1.00 97.04           O  
ATOM   3264  OG  SER A 230     -11.583 -20.390 -14.863  1.00 97.04           O  
ATOM   3265  HG  SER A 230     -11.603 -19.575 -14.356  1.00 97.04           H  
ATOM   3266  N   THR A 231     -12.884 -24.211 -13.141  1.00 96.71           N  
ATOM   3267  H   THR A 231     -12.534 -24.327 -14.081  1.00 96.71           H  
ATOM   3268  CA  THR A 231     -12.899 -25.412 -12.281  1.00 96.71           C  
ATOM   3269  HA  THR A 231     -13.881 -25.505 -11.819  1.00 96.71           H  
ATOM   3270  C   THR A 231     -11.898 -25.347 -11.136  1.00 96.71           C  
ATOM   3271  CB  THR A 231     -12.604 -26.677 -13.101  1.00 96.71           C  
ATOM   3272  HB  THR A 231     -12.329 -27.499 -12.440  1.00 96.71           H  
ATOM   3273  O   THR A 231     -12.167 -25.896 -10.070  1.00 96.71           O  
ATOM   3274  CG2 THR A 231     -13.858 -27.076 -13.888  1.00 96.71           C  
ATOM   3275 HG21 THR A 231     -14.674 -27.284 -13.196  1.00 96.71           H  
ATOM   3276 HG22 THR A 231     -13.641 -27.972 -14.469  1.00 96.71           H  
ATOM   3277 HG23 THR A 231     -14.146 -26.270 -14.563  1.00 96.71           H  
ATOM   3278  OG1 THR A 231     -11.590 -26.474 -14.062  1.00 96.71           O  
ATOM   3279  HG1 THR A 231     -10.722 -26.474 -13.652  1.00 96.71           H  
ATOM   3280  N   ASP A 232     -10.789 -24.651 -11.366  1.00 96.83           N  
ATOM   3281  H   ASP A 232     -10.610 -24.367 -12.319  1.00 96.83           H  
ATOM   3282  CA  ASP A 232      -9.647 -24.539 -10.461  1.00 96.83           C  
ATOM   3283  HA  ASP A 232      -9.745 -25.289  -9.675  1.00 96.83           H  
ATOM   3284  C   ASP A 232      -9.605 -23.170  -9.748  1.00 96.83           C  
ATOM   3285  CB  ASP A 232      -8.386 -24.898 -11.261  1.00 96.83           C  
ATOM   3286  HB2 ASP A 232      -8.214 -24.144 -12.029  1.00 96.83           H  
ATOM   3287  HB3 ASP A 232      -7.533 -24.919 -10.583  1.00 96.83           H  
ATOM   3288  O   ASP A 232      -8.624 -22.810  -9.098  1.00 96.83           O  
ATOM   3289  CG  ASP A 232      -8.558 -26.279 -11.914  1.00 96.83           C  
ATOM   3290  OD1 ASP A 232      -8.433 -27.294 -11.190  1.00 96.83           O  
ATOM   3291  OD2 ASP A 232      -9.057 -26.329 -13.068  1.00 96.83           O  
ATOM   3292  N   ALA A 233     -10.699 -22.402  -9.848  1.00 97.87           N  
ATOM   3293  H   ALA A 233     -11.490 -22.788 -10.343  1.00 97.87           H  
ATOM   3294  CA  ALA A 233     -10.937 -21.201  -9.055  1.00 97.87           C  
ATOM   3295  HA  ALA A 233      -9.990 -20.682  -8.906  1.00 97.87           H  
ATOM   3296  C   ALA A 233     -11.510 -21.572  -7.672  1.00 97.87           C  
ATOM   3297  CB  ALA A 233     -11.864 -20.268  -9.845  1.00 97.87           C  
ATOM   3298  HB1 ALA A 233     -11.393 -20.007 -10.793  1.00 97.87           H  
ATOM   3299  HB2 ALA A 233     -12.818 -20.762 -10.033  1.00 97.87           H  
ATOM   3300  HB3 ALA A 233     -12.047 -19.353  -9.281  1.00 97.87           H  
ATOM   3301  O   ALA A 233     -12.379 -22.441  -7.548  1.00 97.87           O  
ATOM   3302  N   THR A 234     -11.075 -20.882  -6.619  1.00 98.05           N  
ATOM   3303  H   THR A 234     -10.414 -20.134  -6.772  1.00 98.05           H  
ATOM   3304  CA  THR A 234     -11.517 -21.137  -5.241  1.00 98.05           C  
ATOM   3305  HA  THR A 234     -11.499 -22.214  -5.079  1.00 98.05           H  
ATOM   3306  C   THR A 234     -12.948 -20.635  -5.021  1.00 98.05           C  
ATOM   3307  CB  THR A 234     -10.542 -20.505  -4.235  1.00 98.05           C  
ATOM   3308  HB  THR A 234     -10.499 -19.427  -4.394  1.00 98.05           H  
ATOM   3309  O   THR A 234     -13.336 -19.578  -5.513  1.00 98.05           O  
ATOM   3310  CG2 THR A 234     -10.908 -20.794  -2.777  1.00 98.05           C  
ATOM   3311 HG21 THR A 234     -10.108 -20.428  -2.133  1.00 98.05           H  
ATOM   3312 HG22 THR A 234     -11.826 -20.272  -2.506  1.00 98.05           H  
ATOM   3313 HG23 THR A 234     -11.022 -21.867  -2.625  1.00 98.05           H  
ATOM   3314  OG1 THR A 234      -9.267 -21.054  -4.426  1.00 98.05           O  
ATOM   3315  HG1 THR A 234      -8.659 -20.445  -4.000  1.00 98.05           H  
ATOM   3316  N   SER A 235     -13.760 -21.367  -4.252  1.00 98.16           N  
ATOM   3317  H   SER A 235     -13.387 -22.217  -3.855  1.00 98.16           H  
ATOM   3318  CA  SER A 235     -15.071 -20.890  -3.785  1.00 98.16           C  
ATOM   3319  HA  SER A 235     -15.424 -20.084  -4.428  1.00 98.16           H  
ATOM   3320  C   SER A 235     -14.948 -20.348  -2.362  1.00 98.16           C  
ATOM   3321  CB  SER A 235     -16.108 -22.014  -3.862  1.00 98.16           C  
ATOM   3322  HB2 SER A 235     -15.799 -22.841  -3.223  1.00 98.16           H  
ATOM   3323  HB3 SER A 235     -16.170 -22.369  -4.891  1.00 98.16           H  
ATOM   3324  O   SER A 235     -14.770 -21.122  -1.422  1.00 98.16           O  
ATOM   3325  OG  SER A 235     -17.385 -21.554  -3.455  1.00 98.16           O  
ATOM   3326  HG  SER A 235     -17.317 -21.244  -2.549  1.00 98.16           H  
ATOM   3327  N   PHE A 236     -15.085 -19.035  -2.197  1.00 98.25           N  
ATOM   3328  H   PHE A 236     -15.268 -18.465  -3.011  1.00 98.25           H  
ATOM   3329  CA  PHE A 236     -15.047 -18.343  -0.910  1.00 98.25           C  
ATOM   3330  HA  PHE A 236     -14.509 -18.956  -0.187  1.00 98.25           H  
ATOM   3331  C   PHE A 236     -16.460 -18.091  -0.369  1.00 98.25           C  
ATOM   3332  CB  PHE A 236     -14.278 -17.030  -1.087  1.00 98.25           C  
ATOM   3333  HB2 PHE A 236     -13.283 -17.250  -1.473  1.00 98.25           H  
ATOM   3334  HB3 PHE A 236     -14.787 -16.415  -1.829  1.00 98.25           H  
ATOM   3335  O   PHE A 236     -17.364 -17.782  -1.143  1.00 98.25           O  
ATOM   3336  CG  PHE A 236     -14.137 -16.244   0.199  1.00 98.25           C  
ATOM   3337  CD1 PHE A 236     -14.866 -15.054   0.388  1.00 98.25           C  
ATOM   3338  HD1 PHE A 236     -15.510 -14.676  -0.392  1.00 98.25           H  
ATOM   3339  CD2 PHE A 236     -13.301 -16.724   1.223  1.00 98.25           C  
ATOM   3340  HD2 PHE A 236     -12.727 -17.627   1.079  1.00 98.25           H  
ATOM   3341  CE1 PHE A 236     -14.745 -14.344   1.596  1.00 98.25           C  
ATOM   3342  HE1 PHE A 236     -15.285 -13.421   1.749  1.00 98.25           H  
ATOM   3343  CE2 PHE A 236     -13.198 -16.021   2.435  1.00 98.25           C  
ATOM   3344  HE2 PHE A 236     -12.554 -16.385   3.222  1.00 98.25           H  
ATOM   3345  CZ  PHE A 236     -13.918 -14.830   2.620  1.00 98.25           C  
ATOM   3346  HZ  PHE A 236     -13.833 -14.287   3.550  1.00 98.25           H  
ATOM   3347  N   THR A 237     -16.659 -18.196   0.948  1.00 98.44           N  
ATOM   3348  H   THR A 237     -15.858 -18.358   1.541  1.00 98.44           H  
ATOM   3349  CA  THR A 237     -17.928 -17.845   1.611  1.00 98.44           C  
ATOM   3350  HA  THR A 237     -18.729 -17.801   0.874  1.00 98.44           H  
ATOM   3351  C   THR A 237     -17.791 -16.471   2.259  1.00 98.44           C  
ATOM   3352  CB  THR A 237     -18.337 -18.885   2.663  1.00 98.44           C  
ATOM   3353  HB  THR A 237     -17.599 -18.899   3.465  1.00 98.44           H  
ATOM   3354  O   THR A 237     -17.003 -16.309   3.188  1.00 98.44           O  
ATOM   3355  CG2 THR A 237     -19.718 -18.606   3.257  1.00 98.44           C  
ATOM   3356 HG21 THR A 237     -20.457 -18.541   2.459  1.00 98.44           H  
ATOM   3357 HG22 THR A 237     -19.701 -17.661   3.800  1.00 98.44           H  
ATOM   3358 HG23 THR A 237     -19.998 -19.400   3.950  1.00 98.44           H  
ATOM   3359  OG1 THR A 237     -18.408 -20.178   2.097  1.00 98.44           O  
ATOM   3360  HG1 THR A 237     -18.553 -20.786   2.826  1.00 98.44           H  
ATOM   3361  N   LEU A 238     -18.566 -15.504   1.774  1.00 98.41           N  
ATOM   3362  H   LEU A 238     -19.257 -15.757   1.082  1.00 98.41           H  
ATOM   3363  CA  LEU A 238     -18.597 -14.121   2.246  1.00 98.41           C  
ATOM   3364  HA  LEU A 238     -17.577 -13.747   2.332  1.00 98.41           H  
ATOM   3365  C   LEU A 238     -19.234 -14.012   3.642  1.00 98.41           C  
ATOM   3366  CB  LEU A 238     -19.358 -13.278   1.202  1.00 98.41           C  
ATOM   3367  HB2 LEU A 238     -20.330 -13.740   1.035  1.00 98.41           H  
ATOM   3368  HB3 LEU A 238     -19.540 -12.281   1.603  1.00 98.41           H  
ATOM   3369  O   LEU A 238     -19.849 -14.957   4.149  1.00 98.41           O  
ATOM   3370  CG  LEU A 238     -18.628 -13.139  -0.151  1.00 98.41           C  
ATOM   3371  HG  LEU A 238     -18.184 -14.093  -0.434  1.00 98.41           H  
ATOM   3372  CD1 LEU A 238     -19.598 -12.737  -1.262  1.00 98.41           C  
ATOM   3373 HD11 LEU A 238     -20.228 -13.589  -1.515  1.00 98.41           H  
ATOM   3374 HD12 LEU A 238     -20.246 -11.922  -0.938  1.00 98.41           H  
ATOM   3375 HD13 LEU A 238     -19.052 -12.411  -2.147  1.00 98.41           H  
ATOM   3376  CD2 LEU A 238     -17.515 -12.094  -0.091  1.00 98.41           C  
ATOM   3377 HD21 LEU A 238     -17.946 -11.105   0.066  1.00 98.41           H  
ATOM   3378 HD22 LEU A 238     -16.954 -12.091  -1.025  1.00 98.41           H  
ATOM   3379 HD23 LEU A 238     -16.838 -12.313   0.735  1.00 98.41           H  
ATOM   3380  N   ALA A 239     -19.098 -12.846   4.277  1.00 97.96           N  
ATOM   3381  H   ALA A 239     -18.546 -12.124   3.837  1.00 97.96           H  
ATOM   3382  CA  ALA A 239     -19.613 -12.600   5.622  1.00 97.96           C  
ATOM   3383  HA  ALA A 239     -19.133 -13.311   6.295  1.00 97.96           H  
ATOM   3384  C   ALA A 239     -21.137 -12.813   5.746  1.00 97.96           C  
ATOM   3385  CB  ALA A 239     -19.202 -11.187   6.051  1.00 97.96           C  
ATOM   3386  HB1 ALA A 239     -18.118 -11.086   6.009  1.00 97.96           H  
ATOM   3387  HB2 ALA A 239     -19.646 -10.447   5.385  1.00 97.96           H  
ATOM   3388  HB3 ALA A 239     -19.538 -10.997   7.071  1.00 97.96           H  
ATOM   3389  O   ALA A 239     -21.598 -13.271   6.792  1.00 97.96           O  
ATOM   3390  N   ASP A 240     -21.917 -12.539   4.701  1.00 96.70           N  
ATOM   3391  H   ASP A 240     -21.492 -12.155   3.869  1.00 96.70           H  
ATOM   3392  CA  ASP A 240     -23.366 -12.784   4.647  1.00 96.70           C  
ATOM   3393  HA  ASP A 240     -23.790 -12.519   5.616  1.00 96.70           H  
ATOM   3394  C   ASP A 240     -23.754 -14.259   4.404  1.00 96.70           C  
ATOM   3395  CB  ASP A 240     -23.998 -11.844   3.607  1.00 96.70           C  
ATOM   3396  HB2 ASP A 240     -23.662 -10.823   3.791  1.00 96.70           H  
ATOM   3397  HB3 ASP A 240     -25.078 -11.859   3.752  1.00 96.70           H  
ATOM   3398  O   ASP A 240     -24.935 -14.611   4.426  1.00 96.70           O  
ATOM   3399  CG  ASP A 240     -23.701 -12.228   2.152  1.00 96.70           C  
ATOM   3400  OD1 ASP A 240     -22.851 -13.118   1.912  1.00 96.70           O  
ATOM   3401  OD2 ASP A 240     -24.382 -11.684   1.261  1.00 96.70           O  
ATOM   3402  N   GLY A 241     -22.769 -15.139   4.203  1.00 97.55           N  
ATOM   3403  H   GLY A 241     -21.828 -14.776   4.153  1.00 97.55           H  
ATOM   3404  CA  GLY A 241     -22.959 -16.560   3.924  1.00 97.55           C  
ATOM   3405  HA2 GLY A 241     -23.821 -16.925   4.483  1.00 97.55           H  
ATOM   3406  HA3 GLY A 241     -22.072 -17.095   4.263  1.00 97.55           H  
ATOM   3407  C   GLY A 241     -23.172 -16.901   2.446  1.00 97.55           C  
ATOM   3408  O   GLY A 241     -23.301 -18.084   2.120  1.00 97.55           O  
ATOM   3409  N   THR A 242     -23.200 -15.914   1.546  1.00 98.09           N  
ATOM   3410  H   THR A 242     -23.053 -14.965   1.860  1.00 98.09           H  
ATOM   3411  CA  THR A 242     -23.180 -16.153   0.098  1.00 98.09           C  
ATOM   3412  HA  THR A 242     -23.872 -16.967  -0.118  1.00 98.09           H  
ATOM   3413  C   THR A 242     -21.793 -16.607  -0.359  1.00 98.09           C  
ATOM   3414  CB  THR A 242     -23.647 -14.936  -0.715  1.00 98.09           C  
ATOM   3415  HB  THR A 242     -23.666 -15.231  -1.764  1.00 98.09           H  
ATOM   3416  O   THR A 242     -20.800 -16.462   0.352  1.00 98.09           O  
ATOM   3417  CG2 THR A 242     -25.060 -14.480  -0.352  1.00 98.09           C  
ATOM   3418 HG21 THR A 242     -25.119 -14.231   0.707  1.00 98.09           H  
ATOM   3419 HG22 THR A 242     -25.776 -15.271  -0.577  1.00 98.09           H  
ATOM   3420 HG23 THR A 242     -25.307 -13.589  -0.929  1.00 98.09           H  
ATOM   3421  OG1 THR A 242     -22.756 -13.864  -0.609  1.00 98.09           O  
ATOM   3422  HG1 THR A 242     -22.848 -13.472   0.262  1.00 98.09           H  
ATOM   3423  N   THR A 243     -21.709 -17.219  -1.541  1.00 98.01           N  
ATOM   3424  H   THR A 243     -22.535 -17.298  -2.117  1.00 98.01           H  
ATOM   3425  CA  THR A 243     -20.443 -17.730  -2.086  1.00 98.01           C  
ATOM   3426  HA  THR A 243     -19.673 -17.659  -1.318  1.00 98.01           H  
ATOM   3427  C   THR A 243     -19.981 -16.912  -3.282  1.00 98.01           C  
ATOM   3428  CB  THR A 243     -20.538 -19.205  -2.490  1.00 98.01           C  
ATOM   3429  HB  THR A 243     -19.598 -19.501  -2.956  1.00 98.01           H  
ATOM   3430  O   THR A 243     -20.778 -16.646  -4.182  1.00 98.01           O  
ATOM   3431  CG2 THR A 243     -20.796 -20.120  -1.294  1.00 98.01           C  
ATOM   3432 HG21 THR A 243     -20.805 -21.157  -1.628  1.00 98.01           H  
ATOM   3433 HG22 THR A 243     -20.002 -19.988  -0.558  1.00 98.01           H  
ATOM   3434 HG23 THR A 243     -21.754 -19.878  -0.832  1.00 98.01           H  
ATOM   3435  OG1 THR A 243     -21.588 -19.377  -3.421  1.00 98.01           O  
ATOM   3436  HG1 THR A 243     -21.514 -18.646  -4.039  1.00 98.01           H  
ATOM   3437  N   MET A 244     -18.685 -16.617  -3.349  1.00 97.93           N  
ATOM   3438  H   MET A 244     -18.096 -16.902  -2.580  1.00 97.93           H  
ATOM   3439  CA  MET A 244     -18.026 -15.941  -4.464  1.00 97.93           C  
ATOM   3440  HA  MET A 244     -18.750 -15.762  -5.259  1.00 97.93           H  
ATOM   3441  C   MET A 244     -16.899 -16.816  -5.020  1.00 97.93           C  
ATOM   3442  CB  MET A 244     -17.516 -14.582  -3.974  1.00 97.93           C  
ATOM   3443  HB2 MET A 244     -18.355 -14.035  -3.543  1.00 97.93           H  
ATOM   3444  HB3 MET A 244     -16.760 -14.727  -3.203  1.00 97.93           H  
ATOM   3445  O   MET A 244     -16.124 -17.392  -4.259  1.00 97.93           O  
ATOM   3446  CG  MET A 244     -16.928 -13.737  -5.102  1.00 97.93           C  
ATOM   3447  HG2 MET A 244     -17.676 -13.616  -5.887  1.00 97.93           H  
ATOM   3448  HG3 MET A 244     -16.060 -14.248  -5.518  1.00 97.93           H  
ATOM   3449  SD  MET A 244     -16.410 -12.101  -4.543  1.00 97.93           S  
ATOM   3450  CE  MET A 244     -15.716 -11.489  -6.092  1.00 97.93           C  
ATOM   3451  HE1 MET A 244     -15.097 -10.619  -5.874  1.00 97.93           H  
ATOM   3452  HE2 MET A 244     -16.517 -11.223  -6.781  1.00 97.93           H  
ATOM   3453  HE3 MET A 244     -15.083 -12.257  -6.537  1.00 97.93           H  
ATOM   3454  N   SER A 245     -16.799 -16.928  -6.347  1.00 98.52           N  
ATOM   3455  H   SER A 245     -17.413 -16.374  -6.928  1.00 98.52           H  
ATOM   3456  CA  SER A 245     -15.656 -17.593  -6.982  1.00 98.52           C  
ATOM   3457  HA  SER A 245     -15.341 -18.419  -6.345  1.00 98.52           H  
ATOM   3458  C   SER A 245     -14.490 -16.615  -7.111  1.00 98.52           C  
ATOM   3459  CB  SER A 245     -16.038 -18.192  -8.334  1.00 98.52           C  
ATOM   3460  HB2 SER A 245     -16.325 -17.396  -9.022  1.00 98.52           H  
ATOM   3461  HB3 SER A 245     -16.884 -18.867  -8.201  1.00 98.52           H  
ATOM   3462  O   SER A 245     -14.670 -15.489  -7.577  1.00 98.52           O  
ATOM   3463  OG  SER A 245     -14.951 -18.916  -8.877  1.00 98.52           O  
ATOM   3464  HG  SER A 245     -14.588 -19.510  -8.216  1.00 98.52           H  
ATOM   3465  N   VAL A 246     -13.305 -17.055  -6.701  1.00 98.66           N  
ATOM   3466  H   VAL A 246     -13.239 -17.995  -6.337  1.00 98.66           H  
ATOM   3467  CA  VAL A 246     -12.068 -16.277  -6.682  1.00 98.66           C  
ATOM   3468  HA  VAL A 246     -12.276 -15.271  -7.047  1.00 98.66           H  
ATOM   3469  C   VAL A 246     -11.063 -16.947  -7.608  1.00 98.66           C  
ATOM   3470  CB  VAL A 246     -11.509 -16.140  -5.256  1.00 98.66           C  
ATOM   3471  HB  VAL A 246     -11.209 -17.123  -4.894  1.00 98.66           H  
ATOM   3472  O   VAL A 246     -10.807 -18.143  -7.481  1.00 98.66           O  
ATOM   3473  CG1 VAL A 246     -10.295 -15.204  -5.231  1.00 98.66           C  
ATOM   3474 HG11 VAL A 246     -10.567 -14.218  -5.608  1.00 98.66           H  
ATOM   3475 HG12 VAL A 246      -9.922 -15.106  -4.212  1.00 98.66           H  
ATOM   3476 HG13 VAL A 246      -9.489 -15.613  -5.839  1.00 98.66           H  
ATOM   3477  CG2 VAL A 246     -12.568 -15.573  -4.299  1.00 98.66           C  
ATOM   3478 HG21 VAL A 246     -12.930 -14.615  -4.673  1.00 98.66           H  
ATOM   3479 HG22 VAL A 246     -13.403 -16.266  -4.201  1.00 98.66           H  
ATOM   3480 HG23 VAL A 246     -12.129 -15.432  -3.311  1.00 98.66           H  
ATOM   3481  N   GLY A 247     -10.536 -16.196  -8.571  1.00 98.66           N  
ATOM   3482  H   GLY A 247     -10.720 -15.203  -8.554  1.00 98.66           H  
ATOM   3483  CA  GLY A 247      -9.564 -16.705  -9.528  1.00 98.66           C  
ATOM   3484  HA2 GLY A 247      -9.357 -15.959 -10.295  1.00 98.66           H  
ATOM   3485  HA3 GLY A 247      -9.990 -17.590  -9.999  1.00 98.66           H  
ATOM   3486  C   GLY A 247      -8.252 -17.099  -8.854  1.00 98.66           C  
ATOM   3487  O   GLY A 247      -7.894 -16.549  -7.814  1.00 98.66           O  
ATOM   3488  N   THR A 248      -7.525 -18.041  -9.447  1.00 98.75           N  
ATOM   3489  H   THR A 248      -7.855 -18.439 -10.314  1.00 98.75           H  
ATOM   3490  CA  THR A 248      -6.248 -18.532  -8.912  1.00 98.75           C  
ATOM   3491  HA  THR A 248      -6.004 -17.961  -8.016  1.00 98.75           H  
ATOM   3492  C   THR A 248      -5.114 -18.301  -9.905  1.00 98.75           C  
ATOM   3493  CB  THR A 248      -6.326 -20.005  -8.470  1.00 98.75           C  
ATOM   3494  HB  THR A 248      -5.345 -20.316  -8.109  1.00 98.75           H  
ATOM   3495  O   THR A 248      -5.285 -18.459 -11.115  1.00 98.75           O  
ATOM   3496  CG2 THR A 248      -7.338 -20.216  -7.344  1.00 98.75           C  
ATOM   3497 HG21 THR A 248      -7.388 -21.273  -7.082  1.00 98.75           H  
ATOM   3498 HG22 THR A 248      -8.328 -19.870  -7.641  1.00 98.75           H  
ATOM   3499 HG23 THR A 248      -7.020 -19.658  -6.463  1.00 98.75           H  
ATOM   3500  OG1 THR A 248      -6.693 -20.850  -9.533  1.00 98.75           O  
ATOM   3501  HG1 THR A 248      -7.261 -21.544  -9.191  1.00 98.75           H  
ATOM   3502  N   VAL A 249      -3.939 -17.920  -9.398  1.00 98.70           N  
ATOM   3503  H   VAL A 249      -3.878 -17.790  -8.398  1.00 98.70           H  
ATOM   3504  CA  VAL A 249      -2.684 -18.027 -10.157  1.00 98.70           C  
ATOM   3505  HA  VAL A 249      -2.885 -17.903 -11.221  1.00 98.70           H  
ATOM   3506  C   VAL A 249      -2.147 -19.431  -9.933  1.00 98.70           C  
ATOM   3507  CB  VAL A 249      -1.651 -16.965  -9.745  1.00 98.70           C  
ATOM   3508  HB  VAL A 249      -1.426 -17.071  -8.683  1.00 98.70           H  
ATOM   3509  O   VAL A 249      -1.961 -19.837  -8.787  1.00 98.70           O  
ATOM   3510  CG1 VAL A 249      -0.341 -17.110 -10.533  1.00 98.70           C  
ATOM   3511 HG11 VAL A 249       0.128 -18.069 -10.314  1.00 98.70           H  
ATOM   3512 HG12 VAL A 249      -0.542 -17.049 -11.602  1.00 98.70           H  
ATOM   3513 HG13 VAL A 249       0.352 -16.318 -10.247  1.00 98.70           H  
ATOM   3514  CG2 VAL A 249      -2.189 -15.550  -9.978  1.00 98.70           C  
ATOM   3515 HG21 VAL A 249      -1.434 -14.819  -9.688  1.00 98.70           H  
ATOM   3516 HG22 VAL A 249      -2.445 -15.416 -11.029  1.00 98.70           H  
ATOM   3517 HG23 VAL A 249      -3.078 -15.383  -9.370  1.00 98.70           H  
ATOM   3518  N   GLU A 250      -1.915 -20.172 -11.009  1.00 98.40           N  
ATOM   3519  H   GLU A 250      -2.027 -19.767 -11.928  1.00 98.40           H  
ATOM   3520  CA  GLU A 250      -1.507 -21.569 -10.944  1.00 98.40           C  
ATOM   3521  HA  GLU A 250      -1.562 -21.888  -9.903  1.00 98.40           H  
ATOM   3522  C   GLU A 250      -0.055 -21.765 -11.392  1.00 98.40           C  
ATOM   3523  CB  GLU A 250      -2.518 -22.451 -11.687  1.00 98.40           C  
ATOM   3524  HB2 GLU A 250      -3.436 -22.464 -11.099  1.00 98.40           H  
ATOM   3525  HB3 GLU A 250      -2.746 -22.004 -12.654  1.00 98.40           H  
ATOM   3526  O   GLU A 250       0.387 -21.247 -12.420  1.00 98.40           O  
ATOM   3527  CG  GLU A 250      -2.018 -23.896 -11.860  1.00 98.40           C  
ATOM   3528  HG2 GLU A 250      -1.759 -24.280 -10.872  1.00 98.40           H  
ATOM   3529  HG3 GLU A 250      -1.115 -23.894 -12.470  1.00 98.40           H  
ATOM   3530  CD  GLU A 250      -3.028 -24.840 -12.519  1.00 98.40           C  
ATOM   3531  OE1 GLU A 250      -2.691 -26.046 -12.602  1.00 98.40           O  
ATOM   3532  OE2 GLU A 250      -4.108 -24.355 -12.925  1.00 98.40           O  
ATOM   3533  N   VAL A 251       0.679 -22.563 -10.618  1.00 98.27           N  
ATOM   3534  H   VAL A 251       0.233 -22.939  -9.794  1.00 98.27           H  
ATOM   3535  CA  VAL A 251       2.010 -23.068 -10.967  1.00 98.27           C  
ATOM   3536  HA  VAL A 251       2.350 -22.604 -11.892  1.00 98.27           H  
ATOM   3537  C   VAL A 251       1.906 -24.566 -11.190  1.00 98.27           C  
ATOM   3538  CB  VAL A 251       3.039 -22.754  -9.871  1.00 98.27           C  
ATOM   3539  HB  VAL A 251       2.743 -23.246  -8.944  1.00 98.27           H  
ATOM   3540  O   VAL A 251       1.738 -25.329 -10.234  1.00 98.27           O  
ATOM   3541  CG1 VAL A 251       4.444 -23.245 -10.245  1.00 98.27           C  
ATOM   3542 HG11 VAL A 251       5.148 -22.985  -9.454  1.00 98.27           H  
ATOM   3543 HG12 VAL A 251       4.754 -22.788 -11.184  1.00 98.27           H  
ATOM   3544 HG13 VAL A 251       4.442 -24.329 -10.362  1.00 98.27           H  
ATOM   3545  CG2 VAL A 251       3.125 -21.253  -9.605  1.00 98.27           C  
ATOM   3546 HG21 VAL A 251       3.836 -21.091  -8.795  1.00 98.27           H  
ATOM   3547 HG22 VAL A 251       3.440 -20.730 -10.508  1.00 98.27           H  
ATOM   3548 HG23 VAL A 251       2.153 -20.873  -9.289  1.00 98.27           H  
ATOM   3549  N   ASP A 252       2.045 -24.985 -12.444  1.00 97.15           N  
ATOM   3550  H   ASP A 252       2.229 -24.306 -13.169  1.00 97.15           H  
ATOM   3551  CA  ASP A 252       2.036 -26.396 -12.815  1.00 97.15           C  
ATOM   3552  HA  ASP A 252       1.232 -26.887 -12.267  1.00 97.15           H  
ATOM   3553  C   ASP A 252       3.370 -27.056 -12.412  1.00 97.15           C  
ATOM   3554  CB  ASP A 252       1.708 -26.546 -14.308  1.00 97.15           C  
ATOM   3555  HB2 ASP A 252       2.512 -26.099 -14.893  1.00 97.15           H  
ATOM   3556  HB3 ASP A 252       0.787 -26.006 -14.527  1.00 97.15           H  
ATOM   3557  O   ASP A 252       4.469 -26.526 -12.643  1.00 97.15           O  
ATOM   3558  CG  ASP A 252       1.547 -28.012 -14.727  1.00 97.15           C  
ATOM   3559  OD1 ASP A 252       2.567 -28.731 -14.680  1.00 97.15           O  
ATOM   3560  OD2 ASP A 252       0.426 -28.427 -15.084  1.00 97.15           O  
ATOM   3561  N   ARG A 253       3.264 -28.218 -11.757  1.00 92.99           N  
ATOM   3562  H   ARG A 253       2.329 -28.552 -11.571  1.00 92.99           H  
ATOM   3563  CA  ARG A 253       4.383 -29.076 -11.330  1.00 92.99           C  
ATOM   3564  HA  ARG A 253       5.276 -28.738 -11.856  1.00 92.99           H  
ATOM   3565  C   ARG A 253       4.163 -30.524 -11.797  1.00 92.99           C  
ATOM   3566  CB  ARG A 253       4.624 -28.943  -9.810  1.00 92.99           C  
ATOM   3567  HB2 ARG A 253       3.807 -29.415  -9.263  1.00 92.99           H  
ATOM   3568  HB3 ARG A 253       5.539 -29.482  -9.565  1.00 92.99           H  
ATOM   3569  O   ARG A 253       4.535 -31.484 -11.109  1.00 92.99           O  
ATOM   3570  CG  ARG A 253       4.759 -27.483  -9.332  1.00 92.99           C  
ATOM   3571  HG2 ARG A 253       5.602 -27.013  -9.839  1.00 92.99           H  
ATOM   3572  HG3 ARG A 253       3.856 -26.929  -9.588  1.00 92.99           H  
ATOM   3573  CD  ARG A 253       4.939 -27.361  -7.815  1.00 92.99           C  
ATOM   3574  HD2 ARG A 253       4.041 -27.753  -7.338  1.00 92.99           H  
ATOM   3575  HD3 ARG A 253       4.994 -26.302  -7.562  1.00 92.99           H  
ATOM   3576  NE  ARG A 253       6.167 -28.037  -7.335  1.00 92.99           N  
ATOM   3577  HE  ARG A 253       7.033 -27.701  -7.731  1.00 92.99           H  
ATOM   3578  NH1 ARG A 253       5.140 -29.468  -5.881  1.00 92.99           N  
ATOM   3579 HH11 ARG A 253       4.269 -28.988  -6.056  1.00 92.99           H  
ATOM   3580 HH12 ARG A 253       5.043 -30.299  -5.315  1.00 92.99           H  
ATOM   3581  NH2 ARG A 253       7.361 -29.517  -6.075  1.00 92.99           N  
ATOM   3582 HH21 ARG A 253       7.316 -30.103  -5.253  1.00 92.99           H  
ATOM   3583 HH22 ARG A 253       8.213 -29.075  -6.388  1.00 92.99           H  
ATOM   3584  CZ  ARG A 253       6.218 -29.006  -6.437  1.00 92.99           C  
ATOM   3585  N   GLY A 254       3.507 -30.690 -12.942  1.00 91.95           N  
ATOM   3586  H   GLY A 254       3.239 -29.864 -13.458  1.00 91.95           H  
ATOM   3587  CA  GLY A 254       3.210 -31.953 -13.602  1.00 91.95           C  
ATOM   3588  HA2 GLY A 254       3.021 -31.738 -14.654  1.00 91.95           H  
ATOM   3589  HA3 GLY A 254       4.080 -32.607 -13.543  1.00 91.95           H  
ATOM   3590  C   GLY A 254       1.981 -32.659 -13.034  1.00 91.95           C  
ATOM   3591  O   GLY A 254       0.892 -32.609 -13.595  1.00 91.95           O  
ATOM   3592  N   THR A 255       2.144 -33.412 -11.942  1.00 90.91           N  
ATOM   3593  H   THR A 255       3.046 -33.379 -11.491  1.00 90.91           H  
ATOM   3594  CA  THR A 255       1.013 -34.137 -11.309  1.00 90.91           C  
ATOM   3595  HA  THR A 255       0.212 -34.254 -12.039  1.00 90.91           H  
ATOM   3596  C   THR A 255       0.378 -33.390 -10.140  1.00 90.91           C  
ATOM   3597  CB  THR A 255       1.407 -35.543 -10.843  1.00 90.91           C  
ATOM   3598  HB  THR A 255       0.567 -35.987 -10.309  1.00 90.91           H  
ATOM   3599  O   THR A 255      -0.639 -33.831  -9.611  1.00 90.91           O  
ATOM   3600  CG2 THR A 255       1.752 -36.463 -12.013  1.00 90.91           C  
ATOM   3601 HG21 THR A 255       1.981 -37.460 -11.636  1.00 90.91           H  
ATOM   3602 HG22 THR A 255       2.616 -36.070 -12.549  1.00 90.91           H  
ATOM   3603 HG23 THR A 255       0.903 -36.516 -12.695  1.00 90.91           H  
ATOM   3604  OG1 THR A 255       2.525 -35.520  -9.980  1.00 90.91           O  
ATOM   3605  HG1 THR A 255       2.453 -34.728  -9.442  1.00 90.91           H  
ATOM   3606  N   GLU A 256       1.021 -32.317  -9.701  1.00 94.25           N  
ATOM   3607  H   GLU A 256       1.748 -31.934 -10.288  1.00 94.25           H  
ATOM   3608  CA  GLU A 256       0.592 -31.424  -8.632  1.00 94.25           C  
ATOM   3609  HA  GLU A 256      -0.432 -31.651  -8.334  1.00 94.25           H  
ATOM   3610  C   GLU A 256       0.629 -30.000  -9.190  1.00 94.25           C  
ATOM   3611  CB  GLU A 256       1.531 -31.612  -7.424  1.00 94.25           C  
ATOM   3612  HB2 GLU A 256       2.553 -31.409  -7.742  1.00 94.25           H  
ATOM   3613  HB3 GLU A 256       1.474 -32.654  -7.109  1.00 94.25           H  
ATOM   3614  O   GLU A 256       1.481 -29.702 -10.024  1.00 94.25           O  
ATOM   3615  CG  GLU A 256       1.203 -30.724  -6.212  1.00 94.25           C  
ATOM   3616  HG2 GLU A 256       0.152 -30.864  -5.957  1.00 94.25           H  
ATOM   3617  HG3 GLU A 256       1.356 -29.679  -6.482  1.00 94.25           H  
ATOM   3618  CD  GLU A 256       2.083 -31.050  -4.990  1.00 94.25           C  
ATOM   3619  OE1 GLU A 256       1.566 -30.956  -3.857  1.00 94.25           O  
ATOM   3620  OE2 GLU A 256       3.277 -31.403  -5.173  1.00 94.25           O  
ATOM   3621  N   SER A 257      -0.259 -29.138  -8.708  1.00 97.06           N  
ATOM   3622  H   SER A 257      -0.917 -29.433  -8.001  1.00 97.06           H  
ATOM   3623  CA  SER A 257      -0.258 -27.710  -9.025  1.00 97.06           C  
ATOM   3624  HA  SER A 257       0.676 -27.439  -9.516  1.00 97.06           H  
ATOM   3625  C   SER A 257      -0.373 -26.921  -7.732  1.00 97.06           C  
ATOM   3626  CB  SER A 257      -1.408 -27.320  -9.958  1.00 97.06           C  
ATOM   3627  HB2 SER A 257      -2.357 -27.609  -9.505  1.00 97.06           H  
ATOM   3628  HB3 SER A 257      -1.398 -26.238 -10.088  1.00 97.06           H  
ATOM   3629  O   SER A 257      -1.020 -27.369  -6.779  1.00 97.06           O  
ATOM   3630  OG  SER A 257      -1.294 -27.929 -11.222  1.00 97.06           O  
ATOM   3631  HG  SER A 257      -1.784 -27.377 -11.836  1.00 97.06           H  
ATOM   3632  N   TYR A 258       0.260 -25.754  -7.692  1.00 97.92           N  
ATOM   3633  H   TYR A 258       0.742 -25.446  -8.524  1.00 97.92           H  
ATOM   3634  CA  TYR A 258       0.044 -24.780  -6.626  1.00 97.92           C  
ATOM   3635  HA  TYR A 258      -0.407 -25.265  -5.761  1.00 97.92           H  
ATOM   3636  C   TYR A 258      -0.940 -23.728  -7.110  1.00 97.92           C  
ATOM   3637  CB  TYR A 258       1.368 -24.161  -6.172  1.00 97.92           C  
ATOM   3638  HB2 TYR A 258       1.137 -23.371  -5.457  1.00 97.92           H  
ATOM   3639  HB3 TYR A 258       1.848 -23.686  -7.028  1.00 97.92           H  
ATOM   3640  O   TYR A 258      -0.830 -23.272  -8.242  1.00 97.92           O  
ATOM   3641  CG  TYR A 258       2.367 -25.095  -5.508  1.00 97.92           C  
ATOM   3642  CD1 TYR A 258       2.049 -26.430  -5.167  1.00 97.92           C  
ATOM   3643  HD1 TYR A 258       1.080 -26.852  -5.391  1.00 97.92           H  
ATOM   3644  CD2 TYR A 258       3.620 -24.574  -5.142  1.00 97.92           C  
ATOM   3645  HD2 TYR A 258       3.859 -23.545  -5.367  1.00 97.92           H  
ATOM   3646  CE1 TYR A 258       2.980 -27.233  -4.486  1.00 97.92           C  
ATOM   3647  HE1 TYR A 258       2.724 -28.242  -4.198  1.00 97.92           H  
ATOM   3648  CE2 TYR A 258       4.535 -25.358  -4.420  1.00 97.92           C  
ATOM   3649  HE2 TYR A 258       5.462 -24.919  -4.082  1.00 97.92           H  
ATOM   3650  OH  TYR A 258       5.095 -27.481  -3.422  1.00 97.92           O  
ATOM   3651  HH  TYR A 258       5.724 -26.985  -2.894  1.00 97.92           H  
ATOM   3652  CZ  TYR A 258       4.221 -26.693  -4.098  1.00 97.92           C  
ATOM   3653  N   TYR A 259      -1.878 -23.351  -6.245  1.00 98.31           N  
ATOM   3654  H   TYR A 259      -1.863 -23.730  -5.309  1.00 98.31           H  
ATOM   3655  CA  TYR A 259      -2.914 -22.367  -6.534  1.00 98.31           C  
ATOM   3656  HA  TYR A 259      -2.781 -21.966  -7.538  1.00 98.31           H  
ATOM   3657  C   TYR A 259      -2.796 -21.232  -5.531  1.00 98.31           C  
ATOM   3658  CB  TYR A 259      -4.299 -23.018  -6.460  1.00 98.31           C  
ATOM   3659  HB2 TYR A 259      -4.473 -23.383  -5.447  1.00 98.31           H  
ATOM   3660  HB3 TYR A 259      -5.054 -22.258  -6.663  1.00 98.31           H  
ATOM   3661  O   TYR A 259      -2.828 -21.469  -4.322  1.00 98.31           O  
ATOM   3662  CG  TYR A 259      -4.486 -24.159  -7.435  1.00 98.31           C  
ATOM   3663  CD1 TYR A 259      -4.859 -23.890  -8.764  1.00 98.31           C  
ATOM   3664  HD1 TYR A 259      -5.016 -22.874  -9.096  1.00 98.31           H  
ATOM   3665  CD2 TYR A 259      -4.250 -25.486  -7.022  1.00 98.31           C  
ATOM   3666  HD2 TYR A 259      -3.937 -25.685  -6.008  1.00 98.31           H  
ATOM   3667  CE1 TYR A 259      -5.014 -24.948  -9.676  1.00 98.31           C  
ATOM   3668  HE1 TYR A 259      -5.283 -24.759 -10.704  1.00 98.31           H  
ATOM   3669  CE2 TYR A 259      -4.408 -26.546  -7.933  1.00 98.31           C  
ATOM   3670  HE2 TYR A 259      -4.219 -27.563  -7.621  1.00 98.31           H  
ATOM   3671  OH  TYR A 259      -4.965 -27.291 -10.146  1.00 98.31           O  
ATOM   3672  HH  TYR A 259      -4.719 -28.152  -9.800  1.00 98.31           H  
ATOM   3673  CZ  TYR A 259      -4.803 -26.276  -9.262  1.00 98.31           C  
ATOM   3674  N   TYR A 260      -2.647 -20.015  -6.037  1.00 98.65           N  
ATOM   3675  H   TYR A 260      -2.534 -19.917  -7.036  1.00 98.65           H  
ATOM   3676  CA  TYR A 260      -2.553 -18.816  -5.221  1.00 98.65           C  
ATOM   3677  HA  TYR A 260      -2.441 -19.094  -4.173  1.00 98.65           H  
ATOM   3678  C   TYR A 260      -3.822 -17.995  -5.354  1.00 98.65           C  
ATOM   3679  CB  TYR A 260      -1.328 -17.986  -5.612  1.00 98.65           C  
ATOM   3680  HB2 TYR A 260      -1.179 -17.227  -4.844  1.00 98.65           H  
ATOM   3681  HB3 TYR A 260      -1.540 -17.472  -6.549  1.00 98.65           H  
ATOM   3682  O   TYR A 260      -4.224 -17.634  -6.460  1.00 98.65           O  
ATOM   3683  CG  TYR A 260      -0.038 -18.760  -5.753  1.00 98.65           C  
ATOM   3684  CD1 TYR A 260       0.301 -19.740  -4.800  1.00 98.65           C  
ATOM   3685  HD1 TYR A 260      -0.357 -19.943  -3.968  1.00 98.65           H  
ATOM   3686  CD2 TYR A 260       0.825 -18.488  -6.832  1.00 98.65           C  
ATOM   3687  HD2 TYR A 260       0.565 -17.733  -7.559  1.00 98.65           H  
ATOM   3688  CE1 TYR A 260       1.499 -20.454  -4.930  1.00 98.65           C  
ATOM   3689  HE1 TYR A 260       1.772 -21.202  -4.200  1.00 98.65           H  
ATOM   3690  CE2 TYR A 260       2.027 -19.201  -6.963  1.00 98.65           C  
ATOM   3691  HE2 TYR A 260       2.701 -18.992  -7.780  1.00 98.65           H  
ATOM   3692  OH  TYR A 260       3.530 -20.844  -6.091  1.00 98.65           O  
ATOM   3693  HH  TYR A 260       3.674 -21.310  -5.264  1.00 98.65           H  
ATOM   3694  CZ  TYR A 260       2.358 -20.183  -6.010  1.00 98.65           C  
ATOM   3695  N   ASP A 261      -4.402 -17.655  -4.215  1.00 98.56           N  
ATOM   3696  H   ASP A 261      -4.064 -18.060  -3.354  1.00 98.56           H  
ATOM   3697  CA  ASP A 261      -5.422 -16.630  -4.066  1.00 98.56           C  
ATOM   3698  HA  ASP A 261      -5.344 -15.942  -4.908  1.00 98.56           H  
ATOM   3699  C   ASP A 261      -5.138 -15.819  -2.781  1.00 98.56           C  
ATOM   3700  CB  ASP A 261      -6.817 -17.283  -4.132  1.00 98.56           C  
ATOM   3701  HB2 ASP A 261      -6.892 -17.836  -5.068  1.00 98.56           H  
ATOM   3702  HB3 ASP A 261      -7.581 -16.507  -4.173  1.00 98.56           H  
ATOM   3703  O   ASP A 261      -4.241 -16.175  -2.002  1.00 98.56           O  
ATOM   3704  CG  ASP A 261      -7.158 -18.220  -2.970  1.00 98.56           C  
ATOM   3705  OD1 ASP A 261      -6.814 -17.890  -1.816  1.00 98.56           O  
ATOM   3706  OD2 ASP A 261      -7.883 -19.212  -3.206  1.00 98.56           O  
ATOM   3707  N   PRO A 262      -5.855 -14.709  -2.534  1.00 98.44           N  
ATOM   3708  CA  PRO A 262      -5.633 -13.892  -1.346  1.00 98.44           C  
ATOM   3709  HA  PRO A 262      -4.613 -13.507  -1.368  1.00 98.44           H  
ATOM   3710  C   PRO A 262      -5.856 -14.631  -0.021  1.00 98.44           C  
ATOM   3711  CB  PRO A 262      -6.620 -12.736  -1.488  1.00 98.44           C  
ATOM   3712  HB2 PRO A 262      -6.234 -11.828  -1.024  1.00 98.44           H  
ATOM   3713  HB3 PRO A 262      -7.578 -13.014  -1.050  1.00 98.44           H  
ATOM   3714  O   PRO A 262      -5.291 -14.240   0.995  1.00 98.44           O  
ATOM   3715  CG  PRO A 262      -6.789 -12.584  -2.997  1.00 98.44           C  
ATOM   3716  HG2 PRO A 262      -7.718 -12.077  -3.258  1.00 98.44           H  
ATOM   3717  HG3 PRO A 262      -5.927 -12.070  -3.420  1.00 98.44           H  
ATOM   3718  CD  PRO A 262      -6.795 -14.046  -3.427  1.00 98.44           C  
ATOM   3719  HD2 PRO A 262      -6.493 -14.134  -4.471  1.00 98.44           H  
ATOM   3720  HD3 PRO A 262      -7.792 -14.462  -3.283  1.00 98.44           H  
ATOM   3721  N   MET A 263      -6.668 -15.691  -0.002  1.00 98.21           N  
ATOM   3722  H   MET A 263      -6.998 -16.070  -0.878  1.00 98.21           H  
ATOM   3723  CA  MET A 263      -7.029 -16.408   1.219  1.00 98.21           C  
ATOM   3724  HA  MET A 263      -7.065 -15.696   2.043  1.00 98.21           H  
ATOM   3725  C   MET A 263      -5.994 -17.477   1.572  1.00 98.21           C  
ATOM   3726  CB  MET A 263      -8.420 -17.049   1.091  1.00 98.21           C  
ATOM   3727  HB2 MET A 263      -8.389 -17.865   0.369  1.00 98.21           H  
ATOM   3728  HB3 MET A 263      -8.673 -17.480   2.060  1.00 98.21           H  
ATOM   3729  O   MET A 263      -5.673 -17.648   2.752  1.00 98.21           O  
ATOM   3730  CG  MET A 263      -9.533 -16.060   0.719  1.00 98.21           C  
ATOM   3731  HG2 MET A 263     -10.488 -16.489   1.022  1.00 98.21           H  
ATOM   3732  HG3 MET A 263      -9.380 -15.149   1.297  1.00 98.21           H  
ATOM   3733  SD  MET A 263      -9.669 -15.579  -1.027  1.00 98.21           S  
ATOM   3734  CE  MET A 263     -10.146 -17.158  -1.772  1.00 98.21           C  
ATOM   3735  HE1 MET A 263      -9.407 -17.924  -1.538  1.00 98.21           H  
ATOM   3736  HE2 MET A 263     -11.115 -17.472  -1.385  1.00 98.21           H  
ATOM   3737  HE3 MET A 263     -10.195 -17.052  -2.856  1.00 98.21           H  
ATOM   3738  N   SER A 264      -5.469 -18.191   0.573  1.00 97.54           N  
ATOM   3739  H   SER A 264      -5.812 -18.020  -0.361  1.00 97.54           H  
ATOM   3740  CA  SER A 264      -4.434 -19.214   0.729  1.00 97.54           C  
ATOM   3741  HA  SER A 264      -4.651 -19.796   1.624  1.00 97.54           H  
ATOM   3742  C   SER A 264      -3.049 -18.601   0.902  1.00 97.54           C  
ATOM   3743  CB  SER A 264      -4.440 -20.174  -0.472  1.00 97.54           C  
ATOM   3744  HB2 SER A 264      -5.459 -20.521  -0.643  1.00 97.54           H  
ATOM   3745  HB3 SER A 264      -3.815 -21.037  -0.242  1.00 97.54           H  
ATOM   3746  O   SER A 264      -2.244 -19.125   1.671  1.00 97.54           O  
ATOM   3747  OG  SER A 264      -3.957 -19.569  -1.659  1.00 97.54           O  
ATOM   3748  HG  SER A 264      -2.998 -19.533  -1.648  1.00 97.54           H  
ATOM   3749  N   GLY A 265      -2.768 -17.492   0.210  1.00 97.88           N  
ATOM   3750  H   GLY A 265      -3.470 -17.143  -0.426  1.00 97.88           H  
ATOM   3751  CA  GLY A 265      -1.405 -17.000   0.045  1.00 97.88           C  
ATOM   3752  HA2 GLY A 265      -1.424 -16.028  -0.448  1.00 97.88           H  
ATOM   3753  HA3 GLY A 265      -0.950 -16.879   1.027  1.00 97.88           H  
ATOM   3754  C   GLY A 265      -0.552 -17.969  -0.784  1.00 97.88           C  
ATOM   3755  O   GLY A 265      -1.066 -18.727  -1.611  1.00 97.88           O  
ATOM   3756  N   LEU A 266       0.760 -17.943  -0.547  1.00 97.65           N  
ATOM   3757  H   LEU A 266       1.093 -17.345   0.195  1.00 97.65           H  
ATOM   3758  CA  LEU A 266       1.711 -18.910  -1.109  1.00 97.65           C  
ATOM   3759  HA  LEU A 266       1.411 -19.159  -2.127  1.00 97.65           H  
ATOM   3760  C   LEU A 266       1.725 -20.217  -0.303  1.00 97.65           C  
ATOM   3761  CB  LEU A 266       3.122 -18.302  -1.144  1.00 97.65           C  
ATOM   3762  HB2 LEU A 266       3.778 -19.016  -1.643  1.00 97.65           H  
ATOM   3763  HB3 LEU A 266       3.476 -18.183  -0.120  1.00 97.65           H  
ATOM   3764  O   LEU A 266       1.363 -20.225   0.875  1.00 97.65           O  
ATOM   3765  CG  LEU A 266       3.264 -16.960  -1.871  1.00 97.65           C  
ATOM   3766  HG  LEU A 266       2.703 -16.201  -1.325  1.00 97.65           H  
ATOM   3767  CD1 LEU A 266       4.746 -16.583  -1.892  1.00 97.65           C  
ATOM   3768 HD11 LEU A 266       4.851 -15.569  -2.278  1.00 97.65           H  
ATOM   3769 HD12 LEU A 266       5.150 -16.610  -0.880  1.00 97.65           H  
ATOM   3770 HD13 LEU A 266       5.302 -17.285  -2.514  1.00 97.65           H  
ATOM   3771  CD2 LEU A 266       2.749 -16.992  -3.307  1.00 97.65           C  
ATOM   3772 HD21 LEU A 266       2.852 -16.001  -3.749  1.00 97.65           H  
ATOM   3773 HD22 LEU A 266       1.695 -17.268  -3.333  1.00 97.65           H  
ATOM   3774 HD23 LEU A 266       3.311 -17.714  -3.899  1.00 97.65           H  
ATOM   3775  N   VAL A 267       2.216 -21.309  -0.898  1.00 97.46           N  
ATOM   3776  H   VAL A 267       2.622 -21.227  -1.820  1.00 97.46           H  
ATOM   3777  CA  VAL A 267       2.347 -22.603  -0.202  1.00 97.46           C  
ATOM   3778  HA  VAL A 267       1.404 -22.822   0.299  1.00 97.46           H  
ATOM   3779  C   VAL A 267       3.425 -22.543   0.890  1.00 97.46           C  
ATOM   3780  CB  VAL A 267       2.628 -23.734  -1.214  1.00 97.46           C  
ATOM   3781  HB  VAL A 267       3.536 -23.506  -1.773  1.00 97.46           H  
ATOM   3782  O   VAL A 267       3.288 -23.175   1.940  1.00 97.46           O  
ATOM   3783  CG1 VAL A 267       2.820 -25.098  -0.538  1.00 97.46           C  
ATOM   3784 HG11 VAL A 267       2.945 -25.868  -1.299  1.00 97.46           H  
ATOM   3785 HG12 VAL A 267       1.955 -25.334   0.082  1.00 97.46           H  
ATOM   3786 HG13 VAL A 267       3.721 -25.089   0.075  1.00 97.46           H  
ATOM   3787  CG2 VAL A 267       1.454 -23.874  -2.195  1.00 97.46           C  
ATOM   3788 HG21 VAL A 267       1.365 -22.974  -2.802  1.00 97.46           H  
ATOM   3789 HG22 VAL A 267       0.523 -24.035  -1.651  1.00 97.46           H  
ATOM   3790 HG23 VAL A 267       1.632 -24.716  -2.863  1.00 97.46           H  
ATOM   3791  N   GLY A 268       4.479 -21.753   0.675  1.00 96.19           N  
ATOM   3792  H   GLY A 268       4.556 -21.322  -0.235  1.00 96.19           H  
ATOM   3793  CA  GLY A 268       5.563 -21.516   1.627  1.00 96.19           C  
ATOM   3794  HA2 GLY A 268       5.906 -20.490   1.496  1.00 96.19           H  
ATOM   3795  HA3 GLY A 268       5.189 -21.627   2.645  1.00 96.19           H  
ATOM   3796  C   GLY A 268       6.775 -22.436   1.453  1.00 96.19           C  
ATOM   3797  O   GLY A 268       7.573 -22.567   2.386  1.00 96.19           O  
ATOM   3798  N   ASP A 269       6.935 -23.076   0.290  1.00 96.71           N  
ATOM   3799  H   ASP A 269       6.308 -22.832  -0.464  1.00 96.71           H  
ATOM   3800  CA  ASP A 269       8.108 -23.893  -0.041  1.00 96.71           C  
ATOM   3801  HA  ASP A 269       8.832 -23.763   0.763  1.00 96.71           H  
ATOM   3802  C   ASP A 269       8.841 -23.404  -1.306  1.00 96.71           C  
ATOM   3803  CB  ASP A 269       7.754 -25.395  -0.031  1.00 96.71           C  
ATOM   3804  HB2 ASP A 269       8.682 -25.945   0.119  1.00 96.71           H  
ATOM   3805  HB3 ASP A 269       7.122 -25.601   0.833  1.00 96.71           H  
ATOM   3806  O   ASP A 269       8.450 -22.439  -1.954  1.00 96.71           O  
ATOM   3807  CG  ASP A 269       7.086 -25.966  -1.286  1.00 96.71           C  
ATOM   3808  OD1 ASP A 269       7.107 -25.327  -2.353  1.00 96.71           O  
ATOM   3809  OD2 ASP A 269       6.702 -27.149  -1.235  1.00 96.71           O  
ATOM   3810  N   LEU A 270       9.962 -24.046  -1.663  1.00 96.58           N  
ATOM   3811  H   LEU A 270      10.219 -24.874  -1.145  1.00 96.58           H  
ATOM   3812  CA  LEU A 270      10.780 -23.626  -2.813  1.00 96.58           C  
ATOM   3813  HA  LEU A 270      10.823 -22.536  -2.813  1.00 96.58           H  
ATOM   3814  C   LEU A 270      10.188 -24.007  -4.185  1.00 96.58           C  
ATOM   3815  CB  LEU A 270      12.209 -24.173  -2.683  1.00 96.58           C  
ATOM   3816  HB2 LEU A 270      12.168 -25.262  -2.730  1.00 96.58           H  
ATOM   3817  HB3 LEU A 270      12.768 -23.807  -3.545  1.00 96.58           H  
ATOM   3818  O   LEU A 270      10.845 -23.784  -5.205  1.00 96.58           O  
ATOM   3819  CG  LEU A 270      13.007 -23.748  -1.445  1.00 96.58           C  
ATOM   3820  HG  LEU A 270      12.471 -24.035  -0.540  1.00 96.58           H  
ATOM   3821  CD1 LEU A 270      14.358 -24.470  -1.459  1.00 96.58           C  
ATOM   3822 HD11 LEU A 270      14.197 -25.548  -1.453  1.00 96.58           H  
ATOM   3823 HD12 LEU A 270      14.932 -24.185  -0.577  1.00 96.58           H  
ATOM   3824 HD13 LEU A 270      14.912 -24.194  -2.356  1.00 96.58           H  
ATOM   3825  CD2 LEU A 270      13.271 -22.243  -1.424  1.00 96.58           C  
ATOM   3826 HD21 LEU A 270      13.860 -21.980  -0.546  1.00 96.58           H  
ATOM   3827 HD22 LEU A 270      13.811 -21.939  -2.321  1.00 96.58           H  
ATOM   3828 HD23 LEU A 270      12.328 -21.700  -1.374  1.00 96.58           H  
ATOM   3829  N   GLY A 271       9.015 -24.640  -4.211  1.00 96.35           N  
ATOM   3830  H   GLY A 271       8.516 -24.759  -3.341  1.00 96.35           H  
ATOM   3831  CA  GLY A 271       8.218 -24.882  -5.407  1.00 96.35           C  
ATOM   3832  HA2 GLY A 271       8.865 -25.168  -6.237  1.00 96.35           H  
ATOM   3833  HA3 GLY A 271       7.518 -25.691  -5.199  1.00 96.35           H  
ATOM   3834  C   GLY A 271       7.401 -23.663  -5.828  1.00 96.35           C  
ATOM   3835  O   GLY A 271       7.008 -23.607  -6.992  1.00 96.35           O  
ATOM   3836  N   ASP A 272       7.209 -22.688  -4.932  1.00 98.06           N  
ATOM   3837  H   ASP A 272       7.524 -22.811  -3.980  1.00 98.06           H  
ATOM   3838  CA  ASP A 272       6.528 -21.440  -5.258  1.00 98.06           C  
ATOM   3839  HA  ASP A 272       5.587 -21.731  -5.725  1.00 98.06           H  
ATOM   3840  C   ASP A 272       7.292 -20.607  -6.289  1.00 98.06           C  
ATOM   3841  CB  ASP A 272       6.252 -20.599  -3.995  1.00 98.06           C  
ATOM   3842  HB2 ASP A 272       7.175 -20.488  -3.427  1.00 98.06           H  
ATOM   3843  HB3 ASP A 272       5.933 -19.602  -4.301  1.00 98.06           H  
ATOM   3844  O   ASP A 272       8.522 -20.708  -6.387  1.00 98.06           O  
ATOM   3845  CG  ASP A 272       5.151 -21.170  -3.100  1.00 98.06           C  
ATOM   3846  OD1 ASP A 272       4.183 -21.741  -3.649  1.00 98.06           O  
ATOM   3847  OD2 ASP A 272       5.222 -20.980  -1.867  1.00 98.06           O  
ATOM   3848  N   LEU A 273       6.575 -19.751  -7.035  1.00 98.20           N  
ATOM   3849  H   LEU A 273       5.575 -19.724  -6.892  1.00 98.20           H  
ATOM   3850  CA  LEU A 273       7.197 -18.745  -7.904  1.00 98.20           C  
ATOM   3851  HA  LEU A 273       7.670 -19.254  -8.743  1.00 98.20           H  
ATOM   3852  C   LEU A 273       8.287 -18.004  -7.133  1.00 98.20           C  
ATOM   3853  CB  LEU A 273       6.168 -17.721  -8.424  1.00 98.20           C  
ATOM   3854  HB2 LEU A 273       5.602 -17.342  -7.573  1.00 98.20           H  
ATOM   3855  HB3 LEU A 273       6.697 -16.879  -8.870  1.00 98.20           H  
ATOM   3856  O   LEU A 273       8.092 -17.609  -5.984  1.00 98.20           O  
ATOM   3857  CG  LEU A 273       5.186 -18.272  -9.464  1.00 98.20           C  
ATOM   3858  HG  LEU A 273       4.667 -19.123  -9.023  1.00 98.20           H  
ATOM   3859  CD1 LEU A 273       4.148 -17.216  -9.833  1.00 98.20           C  
ATOM   3860 HD11 LEU A 273       3.674 -16.833  -8.930  1.00 98.20           H  
ATOM   3861 HD12 LEU A 273       4.630 -16.403 -10.377  1.00 98.20           H  
ATOM   3862 HD13 LEU A 273       3.378 -17.665 -10.460  1.00 98.20           H  
ATOM   3863  CD2 LEU A 273       5.886 -18.713 -10.751  1.00 98.20           C  
ATOM   3864 HD21 LEU A 273       6.525 -19.573 -10.549  1.00 98.20           H  
ATOM   3865 HD22 LEU A 273       6.481 -17.897 -11.161  1.00 98.20           H  
ATOM   3866 HD23 LEU A 273       5.136 -19.016 -11.482  1.00 98.20           H  
ATOM   3867  N   LYS A 274       9.435 -17.784  -7.778  1.00 97.88           N  
ATOM   3868  H   LYS A 274       9.511 -18.139  -8.721  1.00 97.88           H  
ATOM   3869  CA  LYS A 274      10.648 -17.272  -7.123  1.00 97.88           C  
ATOM   3870  HA  LYS A 274      11.019 -18.034  -6.438  1.00 97.88           H  
ATOM   3871  C   LYS A 274      10.405 -16.020  -6.274  1.00 97.88           C  
ATOM   3872  CB  LYS A 274      11.696 -17.005  -8.208  1.00 97.88           C  
ATOM   3873  HB2 LYS A 274      11.877 -17.926  -8.762  1.00 97.88           H  
ATOM   3874  HB3 LYS A 274      11.323 -16.250  -8.900  1.00 97.88           H  
ATOM   3875  O   LYS A 274      11.016 -15.872  -5.221  1.00 97.88           O  
ATOM   3876  CG  LYS A 274      13.015 -16.528  -7.595  1.00 97.88           C  
ATOM   3877  HG2 LYS A 274      13.354 -17.249  -6.851  1.00 97.88           H  
ATOM   3878  HG3 LYS A 274      12.872 -15.559  -7.116  1.00 97.88           H  
ATOM   3879  CD  LYS A 274      14.079 -16.382  -8.674  1.00 97.88           C  
ATOM   3880  HD2 LYS A 274      13.709 -15.726  -9.462  1.00 97.88           H  
ATOM   3881  HD3 LYS A 274      14.308 -17.366  -9.082  1.00 97.88           H  
ATOM   3882  CE  LYS A 274      15.321 -15.768  -8.035  1.00 97.88           C  
ATOM   3883  HE2 LYS A 274      15.543 -16.330  -7.127  1.00 97.88           H  
ATOM   3884  HE3 LYS A 274      15.107 -14.736  -7.759  1.00 97.88           H  
ATOM   3885  NZ  LYS A 274      16.473 -15.860  -8.951  1.00 97.88           N  
ATOM   3886  HZ1 LYS A 274      16.269 -15.458  -9.855  1.00 97.88           H  
ATOM   3887  HZ2 LYS A 274      16.664 -16.845  -9.065  1.00 97.88           H  
ATOM   3888  HZ3 LYS A 274      17.301 -15.464  -8.532  1.00 97.88           H  
ATOM   3889  N   ASN A 275       9.517 -15.145  -6.740  1.00 97.44           N  
ATOM   3890  H   ASN A 275       9.021 -15.395  -7.584  1.00 97.44           H  
ATOM   3891  CA  ASN A 275       9.171 -13.887  -6.084  1.00 97.44           C  
ATOM   3892  HA  ASN A 275       9.784 -13.775  -5.190  1.00 97.44           H  
ATOM   3893  C   ASN A 275       7.704 -13.856  -5.599  1.00 97.44           C  
ATOM   3894  CB  ASN A 275       9.519 -12.729  -7.033  1.00 97.44           C  
ATOM   3895  HB2 ASN A 275       9.386 -11.794  -6.489  1.00 97.44           H  
ATOM   3896  HB3 ASN A 275       8.821 -12.737  -7.870  1.00 97.44           H  
ATOM   3897  O   ASN A 275       7.129 -12.782  -5.449  1.00 97.44           O  
ATOM   3898  CG  ASN A 275      10.946 -12.751  -7.562  1.00 97.44           C  
ATOM   3899  ND2 ASN A 275      11.133 -12.484  -8.832  1.00 97.44           N  
ATOM   3900 HD21 ASN A 275      10.344 -12.316  -9.440  1.00 97.44           H  
ATOM   3901 HD22 ASN A 275      12.088 -12.427  -9.156  1.00 97.44           H  
ATOM   3902  OD1 ASN A 275      11.917 -13.005  -6.868  1.00 97.44           O  
ATOM   3903  N   GLY A 276       7.078 -15.022  -5.411  1.00 97.08           N  
ATOM   3904  H   GLY A 276       7.607 -15.873  -5.538  1.00 97.08           H  
ATOM   3905  CA  GLY A 276       5.695 -15.196  -4.955  1.00 97.08           C  
ATOM   3906  HA2 GLY A 276       5.503 -14.498  -4.140  1.00 97.08           H  
ATOM   3907  HA3 GLY A 276       5.579 -16.211  -4.575  1.00 97.08           H  
ATOM   3908  C   GLY A 276       4.624 -14.978  -6.027  1.00 97.08           C  
ATOM   3909  O   GLY A 276       3.727 -15.799  -6.172  1.00 97.08           O  
ATOM   3910  N   GLY A 277       4.742 -13.918  -6.828  1.00 97.90           N  
ATOM   3911  H   GLY A 277       5.514 -13.291  -6.652  1.00 97.90           H  
ATOM   3912  CA  GLY A 277       3.882 -13.662  -7.991  1.00 97.90           C  
ATOM   3913  HA2 GLY A 277       3.029 -14.341  -7.980  1.00 97.90           H  
ATOM   3914  HA3 GLY A 277       3.488 -12.647  -7.925  1.00 97.90           H  
ATOM   3915  C   GLY A 277       4.613 -13.801  -9.333  1.00 97.90           C  
ATOM   3916  O   GLY A 277       5.849 -13.910  -9.360  1.00 97.90           O  
ATOM   3917  N   PRO A 278       3.887 -13.765 -10.467  1.00 98.17           N  
ATOM   3918  CA  PRO A 278       4.494 -13.682 -11.790  1.00 98.17           C  
ATOM   3919  HA  PRO A 278       5.033 -14.609 -11.984  1.00 98.17           H  
ATOM   3920  C   PRO A 278       5.447 -12.488 -11.885  1.00 98.17           C  
ATOM   3921  CB  PRO A 278       3.333 -13.560 -12.781  1.00 98.17           C  
ATOM   3922  HB2 PRO A 278       3.101 -12.510 -12.956  1.00 98.17           H  
ATOM   3923  HB3 PRO A 278       3.550 -14.063 -13.723  1.00 98.17           H  
ATOM   3924  O   PRO A 278       5.100 -11.355 -11.544  1.00 98.17           O  
ATOM   3925  CG  PRO A 278       2.168 -14.209 -12.039  1.00 98.17           C  
ATOM   3926  HG2 PRO A 278       2.217 -15.292 -12.152  1.00 98.17           H  
ATOM   3927  HG3 PRO A 278       1.206 -13.824 -12.379  1.00 98.17           H  
ATOM   3928  CD  PRO A 278       2.438 -13.838 -10.584  1.00 98.17           C  
ATOM   3929  HD2 PRO A 278       2.005 -12.860 -10.373  1.00 98.17           H  
ATOM   3930  HD3 PRO A 278       2.013 -14.590  -9.920  1.00 98.17           H  
ATOM   3931  N   THR A 279       6.668 -12.742 -12.355  1.00 98.56           N  
ATOM   3932  H   THR A 279       6.883 -13.685 -12.647  1.00 98.56           H  
ATOM   3933  CA  THR A 279       7.650 -11.684 -12.623  1.00 98.56           C  
ATOM   3934  HA  THR A 279       7.363 -10.773 -12.098  1.00 98.56           H  
ATOM   3935  C   THR A 279       7.682 -11.415 -14.118  1.00 98.56           C  
ATOM   3936  CB  THR A 279       9.036 -12.080 -12.127  1.00 98.56           C  
ATOM   3937  HB  THR A 279       9.335 -12.952 -12.709  1.00 98.56           H  
ATOM   3938  O   THR A 279       8.087 -12.291 -14.878  1.00 98.56           O  
ATOM   3939  CG2 THR A 279      10.096 -10.994 -12.302  1.00 98.56           C  
ATOM   3940 HG21 THR A 279       9.787 -10.088 -11.781  1.00 98.56           H  
ATOM   3941 HG22 THR A 279      10.231 -10.772 -13.361  1.00 98.56           H  
ATOM   3942 HG23 THR A 279      11.045 -11.341 -11.894  1.00 98.56           H  
ATOM   3943  OG1 THR A 279       8.990 -12.455 -10.768  1.00 98.56           O  
ATOM   3944  HG1 THR A 279       8.126 -12.848 -10.624  1.00 98.56           H  
ATOM   3945  N   VAL A 280       7.262 -10.226 -14.538  1.00 98.19           N  
ATOM   3946  H   VAL A 280       7.016  -9.540 -13.839  1.00 98.19           H  
ATOM   3947  CA  VAL A 280       7.211  -9.809 -15.946  1.00 98.19           C  
ATOM   3948  HA  VAL A 280       7.157 -10.698 -16.574  1.00 98.19           H  
ATOM   3949  C   VAL A 280       8.485  -9.049 -16.289  1.00 98.19           C  
ATOM   3950  CB  VAL A 280       5.963  -8.956 -16.237  1.00 98.19           C  
ATOM   3951  HB  VAL A 280       6.063  -7.977 -15.767  1.00 98.19           H  
ATOM   3952  O   VAL A 280       8.897  -8.181 -15.520  1.00 98.19           O  
ATOM   3953  CG1 VAL A 280       5.785  -8.764 -17.745  1.00 98.19           C  
ATOM   3954 HG11 VAL A 280       5.713  -9.734 -18.238  1.00 98.19           H  
ATOM   3955 HG12 VAL A 280       4.868  -8.203 -17.929  1.00 98.19           H  
ATOM   3956 HG13 VAL A 280       6.621  -8.206 -18.166  1.00 98.19           H  
ATOM   3957  CG2 VAL A 280       4.706  -9.635 -15.683  1.00 98.19           C  
ATOM   3958 HG21 VAL A 280       4.670  -9.535 -14.598  1.00 98.19           H  
ATOM   3959 HG22 VAL A 280       4.727 -10.691 -15.950  1.00 98.19           H  
ATOM   3960 HG23 VAL A 280       3.807  -9.182 -16.102  1.00 98.19           H  
ATOM   3961  N   GLN A 281       9.118  -9.368 -17.418  1.00 97.04           N  
ATOM   3962  H   GLN A 281       8.692 -10.054 -18.025  1.00 97.04           H  
ATOM   3963  CA  GLN A 281      10.419  -8.827 -17.816  1.00 97.04           C  
ATOM   3964  HA  GLN A 281      10.663  -8.001 -17.148  1.00 97.04           H  
ATOM   3965  C   GLN A 281      10.400  -8.247 -19.236  1.00 97.04           C  
ATOM   3966  CB  GLN A 281      11.520  -9.890 -17.620  1.00 97.04           C  
ATOM   3967  HB2 GLN A 281      12.488  -9.439 -17.837  1.00 97.04           H  
ATOM   3968  HB3 GLN A 281      11.517 -10.195 -16.574  1.00 97.04           H  
ATOM   3969  O   GLN A 281       9.874  -8.857 -20.165  1.00 97.04           O  
ATOM   3970  CG  GLN A 281      11.340 -11.136 -18.507  1.00 97.04           C  
ATOM   3971  HG2 GLN A 281      10.353 -11.567 -18.334  1.00 97.04           H  
ATOM   3972  HG3 GLN A 281      11.407 -10.847 -19.556  1.00 97.04           H  
ATOM   3973  CD  GLN A 281      12.351 -12.246 -18.248  1.00 97.04           C  
ATOM   3974  NE2 GLN A 281      12.610 -13.074 -19.236  1.00 97.04           N  
ATOM   3975 HE21 GLN A 281      13.138 -13.904 -19.007  1.00 97.04           H  
ATOM   3976 HE22 GLN A 281      12.070 -13.017 -20.088  1.00 97.04           H  
ATOM   3977  OE1 GLN A 281      12.898 -12.420 -17.168  1.00 97.04           O  
ATOM   3978  N   TYR A 282      11.014  -7.076 -19.406  1.00 95.26           N  
ATOM   3979  H   TYR A 282      11.418  -6.620 -18.601  1.00 95.26           H  
ATOM   3980  CA  TYR A 282      11.188  -6.411 -20.697  1.00 95.26           C  
ATOM   3981  HA  TYR A 282      11.364  -7.167 -21.463  1.00 95.26           H  
ATOM   3982  C   TYR A 282      12.395  -5.465 -20.659  1.00 95.26           C  
ATOM   3983  CB  TYR A 282       9.910  -5.646 -21.062  1.00 95.26           C  
ATOM   3984  HB2 TYR A 282       9.656  -4.977 -20.240  1.00 95.26           H  
ATOM   3985  HB3 TYR A 282       9.093  -6.357 -21.185  1.00 95.26           H  
ATOM   3986  O   TYR A 282      12.575  -4.720 -19.700  1.00 95.26           O  
ATOM   3987  CG  TYR A 282      10.038  -4.838 -22.335  1.00 95.26           C  
ATOM   3988  CD1 TYR A 282      10.133  -3.435 -22.270  1.00 95.26           C  
ATOM   3989  HD1 TYR A 282      10.098  -2.934 -21.314  1.00 95.26           H  
ATOM   3990  CD2 TYR A 282      10.118  -5.495 -23.577  1.00 95.26           C  
ATOM   3991  HD2 TYR A 282      10.059  -6.572 -23.617  1.00 95.26           H  
ATOM   3992  CE1 TYR A 282      10.306  -2.686 -23.448  1.00 95.26           C  
ATOM   3993  HE1 TYR A 282      10.405  -1.612 -23.400  1.00 95.26           H  
ATOM   3994  CE2 TYR A 282      10.278  -4.748 -24.760  1.00 95.26           C  
ATOM   3995  HE2 TYR A 282      10.331  -5.220 -25.730  1.00 95.26           H  
ATOM   3996  OH  TYR A 282      10.526  -2.637 -25.840  1.00 95.26           O  
ATOM   3997  HH  TYR A 282      10.628  -1.693 -25.703  1.00 95.26           H  
ATOM   3998  CZ  TYR A 282      10.376  -3.344 -24.694  1.00 95.26           C  
ATOM   3999  N   ASP A 283      13.230  -5.513 -21.701  1.00 91.87           N  
ATOM   4000  H   ASP A 283      12.928  -6.050 -22.502  1.00 91.87           H  
ATOM   4001  CA  ASP A 283      14.389  -4.626 -21.915  1.00 91.87           C  
ATOM   4002  HA  ASP A 283      15.018  -5.144 -22.639  1.00 91.87           H  
ATOM   4003  C   ASP A 283      15.294  -4.417 -20.678  1.00 91.87           C  
ATOM   4004  CB  ASP A 283      13.934  -3.325 -22.595  1.00 91.87           C  
ATOM   4005  HB2 ASP A 283      13.201  -3.568 -23.365  1.00 91.87           H  
ATOM   4006  HB3 ASP A 283      13.453  -2.678 -21.861  1.00 91.87           H  
ATOM   4007  O   ASP A 283      15.671  -3.309 -20.310  1.00 91.87           O  
ATOM   4008  CG  ASP A 283      15.096  -2.590 -23.274  1.00 91.87           C  
ATOM   4009  OD1 ASP A 283      16.037  -3.288 -23.731  1.00 91.87           O  
ATOM   4010  OD2 ASP A 283      15.011  -1.349 -23.382  1.00 91.87           O  
ATOM   4011  N   GLY A 284      15.604  -5.511 -19.973  1.00 90.76           N  
ATOM   4012  H   GLY A 284      15.187  -6.383 -20.266  1.00 90.76           H  
ATOM   4013  CA  GLY A 284      16.448  -5.495 -18.770  1.00 90.76           C  
ATOM   4014  HA2 GLY A 284      17.276  -4.805 -18.934  1.00 90.76           H  
ATOM   4015  HA3 GLY A 284      16.858  -6.493 -18.611  1.00 90.76           H  
ATOM   4016  C   GLY A 284      15.744  -5.064 -17.478  1.00 90.76           C  
ATOM   4017  O   GLY A 284      16.316  -5.237 -16.403  1.00 90.76           O  
ATOM   4018  N   ASN A 285      14.503  -4.583 -17.559  1.00 92.15           N  
ATOM   4019  H   ASN A 285      14.089  -4.484 -18.476  1.00 92.15           H  
ATOM   4020  CA  ASN A 285      13.657  -4.262 -16.415  1.00 92.15           C  
ATOM   4021  HA  ASN A 285      14.293  -4.073 -15.550  1.00 92.15           H  
ATOM   4022  C   ASN A 285      12.730  -5.437 -16.077  1.00 92.15           C  
ATOM   4023  CB  ASN A 285      12.872  -2.975 -16.708  1.00 92.15           C  
ATOM   4024  HB2 ASN A 285      12.200  -3.135 -17.551  1.00 92.15           H  
ATOM   4025  HB3 ASN A 285      12.272  -2.702 -15.839  1.00 92.15           H  
ATOM   4026  O   ASN A 285      12.333  -6.215 -16.946  1.00 92.15           O  
ATOM   4027  CG  ASN A 285      13.798  -1.812 -17.005  1.00 92.15           C  
ATOM   4028  ND2 ASN A 285      13.775  -1.290 -18.208  1.00 92.15           N  
ATOM   4029 HD21 ASN A 285      13.251  -1.731 -18.950  1.00 92.15           H  
ATOM   4030 HD22 ASN A 285      14.457  -0.573 -18.408  1.00 92.15           H  
ATOM   4031  OD1 ASN A 285      14.567  -1.389 -16.158  1.00 92.15           O  
ATOM   4032  N   SER A 286      12.348  -5.560 -14.806  1.00 95.58           N  
ATOM   4033  H   SER A 286      12.694  -4.902 -14.122  1.00 95.58           H  
ATOM   4034  CA  SER A 286      11.383  -6.569 -14.360  1.00 95.58           C  
ATOM   4035  HA  SER A 286      10.724  -6.795 -15.198  1.00 95.58           H  
ATOM   4036  C   SER A 286      10.523  -6.057 -13.215  1.00 95.58           C  
ATOM   4037  CB  SER A 286      12.084  -7.866 -13.944  1.00 95.58           C  
ATOM   4038  HB2 SER A 286      12.677  -8.244 -14.777  1.00 95.58           H  
ATOM   4039  HB3 SER A 286      11.328  -8.610 -13.693  1.00 95.58           H  
ATOM   4040  O   SER A 286      11.000  -5.265 -12.405  1.00 95.58           O  
ATOM   4041  OG  SER A 286      12.923  -7.655 -12.821  1.00 95.58           O  
ATOM   4042  HG  SER A 286      12.591  -6.899 -12.331  1.00 95.58           H  
ATOM   4043  N   LEU A 287       9.289  -6.544 -13.110  1.00 96.82           N  
ATOM   4044  H   LEU A 287       8.969  -7.197 -13.811  1.00 96.82           H  
ATOM   4045  CA  LEU A 287       8.388  -6.258 -11.994  1.00 96.82           C  
ATOM   4046  HA  LEU A 287       8.984  -5.917 -11.147  1.00 96.82           H  
ATOM   4047  C   LEU A 287       7.660  -7.522 -11.543  1.00 96.82           C  
ATOM   4048  CB  LEU A 287       7.434  -5.110 -12.374  1.00 96.82           C  
ATOM   4049  HB2 LEU A 287       8.055  -4.275 -12.697  1.00 96.82           H  
ATOM   4050  HB3 LEU A 287       6.899  -4.779 -11.484  1.00 96.82           H  
ATOM   4051  O   LEU A 287       7.468  -8.444 -12.330  1.00 96.82           O  
ATOM   4052  CG  LEU A 287       6.410  -5.434 -13.485  1.00 96.82           C  
ATOM   4053  HG  LEU A 287       6.845  -6.119 -14.213  1.00 96.82           H  
ATOM   4054  CD1 LEU A 287       5.109  -6.028 -12.934  1.00 96.82           C  
ATOM   4055 HD11 LEU A 287       4.395  -6.140 -13.750  1.00 96.82           H  
ATOM   4056 HD12 LEU A 287       4.670  -5.369 -12.185  1.00 96.82           H  
ATOM   4057 HD13 LEU A 287       5.273  -7.018 -12.507  1.00 96.82           H  
ATOM   4058  CD2 LEU A 287       6.039  -4.144 -14.206  1.00 96.82           C  
ATOM   4059 HD21 LEU A 287       5.589  -3.439 -13.507  1.00 96.82           H  
ATOM   4060 HD22 LEU A 287       5.337  -4.364 -15.010  1.00 96.82           H  
ATOM   4061 HD23 LEU A 287       6.925  -3.691 -14.652  1.00 96.82           H  
ATOM   4062  N   VAL A 288       7.238  -7.547 -10.281  1.00 98.11           N  
ATOM   4063  H   VAL A 288       7.397  -6.731  -9.706  1.00 98.11           H  
ATOM   4064  CA  VAL A 288       6.418  -8.619  -9.705  1.00 98.11           C  
ATOM   4065  HA  VAL A 288       6.311  -9.429 -10.426  1.00 98.11           H  
ATOM   4066  C   VAL A 288       5.035  -8.054  -9.408  1.00 98.11           C  
ATOM   4067  CB  VAL A 288       7.053  -9.203  -8.430  1.00 98.11           C  
ATOM   4068  HB  VAL A 288       7.035  -8.448  -7.644  1.00 98.11           H  
ATOM   4069  O   VAL A 288       4.923  -7.013  -8.758  1.00 98.11           O  
ATOM   4070  CG1 VAL A 288       6.279 -10.434  -7.946  1.00 98.11           C  
ATOM   4071 HG11 VAL A 288       5.245 -10.173  -7.721  1.00 98.11           H  
ATOM   4072 HG12 VAL A 288       6.291 -11.213  -8.709  1.00 98.11           H  
ATOM   4073 HG13 VAL A 288       6.738 -10.817  -7.034  1.00 98.11           H  
ATOM   4074  CG2 VAL A 288       8.513  -9.611  -8.658  1.00 98.11           C  
ATOM   4075 HG21 VAL A 288       8.928 -10.009  -7.732  1.00 98.11           H  
ATOM   4076 HG22 VAL A 288       9.114  -8.748  -8.944  1.00 98.11           H  
ATOM   4077 HG23 VAL A 288       8.567 -10.362  -9.447  1.00 98.11           H  
ATOM   4078  N   TYR A 289       3.993  -8.737  -9.867  1.00 95.98           N  
ATOM   4079  H   TYR A 289       4.165  -9.610 -10.345  1.00 95.98           H  
ATOM   4080  CA  TYR A 289       2.597  -8.425  -9.552  1.00 95.98           C  
ATOM   4081  HA  TYR A 289       2.574  -7.788  -8.668  1.00 95.98           H  
ATOM   4082  C   TYR A 289       1.851  -9.715  -9.192  1.00 95.98           C  
ATOM   4083  CB  TYR A 289       1.951  -7.635 -10.701  1.00 95.98           C  
ATOM   4084  HB2 TYR A 289       2.690  -6.959 -11.132  1.00 95.98           H  
ATOM   4085  HB3 TYR A 289       1.172  -7.009 -10.263  1.00 95.98           H  
ATOM   4086  O   TYR A 289       2.452 -10.786  -9.250  1.00 95.98           O  
ATOM   4087  CG  TYR A 289       1.330  -8.443 -11.826  1.00 95.98           C  
ATOM   4088  CD1 TYR A 289       2.060  -9.453 -12.487  1.00 95.98           C  
ATOM   4089  HD1 TYR A 289       3.074  -9.686 -12.195  1.00 95.98           H  
ATOM   4090  CD2 TYR A 289       0.016  -8.146 -12.238  1.00 95.98           C  
ATOM   4091  HD2 TYR A 289      -0.543  -7.356 -11.759  1.00 95.98           H  
ATOM   4092  CE1 TYR A 289       1.475 -10.154 -13.559  1.00 95.98           C  
ATOM   4093  HE1 TYR A 289       2.026 -10.910 -14.099  1.00 95.98           H  
ATOM   4094  CE2 TYR A 289      -0.571  -8.848 -13.306  1.00 95.98           C  
ATOM   4095  HE2 TYR A 289      -1.570  -8.608 -13.637  1.00 95.98           H  
ATOM   4096  OH  TYR A 289      -0.381 -10.497 -15.027  1.00 95.98           O  
ATOM   4097  HH  TYR A 289      -1.267 -10.184 -15.225  1.00 95.98           H  
ATOM   4098  CZ  TYR A 289       0.164  -9.848 -13.972  1.00 95.98           C  
ATOM   4099  N   LEU A 290       0.586  -9.625  -8.758  1.00 97.85           N  
ATOM   4100  H   LEU A 290       0.120  -8.731  -8.806  1.00 97.85           H  
ATOM   4101  CA  LEU A 290      -0.200 -10.800  -8.334  1.00 97.85           C  
ATOM   4102  HA  LEU A 290      -1.106 -10.444  -7.843  1.00 97.85           H  
ATOM   4103  C   LEU A 290       0.511 -11.670  -7.271  1.00 97.85           C  
ATOM   4104  CB  LEU A 290      -0.626 -11.595  -9.588  1.00 97.85           C  
ATOM   4105  HB2 LEU A 290       0.218 -11.661 -10.275  1.00 97.85           H  
ATOM   4106  HB3 LEU A 290      -0.885 -12.616  -9.308  1.00 97.85           H  
ATOM   4107  O   LEU A 290       0.336 -12.884  -7.206  1.00 97.85           O  
ATOM   4108  CG  LEU A 290      -1.822 -11.010 -10.346  1.00 97.85           C  
ATOM   4109  HG  LEU A 290      -1.660  -9.953 -10.555  1.00 97.85           H  
ATOM   4110  CD1 LEU A 290      -1.975 -11.757 -11.667  1.00 97.85           C  
ATOM   4111 HD11 LEU A 290      -1.050 -11.693 -12.240  1.00 97.85           H  
ATOM   4112 HD12 LEU A 290      -2.218 -12.804 -11.482  1.00 97.85           H  
ATOM   4113 HD13 LEU A 290      -2.774 -11.305 -12.255  1.00 97.85           H  
ATOM   4114  CD2 LEU A 290      -3.104 -11.185  -9.532  1.00 97.85           C  
ATOM   4115 HD21 LEU A 290      -3.087 -12.128  -8.986  1.00 97.85           H  
ATOM   4116 HD22 LEU A 290      -3.230 -10.365  -8.824  1.00 97.85           H  
ATOM   4117 HD23 LEU A 290      -3.967 -11.238 -10.196  1.00 97.85           H  
ATOM   4118  N   ASN A 291       1.346 -11.056  -6.427  1.00 98.10           N  
ATOM   4119  H   ASN A 291       1.479 -10.059  -6.516  1.00 98.10           H  
ATOM   4120  CA  ASN A 291       2.043 -11.768  -5.363  1.00 98.10           C  
ATOM   4121  HA  ASN A 291       2.364 -12.743  -5.731  1.00 98.10           H  
ATOM   4122  C   ASN A 291       1.092 -12.006  -4.188  1.00 98.10           C  
ATOM   4123  CB  ASN A 291       3.297 -10.981  -4.943  1.00 98.10           C  
ATOM   4124  HB2 ASN A 291       3.012  -9.994  -4.580  1.00 98.10           H  
ATOM   4125  HB3 ASN A 291       3.960 -10.867  -5.801  1.00 98.10           H  
ATOM   4126  O   ASN A 291       0.868 -11.093  -3.394  1.00 98.10           O  
ATOM   4127  CG  ASN A 291       4.064 -11.697  -3.844  1.00 98.10           C  
ATOM   4128  ND2 ASN A 291       5.068 -11.071  -3.286  1.00 98.10           N  
ATOM   4129 HD21 ASN A 291       5.254 -10.100  -3.492  1.00 98.10           H  
ATOM   4130 HD22 ASN A 291       5.543 -11.559  -2.539  1.00 98.10           H  
ATOM   4131  OD1 ASN A 291       3.766 -12.819  -3.466  1.00 98.10           O  
ATOM   4132  N   ALA A 292       0.570 -13.224  -4.048  1.00 98.11           N  
ATOM   4133  H   ALA A 292       0.762 -13.919  -4.756  1.00 98.11           H  
ATOM   4134  CA  ALA A 292      -0.386 -13.557  -2.994  1.00 98.11           C  
ATOM   4135  HA  ALA A 292      -1.255 -12.909  -3.113  1.00 98.11           H  
ATOM   4136  C   ALA A 292       0.157 -13.320  -1.570  1.00 98.11           C  
ATOM   4137  CB  ALA A 292      -0.858 -14.996  -3.205  1.00 98.11           C  
ATOM   4138  HB1 ALA A 292      -1.658 -15.226  -2.501  1.00 98.11           H  
ATOM   4139  HB2 ALA A 292      -1.263 -15.094  -4.213  1.00 98.11           H  
ATOM   4140  HB3 ALA A 292      -0.035 -15.696  -3.065  1.00 98.11           H  
ATOM   4141  O   ALA A 292      -0.632 -13.062  -0.664  1.00 98.11           O  
ATOM   4142  N   SER A 293       1.483 -13.291  -1.358  1.00 97.36           N  
ATOM   4143  H   SER A 293       2.109 -13.492  -2.125  1.00 97.36           H  
ATOM   4144  CA  SER A 293       2.072 -12.879  -0.071  1.00 97.36           C  
ATOM   4145  HA  SER A 293       1.661 -13.510   0.718  1.00 97.36           H  
ATOM   4146  C   SER A 293       1.775 -11.434   0.328  1.00 97.36           C  
ATOM   4147  CB  SER A 293       3.593 -13.031  -0.074  1.00 97.36           C  
ATOM   4148  HB2 SER A 293       4.012 -12.510   0.787  1.00 97.36           H  
ATOM   4149  HB3 SER A 293       4.013 -12.593  -0.979  1.00 97.36           H  
ATOM   4150  O   SER A 293       1.818 -11.143   1.516  1.00 97.36           O  
ATOM   4151  OG  SER A 293       3.944 -14.389   0.021  1.00 97.36           O  
ATOM   4152  HG  SER A 293       3.625 -14.725   0.862  1.00 97.36           H  
ATOM   4153  N   ASN A 294       1.471 -10.544  -0.621  1.00 96.99           N  
ATOM   4154  H   ASN A 294       1.463 -10.844  -1.586  1.00 96.99           H  
ATOM   4155  CA  ASN A 294       1.091  -9.159  -0.324  1.00 96.99           C  
ATOM   4156  HA  ASN A 294       1.597  -8.825   0.582  1.00 96.99           H  
ATOM   4157  C   ASN A 294      -0.417  -9.017  -0.066  1.00 96.99           C  
ATOM   4158  CB  ASN A 294       1.524  -8.245  -1.482  1.00 96.99           C  
ATOM   4159  HB2 ASN A 294       1.145  -7.246  -1.269  1.00 96.99           H  
ATOM   4160  HB3 ASN A 294       1.069  -8.584  -2.413  1.00 96.99           H  
ATOM   4161  O   ASN A 294      -0.843  -8.095   0.612  1.00 96.99           O  
ATOM   4162  CG  ASN A 294       3.024  -8.120  -1.681  1.00 96.99           C  
ATOM   4163  ND2 ASN A 294       3.435  -7.272  -2.592  1.00 96.99           N  
ATOM   4164 HD21 ASN A 294       4.420  -7.056  -2.533  1.00 96.99           H  
ATOM   4165 HD22 ASN A 294       2.769  -6.593  -2.933  1.00 96.99           H  
ATOM   4166  OD1 ASN A 294       3.856  -8.770  -1.072  1.00 96.99           O  
ATOM   4167  N   TRP A 295      -1.230  -9.932  -0.598  1.00 98.22           N  
ATOM   4168  H   TRP A 295      -0.817 -10.692  -1.120  1.00 98.22           H  
ATOM   4169  CA  TRP A 295      -2.689  -9.912  -0.444  1.00 98.22           C  
ATOM   4170  HA  TRP A 295      -3.042  -8.883  -0.367  1.00 98.22           H  
ATOM   4171  C   TRP A 295      -3.144 -10.639   0.820  1.00 98.22           C  
ATOM   4172  CB  TRP A 295      -3.322 -10.550  -1.682  1.00 98.22           C  
ATOM   4173  HB2 TRP A 295      -4.387 -10.675  -1.488  1.00 98.22           H  
ATOM   4174  HB3 TRP A 295      -2.899 -11.541  -1.845  1.00 98.22           H  
ATOM   4175  O   TRP A 295      -4.122 -10.250   1.455  1.00 98.22           O  
ATOM   4176  CG  TRP A 295      -3.190  -9.746  -2.933  1.00 98.22           C  
ATOM   4177  CD1 TRP A 295      -2.053  -9.533  -3.630  1.00 98.22           C  
ATOM   4178  HD1 TRP A 295      -1.086  -9.921  -3.348  1.00 98.22           H  
ATOM   4179  CD2 TRP A 295      -4.223  -8.985  -3.622  1.00 98.22           C  
ATOM   4180  CE2 TRP A 295      -3.632  -8.347  -4.753  1.00 98.22           C  
ATOM   4181  CE3 TRP A 295      -5.601  -8.773  -3.413  1.00 98.22           C  
ATOM   4182  HE3 TRP A 295      -6.090  -9.236  -2.569  1.00 98.22           H  
ATOM   4183  NE1 TRP A 295      -2.306  -8.712  -4.708  1.00 98.22           N  
ATOM   4184  HE1 TRP A 295      -1.590  -8.363  -5.329  1.00 98.22           H  
ATOM   4185  CH2 TRP A 295      -5.741  -7.366  -5.404  1.00 98.22           C  
ATOM   4186  HH2 TRP A 295      -6.326  -6.757  -6.077  1.00 98.22           H  
ATOM   4187  CZ2 TRP A 295      -4.372  -7.559  -5.641  1.00 98.22           C  
ATOM   4188  HZ2 TRP A 295      -3.898  -7.104  -6.498  1.00 98.22           H  
ATOM   4189  CZ3 TRP A 295      -6.349  -7.966  -4.288  1.00 98.22           C  
ATOM   4190  HZ3 TRP A 295      -7.402  -7.814  -4.104  1.00 98.22           H  
ATOM   4191  N   LYS A 296      -2.415 -11.692   1.195  1.00 98.09           N  
ATOM   4192  H   LYS A 296      -1.658 -11.977   0.590  1.00 98.09           H  
ATOM   4193  CA  LYS A 296      -2.738 -12.551   2.330  1.00 98.09           C  
ATOM   4194  HA  LYS A 296      -3.752 -12.917   2.165  1.00 98.09           H  
ATOM   4195  C   LYS A 296      -2.815 -11.809   3.675  1.00 98.09           C  
ATOM   4196  CB  LYS A 296      -1.784 -13.757   2.303  1.00 98.09           C  
ATOM   4197  HB2 LYS A 296      -0.746 -13.424   2.307  1.00 98.09           H  
ATOM   4198  HB3 LYS A 296      -1.943 -14.294   1.368  1.00 98.09           H  
ATOM   4199  O   LYS A 296      -3.806 -12.018   4.371  1.00 98.09           O  
ATOM   4200  CG  LYS A 296      -1.972 -14.742   3.454  1.00 98.09           C  
ATOM   4201  HG2 LYS A 296      -1.253 -15.552   3.331  1.00 98.09           H  
ATOM   4202  HG3 LYS A 296      -1.771 -14.247   4.404  1.00 98.09           H  
ATOM   4203  CD  LYS A 296      -3.383 -15.323   3.463  1.00 98.09           C  
ATOM   4204  HD2 LYS A 296      -4.098 -14.533   3.691  1.00 98.09           H  
ATOM   4205  HD3 LYS A 296      -3.624 -15.754   2.491  1.00 98.09           H  
ATOM   4206  CE  LYS A 296      -3.442 -16.402   4.533  1.00 98.09           C  
ATOM   4207  HE2 LYS A 296      -2.694 -16.182   5.295  1.00 98.09           H  
ATOM   4208  HE3 LYS A 296      -3.225 -17.366   4.073  1.00 98.09           H  
ATOM   4209  NZ  LYS A 296      -4.767 -16.405   5.158  1.00 98.09           N  
ATOM   4210  HZ1 LYS A 296      -4.841 -17.091   5.896  1.00 98.09           H  
ATOM   4211  HZ2 LYS A 296      -5.481 -16.536   4.456  1.00 98.09           H  
ATOM   4212  HZ3 LYS A 296      -4.911 -15.523   5.630  1.00 98.09           H  
ATOM   4213  N   PRO A 297      -1.868 -10.919   4.038  1.00 97.30           N  
ATOM   4214  CA  PRO A 297      -1.969 -10.139   5.272  1.00 97.30           C  
ATOM   4215  HA  PRO A 297      -1.990 -10.825   6.119  1.00 97.30           H  
ATOM   4216  C   PRO A 297      -3.226  -9.261   5.325  1.00 97.30           C  
ATOM   4217  CB  PRO A 297      -0.689  -9.298   5.340  1.00 97.30           C  
ATOM   4218  HB2 PRO A 297      -0.845  -8.328   4.869  1.00 97.30           H  
ATOM   4219  HB3 PRO A 297      -0.349  -9.167   6.367  1.00 97.30           H  
ATOM   4220  O   PRO A 297      -3.899  -9.234   6.347  1.00 97.30           O  
ATOM   4221  CG  PRO A 297       0.307 -10.104   4.511  1.00 97.30           C  
ATOM   4222  HG2 PRO A 297       0.720 -10.915   5.111  1.00 97.30           H  
ATOM   4223  HG3 PRO A 297       1.100  -9.476   4.105  1.00 97.30           H  
ATOM   4224  CD  PRO A 297      -0.578 -10.675   3.410  1.00 97.30           C  
ATOM   4225  HD2 PRO A 297      -0.693  -9.939   2.614  1.00 97.30           H  
ATOM   4226  HD3 PRO A 297      -0.128 -11.590   3.025  1.00 97.30           H  
ATOM   4227  N   ILE A 298      -3.594  -8.633   4.203  1.00 97.70           N  
ATOM   4228  H   ILE A 298      -2.986  -8.696   3.398  1.00 97.70           H  
ATOM   4229  CA  ILE A 298      -4.781  -7.770   4.090  1.00 97.70           C  
ATOM   4230  HA  ILE A 298      -4.744  -7.017   4.877  1.00 97.70           H  
ATOM   4231  C   ILE A 298      -6.059  -8.592   4.288  1.00 97.70           C  
ATOM   4232  CB  ILE A 298      -4.795  -7.055   2.718  1.00 97.70           C  
ATOM   4233  HB  ILE A 298      -4.899  -7.808   1.937  1.00 97.70           H  
ATOM   4234  O   ILE A 298      -6.964  -8.184   5.013  1.00 97.70           O  
ATOM   4235  CG1 ILE A 298      -3.470  -6.296   2.481  1.00 97.70           C  
ATOM   4236 HG12 ILE A 298      -2.618  -6.954   2.650  1.00 97.70           H  
ATOM   4237 HG13 ILE A 298      -3.397  -5.469   3.188  1.00 97.70           H  
ATOM   4238  CG2 ILE A 298      -5.991  -6.089   2.610  1.00 97.70           C  
ATOM   4239 HG21 ILE A 298      -5.885  -5.292   3.346  1.00 97.70           H  
ATOM   4240 HG22 ILE A 298      -6.934  -6.610   2.777  1.00 97.70           H  
ATOM   4241 HG23 ILE A 298      -6.030  -5.637   1.619  1.00 97.70           H  
ATOM   4242  CD1 ILE A 298      -3.308  -5.759   1.062  1.00 97.70           C  
ATOM   4243 HD11 ILE A 298      -3.471  -6.553   0.334  1.00 97.70           H  
ATOM   4244 HD12 ILE A 298      -4.007  -4.940   0.888  1.00 97.70           H  
ATOM   4245 HD13 ILE A 298      -2.290  -5.383   0.963  1.00 97.70           H  
ATOM   4246  N   TYR A 299      -6.128  -9.784   3.685  1.00 98.25           N  
ATOM   4247  H   TYR A 299      -5.363 -10.065   3.089  1.00 98.25           H  
ATOM   4248  CA  TYR A 299      -7.226 -10.721   3.924  1.00 98.25           C  
ATOM   4249  HA  TYR A 299      -8.168 -10.224   3.696  1.00 98.25           H  
ATOM   4250  C   TYR A 299      -7.297 -11.161   5.397  1.00 98.25           C  
ATOM   4251  CB  TYR A 299      -7.085 -11.936   2.996  1.00 98.25           C  
ATOM   4252  HB2 TYR A 299      -6.051 -12.283   3.007  1.00 98.25           H  
ATOM   4253  HB3 TYR A 299      -7.316 -11.636   1.974  1.00 98.25           H  
ATOM   4254  O   TYR A 299      -8.381 -11.162   5.979  1.00 98.25           O  
ATOM   4255  CG  TYR A 299      -7.982 -13.090   3.400  1.00 98.25           C  
ATOM   4256  CD1 TYR A 299      -7.478 -14.091   4.253  1.00 98.25           C  
ATOM   4257  HD1 TYR A 299      -6.455 -14.028   4.592  1.00 98.25           H  
ATOM   4258  CD2 TYR A 299      -9.340 -13.097   3.032  1.00 98.25           C  
ATOM   4259  HD2 TYR A 299      -9.732 -12.305   2.410  1.00 98.25           H  
ATOM   4260  CE1 TYR A 299      -8.326 -15.102   4.740  1.00 98.25           C  
ATOM   4261  HE1 TYR A 299      -7.948 -15.826   5.446  1.00 98.25           H  
ATOM   4262  CE2 TYR A 299     -10.190 -14.115   3.504  1.00 98.25           C  
ATOM   4263  HE2 TYR A 299     -11.237 -14.118   3.236  1.00 98.25           H  
ATOM   4264  OH  TYR A 299     -10.508 -16.084   4.839  1.00 98.25           O  
ATOM   4265  HH  TYR A 299     -10.098 -16.526   5.587  1.00 98.25           H  
ATOM   4266  CZ  TYR A 299      -9.685 -15.116   4.359  1.00 98.25           C  
ATOM   4267  N   ASP A 300      -6.164 -11.528   6.004  1.00 98.06           N  
ATOM   4268  H   ASP A 300      -5.301 -11.483   5.482  1.00 98.06           H  
ATOM   4269  CA  ASP A 300      -6.112 -11.988   7.399  1.00 98.06           C  
ATOM   4270  HA  ASP A 300      -6.826 -12.801   7.530  1.00 98.06           H  
ATOM   4271  C   ASP A 300      -6.532 -10.893   8.384  1.00 98.06           C  
ATOM   4272  CB  ASP A 300      -4.695 -12.496   7.738  1.00 98.06           C  
ATOM   4273  HB2 ASP A 300      -3.950 -11.793   7.364  1.00 98.06           H  
ATOM   4274  HB3 ASP A 300      -4.591 -12.547   8.822  1.00 98.06           H  
ATOM   4275  O   ASP A 300      -7.241 -11.160   9.360  1.00 98.06           O  
ATOM   4276  CG  ASP A 300      -4.418 -13.893   7.183  1.00 98.06           C  
ATOM   4277  OD1 ASP A 300      -5.383 -14.669   6.999  1.00 98.06           O  
ATOM   4278  OD2 ASP A 300      -3.246 -14.270   6.950  1.00 98.06           O  
ATOM   4279  N   GLU A 301      -6.138  -9.651   8.118  1.00 97.25           N  
ATOM   4280  H   GLU A 301      -5.508  -9.491   7.345  1.00 97.25           H  
ATOM   4281  CA  GLU A 301      -6.567  -8.494   8.890  1.00 97.25           C  
ATOM   4282  HA  GLU A 301      -6.415  -8.706   9.948  1.00 97.25           H  
ATOM   4283  C   GLU A 301      -8.060  -8.208   8.689  1.00 97.25           C  
ATOM   4284  CB  GLU A 301      -5.675  -7.306   8.529  1.00 97.25           C  
ATOM   4285  HB2 GLU A 301      -5.825  -7.033   7.485  1.00 97.25           H  
ATOM   4286  HB3 GLU A 301      -4.640  -7.616   8.668  1.00 97.25           H  
ATOM   4287  O   GLU A 301      -8.778  -8.013   9.668  1.00 97.25           O  
ATOM   4288  CG  GLU A 301      -5.965  -6.112   9.446  1.00 97.25           C  
ATOM   4289  HG2 GLU A 301      -5.919  -6.451  10.481  1.00 97.25           H  
ATOM   4290  HG3 GLU A 301      -6.978  -5.753   9.259  1.00 97.25           H  
ATOM   4291  CD  GLU A 301      -4.973  -4.959   9.261  1.00 97.25           C  
ATOM   4292  OE1 GLU A 301      -5.233  -3.917   9.896  1.00 97.25           O  
ATOM   4293  OE2 GLU A 301      -3.971  -5.148   8.536  1.00 97.25           O  
ATOM   4294  N   MET A 302      -8.575  -8.297   7.459  1.00 97.61           N  
ATOM   4295  H   MET A 302      -7.938  -8.437   6.688  1.00 97.61           H  
ATOM   4296  CA  MET A 302     -10.005  -8.142   7.171  1.00 97.61           C  
ATOM   4297  HA  MET A 302     -10.320  -7.171   7.553  1.00 97.61           H  
ATOM   4298  C   MET A 302     -10.868  -9.219   7.855  1.00 97.61           C  
ATOM   4299  CB  MET A 302     -10.197  -8.150   5.651  1.00 97.61           C  
ATOM   4300  HB2 MET A 302      -9.482  -7.451   5.218  1.00 97.61           H  
ATOM   4301  HB3 MET A 302      -9.990  -9.147   5.261  1.00 97.61           H  
ATOM   4302  O   MET A 302     -11.927  -8.900   8.403  1.00 97.61           O  
ATOM   4303  CG  MET A 302     -11.604  -7.721   5.221  1.00 97.61           C  
ATOM   4304  HG2 MET A 302     -11.746  -6.676   5.496  1.00 97.61           H  
ATOM   4305  HG3 MET A 302     -12.342  -8.316   5.759  1.00 97.61           H  
ATOM   4306  SD  MET A 302     -11.929  -7.905   3.444  1.00 97.61           S  
ATOM   4307  CE  MET A 302     -10.521  -6.989   2.755  1.00 97.61           C  
ATOM   4308  HE1 MET A 302      -9.594  -7.533   2.937  1.00 97.61           H  
ATOM   4309  HE2 MET A 302     -10.654  -6.876   1.680  1.00 97.61           H  
ATOM   4310  HE3 MET A 302     -10.460  -6.003   3.216  1.00 97.61           H  
ATOM   4311  N   ASP A 303     -10.426 -10.483   7.881  1.00 97.33           N  
ATOM   4312  H   ASP A 303      -9.574 -10.705   7.387  1.00 97.33           H  
ATOM   4313  CA  ASP A 303     -11.103 -11.546   8.642  1.00 97.33           C  
ATOM   4314  HA  ASP A 303     -12.160 -11.537   8.377  1.00 97.33           H  
ATOM   4315  C   ASP A 303     -11.011 -11.283  10.152  1.00 97.33           C  
ATOM   4316  CB  ASP A 303     -10.548 -12.935   8.282  1.00 97.33           C  
ATOM   4317  HB2 ASP A 303     -10.608 -13.072   7.202  1.00 97.33           H  
ATOM   4318  HB3 ASP A 303      -9.499 -12.992   8.574  1.00 97.33           H  
ATOM   4319  O   ASP A 303     -12.007 -11.393  10.869  1.00 97.33           O  
ATOM   4320  CG  ASP A 303     -11.343 -14.065   8.965  1.00 97.33           C  
ATOM   4321  OD1 ASP A 303     -12.591 -14.108   8.812  1.00 97.33           O  
ATOM   4322  OD2 ASP A 303     -10.724 -14.904   9.658  1.00 97.33           O  
ATOM   4323  N   THR A 304      -9.856 -10.827  10.643  1.00 97.99           N  
ATOM   4324  H   THR A 304      -9.072 -10.742  10.011  1.00 97.99           H  
ATOM   4325  CA  THR A 304      -9.687 -10.422  12.046  1.00 97.99           C  
ATOM   4326  HA  THR A 304      -9.925 -11.276  12.679  1.00 97.99           H  
ATOM   4327  C   THR A 304     -10.649  -9.290  12.426  1.00 97.99           C  
ATOM   4328  CB  THR A 304      -8.230 -10.024  12.327  1.00 97.99           C  
ATOM   4329  HB  THR A 304      -7.920  -9.223  11.655  1.00 97.99           H  
ATOM   4330  O   THR A 304     -11.301  -9.367  13.471  1.00 97.99           O  
ATOM   4331  CG2 THR A 304      -8.011  -9.560  13.767  1.00 97.99           C  
ATOM   4332 HG21 THR A 304      -8.458  -8.574  13.896  1.00 97.99           H  
ATOM   4333 HG22 THR A 304      -6.941  -9.479  13.957  1.00 97.99           H  
ATOM   4334 HG23 THR A 304      -8.455 -10.274  14.462  1.00 97.99           H  
ATOM   4335  OG1 THR A 304      -7.392 -11.137  12.128  1.00 97.99           O  
ATOM   4336  HG1 THR A 304      -7.294 -11.237  11.178  1.00 97.99           H  
ATOM   4337  N   VAL A 305     -10.805  -8.270  11.575  1.00 97.72           N  
ATOM   4338  H   VAL A 305     -10.218  -8.251  10.753  1.00 97.72           H  
ATOM   4339  CA  VAL A 305     -11.785  -7.186  11.740  1.00 97.72           C  
ATOM   4340  HA  VAL A 305     -11.597  -6.689  12.692  1.00 97.72           H  
ATOM   4341  C   VAL A 305     -13.205  -7.750  11.810  1.00 97.72           C  
ATOM   4342  CB  VAL A 305     -11.639  -6.128  10.622  1.00 97.72           C  
ATOM   4343  HB  VAL A 305     -11.559  -6.626   9.656  1.00 97.72           H  
ATOM   4344  O   VAL A 305     -13.925  -7.447  12.764  1.00 97.72           O  
ATOM   4345  CG1 VAL A 305     -12.839  -5.172  10.566  1.00 97.72           C  
ATOM   4346 HG11 VAL A 305     -12.606  -4.330   9.915  1.00 97.72           H  
ATOM   4347 HG12 VAL A 305     -13.076  -4.804  11.564  1.00 97.72           H  
ATOM   4348 HG13 VAL A 305     -13.708  -5.685  10.153  1.00 97.72           H  
ATOM   4349  CG2 VAL A 305     -10.376  -5.289  10.846  1.00 97.72           C  
ATOM   4350 HG21 VAL A 305     -10.251  -4.582  10.026  1.00 97.72           H  
ATOM   4351 HG22 VAL A 305     -10.438  -4.731  11.781  1.00 97.72           H  
ATOM   4352 HG23 VAL A 305      -9.489  -5.921  10.874  1.00 97.72           H  
ATOM   4353  N   LEU A 306     -13.596  -8.630  10.882  1.00 97.69           N  
ATOM   4354  H   LEU A 306     -12.952  -8.848  10.135  1.00 97.69           H  
ATOM   4355  CA  LEU A 306     -14.912  -9.280  10.883  1.00 97.69           C  
ATOM   4356  HA  LEU A 306     -15.673  -8.505  10.794  1.00 97.69           H  
ATOM   4357  C   LEU A 306     -15.194 -10.022  12.198  1.00 97.69           C  
ATOM   4358  CB  LEU A 306     -14.998 -10.226   9.666  1.00 97.69           C  
ATOM   4359  HB2 LEU A 306     -14.903  -9.639   8.753  1.00 97.69           H  
ATOM   4360  HB3 LEU A 306     -14.147 -10.906   9.694  1.00 97.69           H  
ATOM   4361  O   LEU A 306     -16.256  -9.834  12.801  1.00 97.69           O  
ATOM   4362  CG  LEU A 306     -16.272 -11.090   9.587  1.00 97.69           C  
ATOM   4363  HG  LEU A 306     -16.362 -11.701  10.485  1.00 97.69           H  
ATOM   4364  CD1 LEU A 306     -17.545 -10.263   9.430  1.00 97.69           C  
ATOM   4365 HD11 LEU A 306     -17.676  -9.611  10.294  1.00 97.69           H  
ATOM   4366 HD12 LEU A 306     -17.479  -9.671   8.517  1.00 97.69           H  
ATOM   4367 HD13 LEU A 306     -18.415 -10.914   9.342  1.00 97.69           H  
ATOM   4368  CD2 LEU A 306     -16.186 -12.033   8.388  1.00 97.69           C  
ATOM   4369 HD21 LEU A 306     -17.079 -12.654   8.325  1.00 97.69           H  
ATOM   4370 HD22 LEU A 306     -15.310 -12.673   8.493  1.00 97.69           H  
ATOM   4371 HD23 LEU A 306     -16.081 -11.452   7.471  1.00 97.69           H  
ATOM   4372  N   GLN A 307     -14.258 -10.854  12.663  1.00 97.61           N  
ATOM   4373  H   GLN A 307     -13.410 -10.965  12.126  1.00 97.61           H  
ATOM   4374  CA  GLN A 307     -14.429 -11.618  13.903  1.00 97.61           C  
ATOM   4375  HA  GLN A 307     -15.379 -12.150  13.857  1.00 97.61           H  
ATOM   4376  C   GLN A 307     -14.487 -10.707  15.136  1.00 97.61           C  
ATOM   4377  CB  GLN A 307     -13.299 -12.645  14.078  1.00 97.61           C  
ATOM   4378  HB2 GLN A 307     -12.345 -12.120  14.131  1.00 97.61           H  
ATOM   4379  HB3 GLN A 307     -13.449 -13.159  15.028  1.00 97.61           H  
ATOM   4380  O   GLN A 307     -15.317 -10.922  16.028  1.00 97.61           O  
ATOM   4381  CG  GLN A 307     -13.202 -13.710  12.976  1.00 97.61           C  
ATOM   4382  HG2 GLN A 307     -12.441 -14.439  13.254  1.00 97.61           H  
ATOM   4383  HG3 GLN A 307     -12.864 -13.246  12.049  1.00 97.61           H  
ATOM   4384  CD  GLN A 307     -14.493 -14.460  12.684  1.00 97.61           C  
ATOM   4385  NE2 GLN A 307     -14.727 -14.790  11.431  1.00 97.61           N  
ATOM   4386 HE21 GLN A 307     -14.035 -14.559  10.733  1.00 97.61           H  
ATOM   4387 HE22 GLN A 307     -15.482 -15.431  11.233  1.00 97.61           H  
ATOM   4388  OE1 GLN A 307     -15.296 -14.780  13.553  1.00 97.61           O  
ATOM   4389  N   ASN A 308     -13.638  -9.677  15.181  1.00 97.76           N  
ATOM   4390  H   ASN A 308     -12.973  -9.572  14.428  1.00 97.76           H  
ATOM   4391  CA  ASN A 308     -13.581  -8.725  16.286  1.00 97.76           C  
ATOM   4392  HA  ASN A 308     -13.492  -9.275  17.223  1.00 97.76           H  
ATOM   4393  C   ASN A 308     -14.861  -7.896  16.385  1.00 97.76           C  
ATOM   4394  CB  ASN A 308     -12.349  -7.821  16.123  1.00 97.76           C  
ATOM   4395  HB2 ASN A 308     -12.445  -6.963  16.789  1.00 97.76           H  
ATOM   4396  HB3 ASN A 308     -12.297  -7.452  15.099  1.00 97.76           H  
ATOM   4397  O   ASN A 308     -15.390  -7.748  17.484  1.00 97.76           O  
ATOM   4398  CG  ASN A 308     -11.045  -8.513  16.478  1.00 97.76           C  
ATOM   4399  ND2 ASN A 308      -9.932  -7.940  16.088  1.00 97.76           N  
ATOM   4400 HD21 ASN A 308      -9.089  -8.472  16.248  1.00 97.76           H  
ATOM   4401 HD22 ASN A 308      -9.960  -7.212  15.388  1.00 97.76           H  
ATOM   4402  OD1 ASN A 308     -10.999  -9.524  17.160  1.00 97.76           O  
ATOM   4403  N   VAL A 309     -15.392  -7.394  15.265  1.00 97.89           N  
ATOM   4404  H   VAL A 309     -14.906  -7.532  14.390  1.00 97.89           H  
ATOM   4405  CA  VAL A 309     -16.638  -6.614  15.260  1.00 97.89           C  
ATOM   4406  HA  VAL A 309     -16.569  -5.842  16.027  1.00 97.89           H  
ATOM   4407  C   VAL A 309     -17.829  -7.495  15.633  1.00 97.89           C  
ATOM   4408  CB  VAL A 309     -16.868  -5.901  13.915  1.00 97.89           C  
ATOM   4409  HB  VAL A 309     -16.893  -6.642  13.116  1.00 97.89           H  
ATOM   4410  O   VAL A 309     -18.619  -7.100  16.482  1.00 97.89           O  
ATOM   4411  CG1 VAL A 309     -18.191  -5.126  13.923  1.00 97.89           C  
ATOM   4412 HG11 VAL A 309     -18.201  -4.400  14.735  1.00 97.89           H  
ATOM   4413 HG12 VAL A 309     -18.316  -4.595  12.979  1.00 97.89           H  
ATOM   4414 HG13 VAL A 309     -19.035  -5.806  14.042  1.00 97.89           H  
ATOM   4415  CG2 VAL A 309     -15.763  -4.880  13.621  1.00 97.89           C  
ATOM   4416 HG21 VAL A 309     -14.775  -5.328  13.727  1.00 97.89           H  
ATOM   4417 HG22 VAL A 309     -15.843  -4.030  14.299  1.00 97.89           H  
ATOM   4418 HG23 VAL A 309     -15.862  -4.523  12.596  1.00 97.89           H  
ATOM   4419  N   ARG A 310     -17.943  -8.719  15.092  1.00 97.54           N  
ATOM   4420  H   ARG A 310     -17.267  -8.995  14.394  1.00 97.54           H  
ATOM   4421  CA  ARG A 310     -19.014  -9.665  15.474  1.00 97.54           C  
ATOM   4422  HA  ARG A 310     -19.986  -9.212  15.279  1.00 97.54           H  
ATOM   4423  C   ARG A 310     -18.994 -10.006  16.965  1.00 97.54           C  
ATOM   4424  CB  ARG A 310     -18.883 -10.962  14.669  1.00 97.54           C  
ATOM   4425  HB2 ARG A 310     -17.838 -11.272  14.651  1.00 97.54           H  
ATOM   4426  HB3 ARG A 310     -19.455 -11.744  15.170  1.00 97.54           H  
ATOM   4427  O   ARG A 310     -20.038 -10.025  17.615  1.00 97.54           O  
ATOM   4428  CG  ARG A 310     -19.415 -10.838  13.238  1.00 97.54           C  
ATOM   4429  HG2 ARG A 310     -18.921 -10.021  12.712  1.00 97.54           H  
ATOM   4430  HG3 ARG A 310     -20.489 -10.653  13.266  1.00 97.54           H  
ATOM   4431  CD  ARG A 310     -19.130 -12.159  12.520  1.00 97.54           C  
ATOM   4432  HD2 ARG A 310     -18.053 -12.237  12.374  1.00 97.54           H  
ATOM   4433  HD3 ARG A 310     -19.457 -12.984  13.153  1.00 97.54           H  
ATOM   4434  NE  ARG A 310     -19.819 -12.257  11.225  1.00 97.54           N  
ATOM   4435  HE  ARG A 310     -20.467 -11.527  10.963  1.00 97.54           H  
ATOM   4436  NH1 ARG A 310     -18.736 -14.137  10.464  1.00 97.54           N  
ATOM   4437 HH11 ARG A 310     -18.108 -14.075  11.252  1.00 97.54           H  
ATOM   4438 HH12 ARG A 310     -18.538 -14.748   9.685  1.00 97.54           H  
ATOM   4439  NH2 ARG A 310     -20.322 -13.188   9.233  1.00 97.54           N  
ATOM   4440 HH21 ARG A 310     -20.965 -12.423   9.087  1.00 97.54           H  
ATOM   4441 HH22 ARG A 310     -20.243 -13.865   8.488  1.00 97.54           H  
ATOM   4442  CZ  ARG A 310     -19.623 -13.195  10.319  1.00 97.54           C  
ATOM   4443  N   SER A 311     -17.811 -10.276  17.510  1.00 97.83           N  
ATOM   4444  H   SER A 311     -16.993 -10.259  16.918  1.00 97.83           H  
ATOM   4445  CA  SER A 311     -17.661 -10.604  18.932  1.00 97.83           C  
ATOM   4446  HA  SER A 311     -18.390 -11.368  19.200  1.00 97.83           H  
ATOM   4447  C   SER A 311     -17.929  -9.382  19.811  1.00 97.83           C  
ATOM   4448  CB  SER A 311     -16.264 -11.162  19.213  1.00 97.83           C  
ATOM   4449  HB2 SER A 311     -15.512 -10.400  19.005  1.00 97.83           H  
ATOM   4450  HB3 SER A 311     -16.200 -11.444  20.263  1.00 97.83           H  
ATOM   4451  O   SER A 311     -18.669  -9.471  20.788  1.00 97.83           O  
ATOM   4452  OG  SER A 311     -16.015 -12.298  18.408  1.00 97.83           O  
ATOM   4453  HG  SER A 311     -15.749 -11.983  17.541  1.00 97.83           H  
ATOM   4454  N   GLY A 312     -17.374  -8.226  19.443  1.00 98.12           N  
ATOM   4455  H   GLY A 312     -16.788  -8.194  18.621  1.00 98.12           H  
ATOM   4456  CA  GLY A 312     -17.520  -6.991  20.201  1.00 98.12           C  
ATOM   4457  HA2 GLY A 312     -16.823  -6.249  19.812  1.00 98.12           H  
ATOM   4458  HA3 GLY A 312     -17.263  -7.173  21.245  1.00 98.12           H  
ATOM   4459  C   GLY A 312     -18.929  -6.410  20.150  1.00 98.12           C  
ATOM   4460  O   GLY A 312     -19.410  -5.953  21.180  1.00 98.12           O  
ATOM   4461  N   ILE A 313     -19.651  -6.500  19.025  1.00 98.01           N  
ATOM   4462  H   ILE A 313     -19.212  -6.839  18.181  1.00 98.01           H  
ATOM   4463  CA  ILE A 313     -21.055  -6.062  18.966  1.00 98.01           C  
ATOM   4464  HA  ILE A 313     -21.083  -5.077  19.431  1.00 98.01           H  
ATOM   4465  C   ILE A 313     -21.959  -6.966  19.809  1.00 98.01           C  
ATOM   4466  CB  ILE A 313     -21.560  -5.903  17.514  1.00 98.01           C  
ATOM   4467  HB  ILE A 313     -20.779  -5.411  16.935  1.00 98.01           H  
ATOM   4468  O   ILE A 313     -22.873  -6.473  20.461  1.00 98.01           O  
ATOM   4469  CG1 ILE A 313     -22.825  -5.027  17.425  1.00 98.01           C  
ATOM   4470 HG12 ILE A 313     -23.623  -5.456  18.031  1.00 98.01           H  
ATOM   4471 HG13 ILE A 313     -23.155  -5.033  16.386  1.00 98.01           H  
ATOM   4472  CG2 ILE A 313     -21.886  -7.242  16.829  1.00 98.01           C  
ATOM   4473 HG21 ILE A 313     -21.021  -7.902  16.894  1.00 98.01           H  
ATOM   4474 HG22 ILE A 313     -22.105  -7.069  15.776  1.00 98.01           H  
ATOM   4475 HG23 ILE A 313     -22.748  -7.720  17.293  1.00 98.01           H  
ATOM   4476  CD1 ILE A 313     -22.622  -3.561  17.829  1.00 98.01           C  
ATOM   4477 HD11 ILE A 313     -21.796  -3.129  17.263  1.00 98.01           H  
ATOM   4478 HD12 ILE A 313     -22.421  -3.476  18.897  1.00 98.01           H  
ATOM   4479 HD13 ILE A 313     -23.531  -3.001  17.606  1.00 98.01           H  
ATOM   4480  N   SER A 314     -21.670  -8.271  19.887  1.00 98.03           N  
ATOM   4481  H   SER A 314     -20.919  -8.635  19.319  1.00 98.03           H  
ATOM   4482  CA  SER A 314     -22.374  -9.174  20.806  1.00 98.03           C  
ATOM   4483  HA  SER A 314     -23.444  -9.105  20.610  1.00 98.03           H  
ATOM   4484  C   SER A 314     -22.157  -8.782  22.269  1.00 98.03           C  
ATOM   4485  CB  SER A 314     -21.934 -10.621  20.577  1.00 98.03           C  
ATOM   4486  HB2 SER A 314     -20.885 -10.734  20.852  1.00 98.03           H  
ATOM   4487  HB3 SER A 314     -22.048 -10.874  19.523  1.00 98.03           H  
ATOM   4488  O   SER A 314     -23.114  -8.785  23.047  1.00 98.03           O  
ATOM   4489  OG  SER A 314     -22.721 -11.506  21.354  1.00 98.03           O  
ATOM   4490  HG  SER A 314     -23.050 -11.037  22.125  1.00 98.03           H  
ATOM   4491  N   THR A 315     -20.924  -8.429  22.644  1.00 97.90           N  
ATOM   4492  H   THR A 315     -20.169  -8.520  21.980  1.00 97.90           H  
ATOM   4493  CA  THR A 315     -20.600  -7.906  23.980  1.00 97.90           C  
ATOM   4494  HA  THR A 315     -20.946  -8.612  24.735  1.00 97.90           H  
ATOM   4495  C   THR A 315     -21.303  -6.573  24.237  1.00 97.90           C  
ATOM   4496  CB  THR A 315     -19.081  -7.738  24.137  1.00 97.90           C  
ATOM   4497  HB  THR A 315     -18.708  -7.065  23.366  1.00 97.90           H  
ATOM   4498  O   THR A 315     -21.932  -6.407  25.279  1.00 97.90           O  
ATOM   4499  CG2 THR A 315     -18.669  -7.199  25.505  1.00 97.90           C  
ATOM   4500 HG21 THR A 315     -19.121  -7.795  26.297  1.00 97.90           H  
ATOM   4501 HG22 THR A 315     -17.583  -7.220  25.595  1.00 97.90           H  
ATOM   4502 HG23 THR A 315     -18.988  -6.160  25.595  1.00 97.90           H  
ATOM   4503  OG1 THR A 315     -18.439  -8.983  23.990  1.00 97.90           O  
ATOM   4504  HG1 THR A 315     -17.532  -8.776  23.752  1.00 97.90           H  
ATOM   4505  N   TRP A 316     -21.257  -5.651  23.274  1.00 98.30           N  
ATOM   4506  H   TRP A 316     -20.697  -5.840  22.455  1.00 98.30           H  
ATOM   4507  CA  TRP A 316     -21.887  -4.336  23.363  1.00 98.30           C  
ATOM   4508  HA  TRP A 316     -21.484  -3.809  24.228  1.00 98.30           H  
ATOM   4509  C   TRP A 316     -23.402  -4.448  23.568  1.00 98.30           C  
ATOM   4510  CB  TRP A 316     -21.532  -3.528  22.110  1.00 98.30           C  
ATOM   4511  HB2 TRP A 316     -21.949  -4.030  21.237  1.00 98.30           H  
ATOM   4512  HB3 TRP A 316     -20.448  -3.515  21.997  1.00 98.30           H  
ATOM   4513  O   TRP A 316     -23.923  -3.875  24.521  1.00 98.30           O  
ATOM   4514  CG  TRP A 316     -22.017  -2.113  22.109  1.00 98.30           C  
ATOM   4515  CD1 TRP A 316     -21.346  -1.041  22.586  1.00 98.30           C  
ATOM   4516  HD1 TRP A 316     -20.363  -1.075  23.033  1.00 98.30           H  
ATOM   4517  CD2 TRP A 316     -23.306  -1.603  21.657  1.00 98.30           C  
ATOM   4518  CE2 TRP A 316     -23.338  -0.194  21.883  1.00 98.30           C  
ATOM   4519  CE3 TRP A 316     -24.459  -2.196  21.101  1.00 98.30           C  
ATOM   4520  HE3 TRP A 316     -24.471  -3.260  20.913  1.00 98.30           H  
ATOM   4521  NE1 TRP A 316     -22.112   0.097  22.439  1.00 98.30           N  
ATOM   4522  HE1 TRP A 316     -21.814   1.014  22.739  1.00 98.30           H  
ATOM   4523  CH2 TRP A 316     -25.601  -0.040  21.061  1.00 98.30           C  
ATOM   4524  HH2 TRP A 316     -26.490   0.542  20.869  1.00 98.30           H  
ATOM   4525  CZ2 TRP A 316     -24.457   0.588  21.577  1.00 98.30           C  
ATOM   4526  HZ2 TRP A 316     -24.452   1.651  21.772  1.00 98.30           H  
ATOM   4527  CZ3 TRP A 316     -25.602  -1.425  20.827  1.00 98.30           C  
ATOM   4528  HZ3 TRP A 316     -26.498  -1.901  20.458  1.00 98.30           H  
ATOM   4529  N   VAL A 317     -24.103  -5.261  22.763  1.00 97.33           N  
ATOM   4530  H   VAL A 317     -23.619  -5.712  21.999  1.00 97.33           H  
ATOM   4531  CA  VAL A 317     -25.549  -5.506  22.924  1.00 97.33           C  
ATOM   4532  HA  VAL A 317     -26.069  -4.549  22.865  1.00 97.33           H  
ATOM   4533  C   VAL A 317     -25.851  -6.079  24.308  1.00 97.33           C  
ATOM   4534  CB  VAL A 317     -26.110  -6.424  21.814  1.00 97.33           C  
ATOM   4535  HB  VAL A 317     -25.488  -7.316  21.735  1.00 97.33           H  
ATOM   4536  O   VAL A 317     -26.750  -5.579  24.973  1.00 97.33           O  
ATOM   4537  CG1 VAL A 317     -27.557  -6.865  22.085  1.00 97.33           C  
ATOM   4538 HG11 VAL A 317     -27.595  -7.531  22.947  1.00 97.33           H  
ATOM   4539 HG12 VAL A 317     -28.184  -5.995  22.278  1.00 97.33           H  
ATOM   4540 HG13 VAL A 317     -27.955  -7.408  21.227  1.00 97.33           H  
ATOM   4541  CG2 VAL A 317     -26.113  -5.701  20.460  1.00 97.33           C  
ATOM   4542 HG21 VAL A 317     -26.738  -4.810  20.514  1.00 97.33           H  
ATOM   4543 HG22 VAL A 317     -25.103  -5.400  20.183  1.00 97.33           H  
ATOM   4544 HG23 VAL A 317     -26.496  -6.362  19.683  1.00 97.33           H  
ATOM   4545  N   SER A 318     -25.067  -7.054  24.781  1.00 96.19           N  
ATOM   4546  H   SER A 318     -24.309  -7.385  24.201  1.00 96.19           H  
ATOM   4547  CA  SER A 318     -25.267  -7.658  26.110  1.00 96.19           C  
ATOM   4548  HA  SER A 318     -26.268  -8.086  26.162  1.00 96.19           H  
ATOM   4549  C   SER A 318     -25.123  -6.644  27.255  1.00 96.19           C  
ATOM   4550  CB  SER A 318     -24.247  -8.774  26.364  1.00 96.19           C  
ATOM   4551  HB2 SER A 318     -24.467  -9.232  27.328  1.00 96.19           H  
ATOM   4552  HB3 SER A 318     -23.247  -8.345  26.411  1.00 96.19           H  
ATOM   4553  O   SER A 318     -25.778  -6.780  28.285  1.00 96.19           O  
ATOM   4554  OG  SER A 318     -24.265  -9.782  25.370  1.00 96.19           O  
ATOM   4555  HG  SER A 318     -24.049  -9.373  24.529  1.00 96.19           H  
ATOM   4556  N   ASN A 319     -24.249  -5.645  27.093  1.00 94.36           N  
ATOM   4557  H   ASN A 319     -23.718  -5.612  26.235  1.00 94.36           H  
ATOM   4558  CA  ASN A 319     -24.013  -4.600  28.091  1.00 94.36           C  
ATOM   4559  HA  ASN A 319     -24.060  -5.032  29.091  1.00 94.36           H  
ATOM   4560  C   ASN A 319     -25.070  -3.487  28.035  1.00 94.36           C  
ATOM   4561  CB  ASN A 319     -22.610  -4.011  27.864  1.00 94.36           C  
ATOM   4562  HB2 ASN A 319     -22.474  -3.160  28.531  1.00 94.36           H  
ATOM   4563  HB3 ASN A 319     -22.539  -3.645  26.840  1.00 94.36           H  
ATOM   4564  O   ASN A 319     -25.415  -2.914  29.059  1.00 94.36           O  
ATOM   4565  CG  ASN A 319     -21.469  -4.979  28.124  1.00 94.36           C  
ATOM   4566  ND2 ASN A 319     -20.317  -4.710  27.551  1.00 94.36           N  
ATOM   4567 HD21 ASN A 319     -20.256  -3.971  26.866  1.00 94.36           H  
ATOM   4568 HD22 ASN A 319     -19.586  -5.399  27.657  1.00 94.36           H  
ATOM   4569  OD1 ASN A 319     -21.560  -5.948  28.865  1.00 94.36           O  
ATOM   4570  N   VAL A 320     -25.565  -3.165  26.840  1.00 94.26           N  
ATOM   4571  H   VAL A 320     -25.187  -3.641  26.033  1.00 94.26           H  
ATOM   4572  CA  VAL A 320     -26.514  -2.068  26.604  1.00 94.26           C  
ATOM   4573  HA  VAL A 320     -26.315  -1.262  27.311  1.00 94.26           H  
ATOM   4574  C   VAL A 320     -27.961  -2.506  26.840  1.00 94.26           C  
ATOM   4575  CB  VAL A 320     -26.281  -1.526  25.179  1.00 94.26           C  
ATOM   4576  HB  VAL A 320     -26.240  -2.363  24.481  1.00 94.26           H  
ATOM   4577  O   VAL A 320     -28.787  -1.701  27.279  1.00 94.26           O  
ATOM   4578  CG1 VAL A 320     -27.357  -0.563  24.679  1.00 94.26           C  
ATOM   4579 HG11 VAL A 320     -27.124  -0.249  23.661  1.00 94.26           H  
ATOM   4580 HG12 VAL A 320     -28.336  -1.043  24.677  1.00 94.26           H  
ATOM   4581 HG13 VAL A 320     -27.377   0.315  25.324  1.00 94.26           H  
ATOM   4582  CG2 VAL A 320     -24.948  -0.767  25.139  1.00 94.26           C  
ATOM   4583 HG21 VAL A 320     -24.970   0.064  25.844  1.00 94.26           H  
ATOM   4584 HG22 VAL A 320     -24.781  -0.377  24.135  1.00 94.26           H  
ATOM   4585 HG23 VAL A 320     -24.119  -1.428  25.392  1.00 94.26           H  
ATOM   4586  N   TYR A 321     -28.285  -3.778  26.579  1.00 90.74           N  
ATOM   4587  H   TYR A 321     -27.565  -4.400  26.242  1.00 90.74           H  
ATOM   4588  CA  TYR A 321     -29.647  -4.298  26.665  1.00 90.74           C  
ATOM   4589  HA  TYR A 321     -30.276  -3.646  26.059  1.00 90.74           H  
ATOM   4590  C   TYR A 321     -30.179  -4.261  28.105  1.00 90.74           C  
ATOM   4591  CB  TYR A 321     -29.734  -5.705  26.050  1.00 90.74           C  
ATOM   4592  HB2 TYR A 321     -29.198  -5.710  25.101  1.00 90.74           H  
ATOM   4593  HB3 TYR A 321     -29.252  -6.433  26.704  1.00 90.74           H  
ATOM   4594  O   TYR A 321     -29.802  -5.055  28.965  1.00 90.74           O  
ATOM   4595  CG  TYR A 321     -31.157  -6.130  25.753  1.00 90.74           C  
ATOM   4596  CD1 TYR A 321     -31.923  -6.819  26.712  1.00 90.74           C  
ATOM   4597  HD1 TYR A 321     -31.468  -7.089  27.654  1.00 90.74           H  
ATOM   4598  CD2 TYR A 321     -31.723  -5.799  24.509  1.00 90.74           C  
ATOM   4599  HD2 TYR A 321     -31.120  -5.301  23.764  1.00 90.74           H  
ATOM   4600  CE1 TYR A 321     -33.262  -7.161  26.429  1.00 90.74           C  
ATOM   4601  HE1 TYR A 321     -33.851  -7.698  27.157  1.00 90.74           H  
ATOM   4602  CE2 TYR A 321     -33.066  -6.106  24.234  1.00 90.74           C  
ATOM   4603  HE2 TYR A 321     -33.502  -5.826  23.286  1.00 90.74           H  
ATOM   4604  OH  TYR A 321     -35.127  -7.111  24.908  1.00 90.74           O  
ATOM   4605  HH  TYR A 321     -35.399  -6.671  24.099  1.00 90.74           H  
ATOM   4606  CZ  TYR A 321     -33.836  -6.793  25.193  1.00 90.74           C  
ATOM   4607  N   GLY A 322     -31.108  -3.337  28.358  1.00 86.04           N  
ATOM   4608  H   GLY A 322     -31.277  -2.652  27.636  1.00 86.04           H  
ATOM   4609  CA  GLY A 322     -31.739  -3.118  29.661  1.00 86.04           C  
ATOM   4610  HA2 GLY A 322     -31.628  -4.011  30.276  1.00 86.04           H  
ATOM   4611  HA3 GLY A 322     -32.802  -2.932  29.508  1.00 86.04           H  
ATOM   4612  C   GLY A 322     -31.163  -1.940  30.450  1.00 86.04           C  
ATOM   4613  O   GLY A 322     -31.896  -1.368  31.262  1.00 86.04           O  
ATOM   4614  N   ASP A 323     -29.917  -1.546  30.173  1.00 89.44           N  
ATOM   4615  H   ASP A 323     -29.388  -2.055  29.478  1.00 89.44           H  
ATOM   4616  CA  ASP A 323     -29.276  -0.383  30.791  1.00 89.44           C  
ATOM   4617  HA  ASP A 323     -29.665  -0.262  31.802  1.00 89.44           H  
ATOM   4618  C   ASP A 323     -29.643   0.911  30.043  1.00 89.44           C  
ATOM   4619  CB  ASP A 323     -27.753  -0.610  30.910  1.00 89.44           C  
ATOM   4620  HB2 ASP A 323     -27.276   0.360  31.047  1.00 89.44           H  
ATOM   4621  HB3 ASP A 323     -27.375  -1.036  29.981  1.00 89.44           H  
ATOM   4622  O   ASP A 323     -30.118   1.856  30.677  1.00 89.44           O  
ATOM   4623  CG  ASP A 323     -27.338  -1.501  32.102  1.00 89.44           C  
ATOM   4624  OD1 ASP A 323     -28.216  -1.898  32.909  1.00 89.44           O  
ATOM   4625  OD2 ASP A 323     -26.118  -1.712  32.286  1.00 89.44           O  
ATOM   4626  N   VAL A 324     -29.542   0.928  28.707  1.00 88.28           N  
ATOM   4627  H   VAL A 324     -29.208   0.096  28.241  1.00 88.28           H  
ATOM   4628  CA  VAL A 324     -29.992   2.058  27.869  1.00 88.28           C  
ATOM   4629  HA  VAL A 324     -29.811   2.988  28.408  1.00 88.28           H  
ATOM   4630  C   VAL A 324     -31.496   1.951  27.621  1.00 88.28           C  
ATOM   4631  CB  VAL A 324     -29.201   2.138  26.550  1.00 88.28           C  
ATOM   4632  HB  VAL A 324     -29.316   1.196  26.014  1.00 88.28           H  
ATOM   4633  O   VAL A 324     -31.993   0.925  27.149  1.00 88.28           O  
ATOM   4634  CG1 VAL A 324     -29.680   3.272  25.635  1.00 88.28           C  
ATOM   4635 HG11 VAL A 324     -30.719   3.120  25.345  1.00 88.28           H  
ATOM   4636 HG12 VAL A 324     -29.075   3.294  24.728  1.00 88.28           H  
ATOM   4637 HG13 VAL A 324     -29.584   4.228  26.149  1.00 88.28           H  
ATOM   4638  CG2 VAL A 324     -27.712   2.385  26.844  1.00 88.28           C  
ATOM   4639 HG21 VAL A 324     -27.158   2.513  25.914  1.00 88.28           H  
ATOM   4640 HG22 VAL A 324     -27.599   3.295  27.434  1.00 88.28           H  
ATOM   4641 HG23 VAL A 324     -27.288   1.548  27.397  1.00 88.28           H  
ATOM   4642  N   GLN A 325     -32.244   3.000  27.967  1.00 84.38           N  
ATOM   4643  H   GLN A 325     -31.780   3.845  28.268  1.00 84.38           H  
ATOM   4644  CA  GLN A 325     -33.699   3.012  27.819  1.00 84.38           C  
ATOM   4645  HA  GLN A 325     -34.072   2.016  28.053  1.00 84.38           H  
ATOM   4646  C   GLN A 325     -34.112   3.321  26.373  1.00 84.38           C  
ATOM   4647  CB  GLN A 325     -34.337   4.005  28.806  1.00 84.38           C  
ATOM   4648  HB2 GLN A 325     -35.420   3.969  28.686  1.00 84.38           H  
ATOM   4649  HB3 GLN A 325     -34.005   5.012  28.556  1.00 84.38           H  
ATOM   4650  O   GLN A 325     -33.469   4.100  25.674  1.00 84.38           O  
ATOM   4651  CG  GLN A 325     -33.997   3.730  30.280  1.00 84.38           C  
ATOM   4652  HG2 GLN A 325     -32.928   3.880  30.432  1.00 84.38           H  
ATOM   4653  HG3 GLN A 325     -34.519   4.456  30.903  1.00 84.38           H  
ATOM   4654  CD  GLN A 325     -34.389   2.328  30.738  1.00 84.38           C  
ATOM   4655  NE2 GLN A 325     -33.429   1.526  31.152  1.00 84.38           N  
ATOM   4656 HE21 GLN A 325     -32.467   1.805  31.026  1.00 84.38           H  
ATOM   4657 HE22 GLN A 325     -33.624   0.545  31.288  1.00 84.38           H  
ATOM   4658  OE1 GLN A 325     -35.557   1.955  30.750  1.00 84.38           O  
ATOM   4659  N   SER A 326     -35.237   2.759  25.923  1.00 85.18           N  
ATOM   4660  H   SER A 326     -35.706   2.061  26.483  1.00 85.18           H  
ATOM   4661  CA  SER A 326     -35.794   3.079  24.602  1.00 85.18           C  
ATOM   4662  HA  SER A 326     -35.070   2.785  23.841  1.00 85.18           H  
ATOM   4663  C   SER A 326     -36.061   4.587  24.465  1.00 85.18           C  
ATOM   4664  CB  SER A 326     -37.096   2.308  24.360  1.00 85.18           C  
ATOM   4665  HB2 SER A 326     -37.456   2.508  23.351  1.00 85.18           H  
ATOM   4666  HB3 SER A 326     -37.849   2.657  25.067  1.00 85.18           H  
ATOM   4667  O   SER A 326     -36.776   5.170  25.286  1.00 85.18           O  
ATOM   4668  OG  SER A 326     -36.927   0.911  24.532  1.00 85.18           O  
ATOM   4669  HG  SER A 326     -36.389   0.564  23.816  1.00 85.18           H  
ATOM   4670  N   GLY A 327     -35.517   5.199  23.413  1.00 85.74           N  
ATOM   4671  H   GLY A 327     -34.920   4.655  22.806  1.00 85.74           H  
ATOM   4672  CA  GLY A 327     -35.591   6.636  23.126  1.00 85.74           C  
ATOM   4673  HA2 GLY A 327     -35.427   6.778  22.058  1.00 85.74           H  
ATOM   4674  HA3 GLY A 327     -36.583   7.013  23.373  1.00 85.74           H  
ATOM   4675  C   GLY A 327     -34.552   7.492  23.860  1.00 85.74           C  
ATOM   4676  O   GLY A 327     -34.624   8.717  23.799  1.00 85.74           O  
ATOM   4677  N   GLU A 328     -33.611   6.878  24.583  1.00 89.97           N  
ATOM   4678  H   GLU A 328     -33.629   5.872  24.668  1.00 89.97           H  
ATOM   4679  CA  GLU A 328     -32.479   7.585  25.200  1.00 89.97           C  
ATOM   4680  HA  GLU A 328     -32.843   8.494  25.680  1.00 89.97           H  
ATOM   4681  C   GLU A 328     -31.434   8.017  24.164  1.00 89.97           C  
ATOM   4682  CB  GLU A 328     -31.870   6.677  26.278  1.00 89.97           C  
ATOM   4683  HB2 GLU A 328     -32.683   6.380  26.940  1.00 89.97           H  
ATOM   4684  HB3 GLU A 328     -31.452   5.787  25.808  1.00 89.97           H  
ATOM   4685  O   GLU A 328     -30.806   9.061  24.327  1.00 89.97           O  
ATOM   4686  CG  GLU A 328     -30.778   7.352  27.120  1.00 89.97           C  
ATOM   4687  HG2 GLU A 328     -31.149   8.323  27.449  1.00 89.97           H  
ATOM   4688  HG3 GLU A 328     -29.899   7.515  26.498  1.00 89.97           H  
ATOM   4689  CD  GLU A 328     -30.379   6.535  28.363  1.00 89.97           C  
ATOM   4690  OE1 GLU A 328     -29.428   6.972  29.049  1.00 89.97           O  
ATOM   4691  OE2 GLU A 328     -31.072   5.538  28.693  1.00 89.97           O  
ATOM   4692  N   ILE A 329     -31.294   7.236  23.089  1.00 91.89           N  
ATOM   4693  H   ILE A 329     -31.884   6.419  23.021  1.00 91.89           H  
ATOM   4694  CA  ILE A 329     -30.434   7.528  21.943  1.00 91.89           C  
ATOM   4695  HA  ILE A 329     -30.005   8.522  22.064  1.00 91.89           H  
ATOM   4696  C   ILE A 329     -31.301   7.519  20.681  1.00 91.89           C  
ATOM   4697  CB  ILE A 329     -29.272   6.513  21.842  1.00 91.89           C  
ATOM   4698  HB  ILE A 329     -29.692   5.540  21.591  1.00 91.89           H  
ATOM   4699  O   ILE A 329     -31.967   6.526  20.389  1.00 91.89           O  
ATOM   4700  CG1 ILE A 329     -28.483   6.355  23.163  1.00 91.89           C  
ATOM   4701 HG12 ILE A 329     -29.172   6.093  23.966  1.00 91.89           H  
ATOM   4702 HG13 ILE A 329     -27.998   7.295  23.424  1.00 91.89           H  
ATOM   4703  CG2 ILE A 329     -28.338   6.949  20.703  1.00 91.89           C  
ATOM   4704 HG21 ILE A 329     -27.969   7.959  20.880  1.00 91.89           H  
ATOM   4705 HG22 ILE A 329     -27.489   6.272  20.612  1.00 91.89           H  
ATOM   4706 HG23 ILE A 329     -28.883   6.927  19.759  1.00 91.89           H  
ATOM   4707  CD1 ILE A 329     -27.435   5.236  23.100  1.00 91.89           C  
ATOM   4708 HD11 ILE A 329     -27.852   4.356  22.610  1.00 91.89           H  
ATOM   4709 HD12 ILE A 329     -26.550   5.571  22.560  1.00 91.89           H  
ATOM   4710 HD13 ILE A 329     -27.147   4.957  24.114  1.00 91.89           H  
ATOM   4711  N   GLU A 330     -31.288   8.605  19.919  1.00 92.94           N  
ATOM   4712  H   GLU A 330     -30.691   9.368  20.206  1.00 92.94           H  
ATOM   4713  CA  GLU A 330     -32.033   8.779  18.672  1.00 92.94           C  
ATOM   4714  HA  GLU A 330     -32.605   7.879  18.450  1.00 92.94           H  
ATOM   4715  C   GLU A 330     -31.051   9.007  17.514  1.00 92.94           C  
ATOM   4716  CB  GLU A 330     -33.036   9.939  18.810  1.00 92.94           C  
ATOM   4717  HB2 GLU A 330     -33.434  10.188  17.826  1.00 92.94           H  
ATOM   4718  HB3 GLU A 330     -32.508  10.818  19.179  1.00 92.94           H  
ATOM   4719  O   GLU A 330     -30.518  10.096  17.326  1.00 92.94           O  
ATOM   4720  CG  GLU A 330     -34.212   9.643  19.762  1.00 92.94           C  
ATOM   4721  HG2 GLU A 330     -34.765  10.572  19.904  1.00 92.94           H  
ATOM   4722  HG3 GLU A 330     -33.822   9.348  20.736  1.00 92.94           H  
ATOM   4723  CD  GLU A 330     -35.199   8.573  19.255  1.00 92.94           C  
ATOM   4724  OE1 GLU A 330     -36.042   8.124  20.068  1.00 92.94           O  
ATOM   4725  OE2 GLU A 330     -35.171   8.234  18.046  1.00 92.94           O  
ATOM   4726  N   VAL A 331     -30.821   7.957  16.723  1.00 91.23           N  
ATOM   4727  H   VAL A 331     -31.228   7.077  17.007  1.00 91.23           H  
ATOM   4728  CA  VAL A 331     -29.856   7.917  15.597  1.00 91.23           C  
ATOM   4729  HA  VAL A 331     -29.350   8.880  15.527  1.00 91.23           H  
ATOM   4730  C   VAL A 331     -30.538   7.703  14.241  1.00 91.23           C  
ATOM   4731  CB  VAL A 331     -28.771   6.848  15.843  1.00 91.23           C  
ATOM   4732  HB  VAL A 331     -28.197   6.685  14.930  1.00 91.23           H  
ATOM   4733  O   VAL A 331     -29.887   7.494  13.224  1.00 91.23           O  
ATOM   4734  CG1 VAL A 331     -27.789   7.307  16.921  1.00 91.23           C  
ATOM   4735 HG11 VAL A 331     -28.321   7.653  17.807  1.00 91.23           H  
ATOM   4736 HG12 VAL A 331     -27.113   6.496  17.190  1.00 91.23           H  
ATOM   4737 HG13 VAL A 331     -27.195   8.139  16.541  1.00 91.23           H  
ATOM   4738  CG2 VAL A 331     -29.391   5.511  16.271  1.00 91.23           C  
ATOM   4739 HG21 VAL A 331     -28.607   4.756  16.340  1.00 91.23           H  
ATOM   4740 HG22 VAL A 331     -29.852   5.607  17.254  1.00 91.23           H  
ATOM   4741 HG23 VAL A 331     -30.144   5.191  15.550  1.00 91.23           H  
ATOM   4742  N   SER A 332     -31.871   7.746  14.202  1.00 85.38           N  
ATOM   4743  H   SER A 332     -32.360   7.985  15.053  1.00 85.38           H  
ATOM   4744  CA  SER A 332     -32.646   7.458  12.985  1.00 85.38           C  
ATOM   4745  HA  SER A 332     -32.255   6.540  12.547  1.00 85.38           H  
ATOM   4746  C   SER A 332     -32.533   8.542  11.901  1.00 85.38           C  
ATOM   4747  CB  SER A 332     -34.111   7.205  13.352  1.00 85.38           C  
ATOM   4748  HB2 SER A 332     -34.670   7.004  12.438  1.00 85.38           H  
ATOM   4749  HB3 SER A 332     -34.172   6.323  13.990  1.00 85.38           H  
ATOM   4750  O   SER A 332     -32.726   8.248  10.718  1.00 85.38           O  
ATOM   4751  OG  SER A 332     -34.703   8.307  14.023  1.00 85.38           O  
ATOM   4752  HG  SER A 332     -34.609   8.212  14.974  1.00 85.38           H  
ATOM   4753  N   ASP A 333     -32.205   9.774  12.298  1.00 89.17           N  
ATOM   4754  H   ASP A 333     -32.099   9.933  13.290  1.00 89.17           H  
ATOM   4755  CA  ASP A 333     -31.968  10.917  11.406  1.00 89.17           C  
ATOM   4756  HA  ASP A 333     -32.367  10.687  10.419  1.00 89.17           H  
ATOM   4757  C   ASP A 333     -30.467  11.213  11.188  1.00 89.17           C  
ATOM   4758  CB  ASP A 333     -32.727  12.150  11.942  1.00 89.17           C  
ATOM   4759  HB2 ASP A 333     -32.509  12.270  13.003  1.00 89.17           H  
ATOM   4760  HB3 ASP A 333     -32.359  13.039  11.430  1.00 89.17           H  
ATOM   4761  O   ASP A 333     -30.144  12.098  10.396  1.00 89.17           O  
ATOM   4762  CG  ASP A 333     -34.252  12.114  11.726  1.00 89.17           C  
ATOM   4763  OD1 ASP A 333     -34.708  11.646  10.650  1.00 89.17           O  
ATOM   4764  OD2 ASP A 333     -34.985  12.677  12.573  1.00 89.17           O  
ATOM   4765  N   LEU A 334     -29.569  10.468  11.851  1.00 91.87           N  
ATOM   4766  H   LEU A 334     -29.911   9.692  12.401  1.00 91.87           H  
ATOM   4767  CA  LEU A 334     -28.113  10.598  11.737  1.00 91.87           C  
ATOM   4768  HA  LEU A 334     -27.833  11.635  11.921  1.00 91.87           H  
ATOM   4769  C   LEU A 334     -27.644  10.191  10.334  1.00 91.87           C  
ATOM   4770  CB  LEU A 334     -27.459   9.695  12.806  1.00 91.87           C  
ATOM   4771  HB2 LEU A 334     -27.796   8.675  12.621  1.00 91.87           H  
ATOM   4772  HB3 LEU A 334     -27.805   9.995  13.795  1.00 91.87           H  
ATOM   4773  O   LEU A 334     -27.976   9.095   9.869  1.00 91.87           O  
ATOM   4774  CG  LEU A 334     -25.920   9.666  12.797  1.00 91.87           C  
ATOM   4775  HG  LEU A 334     -25.551   9.512  11.782  1.00 91.87           H  
ATOM   4776  CD1 LEU A 334     -25.328  10.943  13.356  1.00 91.87           C  
ATOM   4777 HD11 LEU A 334     -25.645  11.788  12.745  1.00 91.87           H  
ATOM   4778 HD12 LEU A 334     -24.241  10.867  13.326  1.00 91.87           H  
ATOM   4779 HD13 LEU A 334     -25.652  11.110  14.383  1.00 91.87           H  
ATOM   4780  CD2 LEU A 334     -25.403   8.515  13.653  1.00 91.87           C  
ATOM   4781 HD21 LEU A 334     -25.825   7.576  13.294  1.00 91.87           H  
ATOM   4782 HD22 LEU A 334     -24.316   8.468  13.586  1.00 91.87           H  
ATOM   4783 HD23 LEU A 334     -25.699   8.666  14.691  1.00 91.87           H  
ATOM   4784  N   VAL A 335     -26.822  11.036   9.704  1.00 93.94           N  
ATOM   4785  H   VAL A 335     -26.601  11.910  10.158  1.00 93.94           H  
ATOM   4786  CA  VAL A 335     -26.081  10.692   8.479  1.00 93.94           C  
ATOM   4787  HA  VAL A 335     -26.596   9.885   7.958  1.00 93.94           H  
ATOM   4788  C   VAL A 335     -24.695  10.194   8.873  1.00 93.94           C  
ATOM   4789  CB  VAL A 335     -25.982  11.889   7.514  1.00 93.94           C  
ATOM   4790  HB  VAL A 335     -25.437  12.702   7.993  1.00 93.94           H  
ATOM   4791  O   VAL A 335     -23.894  10.956   9.418  1.00 93.94           O  
ATOM   4792  CG1 VAL A 335     -25.249  11.503   6.221  1.00 93.94           C  
ATOM   4793 HG11 VAL A 335     -25.215  12.353   5.539  1.00 93.94           H  
ATOM   4794 HG12 VAL A 335     -24.224  11.206   6.443  1.00 93.94           H  
ATOM   4795 HG13 VAL A 335     -25.759  10.672   5.734  1.00 93.94           H  
ATOM   4796  CG2 VAL A 335     -27.375  12.406   7.126  1.00 93.94           C  
ATOM   4797 HG21 VAL A 335     -27.957  11.597   6.685  1.00 93.94           H  
ATOM   4798 HG22 VAL A 335     -27.890  12.779   8.011  1.00 93.94           H  
ATOM   4799 HG23 VAL A 335     -27.278  13.222   6.409  1.00 93.94           H  
ATOM   4800  N   THR A 336     -24.395   8.921   8.610  1.00 95.55           N  
ATOM   4801  H   THR A 336     -25.065   8.351   8.113  1.00 95.55           H  
ATOM   4802  CA  THR A 336     -23.094   8.351   8.994  1.00 95.55           C  
ATOM   4803  HA  THR A 336     -22.923   8.648  10.028  1.00 95.55           H  
ATOM   4804  C   THR A 336     -21.954   8.929   8.144  1.00 95.55           C  
ATOM   4805  CB  THR A 336     -23.062   6.812   8.965  1.00 95.55           C  
ATOM   4806  HB  THR A 336     -22.168   6.482   9.495  1.00 95.55           H  
ATOM   4807  O   THR A 336     -22.184   9.342   7.003  1.00 95.55           O  
ATOM   4808  CG2 THR A 336     -24.265   6.177   9.652  1.00 95.55           C  
ATOM   4809 HG21 THR A 336     -24.102   5.104   9.750  1.00 95.55           H  
ATOM   4810 HG22 THR A 336     -25.169   6.354   9.069  1.00 95.55           H  
ATOM   4811 HG23 THR A 336     -24.385   6.618  10.642  1.00 95.55           H  
ATOM   4812  OG1 THR A 336     -22.994   6.296   7.660  1.00 95.55           O  
ATOM   4813  HG1 THR A 336     -23.247   5.372   7.726  1.00 95.55           H  
ATOM   4814  N   PRO A 337     -20.698   8.916   8.635  1.00 96.66           N  
ATOM   4815  CA  PRO A 337     -19.529   9.283   7.832  1.00 96.66           C  
ATOM   4816  HA  PRO A 337     -19.551  10.356   7.644  1.00 96.66           H  
ATOM   4817  C   PRO A 337     -19.472   8.539   6.488  1.00 96.66           C  
ATOM   4818  CB  PRO A 337     -18.331   8.938   8.725  1.00 96.66           C  
ATOM   4819  HB2 PRO A 337     -18.044   7.894   8.598  1.00 96.66           H  
ATOM   4820  HB3 PRO A 337     -17.477   9.587   8.533  1.00 96.66           H  
ATOM   4821  O   PRO A 337     -19.215   9.139   5.444  1.00 96.66           O  
ATOM   4822  CG  PRO A 337     -18.870   9.140  10.138  1.00 96.66           C  
ATOM   4823  HG2 PRO A 337     -18.869  10.201  10.389  1.00 96.66           H  
ATOM   4824  HG3 PRO A 337     -18.306   8.569  10.875  1.00 96.66           H  
ATOM   4825  CD  PRO A 337     -20.307   8.645  10.012  1.00 96.66           C  
ATOM   4826  HD2 PRO A 337     -20.945   9.185  10.711  1.00 96.66           H  
ATOM   4827  HD3 PRO A 337     -20.342   7.573  10.206  1.00 96.66           H  
ATOM   4828  N   ARG A 338     -19.809   7.243   6.504  1.00 96.23           N  
ATOM   4829  H   ARG A 338     -20.018   6.834   7.403  1.00 96.23           H  
ATOM   4830  CA  ARG A 338     -19.921   6.388   5.316  1.00 96.23           C  
ATOM   4831  HA  ARG A 338     -18.981   6.426   4.765  1.00 96.23           H  
ATOM   4832  C   ARG A 338     -21.015   6.861   4.355  1.00 96.23           C  
ATOM   4833  CB  ARG A 338     -20.172   4.950   5.795  1.00 96.23           C  
ATOM   4834  HB2 ARG A 338     -19.348   4.644   6.440  1.00 96.23           H  
ATOM   4835  HB3 ARG A 338     -21.091   4.924   6.380  1.00 96.23           H  
ATOM   4836  O   ARG A 338     -20.771   6.935   3.152  1.00 96.23           O  
ATOM   4837  CG  ARG A 338     -20.292   3.950   4.643  1.00 96.23           C  
ATOM   4838  HG2 ARG A 338     -21.010   4.304   3.903  1.00 96.23           H  
ATOM   4839  HG3 ARG A 338     -19.320   3.830   4.164  1.00 96.23           H  
ATOM   4840  CD  ARG A 338     -20.786   2.599   5.160  1.00 96.23           C  
ATOM   4841  HD2 ARG A 338     -20.107   2.218   5.923  1.00 96.23           H  
ATOM   4842  HD3 ARG A 338     -21.772   2.721   5.609  1.00 96.23           H  
ATOM   4843  NE  ARG A 338     -20.851   1.652   4.048  1.00 96.23           N  
ATOM   4844  HE  ARG A 338     -20.291   1.873   3.238  1.00 96.23           H  
ATOM   4845  NH1 ARG A 338     -22.110   0.003   5.033  1.00 96.23           N  
ATOM   4846 HH11 ARG A 338     -22.090   0.478   5.924  1.00 96.23           H  
ATOM   4847 HH12 ARG A 338     -22.608  -0.876   5.006  1.00 96.23           H  
ATOM   4848  NH2 ARG A 338     -21.457  -0.166   2.892  1.00 96.23           N  
ATOM   4849 HH21 ARG A 338     -20.852   0.195   2.169  1.00 96.23           H  
ATOM   4850 HH22 ARG A 338     -21.953  -1.042   2.803  1.00 96.23           H  
ATOM   4851  CZ  ARG A 338     -21.479   0.502   4.011  1.00 96.23           C  
ATOM   4852  N   GLU A 339     -22.210   7.168   4.862  1.00 93.85           N  
ATOM   4853  H   GLU A 339     -22.347   7.096   5.860  1.00 93.85           H  
ATOM   4854  CA  GLU A 339     -23.318   7.693   4.051  1.00 93.85           C  
ATOM   4855  HA  GLU A 339     -23.519   7.011   3.225  1.00 93.85           H  
ATOM   4856  C   GLU A 339     -22.951   9.047   3.430  1.00 93.85           C  
ATOM   4857  CB  GLU A 339     -24.598   7.821   4.899  1.00 93.85           C  
ATOM   4858  HB2 GLU A 339     -25.320   8.432   4.357  1.00 93.85           H  
ATOM   4859  HB3 GLU A 339     -24.350   8.336   5.827  1.00 93.85           H  
ATOM   4860  O   GLU A 339     -23.161   9.241   2.234  1.00 93.85           O  
ATOM   4861  CG  GLU A 339     -25.262   6.465   5.205  1.00 93.85           C  
ATOM   4862  HG2 GLU A 339     -25.623   6.046   4.266  1.00 93.85           H  
ATOM   4863  HG3 GLU A 339     -24.519   5.773   5.602  1.00 93.85           H  
ATOM   4864  CD  GLU A 339     -26.433   6.570   6.204  1.00 93.85           C  
ATOM   4865  OE1 GLU A 339     -27.353   5.720   6.129  1.00 93.85           O  
ATOM   4866  OE2 GLU A 339     -26.413   7.477   7.068  1.00 93.85           O  
ATOM   4867  N   ARG A 340     -22.322   9.946   4.200  1.00 93.12           N  
ATOM   4868  H   ARG A 340     -22.181   9.712   5.172  1.00 93.12           H  
ATOM   4869  CA  ARG A 340     -21.850  11.250   3.716  1.00 93.12           C  
ATOM   4870  HA  ARG A 340     -22.699  11.788   3.295  1.00 93.12           H  
ATOM   4871  C   ARG A 340     -20.830  11.099   2.585  1.00 93.12           C  
ATOM   4872  CB  ARG A 340     -21.279  12.054   4.895  1.00 93.12           C  
ATOM   4873  HB2 ARG A 340     -20.353  11.593   5.238  1.00 93.12           H  
ATOM   4874  HB3 ARG A 340     -21.996  12.031   5.716  1.00 93.12           H  
ATOM   4875  O   ARG A 340     -20.987  11.730   1.545  1.00 93.12           O  
ATOM   4876  CG  ARG A 340     -21.009  13.521   4.513  1.00 93.12           C  
ATOM   4877  HG2 ARG A 340     -21.950  14.010   4.262  1.00 93.12           H  
ATOM   4878  HG3 ARG A 340     -20.360  13.561   3.638  1.00 93.12           H  
ATOM   4879  CD  ARG A 340     -20.318  14.288   5.646  1.00 93.12           C  
ATOM   4880  HD2 ARG A 340     -20.074  15.293   5.302  1.00 93.12           H  
ATOM   4881  HD3 ARG A 340     -19.380  13.783   5.876  1.00 93.12           H  
ATOM   4882  NE  ARG A 340     -21.131  14.338   6.873  1.00 93.12           N  
ATOM   4883  HE  ARG A 340     -20.898  13.634   7.558  1.00 93.12           H  
ATOM   4884  NH1 ARG A 340     -22.185  16.333   6.498  1.00 93.12           N  
ATOM   4885 HH11 ARG A 340     -22.848  17.044   6.770  1.00 93.12           H  
ATOM   4886 HH12 ARG A 340     -21.586  16.469   5.696  1.00 93.12           H  
ATOM   4887  NH2 ARG A 340     -22.739  15.088   8.286  1.00 93.12           N  
ATOM   4888 HH21 ARG A 340     -22.604  14.258   8.846  1.00 93.12           H  
ATOM   4889 HH22 ARG A 340     -23.449  15.747   8.571  1.00 93.12           H  
ATOM   4890  CZ  ARG A 340     -22.013  15.254   7.215  1.00 93.12           C  
ATOM   4891  N   ALA A 341     -19.832  10.228   2.743  1.00 93.20           N  
ATOM   4892  H   ALA A 341     -19.728   9.764   3.634  1.00 93.20           H  
ATOM   4893  CA  ALA A 341     -18.849   9.960   1.690  1.00 93.20           C  
ATOM   4894  HA  ALA A 341     -18.402  10.903   1.375  1.00 93.20           H  
ATOM   4895  C   ALA A 341     -19.468   9.352   0.425  1.00 93.20           C  
ATOM   4896  CB  ALA A 341     -17.733   9.085   2.259  1.00 93.20           C  
ATOM   4897  HB1 ALA A 341     -17.027   8.831   1.469  1.00 93.20           H  
ATOM   4898  HB2 ALA A 341     -18.141   8.172   2.691  1.00 93.20           H  
ATOM   4899  HB3 ALA A 341     -17.197   9.652   3.020  1.00 93.20           H  
ATOM   4900  O   ALA A 341     -19.077   9.704  -0.687  1.00 93.20           O  
ATOM   4901  N   ALA A 342     -20.468   8.480   0.576  1.00 91.39           N  
ATOM   4902  H   ALA A 342     -20.738   8.208   1.510  1.00 91.39           H  
ATOM   4903  CA  ALA A 342     -21.199   7.921  -0.557  1.00 91.39           C  
ATOM   4904  HA  ALA A 342     -20.477   7.545  -1.281  1.00 91.39           H  
ATOM   4905  C   ALA A 342     -22.064   8.963  -1.288  1.00 91.39           C  
ATOM   4906  CB  ALA A 342     -22.043   6.744  -0.057  1.00 91.39           C  
ATOM   4907  HB1 ALA A 342     -21.401   6.009   0.430  1.00 91.39           H  
ATOM   4908  HB2 ALA A 342     -22.787   7.096   0.658  1.00 91.39           H  
ATOM   4909  HB3 ALA A 342     -22.551   6.277  -0.900  1.00 91.39           H  
ATOM   4910  O   ALA A 342     -22.220   8.859  -2.502  1.00 91.39           O  
ATOM   4911  N   MET A 343     -22.610   9.954  -0.573  1.00 89.69           N  
ATOM   4912  H   MET A 343     -22.497   9.946   0.430  1.00 89.69           H  
ATOM   4913  CA  MET A 343     -23.313  11.088  -1.183  1.00 89.69           C  
ATOM   4914  HA  MET A 343     -24.052  10.715  -1.893  1.00 89.69           H  
ATOM   4915  C   MET A 343     -22.348  11.973  -1.977  1.00 89.69           C  
ATOM   4916  CB  MET A 343     -24.040  11.916  -0.113  1.00 89.69           C  
ATOM   4917  HB2 MET A 343     -23.344  12.189   0.680  1.00 89.69           H  
ATOM   4918  HB3 MET A 343     -24.403  12.833  -0.577  1.00 89.69           H  
ATOM   4919  O   MET A 343     -22.637  12.290  -3.125  1.00 89.69           O  
ATOM   4920  CG  MET A 343     -25.234  11.172   0.497  1.00 89.69           C  
ATOM   4921  HG2 MET A 343     -24.913  10.179   0.814  1.00 89.69           H  
ATOM   4922  HG3 MET A 343     -25.990  11.040  -0.278  1.00 89.69           H  
ATOM   4923  SD  MET A 343     -26.001  11.993   1.926  1.00 89.69           S  
ATOM   4924  CE  MET A 343     -26.580  13.521   1.140  1.00 89.69           C  
ATOM   4925  HE1 MET A 343     -27.157  14.104   1.857  1.00 89.69           H  
ATOM   4926  HE2 MET A 343     -27.204  13.280   0.278  1.00 89.69           H  
ATOM   4927  HE3 MET A 343     -25.727  14.113   0.809  1.00 89.69           H  
ATOM   4928  N   MET A 344     -21.176  12.290  -1.413  1.00 88.13           N  
ATOM   4929  H   MET A 344     -21.007  12.021  -0.454  1.00 88.13           H  
ATOM   4930  CA  MET A 344     -20.145  13.071  -2.111  1.00 88.13           C  
ATOM   4931  HA  MET A 344     -20.578  14.015  -2.439  1.00 88.13           H  
ATOM   4932  C   MET A 344     -19.636  12.367  -3.373  1.00 88.13           C  
ATOM   4933  CB  MET A 344     -18.973  13.380  -1.173  1.00 88.13           C  
ATOM   4934  HB2 MET A 344     -18.601  12.450  -0.743  1.00 88.13           H  
ATOM   4935  HB3 MET A 344     -18.170  13.838  -1.750  1.00 88.13           H  
ATOM   4936  O   MET A 344     -19.411  13.024  -4.374  1.00 88.13           O  
ATOM   4937  CG  MET A 344     -19.382  14.357  -0.064  1.00 88.13           C  
ATOM   4938  HG2 MET A 344     -19.783  15.254  -0.534  1.00 88.13           H
[truncated: 298,899 more chars]
