# Supplementary material for: Pleomorphic viruses establish stable relationship with marine hyperthermophilic archaea
Source: ISME J. 2024 Jan 23;18(1):wrae008. doi: 10.1093/ismejo/wrae008 (PMC10919331; doi:10.1093/ismejo/wrae008)
Supplement: SI_Data_3_wrae008 [file si_data_3_wrae008.zip › HRPV-3_2._ranked_0.pdb]

ATOM      1  N   MET A   1     -19.151 -27.130 -26.377  1.00 36.58           N  
ATOM      2  H   MET A   1     -18.535 -26.921 -25.604  1.00 36.58           H  
ATOM      3  H2  MET A   1     -18.659 -26.941 -27.239  1.00 36.58           H  
ATOM      4  H3  MET A   1     -19.947 -26.515 -26.294  1.00 36.58           H  
ATOM      5  CA  MET A   1     -19.560 -28.552 -26.284  1.00 36.58           C  
ATOM      6  HA  MET A   1     -20.306 -28.775 -27.047  1.00 36.58           H  
ATOM      7  C   MET A   1     -20.197 -28.767 -24.911  1.00 36.58           C  
ATOM      8  CB  MET A   1     -18.351 -29.497 -26.473  1.00 36.58           C  
ATOM      9  HB2 MET A   1     -18.516 -30.408 -25.899  1.00 36.58           H  
ATOM     10  HB3 MET A   1     -17.455 -29.020 -26.076  1.00 36.58           H  
ATOM     11  O   MET A   1     -19.586 -28.364 -23.941  1.00 36.58           O  
ATOM     12  CG  MET A   1     -18.101 -29.921 -27.929  1.00 36.58           C  
ATOM     13  HG2 MET A   1     -18.116 -29.042 -28.573  1.00 36.58           H  
ATOM     14  HG3 MET A   1     -18.902 -30.593 -28.239  1.00 36.58           H  
ATOM     15  SD  MET A   1     -16.508 -30.761 -28.154  1.00 36.58           S  
ATOM     16  CE  MET A   1     -16.735 -31.617 -29.736  1.00 36.58           C  
ATOM     17  HE1 MET A   1     -15.818 -32.150 -29.990  1.00 36.58           H  
ATOM     18  HE2 MET A   1     -16.953 -30.891 -30.519  1.00 36.58           H  
ATOM     19  HE3 MET A   1     -17.555 -32.331 -29.656  1.00 36.58           H  
ATOM     20  N   SER A   2     -21.381 -29.403 -24.859  1.00 38.83           N  
ATOM     21  H   SER A   2     -21.797 -29.659 -25.744  1.00 38.83           H  
ATOM     22  CA  SER A   2     -22.107 -29.919 -23.669  1.00 38.83           C  
ATOM     23  HA  SER A   2     -22.818 -30.638 -24.075  1.00 38.83           H  
ATOM     24  C   SER A   2     -22.987 -28.983 -22.794  1.00 38.83           C  
ATOM     25  CB  SER A   2     -21.176 -30.791 -22.814  1.00 38.83           C  
ATOM     26  HB2 SER A   2     -20.700 -31.541 -23.446  1.00 38.83           H  
ATOM     27  HB3 SER A   2     -20.406 -30.176 -22.348  1.00 38.83           H  
ATOM     28  O   SER A   2     -22.543 -28.513 -21.760  1.00 38.83           O  
ATOM     29  OG  SER A   2     -21.920 -31.435 -21.808  1.00 38.83           O  
ATOM     30  HG  SER A   2     -21.992 -30.814 -21.080  1.00 38.83           H  
ATOM     31  N   LYS A   3     -24.283 -28.908 -23.178  1.00 39.24           N  
ATOM     32  H   LYS A   3     -24.424 -29.071 -24.165  1.00 39.24           H  
ATOM     33  CA  LYS A   3     -25.538 -29.090 -22.376  1.00 39.24           C  
ATOM     34  HA  LYS A   3     -26.380 -28.887 -23.038  1.00 39.24           H  
ATOM     35  C   LYS A   3     -25.788 -28.186 -21.143  1.00 39.24           C  
ATOM     36  CB  LYS A   3     -25.624 -30.572 -21.964  1.00 39.24           C  
ATOM     37  HB2 LYS A   3     -24.709 -30.843 -21.437  1.00 39.24           H  
ATOM     38  HB3 LYS A   3     -26.453 -30.685 -21.264  1.00 39.24           H  
ATOM     39  O   LYS A   3     -25.173 -28.396 -20.114  1.00 39.24           O  
ATOM     40  CG  LYS A   3     -25.845 -31.534 -23.142  1.00 39.24           C  
ATOM     41  HG2 LYS A   3     -25.028 -31.449 -23.858  1.00 39.24           H  
ATOM     42  HG3 LYS A   3     -26.782 -31.281 -23.638  1.00 39.24           H  
ATOM     43  CD  LYS A   3     -25.910 -32.974 -22.619  1.00 39.24           C  
ATOM     44  HD2 LYS A   3     -26.681 -33.032 -21.851  1.00 39.24           H  
ATOM     45  HD3 LYS A   3     -24.949 -33.224 -22.169  1.00 39.24           H  
ATOM     46  CE  LYS A   3     -26.230 -33.963 -23.744  1.00 39.24           C  
ATOM     47  HE2 LYS A   3     -25.459 -33.881 -24.510  1.00 39.24           H  
ATOM     48  HE3 LYS A   3     -27.185 -33.681 -24.189  1.00 39.24           H  
ATOM     49  NZ  LYS A   3     -26.294 -35.349 -23.218  1.00 39.24           N  
ATOM     50  HZ1 LYS A   3     -27.000 -35.412 -22.499  1.00 39.24           H  
ATOM     51  HZ2 LYS A   3     -26.510 -36.007 -23.953  1.00 39.24           H  
ATOM     52  HZ3 LYS A   3     -25.409 -35.599 -22.800  1.00 39.24           H  
ATOM     53  N   THR A   4     -26.644 -27.154 -21.196  1.00 36.97           N  
ATOM     54  H   THR A   4     -26.246 -26.409 -20.643  1.00 36.97           H  
ATOM     55  CA  THR A   4     -28.135 -27.119 -21.078  1.00 36.97           C  
ATOM     56  HA  THR A   4     -28.382 -26.058 -21.070  1.00 36.97           H  
ATOM     57  C   THR A   4     -28.731 -27.687 -19.777  1.00 36.97           C  
ATOM     58  CB  THR A   4     -28.932 -27.717 -22.263  1.00 36.97           C  
ATOM     59  HB  THR A   4     -29.030 -28.795 -22.130  1.00 36.97           H  
ATOM     60  O   THR A   4     -28.820 -28.905 -19.644  1.00 36.97           O  
ATOM     61  CG2 THR A   4     -30.330 -27.096 -22.383  1.00 36.97           C  
ATOM     62 HG21 THR A   4     -30.259 -26.014 -22.491  1.00 36.97           H  
ATOM     63 HG22 THR A   4     -30.841 -27.510 -23.252  1.00 36.97           H  
ATOM     64 HG23 THR A   4     -30.918 -27.327 -21.495  1.00 36.97           H  
ATOM     65  OG1 THR A   4     -28.312 -27.508 -23.508  1.00 36.97           O  
ATOM     66  HG1 THR A   4     -28.299 -26.560 -23.656  1.00 36.97           H  
ATOM     67  N   GLN A   5     -29.306 -26.814 -18.936  1.00 46.26           N  
ATOM     68  H   GLN A   5     -29.024 -25.845 -18.973  1.00 46.26           H  
ATOM     69  CA  GLN A   5     -30.570 -27.045 -18.214  1.00 46.26           C  
ATOM     70  HA  GLN A   5     -31.241 -27.572 -18.893  1.00 46.26           H  
ATOM     71  C   GLN A   5     -31.250 -25.700 -17.874  1.00 46.26           C  
ATOM     72  CB  GLN A   5     -30.374 -27.924 -16.958  1.00 46.26           C  
ATOM     73  HB2 GLN A   5     -29.314 -28.025 -16.726  1.00 46.26           H  
ATOM     74  HB3 GLN A   5     -30.867 -27.461 -16.104  1.00 46.26           H  
ATOM     75  O   GLN A   5     -30.646 -24.839 -17.247  1.00 46.26           O  
ATOM     76  CG  GLN A   5     -30.995 -29.316 -17.181  1.00 46.26           C  
ATOM     77  HG2 GLN A   5     -32.054 -29.193 -17.407  1.00 46.26           H  
ATOM     78  HG3 GLN A   5     -30.520 -29.801 -18.034  1.00 46.26           H  
ATOM     79  CD  GLN A   5     -30.885 -30.261 -15.989  1.00 46.26           C  
ATOM     80  NE2 GLN A   5     -31.420 -31.458 -16.094  1.00 46.26           N  
ATOM     81 HE21 GLN A   5     -31.979 -31.701 -16.900  1.00 46.26           H  
ATOM     82 HE22 GLN A   5     -31.382 -31.993 -15.238  1.00 46.26           H  
ATOM     83  OE1 GLN A   5     -30.331 -29.979 -14.947  1.00 46.26           O  
ATOM     84  N   ASN A   6     -32.491 -25.536 -18.351  1.00 37.50           N  
ATOM     85  H   ASN A   6     -32.906 -26.334 -18.809  1.00 37.50           H  
ATOM     86  CA  ASN A   6     -33.441 -24.479 -17.986  1.00 37.50           C  
ATOM     87  HA  ASN A   6     -32.944 -23.511 -17.913  1.00 37.50           H  
ATOM     88  C   ASN A   6     -34.100 -24.820 -16.644  1.00 37.50           C  
ATOM     89  CB  ASN A   6     -34.591 -24.444 -19.026  1.00 37.50           C  
ATOM     90  HB2 ASN A   6     -35.452 -23.959 -18.565  1.00 37.50           H  
ATOM     91  HB3 ASN A   6     -34.895 -25.462 -19.270  1.00 37.50           H  
ATOM     92  O   ASN A   6     -34.411 -25.992 -16.433  1.00 37.50           O  
ATOM     93  CG  ASN A   6     -34.333 -23.678 -20.304  1.00 37.50           C  
ATOM     94  ND2 ASN A   6     -35.232 -23.764 -21.257  1.00 37.50           N  
ATOM     95 HD21 ASN A   6     -35.088 -23.119 -22.021  1.00 37.50           H  
ATOM     96 HD22 ASN A   6     -36.128 -24.187 -21.058  1.00 37.50           H  
ATOM     97  OD1 ASN A   6     -33.354 -22.984 -20.479  1.00 37.50           O  
ATOM     98  N   ASP A   7     -34.478 -23.805 -15.865  1.00 47.54           N  
ATOM     99  H   ASP A   7     -34.119 -22.875 -16.031  1.00 47.54           H  
ATOM    100  CA  ASP A   7     -35.663 -23.901 -15.008  1.00 47.54           C  
ATOM    101  HA  ASP A   7     -36.320 -24.624 -15.491  1.00 47.54           H  
ATOM    102  C   ASP A   7     -36.427 -22.562 -14.982  1.00 47.54           C  
ATOM    103  CB  ASP A   7     -35.310 -24.442 -13.604  1.00 47.54           C  
ATOM    104  HB2 ASP A   7     -35.321 -23.625 -12.882  1.00 47.54           H  
ATOM    105  HB3 ASP A   7     -34.300 -24.851 -13.618  1.00 47.54           H  
ATOM    106  O   ASP A   7     -35.905 -21.524 -14.579  1.00 47.54           O  
ATOM    107  CG  ASP A   7     -36.256 -25.558 -13.121  1.00 47.54           C  
ATOM    108  OD1 ASP A   7     -37.295 -25.804 -13.783  1.00 47.54           O  
ATOM    109  OD2 ASP A   7     -35.937 -26.179 -12.083  1.00 47.54           O  
ATOM    110  N   GLU A   8     -37.666 -22.591 -15.479  1.00 38.04           N  
ATOM    111  H   GLU A   8     -38.032 -23.508 -15.692  1.00 38.04           H  
ATOM    112  CA  GLU A   8     -38.657 -21.516 -15.385  1.00 38.04           C  
ATOM    113  HA  GLU A   8     -38.165 -20.548 -15.292  1.00 38.04           H  
ATOM    114  C   GLU A   8     -39.530 -21.775 -14.150  1.00 38.04           C  
ATOM    115  CB  GLU A   8     -39.603 -21.511 -16.611  1.00 38.04           C  
ATOM    116  HB2 GLU A   8     -39.934 -22.535 -16.788  1.00 38.04           H  
ATOM    117  HB3 GLU A   8     -40.483 -20.926 -16.346  1.00 38.04           H  
ATOM    118  O   GLU A   8     -40.152 -22.832 -14.046  1.00 38.04           O  
ATOM    119  CG  GLU A   8     -39.068 -20.928 -17.928  1.00 38.04           C  
ATOM    120  HG2 GLU A   8     -38.741 -19.904 -17.745  1.00 38.04           H  
ATOM    121  HG3 GLU A   8     -38.204 -21.511 -18.249  1.00 38.04           H  
ATOM    122  CD  GLU A   8     -40.138 -20.943 -19.047  1.00 38.04           C  
ATOM    123  OE1 GLU A   8     -40.131 -20.021 -19.894  1.00 38.04           O  
ATOM    124  OE2 GLU A   8     -40.990 -21.865 -19.063  1.00 38.04           O  
ATOM    125  N   THR A   9     -39.711 -20.786 -13.271  1.00 48.39           N  
ATOM    126  H   THR A   9     -39.147 -19.951 -13.338  1.00 48.39           H  
ATOM    127  CA  THR A   9     -40.852 -20.776 -12.340  1.00 48.39           C  
ATOM    128  HA  THR A   9     -41.552 -21.539 -12.677  1.00 48.39           H  
ATOM    129  C   THR A   9     -41.622 -19.459 -12.413  1.00 48.39           C  
ATOM    130  CB  THR A   9     -40.496 -21.169 -10.897  1.00 48.39           C  
ATOM    131  HB  THR A   9     -41.290 -20.818 -10.238  1.00 48.39           H  
ATOM    132  O   THR A   9     -41.081 -18.360 -12.372  1.00 48.39           O  
ATOM    133  CG2 THR A   9     -40.386 -22.683 -10.727  1.00 48.39           C  
ATOM    134 HG21 THR A   9     -40.148 -22.916  -9.689  1.00 48.39           H  
ATOM    135 HG22 THR A   9     -39.596 -23.077 -11.367  1.00 48.39           H  
ATOM    136 HG23 THR A   9     -41.329 -23.161 -10.992  1.00 48.39           H  
ATOM    137  OG1 THR A   9     -39.286 -20.603 -10.480  1.00 48.39           O  
ATOM    138  HG1 THR A   9     -38.573 -21.042 -10.949  1.00 48.39           H  
ATOM    139  N   ARG A  10     -42.941 -19.607 -12.576  1.00 36.41           N  
ATOM    140  H   ARG A  10     -43.274 -20.560 -12.550  1.00 36.41           H  
ATOM    141  CA  ARG A  10     -43.951 -18.574 -12.827  1.00 36.41           C  
ATOM    142  HA  ARG A  10     -43.468 -17.597 -12.835  1.00 36.41           H  
ATOM    143  C   ARG A  10     -44.994 -18.632 -11.706  1.00 36.41           C  
ATOM    144  CB  ARG A  10     -44.556 -18.887 -14.213  1.00 36.41           C  
ATOM    145  HB2 ARG A  10     -43.734 -18.979 -14.923  1.00 36.41           H  
ATOM    146  HB3 ARG A  10     -45.051 -19.856 -14.162  1.00 36.41           H  
ATOM    147  O   ARG A  10     -45.595 -19.681 -11.497  1.00 36.41           O  
ATOM    148  CG  ARG A  10     -45.544 -17.856 -14.779  1.00 36.41           C  
ATOM    149  HG2 ARG A  10     -46.359 -17.694 -14.073  1.00 36.41           H  
ATOM    150  HG3 ARG A  10     -45.019 -16.917 -14.949  1.00 36.41           H  
ATOM    151  CD  ARG A  10     -46.110 -18.390 -16.106  1.00 36.41           C  
ATOM    152  HD2 ARG A  10     -46.708 -19.277 -15.898  1.00 36.41           H  
ATOM    153  HD3 ARG A  10     -45.272 -18.680 -16.739  1.00 36.41           H  
ATOM    154  NE  ARG A  10     -46.923 -17.385 -16.823  1.00 36.41           N  
ATOM    155  HE  ARG A  10     -46.875 -16.441 -16.468  1.00 36.41           H  
ATOM    156  NH1 ARG A  10     -47.527 -18.729 -18.585  1.00 36.41           N  
ATOM    157 HH11 ARG A  10     -47.838 -18.816 -19.543  1.00 36.41           H  
ATOM    158 HH12 ARG A  10     -46.943 -19.455 -18.196  1.00 36.41           H  
ATOM    159  NH2 ARG A  10     -48.100 -16.570 -18.598  1.00 36.41           N  
ATOM    160 HH21 ARG A  10     -47.983 -15.636 -18.234  1.00 36.41           H  
ATOM    161 HH22 ARG A  10     -48.440 -16.688 -19.542  1.00 36.41           H  
ATOM    162  CZ  ARG A  10     -47.515 -17.567 -17.993  1.00 36.41           C  
ATOM    163  N   SER A  11     -45.277 -17.503 -11.057  1.00 46.01           N  
ATOM    164  H   SER A  11     -44.659 -16.718 -11.208  1.00 46.01           H  
ATOM    165  CA  SER A  11     -46.381 -17.288 -10.096  1.00 46.01           C  
ATOM    166  HA  SER A  11     -47.218 -17.956 -10.297  1.00 46.01           H  
ATOM    167  C   SER A  11     -46.820 -15.821 -10.240  1.00 46.01           C  
ATOM    168  CB  SER A  11     -45.846 -17.557  -8.681  1.00 46.01           C  
ATOM    169  HB2 SER A  11     -44.888 -17.053  -8.554  1.00 46.01           H  
ATOM    170  HB3 SER A  11     -45.702 -18.628  -8.538  1.00 46.01           H  
ATOM    171  O   SER A  11     -46.036 -14.933  -9.944  1.00 46.01           O  
ATOM    172  OG  SER A  11     -46.747 -17.060  -7.720  1.00 46.01           O  
ATOM    173  HG  SER A  11     -46.248 -16.605  -7.038  1.00 46.01           H  
ATOM    174  N   LYS A  12     -47.848 -15.435 -11.012  1.00 40.41           N  
ATOM    175  H   LYS A  12     -47.563 -14.551 -11.409  1.00 40.41           H  
ATOM    176  CA  LYS A  12     -49.321 -15.488 -10.848  1.00 40.41           C  
ATOM    177  HA  LYS A  12     -49.672 -14.816 -11.632  1.00 40.41           H  
ATOM    178  C   LYS A  12     -49.924 -14.831  -9.582  1.00 40.41           C  
ATOM    179  CB  LYS A  12     -49.976 -16.841 -11.203  1.00 40.41           C  
ATOM    180  HB2 LYS A  12     -50.892 -16.943 -10.621  1.00 40.41           H  
ATOM    181  HB3 LYS A  12     -49.322 -17.669 -10.927  1.00 40.41           H  
ATOM    182  O   LYS A  12     -50.177 -15.493  -8.590  1.00 40.41           O  
ATOM    183  CG  LYS A  12     -50.354 -16.930 -12.695  1.00 40.41           C  
ATOM    184  HG2 LYS A  12     -50.805 -15.992 -13.018  1.00 40.41           H  
ATOM    185  HG3 LYS A  12     -49.454 -17.109 -13.284  1.00 40.41           H  
ATOM    186  CD  LYS A  12     -51.375 -18.047 -12.944  1.00 40.41           C  
ATOM    187  HD2 LYS A  12     -52.264 -17.845 -12.346  1.00 40.41           H  
ATOM    188  HD3 LYS A  12     -50.945 -18.997 -12.629  1.00 40.41           H  
ATOM    189  CE  LYS A  12     -51.756 -18.109 -14.428  1.00 40.41           C  
ATOM    190  HE2 LYS A  12     -52.118 -17.127 -14.730  1.00 40.41           H  
ATOM    191  HE3 LYS A  12     -50.859 -18.335 -15.005  1.00 40.41           H  
ATOM    192  NZ  LYS A  12     -52.800 -19.136 -14.664  1.00 40.41           N  
ATOM    193  HZ1 LYS A  12     -53.622 -18.918 -14.120  1.00 40.41           H  
ATOM    194  HZ2 LYS A  12     -53.054 -19.176 -15.641  1.00 40.41           H  
ATOM    195  HZ3 LYS A  12     -52.464 -20.043 -14.372  1.00 40.41           H  
ATOM    196  N   THR A  13     -50.345 -13.572  -9.788  1.00 38.09           N  
ATOM    197  H   THR A  13     -49.817 -13.075 -10.491  1.00 38.09           H  
ATOM    198  CA  THR A  13     -51.676 -12.969  -9.504  1.00 38.09           C  
ATOM    199  HA  THR A  13     -51.612 -11.949  -9.884  1.00 38.09           H  
ATOM    200  C   THR A  13     -52.179 -12.819  -8.062  1.00 38.09           C  
ATOM    201  CB  THR A  13     -52.798 -13.641 -10.325  1.00 38.09           C  
ATOM    202  HB  THR A  13     -53.757 -13.224 -10.016  1.00 38.09           H  
ATOM    203  O   THR A  13     -52.478 -13.808  -7.403  1.00 38.09           O  
ATOM    204  CG2 THR A  13     -52.651 -13.416 -11.830  1.00 38.09           C  
ATOM    205 HG21 THR A  13     -51.716 -13.844 -12.192  1.00 38.09           H  
ATOM    206 HG22 THR A  13     -53.488 -13.886 -12.346  1.00 38.09           H  
ATOM    207 HG23 THR A  13     -52.666 -12.347 -12.043  1.00 38.09           H  
ATOM    208  OG1 THR A  13     -52.824 -15.036 -10.119  1.00 38.09           O  
ATOM    209  HG1 THR A  13     -52.671 -15.167  -9.180  1.00 38.09           H  
ATOM    210  N   GLY A  14     -52.491 -11.572  -7.683  1.00 42.20           N  
ATOM    211  H   GLY A  14     -52.144 -10.796  -8.228  1.00 42.20           H  
ATOM    212  CA  GLY A  14     -53.383 -11.219  -6.573  1.00 42.20           C  
ATOM    213  HA2 GLY A  14     -52.862 -11.380  -5.629  1.00 42.20           H  
ATOM    214  HA3 GLY A  14     -54.270 -11.853  -6.588  1.00 42.20           H  
ATOM    215  C   GLY A  14     -53.801  -9.746  -6.643  1.00 42.20           C  
ATOM    216  O   GLY A  14     -53.053  -8.875  -6.226  1.00 42.20           O  
ATOM    217  N   ASP A  15     -54.974  -9.497  -7.222  1.00 42.30           N  
ATOM    218  H   ASP A  15     -55.544 -10.296  -7.457  1.00 42.30           H  
ATOM    219  CA  ASP A  15     -55.637  -8.201  -7.412  1.00 42.30           C  
ATOM    220  HA  ASP A  15     -54.897  -7.401  -7.430  1.00 42.30           H  
ATOM    221  C   ASP A  15     -56.638  -7.953  -6.263  1.00 42.30           C  
ATOM    222  CB  ASP A  15     -56.338  -8.288  -8.786  1.00 42.30           C  
ATOM    223  HB2 ASP A  15     -55.639  -8.723  -9.500  1.00 42.30           H  
ATOM    224  HB3 ASP A  15     -57.184  -8.970  -8.704  1.00 42.30           H  
ATOM    225  O   ASP A  15     -57.226  -8.909  -5.746  1.00 42.30           O  
ATOM    226  CG  ASP A  15     -56.821  -6.968  -9.390  1.00 42.30           C  
ATOM    227  OD1 ASP A  15     -56.480  -5.903  -8.832  1.00 42.30           O  
ATOM    228  OD2 ASP A  15     -57.529  -7.055 -10.419  1.00 42.30           O  
ATOM    229  N   GLY A  16     -56.875  -6.696  -5.876  1.00 41.61           N  
ATOM    230  H   GLY A  16     -56.418  -5.955  -6.389  1.00 41.61           H  
ATOM    231  CA  GLY A  16     -57.901  -6.356  -4.883  1.00 41.61           C  
ATOM    232  HA2 GLY A  16     -58.863  -6.737  -5.225  1.00 41.61           H  
ATOM    233  HA3 GLY A  16     -57.661  -6.866  -3.950  1.00 41.61           H  
ATOM    234  C   GLY A  16     -58.028  -4.859  -4.570  1.00 41.61           C  
ATOM    235  O   GLY A  16     -57.116  -4.288  -3.975  1.00 41.61           O  
ATOM    236  N   PRO A  17     -59.177  -4.222  -4.890  1.00 47.88           N  
ATOM    237  CA  PRO A  17     -59.492  -2.884  -4.384  1.00 47.88           C  
ATOM    238  HA  PRO A  17     -58.707  -2.534  -3.714  1.00 47.88           H  
ATOM    239  C   PRO A  17     -60.844  -2.753  -3.632  1.00 47.88           C  
ATOM    240  CB  PRO A  17     -59.457  -2.029  -5.653  1.00 47.88           C  
ATOM    241  HB2 PRO A  17     -60.035  -1.109  -5.561  1.00 47.88           H  
ATOM    242  HB3 PRO A  17     -58.421  -1.798  -5.899  1.00 47.88           H  
ATOM    243  O   PRO A  17     -61.838  -3.387  -3.985  1.00 47.88           O  
ATOM    244  CG  PRO A  17     -60.037  -2.950  -6.731  1.00 47.88           C  
ATOM    245  HG2 PRO A  17     -61.108  -2.776  -6.832  1.00 47.88           H  
ATOM    246  HG3 PRO A  17     -59.535  -2.794  -7.686  1.00 47.88           H  
ATOM    247  CD  PRO A  17     -59.798  -4.372  -6.205  1.00 47.88           C  
ATOM    248  HD2 PRO A  17     -59.137  -4.905  -6.888  1.00 47.88           H  
ATOM    249  HD3 PRO A  17     -60.745  -4.906  -6.114  1.00 47.88           H  
ATOM    250  N   THR A  18     -60.891  -1.755  -2.721  1.00 41.52           N  
ATOM    251  H   THR A  18     -59.981  -1.397  -2.469  1.00 41.52           H  
ATOM    252  CA  THR A  18     -62.054  -0.981  -2.163  1.00 41.52           C  
ATOM    253  HA  THR A  18     -61.607  -0.177  -1.579  1.00 41.52           H  
ATOM    254  C   THR A  18     -63.009  -1.671  -1.152  1.00 41.52           C  
ATOM    255  CB  THR A  18     -62.820  -0.289  -3.307  1.00 41.52           C  
ATOM    256  HB  THR A  18     -63.695   0.219  -2.902  1.00 41.52           H  
ATOM    257  O   THR A  18     -62.977  -2.896  -1.103  1.00 41.52           O  
ATOM    258  CG2 THR A  18     -62.007   0.819  -3.970  1.00 41.52           C  
ATOM    259 HG21 THR A  18     -61.781   1.599  -3.243  1.00 41.52           H  
ATOM    260 HG22 THR A  18     -61.071   0.423  -4.365  1.00 41.52           H  
ATOM    261 HG23 THR A  18     -62.580   1.250  -4.791  1.00 41.52           H  
ATOM    262  OG1 THR A  18     -63.294  -1.165  -4.299  1.00 41.52           O  
ATOM    263  HG1 THR A  18     -62.861  -2.014  -4.188  1.00 41.52           H  
ATOM    264  N   PRO A  19     -63.886  -0.969  -0.352  1.00 45.70           N  
ATOM    265  CA  PRO A  19     -64.356   0.445  -0.415  1.00 45.70           C  
ATOM    266  HA  PRO A  19     -63.683   1.053  -1.019  1.00 45.70           H  
ATOM    267  C   PRO A  19     -64.673   1.239   0.910  1.00 45.70           C  
ATOM    268  CB  PRO A  19     -65.711   0.262  -1.122  1.00 45.70           C  
ATOM    269  HB2 PRO A  19     -66.394   1.094  -0.952  1.00 45.70           H  
ATOM    270  HB3 PRO A  19     -65.590   0.115  -2.196  1.00 45.70           H  
ATOM    271  O   PRO A  19     -64.925   0.685   1.969  1.00 45.70           O  
ATOM    272  CG  PRO A  19     -66.254  -1.037  -0.511  1.00 45.70           C  
ATOM    273  HG2 PRO A  19     -67.017  -0.823   0.237  1.00 45.70           H  
ATOM    274  HG3 PRO A  19     -66.659  -1.680  -1.293  1.00 45.70           H  
ATOM    275  CD  PRO A  19     -65.046  -1.699   0.158  1.00 45.70           C  
ATOM    276  HD2 PRO A  19     -65.107  -1.606   1.242  1.00 45.70           H  
ATOM    277  HD3 PRO A  19     -65.043  -2.761  -0.088  1.00 45.70           H  
ATOM    278  N   ARG A  20     -64.772   2.579   0.755  1.00 38.86           N  
ATOM    279  H   ARG A  20     -64.292   2.892  -0.077  1.00 38.86           H  
ATOM    280  CA  ARG A  20     -65.677   3.628   1.339  1.00 38.86           C  
ATOM    281  HA  ARG A  20     -65.074   4.533   1.411  1.00 38.86           H  
ATOM    282  C   ARG A  20     -66.373   3.503   2.726  1.00 38.86           C  
ATOM    283  CB  ARG A  20     -66.817   3.900   0.333  1.00 38.86           C  
ATOM    284  HB2 ARG A  20     -67.535   4.578   0.796  1.00 38.86           H  
ATOM    285  HB3 ARG A  20     -67.340   2.965   0.130  1.00 38.86           H  
ATOM    286  O   ARG A  20     -67.184   2.613   2.943  1.00 38.86           O  
ATOM    287  CG  ARG A  20     -66.376   4.541  -0.988  1.00 38.86           C  
ATOM    288  HG2 ARG A  20     -65.674   3.885  -1.502  1.00 38.86           H  
ATOM    289  HG3 ARG A  20     -65.890   5.494  -0.781  1.00 38.86           H  
ATOM    290  CD  ARG A  20     -67.600   4.772  -1.884  1.00 38.86           C  
ATOM    291  HD2 ARG A  20     -68.057   3.804  -2.093  1.00 38.86           H  
ATOM    292  HD3 ARG A  20     -68.319   5.391  -1.348  1.00 38.86           H  
ATOM    293  NE  ARG A  20     -67.230   5.438  -3.147  1.00 38.86           N  
ATOM    294  HE  ARG A  20     -66.322   5.881  -3.175  1.00 38.86           H  
ATOM    295  NH1 ARG A  20     -69.144   4.966  -4.327  1.00 38.86           N  
ATOM    296 HH11 ARG A  20     -69.669   5.001  -5.189  1.00 38.86           H  
ATOM    297 HH12 ARG A  20     -69.503   4.466  -3.526  1.00 38.86           H  
ATOM    298  NH2 ARG A  20     -67.501   6.121  -5.301  1.00 38.86           N  
ATOM    299 HH21 ARG A  20     -66.577   6.529  -5.288  1.00 38.86           H  
ATOM    300 HH22 ARG A  20     -68.040   6.152  -6.154  1.00 38.86           H  
ATOM    301  CZ  ARG A  20     -67.959   5.505  -4.247  1.00 38.86           C  
ATOM    302  N   GLY A  21     -66.329   4.624   3.473  1.00 44.44           N  
ATOM    303  H   GLY A  21     -65.535   5.232   3.328  1.00 44.44           H  
ATOM    304  CA  GLY A  21     -67.393   5.162   4.363  1.00 44.44           C  
ATOM    305  HA2 GLY A  21     -68.296   5.362   3.785  1.00 44.44           H  
ATOM    306  HA3 GLY A  21     -67.631   4.423   5.128  1.00 44.44           H  
ATOM    307  C   GLY A  21     -66.943   6.463   5.071  1.00 44.44           C  
ATOM    308  O   GLY A  21     -66.071   6.404   5.920  1.00 44.44           O  
ATOM    309  N   VAL A  22     -67.228   7.677   4.568  1.00 40.08           N  
ATOM    310  H   VAL A  22     -66.363   8.197   4.540  1.00 40.08           H  
ATOM    311  CA  VAL A  22     -68.337   8.614   4.911  1.00 40.08           C  
ATOM    312  HA  VAL A  22     -68.005   9.601   4.592  1.00 40.08           H  
ATOM    313  C   VAL A  22     -68.650   8.741   6.412  1.00 40.08           C  
ATOM    314  CB  VAL A  22     -69.651   8.336   4.133  1.00 40.08           C  
ATOM    315  HB  VAL A  22     -70.070   7.383   4.454  1.00 40.08           H  
ATOM    316  O   VAL A  22     -69.280   7.833   6.928  1.00 40.08           O  
ATOM    317  CG1 VAL A  22     -70.697   9.444   4.370  1.00 40.08           C  
ATOM    318 HG11 VAL A  22     -71.579   9.257   3.758  1.00 40.08           H  
ATOM    319 HG12 VAL A  22     -71.013   9.443   5.413  1.00 40.08           H  
ATOM    320 HG13 VAL A  22     -70.281  10.418   4.115  1.00 40.08           H  
ATOM    321  CG2 VAL A  22     -69.424   8.258   2.618  1.00 40.08           C  
ATOM    322 HG21 VAL A  22     -70.370   8.074   2.110  1.00 40.08           H  
ATOM    323 HG22 VAL A  22     -68.993   9.192   2.257  1.00 40.08           H  
ATOM    324 HG23 VAL A  22     -68.746   7.437   2.385  1.00 40.08           H  
ATOM    325  N   VAL A  23     -68.344   9.892   7.044  1.00 44.94           N  
ATOM    326  H   VAL A  23     -67.521  10.375   6.712  1.00 44.94           H  
ATOM    327  CA  VAL A  23     -69.283  10.798   7.767  1.00 44.94           C  
ATOM    328  HA  VAL A  23     -70.165  10.921   7.139  1.00 44.94           H  
ATOM    329  C   VAL A  23     -68.625  12.184   7.908  1.00 44.94           C  
ATOM    330  CB  VAL A  23     -69.782  10.320   9.161  1.00 44.94           C  
ATOM    331  HB  VAL A  23     -68.928  10.134   9.813  1.00 44.94           H  
ATOM    332  O   VAL A  23     -67.434  12.307   8.162  1.00 44.94           O  
ATOM    333  CG1 VAL A  23     -70.689  11.369   9.838  1.00 44.94           C  
ATOM    334 HG11 VAL A  23     -70.120  12.267  10.080  1.00 44.94           H  
ATOM    335 HG12 VAL A  23     -71.062  10.990  10.790  1.00 44.94           H  
ATOM    336 HG13 VAL A  23     -71.531  11.625   9.196  1.00 44.94           H  
ATOM    337  CG2 VAL A  23     -70.656   9.057   9.107  1.00 44.94           C  
ATOM    338 HG21 VAL A  23     -70.011   8.179   9.134  1.00 44.94           H  
ATOM    339 HG22 VAL A  23     -71.294   8.972   9.986  1.00 44.94           H  
ATOM    340 HG23 VAL A  23     -71.277   9.051   8.212  1.00 44.94           H  
ATOM    341  N   ASP A  24     -69.440  13.214   7.711  1.00 37.55           N  
ATOM    342  H   ASP A  24     -70.425  12.999   7.660  1.00 37.55           H  
ATOM    343  CA  ASP A  24     -69.137  14.639   7.609  1.00 37.55           C  
ATOM    344  HA  ASP A  24     -68.061  14.806   7.650  1.00 37.55           H  
ATOM    345  C   ASP A  24     -69.839  15.404   8.765  1.00 37.55           C  
ATOM    346  CB  ASP A  24     -69.679  15.019   6.210  1.00 37.55           C  
ATOM    347  HB2 ASP A  24     -69.311  14.291   5.487  1.00 37.55           H  
ATOM    348  HB3 ASP A  24     -70.766  14.933   6.227  1.00 37.55           H  
ATOM    349  O   ASP A  24     -70.875  14.936   9.248  1.00 37.55           O  
ATOM    350  CG  ASP A  24     -69.307  16.392   5.667  1.00 37.55           C  
ATOM    351  OD1 ASP A  24     -68.351  16.988   6.202  1.00 37.55           O  
ATOM    352  OD2 ASP A  24     -70.059  16.859   4.777  1.00 37.55           O  
ATOM    353  N   ARG A  25     -69.345  16.618   9.085  1.00 41.02           N  
ATOM    354  H   ARG A  25     -68.493  16.828   8.585  1.00 41.02           H  
ATOM    355  CA  ARG A  25     -70.031  17.799   9.692  1.00 41.02           C  
ATOM    356  HA  ARG A  25     -69.584  18.621   9.132  1.00 41.02           H  
ATOM    357  C   ARG A  25     -69.875  18.222  11.174  1.00 41.02           C  
ATOM    358  CB  ARG A  25     -71.529  17.845   9.349  1.00 41.02           C  
ATOM    359  HB2 ARG A  25     -72.046  16.953   9.704  1.00 41.02           H  
ATOM    360  HB3 ARG A  25     -71.984  18.680   9.882  1.00 41.02           H  
ATOM    361  O   ARG A  25     -70.272  17.511  12.091  1.00 41.02           O  
ATOM    362  CG  ARG A  25     -71.785  18.077   7.868  1.00 41.02           C  
ATOM    363  HG2 ARG A  25     -71.401  17.237   7.289  1.00 41.02           H  
ATOM    364  HG3 ARG A  25     -71.290  18.993   7.545  1.00 41.02           H  
ATOM    365  CD  ARG A  25     -73.287  18.193   7.644  1.00 41.02           C  
ATOM    366  HD2 ARG A  25     -73.679  19.019   8.237  1.00 41.02           H  
ATOM    367  HD3 ARG A  25     -73.752  17.259   7.959  1.00 41.02           H  
ATOM    368  NE  ARG A  25     -73.550  18.433   6.223  1.00 41.02           N  
ATOM    369  HE  ARG A  25     -72.732  18.541   5.641  1.00 41.02           H  
ATOM    370  NH1 ARG A  25     -75.813  18.072   6.263  1.00 41.02           N  
ATOM    371 HH11 ARG A  25     -76.679  17.963   5.755  1.00 41.02           H  
ATOM    372 HH12 ARG A  25     -75.711  17.733   7.209  1.00 41.02           H  
ATOM    373  NH2 ARG A  25     -74.799  18.635   4.347  1.00 41.02           N  
ATOM    374 HH21 ARG A  25     -73.945  18.807   3.836  1.00 41.02           H  
ATOM    375 HH22 ARG A  25     -75.675  18.575   3.849  1.00 41.02           H  
ATOM    376  CZ  ARG A  25     -74.719  18.383   5.621  1.00 41.02           C  
ATOM    377  N   ARG A  26     -69.670  19.562  11.260  1.00 39.98           N  
ATOM    378  H   ARG A  26     -69.218  19.930  10.436  1.00 39.98           H  
ATOM    379  CA  ARG A  26     -70.039  20.606  12.269  1.00 39.98           C  
ATOM    380  HA  ARG A  26     -70.098  21.551  11.728  1.00 39.98           H  
ATOM    381  C   ARG A  26     -69.013  20.871  13.379  1.00 39.98           C  
ATOM    382  CB  ARG A  26     -71.426  20.332  12.891  1.00 39.98           C  
ATOM    383  HB2 ARG A  26     -71.543  20.944  13.786  1.00 39.98           H  
ATOM    384  HB3 ARG A  26     -71.473  19.299  13.233  1.00 39.98           H  
ATOM    385  O   ARG A  26     -68.470  19.929  13.918  1.00 39.98           O  
ATOM    386  CG  ARG A  26     -72.610  20.645  11.967  1.00 39.98           C  
ATOM    387  HG2 ARG A  26     -72.814  21.715  12.004  1.00 39.98           H  
ATOM    388  HG3 ARG A  26     -72.372  20.393  10.934  1.00 39.98           H  
ATOM    389  CD  ARG A  26     -73.849  19.875  12.435  1.00 39.98           C  
ATOM    390  HD2 ARG A  26     -74.079  20.183  13.455  1.00 39.98           H  
ATOM    391  HD3 ARG A  26     -73.613  18.811  12.438  1.00 39.98           H  
ATOM    392  NE  ARG A  26     -75.014  20.114  11.560  1.00 39.98           N  
ATOM    393  HE  ARG A  26     -74.856  20.691  10.746  1.00 39.98           H  
ATOM    394  NH1 ARG A  26     -76.542  18.982  12.844  1.00 39.98           N  
ATOM    395 HH11 ARG A  26     -77.479  18.647  13.018  1.00 39.98           H  
ATOM    396 HH12 ARG A  26     -75.805  18.776  13.504  1.00 39.98           H  
ATOM    397  NH2 ARG A  26     -77.196  19.922  10.927  1.00 39.98           N  
ATOM    398 HH21 ARG A  26     -78.135  19.612  11.133  1.00 39.98           H  
ATOM    399 HH22 ARG A  26     -77.019  20.529  10.140  1.00 39.98           H  
ATOM    400  CZ  ARG A  26     -76.240  19.672  11.780  1.00 39.98           C  
ATOM    401  N   SER A  27     -68.786  22.090  13.878  1.00 39.62           N  
ATOM    402  H   SER A  27     -68.189  22.030  14.690  1.00 39.62           H  
ATOM    403  CA  SER A  27     -69.166  23.487  13.566  1.00 39.62           C  
ATOM    404  HA  SER A  27     -68.749  23.802  12.609  1.00 39.62           H  
ATOM    405  C   SER A  27     -68.584  24.353  14.705  1.00 39.62           C  
ATOM    406  CB  SER A  27     -70.690  23.687  13.586  1.00 39.62           C  
ATOM    407  HB2 SER A  27     -71.096  23.224  14.486  1.00 39.62           H  
ATOM    408  HB3 SER A  27     -71.126  23.200  12.714  1.00 39.62           H  
ATOM    409  O   SER A  27     -68.556  23.887  15.838  1.00 39.62           O  
ATOM    410  OG  SER A  27     -71.079  25.045  13.570  1.00 39.62           O  
ATOM    411  HG  SER A  27     -70.861  25.446  14.415  1.00 39.62           H  
ATOM    412  N   SER A  28     -68.194  25.593  14.398  1.00 37.58           N  
ATOM    413  H   SER A  28     -68.268  25.859  13.426  1.00 37.58           H  
ATOM    414  CA  SER A  28     -67.675  26.685  15.248  1.00 37.58           C  
ATOM    415  HA  SER A  28     -66.590  26.599  15.314  1.00 37.58           H  
ATOM    416  C   SER A  28     -68.239  26.878  16.665  1.00 37.58           C  
ATOM    417  CB  SER A  28     -68.035  28.001  14.543  1.00 37.58           C  
ATOM    418  HB2 SER A  28     -67.676  28.848  15.129  1.00 37.58           H  
ATOM    419  HB3 SER A  28     -69.119  28.078  14.461  1.00 37.58           H  
ATOM    420  O   SER A  28     -69.419  26.627  16.910  1.00 37.58           O  
ATOM    421  OG  SER A  28     -67.470  28.074  13.254  1.00 37.58           O  
ATOM    422  HG  SER A  28     -66.710  28.658  13.290  1.00 37.58           H  
ATOM    423  N   GLY A  29     -67.433  27.535  17.515  1.00 39.43           N  
ATOM    424  H   GLY A  29     -66.456  27.632  17.278  1.00 39.43           H  
ATOM    425  CA  GLY A  29     -67.899  28.341  18.650  1.00 39.43           C  
ATOM    426  HA2 GLY A  29     -68.507  29.168  18.283  1.00 39.43           H  
ATOM    427  HA3 GLY A  29     -68.525  27.723  19.293  1.00 39.43           H  
ATOM    428  C   GLY A  29     -66.762  28.904  19.516  1.00 39.43           C  
ATOM    429  O   GLY A  29     -66.173  28.159  20.289  1.00 39.43           O  
ATOM    430  N   ASP A  30     -66.489  30.203  19.367  1.00 39.17           N  
ATOM    431  H   ASP A  30     -67.009  30.705  18.661  1.00 39.17           H  
ATOM    432  CA  ASP A  30     -65.566  31.052  20.143  1.00 39.17           C  
ATOM    433  HA  ASP A  30     -64.540  30.723  19.981  1.00 39.17           H  
ATOM    434  C   ASP A  30     -65.854  31.094  21.663  1.00 39.17           C  
ATOM    435  CB  ASP A  30     -65.729  32.494  19.615  1.00 39.17           C  
ATOM    436  HB2 ASP A  30     -66.757  32.817  19.774  1.00 39.17           H  
ATOM    437  HB3 ASP A  30     -65.083  33.159  20.189  1.00 39.17           H  
ATOM    438  O   ASP A  30     -66.970  30.784  22.086  1.00 39.17           O  
ATOM    439  CG  ASP A  30     -65.369  32.651  18.140  1.00 39.17           C  
ATOM    440  OD1 ASP A  30     -64.203  32.363  17.806  1.00 39.17           O  
ATOM    441  OD2 ASP A  30     -66.280  33.009  17.357  1.00 39.17           O  
ATOM    442  N   VAL A  31     -64.883  31.574  22.464  1.00 42.85           N  
ATOM    443  H   VAL A  31     -63.951  31.449  22.096  1.00 42.85           H  
ATOM    444  CA  VAL A  31     -64.983  32.776  23.341  1.00 42.85           C  
ATOM    445  HA  VAL A  31     -64.901  33.646  22.690  1.00 42.85           H  
ATOM    446  C   VAL A  31     -63.793  32.859  24.327  1.00 42.85           C  
ATOM    447  CB  VAL A  31     -66.336  32.917  24.093  1.00 42.85           C  
ATOM    448  HB  VAL A  31     -66.664  31.940  24.448  1.00 42.85           H  
ATOM    449  O   VAL A  31     -63.542  31.945  25.109  1.00 42.85           O  
ATOM    450  CG1 VAL A  31     -66.299  33.876  25.295  1.00 42.85           C  
ATOM    451 HG11 VAL A  31     -65.686  33.443  26.086  1.00 42.85           H  
ATOM    452 HG12 VAL A  31     -67.302  34.016  25.699  1.00 42.85           H  
ATOM    453 HG13 VAL A  31     -65.878  34.839  25.008  1.00 42.85           H  
ATOM    454  CG2 VAL A  31     -67.427  33.542  23.196  1.00 42.85           C  
ATOM    455 HG21 VAL A  31     -67.460  33.095  22.203  1.00 42.85           H  
ATOM    456 HG22 VAL A  31     -67.233  34.605  23.055  1.00 42.85           H  
ATOM    457 HG23 VAL A  31     -68.403  33.408  23.664  1.00 42.85           H  
ATOM    458  N   ASP A  32     -63.112  34.011  24.293  1.00 38.56           N  
ATOM    459  H   ASP A  32     -63.358  34.652  23.552  1.00 38.56           H  
ATOM    460  CA  ASP A  32     -62.079  34.526  25.210  1.00 38.56           C  
ATOM    461  HA  ASP A  32     -61.172  33.927  25.122  1.00 38.56           H  
ATOM    462  C   ASP A  32     -62.503  34.624  26.693  1.00 38.56           C  
ATOM    463  CB  ASP A  32     -61.783  35.981  24.788  1.00 38.56           C  
ATOM    464  HB2 ASP A  32     -61.113  36.431  25.521  1.00 38.56           H  
ATOM    465  HB3 ASP A  32     -62.711  36.554  24.807  1.00 38.56           H  
ATOM    466  O   ASP A  32     -63.675  34.895  26.971  1.00 38.56           O  
ATOM    467  CG  ASP A  32     -61.121  36.128  23.422  1.00 38.56           C  
ATOM    468  OD1 ASP A  32     -60.042  35.526  23.259  1.00 38.56           O  
ATOM    469  OD2 ASP A  32     -61.693  36.868  22.590  1.00 38.56           O  
ATOM    470  N   ARG A  33     -61.530  34.581  27.632  1.00 40.45           N  
ATOM    471  H   ARG A  33     -60.703  34.073  27.354  1.00 40.45           H  
ATOM    472  CA  ARG A  33     -61.275  35.661  28.630  1.00 40.45           C  
ATOM    473  HA  ARG A  33     -60.913  36.520  28.064  1.00 40.45           H  
ATOM    474  C   ARG A  33     -60.190  35.368  29.690  1.00 40.45           C  
ATOM    475  CB  ARG A  33     -62.547  36.105  29.385  1.00 40.45           C  
ATOM    476  HB2 ARG A  33     -62.306  36.343  30.420  1.00 40.45           H  
ATOM    477  HB3 ARG A  33     -63.279  35.297  29.407  1.00 40.45           H  
ATOM    478  O   ARG A  33     -60.236  34.363  30.388  1.00 40.45           O  
ATOM    479  CG  ARG A  33     -63.133  37.376  28.750  1.00 40.45           C  
ATOM    480  HG2 ARG A  33     -63.292  37.233  27.682  1.00 40.45           H  
ATOM    481  HG3 ARG A  33     -62.433  38.200  28.886  1.00 40.45           H  
ATOM    482  CD  ARG A  33     -64.460  37.729  29.415  1.00 40.45           C  
ATOM    483  HD2 ARG A  33     -65.103  36.850  29.368  1.00 40.45           H  
ATOM    484  HD3 ARG A  33     -64.266  37.984  30.457  1.00 40.45           H  
ATOM    485  NE  ARG A  33     -65.101  38.863  28.729  1.00 40.45           N  
ATOM    486  HE  ARG A  33     -64.491  39.404  28.133  1.00 40.45           H  
ATOM    487  NH1 ARG A  33     -67.193  38.573  29.604  1.00 40.45           N  
ATOM    488 HH11 ARG A  33     -66.806  37.803  30.131  1.00 40.45           H  
ATOM    489 HH12 ARG A  33     -68.173  38.814  29.655  1.00 40.45           H  
ATOM    490  NH2 ARG A  33     -66.832  40.202  28.113  1.00 40.45           N  
ATOM    491 HH21 ARG A  33     -67.809  40.452  28.158  1.00 40.45           H  
ATOM    492 HH22 ARG A  33     -66.200  40.673  27.480  1.00 40.45           H  
ATOM    493  CZ  ARG A  33     -66.368  39.209  28.818  1.00 40.45           C  
ATOM    494  N   ASP A  34     -59.341  36.389  29.852  1.00 40.37           N  
ATOM    495  H   ASP A  34     -59.408  37.077  29.115  1.00 40.37           H  
ATOM    496  CA  ASP A  34     -58.780  36.992  31.078  1.00 40.37           C  
ATOM    497  HA  ASP A  34     -58.243  37.855  30.682  1.00 40.37           H  
ATOM    498  C   ASP A  34     -57.687  36.306  31.936  1.00 40.37           C  
ATOM    499  CB  ASP A  34     -59.893  37.643  31.921  1.00 40.37           C  
ATOM    500  HB2 ASP A  34     -60.636  36.890  32.185  1.00 40.37           H  
ATOM    501  HB3 ASP A  34     -59.454  38.018  32.845  1.00 40.37           H  
ATOM    502  O   ASP A  34     -57.931  35.503  32.829  1.00 40.37           O  
ATOM    503  CG  ASP A  34     -60.575  38.828  31.216  1.00 40.37           C  
ATOM    504  OD1 ASP A  34     -59.955  39.413  30.299  1.00 40.37           O  
ATOM    505  OD2 ASP A  34     -61.739  39.131  31.568  1.00 40.37           O  
ATOM    506  N   SER A  35     -56.461  36.802  31.712  1.00 38.39           N  
ATOM    507  H   SER A  35     -56.395  37.224  30.797  1.00 38.39           H  
ATOM    508  CA  SER A  35     -55.478  37.393  32.650  1.00 38.39           C  
ATOM    509  HA  SER A  35     -54.506  36.975  32.387  1.00 38.39           H  
ATOM    510  C   SER A  35     -55.629  37.245  34.179  1.00 38.39           C  
ATOM    511  CB  SER A  35     -55.421  38.902  32.346  1.00 38.39           C  
ATOM    512  HB2 SER A  35     -54.739  39.395  33.040  1.00 38.39           H  
ATOM    513  HB3 SER A  35     -55.034  39.042  31.337  1.00 38.39           H  
ATOM    514  O   SER A  35     -56.639  37.654  34.744  1.00 38.39           O  
ATOM    515  OG  SER A  35     -56.701  39.505  32.412  1.00 38.39           O  
ATOM    516  HG  SER A  35     -57.302  38.909  32.865  1.00 38.39           H  
ATOM    517  N   ASN A  36     -54.517  36.904  34.861  1.00 41.22           N  
ATOM    518  H   ASN A  36     -53.806  36.390  34.361  1.00 41.22           H  
ATOM    519  CA  ASN A  36     -54.031  37.650  36.037  1.00 41.22           C  
ATOM    520  HA  ASN A  36     -54.144  38.706  35.794  1.00 41.22           H  
ATOM    521  C   ASN A  36     -52.532  37.391  36.329  1.00 41.22           C  
ATOM    522  CB  ASN A  36     -54.866  37.359  37.300  1.00 41.22           C  
ATOM    523  HB2 ASN A  36     -54.523  36.430  37.756  1.00 41.22           H  
ATOM    524  HB3 ASN A  36     -55.920  37.239  37.050  1.00 41.22           H  
ATOM    525  O   ASN A  36     -52.067  36.257  36.262  1.00 41.22           O  
ATOM    526  CG  ASN A  36     -54.773  38.490  38.313  1.00 41.22           C  
ATOM    527  ND2 ASN A  36     -55.247  38.273  39.516  1.00 41.22           N  
ATOM    528 HD21 ASN A  36     -55.115  39.024  40.178  1.00 41.22           H  
ATOM    529 HD22 ASN A  36     -55.635  37.371  39.752  1.00 41.22           H  
ATOM    530  OD1 ASN A  36     -54.292  39.580  38.046  1.00 41.22           O  
ATOM    531  N   ALA A  37     -51.804  38.454  36.679  1.00 37.10           N  
ATOM    532  H   ALA A  37     -52.321  39.301  36.868  1.00 37.10           H  
ATOM    533  CA  ALA A  37     -50.386  38.486  37.050  1.00 37.10           C  
ATOM    534  HA  ALA A  37     -49.905  37.565  36.722  1.00 37.10           H  
ATOM    535  C   ALA A  37     -50.206  38.615  38.579  1.00 37.10           C  
ATOM    536  CB  ALA A  37     -49.745  39.674  36.315  1.00 37.10           C  
ATOM    537  HB1 ALA A  37     -49.875  39.557  35.240  1.00 37.10           H  
ATOM    538  HB2 ALA A  37     -48.678  39.713  36.538  1.00 37.10           H  
ATOM    539  HB3 ALA A  37     -50.210  40.606  36.637  1.00 37.10           H  
ATOM    540  O   ALA A  37     -51.090  39.131  39.262  1.00 37.10           O  
ATOM    541  N   GLY A  38     -49.043  38.217  39.111  1.00 40.30           N  
ATOM    542  H   GLY A  38     -48.368  37.757  38.516  1.00 40.30           H  
ATOM    543  CA  GLY A  38     -48.661  38.444  40.512  1.00 40.30           C  
ATOM    544  HA2 GLY A  38     -48.929  39.459  40.803  1.00 40.30           H  
ATOM    545  HA3 GLY A  38     -49.219  37.756  41.147  1.00 40.30           H  
ATOM    546  C   GLY A  38     -47.165  38.220  40.781  1.00 40.30           C  
ATOM    547  O   GLY A  38     -46.708  37.084  40.806  1.00 40.30           O  
ATOM    548  N   ASP A  39     -46.438  39.326  40.969  1.00 35.28           N  
ATOM    549  H   ASP A  39     -46.953  40.195  40.950  1.00 35.28           H  
ATOM    550  CA  ASP A  39     -45.024  39.480  41.368  1.00 35.28           C  
ATOM    551  HA  ASP A  39     -44.421  38.700  40.903  1.00 35.28           H  
ATOM    552  C   ASP A  39     -44.842  39.388  42.905  1.00 35.28           C  
ATOM    553  CB  ASP A  39     -44.582  40.858  40.812  1.00 35.28           C  
ATOM    554  HB2 ASP A  39     -44.629  40.817  39.724  1.00 35.28           H  
ATOM    555  HB3 ASP A  39     -45.309  41.601  41.139  1.00 35.28           H  
ATOM    556  O   ASP A  39     -45.776  39.674  43.658  1.00 35.28           O  
ATOM    557  CG  ASP A  39     -43.185  41.368  41.209  1.00 35.28           C  
ATOM    558  OD1 ASP A  39     -42.297  40.544  41.529  1.00 35.28           O  
ATOM    559  OD2 ASP A  39     -43.001  42.606  41.189  1.00 35.28           O  
ATOM    560  N   GLY A  40     -43.635  39.041  43.376  1.00 40.24           N  
ATOM    561  H   GLY A  40     -42.895  38.999  42.690  1.00 40.24           H  
ATOM    562  CA  GLY A  40     -43.258  39.055  44.797  1.00 40.24           C  
ATOM    563  HA2 GLY A  40     -43.382  40.069  45.177  1.00 40.24           H  
ATOM    564  HA3 GLY A  40     -43.951  38.413  45.341  1.00 40.24           H  
ATOM    565  C   GLY A  40     -41.826  38.585  45.125  1.00 40.24           C  
ATOM    566  O   GLY A  40     -41.638  37.479  45.624  1.00 40.24           O  
ATOM    567  N   ARG A  41     -40.821  39.449  44.904  1.00 32.26           N  
ATOM    568  H   ARG A  41     -41.094  40.283  44.403  1.00 32.26           H  
ATOM    569  CA  ARG A  41     -39.419  39.390  45.411  1.00 32.26           C  
ATOM    570  HA  ARG A  41     -38.881  38.566  44.942  1.00 32.26           H  
ATOM    571  C   ARG A  41     -39.288  39.268  46.943  1.00 32.26           C  
ATOM    572  CB  ARG A  41     -38.758  40.753  45.101  1.00 32.26           C  
ATOM    573  HB2 ARG A  41     -39.491  41.542  45.268  1.00 32.26           H  
ATOM    574  HB3 ARG A  41     -37.952  40.919  45.815  1.00 32.26           H  
ATOM    575  O   ARG A  41     -39.991  40.015  47.608  1.00 32.26           O  
ATOM    576  CG  ARG A  41     -38.135  40.931  43.719  1.00 32.26           C  
ATOM    577  HG2 ARG A  41     -37.290  40.250  43.619  1.00 32.26           H  
ATOM    578  HG3 ARG A  41     -38.868  40.720  42.940  1.00 32.26           H  
ATOM    579  CD  ARG A  41     -37.664  42.391  43.611  1.00 32.26           C  
ATOM    580  HD2 ARG A  41     -37.234  42.699  44.564  1.00 32.26           H  
ATOM    581  HD3 ARG A  41     -38.538  43.014  43.420  1.00 32.26           H  
ATOM    582  NE  ARG A  41     -36.631  42.570  42.575  1.00 32.26           N  
ATOM    583  HE  ARG A  41     -35.903  41.870  42.546  1.00 32.26           H  
ATOM    584  NH1 ARG A  41     -37.466  44.468  41.577  1.00 32.26           N  
ATOM    585 HH11 ARG A  41     -37.416  45.162  40.845  1.00 32.26           H  
ATOM    586 HH12 ARG A  41     -38.328  44.345  42.090  1.00 32.26           H  
ATOM    587  NH2 ARG A  41     -35.510  43.628  40.905  1.00 32.26           N  
ATOM    588 HH21 ARG A  41     -34.795  42.915  40.940  1.00 32.26           H  
ATOM    589 HH22 ARG A  41     -35.458  44.352  40.203  1.00 32.26           H  
ATOM    590  CZ  ARG A  41     -36.543  43.553  41.697  1.00 32.26           C  
ATOM    591  N   VAL A  42     -38.248  38.562  47.449  1.00 38.86           N  
ATOM    592  H   VAL A  42     -37.920  37.804  46.867  1.00 38.86           H  
ATOM    593  CA  VAL A  42     -37.274  38.991  48.509  1.00 38.86           C  
ATOM    594  HA  VAL A  42     -36.978  40.018  48.294  1.00 38.86           H  
ATOM    595  C   VAL A  42     -35.990  38.105  48.488  1.00 38.86           C  
ATOM    596  CB  VAL A  42     -37.825  38.967  49.971  1.00 38.86           C  
ATOM    597  HB  VAL A  42     -38.074  37.941  50.241  1.00 38.86           H  
ATOM    598  O   VAL A  42     -36.081  36.887  48.558  1.00 38.86           O  
ATOM    599  CG1 VAL A  42     -36.769  39.482  50.969  1.00 38.86           C  
ATOM    600 HG11 VAL A  42     -36.444  40.486  50.697  1.00 38.86           H  
ATOM    601 HG12 VAL A  42     -37.174  39.497  51.981  1.00 38.86           H  
ATOM    602 HG13 VAL A  42     -35.908  38.814  50.996  1.00 38.86           H  
ATOM    603  CG2 VAL A  42     -39.055  39.841  50.254  1.00 38.86           C  
ATOM    604 HG21 VAL A  42     -38.939  40.826  49.803  1.00 38.86           H  
ATOM    605 HG22 VAL A  42     -39.946  39.341  49.873  1.00 38.86           H  
ATOM    606 HG23 VAL A  42     -39.218  39.955  51.326  1.00 38.86           H  
ATOM    607  N   THR A  43     -34.797  38.720  48.478  1.00 38.98           N  
ATOM    608  H   THR A  43     -34.825  39.727  48.406  1.00 38.98           H  
ATOM    609  CA  THR A  43     -33.451  38.201  48.890  1.00 38.98           C  
ATOM    610  HA  THR A  43     -33.511  37.151  49.177  1.00 38.98           H  
ATOM    611  C   THR A  43     -32.979  39.038  50.108  1.00 38.98           C  
ATOM    612  CB  THR A  43     -32.445  38.375  47.732  1.00 38.98           C  
ATOM    613  HB  THR A  43     -31.436  38.133  48.065  1.00 38.98           H  
ATOM    614  O   THR A  43     -33.519  40.148  50.196  1.00 38.98           O  
ATOM    615  CG2 THR A  43     -32.735  37.469  46.541  1.00 38.98           C  
ATOM    616 HG21 THR A  43     -31.970  37.616  45.779  1.00 38.98           H  
ATOM    617 HG22 THR A  43     -32.720  36.427  46.860  1.00 38.98           H  
ATOM    618 HG23 THR A  43     -33.713  37.701  46.119  1.00 38.98           H  
ATOM    619  OG1 THR A  43     -32.449  39.715  47.279  1.00 38.98           O  
ATOM    620  HG1 THR A  43     -32.325  40.293  48.035  1.00 38.98           H  
ATOM    621  N   PRO A  44     -32.013  38.678  51.012  1.00 39.17           N  
ATOM    622  CA  PRO A  44     -30.597  38.338  50.686  1.00 39.17           C  
ATOM    623  HA  PRO A  44     -30.495  37.859  49.712  1.00 39.17           H  
ATOM    624  C   PRO A  44     -29.767  37.486  51.707  1.00 39.17           C  
ATOM    625  CB  PRO A  44     -29.969  39.739  50.673  1.00 39.17           C  
ATOM    626  HB2 PRO A  44     -28.885  39.715  50.793  1.00 39.17           H  
ATOM    627  HB3 PRO A  44     -30.226  40.246  49.743  1.00 39.17           H  
ATOM    628  O   PRO A  44     -30.125  37.365  52.875  1.00 39.17           O  
ATOM    629  CG  PRO A  44     -30.656  40.446  51.855  1.00 39.17           C  
ATOM    630  HG2 PRO A  44     -29.997  40.481  52.722  1.00 39.17           H  
ATOM    631  HG3 PRO A  44     -30.960  41.452  51.565  1.00 39.17           H  
ATOM    632  CD  PRO A  44     -31.878  39.577  52.167  1.00 39.17           C  
ATOM    633  HD2 PRO A  44     -32.749  40.209  52.343  1.00 39.17           H  
ATOM    634  HD3 PRO A  44     -31.727  39.013  53.087  1.00 39.17           H  
ATOM    635  N   SER A  45     -28.597  36.960  51.296  1.00 39.70           N  
ATOM    636  H   SER A  45     -28.521  36.758  50.309  1.00 39.70           H  
ATOM    637  CA  SER A  45     -27.266  37.105  51.963  1.00 39.70           C  
ATOM    638  HA  SER A  45     -26.889  38.097  51.718  1.00 39.70           H  
ATOM    639  C   SER A  45     -26.226  36.091  51.430  1.00 39.70           C  
ATOM    640  CB  SER A  45     -27.279  37.020  53.503  1.00 39.70           C  
ATOM    641  HB2 SER A  45     -26.253  36.930  53.860  1.00 39.70           H  
ATOM    642  HB3 SER A  45     -27.694  37.944  53.906  1.00 39.70           H  
ATOM    643  O   SER A  45     -26.438  34.886  51.489  1.00 39.70           O  
ATOM    644  OG  SER A  45     -28.047  35.947  53.993  1.00 39.70           O  
ATOM    645  HG  SER A  45     -28.935  36.085  53.657  1.00 39.70           H  
ATOM    646  N   GLU A  46     -25.093  36.590  50.919  1.00 36.46           N  
ATOM    647  H   GLU A  46     -24.976  37.593  50.902  1.00 36.46           H  
ATOM    648  CA  GLU A  46     -23.874  35.818  50.596  1.00 36.46           C  
ATOM    649  HA  GLU A  46     -24.139  34.826  50.229  1.00 36.46           H  
ATOM    650  C   GLU A  46     -22.972  35.650  51.838  1.00 36.46           C  
ATOM    651  CB  GLU A  46     -23.065  36.561  49.519  1.00 36.46           C  
ATOM    652  HB2 GLU A  46     -22.927  37.589  49.854  1.00 36.46           H  
ATOM    653  HB3 GLU A  46     -22.082  36.097  49.438  1.00 36.46           H  
ATOM    654  O   GLU A  46     -23.099  36.422  52.796  1.00 36.46           O  
ATOM    655  CG  GLU A  46     -23.676  36.555  48.113  1.00 36.46           C  
ATOM    656  HG2 GLU A  46     -24.648  37.047  48.145  1.00 36.46           H  
ATOM    657  HG3 GLU A  46     -23.826  35.521  47.802  1.00 36.46           H  
ATOM    658  CD  GLU A  46     -22.766  37.285  47.108  1.00 36.46           C  
ATOM    659  OE1 GLU A  46     -22.796  36.910  45.917  1.00 36.46           O  
ATOM    660  OE2 GLU A  46     -22.057  38.227  47.537  1.00 36.46           O  
ATOM    661  N   PRO A  47     -21.996  34.716  51.804  1.00 35.94           N  
ATOM    662  CA  PRO A  47     -20.615  35.206  51.685  1.00 35.94           C  
ATOM    663  HA  PRO A  47     -20.630  36.222  51.291  1.00 35.94           H  
ATOM    664  C   PRO A  47     -19.641  34.372  50.811  1.00 35.94           C  
ATOM    665  CB  PRO A  47     -20.102  35.271  53.127  1.00 35.94           C  
ATOM    666  HB2 PRO A  47     -19.018  35.172  53.189  1.00 35.94           H  
ATOM    667  HB3 PRO A  47     -20.421  36.208  53.583  1.00 35.94           H  
ATOM    668  O   PRO A  47     -19.548  33.157  50.933  1.00 35.94           O  
ATOM    669  CG  PRO A  47     -20.806  34.103  53.817  1.00 35.94           C  
ATOM    670  HG2 PRO A  47     -20.128  33.255  53.912  1.00 35.94           H  
ATOM    671  HG3 PRO A  47     -21.176  34.406  54.796  1.00 35.94           H  
ATOM    672  CD  PRO A  47     -21.964  33.733  52.885  1.00 35.94           C  
ATOM    673  HD2 PRO A  47     -21.794  32.742  52.464  1.00 35.94           H  
ATOM    674  HD3 PRO A  47     -22.902  33.731  53.439  1.00 35.94           H  
ATOM    675  N   MET A  48     -18.816  35.137  50.076  1.00 31.07           N  
ATOM    676  H   MET A  48     -19.159  36.079  49.952  1.00 31.07           H  
ATOM    677  CA  MET A  48     -17.421  34.960  49.608  1.00 31.07           C  
ATOM    678  HA  MET A  48     -17.215  35.931  49.159  1.00 31.07           H  
ATOM    679  C   MET A  48     -17.042  33.920  48.518  1.00 31.07           C  
ATOM    680  CB  MET A  48     -16.429  34.907  50.782  1.00 31.07           C  
ATOM    681  HB2 MET A  48     -16.661  34.065  51.435  1.00 31.07           H  
ATOM    682  HB3 MET A  48     -15.429  34.762  50.375  1.00 31.07           H  
ATOM    683  O   MET A  48     -17.158  32.717  48.736  1.00 31.07           O  
ATOM    684  CG  MET A  48     -16.432  36.218  51.583  1.00 31.07           C  
ATOM    685  HG2 MET A  48     -16.625  37.044  50.898  1.00 31.07           H  
ATOM    686  HG3 MET A  48     -17.246  36.195  52.308  1.00 31.07           H  
ATOM    687  SD  MET A  48     -14.884  36.616  52.441  1.00 31.07           S  
ATOM    688  CE  MET A  48     -14.806  35.266  53.644  1.00 31.07           C  
ATOM    689  HE1 MET A  48     -13.923  35.388  54.271  1.00 31.07           H  
ATOM    690  HE2 MET A  48     -15.699  35.278  54.268  1.00 31.07           H  
ATOM    691  HE3 MET A  48     -14.743  34.312  53.120  1.00 31.07           H  
ATOM    692  N   PRO A  49     -16.430  34.372  47.393  1.00 32.16           N  
ATOM    693  CA  PRO A  49     -15.859  33.514  46.358  1.00 32.16           C  
ATOM    694  HA  PRO A  49     -16.388  32.562  46.315  1.00 32.16           H  
ATOM    695  C   PRO A  49     -14.361  33.258  46.599  1.00 32.16           C  
ATOM    696  CB  PRO A  49     -16.098  34.285  45.057  1.00 32.16           C  
ATOM    697  HB2 PRO A  49     -17.126  34.129  44.729  1.00 32.16           H  
ATOM    698  HB3 PRO A  49     -15.402  33.995  44.270  1.00 32.16           H  
ATOM    699  O   PRO A  49     -13.603  34.180  46.906  1.00 32.16           O  
ATOM    700  CG  PRO A  49     -15.914  35.745  45.475  1.00 32.16           C  
ATOM    701  HG2 PRO A  49     -14.866  36.029  45.376  1.00 32.16           H  
ATOM    702  HG3 PRO A  49     -16.543  36.408  44.883  1.00 32.16           H  
ATOM    703  CD  PRO A  49     -16.315  35.763  46.952  1.00 32.16           C  
ATOM    704  HD2 PRO A  49     -17.281  36.260  47.043  1.00 32.16           H  
ATOM    705  HD3 PRO A  49     -15.562  36.291  47.538  1.00 32.16           H  
ATOM    706  N   THR A  50     -13.909  32.020  46.388  1.00 32.92           N  
ATOM    707  H   THR A  50     -14.563  31.305  46.103  1.00 32.92           H  
ATOM    708  CA  THR A  50     -12.477  31.677  46.403  1.00 32.92           C  
ATOM    709  HA  THR A  50     -11.907  32.584  46.605  1.00 32.92           H  
ATOM    710  C   THR A  50     -12.051  31.168  45.025  1.00 32.92           C  
ATOM    711  CB  THR A  50     -12.095  30.682  47.521  1.00 32.92           C  
ATOM    712  HB  THR A  50     -12.176  29.658  47.155  1.00 32.92           H  
ATOM    713  O   THR A  50     -12.473  30.103  44.596  1.00 32.92           O  
ATOM    714  CG2 THR A  50     -10.673  30.945  48.022  1.00 32.92           C  
ATOM    715 HG21 THR A  50      -9.966  30.844  47.199  1.00 32.92           H  
ATOM    716 HG22 THR A  50     -10.425  30.215  48.792  1.00 32.92           H  
ATOM    717 HG23 THR A  50     -10.606  31.947  48.446  1.00 32.92           H  
ATOM    718  OG1 THR A  50     -12.918  30.818  48.657  1.00 32.92           O  
ATOM    719  HG1 THR A  50     -13.820  30.607  48.404  1.00 32.92           H  
ATOM    720  N   ALA A  51     -11.227  31.979  44.355  1.00 29.46           N  
ATOM    721  H   ALA A  51     -11.093  32.884  44.784  1.00 29.46           H  
ATOM    722  CA  ALA A  51     -10.259  31.659  43.300  1.00 29.46           C  
ATOM    723  HA  ALA A  51      -9.984  32.611  42.847  1.00 29.46           H  
ATOM    724  C   ALA A  51     -10.692  30.758  42.116  1.00 29.46           C  
ATOM    725  CB  ALA A  51      -8.986  31.151  43.994  1.00 29.46           C  
ATOM    726  HB1 ALA A  51      -9.189  30.199  44.484  1.00 29.46           H  
ATOM    727  HB2 ALA A  51      -8.643  31.873  44.734  1.00 29.46           H  
ATOM    728  HB3 ALA A  51      -8.202  31.002  43.252  1.00 29.46           H  
ATOM    729  O   ALA A  51     -10.452  29.554  42.104  1.00 29.46           O  
ATOM    730  N   GLN A  52     -11.158  31.388  41.029  1.00 28.76           N  
ATOM    731  H   GLN A  52     -11.360  32.376  41.094  1.00 28.76           H  
ATOM    732  CA  GLN A  52     -11.062  30.817  39.680  1.00 28.76           C  
ATOM    733  HA  GLN A  52     -11.408  29.784  39.702  1.00 28.76           H  
ATOM    734  C   GLN A  52      -9.601  30.827  39.202  1.00 28.76           C  
ATOM    735  CB  GLN A  52     -11.930  31.603  38.679  1.00 28.76           C  
ATOM    736  HB2 GLN A  52     -11.570  31.376  37.676  1.00 28.76           H  
ATOM    737  HB3 GLN A  52     -11.810  32.674  38.842  1.00 28.76           H  
ATOM    738  O   GLN A  52      -9.022  31.885  38.944  1.00 28.76           O  
ATOM    739  CG  GLN A  52     -13.418  31.230  38.721  1.00 28.76           C  
ATOM    740  HG2 GLN A  52     -13.871  31.599  39.641  1.00 28.76           H  
ATOM    741  HG3 GLN A  52     -13.512  30.144  38.702  1.00 28.76           H  
ATOM    742  CD  GLN A  52     -14.169  31.810  37.523  1.00 28.76           C  
ATOM    743  NE2 GLN A  52     -15.047  31.057  36.898  1.00 28.76           N  
ATOM    744 HE21 GLN A  52     -15.508  31.470  36.100  1.00 28.76           H  
ATOM    745 HE22 GLN A  52     -15.229  30.106  37.187  1.00 28.76           H  
ATOM    746  OE1 GLN A  52     -13.966  32.945  37.120  1.00 28.76           O  
ATOM    747  N   ARG A  53      -9.017  29.637  39.028  1.00 28.10           N  
ATOM    748  H   ARG A  53      -9.541  28.821  39.311  1.00 28.10           H  
ATOM    749  CA  ARG A  53      -7.887  29.433  38.115  1.00 28.10           C  
ATOM    750  HA  ARG A  53      -7.182  30.257  38.228  1.00 28.10           H  
ATOM    751  C   ARG A  53      -8.439  29.467  36.687  1.00 28.10           C  
ATOM    752  CB  ARG A  53      -7.174  28.096  38.412  1.00 28.10           C  
ATOM    753  HB2 ARG A  53      -7.751  27.514  39.131  1.00 28.10           H  
ATOM    754  HB3 ARG A  53      -7.115  27.510  37.495  1.00 28.10           H  
ATOM    755  O   ARG A  53      -9.295  28.662  36.338  1.00 28.10           O  
ATOM    756  CG  ARG A  53      -5.745  28.286  38.944  1.00 28.10           C  
ATOM    757  HG2 ARG A  53      -5.173  28.881  38.232  1.00 28.10           H  
ATOM    758  HG3 ARG A  53      -5.780  28.804  39.902  1.00 28.10           H  
ATOM    759  CD  ARG A  53      -5.066  26.920  39.117  1.00 28.10           C  
ATOM    760  HD2 ARG A  53      -5.635  26.330  39.837  1.00 28.10           H  
ATOM    761  HD3 ARG A  53      -5.088  26.405  38.157  1.00 28.10           H  
ATOM    762  NE  ARG A  53      -3.667  27.041  39.579  1.00 28.10           N  
ATOM    763  HE  ARG A  53      -3.381  27.935  39.954  1.00 28.10           H  
ATOM    764  NH1 ARG A  53      -3.004  24.899  39.056  1.00 28.10           N  
ATOM    765 HH11 ARG A  53      -2.285  24.193  38.982  1.00 28.10           H  
ATOM    766 HH12 ARG A  53      -3.923  24.694  38.691  1.00 28.10           H  
ATOM    767  NH2 ARG A  53      -1.535  26.314  39.947  1.00 28.10           N  
ATOM    768 HH21 ARG A  53      -0.844  25.582  39.864  1.00 28.10           H  
ATOM    769 HH22 ARG A  53      -1.265  27.226  40.286  1.00 28.10           H  
ATOM    770  CZ  ARG A  53      -2.748  26.088  39.525  1.00 28.10           C  
ATOM    771  N   LYS A  54      -7.949  30.405  35.876  1.00 26.65           N  
ATOM    772  H   LYS A  54      -7.266  31.040  36.264  1.00 26.65           H  
ATOM    773  CA  LYS A  54      -8.144  30.416  34.423  1.00 26.65           C  
ATOM    774  HA  LYS A  54      -9.206  30.392  34.180  1.00 26.65           H  
ATOM    775  C   LYS A  54      -7.483  29.169  33.831  1.00 26.65           C  
ATOM    776  CB  LYS A  54      -7.490  31.670  33.813  1.00 26.65           C  
ATOM    777  HB2 LYS A  54      -7.418  31.521  32.735  1.00 26.65           H  
ATOM    778  HB3 LYS A  54      -6.476  31.770  34.199  1.00 26.65           H  
ATOM    779  O   LYS A  54      -6.259  29.094  33.838  1.00 26.65           O  
ATOM    780  CG  LYS A  54      -8.260  32.974  34.055  1.00 26.65           C  
ATOM    781  HG2 LYS A  54      -9.250  32.893  33.606  1.00 26.65           H  
ATOM    782  HG3 LYS A  54      -8.364  33.151  35.125  1.00 26.65           H  
ATOM    783  CD  LYS A  54      -7.495  34.140  33.412  1.00 26.65           C  
ATOM    784  HD2 LYS A  54      -6.537  34.259  33.916  1.00 26.65           H  
ATOM    785  HD3 LYS A  54      -7.312  33.902  32.364  1.00 26.65           H  
ATOM    786  CE  LYS A  54      -8.297  35.441  33.497  1.00 26.65           C  
ATOM    787  HE2 LYS A  54      -9.266  35.277  33.027  1.00 26.65           H  
ATOM    788  HE3 LYS A  54      -8.470  35.679  34.547  1.00 26.65           H  
ATOM    789  NZ  LYS A  54      -7.582  36.551  32.819  1.00 26.65           N  
ATOM    790  HZ1 LYS A  54      -8.126  37.401  32.853  1.00 26.65           H  
ATOM    791  HZ2 LYS A  54      -7.430  36.315  31.848  1.00 26.65           H  
ATOM    792  HZ3 LYS A  54      -6.681  36.711  33.246  1.00 26.65           H  
ATOM    793  N   ASN A  55      -8.282  28.243  33.311  1.00 28.60           N  
ATOM    794  H   ASN A  55      -9.278  28.322  33.462  1.00 28.60           H  
ATOM    795  CA  ASN A  55      -7.848  27.289  32.296  1.00 28.60           C  
ATOM    796  HA  ASN A  55      -6.782  27.427  32.118  1.00 28.60           H  
ATOM    797  C   ASN A  55      -8.560  27.687  30.997  1.00 28.60           C  
ATOM    798  CB  ASN A  55      -8.093  25.833  32.768  1.00 28.60           C  
ATOM    799  HB2 ASN A  55      -8.934  25.396  32.228  1.00 28.60           H  
ATOM    800  HB3 ASN A  55      -8.343  25.818  33.828  1.00 28.60           H  
ATOM    801  O   ASN A  55      -9.668  27.252  30.707  1.00 28.60           O  
ATOM    802  CG  ASN A  55      -6.881  24.928  32.587  1.00 28.60           C  
ATOM    803  ND2 ASN A  55      -7.061  23.631  32.648  1.00 28.60           N  
ATOM    804 HD21 ASN A  55      -6.253  23.061  32.440  1.00 28.60           H  
ATOM    805 HD22 ASN A  55      -7.988  23.231  32.678  1.00 28.60           H  
ATOM    806  OD1 ASN A  55      -5.755  25.370  32.446  1.00 28.60           O  
ATOM    807  N   THR A  56      -7.975  28.645  30.281  1.00 26.76           N  
ATOM    808  H   THR A  56      -7.078  28.997  30.581  1.00 26.76           H  
ATOM    809  CA  THR A  56      -8.395  29.015  28.927  1.00 26.76           C  
ATOM    810  HA  THR A  56      -9.467  28.858  28.808  1.00 26.76           H  
ATOM    811  C   THR A  56      -7.679  28.094  27.952  1.00 26.76           C  
ATOM    812  CB  THR A  56      -8.092  30.489  28.613  1.00 26.76           C  
ATOM    813  HB  THR A  56      -8.128  30.644  27.534  1.00 26.76           H  
ATOM    814  O   THR A  56      -6.581  28.403  27.503  1.00 26.76           O  
ATOM    815  CG2 THR A  56      -9.110  31.424  29.264  1.00 26.76           C  
ATOM    816 HG21 THR A  56     -10.106  31.195  28.886  1.00 26.76           H  
ATOM    817 HG22 THR A  56      -8.863  32.455  29.011  1.00 26.76           H  
ATOM    818 HG23 THR A  56      -9.094  31.296  30.347  1.00 26.76           H  
ATOM    819  OG1 THR A  56      -6.815  30.844  29.098  1.00 26.76           O  
ATOM    820  HG1 THR A  56      -6.200  30.329  28.570  1.00 26.76           H  
ATOM    821  N   GLY A  57      -8.310  26.959  27.676  1.00 26.77           N  
ATOM    822  H   GLY A  57      -9.133  26.732  28.215  1.00 26.77           H  
ATOM    823  CA  GLY A  57      -8.046  26.100  26.531  1.00 26.77           C  
ATOM    824  HA2 GLY A  57      -7.384  25.282  26.812  1.00 26.77           H  
ATOM    825  HA3 GLY A  57      -7.602  26.662  25.709  1.00 26.77           H  
ATOM    826  C   GLY A  57      -9.393  25.532  26.109  1.00 26.77           C  
ATOM    827  O   GLY A  57      -9.848  24.544  26.672  1.00 26.77           O  
ATOM    828  N   THR A  58     -10.101  26.224  25.220  1.00 31.63           N  
ATOM    829  H   THR A  58      -9.706  27.052  24.797  1.00 31.63           H  
ATOM    830  CA  THR A  58     -11.328  25.710  24.602  1.00 31.63           C  
ATOM    831  HA  THR A  58     -12.008  25.333  25.365  1.00 31.63           H  
ATOM    832  C   THR A  58     -10.941  24.540  23.702  1.00 31.63           C  
ATOM    833  CB  THR A  58     -12.049  26.811  23.789  1.00 31.63           C  
ATOM    834  HB  THR A  58     -12.560  26.366  22.935  1.00 31.63           H  
ATOM    835  O   THR A  58     -10.532  24.767  22.567  1.00 31.63           O  
ATOM    836  CG2 THR A  58     -13.096  27.542  24.626  1.00 31.63           C  
ATOM    837 HG21 THR A  58     -13.861  26.836  24.949  1.00 31.63           H  
ATOM    838 HG22 THR A  58     -12.624  27.995  25.498  1.00 31.63           H  
ATOM    839 HG23 THR A  58     -13.565  28.317  24.020  1.00 31.63           H  
ATOM    840  OG1 THR A  58     -11.134  27.790  23.333  1.00 31.63           O  
ATOM    841  HG1 THR A  58     -10.723  27.407  22.554  1.00 31.63           H  
ATOM    842  N   ARG A  59     -11.018  23.304  24.219  1.00 33.47           N  
ATOM    843  H   ARG A  59     -11.275  23.208  25.191  1.00 33.47           H  
ATOM    844  CA  ARG A  59     -11.057  22.098  23.377  1.00 33.47           C  
ATOM    845  HA  ARG A  59     -10.198  22.091  22.706  1.00 33.47           H  
ATOM    846  C   ARG A  59     -12.317  22.201  22.508  1.00 33.47           C  
ATOM    847  CB  ARG A  59     -11.047  20.798  24.220  1.00 33.47           C  
ATOM    848  HB2 ARG A  59     -11.818  20.861  24.987  1.00 33.47           H  
ATOM    849  HB3 ARG A  59     -11.295  19.960  23.568  1.00 33.47           H  
ATOM    850  O   ARG A  59     -13.382  22.542  23.024  1.00 33.47           O  
ATOM    851  CG  ARG A  59      -9.683  20.504  24.879  1.00 33.47           C  
ATOM    852  HG2 ARG A  59      -8.914  20.417  24.111  1.00 33.47           H  
ATOM    853  HG3 ARG A  59      -9.428  21.354  25.512  1.00 33.47           H  
ATOM    854  CD  ARG A  59      -9.670  19.240  25.766  1.00 33.47           C  
ATOM    855  HD2 ARG A  59      -8.877  19.363  26.504  1.00 33.47           H  
ATOM    856  HD3 ARG A  59     -10.619  19.164  26.296  1.00 33.47           H  
ATOM    857  NE  ARG A  59      -9.414  17.983  25.025  1.00 33.47           N  
ATOM    858  HE  ARG A  59      -9.496  18.002  24.018  1.00 33.47           H  
ATOM    859  NH1 ARG A  59      -9.108  16.585  26.836  1.00 33.47           N  
ATOM    860 HH11 ARG A  59      -9.507  17.285  27.444  1.00 33.47           H  
ATOM    861 HH12 ARG A  59      -9.035  15.627  27.148  1.00 33.47           H  
ATOM    862  NH2 ARG A  59      -8.916  15.758  24.785  1.00 33.47           N  
ATOM    863 HH21 ARG A  59      -9.027  15.807  23.783  1.00 33.47           H  
ATOM    864 HH22 ARG A  59      -8.843  14.826  25.168  1.00 33.47           H  
ATOM    865  CZ  ARG A  59      -9.142  16.790  25.548  1.00 33.47           C  
ATOM    866  N   LEU A  60     -12.169  22.003  21.200  1.00 38.66           N  
ATOM    867  H   LEU A  60     -11.268  21.699  20.861  1.00 38.66           H  
ATOM    868  CA  LEU A  60     -13.300  21.858  20.284  1.00 38.66           C  
ATOM    869  HA  LEU A  60     -13.960  22.721  20.370  1.00 38.66           H  
ATOM    870  C   LEU A  60     -14.082  20.608  20.705  1.00 38.66           C  
ATOM    871  CB  LEU A  60     -12.773  21.750  18.837  1.00 38.66           C  
ATOM    872  HB2 LEU A  60     -11.871  21.138  18.839  1.00 38.66           H  
ATOM    873  HB3 LEU A  60     -13.504  21.221  18.225  1.00 38.66           H  
ATOM    874  O   LEU A  60     -13.493  19.547  20.872  1.00 38.66           O  
ATOM    875  CG  LEU A  60     -12.479  23.118  18.192  1.00 38.66           C  
ATOM    876  HG  LEU A  60     -12.117  23.809  18.952  1.00 38.66           H  
ATOM    877  CD1 LEU A  60     -11.410  23.007  17.107  1.00 38.66           C  
ATOM    878 HD11 LEU A  60     -11.734  22.312  16.332  1.00 38.66           H  
ATOM    879 HD12 LEU A  60     -10.481  22.634  17.539  1.00 38.66           H  
ATOM    880 HD13 LEU A  60     -11.222  23.982  16.658  1.00 38.66           H  
ATOM    881  CD2 LEU A  60     -13.745  23.697  17.553  1.00 38.66           C  
ATOM    882 HD21 LEU A  60     -14.082  23.040  16.752  1.00 38.66           H  
ATOM    883 HD22 LEU A  60     -14.532  23.788  18.302  1.00 38.66           H  
ATOM    884 HD23 LEU A  60     -13.529  24.681  17.136  1.00 38.66           H  
ATOM    885  N   ASP A  61     -15.386  20.761  20.926  1.00 41.66           N  
ATOM    886  H   ASP A  61     -15.792  21.678  20.808  1.00 41.66           H  
ATOM    887  CA  ASP A  61     -16.302  19.649  21.195  1.00 41.66           C  
ATOM    888  HA  ASP A  61     -15.979  19.105  22.082  1.00 41.66           H  
ATOM    889  C   ASP A  61     -16.308  18.682  19.998  1.00 41.66           C  
ATOM    890  CB  ASP A  61     -17.686  20.266  21.457  1.00 41.66           C  
ATOM    891  HB2 ASP A  61     -17.625  20.912  22.333  1.00 41.66           H  
ATOM    892  HB3 ASP A  61     -17.962  20.887  20.605  1.00 41.66           H  
ATOM    893  O   ASP A  61     -16.307  19.156  18.856  1.00 41.66           O  
ATOM    894  CG  ASP A  61     -18.781  19.231  21.695  1.00 41.66           C  
ATOM    895  OD1 ASP A  61     -18.530  18.312  22.493  1.00 41.66           O  
ATOM    896  OD2 ASP A  61     -19.848  19.385  21.057  1.00 41.66           O  
ATOM    897  N   ARG A  62     -16.336  17.359  20.226  1.00 46.12           N  
ATOM    898  H   ARG A  62     -16.367  17.039  21.184  1.00 46.12           H  
ATOM    899  CA  ARG A  62     -16.265  16.335  19.161  1.00 46.12           C  
ATOM    900  HA  ARG A  62     -15.288  16.386  18.680  1.00 46.12           H  
ATOM    901  C   ARG A  62     -17.312  16.579  18.078  1.00 46.12           C  
ATOM    902  CB  ARG A  62     -16.408  14.930  19.782  1.00 46.12           C  
ATOM    903  HB2 ARG A  62     -17.384  14.834  20.258  1.00 46.12           H  
ATOM    904  HB3 ARG A  62     -15.640  14.797  20.544  1.00 46.12           H  
ATOM    905  O   ARG A  62     -17.004  16.581  16.894  1.00 46.12           O  
ATOM    906  CG  ARG A  62     -16.246  13.823  18.730  1.00 46.12           C  
ATOM    907  HG2 ARG A  62     -17.026  13.924  17.975  1.00 46.12           H  
ATOM    908  HG3 ARG A  62     -15.275  13.932  18.246  1.00 46.12           H  
ATOM    909  CD  ARG A  62     -16.343  12.420  19.334  1.00 46.12           C  
ATOM    910  HD2 ARG A  62     -15.461  12.231  19.947  1.00 46.12           H  
ATOM    911  HD3 ARG A  62     -17.225  12.344  19.970  1.00 46.12           H  
ATOM    912  NE  ARG A  62     -16.392  11.433  18.249  1.00 46.12           N  
ATOM    913  HE  ARG A  62     -15.545  11.365  17.703  1.00 46.12           H  
ATOM    914  NH1 ARG A  62     -18.653  10.971  18.274  1.00 46.12           N  
ATOM    915 HH11 ARG A  62     -19.420  10.425  17.910  1.00 46.12           H  
ATOM    916 HH12 ARG A  62     -18.834  11.458  19.140  1.00 46.12           H  
ATOM    917  NH2 ARG A  62     -17.327   9.996  16.766  1.00 46.12           N  
ATOM    918 HH21 ARG A  62     -18.102   9.535  16.310  1.00 46.12           H  
ATOM    919 HH22 ARG A  62     -16.439   9.928  16.289  1.00 46.12           H  
ATOM    920  CZ  ARG A  62     -17.452  10.802  17.784  1.00 46.12           C  
ATOM    921  N   ARG A  63     -18.534  16.960  18.461  1.00 43.71           N  
ATOM    922  H   ARG A  63     -18.718  16.961  19.454  1.00 43.71           H  
ATOM    923  CA  ARG A  63     -19.608  17.314  17.517  1.00 43.71           C  
ATOM    924  HA  ARG A  63     -19.735  16.478  16.830  1.00 43.71           H  
ATOM    925  C   ARG A  63     -19.288  18.546  16.661  1.00 43.71           C  
ATOM    926  CB  ARG A  63     -20.893  17.500  18.332  1.00 43.71           C  
ATOM    927  HB2 ARG A  63     -20.803  18.396  18.946  1.00 43.71           H  
ATOM    928  HB3 ARG A  63     -21.008  16.642  18.994  1.00 43.71           H  
ATOM    929  O   ARG A  63     -19.801  18.668  15.552  1.00 43.71           O  
ATOM    930  CG  ARG A  63     -22.144  17.620  17.455  1.00 43.71           C  
ATOM    931  HG2 ARG A  63     -22.076  18.528  16.855  1.00 43.71           H  
ATOM    932  HG3 ARG A  63     -22.216  16.761  16.787  1.00 43.71           H  
ATOM    933  CD  ARG A  63     -23.404  17.710  18.321  1.00 43.71           C  
ATOM    934  HD2 ARG A  63     -24.230  18.034  17.688  1.00 43.71           H  
ATOM    935  HD3 ARG A  63     -23.245  18.447  19.108  1.00 43.71           H  
ATOM    936  NE  ARG A  63     -23.746  16.409  18.920  1.00 43.71           N  
ATOM    937  HE  ARG A  63     -23.051  15.677  18.871  1.00 43.71           H  
ATOM    938  NH1 ARG A  63     -25.838  16.928  19.707  1.00 43.71           N  
ATOM    939 HH11 ARG A  63     -26.672  16.606  20.177  1.00 43.71           H  
ATOM    940 HH12 ARG A  63     -25.660  17.903  19.508  1.00 43.71           H  
ATOM    941  NH2 ARG A  63     -25.043  14.839  19.914  1.00 43.71           N  
ATOM    942 HH21 ARG A  63     -25.888  14.512  20.359  1.00 43.71           H  
ATOM    943 HH22 ARG A  63     -24.314  14.151  19.791  1.00 43.71           H  
ATOM    944  CZ  ARG A  63     -24.874  16.066  19.511  1.00 43.71           C  
ATOM    945  N   THR A  64     -18.472  19.474  17.160  1.00 41.37           N  
ATOM    946  H   THR A  64     -18.009  19.251  18.029  1.00 41.37           H  
ATOM    947  CA  THR A  64     -17.971  20.626  16.389  1.00 41.37           C  
ATOM    948  HA  THR A  64     -18.771  21.002  15.751  1.00 41.37           H  
ATOM    949  C   THR A  64     -16.821  20.214  15.473  1.00 41.37           C  
ATOM    950  CB  THR A  64     -17.525  21.775  17.307  1.00 41.37           C  
ATOM    951  HB  THR A  64     -16.643  21.480  17.876  1.00 41.37           H  
ATOM    952  O   THR A  64     -16.772  20.681  14.340  1.00 41.37           O  
ATOM    953  CG2 THR A  64     -17.212  23.057  16.532  1.00 41.37           C  
ATOM    954 HG21 THR A  64     -16.963  23.853  17.234  1.00 41.37           H  
ATOM    955 HG22 THR A  64     -18.078  23.353  15.939  1.00 41.37           H  
ATOM    956 HG23 THR A  64     -16.363  22.897  15.868  1.00 41.37           H  
ATOM    957  OG1 THR A  64     -18.564  22.104  18.204  1.00 41.37           O  
ATOM    958  HG1 THR A  64     -18.673  21.356  18.795  1.00 41.37           H  
ATOM    959  N   PHE A  65     -15.945  19.317  15.931  1.00 40.86           N  
ATOM    960  H   PHE A  65     -16.049  18.966  16.872  1.00 40.86           H  
ATOM    961  CA  PHE A  65     -14.860  18.753  15.128  1.00 40.86           C  
ATOM    962  HA  PHE A  65     -14.295  19.567  14.675  1.00 40.86           H  
ATOM    963  C   PHE A  65     -15.385  17.884  13.973  1.00 40.86           C  
ATOM    964  CB  PHE A  65     -13.913  17.976  16.048  1.00 40.86           C  
ATOM    965  HB2 PHE A  65     -14.455  17.165  16.532  1.00 40.86           H  
ATOM    966  HB3 PHE A  65     -13.547  18.642  16.830  1.00 40.86           H  
ATOM    967  O   PHE A  65     -15.070  18.165  12.824  1.00 40.86           O  
ATOM    968  CG  PHE A  65     -12.724  17.401  15.313  1.00 40.86           C  
ATOM    969  CD1 PHE A  65     -12.654  16.022  15.043  1.00 40.86           C  
ATOM    970  HD1 PHE A  65     -13.428  15.346  15.376  1.00 40.86           H  
ATOM    971  CD2 PHE A  65     -11.690  18.254  14.877  1.00 40.86           C  
ATOM    972  HD2 PHE A  65     -11.737  19.313  15.079  1.00 40.86           H  
ATOM    973  CE1 PHE A  65     -11.546  15.512  14.348  1.00 40.86           C  
ATOM    974  HE1 PHE A  65     -11.462  14.454  14.146  1.00 40.86           H  
ATOM    975  CE2 PHE A  65     -10.594  17.734  14.166  1.00 40.86           C  
ATOM    976  HE2 PHE A  65      -9.801  18.381  13.822  1.00 40.86           H  
ATOM    977  CZ  PHE A  65     -10.526  16.359  13.897  1.00 40.86           C  
ATOM    978  HZ  PHE A  65      -9.687  15.949  13.354  1.00 40.86           H  
ATOM    979  N   VAL A  66     -16.292  16.940  14.244  1.00 43.16           N  
ATOM    980  H   VAL A  66     -16.444  16.711  15.215  1.00 43.16           H  
ATOM    981  CA  VAL A  66     -16.969  16.091  13.243  1.00 43.16           C  
ATOM    982  HA  VAL A  66     -16.216  15.534  12.685  1.00 43.16           H  
ATOM    983  C   VAL A  66     -17.755  16.935  12.238  1.00 43.16           C  
ATOM    984  CB  VAL A  66     -17.899  15.076  13.944  1.00 43.16           C  
ATOM    985  HB  VAL A  66     -18.569  15.618  14.611  1.00 43.16           H  
ATOM    986  O   VAL A  66     -17.694  16.696  11.035  1.00 43.16           O  
ATOM    987  CG1 VAL A  66     -18.756  14.274  12.956  1.00 43.16           C  
ATOM    988 HG11 VAL A  66     -19.325  13.514  13.491  1.00 43.16           H  
ATOM    989 HG12 VAL A  66     -19.459  14.921  12.429  1.00 43.16           H  
ATOM    990 HG13 VAL A  66     -18.115  13.775  12.229  1.00 43.16           H  
ATOM    991  CG2 VAL A  66     -17.097  14.066  14.772  1.00 43.16           C  
ATOM    992 HG21 VAL A  66     -16.432  14.557  15.482  1.00 43.16           H  
ATOM    993 HG22 VAL A  66     -17.768  13.411  15.328  1.00 43.16           H  
ATOM    994 HG23 VAL A  66     -16.479  13.447  14.120  1.00 43.16           H  
ATOM    995  N   LYS A  67     -18.444  17.992  12.696  1.00 38.76           N  
ATOM    996  H   LYS A  67     -18.476  18.146  13.693  1.00 38.76           H  
ATOM    997  CA  LYS A  67     -19.051  18.968  11.777  1.00 38.76           C  
ATOM    998  HA  LYS A  67     -19.655  18.429  11.046  1.00 38.76           H  
ATOM    999  C   LYS A  67     -18.006  19.713  10.952  1.00 38.76           C  
ATOM   1000  CB  LYS A  67     -19.933  19.966  12.529  1.00 38.76           C  
ATOM   1001  HB2 LYS A  67     -20.098  20.839  11.898  1.00 38.76           H  
ATOM   1002  HB3 LYS A  67     -19.426  20.291  13.438  1.00 38.76           H  
ATOM   1003  O   LYS A  67     -18.296  20.036   9.815  1.00 38.76           O  
ATOM   1004  CG  LYS A  67     -21.296  19.351  12.857  1.00 38.76           C  
ATOM   1005  HG2 LYS A  67     -21.165  18.426  13.419  1.00 38.76           H  
ATOM   1006  HG3 LYS A  67     -21.817  19.121  11.928  1.00 38.76           H  
ATOM   1007  CD  LYS A  67     -22.124  20.344  13.671  1.00 38.76           C  
ATOM   1008  HD2 LYS A  67     -22.285  21.245  13.079  1.00 38.76           H  
ATOM   1009  HD3 LYS A  67     -21.586  20.595  14.585  1.00 38.76           H  
ATOM   1010  CE  LYS A  67     -23.458  19.687  14.015  1.00 38.76           C  
ATOM   1011  HE2 LYS A  67     -23.934  19.366  13.088  1.00 38.76           H  
ATOM   1012  HE3 LYS A  67     -23.255  18.792  14.604  1.00 38.76           H  
ATOM   1013  NZ  LYS A  67     -24.332  20.621  14.756  1.00 38.76           N  
ATOM   1014  HZ1 LYS A  67     -25.205  20.163  14.973  1.00 38.76           H  
ATOM   1015  HZ2 LYS A  67     -24.514  21.433  14.183  1.00 38.76           H  
ATOM   1016  HZ3 LYS A  67     -23.871  20.907  15.607  1.00 38.76           H  
ATOM   1017  N   GLY A  68     -16.823  19.988  11.493  1.00 33.98           N  
ATOM   1018  H   GLY A  68     -16.637  19.675  12.435  1.00 33.98           H  
ATOM   1019  CA  GLY A  68     -15.709  20.582  10.753  1.00 33.98           C  
ATOM   1020  HA2 GLY A  68     -14.903  20.805  11.451  1.00 33.98           H  
ATOM   1021  HA3 GLY A  68     -16.032  21.508  10.275  1.00 33.98           H  
ATOM   1022  C   GLY A  68     -15.147  19.654   9.675  1.00 33.98           C  
ATOM   1023  O   GLY A  68     -14.890  20.120   8.573  1.00 33.98           O  
ATOM   1024  N   LEU A  69     -15.040  18.353   9.966  1.00 34.01           N  
ATOM   1025  H   LEU A  69     -15.204  18.066  10.920  1.00 34.01           H  
ATOM   1026  CA  LEU A  69     -14.604  17.325   9.014  1.00 34.01           C  
ATOM   1027  HA  LEU A  69     -13.721  17.683   8.483  1.00 34.01           H  
ATOM   1028  C   LEU A  69     -15.653  17.020   7.926  1.00 34.01           C  
ATOM   1029  CB  LEU A  69     -14.242  16.042   9.789  1.00 34.01           C  
ATOM   1030  HB2 LEU A  69     -14.098  15.242   9.063  1.00 34.01           H  
ATOM   1031  HB3 LEU A  69     -15.090  15.762  10.414  1.00 34.01           H  
ATOM   1032  O   LEU A  69     -15.288  16.596   6.838  1.00 34.01           O  
ATOM   1033  CG  LEU A  69     -12.978  16.110  10.669  1.00 34.01           C  
ATOM   1034  HG  LEU A  69     -13.071  16.916  11.397  1.00 34.01           H  
ATOM   1035  CD1 LEU A  69     -12.837  14.783  11.414  1.00 34.01           C  
ATOM   1036 HD11 LEU A  69     -12.925  13.948  10.719  1.00 34.01           H  
ATOM   1037 HD12 LEU A  69     -11.853  14.721  11.879  1.00 34.01           H  
ATOM   1038 HD13 LEU A  69     -13.607  14.699  12.181  1.00 34.01           H  
ATOM   1039  CD2 LEU A  69     -11.704  16.328   9.849  1.00 34.01           C  
ATOM   1040 HD21 LEU A  69     -10.836  16.321  10.508  1.00 34.01           H  
ATOM   1041 HD22 LEU A  69     -11.736  17.293   9.344  1.00 34.01           H  
ATOM   1042 HD23 LEU A  69     -11.593  15.537   9.108  1.00 34.01           H  
ATOM   1043  N   GLY A  70     -16.948  17.229   8.206  1.00 31.19           N  
ATOM   1044  H   GLY A  70     -17.171  17.450   9.166  1.00 31.19           H  
ATOM   1045  CA  GLY A  70     -18.057  16.903   7.293  1.00 31.19           C  
ATOM   1046  HA2 GLY A  70     -18.792  16.323   7.850  1.00 31.19           H  
ATOM   1047  HA3 GLY A  70     -17.690  16.270   6.485  1.00 31.19           H  
ATOM   1048  C   GLY A  70     -18.794  18.089   6.647  1.00 31.19           C  
ATOM   1049  O   GLY A  70     -19.673  17.868   5.816  1.00 31.19           O  
ATOM   1050  N   ALA A  71     -18.500  19.345   7.007  1.00 27.93           N  
ATOM   1051  H   ALA A  71     -17.779  19.484   7.701  1.00 27.93           H  
ATOM   1052  CA  ALA A  71     -19.228  20.525   6.517  1.00 27.93           C  
ATOM   1053  HA  ALA A  71     -20.133  20.174   6.020  1.00 27.93           H  
ATOM   1054  C   ALA A  71     -18.473  21.318   5.437  1.00 27.93           C  
ATOM   1055  CB  ALA A  71     -19.718  21.404   7.678  1.00 27.93           C  
ATOM   1056  HB1 ALA A  71     -18.864  21.863   8.176  1.00 27.93           H  
ATOM   1057  HB2 ALA A  71     -20.362  22.193   7.290  1.00 27.93           H  
ATOM   1058  HB3 ALA A  71     -20.287  20.798   8.383  1.00 27.93           H  
ATOM   1059  O   ALA A  71     -18.301  22.530   5.557  1.00 27.93           O  
ATOM   1060  N   ALA A  72     -18.131  20.671   4.323  1.00 28.43           N  
ATOM   1061  H   ALA A  72     -18.177  19.662   4.310  1.00 28.43           H  
ATOM   1062  CA  ALA A  72     -17.966  21.356   3.039  1.00 28.43           C  
ATOM   1063  HA  ALA A  72     -17.655  22.385   3.218  1.00 28.43           H  
ATOM   1064  C   ALA A  72     -19.328  21.409   2.317  1.00 28.43           C  
ATOM   1065  CB  ALA A  72     -16.837  20.702   2.240  1.00 28.43           C  
ATOM   1066  HB1 ALA A  72     -15.905  20.735   2.805  1.00 28.43           H  
ATOM   1067  HB2 ALA A  72     -17.070  19.658   2.029  1.00 28.43           H  
ATOM   1068  HB3 ALA A  72     -16.691  21.224   1.294  1.00 28.43           H  
ATOM   1069  O   ALA A  72     -19.593  20.734   1.322  1.00 28.43           O  
ATOM   1070  N   ALA A  73     -20.258  22.189   2.876  1.00 25.16           N  
ATOM   1071  H   ALA A  73     -19.991  22.721   3.692  1.00 25.16           H  
ATOM   1072  CA  ALA A  73     -21.559  22.431   2.269  1.00 25.16           C  
ATOM   1073  HA  ALA A  73     -21.877  21.522   1.759  1.00 25.16           H  
ATOM   1074  C   ALA A  73     -21.472  23.563   1.227  1.00 25.16           C  
ATOM   1075  CB  ALA A  73     -22.595  22.710   3.367  1.00 25.16           C  
ATOM   1076  HB1 ALA A  73     -22.641  21.862   4.050  1.00 25.16           H  
ATOM   1077  HB2 ALA A  73     -23.576  22.859   2.915  1.00 25.16           H  
ATOM   1078  HB3 ALA A  73     -22.314  23.606   3.921  1.00 25.16           H  
ATOM   1079  O   ALA A  73     -21.238  24.718   1.572  1.00 25.16           O  
ATOM   1080  N   ALA A  74     -21.784  23.213  -0.023  1.00 25.50           N  
ATOM   1081  H   ALA A  74     -21.804  22.218  -0.200  1.00 25.50           H  
ATOM   1082  CA  ALA A  74     -22.337  24.077  -1.069  1.00 25.50           C  
ATOM   1083  HA  ALA A  74     -22.575  23.411  -1.899  1.00 25.50           H  
ATOM   1084  C   ALA A  74     -21.442  25.182  -1.676  1.00 25.50           C  
ATOM   1085  CB  ALA A  74     -23.691  24.620  -0.579  1.00 25.50           C  
ATOM   1086  HB1 ALA A  74     -23.537  25.311   0.250  1.00 25.50           H  
ATOM   1087  HB2 ALA A  74     -24.327  23.798  -0.252  1.00 25.50           H  
ATOM   1088  HB3 ALA A  74     -24.185  25.152  -1.392  1.00 25.50           H  
ATOM   1089  O   ALA A  74     -21.489  26.337  -1.265  1.00 25.50           O  
ATOM   1090  N   ALA A  75     -20.784  24.852  -2.794  1.00 23.41           N  
ATOM   1091  H   ALA A  75     -20.503  23.885  -2.868  1.00 23.41           H  
ATOM   1092  CA  ALA A  75     -20.955  25.543  -4.082  1.00 23.41           C  
ATOM   1093  HA  ALA A  75     -22.006  25.502  -4.366  1.00 23.41           H  
ATOM   1094  C   ALA A  75     -20.144  24.811  -5.164  1.00 23.41           C  
ATOM   1095  CB  ALA A  75     -20.541  27.024  -4.017  1.00 23.41           C  
ATOM   1096  HB1 ALA A  75     -20.539  27.451  -5.020  1.00 23.41           H  
ATOM   1097  HB2 ALA A  75     -19.540  27.110  -3.594  1.00 23.41           H  
ATOM   1098  HB3 ALA A  75     -21.242  27.592  -3.403  1.00 23.41           H  
ATOM   1099  O   ALA A  75     -18.976  25.108  -5.393  1.00 23.41           O  
ATOM   1100  N   SER A  76     -20.778  23.866  -5.858  1.00 23.25           N  
ATOM   1101  H   SER A  76     -21.730  23.621  -5.627  1.00 23.25           H  
ATOM   1102  CA  SER A  76     -20.261  23.322  -7.112  1.00 23.25           C  
ATOM   1103  HA  SER A  76     -19.244  22.960  -6.962  1.00 23.25           H  
ATOM   1104  C   SER A  76     -20.243  24.434  -8.165  1.00 23.25           C  
ATOM   1105  CB  SER A  76     -21.133  22.141  -7.556  1.00 23.25           C  
ATOM   1106  HB2 SER A  76     -20.798  21.778  -8.528  1.00 23.25           H  
ATOM   1107  HB3 SER A  76     -21.048  21.333  -6.829  1.00 23.25           H  
ATOM   1108  O   SER A  76     -21.232  24.679  -8.859  1.00 23.25           O  
ATOM   1109  OG  SER A  76     -22.483  22.562  -7.636  1.00 23.25           O  
ATOM   1110  HG  SER A  76     -22.507  23.247  -8.308  1.00 23.25           H  
ATOM   1111  N   VAL A  77     -19.121  25.137  -8.266  1.00 24.05           N  
ATOM   1112  H   VAL A  77     -18.411  25.001  -7.561  1.00 24.05           H  
ATOM   1113  CA  VAL A  77     -18.755  25.863  -9.476  1.00 24.05           C  
ATOM   1114  HA  VAL A  77     -19.435  25.570 -10.276  1.00 24.05           H  
ATOM   1115  C   VAL A  77     -17.365  25.376  -9.841  1.00 24.05           C  
ATOM   1116  CB  VAL A  77     -18.833  27.400  -9.348  1.00 24.05           C  
ATOM   1117  HB  VAL A  77     -17.926  27.789  -8.883  1.00 24.05           H  
ATOM   1118  O   VAL A  77     -16.377  25.787  -9.241  1.00 24.05           O  
ATOM   1119  CG1 VAL A  77     -18.987  28.007 -10.750  1.00 24.05           C  
ATOM   1120 HG11 VAL A  77     -18.796  29.080 -10.711  1.00 24.05           H  
ATOM   1121 HG12 VAL A  77     -18.291  27.538 -11.446  1.00 24.05           H  
ATOM   1122 HG13 VAL A  77     -19.995  27.831 -11.125  1.00 24.05           H  
ATOM   1123  CG2 VAL A  77     -20.033  27.892  -8.527  1.00 24.05           C  
ATOM   1124 HG21 VAL A  77     -20.958  27.476  -8.928  1.00 24.05           H  
ATOM   1125 HG22 VAL A  77     -20.076  28.981  -8.549  1.00 24.05           H  
ATOM   1126 HG23 VAL A  77     -19.918  27.573  -7.491  1.00 24.05           H  
ATOM   1127  N   ALA A  78     -17.312  24.468 -10.812  1.00 23.63           N  
ATOM   1128  H   ALA A  78     -18.177  24.115 -11.198  1.00 23.63           H  
ATOM   1129  CA  ALA A  78     -16.096  24.141 -11.532  1.00 23.63           C  
ATOM   1130  HA  ALA A  78     -15.343  23.773 -10.834  1.00 23.63           H  
ATOM   1131  C   ALA A  78     -15.583  25.429 -12.194  1.00 23.63           C  
ATOM   1132  CB  ALA A  78     -16.420  23.031 -12.542  1.00 23.63           C  
ATOM   1133  HB1 ALA A  78     -17.189  23.361 -13.241  1.00 23.63           H  
ATOM   1134  HB2 ALA A  78     -15.520  22.778 -13.101  1.00 23.63           H  
ATOM   1135  HB3 ALA A  78     -16.763  22.140 -12.017  1.00 23.63           H  
ATOM   1136  O   ALA A  78     -16.027  25.823 -13.272  1.00 23.63           O  
ATOM   1137  N   VAL A  79     -14.705  26.143 -11.497  1.00 25.87           N  
ATOM   1138  H   VAL A  79     -14.514  25.854 -10.548  1.00 25.87           H  
ATOM   1139  CA  VAL A  79     -13.885  27.214 -12.054  1.00 25.87           C  
ATOM   1140  HA  VAL A  79     -13.858  27.106 -13.138  1.00 25.87           H  
ATOM   1141  C   VAL A  79     -12.500  26.977 -11.494  1.00 25.87           C  
ATOM   1142  CB  VAL A  79     -14.368  28.643 -11.713  1.00 25.87           C  
ATOM   1143  HB  VAL A  79     -14.021  28.934 -10.721  1.00 25.87           H  
ATOM   1144  O   VAL A  79     -12.284  27.165 -10.299  1.00 25.87           O  
ATOM   1145  CG1 VAL A  79     -13.794  29.634 -12.734  1.00 25.87           C  
ATOM   1146 HG11 VAL A  79     -14.086  30.650 -12.468  1.00 25.87           H  
ATOM   1147 HG12 VAL A  79     -12.705  29.574 -12.728  1.00 25.87           H  
ATOM   1148 HG13 VAL A  79     -14.161  29.397 -13.732  1.00 25.87           H  
ATOM   1149  CG2 VAL A  79     -15.885  28.802 -11.713  1.00 25.87           C  
ATOM   1150 HG21 VAL A  79     -16.274  28.224 -10.874  1.00 25.87           H  
ATOM   1151 HG22 VAL A  79     -16.303  28.436 -12.651  1.00 25.87           H  
ATOM   1152 HG23 VAL A  79     -16.156  29.847 -11.566  1.00 25.87           H  
ATOM   1153  N   GLY A  80     -11.582  26.540 -12.356  1.00 25.81           N  
ATOM   1154  H   GLY A  80     -11.858  26.329 -13.304  1.00 25.81           H  
ATOM   1155  CA  GLY A  80     -10.173  26.420 -12.012  1.00 25.81           C  
ATOM   1156  HA2 GLY A  80     -10.031  25.576 -11.337  1.00 25.81           H  
ATOM   1157  HA3 GLY A  80      -9.578  26.254 -12.910  1.00 25.81           H  
ATOM   1158  C   GLY A  80      -9.707  27.707 -11.342  1.00 25.81           C  
ATOM   1159  O   GLY A  80      -9.697  28.777 -11.959  1.00 25.81           O  
ATOM   1160  N   HIS A  81      -9.380  27.615 -10.054  1.00 24.73           N  
ATOM   1161  H   HIS A  81      -9.474  26.725  -9.586  1.00 24.73           H  
ATOM   1162  CA  HIS A  81      -8.740  28.700  -9.340  1.00 24.73           C  
ATOM   1163  HA  HIS A  81      -8.825  29.585  -9.971  1.00 24.73           H  
ATOM   1164  C   HIS A  81      -7.264  28.338  -9.164  1.00 24.73           C  
ATOM   1165  CB  HIS A  81      -9.470  29.051  -8.035  1.00 24.73           C  
ATOM   1166  HB2 HIS A  81      -9.112  28.422  -7.221  1.00 24.73           H  
ATOM   1167  HB3 HIS A  81     -10.536  28.865  -8.162  1.00 24.73           H  
ATOM   1168  O   HIS A  81      -6.976  27.375  -8.460  1.00 24.73           O  
ATOM   1169  CG  HIS A  81      -9.302  30.513  -7.684  1.00 24.73           C  
ATOM   1170  CD2 HIS A  81      -9.234  31.070  -6.435  1.00 24.73           C  
ATOM   1171  HD2 HIS A  81      -9.270  30.532  -5.499  1.00 24.73           H  
ATOM   1172  ND1 HIS A  81      -9.238  31.551  -8.588  1.00 24.73           N  
ATOM   1173  HD1 HIS A  81      -9.340  31.458  -9.588  1.00 24.73           H  
ATOM   1174  CE1 HIS A  81      -9.117  32.699  -7.907  1.00 24.73           C  
ATOM   1175  HE1 HIS A  81      -9.059  33.682  -8.350  1.00 24.73           H  
ATOM   1176  NE2 HIS A  81      -9.118  32.461  -6.590  1.00 24.73           N  
ATOM   1177  N   PRO A  82      -6.316  29.071  -9.782  1.00 26.28           N  
ATOM   1178  CA  PRO A  82      -4.922  28.629  -9.837  1.00 26.28           C  
ATOM   1179  HA  PRO A  82      -4.910  27.592 -10.173  1.00 26.28           H  
ATOM   1180  C   PRO A  82      -4.144  28.694  -8.514  1.00 26.28           C  
ATOM   1181  CB  PRO A  82      -4.240  29.496 -10.907  1.00 26.28           C  
ATOM   1182  HB2 PRO A  82      -3.571  28.904 -11.532  1.00 26.28           H  
ATOM   1183  HB3 PRO A  82      -3.687  30.308 -10.435  1.00 26.28           H  
ATOM   1184  O   PRO A  82      -2.941  28.501  -8.554  1.00 26.28           O  
ATOM   1185  CG  PRO A  82      -5.384  30.090 -11.716  1.00 26.28           C  
ATOM   1186  HG2 PRO A  82      -5.670  29.394 -12.505  1.00 26.28           H  
ATOM   1187  HG3 PRO A  82      -5.126  31.062 -12.136  1.00 26.28           H  
ATOM   1188  CD  PRO A  82      -6.510  30.191 -10.697  1.00 26.28           C  
ATOM   1189  HD2 PRO A  82      -7.452  30.143 -11.242  1.00 26.28           H  
ATOM   1190  HD3 PRO A  82      -6.432  31.128 -10.146  1.00 26.28           H  
ATOM   1191  N   ASN A  83      -4.747  29.030  -7.366  1.00 25.84           N  
ATOM   1192  H   ASN A  83      -5.756  29.022  -7.337  1.00 25.84           H  
ATOM   1193  CA  ASN A  83      -3.995  29.373  -6.147  1.00 25.84           C  
ATOM   1194  HA  ASN A  83      -3.095  28.760  -6.100  1.00 25.84           H  
ATOM   1195  C   ASN A  83      -4.774  29.089  -4.840  1.00 25.84           C  
ATOM   1196  CB  ASN A  83      -3.562  30.857  -6.233  1.00 25.84           C  
ATOM   1197  HB2 ASN A  83      -4.428  31.473  -6.472  1.00 25.84           H  
ATOM   1198  HB3 ASN A  83      -3.184  31.173  -5.261  1.00 25.84           H  
ATOM   1199  O   ASN A  83      -5.008  30.004  -4.050  1.00 25.84           O  
ATOM   1200  CG  ASN A  83      -2.431  31.135  -7.208  1.00 25.84           C  
ATOM   1201  ND2 ASN A  83      -2.518  32.193  -7.978  1.00 25.84           N  
ATOM   1202 HD21 ASN A  83      -3.348  32.768  -7.967  1.00 25.84           H  
ATOM   1203 HD22 ASN A  83      -1.737  32.297  -8.610  1.00 25.84           H  
ATOM   1204  OD1 ASN A  83      -1.415  30.477  -7.256  1.00 25.84           O  
ATOM   1205  N   GLY A  84      -5.196  27.843  -4.596  1.00 24.15           N  
ATOM   1206  H   GLY A  84      -5.029  27.122  -5.283  1.00 24.15           H  
ATOM   1207  CA  GLY A  84      -5.853  27.452  -3.338  1.00 24.15           C  
ATOM   1208  HA2 GLY A  84      -5.646  28.179  -2.553  1.00 24.15           H  
ATOM   1209  HA3 GLY A  84      -6.931  27.424  -3.495  1.00 24.15           H  
ATOM   1210  C   GLY A  84      -5.420  26.071  -2.845  1.00 24.15           C  
ATOM   1211  O   GLY A  84      -5.927  25.085  -3.342  1.00 24.15           O  
ATOM   1212  N   MET A  85      -4.490  26.017  -1.883  1.00 23.45           N  
ATOM   1213  H   MET A  85      -4.116  26.898  -1.560  1.00 23.45           H  
ATOM   1214  CA  MET A  85      -3.974  24.809  -1.193  1.00 23.45           C  
ATOM   1215  HA  MET A  85      -3.208  25.162  -0.502  1.00 23.45           H  
ATOM   1216  C   MET A  85      -3.208  23.765  -2.050  1.00 23.45           C  
ATOM   1217  CB  MET A  85      -5.068  24.184  -0.297  1.00 23.45           C  
ATOM   1218  HB2 MET A  85      -5.906  23.858  -0.914  1.00 23.45           H  
ATOM   1219  HB3 MET A  85      -4.664  23.307   0.210  1.00 23.45           H  
ATOM   1220  O   MET A  85      -2.776  22.753  -1.522  1.00 23.45           O  
ATOM   1221  CG  MET A  85      -5.573  25.162   0.777  1.00 23.45           C  
ATOM   1222  HG2 MET A  85      -4.734  25.422   1.423  1.00 23.45           H  
ATOM   1223  HG3 MET A  85      -5.933  26.070   0.295  1.00 23.45           H  
ATOM   1224  SD  MET A  85      -6.915  24.521   1.816  1.00 23.45           S  
ATOM   1225  CE  MET A  85      -7.110  25.881   2.994  1.00 23.45           C  
ATOM   1226  HE1 MET A  85      -6.175  26.024   3.536  1.00 23.45           H  
ATOM   1227  HE2 MET A  85      -7.900  25.628   3.701  1.00 23.45           H  
ATOM   1228  HE3 MET A  85      -7.373  26.793   2.459  1.00 23.45           H  
ATOM   1229  N   VAL A  86      -2.947  24.036  -3.337  1.00 28.76           N  
ATOM   1230  H   VAL A  86      -3.362  24.880  -3.705  1.00 28.76           H  
ATOM   1231  CA  VAL A  86      -2.477  23.045  -4.342  1.00 28.76           C  
ATOM   1232  HA  VAL A  86      -2.785  22.066  -3.976  1.00 28.76           H  
ATOM   1233  C   VAL A  86      -0.948  22.942  -4.555  1.00 28.76           C  
ATOM   1234  CB  VAL A  86      -3.169  23.252  -5.722  1.00 28.76           C  
ATOM   1235  HB  VAL A  86      -2.535  23.876  -6.352  1.00 28.76           H  
ATOM   1236  O   VAL A  86      -0.529  22.575  -5.651  1.00 28.76           O  
ATOM   1237  CG1 VAL A  86      -3.415  21.916  -6.437  1.00 28.76           C  
ATOM   1238 HG11 VAL A  86      -3.818  22.088  -7.435  1.00 28.76           H  
ATOM   1239 HG12 VAL A  86      -4.121  21.312  -5.867  1.00 28.76           H  
ATOM   1240 HG13 VAL A  86      -2.488  21.352  -6.538  1.00 28.76           H  
ATOM   1241  CG2 VAL A  86      -4.525  23.959  -5.686  1.00 28.76           C  
ATOM   1242 HG21 VAL A  86      -5.203  23.410  -5.033  1.00 28.76           H  
ATOM   1243 HG22 VAL A  86      -4.957  23.985  -6.687  1.00 28.76           H  
ATOM   1244 HG23 VAL A  86      -4.400  24.989  -5.352  1.00 28.76           H  
ATOM   1245  N   GLN A  87      -0.080  23.315  -3.606  1.00 26.50           N  
ATOM   1246  H   GLN A  87      -0.415  23.529  -2.677  1.00 26.50           H  
ATOM   1247  CA  GLN A  87       1.367  23.403  -3.914  1.00 26.50           C  
ATOM   1248  HA  GLN A  87       1.509  23.088  -4.948  1.00 26.50           H  
ATOM   1249  C   GLN A  87       2.311  22.396  -3.254  1.00 26.50           C  
ATOM   1250  CB  GLN A  87       1.871  24.861  -3.887  1.00 26.50           C  
ATOM   1251  HB2 GLN A  87       2.866  24.901  -3.443  1.00 26.50           H  
ATOM   1252  HB3 GLN A  87       1.202  25.486  -3.295  1.00 26.50           H  
ATOM   1253  O   GLN A  87       3.407  22.257  -3.787  1.00 26.50           O  
ATOM   1254  CG  GLN A  87       1.952  25.389  -5.333  1.00 26.50           C  
ATOM   1255  HG2 GLN A  87       2.609  24.734  -5.905  1.00 26.50           H  
ATOM   1256  HG3 GLN A  87       0.960  25.348  -5.783  1.00 26.50           H  
ATOM   1257  CD  GLN A  87       2.484  26.810  -5.482  1.00 26.50           C  
ATOM   1258  NE2 GLN A  87       2.727  27.245  -6.700  1.00 26.50           N  
ATOM   1259 HE21 GLN A  87       2.621  26.618  -7.484  1.00 26.50           H  
ATOM   1260 HE22 GLN A  87       3.115  28.176  -6.758  1.00 26.50           H  
ATOM   1261  OE1 GLN A  87       2.666  27.579  -4.553  1.00 26.50           O  
ATOM   1262  N   GLU A  88       1.915  21.638  -2.226  1.00 26.32           N  
ATOM   1263  H   GLU A  88       1.011  21.781  -1.799  1.00 26.32           H  
ATOM   1264  CA  GLU A  88       2.876  20.748  -1.534  1.00 26.32           C  
ATOM   1265  HA  GLU A  88       3.803  20.715  -2.107  1.00 26.32           H  
ATOM   1266  C   GLU A  88       2.506  19.255  -1.496  1.00 26.32           C  
ATOM   1267  CB  GLU A  88       3.299  21.347  -0.181  1.00 26.32           C  
ATOM   1268  HB2 GLU A  88       3.978  20.650   0.310  1.00 26.32           H  
ATOM   1269  HB3 GLU A  88       2.426  21.509   0.451  1.00 26.32           H  
ATOM   1270  O   GLU A  88       3.342  18.444  -1.124  1.00 26.32           O  
ATOM   1271  CG  GLU A  88       4.037  22.681  -0.429  1.00 26.32           C  
ATOM   1272  HG2 GLU A  88       3.305  23.437  -0.715  1.00 26.32           H  
ATOM   1273  HG3 GLU A  88       4.720  22.553  -1.269  1.00 26.32           H  
ATOM   1274  CD  GLU A  88       4.858  23.215   0.750  1.00 26.32           C  
ATOM   1275  OE1 GLU A  88       5.501  24.274   0.538  1.00 26.32           O  
ATOM   1276  OE2 GLU A  88       4.756  22.653   1.857  1.00 26.32           O  
ATOM   1277  N   SER A  89       1.353  18.844  -2.042  1.00 28.18           N  
ATOM   1278  H   SER A  89       0.647  19.522  -2.290  1.00 28.18           H  
ATOM   1279  CA  SER A  89       1.087  17.427  -2.370  1.00 28.18           C  
ATOM   1280  HA  SER A  89       1.695  16.806  -1.712  1.00 28.18           H  
ATOM   1281  C   SER A  89       1.496  17.033  -3.801  1.00 28.18           C  
ATOM   1282  CB  SER A  89      -0.362  17.052  -2.062  1.00 28.18           C  
ATOM   1283  HB2 SER A  89      -0.566  17.242  -1.009  1.00 28.18           H  
ATOM   1284  HB3 SER A  89      -0.508  15.990  -2.257  1.00 28.18           H  
ATOM   1285  O   SER A  89       1.272  15.901  -4.232  1.00 28.18           O  
ATOM   1286  OG  SER A  89      -1.253  17.810  -2.862  1.00 28.18           O  
ATOM   1287  HG  SER A  89      -2.121  17.415  -2.752  1.00 28.18           H  
ATOM   1288  N   LYS A  90       2.169  17.928  -4.547  1.00 25.88           N  
ATOM   1289  H   LYS A  90       2.376  18.810  -4.101  1.00 25.88           H  
ATOM   1290  CA  LYS A  90       2.937  17.566  -5.755  1.00 25.88           C  
ATOM   1291  HA  LYS A  90       2.372  16.823  -6.318  1.00 25.88           H  
ATOM   1292  C   LYS A  90       4.243  16.860  -5.353  1.00 25.88           C  
ATOM   1293  CB  LYS A  90       3.188  18.786  -6.670  1.00 25.88           C  
ATOM   1294  HB2 LYS A  90       4.066  18.580  -7.283  1.00 25.88           H  
ATOM   1295  HB3 LYS A  90       3.402  19.669  -6.068  1.00 25.88           H  
ATOM   1296  O   LYS A  90       5.327  17.371  -5.601  1.00 25.88           O  
ATOM   1297  CG  LYS A  90       2.037  19.069  -7.644  1.00 25.88           C  
ATOM   1298  HG2 LYS A  90       1.187  19.481  -7.101  1.00 25.88           H  
ATOM   1299  HG3 LYS A  90       1.736  18.134  -8.117  1.00 25.88           H  
ATOM   1300  CD  LYS A  90       2.495  20.048  -8.736  1.00 25.88           C  
ATOM   1301  HD2 LYS A  90       2.711  21.019  -8.291  1.00 25.88           H  
ATOM   1302  HD3 LYS A  90       3.403  19.655  -9.194  1.00 25.88           H  
ATOM   1303  CE  LYS A  90       1.408  20.180  -9.808  1.00 25.88           C  
ATOM   1304  HE2 LYS A  90       0.585  20.771  -9.408  1.00 25.88           H  
ATOM   1305  HE3 LYS A  90       1.024  19.183 -10.020  1.00 25.88           H  
ATOM   1306  NZ  LYS A  90       1.940  20.772 -11.061  1.00 25.88           N  
ATOM   1307  HZ1 LYS A  90       2.679  20.182 -11.417  1.00 25.88           H  
ATOM   1308  HZ2 LYS A  90       2.306  21.699 -10.901  1.00 25.88           H  
ATOM   1309  HZ3 LYS A  90       1.221  20.792 -11.770  1.00 25.88           H  
ATOM   1310  N   ALA A  91       4.127  15.699  -4.715  1.00 28.19           N  
ATOM   1311  H   ALA A  91       3.200  15.409  -4.438  1.00 28.19           H  
ATOM   1312  CA  ALA A  91       5.240  14.790  -4.442  1.00 28.19           C  
ATOM   1313  HA  ALA A  91       5.892  14.779  -5.315  1.00 28.19           H  
ATOM   1314  C   ALA A  91       4.751  13.342  -4.246  1.00 28.19           C  
ATOM   1315  CB  ALA A  91       6.074  15.306  -3.261  1.00 28.19           C  
ATOM   1316  HB1 ALA A  91       6.452  16.308  -3.465  1.00 28.19           H  
ATOM   1317  HB2 ALA A  91       5.465  15.332  -2.358  1.00 28.19           H  
ATOM   1318  HB3 ALA A  91       6.924  14.644  -3.092  1.00 28.19           H  
ATOM   1319  O   ALA A  91       5.155  12.653  -3.324  1.00 28.19           O  
ATOM   1320  N   LEU A  92       3.872  12.877  -5.132  1.00 33.01           N  
ATOM   1321  H   LEU A  92       3.464  13.543  -5.773  1.00 33.01           H  
ATOM   1322  CA  LEU A  92       3.865  11.478  -5.575  1.00 33.01           C  
ATOM   1323  HA  LEU A  92       4.789  10.993  -5.260  1.00 33.01           H  
ATOM   1324  C   LEU A  92       3.912  11.492  -7.112  1.00 33.01           C  
ATOM   1325  CB  LEU A  92       2.682  10.684  -4.977  1.00 33.01           C  
ATOM   1326  HB2 LEU A  92       1.768  11.250  -5.157  1.00 33.01           H  
ATOM   1327  HB3 LEU A  92       2.598   9.740  -5.516  1.00 33.01           H  
ATOM   1328  O   LEU A  92       3.050  10.953  -7.795  1.00 33.01           O  
ATOM   1329  CG  LEU A  92       2.780  10.353  -3.473  1.00 33.01           C  
ATOM   1330  HG  LEU A  92       2.872  11.275  -2.899  1.00 33.01           H  
ATOM   1331  CD1 LEU A  92       1.496   9.648  -3.026  1.00 33.01           C  
ATOM   1332 HD11 LEU A  92       1.337   8.744  -3.615  1.00 33.01           H  
ATOM   1333 HD12 LEU A  92       1.573   9.371  -1.975  1.00 33.01           H  
ATOM   1334 HD13 LEU A  92       0.642  10.316  -3.140  1.00 33.01           H  
ATOM   1335  CD2 LEU A  92       3.962   9.438  -3.151  1.00 33.01           C  
ATOM   1336 HD21 LEU A  92       3.914   9.105  -2.114  1.00 33.01           H  
ATOM   1337 HD22 LEU A  92       4.900   9.978  -3.278  1.00 33.01           H  
ATOM   1338 HD23 LEU A  92       3.962   8.577  -3.820  1.00 33.01           H  
ATOM   1339  N   ALA A  93       4.883  12.228  -7.667  1.00 28.48           N  
ATOM   1340  H   ALA A  93       5.555  12.623  -7.025  1.00 28.48           H  
ATOM   1341  CA  ALA A  93       5.414  11.897  -8.991  1.00 28.48           C  
ATOM   1342  HA  ALA A  93       4.601  11.850  -9.715  1.00 28.48           H  
ATOM   1343  C   ALA A  93       6.074  10.503  -8.887  1.00 28.48           C  
ATOM   1344  CB  ALA A  93       6.404  13.003  -9.394  1.00 28.48           C  
ATOM   1345  HB1 ALA A  93       5.889  13.962  -9.442  1.00 28.48           H  
ATOM   1346  HB2 ALA A  93       7.214  13.061  -8.666  1.00 28.48           H  
ATOM   1347  HB3 ALA A  93       6.839  12.787 -10.370  1.00 28.48           H  
ATOM   1348  O   ALA A  93       6.389  10.117  -7.758  1.00 28.48           O  
ATOM   1349  N   PRO A  94       6.276   9.740  -9.980  1.00 34.26           N  
ATOM   1350  CA  PRO A  94       6.967   8.446  -9.944  1.00 34.26           C  
ATOM   1351  HA  PRO A  94       6.504   7.791  -9.206  1.00 34.26           H  
ATOM   1352  C   PRO A  94       8.440   8.656  -9.557  1.00 34.26           C  
ATOM   1353  CB  PRO A  94       6.775   7.843 -11.343  1.00 34.26           C  
ATOM   1354  HB2 PRO A  94       5.835   7.292 -11.371  1.00 34.26           H  
ATOM   1355  HB3 PRO A  94       7.596   7.192 -11.642  1.00 34.26           H  
ATOM   1356  O   PRO A  94       9.339   8.612 -10.384  1.00 34.26           O  
ATOM   1357  CG  PRO A  94       6.663   9.076 -12.238  1.00 34.26           C  
ATOM   1358  HG2 PRO A  94       6.108   8.865 -13.152  1.00 34.26           H  
ATOM   1359  HG3 PRO A  94       7.659   9.449 -12.475  1.00 34.26           H  
ATOM   1360  CD  PRO A  94       5.934  10.086 -11.352  1.00 34.26           C  
ATOM   1361  HD2 PRO A  94       4.858   9.984 -11.492  1.00 34.26           H  
ATOM   1362  HD3 PRO A  94       6.254  11.095 -11.613  1.00 34.26           H  
ATOM   1363  N   LEU A  95       8.684   8.972  -8.289  1.00 35.94           N  
ATOM   1364  H   LEU A  95       7.883   9.046  -7.677  1.00 35.94           H  
ATOM   1365  CA  LEU A  95       9.941   9.514  -7.798  1.00 35.94           C  
ATOM   1366  HA  LEU A  95      10.608   9.645  -8.651  1.00 35.94           H  
ATOM   1367  C   LEU A  95      10.636   8.529  -6.874  1.00 35.94           C  
ATOM   1368  CB  LEU A  95       9.730  10.893  -7.146  1.00 35.94           C  
ATOM   1369  HB2 LEU A  95       8.898  11.407  -7.627  1.00 35.94           H  
ATOM   1370  HB3 LEU A  95       9.466  10.752  -6.098  1.00 35.94           H  
ATOM   1371  O   LEU A  95      11.347   8.946  -5.974  1.00 35.94           O  
ATOM   1372  CG  LEU A  95      11.007  11.751  -7.277  1.00 35.94           C  
ATOM   1373  HG  LEU A  95      11.879  11.118  -7.444  1.00 35.94           H  
ATOM   1374  CD1 LEU A  95      10.870  12.706  -8.464  1.00 35.94           C  
ATOM   1375 HD11 LEU A  95      10.044  13.399  -8.307  1.00 35.94           H  
ATOM   1376 HD12 LEU A  95      10.688  12.133  -9.373  1.00 35.94           H  
ATOM   1377 HD13 LEU A  95      11.798  13.263  -8.595  1.00 35.94           H  
ATOM   1378  CD2 LEU A  95      11.272  12.576  -6.018  1.00 35.94           C  
ATOM   1379 HD21 LEU A  95      10.425  13.230  -5.811  1.00 35.94           H  
ATOM   1380 HD22 LEU A  95      12.177  13.168  -6.151  1.00 35.94           H  
ATOM   1381 HD23 LEU A  95      11.422  11.896  -5.179  1.00 35.94           H  
ATOM   1382  N   ILE A  96      10.414   7.233  -7.064  1.00 38.08           N  
ATOM   1383  H   ILE A  96       9.719   6.968  -7.748  1.00 38.08           H  
ATOM   1384  CA  ILE A  96      11.408   6.238  -6.704  1.00 38.08           C  
ATOM   1385  HA  ILE A  96      12.389   6.710  -6.760  1.00 38.08           H  
ATOM   1386  C   ILE A  96      11.342   5.152  -7.762  1.00 38.08           C  
ATOM   1387  CB  ILE A  96      11.273   5.665  -5.277  1.00 38.08           C  
ATOM   1388  HB  ILE A  96      10.310   5.166  -5.169  1.00 38.08           H  
ATOM   1389  O   ILE A  96      10.463   4.297  -7.754  1.00 38.08           O  
ATOM   1390  CG1 ILE A  96      11.411   6.667  -4.122  1.00 38.08           C  
ATOM   1391 HG12 ILE A  96      12.191   7.397  -4.333  1.00 38.08           H  
ATOM   1392 HG13 ILE A  96      11.723   6.121  -3.232  1.00 38.08           H  
ATOM   1393  CG2 ILE A  96      12.414   4.647  -5.107  1.00 38.08           C  
ATOM   1394 HG21 ILE A  96      12.499   4.323  -4.070  1.00 38.08           H  
ATOM   1395 HG22 ILE A  96      12.213   3.763  -5.712  1.00 38.08           H  
ATOM   1396 HG23 ILE A  96      13.362   5.078  -5.428  1.00 38.08           H  
ATOM   1397  CD1 ILE A  96      10.097   7.333  -3.735  1.00 38.08           C  
ATOM   1398 HD11 ILE A  96      10.304   8.203  -3.111  1.00 38.08           H  
ATOM   1399 HD12 ILE A  96       9.468   6.619  -3.204  1.00 38.08           H  
ATOM   1400 HD13 ILE A  96       9.537   7.668  -4.608  1.00 38.08           H  
ATOM   1401  N   ALA A  97      12.316   5.247  -8.658  1.00 39.11           N  
ATOM   1402  H   ALA A  97      12.874   6.088  -8.617  1.00 39.11           H  
ATOM   1403  CA  ALA A  97      12.892   4.145  -9.382  1.00 39.11           C  
ATOM   1404  HA  ALA A  97      13.603   4.601 -10.070  1.00 39.11           H  
ATOM   1405  C   ALA A  97      11.937   3.377 -10.315  1.00 39.11           C  
ATOM   1406  CB  ALA A  97      13.717   3.394  -8.341  1.00 39.11           C  
ATOM   1407  HB1 ALA A  97      13.055   2.870  -7.650  1.00 39.11           H  
ATOM   1408  HB2 ALA A  97      14.413   2.733  -8.857  1.00 39.11           H  
ATOM   1409  HB3 ALA A  97      14.324   4.095  -7.768  1.00 39.11           H  
ATOM   1410  O   ALA A  97      11.031   2.675  -9.900  1.00 39.11           O  
ATOM   1411  N   GLY A  98      12.091   3.602 -11.625  1.00 39.50           N  
ATOM   1412  H   GLY A  98      12.834   4.231 -11.893  1.00 39.50           H  
ATOM   1413  CA  GLY A  98      11.480   2.829 -12.717  1.00 39.50           C  
ATOM   1414  HA2 GLY A  98      11.872   1.813 -12.680  1.00 39.50           H  
ATOM   1415  HA3 GLY A  98      11.791   3.269 -13.665  1.00 39.50           H  
ATOM   1416  C   GLY A  98       9.949   2.723 -12.750  1.00 39.50           C  
ATOM   1417  O   GLY A  98       9.431   1.988 -13.583  1.00 39.50           O  
ATOM   1418  N   GLY A  99       9.226   3.409 -11.858  1.00 46.39           N  
ATOM   1419  H   GLY A  99       9.741   3.918 -11.153  1.00 46.39           H  
ATOM   1420  CA  GLY A  99       7.792   3.215 -11.634  1.00 46.39           C  
ATOM   1421  HA2 GLY A  99       7.304   2.996 -12.584  1.00 46.39           H  
ATOM   1422  HA3 GLY A  99       7.371   4.140 -11.242  1.00 46.39           H  
ATOM   1423  C   GLY A  99       7.434   2.088 -10.653  1.00 46.39           C  
ATOM   1424  O   GLY A  99       6.249   1.815 -10.493  1.00 46.39           O  
ATOM   1425  N   PHE A 100       8.403   1.450  -9.982  1.00 47.58           N  
ATOM   1426  H   PHE A 100       9.361   1.751 -10.092  1.00 47.58           H  
ATOM   1427  CA  PHE A 100       8.149   0.277  -9.131  1.00 47.58           C  
ATOM   1428  HA  PHE A 100       7.235  -0.203  -9.484  1.00 47.58           H  
ATOM   1429  C   PHE A 100       7.869   0.590  -7.651  1.00 47.58           C  
ATOM   1430  CB  PHE A 100       9.262  -0.763  -9.318  1.00 47.58           C  
ATOM   1431  HB2 PHE A 100       9.064  -1.614  -8.666  1.00 47.58           H  
ATOM   1432  HB3 PHE A 100       9.207  -1.137 -10.341  1.00 47.58           H  
ATOM   1433  O   PHE A 100       7.384  -0.284  -6.942  1.00 47.58           O  
ATOM   1434  CG  PHE A 100      10.664  -0.269  -9.058  1.00 47.58           C  
ATOM   1435  CD1 PHE A 100      11.514   0.018 -10.133  1.00 47.58           C  
ATOM   1436  HD1 PHE A 100      11.161  -0.083 -11.149  1.00 47.58           H  
ATOM   1437  CD2 PHE A 100      11.131  -0.149  -7.743  1.00 47.58           C  
ATOM   1438  HD2 PHE A 100      10.487  -0.482  -6.943  1.00 47.58           H  
ATOM   1439  CE1 PHE A 100      12.818   0.450  -9.876  1.00 47.58           C  
ATOM   1440  HE1 PHE A 100      13.456   0.664 -10.722  1.00 47.58           H  
ATOM   1441  CE2 PHE A 100      12.429   0.305  -7.480  1.00 47.58           C  
ATOM   1442  HE2 PHE A 100      12.787   0.374  -6.463  1.00 47.58           H  
ATOM   1443  CZ  PHE A 100      13.287   0.552  -8.558  1.00 47.58           C  
ATOM   1444  HZ  PHE A 100      14.327   0.764  -8.361  1.00 47.58           H  
ATOM   1445  N   LEU A 101       8.121   1.813  -7.163  1.00 54.99           N  
ATOM   1446  H   LEU A 101       8.600   2.474  -7.758  1.00 54.99           H  
ATOM   1447  CA  LEU A 101       7.757   2.238  -5.800  1.00 54.99           C  
ATOM   1448  HA  LEU A 101       7.159   1.456  -5.333  1.00 54.99           H  
ATOM   1449  C   LEU A 101       6.824   3.458  -5.818  1.00 54.99           C  
ATOM   1450  CB  LEU A 101       9.019   2.459  -4.934  1.00 54.99           C  
ATOM   1451  HB2 LEU A 101       9.623   3.217  -5.432  1.00 54.99           H  
ATOM   1452  HB3 LEU A 101       8.717   2.853  -3.963  1.00 54.99           H  
ATOM   1453  O   LEU A 101       7.173   4.542  -5.351  1.00 54.99           O  
ATOM   1454  CG  LEU A 101       9.936   1.251  -4.695  1.00 54.99           C  
ATOM   1455  HG  LEU A 101      10.447   1.072  -5.642  1.00 54.99           H  
ATOM   1456  CD1 LEU A 101      11.048   1.550  -3.691  1.00 54.99           C  
ATOM   1457 HD11 LEU A 101      10.623   1.867  -2.739  1.00 54.99           H  
ATOM   1458 HD12 LEU A 101      11.660   0.660  -3.544  1.00 54.99           H  
ATOM   1459 HD13 LEU A 101      11.696   2.332  -4.088  1.00 54.99           H  
ATOM   1460  CD2 LEU A 101       9.236  -0.037  -4.249  1.00 54.99           C  
ATOM   1461 HD21 LEU A 101       9.356  -0.797  -5.020  1.00 54.99           H  
ATOM   1462 HD22 LEU A 101       8.164   0.120  -4.125  1.00 54.99           H  
ATOM   1463 HD23 LEU A 101       9.650  -0.425  -3.319  1.00 54.99           H  
ATOM   1464  N   ALA A 102       5.619   3.292  -6.366  1.00 59.70           N  
ATOM   1465  H   ALA A 102       5.375   2.384  -6.735  1.00 59.70           H  
ATOM   1466  CA  ALA A 102       4.587   4.323  -6.294  1.00 59.70           C  
ATOM   1467  HA  ALA A 102       5.048   5.285  -6.517  1.00 59.70           H  
ATOM   1468  C   ALA A 102       3.990   4.396  -4.877  1.00 59.70           C  
ATOM   1469  CB  ALA A 102       3.524   4.064  -7.368  1.00 59.70           C  
ATOM   1470  HB1 ALA A 102       3.986   4.058  -8.355  1.00 59.70           H  
ATOM   1471  HB2 ALA A 102       2.764   4.846  -7.333  1.00 59.70           H  
ATOM   1472  HB3 ALA A 102       3.046   3.101  -7.191  1.00 59.70           H  
ATOM   1473  O   ALA A 102       3.517   3.395  -4.331  1.00 59.70           O  
ATOM   1474  N   GLY A 103       4.002   5.588  -4.275  1.00 65.96           N  
ATOM   1475  H   GLY A 103       4.468   6.362  -4.728  1.00 65.96           H  
ATOM   1476  CA  GLY A 103       3.363   5.803  -2.980  1.00 65.96           C  
ATOM   1477  HA2 GLY A 103       3.582   6.799  -2.595  1.00 65.96           H  
ATOM   1478  HA3 GLY A 103       3.784   5.077  -2.284  1.00 65.96           H  
ATOM   1479  C   GLY A 103       1.846   5.608  -3.046  1.00 65.96           C  
ATOM   1480  O   GLY A 103       1.204   5.922  -4.049  1.00 65.96           O  
ATOM   1481  N   VAL A 104       1.266   5.097  -1.962  1.00 72.87           N  
ATOM   1482  H   VAL A 104       1.858   4.853  -1.181  1.00 72.87           H  
ATOM   1483  CA  VAL A 104      -0.175   4.832  -1.865  1.00 72.87           C  
ATOM   1484  HA  VAL A 104      -0.569   4.736  -2.877  1.00 72.87           H  
ATOM   1485  C   VAL A 104      -0.907   6.001  -1.218  1.00 72.87           C  
ATOM   1486  CB  VAL A 104      -0.482   3.493  -1.171  1.00 72.87           C  
ATOM   1487  HB  VAL A 104      -1.563   3.353  -1.158  1.00 72.87           H  
ATOM   1488  O   VAL A 104      -0.447   6.580  -0.232  1.00 72.87           O  
ATOM   1489  CG1 VAL A 104       0.134   2.351  -1.982  1.00 72.87           C  
ATOM   1490 HG11 VAL A 104      -0.319   2.313  -2.972  1.00 72.87           H  
ATOM   1491 HG12 VAL A 104       1.212   2.480  -2.086  1.00 72.87           H  
ATOM   1492 HG13 VAL A 104      -0.053   1.404  -1.475  1.00 72.87           H  
ATOM   1493  CG2 VAL A 104       0.023   3.407   0.274  1.00 72.87           C  
ATOM   1494 HG21 VAL A 104       1.107   3.513   0.299  1.00 72.87           H  
ATOM   1495 HG22 VAL A 104      -0.234   2.434   0.694  1.00 72.87           H  
ATOM   1496 HG23 VAL A 104      -0.437   4.185   0.883  1.00 72.87           H  
ATOM   1497  N   ALA A 105      -2.078   6.334  -1.759  1.00 72.55           N  
ATOM   1498  H   ALA A 105      -2.407   5.797  -2.549  1.00 72.55           H  
ATOM   1499  CA  ALA A 105      -2.968   7.352  -1.209  1.00 72.55           C  
ATOM   1500  HA  ALA A 105      -2.494   7.845  -0.361  1.00 72.55           H  
ATOM   1501  C   ALA A 105      -4.247   6.674  -0.710  1.00 72.55           C  
ATOM   1502  CB  ALA A 105      -3.229   8.427  -2.270  1.00 72.55           C  
ATOM   1503  HB1 ALA A 105      -2.288   8.895  -2.559  1.00 72.55           H  
ATOM   1504  HB2 ALA A 105      -3.896   9.187  -1.863  1.00 72.55           H  
ATOM   1505  HB3 ALA A 105      -3.692   7.982  -3.150  1.00 72.55           H  
ATOM   1506  O   ALA A 105      -5.105   6.289  -1.499  1.00 72.55           O  
ATOM   1507  N   ILE A 106      -4.357   6.496   0.607  1.00 80.02           N  
ATOM   1508  H   ILE A 106      -3.593   6.804   1.189  1.00 80.02           H  
ATOM   1509  CA  ILE A 106      -5.438   5.716   1.239  1.00 80.02           C  
ATOM   1510  HA  ILE A 106      -6.034   5.243   0.458  1.00 80.02           H  
ATOM   1511  C   ILE A 106      -6.416   6.629   2.009  1.00 80.02           C  
ATOM   1512  CB  ILE A 106      -4.816   4.571   2.077  1.00 80.02           C  
ATOM   1513  HB  ILE A 106      -4.262   5.004   2.910  1.00 80.02           H  
ATOM   1514  O   ILE A 106      -7.471   6.215   2.488  1.00 80.02           O  
ATOM   1515  CG1 ILE A 106      -3.851   3.713   1.222  1.00 80.02           C  
ATOM   1516 HG12 ILE A 106      -4.397   3.259   0.395  1.00 80.02           H  
ATOM   1517 HG13 ILE A 106      -3.070   4.345   0.799  1.00 80.02           H  
ATOM   1518  CG2 ILE A 106      -5.914   3.661   2.632  1.00 80.02           C  
ATOM   1519 HG21 ILE A 106      -5.494   2.842   3.217  1.00 80.02           H  
ATOM   1520 HG22 ILE A 106      -6.547   4.233   3.311  1.00 80.02           H  
ATOM   1521 HG23 ILE A 106      -6.505   3.264   1.807  1.00 80.02           H  
ATOM   1522  CD1 ILE A 106      -3.125   2.612   1.999  1.00 80.02           C  
ATOM   1523 HD11 ILE A 106      -2.619   3.041   2.864  1.00 80.02           H  
ATOM   1524 HD12 ILE A 106      -3.823   1.836   2.313  1.00 80.02           H  
ATOM   1525 HD13 ILE A 106      -2.389   2.141   1.348  1.00 80.02           H  
ATOM   1526  N   ASP A 107      -6.129   7.923   2.078  1.00 83.49           N  
ATOM   1527  H   ASP A 107      -5.354   8.280   1.538  1.00 83.49           H  
ATOM   1528  CA  ASP A 107      -6.943   8.899   2.793  1.00 83.49           C  
ATOM   1529  HA  ASP A 107      -7.020   8.576   3.831  1.00 83.49           H  
ATOM   1530  C   ASP A 107      -8.368   9.056   2.250  1.00 83.49           C  
ATOM   1531  CB  ASP A 107      -6.229  10.239   2.780  1.00 83.49           C  
ATOM   1532  HB2 ASP A 107      -5.218  10.109   3.167  1.00 83.49           H  
ATOM   1533  HB3 ASP A 107      -6.799  10.901   3.431  1.00 83.49           H  
ATOM   1534  O   ASP A 107      -9.278   9.389   3.018  1.00 83.49           O  
ATOM   1535  CG  ASP A 107      -6.106  10.912   1.429  1.00 83.49           C  
ATOM   1536  OD1 ASP A 107      -6.074  10.200   0.400  1.00 83.49           O  
ATOM   1537  OD2 ASP A 107      -6.048  12.160   1.487  1.00 83.49           O  
ATOM   1538  N   TRP A 108      -8.593   8.731   0.972  1.00 87.02           N  
ATOM   1539  H   TRP A 108      -7.779   8.593   0.391  1.00 87.02           H  
ATOM   1540  CA  TRP A 108      -9.926   8.654   0.372  1.00 87.02           C  
ATOM   1541  HA  TRP A 108     -10.339   9.663   0.366  1.00 87.02           H  
ATOM   1542  C   TRP A 108     -10.879   7.747   1.168  1.00 87.02           C  
ATOM   1543  CB  TRP A 108      -9.823   8.146  -1.073  1.00 87.02           C  
ATOM   1544  HB2 TRP A 108      -9.014   8.667  -1.585  1.00 87.02           H  
ATOM   1545  HB3 TRP A 108     -10.751   8.397  -1.587  1.00 87.02           H  
ATOM   1546  O   TRP A 108     -12.090   7.984   1.162  1.00 87.02           O  
ATOM   1547  CG  TRP A 108      -9.638   6.666  -1.215  1.00 87.02           C  
ATOM   1548  CD1 TRP A 108      -8.453   6.039  -1.350  1.00 87.02           C  
ATOM   1549  HD1 TRP A 108      -7.492   6.527  -1.413  1.00 87.02           H  
ATOM   1550  CD2 TRP A 108     -10.647   5.605  -1.201  1.00 87.02           C  
ATOM   1551  CE2 TRP A 108      -9.986   4.348  -1.330  1.00 87.02           C  
ATOM   1552  CE3 TRP A 108     -12.055   5.579  -1.078  1.00 87.02           C  
ATOM   1553  HE3 TRP A 108     -12.591   6.510  -0.967  1.00 87.02           H  
ATOM   1554  NE1 TRP A 108      -8.656   4.679  -1.422  1.00 87.02           N  
ATOM   1555  HE1 TRP A 108      -7.910   4.050  -1.683  1.00 87.02           H  
ATOM   1556  CH2 TRP A 108     -12.077   3.137  -1.222  1.00 87.02           C  
ATOM   1557  HH2 TRP A 108     -12.620   2.204  -1.230  1.00 87.02           H  
ATOM   1558  CZ2 TRP A 108     -10.679   3.129  -1.359  1.00 87.02           C  
ATOM   1559  HZ2 TRP A 108     -10.140   2.201  -1.477  1.00 87.02           H  
ATOM   1560  CZ3 TRP A 108     -12.757   4.360  -1.070  1.00 87.02           C  
ATOM   1561  HZ3 TRP A 108     -13.830   4.366  -0.943  1.00 87.02           H  
ATOM   1562  N   ALA A 109     -10.350   6.735   1.866  1.00 90.06           N  
ATOM   1563  H   ALA A 109      -9.352   6.592   1.807  1.00 90.06           H  
ATOM   1564  CA  ALA A 109     -11.108   5.798   2.689  1.00 90.06           C  
ATOM   1565  HA  ALA A 109     -12.040   5.568   2.174  1.00 90.06           H  
ATOM   1566  C   ALA A 109     -11.463   6.365   4.080  1.00 90.06           C  
ATOM   1567  CB  ALA A 109     -10.312   4.493   2.779  1.00 90.06           C  
ATOM   1568  HB1 ALA A 109      -9.358   4.677   3.273  1.00 90.06           H  
ATOM   1569  HB2 ALA A 109     -10.867   3.753   3.354  1.00 90.06           H  
ATOM   1570  HB3 ALA A 109     -10.126   4.100   1.779  1.00 90.06           H  
ATOM   1571  O   ALA A 109     -12.246   5.766   4.818  1.00 90.06           O  
ATOM   1572  N   LEU A 110     -10.927   7.530   4.458  1.00 87.48           N  
ATOM   1573  H   LEU A 110     -10.280   7.964   3.815  1.00 87.48           H  
ATOM   1574  CA  LEU A 110     -11.111   8.144   5.776  1.00 87.48           C  
ATOM   1575  HA  LEU A 110     -11.808   7.552   6.370  1.00 87.48           H  
ATOM   1576  C   LEU A 110     -11.692   9.559   5.711  1.00 87.48           C  
ATOM   1577  CB  LEU A 110      -9.756   8.175   6.502  1.00 87.48           C  
ATOM   1578  HB2 LEU A 110      -9.034   8.666   5.850  1.00 87.48           H  
ATOM   1579  HB3 LEU A 110      -9.851   8.782   7.402  1.00 87.48           H  
ATOM   1580  O   LEU A 110     -12.459   9.939   6.591  1.00 87.48           O  
ATOM   1581  CG  LEU A 110      -9.199   6.798   6.907  1.00 87.48           C  
ATOM   1582  HG  LEU A 110      -9.146   6.144   6.037  1.00 87.48           H  
ATOM   1583  CD1 LEU A 110      -7.791   7.005   7.449  1.00 87.48           C  
ATOM   1584 HD11 LEU A 110      -7.170   7.478   6.688  1.00 87.48           H  
ATOM   1585 HD12 LEU A 110      -7.799   7.625   8.345  1.00 87.48           H  
ATOM   1586 HD13 LEU A 110      -7.352   6.035   7.681  1.00 87.48           H  
ATOM   1587  CD2 LEU A 110     -10.046   6.131   7.997  1.00 87.48           C  
ATOM   1588 HD21 LEU A 110     -11.024   5.862   7.599  1.00 87.48           H  
ATOM   1589 HD22 LEU A 110      -9.561   5.213   8.328  1.00 87.48           H  
ATOM   1590 HD23 LEU A 110     -10.152   6.790   8.859  1.00 87.48           H  
ATOM   1591  N   ARG A 111     -11.355  10.387   4.727  1.00 85.91           N  
ATOM   1592  H   ARG A 111     -10.739  10.049   4.001  1.00 85.91           H  
ATOM   1593  CA  ARG A 111     -11.715  11.820   4.705  1.00 85.91           C  
ATOM   1594  HA  ARG A 111     -12.686  11.962   5.180  1.00 85.91           H  
ATOM   1595  C   ARG A 111     -11.864  12.332   3.280  1.00 85.91           C  
ATOM   1596  CB  ARG A 111     -10.668  12.621   5.503  1.00 85.91           C  
ATOM   1597  HB2 ARG A 111     -10.938  13.677   5.497  1.00 85.91           H  
ATOM   1598  HB3 ARG A 111     -10.688  12.281   6.538  1.00 85.91           H  
ATOM   1599  O   ARG A 111     -11.552  11.615   2.344  1.00 85.91           O  
ATOM   1600  CG  ARG A 111      -9.235  12.471   4.965  1.00 85.91           C  
ATOM   1601  HG2 ARG A 111      -9.172  12.863   3.950  1.00 85.91           H  
ATOM   1602  HG3 ARG A 111      -8.959  11.417   4.946  1.00 85.91           H  
ATOM   1603  CD  ARG A 111      -8.239  13.222   5.859  1.00 85.91           C  
ATOM   1604  HD2 ARG A 111      -8.439  14.291   5.788  1.00 85.91           H  
ATOM   1605  HD3 ARG A 111      -8.368  12.917   6.897  1.00 85.91           H  
ATOM   1606  NE  ARG A 111      -6.851  12.968   5.435  1.00 85.91           N  
ATOM   1607  HE  ARG A 111      -6.439  13.610   4.773  1.00 85.91           H  
ATOM   1608  NH1 ARG A 111      -6.560  10.937   6.460  1.00 85.91           N  
ATOM   1609 HH11 ARG A 111      -7.455  11.003   6.923  1.00 85.91           H  
ATOM   1610 HH12 ARG A 111      -5.920  10.182   6.663  1.00 85.91           H  
ATOM   1611  NH2 ARG A 111      -4.951  11.742   5.174  1.00 85.91           N  
ATOM   1612 HH21 ARG A 111      -4.548  10.817   5.210  1.00 85.91           H  
ATOM   1613 HH22 ARG A 111      -4.616  12.375   4.462  1.00 85.91           H  
ATOM   1614  CZ  ARG A 111      -6.124  11.897   5.701  1.00 85.91           C  
ATOM   1615  N   GLU A 112     -12.381  13.549   3.109  1.00 78.17           N  
ATOM   1616  H   GLU A 112     -12.541  14.131   3.918  1.00 78.17           H  
ATOM   1617  CA  GLU A 112     -12.349  14.211   1.797  1.00 78.17           C  
ATOM   1618  HA  GLU A 112     -12.869  13.585   1.072  1.00 78.17           H  
ATOM   1619  C   GLU A 112     -10.887  14.350   1.352  1.00 78.17           C  
ATOM   1620  CB  GLU A 112     -13.082  15.562   1.870  1.00 78.17           C  
ATOM   1621  HB2 GLU A 112     -12.568  16.218   2.572  1.00 78.17           H  
ATOM   1622  HB3 GLU A 112     -14.086  15.371   2.249  1.00 78.17           H  
ATOM   1623  O   GLU A 112     -10.066  14.877   2.104  1.00 78.17           O  
ATOM   1624  CG  GLU A 112     -13.203  16.267   0.504  1.00 78.17           C  
ATOM   1625  HG2 GLU A 112     -12.209  16.559   0.167  1.00 78.17           H  
ATOM   1626  HG3 GLU A 112     -13.607  15.553  -0.213  1.00 78.17           H  
ATOM   1627  CD  GLU A 112     -14.118  17.513   0.525  1.00 78.17           C  
ATOM   1628  OE1 GLU A 112     -14.385  18.066  -0.568  1.00 78.17           O  
ATOM   1629  OE2 GLU A 112     -14.628  17.887   1.609  1.00 78.17           O  
ATOM   1630  N   TYR A 113     -10.573  13.822   0.169  1.00 71.79           N  
ATOM   1631  H   TYR A 113     -11.307  13.415  -0.391  1.00 71.79           H  
ATOM   1632  CA  TYR A 113      -9.210  13.732  -0.355  1.00 71.79           C  
ATOM   1633  HA  TYR A 113      -8.503  14.026   0.421  1.00 71.79           H  
ATOM   1634  C   TYR A 113      -9.007  14.685  -1.536  1.00 71.79           C  
ATOM   1635  CB  TYR A 113      -8.882  12.275  -0.712  1.00 71.79           C  
ATOM   1636  HB2 TYR A 113      -8.556  11.758   0.190  1.00 71.79           H  
ATOM   1637  HB3 TYR A 113      -9.795  11.783  -1.047  1.00 71.79           H  
ATOM   1638  O   TYR A 113      -9.897  14.896  -2.367  1.00 71.79           O  
ATOM   1639  CG  TYR A 113      -7.830  12.097  -1.796  1.00 71.79           C  
ATOM   1640  CD1 TYR A 113      -8.216  11.625  -3.063  1.00 71.79           C  
ATOM   1641  HD1 TYR A 113      -9.250  11.383  -3.261  1.00 71.79           H  
ATOM   1642  CD2 TYR A 113      -6.481  12.433  -1.568  1.00 71.79           C  
ATOM   1643  HD2 TYR A 113      -6.171  12.852  -0.622  1.00 71.79           H  
ATOM   1644  CE1 TYR A 113      -7.252  11.450  -4.070  1.00 71.79           C  
ATOM   1645  HE1 TYR A 113      -7.532  11.070  -5.042  1.00 71.79           H  
ATOM   1646  CE2 TYR A 113      -5.505  12.225  -2.553  1.00 71.79           C  
ATOM   1647  HE2 TYR A 113      -4.471  12.462  -2.350  1.00 71.79           H  
ATOM   1648  OH  TYR A 113      -4.994  11.603  -4.807  1.00 71.79           O  
ATOM   1649  HH  TYR A 113      -4.104  11.794  -4.504  1.00 71.79           H  
ATOM   1650  CZ  TYR A 113      -5.899  11.744  -3.813  1.00 71.79           C  
ATOM   1651  N   ASN A 114      -7.800  15.245  -1.616  1.00 66.37           N  
ATOM   1652  H   ASN A 114      -7.107  14.947  -0.945  1.00 66.37           H  
ATOM   1653  CA  ASN A 114      -7.364  16.076  -2.727  1.00 66.37           C  
ATOM   1654  HA  ASN A 114      -8.167  16.760  -3.001  1.00 66.37           H  
ATOM   1655  C   ASN A 114      -7.047  15.215  -3.946  1.00 66.37           C  
ATOM   1656  CB  ASN A 114      -6.144  16.902  -2.301  1.00 66.37           C  
ATOM   1657  HB2 ASN A 114      -5.396  16.241  -1.862  1.00 66.37           H  
ATOM   1658  HB3 ASN A 114      -5.703  17.373  -3.179  1.00 66.37           H  
ATOM   1659  O   ASN A 114      -5.921  14.763  -4.133  1.00 66.37           O  
ATOM   1660  CG  ASN A 114      -6.501  18.003  -1.329  1.00 66.37           C  
ATOM   1661  ND2 ASN A 114      -5.646  18.266  -0.369  1.00 66.37           N  
ATOM   1662 HD21 ASN A 114      -5.921  18.959   0.313  1.00 66.37           H  
ATOM   1663 HD22 ASN A 114      -4.836  17.682  -0.220  1.00 66.37           H  
ATOM   1664  OD1 ASN A 114      -7.522  18.664  -1.435  1.00 66.37           O  
ATOM   1665  N   VAL A 115      -8.043  15.050  -4.807  1.00 62.10           N  
ATOM   1666  H   VAL A 115      -8.964  15.355  -4.525  1.00 62.10           H  
ATOM   1667  CA  VAL A 115      -7.880  14.346  -6.075  1.00 62.10           C  
ATOM   1668  HA  VAL A 115      -7.619  13.311  -5.855  1.00 62.10           H  
ATOM   1669  C   VAL A 115      -6.741  14.951  -6.899  1.00 62.10           C  
ATOM   1670  CB  VAL A 115      -9.194  14.357  -6.863  1.00 62.10           C  
ATOM   1671  HB  VAL A 115      -9.469  15.380  -7.119  1.00 62.10           H  
ATOM   1672  O   VAL A 115      -6.653  16.170  -7.060  1.00 62.10           O  
ATOM   1673  CG1 VAL A 115      -9.054  13.546  -8.147  1.00 62.10           C  
ATOM   1674 HG11 VAL A 115      -8.766  12.523  -7.907  1.00 62.10           H  
ATOM   1675 HG12 VAL A 115      -8.306  13.986  -8.805  1.00 62.10           H  
ATOM   1676 HG13 VAL A 115     -10.010  13.565  -8.672  1.00 62.10           H  
ATOM   1677  CG2 VAL A 115     -10.325  13.730  -6.037  1.00 62.10           C  
ATOM   1678 HG21 VAL A 115     -11.195  13.565  -6.673  1.00 62.10           H  
ATOM   1679 HG22 VAL A 115     -10.604  14.381  -5.209  1.00 62.10           H  
ATOM   1680 HG23 VAL A 115     -10.006  12.766  -5.642  1.00 62.10           H  
ATOM   1681  N   TYR A 116      -5.896  14.089  -7.470  1.00 62.94           N  
ATOM   1682  H   TYR A 116      -5.926  13.122  -7.181  1.00 62.94           H  
ATOM   1683  CA  TYR A 116      -4.902  14.483  -8.466  1.00 62.94           C  
ATOM   1684  HA  TYR A 116      -4.159  15.127  -7.997  1.00 62.94           H  
ATOM   1685  C   TYR A 116      -5.572  15.236  -9.621  1.00 62.94           C  
ATOM   1686  CB  TYR A 116      -4.205  13.236  -9.016  1.00 62.94           C  
ATOM   1687  HB2 TYR A 116      -3.591  13.513  -9.874  1.00 62.94           H  
ATOM   1688  HB3 TYR A 116      -4.978  12.544  -9.350  1.00 62.94           H  
ATOM   1689  O   TYR A 116      -6.307  14.639 -10.413  1.00 62.94           O  
ATOM   1690  CG  TYR A 116      -3.340  12.489  -8.037  1.00 62.94           C  
ATOM   1691  CD1 TYR A 116      -2.109  13.031  -7.623  1.00 62.94           C  
ATOM   1692  HD1 TYR A 116      -1.778  13.986  -8.004  1.00 62.94           H  
ATOM   1693  CD2 TYR A 116      -3.755  11.228  -7.570  1.00 62.94           C  
ATOM   1694  HD2 TYR A 116      -4.689  10.793  -7.894  1.00 62.94           H  
ATOM   1695  CE1 TYR A 116      -1.301  12.321  -6.713  1.00 62.94           C  
ATOM   1696  HE1 TYR A 116      -0.356  12.728  -6.387  1.00 62.94           H  
ATOM   1697  CE2 TYR A 116      -2.951  10.519  -6.663  1.00 62.94           C  
ATOM   1698  HE2 TYR A 116      -3.258   9.555  -6.287  1.00 62.94           H  
ATOM   1699  OH  TYR A 116      -0.988  10.377  -5.330  1.00 62.94           O  
ATOM   1700  HH  TYR A 116      -0.118  10.753  -5.181  1.00 62.94           H  
ATOM   1701  CZ  TYR A 116      -1.732  11.068  -6.226  1.00 62.94           C  
ATOM   1702  N   GLY A 117      -5.295  16.536  -9.729  1.00 54.23           N  
ATOM   1703  H   GLY A 117      -4.749  16.966  -8.997  1.00 54.23           H  
ATOM   1704  CA  GLY A 117      -5.856  17.375 -10.785  1.00 54.23           C  
ATOM   1705  HA2 GLY A 117      -6.943  17.334 -10.727  1.00 54.23           H  
ATOM   1706  HA3 GLY A 117      -5.542  18.410 -10.644  1.00 54.23           H  
ATOM   1707  C   GLY A 117      -5.426  16.923 -12.180  1.00 54.23           C  
ATOM   1708  O   GLY A 117      -4.381  16.294 -12.342  1.00 54.23           O  
ATOM   1709  N   ALA A 118      -6.241  17.240 -13.182  1.00 61.09           N  
ATOM   1710  H   ALA A 118      -7.159  17.598 -12.960  1.00 61.09           H  
ATOM   1711  CA  ALA A 118      -5.922  16.970 -14.580  1.00 61.09           C  
ATOM   1712  HA  ALA A 118      -5.738  15.901 -14.692  1.00 61.09           H  
ATOM   1713  C   ALA A 118      -4.664  17.721 -15.062  1.00 61.09           C  
ATOM   1714  CB  ALA A 118      -7.148  17.354 -15.417  1.00 61.09           C  
ATOM   1715  HB1 ALA A 118      -7.397  18.402 -15.249  1.00 61.09           H  
ATOM   1716  HB2 ALA A 118      -6.924  17.207 -16.473  1.00 61.09           H  
ATOM   1717  HB3 ALA A 118      -7.995  16.730 -15.132  1.00 61.09           H  
ATOM   1718  O   ALA A 118      -4.585  18.946 -14.920  1.00 61.09           O  
ATOM   1719  N   ASP A 119      -3.732  17.010 -15.703  1.00 64.40           N  
ATOM   1720  H   ASP A 119      -3.801  16.002 -15.718  1.00 64.40           H  
ATOM   1721  CA  ASP A 119      -2.612  17.608 -16.433  1.00 64.40           C  
ATOM   1722  HA  ASP A 119      -2.450  18.602 -16.016  1.00 64.40           H  
ATOM   1723  C   ASP A 119      -2.950  17.781 -17.923  1.00 64.40           C  
ATOM   1724  CB  ASP A 119      -1.311  16.819 -16.209  1.00 64.40           C  
ATOM   1725  HB2 ASP A 119      -1.332  15.907 -16.806  1.00 64.40           H  
ATOM   1726  HB3 ASP A 119      -1.246  16.539 -15.158  1.00 64.40           H  
ATOM   1727  O   ASP A 119      -3.491  16.889 -18.579  1.00 64.40           O  
ATOM   1728  CG  ASP A 119      -0.061  17.642 -16.557  1.00 64.40           C  
ATOM   1729  OD1 ASP A 119      -0.207  18.864 -16.815  1.00 64.40           O  
ATOM   1730  OD2 ASP A 119       1.045  17.068 -16.511  1.00 64.40           O  
ATOM   1731  N   ALA A 120      -2.673  18.963 -18.471  1.00 61.13           N  
ATOM   1732  H   ALA A 120      -2.019  19.545 -17.967  1.00 61.13           H  
ATOM   1733  CA  ALA A 120      -2.953  19.278 -19.868  1.00 61.13           C  
ATOM   1734  HA  ALA A 120      -3.552  18.477 -20.300  1.00 61.13           H  
ATOM   1735  C   ALA A 120      -1.630  19.399 -20.639  1.00 61.13           C  
ATOM   1736  CB  ALA A 120      -3.811  20.546 -19.960  1.00 61.13           C  
ATOM   1737  HB1 ALA A 120      -3.269  21.386 -19.526  1.00 61.13           H  
ATOM   1738  HB2 ALA A 120      -4.028  20.762 -21.006  1.00 61.13           H  
ATOM   1739  HB3 ALA A 120      -4.744  20.396 -19.418  1.00 61.13           H  
ATOM   1740  O   ALA A 120      -0.771  20.183 -20.225  1.00 61.13           O  
ATOM   1741  N   PRO A 121      -1.466  18.703 -21.782  1.00 68.12           N  
ATOM   1742  CA  PRO A 121      -0.280  18.841 -22.616  1.00 68.12           C  
ATOM   1743  HA  PRO A 121       0.582  18.470 -22.060  1.00 68.12           H  
ATOM   1744  C   PRO A 121      -0.050  20.294 -23.024  1.00 68.12           C  
ATOM   1745  CB  PRO A 121      -0.511  17.958 -23.845  1.00 68.12           C  
ATOM   1746  HB2 PRO A 121       0.414  17.501 -24.194  1.00 68.12           H  
ATOM   1747  HB3 PRO A 121      -0.976  18.537 -24.644  1.00 68.12           H  
ATOM   1748  O   PRO A 121      -0.998  21.057 -23.241  1.00 68.12           O  
ATOM   1749  CG  PRO A 121      -1.500  16.916 -23.342  1.00 68.12           C  
ATOM   1750  HG2 PRO A 121      -0.957  16.121 -22.830  1.00 68.12           H  
ATOM   1751  HG3 PRO A 121      -2.105  16.509 -24.152  1.00 68.12           H  
ATOM   1752  CD  PRO A 121      -2.346  17.690 -22.330  1.00 68.12           C  
ATOM   1753  HD2 PRO A 121      -3.189  18.167 -22.831  1.00 68.12           H  
ATOM   1754  HD3 PRO A 121      -2.690  17.020 -21.543  1.00 68.12           H  
ATOM   1755  N   ALA A 122       1.215  20.673 -23.187  1.00 68.53           N  
ATOM   1756  H   ALA A 122       1.945  19.992 -23.035  1.00 68.53           H  
ATOM   1757  CA  ALA A 122       1.546  22.001 -23.686  1.00 68.53           C  
ATOM   1758  HA  ALA A 122       1.048  22.728 -23.044  1.00 68.53           H  
ATOM   1759  C   ALA A 122       1.019  22.204 -25.122  1.00 68.53           C  
ATOM   1760  CB  ALA A 122       3.058  22.226 -23.575  1.00 68.53           C  
ATOM   1761  HB1 ALA A 122       3.372  22.109 -22.537  1.00 68.53           H  
ATOM   1762  HB2 ALA A 122       3.306  23.231 -23.916  1.00 68.53           H  
ATOM   1763  HB3 ALA A 122       3.583  21.499 -24.195  1.00 68.53           H  
ATOM   1764  O   ALA A 122       1.025  21.293 -25.951  1.00 68.53           O  
ATOM   1765  N   GLU A 123       0.595  23.425 -25.451  1.00 69.77           N  
ATOM   1766  H   GLU A 123       0.557  24.139 -24.737  1.00 69.77           H  
ATOM   1767  CA  GLU A 123       0.217  23.774 -26.823  1.00 69.77           C  
ATOM   1768  HA  GLU A 123      -0.415  22.976 -27.215  1.00 69.77           H  
ATOM   1769  C   GLU A 123       1.455  23.892 -27.735  1.00 69.77           C  
ATOM   1770  CB  GLU A 123      -0.595  25.079 -26.863  1.00 69.77           C  
ATOM   1771  HB2 GLU A 123      -0.738  25.346 -27.910  1.00 69.77           H  
ATOM   1772  HB3 GLU A 123      -0.017  25.870 -26.385  1.00 69.77           H  
ATOM   1773  O   GLU A 123       2.526  24.328 -27.313  1.00 69.77           O  
ATOM   1774  CG  GLU A 123      -1.980  24.985 -26.197  1.00 69.77           C  
ATOM   1775  HG2 GLU A 123      -2.533  24.169 -26.662  1.00 69.77           H  
ATOM   1776  HG3 GLU A 123      -1.846  24.752 -25.140  1.00 69.77           H  
ATOM   1777  CD  GLU A 123      -2.797  26.288 -26.329  1.00 69.77           C  
ATOM   1778  OE1 GLU A 123      -3.877  26.375 -25.703  1.00 69.77           O  
ATOM   1779  OE2 GLU A 123      -2.349  27.217 -27.048  1.00 69.77           O  
ATOM   1780  N   GLY A 124       1.301  23.564 -29.024  1.00 69.81           N  
ATOM   1781  H   GLY A 124       0.407  23.193 -29.316  1.00 69.81           H  
ATOM   1782  CA  GLY A 124       2.338  23.785 -30.045  1.00 69.81           C  
ATOM   1783  HA2 GLY A 124       1.863  23.783 -31.026  1.00 69.81           H  
ATOM   1784  HA3 GLY A 124       2.792  24.762 -29.884  1.00 69.81           H  
ATOM   1785  C   GLY A 124       3.467  22.748 -30.083  1.00 69.81           C  
ATOM   1786  O   GLY A 124       4.491  22.988 -30.726  1.00 69.81           O  
ATOM   1787  N   LEU A 125       3.288  21.610 -29.413  1.00 77.60           N  
ATOM   1788  H   LEU A 125       2.447  21.508 -28.862  1.00 77.60           H  
ATOM   1789  CA  LEU A 125       4.190  20.463 -29.503  1.00 77.60           C  
ATOM   1790  HA  LEU A 125       5.203  20.792 -29.272  1.00 77.60           H  
ATOM   1791  C   LEU A 125       4.206  19.883 -30.917  1.00 77.60           C  
ATOM   1792  CB  LEU A 125       3.755  19.399 -28.486  1.00 77.60           C  
ATOM   1793  HB2 LEU A 125       4.387  18.516 -28.585  1.00 77.60           H  
ATOM   1794  HB3 LEU A 125       2.730  19.107 -28.716  1.00 77.60           H  
ATOM   1795  O   LEU A 125       3.258  20.048 -31.680  1.00 77.60           O  
ATOM   1796  CG  LEU A 125       3.817  19.900 -27.038  1.00 77.60           C  
ATOM   1797  HG  LEU A 125       3.240  20.821 -26.946  1.00 77.60           H  
ATOM   1798  CD1 LEU A 125       3.192  18.854 -26.137  1.00 77.60           C  
ATOM   1799 HD11 LEU A 125       3.140  19.264 -25.129  1.00 77.60           H  
ATOM   1800 HD12 LEU A 125       3.772  17.932 -26.139  1.00 77.60           H  
ATOM   1801 HD13 LEU A 125       2.170  18.645 -26.454  1.00 77.60           H  
ATOM   1802  CD2 LEU A 125       5.244  20.202 -26.575  1.00 77.60           C  
ATOM   1803 HD21 LEU A 125       5.887  19.341 -26.755  1.00 77.60           H  
ATOM   1804 HD22 LEU A 125       5.240  20.419 -25.507  1.00 77.60           H  
ATOM   1805 HD23 LEU A 125       5.632  21.074 -27.101  1.00 77.60           H  
ATOM   1806  N   THR A 126       5.284  19.184 -31.269  1.00 84.37           N  
ATOM   1807  H   THR A 126       5.997  19.003 -30.577  1.00 84.37           H  
ATOM   1808  CA  THR A 126       5.277  18.353 -32.476  1.00 84.37           C  
ATOM   1809  HA  THR A 126       4.849  18.933 -33.293  1.00 84.37           H  
ATOM   1810  C   THR A 126       4.382  17.136 -32.251  1.00 84.37           C  
ATOM   1811  CB  THR A 126       6.687  17.908 -32.890  1.00 84.37           C  
ATOM   1812  HB  THR A 126       6.617  17.355 -33.827  1.00 84.37           H  
ATOM   1813  O   THR A 126       4.186  16.696 -31.117  1.00 84.37           O  
ATOM   1814  CG2 THR A 126       7.645  19.082 -33.088  1.00 84.37           C  
ATOM   1815 HG21 THR A 126       7.822  19.589 -32.139  1.00 84.37           H  
ATOM   1816 HG22 THR A 126       7.213  19.789 -33.796  1.00 84.37           H  
ATOM   1817 HG23 THR A 126       8.594  18.717 -33.480  1.00 84.37           H  
ATOM   1818  OG1 THR A 126       7.239  17.067 -31.912  1.00 84.37           O  
ATOM   1819  HG1 THR A 126       8.132  16.827 -32.170  1.00 84.37           H  
ATOM   1820  N   GLY A 127       3.873  16.550 -33.336  1.00 83.21           N  
ATOM   1821  H   GLY A 127       3.994  17.001 -34.231  1.00 83.21           H  
ATOM   1822  CA  GLY A 127       2.963  15.408 -33.245  1.00 83.21           C  
ATOM   1823  HA2 GLY A 127       2.035  15.728 -32.770  1.00 83.21           H  
ATOM   1824  HA3 GLY A 127       2.749  15.064 -34.258  1.00 83.21           H  
ATOM   1825  C   GLY A 127       3.522  14.217 -32.460  1.00 83.21           C  
ATOM   1826  O   GLY A 127       2.774  13.554 -31.746  1.00 83.21           O  
ATOM   1827  N   ASP A 128       4.827  13.964 -32.555  1.00 83.55           N  
ATOM   1828  H   ASP A 128       5.397  14.536 -33.163  1.00 83.55           H  
ATOM   1829  CA  ASP A 128       5.478  12.861 -31.840  1.00 83.55           C  
ATOM   1830  HA  ASP A 128       4.836  11.981 -31.884  1.00 83.55           H  
ATOM   1831  C   ASP A 128       5.670  13.176 -30.352  1.00 83.55           C  
ATOM   1832  CB  ASP A 128       6.800  12.501 -32.536  1.00 83.55           C  
ATOM   1833  HB2 ASP A 128       7.298  11.721 -31.960  1.00 83.55           H  
ATOM   1834  HB3 ASP A 128       7.445  13.380 -32.552  1.00 83.55           H  
ATOM   1835  O   ASP A 128       5.396  12.323 -29.510  1.00 83.55           O  
ATOM   1836  CG  ASP A 128       6.588  11.988 -33.969  1.00 83.55           C  
ATOM   1837  OD1 ASP A 128       5.472  11.486 -34.272  1.00 83.55           O  
ATOM   1838  OD2 ASP A 128       7.514  12.176 -34.787  1.00 83.55           O  
ATOM   1839  N   VAL A 129       6.026  14.421 -30.010  1.00 84.24           N  
ATOM   1840  H   VAL A 129       6.166  15.108 -30.738  1.00 84.24           H  
ATOM   1841  CA  VAL A 129       6.132  14.854 -28.608  1.00 84.24           C  
ATOM   1842  HA  VAL A 129       6.754  14.140 -28.068  1.00 84.24           H  
ATOM   1843  C   VAL A 129       4.761  14.839 -27.933  1.00 84.24           C  
ATOM   1844  CB  VAL A 129       6.793  16.241 -28.495  1.00 84.24           C  
ATOM   1845  HB  VAL A 129       6.242  16.958 -29.103  1.00 84.24           H  
ATOM   1846  O   VAL A 129       4.647  14.365 -26.808  1.00 84.24           O  
ATOM   1847  CG1 VAL A 129       6.830  16.743 -27.047  1.00 84.24           C  
ATOM   1848 HG11 VAL A 129       7.416  17.659 -26.981  1.00 84.24           H  
ATOM   1849 HG12 VAL A 129       7.288  15.990 -26.405  1.00 84.24           H  
ATOM   1850 HG13 VAL A 129       5.822  16.940 -26.684  1.00 84.24           H  
ATOM   1851  CG2 VAL A 129       8.249  16.194 -28.980  1.00 84.24           C  
ATOM   1852 HG21 VAL A 129       8.314  15.759 -29.977  1.00 84.24           H  
ATOM   1853 HG22 VAL A 129       8.665  17.201 -29.001  1.00 84.24           H  
ATOM   1854 HG23 VAL A 129       8.842  15.577 -28.304  1.00 84.24           H  
ATOM   1855  N   LEU A 130       3.705  15.283 -28.624  1.00 86.62           N  
ATOM   1856  H   LEU A 130       3.856  15.676 -29.543  1.00 86.62           H  
ATOM   1857  CA  LEU A 130       2.345  15.229 -28.089  1.00 86.62           C  
ATOM   1858  HA  LEU A 130       2.347  15.736 -27.124  1.00 86.62           H  
ATOM   1859  C   LEU A 130       1.889  13.785 -27.835  1.00 86.62           C  
ATOM   1860  CB  LEU A 130       1.387  15.978 -29.033  1.00 86.62           C  
ATOM   1861  HB2 LEU A 130       1.717  17.015 -29.107  1.00 86.62           H  
ATOM   1862  HB3 LEU A 130       1.454  15.533 -30.026  1.00 86.62           H  
ATOM   1863  O   LEU A 130       1.309  13.517 -26.790  1.00 86.62           O  
ATOM   1864  CG  LEU A 130      -0.089  15.956 -28.584  1.00 86.62           C  
ATOM   1865  HG  LEU A 130      -0.464  14.933 -28.627  1.00 86.62           H  
ATOM   1866  CD1 LEU A 130      -0.312  16.515 -27.177  1.00 86.62           C  
ATOM   1867 HD11 LEU A 130       0.191  15.895 -26.434  1.00 86.62           H  
ATOM   1868 HD12 LEU A 130      -1.376  16.513 -26.943  1.00 86.62           H  
ATOM   1869 HD13 LEU A 130       0.070  17.533 -27.106  1.00 86.62           H  
ATOM   1870  CD2 LEU A 130      -0.924  16.809 -29.538  1.00 86.62           C  
ATOM   1871 HD21 LEU A 130      -1.984  16.649 -29.339  1.00 86.62           H  
ATOM   1872 HD22 LEU A 130      -0.693  17.863 -29.389  1.00 86.62           H  
ATOM   1873 HD23 LEU A 130      -0.702  16.546 -30.572  1.00 86.62           H  
ATOM   1874  N   ARG A 131       2.166  12.841 -28.747  1.00 85.79           N  
ATOM   1875  H   ARG A 131       2.670  13.110 -29.579  1.00 85.79           H  
ATOM   1876  CA  ARG A 131       1.841  11.418 -28.520  1.00 85.79           C  
ATOM   1877  HA  ARG A 131       0.781  11.318 -28.286  1.00 85.79           H  
ATOM   1878  C   ARG A 131       2.573  10.845 -27.312  1.00 85.79           C  
ATOM   1879  CB  ARG A 131       2.186  10.568 -29.743  1.00 85.79           C  
ATOM   1880  HB2 ARG A 131       2.201   9.520 -29.443  1.00 85.79           H  
ATOM   1881  HB3 ARG A 131       3.180  10.833 -30.102  1.00 85.79           H  
ATOM   1882  O   ARG A 131       1.950  10.135 -26.530  1.00 85.79           O  
ATOM   1883  CG  ARG A 131       1.164  10.724 -30.867  1.00 85.79           C  
ATOM   1884  HG2 ARG A 131       1.144  11.755 -31.218  1.00 85.79           H  
ATOM   1885  HG3 ARG A 131       0.172  10.451 -30.506  1.00 85.79           H  
ATOM   1886  CD  ARG A 131       1.572   9.783 -32.000  1.00 85.79           C  
ATOM   1887  HD2 ARG A 131       1.408   8.755 -31.676  1.00 85.79           H  
ATOM   1888  HD3 ARG A 131       2.639   9.898 -32.191  1.00 85.79           H  
ATOM   1889  NE  ARG A 131       0.791  10.045 -33.219  1.00 85.79           N  
ATOM   1890  HE  ARG A 131      -0.180   9.769 -33.187  1.00 85.79           H  
ATOM   1891  NH1 ARG A 131       2.473  11.046 -34.456  1.00 85.79           N  
ATOM   1892 HH11 ARG A 131       3.146  10.957 -33.707  1.00 85.79           H  
ATOM   1893 HH12 ARG A 131       2.855  11.431 -35.307  1.00 85.79           H  
ATOM   1894  NH2 ARG A 131       0.441  10.755 -35.337  1.00 85.79           N  
ATOM   1895 HH21 ARG A 131       0.779  11.251 -36.149  1.00 85.79           H  
ATOM   1896 HH22 ARG A 131      -0.509  10.421 -35.262  1.00 85.79           H  
ATOM   1897  CZ  ARG A 131       1.246  10.616 -34.320  1.00 85.79           C  
ATOM   1898  N   SER A 132       3.859  11.163 -27.168  1.00 83.51           N  
ATOM   1899  H   SER A 132       4.307  11.726 -27.877  1.00 83.51           H  
ATOM   1900  CA  SER A 132       4.650  10.732 -26.013  1.00 83.51           C  
ATOM   1901  HA  SER A 132       4.610   9.645 -25.943  1.00 83.51           H  
ATOM   1902  C   SER A 132       4.069  11.290 -24.710  1.00 83.51           C  
ATOM   1903  CB  SER A 132       6.116  11.131 -26.198  1.00 83.51           C  
ATOM   1904  HB2 SER A 132       6.210  12.216 -26.241  1.00 83.51           H  
ATOM   1905  HB3 SER A 132       6.496  10.695 -27.122  1.00 83.51           H  
ATOM   1906  O   SER A 132       3.784  10.527 -23.793  1.00 83.51           O  
ATOM   1907  OG  SER A 132       6.849  10.631 -25.106  1.00 83.51           O  
ATOM   1908  HG  SER A 132       7.792  10.624 -25.286  1.00 83.51           H  
ATOM   1909  N   GLN A 133       3.752  12.590 -24.663  1.00 83.13           N  
ATOM   1910  H   GLN A 133       4.000  13.184 -25.442  1.00 83.13           H  
ATOM   1911  CA  GLN A 133       3.114  13.193 -23.489  1.00 83.13           C  
ATOM   1912  HA  GLN A 133       3.742  13.009 -22.618  1.00 83.13           H  
ATOM   1913  C   GLN A 133       1.750  12.574 -23.172  1.00 83.13           C  
ATOM   1914  CB  GLN A 133       2.957  14.706 -23.671  1.00 83.13           C  
ATOM   1915  HB2 GLN A 133       2.514  14.930 -24.641  1.00 83.13           H  
ATOM   1916  HB3 GLN A 133       2.287  15.070 -22.892  1.00 83.13           H  
ATOM   1917  O   GLN A 133       1.500  12.231 -22.027  1.00 83.13           O  
ATOM   1918  CG  GLN A 133       4.298  15.432 -23.524  1.00 83.13           C  
ATOM   1919  HG2 GLN A 133       4.948  15.189 -24.365  1.00 83.13           H  
ATOM   1920  HG3 GLN A 133       4.787  15.096 -22.610  1.00 83.13           H  
ATOM   1921  CD  GLN A 133       4.140  16.944 -23.437  1.00 83.13           C  
ATOM   1922  NE2 GLN A 133       5.231  17.667 -23.315  1.00 83.13           N  
ATOM   1923 HE21 GLN A 133       6.113  17.198 -23.163  1.00 83.13           H  
ATOM   1924 HE22 GLN A 133       5.087  18.647 -23.120  1.00 83.13           H  
ATOM   1925  OE1 GLN A 133       3.061  17.515 -23.467  1.00 83.13           O  
ATOM   1926  N   VAL A 134       0.887  12.374 -24.174  1.00 88.14           N  
ATOM   1927  H   VAL A 134       1.149  12.685 -25.098  1.00 88.14           H  
ATOM   1928  CA  VAL A 134      -0.423  11.722 -23.990  1.00 88.14           C  
ATOM   1929  HA  VAL A 134      -1.018  12.312 -23.293  1.00 88.14           H  
ATOM   1930  C   VAL A 134      -0.274  10.335 -23.368  1.00 88.14           C  
ATOM   1931  CB  VAL A 134      -1.159  11.628 -25.341  1.00 88.14           C  
ATOM   1932  HB  VAL A 134      -0.453  11.289 -26.100  1.00 88.14           H  
ATOM   1933  O   VAL A 134      -1.035   9.987 -22.466  1.00 88.14           O  
ATOM   1934  CG1 VAL A 134      -2.336  10.646 -25.342  1.00 88.14           C  
ATOM   1935 HG11 VAL A 134      -2.823  10.669 -26.317  1.00 88.14           H  
ATOM   1936 HG12 VAL A 134      -1.982   9.628 -25.180  1.00 88.14           H  
ATOM   1937 HG13 VAL A 134      -3.046  10.909 -24.557  1.00 88.14           H  
ATOM   1938  CG2 VAL A 134      -1.705  12.994 -25.777  1.00 88.14           C  
ATOM   1939 HG21 VAL A 134      -2.579  13.262 -25.183  1.00 88.14           H  
ATOM   1940 HG22 VAL A 134      -1.986  12.954 -26.829  1.00 88.14           H  
ATOM   1941 HG23 VAL A 134      -0.947  13.766 -25.644  1.00 88.14           H  
ATOM   1942  N   TYR A 135       0.691   9.549 -23.848  1.00 87.19           N  
ATOM   1943  H   TYR A 135       1.299   9.906 -24.572  1.00 87.19           H  
ATOM   1944  CA  TYR A 135       0.973   8.226 -23.306  1.00 87.19           C  
ATOM   1945  HA  TYR A 135       0.057   7.634 -23.308  1.00 87.19           H  
ATOM   1946  C   TYR A 135       1.448   8.301 -21.852  1.00 87.19           C  
ATOM   1947  CB  TYR A 135       1.998   7.529 -24.201  1.00 87.19           C  
ATOM   1948  HB2 TYR A 135       1.571   7.402 -25.196  1.00 87.19           H  
ATOM   1949  HB3 TYR A 135       2.883   8.157 -24.302  1.00 87.19           H  
ATOM   1950  O   TYR A 135       0.875   7.628 -21.002  1.00 87.19           O  
ATOM   1951  CG  TYR A 135       2.421   6.177 -23.675  1.00 87.19           C  
ATOM   1952  CD1 TYR A 135       3.652   6.031 -23.006  1.00 87.19           C  
ATOM   1953  HD1 TYR A 135       4.292   6.884 -22.834  1.00 87.19           H  
ATOM   1954  CD2 TYR A 135       1.578   5.064 -23.852  1.00 87.19           C  
ATOM   1955  HD2 TYR A 135       0.619   5.169 -24.337  1.00 87.19           H  
ATOM   1956  CE1 TYR A 135       4.055   4.768 -22.535  1.00 87.19           C  
ATOM   1957  HE1 TYR A 135       5.000   4.654 -22.024  1.00 87.19           H  
ATOM   1958  CE2 TYR A 135       1.990   3.799 -23.396  1.00 87.19           C  
ATOM   1959  HE2 TYR A 135       1.371   2.927 -23.544  1.00 87.19           H  
ATOM   1960  OH  TYR A 135       3.611   2.416 -22.309  1.00 87.19           O  
ATOM   1961  HH  TYR A 135       4.475   2.430 -21.892  1.00 87.19           H  
ATOM   1962  CZ  TYR A 135       3.225   3.645 -22.733  1.00 87.19           C  
ATOM   1963  N   GLN A 136       2.418   9.169 -21.553  1.00 80.59           N  
ATOM   1964  H   GLN A 136       2.838   9.708 -22.297  1.00 80.59           H  
ATOM   1965  CA  GLN A 136       2.960   9.326 -20.201  1.00 80.59           C  
ATOM   1966  HA  GLN A 136       3.262   8.344 -19.835  1.00 80.59           H  
ATOM   1967  C   GLN A 136       1.917   9.845 -19.203  1.00 80.59           C  
ATOM   1968  CB  GLN A 136       4.193  10.248 -20.245  1.00 80.59           C  
ATOM   1969  HB2 GLN A 136       3.932  11.178 -20.749  1.00 80.59           H  
ATOM   1970  HB3 GLN A 136       4.487  10.493 -19.224  1.00 80.59           H  
ATOM   1971  O   GLN A 136       1.813   9.326 -18.091  1.00 80.59           O  
ATOM   1972  CG  GLN A 136       5.400   9.607 -20.957  1.00 80.59           C  
ATOM   1973  HG2 GLN A 136       6.228  10.316 -20.963  1.00 80.59           H  
ATOM   1974  HG3 GLN A 136       5.144   9.382 -21.992  1.00 80.59           H  
ATOM   1975  CD  GLN A 136       5.879   8.320 -20.287  1.00 80.59           C  
ATOM   1976  NE2 GLN A 136       6.578   7.457 -20.987  1.00 80.59           N  
ATOM   1977 HE21 GLN A 136       6.978   7.703 -21.881  1.00 80.59           H  
ATOM   1978 HE22 GLN A 136       6.968   6.699 -20.445  1.00 80.59           H  
ATOM   1979  OE1 GLN A 136       5.602   8.054 -19.134  1.00 80.59           O  
ATOM   1980  N   THR A 137       1.078  10.808 -19.601  1.00 85.69           N  
ATOM   1981  H   THR A 137       1.236  11.257 -20.492  1.00 85.69           H  
ATOM   1982  CA  THR A 137      -0.040  11.283 -18.772  1.00 85.69           C  
ATOM   1983  HA  THR A 137       0.354  11.618 -17.812  1.00 85.69           H  
ATOM   1984  C   THR A 137      -1.030  10.153 -18.490  1.00 85.69           C  
ATOM   1985  CB  THR A 137      -0.778  12.460 -19.434  1.00 85.69           C  
ATOM   1986  HB  THR A 137      -1.216  12.127 -20.374  1.00 85.69           H  
ATOM   1987  O   THR A 137      -1.429   9.962 -17.344  1.00 85.69           O  
ATOM   1988  CG2 THR A 137      -1.881  13.030 -18.544  1.00 85.69           C  
ATOM   1989 HG21 THR A 137      -2.684  12.301 -18.427  1.00 85.69           H  
ATOM   1990 HG22 THR A 137      -2.294  13.936 -18.988  1.00 85.69           H  
ATOM   1991 HG23 THR A 137      -1.484  13.271 -17.559  1.00 85.69           H  
ATOM   1992  OG1 THR A 137       0.095  13.530 -19.706  1.00 85.69           O  
ATOM   1993  HG1 THR A 137       0.408  13.877 -18.867  1.00 85.69           H  
ATOM   1994  N   ALA A 138      -1.404   9.365 -19.505  1.00 88.46           N  
ATOM   1995  H   ALA A 138      -1.015   9.525 -20.424  1.00 88.46           H  
ATOM   1996  CA  ALA A 138      -2.319   8.241 -19.321  1.00 88.46           C  
ATOM   1997  HA  ALA A 138      -3.217   8.608 -18.823  1.00 88.46           H  
ATOM   1998  C   ALA A 138      -1.727   7.144 -18.419  1.00 88.46           C  
ATOM   1999  CB  ALA A 138      -2.724   7.698 -20.693  1.00 88.46           C  
ATOM   2000  HB1 ALA A 138      -3.457   6.902 -20.564  1.00 88.46           H  
ATOM   2001  HB2 ALA A 138      -1.851   7.303 -21.212  1.00 88.46           H  
ATOM   2002  HB3 ALA A 138      -3.166   8.500 -21.285  1.00 88.46           H  
ATOM   2003  O   ALA A 138      -2.437   6.646 -17.549  1.00 88.46           O  
ATOM   2004  N   LEU A 139      -0.443   6.812 -18.589  1.00 82.80           N  
ATOM   2005  H   LEU A 139       0.067   7.241 -19.347  1.00 82.80           H  
ATOM   2006  CA  LEU A 139       0.281   5.843 -17.761  1.00 82.80           C  
ATOM   2007  HA  LEU A 139      -0.247   4.890 -17.789  1.00 82.80           H  
ATOM   2008  C   LEU A 139       0.348   6.299 -16.296  1.00 82.80           C  
ATOM   2009  CB  LEU A 139       1.689   5.668 -18.365  1.00 82.80           C  
ATOM   2010  HB2 LEU A 139       2.196   6.632 -18.355  1.00 82.80           H  
ATOM   2011  HB3 LEU A 139       1.594   5.358 -19.406  1.00 82.80           H  
ATOM   2012  O   LEU A 139      -0.002   5.554 -15.383  1.00 82.80           O  
ATOM   2013  CG  LEU A 139       2.581   4.649 -17.634  1.00 82.80           C  
ATOM   2014  HG  LEU A 139       2.675   4.928 -16.584  1.00 82.80           H  
ATOM   2015  CD1 LEU A 139       2.025   3.228 -17.728  1.00 82.80           C  
ATOM   2016 HD11 LEU A 139       1.941   2.922 -18.771  1.00 82.80           H  
ATOM   2017 HD12 LEU A 139       2.696   2.541 -17.211  1.00 82.80           H  
ATOM   2018 HD13 LEU A 139       1.048   3.163 -17.248  1.00 82.80           H  
ATOM   2019  CD2 LEU A 139       3.975   4.660 -18.262  1.00 82.80           C  
ATOM   2020 HD21 LEU A 139       3.920   4.379 -19.313  1.00 82.80           H  
ATOM   2021 HD22 LEU A 139       4.621   3.959 -17.734  1.00 82.80           H  
ATOM   2022 HD23 LEU A 139       4.412   5.655 -18.176  1.00 82.80           H  
ATOM   2023  N   THR A 140       0.703   7.566 -16.070  1.00 78.38           N  
ATOM   2024  H   THR A 140       1.005   8.120 -16.858  1.00 78.38           H  
ATOM   2025  CA  THR A 140       0.722   8.172 -14.730  1.00 78.38           C  
ATOM   2026  HA  THR A 140       1.401   7.607 -14.090  1.00 78.38           H  
ATOM   2027  C   THR A 140      -0.668   8.138 -14.094  1.00 78.38           C  
ATOM   2028  CB  THR A 140       1.207   9.627 -14.801  1.00 78.38           C  
ATOM   2029  HB  THR A 140       0.506  10.214 -15.395  1.00 78.38           H  
ATOM   2030  O   THR A 140      -0.822   7.826 -12.911  1.00 78.38           O  
ATOM   2031  CG2 THR A 140       1.334  10.268 -13.419  1.00 78.38           C  
ATOM   2032 HG21 THR A 140       1.819  11.240 -13.515  1.00 78.38           H  
ATOM   2033 HG22 THR A 140       0.349  10.414 -12.977  1.00 78.38           H  
ATOM   2034 HG23 THR A 140       1.936   9.633 -12.770  1.00 78.38           H  
ATOM   2035  OG1 THR A 140       2.481   9.706 -15.396  1.00 78.38           O  
ATOM   2036  HG1 THR A 140       2.409   9.474 -16.325  1.00 78.38           H  
ATOM   2037  N   ARG A 141      -1.719   8.426 -14.871  1.00 84.59           N  
ATOM   2038  H   ARG A 141      -1.547   8.716 -15.824  1.00 84.59           H  
ATOM   2039  CA  ARG A 141      -3.098   8.398 -14.380  1.00 84.59           C  
ATOM   2040  HA  ARG A 141      -3.119   8.968 -13.452  1.00 84.59           H  
ATOM   2041  C   ARG A 141      -3.583   6.989 -14.057  1.00 84.59           C  
ATOM   2042  CB  ARG A 141      -4.012   9.087 -15.396  1.00 84.59           C  
ATOM   2043  HB2 ARG A 141      -3.594  10.070 -15.612  1.00 84.59           H  
ATOM   2044  HB3 ARG A 141      -4.016   8.520 -16.327  1.00 84.59           H  
ATOM   2045  O   ARG A 141      -4.300   6.802 -13.080  1.00 84.59           O  
ATOM   2046  CG  ARG A 141      -5.458   9.237 -14.898  1.00 84.59           C  
ATOM   2047  HG2 ARG A 141      -5.904   8.246 -14.808  1.00 84.59           H  
ATOM   2048  HG3 ARG A 141      -6.027   9.785 -15.649  1.00 84.59           H  
ATOM   2049  CD  ARG A 141      -5.576   9.973 -13.555  1.00 84.59           C  
ATOM   2050  HD2 ARG A 141      -5.008   9.457 -12.781  1.00 84.59           H  
ATOM   2051  HD3 ARG A 141      -6.621   9.972 -13.244  1.00 84.59           H  
ATOM   2052  NE  ARG A 141      -5.116  11.360 -13.692  1.00 84.59           N  
ATOM   2053  HE  ARG A 141      -4.728  11.630 -14.584  1.00 84.59           H  
ATOM   2054  NH1 ARG A 141      -5.754  12.112 -11.641  1.00 84.59           N  
ATOM   2055 HH11 ARG A 141      -5.955  12.912 -11.058  1.00 84.59           H  
ATOM   2056 HH12 ARG A 141      -5.959  11.165 -11.357  1.00 84.59           H  
ATOM   2057  NH2 ARG A 141      -4.830  13.525 -13.092  1.00 84.59           N  
ATOM   2058 HH21 ARG A 141      -4.387  13.696 -13.983  1.00 84.59           H  
ATOM   2059 HH22 ARG A 141      -4.865  14.286 -12.428  1.00 84.59           H  
ATOM   2060  CZ  ARG A 141      -5.223  12.323 -12.805  1.00 84.59           C  
ATOM   2061  N   GLU A 142      -3.240   6.008 -14.883  1.00 85.25           N  
ATOM   2062  H   GLU A 142      -2.666   6.233 -15.683  1.00 85.25           H  
ATOM   2063  CA  GLU A 142      -3.523   4.595 -14.626  1.00 85.25           C  
ATOM   2064  HA  GLU A 142      -4.600   4.445 -14.541  1.00 85.25           H  
ATOM   2065  C   GLU A 142      -2.895   4.156 -13.300  1.00 85.25           C  
ATOM   2066  CB  GLU A 142      -3.008   3.761 -15.807  1.00 85.25           C  
ATOM   2067  HB2 GLU A 142      -3.455   4.143 -16.724  1.00 85.25           H  
ATOM   2068  HB3 GLU A 142      -1.927   3.886 -15.880  1.00 85.25           H  
ATOM   2069  O   GLU A 142      -3.613   3.674 -12.424  1.00 85.25           O  
ATOM   2070  CG  GLU A 142      -3.334   2.264 -15.688  1.00 85.25           C  
ATOM   2071  HG2 GLU A 142      -2.887   1.864 -14.778  1.00 85.25           H  
ATOM   2072  HG3 GLU A 142      -4.416   2.154 -15.615  1.00 85.25           H  
ATOM   2073  CD  GLU A 142      -2.808   1.472 -16.898  1.00 85.25           C  
ATOM   2074  OE1 GLU A 142      -3.509   0.539 -17.349  1.00 85.25           O  
ATOM   2075  OE2 GLU A 142      -1.762   1.856 -17.461  1.00 85.25           O  
ATOM   2076  N   SER A 143      -1.599   4.433 -13.126  1.00 77.00           N  
ATOM   2077  H   SER A 143      -1.088   4.816 -13.909  1.00 77.00           H  
ATOM   2078  CA  SER A 143      -0.843   4.125 -11.910  1.00 77.00           C  
ATOM   2079  HA  SER A 143      -0.880   3.049 -11.739  1.00 77.00           H  
ATOM   2080  C   SER A 143      -1.440   4.807 -10.674  1.00 77.00           C  
ATOM   2081  CB  SER A 143       0.621   4.522 -12.127  1.00 77.00           C  
ATOM   2082  HB2 SER A 143       0.671   5.571 -12.418  1.00 77.00           H  
ATOM   2083  HB3 SER A 143       1.048   3.920 -12.929  1.00 77.00           H  
ATOM   2084  O   SER A 143      -1.816   4.133  -9.721  1.00 77.00           O  
ATOM   2085  OG  SER A 143       1.379   4.347 -10.951  1.00 77.00           O  
ATOM   2086  HG  SER A 143       1.507   3.412 -10.773  1.00 77.00           H  
ATOM   2087  N   THR A 144      -1.658   6.125 -10.712  1.00 77.72           N  
ATOM   2088  H   THR A 144      -1.317   6.636 -11.513  1.00 77.72           H  
ATOM   2089  CA  THR A 144      -2.223   6.869  -9.566  1.00 77.72           C  
ATOM   2090  HA  THR A 144      -1.596   6.678  -8.695  1.00 77.72           H  
ATOM   2091  C   THR A 144      -3.637   6.420  -9.190  1.00 77.72           C  
ATOM   2092  CB  THR A 144      -2.239   8.385  -9.813  1.00 77.72           C  
ATOM   2093  HB  THR A 144      -2.828   8.865  -9.031  1.00 77.72           H  
ATOM   2094  O   THR A 144      -3.961   6.334  -8.006  1.00 77.72           O  
ATOM   2095  CG2 THR A 144      -0.839   8.993  -9.802  1.00 77.72           C  
ATOM   2096 HG21 THR A 144      -0.896  10.056 -10.039  1.00 77.72           H  
ATOM   2097 HG22 THR A 144      -0.410   8.884  -8.806  1.00 77.72           H  
ATOM   2098 HG23 THR A 144      -0.186   8.492 -10.516  1.00 77.72           H  
ATOM   2099  OG1 THR A 144      -2.807   8.692 -11.063  1.00 77.72           O  
ATOM   2100  HG1 THR A 144      -2.140   8.436 -11.705  1.00 77.72           H  
ATOM   2101  N   ASN A 145      -4.490   6.090 -10.166  1.00 84.39           N  
ATOM   2102  H   ASN A 145      -4.183   6.187 -11.123  1.00 84.39           H  
ATOM   2103  CA  ASN A 145      -5.825   5.554  -9.887  1.00 84.39           C  
ATOM   2104  HA  ASN A 145      -6.332   6.210  -9.179  1.00 84.39           H  
ATOM   2105  C   ASN A 145      -5.764   4.159  -9.249  1.00 84.39           C  
ATOM   2106  CB  ASN A 145      -6.635   5.487 -11.185  1.00 84.39           C  
ATOM   2107  HB2 ASN A 145      -7.548   4.922 -11.000  1.00 84.39           H  
ATOM   2108  HB3 ASN A 145      -6.054   4.949 -11.934  1.00 84.39           H  
ATOM   2109  O   ASN A 145      -6.573   3.866  -8.364  1.00 84.39           O  
ATOM   2110  CG  ASN A 145      -7.048   6.836 -11.737  1.00 84.39           C  
ATOM   2111  ND2 ASN A 145      -7.308   6.888 -13.021  1.00 84.39           N  
ATOM   2112 HD21 ASN A 145      -7.485   7.822 -13.362  1.00 84.39           H  
ATOM   2113 HD22 ASN A 145      -6.877   6.167 -13.581  1.00 84.39           H  
ATOM   2114  OD1 ASN A 145      -7.230   7.834 -11.061  1.00 84.39           O  
ATOM   2115  N   ALA A 146      -4.830   3.312  -9.696  1.00 78.03           N  
ATOM   2116  H   ALA A 146      -4.197   3.614 -10.423  1.00 78.03           H  
ATOM   2117  CA  ALA A 146      -4.586   1.999  -9.112  1.00 78.03           C  
ATOM   2118  HA  ALA A 146      -5.523   1.443  -9.077  1.00 78.03           H  
ATOM   2119  C   ALA A 146      -4.106   2.128  -7.662  1.00 78.03           C  
ATOM   2120  CB  ALA A 146      -3.619   1.215 -10.008  1.00 78.03           C  
ATOM   2121  HB1 ALA A 146      -4.031   1.125 -11.013  1.00 78.03           H  
ATOM   2122  HB2 ALA A 146      -2.653   1.718 -10.065  1.00 78.03           H  
ATOM   2123  HB3 ALA A 146      -3.466   0.217  -9.598  1.00 78.03           H  
ATOM   2124  O   ALA A 146      -4.797   1.652  -6.763  1.00 78.03           O  
ATOM   2125  N   SER A 147      -3.017   2.867  -7.430  1.00 69.91           N  
ATOM   2126  H   SER A 147      -2.495   3.216  -8.221  1.00 69.91           H  
ATOM   2127  CA  SER A 147      -2.400   3.054  -6.109  1.00 69.91           C  
ATOM   2128  HA  SER A 147      -2.140   2.077  -5.701  1.00 69.91           H  
ATOM   2129  C   SER A 147      -3.305   3.753  -5.092  1.00 69.91           C  
ATOM   2130  CB  SER A 147      -1.117   3.881  -6.249  1.00 69.91           C  
ATOM   2131  HB2 SER A 147      -0.617   3.956  -5.283  1.00 69.91           H  
ATOM   2132  HB3 SER A 147      -1.371   4.885  -6.591  1.00 69.91           H  
ATOM   2133  O   SER A 147      -3.105   3.593  -3.888  1.00 69.91           O  
ATOM   2134  OG  SER A 147      -0.240   3.292  -7.187  1.00 69.91           O  
ATOM   2135  HG  SER A 147       0.198   2.541  -6.781  1.00 69.91           H  
ATOM   2136  N   ALA A 148      -4.290   4.535  -5.547  1.00 72.98           N  
ATOM   2137  H   ALA A 148      -4.332   4.720  -6.539  1.00 72.98           H  
ATOM   2138  CA  ALA A 148      -5.262   5.172  -4.666  1.00 72.98           C  
ATOM   2139  HA  ALA A 148      -4.796   5.329  -3.693  1.00 72.98           H  
ATOM   2140  C   ALA A 148      -6.496   4.291  -4.425  1.00 72.98           C  
ATOM   2141  CB  ALA A 148      -5.621   6.556  -5.218  1.00 72.98           C  
ATOM   2142  HB1 ALA A 148      -6.286   7.063  -4.520  1.00 72.98           H  
ATOM   2143  HB2 ALA A 148      -6.109   6.462  -6.189  1.00 72.98           H  
ATOM   2144  HB3 ALA A 148      -4.714   7.149  -5.332  1.00 72.98           H  
ATOM   2145  O   ALA A 148      -6.807   3.961  -3.284  1.00 72.98           O  
ATOM   2146  N   ILE A 149      -7.213   3.889  -5.478  1.00 81.88           N  
ATOM   2147  H   ILE A 149      -6.844   4.064  -6.402  1.00 81.88           H  
ATOM   2148  CA  ILE A 149      -8.568   3.323  -5.348  1.00 81.88           C  
ATOM   2149  HA  ILE A 149      -8.834   3.242  -4.294  1.00 81.88           H  
ATOM   2150  C   ILE A 149      -8.657   1.902  -5.902  1.00 81.88           C  
ATOM   2151  CB  ILE A 149      -9.603   4.272  -6.002  1.00 81.88           C  
ATOM   2152  HB  ILE A 149      -9.305   4.442  -7.037  1.00 81.88           H  
ATOM   2153  O   ILE A 149      -9.203   1.033  -5.231  1.00 81.88           O  
ATOM   2154  CG1 ILE A 149      -9.621   5.631  -5.260  1.00 81.88           C  
ATOM   2155 HG12 ILE A 149      -9.969   5.481  -4.238  1.00 81.88           H  
ATOM   2156 HG13 ILE A 149      -8.612   6.040  -5.213  1.00 81.88           H  
ATOM   2157  CG2 ILE A 149     -11.019   3.655  -6.009  1.00 81.88           C  
ATOM   2158 HG21 ILE A 149     -11.364   3.510  -4.985  1.00 81.88           H  
ATOM   2159 HG22 ILE A 149     -11.718   4.291  -6.551  1.00 81.88           H  
ATOM   2160 HG23 ILE A 149     -11.016   2.689  -6.514  1.00 81.88           H  
ATOM   2161  CD1 ILE A 149     -10.494   6.690  -5.933  1.00 81.88           C  
ATOM   2162 HD11 ILE A 149     -11.537   6.373  -5.908  1.00 81.88           H  
ATOM   2163 HD12 ILE A 149     -10.399   7.632  -5.392  1.00 81.88           H  
ATOM   2164 HD13 ILE A 149     -10.179   6.822  -6.968  1.00 81.88           H  
ATOM   2165  N   LEU A 150      -8.178   1.663  -7.126  1.00 80.64           N  
ATOM   2166  H   LEU A 150      -7.639   2.382  -7.588  1.00 80.64           H  
ATOM   2167  CA  LEU A 150      -8.550   0.453  -7.874  1.00 80.64           C  
ATOM   2168  HA  LEU A 150      -9.590   0.220  -7.646  1.00 80.64           H  
ATOM   2169  C   LEU A 150      -7.769  -0.807  -7.470  1.00 80.64           C  
ATOM   2170  CB  LEU A 150      -8.444   0.695  -9.391  1.00 80.64           C  
ATOM   2171  HB2 LEU A 150      -7.397   0.848  -9.651  1.00 80.64           H  
ATOM   2172  HB3 LEU A 150      -8.766  -0.214  -9.898  1.00 80.64           H  
ATOM   2173  O   LEU A 150      -8.259  -1.900  -7.722  1.00 80.64           O  
ATOM   2174  CG  LEU A 150      -9.264   1.870  -9.947  1.00 80.64           C  
ATOM   2175  HG  LEU A 150      -8.971   2.796  -9.453  1.00 80.64           H  
ATOM   2176  CD1 LEU A 150      -8.980   2.019 -11.443  1.00 80.64           C  
ATOM   2177 HD11 LEU A 150      -9.521   2.882 -11.830  1.00 80.64           H  
ATOM   2178 HD12 LEU A 150      -9.290   1.117 -11.970  1.00 80.64           H  
ATOM   2179 HD13 LEU A 150      -7.911   2.170 -11.593  1.00 80.64           H  
ATOM   2180  CD2 LEU A 150     -10.769   1.666  -9.761  1.00 80.64           C  
ATOM   2181 HD21 LEU A 150     -11.073   0.718 -10.205  1.00 80.64           H  
ATOM   2182 HD22 LEU A 150     -11.315   2.486 -10.228  1.00 80.64           H  
ATOM   2183 HD23 LEU A 150     -11.008   1.648  -8.698  1.00 80.64           H  
ATOM   2184  N   ALA A 151      -6.586  -0.676  -6.864  1.00 69.47           N  
ATOM   2185  H   ALA A 151      -6.207   0.247  -6.709  1.00 69.47           H  
ATOM   2186  CA  ALA A 151      -5.770  -1.810  -6.413  1.00 69.47           C  
ATOM   2187  HA  ALA A 151      -6.119  -2.719  -6.903  1.00 69.47           H  
ATOM   2188  C   ALA A 151      -5.877  -2.076  -4.899  1.00 69.47           C  
ATOM   2189  CB  ALA A 151      -4.320  -1.586  -6.858  1.00 69.47           C  
ATOM   2190  HB1 ALA A 151      -3.731  -2.479  -6.646  1.00 69.47           H  
ATOM   2191  HB2 ALA A 151      -4.279  -1.385  -7.928  1.00 69.47           H  
ATOM   2192  HB3 ALA A 151      -3.881  -0.755  -6.305  1.00 69.47           H  
ATOM   2193  O   ALA A 151      -5.147  -2.905  -4.371  1.00 69.47           O  
ATOM   2194  N   ASN A 152      -6.780  -1.377  -4.204  1.00 68.42           N  
ATOM   2195  H   ASN A 152      -7.394  -0.761  -4.717  1.00 68.42           H  
ATOM   2196  CA  ASN A 152      -6.877  -1.373  -2.744  1.00 68.42           C  
ATOM   2197  HA  ASN A 152      -6.083  -1.995  -2.330  1.00 68.42           H  
ATOM   2198  C   ASN A 152      -8.196  -1.993  -2.252  1.00 68.42           C  
ATOM   2199  CB  ASN A 152      -6.655   0.067  -2.247  1.00 68.42           C  
ATOM   2200  HB2 ASN A 152      -7.363   0.731  -2.743  1.00 68.42           H  
ATOM   2201  HB3 ASN A 152      -6.843   0.117  -1.175  1.00 68.42           H  
ATOM   2202  O   ASN A 152      -8.782  -1.524  -1.277  1.00 68.42           O  
ATOM   2203  CG  ASN A 152      -5.238   0.562  -2.466  1.00 68.42           C  
ATOM   2204  ND2 ASN A 152      -5.086   1.745  -2.997  1.00 68.42           N  
ATOM   2205 HD21 ASN A 152      -4.140   2.069  -3.138  1.00 68.42           H  
ATOM   2206 HD22 ASN A 152      -5.878   2.346  -3.173  1.00 68.42           H  
ATOM   2207  OD1 ASN A 152      -4.259  -0.061  -2.102  1.00 68.42           O  
ATOM   2208  N   ASP A 153      -8.697  -3.043  -2.908  1.00 76.67           N  
ATOM   2209  H   ASP A 153      -8.198  -3.396  -3.712  1.00 76.67           H  
ATOM   2210  CA  ASP A 153      -9.944  -3.706  -2.490  1.00 76.67           C  
ATOM   2211  HA  ASP A 153     -10.755  -2.979  -2.514  1.00 76.67           H  
ATOM   2212  C   ASP A 153      -9.857  -4.217  -1.038  1.00 76.67           C  
ATOM   2213  CB  ASP A 153     -10.287  -4.862  -3.450  1.00 76.67           C  
ATOM   2214  HB2 ASP A 153      -9.375  -5.400  -3.710  1.00 76.67           H  
ATOM   2215  HB3 ASP A 153     -10.937  -5.560  -2.923  1.00 76.67           H  
ATOM   2216  O   ASP A 153     -10.834  -4.143  -0.288  1.00 76.67           O  
ATOM   2217  CG  ASP A 153     -11.027  -4.445  -4.732  1.00 76.67           C  
ATOM   2218  OD1 ASP A 153     -11.545  -3.305  -4.791  1.00 76.67           O  
ATOM   2219  OD2 ASP A 153     -11.168  -5.320  -5.617  1.00 76.67           O  
ATOM   2220  N   ASN A 154      -8.672  -4.647  -0.587  1.00 82.26           N  
ATOM   2221  H   ASN A 154      -7.888  -4.672  -1.224  1.00 82.26           H  
ATOM   2222  CA  ASN A 154      -8.471  -5.127   0.782  1.00 82.26           C  
ATOM   2223  HA  ASN A 154      -9.284  -5.813   1.017  1.00 82.26           H  
ATOM   2224  C   ASN A 154      -8.530  -4.008   1.842  1.00 82.26           C  
ATOM   2225  CB  ASN A 154      -7.168  -5.927   0.851  1.00 82.26           C  
ATOM   2226  HB2 ASN A 154      -7.037  -6.302   1.866  1.00 82.26           H  
ATOM   2227  HB3 ASN A 154      -6.321  -5.284   0.611  1.00 82.26           H  
ATOM   2228  O   ASN A 154      -8.761  -4.293   3.022  1.00 82.26           O  
ATOM   2229  CG  ASN A 154      -7.194  -7.139  -0.058  1.00 82.26           C  
ATOM   2230  ND2 ASN A 154      -6.252  -7.260  -0.959  1.00 82.26           N  
ATOM   2231 HD21 ASN A 154      -6.241  -8.092  -1.533  1.00 82.26           H  
ATOM   2232 HD22 ASN A 154      -5.631  -6.487  -1.149  1.00 82.26           H  
ATOM   2233  OD1 ASN A 154      -8.084  -7.969   0.033  1.00 82.26           O  
ATOM   2234  N   ILE A 155      -8.435  -2.731   1.441  1.00 87.42           N  
ATOM   2235  H   ILE A 155      -8.287  -2.556   0.457  1.00 87.42           H  
ATOM   2236  CA  ILE A 155      -8.676  -1.572   2.320  1.00 87.42           C  
ATOM   2237  HA  ILE A 155      -8.123  -1.726   3.246  1.00 87.42           H  
ATOM   2238  C   ILE A 155     -10.150  -1.466   2.738  1.00 87.42           C  
ATOM   2239  CB  ILE A 155      -8.167  -0.266   1.655  1.00 87.42           C  
ATOM   2240  HB  ILE A 155      -8.585  -0.203   0.651  1.00 87.42           H  
ATOM   2241  O   ILE A 155     -10.452  -0.864   3.773  1.00 87.42           O  
ATOM   2242  CG1 ILE A 155      -6.627  -0.248   1.523  1.00 87.42           C  
ATOM   2243 HG12 ILE A 155      -6.330   0.669   1.014  1.00 87.42           H  
ATOM   2244 HG13 ILE A 155      -6.317  -1.084   0.896  1.00 87.42           H  
ATOM   2245  CG2 ILE A 155      -8.666   1.007   2.355  1.00 87.42           C  
ATOM   2246 HG21 ILE A 155      -9.736   1.131   2.187  1.00 87.42           H  
ATOM   2247 HG22 ILE A 155      -8.479   0.941   3.427  1.00 87.42           H  
ATOM   2248 HG23 ILE A 155      -8.171   1.884   1.937  1.00 87.42           H  
ATOM   2249  CD1 ILE A 155      -5.850  -0.325   2.844  1.00 87.42           C  
ATOM   2250 HD11 ILE A 155      -6.004  -1.291   3.323  1.00 87.42           H  
ATOM   2251 HD12 ILE A 155      -4.784  -0.218   2.641  1.00 87.42           H  
ATOM   2252 HD13 ILE A 155      -6.155   0.475   3.519  1.00 87.42           H  
ATOM   2253  N   LEU A 156     -11.087  -2.095   2.015  1.00 91.32           N  
ATOM   2254  H   LEU A 156     -10.807  -2.602   1.188  1.00 91.32           H  
ATOM   2255  CA  LEU A 156     -12.504  -2.085   2.397  1.00 91.32           C  
ATOM   2256  HA  LEU A 156     -12.819  -1.045   2.484  1.00 91.32           H  
ATOM   2257  C   LEU A 156     -12.758  -2.721   3.773  1.00 91.32           C  
ATOM   2258  CB  LEU A 156     -13.361  -2.770   1.321  1.00 91.32           C  
ATOM   2259  HB2 LEU A 156     -12.983  -3.781   1.164  1.00 91.32           H  
ATOM   2260  HB3 LEU A 156     -14.378  -2.858   1.702  1.00 91.32           H  
ATOM   2261  O   LEU A 156     -13.707  -2.327   4.449  1.00 91.32           O  
ATOM   2262  CG  LEU A 156     -13.422  -2.038  -0.032  1.00 91.32           C  
ATOM   2263  HG  LEU A 156     -12.421  -1.948  -0.455  1.00 91.32           H  
ATOM   2264  CD1 LEU A 156     -14.298  -2.840  -0.996  1.00 91.32           C  
ATOM   2265 HD11 LEU A 156     -13.865  -3.833  -1.120  1.00 91.32           H  
ATOM   2266 HD12 LEU A 156     -14.303  -2.355  -1.972  1.00 91.32           H  
ATOM   2267 HD13 LEU A 156     -15.312  -2.928  -0.607  1.00 91.32           H  
ATOM   2268  CD2 LEU A 156     -14.033  -0.637   0.091  1.00 91.32           C  
ATOM   2269 HD21 LEU A 156     -14.147  -0.210  -0.905  1.00 91.32           H  
ATOM   2270 HD22 LEU A 156     -15.004  -0.695   0.584  1.00 91.32           H  
ATOM   2271 HD23 LEU A 156     -13.361   0.009   0.657  1.00 91.32           H  
ATOM   2272  N   SER A 157     -11.890  -3.625   4.235  1.00 91.19           N  
ATOM   2273  H   SER A 157     -11.110  -3.885   3.648  1.00 91.19           H  
ATOM   2274  CA  SER A 157     -11.930  -4.138   5.615  1.00 91.19           C  
ATOM   2275  HA  SER A 157     -12.906  -4.586   5.798  1.00 91.19           H  
ATOM   2276  C   SER A 157     -11.727  -3.021   6.654  1.00 91.19           C  
ATOM   2277  CB  SER A 157     -10.863  -5.225   5.788  1.00 91.19           C  
ATOM   2278  HB2 SER A 157     -10.958  -5.653   6.786  1.00 91.19           H  
ATOM   2279  HB3 SER A 157     -11.018  -6.016   5.054  1.00 91.19           H  
ATOM   2280  O   SER A 157     -12.407  -2.966   7.682  1.00 91.19           O  
ATOM   2281  OG  SER A 157      -9.559  -4.690   5.642  1.00 91.19           O  
ATOM   2282  HG  SER A 157      -9.265  -4.744   4.729  1.00 91.19           H  
ATOM   2283  N   GLY A 158     -10.853  -2.058   6.359  1.00 93.29           N  
ATOM   2284  H   GLY A 158     -10.319  -2.145   5.506  1.00 93.29           H  
ATOM   2285  CA  GLY A 158     -10.644  -0.880   7.190  1.00 93.29           C  
ATOM   2286  HA2 GLY A 158      -9.717  -0.400   6.874  1.00 93.29           H  
ATOM   2287  HA3 GLY A 158     -10.555  -1.199   8.229  1.00 93.29           H  
ATOM   2288  C   GLY A 158     -11.776   0.140   7.099  1.00 93.29           C  
ATOM   2289  O   GLY A 158     -12.127   0.773   8.103  1.00 93.29           O  
ATOM   2290  N   VAL A 159     -12.409   0.260   5.927  1.00 94.55           N  
ATOM   2291  H   VAL A 159     -12.038  -0.257   5.142  1.00 94.55           H  
ATOM   2292  CA  VAL A 159     -13.649   1.037   5.754  1.00 94.55           C  
ATOM   2293  HA  VAL A 159     -13.471   2.055   6.100  1.00 94.55           H  
ATOM   2294  C   VAL A 159     -14.771   0.454   6.616  1.00 94.55           C  
ATOM   2295  CB  VAL A 159     -14.075   1.097   4.272  1.00 94.55           C  
ATOM   2296  HB  VAL A 159     -14.126   0.087   3.867  1.00 94.55           H  
ATOM   2297  O   VAL A 159     -15.467   1.202   7.304  1.00 94.55           O  
ATOM   2298  CG1 VAL A 159     -15.456   1.735   4.080  1.00 94.55           C  
ATOM   2299 HG11 VAL A 159     -15.664   1.839   3.015  1.00 94.55           H  
ATOM   2300 HG12 VAL A 159     -15.475   2.711   4.563  1.00 94.55           H  
ATOM   2301 HG13 VAL A 159     -16.229   1.099   4.513  1.00 94.55           H  
ATOM   2302  CG2 VAL A 159     -13.065   1.901   3.447  1.00 94.55           C  
ATOM   2303 HG21 VAL A 159     -12.076   1.448   3.517  1.00 94.55           H  
ATOM   2304 HG22 VAL A 159     -13.018   2.925   3.817  1.00 94.55           H  
ATOM   2305 HG23 VAL A 159     -13.360   1.910   2.398  1.00 94.55           H  
ATOM   2306  N   GLU A 160     -14.920  -0.873   6.641  1.00 96.28           N  
ATOM   2307  H   GLU A 160     -14.340  -1.435   6.034  1.00 96.28           H  
ATOM   2308  CA  GLU A 160     -15.874  -1.573   7.508  1.00 96.28           C  
ATOM   2309  HA  GLU A 160     -16.882  -1.245   7.255  1.00 96.28           H  
ATOM   2310  C   GLU A 160     -15.624  -1.241   8.986  1.00 96.28           C  
ATOM   2311  CB  GLU A 160     -15.783  -3.092   7.266  1.00 96.28           C  
ATOM   2312  HB2 GLU A 160     -15.842  -3.289   6.196  1.00 96.28           H  
ATOM   2313  HB3 GLU A 160     -14.829  -3.471   7.632  1.00 96.28           H  
ATOM   2314  O   GLU A 160     -16.529  -0.783   9.693  1.00 96.28           O  
ATOM   2315  CG  GLU A 160     -16.911  -3.847   7.980  1.00 96.28           C  
ATOM   2316  HG2 GLU A 160     -17.860  -3.498   7.575  1.00 96.28           H  
ATOM   2317  HG3 GLU A 160     -16.877  -3.607   9.043  1.00 96.28           H  
ATOM   2318  CD  GLU A 160     -16.867  -5.372   7.815  1.00 96.28           C  
ATOM   2319  OE1 GLU A 160     -17.587  -6.038   8.598  1.00 96.28           O  
ATOM   2320  OE2 GLU A 160     -16.177  -5.858   6.893  1.00 96.28           O  
ATOM   2321  N   ASN A 161     -14.377  -1.396   9.440  1.00 96.08           N  
ATOM   2322  H   ASN A 161     -13.693  -1.793   8.812  1.00 96.08           H  
ATOM   2323  CA  ASN A 161     -13.988  -1.150  10.826  1.00 96.08           C  
ATOM   2324  HA  ASN A 161     -14.598  -1.784  11.470  1.00 96.08           H  
ATOM   2325  C   ASN A 161     -14.228   0.312  11.249  1.00 96.08           C  
ATOM   2326  CB  ASN A 161     -12.518  -1.564  10.981  1.00 96.08           C  
ATOM   2327  HB2 ASN A 161     -11.873  -0.898  10.408  1.00 96.08           H  
ATOM   2328  HB3 ASN A 161     -12.382  -2.576  10.598  1.00 96.08           H  
ATOM   2329  O   ASN A 161     -14.750   0.587  12.337  1.00 96.08           O  
ATOM   2330  CG  ASN A 161     -12.106  -1.563  12.435  1.00 96.08           C  
ATOM   2331  ND2 ASN A 161     -11.424  -0.542  12.895  1.00 96.08           N  
ATOM   2332 HD21 ASN A 161     -11.103   0.179  12.265  1.00 96.08           H  
ATOM   2333 HD22 ASN A 161     -11.145  -0.583  13.865  1.00 96.08           H  
ATOM   2334  OD1 ASN A 161     -12.426  -2.467  13.187  1.00 96.08           O  
ATOM   2335  N   THR A 162     -13.901   1.261  10.369  1.00 96.38           N  
ATOM   2336  H   THR A 162     -13.469   0.973   9.503  1.00 96.38           H  
ATOM   2337  CA  THR A 162     -14.159   2.692  10.579  1.00 96.38           C  
ATOM   2338  HA  THR A 162     -13.731   2.993  11.535  1.00 96.38           H  
ATOM   2339  C   THR A 162     -15.660   2.975  10.631  1.00 96.38           C  
ATOM   2340  CB  THR A 162     -13.496   3.525   9.470  1.00 96.38           C  
ATOM   2341  HB  THR A 162     -13.905   3.237   8.502  1.00 96.38           H  
ATOM   2342  O   THR A 162     -16.125   3.683  11.527  1.00 96.38           O  
ATOM   2343  CG2 THR A 162     -13.693   5.028   9.669  1.00 96.38           C  
ATOM   2344 HG21 THR A 162     -13.127   5.563   8.906  1.00 96.38           H  
ATOM   2345 HG22 THR A 162     -13.340   5.319  10.659  1.00 96.38           H  
ATOM   2346 HG23 THR A 162     -14.746   5.285   9.558  1.00 96.38           H  
ATOM   2347  OG1 THR A 162     -12.109   3.290   9.470  1.00 96.38           O  
ATOM   2348  HG1 THR A 162     -11.947   2.500   8.949  1.00 96.38           H  
ATOM   2349  N   GLY A 163     -16.438   2.370   9.727  1.00 97.24           N  
ATOM   2350  H   GLY A 163     -15.997   1.778   9.038  1.00 97.24           H  
ATOM   2351  CA  GLY A 163     -17.894   2.490   9.682  1.00 97.24           C  
ATOM   2352  HA2 GLY A 163     -18.267   1.873   8.865  1.00 97.24           H  
ATOM   2353  HA3 GLY A 163     -18.170   3.528   9.500  1.00 97.24           H  
ATOM   2354  C   GLY A 163     -18.557   2.029  10.979  1.00 97.24           C  
ATOM   2355  O   GLY A 163     -19.365   2.768  11.545  1.00 97.24           O  
ATOM   2356  N   TYR A 164     -18.179   0.857  11.498  1.00 98.16           N  
ATOM   2357  H   TYR A 164     -17.535   0.280  10.977  1.00 98.16           H  
ATOM   2358  CA  TYR A 164     -18.671   0.384  12.795  1.00 98.16           C  
ATOM   2359  HA  TYR A 164     -19.760   0.339  12.766  1.00 98.16           H  
ATOM   2360  C   TYR A 164     -18.280   1.315  13.937  1.00 98.16           C  
ATOM   2361  CB  TYR A 164     -18.124  -1.002  13.124  1.00 98.16           C  
ATOM   2362  HB2 TYR A 164     -17.087  -1.065  12.795  1.00 98.16           H  
ATOM   2363  HB3 TYR A 164     -18.138  -1.118  14.208  1.00 98.16           H  
ATOM   2364  O   TYR A 164     -19.131   1.628  14.767  1.00 98.16           O  
ATOM   2365  CG  TYR A 164     -18.919  -2.153  12.563  1.00 98.16           C  
ATOM   2366  CD1 TYR A 164     -20.192  -2.451  13.089  1.00 98.16           C  
ATOM   2367  HD1 TYR A 164     -20.600  -1.848  13.887  1.00 98.16           H  
ATOM   2368  CD2 TYR A 164     -18.368  -2.955  11.551  1.00 98.16           C  
ATOM   2369  HD2 TYR A 164     -17.382  -2.750  11.162  1.00 98.16           H  
ATOM   2370  CE1 TYR A 164     -20.927  -3.538  12.581  1.00 98.16           C  
ATOM   2371  HE1 TYR A 164     -21.902  -3.783  12.975  1.00 98.16           H  
ATOM   2372  CE2 TYR A 164     -19.096  -4.043  11.048  1.00 98.16           C  
ATOM   2373  HE2 TYR A 164     -18.663  -4.667  10.280  1.00 98.16           H  
ATOM   2374  OH  TYR A 164     -21.060  -5.389  11.052  1.00 98.16           O  
ATOM   2375  HH  TYR A 164     -20.537  -5.818  10.371  1.00 98.16           H  
ATOM   2376  CZ  TYR A 164     -20.375  -4.334  11.554  1.00 98.16           C  
ATOM   2377  N   THR A 165     -17.018   1.751  13.984  1.00 97.18           N  
ATOM   2378  H   THR A 165     -16.376   1.442  13.268  1.00 97.18           H  
ATOM   2379  CA  THR A 165     -16.520   2.637  15.044  1.00 97.18           C  
ATOM   2380  HA  THR A 165     -16.612   2.125  16.002  1.00 97.18           H  
ATOM   2381  C   THR A 165     -17.376   3.901  15.107  1.00 97.18           C  
ATOM   2382  CB  THR A 165     -15.036   2.983  14.833  1.00 97.18           C  
ATOM   2383  HB  THR A 165     -14.906   3.511  13.888  1.00 97.18           H  
ATOM   2384  O   THR A 165     -17.998   4.177  16.129  1.00 97.18           O  
ATOM   2385  CG2 THR A 165     -14.470   3.841  15.965  1.00 97.18           C  
ATOM   2386 HG21 THR A 165     -14.586   3.315  16.913  1.00 97.18           H  
ATOM   2387 HG22 THR A 165     -14.981   4.803  16.007  1.00 97.18           H  
ATOM   2388 HG23 THR A 165     -13.410   4.017  15.784  1.00 97.18           H  
ATOM   2389  OG1 THR A 165     -14.266   1.802  14.811  1.00 97.18           O  
ATOM   2390  HG1 THR A 165     -14.367   1.391  13.950  1.00 97.18           H  
ATOM   2391  N   GLU A 166     -17.514   4.625  13.995  1.00 95.85           N  
ATOM   2392  H   GLU A 166     -17.037   4.326  13.157  1.00 95.85           H  
ATOM   2393  CA  GLU A 166     -18.280   5.875  13.956  1.00 95.85           C  
ATOM   2394  HA  GLU A 166     -17.904   6.544  14.730  1.00 95.85           H  
ATOM   2395  C   GLU A 166     -19.778   5.662  14.255  1.00 95.85           C  
ATOM   2396  CB  GLU A 166     -18.072   6.546  12.587  1.00 95.85           C  
ATOM   2397  HB2 GLU A 166     -18.356   5.848  11.800  1.00 95.85           H  
ATOM   2398  HB3 GLU A 166     -18.730   7.412  12.514  1.00 95.85           H  
ATOM   2399  O   GLU A 166     -20.392   6.432  15.004  1.00 95.85           O  
ATOM   2400  CG  GLU A 166     -16.630   7.029  12.331  1.00 95.85           C  
ATOM   2401  HG2 GLU A 166     -16.585   7.446  11.325  1.00 95.85           H  
ATOM   2402  HG3 GLU A 166     -15.953   6.176  12.359  1.00 95.85           H  
ATOM   2403  CD  GLU A 166     -16.142   8.098  13.327  1.00 95.85           C  
ATOM   2404  OE1 GLU A 166     -14.903   8.246  13.461  1.00 95.85           O  
ATOM   2405  OE2 GLU A 166     -16.995   8.781  13.944  1.00 95.85           O  
ATOM   2406  N   ALA A 167     -20.376   4.588  13.729  1.00 97.52           N  
ATOM   2407  H   ALA A 167     -19.837   3.977  13.132  1.00 97.52           H  
ATOM   2408  CA  ALA A 167     -21.787   4.276  13.943  1.00 97.52           C  
ATOM   2409  HA  ALA A 167     -22.376   5.164  13.714  1.00 97.52           H  
ATOM   2410  C   ALA A 167     -22.102   3.875  15.393  1.00 97.52           C  
ATOM   2411  CB  ALA A 167     -22.183   3.179  12.959  1.00 97.52           C  
ATOM   2412  HB1 ALA A 167     -21.967   3.524  11.948  1.00 97.52           H  
ATOM   2413  HB2 ALA A 167     -23.247   2.959  13.045  1.00 97.52           H  
ATOM   2414  HB3 ALA A 167     -21.599   2.278  13.150  1.00 97.52           H  
ATOM   2415  O   ALA A 167     -23.090   4.356  15.956  1.00 97.52           O  
ATOM   2416  N   LYS A 168     -21.265   3.038  16.024  1.00 97.33           N  
ATOM   2417  H   LYS A 168     -20.463   2.691  15.519  1.00 97.33           H  
ATOM   2418  CA  LYS A 168     -21.436   2.642  17.432  1.00 97.33           C  
ATOM   2419  HA  LYS A 168     -22.446   2.261  17.580  1.00 97.33           H  
ATOM   2420  C   LYS A 168     -21.278   3.833  18.366  1.00 97.33           C  
ATOM   2421  CB  LYS A 168     -20.440   1.552  17.837  1.00 97.33           C  
ATOM   2422  HB2 LYS A 168     -20.488   1.448  18.921  1.00 97.33           H  
ATOM   2423  HB3 LYS A 168     -19.432   1.860  17.559  1.00 97.33           H  
ATOM   2424  O   LYS A 168     -22.065   3.964  19.299  1.00 97.33           O  
ATOM   2425  CG  LYS A 168     -20.745   0.175  17.239  1.00 97.33           C  
ATOM   2426  HG2 LYS A 168     -21.737  -0.151  17.554  1.00 97.33           H  
ATOM   2427  HG3 LYS A 168     -20.716   0.226  16.151  1.00 97.33           H  
ATOM   2428  CD  LYS A 168     -19.694  -0.828  17.727  1.00 97.33           C  
ATOM   2429  HD2 LYS A 168     -19.765  -0.926  18.810  1.00 97.33           H  
ATOM   2430  HD3 LYS A 168     -18.704  -0.453  17.471  1.00 97.33           H  
ATOM   2431  CE  LYS A 168     -19.899  -2.196  17.078  1.00 97.33           C  
ATOM   2432  HE2 LYS A 168     -20.889  -2.575  17.332  1.00 97.33           H  
ATOM   2433  HE3 LYS A 168     -19.840  -2.083  15.996  1.00 97.33           H  
ATOM   2434  NZ  LYS A 168     -18.862  -3.150  17.524  1.00 97.33           N  
ATOM   2435  HZ1 LYS A 168     -18.953  -3.379  18.504  1.00 97.33           H  
ATOM   2436  HZ2 LYS A 168     -17.937  -2.773  17.371  1.00 97.33           H  
ATOM   2437  HZ3 LYS A 168     -18.938  -4.020  17.015  1.00 97.33           H  
ATOM   2438  N   ILE A 169     -20.336   4.739  18.097  1.00 95.89           N  
ATOM   2439  H   ILE A 169     -19.693   4.567  17.338  1.00 95.89           H  
ATOM   2440  CA  ILE A 169     -20.197   5.959  18.898  1.00 95.89           C  
ATOM   2441  HA  ILE A 169     -20.057   5.670  19.940  1.00 95.89           H  
ATOM   2442  C   ILE A 169     -21.482   6.798  18.831  1.00 95.89           C  
ATOM   2443  CB  ILE A 169     -18.970   6.778  18.463  1.00 95.89           C  
ATOM   2444  HB  ILE A 169     -19.043   6.987  17.396  1.00 95.89           H  
ATOM   2445  O   ILE A 169     -22.012   7.194  19.869  1.00 95.89           O  
ATOM   2446  CG1 ILE A 169     -17.656   6.006  18.711  1.00 95.89           C  
ATOM   2447 HG12 ILE A 169     -17.484   5.810  19.769  1.00 95.89           H  
ATOM   2448 HG13 ILE A 169     -17.737   5.012  18.271  1.00 95.89           H  
ATOM   2449  CG2 ILE A 169     -19.019   8.111  19.221  1.00 95.89           C  
ATOM   2450 HG21 ILE A 169     -18.044   8.597  19.226  1.00 95.89           H  
ATOM   2451 HG22 ILE A 169     -19.327   7.957  20.256  1.00 95.89           H  
ATOM   2452 HG23 ILE A 169     -19.767   8.759  18.765  1.00 95.89           H  
ATOM   2453  CD1 ILE A 169     -16.424   6.676  18.107  1.00 95.89           C  
ATOM   2454 HD11 ILE A 169     -16.598   6.873  17.049  1.00 95.89           H  
ATOM   2455 HD12 ILE A 169     -15.571   6.005  18.207  1.00 95.89           H  
ATOM   2456 HD13 ILE A 169     -16.198   7.607  18.626  1.00 95.89           H  
ATOM   2457  N   ALA A 170     -22.021   7.034  17.631  1.00 95.42           N  
ATOM   2458  H   ALA A 170     -21.548   6.688  16.808  1.00 95.42           H  
ATOM   2459  CA  ALA A 170     -23.268   7.784  17.467  1.00 95.42           C  
ATOM   2460  HA  ALA A 170     -23.148   8.763  17.931  1.00 95.42           H  
ATOM   2461  C   ALA A 170     -24.462   7.095  18.158  1.00 95.42           C  
ATOM   2462  CB  ALA A 170     -23.509   7.984  15.969  1.00 95.42           C  
ATOM   2463  HB1 ALA A 170     -22.663   8.522  15.544  1.00 95.42           H  
ATOM   2464  HB2 ALA A 170     -24.421   8.561  15.815  1.00 95.42           H  
ATOM   2465  HB3 ALA A 170     -23.606   7.018  15.473  1.00 95.42           H  
ATOM   2466  O   ALA A 170     -25.295   7.764  18.776  1.00 95.42           O  
ATOM   2467  N   ALA A 171     -24.519   5.761  18.108  1.00 95.86           N  
ATOM   2468  H   ALA A 171     -23.836   5.268  17.552  1.00 95.86           H  
ATOM   2469  CA  ALA A 171     -25.519   4.978  18.824  1.00 95.86           C  
ATOM   2470  HA  ALA A 171     -26.506   5.336  18.532  1.00 95.86           H  
ATOM   2471  C   ALA A 171     -25.390   5.129  20.352  1.00 95.86           C  
ATOM   2472  CB  ALA A 171     -25.390   3.509  18.405  1.00 95.86           C  
ATOM   2473  HB1 ALA A 171     -24.431   3.109  18.733  1.00 95.86           H  
ATOM   2474  HB2 ALA A 171     -25.452   3.414  17.321  1.00 95.86           H  
ATOM   2475  HB3 ALA A 171     -26.191   2.926  18.860  1.00 95.86           H  
ATOM   2476  O   ALA A 171     -26.393   5.337  21.034  1.00 95.86           O  
ATOM   2477  N   ILE A 172     -24.172   5.070  20.896  1.00 95.16           N  
ATOM   2478  H   ILE A 172     -23.388   4.883  20.288  1.00 95.16           H  
ATOM   2479  CA  ILE A 172     -23.908   5.199  22.338  1.00 95.16           C  
ATOM   2480  HA  ILE A 172     -24.587   4.535  22.873  1.00 95.16           H  
ATOM   2481  C   ILE A 172     -24.213   6.617  22.828  1.00 95.16           C  
ATOM   2482  CB  ILE A 172     -22.467   4.745  22.664  1.00 95.16           C  
ATOM   2483  HB  ILE A 172     -21.784   5.240  21.974  1.00 95.16           H  
ATOM   2484  O   ILE A 172     -24.834   6.773  23.877  1.00 95.16           O  
ATOM   2485  CG1 ILE A 172     -22.385   3.217  22.456  1.00 95.16           C  
ATOM   2486 HG12 ILE A 172     -22.955   2.715  23.239  1.00 95.16           H  
ATOM   2487 HG13 ILE A 172     -22.853   2.972  21.503  1.00 95.16           H  
ATOM   2488  CG2 ILE A 172     -22.066   5.109  24.106  1.00 95.16           C  
ATOM   2489 HG21 ILE A 172     -21.999   6.191  24.225  1.00 95.16           H  
ATOM   2490 HG22 ILE A 172     -22.795   4.716  24.815  1.00 95.16           H  
ATOM   2491 HG23 ILE A 172     -21.087   4.693  24.345  1.00 95.16           H  
ATOM   2492  CD1 ILE A 172     -20.977   2.621  22.415  1.00 95.16           C  
ATOM   2493 HD11 ILE A 172     -20.382   3.125  21.654  1.00 95.16           H  
ATOM   2494 HD12 ILE A 172     -21.039   1.563  22.159  1.00 95.16           H  
ATOM   2495 HD13 ILE A 172     -20.512   2.699  23.398  1.00 95.16           H  
ATOM   2496  N   GLU A 173     -23.882   7.654  22.053  1.00 94.10           N  
ATOM   2497  H   GLU A 173     -23.337   7.478  21.220  1.00 94.10           H  
ATOM   2498  CA  GLU A 173     -24.287   9.033  22.358  1.00 94.10           C  
ATOM   2499  HA  GLU A 173     -23.869   9.323  23.322  1.00 94.10           H  
ATOM   2500  C   GLU A 173     -25.816   9.168  22.467  1.00 94.10           C  
ATOM   2501  CB  GLU A 173     -23.779  10.011  21.282  1.00 94.10           C  
ATOM   2502  HB2 GLU A 173     -24.013   9.618  20.293  1.00 94.10           H  
ATOM   2503  HB3 GLU A 173     -24.324  10.946  21.411  1.00 94.10           H  
ATOM   2504  O   GLU A 173     -26.322   9.781  23.411  1.00 94.10           O  
ATOM   2505  CG  GLU A 173     -22.277  10.333  21.360  1.00 94.10           C  
ATOM   2506  HG2 GLU A 173     -22.058  10.703  22.361  1.00 94.10           H  
ATOM   2507  HG3 GLU A 173     -21.702   9.420  21.208  1.00 94.10           H  
ATOM   2508  CD  GLU A 173     -21.842  11.400  20.331  1.00 94.10           C  
ATOM   2509  OE1 GLU A 173     -20.614  11.574  20.149  1.00 94.10           O  
ATOM   2510  OE2 GLU A 173     -22.716  12.116  19.769  1.00 94.10           O  
ATOM   2511  N   ALA A 174     -26.564   8.578  21.529  1.00 94.40           N  
ATOM   2512  H   ALA A 174     -26.098   8.098  20.772  1.00 94.40           H  
ATOM   2513  CA  ALA A 174     -28.026   8.584  21.555  1.00 94.40           C  
ATOM   2514  HA  ALA A 174     -28.369   9.608  21.703  1.00 94.40           H  
ATOM   2515  C   ALA A 174     -28.592   7.745  22.719  1.00 94.40           C  
ATOM   2516  CB  ALA A 174     -28.530   8.105  20.189  1.00 94.40           C  
ATOM   2517  HB1 ALA A 174     -28.167   8.773  19.408  1.00 94.40           H  
ATOM   2518  HB2 ALA A 174     -29.620   8.103  20.177  1.00 94.40           H  
ATOM   2519  HB3 ALA A 174     -28.161   7.100  19.987  1.00 94.40           H  
ATOM   2520  O   ALA A 174     -29.544   8.162  23.383  1.00 94.40           O  
ATOM   2521  N   LEU A 175     -27.980   6.595  23.018  1.00 93.74           N  
ATOM   2522  H   LEU A 175     -27.220   6.293  22.426  1.00 93.74           H  
ATOM   2523  CA  LEU A 175     -28.350   5.740  24.147  1.00 93.74           C  
ATOM   2524  HA  LEU A 175     -29.413   5.511  24.068  1.00 93.74           H  
ATOM   2525  C   LEU A 175     -28.144   6.468  25.485  1.00 93.74           C  
ATOM   2526  CB  LEU A 175     -27.564   4.421  24.033  1.00 93.74           C  
ATOM   2527  HB2 LEU A 175     -27.773   4.007  23.047  1.00 93.74           H  
ATOM   2528  HB3 LEU A 175     -26.494   4.625  24.078  1.00 93.74           H  
ATOM   2529  O   LEU A 175     -29.039   6.463  26.329  1.00 93.74           O  
ATOM   2530  CG  LEU A 175     -27.931   3.370  25.101  1.00 93.74           C  
ATOM   2531  HG  LEU A 175     -28.932   3.570  25.482  1.00 93.74           H  
ATOM   2532  CD1 LEU A 175     -27.932   1.968  24.492  1.00 93.74           C  
ATOM   2533 HD11 LEU A 175     -28.180   1.236  25.260  1.00 93.74           H  
ATOM   2534 HD12 LEU A 175     -28.672   1.910  23.694  1.00 93.74           H  
ATOM   2535 HD13 LEU A 175     -26.945   1.739  24.089  1.00 93.74           H  
ATOM   2536  CD2 LEU A 175     -26.939   3.374  26.267  1.00 93.74           C  
ATOM   2537 HD21 LEU A 175     -27.246   2.644  27.017  1.00 93.74           H  
ATOM   2538 HD22 LEU A 175     -25.940   3.117  25.915  1.00 93.74           H  
ATOM   2539 HD23 LEU A 175     -26.901   4.361  26.730  1.00 93.74           H  
ATOM   2540  N   ASN A 176     -27.026   7.182  25.643  1.00 92.84           N  
ATOM   2541  H   ASN A 176     -26.316   7.106  24.928  1.00 92.84           H  
ATOM   2542  CA  ASN A 176     -26.726   8.000  26.822  1.00 92.84           C  
ATOM   2543  HA  ASN A 176     -26.873   7.385  27.710  1.00 92.84           H  
ATOM   2544  C   ASN A 176     -27.644   9.222  26.969  1.00 92.84           C  
ATOM   2545  CB  ASN A 176     -25.255   8.440  26.765  1.00 92.84           C  
ATOM   2546  HB2 ASN A 176     -25.086   9.227  27.500  1.00 92.84           H  
ATOM   2547  HB3 ASN A 176     -25.027   8.839  25.777  1.00 92.84           H  
ATOM   2548  O   ASN A 176     -27.850   9.721  28.076  1.00 92.84           O  
ATOM   2549  CG  ASN A 176     -24.287   7.320  27.085  1.00 92.84           C  
ATOM   2550  ND2 ASN A 176     -23.015   7.577  26.925  1.00 92.84           N  
ATOM   2551 HD21 ASN A 176     -22.690   8.488  26.634  1.00 92.84           H  
ATOM   2552 HD22 ASN A 176     -22.361   6.845  27.159  1.00 92.84           H  
ATOM   2553  OD1 ASN A 176     -24.659   6.249  27.543  1.00 92.84           O  
ATOM   2554  N   ALA A 177     -28.220   9.704  25.866  1.00 92.58           N  
ATOM   2555  H   ALA A 177     -27.952   9.310  24.976  1.00 92.58           H  
ATOM   2556  CA  ALA A 177     -29.258  10.731  25.885  1.00 92.58           C  
ATOM   2557  HA  ALA A 177     -28.997  11.463  26.649  1.00 92.58           H  
ATOM   2558  C   ALA A 177     -30.648  10.178  26.270  1.00 92.58           C  
ATOM   2559  CB  ALA A 177     -29.247  11.452  24.533  1.00 92.58           C  
ATOM   2560  HB1 ALA A 177     -29.455  10.744  23.730  1.00 92.58           H  
ATOM   2561  HB2 ALA A 177     -28.266  11.897  24.361  1.00 92.58           H  
ATOM   2562  HB3 ALA A 177     -30.007  12.233  24.522  1.00 92.58           H  
ATOM   2563  O   ALA A 177     -31.594  10.954  26.425  1.00 92.58           O  
ATOM   2564  N   GLY A 178     -30.781   8.860  26.469  1.00 92.22           N  
ATOM   2565  H   GLY A 178     -29.970   8.271  26.344  1.00 92.22           H  
ATOM   2566  CA  GLY A 178     -32.040   8.202  26.813  1.00 92.22           C  
ATOM   2567  HA2 GLY A 178     -31.818   7.180  27.121  1.00 92.22           H  
ATOM   2568  HA3 GLY A 178     -32.512   8.728  27.643  1.00 92.22           H  
ATOM   2569  C   GLY A 178     -33.032   8.136  25.649  1.00 92.22           C  
ATOM   2570  O   GLY A 178     -34.243   8.100  25.879  1.00 92.22           O  
ATOM   2571  N   GLU A 179     -32.534   8.161  24.411  1.00 95.25           N  
ATOM   2572  H   GLU A 179     -31.531   8.185  24.293  1.00 95.25           H  
ATOM   2573  CA  GLU A 179     -33.353   8.107  23.201  1.00 95.25           C  
ATOM   2574  HA  GLU A 179     -34.163   8.829  23.307  1.00 95.25           H  
ATOM   2575  C   GLU A 179     -34.005   6.729  23.000  1.00 95.25           C  
ATOM   2576  CB  GLU A 179     -32.510   8.505  21.976  1.00 95.25           C  
ATOM   2577  HB2 GLU A 179     -33.088   8.333  21.068  1.00 95.25           H  
ATOM   2578  HB3 GLU A 179     -31.637   7.856  21.920  1.00 95.25           H  
ATOM   2579  O   GLU A 179     -33.615   5.723  23.595  1.00 95.25           O  
ATOM   2580  CG  GLU A 179     -32.056   9.977  21.983  1.00 95.25           C  
ATOM   2581  HG2 GLU A 179     -31.353  10.116  21.162  1.00 95.25           H  
ATOM   2582  HG3 GLU A 179     -31.526  10.183  22.913  1.00 95.25           H  
ATOM   2583  CD  GLU A 179     -33.205  10.992  21.822  1.00 95.25           C  
ATOM   2584  OE1 GLU A 179     -32.928  12.210  21.935  1.00 95.25           O  
ATOM   2585  OE2 GLU A 179     -34.363  10.565  21.580  1.00 95.25           O  
ATOM   2586  N   THR A 180     -35.034   6.665  22.149  1.00 95.34           N  
ATOM   2587  H   THR A 180     -35.290   7.522  21.680  1.00 95.34           H  
ATOM   2588  CA  THR A 180     -35.687   5.391  21.779  1.00 95.34           C  
ATOM   2589  HA  THR A 180     -35.922   4.852  22.697  1.00 95.34           H  
ATOM   2590  C   THR A 180     -34.770   4.505  20.926  1.00 95.34           C  
ATOM   2591  CB  THR A 180     -37.017   5.604  21.048  1.00 95.34           C  
ATOM   2592  HB  THR A 180     -37.485   4.631  20.899  1.00 95.34           H  
ATOM   2593  O   THR A 180     -33.938   5.036  20.201  1.00 95.34           O  
ATOM   2594  CG2 THR A 180     -37.991   6.476  21.841  1.00 95.34           C  
ATOM   2595 HG21 THR A 180     -38.140   6.049  22.833  1.00 95.34           H  
ATOM   2596 HG22 THR A 180     -37.599   7.489  21.941  1.00 95.34           H  
ATOM   2597 HG23 THR A 180     -38.946   6.514  21.317  1.00 95.34           H  
ATOM   2598  OG1 THR A 180     -36.833   6.198  19.785  1.00 95.34           O  
ATOM   2599  HG1 THR A 180     -36.157   6.875  19.868  1.00 95.34           H  
ATOM   2600  N   GLU A 181     -34.965   3.179  20.920  1.00 95.76           N  
ATOM   2601  H   GLU A 181     -35.555   2.770  21.630  1.00 95.76           H  
ATOM   2602  CA  GLU A 181     -34.168   2.244  20.091  1.00 95.76           C  
ATOM   2603  HA  GLU A 181     -33.138   2.229  20.448  1.00 95.76           H  
ATOM   2604  C   GLU A 181     -34.136   2.661  18.612  1.00 95.76           C  
ATOM   2605  CB  GLU A 181     -34.755   0.826  20.222  1.00 95.76           C  
ATOM   2606  HB2 GLU A 181     -35.740   0.812  19.757  1.00 95.76           H  
ATOM   2607  HB3 GLU A 181     -34.882   0.598  21.280  1.00 95.76           H  
ATOM   2608  O   GLU A 181     -33.080   2.677  17.986  1.00 95.76           O  
ATOM   2609  CG  GLU A 181     -33.877  -0.269  19.582  1.00 95.76           C  
ATOM   2610  HG2 GLU A 181     -32.901  -0.259  20.068  1.00 95.76           H  
ATOM   2611  HG3 GLU A 181     -33.733  -0.033  18.528  1.00 95.76           H  
ATOM   2612  CD  GLU A 181     -34.484  -1.684  19.690  1.00 95.76           C  
ATOM   2613  OE1 GLU A 181     -33.929  -2.611  19.052  1.00 95.76           O  
ATOM   2614  OE2 GLU A 181     -35.526  -1.835  20.377  1.00 95.76           O  
ATOM   2615  N   SER A 182     -35.283   3.097  18.076  1.00 96.61           N  
ATOM   2616  H   SER A 182     -36.109   3.074  18.657  1.00 96.61           H  
ATOM   2617  CA  SER A 182     -35.379   3.623  16.709  1.00 96.61           C  
ATOM   2618  HA  SER A 182     -35.044   2.857  16.010  1.00 96.61           H  
ATOM   2619  C   SER A 182     -34.507   4.861  16.506  1.00 96.61           C  
ATOM   2620  CB  SER A 182     -36.831   3.986  16.389  1.00 96.61           C  
ATOM   2621  HB2 SER A 182     -37.133   4.840  16.995  1.00 96.61           H  
ATOM   2622  HB3 SER A 182     -37.471   3.140  16.641  1.00 96.61           H  
ATOM   2623  O   SER A 182     -33.825   4.958  15.498  1.00 96.61           O  
ATOM   2624  OG  SER A 182     -37.018   4.293  15.021  1.00 96.61           O  
ATOM   2625  HG  SER A 182     -36.290   4.822  14.687  1.00 96.61           H  
ATOM   2626  N   ALA A 183     -34.502   5.794  17.461  1.00 97.09           N  
ATOM   2627  H   ALA A 183     -34.974   5.595  18.331  1.00 97.09           H  
ATOM   2628  CA  ALA A 183     -33.703   7.014  17.371  1.00 97.09           C  
ATOM   2629  HA  ALA A 183     -33.842   7.450  16.382  1.00 97.09           H  
ATOM   2630  C   ALA A 183     -32.195   6.741  17.536  1.00 97.09           C  
ATOM   2631  CB  ALA A 183     -34.230   8.008  18.410  1.00 97.09           C  
ATOM   2632  HB1 ALA A 183     -35.252   8.292  18.162  1.00 97.09           H  
ATOM   2633  HB2 ALA A 183     -33.605   8.901  18.413  1.00 97.09           H  
ATOM   2634  HB3 ALA A 183     -34.208   7.551  19.400  1.00 97.09           H  
ATOM   2635  O   ALA A 183     -31.384   7.412  16.903  1.00 97.09           O  
ATOM   2636  N   VAL A 184     -31.822   5.735  18.335  1.00 96.59           N  
ATOM   2637  H   VAL A 184     -32.539   5.252  18.856  1.00 96.59           H  
ATOM   2638  CA  VAL A 184     -30.439   5.242  18.446  1.00 96.59           C  
ATOM   2639  HA  VAL A 184     -29.779   6.078  18.680  1.00 96.59           H  
ATOM   2640  C   VAL A 184     -29.963   4.670  17.111  1.00 96.59           C  
ATOM   2641  CB  VAL A 184     -30.328   4.197  19.577  1.00 96.59           C  
ATOM   2642  HB  VAL A 184     -31.097   3.435  19.449  1.00 96.59           H  
ATOM   2643  O   VAL A 184     -28.893   5.040  16.627  1.00 96.59           O  
ATOM   2644  CG1 VAL A 184     -28.969   3.494  19.601  1.00 96.59           C  
ATOM   2645 HG11 VAL A 184     -28.900   2.832  20.464  1.00 96.59           H  
ATOM   2646 HG12 VAL A 184     -28.832   2.894  18.701  1.00 96.59           H  
ATOM   2647 HG13 VAL A 184     -28.178   4.241  19.658  1.00 96.59           H  
ATOM   2648  CG2 VAL A 184     -30.528   4.858  20.946  1.00 96.59           C  
ATOM   2649 HG21 VAL A 184     -31.515   5.317  21.014  1.00 96.59           H  
ATOM   2650 HG22 VAL A 184     -30.429   4.113  21.736  1.00 96.59           H  
ATOM   2651 HG23 VAL A 184     -29.769   5.625  21.098  1.00 96.59           H  
ATOM   2652  N   LEU A 185     -30.777   3.817  16.481  1.00 97.35           N  
ATOM   2653  H   LEU A 185     -31.633   3.535  16.938  1.00 97.35           H  
ATOM   2654  CA  LEU A 185     -30.474   3.258  15.165  1.00 97.35           C  
ATOM   2655  HA  LEU A 185     -29.486   2.800  15.214  1.00 97.35           H  
ATOM   2656  C   LEU A 185     -30.416   4.346  14.079  1.00 97.35           C  
ATOM   2657  CB  LEU A 185     -31.516   2.172  14.849  1.00 97.35           C  
ATOM   2658  HB2 LEU A 185     -32.507   2.625  14.843  1.00 97.35           H  
ATOM   2659  HB3 LEU A 185     -31.493   1.425  15.643  1.00 97.35           H  
ATOM   2660  O   LEU A 185     -29.510   4.339  13.248  1.00 97.35           O  
ATOM   2661  CG  LEU A 185     -31.295   1.464  13.500  1.00 97.35           C  
ATOM   2662  HG  LEU A 185     -31.415   2.186  12.692  1.00 97.35           H  
ATOM   2663  CD1 LEU A 185     -29.911   0.821  13.396  1.00 97.35           C  
ATOM   2664 HD11 LEU A 185     -29.146   1.594  13.319  1.00 97.35           H  
ATOM   2665 HD12 LEU A 185     -29.714   0.210  14.277  1.00 97.35           H  
ATOM   2666 HD13 LEU A 185     -29.847   0.202  12.501  1.00 97.35           H  
ATOM   2667  CD2 LEU A 185     -32.352   0.376  13.312  1.00 97.35           C  
ATOM   2668 HD21 LEU A 185     -32.257  -0.374  14.097  1.00 97.35           H  
ATOM   2669 HD22 LEU A 185     -32.218  -0.105  12.343  1.00 97.35           H  
ATOM   2670 HD23 LEU A 185     -33.346   0.822  13.354  1.00 97.35           H  
ATOM   2671  N   ASP A 186     -31.339   5.309  14.104  1.00 97.50           N  
ATOM   2672  H   ASP A 186     -32.111   5.219  14.748  1.00 97.50           H  
ATOM   2673  CA  ASP A 186     -31.354   6.431  13.161  1.00 97.50           C  
ATOM   2674  HA  ASP A 186     -31.367   6.038  12.145  1.00 97.50           H  
ATOM   2675  C   ASP A 186     -30.100   7.312  13.292  1.00 97.50           C  
ATOM   2676  CB  ASP A 186     -32.615   7.291  13.364  1.00 97.50           C  
ATOM   2677  HB2 ASP A 186     -32.688   7.574  14.414  1.00 97.50           H  
ATOM   2678  HB3 ASP A 186     -32.499   8.208  12.787  1.00 97.50           H  
ATOM   2679  O   ASP A 186     -29.574   7.774  12.279  1.00 97.50           O  
ATOM   2680  CG  ASP A 186     -33.928   6.632  12.915  1.00 97.50           C  
ATOM   2681  OD1 ASP A 186     -33.881   5.716  12.063  1.00 97.50           O  
ATOM   2682  OD2 ASP A 186     -34.995   7.099  13.386  1.00 97.50           O  
ATOM   2683  N   ALA A 187     -29.600   7.535  14.513  1.00 97.05           N  
ATOM   2684  H   ALA A 187     -30.086   7.155  15.313  1.00 97.05           H  
ATOM   2685  CA  ALA A 187     -28.362   8.280  14.747  1.00 97.05           C  
ATOM   2686  HA  ALA A 187     -28.434   9.245  14.244  1.00 97.05           H  
ATOM   2687  C   ALA A 187     -27.141   7.552  14.165  1.00 97.05           C  
ATOM   2688  CB  ALA A 187     -28.204   8.526  16.253  1.00 97.05           C  
ATOM   2689  HB1 ALA A 187     -27.302   9.109  16.437  1.00 97.05           H  
ATOM   2690  HB2 ALA A 187     -28.121   7.578  16.785  1.00 97.05           H  
ATOM   2691  HB3 ALA A 187     -29.067   9.072  16.632  1.00 97.05           H  
ATOM   2692  O   ALA A 187     -26.313   8.173  13.499  1.00 97.05           O  
ATOM   2693  N   ALA A 188     -27.060   6.234  14.359  1.00 97.47           N  
ATOM   2694  H   ALA A 188     -27.763   5.782  14.927  1.00 97.47           H  
ATOM   2695  CA  ALA A 188     -25.997   5.412  13.789  1.00 97.47           C  
ATOM   2696  HA  ALA A 188     -25.034   5.815  14.104  1.00 97.47           H  
ATOM   2697  C   ALA A 188     -26.030   5.420  12.249  1.00 97.47           C  
ATOM   2698  CB  ALA A 188     -26.138   4.002  14.364  1.00 97.47           C  
ATOM   2699  HB1 ALA A 188     -25.218   3.447  14.183  1.00 97.47           H  
ATOM   2700  HB2 ALA A 188     -26.305   4.061  15.439  1.00 97.47           H  
ATOM   2701  HB3 ALA A 188     -26.980   3.482  13.906  1.00 97.47           H  
ATOM   2702  O   ALA A 188     -25.006   5.640  11.602  1.00 97.47           O  
ATOM   2703  N   ASN A 189     -27.220   5.264  11.658  1.00 97.50           N  
ATOM   2704  H   ASN A 189     -28.018   5.069  12.246  1.00 97.50           H  
ATOM   2705  CA  ASN A 189     -27.407   5.274  10.206  1.00 97.50           C  
ATOM   2706  HA  ASN A 189     -26.725   4.550   9.760  1.00 97.50           H  
ATOM   2707  C   ASN A 189     -27.065   6.629   9.575  1.00 97.50           C  
ATOM   2708  CB  ASN A 189     -28.849   4.862   9.876  1.00 97.50           C  
ATOM   2709  HB2 ASN A 189     -29.049   5.073   8.826  1.00 97.50           H  
ATOM   2710  HB3 ASN A 189     -29.542   5.450  10.479  1.00 97.50           H  
ATOM   2711  O   ASN A 189     -26.421   6.652   8.534  1.00 97.50           O  
ATOM   2712  CG  ASN A 189     -29.104   3.384  10.095  1.00 97.50           C  
ATOM   2713  ND2 ASN A 189     -30.321   3.004  10.393  1.00 97.50           N  
ATOM   2714 HD21 ASN A 189     -30.418   2.028  10.636  1.00 97.50           H  
ATOM   2715 HD22 ASN A 189     -31.021   3.697  10.617  1.00 97.50           H  
ATOM   2716  OD1 ASN A 189     -28.235   2.542   9.972  1.00 97.50           O  
ATOM   2717  N   GLN A 190     -27.414   7.752  10.210  1.00 96.44           N  
ATOM   2718  H   GLN A 190     -27.959   7.684  11.058  1.00 96.44           H  
ATOM   2719  CA  GLN A 190     -27.037   9.085   9.712  1.00 96.44           C  
ATOM   2720  HA  GLN A 190     -27.409   9.202   8.695  1.00 96.44           H  
ATOM   2721  C   GLN A 190     -25.514   9.285   9.657  1.00 96.44           C  
ATOM   2722  CB  GLN A 190     -27.662  10.162  10.610  1.00 96.44           C  
ATOM   2723  HB2 GLN A 190     -27.536   9.882  11.656  1.00 96.44           H  
ATOM   2724  HB3 GLN A 190     -27.148  11.110  10.447  1.00 96.44           H  
ATOM   2725  O   GLN A 190     -25.001   9.932   8.738  1.00 96.44           O  
ATOM   2726  CG  GLN A 190     -29.147  10.369  10.301  1.00 96.44           C  
ATOM   2727  HG2 GLN A 190     -29.649   9.402  10.258  1.00 96.44           H  
ATOM   2728  HG3 GLN A 190     -29.253  10.841   9.324  1.00 96.44           H  
ATOM   2729  CD  GLN A 190     -29.824  11.245  11.348  1.00 96.44           C  
ATOM   2730  NE2 GLN A 190     -30.900  10.776  11.939  1.00 96.44           N  
ATOM   2731 HE21 GLN A 190     -31.123   9.802  11.798  1.00 96.44           H  
ATOM   2732 HE22 GLN A 190     -31.260  11.312  12.716  1.00 96.44           H  
ATOM   2733  OE1 GLN A 190     -29.416  12.355  11.660  1.00 96.44           O  
ATOM   2734  N   THR A 191     -24.782   8.722  10.621  1.00 95.80           N  
ATOM   2735  H   THR A 191     -25.251   8.264  11.390  1.00 95.80           H  
ATOM   2736  CA  THR A 191     -23.314   8.731  10.613  1.00 95.80           C  
ATOM   2737  HA  THR A 191     -22.969   9.750  10.442  1.00 95.80           H  
ATOM   2738  C   THR A 191     -22.758   7.866   9.483  1.00 95.80           C  
ATOM   2739  CB  THR A 191     -22.768   8.278  11.970  1.00 95.80           C  
ATOM   2740  HB  THR A 191     -23.142   7.284  12.214  1.00 95.80           H  
ATOM   2741  O   THR A 191     -21.853   8.310   8.775  1.00 95.80           O  
ATOM   2742  CG2 THR A 191     -21.246   8.267  12.019  1.00 95.80           C  
ATOM   2743 HG21 THR A 191     -20.850   9.215  11.656  1.00 95.80           H  
ATOM   2744 HG22 THR A 191     -20.916   8.116  13.047  1.00 95.80           H  
ATOM   2745 HG23 THR A 191     -20.861   7.453  11.405  1.00 95.80           H  
ATOM   2746  OG1 THR A 191     -23.194   9.188  12.955  1.00 95.80           O  
ATOM   2747  HG1 THR A 191     -23.077   8.749  13.801  1.00 95.80           H  
ATOM   2748  N   LEU A 192     -23.334   6.680   9.252  1.00 97.11           N  
ATOM   2749  H   LEU A 192     -24.071   6.370   9.870  1.00 97.11           H  
ATOM   2750  CA  LEU A 192     -22.967   5.824   8.118  1.00 97.11           C  
ATOM   2751  HA  LEU A 192     -21.891   5.651   8.143  1.00 97.11           H  
ATOM   2752  C   LEU A 192     -23.256   6.493   6.772  1.00 97.11           C  
ATOM   2753  CB  LEU A 192     -23.699   4.473   8.194  1.00 97.11           C  
ATOM   2754  HB2 LEU A 192     -24.769   4.655   8.293  1.00 97.11           H  
ATOM   2755  HB3 LEU A 192     -23.545   3.944   7.253  1.00 97.11           H  
ATOM   2756  O   LEU A 192     -22.403   6.449   5.893  1.00 97.11           O  
ATOM   2757  CG  LEU A 192     -23.237   3.558   9.335  1.00 97.11           C  
ATOM   2758  HG  LEU A 192     -23.345   4.086  10.283  1.00 97.11           H  
ATOM   2759  CD1 LEU A 192     -24.118   2.309   9.376  1.00 97.11           C  
ATOM   2760 HD11 LEU A 192     -25.161   2.594   9.516  1.00 97.11           H  
ATOM   2761 HD12 LEU A 192     -24.012   1.749   8.447  1.00 97.11           H  
ATOM   2762 HD13 LEU A 192     -23.816   1.677  10.211  1.00 97.11           H  
ATOM   2763  CD2 LEU A 192     -21.782   3.119   9.162  1.00 97.11           C  
ATOM   2764 HD21 LEU A 192     -21.522   2.411   9.949  1.00 97.11           H  
ATOM   2765 HD22 LEU A 192     -21.110   3.972   9.256  1.00 97.11           H  
ATOM   2766 HD23 LEU A 192     -21.639   2.641   8.193  1.00 97.11           H  
ATOM   2767  N   ASP A 193     -24.404   7.156   6.617  1.00 96.50           N  
ATOM   2768  H   ASP A 193     -25.103   7.079   7.341  1.00 96.50           H  
ATOM   2769  CA  ASP A 193     -24.757   7.878   5.390  1.00 96.50           C  
ATOM   2770  HA  ASP A 193     -24.711   7.193   4.544  1.00 96.50           H  
ATOM   2771  C   ASP A 193     -23.765   9.018   5.122  1.00 96.50           C  
ATOM   2772  CB  ASP A 193     -26.187   8.439   5.489  1.00 96.50           C  
ATOM   2773  HB2 ASP A 193     -26.258   9.075   6.370  1.00 96.50           H  
ATOM   2774  HB3 ASP A 193     -26.369   9.063   4.614  1.00 96.50           H  
ATOM   2775  O   ASP A 193     -23.314   9.199   3.994  1.00 96.50           O  
ATOM   2776  CG  ASP A 193     -27.298   7.379   5.545  1.00 96.50           C  
ATOM   2777  OD1 ASP A 193     -27.045   6.194   5.203  1.00 96.50           O  
ATOM   2778  OD2 ASP A 193     -28.426   7.770   5.923  1.00 96.50           O  
ATOM   2779  N   SER A 194     -23.360   9.749   6.167  1.00 95.58           N  
ATOM   2780  H   SER A 194     -23.757   9.534   7.070  1.00 95.58           H  
ATOM   2781  CA  SER A 194     -22.356  10.815   6.052  1.00 95.58           C  
ATOM   2782  HA  SER A 194     -22.667  11.510   5.273  1.00 95.58           H  
ATOM   2783  C   SER A 194     -20.982  10.266   5.661  1.00 95.58           C  
ATOM   2784  CB  SER A 194     -22.232  11.589   7.368  1.00 95.58           C  
ATOM   2785  HB2 SER A 194     -21.884  10.921   8.156  1.00 95.58           H  
ATOM   2786  HB3 SER A 194     -21.502  12.388   7.240  1.00 95.58           H  
ATOM   2787  O   SER A 194     -20.307  10.847   4.814  1.00 95.58           O  
ATOM   2788  OG  SER A 194     -23.474  12.152   7.746  1.00 95.58           O  
ATOM   2789  HG  SER A 194     -24.059  11.430   7.991  1.00 95.58           H  
ATOM   2790  N   TYR A 195     -20.568   9.140   6.249  1.00 95.43           N  
ATOM   2791  H   TYR A 195     -21.164   8.697   6.933  1.00 95.43           H  
ATOM   2792  CA  TYR A 195     -19.300   8.499   5.909  1.00 95.43           C  
ATOM   2793  HA  TYR A 195     -18.524   9.263   5.943  1.00 95.43           H  
ATOM   2794  C   TYR A 195     -19.316   7.939   4.482  1.00 95.43           C  
ATOM   2795  CB  TYR A 195     -18.979   7.418   6.949  1.00 95.43           C  
ATOM   2796  HB2 TYR A 195     -18.943   7.881   7.935  1.00 95.43           H  
ATOM   2797  HB3 TYR A 195     -19.796   6.696   6.958  1.00 95.43           H  
ATOM   2798  O   TYR A 195     -18.426   8.257   3.697  1.00 95.43           O  
ATOM   2799  CG  TYR A 195     -17.672   6.672   6.734  1.00 95.43           C  
ATOM   2800  CD1 TYR A 195     -17.609   5.300   7.045  1.00 95.43           C  
ATOM   2801  HD1 TYR A 195     -18.482   4.782   7.412  1.00 95.43           H  
ATOM   2802  CD2 TYR A 195     -16.524   7.326   6.234  1.00 95.43           C  
ATOM   2803  HD2 TYR A 195     -16.558   8.362   5.931  1.00 95.43           H  
ATOM   2804  CE1 TYR A 195     -16.406   4.592   6.867  1.00 95.43           C  
ATOM   2805  HE1 TYR A 195     -16.351   3.536   7.083  1.00 95.43           H  
ATOM   2806  CE2 TYR A 195     -15.318   6.619   6.064  1.00 95.43           C  
ATOM   2807  HE2 TYR A 195     -14.442   7.105   5.661  1.00 95.43           H  
ATOM   2808  OH  TYR A 195     -14.119   4.538   6.205  1.00 95.43           O  
ATOM   2809  HH  TYR A 195     -13.422   5.017   5.751  1.00 95.43           H  
ATOM   2810  CZ  TYR A 195     -15.259   5.247   6.381  1.00 95.43           C  
ATOM   2811  N   GLN A 196     -20.367   7.204   4.111  1.00 96.14           N  
ATOM   2812  H   GLN A 196     -21.075   6.996   4.802  1.00 96.14           H  
ATOM   2813  CA  GLN A 196     -20.574   6.692   2.757  1.00 96.14           C  
ATOM   2814  HA  GLN A 196     -19.759   6.011   2.512  1.00 96.14           H  
ATOM   2815  C   GLN A 196     -20.571   7.821   1.725  1.00 96.14           C  
ATOM   2816  CB  GLN A 196     -21.899   5.918   2.717  1.00 96.14           C  
ATOM   2817  HB2 GLN A 196     -22.725   6.589   2.955  1.00 96.14           H  
ATOM   2818  HB3 GLN A 196     -21.854   5.150   3.489  1.00 96.14           H  
ATOM   2819  O   GLN A 196     -19.950   7.681   0.677  1.00 96.14           O  
ATOM   2820  CG  GLN A 196     -22.160   5.246   1.361  1.00 96.14           C  
ATOM   2821  HG2 GLN A 196     -21.336   4.573   1.124  1.00 96.14           H  
ATOM   2822  HG3 GLN A 196     -22.199   6.014   0.589  1.00 96.14           H  
ATOM   2823  CD  GLN A 196     -23.464   4.449   1.297  1.00 96.14           C  
ATOM   2824  NE2 GLN A 196     -24.017   4.295   0.117  1.00 96.14           N  
ATOM   2825 HE21 GLN A 196     -23.616   4.769  -0.679  1.00 96.14           H  
ATOM   2826 HE22 GLN A 196     -24.895   3.798   0.071  1.00 96.14           H  
ATOM   2827  OE1 GLN A 196     -24.027   3.954   2.271  1.00 96.14           O  
ATOM   2828  N   LEU A 197     -21.209   8.955   2.026  1.00 95.76           N  
ATOM   2829  H   LEU A 197     -21.745   8.999   2.880  1.00 95.76           H  
ATOM   2830  CA  LEU A 197     -21.220  10.119   1.144  1.00 95.76           C  
ATOM   2831  HA  LEU A 197     -21.655   9.813   0.193  1.00 95.76           H  
ATOM   2832  C   LEU A 197     -19.806  10.644   0.861  1.00 95.76           C  
ATOM   2833  CB  LEU A 197     -22.096  11.207   1.785  1.00 95.76           C  
ATOM   2834  HB2 LEU A 197     -23.086  10.795   1.984  1.00 95.76           H  
ATOM   2835  HB3 LEU A 197     -21.656  11.492   2.741  1.00 95.76           H  
ATOM   2836  O   LEU A 197     -19.513  10.995  -0.281  1.00 95.76           O  
ATOM   2837  CG  LEU A 197     -22.262  12.471   0.929  1.00 95.76           C  
ATOM   2838  HG  LEU A 197     -21.288  12.882   0.665  1.00 95.76           H  
ATOM   2839  CD1 LEU A 197     -23.039  12.173  -0.348  1.00 95.76           C  
ATOM   2840 HD11 LEU A 197     -23.984  11.689  -0.101  1.00 95.76           H  
ATOM   2841 HD12 LEU A 197     -23.265  13.095  -0.884  1.00 95.76           H  
ATOM   2842 HD13 LEU A 197     -22.455  11.511  -0.987  1.00 95.76           H  
ATOM   2843  CD2 LEU A 197     -23.010  13.536   1.726  1.00 95.76           C  
ATOM   2844 HD21 LEU A 197     -22.429  13.818   2.604  1.00 95.76           H  
ATOM   2845 HD22 LEU A 197     -23.204  14.412   1.107  1.00 95.76           H  
ATOM   2846 HD23 LEU A 197     -23.970  13.137   2.054  1.00 95.76           H  
ATOM   2847  N   THR A 198     -18.933  10.703   1.872  1.00 94.00           N  
ATOM   2848  H   THR A 198     -19.236  10.427   2.795  1.00 94.00           H  
ATOM   2849  CA  THR A 198     -17.523  11.086   1.690  1.00 94.00           C  
ATOM   2850  HA  THR A 198     -17.478  12.065   1.213  1.00 94.00           H  
ATOM   2851  C   THR A 198     -16.803  10.106   0.766  1.00 94.00           C  
ATOM   2852  CB  THR A 198     -16.790  11.173   3.040  1.00 94.00           C  
ATOM   2853  HB  THR A 198     -16.839  10.210   3.547  1.00 94.00           H  
ATOM   2854  O   THR A 198     -16.178  10.537  -0.200  1.00 94.00           O  
ATOM   2855  CG2 THR A 198     -15.325  11.584   2.908  1.00 94.00           C  
ATOM   2856 HG21 THR A 198     -14.898  11.755   3.897  1.00 94.00           H  
ATOM   2857 HG22 THR A 198     -14.758  10.787   2.429  1.00 94.00           H  
ATOM   2858 HG23 THR A 198     -15.233  12.489   2.307  1.00 94.00           H  
ATOM   2859  OG1 THR A 198     -17.387  12.150   3.862  1.00 94.00           O  
ATOM   2860  HG1 THR A 198     -17.038  13.000   3.586  1.00 94.00           H  
ATOM   2861  N   LEU A 199     -16.947   8.801   1.008  1.00 93.76           N  
ATOM   2862  H   LEU A 199     -17.505   8.515   1.800  1.00 93.76           H  
ATOM   2863  CA  LEU A 199     -16.304   7.759   0.201  1.00 93.76           C  
ATOM   2864  HA  LEU A 199     -15.227   7.926   0.191  1.00 93.76           H  
ATOM   2865  C   LEU A 199     -16.780   7.788  -1.260  1.00 93.76           C  
ATOM   2866  CB  LEU A 199     -16.594   6.383   0.818  1.00 93.76           C  
ATOM   2867  HB2 LEU A 199     -16.111   5.631   0.194  1.00 93.76           H  
ATOM   2868  HB3 LEU A 199     -17.669   6.209   0.791  1.00 93.76           H  
ATOM   2869  O   LEU A 199     -15.964   7.785  -2.179  1.00 93.76           O  
ATOM   2870  CG  LEU A 199     -16.112   6.185   2.262  1.00 93.76           C  
ATOM   2871  HG  LEU A 199     -16.563   6.930   2.918  1.00 93.76           H  
ATOM   2872  CD1 LEU A 199     -16.530   4.805   2.755  1.00 93.76           C  
ATOM   2873 HD11 LEU A 199     -17.610   4.684   2.663  1.00 93.76           H  
ATOM   2874 HD12 LEU A 199     -16.260   4.704   3.806  1.00 93.76           H  
ATOM   2875 HD13 LEU A 199     -16.018   4.036   2.175  1.00 93.76           H  
ATOM   2876  CD2 LEU A 199     -14.604   6.313   2.374  1.00 93.76           C  
ATOM   2877 HD21 LEU A 199     -14.125   5.685   1.623  1.00 93.76           H  
ATOM   2878 HD22 LEU A 199     -14.287   5.991   3.366  1.00 93.76           H  
ATOM   2879 HD23 LEU A 199     -14.307   7.351   2.230  1.00 93.76           H  
ATOM   2880  N   GLU A 200     -18.098   7.876  -1.480  1.00 94.86           N  
ATOM   2881  H   GLU A 200     -18.716   7.863  -0.682  1.00 94.86           H  
ATOM   2882  CA  GLU A 200     -18.684   7.982  -2.821  1.00 94.86           C  
ATOM   2883  HA  GLU A 200     -18.387   7.113  -3.409  1.00 94.86           H  
ATOM   2884  C   GLU A 200     -18.152   9.217  -3.555  1.00 94.86           C  
ATOM   2885  CB  GLU A 200     -20.225   8.042  -2.759  1.00 94.86           C  
ATOM   2886  HB2 GLU A 200     -20.534   8.799  -2.038  1.00 94.86           H  
ATOM   2887  HB3 GLU A 200     -20.584   8.341  -3.744  1.00 94.86           H  
ATOM   2888  O   GLU A 200     -17.728   9.111  -4.706  1.00 94.86           O  
ATOM   2889  CG  GLU A 200     -20.883   6.696  -2.412  1.00 94.86           C  
ATOM   2890  HG2 GLU A 200     -20.539   5.951  -3.129  1.00 94.86           H  
ATOM   2891  HG3 GLU A 200     -20.552   6.369  -1.426  1.00 94.86           H  
ATOM   2892  CD  GLU A 200     -22.425   6.717  -2.448  1.00 94.86           C  
ATOM   2893  OE1 GLU A 200     -23.024   5.687  -2.059  1.00 94.86           O  
ATOM   2894  OE2 GLU A 200     -23.046   7.687  -2.940  1.00 94.86           O  
ATOM   2895  N   LYS A 201     -18.119  10.379  -2.890  1.00 94.32           N  
ATOM   2896  H   LYS A 201     -18.440  10.392  -1.932  1.00 94.32           H  
ATOM   2897  CA  LYS A 201     -17.590  11.614  -3.482  1.00 94.32           C  
ATOM   2898  HA  LYS A 201     -18.122  11.818  -4.411  1.00 94.32           H  
ATOM   2899  C   LYS A 201     -16.123  11.492  -3.861  1.00 94.32           C  
ATOM   2900  CB  LYS A 201     -17.761  12.793  -2.523  1.00 94.32           C  
ATOM   2901  HB2 LYS A 201     -17.095  13.599  -2.828  1.00 94.32           H  
ATOM   2902  HB3 LYS A 201     -17.485  12.487  -1.514  1.00 94.32           H  
ATOM   2903  O   LYS A 201     -15.775  11.929  -4.952  1.00 94.32           O  
ATOM   2904  CG  LYS A 201     -19.195  13.322  -2.548  1.00 94.32           C  
ATOM   2905  HG2 LYS A 201     -19.898  12.519  -2.328  1.00 94.32           H  
ATOM   2906  HG3 LYS A 201     -19.414  13.726  -3.536  1.00 94.32           H  
ATOM   2907  CD  LYS A 201     -19.327  14.424  -1.499  1.00 94.32           C  
ATOM   2908  HD2 LYS A 201     -18.594  15.206  -1.696  1.00 94.32           H  
ATOM   2909  HD3 LYS A 201     -19.136  13.994  -0.516  1.00 94.32           H  
ATOM   2910  CE  LYS A 201     -20.737  15.006  -1.547  1.00 94.32           C  
ATOM   2911  HE2 LYS A 201     -20.897  15.465  -2.522  1.00 94.32           H  
ATOM   2912  HE3 LYS A 201     -21.448  14.187  -1.441  1.00 94.32           H  
ATOM   2913  NZ  LYS A 201     -20.923  15.989  -0.457  1.00 94.32           N  
ATOM   2914  HZ1 LYS A 201     -20.252  16.740  -0.538  1.00 94.32           H  
ATOM   2915  HZ2 LYS A 201     -20.769  15.530   0.430  1.00 94.32           H  
ATOM   2916  HZ3 LYS A 201     -21.867  16.348  -0.466  1.00 94.32           H  
ATOM   2917  N   ASN A 202     -15.288  10.906  -3.006  1.00 92.21           N  
ATOM   2918  H   ASN A 202     -15.640  10.597  -2.111  1.00 92.21           H  
ATOM   2919  CA  ASN A 202     -13.869  10.732  -3.301  1.00 92.21           C  
ATOM   2920  HA  ASN A 202     -13.418  11.704  -3.504  1.00 92.21           H  
ATOM   2921  C   ASN A 202     -13.669   9.878  -4.556  1.00 92.21           C  
ATOM   2922  CB  ASN A 202     -13.166  10.112  -2.093  1.00 92.21           C  
ATOM   2923  HB2 ASN A 202     -13.676   9.199  -1.786  1.00 92.21           H  
ATOM   2924  HB3 ASN A 202     -12.148   9.857  -2.390  1.00 92.21           H  
ATOM   2925  O   ASN A 202     -13.006  10.321  -5.489  1.00 92.21           O  
ATOM   2926  CG  ASN A 202     -13.053  11.050  -0.912  1.00 92.21           C  
ATOM   2927  ND2 ASN A 202     -12.854  10.496   0.251  1.00 92.21           N  
ATOM   2928 HD21 ASN A 202     -12.508  11.087   0.994  1.00 92.21           H  
ATOM   2929 HD22 ASN A 202     -12.747   9.497   0.350  1.00 92.21           H  
ATOM   2930  OD1 ASN A 202     -13.106  12.267  -1.016  1.00 92.21           O  
ATOM   2931  N   ILE A 203     -14.324   8.713  -4.633  1.00 93.14           N  
ATOM   2932  H   ILE A 203     -14.866   8.410  -3.836  1.00 93.14           H  
ATOM   2933  CA  ILE A 203     -14.226   7.829  -5.802  1.00 93.14           C  
ATOM   2934  HA  ILE A 203     -13.172   7.613  -5.973  1.00 93.14           H  
ATOM   2935  C   ILE A 203     -14.724   8.535  -7.072  1.00 93.14           C  
ATOM   2936  CB  ILE A 203     -14.968   6.495  -5.539  1.00 93.14           C  
ATOM   2937  HB  ILE A 203     -15.998   6.722  -5.264  1.00 93.14           H  
ATOM   2938  O   ILE A 203     -14.060   8.502  -8.111  1.00 93.14           O  
ATOM   2939  CG1 ILE A 203     -14.309   5.702  -4.388  1.00 93.14           C  
ATOM   2940 HG12 ILE A 203     -13.301   5.407  -4.679  1.00 93.14           H  
ATOM   2941 HG13 ILE A 203     -14.221   6.335  -3.505  1.00 93.14           H  
ATOM   2942  CG2 ILE A 203     -14.986   5.625  -6.809  1.00 93.14           C  
ATOM   2943 HG21 ILE A 203     -13.972   5.321  -7.069  1.00 93.14           H  
ATOM   2944 HG22 ILE A 203     -15.600   4.736  -6.665  1.00 93.14           H  
ATOM   2945 HG23 ILE A 203     -15.412   6.185  -7.642  1.00 93.14           H  
ATOM   2946  CD1 ILE A 203     -15.083   4.443  -3.978  1.00 93.14           C  
ATOM   2947 HD11 ILE A 203     -14.553   3.962  -3.156  1.00 93.14           H  
ATOM   2948 HD12 ILE A 203     -15.128   3.723  -4.796  1.00 93.14           H  
ATOM   2949 HD13 ILE A 203     -16.091   4.708  -3.658  1.00 93.14           H  
ATOM   2950  N   ILE A 204     -15.882   9.199  -7.004  1.00 95.08           N  
ATOM   2951  H   ILE A 204     -16.381   9.204  -6.126  1.00 95.08           H  
ATOM   2952  CA  ILE A 204     -16.487   9.854  -8.171  1.00 95.08           C  
ATOM   2953  HA  ILE A 204     -16.467   9.151  -9.004  1.00 95.08           H  
ATOM   2954  C   ILE A 204     -15.669  11.076  -8.610  1.00 95.08           C  
ATOM   2955  CB  ILE A 204     -17.963  10.212  -7.890  1.00 95.08           C  
ATOM   2956  HB  ILE A 204     -17.997  10.834  -6.996  1.00 95.08           H  
ATOM   2957  O   ILE A 204     -15.530  11.312  -9.810  1.00 95.08           O  
ATOM   2958  CG1 ILE A 204     -18.808   8.937  -7.654  1.00 95.08           C  
ATOM   2959 HG12 ILE A 204     -19.024   8.458  -8.609  1.00 95.08           H  
ATOM   2960 HG13 ILE A 204     -18.251   8.216  -7.056  1.00 95.08           H  
ATOM   2961  CG2 ILE A 204     -18.564  11.000  -9.074  1.00 95.08           C  
ATOM   2962 HG21 ILE A 204     -19.628  11.177  -8.921  1.00 95.08           H  
ATOM   2963 HG22 ILE A 204     -18.424  10.447 -10.002  1.00 95.08           H  
ATOM   2964 HG23 ILE A 204     -18.078  11.971  -9.165  1.00 95.08           H  
ATOM   2965  CD1 ILE A 204     -20.127   9.210  -6.920  1.00 95.08           C  
ATOM   2966 HD11 ILE A 204     -19.931   9.717  -5.975  1.00 95.08           H  
ATOM   2967 HD12 ILE A 204     -20.784   9.831  -7.527  1.00 95.08           H  
ATOM   2968 HD13 ILE A 204     -20.626   8.264  -6.710  1.00 95.08           H  
ATOM   2969  N   ASN A 205     -15.099  11.847  -7.682  1.00 93.46           N  
ATOM   2970  H   ASN A 205     -15.224  11.615  -6.707  1.00 93.46           H  
ATOM   2971  CA  ASN A 205     -14.220  12.963  -8.023  1.00 93.46           C  
ATOM   2972  HA  ASN A 205     -14.721  13.588  -8.762  1.00 93.46           H  
ATOM   2973  C   ASN A 205     -12.925  12.470  -8.688  1.00 93.46           C  
ATOM   2974  CB  ASN A 205     -13.945  13.832  -6.787  1.00 93.46           C  
ATOM   2975  HB2 ASN A 205     -13.135  14.523  -7.024  1.00 93.46           H  
ATOM   2976  HB3 ASN A 205     -13.622  13.201  -5.959  1.00 93.46           H  
ATOM   2977  O   ASN A 205     -12.528  13.059  -9.691  1.00 93.46           O  
ATOM   2978  CG  ASN A 205     -15.110  14.704  -6.355  1.00 93.46           C  
ATOM   2979  ND2 ASN A 205     -15.103  15.135  -5.115  1.00 93.46           N  
ATOM   2980 HD21 ASN A 205     -15.818  15.789  -4.831  1.00 93.46           H  
ATOM   2981 HD22 ASN A 205     -14.354  14.853  -4.497  1.00 93.46           H  
ATOM   2982  OD1 ASN A 205     -15.996  15.065  -7.121  1.00 93.46           O  
ATOM   2983  N   THR A 206     -12.320  11.369  -8.223  1.00 91.70           N  
ATOM   2984  H   THR A 206     -12.619  10.963  -7.348  1.00 91.70           H  
ATOM   2985  CA  THR A 206     -11.134  10.777  -8.875  1.00 91.70           C  
ATOM   2986  HA  THR A 206     -10.372  11.549  -8.987  1.00 91.70           H  
ATOM   2987  C   THR A 206     -11.436  10.302 -10.290  1.00 91.70           C  
ATOM   2988  CB  THR A 206     -10.508   9.655  -8.035  1.00 91.70           C  
ATOM   2989  HB  THR A 206     -11.155   8.778  -8.047  1.00 91.70           H  
ATOM   2990  O   THR A 206     -10.701  10.636 -11.221  1.00 91.70           O  
ATOM   2991  CG2 THR A 206      -9.106   9.294  -8.526  1.00 91.70           C  
ATOM   2992 HG21 THR A 206      -8.741   8.409  -8.004  1.00 91.70           H  
ATOM   2993 HG22 THR A 206      -9.104   9.098  -9.598  1.00 91.70           H  
ATOM   2994 HG23 THR A 206      -8.420  10.119  -8.336  1.00 91.70           H  
ATOM   2995  OG1 THR A 206     -10.330  10.102  -6.715  1.00 91.70           O  
ATOM   2996  HG1 THR A 206      -9.959   9.380  -6.202  1.00 91.70           H  
ATOM   2997  N   TRP A 207     -12.572   9.628 -10.490  1.00 94.67           N  
ATOM   2998  H   TRP A 207     -13.114   9.345  -9.686  1.00 94.67           H  
ATOM   2999  CA  TRP A 207     -13.076   9.321 -11.829  1.00 94.67           C  
ATOM   3000  HA  TRP A 207     -12.361   8.678 -12.342  1.00 94.67           H  
ATOM   3001  C   TRP A 207     -13.243  10.591 -12.674  1.00 94.67           C  
ATOM   3002  CB  TRP A 207     -14.409   8.575 -11.707  1.00 94.67           C  
ATOM   3003  HB2 TRP A 207     -14.203   7.568 -11.347  1.00 94.67           H  
ATOM   3004  HB3 TRP A 207     -15.035   9.066 -10.961  1.00 94.67           H  
ATOM   3005  O   TRP A 207     -12.770  10.659 -13.808  1.00 94.67           O  
ATOM   3006  CG  TRP A 207     -15.194   8.480 -12.980  1.00 94.67           C  
ATOM   3007  CD1 TRP A 207     -16.203   9.299 -13.356  1.00 94.67           C  
ATOM   3008  HD1 TRP A 207     -16.576  10.120 -12.761  1.00 94.67           H  
ATOM   3009  CD2 TRP A 207     -15.015   7.542 -14.079  1.00 94.67           C  
ATOM   3010  CE2 TRP A 207     -15.962   7.849 -15.099  1.00 94.67           C  
ATOM   3011  CE3 TRP A 207     -14.138   6.468 -14.317  1.00 94.67           C  
ATOM   3012  HE3 TRP A 207     -13.403   6.226 -13.563  1.00 94.67           H  
ATOM   3013  NE1 TRP A 207     -16.663   8.927 -14.605  1.00 94.67           N  
ATOM   3014  HE1 TRP A 207     -17.404   9.408 -15.094  1.00 94.67           H  
ATOM   3015  CH2 TRP A 207     -15.134   6.064 -16.504  1.00 94.67           C  
ATOM   3016  HH2 TRP A 207     -15.152   5.506 -17.428  1.00 94.67           H  
ATOM   3017  CZ2 TRP A 207     -16.023   7.134 -16.305  1.00 94.67           C  
ATOM   3018  HZ2 TRP A 207     -16.727   7.415 -17.074  1.00 94.67           H  
ATOM   3019  CZ3 TRP A 207     -14.204   5.725 -15.509  1.00 94.67           C  
ATOM   3020  HZ3 TRP A 207     -13.528   4.897 -15.663  1.00 94.67           H  
ATOM   3021  N   ASN A 208     -13.893  11.621 -12.131  1.00 95.42           N  
ATOM   3022  H   ASN A 208     -14.249  11.517 -11.191  1.00 95.42           H  
ATOM   3023  CA  ASN A 208     -14.179  12.848 -12.865  1.00 95.42           C  
ATOM   3024  HA  ASN A 208     -14.715  12.570 -13.773  1.00 95.42           H  
ATOM   3025  C   ASN A 208     -12.911  13.591 -13.304  1.00 95.42           C  
ATOM   3026  CB  ASN A 208     -15.059  13.771 -12.011  1.00 95.42           C  
ATOM   3027  HB2 ASN A 208     -15.049  14.771 -12.446  1.00 95.42           H  
ATOM   3028  HB3 ASN A 208     -14.630  13.850 -11.012  1.00 95.42           H  
ATOM   3029  O   ASN A 208     -12.872  14.091 -14.431  1.00 95.42           O  
ATOM   3030  CG  ASN A 208     -16.509  13.346 -11.902  1.00 95.42           C  
ATOM   3031  ND2 ASN A 208     -17.222  13.944 -10.981  1.00 95.42           N  
ATOM   3032 HD21 ASN A 208     -16.751  14.469 -10.258  1.00 95.42           H  
ATOM   3033 HD22 ASN A 208     -18.187  13.661 -10.888  1.00 95.42           H  
ATOM   3034  OD1 ASN A 208     -17.046  12.576 -12.686  1.00 95.42           O  
ATOM   3035  N   GLU A 209     -11.890  13.668 -12.452  1.00 92.67           N  
ATOM   3036  H   GLU A 209     -11.994  13.284 -11.523  1.00 92.67           H  
ATOM   3037  CA  GLU A 209     -10.604  14.276 -12.804  1.00 92.67           C  
ATOM   3038  HA  GLU A 209     -10.773  15.260 -13.243  1.00 92.67           H  
ATOM   3039  C   GLU A 209      -9.882  13.452 -13.872  1.00 92.67           C  
ATOM   3040  CB  GLU A 209      -9.723  14.457 -11.559  1.00 92.67           C  
ATOM   3041  HB2 GLU A 209      -9.700  13.522 -11.001  1.00 92.67           H  
ATOM   3042  HB3 GLU A 209      -8.705  14.676 -11.879  1.00 92.67           H  
ATOM   3043  O   GLU A 209      -9.484  14.007 -14.895  1.00 92.67           O  
ATOM   3044  CG  GLU A 209     -10.204  15.600 -10.644  1.00 92.67           C  
ATOM   3045  HG2 GLU A 209      -9.522  15.685  -9.798  1.00 92.67           H  
ATOM   3046  HG3 GLU A 209     -11.191  15.352 -10.255  1.00 92.67           H  
ATOM   3047  CD  GLU A 209     -10.250  16.967 -11.344  1.00 92.67           C  
ATOM   3048  OE1 GLU A 209     -11.215  17.724 -11.082  1.00 92.67           O  
ATOM   3049  OE2 GLU A 209      -9.348  17.253 -12.169  1.00 92.67           O  
ATOM   3050  N   ALA A 210      -9.826  12.123 -13.724  1.00 93.44           N  
ATOM   3051  H   ALA A 210     -10.181  11.713 -12.873  1.00 93.44           H  
ATOM   3052  CA  ALA A 210      -9.210  11.238 -14.713  1.00 93.44           C  
ATOM   3053  HA  ALA A 210      -8.167  11.530 -14.838  1.00 93.44           H  
ATOM   3054  C   ALA A 210      -9.891  11.335 -16.095  1.00 93.44           C  
ATOM   3055  CB  ALA A 210      -9.258   9.812 -14.151  1.00 93.44           C  
ATOM   3056  HB1 ALA A 210      -8.705   9.140 -14.808  1.00 93.44           H  
ATOM   3057  HB2 ALA A 210     -10.291   9.477 -14.063  1.00 93.44           H  
ATOM   3058  HB3 ALA A 210      -8.812   9.789 -13.157  1.00 93.44           H  
ATOM   3059  O   ALA A 210      -9.229  11.395 -17.134  1.00 93.44           O  
ATOM   3060  N   VAL A 211     -11.226  11.404 -16.130  1.00 96.52           N  
ATOM   3061  H   VAL A 211     -11.725  11.297 -15.258  1.00 96.52           H  
ATOM   3062  CA  VAL A 211     -11.982  11.584 -17.379  1.00 96.52           C  
ATOM   3063  HA  VAL A 211     -11.575  10.899 -18.122  1.00 96.52           H  
ATOM   3064  C   VAL A 211     -11.820  13.000 -17.944  1.00 96.52           C  
ATOM   3065  CB  VAL A 211     -13.466  11.234 -17.177  1.00 96.52           C  
ATOM   3066  HB  VAL A 211     -13.883  11.848 -16.378  1.00 96.52           H  
ATOM   3067  O   VAL A 211     -11.805  13.174 -19.164  1.00 96.52           O  
ATOM   3068  CG1 VAL A 211     -14.265  11.469 -18.461  1.00 96.52           C  
ATOM   3069 HG11 VAL A 211     -13.725  11.057 -19.314  1.00 96.52           H  
ATOM   3070 HG12 VAL A 211     -15.251  11.009 -18.401  1.00 96.52           H  
ATOM   3071 HG13 VAL A 211     -14.380  12.546 -18.582  1.00 96.52           H  
ATOM   3072  CG2 VAL A 211     -13.666   9.762 -16.832  1.00 96.52           C  
ATOM   3073 HG21 VAL A 211     -13.184   9.512 -15.887  1.00 96.52           H  
ATOM   3074 HG22 VAL A 211     -14.730   9.545 -16.741  1.00 96.52           H  
ATOM   3075 HG23 VAL A 211     -13.223   9.137 -17.608  1.00 96.52           H  
ATOM   3076  N   SER A 212     -11.688  14.020 -17.095  1.00 94.19           N  
ATOM   3077  H   SER A 212     -11.657  13.823 -16.105  1.00 94.19           H  
ATOM   3078  CA  SER A 212     -11.449  15.400 -17.543  1.00 94.19           C  
ATOM   3079  HA  SER A 212     -12.164  15.641 -18.330  1.00 94.19           H  
ATOM   3080  C   SER A 212     -10.053  15.562 -18.144  1.00 94.19           C  
ATOM   3081  CB  SER A 212     -11.655  16.400 -16.404  1.00 94.19           C  
ATOM   3082  HB2 SER A 212     -11.470  17.409 -16.774  1.00 94.19           H  
ATOM   3083  HB3 SER A 212     -10.963  16.190 -15.589  1.00 94.19           H  
ATOM   3084  O   SER A 212      -9.924  16.170 -19.205  1.00 94.19           O  
ATOM   3085  OG  SER A 212     -12.990  16.308 -15.940  1.00 94.19           O  
ATOM   3086  HG  SER A 212     -12.977  15.560 -15.339  1.00 94.19           H  
ATOM   3087  N   GLU A 213      -9.034  14.956 -17.531  1.00 91.69           N  
ATOM   3088  H   GLU A 213      -9.200  14.507 -16.642  1.00 91.69           H  
ATOM   3089  CA  GLU A 213      -7.676  14.863 -18.074  1.00 91.69           C  
ATOM   3090  HA  GLU A 213      -7.261  15.863 -18.204  1.00 91.69           H  
ATOM   3091  C   GLU A 213      -7.681  14.186 -19.440  1.00 91.69           C  
ATOM   3092  CB  GLU A 213      -6.799  14.088 -17.090  1.00 91.69           C  
ATOM   3093  HB2 GLU A 213      -7.161  13.064 -16.999  1.00 91.69           H  
ATOM   3094  HB3 GLU A 213      -6.870  14.558 -16.109  1.00 91.69           H  
ATOM   3095  O   GLU A 213      -7.227  14.769 -20.424  1.00 91.69           O  
ATOM   3096  CG  GLU A 213      -5.335  14.072 -17.530  1.00 91.69           C  
ATOM   3097  HG2 GLU A 213      -5.008  15.100 -17.687  1.00 91.69           H  
ATOM   3098  HG3 GLU A 213      -5.227  13.516 -18.461  1.00 91.69           H  
ATOM   3099  CD  GLU A 213      -4.514  13.420 -16.429  1.00 91.69           C  
ATOM   3100  OE1 GLU A 213      -3.941  14.162 -15.603  1.00 91.69           O  
ATOM   3101  OE2 GLU A 213      -4.611  12.184 -16.290  1.00 91.69           O  
ATOM   3102  N   PHE A 214      -8.316  13.016 -19.541  1.00 94.91           N  
ATOM   3103  H   PHE A 214      -8.643  12.569 -18.697  1.00 94.91           H  
ATOM   3104  CA  PHE A 214      -8.498  12.343 -20.822  1.00 94.91           C  
ATOM   3105  HA  PHE A 214      -7.517  12.090 -21.224  1.00 94.91           H  
ATOM   3106  C   PHE A 214      -9.204  13.232 -21.860  1.00 94.91           C  
ATOM   3107  CB  PHE A 214      -9.291  11.055 -20.604  1.00 94.91           C  
ATOM   3108  HB2 PHE A 214      -8.715  10.370 -19.982  1.00 94.91           H  
ATOM   3109  HB3 PHE A 214     -10.205  11.288 -20.058  1.00 94.91           H  
ATOM   3110  O   PHE A 214      -8.805  13.266 -23.022  1.00 94.91           O  
ATOM   3111  CG  PHE A 214      -9.652  10.389 -21.913  1.00 94.91           C  
ATOM   3112  CD1 PHE A 214     -10.996  10.340 -22.313  1.00 94.91           C  
ATOM   3113  HD1 PHE A 214     -11.767  10.703 -21.650  1.00 94.91           H  
ATOM   3114  CD2 PHE A 214      -8.646   9.957 -22.797  1.00 94.91           C  
ATOM   3115  HD2 PHE A 214      -7.603  10.048 -22.531  1.00 94.91           H  
ATOM   3116  CE1 PHE A 214     -11.332   9.864 -23.588  1.00 94.91           C  
ATOM   3117  HE1 PHE A 214     -12.369   9.883 -23.889  1.00 94.91           H  
ATOM   3118  CE2 PHE A 214      -8.984   9.454 -24.060  1.00 94.91           C  
ATOM   3119  HE2 PHE A 214      -8.200   9.137 -24.731  1.00 94.91           H  
ATOM   3120  CZ  PHE A 214     -10.327   9.407 -24.461  1.00 94.91           C  
ATOM   3121  HZ  PHE A 214     -10.573   9.050 -25.450  1.00 94.91           H  
ATOM   3122  N   GLY A 215     -10.229  13.987 -21.458  1.00 93.99           N  
ATOM   3123  H   GLY A 215     -10.520  13.914 -20.493  1.00 93.99           H  
ATOM   3124  CA  GLY A 215     -10.907  14.948 -22.329  1.00 93.99           C  
ATOM   3125  HA2 GLY A 215     -11.355  14.420 -23.171  1.00 93.99           H  
ATOM   3126  HA3 GLY A 215     -11.694  15.438 -21.756  1.00 93.99           H  
ATOM   3127  C   GLY A 215      -9.971  16.035 -22.875  1.00 93.99           C  
ATOM   3128  O   GLY A 215     -10.068  16.389 -24.054  1.00 93.99           O  
ATOM   3129  N   ASN A 216      -9.033  16.520 -22.056  1.00 91.72           N  
ATOM   3130  H   ASN A 216      -9.005  16.182 -21.105  1.00 91.72           H  
ATOM   3131  CA  ASN A 216      -8.007  17.477 -22.474  1.00 91.72           C  
ATOM   3132  HA  ASN A 216      -8.487  18.302 -23.001  1.00 91.72           H  
ATOM   3133  C   ASN A 216      -7.010  16.836 -23.452  1.00 91.72           C  
ATOM   3134  CB  ASN A 216      -7.287  18.049 -21.241  1.00 91.72           C  
ATOM   3135  HB2 ASN A 216      -6.480  18.704 -21.570  1.00 91.72           H  
ATOM   3136  HB3 ASN A 216      -6.835  17.239 -20.668  1.00 91.72           H  
ATOM   3137  O   ASN A 216      -6.730  17.428 -24.495  1.00 91.72           O  
ATOM   3138  CG  ASN A 216      -8.181  18.863 -20.324  1.00 91.72           C  
ATOM   3139  ND2 ASN A 216      -7.802  18.980 -19.073  1.00 91.72           N  
ATOM   3140 HD21 ASN A 216      -6.966  18.513 -18.753  1.00 91.72           H  
ATOM   3141 HD22 ASN A 216      -8.415  19.483 -18.447  1.00 91.72           H  
ATOM   3142  OD1 ASN A 216      -9.190  19.434 -20.716  1.00 91.72           O  
ATOM   3143  N   LEU A 217      -6.544  15.610 -23.175  1.00 92.30           N  
ATOM   3144  H   LEU A 217      -6.793  15.201 -22.286  1.00 92.30           H  
ATOM   3145  CA  LEU A 217      -5.681  14.838 -24.084  1.00 92.30           C  
ATOM   3146  HA  LEU A 217      -4.769  15.403 -24.275  1.00 92.30           H  
ATOM   3147  C   LEU A 217      -6.360  14.613 -25.442  1.00 92.30           C  
ATOM   3148  CB  LEU A 217      -5.317  13.473 -23.454  1.00 92.30           C  
ATOM   3149  HB2 LEU A 217      -4.714  12.921 -24.175  1.00 92.30           H  
ATOM   3150  HB3 LEU A 217      -6.232  12.902 -23.297  1.00 92.30           H  
ATOM   3151  O   LEU A 217      -5.768  14.850 -26.497  1.00 92.30           O  
ATOM   3152  CG  LEU A 217      -4.545  13.503 -22.121  1.00 92.30           C  
ATOM   3153  HG  LEU A 217      -5.149  13.995 -21.359  1.00 92.30           H  
ATOM   3154  CD1 LEU A 217      -4.246  12.084 -21.646  1.00 92.30           C  
ATOM   3155 HD11 LEU A 217      -5.168  11.506 -21.575  1.00 92.30           H  
ATOM   3156 HD12 LEU A 217      -3.553  11.586 -22.325  1.00 92.30           H  
ATOM   3157 HD13 LEU A 217      -3.791  12.125 -20.657  1.00 92.30           H  
ATOM   3158  CD2 LEU A 217      -3.239  14.268 -22.246  1.00 92.30           C  
ATOM   3159 HD21 LEU A 217      -2.591  13.820 -22.999  1.00 92.30           H  
ATOM   3160 HD22 LEU A 217      -2.720  14.272 -21.287  1.00 92.30           H  
ATOM   3161 HD23 LEU A 217      -3.478  15.297 -22.512  1.00 92.30           H  
ATOM   3162  N   LEU A 218      -7.633  14.209 -25.419  1.00 93.19           N  
ATOM   3163  H   LEU A 218      -8.037  13.997 -24.518  1.00 93.19           H  
ATOM   3164  CA  LEU A 218      -8.448  14.006 -26.611  1.00 93.19           C  
ATOM   3165  HA  LEU A 218      -7.954  13.265 -27.240  1.00 93.19           H  
ATOM   3166  C   LEU A 218      -8.559  15.283 -27.442  1.00 93.19           C  
ATOM   3167  CB  LEU A 218      -9.820  13.452 -26.193  1.00 93.19           C  
ATOM   3168  HB2 LEU A 218      -9.667  12.517 -25.652  1.00 93.19           H  
ATOM   3169  HB3 LEU A 218     -10.289  14.159 -25.509  1.00 93.19           H  
ATOM   3170  O   LEU A 218      -8.339  15.240 -28.652  1.00 93.19           O  
ATOM   3171  CG  LEU A 218     -10.778  13.201 -27.370  1.00 93.19           C  
ATOM   3172  HG  LEU A 218     -10.958  14.134 -27.906  1.00 93.19           H  
ATOM   3173  CD1 LEU A 218     -10.244  12.156 -28.353  1.00 93.19           C  
ATOM   3174 HD11 LEU A 218     -10.018  11.240 -27.807  1.00 93.19           H  
ATOM   3175 HD12 LEU A 218     -10.993  11.939 -29.114  1.00 93.19           H  
ATOM   3176 HD13 LEU A 218      -9.344  12.532 -28.839  1.00 93.19           H  
ATOM   3177  CD2 LEU A 218     -12.117  12.697 -26.835  1.00 93.19           C  
ATOM   3178 HD21 LEU A 218     -11.966  11.777 -26.271  1.00 93.19           H  
ATOM   3179 HD22 LEU A 218     -12.548  13.453 -26.179  1.00 93.19           H  
ATOM   3180 HD23 LEU A 218     -12.796  12.516 -27.669  1.00 93.19           H  
ATOM   3181  N   THR A 219      -8.856  16.409 -26.795  1.00 91.94           N  
ATOM   3182  H   THR A 219      -8.995  16.358 -25.796  1.00 91.94           H  
ATOM   3183  CA  THR A 219      -8.980  17.713 -27.458  1.00 91.94           C  
ATOM   3184  HA  THR A 219      -9.698  17.629 -28.274  1.00 91.94           H  
ATOM   3185  C   THR A 219      -7.646  18.151 -28.063  1.00 91.94           C  
ATOM   3186  CB  THR A 219      -9.508  18.772 -26.480  1.00 91.94           C  
ATOM   3187  HB  THR A 219      -8.792  18.915 -25.671  1.00 91.94           H  
ATOM   3188  O   THR A 219      -7.599  18.501 -29.239  1.00 91.94           O  
ATOM   3189  CG2 THR A 219      -9.761  20.114 -27.163  1.00 91.94           C  
ATOM   3190 HG21 THR A 219      -8.822  20.548 -27.508  1.00 91.94           H  
ATOM   3191 HG22 THR A 219     -10.220  20.804 -26.454  1.00 91.94           H  
ATOM   3192 HG23 THR A 219     -10.422  19.981 -28.020  1.00 91.94           H  
ATOM   3193  OG1 THR A 219     -10.737  18.344 -25.929  1.00 91.94           O  
ATOM   3194  HG1 THR A 219     -10.534  17.682 -25.264  1.00 91.94           H  
ATOM   3195  N   ALA A 220      -6.541  18.032 -27.319  1.00 90.65           N  
ATOM   3196  H   ALA A 220      -6.624  17.720 -26.362  1.00 90.65           H  
ATOM   3197  CA  ALA A 220      -5.206  18.376 -27.807  1.00 90.65           C  
ATOM   3198  HA  ALA A 220      -5.195  19.433 -28.074  1.00 90.65           H  
ATOM   3199  C   ALA A 220      -4.827  17.578 -29.067  1.00 90.65           C  
ATOM   3200  CB  ALA A 220      -4.197  18.148 -26.674  1.00 90.65           C  
ATOM   3201  HB1 ALA A 220      -3.199  18.436 -27.006  1.00 90.65           H  
ATOM   3202  HB2 ALA A 220      -4.466  18.756 -25.810  1.00 90.65           H  
ATOM   3203  HB3 ALA A 220      -4.186  17.099 -26.378  1.00 90.65           H  
ATOM   3204  O   ALA A 220      -4.307  18.143 -30.029  1.00 90.65           O  
ATOM   3205  N   MET A 221      -5.137  16.277 -29.109  1.00 90.88           N  
ATOM   3206  H   MET A 221      -5.531  15.852 -28.282  1.00 90.88           H  
ATOM   3207  CA  MET A 221      -4.898  15.458 -30.301  1.00 90.88           C  
ATOM   3208  HA  MET A 221      -3.889  15.656 -30.661  1.00 90.88           H  
ATOM   3209  C   MET A 221      -5.849  15.773 -31.462  1.00 90.88           C  
ATOM   3210  CB  MET A 221      -5.012  13.970 -29.965  1.00 90.88           C  
ATOM   3211  HB2 MET A 221      -4.949  13.410 -30.898  1.00 90.88           H  
ATOM   3212  HB3 MET A 221      -5.981  13.765 -29.508  1.00 90.88           H  
ATOM   3213  O   MET A 221      -5.451  15.630 -32.616  1.00 90.88           O  
ATOM   3214  CG  MET A 221      -3.902  13.481 -29.038  1.00 90.88           C  
ATOM   3215  HG2 MET A 221      -2.937  13.848 -29.389  1.00 90.88           H  
ATOM   3216  HG3 MET A 221      -4.070  13.879 -28.037  1.00 90.88           H  
ATOM   3217  SD  MET A 221      -3.837  11.676 -28.937  1.00 90.88           S  
ATOM   3218  CE  MET A 221      -2.946  11.299 -30.460  1.00 90.88           C  
ATOM   3219  HE1 MET A 221      -1.986  11.816 -30.438  1.00 90.88           H  
ATOM   3220  HE2 MET A 221      -3.518  11.623 -31.329  1.00 90.88           H  
ATOM   3221  HE3 MET A 221      -2.756  10.227 -30.518  1.00 90.88           H  
ATOM   3222  N   GLN A 222      -7.099  16.154 -31.180  1.00 90.98           N  
ATOM   3223  H   GLN A 222      -7.364  16.246 -30.210  1.00 90.98           H  
ATOM   3224  CA  GLN A 222      -8.084  16.536 -32.201  1.00 90.98           C  
ATOM   3225  HA  GLN A 222      -8.095  15.786 -32.991  1.00 90.98           H  
ATOM   3226  C   GLN A 222      -7.729  17.870 -32.868  1.00 90.98           C  
ATOM   3227  CB  GLN A 222      -9.488  16.622 -31.570  1.00 90.98           C  
ATOM   3228  HB2 GLN A 222      -9.427  17.151 -30.618  1.00 90.98           H  
ATOM   3229  HB3 GLN A 222     -10.139  17.196 -32.229  1.00 90.98           H  
ATOM   3230  O   GLN A 222      -7.914  18.012 -34.078  1.00 90.98           O  
ATOM   3231  CG  GLN A 222     -10.130  15.243 -31.360  1.00 90.98           C  
ATOM   3232  HG2 GLN A 222      -9.460  14.604 -30.785  1.00 90.98           H  
ATOM   3233  HG3 GLN A 222     -10.291  14.798 -32.342  1.00 90.98           H  
ATOM   3234  CD  GLN A 222     -11.475  15.273 -30.640  1.00 90.98           C  
ATOM   3235  NE2 GLN A 222     -12.165  14.152 -30.564  1.00 90.98           N  
ATOM   3236 HE21 GLN A 222     -13.017  14.205 -30.024  1.00 90.98           H  
ATOM   3237 HE22 GLN A 222     -11.742  13.276 -30.835  1.00 90.98           H  
ATOM   3238  OE1 GLN A 222     -11.962  16.279 -30.162  1.00 90.98           O  
ATOM   3239  N   ASP A 223      -7.204  18.818 -32.093  1.00 89.82           N  
ATOM   3240  H   ASP A 223      -7.180  18.655 -31.096  1.00 89.82           H  
ATOM   3241  CA  ASP A 223      -6.853  20.163 -32.553  1.00 89.82           C  
ATOM   3242  HA  ASP A 223      -7.570  20.474 -33.313  1.00 89.82           H  
ATOM   3243  C   ASP A 223      -5.465  20.233 -33.212  1.00 89.82           C  
ATOM   3244  CB  ASP A 223      -6.962  21.140 -31.368  1.00 89.82           C  
ATOM   3245  HB2 ASP A 223      -6.496  22.083 -31.653  1.00 89.82           H  
ATOM   3246  HB3 ASP A 223      -6.407  20.741 -30.519  1.00 89.82           H  
ATOM   3247  O   ASP A 223      -5.149  21.200 -33.915  1.00 89.82           O  
ATOM   3248  CG  ASP A 223      -8.408  21.452 -30.947  1.00 89.82           C  
ATOM   3249  OD1 ASP A 223      -9.340  21.203 -31.750  1.00 89.82           O  
ATOM   3250  OD2 ASP A 223      -8.573  22.048 -29.860  1.00 89.82           O  
ATOM   3251  N   HIS A 224      -4.624  19.211 -33.025  1.00 89.93           N  
ATOM   3252  H   HIS A 224      -4.919  18.456 -32.422  1.00 89.93           H  
ATOM   3253  CA  HIS A 224      -3.276  19.187 -33.579  1.00 89.93           C  
ATOM   3254  HA  HIS A 224      -2.843  20.164 -33.369  1.00 89.93           H  
ATOM   3255  C   HIS A 224      -3.287  18.949 -35.109  1.00 89.93           C  
ATOM   3256  CB  HIS A 224      -2.433  18.163 -32.817  1.00 89.93           C  
ATOM   3257  HB2 HIS A 224      -2.878  17.176 -32.941  1.00 89.93           H  
ATOM   3258  HB3 HIS A 224      -2.476  18.406 -31.755  1.00 89.93           H  
ATOM   3259  O   HIS A 224      -3.842  17.959 -35.587  1.00 89.93           O  
ATOM   3260  CG  HIS A 224      -0.979  18.172 -33.223  1.00 89.93           C  
ATOM   3261  CD2 HIS A 224       0.064  18.641 -32.472  1.00 89.93           C  
ATOM   3262  HD2 HIS A 224       0.006  19.033 -31.468  1.00 89.93           H  
ATOM   3263  ND1 HIS A 224      -0.463  17.810 -34.448  1.00 89.93           N  
ATOM   3264  HD1 HIS A 224      -0.983  17.356 -35.185  1.00 89.93           H  
ATOM   3265  CE1 HIS A 224       0.849  18.093 -34.448  1.00 89.93           C  
ATOM   3266  HE1 HIS A 224       1.534  17.956 -35.272  1.00 89.93           H  
ATOM   3267  NE2 HIS A 224       1.214  18.576 -33.261  1.00 89.93           N  
ATOM   3268  N   PRO A 225      -2.612  19.794 -35.916  1.00 89.60           N  
ATOM   3269  CA  PRO A 225      -2.741  19.781 -37.379  1.00 89.60           C  
ATOM   3270  HA  PRO A 225      -3.797  19.830 -37.644  1.00 89.60           H  
ATOM   3271  C   PRO A 225      -2.145  18.545 -38.072  1.00 89.60           C  
ATOM   3272  CB  PRO A 225      -2.045  21.066 -37.844  1.00 89.60           C  
ATOM   3273  HB2 PRO A 225      -1.559  20.946 -38.813  1.00 89.60           H  
ATOM   3274  HB3 PRO A 225      -2.773  21.876 -37.883  1.00 89.60           H  
ATOM   3275  O   PRO A 225      -2.627  18.159 -39.137  1.00 89.60           O  
ATOM   3276  CG  PRO A 225      -1.028  21.352 -36.738  1.00 89.60           C  
ATOM   3277  HG2 PRO A 225      -0.140  20.738 -36.884  1.00 89.60           H  
ATOM   3278  HG3 PRO A 225      -0.763  22.408 -36.691  1.00 89.60           H  
ATOM   3279  CD  PRO A 225      -1.768  20.899 -35.486  1.00 89.60           C  
ATOM   3280  HD2 PRO A 225      -1.054  20.590 -34.722  1.00 89.60           H  
ATOM   3281  HD3 PRO A 225      -2.396  21.707 -35.111  1.00 89.60           H  
ATOM   3282  N   ASP A 226      -1.104  17.936 -37.489  1.00 87.81           N  
ATOM   3283  H   ASP A 226      -0.686  18.416 -36.705  1.00 87.81           H  
ATOM   3284  CA  ASP A 226      -0.331  16.861 -38.139  1.00 87.81           C  
ATOM   3285  HA  ASP A 226      -0.606  16.832 -39.193  1.00 87.81           H  
ATOM   3286  C   ASP A 226      -0.600  15.449 -37.589  1.00 87.81           C  
ATOM   3287  CB  ASP A 226       1.173  17.170 -38.097  1.00 87.81           C  
ATOM   3288  HB2 ASP A 226       1.692  16.456 -38.737  1.00 87.81           H  
ATOM   3289  HB3 ASP A 226       1.545  17.017 -37.084  1.00 87.81           H  
ATOM   3290  O   ASP A 226       0.039  14.486 -38.021  1.00 87.81           O  
ATOM   3291  CG  ASP A 226       1.525  18.576 -38.586  1.00 87.81           C  
ATOM   3292  OD1 ASP A 226       1.063  18.951 -39.688  1.00 87.81           O  
ATOM   3293  OD2 ASP A 226       2.267  19.264 -37.854  1.00 87.81           O  
ATOM   3294  N   ILE A 227      -1.523  15.291 -36.634  1.00 86.51           N  
ATOM   3295  H   ILE A 227      -2.148  16.058 -36.430  1.00 86.51           H  
ATOM   3296  CA  ILE A 227      -1.860  13.979 -36.062  1.00 86.51           C  
ATOM   3297  HA  ILE A 227      -1.456  13.208 -36.718  1.00 86.51           H  
ATOM   3298  C   ILE A 227      -3.370  13.765 -36.072  1.00 86.51           C  
ATOM   3299  CB  ILE A 227      -1.223  13.742 -34.670  1.00 86.51           C  
ATOM   3300  HB  ILE A 227      -1.380  12.693 -34.417  1.00 86.51           H  
ATOM   3301  O   ILE A 227      -4.153  14.690 -36.235  1.00 86.51           O  
ATOM   3302  CG1 ILE A 227      -1.889  14.577 -33.567  1.00 86.51           C  
ATOM   3303 HG12 ILE A 227      -1.799  15.627 -33.844  1.00 86.51           H  
ATOM   3304 HG13 ILE A 227      -2.948  14.326 -33.508  1.00 86.51           H  
ATOM   3305  CG2 ILE A 227       0.295  13.982 -34.719  1.00 86.51           C  
ATOM   3306 HG21 ILE A 227       0.732  13.512 -35.600  1.00 86.51           H  
ATOM   3307 HG22 ILE A 227       0.767  13.569 -33.828  1.00 86.51           H  
ATOM   3308 HG23 ILE A 227       0.494  15.053 -34.761  1.00 86.51           H  
ATOM   3309  CD1 ILE A 227      -1.282  14.364 -32.177  1.00 86.51           C  
ATOM   3310 HD11 ILE A 227      -0.294  14.822 -32.120  1.00 86.51           H  
ATOM   3311 HD12 ILE A 227      -1.932  14.819 -31.430  1.00 86.51           H  
ATOM   3312 HD13 ILE A 227      -1.198  13.298 -31.968  1.00 86.51           H  
ATOM   3313  N   SER A 228      -3.786  12.512 -35.935  1.00 83.16           N  
ATOM   3314  H   SER A 228      -3.101  11.793 -35.755  1.00 83.16           H  
ATOM   3315  CA  SER A 228      -5.178  12.163 -35.666  1.00 83.16           C  
ATOM   3316  HA  SER A 228      -5.779  13.072 -35.628  1.00 83.16           H  
ATOM   3317  C   SER A 228      -5.241  11.465 -34.309  1.00 83.16           C  
ATOM   3318  CB  SER A 228      -5.746  11.274 -36.773  1.00 83.16           C  
ATOM   3319  HB2 SER A 228      -5.165  10.356 -36.846  1.00 83.16           H  
ATOM   3320  HB3 SER A 228      -6.781  11.023 -36.539  1.00 83.16           H  
ATOM   3321  O   SER A 228      -4.321  10.693 -34.014  1.00 83.16           O  
ATOM   3322  OG  SER A 228      -5.698  11.973 -38.004  1.00 83.16           O  
ATOM   3323  HG  SER A 228      -5.425  12.872 -37.805  1.00 83.16           H  
ATOM   3324  N   PRO A 229      -6.291  11.700 -33.502  1.00 83.07           N  
ATOM   3325  CA  PRO A 229      -6.499  10.964 -32.262  1.00 83.07           C  
ATOM   3326  HA  PRO A 229      -5.703  11.210 -31.558  1.00 83.07           H  
ATOM   3327  C   PRO A 229      -6.514   9.462 -32.534  1.00 83.07           C  
ATOM   3328  CB  PRO A 229      -7.839  11.432 -31.693  1.00 83.07           C  
ATOM   3329  HB2 PRO A 229      -7.791  11.547 -30.610  1.00 83.07           H  
ATOM   3330  HB3 PRO A 229      -8.636  10.740 -31.965  1.00 83.07           H  
ATOM   3331  O   PRO A 229      -7.206   9.001 -33.443  1.00 83.07           O  
ATOM   3332  CG  PRO A 229      -8.081  12.767 -32.380  1.00 83.07           C  
ATOM   3333  HG2 PRO A 229      -9.148  12.932 -32.531  1.00 83.07           H  
ATOM   3334  HG3 PRO A 229      -7.630  13.559 -31.782  1.00 83.07           H  
ATOM   3335  CD  PRO A 229      -7.356  12.666 -33.714  1.00 83.07           C  
ATOM   3336  HD2 PRO A 229      -8.037  12.297 -34.481  1.00 83.07           H  
ATOM   3337  HD3 PRO A 229      -6.964  13.647 -33.984  1.00 83.07           H  
ATOM   3338  N   ASN A 230      -5.752   8.706 -31.752  1.00 83.86           N  
ATOM   3339  H   ASN A 230      -5.186   9.144 -31.039  1.00 83.86           H  
ATOM   3340  CA  ASN A 230      -5.612   7.255 -31.881  1.00 83.86           C  
ATOM   3341  HA  ASN A 230      -6.237   6.913 -32.705  1.00 83.86           H  
ATOM   3342  C   ASN A 230      -6.136   6.505 -30.644  1.00 83.86           C  
ATOM   3343  CB  ASN A 230      -4.153   6.904 -32.240  1.00 83.86           C  
ATOM   3344  HB2 ASN A 230      -3.858   7.443 -33.141  1.00 83.86           H  
ATOM   3345  HB3 ASN A 230      -4.089   5.835 -32.440  1.00 83.86           H  
ATOM   3346  O   ASN A 230      -5.759   5.359 -30.422  1.00 83.86           O  
ATOM   3347  CG  ASN A 230      -3.167   7.241 -31.132  1.00 83.86           C  
ATOM   3348  ND2 ASN A 230      -1.958   6.737 -31.191  1.00 83.86           N  
ATOM   3349 HD21 ASN A 230      -1.746   5.983 -31.828  1.00 83.86           H  
ATOM   3350 HD22 ASN A 230      -1.413   6.854 -30.348  1.00 83.86           H  
ATOM   3351  OD1 ASN A 230      -3.456   7.997 -30.226  1.00 83.86           O  
ATOM   3352  N   PHE A 231      -7.011   7.133 -29.855  1.00 90.86           N  
ATOM   3353  H   PHE A 231      -7.243   8.095 -30.056  1.00 90.86           H  
ATOM   3354  CA  PHE A 231      -7.642   6.499 -28.700  1.00 90.86           C  
ATOM   3355  HA  PHE A 231      -6.870   6.004 -28.111  1.00 90.86           H  
ATOM   3356  C   PHE A 231      -8.665   5.451 -29.137  1.00 90.86           C  
ATOM   3357  CB  PHE A 231      -8.308   7.554 -27.817  1.00 90.86           C  
ATOM   3358  HB2 PHE A 231      -8.727   7.060 -26.941  1.00 90.86           H  
ATOM   3359  HB3 PHE A 231      -9.130   8.018 -28.362  1.00 90.86           H  
ATOM   3360  O   PHE A 231      -9.706   5.776 -29.726  1.00 90.86           O  
ATOM   3361  CG  PHE A 231      -7.359   8.624 -27.340  1.00 90.86           C  
ATOM   3362  CD1 PHE A 231      -6.372   8.304 -26.394  1.00 90.86           C  
ATOM   3363  HD1 PHE A 231      -6.289   7.290 -26.031  1.00 90.86           H  
ATOM   3364  CD2 PHE A 231      -7.452   9.929 -27.850  1.00 90.86           C  
ATOM   3365  HD2 PHE A 231      -8.177  10.166 -28.614  1.00 90.86           H  
ATOM   3366  CE1 PHE A 231      -5.524   9.307 -25.896  1.00 90.86           C  
ATOM   3367  HE1 PHE A 231      -4.784   9.071 -25.146  1.00 90.86           H  
ATOM   3368  CE2 PHE A 231      -6.585  10.922 -27.373  1.00 90.86           C  
ATOM   3369  HE2 PHE A 231      -6.597  11.916 -27.796  1.00 90.86           H  
ATOM   3370  CZ  PHE A 231      -5.648  10.622 -26.374  1.00 90.86           C  
ATOM   3371  HZ  PHE A 231      -4.996  11.399 -26.002  1.00 90.86           H  
ATOM   3372  N   ASN A 232      -8.385   4.197 -28.799  1.00 91.26           N  
ATOM   3373  H   ASN A 232      -7.554   4.027 -28.251  1.00 91.26           H  
ATOM   3374  CA  ASN A 232      -9.285   3.082 -29.050  1.00 91.26           C  
ATOM   3375  HA  ASN A 232      -9.899   3.308 -29.922  1.00 91.26           H  
ATOM   3376  C   ASN A 232     -10.226   2.887 -27.858  1.00 91.26           C  
ATOM   3377  CB  ASN A 232      -8.463   1.823 -29.366  1.00 91.26           C  
ATOM   3378  HB2 ASN A 232      -9.114   0.950 -29.396  1.00 91.26           H  
ATOM   3379  HB3 ASN A 232      -7.718   1.676 -28.584  1.00 91.26           H  
ATOM   3380  O   ASN A 232      -9.890   3.189 -26.712  1.00 91.26           O  
ATOM   3381  CG  ASN A 232      -7.722   1.896 -30.687  1.00 91.26           C  
ATOM   3382  ND2 ASN A 232      -6.665   1.131 -30.826  1.00 91.26           N  
ATOM   3383 HD21 ASN A 232      -6.135   1.242 -31.678  1.00 91.26           H  
ATOM   3384 HD22 ASN A 232      -6.322   0.579 -30.053  1.00 91.26           H  
ATOM   3385  OD1 ASN A 232      -8.094   2.590 -31.619  1.00 91.26           O  
ATOM   3386  N   CYS A 233     -11.406   2.334 -28.124  1.00 91.51           N  
ATOM   3387  H   CYS A 233     -11.605   2.027 -29.066  1.00 91.51           H  
ATOM   3388  CA  CYS A 233     -12.245   1.794 -27.069  1.00 91.51           C  
ATOM   3389  HA  CYS A 233     -12.076   2.339 -26.140  1.00 91.51           H  
ATOM   3390  C   CYS A 233     -11.865   0.329 -26.842  1.00 91.51           C  
ATOM   3391  CB  CYS A 233     -13.711   1.972 -27.462  1.00 91.51           C  
ATOM   3392  HB2 CYS A 233     -13.933   3.032 -27.582  1.00 91.51           H  
ATOM   3393  HB3 CYS A 233     -13.911   1.444 -28.394  1.00 91.51           H  
ATOM   3394  O   CYS A 233     -11.913  -0.474 -27.771  1.00 91.51           O  
ATOM   3395  SG  CYS A 233     -14.729   1.274 -26.140  1.00 91.51           S  
ATOM   3396  HG  CYS A 233     -14.143   1.881 -25.104  1.00 91.51           H  
ATOM   3397  N   GLY A 234     -11.480  -0.024 -25.620  1.00 91.66           N  
ATOM   3398  H   GLY A 234     -11.485   0.683 -24.899  1.00 91.66           H  
ATOM   3399  CA  GLY A 234     -11.362  -1.419 -25.203  1.00 91.66           C  
ATOM   3400  HA2 GLY A 234     -11.047  -2.042 -26.040  1.00 91.66           H  
ATOM   3401  HA3 GLY A 234     -10.615  -1.513 -24.415  1.00 91.66           H  
ATOM   3402  C   GLY A 234     -12.697  -1.932 -24.677  1.00 91.66           C  
ATOM   3403  O   GLY A 234     -13.442  -1.162 -24.070  1.00 91.66           O  
ATOM   3404  N   TRP A 235     -12.997  -3.213 -24.872  1.00 90.66           N  
ATOM   3405  H   TRP A 235     -12.353  -3.801 -25.382  1.00 90.66           H  
ATOM   3406  CA  TRP A 235     -14.178  -3.853 -24.294  1.00 90.66           C  
ATOM   3407  HA  TRP A 235     -14.447  -3.303 -23.392  1.00 90.66           H  
ATOM   3408  C   TRP A 235     -13.908  -5.295 -23.874  1.00 90.66           C  
ATOM   3409  CB  TRP A 235     -15.368  -3.800 -25.264  1.00 90.66           C  
ATOM   3410  HB2 TRP A 235     -15.587  -2.754 -25.480  1.00 90.66           H  
ATOM   3411  HB3 TRP A 235     -16.246  -4.224 -24.777  1.00 90.66           H  
ATOM   3412  O   TRP A 235     -13.081  -5.989 -24.462  1.00 90.66           O  
ATOM   3413  CG  TRP A 235     -15.152  -4.500 -26.568  1.00 90.66           C  
ATOM   3414  CD1 TRP A 235     -15.264  -5.829 -26.792  1.00 90.66           C  
ATOM   3415  HD1 TRP A 235     -15.520  -6.560 -26.039  1.00 90.66           H  
ATOM   3416  CD2 TRP A 235     -14.655  -3.926 -27.809  1.00 90.66           C  
ATOM   3417  CE2 TRP A 235     -14.441  -4.982 -28.742  1.00 90.66           C  
ATOM   3418  CE3 TRP A 235     -14.320  -2.622 -28.220  1.00 90.66           C  
ATOM   3419  HE3 TRP A 235     -14.428  -1.803 -27.525  1.00 90.66           H  
ATOM   3420  NE1 TRP A 235     -14.848  -6.118 -28.077  1.00 90.66           N  
ATOM   3421  HE1 TRP A 235     -14.657  -7.059 -28.391  1.00 90.66           H  
ATOM   3422  CH2 TRP A 235     -13.570  -3.449 -30.395  1.00 90.66           C  
ATOM   3423  HH2 TRP A 235     -13.095  -3.270 -31.348  1.00 90.66           H  
ATOM   3424  CZ2 TRP A 235     -13.895  -4.761 -30.014  1.00 90.66           C  
ATOM   3425  HZ2 TRP A 235     -13.666  -5.596 -30.660  1.00 90.66           H  
ATOM   3426  CZ3 TRP A 235     -13.804  -2.385 -29.505  1.00 90.66           C  
ATOM   3427  HZ3 TRP A 235     -13.537  -1.374 -29.774  1.00 90.66           H  
ATOM   3428  N   THR A 236     -14.700  -5.754 -22.907  1.00 87.13           N  
ATOM   3429  H   THR A 236     -15.346  -5.107 -22.477  1.00 87.13           H  
ATOM   3430  CA  THR A 236     -14.744  -7.157 -22.482  1.00 87.13           C  
ATOM   3431  HA  THR A 236     -14.137  -7.745 -23.170  1.00 87.13           H  
ATOM   3432  C   THR A 236     -16.183  -7.663 -22.546  1.00 87.13           C  
ATOM   3433  CB  THR A 236     -14.141  -7.334 -21.079  1.00 87.13           C  
ATOM   3434  HB  THR A 236     -14.758  -6.809 -20.350  1.00 87.13           H  
ATOM   3435  O   THR A 236     -17.093  -6.956 -22.118  1.00 87.13           O  
ATOM   3436  CG2 THR A 236     -14.022  -8.801 -20.667  1.00 87.13           C  
ATOM   3437 HG21 THR A 236     -13.469  -9.356 -21.425  1.00 87.13           H  
ATOM   3438 HG22 THR A 236     -15.016  -9.231 -20.543  1.00 87.13           H  
ATOM   3439 HG23 THR A 236     -13.497  -8.874 -19.715  1.00 87.13           H  
ATOM   3440  OG1 THR A 236     -12.840  -6.793 -21.043  1.00 87.13           O  
ATOM   3441  HG1 THR A 236     -12.378  -7.149 -20.281  1.00 87.13           H  
ATOM   3442  N   ASP A 237     -16.414  -8.868 -23.082  1.00 78.70           N  
ATOM   3443  H   ASP A 237     -15.632  -9.360 -23.491  1.00 78.70           H  
ATOM   3444  CA  ASP A 237     -17.758  -9.480 -23.198  1.00 78.70           C  
ATOM   3445  HA  ASP A 237     -18.458  -8.812 -22.697  1.00 78.70           H  
ATOM   3446  C   ASP A 237     -17.918 -10.821 -22.449  1.00 78.70           C  
ATOM   3447  CB  ASP A 237     -18.207  -9.538 -24.670  1.00 78.70           C  
ATOM   3448  HB2 ASP A 237     -19.291  -9.649 -24.687  1.00 78.70           H  
ATOM   3449  HB3 ASP A 237     -17.974  -8.588 -25.151  1.00 78.70           H  
ATOM   3450  O   ASP A 237     -18.820 -11.618 -22.725  1.00 78.70           O  
ATOM   3451  CG  ASP A 237     -17.600 -10.683 -25.497  1.00 78.70           C  
ATOM   3452  OD1 ASP A 237     -16.702 -11.403 -24.998  1.00 78.70           O  
ATOM   3453  OD2 ASP A 237     -18.067 -10.853 -26.649  1.00 78.70           O  
ATOM   3454  N   GLY A 238     -17.010 -11.082 -21.503  1.00 73.52           N  
ATOM   3455  H   GLY A 238     -16.310 -10.372 -21.343  1.00 73.52           H  
ATOM   3456  CA  GLY A 238     -16.912 -12.331 -20.742  1.00 73.52           C  
ATOM   3457  HA2 GLY A 238     -16.348 -12.143 -19.828  1.00 73.52           H  
ATOM   3458  HA3 GLY A 238     -17.914 -12.659 -20.468  1.00 73.52           H  
ATOM   3459  C   GLY A 238     -16.226 -13.480 -21.492  1.00 73.52           C  
ATOM   3460  O   GLY A 238     -15.935 -14.508 -20.881  1.00 73.52           O  
ATOM   3461  N   VAL A 239     -15.949 -13.325 -22.792  1.00 78.42           N  
ATOM   3462  H   VAL A 239     -16.277 -12.490 -23.256  1.00 78.42           H  
ATOM   3463  CA  VAL A 239     -15.207 -14.305 -23.603  1.00 78.42           C  
ATOM   3464  HA  VAL A 239     -14.859 -15.117 -22.964  1.00 78.42           H  
ATOM   3465  C   VAL A 239     -13.964 -13.678 -24.226  1.00 78.42           C  
ATOM   3466  CB  VAL A 239     -16.109 -14.907 -24.699  1.00 78.42           C  
ATOM   3467  HB  VAL A 239     -16.407 -14.126 -25.399  1.00 78.42           H  
ATOM   3468  O   VAL A 239     -12.912 -14.315 -24.249  1.00 78.42           O  
ATOM   3469  CG1 VAL A 239     -15.386 -16.012 -25.485  1.00 78.42           C  
ATOM   3470 HG11 VAL A 239     -16.055 -16.433 -26.236  1.00 78.42           H  
ATOM   3471 HG12 VAL A 239     -15.050 -16.792 -24.803  1.00 78.42           H  
ATOM   3472 HG13 VAL A 239     -14.519 -15.594 -25.997  1.00 78.42           H  
ATOM   3473  CG2 VAL A 239     -17.382 -15.532 -24.108  1.00 78.42           C  
ATOM   3474 HG21 VAL A 239     -17.994 -14.750 -23.658  1.00 78.42           H  
ATOM   3475 HG22 VAL A 239     -17.117 -16.261 -23.342  1.00 78.42           H  
ATOM   3476 HG23 VAL A 239     -17.966 -16.008 -24.896  1.00 78.42           H  
ATOM   3477  N   TRP A 240     -14.082 -12.447 -24.718  1.00 82.56           N  
ATOM   3478  H   TRP A 240     -14.989 -12.003 -24.702  1.00 82.56           H  
ATOM   3479  CA  TRP A 240     -13.017 -11.721 -25.398  1.00 82.56           C  
ATOM   3480  HA  TRP A 240     -12.122 -12.342 -25.441  1.00 82.56           H  
ATOM   3481  C   TRP A 240     -12.667 -10.444 -24.642  1.00 82.56           C  
ATOM   3482  CB  TRP A 240     -13.453 -11.417 -26.836  1.00 82.56           C  
ATOM   3483  HB2 TRP A 240     -14.268 -10.693 -26.809  1.00 82.56           H  
ATOM   3484  HB3 TRP A 240     -12.620 -10.957 -27.367  1.00 82.56           H  
ATOM   3485  O   TRP A 240     -13.561  -9.752 -24.156  1.00 82.56           O  
ATOM   3486  CG  TRP A 240     -13.908 -12.620 -27.605  1.00 82.56           C  
ATOM   3487  CD1 TRP A 240     -15.197 -12.966 -27.814  1.00 82.56           C  
ATOM   3488  HD1 TRP A 240     -16.039 -12.394 -27.452  1.00 82.56           H  
ATOM   3489  CD2 TRP A 240     -13.102 -13.685 -28.188  1.00 82.56           C  
ATOM   3490  CE2 TRP A 240     -13.982 -14.659 -28.749  1.00 82.56           C  
ATOM   3491  CE3 TRP A 240     -11.717 -13.937 -28.282  1.00 82.56           C  
ATOM   3492  HE3 TRP A 240     -11.030 -13.220 -27.860  1.00 82.56           H  
ATOM   3493  NE1 TRP A 240     -15.247 -14.163 -28.502  1.00 82.56           N  
ATOM   3494  HE1 TRP A 240     -16.123 -14.611 -28.732  1.00 82.56           H  
ATOM   3495  CH2 TRP A 240     -12.122 -16.044 -29.451  1.00 82.56           C  
ATOM   3496  HH2 TRP A 240     -11.734 -16.935 -29.922  1.00 82.56           H  
ATOM   3497  CZ2 TRP A 240     -13.510 -15.825 -29.375  1.00 82.56           C  
ATOM   3498  HZ2 TRP A 240     -14.208 -16.542 -29.782  1.00 82.56           H  
ATOM   3499  CZ3 TRP A 240     -11.231 -15.101 -28.907  1.00 82.56           C  
ATOM   3500  HZ3 TRP A 240     -10.165 -15.266 -28.958  1.00 82.56           H  
ATOM   3501  N   ASP A 241     -11.371 -10.143 -24.589  1.00 83.97           N  
ATOM   3502  H   ASP A 241     -10.710 -10.780 -25.011  1.00 83.97           H  
ATOM   3503  CA  ASP A 241     -10.835  -8.813 -24.314  1.00 83.97           C  
ATOM   3504  HA  ASP A 241     -11.636  -8.144 -23.999  1.00 83.97           H  
ATOM   3505  C   ASP A 241     -10.242  -8.287 -25.626  1.00 83.97           C  
ATOM   3506  CB  ASP A 241      -9.777  -8.865 -23.190  1.00 83.97           C  
ATOM   3507  HB2 ASP A 241      -8.973  -9.544 -23.473  1.00 83.97           H  
ATOM   3508  HB3 ASP A 241     -10.243  -9.239 -22.279  1.00 83.97           H  
ATOM   3509  O   ASP A 241      -9.321  -8.897 -26.172  1.00 83.97           O  
ATOM   3510  CG  ASP A 241      -9.199  -7.469 -22.918  1.00 83.97           C  
ATOM   3511  OD1 ASP A 241      -9.918  -6.493 -23.210  1.00 83.97           O  
ATOM   3512  OD2 ASP A 241      -8.036  -7.309 -22.478  1.00 83.97           O  
ATOM   3513  N   ASP A 242     -10.814  -7.216 -26.168  1.00 85.54           N  
ATOM   3514  H   ASP A 242     -11.505  -6.714 -25.629  1.00 85.54           H  
ATOM   3515  CA  ASP A 242     -10.422  -6.657 -27.464  1.00 85.54           C  
ATOM   3516  HA  ASP A 242      -9.393  -6.947 -27.676  1.00 85.54           H  
ATOM   3517  C   ASP A 242     -10.459  -5.124 -27.417  1.00 85.54           C  
ATOM   3518  CB  ASP A 242     -11.320  -7.253 -28.571  1.00 85.54           C  
ATOM   3519  HB2 ASP A 242     -11.460  -8.315 -28.371  1.00 85.54           H  
ATOM   3520  HB3 ASP A 242     -12.300  -6.779 -28.521  1.00 85.54           H  
ATOM   3521  O   ASP A 242     -10.961  -4.514 -26.465  1.00 85.54           O  
ATOM   3522  CG  ASP A 242     -10.771  -7.132 -30.002  1.00 85.54           C  
ATOM   3523  OD1 ASP A 242      -9.614  -6.688 -30.168  1.00 85.54           O  
ATOM   3524  OD2 ASP A 242     -11.521  -7.512 -30.935  1.00 85.54           O  
ATOM   3525  N   SER A 243      -9.898  -4.479 -28.432  1.00 85.54           N  
ATOM   3526  H   SER A 243      -9.522  -5.021 -29.197  1.00 85.54           H  
ATOM   3527  CA  SER A 243      -9.948  -3.030 -28.576  1.00 85.54           C  
ATOM   3528  HA  SER A 243     -10.832  -2.679 -28.044  1.00 85.54           H  
ATOM   3529  C   SER A 243     -10.141  -2.608 -30.027  1.00 85.54           C  
ATOM   3530  CB  SER A 243      -8.724  -2.364 -27.931  1.00 85.54           C  
ATOM   3531  HB2 SER A 243      -8.613  -2.741 -26.915  1.00 85.54           H  
ATOM   3532  HB3 SER A 243      -8.886  -1.286 -27.887  1.00 85.54           H  
ATOM   3533  O   SER A 243      -9.746  -3.271 -30.984  1.00 85.54           O  
ATOM   3534  OG  SER A 243      -7.542  -2.624 -28.662  1.00 85.54           O  
ATOM   3535  HG  SER A 243      -6.763  -2.445 -28.131  1.00 85.54           H  
ATOM   3536  N   GLY A 244     -10.802  -1.473 -30.208  1.00 85.09           N  
ATOM   3537  H   GLY A 244     -11.182  -1.008 -29.396  1.00 85.09           H  
ATOM   3538  CA  GLY A 244     -11.072  -0.905 -31.517  1.00 85.09           C  
ATOM   3539  HA2 GLY A 244     -10.145  -0.508 -31.931  1.00 85.09           H  
ATOM   3540  HA3 GLY A 244     -11.439  -1.688 -32.180  1.00 85.09           H  
ATOM   3541  C   GLY A 244     -12.096   0.216 -31.451  1.00 85.09           C  
ATOM   3542  O   GLY A 244     -12.412   0.753 -30.391  1.00 85.09           O  
ATOM   3543  N   GLY A 245     -12.633   0.586 -32.610  1.00 85.92           N  
ATOM   3544  H   GLY A 245     -12.255   0.197 -33.462  1.00 85.92           H  
ATOM   3545  CA  GLY A 245     -13.519   1.742 -32.679  1.00 85.92           C  
ATOM   3546  HA2 GLY A 245     -14.321   1.588 -31.957  1.00 85.92           H  
ATOM   3547  HA3 GLY A 245     -13.951   1.834 -33.676  1.00 85.92           H  
ATOM   3548  C   GLY A 245     -12.781   3.038 -32.340  1.00 85.92           C  
ATOM   3549  O   GLY A 245     -11.594   3.165 -32.620  1.00 85.92           O  
ATOM   3550  N   SER A 246     -13.489   4.016 -31.787  1.00 90.61           N  
ATOM   3551  H   SER A 246     -14.448   3.833 -31.529  1.00 90.61           H  
ATOM   3552  CA  SER A 246     -12.913   5.328 -31.480  1.00 90.61           C  
ATOM   3553  HA  SER A 246     -11.858   5.214 -31.232  1.00 90.61           H  
ATOM   3554  C   SER A 246     -13.613   5.976 -30.303  1.00 90.61           C  
ATOM   3555  CB  SER A 246     -13.028   6.266 -32.689  1.00 90.61           C  
ATOM   3556  HB2 SER A 246     -12.576   7.226 -32.440  1.00 90.61           H  
ATOM   3557  HB3 SER A 246     -12.489   5.838 -33.534  1.00 90.61           H  
ATOM   3558  O   SER A 246     -14.840   5.894 -30.198  1.00 90.61           O  
ATOM   3559  OG  SER A 246     -14.390   6.465 -33.043  1.00 90.61           O  
ATOM   3560  HG  SER A 246     -14.893   6.460 -32.225  1.00 90.61           H  
ATOM   3561  N   ILE A 247     -12.866   6.712 -29.492  1.00 93.23           N  
ATOM   3562  H   ILE A 247     -11.865   6.724 -29.623  1.00 93.23           H  
ATOM   3563  CA  ILE A 247     -13.442   7.611 -28.492  1.00 93.23           C  
ATOM   3564  HA  ILE A 247     -14.446   7.268 -28.245  1.00 93.23           H  
ATOM   3565  C   ILE A 247     -13.570   9.011 -29.094  1.00 93.23           C  
ATOM   3566  CB  ILE A 247     -12.636   7.562 -27.192  1.00 93.23           C  
ATOM   3567  HB  ILE A 247     -11.611   7.875 -27.391  1.00 93.23           H  
ATOM   3568  O   ILE A 247     -12.690   9.474 -29.816  1.00 93.23           O  
ATOM   3569  CG1 ILE A 247     -12.641   6.125 -26.624  1.00 93.23           C  
ATOM   3570 HG12 ILE A 247     -13.586   5.940 -26.113  1.00 93.23           H  
ATOM   3571 HG13 ILE A 247     -12.540   5.377 -27.411  1.00 93.23           H  
ATOM   3572  CG2 ILE A 247     -13.287   8.510 -26.173  1.00 93.23           C  
ATOM   3573 HG21 ILE A 247     -12.908   8.287 -25.176  1.00 93.23           H  
ATOM   3574 HG22 ILE A 247     -14.367   8.366 -26.144  1.00 93.23           H  
ATOM   3575 HG23 ILE A 247     -13.056   9.548 -26.414  1.00 93.23           H  
ATOM   3576  CD1 ILE A 247     -11.487   5.892 -25.660  1.00 93.23           C  
ATOM   3577 HD11 ILE A 247     -10.555   5.822 -26.222  1.00 93.23           H  
ATOM   3578 HD12 ILE A 247     -11.660   4.952 -25.136  1.00 93.23           H  
ATOM   3579 HD13 ILE A 247     -11.408   6.712 -24.946  1.00 93.23           H  
ATOM   3580  N   SER A 248     -14.710   9.659 -28.859  1.00 92.18           N  
ATOM   3581  H   SER A 248     -15.348   9.259 -28.186  1.00 92.18           H  
ATOM   3582  CA  SER A 248     -15.110  10.866 -29.593  1.00 92.18           C  
ATOM   3583  HA  SER A 248     -14.334  11.128 -30.312  1.00 92.18           H  
ATOM   3584  C   SER A 248     -15.297  12.096 -28.716  1.00 92.18           C  
ATOM   3585  CB  SER A 248     -16.382  10.584 -30.397  1.00 92.18           C  
ATOM   3586  HB2 SER A 248     -16.627  11.459 -30.999  1.00 92.18           H  
ATOM   3587  HB3 SER A 248     -16.193   9.747 -31.069  1.00 92.18           H  
ATOM   3588  O   SER A 248     -15.037  13.203 -29.183  1.00 92.18           O  
ATOM   3589  OG  SER A 248     -17.488  10.268 -29.566  1.00 92.18           O  
ATOM   3590  HG  SER A 248     -17.180   9.822 -28.774  1.00 92.18           H  
ATOM   3591  N   ALA A 249     -15.744  11.918 -27.471  1.00 94.42           N  
ATOM   3592  H   ALA A 249     -15.910  10.986 -27.121  1.00 94.42           H  
ATOM   3593  CA  ALA A 249     -16.033  13.028 -26.577  1.00 94.42           C  
ATOM   3594  HA  ALA A 249     -15.267  13.793 -26.702  1.00 94.42           H  
ATOM   3595  C   ALA A 249     -16.044  12.602 -25.107  1.00 94.42           C  
ATOM   3596  CB  ALA A 249     -17.397  13.625 -26.959  1.00 94.42           C  
ATOM   3597  HB1 ALA A 249     -17.375  13.978 -27.989  1.00 94.42           H  
ATOM   3598  HB2 ALA A 249     -17.625  14.469 -26.308  1.00 94.42           H  
ATOM   3599  HB3 ALA A 249     -18.177  12.870 -26.852  1.00 94.42           H  
ATOM   3600  O   ALA A 249     -16.334  11.450 -24.769  1.00 94.42           O  
ATOM   3601  N   VAL A 250     -15.823  13.597 -24.253  1.00 96.28           N  
ATOM   3602  H   VAL A 250     -15.594  14.503 -24.636  1.00 96.28           H  
ATOM   3603  CA  VAL A 250     -16.132  13.581 -22.825  1.00 96.28           C  
ATOM   3604  HA  VAL A 250     -16.495  12.593 -22.540  1.00 96.28           H  
ATOM   3605  C   VAL A 250     -17.249  14.594 -22.573  1.00 96.28           C  
ATOM   3606  CB  VAL A 250     -14.868  13.875 -22.000  1.00 96.28           C  
ATOM   3607  HB  VAL A 250     -14.381  14.767 -22.393  1.00 96.28           H  
ATOM   3608  O   VAL A 250     -17.276  15.666 -23.176  1.00 96.28           O  
ATOM   3609  CG1 VAL A 250     -15.200  14.125 -20.528  1.00 96.28           C  
ATOM   3610 HG11 VAL A 250     -14.270  14.246 -19.971  1.00 96.28           H  
ATOM   3611 HG12 VAL A 250     -15.780  13.293 -20.128  1.00 96.28           H  
ATOM   3612 HG13 VAL A 250     -15.765  15.050 -20.416  1.00 96.28           H  
ATOM   3613  CG2 VAL A 250     -13.894  12.695 -22.109  1.00 96.28           C  
ATOM   3614 HG21 VAL A 250     -13.008  12.896 -21.507  1.00 96.28           H  
ATOM   3615 HG22 VAL A 250     -13.576  12.555 -23.142  1.00 96.28           H  
ATOM   3616 HG23 VAL A 250     -14.365  11.781 -21.746  1.00 96.28           H  
ATOM   3617  N   SER A 251     -18.201  14.246 -21.714  1.00 96.76           N  
ATOM   3618  H   SER A 251     -18.095  13.375 -21.216  1.00 96.76           H  
ATOM   3619  CA  SER A 251     -19.341  15.099 -21.359  1.00 96.76           C  
ATOM   3620  HA  SER A 251     -19.059  16.145 -21.477  1.00 96.76           H  
ATOM   3621  C   SER A 251     -19.738  14.904 -19.898  1.00 96.76           C  
ATOM   3622  CB  SER A 251     -20.520  14.809 -22.297  1.00 96.76           C  
ATOM   3623  HB2 SER A 251     -20.217  15.037 -23.319  1.00 96.76           H  
ATOM   3624  HB3 SER A 251     -21.367  15.445 -22.038  1.00 96.76           H  
ATOM   3625  O   SER A 251     -19.243  13.991 -19.240  1.00 96.76           O  
ATOM   3626  OG  SER A 251     -20.912  13.450 -22.226  1.00 96.76           O  
ATOM   3627  HG  SER A 251     -20.109  12.938 -22.107  1.00 96.76           H  
ATOM   3628  N   ASP A 252     -20.642  15.742 -19.403  1.00 97.11           N  
ATOM   3629  H   ASP A 252     -21.017  16.479 -19.984  1.00 97.11           H  
ATOM   3630  CA  ASP A 252     -21.182  15.618 -18.052  1.00 97.11           C  
ATOM   3631  HA  ASP A 252     -20.474  15.072 -17.427  1.00 97.11           H  
ATOM   3632  C   ASP A 252     -22.495  14.824 -18.071  1.00 97.11           C  
ATOM   3633  CB  ASP A 252     -21.364  17.006 -17.413  1.00 97.11           C  
ATOM   3634  HB2 ASP A 252     -22.035  17.596 -18.038  1.00 97.11           H  
ATOM   3635  HB3 ASP A 252     -21.839  16.878 -16.441  1.00 97.11           H  
ATOM   3636  O   ASP A 252     -23.340  14.991 -18.958  1.00 97.11           O  
ATOM   3637  CG  ASP A 252     -20.058  17.788 -17.208  1.00 97.11           C  
ATOM   3638  OD1 ASP A 252     -18.959  17.234 -17.438  1.00 97.11           O  
ATOM   3639  OD2 ASP A 252     -20.136  18.975 -16.832  1.00 97.11           O  
ATOM   3640  N   ASP A 253     -22.666  13.976 -17.067  1.00 96.34           N  
ATOM   3641  H   ASP A 253     -21.891  13.811 -16.441  1.00 96.34           H  
ATOM   3642  CA  ASP A 253     -23.915  13.337 -16.665  1.00 96.34           C  
ATOM   3643  HA  ASP A 253     -24.742  13.786 -17.215  1.00 96.34           H  
ATOM   3644  C   ASP A 253     -24.153  13.598 -15.167  1.00 96.34           C  
ATOM   3645  CB  ASP A 253     -23.850  11.832 -16.999  1.00 96.34           C  
ATOM   3646  HB2 ASP A 253     -23.121  11.673 -17.794  1.00 96.34           H  
ATOM   3647  HB3 ASP A 253     -23.522  11.263 -16.129  1.00 96.34           H  
ATOM   3648  O   ASP A 253     -23.384  14.326 -14.527  1.00 96.34           O  
ATOM   3649  CG  ASP A 253     -25.198  11.305 -17.488  1.00 96.34           C  
ATOM   3650  OD1 ASP A 253     -26.237  11.727 -16.938  1.00 96.34           O  
ATOM   3651  OD2 ASP A 253     -25.193  10.581 -18.515  1.00 96.34           O  
ATOM   3652  N   THR A 254     -25.201  13.016 -14.588  1.00 96.43           N  
ATOM   3653  H   THR A 254     -25.815  12.447 -15.153  1.00 96.43           H  
ATOM   3654  CA  THR A 254     -25.474  13.111 -13.148  1.00 96.43           C  
ATOM   3655  HA  THR A 254     -24.672  13.679 -12.676  1.00 96.43           H  
ATOM   3656  C   THR A 254     -25.461  11.747 -12.466  1.00 96.43           C  
ATOM   3657  CB  THR A 254     -26.766  13.886 -12.841  1.00 96.43           C  
ATOM   3658  HB  THR A 254     -26.895  13.920 -11.759  1.00 96.43           H  
ATOM   3659  O   THR A 254     -25.791  10.716 -13.052  1.00 96.43           O  
ATOM   3660  CG2 THR A 254     -26.708  15.322 -13.363  1.00 96.43           C  
ATOM   3661 HG21 THR A 254     -27.591  15.865 -13.024  1.00 96.43           H  
ATOM   3662 HG22 THR A 254     -25.817  15.814 -12.974  1.00 96.43           H  
ATOM   3663 HG23 THR A 254     -26.676  15.324 -14.452  1.00 96.43           H  
ATOM   3664  OG1 THR A 254     -27.908  13.287 -13.407  1.00 96.43           O  
ATOM   3665  HG1 THR A 254     -28.648  13.502 -12.835  1.00 96.43           H  
ATOM   3666  N   ILE A 255     -25.058  11.731 -11.195  1.00 96.57           N  
ATOM   3667  H   ILE A 255     -24.704  12.585 -10.789  1.00 96.57           H  
ATOM   3668  CA  ILE A 255     -25.194  10.574 -10.306  1.00 96.57           C  
ATOM   3669  HA  ILE A 255     -25.890   9.874 -10.767  1.00 96.57           H  
ATOM   3670  C   ILE A 255     -25.815  11.020  -8.985  1.00 96.57           C  
ATOM   3671  CB  ILE A 255     -23.849   9.834 -10.136  1.00 96.57           C  
ATOM   3672  HB  ILE A 255     -23.498   9.591 -11.139  1.00 96.57           H  
ATOM   3673  O   ILE A 255     -25.435  12.052  -8.432  1.00 96.57           O  
ATOM   3674  CG1 ILE A 255     -24.042   8.499  -9.385  1.00 96.57           C  
ATOM   3675 HG12 ILE A 255     -24.344   8.693  -8.356  1.00 96.57           H  
ATOM   3676 HG13 ILE A 255     -24.838   7.937  -9.874  1.00 96.57           H  
ATOM   3677  CG2 ILE A 255     -22.773  10.695  -9.459  1.00 96.57           C  
ATOM   3678 HG21 ILE A 255     -22.972  10.765  -8.390  1.00 96.57           H  
ATOM   3679 HG22 ILE A 255     -22.749  11.697  -9.887  1.00 96.57           H  
ATOM   3680 HG23 ILE A 255     -21.791  10.246  -9.610  1.00 96.57           H  
ATOM   3681  CD1 ILE A 255     -22.786   7.620  -9.365  1.00 96.57           C  
ATOM   3682 HD11 ILE A 255     -23.036   6.638  -8.962  1.00 96.57           H  
ATOM   3683 HD12 ILE A 255     -22.019   8.069  -8.734  1.00 96.57           H  
ATOM   3684 HD13 ILE A 255     -22.392   7.504 -10.375  1.00 96.57           H  
ATOM   3685  N   THR A 256     -26.791  10.253  -8.502  1.00 96.73           N  
ATOM   3686  H   THR A 256     -27.079   9.441  -9.029  1.00 96.73           H  
ATOM   3687  CA  THR A 256     -27.422  10.463  -7.195  1.00 96.73           C  
ATOM   3688  HA  THR A 256     -27.405  11.528  -6.961  1.00 96.73           H  
ATOM   3689  C   THR A 256     -26.640   9.715  -6.118  1.00 96.73           C  
ATOM   3690  CB  THR A 256     -28.886  10.002  -7.196  1.00 96.73           C  
ATOM   3691  HB  THR A 256     -28.917   8.915  -7.273  1.00 96.73           H  
ATOM   3692  O   THR A 256     -26.358   8.526  -6.278  1.00 96.73           O  
ATOM   3693  CG2 THR A 256     -29.637  10.428  -5.937  1.00 96.73           C  
ATOM   3694 HG21 THR A 256     -29.215   9.925  -5.067  1.00 96.73           H  
ATOM   3695 HG22 THR A 256     -30.687  10.150  -6.025  1.00 96.73           H  
ATOM   3696 HG23 THR A 256     -29.557  11.506  -5.800  1.00 96.73           H  
ATOM   3697  OG1 THR A 256     -29.586  10.538  -8.299  1.00 96.73           O  
ATOM   3698  HG1 THR A 256     -29.509  11.495  -8.270  1.00 96.73           H  
ATOM   3699  N   LEU A 257     -26.313  10.413  -5.035  1.00 95.35           N  
ATOM   3700  H   LEU A 257     -26.602  11.379  -4.986  1.00 95.35           H  
ATOM   3701  CA  LEU A 257     -25.559   9.901  -3.892  1.00 95.35           C  
ATOM   3702  HA  LEU A 257     -24.924   9.073  -4.209  1.00 95.35           H  
ATOM   3703  C   LEU A 257     -26.484   9.341  -2.807  1.00 95.35           C  
ATOM   3704  CB  LEU A 257     -24.659  11.030  -3.354  1.00 95.35           C  
ATOM   3705  HB2 LEU A 257     -24.060  10.632  -2.535  1.00 95.35           H  
ATOM   3706  HB3 LEU A 257     -25.292  11.825  -2.961  1.00 95.35           H  
ATOM   3707  O   LEU A 257     -27.706   9.500  -2.874  1.00 95.35           O  
ATOM   3708  CG  LEU A 257     -23.708  11.632  -4.405  1.00 95.35           C  
ATOM   3709  HG  LEU A 257     -24.286  12.058  -5.225  1.00 95.35           H  
ATOM   3710  CD1 LEU A 257     -22.875  12.760  -3.797  1.00 95.35           C  
ATOM   3711 HD11 LEU A 257     -22.317  13.261  -4.587  1.00 95.35           H  
ATOM   3712 HD12 LEU A 257     -23.536  13.480  -3.316  1.00 95.35           H  
ATOM   3713 HD13 LEU A 257     -22.172  12.345  -3.074  1.00 95.35           H  
ATOM   3714  CD2 LEU A 257     -22.770  10.565  -4.967  1.00 95.35           C  
ATOM   3715 HD21 LEU A 257     -23.334   9.793  -5.489  1.00 95.35           H  
ATOM   3716 HD22 LEU A 257     -22.199  10.105  -4.160  1.00 95.35           H  
ATOM   3717 HD23 LEU A 257     -22.085  11.014  -5.687  1.00 95.35           H  
ATOM   3718  N   VAL A 258     -25.902   8.696  -1.793  1.00 93.64           N  
ATOM   3719  H   VAL A 258     -24.910   8.517  -1.868  1.00 93.64           H  
ATOM   3720  CA  VAL A 258     -26.640   8.097  -0.662  1.00 93.64           C  
ATOM   3721  HA  VAL A 258     -27.252   7.288  -1.062  1.00 93.64           H  
ATOM   3722  C   VAL A 258     -27.604   9.064   0.045  1.00 93.64           C  
ATOM   3723  CB  VAL A 258     -25.649   7.473   0.340  1.00 93.64           C  
ATOM   3724  HB  VAL A 258     -24.996   6.808  -0.225  1.00 93.64           H  
ATOM   3725  O   VAL A 258     -28.690   8.659   0.453  1.00 93.64           O  
ATOM   3726  CG1 VAL A 258     -24.758   8.505   1.040  1.00 93.64           C  
ATOM   3727 HG11 VAL A 258     -24.234   9.116   0.305  1.00 93.64           H  
ATOM   3728 HG12 VAL A 258     -25.343   9.142   1.704  1.00 93.64           H  
ATOM   3729 HG13 VAL A 258     -24.011   7.985   1.640  1.00 93.64           H  
ATOM   3730  CG2 VAL A 258     -26.366   6.625   1.398  1.00 93.64           C  
ATOM   3731 HG21 VAL A 258     -27.010   7.246   2.020  1.00 93.64           H  
ATOM   3732 HG22 VAL A 258     -26.965   5.853   0.914  1.00 93.64           H  
ATOM   3733 HG23 VAL A 258     -25.632   6.149   2.048  1.00 93.64           H  
ATOM   3734  N   ASP A 259     -27.261  10.351   0.132  1.00 91.11           N  
ATOM   3735  H   ASP A 259     -26.395  10.646  -0.295  1.00 91.11           H  
ATOM   3736  CA  ASP A 259     -28.086  11.390   0.767  1.00 91.11           C  
ATOM   3737  HA  ASP A 259     -28.603  10.932   1.611  1.00 91.11           H  
ATOM   3738  C   ASP A 259     -29.183  11.963  -0.158  1.00 91.11           C  
ATOM   3739  CB  ASP A 259     -27.171  12.487   1.340  1.00 91.11           C  
ATOM   3740  HB2 ASP A 259     -27.765  13.116   2.003  1.00 91.11           H  
ATOM   3741  HB3 ASP A 259     -26.390  12.021   1.941  1.00 91.11           H  
ATOM   3742  O   ASP A 259     -29.948  12.850   0.233  1.00 91.11           O  
ATOM   3743  CG  ASP A 259     -26.516  13.383   0.281  1.00 91.11           C  
ATOM   3744  OD1 ASP A 259     -26.570  13.045  -0.924  1.00 91.11           O  
ATOM   3745  OD2 ASP A 259     -25.971  14.443   0.659  1.00 91.11           O  
ATOM   3746  N   GLY A 260     -29.271  11.465  -1.395  1.00 93.27           N  
ATOM   3747  H   GLY A 260     -28.608  10.748  -1.651  1.00 93.27           H  
ATOM   3748  CA  GLY A 260     -30.199  11.925  -2.423  1.00 93.27           C  
ATOM   3749  HA2 GLY A 260     -30.323  11.125  -3.153  1.00 93.27           H  
ATOM   3750  HA3 GLY A 260     -31.166  12.132  -1.965  1.00 93.27           H  
ATOM   3751  C   GLY A 260     -29.750  13.180  -3.176  1.00 93.27           C  
ATOM   3752  O   GLY A 260     -30.480  13.636  -4.059  1.00 93.27           O  
ATOM   3753  N   THR A 261     -28.583  13.750  -2.862  1.00 94.36           N  
ATOM   3754  H   THR A 261     -28.004  13.321  -2.153  1.00 94.36           H  
ATOM   3755  CA  THR A 261     -28.002  14.844  -3.651  1.00 94.36           C  
ATOM   3756  HA  THR A 261     -28.805  15.539  -3.896  1.00 94.36           H  
ATOM   3757  C   THR A 261     -27.449  14.329  -4.979  1.00 94.36           C  
ATOM   3758  CB  THR A 261     -26.935  15.647  -2.887  1.00 94.36           C  
ATOM   3759  HB  THR A 261     -26.615  16.464  -3.534  1.00 94.36           H  
ATOM   3760  O   THR A 261     -27.166  13.142  -5.140  1.00 94.36           O  
ATOM   3761  CG2 THR A 261     -27.487  16.277  -1.608  1.00 94.36           C  
ATOM   3762 HG21 THR A 261     -26.680  16.787  -1.081  1.00 94.36           H  
ATOM   3763 HG22 THR A 261     -28.271  16.992  -1.857  1.00 94.36           H  
ATOM   3764 HG23 THR A 261     -27.897  15.508  -0.953  1.00 94.36           H  
ATOM   3765  OG1 THR A 261     -25.791  14.895  -2.581  1.00 94.36           O  
ATOM   3766  HG1 THR A 261     -26.035  14.239  -1.924  1.00 94.36           H  
ATOM   3767  N   GLU A 262     -27.324  15.219  -5.962  1.00 95.19           N  
ATOM   3768  H   GLU A 262     -27.514  16.193  -5.774  1.00 95.19           H  
ATOM   3769  CA  GLU A 262     -26.731  14.900  -7.262  1.00 95.19           C  
ATOM   3770  HA  GLU A 262     -26.623  13.819  -7.356  1.00 95.19           H  
ATOM   3771  C   GLU A 262     -25.332  15.514  -7.372  1.00 95.19           C  
ATOM   3772  CB  GLU A 262     -27.632  15.373  -8.417  1.00 95.19           C  
ATOM   3773  HB2 GLU A 262     -27.125  15.156  -9.357  1.00 95.19           H  
ATOM   3774  HB3 GLU A 262     -27.769  16.451  -8.340  1.00 95.19           H  
ATOM   3775  O   GLU A 262     -25.119  16.657  -6.957  1.00 95.19           O  
ATOM   3776  CG  GLU A 262     -29.006  14.681  -8.435  1.00 95.19           C  
ATOM   3777  HG2 GLU A 262     -29.561  14.959  -7.539  1.00 95.19           H  
ATOM   3778  HG3 GLU A 262     -28.851  13.602  -8.413  1.00 95.19           H  
ATOM   3779  CD  GLU A 262     -29.840  15.057  -9.673  1.00 95.19           C  
ATOM   3780  OE1 GLU A 262     -30.498  14.149 -10.230  1.00 95.19           O  
ATOM   3781  OE2 GLU A 262     -29.848  16.251 -10.056  1.00 95.19           O  
ATOM   3782  N   MET A 263     -24.395  14.784  -7.979  1.00 94.31           N  
ATOM   3783  H   MET A 263     -24.626  13.841  -8.258  1.00 94.31           H  
ATOM   3784  CA  MET A 263     -23.092  15.316  -8.388  1.00 94.31           C  
ATOM   3785  HA  MET A 263     -23.122  16.399  -8.270  1.00 94.31           H  
ATOM   3786  C   MET A 263     -22.820  15.062  -9.871  1.00 94.31           C  
ATOM   3787  CB  MET A 263     -21.963  14.817  -7.470  1.00 94.31           C  
ATOM   3788  HB2 MET A 263     -22.281  14.919  -6.432  1.00 94.31           H  
ATOM   3789  HB3 MET A 263     -21.096  15.461  -7.616  1.00 94.31           H  
ATOM   3790  O   MET A 263     -23.452  14.208 -10.502  1.00 94.31           O  
ATOM   3791  CG  MET A 263     -21.528  13.372  -7.720  1.00 94.31           C  
ATOM   3792  HG2 MET A 263     -22.413  12.742  -7.633  1.00 94.31           H  
ATOM   3793  HG3 MET A 263     -21.128  13.276  -8.730  1.00 94.31           H  
ATOM   3794  SD  MET A 263     -20.292  12.747  -6.548  1.00 94.31           S  
ATOM   3795  CE  MET A 263     -18.870  13.830  -6.821  1.00 94.31           C  
ATOM   3796  HE1 MET A 263     -18.015  13.450  -6.262  1.00 94.31           H  
ATOM   3797  HE2 MET A 263     -18.614  13.849  -7.880  1.00 94.31           H  
ATOM   3798  HE3 MET A 263     -19.093  14.842  -6.481  1.00 94.31           H  
ATOM   3799  N   VAL A 264     -21.876  15.827 -10.428  1.00 96.13           N  
ATOM   3800  H   VAL A 264     -21.362  16.461  -9.834  1.00 96.13           H  
ATOM   3801  CA  VAL A 264     -21.386  15.616 -11.796  1.00 96.13           C  
ATOM   3802  HA  VAL A 264     -22.230  15.672 -12.484  1.00 96.13           H  
ATOM   3803  C   VAL A 264     -20.787  14.218 -11.895  1.00 96.13           C  
ATOM   3804  CB  VAL A 264     -20.348  16.682 -12.205  1.00 96.13           C  
ATOM   3805  HB  VAL A 264     -19.557  16.719 -11.456  1.00 96.13           H  
ATOM   3806  O   VAL A 264     -20.015  13.805 -11.034  1.00 96.13           O  
ATOM   3807  CG1 VAL A 264     -19.708  16.394 -13.572  1.00 96.13           C  
ATOM   3808 HG11 VAL A 264     -20.481  16.256 -14.328  1.00 96.13           H  
ATOM   3809 HG12 VAL A 264     -19.068  17.226 -13.867  1.00 96.13           H  
ATOM   3810 HG13 VAL A 264     -19.089  15.498 -13.518  1.00 96.13           H  
ATOM   3811  CG2 VAL A 264     -21.010  18.065 -12.282  1.00 96.13           C  
ATOM   3812 HG21 VAL A 264     -20.267  18.813 -12.561  1.00 96.13           H  
ATOM   3813 HG22 VAL A 264     -21.431  18.338 -11.314  1.00 96.13           H  
ATOM   3814 HG23 VAL A 264     -21.802  18.055 -13.031  1.00 96.13           H  
ATOM   3815  N   ASN A 265     -21.135  13.514 -12.964  1.00 96.89           N  
ATOM   3816  H   ASN A 265     -21.829  13.904 -13.585  1.00 96.89           H  
ATOM   3817  CA  ASN A 265     -20.608  12.206 -13.307  1.00 96.89           C  
ATOM   3818  HA  ASN A 265     -19.792  11.931 -12.638  1.00 96.89           H  
ATOM   3819  C   ASN A 265     -20.076  12.258 -14.736  1.00 96.89           C  
ATOM   3820  CB  ASN A 265     -21.749  11.197 -13.147  1.00 96.89           C  
ATOM   3821  HB2 ASN A 265     -22.549  11.427 -13.851  1.00 96.89           H  
ATOM   3822  HB3 ASN A 265     -22.148  11.278 -12.136  1.00 96.89           H  
ATOM   3823  O   ASN A 265     -20.854  12.322 -15.690  1.00 96.89           O  
ATOM   3824  CG  ASN A 265     -21.304   9.768 -13.362  1.00 96.89           C  
ATOM   3825  ND2 ASN A 265     -22.254   8.861 -13.388  1.00 96.89           N  
ATOM   3826 HD21 ASN A 265     -23.213   9.156 -13.277  1.00 96.89           H  
ATOM   3827 HD22 ASN A 265     -21.995   7.893 -13.266  1.00 96.89           H  
ATOM   3828  OD1 ASN A 265     -20.132   9.455 -13.482  1.00 96.89           O  
ATOM   3829  N   LYS A 266     -18.756  12.301 -14.906  1.00 97.87           N  
ATOM   3830  H   LYS A 266     -18.157  12.239 -14.095  1.00 97.87           H  
ATOM   3831  CA  LYS A 266     -18.154  12.414 -16.232  1.00 97.87           C  
ATOM   3832  HA  LYS A 266     -18.619  13.255 -16.746  1.00 97.87           H  
ATOM   3833  C   LYS A 266     -18.459  11.168 -17.062  1.00 97.87           C  
ATOM   3834  CB  LYS A 266     -16.649  12.673 -16.124  1.00 97.87           C  
ATOM   3835  HB2 LYS A 266     -16.198  11.895 -15.507  1.00 97.87           H  
ATOM   3836  HB3 LYS A 266     -16.222  12.612 -17.125  1.00 97.87           H  
ATOM   3837  O   LYS A 266     -18.391  10.038 -16.582  1.00 97.87           O  
ATOM   3838  CG  LYS A 266     -16.290  14.049 -15.550  1.00 97.87           C  
ATOM   3839  HG2 LYS A 266     -16.850  14.230 -14.632  1.00 97.87           H  
ATOM   3840  HG3 LYS A 266     -15.225  14.051 -15.317  1.00 97.87           H  
ATOM   3841  CD  LYS A 266     -16.543  15.194 -16.527  1.00 97.87           C  
ATOM   3842  HD2 LYS A 266     -15.908  15.070 -17.403  1.00 97.87           H  
ATOM   3843  HD3 LYS A 266     -17.590  15.197 -16.831  1.00 97.87           H  
ATOM   3844  CE  LYS A 266     -16.208  16.507 -15.818  1.00 97.87           C  
ATOM   3845  HE2 LYS A 266     -16.859  16.603 -14.949  1.00 97.87           H  
ATOM   3846  HE3 LYS A 266     -15.177  16.473 -15.465  1.00 97.87           H  
ATOM   3847  NZ  LYS A 266     -16.406  17.657 -16.721  1.00 97.87           N  
ATOM   3848  HZ1 LYS A 266     -15.780  17.589 -17.511  1.00 97.87           H  
ATOM   3849  HZ2 LYS A 266     -17.359  17.639 -17.056  1.00 97.87           H  
ATOM   3850  HZ3 LYS A 266     -16.256  18.527 -16.232  1.00 97.87           H  
ATOM   3851  N   LYS A 267     -18.794  11.396 -18.327  1.00 97.95           N  
ATOM   3852  H   LYS A 267     -18.841  12.363 -18.614  1.00 97.95           H  
ATOM   3853  CA  LYS A 267     -19.205  10.383 -19.297  1.00 97.95           C  
ATOM   3854  HA  LYS A 267     -19.158   9.398 -18.831  1.00 97.95           H  
ATOM   3855  C   LYS A 267     -18.276  10.383 -20.495  1.00 97.95           C  
ATOM   3856  CB  LYS A 267     -20.652  10.660 -19.714  1.00 97.95           C  
ATOM   3857  HB2 LYS A 267     -21.287  10.624 -18.829  1.00 97.95           H  
ATOM   3858  HB3 LYS A 267     -20.709  11.667 -20.126  1.00 97.95           H  
ATOM   3859  O   LYS A 267     -18.110  11.415 -21.149  1.00 97.95           O  
ATOM   3860  CG  LYS A 267     -21.155   9.642 -20.753  1.00 97.95           C  
ATOM   3861  HG2 LYS A 267     -20.908   8.634 -20.420  1.00 97.95           H  
ATOM   3862  HG3 LYS A 267     -20.671   9.821 -21.713  1.00 97.95           H  
ATOM   3863  CD  LYS A 267     -22.670   9.725 -20.931  1.00 97.95           C  
ATOM   3864  HD2 LYS A 267     -22.991   8.976 -21.655  1.00 97.95           H  
ATOM   3865  HD3 LYS A 267     -23.129   9.487 -19.972  1.00 97.95           H  
ATOM   3866  CE  LYS A 267     -23.126  11.114 -21.390  1.00 97.95           C  
ATOM   3867  HE2 LYS A 267     -22.903  11.248 -22.449  1.00 97.95           H  
ATOM   3868  HE3 LYS A 267     -22.576  11.870 -20.830  1.00 97.95           H  
ATOM   3869  NZ  LYS A 267     -24.565  11.275 -21.102  1.00 97.95           N  
ATOM   3870  HZ1 LYS A 267     -24.733  11.037 -20.134  1.00 97.95           H  
ATOM   3871  HZ2 LYS A 267     -24.861  12.235 -21.205  1.00 97.95           H  
ATOM   3872  HZ3 LYS A 267     -25.132  10.633 -21.637  1.00 97.95           H  
ATOM   3873  N   ILE A 268     -17.765   9.207 -20.838  1.00 97.73           N  
ATOM   3874  H   ILE A 268     -18.001   8.406 -20.270  1.00 97.73           H  
ATOM   3875  CA  ILE A 268     -16.989   8.969 -22.054  1.00 97.73           C  
ATOM   3876  HA  ILE A 268     -16.555   9.912 -22.387  1.00 97.73           H  
ATOM   3877  C   ILE A 268     -17.937   8.465 -23.140  1.00 97.73           C  
ATOM   3878  CB  ILE A 268     -15.825   7.992 -21.790  1.00 97.73           C  
ATOM   3879  HB  ILE A 268     -16.238   7.017 -21.530  1.00 97.73           H  
ATOM   3880  O   ILE A 268     -18.798   7.626 -22.886  1.00 97.73           O  
ATOM   3881  CG1 ILE A 268     -14.956   8.489 -20.611  1.00 97.73           C  
ATOM   3882 HG12 ILE A 268     -14.530   9.461 -20.857  1.00 97.73           H  
ATOM   3883 HG13 ILE A 268     -15.574   8.600 -19.720  1.00 97.73           H  
ATOM   3884  CG2 ILE A 268     -14.984   7.856 -23.073  1.00 97.73           C  
ATOM   3885 HG21 ILE A 268     -15.573   7.404 -23.871  1.00 97.73           H  
ATOM   3886 HG22 ILE A 268     -14.620   8.835 -23.386  1.00 97.73           H  
ATOM   3887 HG23 ILE A 268     -14.127   7.205 -22.899  1.00 97.73           H  
ATOM   3888  CD1 ILE A 268     -13.824   7.534 -20.231  1.00 97.73           C  
ATOM   3889 HD11 ILE A 268     -14.205   6.518 -20.130  1.00 97.73           H  
ATOM   3890 HD12 ILE A 268     -13.029   7.565 -20.976  1.00 97.73           H  
ATOM   3891 HD13 ILE A 268     -13.410   7.828 -19.266  1.00 97.73           H  
ATOM   3892  N   THR A 269     -17.822   9.003 -24.353  1.00 96.02           N  
ATOM   3893  H   THR A 269     -17.119   9.715 -24.493  1.00 96.02           H  
ATOM   3894  CA  THR A 269     -18.640   8.605 -25.506  1.00 96.02           C  
ATOM   3895  HA  THR A 269     -19.197   7.700 -25.260  1.00 96.02           H  
ATOM   3896  C   THR A 269     -17.762   8.289 -26.706  1.00 96.02           C  
ATOM   3897  CB  THR A 269     -19.665   9.688 -25.863  1.00 96.02           C  
ATOM   3898  HB  THR A 269     -19.139  10.609 -26.118  1.00 96.02           H  
ATOM   3899  O   THR A 269     -16.838   9.031 -27.054  1.00 96.02           O  
ATOM   3900  CG2 THR A 269     -20.591   9.301 -27.018  1.00 96.02           C  
ATOM   3901 HG21 THR A 269     -21.089   8.357 -26.796  1.00 96.02           H  
ATOM   3902 HG22 THR A 269     -21.345  10.077 -27.147  1.00 96.02           H  
ATOM   3903 HG23 THR A 269     -20.026   9.210 -27.945  1.00 96.02           H  
ATOM   3904  OG1 THR A 269     -20.491   9.927 -24.748  1.00 96.02           O  
ATOM   3905  HG1 THR A 269     -19.930   9.844 -23.974  1.00 96.02           H  
ATOM   3906  N   GLY A 270     -18.089   7.207 -27.399  1.00 93.28           N  
ATOM   3907  H   GLY A 270     -18.897   6.674 -27.110  1.00 93.28           H  
ATOM   3908  CA  GLY A 270     -17.360   6.756 -28.572  1.00 93.28           C  
ATOM   3909  HA2 GLY A 270     -16.511   6.160 -28.239  1.00 93.28           H  
ATOM   3910  HA3 GLY A 270     -16.985   7.601 -29.149  1.00 93.28           H  
ATOM   3911  C   GLY A 270     -18.221   5.906 -29.487  1.00 93.28           C  
ATOM   3912  O   GLY A 270     -19.452   5.959 -29.466  1.00 93.28           O  
ATOM   3913  N   ALA A 271     -17.549   5.098 -30.291  1.00 91.01           N  
ATOM   3914  H   ALA A 271     -16.540   5.113 -30.253  1.00 91.01           H  
ATOM   3915  CA  ALA A 271     -18.179   4.072 -31.090  1.00 91.01           C  
ATOM   3916  HA  ALA A 271     -19.154   3.852 -30.656  1.00 91.01           H  
ATOM   3917  C   ALA A 271     -17.342   2.793 -31.052  1.00 91.01           C  
ATOM   3918  CB  ALA A 271     -18.389   4.604 -32.509  1.00 91.01           C  
ATOM   3919  HB1 ALA A 271     -17.430   4.729 -33.011  1.00 91.01           H  
ATOM   3920  HB2 ALA A 271     -19.010   3.891 -33.052  1.00 91.01           H  
ATOM   3921  HB3 ALA A 271     -18.911   5.560 -32.472  1.00 91.01           H  
ATOM   3922  O   ALA A 271     -16.126   2.855 -31.221  1.00 91.01           O  
ATOM   3923  N   ALA A 272     -17.998   1.647 -30.880  1.00 84.25           N  
ATOM   3924  H   ALA A 272     -19.001   1.698 -30.775  1.00 84.25           H  
ATOM   3925  CA  ALA A 272     -17.403   0.317 -31.013  1.00 84.25           C  
ATOM   3926  HA  ALA A 272     -16.322   0.410 -31.112  1.00 84.25           H  
ATOM   3927  C   ALA A 272     -17.921  -0.373 -32.287  1.00 84.25           C  
ATOM   3928  CB  ALA A 272     -17.668  -0.490 -29.738  1.00 84.25           C  
ATOM   3929  HB1 ALA A 272     -17.154  -0.021 -28.899  1.00 84.25           H  
ATOM   3930  HB2 ALA A 272     -18.738  -0.539 -29.533  1.00 84.25           H  
ATOM   3931  HB3 ALA A 272     -17.277  -1.502 -29.840  1.00 84.25           H  
ATOM   3932  O   ALA A 272     -18.835   0.133 -32.942  1.00 84.25           O  
ATOM   3933  N   GLY A 273     -17.302  -1.502 -32.659  1.00 70.60           N  
ATOM   3934  H   GLY A 273     -16.607  -1.850 -32.014  1.00 70.60           H  
ATOM   3935  CA  GLY A 273     -17.544  -2.314 -33.866  1.00 70.60           C  
ATOM   3936  HA2 GLY A 273     -16.615  -2.354 -34.434  1.00 70.60           H  
ATOM   3937  HA3 GLY A 273     -17.768  -3.335 -33.558  1.00 70.60           H  
ATOM   3938  C   GLY A 273     -18.680  -1.874 -34.806  1.00 70.60           C  
ATOM   3939  O   GLY A 273     -19.866  -1.971 -34.486  1.00 70.60           O  
ATOM   3940  N   GLY A 274     -18.312  -1.428 -36.012  1.00 70.03           N  
ATOM   3941  H   GLY A 274     -17.325  -1.366 -36.217  1.00 70.03           H  
ATOM   3942  CA  GLY A 274     -19.276  -0.992 -37.030  1.00 70.03           C  
ATOM   3943  HA2 GLY A 274     -18.769  -0.948 -37.994  1.00 70.03           H  
ATOM   3944  HA3 GLY A 274     -20.083  -1.722 -37.097  1.00 70.03           H  
ATOM   3945  C   GLY A 274     -19.904   0.383 -36.771  1.00 70.03           C  
ATOM   3946  O   GLY A 274     -20.980   0.655 -37.298  1.00 70.03           O  
ATOM   3947  N   ASN A 275     -19.235   1.242 -35.994  1.00 77.44           N  
ATOM   3948  H   ASN A 275     -18.367   0.925 -35.586  1.00 77.44           H  
ATOM   3949  CA  ASN A 275     -19.693   2.575 -35.584  1.00 77.44           C  
ATOM   3950  HA  ASN A 275     -18.915   2.960 -34.926  1.00 77.44           H  
ATOM   3951  C   ASN A 275     -20.974   2.566 -34.730  1.00 77.44           C  
ATOM   3952  CB  ASN A 275     -19.769   3.549 -36.781  1.00 77.44           C  
ATOM   3953  HB2 ASN A 275     -20.438   3.153 -37.545  1.00 77.44           H  
ATOM   3954  HB3 ASN A 275     -20.186   4.494 -36.433  1.00 77.44           H  
ATOM   3955  O   ASN A 275     -21.776   3.497 -34.807  1.00 77.44           O  
ATOM   3956  CG  ASN A 275     -18.435   3.883 -37.409  1.00 77.44           C  
ATOM   3957  ND2 ASN A 275     -18.430   4.773 -38.373  1.00 77.44           N  
ATOM   3958 HD21 ASN A 275     -17.510   5.046 -38.689  1.00 77.44           H  
ATOM   3959 HD22 ASN A 275     -19.278   5.271 -38.603  1.00 77.44           H  
ATOM   3960  OD1 ASN A 275     -17.385   3.377 -37.062  1.00 77.44           O  
ATOM   3961  N   SER A 276     -21.174   1.525 -33.917  1.00 87.50           N  
ATOM   3962  H   SER A 276     -20.434   0.846 -33.816  1.00 87.50           H  
ATOM   3963  CA  SER A 276     -22.248   1.506 -32.921  1.00 87.50           C  
ATOM   3964  HA  SER A 276     -23.193   1.761 -33.401  1.00 87.50           H  
ATOM   3965  C   SER A 276     -21.911   2.510 -31.815  1.00 87.50           C  
ATOM   3966  CB  SER A 276     -22.404   0.114 -32.309  1.00 87.50           C  
ATOM   3967  HB2 SER A 276     -23.141   0.156 -31.506  1.00 87.50           H  
ATOM   3968  HB3 SER A 276     -21.449  -0.209 -31.895  1.00 87.50           H  
ATOM   3969  O   SER A 276     -20.863   2.342 -31.189  1.00 87.50           O  
ATOM   3970  OG  SER A 276     -22.836  -0.817 -33.288  1.00 87.50           O  
ATOM   3971  HG  SER A 276     -22.048  -1.125 -33.741  1.00 87.50           H  
ATOM   3972  N   PRO A 277     -22.740   3.542 -31.570  1.00 92.65           N  
ATOM   3973  CA  PRO A 277     -22.499   4.490 -30.490  1.00 92.65           C  
ATOM   3974  HA  PRO A 277     -21.547   4.992 -30.665  1.00 92.65           H  
ATOM   3975  C   PRO A 277     -22.472   3.776 -29.142  1.00 92.65           C  
ATOM   3976  CB  PRO A 277     -23.636   5.515 -30.551  1.00 92.65           C  
ATOM   3977  HB2 PRO A 277     -23.281   6.521 -30.324  1.00 92.65           H  
ATOM   3978  HB3 PRO A 277     -24.438   5.234 -29.869  1.00 92.65           H  
ATOM   3979  O   PRO A 277     -23.315   2.914 -28.889  1.00 92.65           O  
ATOM   3980  CG  PRO A 277     -24.137   5.401 -31.989  1.00 92.65           C  
ATOM   3981  HG2 PRO A 277     -25.183   5.694 -32.079  1.00 92.65           H  
ATOM   3982  HG3 PRO A 277     -23.508   6.005 -32.644  1.00 92.65           H  
ATOM   3983  CD  PRO A 277     -23.932   3.923 -32.306  1.00 92.65           C  
ATOM   3984  HD2 PRO A 277     -24.780   3.344 -31.941  1.00 92.65           H  
ATOM   3985  HD3 PRO A 277     -23.816   3.794 -33.382  1.00 92.65           H  
ATOM   3986  N   ILE A 278     -21.514   4.153 -28.305  1.00 94.34           N  
ATOM   3987  H   ILE A 278     -20.875   4.880 -28.593  1.00 94.34           H  
ATOM   3988  CA  ILE A 278     -21.344   3.629 -26.951  1.00 94.34           C  
ATOM   3989  HA  ILE A 278     -22.275   3.158 -26.634  1.00 94.34           H  
ATOM   3990  C   ILE A 278     -21.063   4.776 -25.988  1.00 94.34           C  
ATOM   3991  CB  ILE A 278     -20.221   2.572 -26.880  1.00 94.34           C  
ATOM   3992  HB  ILE A 278     -20.129   2.261 -25.839  1.00 94.34           H  
ATOM   3993  O   ILE A 278     -20.508   5.809 -26.380  1.00 94.34           O  
ATOM   3994  CG1 ILE A 278     -18.867   3.150 -27.343  1.00 94.34           C  
ATOM   3995 HG12 ILE A 278     -18.712   4.148 -26.934  1.00 94.34           H  
ATOM   3996 HG13 ILE A 278     -18.860   3.224 -28.431  1.00 94.34           H  
ATOM   3997  CG2 ILE A 278     -20.592   1.332 -27.714  1.00 94.34           C  
ATOM   3998 HG21 ILE A 278     -19.886   0.524 -27.523  1.00 94.34           H  
ATOM   3999 HG22 ILE A 278     -20.580   1.569 -28.778  1.00 94.34           H  
ATOM   4000 HG23 ILE A 278     -21.594   0.998 -27.444  1.00 94.34           H  
ATOM   4001  CD1 ILE A 278     -17.676   2.318 -26.898  1.00 94.34           C  
ATOM   4002 HD11 ILE A 278     -17.764   1.291 -27.252  1.00 94.34           H  
ATOM   4003 HD12 ILE A 278     -17.616   2.314 -25.809  1.00 94.34           H  
ATOM   4004 HD13 ILE A 278     -16.773   2.767 -27.312  1.00 94.34           H  
ATOM   4005  N   SER A 279     -21.403   4.588 -24.721  1.00 95.83           N  
ATOM   4006  H   SER A 279     -21.837   3.717 -24.451  1.00 95.83           H  
ATOM   4007  CA  SER A 279     -20.976   5.501 -23.666  1.00 95.83           C  
ATOM   4008  HA  SER A 279     -19.973   5.849 -23.917  1.00 95.83           H  
ATOM   4009  C   SER A 279     -20.877   4.801 -22.322  1.00 95.83           C  
ATOM   4010  CB  SER A 279     -21.898   6.723 -23.586  1.00 95.83           C  
ATOM   4011  HB2 SER A 279     -21.921   7.217 -24.557  1.00 95.83           H  
ATOM   4012  HB3 SER A 279     -21.496   7.427 -22.858  1.00 95.83           H  
ATOM   4013  O   SER A 279     -21.545   3.792 -22.094  1.00 95.83           O  
ATOM   4014  OG  SER A 279     -23.217   6.377 -23.211  1.00 95.83           O  
ATOM   4015  HG  SER A 279     -23.442   5.531 -23.604  1.00 95.83           H  
ATOM   4016  N   TRP A 280     -20.045   5.332 -21.433  1.00 97.02           N  
ATOM   4017  H   TRP A 280     -19.488   6.137 -21.681  1.00 97.02           H  
ATOM   4018  CA  TRP A 280     -19.974   4.856 -20.059  1.00 97.02           C  
ATOM   4019  HA  TRP A 280     -20.968   4.507 -19.780  1.00 97.02           H  
ATOM   4020  C   TRP A 280     -19.613   5.975 -19.081  1.00 97.02           C  
ATOM   4021  CB  TRP A 280     -19.025   3.656 -19.945  1.00 97.02           C  
ATOM   4022  HB2 TRP A 280     -19.334   2.890 -20.656  1.00 97.02           H  
ATOM   4023  HB3 TRP A 280     -19.148   3.225 -18.951  1.00 97.02           H  
ATOM   4024  O   TRP A 280     -18.958   6.959 -19.433  1.00 97.02           O  
ATOM   4025  CG  TRP A 280     -17.568   3.931 -20.154  1.00 97.02           C  
ATOM   4026  CD1 TRP A 280     -16.647   4.010 -19.167  1.00 97.02           C  
ATOM   4027  HD1 TRP A 280     -16.858   3.897 -18.114  1.00 97.02           H  
ATOM   4028  CD2 TRP A 280     -16.831   4.122 -21.404  1.00 97.02           C  
ATOM   4029  CE2 TRP A 280     -15.450   4.289 -21.084  1.00 97.02           C  
ATOM   4030  CE3 TRP A 280     -17.177   4.139 -22.775  1.00 97.02           C  
ATOM   4031  HE3 TRP A 280     -18.207   3.974 -23.056  1.00 97.02           H  
ATOM   4032  NE1 TRP A 280     -15.391   4.179 -19.713  1.00 97.02           N  
ATOM   4033  HE1 TRP A 280     -14.540   4.123 -19.172  1.00 97.02           H  
ATOM   4034  CH2 TRP A 280     -14.849   4.506 -23.418  1.00 97.02           C  
ATOM   4035  HH2 TRP A 280     -14.095   4.636 -24.181  1.00 97.02           H  
ATOM   4036  CZ2 TRP A 280     -14.470   4.481 -22.067  1.00 97.02           C  
ATOM   4037  HZ2 TRP A 280     -13.436   4.594 -21.777  1.00 97.02           H  
ATOM   4038  CZ3 TRP A 280     -16.200   4.335 -23.771  1.00 97.02           C  
ATOM   4039  HZ3 TRP A 280     -16.484   4.332 -24.813  1.00 97.02           H  
ATOM   4040  N   THR A 281     -20.089   5.810 -17.854  1.00 97.35           N  
ATOM   4041  H   THR A 281     -20.607   4.962 -17.676  1.00 97.35           H  
ATOM   4042  CA  THR A 281     -19.729   6.582 -16.660  1.00 97.35           C  
ATOM   4043  HA  THR A 281     -18.978   7.335 -16.901  1.00 97.35           H  
ATOM   4044  C   THR A 281     -19.131   5.627 -15.624  1.00 97.35           C  
ATOM   4045  CB  THR A 281     -20.954   7.297 -16.075  1.00 97.35           C  
ATOM   4046  HB  THR A 281     -20.607   7.900 -15.236  1.00 97.35           H  
ATOM   4047  O   THR A 281     -18.929   4.454 -15.925  1.00 97.35           O  
ATOM   4048  CG2 THR A 281     -21.651   8.229 -17.060  1.00 97.35           C  
ATOM   4049 HG21 THR A 281     -22.026   7.674 -17.920  1.00 97.35           H  
ATOM   4050 HG22 THR A 281     -20.929   8.978 -17.382  1.00 97.35           H  
ATOM   4051 HG23 THR A 281     -22.479   8.736 -16.564  1.00 97.35           H  
ATOM   4052  OG1 THR A 281     -21.912   6.380 -15.594  1.00 97.35           O  
ATOM   4053  HG1 THR A 281     -22.560   6.882 -15.093  1.00 97.35           H  
ATOM   4054  N   ILE A 282     -18.898   6.076 -14.389  1.00 95.36           N  
ATOM   4055  H   ILE A 282     -18.981   7.062 -14.184  1.00 95.36           H  
ATOM   4056  CA  ILE A 282     -18.487   5.172 -13.303  1.00 95.36           C  
ATOM   4057  HA  ILE A 282     -17.571   4.671 -13.617  1.00 95.36           H  
ATOM   4058  C   ILE A 282     -19.513   4.066 -12.993  1.00 95.36           C  
ATOM   4059  CB  ILE A 282     -18.162   5.990 -12.037  1.00 95.36           C  
ATOM   4060  HB  ILE A 282     -17.380   6.702 -12.301  1.00 95.36           H  
ATOM   4061  O   ILE A 282     -19.146   3.002 -12.515  1.00 95.36           O  
ATOM   4062  CG1 ILE A 282     -17.638   5.065 -10.927  1.00 95.36           C  
ATOM   4063 HG12 ILE A 282     -17.113   4.223 -11.377  1.00 95.36           H  
ATOM   4064 HG13 ILE A 282     -18.470   4.631 -10.372  1.00 95.36           H  
ATOM   4065  CG2 ILE A 282     -19.372   6.769 -11.487  1.00 95.36           C  
ATOM   4066 HG21 ILE A 282     -19.032   7.460 -10.715  1.00 95.36           H  
ATOM   4067 HG22 ILE A 282     -20.111   6.092 -11.058  1.00 95.36           H  
ATOM   4068 HG23 ILE A 282     -19.842   7.352 -12.278  1.00 95.36           H  
ATOM   4069  CD1 ILE A 282     -16.708   5.764  -9.944  1.00 95.36           C  
ATOM   4070 HD11 ILE A 282     -15.866   6.207 -10.477  1.00 95.36           H  
ATOM   4071 HD12 ILE A 282     -17.243   6.535  -9.391  1.00 95.36           H  
ATOM   4072 HD13 ILE A 282     -16.332   5.010  -9.252  1.00 95.36           H  
ATOM   4073  N   ASN A 283     -20.808   4.303 -13.221  1.00 94.57           N  
ATOM   4074  H   ASN A 283     -21.060   5.191 -13.632  1.00 94.57           H  
ATOM   4075  CA  ASN A 283     -21.886   3.424 -12.747  1.00 94.57           C  
ATOM   4076  HA  ASN A 283     -21.452   2.482 -12.414  1.00 94.57           H  
ATOM   4077  C   ASN A 283     -22.914   3.045 -13.824  1.00 94.57           C  
ATOM   4078  CB  ASN A 283     -22.567   4.090 -11.540  1.00 94.57           C  
ATOM   4079  HB2 ASN A 283     -21.814   4.411 -10.820  1.00 94.57           H  
ATOM   4080  HB3 ASN A 283     -23.202   3.350 -11.053  1.00 94.57           H  
ATOM   4081  O   ASN A 283     -23.956   2.470 -13.502  1.00 94.57           O  
ATOM   4082  CG  ASN A 283     -23.410   5.291 -11.939  1.00 94.57           C  
ATOM   4083  ND2 ASN A 283     -24.622   5.388 -11.444  1.00 94.57           N  
ATOM   4084 HD21 ASN A 283     -24.997   4.632 -10.888  1.00 94.57           H  
ATOM   4085 HD22 ASN A 283     -25.167   6.179 -11.754  1.00 94.57           H  
ATOM   4086  OD1 ASN A 283     -23.009   6.158 -12.703  1.00 94.57           O  
ATOM   4087  N   SER A 284     -22.674   3.416 -15.078  1.00 95.08           N  
ATOM   4088  H   SER A 284     -21.790   3.857 -15.288  1.00 95.08           H  
ATOM   4089  CA  SER A 284     -23.574   3.135 -16.191  1.00 95.08           C  
ATOM   4090  HA  SER A 284     -24.190   2.270 -15.943  1.00 95.08           H  
ATOM   4091  C   SER A 284     -22.780   2.809 -17.445  1.00 95.08           C  
ATOM   4092  CB  SER A 284     -24.503   4.327 -16.437  1.00 95.08           C  
ATOM   4093  HB2 SER A 284     -23.915   5.208 -16.695  1.00 95.08           H  
ATOM   4094  HB3 SER A 284     -25.064   4.532 -15.525  1.00 95.08           H  
ATOM   4095  O   SER A 284     -21.825   3.505 -17.786  1.00 95.08           O  
ATOM   4096  OG  SER A 284     -25.411   4.050 -17.488  1.00 95.08           O  
ATOM   4097  HG  SER A 284     -24.963   4.214 -18.321  1.00 95.08           H  
ATOM   4098  N   LEU A 285     -23.244   1.801 -18.180  1.00 94.11           N  
ATOM   4099  H   LEU A 285     -24.047   1.294 -17.837  1.00 94.11           H  
ATOM   4100  CA  LEU A 285     -22.685   1.366 -19.453  1.00 94.11           C  
ATOM   4101  HA  LEU A 285     -21.967   2.107 -19.805  1.00 94.11           H  
ATOM   4102  C   LEU A 285     -23.805   1.260 -20.490  1.00 94.11           C  
ATOM   4103  CB  LEU A 285     -21.927   0.046 -19.218  1.00 94.11           C  
ATOM   4104  HB2 LEU A 285     -21.170   0.248 -18.461  1.00 94.11           H  
ATOM   4105  HB3 LEU A 285     -22.602  -0.705 -18.809  1.00 94.11           H  
ATOM   4106  O   LEU A 285     -24.786   0.546 -20.289  1.00 94.11           O  
ATOM   4107  CG  LEU A 285     -21.224  -0.508 -20.471  1.00 94.11           C  
ATOM   4108  HG  LEU A 285     -21.055   0.307 -21.175  1.00 94.11           H  
ATOM   4109  CD1 LEU A 285     -19.868  -1.112 -20.104  1.00 94.11           C  
ATOM   4110 HD11 LEU A 285     -19.232  -0.341 -19.669  1.00 94.11           H  
ATOM   4111 HD12 LEU A 285     -19.382  -1.505 -20.997  1.00 94.11           H  
ATOM   4112 HD13 LEU A 285     -20.001  -1.915 -19.379  1.00 94.11           H  
ATOM   4113  CD2 LEU A 285     -22.047  -1.596 -21.166  1.00 94.11           C  
ATOM   4114 HD21 LEU A 285     -23.015  -1.200 -21.472  1.00 94.11           H  
ATOM   4115 HD22 LEU A 285     -21.512  -1.949 -22.048  1.00 94.11           H  
ATOM   4116 HD23 LEU A 285     -22.200  -2.436 -20.489  1.00 94.11           H  
ATOM   4117  N   ASP A 286     -23.645   1.962 -21.608  1.00 93.55           N  
ATOM   4118  H   ASP A 286     -22.827   2.548 -21.692  1.00 93.55           H  
ATOM   4119  CA  ASP A 286     -24.511   1.871 -22.781  1.00 93.55           C  
ATOM   4120  HA  ASP A 286     -25.325   1.174 -22.583  1.00 93.55           H  
ATOM   4121  C   ASP A 286     -23.696   1.332 -23.959  1.00 93.55           C  
ATOM   4122  CB  ASP A 286     -25.149   3.236 -23.092  1.00 93.55           C  
ATOM   4123  HB2 ASP A 286     -24.363   3.952 -23.332  1.00 93.55           H  
ATOM   4124  HB3 ASP A 286     -25.671   3.589 -22.202  1.00 93.55           H  
ATOM   4125  O   ASP A 286     -22.853   2.027 -24.531  1.00 93.55           O  
ATOM   4126  CG  ASP A 286     -26.151   3.181 -24.257  1.00 93.55           C  
ATOM   4127  OD1 ASP A 286     -26.374   2.079 -24.816  1.00 93.55           O  
ATOM   4128  OD2 ASP A 286     -26.707   4.251 -24.591  1.00 93.55           O  
ATOM   4129  N   SER A 287     -23.940   0.070 -24.316  1.00 89.58           N  
ATOM   4130  H   SER A 287     -24.638  -0.450 -23.804  1.00 89.58           H  
ATOM   4131  CA  SER A 287     -23.303  -0.589 -25.458  1.00 89.58           C  
ATOM   4132  HA  SER A 287     -22.326  -0.132 -25.612  1.00 89.58           H  
ATOM   4133  C   SER A 287     -24.070  -0.408 -26.773  1.00 89.58           C  
ATOM   4134  CB  SER A 287     -23.063  -2.067 -25.144  1.00 89.58           C  
ATOM   4135  HB2 SER A 287     -22.488  -2.514 -25.955  1.00 89.58           H  
ATOM   4136  HB3 SER A 287     -22.485  -2.152 -24.225  1.00 89.58           H  
ATOM   4137  O   SER A 287     -23.655  -0.943 -27.808  1.00 89.58           O  
ATOM   4138  OG  SER A 287     -24.282  -2.769 -25.000  1.00 89.58           O  
ATOM   4139  HG  SER A 287     -24.067  -3.705 -25.022  1.00 89.58           H  
ATOM   4140  N   GLY A 288     -25.190   0.321 -26.766  1.00 85.19           N  
ATOM   4141  H   GLY A 288     -25.465   0.787 -25.913  1.00 85.19           H  
ATOM   4142  CA  GLY A 288     -26.024   0.542 -27.939  1.00 85.19           C  
ATOM   4143  HA2 GLY A 288     -26.944   1.036 -27.625  1.00 85.19           H  
ATOM   4144  HA3 GLY A 288     -25.493   1.208 -28.619  1.00 85.19           H  
ATOM   4145  C   GLY A 288     -26.384  -0.763 -28.659  1.00 85.19           C  
ATOM   4146  O   GLY A 288     -26.939  -1.698 -28.084  1.00 85.19           O  
ATOM   4147  N   SER A 289     -26.072  -0.830 -29.956  1.00 85.04           N  
ATOM   4148  H   SER A 289     -25.607  -0.034 -30.369  1.00 85.04           H  
ATOM   4149  CA  SER A 289     -26.271  -2.023 -30.794  1.00 85.04           C  
ATOM   4150  HA  SER A 289     -27.056  -2.634 -30.348  1.00 85.04           H  
ATOM   4151  C   SER A 289     -25.044  -2.931 -30.910  1.00 85.04           C  
ATOM   4152  CB  SER A 289     -26.751  -1.612 -32.190  1.00 85.04           C  
ATOM   4153  HB2 SER A 289     -27.722  -1.126 -32.092  1.00 85.04           H  
ATOM   4154  HB3 SER A 289     -26.877  -2.497 -32.814  1.00 85.04           H  
ATOM   4155  O   SER A 289     -25.093  -3.889 -31.680  1.00 85.04           O  
ATOM   4156  OG  SER A 289     -25.857  -0.709 -32.820  1.00 85.04           O  
ATOM   4157  HG  SER A 289     -24.985  -1.100 -32.912  1.00 85.04           H  
ATOM   4158  N   PHE A 290     -23.943  -2.624 -30.216  1.00 83.47           N  
ATOM   4159  H   PHE A 290     -23.980  -1.878 -29.535  1.00 83.47           H  
ATOM   4160  CA  PHE A 290     -22.672  -3.327 -30.388  1.00 83.47           C  
ATOM   4161  HA  PHE A 290     -22.442  -3.375 -31.452  1.00 83.47           H  
ATOM   4162  C   PHE A 290     -22.755  -4.773 -29.885  1.00 83.47           C  
ATOM   4163  CB  PHE A 290     -21.555  -2.537 -29.690  1.00 83.47           C  
ATOM   4164  HB2 PHE A 290     -21.450  -1.557 -30.155  1.00 83.47           H  
ATOM   4165  HB3 PHE A 290     -21.833  -2.376 -28.649  1.00 83.47           H  
ATOM   4166  O   PHE A 290     -22.622  -5.717 -30.663  1.00 83.47           O  
ATOM   4167  CG  PHE A 290     -20.212  -3.230 -29.711  1.00 83.47           C  
ATOM   4168  CD1 PHE A 290     -19.584  -3.555 -28.497  1.00 83.47           C  
ATOM   4169  HD1 PHE A 290     -20.032  -3.248 -27.563  1.00 83.47           H  
ATOM   4170  CD2 PHE A 290     -19.609  -3.585 -30.931  1.00 83.47           C  
ATOM   4171  HD2 PHE A 290     -20.085  -3.334 -31.868  1.00 83.47           H  
ATOM   4172  CE1 PHE A 290     -18.371  -4.261 -28.494  1.00 83.47           C  
ATOM   4173  HE1 PHE A 290     -17.881  -4.508 -27.564  1.00 83.47           H  
ATOM   4174  CE2 PHE A 290     -18.400  -4.301 -30.927  1.00 83.47           C  
ATOM   4175  HE2 PHE A 290     -17.943  -4.621 -31.852  1.00 83.47           H  
ATOM   4176  CZ  PHE A 290     -17.786  -4.640 -29.712  1.00 83.47           C  
ATOM   4177  HZ  PHE A 290     -16.862  -5.199 -29.713  1.00 83.47           H  
ATOM   4178  N   SER A 291     -23.019  -4.958 -28.592  1.00 81.28           N  
ATOM   4179  H   SER A 291     -23.104  -4.145 -27.998  1.00 81.28           H  
ATOM   4180  CA  SER A 291     -23.260  -6.270 -27.995  1.00 81.28           C  
ATOM   4181  HA  SER A 291     -23.930  -6.831 -28.646  1.00 81.28           H  
ATOM   4182  C   SER A 291     -23.926  -6.113 -26.631  1.00 81.28           C  
ATOM   4183  CB  SER A 291     -21.946  -7.058 -27.884  1.00 81.28           C  
ATOM   4184  HB2 SER A 291     -21.628  -7.364 -28.880  1.00 81.28           H  
ATOM   4185  HB3 SER A 291     -21.163  -6.419 -27.475  1.00 81.28           H  
ATOM   4186  O   SER A 291     -23.522  -5.287 -25.813  1.00 81.28           O  
ATOM   4187  OG  SER A 291     -22.102  -8.213 -27.074  1.00 81.28           O  
ATOM   4188  HG  SER A 291     -21.224  -8.575 -26.935  1.00 81.28           H  
ATOM   4189  N   ALA A 292     -24.943  -6.934 -26.373  1.00 78.90           N  
ATOM   4190  H   ALA A 292     -25.204  -7.612 -27.075  1.00 78.90           H  
ATOM   4191  CA  ALA A 292     -25.637  -6.965 -25.087  1.00 78.90           C  
ATOM   4192  HA  ALA A 292     -25.823  -5.942 -24.761  1.00 78.90           H  
ATOM   4193  C   ALA A 292     -24.820  -7.647 -23.972  1.00 78.90           C  
ATOM   4194  CB  ALA A 292     -26.989  -7.660 -25.294  1.00 78.90           C  
ATOM   4195  HB1 ALA A 292     -27.547  -7.641 -24.358  1.00 78.90           H  
ATOM   4196  HB2 ALA A 292     -27.563  -7.134 -26.057  1.00 78.90           H  
ATOM   4197  HB3 ALA A 292     -26.834  -8.696 -25.592  1.00 78.90           H  
ATOM   4198  O   ALA A 292     -25.221  -7.589 -22.816  1.00 78.90           O  
ATOM   4199  N   ASN A 293     -23.707  -8.305 -24.316  1.00 84.33           N  
ATOM   4200  H   ASN A 293     -23.402  -8.271 -25.279  1.00 84.33           H  
ATOM   4201  CA  ASN A 293     -22.873  -9.047 -23.366  1.00 84.33           C  
ATOM   4202  HA  ASN A 293     -23.443  -9.245 -22.459  1.00 84.33           H  
ATOM   4203  C   ASN A 293     -21.629  -8.267 -22.922  1.00 84.33           C  
ATOM   4204  CB  ASN A 293     -22.473 -10.395 -23.982  1.00 84.33           C  
ATOM   4205  HB2 ASN A 293     -21.838 -10.935 -23.279  1.00 84.33           H  
ATOM   4206  HB3 ASN A 293     -21.879 -10.212 -24.878  1.00 84.33           H  
ATOM   4207  O   ASN A 293     -20.822  -8.815 -22.178  1.00 84.33           O  
ATOM   4208  CG  ASN A 293     -23.639 -11.300 -24.322  1.00 84.33           C  
ATOM   4209  ND2 ASN A 293     -23.468 -12.132 -25.321  1.00 84.33           N  
ATOM   4210 HD21 ASN A 293     -22.556 -12.180 -25.753  1.00 84.33           H  
ATOM   4211 HD22 ASN A 293     -24.227 -12.775 -25.498  1.00 84.33           H  
ATOM   4212  OD1 ASN A 293     -24.708 -11.299 -23.734  1.00 84.33           O  
ATOM   4213  N   VAL A 294     -21.442  -7.027 -23.389  1.00 87.93           N  
ATOM   4214  H   VAL A 294     -22.171  -6.586 -23.932  1.00 87.93           H  
ATOM   4215  CA  VAL A 294     -20.310  -6.205 -22.942  1.00 87.93           C  
ATOM   4216  HA  VAL A 294     -19.391  -6.770 -23.094  1.00 87.93           H  
ATOM   4217  C   VAL A 294     -20.455  -5.923 -21.453  1.00 87.93           C  
ATOM   4218  CB  VAL A 294     -20.185  -4.890 -23.723  1.00 87.93           C  
ATOM   4219  HB  VAL A 294     -21.104  -4.312 -23.633  1.00 87.93           H  
ATOM   4220  O   VAL A 294     -21.463  -5.364 -21.025  1.00 87.93           O  
ATOM   4221  CG1 VAL A 294     -19.016  -4.046 -23.212  1.00 87.93           C  
ATOM   4222 HG11 VAL A 294     -18.879  -3.162 -23.835  1.00 87.93           H  
ATOM   4223 HG12 VAL A 294     -19.211  -3.700 -22.197  1.00 87.93           H  
ATOM   4224 HG13 VAL A 294     -18.095  -4.629 -23.222  1.00 87.93           H  
ATOM   4225  CG2 VAL A 294     -19.936  -5.186 -25.200  1.00 87.93           C  
ATOM   4226 HG21 VAL A 294     -20.838  -5.632 -25.618  1.00 87.93           H  
ATOM   4227 HG22 VAL A 294     -19.720  -4.249 -25.714  1.00 87.93           H  
ATOM   4228 HG23 VAL A 294     -19.088  -5.861 -25.313  1.00 87.93           H  
ATOM   4229  N   SER A 295     -19.444  -6.309 -20.680  1.00 88.84           N  
ATOM   4230  H   SER A 295     -18.658  -6.777 -21.108  1.00 88.84           H  
ATOM   4231  CA  SER A 295     -19.368  -6.072 -19.240  1.00 88.84           C  
ATOM   4232  HA  SER A 295     -20.373  -5.926 -18.844  1.00 88.84           H  
ATOM   4233  C   SER A 295     -18.565  -4.820 -18.889  1.00 88.84           C  
ATOM   4234  CB  SER A 295     -18.766  -7.296 -18.545  1.00 88.84           C  
ATOM   4235  HB2 SER A 295     -19.412  -8.157 -18.716  1.00 88.84           H  
ATOM   4236  HB3 SER A 295     -18.715  -7.107 -17.473  1.00 88.84           H  
ATOM   4237  O   SER A 295     -18.769  -4.248 -17.820  1.00 88.84           O  
ATOM   4238  OG  SER A 295     -17.467  -7.586 -19.034  1.00 88.84           O  
ATOM   4239  HG  SER A 295     -16.893  -7.752 -18.282  1.00 88.84           H  
ATOM   4240  N   SER A 296     -17.664  -4.379 -19.772  1.00 92.98           N  
ATOM   4241  H   SER A 296     -17.526  -4.902 -20.625  1.00 92.98           H  
ATOM   4242  CA  SER A 296     -16.843  -3.188 -19.550  1.00 92.98           C  
ATOM   4243  HA  SER A 296     -17.404  -2.479 -18.942  1.00 92.98           H  
ATOM   4244  C   SER A 296     -16.456  -2.507 -20.856  1.00 92.98           C  
ATOM   4245  CB  SER A 296     -15.558  -3.552 -18.800  1.00 92.98           C  
ATOM   4246  HB2 SER A 296     -14.848  -4.015 -19.485  1.00 92.98           H  
ATOM   4247  HB3 SER A 296     -15.783  -4.263 -18.005  1.00 92.98           H  
ATOM   4248  O   SER A 296     -16.210  -3.182 -21.857  1.00 92.98           O  
ATOM   4249  OG  SER A 296     -15.001  -2.371 -18.251  1.00 92.98           O  
ATOM   4250  HG  SER A 296     -14.133  -2.546 -17.881  1.00 92.98           H  
ATOM   4251  N   PHE A 297     -16.338  -1.181 -20.799  1.00 94.45           N  
ATOM   4252  H   PHE A 297     -16.483  -0.754 -19.896  1.00 94.45           H  
ATOM   4253  CA  PHE A 297     -15.592  -0.364 -21.752  1.00 94.45           C  
ATOM   4254  HA  PHE A 297     -15.183  -1.008 -22.529  1.00 94.45           H  
ATOM   4255  C   PHE A 297     -14.431   0.323 -21.034  1.00 94.45           C  
ATOM   4256  CB  PHE A 297     -16.490   0.694 -22.403  1.00 94.45           C  
ATOM   4257  HB2 PHE A 297     -15.862   1.384 -22.966  1.00 94.45           H  
ATOM   4258  HB3 PHE A 297     -16.978   1.267 -21.614  1.00 94.45           H  
ATOM   4259  O   PHE A 297     -14.529   0.601 -19.841  1.00 94.45           O  
ATOM   4260  CG  PHE A 297     -17.530   0.151 -23.357  1.00 94.45           C  
ATOM   4261  CD1 PHE A 297     -17.132  -0.582 -24.488  1.00 94.45           C  
ATOM   4262  HD1 PHE A 297     -16.082  -0.760 -24.664  1.00 94.45           H  
ATOM   4263  CD2 PHE A 297     -18.892   0.409 -23.138  1.00 94.45           C  
ATOM   4264  HD2 PHE A 297     -19.196   0.999 -22.285  1.00 94.45           H  
ATOM   4265  CE1 PHE A 297     -18.092  -1.073 -25.390  1.00 94.45           C  
ATOM   4266  HE1 PHE A 297     -17.775  -1.635 -26.255  1.00 94.45           H  
ATOM   4267  CE2 PHE A 297     -19.857  -0.092 -24.027  1.00 94.45           C  
ATOM   4268  HE2 PHE A 297     -20.901   0.113 -23.843  1.00 94.45           H  
ATOM   4269  CZ  PHE A 297     -19.457  -0.837 -25.152  1.00 94.45           C  
ATOM   4270  HZ  PHE A 297     -20.197  -1.219 -25.839  1.00 94.45           H  
ATOM   4271  N   ARG A 298     -13.356   0.623 -21.762  1.00 95.26           N  
ATOM   4272  H   ARG A 298     -13.351   0.330 -22.728  1.00 95.26           H  
ATOM   4273  CA  ARG A 298     -12.182   1.353 -21.260  1.00 95.26           C  
ATOM   4274  HA  ARG A 298     -12.498   2.036 -20.471  1.00 95.26           H  
ATOM   4275  C   ARG A 298     -11.541   2.202 -22.354  1.00 95.26           C  
ATOM   4276  CB  ARG A 298     -11.180   0.359 -20.647  1.00 95.26           C  
ATOM   4277  HB2 ARG A 298     -10.386   0.906 -20.139  1.00 95.26           H  
ATOM   4278  HB3 ARG A 298     -11.690  -0.258 -19.908  1.00 95.26           H  
ATOM   4279  O   ARG A 298     -11.800   1.989 -23.545  1.00 95.26           O  
ATOM   4280  CG  ARG A 298     -10.554  -0.560 -21.695  1.00 95.26           C  
ATOM   4281  HG2 ARG A 298      -9.997   0.033 -22.421  1.00 95.26           H  
ATOM   4282  HG3 ARG A 298     -11.341  -1.116 -22.206  1.00 95.26           H  
ATOM   4283  CD  ARG A 298      -9.600  -1.552 -21.042  1.00 95.26           C  
ATOM   4284  HD2 ARG A 298     -10.136  -2.169 -20.321  1.00 95.26           H  
ATOM   4285  HD3 ARG A 298      -8.837  -0.994 -20.499  1.00 95.26           H  
ATOM   4286  NE  ARG A 298      -8.967  -2.372 -22.086  1.00 95.26           N  
ATOM   4287  HE  ARG A 298      -8.111  -2.005 -22.476  1.00 95.26           H  
ATOM   4288  NH1 ARG A 298     -10.444  -4.136 -22.070  1.00 95.26           N  
ATOM   4289 HH11 ARG A 298     -10.597  -5.074 -22.411  1.00 95.26           H  
ATOM   4290 HH12 ARG A 298     -10.860  -3.835 -21.200  1.00 95.26           H  
ATOM   4291  NH2 ARG A 298      -8.812  -4.089 -23.557  1.00 95.26           N  
ATOM   4292 HH21 ARG A 298      -9.165  -5.008 -23.782  1.00 95.26           H  
ATOM   4293 HH22 ARG A 298      -8.138  -3.610 -24.136  1.00 95.26           H  
ATOM   4294  CZ  ARG A 298      -9.408  -3.521 -22.555  1.00 95.26           C  
ATOM   4295  N   VAL A 299     -10.671   3.122 -21.957  1.00 96.09           N  
ATOM   4296  H   VAL A 299     -10.433   3.161 -20.976  1.00 96.09           H  
ATOM   4297  CA  VAL A 299      -9.802   3.862 -22.874  1.00 96.09           C  
ATOM   4298  HA  VAL A 299     -10.307   3.975 -23.833  1.00 96.09           H  
ATOM   4299  C   VAL A 299      -8.529   3.061 -23.117  1.00 96.09           C  
ATOM   4300  CB  VAL A 299      -9.484   5.268 -22.337  1.00 96.09           C  
ATOM   4301  HB  VAL A 299      -8.947   5.177 -21.392  1.00 96.09           H  
ATOM   4302  O   VAL A 299      -7.923   2.549 -22.180  1.00 96.09           O  
ATOM   4303  CG1 VAL A 299      -8.609   6.052 -23.323  1.00 96.09           C  
ATOM   4304 HG11 VAL A 299      -8.422   7.047 -22.919  1.00 96.09           H  
ATOM   4305 HG12 VAL A 299      -7.644   5.562 -23.450  1.00 96.09           H  
ATOM   4306 HG13 VAL A 299      -9.099   6.146 -24.292  1.00 96.09           H  
ATOM   4307  CG2 VAL A 299     -10.774   6.061 -22.077  1.00 96.09           C  
ATOM   4308 HG21 VAL A 299     -11.291   5.645 -21.212  1.00 96.09           H  
ATOM   4309 HG22 VAL A 299     -11.450   6.007 -22.930  1.00 96.09           H  
ATOM   4310 HG23 VAL A 299     -10.534   7.103 -21.863  1.00 96.09           H  
ATOM   4311  N   VAL A 300      -8.133   2.946 -24.383  1.00 95.13           N  
ATOM   4312  H   VAL A 300      -8.701   3.349 -25.115  1.00 95.13           H  
ATOM   4313  CA  VAL A 300      -6.869   2.323 -24.782  1.00 95.13           C  
ATOM   4314  HA  VAL A 300      -6.324   2.006 -23.893  1.00 95.13           H  
ATOM   4315  C   VAL A 300      -6.020   3.360 -25.506  1.00 95.13           C  
ATOM   4316  CB  VAL A 300      -7.114   1.065 -25.630  1.00 95.13           C  
ATOM   4317  HB  VAL A 300      -7.661   1.342 -26.531  1.00 95.13           H  
ATOM   4318  O   VAL A 300      -6.430   3.875 -26.553  1.00 95.13           O  
ATOM   4319  CG1 VAL A 300      -5.801   0.386 -26.025  1.00 95.13           C  
ATOM   4320 HG11 VAL A 300      -5.257   0.103 -25.124  1.00 95.13           H  
ATOM   4321 HG12 VAL A 300      -5.990  -0.505 -26.623  1.00 95.13           H  
ATOM   4322 HG13 VAL A 300      -5.176   1.060 -26.612  1.00 95.13           H  
ATOM   4323  CG2 VAL A 300      -7.969   0.040 -24.871  1.00 95.13           C  
ATOM   4324 HG21 VAL A 300      -8.056  -0.880 -25.449  1.00 95.13           H  
ATOM   4325 HG22 VAL A 300      -7.510  -0.164 -23.904  1.00 95.13           H  
ATOM   4326 HG23 VAL A 300      -8.964   0.452 -24.705  1.00 95.13           H  
ATOM   4327  N   VAL A 301      -4.853   3.666 -24.939  1.00 92.82           N  
ATOM   4328  H   VAL A 301      -4.593   3.181 -24.092  1.00 92.82           H  
ATOM   4329  CA  VAL A 301      -3.856   4.575 -25.518  1.00 92.82           C  
ATOM   4330  HA  VAL A 301      -4.329   5.175 -26.296  1.00 92.82           H  
ATOM   4331  C   VAL A 301      -2.735   3.728 -26.117  1.00 92.82           C  
ATOM   4332  CB  VAL A 301      -3.286   5.566 -24.485  1.00 92.82           C  
ATOM   4333  HB  VAL A 301      -2.645   5.040 -23.777  1.00 92.82           H  
ATOM   4334  O   VAL A 301      -1.941   3.165 -25.365  1.00 92.82           O  
ATOM   4335  CG1 VAL A 301      -2.440   6.635 -25.188  1.00 92.82           C  
ATOM   4336 HG11 VAL A 301      -2.036   7.319 -24.442  1.00 92.82           H  
ATOM   4337 HG12 VAL A 301      -1.600   6.170 -25.704  1.00 92.82           H  
ATOM   4338 HG13 VAL A 301      -3.045   7.194 -25.901  1.00 92.82           H  
ATOM   4339  CG2 VAL A 301      -4.394   6.253 -23.680  1.00 92.82           C  
ATOM   4340 HG21 VAL A 301      -3.969   7.055 -23.077  1.00 92.82           H  
ATOM   4341 HG22 VAL A 301      -4.849   5.528 -23.005  1.00 92.82           H  
ATOM   4342 HG23 VAL A 301      -5.156   6.667 -24.341  1.00 92.82           H  
ATOM   4343  N   PRO A 302      -2.673   3.586 -27.451  1.00 89.48           N  
ATOM   4344  CA  PRO A 302      -1.696   2.701 -28.063  1.00 89.48           C  
ATOM   4345  HA  PRO A 302      -1.630   1.788 -27.472  1.00 89.48           H  
ATOM   4346  C   PRO A 302      -0.303   3.333 -28.125  1.00 89.48           C  
ATOM   4347  CB  PRO A 302      -2.265   2.368 -29.443  1.00 89.48           C  
ATOM   4348  HB2 PRO A 302      -1.481   2.158 -30.171  1.00 89.48           H  
ATOM   4349  HB3 PRO A 302      -2.940   1.517 -29.355  1.00 89.48           H  
ATOM   4350  O   PRO A 302      -0.160   4.493 -28.527  1.00 89.48           O  
ATOM   4351  CG  PRO A 302      -3.061   3.623 -29.797  1.00 89.48           C  
ATOM   4352  HG2 PRO A 302      -3.867   3.404 -30.498  1.00 89.48           H  
ATOM   4353  HG3 PRO A 302      -2.380   4.366 -30.211  1.00 89.48           H  
ATOM   4354  CD  PRO A 302      -3.594   4.108 -28.450  1.00 89.48           C  
ATOM   4355  HD2 PRO A 302      -3.629   5.197 -28.429  1.00 89.48           H  
ATOM   4356  HD3 PRO A 302      -4.587   3.690 -28.285  1.00 89.48           H  
ATOM   4357  N   ASN A 303       0.724   2.540 -27.816  1.00 85.02           N  
ATOM   4358  H   ASN A 303       0.525   1.606 -27.488  1.00 85.02           H  
ATOM   4359  CA  ASN A 303       2.140   2.887 -27.965  1.00 85.02           C  
ATOM   4360  HA  ASN A 303       2.231   3.678 -28.710  1.00 85.02           H  
ATOM   4361  C   ASN A 303       2.922   1.668 -28.497  1.00 85.02           C  
ATOM   4362  CB  ASN A 303       2.654   3.452 -26.626  1.00 85.02           C  
ATOM   4363  HB2 ASN A 303       1.955   4.224 -26.302  1.00 85.02           H  
ATOM   4364  HB3 ASN A 303       2.673   2.670 -25.867  1.00 85.02           H  
ATOM   4365  O   ASN A 303       2.474   0.529 -28.396  1.00 85.02           O  
ATOM   4366  CG  ASN A 303       4.048   4.052 -26.653  1.00 85.02           C  
ATOM   4367  ND2 ASN A 303       4.227   5.248 -26.159  1.00 85.02           N  
ATOM   4368 HD21 ASN A 303       3.539   5.588 -25.503  1.00 85.02           H  
ATOM   4369 HD22 ASN A 303       5.198   5.489 -26.022  1.00 85.02           H  
ATOM   4370  OD1 ASN A 303       4.994   3.466 -27.145  1.00 85.02           O  
ATOM   4371  N   SER A 304       4.075   1.899 -29.126  1.00 80.06           N  
ATOM   4372  H   SER A 304       4.486   2.816 -29.022  1.00 80.06           H  
ATOM   4373  CA  SER A 304       4.972   0.840 -29.601  1.00 80.06           C  
ATOM   4374  HA  SER A 304       4.421   0.199 -30.289  1.00 80.06           H  
ATOM   4375  C   SER A 304       5.510  -0.071 -28.495  1.00 80.06           C  
ATOM   4376  CB  SER A 304       6.160   1.453 -30.352  1.00 80.06           C  
ATOM   4377  HB2 SER A 304       5.833   1.699 -31.363  1.00 80.06           H  
ATOM   4378  HB3 SER A 304       6.967   0.724 -30.426  1.00 80.06           H  
ATOM   4379  O   SER A 304       5.848  -1.214 -28.795  1.00 80.06           O  
ATOM   4380  OG  SER A 304       6.644   2.641 -29.753  1.00 80.06           O  
ATOM   4381  HG  SER A 304       6.928   2.483 -28.850  1.00 80.06           H  
ATOM   4382  N   GLU A 305       5.595   0.418 -27.257  1.00 70.76           N  
ATOM   4383  H   GLU A 305       5.361   1.388 -27.099  1.00 70.76           H  
ATOM   4384  CA  GLU A 305       6.110  -0.330 -26.098  1.00 70.76           C  
ATOM   4385  HA  GLU A 305       6.871  -1.042 -26.419  1.00 70.76           H  
ATOM   4386  C   GLU A 305       5.026  -1.143 -25.376  1.00 70.76           C  
ATOM   4387  CB  GLU A 305       6.767   0.664 -25.135  1.00 70.76           C  
ATOM   4388  HB2 GLU A 305       7.034   0.149 -24.211  1.00 70.76           H  
ATOM   4389  HB3 GLU A 305       6.054   1.456 -24.908  1.00 70.76           H  
ATOM   4390  O   GLU A 305       5.316  -2.156 -24.744  1.00 70.76           O  
ATOM   4391  CG  GLU A 305       8.039   1.256 -25.761  1.00 70.76           C  
ATOM   4392  HG2 GLU A 305       8.770   0.457 -25.884  1.00 70.76           H  
ATOM   4393  HG3 GLU A 305       7.809   1.645 -26.753  1.00 70.76           H  
ATOM   4394  CD  GLU A 305       8.652   2.391 -24.938  1.00 70.76           C  
ATOM   4395  OE1 GLU A 305       9.621   2.973 -25.474  1.00 70.76           O  
ATOM   4396  OE2 GLU A 305       8.109   2.701 -23.857  1.00 70.76           O  
ATOM   4397  N   GLY A 306       3.765  -0.742 -25.524  1.00 82.86           N  
ATOM   4398  H   GLY A 306       3.594   0.110 -26.038  1.00 82.86           H  
ATOM   4399  CA  GLY A 306       2.618  -1.351 -24.866  1.00 82.86           C  
ATOM   4400  HA2 GLY A 306       2.865  -1.582 -23.830  1.00 82.86           H  
ATOM   4401  HA3 GLY A 306       2.354  -2.273 -25.383  1.00 82.86           H  
ATOM   4402  C   GLY A 306       1.423  -0.404 -24.876  1.00 82.86           C  
ATOM   4403  O   GLY A 306       1.579   0.809 -24.956  1.00 82.86           O  
ATOM   4404  N   ASP A 307       0.212  -0.948 -24.820  1.00 90.57           N  
ATOM   4405  H   ASP A 307       0.129  -1.945 -24.681  1.00 90.57           H  
ATOM   4406  CA  ASP A 307      -0.996  -0.128 -24.730  1.00 90.57           C  
ATOM   4407  HA  ASP A 307      -0.843   0.817 -25.250  1.00 90.57           H  
ATOM   4408  C   ASP A 307      -1.317   0.168 -23.258  1.00 90.57           C  
ATOM   4409  CB  ASP A 307      -2.190  -0.844 -25.380  1.00 90.57           C  
ATOM   4410  HB2 ASP A 307      -2.290  -1.837 -24.943  1.00 90.57           H  
ATOM   4411  HB3 ASP A 307      -3.084  -0.280 -25.114  1.00 90.57           H  
ATOM   4412  O   ASP A 307      -1.423  -0.765 -22.461  1.00 90.57           O  
ATOM   4413  CG  ASP A 307      -2.173  -0.979 -26.909  1.00 90.57           C  
ATOM   4414  OD1 ASP A 307      -1.239  -0.490 -27.581  1.00 90.57           O  
ATOM   4415  OD2 ASP A 307      -3.163  -1.560 -27.420  1.00 90.57           O  
ATOM   4416  N   VAL A 308      -1.585   1.431 -22.923  1.00 89.54           N  
ATOM   4417  H   VAL A 308      -1.477   2.145 -23.630  1.00 89.54           H  
ATOM   4418  CA  VAL A 308      -2.151   1.820 -21.616  1.00 89.54           C  
ATOM   4419  HA  VAL A 308      -1.733   1.184 -20.837  1.00 89.54           H  
ATOM   4420  C   VAL A 308      -3.665   1.601 -21.635  1.00 89.54           C  
ATOM   4421  CB  VAL A 308      -1.773   3.271 -21.271  1.00 89.54           C  
ATOM   4422  HB  VAL A 308      -1.905   3.885 -22.162  1.00 89.54           H  
ATOM   4423  O   VAL A 308      -4.346   2.030 -22.577  1.00 89.54           O  
ATOM   4424  CG1 VAL A 308      -2.622   3.884 -20.153  1.00 89.54           C  
ATOM   4425 HG11 VAL A 308      -2.200   4.845 -19.860  1.00 89.54           H  
ATOM   4426 HG12 VAL A 308      -3.648   4.039 -20.487  1.00 89.54           H  
ATOM   4427 HG13 VAL A 308      -2.618   3.232 -19.279  1.00 89.54           H  
ATOM   4428  CG2 VAL A 308      -0.304   3.355 -20.860  1.00 89.54           C  
ATOM   4429 HG21 VAL A 308       0.022   4.395 -20.849  1.00 89.54           H  
ATOM   4430 HG22 VAL A 308      -0.184   2.931 -19.863  1.00 89.54           H  
ATOM   4431 HG23 VAL A 308       0.324   2.785 -21.545  1.00 89.54           H  
ATOM   4432  N   LYS A 309      -4.212   0.932 -20.611  1.00 92.75           N  
ATOM   4433  H   LYS A 309      -3.621   0.707 -19.824  1.00 92.75           H  
ATOM   4434  CA  LYS A 309      -5.621   0.502 -20.543  1.00 92.75           C  
ATOM   4435  HA  LYS A 309      -6.178   0.912 -21.385  1.00 92.75           H  
ATOM   4436  C   LYS A 309      -6.285   1.015 -19.260  1.00 92.75           C  
ATOM   4437  CB  LYS A 309      -5.691  -1.034 -20.587  1.00 92.75           C  
ATOM   4438  HB2 LYS A 309      -6.697  -1.338 -20.299  1.00 92.75           H  
ATOM   4439  HB3 LYS A 309      -5.011  -1.425 -19.831  1.00 92.75           H  
ATOM   4440  O   LYS A 309      -6.421   0.291 -18.286  1.00 92.75           O  
ATOM   4441  CG  LYS A 309      -5.364  -1.696 -21.933  1.00 92.75           C  
ATOM   4442  HG2 LYS A 309      -6.044  -1.331 -22.703  1.00 92.75           H  
ATOM   4443  HG3 LYS A 309      -4.336  -1.473 -22.220  1.00 92.75           H  
ATOM   4444  CD  LYS A 309      -5.541  -3.215 -21.758  1.00 92.75           C  
ATOM   4445  HD2 LYS A 309      -6.548  -3.422 -21.395  1.00 92.75           H  
ATOM   4446  HD3 LYS A 309      -4.841  -3.549 -20.992  1.00 92.75           H  
ATOM   4447  CE  LYS A 309      -5.285  -4.023 -23.034  1.00 92.75           C  
ATOM   4448  HE2 LYS A 309      -5.878  -3.612 -23.851  1.00 92.75           H  
ATOM   4449  HE3 LYS A 309      -4.233  -3.904 -23.297  1.00 92.75           H  
ATOM   4450  NZ  LYS A 309      -5.605  -5.466 -22.822  1.00 92.75           N  
ATOM   4451  HZ1 LYS A 309      -5.367  -6.027 -23.627  1.00 92.75           H  
ATOM   4452  HZ2 LYS A 309      -5.085  -5.823 -22.033  1.00 92.75           H  
ATOM   4453  HZ3 LYS A 309      -6.576  -5.651 -22.615  1.00 92.75           H  
ATOM   4454  N   TYR A 310      -6.843   2.219 -19.306  1.00 92.87           N  
ATOM   4455  H   TYR A 310      -6.827   2.711 -20.188  1.00 92.87           H  
ATOM   4456  CA  TYR A 310      -7.387   2.897 -18.123  1.00 92.87           C  
ATOM   4457  HA  TYR A 310      -7.381   2.196 -17.288  1.00 92.87           H  
ATOM   4458  C   TYR A 310      -8.849   3.344 -18.296  1.00 92.87           C  
ATOM   4459  CB  TYR A 310      -6.432   4.030 -17.722  1.00 92.87           C  
ATOM   4460  HB2 TYR A 310      -5.406   3.676 -17.824  1.00 92.87           H  
ATOM   4461  HB3 TYR A 310      -6.584   4.234 -16.662  1.00 92.87           H  
ATOM   4462  O   TYR A 310      -9.466   3.137 -19.345  1.00 92.87           O  
ATOM   4463  CG  TYR A 310      -6.567   5.329 -18.494  1.00 92.87           C  
ATOM   4464  CD1 TYR A 310      -6.498   5.349 -19.902  1.00 92.87           C  
ATOM   4465  HD1 TYR A 310      -6.317   4.443 -20.461  1.00 92.87           H  
ATOM   4466  CD2 TYR A 310      -6.698   6.537 -17.783  1.00 92.87           C  
ATOM   4467  HD2 TYR A 310      -6.684   6.533 -16.703  1.00 92.87           H  
ATOM   4468  CE1 TYR A 310      -6.583   6.569 -20.591  1.00 92.87           C  
ATOM   4469  HE1 TYR A 310      -6.466   6.609 -21.664  1.00 92.87           H  
ATOM   4470  CE2 TYR A 310      -6.790   7.760 -18.470  1.00 92.87           C  
ATOM   4471  HE2 TYR A 310      -6.855   8.687 -17.921  1.00 92.87           H  
ATOM   4472  OH  TYR A 310      -6.719   8.949 -20.538  1.00 92.87           O  
ATOM   4473  HH  TYR A 310      -6.630   9.675 -19.916  1.00 92.87           H  
ATOM   4474  CZ  TYR A 310      -6.724   7.770 -19.876  1.00 92.87           C  
ATOM   4475  N   LEU A 311      -9.440   3.937 -17.247  1.00 95.66           N  
ATOM   4476  H   LEU A 311      -8.867   4.098 -16.431  1.00 95.66           H  
ATOM   4477  CA  LEU A 311     -10.846   4.391 -17.228  1.00 95.66           C  
ATOM   4478  HA  LEU A 311     -11.081   4.682 -16.204  1.00 95.66           H  
ATOM   4479  C   LEU A 311     -11.853   3.269 -17.563  1.00 95.66           C  
ATOM   4480  CB  LEU A 311     -11.009   5.643 -18.115  1.00 95.66           C  
ATOM   4481  HB2 LEU A 311     -10.657   5.400 -19.118  1.00 95.66           H  
ATOM   4482  HB3 LEU A 311     -12.065   5.902 -18.187  1.00 95.66           H  
ATOM   4483  O   LEU A 311     -12.846   3.477 -18.270  1.00 95.66           O  
ATOM   4484  CG  LEU A 311     -10.248   6.880 -17.620  1.00 95.66           C  
ATOM   4485  HG  LEU A 311      -9.213   6.611 -17.408  1.00 95.66           H  
ATOM   4486  CD1 LEU A 311     -10.251   7.973 -18.688  1.00 95.66           C  
ATOM   4487 HD11 LEU A 311      -9.676   8.827 -18.328  1.00 95.66           H  
ATOM   4488 HD12 LEU A 311      -9.773   7.601 -19.594  1.00 95.66           H  
ATOM   4489 HD13 LEU A 311     -11.269   8.297 -18.907  1.00 95.66           H  
ATOM   4490  CD2 LEU A 311     -10.867   7.425 -16.337  1.00 95.66           C  
ATOM   4491 HD21 LEU A 311     -11.953   7.466 -16.423  1.00 95.66           H  
ATOM   4492 HD22 LEU A 311     -10.494   8.433 -16.154  1.00 95.66           H  
ATOM   4493 HD23 LEU A 311     -10.601   6.795 -15.488  1.00 95.66           H  
ATOM   4494  N   SER A 312     -11.574   2.065 -17.060  1.00 94.98           N  
ATOM   4495  H   SER A 312     -10.736   1.973 -16.503  1.00 94.98           H  
ATOM   4496  CA  SER A 312     -12.408   0.869 -17.203  1.00 94.98           C  
ATOM   4497  HA  SER A 312     -12.670   0.732 -18.252  1.00 94.98           H  
ATOM   4498  C   SER A 312     -13.688   0.978 -16.380  1.00 94.98           C  
ATOM   4499  CB  SER A 312     -11.592  -0.334 -16.736  1.00 94.98           C  
ATOM   4500  HB2 SER A 312     -10.722  -0.460 -17.380  1.00 94.98           H  
ATOM   4501  HB3 SER A 312     -11.238  -0.093 -15.733  1.00 94.98           H  
ATOM   4502  O   SER A 312     -13.643   1.091 -15.158  1.00 94.98           O  
ATOM   4503  OG  SER A 312     -12.320  -1.550 -16.685  1.00 94.98           O  
ATOM   4504  HG  SER A 312     -11.796  -2.074 -16.075  1.00 94.98           H  
ATOM   4505  N   HIS A 313     -14.846   0.902 -17.038  1.00 95.13           N  
ATOM   4506  H   HIS A 313     -14.814   0.823 -18.045  1.00 95.13           H  
ATOM   4507  CA  HIS A 313     -16.143   0.917 -16.361  1.00 95.13           C  
ATOM   4508  HA  HIS A 313     -16.289   1.887 -15.885  1.00 95.13           H  
ATOM   4509  C   HIS A 313     -16.218  -0.144 -15.255  1.00 95.13           C  
ATOM   4510  CB  HIS A 313     -17.267   0.691 -17.386  1.00 95.13           C  
ATOM   4511  HB2 HIS A 313     -17.346   1.564 -18.034  1.00 95.13           H  
ATOM   4512  HB3 HIS A 313     -17.010  -0.166 -18.009  1.00 95.13           H  
ATOM   4513  O   HIS A 313     -16.682   0.156 -14.164  1.00 95.13           O  
ATOM   4514  CG  HIS A 313     -18.610   0.417 -16.747  1.00 95.13           C  
ATOM   4515  CD2 HIS A 313     -19.589   1.325 -16.445  1.00 95.13           C  
ATOM   4516  HD2 HIS A 313     -19.564   2.380 -16.676  1.00 95.13           H  
ATOM   4517  ND1 HIS A 313     -19.055  -0.808 -16.304  1.00 95.13           N  
ATOM   4518  HD1 HIS A 313     -18.536  -1.674 -16.319  1.00 95.13           H  
ATOM   4519  CE1 HIS A 313     -20.253  -0.631 -15.725  1.00 95.13           C  
ATOM   4520  HE1 HIS A 313     -20.828  -1.411 -15.247  1.00 95.13           H  
ATOM   4521  NE2 HIS A 313     -20.640   0.650 -15.812  1.00 95.13           N  
ATOM   4522  N   ALA A 314     -15.787  -1.380 -15.529  1.00 93.19           N  
ATOM   4523  H   ALA A 314     -15.355  -1.558 -16.424  1.00 93.19           H  
ATOM   4524  CA  ALA A 314     -15.896  -2.473 -14.564  1.00 93.19           C  
ATOM   4525  HA  ALA A 314     -16.938  -2.559 -14.256  1.00 93.19           H  
ATOM   4526  C   ALA A 314     -15.092  -2.225 -13.284  1.00 93.19           C  
ATOM   4527  CB  ALA A 314     -15.489  -3.791 -15.224  1.00 93.19           C  
ATOM   4528  HB1 ALA A 314     -14.499  -3.700 -15.671  1.00 93.19           H  
ATOM   4529  HB2 ALA A 314     -15.455  -4.575 -14.468  1.00 93.19           H  
ATOM   4530  HB3 ALA A 314     -16.236  -4.064 -15.970  1.00 93.19           H  
ATOM   4531  O   ALA A 314     -15.625  -2.482 -12.209  1.00 93.19           O  
ATOM   4532  N   ASP A 315     -13.876  -1.689 -13.391  1.00 92.90           N  
ATOM   4533  H   ASP A 315     -13.480  -1.535 -14.307  1.00 92.90           H  
ATOM   4534  CA  ASP A 315     -12.993  -1.503 -12.233  1.00 92.90           C  
ATOM   4535  HA  ASP A 315     -12.979  -2.421 -11.645  1.00 92.90           H  
ATOM   4536  C   ASP A 315     -13.538  -0.382 -11.337  1.00 92.90           C  
ATOM   4537  CB  ASP A 315     -11.550  -1.230 -12.704  1.00 92.90           C  
ATOM   4538  HB2 ASP A 315     -11.516  -0.248 -13.176  1.00 92.90           H  
ATOM   4539  HB3 ASP A 315     -10.893  -1.210 -11.835  1.00 92.90           H  
ATOM   4540  O   ASP A 315     -13.722  -0.552 -10.134  1.00 92.90           O  
ATOM   4541  CG  ASP A 315     -11.030  -2.280 -13.699  1.00 92.90           C  
ATOM   4542  OD1 ASP A 315     -11.543  -3.419 -13.710  1.00 92.90           O  
ATOM   4543  OD2 ASP A 315     -10.282  -1.891 -14.622  1.00 92.90           O  
ATOM   4544  N   TRP A 316     -13.939   0.736 -11.946  1.00 94.93           N  
ATOM   4545  H   TRP A 316     -13.788   0.815 -12.941  1.00 94.93           H  
ATOM   4546  CA  TRP A 316     -14.525   1.868 -11.227  1.00 94.93           C  
ATOM   4547  HA  TRP A 316     -13.884   2.114 -10.380  1.00 94.93           H  
ATOM   4548  C   TRP A 316     -15.918   1.570 -10.655  1.00 94.93           C  
ATOM   4549  CB  TRP A 316     -14.557   3.066 -12.174  1.00 94.93           C  
ATOM   4550  HB2 TRP A 316     -15.012   2.789 -13.125  1.00 94.93           H  
ATOM   4551  HB3 TRP A 316     -15.165   3.845 -11.714  1.00 94.93           H  
ATOM   4552  O   TRP A 316     -16.223   1.952  -9.521  1.00 94.93           O  
ATOM   4553  CG  TRP A 316     -13.242   3.720 -12.399  1.00 94.93           C  
ATOM   4554  CD1 TRP A 316     -12.410   3.544 -13.448  1.00 94.93           C  
ATOM   4555  HD1 TRP A 316     -12.582   2.867 -14.272  1.00 94.93           H  
ATOM   4556  CD2 TRP A 316     -12.587   4.674 -11.519  1.00 94.93           C  
ATOM   4557  CE2 TRP A 316     -11.367   5.071 -12.135  1.00 94.93           C  
ATOM   4558  CE3 TRP A 316     -12.897   5.237 -10.263  1.00 94.93           C  
ATOM   4559  HE3 TRP A 316     -13.801   4.937  -9.755  1.00 94.93           H  
ATOM   4560  NE1 TRP A 316     -11.299   4.344 -13.298  1.00 94.93           N  
ATOM   4561  HE1 TRP A 316     -10.479   4.290 -13.885  1.00 94.93           H  
ATOM   4562  CH2 TRP A 316     -10.825   6.519 -10.289  1.00 94.93           C  
ATOM   4563  HH2 TRP A 316     -10.132   7.187  -9.799  1.00 94.93           H  
ATOM   4564  CZ2 TRP A 316     -10.503   5.992 -11.546  1.00 94.93           C  
ATOM   4565  HZ2 TRP A 316      -9.585   6.274 -12.040  1.00 94.93           H  
ATOM   4566  CZ3 TRP A 316     -12.021   6.150  -9.651  1.00 94.93           C  
ATOM   4567  HZ3 TRP A 316     -12.255   6.555  -8.677  1.00 94.93           H  
ATOM   4568  N   ALA A 317     -16.768   0.862 -11.406  1.00 94.75           N  
ATOM   4569  H   ALA A 317     -16.492   0.599 -12.341  1.00 94.75           H  
ATOM   4570  CA  ALA A 317     -18.054   0.387 -10.901  1.00 94.75           C  
ATOM   4571  HA  ALA A 317     -18.606   1.238 -10.504  1.00 94.75           H  
ATOM   4572  C   ALA A 317     -17.860  -0.628  -9.767  1.00 94.75           C  
ATOM   4573  CB  ALA A 317     -18.866  -0.239 -12.045  1.00 94.75           C  
ATOM   4574  HB1 ALA A 317     -19.849  -0.533 -11.676  1.00 94.75           H  
ATOM   4575  HB2 ALA A 317     -18.346  -1.117 -12.428  1.00 94.75           H  
ATOM   4576  HB3 ALA A 317     -18.991   0.480 -12.855  1.00 94.75           H  
ATOM   4577  O   ALA A 317     -18.655  -0.642  -8.826  1.00 94.75           O  
ATOM   4578  N   GLY A 318     -16.821  -1.464  -9.855  1.00 93.35           N  
ATOM   4579  H   GLY A 318     -16.229  -1.410 -10.672  1.00 93.35           H  
ATOM   4580  CA  GLY A 318     -16.388  -2.395  -8.818  1.00 93.35           C  
ATOM   4581  HA2 GLY A 318     -17.167  -3.133  -8.625  1.00 93.35           H  
ATOM   4582  HA3 GLY A 318     -15.487  -2.908  -9.155  1.00 93.35           H  
ATOM   4583  C   GLY A 318     -16.061  -1.665  -7.523  1.00 93.35           C  
ATOM   4584  O   GLY A 318     -16.746  -1.893  -6.530  1.00 93.35           O  
ATOM   4585  N   ALA A 319     -15.132  -0.706  -7.565  1.00 93.08           N  
ATOM   4586  H   ALA A 319     -14.580  -0.612  -8.406  1.00 93.08           H  
ATOM   4587  CA  ALA A 319     -14.734   0.091  -6.404  1.00 93.08           C  
ATOM   4588  HA  ALA A 319     -14.301  -0.574  -5.657  1.00 93.08           H  
ATOM   4589  C   ALA A 319     -15.923   0.826  -5.750  1.00 93.08           C  
ATOM   4590  CB  ALA A 319     -13.646   1.074  -6.856  1.00 93.08           C  
ATOM   4591  HB1 ALA A 319     -12.791   0.518  -7.242  1.00 93.08           H  
ATOM   4592  HB2 ALA A 319     -14.024   1.737  -7.634  1.00 93.08           H  
ATOM   4593  HB3 ALA A 319     -13.315   1.665  -6.002  1.00 93.08           H  
ATOM   4594  O   ALA A 319     -16.141   0.735  -4.538  1.00 93.08           O  
ATOM   4595  N   LEU A 320     -16.761   1.504  -6.550  1.00 94.82           N  
ATOM   4596  H   LEU A 320     -16.534   1.559  -7.532  1.00 94.82           H  
ATOM   4597  CA  LEU A 320     -17.934   2.222  -6.033  1.00 94.82           C  
ATOM   4598  HA  LEU A 320     -17.587   2.890  -5.245  1.00 94.82           H  
ATOM   4599  C   LEU A 320     -18.971   1.275  -5.404  1.00 94.82           C  
ATOM   4600  CB  LEU A 320     -18.555   3.060  -7.168  1.00 94.82           C  
ATOM   4601  HB2 LEU A 320     -18.875   2.384  -7.960  1.00 94.82           H  
ATOM   4602  HB3 LEU A 320     -17.786   3.713  -7.580  1.00 94.82           H  
ATOM   4603  O   LEU A 320     -19.563   1.599  -4.372  1.00 94.82           O  
ATOM   4604  CG  LEU A 320     -19.758   3.922  -6.730  1.00 94.82           C  
ATOM   4605  HG  LEU A 320     -20.536   3.287  -6.309  1.00 94.82           H  
ATOM   4606  CD1 LEU A 320     -19.378   4.985  -5.697  1.00 94.82           C  
ATOM   4607 HD11 LEU A 320     -18.542   5.581  -6.064  1.00 94.82           H  
ATOM   4608 HD12 LEU A 320     -19.082   4.507  -4.763  1.00 94.82           H  
ATOM   4609 HD13 LEU A 320     -20.221   5.645  -5.496  1.00 94.82           H  
ATOM   4610  CD2 LEU A 320     -20.367   4.638  -7.938  1.00 94.82           C  
ATOM   4611 HD21 LEU A 320     -21.236   5.221  -7.634  1.00 94.82           H  
ATOM   4612 HD22 LEU A 320     -19.625   5.313  -8.365  1.00 94.82           H  
ATOM   4613 HD23 LEU A 320     -20.651   3.903  -8.691  1.00 94.82           H  
ATOM   4614  N   ASN A 321     -19.225   0.117  -6.020  1.00 94.67           N  
ATOM   4615  H   ASN A 321     -18.687  -0.124  -6.841  1.00 94.67           H  
ATOM   4616  CA  ASN A 321     -20.160  -0.869  -5.476  1.00 94.67           C  
ATOM   4617  HA  ASN A 321     -21.048  -0.348  -5.118  1.00 94.67           H  
ATOM   4618  C   ASN A 321     -19.583  -1.612  -4.266  1.00 94.67           C  
ATOM   4619  CB  ASN A 321     -20.593  -1.852  -6.569  1.00 94.67           C  
ATOM   4620  HB2 ASN A 321     -21.120  -2.688  -6.109  1.00 94.67           H  
ATOM   4621  HB3 ASN A 321     -19.706  -2.253  -7.061  1.00 94.67           H  
ATOM   4622  O   ASN A 321     -20.358  -1.960  -3.376  1.00 94.67           O  
ATOM   4623  CG  ASN A 321     -21.534  -1.238  -7.589  1.00 94.67           C  
ATOM   4624  ND2 ASN A 321     -21.405  -1.625  -8.834  1.00 94.67           N  
ATOM   4625 HD21 ASN A 321     -20.520  -2.051  -9.068  1.00 94.67           H  
ATOM   4626 HD22 ASN A 321     -21.944  -1.114  -9.519  1.00 94.67           H  
ATOM   4627  OD1 ASN A 321     -22.414  -0.438  -7.294  1.00 94.67           O  
ATOM   4628  N   GLY A 322     -18.264  -1.809  -4.209  1.00 94.42           N  
ATOM   4629  H   GLY A 322     -17.699  -1.545  -5.004  1.00 94.42           H  
ATOM   4630  CA  GLY A 322     -17.547  -2.369  -3.065  1.00 94.42           C  
ATOM   4631  HA2 GLY A 322     -16.476  -2.349  -3.265  1.00 94.42           H  
ATOM   4632  HA3 GLY A 322     -17.855  -3.402  -2.898  1.00 94.42           H  
ATOM   4633  C   GLY A 322     -17.825  -1.557  -1.807  1.00 94.42           C  
ATOM   4634  O   GLY A 322     -18.433  -2.075  -0.875  1.00 94.42           O  
ATOM   4635  N   VAL A 323     -17.551  -0.247  -1.840  1.00 94.66           N  
ATOM   4636  H   VAL A 323     -17.040   0.106  -2.637  1.00 94.66           H  
ATOM   4637  CA  VAL A 323     -17.876   0.679  -0.736  1.00 94.66           C  
ATOM   4638  HA  VAL A 323     -17.300   0.391   0.143  1.00 94.66           H  
ATOM   4639  C   VAL A 323     -19.353   0.617  -0.344  1.00 94.66           C  
ATOM   4640  CB  VAL A 323     -17.503   2.122  -1.122  1.00 94.66           C  
ATOM   4641  HB  VAL A 323     -17.887   2.338  -2.119  1.00 94.66           H  
ATOM   4642  O   VAL A 323     -19.683   0.523   0.840  1.00 94.66           O  
ATOM   4643  CG1 VAL A 323     -18.077   3.174  -0.163  1.00 94.66           C  
ATOM   4644 HG11 VAL A 323     -19.166   3.189  -0.203  1.00 94.66           H  
ATOM   4645 HG12 VAL A 323     -17.753   2.963   0.856  1.00 94.66           H  
ATOM   4646 HG13 VAL A 323     -17.731   4.162  -0.468  1.00 94.66           H  
ATOM   4647  CG2 VAL A 323     -15.984   2.286  -1.137  1.00 94.66           C  
ATOM   4648 HG21 VAL A 323     -15.739   3.324  -1.363  1.00 94.66           H  
ATOM   4649 HG22 VAL A 323     -15.541   1.650  -1.904  1.00 94.66           H  
ATOM   4650 HG23 VAL A 323     -15.561   2.026  -0.167  1.00 94.66           H  
ATOM   4651  N   LYS A 324     -20.265   0.662  -1.324  1.00 95.58           N  
ATOM   4652  H   LYS A 324     -19.931   0.740  -2.274  1.00 95.58           H  
ATOM   4653  CA  LYS A 324     -21.713   0.612  -1.059  1.00 95.58           C  
ATOM   4654  HA  LYS A 324     -21.973   1.412  -0.366  1.00 95.58           H  
ATOM   4655  C   LYS A 324     -22.127  -0.688  -0.372  1.00 95.58           C  
ATOM   4656  CB  LYS A 324     -22.494   0.794  -2.365  1.00 95.58           C  
ATOM   4657  HB2 LYS A 324     -22.075   0.147  -3.135  1.00 95.58           H  
ATOM   4658  HB3 LYS A 324     -23.534   0.509  -2.202  1.00 95.58           H  
ATOM   4659  O   LYS A 324     -22.952  -0.645   0.539  1.00 95.58           O  
ATOM   4660  CG  LYS A 324     -22.459   2.252  -2.823  1.00 95.58           C  
ATOM   4661  HG2 LYS A 324     -21.429   2.605  -2.879  1.00 95.58           H  
ATOM   4662  HG3 LYS A 324     -22.989   2.858  -2.088  1.00 95.58           H  
ATOM   4663  CD  LYS A 324     -23.124   2.418  -4.191  1.00 95.58           C  
ATOM   4664  HD2 LYS A 324     -24.141   2.027  -4.157  1.00 95.58           H  
ATOM   4665  HD3 LYS A 324     -22.542   1.885  -4.943  1.00 95.58           H  
ATOM   4666  CE  LYS A 324     -23.140   3.916  -4.489  1.00 95.58           C  
ATOM   4667  HE2 LYS A 324     -22.117   4.288  -4.446  1.00 95.58           H  
ATOM   4668  HE3 LYS A 324     -23.689   4.417  -3.692  1.00 95.58           H  
ATOM   4669  NZ  LYS A 324     -23.755   4.233  -5.792  1.00 95.58           N  
ATOM   4670  HZ1 LYS A 324     -23.211   3.810  -6.531  1.00 95.58           H  
ATOM   4671  HZ2 LYS A 324     -24.709   3.902  -5.812  1.00 95.58           H  
ATOM   4672  HZ3 LYS A 324     -23.751   5.238  -5.901  1.00 95.58           H  
ATOM   4673  N   SER A 325     -21.572  -1.821  -0.802  1.00 95.91           N  
ATOM   4674  H   SER A 325     -20.881  -1.769  -1.538  1.00 95.91           H  
ATOM   4675  CA  SER A 325     -21.825  -3.126  -0.189  1.00 95.91           C  
ATOM   4676  HA  SER A 325     -22.901  -3.284  -0.133  1.00 95.91           H  
ATOM   4677  C   SER A 325     -21.271  -3.172   1.230  1.00 95.91           C  
ATOM   4678  CB  SER A 325     -21.223  -4.255  -1.028  1.00 95.91           C  
ATOM   4679  HB2 SER A 325     -21.478  -4.099  -2.076  1.00 95.91           H  
ATOM   4680  HB3 SER A 325     -20.137  -4.266  -0.930  1.00 95.91           H  
ATOM   4681  O   SER A 325     -22.027  -3.470   2.148  1.00 95.91           O  
ATOM   4682  OG  SER A 325     -21.766  -5.496  -0.611  1.00 95.91           O  
ATOM   4683  HG  SER A 325     -21.473  -5.699   0.280  1.00 95.91           H  
ATOM   4684  N   THR A 326     -20.010  -2.777   1.428  1.00 96.30           N  
ATOM   4685  H   THR A 326     -19.425  -2.569   0.631  1.00 96.30           H  
ATOM   4686  CA  THR A 326     -19.358  -2.744   2.742  1.00 96.30           C  
ATOM   4687  HA  THR A 326     -19.299  -3.759   3.134  1.00 96.30           H  
ATOM   4688  C   THR A 326     -20.154  -1.908   3.743  1.00 96.30           C  
ATOM   4689  CB  THR A 326     -17.930  -2.191   2.609  1.00 96.30           C  
ATOM   4690  HB  THR A 326     -17.970  -1.184   2.193  1.00 96.30           H  
ATOM   4691  O   THR A 326     -20.486  -2.390   4.823  1.00 96.30           O  
ATOM   4692  CG2 THR A 326     -17.179  -2.154   3.933  1.00 96.30           C  
ATOM   4693 HG21 THR A 326     -17.647  -1.449   4.620  1.00 96.30           H  
ATOM   4694 HG22 THR A 326     -17.176  -3.147   4.381  1.00 96.30           H  
ATOM   4695 HG23 THR A 326     -16.153  -1.830   3.759  1.00 96.30           H  
ATOM   4696  OG1 THR A 326     -17.181  -3.007   1.745  1.00 96.30           O  
ATOM   4697  HG1 THR A 326     -16.699  -3.638   2.285  1.00 96.30           H  
ATOM   4698  N   ILE A 327     -20.557  -0.679   3.391  1.00 97.06           N  
ATOM   4699  H   ILE A 327     -20.267  -0.308   2.498  1.00 97.06           H  
ATOM   4700  CA  ILE A 327     -21.367   0.149   4.300  1.00 97.06           C  
ATOM   4701  HA  ILE A 327     -20.878   0.152   5.274  1.00 97.06           H  
ATOM   4702  C   ILE A 327     -22.758  -0.455   4.533  1.00 97.06           C  
ATOM   4703  CB  ILE A 327     -21.466   1.610   3.809  1.00 97.06           C  
ATOM   4704  HB  ILE A 327     -21.884   1.610   2.802  1.00 97.06           H  
ATOM   4705  O   ILE A 327     -23.299  -0.345   5.634  1.00 97.06           O  
ATOM   4706  CG1 ILE A 327     -20.089   2.313   3.742  1.00 97.06           C  
ATOM   4707 HG12 ILE A 327     -20.227   3.306   3.315  1.00 97.06           H  
ATOM   4708 HG13 ILE A 327     -19.434   1.765   3.065  1.00 97.06           H  
ATOM   4709  CG2 ILE A 327     -22.429   2.396   4.723  1.00 97.06           C  
ATOM   4710 HG21 ILE A 327     -22.195   2.205   5.770  1.00 97.06           H  
ATOM   4711 HG22 ILE A 327     -22.350   3.469   4.548  1.00 97.06           H  
ATOM   4712 HG23 ILE A 327     -23.461   2.105   4.528  1.00 97.06           H  
ATOM   4713  CD1 ILE A 327     -19.351   2.468   5.081  1.00 97.06           C  
ATOM   4714 HD11 ILE A 327     -19.947   3.051   5.783  1.00 97.06           H  
ATOM   4715 HD12 ILE A 327     -19.127   1.491   5.509  1.00 97.06           H  
ATOM   4716 HD13 ILE A 327     -18.410   2.990   4.909  1.00 97.06           H  
ATOM   4717  N   GLN A 328     -23.359  -1.108   3.535  1.00 97.42           N  
ATOM   4718  H   GLN A 328     -22.874  -1.222   2.657  1.00 97.42           H  
ATOM   4719  CA  GLN A 328     -24.632  -1.798   3.734  1.00 97.42           C  
ATOM   4720  HA  GLN A 328     -25.318  -1.086   4.193  1.00 97.42           H  
ATOM   4721  C   GLN A 328     -24.504  -2.979   4.707  1.00 97.42           C  
ATOM   4722  CB  GLN A 328     -25.213  -2.228   2.378  1.00 97.42           C  
ATOM   4723  HB2 GLN A 328     -25.302  -1.351   1.737  1.00 97.42           H  
ATOM   4724  HB3 GLN A 328     -24.539  -2.937   1.897  1.00 97.42           H  
ATOM   4725  O   GLN A 328     -25.412  -3.192   5.515  1.00 97.42           O  
ATOM   4726  CG  GLN A 328     -26.596  -2.882   2.512  1.00 97.42           C  
ATOM   4727  HG2 GLN A 328     -26.974  -3.114   1.517  1.00 97.42           H  
ATOM   4728  HG3 GLN A 328     -26.499  -3.823   3.054  1.00 97.42           H  
ATOM   4729  CD  GLN A 328     -27.609  -1.982   3.215  1.00 97.42           C  
ATOM   4730  NE2 GLN A 328     -28.317  -2.460   4.214  1.00 97.42           N  
ATOM   4731 HE21 GLN A 328     -28.944  -1.821   4.682  1.00 97.42           H  
ATOM   4732 HE22 GLN A 328     -28.062  -3.328   4.663  1.00 97.42           H  
ATOM   4733  OE1 GLN A 328     -27.784  -0.813   2.903  1.00 97.42           O  
ATOM   4734  N   ASP A 329     -23.391  -3.708   4.673  1.00 97.24           N  
ATOM   4735  H   ASP A 329     -22.710  -3.530   3.949  1.00 97.24           H  
ATOM   4736  CA  ASP A 329     -23.104  -4.789   5.614  1.00 97.24           C  
ATOM   4737  HA  ASP A 329     -23.975  -5.442   5.669  1.00 97.24           H  
ATOM   4738  C   ASP A 329     -22.891  -4.245   7.032  1.00 97.24           C  
ATOM   4739  CB  ASP A 329     -21.928  -5.635   5.097  1.00 97.24           C  
ATOM   4740  HB2 ASP A 329     -21.072  -4.992   4.894  1.00 97.24           H  
ATOM   4741  HB3 ASP A 329     -21.643  -6.346   5.873  1.00 97.24           H  
ATOM   4742  O   ASP A 329     -23.539  -4.729   7.966  1.00 97.24           O  
ATOM   4743  CG  ASP A 329     -22.302  -6.427   3.833  1.00 97.24           C  
ATOM   4744  OD1 ASP A 329     -23.502  -6.787   3.703  1.00 97.24           O  
ATOM   4745  OD2 ASP A 329     -21.404  -6.690   3.004  1.00 97.24           O  
ATOM   4746  N   VAL A 330     -22.139  -3.146   7.187  1.00 98.11           N  
ATOM   4747  H   VAL A 330     -21.594  -2.833   6.396  1.00 98.11           H  
ATOM   4748  CA  VAL A 330     -22.033  -2.415   8.466  1.00 98.11           C  
ATOM   4749  HA  VAL A 330     -21.615  -3.088   9.215  1.00 98.11           H  
ATOM   4750  C   VAL A 330     -23.411  -1.971   8.958  1.00 98.11           C  
ATOM   4751  CB  VAL A 330     -21.112  -1.184   8.359  1.00 98.11           C  
ATOM   4752  HB  VAL A 330     -21.489  -0.513   7.587  1.00 98.11           H  
ATOM   4753  O   VAL A 330     -23.736  -2.151  10.128  1.00 98.11           O  
ATOM   4754  CG1 VAL A 330     -21.041  -0.410   9.682  1.00 98.11           C  
ATOM   4755 HG11 VAL A 330     -20.716  -1.074  10.484  1.00 98.11           H  
ATOM   4756 HG12 VAL A 330     -20.323   0.404   9.584  1.00 98.11           H  
ATOM   4757 HG13 VAL A 330     -22.011   0.017   9.936  1.00 98.11           H  
ATOM   4758  CG2 VAL A 330     -19.673  -1.559   8.017  1.00 98.11           C  
ATOM   4759 HG21 VAL A 330     -19.239  -2.141   8.830  1.00 98.11           H  
ATOM   4760 HG22 VAL A 330     -19.076  -0.659   7.869  1.00 98.11           H  
ATOM   4761 HG23 VAL A 330     -19.635  -2.153   7.104  1.00 98.11           H  
ATOM   4762  N   ARG A 331     -24.268  -1.431   8.083  1.00 98.07           N  
ATOM   4763  H   ARG A 331     -23.929  -1.282   7.143  1.00 98.07           H  
ATOM   4764  CA  ARG A 331     -25.632  -0.992   8.431  1.00 98.07           C  
ATOM   4765  HA  ARG A 331     -25.559  -0.252   9.228  1.00 98.07           H  
ATOM   4766  C   ARG A 331     -26.473  -2.151   8.981  1.00 98.07           C  
ATOM   4767  CB  ARG A 331     -26.265  -0.332   7.189  1.00 98.07           C  
ATOM   4768  HB2 ARG A 331     -26.499  -1.093   6.444  1.00 98.07           H  
ATOM   4769  HB3 ARG A 331     -25.547   0.365   6.756  1.00 98.07           H  
ATOM   4770  O   ARG A 331     -27.173  -1.995   9.985  1.00 98.07           O  
ATOM   4771  CG  ARG A 331     -27.536   0.453   7.521  1.00 98.07           C  
ATOM   4772  HG2 ARG A 331     -28.257  -0.216   7.990  1.00 98.07           H  
ATOM   4773  HG3 ARG A 331     -27.266   1.236   8.229  1.00 98.07           H  
ATOM   4774  CD  ARG A 331     -28.195   1.097   6.288  1.00 98.07           C  
ATOM   4775  HD2 ARG A 331     -28.255   0.362   5.485  1.00 98.07           H  
ATOM   4776  HD3 ARG A 331     -29.214   1.370   6.563  1.00 98.07           H  
ATOM   4777  NE  ARG A 331     -27.510   2.329   5.827  1.00 98.07           N  
ATOM   4778  HE  ARG A 331     -27.602   3.155   6.400  1.00 98.07           H  
ATOM   4779  NH1 ARG A 331     -26.467   1.541   3.916  1.00 98.07           N  
ATOM   4780 HH11 ARG A 331     -25.797   1.725   3.183  1.00 98.07           H  
ATOM   4781 HH12 ARG A 331     -26.962   0.661   3.930  1.00 98.07           H  
ATOM   4782  NH2 ARG A 331     -26.187   3.650   4.509  1.00 98.07           N  
ATOM   4783 HH21 ARG A 331     -26.494   4.500   4.959  1.00 98.07           H  
ATOM   4784 HH22 ARG A 331     -25.513   3.760   3.764  1.00 98.07           H  
ATOM   4785  CZ  ARG A 331     -26.730   2.493   4.767  1.00 98.07           C  
ATOM   4786  N   ASN A 332     -26.380  -3.327   8.358  1.00 98.11           N  
ATOM   4787  H   ASN A 332     -25.761  -3.385   7.562  1.00 98.11           H  
ATOM   4788  CA  ASN A 332     -27.053  -4.544   8.820  1.00 98.11           C  
ATOM   4789  HA  ASN A 332     -28.115  -4.336   8.948  1.00 98.11           H  
ATOM   4790  C   ASN A 332     -26.506  -5.012  10.184  1.00 98.11           C  
ATOM   4791  CB  ASN A 332     -26.886  -5.646   7.758  1.00 98.11           C  
ATOM   4792  HB2 ASN A 332     -27.319  -6.572   8.135  1.00 98.11           H  
ATOM   4793  HB3 ASN A 332     -25.823  -5.826   7.597  1.00 98.11           H  
ATOM   4794  O   ASN A 332     -27.284  -5.361  11.080  1.00 98.11           O  
ATOM   4795  CG  ASN A 332     -27.534  -5.351   6.416  1.00 98.11           C  
ATOM   4796  ND2 ASN A 332     -27.031  -5.952   5.361  1.00 98.11           N  
ATOM   4797 HD21 ASN A 332     -26.133  -6.407   5.433  1.00 98.11           H  
ATOM   4798 HD22 ASN A 332     -27.382  -5.698   4.448  1.00 98.11           H  
ATOM   4799  OD1 ASN A 332     -28.513  -4.626   6.287  1.00 98.11           O  
ATOM   4800  N   GLY A 333     -25.183  -4.982  10.359  1.00 98.11           N  
ATOM   4801  H   GLY A 333     -24.594  -4.727   9.579  1.00 98.11           H  
ATOM   4802  CA  GLY A 333     -24.518  -5.332  11.613  1.00 98.11           C  
ATOM   4803  HA2 GLY A 333     -24.792  -6.344  11.910  1.00 98.11           H  
ATOM   4804  HA3 GLY A 333     -23.440  -5.302  11.453  1.00 98.11           H  
ATOM   4805  C   GLY A 333     -24.852  -4.370  12.751  1.00 98.11           C  
ATOM   4806  O   GLY A 333     -25.210  -4.809  13.839  1.00 98.11           O  
ATOM   4807  N   ILE A 334     -24.858  -3.060  12.498  1.00 98.14           N  
ATOM   4808  H   ILE A 334     -24.520  -2.761  11.595  1.00 98.14           H  
ATOM   4809  CA  ILE A 334     -25.256  -2.027  13.465  1.00 98.14           C  
ATOM   4810  HA  ILE A 334     -24.655  -2.151  14.366  1.00 98.14           H  
ATOM   4811  C   ILE A 334     -26.710  -2.195  13.898  1.00 98.14           C  
ATOM   4812  CB  ILE A 334     -24.991  -0.622  12.880  1.00 98.14           C  
ATOM   4813  HB  ILE A 334     -25.335  -0.620  11.846  1.00 98.14           H  
ATOM   4814  O   ILE A 334     -27.003  -2.075  15.086  1.00 98.14           O  
ATOM   4815  CG1 ILE A 334     -23.479  -0.303  12.867  1.00 98.14           C  
ATOM   4816 HG12 ILE A 334     -23.326   0.611  12.293  1.00 98.14           H  
ATOM   4817 HG13 ILE A 334     -22.946  -1.097  12.343  1.00 98.14           H  
ATOM   4818  CG2 ILE A 334     -25.765   0.498  13.600  1.00 98.14           C  
ATOM   4819 HG21 ILE A 334     -25.458   1.456  13.182  1.00 98.14           H  
ATOM   4820 HG22 ILE A 334     -26.836   0.393  13.428  1.00 98.14           H  
ATOM   4821 HG23 ILE A 334     -25.569   0.482  14.672  1.00 98.14           H  
ATOM   4822  CD1 ILE A 334     -22.819  -0.125  14.242  1.00 98.14           C  
ATOM   4823 HD11 ILE A 334     -21.768   0.122  14.093  1.00 98.14           H  
ATOM   4824 HD12 ILE A 334     -22.879  -1.043  14.827  1.00 98.14           H  
ATOM   4825 HD13 ILE A 334     -23.282   0.694  14.793  1.00 98.14           H  
ATOM   4826  N   SER A 335     -27.623  -2.536  12.983  1.00 97.74           N  
ATOM   4827  H   SER A 335     -27.348  -2.581  12.013  1.00 97.74           H  
ATOM   4828  CA  SER A 335     -29.002  -2.858  13.370  1.00 97.74           C  
ATOM   4829  HA  SER A 335     -29.434  -1.991  13.869  1.00 97.74           H  
ATOM   4830  C   SER A 335     -29.057  -4.033  14.350  1.00 97.74           C  
ATOM   4831  CB  SER A 335     -29.849  -3.178  12.139  1.00 97.74           C  
ATOM   4832  HB2 SER A 335     -29.783  -2.356  11.426  1.00 97.74           H  
ATOM   4833  HB3 SER A 335     -29.480  -4.087  11.664  1.00 97.74           H  
ATOM   4834  O   SER A 335     -29.822  -3.986  15.311  1.00 97.74           O  
ATOM   4835  OG  SER A 335     -31.202  -3.359  12.523  1.00 97.74           O  
ATOM   4836  HG  SER A 335     -31.220  -3.678  13.429  1.00 97.74           H  
ATOM   4837  N   THR A 336     -28.248  -5.071  14.126  1.00 97.15           N  
ATOM   4838  H   THR A 336     -27.628  -5.031  13.330  1.00 97.15           H  
ATOM   4839  CA  THR A 336     -28.157  -6.238  15.018  1.00 97.15           C  
ATOM   4840  HA  THR A 336     -29.162  -6.614  15.212  1.00 97.15           H  
ATOM   4841  C   THR A 336     -27.546  -5.854  16.367  1.00 97.15           C  
ATOM   4842  CB  THR A 336     -27.350  -7.360  14.344  1.00 97.15           C  
ATOM   4843  HB  THR A 336     -26.338  -7.019  14.126  1.00 97.15           H  
ATOM   4844  O   THR A 336     -28.092  -6.193  17.420  1.00 97.15           O  
ATOM   4845  CG2 THR A 336     -27.265  -8.622  15.200  1.00 97.15           C  
ATOM   4846 HG21 THR A 336     -26.664  -8.424  16.088  1.00 97.15           H  
ATOM   4847 HG22 THR A 336     -26.768  -9.405  14.627  1.00 97.15           H  
ATOM   4848 HG23 THR A 336     -28.264  -8.951  15.488  1.00 97.15           H  
ATOM   4849  OG1 THR A 336     -27.986  -7.707  13.131  1.00 97.15           O  
ATOM   4850  HG1 THR A 336     -27.601  -7.152  12.449  1.00 97.15           H  
ATOM   4851  N   TRP A 337     -26.458  -5.086  16.340  1.00 97.81           N  
ATOM   4852  H   TRP A 337     -26.050  -4.877  15.439  1.00 97.81           H  
ATOM   4853  CA  TRP A 337     -25.753  -4.591  17.516  1.00 97.81           C  
ATOM   4854  HA  TRP A 337     -25.420  -5.440  18.112  1.00 97.81           H  
ATOM   4855  C   TRP A 337     -26.661  -3.726  18.402  1.00 97.81           C  
ATOM   4856  CB  TRP A 337     -24.507  -3.833  17.045  1.00 97.81           C  
ATOM   4857  HB2 TRP A 337     -23.929  -4.481  16.386  1.00 97.81           H  
ATOM   4858  HB3 TRP A 337     -24.816  -2.966  16.462  1.00 97.81           H  
ATOM   4859  O   TRP A 337     -26.791  -4.007  19.593  1.00 97.81           O  
ATOM   4860  CG  TRP A 337     -23.608  -3.360  18.140  1.00 97.81           C  
ATOM   4861  CD1 TRP A 337     -22.587  -4.056  18.689  1.00 97.81           C  
ATOM   4862  HD1 TRP A 337     -22.281  -5.049  18.394  1.00 97.81           H  
ATOM   4863  CD2 TRP A 337     -23.655  -2.093  18.856  1.00 97.81           C  
ATOM   4864  CE2 TRP A 337     -22.618  -2.093  19.835  1.00 97.81           C  
ATOM   4865  CE3 TRP A 337     -24.481  -0.952  18.780  1.00 97.81           C  
ATOM   4866  HE3 TRP A 337     -25.262  -0.916  18.035  1.00 97.81           H  
ATOM   4867  NE1 TRP A 337     -21.987  -3.305  19.676  1.00 97.81           N  
ATOM   4868  HE1 TRP A 337     -21.172  -3.615  20.186  1.00 97.81           H  
ATOM   4869  CH2 TRP A 337     -23.296   0.074  20.646  1.00 97.81           C  
ATOM   4870  HH2 TRP A 337     -23.193   0.880  21.357  1.00 97.81           H  
ATOM   4871  CZ2 TRP A 337     -22.427  -1.025  20.717  1.00 97.81           C  
ATOM   4872  HZ2 TRP A 337     -21.642  -1.062  21.458  1.00 97.81           H  
ATOM   4873  CZ3 TRP A 337     -24.311   0.118  19.675  1.00 97.81           C  
ATOM   4874  HZ3 TRP A 337     -24.972   0.971  19.631  1.00 97.81           H  
ATOM   4875  N   VAL A 338     -27.379  -2.746  17.830  1.00 96.59           N  
ATOM   4876  H   VAL A 338     -27.249  -2.583  16.842  1.00 96.59           H  
ATOM   4877  CA  VAL A 338     -28.314  -1.875  18.571  1.00 96.59           C  
ATOM   4878  HA  VAL A 338     -27.757  -1.373  19.362  1.00 96.59           H  
ATOM   4879  C   VAL A 338     -29.403  -2.698  19.257  1.00 96.59           C  
ATOM   4880  CB  VAL A 338     -28.935  -0.789  17.662  1.00 96.59           C  
ATOM   4881  HB  VAL A 338     -29.323  -1.254  16.756  1.00 96.59           H  
ATOM   4882  O   VAL A 338     -29.641  -2.505  20.448  1.00 96.59           O  
ATOM   4883  CG1 VAL A 338     -30.084  -0.030  18.346  1.00 96.59           C  
ATOM   4884 HG11 VAL A 338     -30.412   0.800  17.719  1.00 96.59           H  
ATOM   4885 HG12 VAL A 338     -29.756   0.359  19.310  1.00 96.59           H  
ATOM   4886 HG13 VAL A 338     -30.938  -0.691  18.495  1.00 96.59           H  
ATOM   4887  CG2 VAL A 338     -27.887   0.263  17.271  1.00 96.59           C  
ATOM   4888 HG21 VAL A 338     -27.502   0.759  18.162  1.00 96.59           H  
ATOM   4889 HG22 VAL A 338     -28.332   1.005  16.608  1.00 96.59           H  
ATOM   4890 HG23 VAL A 338     -27.056  -0.205  16.743  1.00 96.59           H  
ATOM   4891  N   THR A 339     -30.021  -3.656  18.560  1.00 95.06           N  
ATOM   4892  H   THR A 339     -29.804  -3.770  17.580  1.00 95.06           H  
ATOM   4893  CA  THR A 339     -31.054  -4.522  19.152  1.00 95.06           C  
ATOM   4894  HA  THR A 339     -31.850  -3.892  19.549  1.00 95.06           H  
ATOM   4895  C   THR A 339     -30.528  -5.347  20.332  1.00 95.06           C  
ATOM   4896  CB  THR A 339     -31.654  -5.430  18.069  1.00 95.06           C  
ATOM   4897  HB  THR A 339     -30.854  -5.916  17.511  1.00 95.06           H  
ATOM   4898  O   THR A 339     -31.248  -5.559  21.310  1.00 95.06           O  
ATOM   4899  CG2 THR A 339     -32.604  -6.506  18.598  1.00 95.06           C  
ATOM   4900 HG21 THR A 339     -32.044  -7.247  19.168  1.00 95.06           H  
ATOM   4901 HG22 THR A 339     -33.086  -7.004  17.757  1.00 95.06           H  
ATOM   4902 HG23 THR A 339     -33.360  -6.045  19.234  1.00 95.06           H  
ATOM   4903  OG1 THR A 339     -32.423  -4.642  17.190  1.00 95.06           O  
ATOM   4904  HG1 THR A 339     -32.873  -3.979  17.718  1.00 95.06           H  
ATOM   4905  N   ASN A 340     -29.269  -5.789  20.283  1.00 92.58           N  
ATOM   4906  H   ASN A 340     -28.719  -5.592  19.459  1.00 92.58           H  
ATOM   4907  CA  ASN A 340     -28.651  -6.535  21.380  1.00 92.58           C  
ATOM   4908  HA  ASN A 340     -29.365  -7.269  21.754  1.00 92.58           H  
ATOM   4909  C   ASN A 340     -28.286  -5.630  22.569  1.00 92.58           C  
ATOM   4910  CB  ASN A 340     -27.426  -7.283  20.829  1.00 92.58           C  
ATOM   4911  HB2 ASN A 340     -26.870  -7.726  21.655  1.00 92.58           H  
ATOM   4912  HB3 ASN A 340     -26.767  -6.577  20.324  1.00 92.58           H  
ATOM   4913  O   ASN A 340     -28.481  -6.019  23.723  1.00 92.58           O  
ATOM   4914  CG  ASN A 340     -27.791  -8.401  19.867  1.00 92.58           C  
ATOM   4915  ND2 ASN A 340     -26.894  -8.750  18.975  1.00 92.58           N  
ATOM   4916 HD21 ASN A 340     -26.059  -8.195  18.855  1.00 92.58           H  
ATOM   4917 HD22 ASN A 340     -27.173  -9.419  18.272  1.00 92.58           H  
ATOM   4918  OD1 ASN A 340     -28.852  -9.010  19.938  1.00 92.58           O  
ATOM   4919  N   VAL A 341     -27.788  -4.423  22.292  1.00 91.83           N  
ATOM   4920  H   VAL A 341     -27.642  -4.199  21.318  1.00 91.83           H  
ATOM   4921  CA  VAL A 341     -27.224  -3.491  23.280  1.00 91.83           C  
ATOM   4922  HA  VAL A 341     -26.711  -4.064  24.052  1.00 91.83           H  
ATOM   4923  C   VAL A 341     -28.287  -2.661  23.994  1.00 91.83           C  
ATOM   4924  CB  VAL A 341     -26.174  -2.604  22.580  1.00 91.83           C  
ATOM   4925  HB  VAL A 341     -26.585  -2.231  21.642  1.00 91.83           H  
ATOM   4926  O   VAL A 341     -28.174  -2.455  25.202  1.00 91.83           O  
ATOM   4927  CG1 VAL A 341     -25.720  -1.395  23.399  1.00 91.83           C  
ATOM   4928 HG11 VAL A 341     -26.550  -0.710  23.573  1.00 91.83           H  
ATOM   4929 HG12 VAL A 341     -24.942  -0.856  22.858  1.00 91.83           H  
ATOM   4930 HG13 VAL A 341     -25.315  -1.736  24.352  1.00 91.83           H  
ATOM   4931  CG2 VAL A 341     -24.936  -3.457  22.290  1.00 91.83           C  
ATOM   4932 HG21 VAL A 341     -24.183  -2.842  21.798  1.00 91.83           H  
ATOM   4933 HG22 VAL A 341     -24.521  -3.846  23.220  1.00 91.83           H  
ATOM   4934 HG23 VAL A 341     -25.180  -4.288  21.628  1.00 91.83           H  
ATOM   4935  N   TYR A 342     -29.350  -2.236  23.302  1.00 88.92           N  
ATOM   4936  H   TYR A 342     -29.390  -2.460  22.318  1.00 88.92           H  
ATOM   4937  CA  TYR A 342     -30.323  -1.259  23.813  1.00 88.92           C  
ATOM   4938  HA  TYR A 342     -29.794  -0.329  24.019  1.00 88.92           H
[truncated: 341,262 more chars]
