# Supplementary material for: Pleomorphic viruses establish stable relationship with marine hyperthermophilic archaea
Source: ISME J. 2024 Jan 23;18(1):wrae008. doi: 10.1093/ismejo/wrae008 (PMC10919331; doi:10.1093/ismejo/wrae008)
Supplement: SI_Data_3_wrae008 [file si_data_3_wrae008.zip › HRPV-6_4._ranked_0.pdb]

ATOM      1  N   MET A   1     -48.714 -43.914 -21.809  1.00 45.77           N  
ATOM      2  H   MET A   1     -48.820 -42.971 -21.463  1.00 45.77           H  
ATOM      3  H2  MET A   1     -47.765 -44.004 -22.141  1.00 45.77           H  
ATOM      4  H3  MET A   1     -48.882 -44.566 -21.056  1.00 45.77           H  
ATOM      5  CA  MET A   1     -49.671 -44.119 -22.923  1.00 45.77           C  
ATOM      6  HA  MET A   1     -49.490 -45.095 -23.374  1.00 45.77           H  
ATOM      7  C   MET A   1     -49.398 -43.071 -23.995  1.00 45.77           C  
ATOM      8  CB  MET A   1     -51.128 -44.078 -22.438  1.00 45.77           C  
ATOM      9  HB2 MET A   1     -51.252 -43.275 -21.711  1.00 45.77           H  
ATOM     10  HB3 MET A   1     -51.786 -43.879 -23.283  1.00 45.77           H  
ATOM     11  O   MET A   1     -48.901 -42.007 -23.664  1.00 45.77           O  
ATOM     12  CG  MET A   1     -51.550 -45.417 -21.816  1.00 45.77           C  
ATOM     13  HG2 MET A   1     -51.556 -46.177 -22.597  1.00 45.77           H  
ATOM     14  HG3 MET A   1     -50.831 -45.709 -21.051  1.00 45.77           H  
ATOM     15  SD  MET A   1     -53.188 -45.354 -21.053  1.00 45.77           S  
ATOM     16  CE  MET A   1     -53.533 -47.118 -20.812  1.00 45.77           C  
ATOM     17  HE1 MET A   1     -52.770 -47.560 -20.171  1.00 45.77           H  
ATOM     18  HE2 MET A   1     -53.543 -47.628 -21.775  1.00 45.77           H  
ATOM     19  HE3 MET A   1     -54.508 -47.233 -20.337  1.00 45.77           H  
ATOM     20  N   SER A   2     -49.614 -43.429 -25.259  1.00 39.62           N  
ATOM     21  H   SER A   2     -50.174 -44.252 -25.427  1.00 39.62           H  
ATOM     22  CA  SER A   2     -49.067 -42.801 -26.470  1.00 39.62           C  
ATOM     23  HA  SER A   2     -48.035 -42.504 -26.281  1.00 39.62           H  
ATOM     24  C   SER A   2     -49.856 -41.581 -26.984  1.00 39.62           C  
ATOM     25  CB  SER A   2     -49.067 -43.892 -27.553  1.00 39.62           C  
ATOM     26  HB2 SER A   2     -50.083 -44.065 -27.909  1.00 39.62           H  
ATOM     27  HB3 SER A   2     -48.693 -44.820 -27.120  1.00 39.62           H  
ATOM     28  O   SER A   2     -51.069 -41.659 -27.094  1.00 39.62           O  
ATOM     29  OG  SER A   2     -48.231 -43.570 -28.638  1.00 39.62           O  
ATOM     30  HG  SER A   2     -48.686 -42.980 -29.244  1.00 39.62           H  
ATOM     31  N   SER A   3     -49.121 -40.521 -27.344  1.00 41.51           N  
ATOM     32  H   SER A   3     -48.205 -40.518 -26.918  1.00 41.51           H  
ATOM     33  CA  SER A   3     -49.177 -39.658 -28.550  1.00 41.51           C  
ATOM     34  HA  SER A   3     -48.598 -38.776 -28.276  1.00 41.51           H  
ATOM     35  C   SER A   3     -50.494 -39.110 -29.172  1.00 41.51           C  
ATOM     36  CB  SER A   3     -48.359 -40.363 -29.646  1.00 41.51           C  
ATOM     37  HB2 SER A   3     -47.528 -40.905 -29.196  1.00 41.51           H  
ATOM     38  HB3 SER A   3     -47.914 -39.613 -30.300  1.00 41.51           H  
ATOM     39  O   SER A   3     -51.346 -39.902 -29.565  1.00 41.51           O  
ATOM     40  OG  SER A   3     -49.156 -41.268 -30.397  1.00 41.51           O  
ATOM     41  HG  SER A   3     -50.071 -40.996 -30.296  1.00 41.51           H  
ATOM     42  N   LYS A   4     -50.442 -37.799 -29.515  1.00 46.22           N  
ATOM     43  H   LYS A   4     -49.866 -37.240 -28.902  1.00 46.22           H  
ATOM     44  CA  LYS A   4     -50.769 -37.103 -30.804  1.00 46.22           C  
ATOM     45  HA  LYS A   4     -49.898 -36.476 -30.995  1.00 46.22           H  
ATOM     46  C   LYS A   4     -51.941 -36.085 -30.869  1.00 46.22           C  
ATOM     47  CB  LYS A   4     -50.839 -38.048 -32.029  1.00 46.22           C  
ATOM     48  HB2 LYS A   4     -51.428 -37.567 -32.810  1.00 46.22           H  
ATOM     49  HB3 LYS A   4     -51.361 -38.976 -31.792  1.00 46.22           H  
ATOM     50  O   LYS A   4     -53.080 -36.494 -30.707  1.00 46.22           O  
ATOM     51  CG  LYS A   4     -49.458 -38.334 -32.626  1.00 46.22           C  
ATOM     52  HG2 LYS A   4     -48.997 -37.391 -32.922  1.00 46.22           H  
ATOM     53  HG3 LYS A   4     -48.818 -38.796 -31.875  1.00 46.22           H  
ATOM     54  CD  LYS A   4     -49.544 -39.262 -33.840  1.00 46.22           C  
ATOM     55  HD2 LYS A   4     -50.248 -38.849 -34.562  1.00 46.22           H  
ATOM     56  HD3 LYS A   4     -49.895 -40.243 -33.520  1.00 46.22           H  
ATOM     57  CE  LYS A   4     -48.155 -39.376 -34.472  1.00 46.22           C  
ATOM     58  HE2 LYS A   4     -47.795 -38.369 -34.684  1.00 46.22           H  
ATOM     59  HE3 LYS A   4     -47.474 -39.829 -33.750  1.00 46.22           H  
ATOM     60  NZ  LYS A   4     -48.198 -40.168 -35.722  1.00 46.22           N  
ATOM     61  HZ1 LYS A   4     -48.539 -41.102 -35.543  1.00 46.22           H  
ATOM     62  HZ2 LYS A   4     -47.277 -40.216 -36.135  1.00 46.22           H  
ATOM     63  HZ3 LYS A   4     -48.811 -39.714 -36.384  1.00 46.22           H  
ATOM     64  N   HIS A   5     -51.567 -34.854 -31.295  1.00 44.14           N  
ATOM     65  H   HIS A   5     -50.584 -34.652 -31.176  1.00 44.14           H  
ATOM     66  CA  HIS A   5     -52.176 -33.938 -32.308  1.00 44.14           C  
ATOM     67  HA  HIS A   5     -51.538 -33.056 -32.357  1.00 44.14           H  
ATOM     68  C   HIS A   5     -53.580 -33.328 -32.031  1.00 44.14           C  
ATOM     69  CB  HIS A   5     -52.029 -34.646 -33.669  1.00 44.14           C  
ATOM     70  HB2 HIS A   5     -52.717 -34.201 -34.388  1.00 44.14           H  
ATOM     71  HB3 HIS A   5     -52.352 -35.684 -33.588  1.00 44.14           H  
ATOM     72  O   HIS A   5     -54.414 -34.012 -31.459  1.00 44.14           O  
ATOM     73  CG  HIS A   5     -50.618 -34.580 -34.223  1.00 44.14           C  
ATOM     74  CD2 HIS A   5     -49.889 -35.599 -34.761  1.00 44.14           C  
ATOM     75  HD2 HIS A   5     -50.236 -36.616 -34.867  1.00 44.14           H  
ATOM     76  ND1 HIS A   5     -49.876 -33.437 -34.387  1.00 44.14           N  
ATOM     77  HD1 HIS A   5     -50.329 -32.550 -34.559  1.00 44.14           H  
ATOM     78  CE1 HIS A   5     -48.704 -33.775 -34.948  1.00 44.14           C  
ATOM     79  HE1 HIS A   5     -47.972 -33.063 -35.301  1.00 44.14           H  
ATOM     80  NE2 HIS A   5     -48.647 -35.103 -35.172  1.00 44.14           N  
ATOM     81  N   ASP A   6     -53.960 -32.073 -32.350  1.00 46.72           N  
ATOM     82  H   ASP A   6     -54.862 -31.840 -31.958  1.00 46.72           H  
ATOM     83  CA  ASP A   6     -53.513 -31.015 -33.293  1.00 46.72           C  
ATOM     84  HA  ASP A   6     -52.425 -30.945 -33.318  1.00 46.72           H  
ATOM     85  C   ASP A   6     -54.089 -29.608 -32.907  1.00 46.72           C  
ATOM     86  CB  ASP A   6     -54.081 -31.340 -34.701  1.00 46.72           C  
ATOM     87  HB2 ASP A   6     -54.316 -30.414 -35.226  1.00 46.72           H  
ATOM     88  HB3 ASP A   6     -55.019 -31.886 -34.604  1.00 46.72           H  
ATOM     89  O   ASP A   6     -55.118 -29.560 -32.236  1.00 46.72           O  
ATOM     90  CG  ASP A   6     -53.123 -32.109 -35.605  1.00 46.72           C  
ATOM     91  OD1 ASP A   6     -51.895 -31.917 -35.436  1.00 46.72           O  
ATOM     92  OD2 ASP A   6     -53.606 -32.964 -36.385  1.00 46.72           O  
ATOM     93  N   ASP A   7     -53.407 -28.519 -33.335  1.00 42.36           N  
ATOM     94  H   ASP A   7     -52.485 -28.746 -33.678  1.00 42.36           H  
ATOM     95  CA  ASP A   7     -53.829 -27.198 -33.916  1.00 42.36           C  
ATOM     96  HA  ASP A   7     -53.107 -26.457 -33.572  1.00 42.36           H  
ATOM     97  C   ASP A   7     -55.213 -26.543 -33.607  1.00 42.36           C  
ATOM     98  CB  ASP A   7     -53.641 -27.353 -35.445  1.00 42.36           C  
ATOM     99  HB2 ASP A   7     -54.213 -26.589 -35.972  1.00 42.36           H  
ATOM    100  HB3 ASP A   7     -54.062 -28.303 -35.775  1.00 42.36           H  
ATOM    101  O   ASP A   7     -56.214 -27.228 -33.455  1.00 42.36           O  
ATOM    102  CG  ASP A   7     -52.176 -27.256 -35.901  1.00 42.36           C  
ATOM    103  OD1 ASP A   7     -51.334 -26.803 -35.090  1.00 42.36           O  
ATOM    104  OD2 ASP A   7     -51.908 -27.610 -37.069  1.00 42.36           O  
ATOM    105  N   SER A   8     -55.465 -25.214 -33.603  1.00 40.34           N  
ATOM    106  H   SER A   8     -56.451 -25.058 -33.453  1.00 40.34           H  
ATOM    107  CA  SER A   8     -54.738 -23.952 -33.899  1.00 40.34           C  
ATOM    108  HA  SER A   8     -53.847 -23.872 -33.276  1.00 40.34           H  
ATOM    109  C   SER A   8     -55.681 -22.724 -33.666  1.00 40.34           C  
ATOM    110  CB  SER A   8     -54.341 -23.911 -35.384  1.00 40.34           C  
ATOM    111  HB2 SER A   8     -53.904 -22.940 -35.619  1.00 40.34           H  
ATOM    112  HB3 SER A   8     -53.561 -24.647 -35.580  1.00 40.34           H  
ATOM    113  O   SER A   8     -56.872 -22.870 -33.922  1.00 40.34           O  
ATOM    114  OG  SER A   8     -55.466 -24.151 -36.217  1.00 40.34           O  
ATOM    115  HG  SER A   8     -56.225 -23.722 -35.815  1.00 40.34           H  
ATOM    116  N   THR A   9     -55.139 -21.559 -33.230  1.00 41.40           N  
ATOM    117  H   THR A   9     -54.186 -21.685 -32.919  1.00 41.40           H  
ATOM    118  CA  THR A   9     -55.429 -20.112 -33.582  1.00 41.40           C  
ATOM    119  HA  THR A   9     -55.037 -19.517 -32.757  1.00 41.40           H  
ATOM    120  C   THR A   9     -56.875 -19.559 -33.793  1.00 41.40           C  
ATOM    121  CB  THR A   9     -54.587 -19.753 -34.825  1.00 41.40           C  
ATOM    122  HB  THR A   9     -54.903 -18.790 -35.226  1.00 41.40           H  
ATOM    123  O   THR A   9     -57.745 -20.254 -34.285  1.00 41.40           O  
ATOM    124  CG2 THR A   9     -53.090 -19.690 -34.508  1.00 41.40           C  
ATOM    125 HG21 THR A   9     -52.724 -20.663 -34.182  1.00 41.40           H  
ATOM    126 HG22 THR A   9     -52.542 -19.394 -35.403  1.00 41.40           H  
ATOM    127 HG23 THR A   9     -52.908 -18.953 -33.726  1.00 41.40           H  
ATOM    128  OG1 THR A   9     -54.732 -20.711 -35.839  1.00 41.40           O  
ATOM    129  HG1 THR A   9     -54.436 -20.335 -36.671  1.00 41.40           H  
ATOM    130  N   SER A  10     -57.260 -18.279 -33.582  1.00 38.36           N  
ATOM    131  H   SER A  10     -58.207 -18.145 -33.907  1.00 38.36           H  
ATOM    132  CA  SER A  10     -56.689 -17.016 -33.055  1.00 38.36           C  
ATOM    133  HA  SER A  10     -56.290 -17.181 -32.054  1.00 38.36           H  
ATOM    134  C   SER A  10     -57.775 -15.890 -32.984  1.00 38.36           C  
ATOM    135  CB  SER A  10     -55.573 -16.484 -33.971  1.00 38.36           C  
ATOM    136  HB2 SER A  10     -54.724 -17.166 -33.949  1.00 38.36           H  
ATOM    137  HB3 SER A  10     -55.217 -15.530 -33.581  1.00 38.36           H  
ATOM    138  O   SER A  10     -58.787 -15.959 -33.675  1.00 38.36           O  
ATOM    139  OG  SER A  10     -56.021 -16.309 -35.303  1.00 38.36           O  
ATOM    140  HG  SER A  10     -55.474 -15.651 -35.738  1.00 38.36           H  
ATOM    141  N   CYS A  11     -57.472 -14.829 -32.206  1.00 35.04           N  
ATOM    142  H   CYS A  11     -56.676 -14.989 -31.606  1.00 35.04           H  
ATOM    143  CA  CYS A  11     -57.802 -13.383 -32.348  1.00 35.04           C  
ATOM    144  HA  CYS A  11     -57.199 -12.889 -31.585  1.00 35.04           H  
ATOM    145  C   CYS A  11     -59.220 -12.784 -32.139  1.00 35.04           C  
ATOM    146  CB  CYS A  11     -57.239 -12.886 -33.690  1.00 35.04           C  
ATOM    147  HB2 CYS A  11     -57.607 -11.880 -33.895  1.00 35.04           H  
ATOM    148  HB3 CYS A  11     -57.598 -13.537 -34.487  1.00 35.04           H  
ATOM    149  O   CYS A  11     -60.089 -12.950 -32.982  1.00 35.04           O  
ATOM    150  SG  CYS A  11     -55.422 -12.857 -33.673  1.00 35.04           S  
ATOM    151  HG  CYS A  11     -55.258 -11.804 -32.867  1.00 35.04           H  
ATOM    152  N   THR A  12     -59.331 -11.855 -31.163  1.00 41.61           N  
ATOM    153  H   THR A  12     -58.665 -11.906 -30.406  1.00 41.61           H  
ATOM    154  CA  THR A  12     -60.031 -10.537 -31.254  1.00 41.61           C  
ATOM    155  HA  THR A  12     -59.796 -10.097 -32.223  1.00 41.61           H  
ATOM    156  C   THR A  12     -59.525  -9.555 -30.172  1.00 41.61           C  
ATOM    157  CB  THR A  12     -61.568 -10.599 -31.130  1.00 41.61           C  
ATOM    158  HB  THR A  12     -61.917  -9.620 -30.802  1.00 41.61           H  
ATOM    159  O   THR A  12     -59.188  -9.988 -29.073  1.00 41.61           O  
ATOM    160  CG2 THR A  12     -62.285 -10.893 -32.448  1.00 41.61           C  
ATOM    161 HG21 THR A  12     -61.816 -10.353 -33.271  1.00 41.61           H  
ATOM    162 HG22 THR A  12     -63.324 -10.575 -32.361  1.00 41.61           H  
ATOM    163 HG23 THR A  12     -62.281 -11.963 -32.656  1.00 41.61           H  
ATOM    164  OG1 THR A  12     -61.972 -11.549 -30.174  1.00 41.61           O  
ATOM    165  HG1 THR A  12     -61.493 -11.373 -29.361  1.00 41.61           H  
ATOM    166  N   ALA A  13     -59.477  -8.251 -30.485  1.00 38.34           N  
ATOM    167  H   ALA A  13     -59.898  -7.964 -31.358  1.00 38.34           H  
ATOM    168  CA  ALA A  13     -58.878  -7.149 -29.713  1.00 38.34           C  
ATOM    169  HA  ALA A  13     -58.398  -7.555 -28.823  1.00 38.34           H  
ATOM    170  C   ALA A  13     -59.892  -6.055 -29.261  1.00 38.34           C  
ATOM    171  CB  ALA A  13     -57.801  -6.524 -30.618  1.00 38.34           C  
ATOM    172  HB1 ALA A  13     -57.271  -5.740 -30.077  1.00 38.34           H  
ATOM    173  HB2 ALA A  13     -58.268  -6.084 -31.499  1.00 38.34           H  
ATOM    174  HB3 ALA A  13     -57.083  -7.283 -30.926  1.00 38.34           H  
ATOM    175  O   ALA A  13     -60.975  -5.973 -29.832  1.00 38.34           O  
ATOM    176  N   SER A  14     -59.446  -5.215 -28.300  1.00 38.28           N  
ATOM    177  H   SER A  14     -58.587  -5.530 -27.871  1.00 38.28           H  
ATOM    178  CA  SER A  14     -59.745  -3.778 -27.997  1.00 38.28           C  
ATOM    179  HA  SER A  14     -59.118  -3.542 -27.137  1.00 38.28           H  
ATOM    180  C   SER A  14     -61.154  -3.265 -27.598  1.00 38.28           C  
ATOM    181  CB  SER A  14     -59.202  -2.888 -29.126  1.00 38.28           C  
ATOM    182  HB2 SER A  14     -59.363  -1.840 -28.875  1.00 38.28           H  
ATOM    183  HB3 SER A  14     -58.130  -3.055 -29.238  1.00 38.28           H  
ATOM    184  O   SER A  14     -62.092  -3.427 -28.367  1.00 38.28           O  
ATOM    185  OG  SER A  14     -59.839  -3.178 -30.352  1.00 38.28           O  
ATOM    186  HG  SER A  14     -60.785  -3.200 -30.187  1.00 38.28           H  
ATOM    187  N   ASP A  15     -61.251  -2.532 -26.460  1.00 39.04           N  
ATOM    188  H   ASP A  15     -60.602  -2.817 -25.740  1.00 39.04           H  
ATOM    189  CA  ASP A  15     -61.629  -1.084 -26.319  1.00 39.04           C  
ATOM    190  HA  ASP A  15     -60.672  -0.566 -26.263  1.00 39.04           H  
ATOM    191  C   ASP A  15     -62.366  -0.649 -25.001  1.00 39.04           C  
ATOM    192  CB  ASP A  15     -62.382  -0.478 -27.534  1.00 39.04           C  
ATOM    193  HB2 ASP A  15     -63.021   0.327 -27.171  1.00 39.04           H  
ATOM    194  HB3 ASP A  15     -63.054  -1.206 -27.989  1.00 39.04           H  
ATOM    195  O   ASP A  15     -63.400  -1.199 -24.644  1.00 39.04           O  
ATOM    196  CG  ASP A  15     -61.465   0.166 -28.589  1.00 39.04           C  
ATOM    197  OD1 ASP A  15     -60.373   0.654 -28.200  1.00 39.04           O  
ATOM    198  OD2 ASP A  15     -61.891   0.273 -29.757  1.00 39.04           O  
ATOM    199  N   ARG A  16     -61.792   0.384 -24.332  1.00 38.68           N  
ATOM    200  H   ARG A  16     -60.828   0.486 -24.614  1.00 38.68           H  
ATOM    201  CA  ARG A  16     -62.299   1.652 -23.687  1.00 38.68           C  
ATOM    202  HA  ARG A  16     -61.559   1.944 -22.942  1.00 38.68           H  
ATOM    203  C   ARG A  16     -63.670   1.774 -22.958  1.00 38.68           C  
ATOM    204  CB  ARG A  16     -62.307   2.734 -24.789  1.00 38.68           C  
ATOM    205  HB2 ARG A  16     -62.645   3.675 -24.355  1.00 38.68           H  
ATOM    206  HB3 ARG A  16     -63.031   2.443 -25.550  1.00 38.68           H  
ATOM    207  O   ARG A  16     -64.671   1.382 -23.539  1.00 38.68           O  
ATOM    208  CG  ARG A  16     -60.950   2.978 -25.465  1.00 38.68           C  
ATOM    209  HG2 ARG A  16     -60.229   3.331 -24.728  1.00 38.68           H  
ATOM    210  HG3 ARG A  16     -60.583   2.051 -25.906  1.00 38.68           H  
ATOM    211  CD  ARG A  16     -61.104   4.015 -26.581  1.00 38.68           C  
ATOM    212  HD2 ARG A  16     -61.928   3.707 -27.225  1.00 38.68           H  
ATOM    213  HD3 ARG A  16     -61.336   4.983 -26.138  1.00 38.68           H  
ATOM    214  NE  ARG A  16     -59.880   4.097 -27.394  1.00 38.68           N  
ATOM    215  HE  ARG A  16     -59.255   3.307 -27.326  1.00 38.68           H  
ATOM    216  NH1 ARG A  16     -60.521   5.856 -28.716  1.00 38.68           N  
ATOM    217 HH11 ARG A  16     -61.421   5.833 -28.259  1.00 38.68           H  
ATOM    218 HH12 ARG A  16     -60.333   6.496 -29.475  1.00 38.68           H  
ATOM    219  NH2 ARG A  16     -58.502   4.938 -28.993  1.00 38.68           N  
ATOM    220 HH21 ARG A  16     -57.841   4.206 -28.775  1.00 38.68           H  
ATOM    221 HH22 ARG A  16     -58.316   5.581 -29.749  1.00 38.68           H  
ATOM    222  CZ  ARG A  16     -59.640   4.962 -28.360  1.00 38.68           C  
ATOM    223  N   ASN A  17     -63.733   2.511 -21.809  1.00 44.52           N  
ATOM    224  H   ASN A  17     -62.955   2.368 -21.181  1.00 44.52           H  
ATOM    225  CA  ASN A  17     -64.416   3.838 -21.542  1.00 44.52           C  
ATOM    226  HA  ASN A  17     -63.731   4.586 -21.941  1.00 44.52           H  
ATOM    227  C   ASN A  17     -64.544   4.237 -20.007  1.00 44.52           C  
ATOM    228  CB  ASN A  17     -65.772   3.971 -22.283  1.00 44.52           C  
ATOM    229  HB2 ASN A  17     -66.018   3.116 -22.912  1.00 44.52           H  
ATOM    230  HB3 ASN A  17     -66.575   4.014 -21.548  1.00 44.52           H  
ATOM    231  O   ASN A  17     -64.144   3.401 -19.202  1.00 44.52           O  
ATOM    232  CG  ASN A  17     -65.844   5.212 -23.168  1.00 44.52           C  
ATOM    233  ND2 ASN A  17     -67.031   5.587 -23.578  1.00 44.52           N  
ATOM    234 HD21 ASN A  17     -67.078   6.479 -24.048  1.00 44.52           H  
ATOM    235 HD22 ASN A  17     -67.849   5.062 -23.302  1.00 44.52           H  
ATOM    236  OD1 ASN A  17     -64.884   5.928 -23.406  1.00 44.52           O  
ATOM    237  N   PRO A  18     -65.028   5.454 -19.567  1.00 52.02           N  
ATOM    238  CA  PRO A  18     -64.487   6.291 -18.457  1.00 52.02           C  
ATOM    239  HA  PRO A  18     -63.712   5.755 -17.909  1.00 52.02           H  
ATOM    240  C   PRO A  18     -65.563   6.819 -17.421  1.00 52.02           C  
ATOM    241  CB  PRO A  18     -63.856   7.445 -19.276  1.00 52.02           C  
ATOM    242  HB2 PRO A  18     -63.725   8.369 -18.712  1.00 52.02           H  
ATOM    243  HB3 PRO A  18     -62.885   7.120 -19.650  1.00 52.02           H  
ATOM    244  O   PRO A  18     -66.604   6.186 -17.282  1.00 52.02           O  
ATOM    245  CG  PRO A  18     -64.807   7.647 -20.464  1.00 52.02           C  
ATOM    246  HG2 PRO A  18     -64.264   7.568 -21.407  1.00 52.02           H  
ATOM    247  HG3 PRO A  18     -65.339   8.595 -20.393  1.00 52.02           H  
ATOM    248  CD  PRO A  18     -65.772   6.485 -20.284  1.00 52.02           C  
ATOM    249  HD2 PRO A  18     -66.272   6.194 -21.208  1.00 52.02           H  
ATOM    250  HD3 PRO A  18     -66.602   6.831 -19.669  1.00 52.02           H  
ATOM    251  N   ASP A  19     -65.324   7.991 -16.774  1.00 42.88           N  
ATOM    252  H   ASP A  19     -64.448   8.428 -17.021  1.00 42.88           H  
ATOM    253  CA  ASP A  19     -66.170   8.841 -15.860  1.00 42.88           C  
ATOM    254  HA  ASP A  19     -65.720   9.834 -15.882  1.00 42.88           H  
ATOM    255  C   ASP A  19     -66.184   8.442 -14.354  1.00 42.88           C  
ATOM    256  CB  ASP A  19     -67.601   9.032 -16.413  1.00 42.88           C  
ATOM    257  HB2 ASP A  19     -68.133   9.711 -15.748  1.00 42.88           H  
ATOM    258  HB3 ASP A  19     -68.128   8.078 -16.387  1.00 42.88           H  
ATOM    259  O   ASP A  19     -66.202   7.258 -14.053  1.00 42.88           O  
ATOM    260  CG  ASP A  19     -67.672   9.615 -17.833  1.00 42.88           C  
ATOM    261  OD1 ASP A  19     -66.718  10.327 -18.225  1.00 42.88           O  
ATOM    262  OD2 ASP A  19     -68.708   9.400 -18.503  1.00 42.88           O  
ATOM    263  N   GLY A  20     -66.188   9.273 -13.289  1.00 38.77           N  
ATOM    264  H   GLY A  20     -66.183   8.718 -12.445  1.00 38.77           H  
ATOM    265  CA  GLY A  20     -66.383  10.709 -12.969  1.00 38.77           C  
ATOM    266  HA2 GLY A  20     -65.489  11.270 -13.243  1.00 38.77           H  
ATOM    267  HA3 GLY A  20     -67.240  11.099 -13.517  1.00 38.77           H  
ATOM    268  C   GLY A  20     -66.642  10.858 -11.422  1.00 38.77           C  
ATOM    269  O   GLY A  20     -66.811   9.831 -10.772  1.00 38.77           O  
ATOM    270  N   PRO A  21     -66.661  12.065 -10.790  1.00 51.12           N  
ATOM    271  CA  PRO A  21     -66.131  12.332  -9.420  1.00 51.12           C  
ATOM    272  HA  PRO A  21     -65.505  11.502  -9.093  1.00 51.12           H  
ATOM    273  C   PRO A  21     -67.156  12.648  -8.285  1.00 51.12           C  
ATOM    274  CB  PRO A  21     -65.253  13.566  -9.664  1.00 51.12           C  
ATOM    275  HB2 PRO A  21     -65.032  14.119  -8.751  1.00 51.12           H  
ATOM    276  HB3 PRO A  21     -64.327  13.264 -10.153  1.00 51.12           H  
ATOM    277  O   PRO A  21     -68.332  12.865  -8.564  1.00 51.12           O  
ATOM    278  CG  PRO A  21     -66.105  14.388 -10.637  1.00 51.12           C  
ATOM    279  HG2 PRO A  21     -65.486  15.042 -11.252  1.00 51.12           H  
ATOM    280  HG3 PRO A  21     -66.839  14.971 -10.082  1.00 51.12           H  
ATOM    281  CD  PRO A  21     -66.821  13.334 -11.484  1.00 51.12           C  
ATOM    282  HD2 PRO A  21     -66.358  13.296 -12.470  1.00 51.12           H  
ATOM    283  HD3 PRO A  21     -67.878  13.583 -11.580  1.00 51.12           H  
ATOM    284  N   ALA A  22     -66.706  12.774  -7.012  1.00 41.83           N  
ATOM    285  H   ALA A  22     -65.746  12.529  -6.815  1.00 41.83           H  
ATOM    286  CA  ALA A  22     -67.453  13.408  -5.896  1.00 41.83           C  
ATOM    287  HA  ALA A  22     -67.971  14.275  -6.306  1.00 41.83           H  
ATOM    288  C   ALA A  22     -66.566  13.919  -4.721  1.00 41.83           C  
ATOM    289  CB  ALA A  22     -68.524  12.447  -5.362  1.00 41.83           C  
ATOM    290  HB1 ALA A  22     -68.047  11.555  -4.957  1.00 41.83           H  
ATOM    291  HB2 ALA A  22     -69.101  12.930  -4.574  1.00 41.83           H  
ATOM    292  HB3 ALA A  22     -69.201  12.156  -6.165  1.00 41.83           H  
ATOM    293  O   ALA A  22     -65.521  13.351  -4.421  1.00 41.83           O  
ATOM    294  N   VAL A  23     -67.032  14.997  -4.074  1.00 39.57           N  
ATOM    295  H   VAL A  23     -67.975  15.261  -4.322  1.00 39.57           H  
ATOM    296  CA  VAL A  23     -66.400  15.901  -3.080  1.00 39.57           C  
ATOM    297  HA  VAL A  23     -65.315  15.810  -3.128  1.00 39.57           H  
ATOM    298  C   VAL A  23     -66.870  15.595  -1.642  1.00 39.57           C  
ATOM    299  CB  VAL A  23     -66.830  17.345  -3.461  1.00 39.57           C  
ATOM    300  HB  VAL A  23     -67.919  17.370  -3.512  1.00 39.57           H  
ATOM    301  O   VAL A  23     -68.019  15.196  -1.465  1.00 39.57           O  
ATOM    302  CG1 VAL A  23     -66.409  18.442  -2.474  1.00 39.57           C  
ATOM    303 HG11 VAL A  23     -66.912  18.307  -1.517  1.00 39.57           H  
ATOM    304 HG12 VAL A  23     -65.329  18.417  -2.323  1.00 39.57           H  
ATOM    305 HG13 VAL A  23     -66.691  19.422  -2.858  1.00 39.57           H  
ATOM    306  CG2 VAL A  23     -66.301  17.745  -4.848  1.00 39.57           C  
ATOM    307 HG21 VAL A  23     -65.211  17.717  -4.847  1.00 39.57           H  
ATOM    308 HG22 VAL A  23     -66.631  18.754  -5.096  1.00 39.57           H  
ATOM    309 HG23 VAL A  23     -66.674  17.068  -5.616  1.00 39.57           H  
ATOM    310  N   GLY A  24     -66.050  15.879  -0.616  1.00 44.92           N  
ATOM    311  H   GLY A  24     -65.094  16.138  -0.814  1.00 44.92           H  
ATOM    312  CA  GLY A  24     -66.463  15.970   0.799  1.00 44.92           C  
ATOM    313  HA2 GLY A  24     -66.573  14.967   1.210  1.00 44.92           H  
ATOM    314  HA3 GLY A  24     -67.428  16.473   0.860  1.00 44.92           H  
ATOM    315  C   GLY A  24     -65.441  16.732   1.662  1.00 44.92           C  
ATOM    316  O   GLY A  24     -64.248  16.474   1.543  1.00 44.92           O  
ATOM    317  N   ALA A  25     -65.910  17.686   2.474  1.00 37.69           N  
ATOM    318  H   ALA A  25     -66.909  17.736   2.613  1.00 37.69           H  
ATOM    319  CA  ALA A  25     -65.141  18.709   3.193  1.00 37.69           C  
ATOM    320  HA  ALA A  25     -64.091  18.638   2.908  1.00 37.69           H  
ATOM    321  C   ALA A  25     -65.222  18.590   4.738  1.00 37.69           C  
ATOM    322  CB  ALA A  25     -65.689  20.072   2.729  1.00 37.69           C  
ATOM    323  HB1 ALA A  25     -65.097  20.877   3.164  1.00 37.69           H  
ATOM    324  HB2 ALA A  25     -65.636  20.149   1.644  1.00 37.69           H  
ATOM    325  HB3 ALA A  25     -66.722  20.190   3.058  1.00 37.69           H  
ATOM    326  O   ALA A  25     -66.108  17.908   5.251  1.00 37.69           O  
ATOM    327  N   ASP A  26     -64.348  19.369   5.399  1.00 37.94           N  
ATOM    328  H   ASP A  26     -63.706  19.861   4.794  1.00 37.94           H  
ATOM    329  CA  ASP A  26     -64.389  19.960   6.760  1.00 37.94           C  
ATOM    330  HA  ASP A  26     -63.679  20.784   6.688  1.00 37.94           H  
ATOM    331  C   ASP A  26     -63.887  19.181   8.001  1.00 37.94           C  
ATOM    332  CB  ASP A  26     -65.734  20.661   7.032  1.00 37.94           C  
ATOM    333  HB2 ASP A  26     -65.714  21.065   8.044  1.00 37.94           H  
ATOM    334  HB3 ASP A  26     -66.542  19.931   6.987  1.00 37.94           H  
ATOM    335  O   ASP A  26     -64.340  18.080   8.307  1.00 37.94           O  
ATOM    336  CG  ASP A  26     -66.034  21.824   6.077  1.00 37.94           C  
ATOM    337  OD1 ASP A  26     -65.083  22.324   5.430  1.00 37.94           O  
ATOM    338  OD2 ASP A  26     -67.218  22.225   6.009  1.00 37.94           O  
ATOM    339  N   GLY A  27     -63.018  19.849   8.790  1.00 37.58           N  
ATOM    340  H   GLY A  27     -62.660  20.729   8.447  1.00 37.58           H  
ATOM    341  CA  GLY A  27     -62.698  19.507  10.189  1.00 37.58           C  
ATOM    342  HA2 GLY A  27     -63.516  19.839  10.829  1.00 37.58           H  
ATOM    343  HA3 GLY A  27     -62.641  18.422  10.275  1.00 37.58           H  
ATOM    344  C   GLY A  27     -61.376  20.077  10.745  1.00 37.58           C  
ATOM    345  O   GLY A  27     -60.353  19.411  10.680  1.00 37.58           O  
ATOM    346  N   ASP A  28     -61.427  21.290  11.302  1.00 33.34           N  
ATOM    347  H   ASP A  28     -62.347  21.706  11.339  1.00 33.34           H  
ATOM    348  CA  ASP A  28     -60.394  22.093  11.998  1.00 33.34           C  
ATOM    349  HA  ASP A  28     -59.510  22.198  11.368  1.00 33.34           H  
ATOM    350  C   ASP A  28     -59.960  21.548  13.388  1.00 33.34           C  
ATOM    351  CB  ASP A  28     -61.085  23.471  12.148  1.00 33.34           C  
ATOM    352  HB2 ASP A  28     -61.246  23.882  11.151  1.00 33.34           H  
ATOM    353  HB3 ASP A  28     -62.068  23.315  12.592  1.00 33.34           H  
ATOM    354  O   ASP A  28     -60.826  21.065  14.115  1.00 33.34           O  
ATOM    355  CG  ASP A  28     -60.368  24.533  12.984  1.00 33.34           C  
ATOM    356  OD1 ASP A  28     -59.116  24.535  12.986  1.00 33.34           O  
ATOM    357  OD2 ASP A  28     -61.091  25.366  13.577  1.00 33.34           O  
ATOM    358  N   SER A  29     -58.665  21.674  13.764  1.00 37.17           N  
ATOM    359  H   SER A  29     -58.052  21.953  13.012  1.00 37.17           H  
ATOM    360  CA  SER A  29     -58.185  22.120  15.106  1.00 37.17           C  
ATOM    361  HA  SER A  29     -58.417  23.183  15.178  1.00 37.17           H  
ATOM    362  C   SER A  29     -56.654  21.968  15.334  1.00 37.17           C  
ATOM    363  CB  SER A  29     -58.902  21.456  16.295  1.00 37.17           C  
ATOM    364  HB2 SER A  29     -59.961  21.716  16.288  1.00 37.17           H  
ATOM    365  HB3 SER A  29     -58.477  21.850  17.218  1.00 37.17           H  
ATOM    366  O   SER A  29     -56.159  20.864  15.543  1.00 37.17           O  
ATOM    367  OG  SER A  29     -58.753  20.052  16.298  1.00 37.17           O  
ATOM    368  HG  SER A  29     -57.851  19.879  16.020  1.00 37.17           H  
ATOM    369  N   THR A  30     -55.953  23.112  15.340  1.00 36.47           N  
ATOM    370  H   THR A  30     -56.478  23.867  14.923  1.00 36.47           H  
ATOM    371  CA  THR A  30     -54.910  23.622  16.281  1.00 36.47           C  
ATOM    372  HA  THR A  30     -54.389  24.395  15.716  1.00 36.47           H  
ATOM    373  C   THR A  30     -53.787  22.752  16.901  1.00 36.47           C  
ATOM    374  CB  THR A  30     -55.591  24.357  17.450  1.00 36.47           C  
ATOM    375  HB  THR A  30     -54.836  24.670  18.171  1.00 36.47           H  
ATOM    376  O   THR A  30     -54.044  21.770  17.589  1.00 36.47           O  
ATOM    377  CG2 THR A  30     -56.360  25.597  16.989  1.00 36.47           C  
ATOM    378 HG21 THR A  30     -55.686  26.281  16.472  1.00 36.47           H  
ATOM    379 HG22 THR A  30     -56.769  26.103  17.863  1.00 36.47           H  
ATOM    380 HG23 THR A  30     -57.181  25.319  16.328  1.00 36.47           H  
ATOM    381  OG1 THR A  30     -56.505  23.489  18.081  1.00 36.47           O  
ATOM    382  HG1 THR A  30     -56.023  22.672  18.231  1.00 36.47           H  
ATOM    383  N   ASP A  31     -52.578  23.343  16.845  1.00 32.67           N  
ATOM    384  H   ASP A  31     -52.541  24.152  16.241  1.00 32.67           H  
ATOM    385  CA  ASP A  31     -51.438  23.321  17.790  1.00 32.67           C  
ATOM    386  HA  ASP A  31     -50.714  24.020  17.371  1.00 32.67           H  
ATOM    387  C   ASP A  31     -50.623  22.030  18.020  1.00 32.67           C  
ATOM    388  CB  ASP A  31     -51.847  23.938  19.147  1.00 32.67           C  
ATOM    389  HB2 ASP A  31     -51.023  23.804  19.848  1.00 32.67           H  
ATOM    390  HB3 ASP A  31     -52.708  23.399  19.544  1.00 32.67           H  
ATOM    391  O   ASP A  31     -51.025  21.157  18.787  1.00 32.67           O  
ATOM    392  CG  ASP A  31     -52.154  25.437  19.112  1.00 32.67           C  
ATOM    393  OD1 ASP A  31     -51.752  26.096  18.127  1.00 32.67           O  
ATOM    394  OD2 ASP A  31     -52.763  25.915  20.094  1.00 32.67           O  
ATOM    395  N   ARG A  32     -49.365  22.014  17.534  1.00 33.00           N  
ATOM    396  H   ARG A  32     -49.247  22.468  16.640  1.00 33.00           H  
ATOM    397  CA  ARG A  32     -48.136  22.025  18.372  1.00 33.00           C  
ATOM    398  HA  ARG A  32     -48.083  23.012  18.831  1.00 33.00           H  
ATOM    399  C   ARG A  32     -46.842  21.886  17.558  1.00 33.00           C  
ATOM    400  CB  ARG A  32     -48.153  20.968  19.494  1.00 33.00           C  
ATOM    401  HB2 ARG A  32     -47.144  20.603  19.684  1.00 33.00           H  
ATOM    402  HB3 ARG A  32     -48.757  20.110  19.199  1.00 33.00           H  
ATOM    403  O   ARG A  32     -46.814  21.330  16.470  1.00 33.00           O  
ATOM    404  CG  ARG A  32     -48.676  21.604  20.793  1.00 33.00           C  
ATOM    405  HG2 ARG A  32     -47.942  22.323  21.158  1.00 33.00           H  
ATOM    406  HG3 ARG A  32     -49.612  22.133  20.613  1.00 33.00           H  
ATOM    407  CD  ARG A  32     -48.914  20.541  21.858  1.00 33.00           C  
ATOM    408  HD2 ARG A  32     -47.972  20.038  22.076  1.00 33.00           H  
ATOM    409  HD3 ARG A  32     -49.607  19.807  21.445  1.00 33.00           H  
ATOM    410  NE  ARG A  32     -49.447  21.153  23.092  1.00 33.00           N  
ATOM    411  HE  ARG A  32     -48.979  21.991  23.406  1.00 33.00           H  
ATOM    412  NH1 ARG A  32     -51.159  19.669  23.465  1.00 33.00           N  
ATOM    413 HH11 ARG A  32     -51.973  19.371  23.983  1.00 33.00           H  
ATOM    414 HH12 ARG A  32     -50.914  19.211  22.598  1.00 33.00           H  
ATOM    415  NH2 ARG A  32     -50.847  21.377  24.869  1.00 33.00           N  
ATOM    416 HH21 ARG A  32     -51.651  21.061  25.393  1.00 33.00           H  
ATOM    417 HH22 ARG A  32     -50.356  22.220  25.130  1.00 33.00           H  
ATOM    418  CZ  ARG A  32     -50.478  20.730  23.799  1.00 33.00           C  
ATOM    419  N   ALA A  33     -45.799  22.473  18.135  1.00 30.89           N  
ATOM    420  H   ALA A  33     -45.947  22.796  19.080  1.00 30.89           H  
ATOM    421  CA  ALA A  33     -44.460  22.701  17.619  1.00 30.89           C  
ATOM    422  HA  ALA A  33     -44.533  23.126  16.618  1.00 30.89           H  
ATOM    423  C   ALA A  33     -43.554  21.454  17.558  1.00 30.89           C  
ATOM    424  CB  ALA A  33     -43.849  23.740  18.576  1.00 30.89           C  
ATOM    425  HB1 ALA A  33     -44.472  24.633  18.616  1.00 30.89           H  
ATOM    426  HB2 ALA A  33     -43.751  23.315  19.575  1.00 30.89           H  
ATOM    427  HB3 ALA A  33     -42.857  24.028  18.228  1.00 30.89           H  
ATOM    428  O   ALA A  33     -43.794  20.479  18.262  1.00 30.89           O  
ATOM    429  N   ALA A  34     -42.445  21.647  16.830  1.00 30.54           N  
ATOM    430  H   ALA A  34     -42.450  22.471  16.246  1.00 30.54           H  
ATOM    431  CA  ALA A  34     -41.128  21.013  16.960  1.00 30.54           C  
ATOM    432  HA  ALA A  34     -40.467  21.634  16.356  1.00 30.54           H  
ATOM    433  C   ALA A  34     -40.942  19.583  16.414  1.00 30.54           C  
ATOM    434  CB  ALA A  34     -40.608  21.184  18.393  1.00 30.54           C  
ATOM    435  HB1 ALA A  34     -41.195  20.569  19.075  1.00 30.54           H  
ATOM    436  HB2 ALA A  34     -40.668  22.229  18.699  1.00 30.54           H  
ATOM    437  HB3 ALA A  34     -39.569  20.860  18.447  1.00 30.54           H  
ATOM    438  O   ALA A  34     -41.627  18.644  16.801  1.00 30.54           O  
ATOM    439  N   GLY A  35     -39.934  19.453  15.541  1.00 32.61           N  
ATOM    440  H   GLY A  35     -39.423  20.287  15.292  1.00 32.61           H  
ATOM    441  CA  GLY A  35     -39.368  18.187  15.075  1.00 32.61           C  
ATOM    442  HA2 GLY A  35     -40.087  17.381  15.222  1.00 32.61           H  
ATOM    443  HA3 GLY A  35     -38.479  17.953  15.660  1.00 32.61           H  
ATOM    444  C   GLY A  35     -38.987  18.218  13.594  1.00 32.61           C  
ATOM    445  O   GLY A  35     -39.720  17.684  12.764  1.00 32.61           O  
ATOM    446  N   VAL A  36     -37.856  18.840  13.238  1.00 35.23           N  
ATOM    447  H   VAL A  36     -37.258  19.207  13.965  1.00 35.23           H  
ATOM    448  CA  VAL A  36     -37.227  18.619  11.922  1.00 35.23           C  
ATOM    449  HA  VAL A  36     -37.997  18.567  11.152  1.00 35.23           H  
ATOM    450  C   VAL A  36     -36.532  17.259  11.996  1.00 35.23           C  
ATOM    451  CB  VAL A  36     -36.254  19.755  11.532  1.00 35.23           C  
ATOM    452  HB  VAL A  36     -35.488  19.862  12.300  1.00 35.23           H  
ATOM    453  O   VAL A  36     -35.433  17.146  12.515  1.00 35.23           O  
ATOM    454  CG1 VAL A  36     -35.574  19.486  10.181  1.00 35.23           C  
ATOM    455 HG11 VAL A  36     -36.318  19.357   9.395  1.00 35.23           H  
ATOM    456 HG12 VAL A  36     -34.918  20.319   9.927  1.00 35.23           H  
ATOM    457 HG13 VAL A  36     -34.954  18.592  10.245  1.00 35.23           H  
ATOM    458  CG2 VAL A  36     -37.006  21.089  11.403  1.00 35.23           C  
ATOM    459 HG21 VAL A  36     -37.787  21.010  10.648  1.00 35.23           H  
ATOM    460 HG22 VAL A  36     -37.449  21.361  12.361  1.00 35.23           H  
ATOM    461 HG23 VAL A  36     -36.305  21.874  11.118  1.00 35.23           H  
ATOM    462  N   GLY A  37     -37.227  16.206  11.563  1.00 32.87           N  
ATOM    463  H   GLY A  37     -38.172  16.365  11.242  1.00 32.87           H  
ATOM    464  CA  GLY A  37     -36.695  14.843  11.532  1.00 32.87           C  
ATOM    465  HA2 GLY A  37     -36.088  14.679  12.423  1.00 32.87           H  
ATOM    466  HA3 GLY A  37     -37.517  14.127  11.552  1.00 32.87           H  
ATOM    467  C   GLY A  37     -35.840  14.570  10.289  1.00 32.87           C  
ATOM    468  O   GLY A  37     -36.161  15.060   9.204  1.00 32.87           O  
ATOM    469  N   ARG A  38     -34.813  13.723  10.464  1.00 42.80           N  
ATOM    470  H   ARG A  38     -34.659  13.469  11.429  1.00 42.80           H  
ATOM    471  CA  ARG A  38     -33.780  13.179   9.542  1.00 42.80           C  
ATOM    472  HA  ARG A  38     -33.042  13.959   9.351  1.00 42.80           H  
ATOM    473  C   ARG A  38     -34.220  12.681   8.132  1.00 42.80           C  
ATOM    474  CB  ARG A  38     -33.055  12.043  10.323  1.00 42.80           C  
ATOM    475  HB2 ARG A  38     -33.806  11.372  10.740  1.00 42.80           H  
ATOM    476  HB3 ARG A  38     -32.455  11.454   9.629  1.00 42.80           H  
ATOM    477  O   ARG A  38     -33.454  12.025   7.440  1.00 42.80           O  
ATOM    478  CG  ARG A  38     -32.086  12.483  11.450  1.00 42.80           C  
ATOM    479  HG2 ARG A  38     -32.573  13.188  12.124  1.00 42.80           H  
ATOM    480  HG3 ARG A  38     -31.218  12.965  11.000  1.00 42.80           H  
ATOM    481  CD  ARG A  38     -31.626  11.250  12.257  1.00 42.80           C  
ATOM    482  HD2 ARG A  38     -32.445  10.921  12.896  1.00 42.80           H  
ATOM    483  HD3 ARG A  38     -31.402  10.451  11.551  1.00 42.80           H  
ATOM    484  NE  ARG A  38     -30.416  11.453  13.091  1.00 42.80           N  
ATOM    485  HE  ARG A  38     -30.021  12.374  13.215  1.00 42.80           H  
ATOM    486  NH1 ARG A  38     -30.218   9.266  13.712  1.00 42.80           N  
ATOM    487 HH11 ARG A  38     -31.116   9.023  13.319  1.00 42.80           H  
ATOM    488 HH12 ARG A  38     -29.776   8.516  14.224  1.00 42.80           H  
ATOM    489  NH2 ARG A  38     -28.560  10.645  14.202  1.00 42.80           N  
ATOM    490 HH21 ARG A  38     -28.038   9.863  14.570  1.00 42.80           H  
ATOM    491 HH22 ARG A  38     -28.182  11.573  14.330  1.00 42.80           H  
ATOM    492  CZ  ARG A  38     -29.731  10.468  13.668  1.00 42.80           C  
ATOM    493  N   ARG A  39     -35.433  12.967   7.638  1.00 35.46           N  
ATOM    494  H   ARG A  39     -35.986  13.618   8.177  1.00 35.46           H  
ATOM    495  CA  ARG A  39     -36.021  12.381   6.404  1.00 35.46           C  
ATOM    496  HA  ARG A  39     -35.382  11.547   6.113  1.00 35.46           H  
ATOM    497  C   ARG A  39     -35.994  13.244   5.132  1.00 35.46           C  
ATOM    498  CB  ARG A  39     -37.415  11.794   6.706  1.00 35.46           C  
ATOM    499  HB2 ARG A  39     -38.047  11.817   5.819  1.00 35.46           H  
ATOM    500  HB3 ARG A  39     -37.907  12.385   7.479  1.00 35.46           H  
ATOM    501  O   ARG A  39     -36.625  12.862   4.148  1.00 35.46           O  
ATOM    502  CG  ARG A  39     -37.294  10.334   7.153  1.00 35.46           C  
ATOM    503  HG2 ARG A  39     -36.766   9.755   6.395  1.00 35.46           H  
ATOM    504  HG3 ARG A  39     -36.722  10.300   8.080  1.00 35.46           H  
ATOM    505  CD  ARG A  39     -38.675   9.713   7.378  1.00 35.46           C  
ATOM    506  HD2 ARG A  39     -39.279  10.406   7.963  1.00 35.46           H  
ATOM    507  HD3 ARG A  39     -39.159   9.564   6.413  1.00 35.46           H  
ATOM    508  NE  ARG A  39     -38.556   8.452   8.134  1.00 35.46           N  
ATOM    509  HE  ARG A  39     -38.025   8.504   8.992  1.00 35.46           H  
ATOM    510  NH1 ARG A  39     -39.654   7.009   6.714  1.00 35.46           N  
ATOM    511 HH11 ARG A  39     -39.900   6.058   6.481  1.00 35.46           H  
ATOM    512 HH12 ARG A  39     -39.745   7.757   6.042  1.00 35.46           H  
ATOM    513  NH2 ARG A  39     -38.784   6.249   8.626  1.00 35.46           N  
ATOM    514 HH21 ARG A  39     -39.046   5.305   8.379  1.00 35.46           H  
ATOM    515 HH22 ARG A  39     -38.218   6.374   9.453  1.00 35.46           H  
ATOM    516  CZ  ARG A  39     -39.002   7.249   7.819  1.00 35.46           C  
ATOM    517  N   THR A  40     -35.246  14.348   5.092  1.00 35.51           N  
ATOM    518  H   THR A  40     -34.752  14.620   5.930  1.00 35.51           H  
ATOM    519  CA  THR A  40     -35.174  15.218   3.890  1.00 35.51           C  
ATOM    520  HA  THR A  40     -35.863  14.823   3.144  1.00 35.51           H  
ATOM    521  C   THR A  40     -33.809  15.196   3.180  1.00 35.51           C  
ATOM    522  CB  THR A  40     -35.693  16.642   4.186  1.00 35.51           C  
ATOM    523  HB  THR A  40     -34.939  17.197   4.743  1.00 35.51           H  
ATOM    524  O   THR A  40     -33.627  15.903   2.197  1.00 35.51           O  
ATOM    525  CG2 THR A  40     -36.112  17.439   2.945  1.00 35.51           C  
ATOM    526 HG21 THR A  40     -36.645  18.339   3.251  1.00 35.51           H  
ATOM    527 HG22 THR A  40     -35.233  17.751   2.381  1.00 35.51           H  
ATOM    528 HG23 THR A  40     -36.759  16.833   2.311  1.00 35.51           H  
ATOM    529  OG1 THR A  40     -36.870  16.566   4.967  1.00 35.51           O  
ATOM    530  HG1 THR A  40     -36.721  17.098   5.752  1.00 35.51           H  
ATOM    531  N   PHE A  41     -32.863  14.345   3.593  1.00 34.62           N  
ATOM    532  H   PHE A  41     -33.037  13.760   4.397  1.00 34.62           H  
ATOM    533  CA  PHE A  41     -31.477  14.397   3.094  1.00 34.62           C  
ATOM    534  HA  PHE A  41     -31.267  15.431   2.821  1.00 34.62           H  
ATOM    535  C   PHE A  41     -31.178  13.591   1.801  1.00 34.62           C  
ATOM    536  CB  PHE A  41     -30.528  14.077   4.260  1.00 34.62           C  
ATOM    537  HB2 PHE A  41     -30.846  14.633   5.142  1.00 34.62           H  
ATOM    538  HB3 PHE A  41     -30.599  13.015   4.496  1.00 34.62           H  
ATOM    539  O   PHE A  41     -30.070  13.636   1.291  1.00 34.62           O  
ATOM    540  CG  PHE A  41     -29.081  14.442   3.989  1.00 34.62           C  
ATOM    541  CD1 PHE A  41     -28.122  13.430   3.801  1.00 34.62           C  
ATOM    542  HD1 PHE A  41     -28.397  12.388   3.879  1.00 34.62           H  
ATOM    543  CD2 PHE A  41     -28.695  15.795   3.894  1.00 34.62           C  
ATOM    544  HD2 PHE A  41     -29.417  16.583   4.052  1.00 34.62           H  
ATOM    545  CE1 PHE A  41     -26.789  13.766   3.511  1.00 34.62           C  
ATOM    546  HE1 PHE A  41     -26.049  12.990   3.384  1.00 34.62           H  
ATOM    547  CE2 PHE A  41     -27.361  16.129   3.602  1.00 34.62           C  
ATOM    548  HE2 PHE A  41     -27.054  17.163   3.542  1.00 34.62           H  
ATOM    549  CZ  PHE A  41     -26.408  15.114   3.410  1.00 34.62           C  
ATOM    550  HZ  PHE A  41     -25.379  15.371   3.208  1.00 34.62           H  
ATOM    551  N   VAL A  42     -32.146  12.905   1.174  1.00 35.14           N  
ATOM    552  H   VAL A  42     -33.060  12.893   1.603  1.00 35.14           H  
ATOM    553  CA  VAL A  42     -31.871  11.989   0.027  1.00 35.14           C  
ATOM    554  HA  VAL A  42     -30.793  11.832  -0.014  1.00 35.14           H  
ATOM    555  C   VAL A  42     -32.199  12.593  -1.358  1.00 35.14           C  
ATOM    556  CB  VAL A  42     -32.447  10.573   0.293  1.00 35.14           C  
ATOM    557  HB  VAL A  42     -33.534  10.635   0.340  1.00 35.14           H  
ATOM    558  O   VAL A  42     -32.488  11.885  -2.318  1.00 35.14           O  
ATOM    559  CG1 VAL A  42     -32.060   9.500  -0.741  1.00 35.14           C  
ATOM    560 HG11 VAL A  42     -32.271   8.502  -0.356  1.00 35.14           H  
ATOM    561 HG12 VAL A  42     -30.995   9.563  -0.964  1.00 35.14           H  
ATOM    562 HG13 VAL A  42     -32.633   9.608  -1.662  1.00 35.14           H  
ATOM    563  CG2 VAL A  42     -31.931  10.044   1.642  1.00 35.14           C  
ATOM    564 HG21 VAL A  42     -30.842  10.009   1.637  1.00 35.14           H  
ATOM    565 HG22 VAL A  42     -32.310   9.039   1.829  1.00 35.14           H  
ATOM    566 HG23 VAL A  42     -32.258  10.676   2.467  1.00 35.14           H  
ATOM    567  N   LYS A  43     -32.188  13.922  -1.523  1.00 29.79           N  
ATOM    568  H   LYS A  43     -31.887  14.490  -0.744  1.00 29.79           H  
ATOM    569  CA  LYS A  43     -32.429  14.555  -2.842  1.00 29.79           C  
ATOM    570  HA  LYS A  43     -32.151  13.851  -3.626  1.00 29.79           H  
ATOM    571  C   LYS A  43     -31.529  15.764  -3.077  1.00 29.79           C  
ATOM    572  CB  LYS A  43     -33.920  14.896  -3.034  1.00 29.79           C  
ATOM    573  HB2 LYS A  43     -34.016  15.545  -3.904  1.00 29.79           H  
ATOM    574  HB3 LYS A  43     -34.289  15.436  -2.161  1.00 29.79           H  
ATOM    575  O   LYS A  43     -31.986  16.899  -2.988  1.00 29.79           O  
ATOM    576  CG  LYS A  43     -34.776  13.648  -3.283  1.00 29.79           C  
ATOM    577  HG2 LYS A  43     -34.339  13.070  -4.096  1.00 29.79           H  
ATOM    578  HG3 LYS A  43     -34.800  13.038  -2.379  1.00 29.79           H  
ATOM    579  CD  LYS A  43     -36.212  14.019  -3.650  1.00 29.79           C  
ATOM    580  HD2 LYS A  43     -36.660  14.565  -2.819  1.00 29.79           H  
ATOM    581  HD3 LYS A  43     -36.207  14.646  -4.542  1.00 29.79           H  
ATOM    582  CE  LYS A  43     -36.982  12.726  -3.918  1.00 29.79           C  
ATOM    583  HE2 LYS A  43     -36.510  12.210  -4.754  1.00 29.79           H  
ATOM    584  HE3 LYS A  43     -36.887  12.084  -3.042  1.00 29.79           H  
ATOM    585  NZ  LYS A  43     -38.407  13.003  -4.206  1.00 29.79           N  
ATOM    586  HZ1 LYS A  43     -38.894  12.135  -4.380  1.00 29.79           H  
ATOM    587  HZ2 LYS A  43     -38.826  13.467  -3.413  1.00 29.79           H  
ATOM    588  HZ3 LYS A  43     -38.480  13.599  -5.018  1.00 29.79           H  
ATOM    589  N   GLY A  44     -30.270  15.506  -3.418  1.00 29.15           N  
ATOM    590  H   GLY A  44     -29.929  14.558  -3.341  1.00 29.15           H  
ATOM    591  CA  GLY A  44     -29.322  16.561  -3.773  1.00 29.15           C  
ATOM    592  HA2 GLY A  44     -29.209  17.239  -2.927  1.00 29.15           H  
ATOM    593  HA3 GLY A  44     -29.718  17.132  -4.613  1.00 29.15           H  
ATOM    594  C   GLY A  44     -27.929  16.069  -4.161  1.00 29.15           C  
ATOM    595  O   GLY A  44     -26.962  16.715  -3.795  1.00 29.15           O  
ATOM    596  N   LEU A  45     -27.803  14.939  -4.867  1.00 29.48           N  
ATOM    597  H   LEU A  45     -28.630  14.439  -5.158  1.00 29.48           H  
ATOM    598  CA  LEU A  45     -26.521  14.512  -5.444  1.00 29.48           C  
ATOM    599  HA  LEU A  45     -25.715  14.726  -4.742  1.00 29.48           H  
ATOM    600  C   LEU A  45     -26.242  15.342  -6.707  1.00 29.48           C  
ATOM    601  CB  LEU A  45     -26.537  12.990  -5.696  1.00 29.48           C  
ATOM    602  HB2 LEU A  45     -25.817  12.745  -6.476  1.00 29.48           H  
ATOM    603  HB3 LEU A  45     -27.523  12.703  -6.063  1.00 29.48           H  
ATOM    604  O   LEU A  45     -26.689  15.008  -7.805  1.00 29.48           O  
ATOM    605  CG  LEU A  45     -26.182  12.175  -4.435  1.00 29.48           C  
ATOM    606  HG  LEU A  45     -26.609  12.661  -3.558  1.00 29.48           H  
ATOM    607  CD1 LEU A  45     -26.771  10.768  -4.522  1.00 29.48           C  
ATOM    608 HD11 LEU A  45     -26.504  10.207  -3.626  1.00 29.48           H  
ATOM    609 HD12 LEU A  45     -27.857  10.816  -4.600  1.00 29.48           H  
ATOM    610 HD13 LEU A  45     -26.360  10.248  -5.388  1.00 29.48           H  
ATOM    611  CD2 LEU A  45     -24.667  12.055  -4.259  1.00 29.48           C  
ATOM    612 HD21 LEU A  45     -24.223  11.530  -5.105  1.00 29.48           H  
ATOM    613 HD22 LEU A  45     -24.441  11.498  -3.350  1.00 29.48           H  
ATOM    614 HD23 LEU A  45     -24.214  13.042  -4.177  1.00 29.48           H  
ATOM    615  N   GLY A  46     -25.580  16.483  -6.515  1.00 24.98           N  
ATOM    616  H   GLY A  46     -25.315  16.697  -5.565  1.00 24.98           H  
ATOM    617  CA  GLY A  46     -24.836  17.186  -7.556  1.00 24.98           C  
ATOM    618  HA2 GLY A  46     -25.300  17.031  -8.530  1.00 24.98           H  
ATOM    619  HA3 GLY A  46     -24.802  18.253  -7.336  1.00 24.98           H  
ATOM    620  C   GLY A  46     -23.406  16.651  -7.567  1.00 24.98           C  
ATOM    621  O   GLY A  46     -22.798  16.539  -6.510  1.00 24.98           O  
ATOM    622  N   ALA A  47     -22.912  16.277  -8.746  1.00 24.76           N  
ATOM    623  H   ALA A  47     -23.486  16.388  -9.569  1.00 24.76           H  
ATOM    624  CA  ALA A  47     -21.581  15.718  -8.951  1.00 24.76           C  
ATOM    625  HA  ALA A  47     -21.496  14.775  -8.412  1.00 24.76           H  
ATOM    626  C   ALA A  47     -20.489  16.675  -8.438  1.00 24.76           C  
ATOM    627  CB  ALA A  47     -21.437  15.439 -10.455  1.00 24.76           C  
ATOM    628  HB1 ALA A  47     -21.529  16.363 -11.025  1.00 24.76           H  
ATOM    629  HB2 ALA A  47     -22.194  14.725 -10.777  1.00 24.76           H  
ATOM    630  HB3 ALA A  47     -20.454  15.007 -10.644  1.00 24.76           H  
ATOM    631  O   ALA A  47     -20.256  17.723  -9.041  1.00 24.76           O  
ATOM    632  N   ALA A  48     -19.840  16.314  -7.331  1.00 26.59           N  
ATOM    633  H   ALA A  48     -20.121  15.468  -6.858  1.00 26.59           H  
ATOM    634  CA  ALA A  48     -18.572  16.888  -6.904  1.00 26.59           C  
ATOM    635  HA  ALA A  48     -18.385  17.826  -7.427  1.00 26.59           H  
ATOM    636  C   ALA A  48     -17.490  15.879  -7.296  1.00 26.59           C  
ATOM    637  CB  ALA A  48     -18.622  17.193  -5.402  1.00 26.59           C  
ATOM    638  HB1 ALA A  48     -18.798  16.277  -4.837  1.00 26.59           H  
ATOM    639  HB2 ALA A  48     -19.418  17.907  -5.191  1.00 26.59           H  
ATOM    640  HB3 ALA A  48     -17.670  17.618  -5.082  1.00 26.59           H  
ATOM    641  O   ALA A  48     -17.438  14.776  -6.754  1.00 26.59           O  
ATOM    642  N   GLY A  49     -16.711  16.223  -8.323  1.00 24.67           N  
ATOM    643  H   GLY A  49     -16.791  17.159  -8.696  1.00 24.67           H  
ATOM    644  CA  GLY A  49     -15.650  15.368  -8.839  1.00 24.67           C  
ATOM    645  HA2 GLY A  49     -15.192  15.823  -9.717  1.00 24.67           H  
ATOM    646  HA3 GLY A  49     -16.066  14.401  -9.122  1.00 24.67           H  
ATOM    647  C   GLY A  49     -14.574  15.172  -7.780  1.00 24.67           C  
ATOM    648  O   GLY A  49     -14.004  16.143  -7.289  1.00 24.67           O  
ATOM    649  N   ALA A  50     -14.291  13.917  -7.442  1.00 28.15           N  
ATOM    650  H   ALA A  50     -14.824  13.166  -7.858  1.00 28.15           H  
ATOM    651  CA  ALA A  50     -13.104  13.575  -6.681  1.00 28.15           C  
ATOM    652  HA  ALA A  50     -13.049  14.210  -5.796  1.00 28.15           H  
ATOM    653  C   ALA A  50     -11.883  13.853  -7.568  1.00 28.15           C  
ATOM    654  CB  ALA A  50     -13.204  12.113  -6.225  1.00 28.15           C  
ATOM    655  HB1 ALA A  50     -12.313  11.848  -5.656  1.00 28.15           H  
ATOM    656  HB2 ALA A  50     -13.279  11.455  -7.090  1.00 28.15           H  
ATOM    657  HB3 ALA A  50     -14.084  11.983  -5.595  1.00 28.15           H  
ATOM    658  O   ALA A  50     -11.593  13.102  -8.500  1.00 28.15           O  
ATOM    659  N   ALA A  51     -11.186  14.956  -7.303  1.00 25.72           N  
ATOM    660  H   ALA A  51     -11.535  15.596  -6.604  1.00 25.72           H  
ATOM    661  CA  ALA A  51      -9.872  15.212  -7.868  1.00 25.72           C  
ATOM    662  HA  ALA A  51      -9.890  15.000  -8.937  1.00 25.72           H  
ATOM    663  C   ALA A  51      -8.873  14.251  -7.208  1.00 25.72           C  
ATOM    664  CB  ALA A  51      -9.519  16.694  -7.682  1.00 25.72           C  
ATOM    665  HB1 ALA A  51      -9.512  16.950  -6.622  1.00 25.72           H  
ATOM    666  HB2 ALA A  51      -8.529  16.889  -8.094  1.00 25.72           H  
ATOM    667  HB3 ALA A  51     -10.250  17.318  -8.196  1.00 25.72           H  
ATOM    668  O   ALA A  51      -8.213  14.586  -6.230  1.00 25.72           O  
ATOM    669  N   SER A  52      -8.774  13.026  -7.725  1.00 29.90           N  
ATOM    670  H   SER A  52      -9.421  12.744  -8.447  1.00 29.90           H  
ATOM    671  CA  SER A  52      -7.556  12.247  -7.544  1.00 29.90           C  
ATOM    672  HA  SER A  52      -7.300  12.201  -6.485  1.00 29.90           H  
ATOM    673  C   SER A  52      -6.458  12.993  -8.295  1.00 29.90           C  
ATOM    674  CB  SER A  52      -7.726  10.813  -8.062  1.00 29.90           C  
ATOM    675  HB2 SER A  52      -6.776  10.286  -7.974  1.00 29.90           H  
ATOM    676  HB3 SER A  52      -8.470  10.295  -7.458  1.00 29.90           H  
ATOM    677  O   SER A  52      -6.486  13.038  -9.529  1.00 29.90           O  
ATOM    678  OG  SER A  52      -8.142  10.813  -9.415  1.00 29.90           O  
ATOM    679  HG  SER A  52      -7.622  11.482  -9.866  1.00 29.90           H  
ATOM    680  N   VAL A  53      -5.518  13.598  -7.568  1.00 31.07           N  
ATOM    681  H   VAL A  53      -5.617  13.605  -6.563  1.00 31.07           H  
ATOM    682  CA  VAL A  53      -4.290  14.175  -8.130  1.00 31.07           C  
ATOM    683  HA  VAL A  53      -4.552  14.726  -9.033  1.00 31.07           H  
ATOM    684  C   VAL A  53      -3.381  13.017  -8.551  1.00 31.07           C  
ATOM    685  CB  VAL A  53      -3.611  15.173  -7.161  1.00 31.07           C  
ATOM    686  HB  VAL A  53      -3.173  14.632  -6.323  1.00 31.07           H  
ATOM    687  O   VAL A  53      -2.331  12.760  -7.983  1.00 31.07           O  
ATOM    688  CG1 VAL A  53      -2.513  15.975  -7.877  1.00 31.07           C  
ATOM    689 HG11 VAL A  53      -1.742  15.302  -8.251  1.00 31.07           H  
ATOM    690 HG12 VAL A  53      -2.934  16.543  -8.706  1.00 31.07           H  
ATOM    691 HG13 VAL A  53      -2.044  16.660  -7.170  1.00 31.07           H  
ATOM    692  CG2 VAL A  53      -4.615  16.191  -6.596  1.00 31.07           C  
ATOM    693 HG21 VAL A  53      -5.359  15.690  -5.976  1.00 31.07           H  
ATOM    694 HG22 VAL A  53      -5.116  16.721  -7.405  1.00 31.07           H  
ATOM    695 HG23 VAL A  53      -4.091  16.910  -5.965  1.00 31.07           H  
ATOM    696  N   GLY A  54      -3.826  12.250  -9.544  1.00 31.63           N  
ATOM    697  H   GLY A  54      -4.727  12.494  -9.931  1.00 31.63           H  
ATOM    698  CA  GLY A  54      -2.917  11.517 -10.401  1.00 31.63           C  
ATOM    699  HA2 GLY A  54      -2.129  11.045  -9.814  1.00 31.63           H  
ATOM    700  HA3 GLY A  54      -3.455  10.759 -10.971  1.00 31.63           H  
ATOM    701  C   GLY A  54      -2.332  12.541 -11.357  1.00 31.63           C  
ATOM    702  O   GLY A  54      -3.088  13.214 -12.058  1.00 31.63           O  
ATOM    703  N   LEU A  55      -1.011  12.693 -11.351  1.00 30.25           N  
ATOM    704  H   LEU A  55      -0.471  12.156 -10.688  1.00 30.25           H  
ATOM    705  CA  LEU A  55      -0.271  13.458 -12.349  1.00 30.25           C  
ATOM    706  HA  LEU A  55      -0.550  14.510 -12.290  1.00 30.25           H  
ATOM    707  C   LEU A  55      -0.646  12.927 -13.744  1.00 30.25           C  
ATOM    708  CB  LEU A  55       1.236  13.307 -12.064  1.00 30.25           C  
ATOM    709  HB2 LEU A  55       1.483  12.246 -12.084  1.00 30.25           H  
ATOM    710  HB3 LEU A  55       1.795  13.774 -12.875  1.00 30.25           H  
ATOM    711  O   LEU A  55      -0.158  11.904 -14.204  1.00 30.25           O  
ATOM    712  CG  LEU A  55       1.721  13.900 -10.726  1.00 30.25           C  
ATOM    713  HG  LEU A  55       1.069  13.568  -9.918  1.00 30.25           H  
ATOM    714  CD1 LEU A  55       3.136  13.411 -10.417  1.00 30.25           C  
ATOM    715 HD11 LEU A  55       3.812  13.708 -11.219  1.00 30.25           H  
ATOM    716 HD12 LEU A  55       3.140  12.323 -10.343  1.00 30.25           H  
ATOM    717 HD13 LEU A  55       3.478  13.835  -9.473  1.00 30.25           H  
ATOM    718  CD2 LEU A  55       1.733  15.431 -10.751  1.00 30.25           C  
ATOM    719 HD21 LEU A  55       2.377  15.779 -11.559  1.00 30.25           H  
ATOM    720 HD22 LEU A  55       2.110  15.808  -9.801  1.00 30.25           H  
ATOM    721 HD23 LEU A  55       0.721  15.808 -10.898  1.00 30.25           H  
ATOM    722  N   ALA A  56      -1.639  13.552 -14.367  1.00 30.21           N  
ATOM    723  H   ALA A  56      -2.172  14.211 -13.817  1.00 30.21           H  
ATOM    724  CA  ALA A  56      -2.069  13.290 -15.729  1.00 30.21           C  
ATOM    725  HA  ALA A  56      -1.194  13.073 -16.342  1.00 30.21           H  
ATOM    726  C   ALA A  56      -2.715  14.574 -16.241  1.00 30.21           C  
ATOM    727  CB  ALA A  56      -3.007  12.075 -15.781  1.00 30.21           C  
ATOM    728  HB1 ALA A  56      -3.349  11.926 -16.805  1.00 30.21           H  
ATOM    729  HB2 ALA A  56      -2.471  11.186 -15.449  1.00 30.21           H  
ATOM    730  HB3 ALA A  56      -3.865  12.242 -15.129  1.00 30.21           H  
ATOM    731  O   ALA A  56      -3.932  14.760 -16.212  1.00 30.21           O  
ATOM    732  N   HIS A  57      -1.870  15.517 -16.648  1.00 26.90           N  
ATOM    733  H   HIS A  57      -0.879  15.319 -16.636  1.00 26.90           H  
ATOM    734  CA  HIS A  57      -2.343  16.734 -17.278  1.00 26.90           C  
ATOM    735  HA  HIS A  57      -3.257  17.027 -16.761  1.00 26.90           H  
ATOM    736  C   HIS A  57      -2.682  16.442 -18.746  1.00 26.90           C  
ATOM    737  CB  HIS A  57      -1.314  17.864 -17.090  1.00 26.90           C  
ATOM    738  HB2 HIS A  57      -0.682  17.626 -16.234  1.00 26.90           H  
ATOM    739  HB3 HIS A  57      -0.666  17.924 -17.964  1.00 26.90           H  
ATOM    740  O   HIS A  57      -1.825  16.028 -19.524  1.00 26.90           O  
ATOM    741  CG  HIS A  57      -1.924  19.219 -16.820  1.00 26.90           C  
ATOM    742  CD2 HIS A  57      -1.312  20.262 -16.176  1.00 26.90           C  
ATOM    743  HD2 HIS A  57      -0.303  20.262 -15.792  1.00 26.90           H  
ATOM    744  ND1 HIS A  57      -3.219  19.614 -17.080  1.00 26.90           N  
ATOM    745  HD1 HIS A  57      -3.951  19.030 -17.457  1.00 26.90           H  
ATOM    746  CE1 HIS A  57      -3.383  20.853 -16.590  1.00 26.90           C  
ATOM    747  HE1 HIS A  57      -4.314  21.402 -16.592  1.00 26.90           H  
ATOM    748  NE2 HIS A  57      -2.233  21.313 -16.079  1.00 26.90           N  
ATOM    749  N   ASP A  58      -3.931  16.704 -19.136  1.00 24.62           N  
ATOM    750  H   ASP A  58      -4.632  16.809 -18.417  1.00 24.62           H  
ATOM    751  CA  ASP A  58      -4.401  16.678 -20.524  1.00 24.62           C  
ATOM    752  HA  ASP A  58      -4.289  15.669 -20.920  1.00 24.62           H  
ATOM    753  C   ASP A  58      -3.590  17.634 -21.419  1.00 24.62           C  
ATOM    754  CB  ASP A  58      -5.892  17.089 -20.568  1.00 24.62           C  
ATOM    755  HB2 ASP A  58      -6.103  17.796 -19.765  1.00 24.62           H  
ATOM    756  HB3 ASP A  58      -6.093  17.603 -21.507  1.00 24.62           H  
ATOM    757  O   ASP A  58      -3.915  18.820 -21.546  1.00 24.62           O  
ATOM    758  CG  ASP A  58      -6.893  15.938 -20.527  1.00 24.62           C  
ATOM    759  OD1 ASP A  58      -6.536  14.848 -21.018  1.00 24.62           O  
ATOM    760  OD2 ASP A  58      -8.044  16.221 -20.126  1.00 24.62           O  
ATOM    761  N   ARG A  59      -2.544  17.135 -22.091  1.00 28.77           N  
ATOM    762  H   ARG A  59      -2.193  16.237 -21.789  1.00 28.77           H  
ATOM    763  CA  ARG A  59      -1.930  17.812 -23.246  1.00 28.77           C  
ATOM    764  HA  ARG A  59      -2.689  18.455 -23.690  1.00 28.77           H  
ATOM    765  C   ARG A  59      -1.529  16.833 -24.350  1.00 28.77           C  
ATOM    766  CB  ARG A  59      -0.765  18.733 -22.829  1.00 28.77           C  
ATOM    767  HB2 ARG A  59      -0.240  19.055 -23.728  1.00 28.77           H  
ATOM    768  HB3 ARG A  59      -0.064  18.184 -22.200  1.00 28.77           H  
ATOM    769  O   ARG A  59      -0.378  16.457 -24.487  1.00 28.77           O  
ATOM    770  CG  ARG A  59      -1.264  19.984 -22.091  1.00 28.77           C  
ATOM    771  HG2 ARG A  59      -1.593  19.691 -21.094  1.00 28.77           H  
ATOM    772  HG3 ARG A  59      -2.100  20.423 -22.635  1.00 28.77           H  
ATOM    773  CD  ARG A  59      -0.178  21.046 -21.936  1.00 28.77           C  
ATOM    774  HD2 ARG A  59       0.678  20.578 -21.448  1.00 28.77           H  
ATOM    775  HD3 ARG A  59       0.125  21.403 -22.920  1.00 28.77           H  
ATOM    776  NE  ARG A  59      -0.678  22.167 -21.117  1.00 28.77           N  
ATOM    777  HE  ARG A  59      -1.674  22.182 -20.950  1.00 28.77           H  
ATOM    778  NH1 ARG A  59       1.365  22.976 -20.449  1.00 28.77           N  
ATOM    779 HH11 ARG A  59       1.917  23.522 -19.803  1.00 28.77           H  
ATOM    780 HH12 ARG A  59       1.821  22.244 -20.974  1.00 28.77           H  
ATOM    781  NH2 ARG A  59      -0.502  23.843 -19.587  1.00 28.77           N  
ATOM    782 HH21 ARG A  59       0.083  24.353 -18.941  1.00 28.77           H  
ATOM    783 HH22 ARG A  59      -1.479  23.729 -19.359  1.00 28.77           H  
ATOM    784  CZ  ARG A  59       0.062  22.992 -20.398  1.00 28.77           C  
ATOM    785  N   GLY A  60      -2.506  16.557 -25.215  1.00 25.75           N  
ATOM    786  H   GLY A  60      -3.438  16.721 -24.863  1.00 25.75           H  
ATOM    787  CA  GLY A  60      -2.344  16.557 -26.672  1.00 25.75           C  
ATOM    788  HA2 GLY A  60      -3.331  16.454 -27.124  1.00 25.75           H  
ATOM    789  HA3 GLY A  60      -1.954  17.532 -26.966  1.00 25.75           H  
ATOM    790  C   GLY A  60      -1.414  15.511 -27.293  1.00 25.75           C  
ATOM    791  O   GLY A  60      -0.203  15.685 -27.355  1.00 25.75           O  
ATOM    792  N   ALA A  61      -2.026  14.511 -27.928  1.00 23.89           N  
ATOM    793  H   ALA A  61      -3.019  14.400 -27.785  1.00 23.89           H  
ATOM    794  CA  ALA A  61      -1.386  13.590 -28.861  1.00 23.89           C  
ATOM    795  HA  ALA A  61      -0.663  12.983 -28.317  1.00 23.89           H  
ATOM    796  C   ALA A  61      -0.655  14.335 -29.998  1.00 23.89           C  
ATOM    797  CB  ALA A  61      -2.491  12.673 -29.415  1.00 23.89           C  
ATOM    798  HB1 ALA A  61      -2.058  11.963 -30.120  1.00 23.89           H  
ATOM    799  HB2 ALA A  61      -2.953  12.116 -28.600  1.00 23.89           H  
ATOM    800  HB3 ALA A  61      -3.254  13.260 -29.926  1.00 23.89           H  
ATOM    801  O   ALA A  61      -1.289  14.729 -30.974  1.00 23.89           O  
ATOM    802  N   ALA A  62       0.657  14.554 -29.855  1.00 27.11           N  
ATOM    803  H   ALA A  62       1.001  14.478 -28.908  1.00 27.11           H  
ATOM    804  CA  ALA A  62       1.660  14.639 -30.929  1.00 27.11           C  
ATOM    805  HA  ALA A  62       1.888  13.623 -31.250  1.00 27.11           H  
ATOM    806  C   ALA A  62       2.979  15.252 -30.421  1.00 27.11           C  
ATOM    807  CB  ALA A  62       1.170  15.420 -32.167  1.00 27.11           C  
ATOM    808  HB1 ALA A  62       0.411  14.848 -32.701  1.00 27.11           H  
ATOM    809  HB2 ALA A  62       1.998  15.579 -32.857  1.00 27.11           H  
ATOM    810  HB3 ALA A  62       0.765  16.385 -31.863  1.00 27.11           H  
ATOM    811  O   ALA A  62       3.340  16.368 -30.795  1.00 27.11           O  
ATOM    812  N   ARG A  63       3.720  14.499 -29.610  1.00 26.23           N  
ATOM    813  H   ARG A  63       3.282  13.708 -29.161  1.00 26.23           H  
ATOM    814  CA  ARG A  63       5.186  14.528 -29.475  1.00 26.23           C  
ATOM    815  HA  ARG A  63       5.647  14.451 -30.460  1.00 26.23           H  
ATOM    816  C   ARG A  63       5.573  13.253 -28.727  1.00 26.23           C  
ATOM    817  CB  ARG A  63       5.655  15.819 -28.776  1.00 26.23           C  
ATOM    818  HB2 ARG A  63       6.467  15.600 -28.083  1.00 26.23           H  
ATOM    819  HB3 ARG A  63       4.835  16.245 -28.197  1.00 26.23           H  
ATOM    820  O   ARG A  63       4.728  12.707 -28.029  1.00 26.23           O  
ATOM    821  CG  ARG A  63       6.165  16.826 -29.822  1.00 26.23           C  
ATOM    822  HG2 ARG A  63       5.737  16.629 -30.805  1.00 26.23           H  
ATOM    823  HG3 ARG A  63       7.243  16.691 -29.917  1.00 26.23           H  
ATOM    824  CD  ARG A  63       5.885  18.281 -29.454  1.00 26.23           C  
ATOM    825  HD2 ARG A  63       4.810  18.406 -29.325  1.00 26.23           H  
ATOM    826  HD3 ARG A  63       6.366  18.496 -28.500  1.00 26.23           H  
ATOM    827  NE  ARG A  63       6.358  19.174 -30.536  1.00 26.23           N  
ATOM    828  HE  ARG A  63       5.907  19.038 -31.429  1.00 26.23           H  
ATOM    829  NH1 ARG A  63       7.946  20.328 -29.338  1.00 26.23           N  
ATOM    830 HH11 ARG A  63       8.738  20.950 -29.265  1.00 26.23           H  
ATOM    831 HH12 ARG A  63       7.713  19.790 -28.515  1.00 26.23           H  
ATOM    832  NH2 ARG A  63       7.708  20.722 -31.521  1.00 26.23           N  
ATOM    833 HH21 ARG A  63       8.484  21.361 -31.425  1.00 26.23           H  
ATOM    834 HH22 ARG A  63       7.276  20.525 -32.412  1.00 26.23           H  
ATOM    835  CZ  ARG A  63       7.330  20.067 -30.456  1.00 26.23           C  
ATOM    836  N   ASN A  64       6.743  12.695 -29.030  1.00 30.17           N  
ATOM    837  H   ASN A  64       7.415  13.246 -29.543  1.00 30.17           H  
ATOM    838  CA  ASN A  64       7.197  11.407 -28.494  1.00 30.17           C  
ATOM    839  HA  ASN A  64       6.668  10.590 -28.985  1.00 30.17           H  
ATOM    840  C   ASN A  64       6.911  11.358 -26.987  1.00 30.17           C  
ATOM    841  CB  ASN A  64       8.706  11.291 -28.765  1.00 30.17           C  
ATOM    842  HB2 ASN A  64       9.072  10.347 -28.360  1.00 30.17           H  
ATOM    843  HB3 ASN A  64       9.219  12.089 -28.229  1.00 30.17           H  
ATOM    844  O   ASN A  64       7.244  12.331 -26.326  1.00 30.17           O  
ATOM    845  CG  ASN A  64       9.073  11.350 -30.235  1.00 30.17           C  
ATOM    846  ND2 ASN A  64      10.192  11.954 -30.555  1.00 30.17           N  
ATOM    847 HD21 ASN A  64      10.787  12.287 -29.810  1.00 30.17           H  
ATOM    848 HD22 ASN A  64      10.485  11.914 -31.521  1.00 30.17           H  
ATOM    849  OD1 ASN A  64       8.363  10.893 -31.120  1.00 30.17           O  
ATOM    850  N   ALA A  65       6.256  10.304 -26.486  1.00 35.57           N  
ATOM    851  H   ALA A  65       5.997   9.538 -27.091  1.00 35.57           H  
ATOM    852  CA  ALA A  65       6.059  10.112 -25.049  1.00 35.57           C  
ATOM    853  HA  ALA A  65       5.450  10.923 -24.650  1.00 35.57           H  
ATOM    854  C   ALA A  65       7.448  10.165 -24.388  1.00 35.57           C  
ATOM    855  CB  ALA A  65       5.321   8.783 -24.827  1.00 35.57           C  
ATOM    856  HB1 ALA A  65       5.914   7.952 -25.209  1.00 35.57           H  
ATOM    857  HB2 ALA A  65       4.346   8.803 -25.316  1.00 35.57           H  
ATOM    858  HB3 ALA A  65       5.167   8.632 -23.759  1.00 35.57           H  
ATOM    859  O   ALA A  65       8.259   9.261 -24.595  1.00 35.57           O  
ATOM    860  N   GLU A  66       7.758  11.314 -23.788  1.00 45.39           N  
ATOM    861  H   GLU A  66       7.034  12.012 -23.694  1.00 45.39           H  
ATOM    862  CA  GLU A  66       9.078  11.716 -23.305  1.00 45.39           C  
ATOM    863  HA  GLU A  66       9.837  11.329 -23.984  1.00 45.39           H  
ATOM    864  C   GLU A  66       9.317  11.072 -21.939  1.00 45.39           C  
ATOM    865  CB  GLU A  66       9.189  13.265 -23.273  1.00 45.39           C  
ATOM    866  HB2 GLU A  66       9.718  13.575 -22.372  1.00 45.39           H  
ATOM    867  HB3 GLU A  66       8.185  13.688 -23.234  1.00 45.39           H  
ATOM    868  O   GLU A  66       8.440  11.090 -21.078  1.00 45.39           O  
ATOM    869  CG  GLU A  66       9.957  13.822 -24.493  1.00 45.39           C  
ATOM    870  HG2 GLU A  66      11.021  13.638 -24.340  1.00 45.39           H  
ATOM    871  HG3 GLU A  66       9.662  13.250 -25.372  1.00 45.39           H  
ATOM    872  CD  GLU A  66       9.734  15.319 -24.816  1.00 45.39           C  
ATOM    873  OE1 GLU A  66      10.397  15.793 -25.776  1.00 45.39           O  
ATOM    874  OE2 GLU A  66       8.807  15.947 -24.260  1.00 45.39           O  
ATOM    875  N   ALA A  67      10.499  10.476 -21.786  1.00 53.59           N  
ATOM    876  H   ALA A  67      11.152  10.511 -22.556  1.00 53.59           H  
ATOM    877  CA  ALA A  67      10.981   9.795 -20.594  1.00 53.59           C  
ATOM    878  HA  ALA A  67      10.280   9.011 -20.306  1.00 53.59           H  
ATOM    879  C   ALA A  67      11.111  10.781 -19.416  1.00 53.59           C  
ATOM    880  CB  ALA A  67      12.314   9.141 -20.992  1.00 53.59           C  
ATOM    881  HB1 ALA A  67      12.163   8.459 -21.829  1.00 53.59           H  
ATOM    882  HB2 ALA A  67      13.045   9.898 -21.277  1.00 53.59           H  
ATOM    883  HB3 ALA A  67      12.705   8.567 -20.152  1.00 53.59           H  
ATOM    884  O   ALA A  67      12.123  11.479 -19.292  1.00 53.59           O  
ATOM    885  N   ILE A  68      10.056  10.868 -18.600  1.00 52.74           N  
ATOM    886  H   ILE A  68       9.269  10.267 -18.800  1.00 52.74           H  
ATOM    887  CA  ILE A  68       9.999  11.626 -17.351  1.00 52.74           C  
ATOM    888  HA  ILE A  68      10.994  12.002 -17.115  1.00 52.74           H  
ATOM    889  C   ILE A  68       9.572  10.664 -16.232  1.00 52.74           C  
ATOM    890  CB  ILE A  68       9.042  12.834 -17.481  1.00 52.74           C  
ATOM    891  HB  ILE A  68       8.038  12.457 -17.679  1.00 52.74           H  
ATOM    892  O   ILE A  68       8.509  10.046 -16.297  1.00 52.74           O  
ATOM    893  CG1 ILE A  68       9.448  13.776 -18.639  1.00 52.74           C  
ATOM    894 HG12 ILE A  68       9.512  13.201 -19.563  1.00 52.74           H  
ATOM    895 HG13 ILE A  68      10.431  14.203 -18.442  1.00 52.74           H  
ATOM    896  CG2 ILE A  68       9.020  13.609 -16.156  1.00 52.74           C  
ATOM    897 HG21 ILE A  68      10.026  13.954 -15.920  1.00 52.74           H  
ATOM    898 HG22 ILE A  68       8.686  12.951 -15.353  1.00 52.74           H  
ATOM    899 HG23 ILE A  68       8.330  14.450 -16.215  1.00 52.74           H  
ATOM    900  CD1 ILE A  68       8.445  14.906 -18.896  1.00 52.74           C  
ATOM    901 HD11 ILE A  68       8.532  15.677 -18.130  1.00 52.74           H  
ATOM    902 HD12 ILE A  68       7.430  14.507 -18.904  1.00 52.74           H  
ATOM    903 HD13 ILE A  68       8.651  15.341 -19.874  1.00 52.74           H  
ATOM    904  N   ALA A  69      10.389  10.563 -15.185  1.00 58.83           N  
ATOM    905  H   ALA A  69      11.190  11.178 -15.151  1.00 58.83           H  
ATOM    906  CA  ALA A  69      10.167   9.687 -14.039  1.00 58.83           C  
ATOM    907  HA  ALA A  69       9.849   8.707 -14.394  1.00 58.83           H  
ATOM    908  C   ALA A  69       9.088  10.280 -13.119  1.00 58.83           C  
ATOM    909  CB  ALA A  69      11.507   9.548 -13.305  1.00 58.83           C  
ATOM    910  HB1 ALA A  69      11.344   9.152 -12.303  1.00 58.83           H  
ATOM    911  HB2 ALA A  69      12.161   8.879 -13.865  1.00 58.83           H  
ATOM    912  HB3 ALA A  69      11.988  10.521 -13.209  1.00 58.83           H  
ATOM    913  O   ALA A  69       9.159  11.467 -12.841  1.00 58.83           O  
ATOM    914  N   PRO A  70       8.118   9.537 -12.569  1.00 63.53           N  
ATOM    915  CA  PRO A  70       7.090  10.132 -11.707  1.00 63.53           C  
ATOM    916  HA  PRO A  70       6.578  10.924 -12.253  1.00 63.53           H  
ATOM    917  C   PRO A  70       7.672  10.726 -10.405  1.00 63.53           C  
ATOM    918  CB  PRO A  70       6.098   8.996 -11.451  1.00 63.53           C  
ATOM    919  HB2 PRO A  70       5.639   9.069 -10.465  1.00 63.53           H  
ATOM    920  HB3 PRO A  70       5.330   9.010 -12.224  1.00 63.53           H  
ATOM    921  O   PRO A  70       8.625  10.193  -9.835  1.00 63.53           O  
ATOM    922  CG  PRO A  70       6.948   7.732 -11.601  1.00 63.53           C  
ATOM    923  HG2 PRO A  70       7.501   7.552 -10.680  1.00 63.53           H  
ATOM    924  HG3 PRO A  70       6.343   6.865 -11.866  1.00 63.53           H  
ATOM    925  CD  PRO A  70       7.917   8.109 -12.719  1.00 63.53           C  
ATOM    926  HD2 PRO A  70       8.851   7.556 -12.621  1.00 63.53           H  
ATOM    927  HD3 PRO A  70       7.463   7.912 -13.690  1.00 63.53           H  
ATOM    928  N   LEU A  71       7.078  11.808  -9.879  1.00 69.71           N  
ATOM    929  H   LEU A  71       6.356  12.265 -10.417  1.00 69.71           H  
ATOM    930  CA  LEU A  71       7.465  12.385  -8.572  1.00 69.71           C  
ATOM    931  HA  LEU A  71       8.508  12.695  -8.624  1.00 69.71           H  
ATOM    932  C   LEU A  71       7.317  11.363  -7.441  1.00 69.71           C  
ATOM    933  CB  LEU A  71       6.569  13.601  -8.265  1.00 69.71           C  
ATOM    934  HB2 LEU A  71       6.603  14.278  -9.119  1.00 69.71           H  
ATOM    935  HB3 LEU A  71       5.535  13.268  -8.172  1.00 69.71           H  
ATOM    936  O   LEU A  71       8.206  11.181  -6.610  1.00 69.71           O  
ATOM    937  CG  LEU A  71       6.932  14.400  -6.997  1.00 69.71           C  
ATOM    938  HG  LEU A  71       6.743  13.797  -6.109  1.00 69.71           H  
ATOM    939  CD1 LEU A  71       8.393  14.835  -6.999  1.00 69.71           C  
ATOM    940 HD11 LEU A  71       9.007  14.011  -6.637  1.00 69.71           H  
ATOM    941 HD12 LEU A  71       8.540  15.703  -6.355  1.00 69.71           H  
ATOM    942 HD13 LEU A  71       8.692  15.079  -8.018  1.00 69.71           H  
ATOM    943  CD2 LEU A  71       6.060  15.653  -6.924  1.00 69.71           C  
ATOM    944 HD21 LEU A  71       5.009  15.370  -6.894  1.00 69.71           H  
ATOM    945 HD22 LEU A  71       6.295  16.230  -6.030  1.00 69.71           H  
ATOM    946 HD23 LEU A  71       6.237  16.277  -7.801  1.00 69.71           H  
ATOM    947  N   VAL A  72       6.175  10.682  -7.447  1.00 60.55           N  
ATOM    948  H   VAL A  72       5.529  10.866  -8.201  1.00 60.55           H  
ATOM    949  CA  VAL A  72       5.840   9.596  -6.537  1.00 60.55           C  
ATOM    950  HA  VAL A  72       6.659   9.432  -5.836  1.00 60.55           H  
ATOM    951  C   VAL A  72       5.655   8.347  -7.376  1.00 60.55           C  
ATOM    952  CB  VAL A  72       4.572   9.913  -5.731  1.00 60.55           C  
ATOM    953  HB  VAL A  72       3.724  10.035  -6.404  1.00 60.55           H  
ATOM    954  O   VAL A  72       4.778   8.294  -8.237  1.00 60.55           O  
ATOM    955  CG1 VAL A  72       4.297   8.748  -4.783  1.00 60.55           C  
ATOM    956 HG11 VAL A  72       3.987   7.875  -5.357  1.00 60.55           H  
ATOM    957 HG12 VAL A  72       3.493   9.007  -4.094  1.00 60.55           H  
ATOM    958 HG13 VAL A  72       5.193   8.508  -4.210  1.00 60.55           H  
ATOM    959  CG2 VAL A  72       4.723  11.194  -4.905  1.00 60.55           C  
ATOM    960 HG21 VAL A  72       3.788  11.404  -4.385  1.00 60.55           H  
ATOM    961 HG22 VAL A  72       4.938  12.041  -5.557  1.00 60.55           H  
ATOM    962 HG23 VAL A  72       5.527  11.081  -4.178  1.00 60.55           H  
ATOM    963  N   GLY A  73       6.487   7.344  -7.135  1.00 53.43           N  
ATOM    964  H   GLY A  73       7.139   7.421  -6.368  1.00 53.43           H  
ATOM    965  CA  GLY A  73       6.441   6.087  -7.860  1.00 53.43           C  
ATOM    966  HA2 GLY A  73       7.341   5.963  -8.462  1.00 53.43           H  
ATOM    967  HA3 GLY A  73       5.582   6.061  -8.531  1.00 53.43           H  
ATOM    968  C   GLY A  73       6.351   4.921  -6.901  1.00 53.43           C  
ATOM    969  O   GLY A  73       6.934   4.930  -5.815  1.00 53.43           O  
ATOM    970  N   TYR A  74       5.668   3.870  -7.349  1.00 49.57           N  
ATOM    971  H   TYR A  74       5.223   3.943  -8.252  1.00 49.57           H  
ATOM    972  CA  TYR A  74       5.753   2.565  -6.703  1.00 49.57           C  
ATOM    973  HA  TYR A  74       5.301   2.639  -5.713  1.00 49.57           H  
ATOM    974  C   TYR A  74       7.221   2.175  -6.528  1.00 49.57           C  
ATOM    975  CB  TYR A  74       4.990   1.525  -7.538  1.00 49.57           C  
ATOM    976  HB2 TYR A  74       5.273   1.611  -8.587  1.00 49.57           H  
ATOM    977  HB3 TYR A  74       5.259   0.524  -7.200  1.00 49.57           H  
ATOM    978  O   TYR A  74       8.080   2.661  -7.257  1.00 49.57           O  
ATOM    979  CG  TYR A  74       3.500   1.697  -7.387  1.00 49.57           C  
ATOM    980  CD1 TYR A  74       2.826   1.009  -6.361  1.00 49.57           C  
ATOM    981  HD1 TYR A  74       3.339   0.295  -5.734  1.00 49.57           H  
ATOM    982  CD2 TYR A  74       2.829   2.672  -8.146  1.00 49.57           C  
ATOM    983  HD2 TYR A  74       3.351   3.238  -8.903  1.00 49.57           H  
ATOM    984  CE1 TYR A  74       1.489   1.320  -6.074  1.00 49.57           C  
ATOM    985  HE1 TYR A  74       1.001   0.853  -5.232  1.00 49.57           H  
ATOM    986  CE2 TYR A  74       1.508   3.010  -7.824  1.00 49.57           C  
ATOM    987  HE2 TYR A  74       1.038   3.854  -8.307  1.00 49.57           H  
ATOM    988  OH  TYR A  74      -0.423   2.697  -6.455  1.00 49.57           O  
ATOM    989  HH  TYR A  74      -0.810   3.380  -7.008  1.00 49.57           H  
ATOM    990  CZ  TYR A  74       0.834   2.338  -6.790  1.00 49.57           C  
ATOM    991  N   ALA A  75       7.511   1.239  -5.620  1.00 32.99           N  
ATOM    992  H   ALA A  75       6.764   0.925  -5.018  1.00 32.99           H  
ATOM    993  CA  ALA A  75       8.856   0.695  -5.373  1.00 32.99           C  
ATOM    994  HA  ALA A  75       9.504   1.532  -5.112  1.00 32.99           H  
ATOM    995  C   ALA A  75       9.520  -0.005  -6.598  1.00 32.99           C  
ATOM    996  CB  ALA A  75       8.751  -0.229  -4.150  1.00 32.99           C  
ATOM    997  HB1 ALA A  75       8.122  -1.089  -4.381  1.00 32.99           H  
ATOM    998  HB2 ALA A  75       8.329   0.317  -3.306  1.00 32.99           H  
ATOM    999  HB3 ALA A  75       9.745  -0.578  -3.870  1.00 32.99           H  
ATOM   1000  O   ALA A  75      10.395  -0.856  -6.450  1.00 32.99           O  
ATOM   1001  N   ILE A  76       9.064   0.298  -7.816  1.00 30.79           N  
ATOM   1002  H   ILE A  76       8.451   1.099  -7.858  1.00 30.79           H  
ATOM   1003  CA  ILE A  76       9.508  -0.166  -9.118  1.00 30.79           C  
ATOM   1004  HA  ILE A  76      10.457  -0.693  -9.017  1.00 30.79           H  
ATOM   1005  C   ILE A  76       9.702   1.077 -10.008  1.00 30.79           C  
ATOM   1006  CB  ILE A  76       8.444  -1.117  -9.726  1.00 30.79           C  
ATOM   1007  HB  ILE A  76       7.545  -0.539  -9.939  1.00 30.79           H  
ATOM   1008  O   ILE A  76       8.721   1.639 -10.487  1.00 30.79           O  
ATOM   1009  CG1 ILE A  76       8.032  -2.259  -8.763  1.00 30.79           C  
ATOM   1010 HG12 ILE A  76       8.898  -2.888  -8.556  1.00 30.79           H  
ATOM   1011 HG13 ILE A  76       7.691  -1.836  -7.819  1.00 30.79           H  
ATOM   1012  CG2 ILE A  76       8.978  -1.686 -11.054  1.00 30.79           C  
ATOM   1013 HG21 ILE A  76       9.251  -0.875 -11.729  1.00 30.79           H  
ATOM   1014 HG22 ILE A  76       8.210  -2.271 -11.560  1.00 30.79           H  
ATOM   1015 HG23 ILE A  76       9.856  -2.307 -10.872  1.00 30.79           H  
ATOM   1016  CD1 ILE A  76       6.883  -3.133  -9.283  1.00 30.79           C  
ATOM   1017 HD11 ILE A  76       7.206  -3.717 -10.145  1.00 30.79           H  
ATOM   1018 HD12 ILE A  76       6.573  -3.820  -8.495  1.00 30.79           H  
ATOM   1019 HD13 ILE A  76       6.036  -2.504  -9.559  1.00 30.79           H  
ATOM   1020  N   GLY A  77      10.953   1.462 -10.273  1.00 37.07           N  
ATOM   1021  H   GLY A  77      11.700   1.093  -9.702  1.00 37.07           H  
ATOM   1022  CA  GLY A  77      11.303   2.514 -11.241  1.00 37.07           C  
ATOM   1023  HA2 GLY A  77      10.401   2.952 -11.667  1.00 37.07           H  
ATOM   1024  HA3 GLY A  77      11.871   2.071 -12.059  1.00 37.07           H  
ATOM   1025  C   GLY A  77      12.129   3.658 -10.652  1.00 37.07           C  
ATOM   1026  O   GLY A  77      12.450   3.655  -9.466  1.00 37.07           O  
ATOM   1027  N   ALA A  78      12.504   4.615 -11.503  1.00 42.19           N  
ATOM   1028  H   ALA A  78      12.161   4.587 -12.453  1.00 42.19           H  
ATOM   1029  CA  ALA A  78      13.021   5.902 -11.056  1.00 42.19           C  
ATOM   1030  HA  ALA A  78      13.684   5.758 -10.203  1.00 42.19           H  
ATOM   1031  C   ALA A  78      11.826   6.759 -10.616  1.00 42.19           C  
ATOM   1032  CB  ALA A  78      13.824   6.545 -12.197  1.00 42.19           C  
ATOM   1033  HB1 ALA A  78      13.190   6.684 -13.073  1.00 42.19           H  
ATOM   1034  HB2 ALA A  78      14.194   7.520 -11.881  1.00 42.19           H  
ATOM   1035  HB3 ALA A  78      14.670   5.911 -12.464  1.00 42.19           H  
ATOM   1036  O   ALA A  78      10.896   6.954 -11.390  1.00 42.19           O  
ATOM   1037  N   ALA A  79      11.826   7.218  -9.370  1.00 61.92           N  
ATOM   1038  H   ALA A  79      12.586   6.973  -8.752  1.00 61.92           H  
ATOM   1039  CA  ALA A  79      10.868   8.183  -8.843  1.00 61.92           C  
ATOM   1040  HA  ALA A  79      10.592   8.876  -9.638  1.00 61.92           H  
ATOM   1041  C   ALA A  79      11.534   8.966  -7.716  1.00 61.92           C  
ATOM   1042  CB  ALA A  79       9.623   7.455  -8.333  1.00 61.92           C  
ATOM   1043  HB1 ALA A  79       9.184   6.891  -9.156  1.00 61.92           H  
ATOM   1044  HB2 ALA A  79       9.886   6.775  -7.522  1.00 61.92           H  
ATOM   1045  HB3 ALA A  79       8.903   8.190  -7.974  1.00 61.92           H  
ATOM   1046  O   ALA A  79      12.424   8.424  -7.061  1.00 61.92           O  
ATOM   1047  N   ALA A  80      11.116  10.207  -7.457  1.00 67.59           N  
ATOM   1048  H   ALA A  80      10.364  10.603  -8.002  1.00 67.59           H  
ATOM   1049  CA  ALA A  80      11.712  10.989  -6.369  1.00 67.59           C  
ATOM   1050  HA  ALA A  80      12.796  10.973  -6.487  1.00 67.59           H  
ATOM   1051  C   ALA A  80      11.371  10.406  -4.990  1.00 67.59           C  
ATOM   1052  CB  ALA A  80      11.239  12.439  -6.438  1.00 67.59           C  
ATOM   1053  HB1 ALA A  80      11.965  13.083  -5.943  1.00 67.59           H  
ATOM   1054  HB2 ALA A  80      10.289  12.522  -5.909  1.00 67.59           H  
ATOM   1055  HB3 ALA A  80      11.112  12.759  -7.472  1.00 67.59           H  
ATOM   1056  O   ALA A  80      12.120  10.582  -4.033  1.00 67.59           O  
ATOM   1057  N   ILE A  81      10.232   9.728  -4.862  1.00 74.12           N  
ATOM   1058  H   ILE A  81       9.610   9.714  -5.657  1.00 74.12           H  
ATOM   1059  CA  ILE A  81       9.767   9.129  -3.614  1.00 74.12           C  
ATOM   1060  HA  ILE A  81      10.597   9.046  -2.913  1.00 74.12           H  
ATOM   1061  C   ILE A  81       9.253   7.725  -3.929  1.00 74.12           C  
ATOM   1062  CB  ILE A  81       8.677  10.015  -2.968  1.00 74.12           C  
ATOM   1063  HB  ILE A  81       7.826  10.044  -3.649  1.00 74.12           H  
ATOM   1064  O   ILE A  81       8.266   7.571  -4.650  1.00 74.12           O  
ATOM   1065  CG1 ILE A  81       9.155  11.468  -2.728  1.00 74.12           C  
ATOM   1066 HG12 ILE A  81       9.703  11.846  -3.591  1.00 74.12           H  
ATOM   1067 HG13 ILE A  81       9.820  11.513  -1.866  1.00 74.12           H  
ATOM   1068  CG2 ILE A  81       8.212   9.399  -1.634  1.00 74.12           C  
ATOM   1069 HG21 ILE A  81       9.012   9.428  -0.894  1.00 74.12           H  
ATOM   1070 HG22 ILE A  81       7.352   9.946  -1.246  1.00 74.12           H  
ATOM   1071 HG23 ILE A  81       7.915   8.361  -1.783  1.00 74.12           H  
ATOM   1072  CD1 ILE A  81       7.999  12.443  -2.535  1.00 74.12           C  
ATOM   1073 HD11 ILE A  81       8.409  13.449  -2.440  1.00 74.12           H  
ATOM   1074 HD12 ILE A  81       7.352  12.418  -3.411  1.00 74.12           H  
ATOM   1075 HD13 ILE A  81       7.421  12.187  -1.647  1.00 74.12           H  
ATOM   1076  N   SER A  82       9.902   6.711  -3.351  1.00 79.61           N  
ATOM   1077  H   SER A  82      10.774   6.911  -2.883  1.00 79.61           H  
ATOM   1078  CA  SER A  82       9.450   5.314  -3.371  1.00 79.61           C  
ATOM   1079  HA  SER A  82       9.160   5.047  -4.387  1.00 79.61           H  
ATOM   1080  C   SER A  82       8.226   5.146  -2.457  1.00 79.61           C  
ATOM   1081  CB  SER A  82      10.597   4.387  -2.940  1.00 79.61           C  
ATOM   1082  HB2 SER A  82      10.932   4.688  -1.947  1.00 79.61           H  
ATOM   1083  HB3 SER A  82      10.241   3.357  -2.902  1.00 79.61           H  
ATOM   1084  O   SER A  82       8.331   4.673  -1.321  1.00 79.61           O  
ATOM   1085  OG  SER A  82      11.688   4.472  -3.834  1.00 79.61           O  
ATOM   1086  HG  SER A  82      12.478   4.105  -3.432  1.00 79.61           H  
ATOM   1087  N   ALA A  83       7.061   5.584  -2.925  1.00 75.77           N  
ATOM   1088  H   ALA A  83       7.035   5.925  -3.876  1.00 75.77           H  
ATOM   1089  CA  ALA A  83       5.800   5.573  -2.195  1.00 75.77           C  
ATOM   1090  HA  ALA A  83       5.802   4.734  -1.499  1.00 75.77           H  
ATOM   1091  C   ALA A  83       4.608   5.385  -3.140  1.00 75.77           C  
ATOM   1092  CB  ALA A  83       5.660   6.878  -1.397  1.00 75.77           C  
ATOM   1093  HB1 ALA A  83       5.690   7.733  -2.073  1.00 75.77           H  
ATOM   1094  HB2 ALA A  83       4.707   6.894  -0.869  1.00 75.77           H  
ATOM   1095  HB3 ALA A  83       6.467   6.955  -0.668  1.00 75.77           H  
ATOM   1096  O   ALA A  83       4.681   5.658  -4.334  1.00 75.77           O  
ATOM   1097  N   VAL A  84       3.480   4.944  -2.597  1.00 74.37           N  
ATOM   1098  H   VAL A  84       3.463   4.771  -1.602  1.00 74.37           H  
ATOM   1099  CA  VAL A  84       2.208   4.975  -3.324  1.00 74.37           C  
ATOM   1100  HA  VAL A  84       2.395   4.825  -4.387  1.00 74.37           H  
ATOM   1101  C   VAL A  84       1.577   6.349  -3.131  1.00 74.37           C  
ATOM   1102  CB  VAL A  84       1.267   3.856  -2.860  1.00 74.37           C  
ATOM   1103  HB  VAL A  84       0.982   4.017  -1.820  1.00 74.37           H  
ATOM   1104  O   VAL A  84       1.228   6.698  -2.009  1.00 74.37           O  
ATOM   1105  CG1 VAL A  84      -0.024   3.903  -3.670  1.00 74.37           C  
ATOM   1106 HG11 VAL A  84      -0.517   2.932  -3.656  1.00 74.37           H  
ATOM   1107 HG12 VAL A  84      -0.692   4.640  -3.224  1.00 74.37           H  
ATOM   1108 HG13 VAL A  84       0.190   4.219  -4.691  1.00 74.37           H  
ATOM   1109  CG2 VAL A  84       1.971   2.499  -2.963  1.00 74.37           C  
ATOM   1110 HG21 VAL A  84       1.247   1.700  -2.803  1.00 74.37           H  
ATOM   1111 HG22 VAL A  84       2.445   2.396  -3.939  1.00 74.37           H  
ATOM   1112 HG23 VAL A  84       2.734   2.427  -2.187  1.00 74.37           H  
ATOM   1113  N   GLY A  85       1.474   7.141  -4.197  1.00 71.75           N  
ATOM   1114  H   GLY A  85       1.801   6.795  -5.088  1.00 71.75           H  
ATOM   1115  CA  GLY A  85       0.837   8.465  -4.170  1.00 71.75           C  
ATOM   1116  HA2 GLY A  85       1.316   9.125  -4.894  1.00 71.75           H  
ATOM   1117  HA3 GLY A  85       0.950   8.915  -3.183  1.00 71.75           H  
ATOM   1118  C   GLY A  85      -0.652   8.416  -4.496  1.00 71.75           C  
ATOM   1119  O   GLY A  85      -1.152   7.387  -4.961  1.00 71.75           O  
ATOM   1120  N   GLY A  86      -1.355   9.532  -4.277  1.00 74.87           N  
ATOM   1121  H   GLY A  86      -0.895  10.358  -3.924  1.00 74.87           H  
ATOM   1122  CA  GLY A  86      -2.776   9.653  -4.603  1.00 74.87           C  
ATOM   1123  HA2 GLY A  86      -3.112  10.643  -4.296  1.00 74.87           H  
ATOM   1124  HA3 GLY A  86      -2.913   9.554  -5.680  1.00 74.87           H  
ATOM   1125  C   GLY A  86      -3.643   8.613  -3.893  1.00 74.87           C  
ATOM   1126  O   GLY A  86      -4.510   7.992  -4.521  1.00 74.87           O  
ATOM   1127  N   ILE A  87      -3.372   8.371  -2.607  1.00 83.84           N  
ATOM   1128  H   ILE A  87      -2.657   8.922  -2.155  1.00 83.84           H  
ATOM   1129  CA  ILE A  87      -4.119   7.389  -1.820  1.00 83.84           C  
ATOM   1130  HA  ILE A  87      -4.040   6.426  -2.325  1.00 83.84           H  
ATOM   1131  C   ILE A  87      -5.588   7.787  -1.755  1.00 83.84           C  
ATOM   1132  CB  ILE A  87      -3.538   7.230  -0.414  1.00 83.84           C  
ATOM   1133  HB  ILE A  87      -3.425   8.222   0.025  1.00 83.84           H  
ATOM   1134  O   ILE A  87      -5.949   8.853  -1.261  1.00 83.84           O  
ATOM   1135  CG1 ILE A  87      -2.171   6.540  -0.498  1.00 83.84           C  
ATOM   1136 HG12 ILE A  87      -1.582   6.912  -1.336  1.00 83.84           H  
ATOM   1137 HG13 ILE A  87      -2.303   5.464  -0.611  1.00 83.84           H  
ATOM   1138  CG2 ILE A  87      -4.474   6.390   0.481  1.00 83.84           C  
ATOM   1139 HG21 ILE A  87      -4.746   5.466  -0.030  1.00 83.84           H  
ATOM   1140 HG22 ILE A  87      -5.367   6.968   0.717  1.00 83.84           H  
ATOM   1141 HG23 ILE A  87      -4.006   6.119   1.427  1.00 83.84           H  
ATOM   1142  CD1 ILE A  87      -1.425   6.842   0.785  1.00 83.84           C  
ATOM   1143 HD11 ILE A  87      -0.814   7.734   0.643  1.00 83.84           H  
ATOM   1144 HD12 ILE A  87      -2.107   7.034   1.613  1.00 83.84           H  
ATOM   1145 HD13 ILE A  87      -0.779   6.000   1.036  1.00 83.84           H  
ATOM   1146  N   GLY A  88      -6.455   6.892  -2.214  1.00 85.78           N  
ATOM   1147  H   GLY A  88      -6.080   6.029  -2.581  1.00 85.78           H  
ATOM   1148  CA  GLY A  88      -7.895   7.097  -2.212  1.00 85.78           C  
ATOM   1149  HA2 GLY A  88      -8.265   7.036  -3.235  1.00 85.78           H  
ATOM   1150  HA3 GLY A  88      -8.151   8.081  -1.820  1.00 85.78           H  
ATOM   1151  C   GLY A  88      -8.584   6.040  -1.373  1.00 85.78           C  
ATOM   1152  O   GLY A  88      -9.079   5.065  -1.925  1.00 85.78           O  
ATOM   1153  N   VAL A  89      -8.660   6.237  -0.057  1.00 91.80           N  
ATOM   1154  H   VAL A  89      -8.163   7.022   0.338  1.00 91.80           H  
ATOM   1155  CA  VAL A  89      -9.341   5.303   0.861  1.00 91.80           C  
ATOM   1156  HA  VAL A  89      -9.259   4.298   0.447  1.00 91.80           H  
ATOM   1157  C   VAL A  89     -10.846   5.558   0.993  1.00 91.80           C  
ATOM   1158  CB  VAL A  89      -8.654   5.257   2.234  1.00 91.80           C  
ATOM   1159  HB  VAL A  89      -9.259   4.644   2.902  1.00 91.80           H  
ATOM   1160  O   VAL A  89     -11.558   4.749   1.572  1.00 91.80           O  
ATOM   1161  CG1 VAL A  89      -7.264   4.633   2.116  1.00 91.80           C  
ATOM   1162 HG11 VAL A  89      -6.855   4.443   3.109  1.00 91.80           H  
ATOM   1163 HG12 VAL A  89      -6.591   5.307   1.586  1.00 91.80           H  
ATOM   1164 HG13 VAL A  89      -7.311   3.703   1.550  1.00 91.80           H  
ATOM   1165  CG2 VAL A  89      -8.509   6.642   2.857  1.00 91.80           C  
ATOM   1166 HG21 VAL A  89      -9.434   7.192   2.687  1.00 91.80           H  
ATOM   1167 HG22 VAL A  89      -8.327   6.548   3.928  1.00 91.80           H  
ATOM   1168 HG23 VAL A  89      -7.687   7.198   2.407  1.00 91.80           H  
ATOM   1169  N   GLY A  90     -11.378   6.625   0.390  1.00 91.24           N  
ATOM   1170  H   GLY A  90     -10.741   7.307   0.003  1.00 91.24           H  
ATOM   1171  CA  GLY A  90     -12.801   6.977   0.469  1.00 91.24           C  
ATOM   1172  HA2 GLY A  90     -12.960   7.874  -0.128  1.00 91.24           H  
ATOM   1173  HA3 GLY A  90     -13.046   7.206   1.507  1.00 91.24           H  
ATOM   1174  C   GLY A  90     -13.780   5.906  -0.031  1.00 91.24           C  
ATOM   1175  O   GLY A  90     -14.950   5.928   0.353  1.00 91.24           O  
ATOM   1176  N   TRP A  91     -13.321   4.937  -0.832  1.00 93.08           N  
ATOM   1177  H   TRP A  91     -12.335   4.933  -1.054  1.00 93.08           H  
ATOM   1178  CA  TRP A  91     -14.129   3.791  -1.267  1.00 93.08           C  
ATOM   1179  HA  TRP A  91     -15.024   4.162  -1.767  1.00 93.08           H  
ATOM   1180  C   TRP A  91     -14.626   2.913  -0.120  1.00 93.08           C  
ATOM   1181  CB  TRP A  91     -13.323   2.928  -2.237  1.00 93.08           C  
ATOM   1182  HB2 TRP A  91     -12.872   3.560  -3.002  1.00 93.08           H  
ATOM   1183  HB3 TRP A  91     -14.019   2.250  -2.733  1.00 93.08           H  
ATOM   1184  O   TRP A  91     -15.625   2.208  -0.284  1.00 93.08           O  
ATOM   1185  CG  TRP A  91     -12.266   2.085  -1.594  1.00 93.08           C  
ATOM   1186  CD1 TRP A  91     -10.986   2.456  -1.405  1.00 93.08           C  
ATOM   1187  HD1 TRP A  91     -10.568   3.400  -1.721  1.00 93.08           H  
ATOM   1188  CD2 TRP A  91     -12.359   0.723  -1.065  1.00 93.08           C  
ATOM   1189  CE2 TRP A  91     -11.074   0.342  -0.570  1.00 93.08           C  
ATOM   1190  CE3 TRP A  91     -13.383  -0.247  -0.995  1.00 93.08           C  
ATOM   1191  HE3 TRP A  91     -14.369  -0.009  -1.364  1.00 93.08           H  
ATOM   1192  NE1 TRP A  91     -10.287   1.445  -0.788  1.00 93.08           N  
ATOM   1193  HE1 TRP A  91      -9.283   1.464  -0.680  1.00 93.08           H  
ATOM   1194  CH2 TRP A  91     -11.852  -1.865   0.022  1.00 93.08           C  
ATOM   1195  HH2 TRP A  91     -11.668  -2.850   0.424  1.00 93.08           H  
ATOM   1196  CZ2 TRP A  91     -10.813  -0.922  -0.027  1.00 93.08           C  
ATOM   1197  HZ2 TRP A  91      -9.827  -1.167   0.338  1.00 93.08           H  
ATOM   1198  CZ3 TRP A  91     -13.125  -1.529  -0.471  1.00 93.08           C  
ATOM   1199  HZ3 TRP A  91     -13.908  -2.272  -0.455  1.00 93.08           H  
ATOM   1200  N   THR A  92     -13.964   2.965   1.034  1.00 94.78           N  
ATOM   1201  H   THR A  92     -13.123   3.519   1.110  1.00 94.78           H  
ATOM   1202  CA  THR A  92     -14.401   2.260   2.232  1.00 94.78           C  
ATOM   1203  HA  THR A  92     -14.852   1.310   1.943  1.00 94.78           H  
ATOM   1204  C   THR A  92     -15.435   3.042   3.032  1.00 94.78           C  
ATOM   1205  CB  THR A  92     -13.228   1.937   3.149  1.00 94.78           C  
ATOM   1206  HB  THR A  92     -13.621   1.397   4.011  1.00 94.78           H  
ATOM   1207  O   THR A  92     -16.033   2.472   3.931  1.00 94.78           O  
ATOM   1208  CG2 THR A  92     -12.146   1.091   2.496  1.00 94.78           C  
ATOM   1209 HG21 THR A  92     -11.610   1.683   1.753  1.00 94.78           H  
ATOM   1210 HG22 THR A  92     -12.597   0.219   2.023  1.00 94.78           H  
ATOM   1211 HG23 THR A  92     -11.445   0.748   3.257  1.00 94.78           H  
ATOM   1212  OG1 THR A  92     -12.650   3.126   3.594  1.00 94.78           O  
ATOM   1213  HG1 THR A  92     -11.777   2.921   3.938  1.00 94.78           H  
ATOM   1214  N   LEU A  93     -15.690   4.321   2.737  1.00 93.03           N  
ATOM   1215  H   LEU A  93     -15.142   4.742   2.001  1.00 93.03           H  
ATOM   1216  CA  LEU A  93     -16.575   5.183   3.533  1.00 93.03           C  
ATOM   1217  HA  LEU A  93     -16.934   4.643   4.409  1.00 93.03           H  
ATOM   1218  C   LEU A  93     -17.824   5.626   2.761  1.00 93.03           C  
ATOM   1219  CB  LEU A  93     -15.770   6.398   4.027  1.00 93.03           C  
ATOM   1220  HB2 LEU A  93     -16.445   7.077   4.548  1.00 93.03           H  
ATOM   1221  HB3 LEU A  93     -15.378   6.926   3.157  1.00 93.03           H  
ATOM   1222  O   LEU A  93     -18.907   5.727   3.334  1.00 93.03           O  
ATOM   1223  CG  LEU A  93     -14.593   6.064   4.967  1.00 93.03           C  
ATOM   1224  HG  LEU A  93     -13.905   5.380   4.471  1.00 93.03           H  
ATOM   1225  CD1 LEU A  93     -13.841   7.354   5.271  1.00 93.03           C  
ATOM   1226 HD11 LEU A  93     -12.974   7.126   5.890  1.00 93.03           H  
ATOM   1227 HD12 LEU A  93     -14.483   8.061   5.799  1.00 93.03           H  
ATOM   1228 HD13 LEU A  93     -13.491   7.806   4.343  1.00 93.03           H  
ATOM   1229  CD2 LEU A  93     -15.052   5.449   6.290  1.00 93.03           C  
ATOM   1230 HD21 LEU A  93     -15.498   4.468   6.122  1.00 93.03           H  
ATOM   1231 HD22 LEU A  93     -15.760   6.105   6.797  1.00 93.03           H  
ATOM   1232 HD23 LEU A  93     -14.194   5.313   6.949  1.00 93.03           H  
ATOM   1233  N   ARG A  94     -17.721   5.876   1.457  1.00 92.53           N  
ATOM   1234  H   ARG A  94     -16.825   5.723   1.016  1.00 92.53           H  
ATOM   1235  CA  ARG A  94     -18.800   6.457   0.635  1.00 92.53           C  
ATOM   1236  HA  ARG A  94     -19.764   6.239   1.094  1.00 92.53           H  
ATOM   1237  C   ARG A  94     -18.832   5.833  -0.753  1.00 92.53           C  
ATOM   1238  CB  ARG A  94     -18.632   7.990   0.587  1.00 92.53           C  
ATOM   1239  HB2 ARG A  94     -19.439   8.427  -0.001  1.00 92.53           H  
ATOM   1240  HB3 ARG A  94     -18.712   8.376   1.603  1.00 92.53           H  
ATOM   1241  O   ARG A  94     -17.912   5.113  -1.120  1.00 92.53           O  
ATOM   1242  CG  ARG A  94     -17.284   8.433  -0.005  1.00 92.53           C  
ATOM   1243  HG2 ARG A  94     -17.213   8.120  -1.047  1.00 92.53           H  
ATOM   1244  HG3 ARG A  94     -16.478   7.961   0.555  1.00 92.53           H  
ATOM   1245  CD  ARG A  94     -17.096   9.953   0.082  1.00 92.53           C  
ATOM   1246  HD2 ARG A  94     -17.827  10.437  -0.566  1.00 92.53           H  
ATOM   1247  HD3 ARG A  94     -17.278  10.287   1.103  1.00 92.53           H  
ATOM   1248  NE  ARG A  94     -15.734  10.344  -0.337  1.00 92.53           N  
ATOM   1249  HE  ARG A  94     -15.633  10.763  -1.250  1.00 92.53           H  
ATOM   1250  NH1 ARG A  94     -14.640   9.701   1.575  1.00 92.53           N  
ATOM   1251 HH11 ARG A  94     -15.517   9.573   2.059  1.00 92.53           H  
ATOM   1252 HH12 ARG A  94     -13.800   9.784   2.130  1.00 92.53           H  
ATOM   1253  NH2 ARG A  94     -13.456  10.459  -0.115  1.00 92.53           N  
ATOM   1254 HH21 ARG A  94     -13.332  10.927  -1.001  1.00 92.53           H  
ATOM   1255 HH22 ARG A  94     -12.669  10.265   0.489  1.00 92.53           H  
ATOM   1256  CZ  ARG A  94     -14.626  10.176   0.368  1.00 92.53           C  
ATOM   1257  N   GLU A  95     -19.876   6.097  -1.539  1.00 90.22           N  
ATOM   1258  H   GLU A  95     -20.582   6.746  -1.220  1.00 90.22           H  
ATOM   1259  CA  GLU A  95     -19.845   5.740  -2.962  1.00 90.22           C  
ATOM   1260  HA  GLU A  95     -19.699   4.662  -3.038  1.00 90.22           H  
ATOM   1261  C   GLU A  95     -18.648   6.426  -3.635  1.00 90.22           C  
ATOM   1262  CB  GLU A  95     -21.170   6.076  -3.671  1.00 90.22           C  
ATOM   1263  HB2 GLU A  95     -21.976   5.535  -3.175  1.00 90.22           H  
ATOM   1264  HB3 GLU A  95     -21.365   7.147  -3.606  1.00 90.22           H  
ATOM   1265  O   GLU A  95     -18.429   7.624  -3.458  1.00 90.22           O  
ATOM   1266  CG  GLU A  95     -21.103   5.647  -5.151  1.00 90.22           C  
ATOM   1267  HG2 GLU A  95     -20.377   6.272  -5.670  1.00 90.22           H  
ATOM   1268  HG3 GLU A  95     -20.736   4.621  -5.191  1.00 90.22           H  
ATOM   1269  CD  GLU A  95     -22.426   5.710  -5.929  1.00 90.22           C  
ATOM   1270  OE1 GLU A  95     -22.429   5.117  -7.045  1.00 90.22           O  
ATOM   1271  OE2 GLU A  95     -23.412   6.295  -5.426  1.00 90.22           O  
ATOM   1272  N   PHE A  96     -17.866   5.646  -4.379  1.00 86.76           N  
ATOM   1273  H   PHE A  96     -18.103   4.670  -4.484  1.00 86.76           H  
ATOM   1274  CA  PHE A  96     -16.627   6.097  -4.997  1.00 86.76           C  
ATOM   1275  HA  PHE A  96     -16.444   7.136  -4.724  1.00 86.76           H  
ATOM   1276  C   PHE A  96     -16.744   6.027  -6.517  1.00 86.76           C  
ATOM   1277  CB  PHE A  96     -15.472   5.269  -4.433  1.00 86.76           C  
ATOM   1278  HB2 PHE A  96     -15.578   4.231  -4.747  1.00 86.76           H  
ATOM   1279  HB3 PHE A  96     -15.562   5.307  -3.348  1.00 86.76           H  
ATOM   1280  O   PHE A  96     -17.143   5.002  -7.088  1.00 86.76           O  
ATOM   1281  CG  PHE A  96     -14.088   5.768  -4.793  1.00 86.76           C  
ATOM   1282  CD1 PHE A  96     -13.397   5.218  -5.888  1.00 86.76           C  
ATOM   1283  HD1 PHE A  96     -13.861   4.457  -6.497  1.00 86.76           H  
ATOM   1284  CD2 PHE A  96     -13.486   6.781  -4.022  1.00 86.76           C  
ATOM   1285  HD2 PHE A  96     -14.013   7.204  -3.180  1.00 86.76           H  
ATOM   1286  CE1 PHE A  96     -12.111   5.685  -6.214  1.00 86.76           C  
ATOM   1287  HE1 PHE A  96     -11.588   5.286  -7.071  1.00 86.76           H  
ATOM   1288  CE2 PHE A  96     -12.200   7.247  -4.350  1.00 86.76           C  
ATOM   1289  HE2 PHE A  96     -11.738   8.028  -3.765  1.00 86.76           H  
ATOM   1290  CZ  PHE A  96     -11.513   6.699  -5.447  1.00 86.76           C  
ATOM   1291  HZ  PHE A  96     -10.531   7.064  -5.708  1.00 86.76           H  
ATOM   1292  N   GLU A  97     -16.414   7.132  -7.179  1.00 84.28           N  
ATOM   1293  H   GLU A  97     -16.061   7.931  -6.671  1.00 84.28           H  
ATOM   1294  CA  GLU A  97     -16.335   7.170  -8.633  1.00 84.28           C  
ATOM   1295  HA  GLU A  97     -17.190   6.629  -9.040  1.00 84.28           H  
ATOM   1296  C   GLU A  97     -15.071   6.446  -9.091  1.00 84.28           C  
ATOM   1297  CB  GLU A  97     -16.410   8.602  -9.179  1.00 84.28           C  
ATOM   1298  HB2 GLU A  97     -15.668   9.230  -8.686  1.00 84.28           H  
ATOM   1299  HB3 GLU A  97     -16.186   8.560 -10.245  1.00 84.28           H  
ATOM   1300  O   GLU A  97     -13.962   6.733  -8.649  1.00 84.28           O  
ATOM   1301  CG  GLU A  97     -17.816   9.200  -8.995  1.00 84.28           C  
ATOM   1302  HG2 GLU A  97     -18.549   8.462  -9.321  1.00 84.28           H  
ATOM   1303  HG3 GLU A  97     -17.984   9.389  -7.935  1.00 84.28           H  
ATOM   1304  CD  GLU A  97     -18.051  10.498  -9.790  1.00 84.28           C  
ATOM   1305  OE1 GLU A  97     -19.229  10.925  -9.846  1.00 84.28           O  
ATOM   1306  OE2 GLU A  97     -17.087  11.035 -10.377  1.00 84.28           O  
ATOM   1307  N   VAL A  98     -15.242   5.464  -9.973  1.00 79.92           N  
ATOM   1308  H   VAL A  98     -16.160   5.322 -10.370  1.00 79.92           H  
ATOM   1309  CA  VAL A  98     -14.111   4.742 -10.552  1.00 79.92           C  
ATOM   1310  HA  VAL A  98     -13.366   4.593  -9.771  1.00 79.92           H  
ATOM   1311  C   VAL A  98     -13.460   5.590 -11.636  1.00 79.92           C  
ATOM   1312  CB  VAL A  98     -14.510   3.355 -11.083  1.00 79.92           C  
ATOM   1313  HB  VAL A  98     -13.640   2.910 -11.565  1.00 79.92           H  
ATOM   1314  O   VAL A  98     -14.156   6.165 -12.472  1.00 79.92           O  
ATOM   1315  CG1 VAL A  98     -14.903   2.451  -9.911  1.00 79.92           C  
ATOM   1316 HG11 VAL A  98     -14.088   2.411  -9.188  1.00 79.92           H  
ATOM   1317 HG12 VAL A  98     -15.082   1.446 -10.293  1.00 79.92           H  
ATOM   1318 HG13 VAL A  98     -15.796   2.829  -9.414  1.00 79.92           H  
ATOM   1319  CG2 VAL A  98     -15.669   3.360 -12.093  1.00 79.92           C  
ATOM   1320 HG21 VAL A  98     -16.574   3.769 -11.643  1.00 79.92           H  
ATOM   1321 HG22 VAL A  98     -15.858   2.342 -12.436  1.00 79.92           H  
ATOM   1322 HG23 VAL A  98     -15.397   3.959 -12.961  1.00 79.92           H  
ATOM   1323  N   VAL A  99     -12.127   5.627 -11.657  1.00 78.51           N  
ATOM   1324  H   VAL A  99     -11.611   5.233 -10.883  1.00 78.51           H  
ATOM   1325  CA  VAL A  99     -11.373   6.243 -12.756  1.00 78.51           C  
ATOM   1326  HA  VAL A  99     -11.680   7.285 -12.848  1.00 78.51           H  
ATOM   1327  C   VAL A  99     -11.723   5.515 -14.054  1.00 78.51           C  
ATOM   1328  CB  VAL A  99      -9.858   6.211 -12.471  1.00 78.51           C  
ATOM   1329  HB  VAL A  99      -9.540   5.181 -12.310  1.00 78.51           H  
ATOM   1330  O   VAL A  99     -11.545   4.299 -14.136  1.00 78.51           O  
ATOM   1331  CG1 VAL A  99      -9.040   6.800 -13.626  1.00 78.51           C  
ATOM   1332 HG11 VAL A  99      -9.361   7.821 -13.833  1.00 78.51           H  
ATOM   1333 HG12 VAL A  99      -7.983   6.807 -13.361  1.00 78.51           H  
ATOM   1334 HG13 VAL A  99      -9.156   6.196 -14.526  1.00 78.51           H  
ATOM   1335  CG2 VAL A  99      -9.544   7.027 -11.212  1.00 78.51           C  
ATOM   1336 HG21 VAL A  99      -9.926   8.043 -11.311  1.00 78.51           H  
ATOM   1337 HG22 VAL A  99      -9.986   6.566 -10.329  1.00 78.51           H  
ATOM   1338 HG23 VAL A  99      -8.466   7.080 -11.058  1.00 78.51           H  
ATOM   1339  N   GLY A 100     -12.246   6.242 -15.045  1.00 75.33           N  
ATOM   1340  H   GLY A 100     -12.372   7.232 -14.893  1.00 75.33           H  
ATOM   1341  CA  GLY A 100     -12.637   5.687 -16.346  1.00 75.33           C  
ATOM   1342  HA2 GLY A 100     -13.143   6.456 -16.930  1.00 75.33           H  
ATOM   1343  HA3 GLY A 100     -13.330   4.860 -16.195  1.00 75.33           H  
ATOM   1344  C   GLY A 100     -11.451   5.172 -17.165  1.00 75.33           C  
ATOM   1345  O   GLY A 100     -10.301   5.296 -16.744  1.00 75.33           O  
ATOM   1346  N   SER A 101     -11.729   4.554 -18.311  1.00 74.59           N  
ATOM   1347  H   SER A 101     -12.692   4.404 -18.577  1.00 74.59           H  
ATOM   1348  CA  SER A 101     -10.706   4.088 -19.252  1.00 74.59           C  
ATOM   1349  HA  SER A 101      -9.891   3.641 -18.682  1.00 74.59           H  
ATOM   1350  C   SER A 101     -10.115   5.219 -20.097  1.00 74.59           C  
ATOM   1351  CB  SER A 101     -11.284   3.004 -20.167  1.00 74.59           C  
ATOM   1352  HB2 SER A 101     -11.562   2.142 -19.560  1.00 74.59           H  
ATOM   1353  HB3 SER A 101     -10.528   2.697 -20.889  1.00 74.59           H  
ATOM   1354  O   SER A 101     -10.861   6.048 -20.620  1.00 74.59           O  
ATOM   1355  OG  SER A 101     -12.430   3.466 -20.861  1.00 74.59           O  
ATOM   1356  HG  SER A 101     -12.144   4.148 -21.472  1.00 74.59           H  
ATOM   1357  N   ASP A 102      -8.799   5.186 -20.312  1.00 72.44           N  
ATOM   1358  H   ASP A 102      -8.244   4.491 -19.831  1.00 72.44           H  
ATOM   1359  CA  ASP A 102      -8.120   6.055 -21.281  1.00 72.44           C  
ATOM   1360  HA  ASP A 102      -8.719   6.948 -21.457  1.00 72.44           H  
ATOM   1361  C   ASP A 102      -7.957   5.317 -22.618  1.00 72.44           C  
ATOM   1362  CB  ASP A 102      -6.761   6.522 -20.739  1.00 72.44           C  
ATOM   1363  HB2 ASP A 102      -6.234   7.046 -21.536  1.00 72.44           H  
ATOM   1364  HB3 ASP A 102      -6.168   5.650 -20.464  1.00 72.44           H  
ATOM   1365  O   ASP A 102      -7.046   4.503 -22.786  1.00 72.44           O  
ATOM   1366  CG  ASP A 102      -6.851   7.467 -19.539  1.00 72.44           C  
ATOM   1367  OD1 ASP A 102      -7.828   8.232 -19.399  1.00 72.44           O  
ATOM   1368  OD2 ASP A 102      -5.891   7.469 -18.738  1.00 72.44           O  
ATOM   1369  N   ASP A 103      -8.853   5.578 -23.573  1.00 70.00           N  
ATOM   1370  H   ASP A 103      -9.602   6.226 -23.373  1.00 70.00           H  
ATOM   1371  CA  ASP A 103      -8.794   4.952 -24.898  1.00 70.00           C  
ATOM   1372  HA  ASP A 103      -8.573   3.894 -24.753  1.00 70.00           H  
ATOM   1373  C   ASP A 103      -7.686   5.588 -25.767  1.00 70.00           C  
ATOM   1374  CB  ASP A 103     -10.155   5.028 -25.611  1.00 70.00           C  
ATOM   1375  HB2 ASP A 103     -10.004   4.795 -26.665  1.00 70.00           H  
ATOM   1376  HB3 ASP A 103     -10.540   6.045 -25.548  1.00 70.00           H  
ATOM   1377  O   ASP A 103      -7.716   6.804 -26.004  1.00 70.00           O  
ATOM   1378  CG  ASP A 103     -11.194   4.038 -25.068  1.00 70.00           C  
ATOM   1379  OD1 ASP A 103     -10.815   2.878 -24.786  1.00 70.00           O  
ATOM   1380  OD2 ASP A 103     -12.386   4.422 -25.017  1.00 70.00           O  
ATOM   1381  N   PRO A 104      -6.734   4.798 -26.310  1.00 71.09           N  
ATOM   1382  CA  PRO A 104      -5.730   5.313 -27.237  1.00 71.09           C  
ATOM   1383  HA  PRO A 104      -5.143   6.072 -26.720  1.00 71.09           H  
ATOM   1384  C   PRO A 104      -6.372   5.918 -28.490  1.00 71.09           C  
ATOM   1385  CB  PRO A 104      -4.823   4.129 -27.592  1.00 71.09           C  
ATOM   1386  HB2 PRO A 104      -3.777   4.424 -27.676  1.00 71.09           H  
ATOM   1387  HB3 PRO A 104      -5.156   3.677 -28.526  1.00 71.09           H  
ATOM   1388  O   PRO A 104      -7.382   5.425 -28.998  1.00 71.09           O  
ATOM   1389  CG  PRO A 104      -5.030   3.150 -26.439  1.00 71.09           C  
ATOM   1390  HG2 PRO A 104      -4.366   3.412 -25.615  1.00 71.09           H  
ATOM   1391  HG3 PRO A 104      -4.867   2.118 -26.750  1.00 71.09           H  
ATOM   1392  CD  PRO A 104      -6.477   3.395 -26.022  1.00 71.09           C  
ATOM   1393  HD2 PRO A 104      -6.589   3.173 -24.960  1.00 71.09           H  
ATOM   1394  HD3 PRO A 104      -7.151   2.775 -26.613  1.00 71.09           H  
ATOM   1395  N   ALA A 105      -5.752   6.961 -29.046  1.00 74.19           N  
ATOM   1396  H   ALA A 105      -4.901   7.290 -28.613  1.00 74.19           H  
ATOM   1397  CA  ALA A 105      -6.238   7.571 -30.281  1.00 74.19           C  
ATOM   1398  HA  ALA A 105      -7.292   7.809 -30.134  1.00 74.19           H  
ATOM   1399  C   ALA A 105      -6.148   6.601 -31.480  1.00 74.19           C  
ATOM   1400  CB  ALA A 105      -5.486   8.884 -30.535  1.00 74.19           C  
ATOM   1401  HB1 ALA A 105      -4.425   8.675 -30.671  1.00 74.19           H  
ATOM   1402  HB2 ALA A 105      -5.619   9.552 -29.684  1.00 74.19           H  
ATOM   1403  HB3 ALA A 105      -5.875   9.362 -31.434  1.00 74.19           H  
ATOM   1404  O   ALA A 105      -5.265   5.748 -31.566  1.00 74.19           O  
ATOM   1405  N   GLU A 106      -7.034   6.761 -32.465  1.00 72.59           N  
ATOM   1406  H   GLU A 106      -7.780   7.432 -32.348  1.00 72.59           H  
ATOM   1407  CA  GLU A 106      -6.930   6.027 -33.730  1.00 72.59           C  
ATOM   1408  HA  GLU A 106      -6.716   4.983 -33.502  1.00 72.59           H  
ATOM   1409  C   GLU A 106      -5.781   6.569 -34.608  1.00 72.59           C  
ATOM   1410  CB  GLU A 106      -8.255   6.078 -34.507  1.00 72.59           C  
ATOM   1411  HB2 GLU A 106      -8.091   5.604 -35.475  1.00 72.59           H  
ATOM   1412  HB3 GLU A 106      -8.521   7.121 -34.678  1.00 72.59           H  
ATOM   1413  O   GLU A 106      -5.454   7.756 -34.582  1.00 72.59           O  
ATOM   1414  CG  GLU A 106      -9.427   5.361 -33.813  1.00 72.59           C  
ATOM   1415  HG2 GLU A 106      -9.145   4.322 -33.643  1.00 72.59           H  
ATOM   1416  HG3 GLU A 106      -9.609   5.832 -32.848  1.00 72.59           H  
ATOM   1417  CD  GLU A 106     -10.726   5.402 -34.646  1.00 72.59           C  
ATOM   1418  OE1 GLU A 106     -11.769   4.932 -34.142  1.00 72.59           O  
ATOM   1419  OE2 GLU A 106     -10.688   5.888 -35.805  1.00 72.59           O  
ATOM   1420  N   GLY A 107      -5.197   5.712 -35.455  1.00 75.18           N  
ATOM   1421  H   GLY A 107      -5.493   4.746 -35.430  1.00 75.18           H  
ATOM   1422  CA  GLY A 107      -4.213   6.126 -36.470  1.00 75.18           C  
ATOM   1423  HA2 GLY A 107      -4.136   5.337 -37.218  1.00 75.18           H  
ATOM   1424  HA3 GLY A 107      -4.569   7.033 -36.959  1.00 75.18           H  
ATOM   1425  C   GLY A 107      -2.799   6.401 -35.947  1.00 75.18           C  
ATOM   1426  O   GLY A 107      -2.017   7.072 -36.625  1.00 75.18           O  
ATOM   1427  N   LEU A 108      -2.471   5.896 -34.759  1.00 81.67           N  
ATOM   1428  H   LEU A 108      -3.183   5.403 -34.238  1.00 81.67           H  
ATOM   1429  CA  LEU A 108      -1.138   5.989 -34.168  1.00 81.67           C  
ATOM   1430  HA  LEU A 108      -0.802   7.024 -34.233  1.00 81.67           H  
ATOM   1431  C   LEU A 108      -0.113   5.143 -34.929  1.00 81.67           C  
ATOM   1432  CB  LEU A 108      -1.219   5.584 -32.688  1.00 81.67           C  
ATOM   1433  HB2 LEU A 108      -0.221   5.584 -32.251  1.00 81.67           H  
ATOM   1434  HB3 LEU A 108      -1.610   4.568 -32.631  1.00 81.67           H  
ATOM   1435  O   LEU A 108      -0.454   4.246 -35.695  1.00 81.67           O  
ATOM   1436  CG  LEU A 108      -2.123   6.516 -31.867  1.00 81.67           C  
ATOM   1437  HG  LEU A 108      -3.109   6.560 -32.331  1.00 81.67           H  
ATOM   1438  CD1 LEU A 108      -2.271   5.948 -30.466  1.00 81.67           C  
ATOM   1439 HD11 LEU A 108      -1.320   5.951 -29.934  1.00 81.67           H  
ATOM   1440 HD12 LEU A 108      -3.001   6.548 -29.924  1.00 81.67           H  
ATOM   1441 HD13 LEU A 108      -2.661   4.931 -30.512  1.00 81.67           H  
ATOM   1442  CD2 LEU A 108      -1.588   7.948 -31.797  1.00 81.67           C  
ATOM   1443 HD21 LEU A 108      -0.537   7.940 -31.508  1.00 81.67           H  
ATOM   1444 HD22 LEU A 108      -1.707   8.437 -32.764  1.00 81.67           H  
ATOM   1445 HD23 LEU A 108      -2.153   8.511 -31.054  1.00 81.67           H  
ATOM   1446  N   THR A 109       1.171   5.436 -34.729  1.00 87.77           N  
ATOM   1447  H   THR A 109       1.406   6.129 -34.033  1.00 87.77           H  
ATOM   1448  CA  THR A 109       2.228   4.513 -35.152  1.00 87.77           C  
ATOM   1449  HA  THR A 109       1.960   4.127 -36.135  1.00 87.77           H  
ATOM   1450  C   THR A 109       2.298   3.334 -34.172  1.00 87.77           C  
ATOM   1451  CB  THR A 109       3.594   5.203 -35.273  1.00 87.77           C  
ATOM   1452  HB  THR A 109       4.315   4.495 -35.682  1.00 87.77           H  
ATOM   1453  O   THR A 109       1.872   3.470 -33.023  1.00 87.77           O  
ATOM   1454  CG2 THR A 109       3.561   6.429 -36.186  1.00 87.77           C  
ATOM   1455 HG21 THR A 109       3.148   6.151 -37.155  1.00 87.77           H  
ATOM   1456 HG22 THR A 109       4.574   6.808 -36.324  1.00 87.77           H  
ATOM   1457 HG23 THR A 109       2.945   7.212 -35.744  1.00 87.77           H  
ATOM   1458  OG1 THR A 109       4.042   5.611 -34.009  1.00 87.77           O  
ATOM   1459  HG1 THR A 109       4.891   6.051 -34.102  1.00 87.77           H  
ATOM   1460  N   PRO A 110       2.873   2.182 -34.568  1.00 87.91           N  
ATOM   1461  CA  PRO A 110       2.935   1.010 -33.695  1.00 87.91           C  
ATOM   1462  HA  PRO A 110       1.918   0.691 -33.465  1.00 87.91           H  
ATOM   1463  C   PRO A 110       3.679   1.272 -32.378  1.00 87.91           C  
ATOM   1464  CB  PRO A 110       3.645  -0.075 -34.513  1.00 87.91           C  
ATOM   1465  HB2 PRO A 110       3.201  -1.056 -34.347  1.00 87.91           H  
ATOM   1466  HB3 PRO A 110       4.708  -0.092 -34.273  1.00 87.91           H  
ATOM   1467  O   PRO A 110       3.293   0.732 -31.348  1.00 87.91           O  
ATOM   1468  CG  PRO A 110       3.482   0.377 -35.963  1.00 87.91           C  
ATOM   1469  HG2 PRO A 110       2.523   0.044 -36.360  1.00 87.91           H  
ATOM   1470  HG3 PRO A 110       4.299   0.030 -36.595  1.00 87.91           H  
ATOM   1471  CD  PRO A 110       3.432   1.890 -35.878  1.00 87.91           C  
ATOM   1472  HD2 PRO A 110       4.444   2.291 -35.942  1.00 87.91           H  
ATOM   1473  HD3 PRO A 110       2.813   2.279 -36.686  1.00 87.91           H  
ATOM   1474  N   ASP A 111       4.734   2.092 -32.415  1.00 88.89           N  
ATOM   1475  H   ASP A 111       5.009   2.501 -33.296  1.00 88.89           H  
ATOM   1476  CA  ASP A 111       5.508   2.464 -31.224  1.00 88.89           C  
ATOM   1477  HA  ASP A 111       5.738   1.570 -30.645  1.00 88.89           H  
ATOM   1478  C   ASP A 111       4.710   3.389 -30.302  1.00 88.89           C  
ATOM   1479  CB  ASP A 111       6.835   3.125 -31.637  1.00 88.89           C  
ATOM   1480  HB2 ASP A 111       7.342   3.483 -30.742  1.00 88.89           H  
ATOM   1481  HB3 ASP A 111       6.623   3.984 -32.273  1.00 88.89           H  
ATOM   1482  O   ASP A 111       4.661   3.155 -29.100  1.00 88.89           O  
ATOM   1483  CG  ASP A 111       7.774   2.161 -32.367  1.00 88.89           C  
ATOM   1484  OD1 ASP A 111       7.805   0.966 -31.991  1.00 88.89           O  
ATOM   1485  OD2 ASP A 111       8.387   2.578 -33.371  1.00 88.89           O  
ATOM   1486  N   VAL A 112       4.009   4.383 -30.860  1.00 88.60           N  
ATOM   1487  H   VAL A 112       4.025   4.498 -31.863  1.00 88.60           H  
ATOM   1488  CA  VAL A 112       3.185   5.296 -30.055  1.00 88.60           C  
ATOM   1489  HA  VAL A 112       3.791   5.675 -29.232  1.00 88.60           H  
ATOM   1490  C   VAL A 112       2.012   4.554 -29.417  1.00 88.60           C  
ATOM   1491  CB  VAL A 112       2.703   6.498 -30.886  1.00 88.60           C  
ATOM   1492  HB  VAL A 112       2.175   6.143 -31.770  1.00 88.60           H  
ATOM   1493  O   VAL A 112       1.717   4.791 -28.251  1.00 88.60           O  
ATOM   1494  CG1 VAL A 112       1.771   7.415 -30.085  1.00 88.60           C  
ATOM   1495 HG11 VAL A 112       1.552   8.320 -30.651  1.00 88.60           H  
ATOM   1496 HG12 VAL A 112       0.835   6.904 -29.860  1.00 88.60           H  
ATOM   1497 HG13 VAL A 112       2.244   7.693 -29.144  1.00 88.60           H  
ATOM   1498  CG2 VAL A 112       3.889   7.367 -31.330  1.00 88.60           C  
ATOM   1499 HG21 VAL A 112       4.656   6.763 -31.815  1.00 88.60           H  
ATOM   1500 HG22 VAL A 112       3.547   8.137 -32.021  1.00 88.60           H  
ATOM   1501 HG23 VAL A 112       4.342   7.842 -30.459  1.00 88.60           H  
ATOM   1502  N   LEU A 113       1.373   3.626 -30.140  1.00 91.41           N  
ATOM   1503  H   LEU A 113       1.644   3.479 -31.102  1.00 91.41           H  
ATOM   1504  CA  LEU A 113       0.313   2.799 -29.563  1.00 91.41           C  
ATOM   1505  HA  LEU A 113      -0.422   3.467 -29.114  1.00 91.41           H  
ATOM   1506  C   LEU A 113       0.847   1.903 -28.437  1.00 91.41           C  
ATOM   1507  CB  LEU A 113      -0.378   1.978 -30.668  1.00 91.41           C  
ATOM   1508  HB2 LEU A 113       0.373   1.379 -31.183  1.00 91.41           H  
ATOM   1509  HB3 LEU A 113      -0.819   2.664 -31.391  1.00 91.41           H  
ATOM   1510  O   LEU A 113       0.197   1.793 -27.406  1.00 91.41           O  
ATOM   1511  CG  LEU A 113      -1.479   1.036 -30.134  1.00 91.41           C  
ATOM   1512  HG  LEU A 113      -1.030   0.301 -29.466  1.00 91.41           H  
ATOM   1513  CD1 LEU A 113      -2.598   1.772 -29.396  1.00 91.41           C  
ATOM   1514 HD11 LEU A 113      -3.343   1.057 -29.047  1.00 91.41           H  
ATOM   1515 HD12 LEU A 113      -2.206   2.283 -28.516  1.00 91.41           H  
ATOM   1516 HD13 LEU A 113      -3.074   2.505 -30.048  1.00 91.41           H  
ATOM   1517  CD2 LEU A 113      -2.127   0.272 -31.287  1.00 91.41           C  
ATOM   1518 HD21 LEU A 113      -1.365  -0.228 -31.884  1.00 91.41           H  
ATOM   1519 HD22 LEU A 113      -2.820  -0.470 -30.890  1.00 91.41           H  
ATOM   1520 HD23 LEU A 113      -2.678   0.970 -31.918  1.00 91.41           H  
ATOM   1521  N   ARG A 114       2.019   1.275 -28.609  1.00 91.72           N  
ATOM   1522  H   ARG A 114       2.531   1.434 -29.465  1.00 91.72           H  
ATOM   1523  CA  ARG A 114       2.645   0.476 -27.543  1.00 91.72           C  
ATOM   1524  HA  ARG A 114       1.963  -0.315 -27.231  1.00 91.72           H  
ATOM   1525  C   ARG A 114       2.875   1.305 -26.282  1.00 91.72           C  
ATOM   1526  CB  ARG A 114       3.965  -0.139 -28.022  1.00 91.72           C  
ATOM   1527  HB2 ARG A 114       4.576  -0.369 -27.149  1.00 91.72           H  
ATOM   1528  HB3 ARG A 114       4.515   0.578 -28.632  1.00 91.72           H  
ATOM   1529  O   ARG A 114       2.430   0.886 -25.221  1.00 91.72           O  
ATOM   1530  CG  ARG A 114       3.736  -1.435 -28.805  1.00 91.72           C  
ATOM   1531  HG2 ARG A 114       3.187  -1.239 -29.726  1.00 91.72           H  
ATOM   1532  HG3 ARG A 114       3.143  -2.114 -28.194  1.00 91.72           H  
ATOM   1533  CD  ARG A 114       5.079  -2.111 -29.106  1.00 91.72           C  
ATOM   1534  HD2 ARG A 114       5.700  -2.071 -28.212  1.00 91.72           H  
ATOM   1535  HD3 ARG A 114       4.900  -3.164 -29.320  1.00 91.72           H  
ATOM   1536  NE  ARG A 114       5.798  -1.476 -30.231  1.00 91.72           N  
ATOM   1537  HE  ARG A 114       6.434  -0.723 -30.007  1.00 91.72           H  
ATOM   1538  NH1 ARG A 114       4.822  -2.681 -31.915  1.00 91.72           N  
ATOM   1539 HH11 ARG A 114       4.664  -2.834 -32.901  1.00 91.72           H  
ATOM   1540 HH12 ARG A 114       4.155  -2.992 -31.224  1.00 91.72           H  
ATOM   1541  NH2 ARG A 114       6.444  -1.259 -32.407  1.00 91.72           N  
ATOM   1542 HH21 ARG A 114       6.352  -1.473 -33.390  1.00 91.72           H  
ATOM   1543 HH22 ARG A 114       7.052  -0.498 -32.139  1.00 91.72           H  
ATOM   1544  CZ  ARG A 114       5.689  -1.798 -31.504  1.00 91.72           C  
ATOM   1545  N   ASN A 115       3.472   2.487 -26.422  1.00 87.41           N  
ATOM   1546  H   ASN A 115       3.856   2.739 -27.321  1.00 87.41           H  
ATOM   1547  CA  ASN A 115       3.716   3.376 -25.287  1.00 87.41           C  
ATOM   1548  HA  ASN A 115       4.307   2.845 -24.541  1.00 87.41           H  
ATOM   1549  C   ASN A 115       2.404   3.769 -24.598  1.00 87.41           C  
ATOM   1550  CB  ASN A 115       4.520   4.601 -25.746  1.00 87.41           C  
ATOM   1551  HB2 ASN A 115       4.011   5.095 -26.573  1.00 87.41           H  
ATOM   1552  HB3 ASN A 115       4.573   5.300 -24.911  1.00 87.41           H  
ATOM   1553  O   ASN A 115       2.273   3.540 -23.407  1.00 87.41           O  
ATOM   1554  CG  ASN A 115       5.946   4.274 -26.161  1.00 87.41           C  
ATOM   1555  ND2 ASN A 115       6.717   5.275 -26.508  1.00 87.41           N  
ATOM   1556 HD21 ASN A 115       6.435   6.202 -26.223  1.00 87.41           H  
ATOM   1557 HD22 ASN A 115       7.695   5.033 -26.586  1.00 87.41           H  
ATOM   1558  OD1 ASN A 115       6.397   3.142 -26.205  1.00 87.41           O  
ATOM   1559  N   GLN A 116       1.387   4.211 -25.350  1.00 89.16           N  
ATOM   1560  H   GLN A 116       1.533   4.357 -26.338  1.00 89.16           H  
ATOM   1561  CA  GLN A 116       0.090   4.568 -24.757  1.00 89.16           C  
ATOM   1562  HA  GLN A 116       0.252   5.347 -24.012  1.00 89.16           H  
ATOM   1563  C   GLN A 116      -0.574   3.400 -24.017  1.00 89.16           C  
ATOM   1564  CB  GLN A 116      -0.868   5.097 -25.834  1.00 89.16           C  
ATOM   1565  HB2 GLN A 116      -0.884   4.422 -26.690  1.00 89.16           H  
ATOM   1566  HB3 GLN A 116      -1.871   5.139 -25.409  1.00 89.16           H  
ATOM   1567  O   GLN A 116      -1.128   3.591 -22.943  1.00 89.16           O  
ATOM   1568  CG  GLN A 116      -0.479   6.510 -26.280  1.00 89.16           C  
ATOM   1569  HG2 GLN A 116      -0.390   7.143 -25.397  1.00 89.16           H  
ATOM   1570  HG3 GLN A 116       0.493   6.490 -26.773  1.00 89.16           H  
ATOM   1571  CD  GLN A 116      -1.494   7.154 -27.215  1.00 89.16           C  
ATOM   1572  NE2 GLN A 116      -1.199   8.333 -27.715  1.00 89.16           N  
ATOM   1573 HE21 GLN A 116      -1.949   8.785 -28.220  1.00 89.16           H  
ATOM   1574 HE22 GLN A 116      -0.379   8.809 -27.366  1.00 89.16           H  
ATOM   1575  OE1 GLN A 116      -2.564   6.655 -27.521  1.00 89.16           O  
ATOM   1576  N   LEU A 117      -0.507   2.181 -24.561  1.00 92.39           N  
ATOM   1577  H   LEU A 117      -0.025   2.076 -25.443  1.00 92.39           H  
ATOM   1578  CA  LEU A 117      -1.028   0.990 -23.886  1.00 92.39           C  
ATOM   1579  HA  LEU A 117      -2.061   1.166 -23.589  1.00 92.39           H  
ATOM   1580  C   LEU A 117      -0.251   0.668 -22.600  1.00 92.39           C  
ATOM   1581  CB  LEU A 117      -0.953  -0.200 -24.852  1.00 92.39           C  
ATOM   1582  HB2 LEU A 117      -1.125  -1.116 -24.286  1.00 92.39           H  
ATOM   1583  HB3 LEU A 117       0.062  -0.241 -25.249  1.00 92.39           H  
ATOM   1584  O   LEU A 117      -0.860   0.269 -21.607  1.00 92.39           O  
ATOM   1585  CG  LEU A 117      -1.936  -0.150 -26.030  1.00 92.39           C  
ATOM   1586  HG  LEU A 117      -1.866   0.803 -26.555  1.00 92.39           H  
ATOM   1587  CD1 LEU A 117      -1.595  -1.280 -27.005  1.00 92.39           C  
ATOM   1588 HD11 LEU A 117      -0.564  -1.164 -27.338  1.00 92.39           H  
ATOM   1589 HD12 LEU A 117      -1.723  -2.244 -26.514  1.00 92.39           H  
ATOM   1590 HD13 LEU A 117      -2.255  -1.206 -27.870  1.00 92.39           H  
ATOM   1591  CD2 LEU A 117      -3.382  -0.328 -25.585  1.00 92.39           C  
ATOM   1592 HD21 LEU A 117      -3.452  -1.229 -24.975  1.00 92.39           H  
ATOM   1593 HD22 LEU A 117      -4.043  -0.402 -26.448  1.00 92.39           H  
ATOM   1594 HD23 LEU A 117      -3.685   0.529 -24.983  1.00 92.39           H  
ATOM   1595  N   SER A 118       1.076   0.826 -22.620  1.00 91.39           N  
ATOM   1596  H   SER A 118       1.507   1.185 -23.460  1.00 91.39           H  
ATOM   1597  CA  SER A 118       1.929   0.664 -21.437  1.00 91.39           C  
ATOM   1598  HA  SER A 118       1.766  -0.330 -21.019  1.00 91.39           H  
ATOM   1599  C   SER A 118       1.557   1.690 -20.362  1.00 91.39           C  
ATOM   1600  CB  SER A 118       3.410   0.779 -21.828  1.00 91.39           C  
ATOM   1601  HB2 SER A 118       3.672   1.820 -22.015  1.00 91.39           H  
ATOM   1602  HB3 SER A 118       3.585   0.203 -22.737  1.00 91.39           H  
ATOM   1603  O   SER A 118       1.251   1.306 -19.232  1.00 91.39           O  
ATOM   1604  OG  SER A 118       4.228   0.256 -20.802  1.00 91.39           O  
ATOM   1605  HG  SER A 118       5.124   0.157 -21.134  1.00 91.39           H  
ATOM   1606  N   ASP A 119       1.441   2.965 -20.744  1.00 86.88           N  
ATOM   1607  H   ASP A 119       1.763   3.216 -21.668  1.00 86.88           H  
ATOM   1608  CA  ASP A 119       1.065   4.075 -19.864  1.00 86.88           C  
ATOM   1609  HA  ASP A 119       1.796   4.147 -19.059  1.00 86.88           H  
ATOM   1610  C   ASP A 119      -0.318   3.848 -19.233  1.00 86.88           C  
ATOM   1611  CB  ASP A 119       1.080   5.405 -20.643  1.00 86.88           C  
ATOM   1612  HB2 ASP A 119       0.754   6.199 -19.971  1.00 86.88           H  
ATOM   1613  HB3 ASP A 119       0.359   5.347 -21.458  1.00 86.88           H  
ATOM   1614  O   ASP A 119      -0.466   3.958 -18.014  1.00 86.88           O  
ATOM   1615  CG  ASP A 119       2.449   5.801 -21.217  1.00 86.88           C  
ATOM   1616  OD1 ASP A 119       3.472   5.291 -20.710  1.00 86.88           O  
ATOM   1617  OD2 ASP A 119       2.449   6.601 -22.184  1.00 86.88           O  
ATOM   1618  N   SER A 120      -1.321   3.440 -20.024  1.00 90.21           N  
ATOM   1619  H   SER A 120      -1.173   3.438 -21.023  1.00 90.21           H  
ATOM   1620  CA  SER A 120      -2.660   3.096 -19.521  1.00 90.21           C  
ATOM   1621  HA  SER A 120      -3.084   3.970 -19.027  1.00 90.21           H  
ATOM   1622  C   SER A 120      -2.610   1.957 -18.496  1.00 90.21           C  
ATOM   1623  CB  SER A 120      -3.594   2.696 -20.671  1.00 90.21           C  
ATOM   1624  HB2 SER A 120      -3.130   1.894 -21.246  1.00 90.21           H  
ATOM   1625  HB3 SER A 120      -4.536   2.331 -20.261  1.00 90.21           H  
ATOM   1626  O   SER A 120      -3.247   2.040 -17.444  1.00 90.21           O  
ATOM   1627  OG  SER A 120      -3.862   3.788 -21.529  1.00 90.21           O  
ATOM   1628  HG  SER A 120      -4.769   4.080 -21.418  1.00 90.21           H  
ATOM   1629  N   VAL A 121      -1.820   0.902 -18.742  1.00 92.09           N  
ATOM   1630  H   VAL A 121      -1.279   0.901 -19.595  1.00 92.09           H  
ATOM   1631  CA  VAL A 121      -1.667  -0.217 -17.793  1.00 92.09           C  
ATOM   1632  HA  VAL A 121      -2.663  -0.551 -17.502  1.00 92.09           H  
ATOM   1633  C   VAL A 121      -0.965   0.221 -16.508  1.00 92.09           C  
ATOM   1634  CB  VAL A 121      -0.936  -1.409 -18.443  1.00 92.09           C  
ATOM   1635  HB  VAL A 121      -0.036  -1.065 -18.953  1.00 92.09           H  
ATOM   1636  O   VAL A 121      -1.404  -0.155 -15.415  1.00 92.09           O  
ATOM   1637  CG1 VAL A 121      -0.537  -2.472 -17.405  1.00 92.09           C  
ATOM   1638 HG11 VAL A 121      -0.200  -3.382 -17.902  1.00 92.09           H  
ATOM   1639 HG12 VAL A 121       0.283  -2.097 -16.793  1.00 92.09           H  
ATOM   1640 HG13 VAL A 121      -1.392  -2.707 -16.771  1.00 92.09           H  
ATOM   1641  CG2 VAL A 121      -1.860  -2.090 -19.458  1.00 92.09           C  
ATOM   1642 HG21 VAL A 121      -2.207  -1.366 -20.195  1.00 92.09           H  
ATOM   1643 HG22 VAL A 121      -2.722  -2.523 -18.950  1.00 92.09           H  
ATOM   1644 HG23 VAL A 121      -1.312  -2.874 -19.981  1.00 92.09           H  
ATOM   1645  N   VAL A 122       0.101   1.018 -16.610  1.00 88.90           N  
ATOM   1646  H   VAL A 122       0.407   1.291 -17.533  1.00 88.90           H  
ATOM   1647  CA  VAL A 122       0.824   1.564 -15.453  1.00 88.90           C  
ATOM   1648  HA  VAL A 122       1.130   0.741 -14.807  1.00 88.90           H  
ATOM   1649  C   VAL A 122      -0.099   2.460 -14.628  1.00 88.90           C  
ATOM   1650  CB  VAL A 122       2.098   2.310 -15.904  1.00 88.90           C  
ATOM   1651  HB  VAL A 122       1.845   3.017 -16.693  1.00 88.90           H  
ATOM   1652  O   VAL A 122      -0.208   2.262 -13.415  1.00 88.90           O  
ATOM   1653  CG1 VAL A 122       2.759   3.077 -14.750  1.00 88.90           C  
ATOM   1654 HG11 VAL A 122       2.961   2.412 -13.911  1.00 88.90           H  
ATOM   1655 HG12 VAL A 122       2.121   3.899 -14.425  1.00 88.90           H  
ATOM   1656 HG13 VAL A 122       3.696   3.514 -15.096  1.00 88.90           H  
ATOM   1657  CG2 VAL A 122       3.134   1.309 -16.435  1.00 88.90           C  
ATOM   1658 HG21 VAL A 122       3.993   1.853 -16.827  1.00 88.90           H  
ATOM   1659 HG22 VAL A 122       2.716   0.721 -17.253  1.00 88.90           H  
ATOM   1660 HG23 VAL A 122       3.464   0.638 -15.642  1.00 88.90           H  
ATOM   1661  N   LYS A 123      -0.846   3.361 -15.275  1.00 86.25           N  
ATOM   1662  H   LYS A 123      -0.692   3.475 -16.267  1.00 86.25           H  
ATOM   1663  CA  LYS A 123      -1.829   4.241 -14.632  1.00 86.25           C  
ATOM   1664  HA  LYS A 123      -1.323   4.827 -13.865  1.00 86.25           H  
ATOM   1665  C   LYS A 123      -2.938   3.448 -13.944  1.00 86.25           C  
ATOM   1666  CB  LYS A 123      -2.395   5.207 -15.684  1.00 86.25           C  
ATOM   1667  HB2 LYS A 123      -2.954   4.643 -16.432  1.00 86.25           H  
ATOM   1668  HB3 LYS A 123      -1.567   5.707 -16.186  1.00 86.25           H  
ATOM   1669  O   LYS A 123      -3.236   3.700 -12.778  1.00 86.25           O  
ATOM   1670  CG  LYS A 123      -3.305   6.278 -15.062  1.00 86.25           C  
ATOM   1671  HG2 LYS A 123      -2.728   6.880 -14.360  1.00 86.25           H  
ATOM   1672  HG3 LYS A 123      -4.130   5.803 -14.531  1.00 86.25           H  
ATOM   1673  CD  LYS A 123      -3.880   7.182 -16.156  1.00 86.25           C  
ATOM   1674  HD2 LYS A 123      -4.430   6.559 -16.862  1.00 86.25           H  
ATOM   1675  HD3 LYS A 123      -3.067   7.674 -16.689  1.00 86.25           H  
ATOM   1676  CE  LYS A 123      -4.827   8.237 -15.570  1.00 86.25           C  
ATOM   1677  HE2 LYS A 123      -5.593   7.725 -14.987  1.00 86.25           H  
ATOM   1678  HE3 LYS A 123      -4.264   8.893 -14.906  1.00 86.25           H  
ATOM   1679  NZ  LYS A 123      -5.470   9.022 -16.650  1.00 86.25           N  
ATOM   1680  HZ1 LYS A 123      -4.790   9.535 -17.193  1.00 86.25           H  
ATOM   1681  HZ2 LYS A 123      -6.198   9.642 -16.325  1.00 86.25           H  
ATOM   1682  HZ3 LYS A 123      -5.881   8.399 -17.330  1.00 86.25           H  
ATOM   1683  N   ARG A 124      -3.517   2.442 -14.608  1.00 90.98           N  
ATOM   1684  H   ARG A 124      -3.273   2.320 -15.581  1.00 90.98           H  
ATOM   1685  CA  ARG A 124      -4.564   1.592 -14.020  1.00 90.98           C  
ATOM   1686  HA  ARG A 124      -5.370   2.243 -13.680  1.00 90.98           H  
ATOM   1687  C   ARG A 124      -4.062   0.817 -12.814  1.00 90.98           C  
ATOM   1688  CB  ARG A 124      -5.103   0.629 -15.083  1.00 90.98           C  
ATOM   1689  HB2 ARG A 124      -4.286   0.018 -15.467  1.00 90.98           H  
ATOM   1690  HB3 ARG A 124      -5.484   1.221 -15.914  1.00 90.98           H  
ATOM   1691  O   ARG A 124      -4.745   0.755 -11.792  1.00 90.98           O  
ATOM   1692  CG  ARG A 124      -6.208  -0.310 -14.556  1.00 90.98           C  
ATOM   1693  HG2 ARG A 124      -5.799  -0.963 -13.786  1.00 90.98           H  
ATOM   1694  HG3 ARG A 124      -6.532  -0.941 -15.384  1.00 90.98           H  
ATOM   1695  CD  ARG A 124      -7.432   0.426 -13.994  1.00 90.98           C  
ATOM   1696  HD2 ARG A 124      -7.133   1.082 -13.176  1.00 90.98           H  
ATOM   1697  HD3 ARG A 124      -8.141  -0.304 -13.604  1.00 90.98           H  
ATOM   1698  NE  ARG A 124      -8.076   1.192 -15.062  1.00 90.98           N  
ATOM   1699  HE  ARG A 124      -7.701   1.065 -15.990  1.00 90.98           H  
ATOM   1700  NH1 ARG A 124      -9.614   2.366 -13.856  1.00 90.98           N  
ATOM   1701 HH11 ARG A 124      -9.300   1.924 -13.004  1.00 90.98           H  
ATOM   1702 HH12 ARG A 124     -10.350   3.058 -13.876  1.00 90.98           H  
ATOM   1703  NH2 ARG A 124      -9.394   2.726 -16.047  1.00 90.98           N  
ATOM   1704 HH21 ARG A 124      -9.969   3.554 -15.985  1.00 90.98           H  
ATOM   1705 HH22 ARG A 124      -8.820   2.648 -16.874  1.00 90.98           H  
ATOM   1706  CZ  ARG A 124      -9.031   2.086 -14.983  1.00 90.98           C  
ATOM   1707  N   LYS A 125      -2.878   0.211 -12.925  1.00 90.62           N  
ATOM   1708  H   LYS A 125      -2.380   0.305 -13.799  1.00 90.62           H  
ATOM   1709  CA  LYS A 125      -2.244  -0.490 -11.807  1.00 90.62           C  
ATOM   1710  HA  LYS A 125      -2.919  -1.263 -11.442  1.00 90.62           H  
ATOM   1711  C   LYS A 125      -2.009   0.469 -10.643  1.00 90.62           C  
ATOM   1712  CB  LYS A 125      -0.942  -1.134 -12.286  1.00 90.62           C  
ATOM   1713  HB2 LYS A 125      -0.275  -0.360 -12.664  1.00 90.62           H  
ATOM   1714  HB3 LYS A 125      -1.163  -1.824 -13.101  1.00 90.62           H  
ATOM   1715  O   LYS A 125      -2.370   0.118  -9.526  1.00 90.62           O  
ATOM   1716  CG  LYS A 125      -0.252  -1.891 -11.146  1.00 90.62           C  
ATOM   1717  HG2 LYS A 125      -0.027  -1.209 -10.326  1.00 90.62           H  
ATOM   1718  HG3 LYS A 125      -0.901  -2.688 -10.783  1.00 90.62           H  
ATOM   1719  CD  LYS A 125       1.058  -2.482 -11.652  1.00 90.62           C  
ATOM   1720  HD2 LYS A 125       0.844  -3.248 -12.398  1.00 90.62           H  
ATOM   1721  HD3 LYS A 125       1.651  -1.691 -12.109  1.00 90.62           H  
ATOM   1722  CE  LYS A 125       1.829  -3.080 -10.480  1.00 90.62           C  
ATOM   1723  HE2 LYS A 125       1.217  -3.841  -9.997  1.00 90.62           H  
ATOM   1724  HE3 LYS A 125       2.024  -2.288  -9.756  1.00 90.62           H  
ATOM   1725  NZ  LYS A 125       3.097  -3.655 -10.972  1.00 90.62           N  
ATOM   1726  HZ1 LYS A 125       2.881  -4.430 -11.583  1.00 90.62           H  
ATOM   1727  HZ2 LYS A 125       3.674  -3.943 -10.195  1.00 90.62           H  
ATOM   1728  HZ3 LYS A 125       3.598  -2.950 -11.492  1.00 90.62           H  
ATOM   1729  N   SER A 126      -1.468   1.653 -10.924  1.00 85.03           N  
ATOM   1730  H   SER A 126      -1.193   1.841 -11.878  1.00 85.03           H  
ATOM   1731  CA  SER A 126      -1.238   2.710  -9.941  1.00 85.03           C  
ATOM   1732  HA  SER A 126      -0.548   2.327  -9.189  1.00 85.03           H  
ATOM   1733  C   SER A 126      -2.528   3.102  -9.218  1.00 85.03           C  
ATOM   1734  CB  SER A 126      -0.591   3.921 -10.628  1.00 85.03           C  
ATOM   1735  HB2 SER A 126      -1.211   4.251 -11.462  1.00 85.03           H  
ATOM   1736  HB3 SER A 126       0.390   3.641 -11.010  1.00 85.03           H  
ATOM   1737  O   SER A 126      -2.590   3.025  -7.999  1.00 85.03           O  
ATOM   1738  OG  SER A 126      -0.457   4.985  -9.715  1.00 85.03           O  
ATOM   1739  HG  SER A 126      -0.116   5.763 -10.163  1.00 85.03           H  
ATOM   1740  N   ASN A 127      -3.604   3.387  -9.950  1.00 87.57           N  
ATOM   1741  H   ASN A 127      -3.496   3.483 -10.950  1.00 87.57           H  
ATOM   1742  CA  ASN A 127      -4.901   3.702  -9.353  1.00 87.57           C  
ATOM   1743  HA  ASN A 127      -4.797   4.570  -8.701  1.00 87.57           H  
ATOM   1744  C   ASN A 127      -5.453   2.557  -8.486  1.00 87.57           C  
ATOM   1745  CB  ASN A 127      -5.868   4.044 -10.495  1.00 87.57           C  
ATOM   1746  HB2 ASN A 127      -5.567   4.986 -10.954  1.00 87.57           H  
ATOM   1747  HB3 ASN A 127      -5.846   3.264 -11.256  1.00 87.57           H  
ATOM   1748  O   ASN A 127      -5.973   2.776  -7.396  1.00 87.57           O  
ATOM   1749  CG  ASN A 127      -7.284   4.192  -9.978  1.00 87.57           C  
ATOM   1750  ND2 ASN A 127      -8.100   3.164 -10.063  1.00 87.57           N  
ATOM   1751 HD21 ASN A 127      -7.753   2.253 -10.324  1.00 87.57           H  
ATOM   1752 HD22 ASN A 127      -8.956   3.284  -9.539  1.00 87.57           H  
ATOM   1753  OD1 ASN A 127      -7.671   5.210  -9.445  1.00 87.57           O  
ATOM   1754  N   ASN A 128      -5.384   1.317  -8.974  1.00 90.22           N  
ATOM   1755  H   ASN A 128      -4.963   1.178  -9.882  1.00 90.22           H  
ATOM   1756  CA  ASN A 128      -5.939   0.171  -8.250  1.00 90.22           C  
ATOM   1757  HA  ASN A 128      -6.969   0.387  -7.968  1.00 90.22           H  
ATOM   1758  C   ASN A 128      -5.176  -0.116  -6.955  1.00 90.22           C  
ATOM   1759  CB  ASN A 128      -5.908  -1.058  -9.161  1.00 90.22           C  
ATOM   1760  HB2 ASN A 128      -4.900  -1.189  -9.554  1.00 90.22           H  
ATOM   1761  HB3 ASN A 128      -6.165  -1.937  -8.570  1.00 90.22           H  
ATOM   1762  O   ASN A 128      -5.779  -0.545  -5.975  1.00 90.22           O  
ATOM   1763  CG  ASN A 128      -6.891  -0.980 -10.311  1.00 90.22           C  
ATOM   1764  ND2 ASN A 128      -6.775  -1.904 -11.233  1.00 90.22           N  
ATOM   1765 HD21 ASN A 128      -7.516  -1.933 -11.919  1.00 90.22           H  
ATOM   1766 HD22 ASN A 128      -6.012  -2.565 -11.193  1.00 90.22           H  
ATOM   1767  OD1 ASN A 128      -7.780  -0.145 -10.392  1.00 90.22           O  
ATOM   1768  N   GLN A 129      -3.866   0.105  -6.963  1.00 86.45           N  
ATOM   1769  H   GLN A 129      -3.440   0.475  -7.800  1.00 86.45           H  
ATOM   1770  CA  GLN A 129      -3.015  -0.028  -5.790  1.00 86.45           C  
ATOM   1771  HA  GLN A 129      -3.250  -0.946  -5.251  1.00 86.45           H  
ATOM   1772  C   GLN A 129      -3.276   1.106  -4.790  1.00 86.45           C  
ATOM   1773  CB  GLN A 129      -1.566  -0.124  -6.265  1.00 86.45           C  
ATOM   1774  HB2 GLN A 129      -0.914   0.036  -5.406  1.00 86.45           H  
ATOM   1775  HB3 GLN A 129      -1.417   0.655  -7.013  1.00 86.45           H  
ATOM   1776  O   GLN A 129      -3.627   0.808  -3.652  1.00 86.45           O  
ATOM   1777  CG  GLN A 129      -1.174  -1.432  -6.966  1.00 86.45           C  
ATOM   1778  HG2 GLN A 129      -0.220  -1.275  -7.469  1.00 86.45           H  
ATOM   1779  HG3 GLN A 129      -1.918  -1.685  -7.721  1.00 86.45           H  
ATOM   1780  CD  GLN A 129      -1.012  -2.615  -6.029  1.00 86.45           C  
ATOM   1781  NE2 GLN A 129      -0.844  -3.815  -6.537  1.00 86.45           N  
ATOM   1782 HE21 GLN A 129      -0.770  -4.530  -5.827  1.00 86.45           H  
ATOM   1783 HE22 GLN A 129      -0.992  -4.033  -7.512  1.00 86.45           H  
ATOM   1784  OE1 GLN A 129      -1.074  -2.530  -4.826  1.00 86.45           O  
ATOM   1785  N   SER A 130      -3.278   2.372  -5.227  1.00 84.11           N  
ATOM   1786  H   SER A 130      -3.016   2.563  -6.184  1.00 84.11           H  
ATOM   1787  CA  SER A 130      -3.500   3.535  -4.349  1.00 84.11           C  
ATOM   1788  HA  SER A 130      -2.794   3.469  -3.521  1.00 84.11           H  
ATOM   1789  C   SER A 130      -4.894   3.600  -3.722  1.00 84.11           C  
ATOM   1790  CB  SER A 130      -3.223   4.841  -5.102  1.00 84.11           C  
ATOM   1791  HB2 SER A 130      -3.168   5.651  -4.375  1.00 84.11           H  
ATOM   1792  HB3 SER A 130      -2.260   4.779  -5.611  1.00 84.11           H  
ATOM   1793  O   SER A 130      -5.103   4.308  -2.736  1.00 84.11           O  
ATOM   1794  OG  SER A 130      -4.242   5.138  -6.040  1.00 84.11           O  
ATOM   1795  HG  SER A 130      -4.362   6.090  -5.993  1.00 84.11           H  
ATOM   1796  N   THR A 131      -5.860   2.864  -4.271  1.00 86.57           N  
ATOM   1797  H   THR A 131      -5.630   2.372  -5.122  1.00 86.57           H  
ATOM   1798  CA  THR A 131      -7.223   2.785  -3.736  1.00 86.57           C  
ATOM   1799  HA  THR A 131      -7.356   3.564  -2.986  1.00 86.57           H  
ATOM   1800  C   THR A 131      -7.477   1.470  -3.005  1.00 86.57           C  
ATOM   1801  CB  THR A 131      -8.274   3.056  -4.821  1.00 86.57           C  
ATOM   1802  HB  THR A 131      -9.264   2.898  -4.393  1.00 86.57           H  
ATOM   1803  O   THR A 131      -7.743   1.483  -1.805  1.00 86.57           O  
ATOM   1804  CG2 THR A 131      -8.200   4.482  -5.363  1.00 86.57           C  
ATOM   1805 HG21 THR A 131      -8.384   5.187  -4.552  1.00 86.57           H  
ATOM   1806 HG22 THR A 131      -7.217   4.683  -5.789  1.00 86.57           H  
ATOM   1807 HG23 THR A 131      -8.959   4.625  -6.131  1.00 86.57           H  
ATOM   1808  OG1 THR A 131      -8.109   2.205  -5.935  1.00 86.57           O  
ATOM   1809  HG1 THR A 131      -7.356   2.551  -6.420  1.00 86.57           H  
ATOM   1810  N   MET A 132      -7.384   0.332  -3.694  1.00 87.00           N  
ATOM   1811  H   MET A 132      -7.067   0.388  -4.651  1.00 87.00           H  
ATOM   1812  CA  MET A 132      -7.927  -0.945  -3.216  1.00 87.00           C  
ATOM   1813  HA  MET A 132      -8.590  -0.765  -2.370  1.00 87.00           H  
ATOM   1814  C   MET A 132      -6.846  -1.923  -2.744  1.00 87.00           C  
ATOM   1815  CB  MET A 132      -8.758  -1.611  -4.329  1.00 87.00           C  
ATOM   1816  HB2 MET A 132      -9.246  -2.497  -3.922  1.00 87.00           H  
ATOM   1817  HB3 MET A 132      -8.084  -1.938  -5.121  1.00 87.00           H  
ATOM   1818  O   MET A 132      -6.977  -2.511  -1.678  1.00 87.00           O  
ATOM   1819  CG  MET A 132      -9.819  -0.716  -4.978  1.00 87.00           C  
ATOM   1820  HG2 MET A 132     -10.187  -1.235  -5.864  1.00 87.00           H  
ATOM   1821  HG3 MET A 132      -9.352   0.208  -5.319  1.00 87.00           H  
ATOM   1822  SD  MET A 132     -11.242  -0.302  -3.949  1.00 87.00           S  
ATOM   1823  CE  MET A 132     -11.890   1.136  -4.839  1.00 87.00           C  
ATOM   1824  HE1 MET A 132     -11.244   1.996  -4.662  1.00 87.00           H  
ATOM   1825  HE2 MET A 132     -11.932   0.926  -5.908  1.00 87.00           H  
ATOM   1826  HE3 MET A 132     -12.895   1.359  -4.480  1.00 87.00           H  
ATOM   1827  N   VAL A 133      -5.814  -2.158  -3.560  1.00 84.44           N  
ATOM   1828  H   VAL A 133      -5.714  -1.575  -4.379  1.00 84.44           H  
ATOM   1829  CA  VAL A 133      -4.930  -3.325  -3.398  1.00 84.44           C  
ATOM   1830  HA  VAL A 133      -5.538  -4.169  -3.071  1.00 84.44           H  
ATOM   1831  C   VAL A 133      -3.879  -3.132  -2.306  1.00 84.44           C  
ATOM   1832  CB  VAL A 133      -4.278  -3.724  -4.734  1.00 84.44           C  
ATOM   1833  HB  VAL A 133      -3.744  -2.872  -5.155  1.00 84.44           H  
ATOM   1834  O   VAL A 133      -3.641  -4.074  -1.553  1.00 84.44           O  
ATOM   1835  CG1 VAL A 133      -3.273  -4.863  -4.559  1.00 84.44           C  
ATOM   1836 HG11 VAL A 133      -2.437  -4.539  -3.939  1.00 84.44           H  
ATOM   1837 HG12 VAL A 133      -3.757  -5.707  -4.069  1.00 84.44           H  
ATOM   1838 HG13 VAL A 133      -2.874  -5.141  -5.534  1.00 84.44           H  
ATOM   1839  CG2 VAL A 133      -5.320  -4.168  -5.773  1.00 84.44           C  
ATOM   1840 HG21 VAL A 133      -6.014  -3.352  -5.975  1.00 84.44           H  
ATOM   1841 HG22 VAL A 133      -4.821  -4.442  -6.703  1.00 84.44           H  
ATOM   1842 HG23 VAL A 133      -5.878  -5.024  -5.393  1.00 84.44           H  
ATOM   1843  N   ASP A 134      -3.266  -1.950  -2.216  1.00 81.35           N  
ATOM   1844  H   ASP A 134      -3.526  -1.198  -2.838  1.00 81.35           H  
ATOM   1845  CA  ASP A 134      -2.143  -1.680  -1.303  1.00 81.35           C  
ATOM   1846  HA  ASP A 134      -1.628  -2.619  -1.103  1.00 81.35           H  
ATOM   1847  C   ASP A 134      -2.603  -1.163   0.075  1.00 81.35           C  
ATOM   1848  CB  ASP A 134      -1.145  -0.714  -1.988  1.00 81.35           C  
ATOM   1849  HB2 ASP A 134      -1.595  -0.283  -2.882  1.00 81.35           H  
ATOM   1850  HB3 ASP A 134      -0.928   0.116  -1.316  1.00 81.35           H  
ATOM   1851  O   ASP A 134      -1.790  -1.037   0.988  1.00 81.35           O  
ATOM   1852  CG  ASP A 134       0.195  -1.334  -2.409  1.00 81.35           C  
ATOM   1853  OD1 ASP A 134       0.659  -2.298  -1.756  1.00 81.35           O  
ATOM   1854  OD2 ASP A 134       0.871  -0.764  -3.296  1.00 81.35           O  
ATOM   1855  N   ASN A 135      -3.907  -0.918   0.243  1.00 81.84           N  
ATOM   1856  H   ASN A 135      -4.511  -1.069  -0.552  1.00 81.84           H  
ATOM   1857  CA  ASN A 135      -4.502  -0.384   1.468  1.00 81.84           C  
ATOM   1858  HA  ASN A 135      -3.704   0.019   2.092  1.00 81.84           H  
ATOM   1859  C   ASN A 135      -5.207  -1.468   2.309  1.00 81.84           C  
ATOM   1860  CB  ASN A 135      -5.442   0.781   1.116  1.00 81.84           C  
ATOM   1861  HB2 ASN A 135      -5.822   1.183   2.055  1.00 81.84           H  
ATOM   1862  HB3 ASN A 135      -6.278   0.408   0.525  1.00 81.84           H  
ATOM   1863  O   ASN A 135      -6.190  -1.178   2.980  1.00 81.84           O  
ATOM   1864  CG  ASN A 135      -4.785   1.951   0.409  1.00 81.84           C  
ATOM   1865  ND2 ASN A 135      -5.487   2.563  -0.510  1.00 81.84           N  
ATOM   1866 HD21 ASN A 135      -5.020   3.298  -1.023  1.00 81.84           H  
ATOM   1867 HD22 ASN A 135      -6.384   2.195  -0.793  1.00 81.84           H  
ATOM   1868  OD1 ASN A 135      -3.676   2.357   0.681  1.00 81.84           O  
ATOM   1869  N   GLN A 136      -4.756  -2.725   2.265  1.00 84.77           N  
ATOM   1870  H   GLN A 136      -3.922  -2.905   1.724  1.00 84.77           H  
ATOM   1871  CA  GLN A 136      -5.385  -3.847   2.993  1.00 84.77           C  
ATOM   1872  HA  GLN A 136      -6.394  -4.006   2.614  1.00 84.77           H  
ATOM   1873  C   GLN A 136      -5.531  -3.564   4.496  1.00 84.77           C  
ATOM   1874  CB  GLN A 136      -4.559  -5.123   2.752  1.00 84.77           C  
ATOM   1875  HB2 GLN A 136      -4.806  -5.873   3.503  1.00 84.77           H  
ATOM   1876  HB3 GLN A 136      -3.497  -4.893   2.833  1.00 84.77           H  
ATOM   1877  O   GLN A 136      -6.615  -3.716   5.056  1.00 84.77           O  
ATOM   1878  CG  GLN A 136      -4.875  -5.691   1.365  1.00 84.77           C  
ATOM   1879  HG2 GLN A 136      -5.880  -6.111   1.394  1.00 84.77           H  
ATOM   1880  HG3 GLN A 136      -4.864  -4.882   0.634  1.00 84.77           H  
ATOM   1881  CD  GLN A 136      -3.923  -6.776   0.876  1.00 84.77           C  
ATOM   1882  NE2 GLN A 136      -4.011  -7.122  -0.388  1.00 84.77           N  
ATOM   1883 HE21 GLN A 136      -4.529  -6.506  -0.998  1.00 84.77           H  
ATOM   1884 HE22 GLN A 136      -3.269  -7.729  -0.704  1.00 84.77           H  
ATOM   1885  OE1 GLN A 136      -3.070  -7.327   1.552  1.00 84.77           O  
ATOM   1886  N   ASN A 137      -4.490  -3.001   5.118  1.00 85.15           N  
ATOM   1887  H   ASN A 137      -3.638  -2.859   4.594  1.00 85.15           H  
ATOM   1888  CA  ASN A 137      -4.457  -2.732   6.557  1.00 85.15           C  
ATOM   1889  HA  ASN A 137      -4.760  -3.641   7.078  1.00 85.15           H  
ATOM   1890  C   ASN A 137      -5.424  -1.625   7.031  1.00 85.15           C  
ATOM   1891  CB  ASN A 137      -3.012  -2.410   6.965  1.00 85.15           C  
ATOM   1892  HB2 ASN A 137      -2.663  -1.535   6.417  1.00 85.15           H  
ATOM   1893  HB3 ASN A 137      -2.992  -2.177   8.029  1.00 85.15           H  
ATOM   1894  O   ASN A 137      -5.504  -1.364   8.229  1.00 85.15           O  
ATOM   1895  CG  ASN A 137      -2.050  -3.566   6.761  1.00 85.15           C  
ATOM   1896  ND2 ASN A 137      -0.959  -3.346   6.074  1.00 85.15           N  
ATOM   1897 HD21 ASN A 137      -0.302  -4.109   5.992  1.00 85.15           H  
ATOM   1898 HD22 ASN A 137      -0.858  -2.487   5.552  1.00 85.15           H  
ATOM   1899  OD1 ASN A 137      -2.255  -4.671   7.224  1.00 85.15           O  
ATOM   1900  N   ILE A 138      -6.168  -0.953   6.139  1.00 88.72           N  
ATOM   1901  H   ILE A 138      -6.088  -1.197   5.162  1.00 88.72           H  
ATOM   1902  CA  ILE A 138      -7.233  -0.018   6.553  1.00 88.72           C  
ATOM   1903  HA  ILE A 138      -6.932   0.436   7.497  1.00 88.72           H  
ATOM   1904  C   ILE A 138      -8.563  -0.734   6.832  1.00 88.72           C  
ATOM   1905  CB  ILE A 138      -7.432   1.146   5.556  1.00 88.72           C  
ATOM   1906  HB  ILE A 138      -7.962   1.928   6.100  1.00 88.72           H  
ATOM   1907  O   ILE A 138      -9.504  -0.097   7.308  1.00 88.72           O  
ATOM   1908  CG1 ILE A 138      -8.359   0.721   4.387  1.00 88.72           C  
ATOM   1909 HG12 ILE A 138      -8.045  -0.238   3.974  1.00 88.72           H  
ATOM   1910 HG13 ILE A 138      -9.364   0.560   4.778  1.00 88.72           H  
ATOM   1911  CG2 ILE A 138      -6.076   1.758   5.152  1.00 88.72           C  
ATOM   1912 HG21 ILE A 138      -5.477   1.941   6.043  1.00 88.72           H  
ATOM   1913 HG22 ILE A 138      -6.228   2.708   4.640  1.00 88.72           H  
ATOM   1914 HG23 ILE A 138      -5.539   1.079   4.490  1.00 88.72           H  
ATOM   1915  CD1 ILE A 138      -8.526   1.730   3.262  1.00 88.72           C  
ATOM   1916 HD11 ILE A 138      -7.552   1.997   2.854  1.00 88.72           H  
ATOM   1917 HD12 ILE A 138      -9.019   2.618   3.658  1.00 88.72           H  
ATOM   1918 HD13 ILE A 138      -9.136   1.299   2.468  1.00 88.72           H  
ATOM   1919  N   LEU A 139      -8.682  -2.028   6.501  1.00 91.43           N  
ATOM   1920  H   LEU A 139      -7.884  -2.511   6.115  1.00 91.43           H  
ATOM   1921  CA  LEU A 139      -9.925  -2.785   6.664  1.00 91.43           C  
ATOM   1922  HA  LEU A 139     -10.735  -2.193   6.238  1.00 91.43           H  
ATOM   1923  C   LEU A 139     -10.318  -2.976   8.142  1.00 91.43           C  
ATOM   1924  CB  LEU A 139      -9.840  -4.111   5.883  1.00 91.43           C  
ATOM   1925  HB2 LEU A 139      -8.933  -4.639   6.177  1.00 91.43           H  
ATOM   1926  HB3 LEU A 139     -10.688  -4.734   6.167  1.00 91.43           H  
ATOM   1927  O   LEU A 139     -11.509  -3.072   8.435  1.00 91.43           O  
ATOM   1928  CG  LEU A 139      -9.865  -3.953   4.347  1.00 91.43           C  
ATOM   1929  HG  LEU A 139      -9.031  -3.333   4.017  1.00 91.43           H  
ATOM   1930  CD1 LEU A 139      -9.757  -5.317   3.672  1.00 91.43           C  
ATOM   1931 HD11 LEU A 139      -8.774  -5.728   3.901  1.00 91.43           H  
ATOM   1932 HD12 LEU A 139      -9.831  -5.216   2.589  1.00 91.43           H  
ATOM   1933 HD13 LEU A 139     -10.536  -5.985   4.038  1.00 91.43           H  
ATOM   1934  CD2 LEU A 139     -11.165  -3.318   3.840  1.00 91.43           C  
ATOM   1935 HD21 LEU A 139     -11.191  -2.267   4.131  1.00 91.43           H  
ATOM   1936 HD22 LEU A 139     -12.024  -3.842   4.257  1.00 91.43           H  
ATOM   1937 HD23 LEU A 139     -11.198  -3.360   2.751  1.00 91.43           H  
ATOM   1938  N   ASP A 140      -9.379  -2.863   9.083  1.00 90.01           N  
ATOM   1939  H   ASP A 140      -8.407  -2.896   8.809  1.00 90.01           H  
ATOM   1940  CA  ASP A 140      -9.690  -2.720  10.516  1.00 90.01           C  
ATOM   1941  HA  ASP A 140     -10.285  -3.572  10.845  1.00 90.01           H  
ATOM   1942  C   ASP A 140     -10.511  -1.445  10.804  1.00 90.01           C  
ATOM   1943  CB  ASP A 140      -8.379  -2.693  11.322  1.00 90.01           C  
ATOM   1944  HB2 ASP A 140      -7.678  -2.008  10.847  1.00 90.01           H  
ATOM   1945  HB3 ASP A 140      -8.598  -2.303  12.316  1.00 90.01           H  
ATOM   1946  O   ASP A 140     -11.409  -1.425  11.650  1.00 90.01           O  
ATOM   1947  CG  ASP A 140      -7.717  -4.066  11.506  1.00 90.01           C  
ATOM   1948  OD1 ASP A 140      -8.351  -5.087  11.161  1.00 90.01           O  
ATOM   1949  OD2 ASP A 140      -6.598  -4.082  12.063  1.00 90.01           O  
ATOM   1950  N   GLY A 141     -10.279  -0.373  10.044  1.00 92.83           N  
ATOM   1951  H   GLY A 141      -9.567  -0.440   9.332  1.00 92.83           H  
ATOM   1952  CA  GLY A 141     -11.096   0.839  10.089  1.00 92.83           C  
ATOM   1953  HA2 GLY A 141     -10.587   1.608   9.507  1.00 92.83           H  
ATOM   1954  HA3 GLY A 141     -11.186   1.178  11.122  1.00 92.83           H  
ATOM   1955  C   GLY A 141     -12.498   0.655   9.503  1.00 92.83           C  
ATOM   1956  O   GLY A 141     -13.455   1.298   9.948  1.00 92.83           O  
ATOM   1957  N   VAL A 142     -12.652  -0.268   8.547  1.00 95.64           N  
ATOM   1958  H   VAL A 142     -11.833  -0.790   8.269  1.00 95.64           H  
ATOM   1959  CA  VAL A 142     -13.967  -0.695   8.038  1.00 95.64           C  
ATOM   1960  HA  VAL A 142     -14.554   0.196   7.813  1.00 95.64           H  
ATOM   1961  C   VAL A 142     -14.724  -1.459   9.117  1.00 95.64           C  
ATOM   1962  CB  VAL A 142     -13.851  -1.526   6.742  1.00 95.64           C  
ATOM   1963  HB  VAL A 142     -13.232  -2.410   6.895  1.00 95.64           H  
ATOM   1964  O   VAL A 142     -15.912  -1.200   9.313  1.00 95.64           O  
ATOM   1965  CG1 VAL A 142     -15.211  -2.004   6.215  1.00 95.64           C  
ATOM   1966 HG11 VAL A 142     -15.865  -1.151   6.038  1.00 95.64           H  
ATOM   1967 HG12 VAL A 142     -15.678  -2.677   6.935  1.00 95.64           H  
ATOM   1968 HG13 VAL A 142     -15.069  -2.553   5.285  1.00 95.64           H  
ATOM   1969  CG2 VAL A 142     -13.215  -0.658   5.659  1.00 95.64           C  
ATOM   1970 HG21 VAL A 142     -13.776   0.276   5.629  1.00 95.64           H  
ATOM   1971 HG22 VAL A 142     -13.254  -1.158   4.692  1.00 95.64           H  
ATOM   1972 HG23 VAL A 142     -12.176  -0.439   5.908  1.00 95.64           H  
ATOM   1973  N   GLU A 143     -14.047  -2.326   9.876  1.00 96.81           N  
ATOM   1974  H   GLU A 143     -13.080  -2.514   9.654  1.00 96.81           H  
ATOM   1975  CA  GLU A 143     -14.629  -2.979  11.054  1.00 96.81           C  
ATOM   1976  HA  GLU A 143     -15.498  -3.552  10.729  1.00 96.81           H  
ATOM   1977  C   GLU A 143     -15.132  -1.933  12.066  1.00 96.81           C  
ATOM   1978  CB  GLU A 143     -13.620  -3.970  11.683  1.00 96.81           C  
ATOM   1979  HB2 GLU A 143     -13.291  -4.686  10.930  1.00 96.81           H  
ATOM   1980  HB3 GLU A 143     -12.739  -3.442  12.049  1.00 96.81           H  
ATOM   1981  O   GLU A 143     -16.303  -1.958  12.460  1.00 96.81           O  
ATOM   1982  CG  GLU A 143     -14.256  -4.714  12.863  1.00 96.81           C  
ATOM   1983  HG2 GLU A 143     -15.271  -5.001  12.586  1.00 96.81           H  
ATOM   1984  HG3 GLU A 143     -14.336  -4.016  13.696  1.00 96.81           H  
ATOM   1985  CD  GLU A 143     -13.534  -5.990  13.328  1.00 96.81           C  
ATOM   1986  OE1 GLU A 143     -13.365  -6.117  14.563  1.00 96.81           O  
ATOM   1987  OE2 GLU A 143     -13.351  -6.922  12.508  1.00 96.81           O  
ATOM   1988  N   HIS A 144     -14.291  -0.954  12.421  1.00 96.42           N  
ATOM   1989  H   HIS A 144     -13.341  -1.009  12.084  1.00 96.42           H  
ATOM   1990  CA  HIS A 144     -14.650   0.129  13.345  1.00 96.42           C  
ATOM   1991  HA  HIS A 144     -14.920  -0.316  14.303  1.00 96.42           H  
ATOM   1992  C   HIS A 144     -15.858   0.953  12.863  1.00 96.42           C  
ATOM   1993  CB  HIS A 144     -13.424   1.030  13.559  1.00 96.42           C  
ATOM   1994  HB2 HIS A 144     -12.602   0.427  13.943  1.00 96.42           H  
ATOM   1995  HB3 HIS A 144     -13.108   1.449  12.603  1.00 96.42           H  
ATOM   1996  O   HIS A 144     -16.795   1.215  13.629  1.00 96.42           O  
ATOM   1997  CG  HIS A 144     -13.684   2.166  14.518  1.00 96.42           C  
ATOM   1998  CD2 HIS A 144     -14.049   3.447  14.198  1.00 96.42           C  
ATOM   1999  HD2 HIS A 144     -14.192   3.838  13.201  1.00 96.42           H  
ATOM   2000  ND1 HIS A 144     -13.609   2.107  15.891  1.00 96.42           N  
ATOM   2001  HD1 HIS A 144     -13.298   1.320  16.443  1.00 96.42           H  
ATOM   2002  CE1 HIS A 144     -13.920   3.314  16.390  1.00 96.42           C  
ATOM   2003  HE1 HIS A 144     -13.915   3.579  17.437  1.00 96.42           H  
ATOM   2004  NE2 HIS A 144     -14.205   4.160  15.391  1.00 96.42           N  
ATOM   2005  N   THR A 145     -15.871   1.331  11.584  1.00 97.32           N  
ATOM   2006  H   THR A 145     -15.069   1.099  11.016  1.00 97.32           H  
ATOM   2007  CA  THR A 145     -16.969   2.097  10.975  1.00 97.32           C  
ATOM   2008  HA  THR A 145     -17.139   3.000  11.560  1.00 97.32           H  
ATOM   2009  C   THR A 145     -18.267   1.287  10.976  1.00 97.32           C  
ATOM   2010  CB  THR A 145     -16.605   2.525   9.545  1.00 97.32           C  
ATOM   2011  HB  THR A 145     -16.457   1.643   8.924  1.00 97.32           H  
ATOM   2012  O   THR A 145     -19.318   1.802  11.361  1.00 97.32           O  
ATOM   2013  CG2 THR A 145     -17.681   3.416   8.922  1.00 97.32           C  
ATOM   2014 HG21 THR A 145     -18.602   2.851   8.779  1.00 97.32           H  
ATOM   2015 HG22 THR A 145     -17.335   3.771   7.952  1.00 97.32           H  
ATOM   2016 HG23 THR A 145     -17.874   4.269   9.572  1.00 97.32           H  
ATOM   2017  OG1 THR A 145     -15.418   3.278   9.560  1.00 97.32           O  
ATOM   2018  HG1 THR A 145     -14.681   2.676   9.689  1.00 97.32           H  
ATOM   2019  N   ALA A 146     -18.198  -0.002  10.632  1.00 97.93           N  
ATOM   2020  H   ALA A 146     -17.304  -0.389  10.366  1.00 97.93           H  
ATOM   2021  CA  ALA A 146     -19.358  -0.887  10.613  1.00 97.93           C  
ATOM   2022  HA  ALA A 146     -20.127  -0.431   9.990  1.00 97.93           H  
ATOM   2023  C   ALA A 146     -19.959  -1.089  12.013  1.00 97.93           C  
ATOM   2024  CB  ALA A 146     -18.942  -2.220   9.985  1.00 97.93           C  
ATOM   2025  HB1 ALA A 146     -18.467  -2.059   9.018  1.00 97.93           H  
ATOM   2026  HB2 ALA A 146     -19.822  -2.848   9.841  1.00 97.93           H  
ATOM   2027  HB3 ALA A 146     -18.226  -2.717  10.640  1.00 97.93           H  
ATOM   2028  O   ALA A 146     -21.181  -1.050  12.160  1.00 97.93           O  
ATOM   2029  N   TYR A 147     -19.127  -1.251  13.051  1.00 98.24           N  
ATOM   2030  H   TYR A 147     -18.136  -1.330  12.873  1.00 98.24           H  
ATOM   2031  CA  TYR A 147     -19.605  -1.287  14.436  1.00 98.24           C  
ATOM   2032  HA  TYR A 147     -20.345  -2.082  14.534  1.00 98.24           H  
ATOM   2033  C   TYR A 147     -20.282   0.018  14.849  1.00 98.24           C  
ATOM   2034  CB  TYR A 147     -18.456  -1.552  15.410  1.00 98.24           C  
ATOM   2035  HB2 TYR A 147     -18.723  -1.114  16.372  1.00 98.24           H  
ATOM   2036  HB3 TYR A 147     -17.558  -1.044  15.058  1.00 98.24           H  
ATOM   2037  O   TYR A 147     -21.337  -0.029  15.480  1.00 98.24           O  
ATOM   2038  CG  TYR A 147     -18.161  -3.010  15.673  1.00 98.24           C  
ATOM   2039  CD1 TYR A 147     -19.083  -3.792  16.395  1.00 98.24           C  
ATOM   2040  HD1 TYR A 147     -19.997  -3.343  16.755  1.00 98.24           H  
ATOM   2041  CD2 TYR A 147     -16.942  -3.568  15.259  1.00 98.24           C  
ATOM   2042  HD2 TYR A 147     -16.210  -2.965  14.741  1.00 98.24           H  
ATOM   2043  CE1 TYR A 147     -18.806  -5.145  16.665  1.00 98.24           C  
ATOM   2044  HE1 TYR A 147     -19.502  -5.755  17.222  1.00 98.24           H  
ATOM   2045  CE2 TYR A 147     -16.652  -4.913  15.538  1.00 98.24           C  
ATOM   2046  HE2 TYR A 147     -15.701  -5.329  15.239  1.00 98.24           H  
ATOM   2047  OH  TYR A 147     -17.285  -7.000  16.485  1.00 98.24           O  
ATOM   2048  HH  TYR A 147     -16.407  -7.193  16.148  1.00 98.24           H  
ATOM   2049  CZ  TYR A 147     -17.586  -5.705  16.229  1.00 98.24           C  
ATOM   2050  N   THR A 148     -19.695   1.165  14.503  1.00 97.24           N  
ATOM   2051  H   THR A 148     -18.821   1.120  13.998  1.00 97.24           H  
ATOM   2052  CA  THR A 148     -20.231   2.486  14.857  1.00 97.24           C  
ATOM   2053  HA  THR A 148     -20.297   2.559  15.943  1.00 97.24           H  
ATOM   2054  C   THR A 148     -21.646   2.660  14.302  1.00 97.24           C  
ATOM   2055  CB  THR A 148     -19.284   3.594  14.367  1.00 97.24           C  
ATOM   2056  HB  THR A 148     -19.182   3.549  13.283  1.00 97.24           H  
ATOM   2057  O   THR A 148     -22.583   2.898  15.062  1.00 97.24           O  
ATOM   2058  CG2 THR A 148     -19.744   4.993  14.767  1.00 97.24           C  
ATOM   2059 HG21 THR A 148     -19.787   5.060  15.854  1.00 97.24           H  
ATOM   2060 HG22 THR A 148     -19.026   5.724  14.396  1.00 97.24           H  
ATOM   2061 HG23 THR A 148     -20.721   5.212  14.337  1.00 97.24           H  
ATOM   2062  OG1 THR A 148     -18.019   3.410  14.966  1.00 97.24           O  
ATOM   2063  HG1 THR A 148     -17.523   2.771  14.450  1.00 97.24           H  
ATOM   2064  N   GLU A 149     -21.828   2.425  13.002  1.00 97.10           N  
ATOM   2065  H   GLU A 149     -21.018   2.210  12.439  1.00 97.10           H  
ATOM   2066  CA  GLU A 149     -23.129   2.486  12.317  1.00 97.10           C  
ATOM   2067  HA  GLU A 149     -23.556   3.486  12.397  1.00 97.10           H  
ATOM   2068  C   GLU A 149     -24.146   1.491  12.903  1.00 97.10           C  
ATOM   2069  CB  GLU A 149     -22.889   2.158  10.836  1.00 97.10           C  
ATOM   2070  HB2 GLU A 149     -22.328   1.225  10.775  1.00 97.10           H  
ATOM   2071  HB3 GLU A 149     -23.840   1.988  10.330  1.00 97.10           H  
ATOM   2072  O   GLU A 149     -25.300   1.829  13.180  1.00 97.10           O  
ATOM   2073  CG  GLU A 149     -22.095   3.247  10.097  1.00 97.10           C  
ATOM   2074  HG2 GLU A 149     -21.649   2.782   9.217  1.00 97.10           H  
ATOM   2075  HG3 GLU A 149     -21.276   3.611  10.718  1.00 97.10           H  
ATOM   2076  CD  GLU A 149     -22.946   4.429   9.625  1.00 97.10           C  
ATOM   2077  OE1 GLU A 149     -22.393   5.194   8.803  1.00 97.10           O  
ATOM   2078  OE2 GLU A 149     -24.152   4.487   9.943  1.00 97.10           O  
ATOM   2079  N   ALA A 150     -23.714   0.250  13.143  1.00 97.89           N  
ATOM   2080  H   ALA A 150     -22.762   0.015  12.899  1.00 97.89           H  
ATOM   2081  CA  ALA A 150     -24.580  -0.804  13.657  1.00 97.89           C  
ATOM   2082  HA  ALA A 150     -25.475  -0.850  13.037  1.00 97.89           H  
ATOM   2083  C   ALA A 150     -25.033  -0.550  15.101  1.00 97.89           C  
ATOM   2084  CB  ALA A 150     -23.834  -2.130  13.528  1.00 97.89           C  
ATOM   2085  HB1 ALA A 150     -23.530  -2.269  12.491  1.00 97.89           H  
ATOM   2086  HB2 ALA A 150     -22.936  -2.110  14.146  1.00 97.89           H  
ATOM   2087  HB3 ALA A 150     -24.480  -2.954  13.832  1.00 97.89           H  
ATOM   2088  O   ALA A 150     -26.207  -0.759  15.420  1.00 97.89           O  
ATOM   2089  N   LYS A 151     -24.131  -0.087  15.977  1.00 97.49           N  
ATOM   2090  H   LYS A 151     -23.189   0.075  15.653  1.00 97.49           H  
ATOM   2091  CA  LYS A 151     -24.471   0.257  17.364  1.00 97.49           C  
ATOM   2092  HA  LYS A 151     -25.041  -0.561  17.804  1.00 97.49           H  
ATOM   2093  C   LYS A 151     -25.374   1.483  17.425  1.00 97.49           C  
ATOM   2094  CB  LYS A 151     -23.218   0.478  18.216  1.00 97.49           C  
ATOM   2095  HB2 LYS A 151     -23.539   0.890  19.173  1.00 97.49           H  
ATOM   2096  HB3 LYS A 151     -22.563   1.197  17.724  1.00 97.49           H  
ATOM   2097  O   LYS A 151     -26.302   1.474  18.229  1.00 97.49           O  
ATOM   2098  CG  LYS A 151     -22.448  -0.816  18.509  1.00 97.49           C  
ATOM   2099  HG2 LYS A 151     -22.076  -1.242  17.577  1.00 97.49           H  
ATOM   2100  HG3 LYS A 151     -23.110  -1.538  18.987  1.00 97.49           H  
ATOM   2101  CD  LYS A 151     -21.267  -0.516  19.436  1.00 97.49           C  
ATOM   2102  HD2 LYS A 151     -20.693   0.304  19.006  1.00 97.49           H  
ATOM   2103  HD3 LYS A 151     -21.641  -0.205  20.411  1.00 97.49           H  
ATOM   2104  CE  LYS A 151     -20.385  -1.759  19.593  1.00 97.49           C  
ATOM   2105  HE2 LYS A 151     -20.065  -2.080  18.602  1.00 97.49           H  
ATOM   2106  HE3 LYS A 151     -20.970  -2.559  20.045  1.00 97.49           H  
ATOM   2107  NZ  LYS A 151     -19.188  -1.478  20.415  1.00 97.49           N  
ATOM   2108  HZ1 LYS A 151     -19.424  -1.212  21.360  1.00 97.49           H  
ATOM   2109  HZ2 LYS A 151     -18.583  -2.285  20.464  1.00 97.49           H  
ATOM   2110  HZ3 LYS A 151     -18.661  -0.725  19.996  1.00 97.49           H  
ATOM   2111  N   ILE A 152     -25.179   2.478  16.554  1.00 96.36           N  
ATOM   2112  H   ILE A 152     -24.381   2.441  15.936  1.00 96.36           H  
ATOM   2113  CA  ILE A 152     -26.078   3.638  16.468  1.00 96.36           C  
ATOM   2114  HA  ILE A 152     -26.099   4.083  17.462  1.00 96.36           H  
ATOM   2115  C   ILE A 152     -27.507   3.188  16.151  1.00 96.36           C  
ATOM   2116  CB  ILE A 152     -25.539   4.690  15.466  1.00 96.36           C  
ATOM   2117  HB  ILE A 152     -25.194   4.158  14.579  1.00 96.36           H  
ATOM   2118  O   ILE A 152     -28.431   3.456  16.921  1.00 96.36           O  
ATOM   2119  CG1 ILE A 152     -24.330   5.415  16.094  1.00 96.36           C  
ATOM   2120 HG12 ILE A 152     -24.646   6.074  16.902  1.00 96.36           H  
ATOM   2121 HG13 ILE A 152     -23.656   4.675  16.525  1.00 96.36           H  
ATOM   2122  CG2 ILE A 152     -26.609   5.700  14.995  1.00 96.36           C  
ATOM   2123 HG21 ILE A 152     -26.171   6.409  14.293  1.00 96.36           H  
ATOM   2124 HG22 ILE A 152     -27.041   6.256  15.827  1.00 96.36           H  
ATOM   2125 HG23 ILE A 152     -27.411   5.191  14.460  1.00 96.36           H  
ATOM   2126  CD1 ILE A 152     -23.523   6.240  15.095  1.00 96.36           C  
ATOM   2127 HD11 ILE A 152     -22.603   6.570  15.577  1.00 96.36           H  
ATOM   2128 HD12 ILE A 152     -24.087   7.117  14.778  1.00 96.36           H  
ATOM   2129 HD13 ILE A 152     -23.270   5.630  14.227  1.00 96.36           H  
ATOM   2130  N   ALA A 153     -27.682   2.402  15.086  1.00 96.44           N  
ATOM   2131  H   ALA A 153     -26.893   2.222  14.482  1.00 96.44           H  
ATOM   2132  CA  ALA A 153     -28.991   1.868  14.712  1.00 96.44           C  
ATOM   2133  HA  ALA A 153     -29.670   2.703  14.541  1.00 96.44           H  
ATOM   2134  C   ALA A 153     -29.611   0.986  15.817  1.00 96.44           C  
ATOM   2135  CB  ALA A 153     -28.822   1.095  13.399  1.00 96.44           C  
ATOM   2136  HB1 ALA A 153     -29.788   0.714  13.068  1.00 96.44           H  
ATOM   2137  HB2 ALA A 153     -28.422   1.759  12.633  1.00 96.44           H  
ATOM   2138  HB3 ALA A 153     -28.132   0.263  13.540  1.00 96.44           H  
ATOM   2139  O   ALA A 153     -30.822   1.019  16.045  1.00 96.44           O  
ATOM   2140  N   ALA A 154     -28.792   0.212  16.537  1.00 96.55           N  
ATOM   2141  H   ALA A 154     -27.813   0.190  16.290  1.00 96.55           H  
ATOM   2142  CA  ALA A 154     -29.249  -0.601  17.661  1.00 96.55           C  
ATOM   2143  HA  ALA A 154     -30.088  -1.209  17.324  1.00 96.55           H  
ATOM   2144  C   ALA A 154     -29.731   0.249  18.851  1.00 96.55           C  
ATOM   2145  CB  ALA A 154     -28.110  -1.533  18.089  1.00 96.55           C  
ATOM   2146  HB1 ALA A 154     -28.462  -2.215  18.863  1.00 96.55           H  
ATOM   2147  HB2 ALA A 154     -27.281  -0.946  18.483  1.00 96.55           H  
ATOM   2148  HB3 ALA A 154     -27.749  -2.110  17.238  1.00 96.55           H  
ATOM   2149  O   ALA A 154     -30.784  -0.038  19.423  1.00 96.55           O  
ATOM   2150  N   ILE A 155     -28.983   1.289  19.228  1.00 95.38           N  
ATOM   2151  H   ILE A 155     -28.137   1.481  18.711  1.00 95.38           H  
ATOM   2152  CA  ILE A 155     -29.312   2.180  20.351  1.00 95.38           C  
ATOM   2153  HA  ILE A 155     -29.496   1.578  21.241  1.00 95.38           H  
ATOM   2154  C   ILE A 155     -30.602   2.958  20.071  1.00 95.38           C  
ATOM   2155  CB  ILE A 155     -28.119   3.105  20.663  1.00 95.38           C  
ATOM   2156  HB  ILE A 155     -27.769   3.505  19.711  1.00 95.38           H  
ATOM   2157  O   ILE A 155     -31.435   3.087  20.967  1.00 95.38           O  
ATOM   2158  CG1 ILE A 155     -26.957   2.306  21.287  1.00 95.38           C  
ATOM   2159 HG12 ILE A 155     -26.857   1.365  20.746  1.00 95.38           H  
ATOM   2160 HG13 ILE A 155     -27.186   2.075  22.327  1.00 95.38           H  
ATOM   2161  CG2 ILE A 155     -28.517   4.265  21.598  1.00 95.38           C  
ATOM   2162 HG21 ILE A 155     -29.238   4.922  21.111  1.00 95.38           H  
ATOM   2163 HG22 ILE A 155     -28.952   3.880  22.520  1.00 95.38           H  
ATOM   2164 HG23 ILE A 155     -27.646   4.873  21.844  1.00 95.38           H  
ATOM   2165  CD1 ILE A 155     -25.598   3.016  21.209  1.00 95.38           C  
ATOM   2166 HD11 ILE A 155     -25.625   3.966  21.744  1.00 95.38           H  
ATOM   2167 HD12 ILE A 155     -24.834   2.382  21.658  1.00 95.38           H  
ATOM   2168 HD13 ILE A 155     -25.334   3.200  20.168  1.00 95.38           H  
ATOM   2169  N   GLU A 156     -30.828   3.402  18.833  1.00 94.67           N  
ATOM   2170  H   GLU A 156     -30.096   3.311  18.143  1.00 94.67           H  
ATOM   2171  CA  GLU A 156     -32.088   4.048  18.441  1.00 94.67           C  
ATOM   2172  HA  GLU A 156     -32.230   4.945  19.044  1.00 94.67           H  
ATOM   2173  C   GLU A 156     -33.307   3.141  18.693  1.00 94.67           C  
ATOM   2174  CB  GLU A 156     -32.023   4.461  16.962  1.00 94.67           C  
ATOM   2175  HB2 GLU A 156     -33.023   4.747  16.638  1.00 94.67           H  
ATOM   2176  HB3 GLU A 156     -31.690   3.615  16.361  1.00 94.67           H  
ATOM   2177  O   GLU A 156     -34.305   3.574  19.278  1.00 94.67           O  
ATOM   2178  CG  GLU A 156     -31.082   5.656  16.746  1.00 94.67           C  
ATOM   2179  HG2 GLU A 156     -30.093   5.420  17.136  1.00 94.67           H  
ATOM   2180  HG3 GLU A 156     -31.467   6.499  17.320  1.00 94.67           H  
ATOM   2181  CD  GLU A 156     -30.955   6.080  15.276  1.00 94.67           C  
ATOM   2182  OE1 GLU A 156     -30.138   6.994  15.023  1.00 94.67           O  
ATOM   2183  OE2 GLU A 156     -31.735   5.611  14.415  1.00 94.67           O  
ATOM   2184  N   GLU A 157     -33.213   1.857  18.337  1.00 95.51           N  
ATOM   2185  H   GLU A 157     -32.380   1.562  17.848  1.00 95.51           H  
ATOM   2186  CA  GLU A 157     -34.268   0.869  18.597  1.00 95.51           C  
ATOM   2187  HA  GLU A 157     -35.229   1.295  18.306  1.00 95.51           H  
ATOM   2188  C   GLU A 157     -34.386   0.495  20.088  1.00 95.51           C  
ATOM   2189  CB  GLU A 157     -34.014  -0.381  17.742  1.00 95.51           C  
ATOM   2190  HB2 GLU A 157     -34.650  -1.193  18.093  1.00 95.51           H  
ATOM   2191  HB3 GLU A 157     -32.980  -0.696  17.878  1.00 95.51           H  
ATOM   2192  O   GLU A 157     -35.496   0.297  20.595  1.00 95.51           O  
ATOM   2193  CG  GLU A 157     -34.270  -0.178  16.239  1.00 95.51           C  
ATOM   2194  HG2 GLU A 157     -33.615   0.606  15.860  1.00 95.51           H  
ATOM   2195  HG3 GLU A 157     -34.007  -1.114  15.747  1.00 95.51           H  
ATOM   2196  CD  GLU A 157     -35.733   0.144  15.887  1.00 95.51           C  
ATOM   2197  OE1 GLU A 157     -35.979   0.800  14.851  1.00 95.51           O  
ATOM   2198  OE2 GLU A 157     -36.637  -0.323  16.627  1.00 95.51           O  
ATOM   2199  N   LEU A 158     -33.271   0.440  20.827  1.00 94.44           N  
ATOM   2200  H   LEU A 158     -32.389   0.597  20.361  1.00 94.44           H  
ATOM   2201  CA  LEU A 158     -33.272   0.245  22.286  1.00 94.44           C  
ATOM   2202  HA  LEU A 158     -33.825  -0.663  22.522  1.00 94.44           H  
ATOM   2203  C   LEU A 158     -33.984   1.404  23.005  1.00 94.44           C  
ATOM   2204  CB  LEU A 158     -31.824   0.113  22.800  1.00 94.44           C  
ATOM   2205  HB2 LEU A 158     -31.228   0.912  22.359  1.00 94.44           H  
ATOM   2206  HB3 LEU A 158     -31.814   0.273  23.878  1.00 94.44           H  
ATOM   2207  O   LEU A 158     -34.788   1.178  23.917  1.00 94.44           O  
ATOM   2208  CG  LEU A 158     -31.148  -1.239  22.510  1.00 94.44           C  
ATOM   2209  HG  LEU A 158     -31.323  -1.532  21.475  1.00 94.44           H  
ATOM   2210  CD1 LEU A 158     -29.640  -1.146  22.747  1.00 94.44           C  
ATOM   2211 HD11 LEU A 158     -29.438  -0.802  23.761  1.00 94.44           H  
ATOM   2212 HD12 LEU A 158     -29.174  -2.118  22.586  1.00 94.44           H  
ATOM   2213 HD13 LEU A 158     -29.202  -0.443  22.038  1.00 94.44           H  
ATOM   2214  CD2 LEU A 158     -31.688  -2.338  23.429  1.00 94.44           C  
ATOM   2215 HD21 LEU A 158     -31.546  -2.051  24.471  1.00 94.44           H  
ATOM   2216 HD22 LEU A 158     -32.748  -2.501  23.237  1.00 94.44           H  
ATOM   2217 HD23 LEU A 158     -31.138  -3.260  23.241  1.00 94.44           H  
ATOM   2218  N   ASN A 159     -33.753   2.644  22.568  1.00 93.29           N  
ATOM   2219  H   ASN A 159     -33.046   2.769  21.858  1.00 93.29           H  
ATOM   2220  CA  ASN A 159     -34.416   3.836  23.097  1.00 93.29           C  
ATOM   2221  HA  ASN A 159     -34.341   3.825  24.184  1.00 93.29           H  
ATOM   2222  C   ASN A 159     -35.913   3.863  22.764  1.00 93.29           C  
ATOM   2223  CB  ASN A 159     -33.691   5.090  22.577  1.00 93.29           C  
ATOM   2224  HB2 ASN A 159     -34.306   5.969  22.769  1.00 93.29           H  
ATOM   2225  HB3 ASN A 159     -33.533   5.010  21.502  1.00 93.29           H  
ATOM   2226  O   ASN A 159     -36.718   4.310  23.583  1.00 93.29           O  
ATOM   2227  CG  ASN A 159     -32.354   5.322  23.257  1.00 93.29           C  
ATOM   2228  ND2 ASN A 159     -31.622   6.313  22.819  1.00 93.29           N  
ATOM   2229 HD21 ASN A 159     -30.742   6.489  23.282  1.00 93.29           H  
ATOM   2230 HD22 ASN A 159     -31.951   6.949  22.107  1.00 93.29           H  
ATOM   2231  OD1 ASN A 159     -32.002   4.664  24.229  1.00 93.29           O  
ATOM   2232  N   ALA A 160     -36.308   3.314  21.612  1.00 93.77           N  
ATOM   2233  H   ALA A 160     -35.598   3.030  20.952  1.00 93.77           H  
ATOM   2234  CA  ALA A 160     -37.709   3.131  21.239  1.00 93.77           C  
ATOM   2235  HA  ALA A 160     -38.238   4.060  21.451  1.00 93.77           H  
ATOM   2236  C   ALA A 160     -38.425   2.016  22.035  1.00 93.77           C  
ATOM   2237  CB  ALA A 160     -37.773   2.886  19.728  1.00 93.77           C  
ATOM   2238  HB1 ALA A 160     -37.290   1.940  19.482  1.00 93.77           H  
ATOM   2239  HB2 ALA A 160     -38.813   2.841  19.402  1.00 93.77           H  
ATOM   2240  HB3 ALA A 160     -37.264   3.690  19.197  1.00 93.77           H  
ATOM   2241  O   ALA A 160     -39.648   1.876  21.934  1.00 93.77           O  
ATOM   2242  N   GLY A 161     -37.696   1.229  22.836  1.00 92.84           N  
ATOM   2243  H   GLY A 161     -36.698   1.383  22.873  1.00 92.84           H  
ATOM   2244  CA  GLY A 161     -38.245   0.094  23.580  1.00 92.84           C  
ATOM   2245  HA2 GLY A 161     -39.117   0.418  24.148  1.00 92.84           H  
ATOM   2246  HA3 GLY A 161     -37.483  -0.265  24.272  1.00 92.84           H  
ATOM   2247  C   GLY A 161     -38.652  -1.073  22.675  1.00 92.84           C  
ATOM   2248  O   GLY A 161     -39.581  -1.819  23.004  1.00 92.84           O  
ATOM   2249  N   SER A 162     -37.997  -1.205  21.520  1.00 95.51           N  
ATOM   2250  H   SER A 162     -37.261  -0.547  21.305  1.00 95.51           H  
ATOM   2251  CA  SER A 162     -38.230  -2.275  20.552  1.00 95.51           C  
ATOM   2252  HA  SER A 162     -39.301  -2.332  20.356  1.00 95.51           H  
ATOM   2253  C   SER A 162     -37.770  -3.639  21.079  1.00 95.51           C  
ATOM   2254  CB  SER A 162     -37.528  -1.934  19.235  1.00 95.51           C  
ATOM   2255  HB2 SER A 162     -37.551  -2.800  18.573  1.00 95.51           H  
ATOM   2256  HB3 SER A 162     -36.489  -1.666  19.422  1.00 95.51           H  
ATOM   2257  O   SER A 162     -36.986  -3.746  22.018  1.00 95.51           O  
ATOM   2258  OG  SER A 162     -38.204  -0.876  18.594  1.00 95.51           O  
ATOM   2259  HG  SER A 162     -37.644  -0.586  17.869  1.00 95.51           H  
ATOM   2260  N   SER A 163     -38.260  -4.723  20.469  1.00 96.00           N  
ATOM   2261  H   SER A 163     -38.891  -4.586  19.692  1.00 96.00           H  
ATOM   2262  CA  SER A 163     -37.805  -6.082  20.802  1.00 96.00           C  
ATOM   2263  HA  SER A 163     -37.888  -6.217  21.880  1.00 96.00           H  
ATOM   2264  C   SER A 163     -36.345  -6.312  20.400  1.00 96.00           C  
ATOM   2265  CB  SER A 163     -38.686  -7.125  20.112  1.00 96.00           C  
ATOM   2266  HB2 SER A 163     -38.366  -8.122  20.413  1.00 96.00           H  
ATOM   2267  HB3 SER A 163     -39.722  -6.983  20.418  1.00 96.00           H  
ATOM   2268  O   SER A 163     -35.918  -5.777  19.382  1.00 96.00           O  
ATOM   2269  OG  SER A 163     -38.592  -7.010  18.704  1.00 96.00           O  
ATOM   2270  HG  SER A 163     -37.926  -6.348  18.506  1.00 96.00           H  
ATOM   2271  N   GLU A 164     -35.635  -7.214  21.078  1.00 95.89           N  
ATOM   2272  H   GLU A 164     -35.976  -7.498  21.986  1.00 95.89           H  
ATOM   2273  CA  GLU A 164     -34.242  -7.589  20.760  1.00 95.89           C  
ATOM   2274  HA  GLU A 164     -33.576  -6.756  20.985  1.00 95.89           H  
ATOM   2275  C   GLU A 164     -34.045  -7.962  19.280  1.00 95.89           C  
ATOM   2276  CB  GLU A 164     -33.869  -8.775  21.659  1.00 95.89           C  
ATOM   2277  HB2 GLU A 164     -34.451  -9.642  21.346  1.00 95.89           H  
ATOM   2278  HB3 GLU A 164     -34.148  -8.535  22.685  1.00 95.89           H  
ATOM   2279  O   GLU A 164     -33.105  -7.519  18.629  1.00 95.89           O  
ATOM   2280  CG  GLU A 164     -32.375  -9.130  21.634  1.00 95.89           C  
ATOM   2281  HG2 GLU A 164     -32.076  -9.324  20.604  1.00 95.89           H  
ATOM   2282  HG3 GLU A 164     -31.807  -8.276  22.003  1.00 95.89           H  
ATOM   2283  CD  GLU A 164     -32.063 -10.370  22.488  1.00 95.89           C  
ATOM   2284  OE1 GLU A 164     -30.935 -10.887  22.355  1.00 95.89           O  
ATOM   2285  OE2 GLU A 164     -32.979 -10.851  23.204  1.00 95.89           O  
ATOM   2286  N   SER A 165     -35.001  -8.696  18.698  1.00 96.93           N  
ATOM   2287  H   SER A 165     -35.744  -9.044  19.287  1.00 96.93           H  
ATOM   2288  CA  SER A 165     -34.976  -9.043  17.271  1.00 96.93           C  
ATOM   2289  HA  SER A 165     -34.036  -9.549  17.055  1.00 96.93           H  
ATOM   2290  C   SER A 165     -35.078  -7.827  16.344  1.00 96.93           C  
ATOM   2291  CB  SER A 165     -36.133  -9.990  16.952  1.00 96.93           C  
ATOM   2292  HB2 SER A 165     -37.078  -9.489  17.163  1.00 96.93           H  
ATOM   2293  HB3 SER A 165     -36.058 -10.878  17.579  1.00 96.93           H  
ATOM   2294  O   SER A 165     -34.570  -7.888  15.230  1.00 96.93           O  
ATOM   2295  OG  SER A 165     -36.110 -10.381  15.592  1.00 96.93           O  
ATOM   2296  HG  SER A 165     -35.588  -9.744  15.099  1.00 96.93           H  
ATOM   2297  N   ALA A 166     -35.761  -6.760  16.761  1.00 97.34           N  
ATOM   2298  H   ALA A 166     -35.996  -6.715  17.742  1.00 97.34           H  
ATOM   2299  CA  ALA A 166     -35.878  -5.526  15.987  1.00 97.34           C  
ATOM   2300  HA  ALA A 166     -35.990  -5.772  14.931  1.00 97.34           H  
ATOM   2301  C   ALA A 166     -34.603  -4.679  16.116  1.00 97.34           C  
ATOM   2302  CB  ALA A 166     -37.135  -4.770  16.428  1.00 97.34           C  
ATOM   2303  HB1 ALA A 166     -37.211  -3.838  15.867  1.00 97.34           H  
ATOM   2304  HB2 ALA A 166     -37.069  -4.532  17.490  1.00 97.34           H  
ATOM   2305  HB3 ALA A 166     -38.021  -5.375  16.238  1.00 97.34           H  
ATOM   2306  O   ALA A 166     -34.104  -4.203  15.102  1.00 97.34           O  
ATOM   2307  N   VAL A 167     -34.021  -4.611  17.320  1.00 97.01           N  
ATOM   2308  H   VAL A 167     -34.501  -5.022  18.107  1.00 97.01           H  
ATOM   2309  CA  VAL A 167     -32.706  -3.994  17.578  1.00 97.01           C  
ATOM   2310  HA  VAL A 167     -32.745  -2.935  17.324  1.00 97.01           H  
ATOM   2311  C   VAL A 167     -31.631  -4.631  16.694  1.00 97.01           C  
ATOM   2312  CB  VAL A 167     -32.338  -4.133  19.072  1.00 97.01           C  
ATOM   2313  HB  VAL A 167     -32.373  -5.186  19.352  1.00 97.01           H  
ATOM   2314  O   VAL A 167     -30.952  -3.943  15.935  1.00 97.01           O  
ATOM   2315  CG1 VAL A 167     -30.932  -3.618  19.381  1.00 97.01           C  
ATOM   2316 HG11 VAL A 167     -30.722  -3.716  20.446  1.00 97.01           H  
ATOM   2317 HG12 VAL A 167     -30.180  -4.185  18.833  1.00 97.01           H  
ATOM   2318 HG13 VAL A 167     -30.863  -2.566  19.103  1.00 97.01           H  
ATOM   2319  CG2 VAL A 167     -33.323  -3.376  19.973  1.00 97.01           C  
ATOM   2320 HG21 VAL A 167     -33.080  -3.564  21.019  1.00 97.01           H  
ATOM   2321 HG22 VAL A 167     -34.349  -3.695  19.794  1.00 97.01           H  
ATOM   2322 HG23 VAL A 167     -33.245  -2.305  19.787  1.00 97.01           H  
ATOM   2323  N   LEU A 168     -31.533  -5.965  16.714  1.00 97.19           N  
ATOM   2324  H   LEU A 168     -32.087  -6.478  17.384  1.00 97.19           H  
ATOM   2325  CA  LEU A 168     -30.573  -6.698  15.889  1.00 97.19           C  
ATOM   2326  HA  LEU A 168     -29.586  -6.274  16.075  1.00 97.19           H  
ATOM   2327  C   LEU A 168     -30.860  -6.547  14.385  1.00 97.19           C  
ATOM   2328  CB  LEU A 168     -30.582  -8.172  16.335  1.00 97.19           C  
ATOM   2329  HB2 LEU A 168     -31.573  -8.587  16.153  1.00 97.19           H  
ATOM   2330  HB3 LEU A 168     -30.395  -8.211  17.408  1.00 97.19           H  
ATOM   2331  O   LEU A 168     -29.932  -6.525  13.578  1.00 97.19           O  
ATOM   2332  CG  LEU A 168     -29.538  -9.054  15.627  1.00 97.19           C  
ATOM   2333  HG  LEU A 168     -29.760  -9.075  14.560  1.00 97.19           H  
ATOM   2334  CD1 LEU A 168     -28.108  -8.555  15.845  1.00 97.19           C  
ATOM   2335 HD11 LEU A 168     -27.954  -7.607  15.329  1.00 97.19           H  
ATOM   2336 HD12 LEU A 168     -27.920  -8.414  16.909  1.00 97.19           H  
ATOM   2337 HD13 LEU A 168     -27.390  -9.274  15.450  1.00 97.19           H  
ATOM   2338  CD2 LEU A 168     -29.633 -10.491  16.136  1.00 97.19           C  
ATOM   2339 HD21 LEU A 168     -28.915 -11.118  15.607  1.00 97.19           H  
ATOM   2340 HD22 LEU A 168     -30.638 -10.878  15.970  1.00 97.19           H  
ATOM   2341 HD23 LEU A 168     -29.405 -10.520  17.201  1.00 97.19           H  
ATOM   2342  N   SER A 169     -32.130  -6.436  13.986  1.00 97.79           N  
ATOM   2343  H   SER A 169     -32.857  -6.452  14.687  1.00 97.79           H  
ATOM   2344  CA  SER A 169     -32.500  -6.209  12.584  1.00 97.79           C  
ATOM   2345  HA  SER A 169     -32.005  -6.959  11.968  1.00 97.79           H  
ATOM   2346  C   SER A 169     -32.057  -4.831  12.089  1.00 97.79           C  
ATOM   2347  CB  SER A 169     -34.010  -6.356  12.394  1.00 97.79           C  
ATOM   2348  HB2 SER A 169     -34.334  -7.311  12.806  1.00 97.79           H  
ATOM   2349  HB3 SER A 169     -34.528  -5.551  12.915  1.00 97.79           H  
ATOM   2350  O   SER A 169     -31.584  -4.734  10.958  1.00 97.79           O  
ATOM   2351  OG  SER A 169     -34.350  -6.326  11.020  1.00 97.79           O  
ATOM   2352  HG  SER A 169     -33.815  -5.665  10.576  1.00 97.79           H  
ATOM   2353  N   ALA A 170     -32.205  -3.780  12.900  1.00 97.78           N  
ATOM   2354  H   ALA A 170     -32.622  -3.907  13.811  1.00 97.78           H  
ATOM   2355  CA  ALA A 170     -31.758  -2.434  12.547  1.00 97.78           C  
ATOM   2356  HA  ALA A 170     -32.164  -2.164  11.573  1.00 97.78           H  
ATOM   2357  C   ALA A 170     -30.230  -2.370  12.442  1.00 97.78           C  
ATOM   2358  CB  ALA A 170     -32.301  -1.447  13.582  1.00 97.78           C  
ATOM   2359  HB1 ALA A 170     -33.391  -1.475  13.576  1.00 97.78           H  
ATOM   2360  HB2 ALA A 170     -31.980  -0.435  13.333  1.00 97.78           H  
ATOM   2361  HB3 ALA A 170     -31.934  -1.693  14.578  1.00 97.78           H  
ATOM   2362  O   ALA A 170     -29.708  -1.886  11.439  1.00 97.78           O  
ATOM   2363  N   ALA A 171     -29.528  -2.966  13.411  1.00 97.99           N  
ATOM   2364  H   ALA A 171     -30.020  -3.297  14.229  1.00 97.99           H  
ATOM   2365  CA  ALA A 171     -28.073  -3.064  13.401  1.00 97.99           C  
ATOM   2366  HA  ALA A 171     -27.657  -2.056  13.407  1.00 97.99           H  
ATOM   2367  C   ALA A 171     -27.550  -3.783  12.145  1.00 97.99           C  
ATOM   2368  CB  ALA A 171     -27.639  -3.773  14.687  1.00 97.99           C  
ATOM   2369  HB1 ALA A 171     -28.188  -3.363  15.534  1.00 97.99           H  
ATOM   2370  HB2 ALA A 171     -26.575  -3.600  14.848  1.00 97.99           H  
ATOM   2371  HB3 ALA A 171     -27.837  -4.843  14.625  1.00 97.99           H  
ATOM   2372  O   ALA A 171     -26.705  -3.249  11.433  1.00 97.99           O  
ATOM   2373  N   ASN A 172     -28.104  -4.959  11.811  1.00 98.25           N  
ATOM   2374  H   ASN A 172     -28.792  -5.363  12.430  1.00 98.25           H  
ATOM   2375  CA  ASN A 172     -27.714  -5.682  10.595  1.00 98.25           C  
ATOM   2376  HA  ASN A 172     -26.630  -5.792  10.584  1.00 98.25           H  
ATOM   2377  C   ASN A 172     -28.059  -4.915   9.318  1.00 98.25           C  
ATOM   2378  CB  ASN A 172     -28.334  -7.083  10.563  1.00 98.25           C  
ATOM   2379  HB2 ASN A 172     -28.240  -7.483   9.553  1.00 98.25           H  
ATOM   2380  HB3 ASN A 172     -29.395  -7.031  10.807  1.00 98.25           H  
ATOM   2381  O   ASN A 172     -27.263  -4.931   8.392  1.00 98.25           O  
ATOM   2382  CG  ASN A 172     -27.616  -8.049  11.482  1.00 98.25           C  
ATOM   2383  ND2 ASN A 172     -28.293  -8.578  12.466  1.00 98.25           N  
ATOM   2384 HD21 ASN A 172     -27.731  -9.116  13.110  1.00 98.25           H  
ATOM   2385 HD22 ASN A 172     -29.137  -8.103  12.751  1.00 98.25           H  
ATOM   2386  OD1 ASN A 172     -26.444  -8.346  11.350  1.00 98.25           O  
ATOM   2387  N   SER A 173     -29.179  -4.189   9.276  1.00 98.15           N  
ATOM   2388  H   SER A 173     -29.780  -4.168  10.087  1.00 98.15           H  
ATOM   2389  CA  SER A 173     -29.524  -3.376   8.100  1.00 98.15           C  
ATOM   2390  HA  SER A 173     -29.528  -4.019   7.220  1.00 98.15           H  
ATOM   2391  C   SER A 173     -28.501  -2.258   7.851  1.00 98.15           C  
ATOM   2392  CB  SER A 173     -30.916  -2.755   8.249  1.00 98.15           C  
ATOM   2393  HB2 SER A 173     -30.922  -2.073   9.099  1.00 98.15           H  
ATOM   2394  HB3 SER A 173     -31.147  -2.187   7.348  1.00 98.15           H  
ATOM   2395  O   SER A 173     -28.205  -1.945   6.698  1.00 98.15           O  
ATOM   2396  OG  SER A 173     -31.910  -3.748   8.437  1.00 98.15           O  
ATOM   2397  HG  SER A 173     -31.695  -4.205   9.253  1.00 98.15           H  
ATOM   2398  N   ALA A 174     -27.936  -1.672   8.915  1.00 97.77           N  
ATOM   2399  H   ALA A 174     -28.230  -1.944   9.843  1.00 97.77           H  
ATOM   2400  CA  ALA A 174     -26.854  -0.693   8.807  1.00 97.77           C  
ATOM   2401  HA  ALA A 174     -27.148   0.077   8.093  1.00 97.77           H  
ATOM   2402  C   ALA A 174     -25.560  -1.337   8.275  1.00 97.77           C  
ATOM   2403  CB  ALA A 174     -26.654  -0.018  10.169  1.00 97.77           C  
ATOM   2404  HB1 ALA A 174     -27.589   0.428  10.507  1.00 97.77           H  
ATOM   2405  HB2 ALA A 174     -25.905   0.769  10.081  1.00 97.77           H  
ATOM   2406  HB3 ALA A 174     -26.314  -0.743  10.908  1.00 97.77           H  
ATOM   2407  O   ALA A 174     -24.956  -0.804   7.342  1.00 97.77           O  
ATOM   2408  N   ILE A 175     -25.195  -2.523   8.789  1.00 98.30           N  
ATOM   2409  H   ILE A 175     -25.733  -2.890   9.561  1.00 98.30           H  
ATOM   2410  CA  ILE A 175     -24.059  -3.314   8.279  1.00 98.30           C  
ATOM   2411  HA  ILE A 175     -23.156  -2.707   8.351  1.00 98.30           H  
ATOM   2412  C   ILE A 175     -24.267  -3.654   6.800  1.00 98.30           C  
ATOM   2413  CB  ILE A 175     -23.839  -4.616   9.092  1.00 98.30           C  
ATOM   2414  HB  ILE A 175     -24.735  -5.231   9.008  1.00 98.30           H  
ATOM   2415  O   ILE A 175     -23.368  -3.438   5.996  1.00 98.30           O  
ATOM   2416  CG1 ILE A 175     -23.586  -4.328  10.586  1.00 98.30           C  
ATOM   2417 HG12 ILE A 175     -24.329  -3.613  10.940  1.00 98.30           H  
ATOM   2418 HG13 ILE A 175     -22.603  -3.874  10.715  1.00 98.30           H  
ATOM   2419  CG2 ILE A 175     -22.650  -5.420   8.524  1.00 98.30           C  
ATOM   2420 HG21 ILE A 175     -21.744  -4.814   8.554  1.00 98.30           H  
ATOM   2421 HG22 ILE A 175     -22.839  -5.717   7.492  1.00 98.30           H  
ATOM   2422 HG23 ILE A 175     -22.487  -6.332   9.097  1.00 98.30           H  
ATOM   2423  CD1 ILE A 175     -23.698  -5.570  11.480  1.00 98.30           C  
ATOM   2424 HD11 ILE A 175     -22.877  -6.261  11.289  1.00 98.30           H  
ATOM   2425 HD12 ILE A 175     -23.667  -5.264  12.526  1.00 98.30           H  
ATOM   2426 HD13 ILE A 175     -24.641  -6.086  11.300  1.00 98.30           H  
ATOM   2427  N   ASP A 176     -25.450  -4.146   6.427  1.00 98.28           N  
ATOM   2428  H   ASP A 176     -26.130  -4.338   7.148  1.00 98.28           H  
ATOM   2429  CA  ASP A 176     -25.763  -4.593   5.069  1.00 98.28           C  
ATOM   2430  HA  ASP A 176     -25.034  -5.350   4.782  1.00 98.28           H  
ATOM   2431  C   ASP A 176     -25.662  -3.443   4.056  1.00 98.28           C  
ATOM   2432  CB  ASP A 176     -27.175  -5.215   5.034  1.00 98.28           C  
ATOM   2433  HB2 ASP A 176     -27.450  -5.379   3.992  1.00 98.28           H  
ATOM   2434  HB3 ASP A 176     -27.886  -4.501   5.449  1.00 98.28           H  
ATOM   2435  O   ASP A 176     -25.082  -3.607   2.981  1.00 98.28           O  
ATOM   2436  CG  ASP A 176     -27.316  -6.557   5.775  1.00 98.28           C  
ATOM   2437  OD1 ASP A 176     -26.286  -7.247   5.997  1.00 98.28           O  
ATOM   2438  OD2 ASP A 176     -28.471  -6.918   6.101  1.00 98.28           O  
ATOM   2439  N   SER A 177     -26.173  -2.260   4.411  1.00 97.79           N  
ATOM   2440  H   SER A 177     -26.637  -2.205   5.306  1.00 97.79           H  
ATOM   2441  CA  SER A 177     -26.059  -1.039   3.601  1.00 97.79           C  
ATOM   2442  HA  SER A 177     -26.479  -1.219   2.612  1.00 97.79           H  
ATOM   2443  C   SER A 177     -24.600  -0.597   3.431  1.00 97.79           C  
ATOM   2444  CB  SER A 177     -26.863   0.068   4.288  1.00 97.79           C  
ATOM   2445  HB2 SER A 177     -26.455   0.243   5.284  1.00 97.79           H  
ATOM   2446  HB3 SER A 177     -27.900  -0.250   4.389  1.00 97.79           H  
ATOM   2447  O   SER A 177     -24.146  -0.287   2.321  1.00 97.79           O  
ATOM   2448  OG  SER A 177     -26.815   1.272   3.548  1.00 97.79           O  
ATOM   2449  HG  SER A 177     -26.991   1.999   4.150  1.00 97.79           H  
ATOM   2450  N   TYR A 178     -23.836  -0.604   4.527  1.00 97.79           N  
ATOM   2451  H   TYR A 178     -24.235  -0.898   5.407  1.00 97.79           H  
ATOM   2452  CA  TYR A 178     -22.436  -0.204   4.508  1.00 97.79           C  
ATOM   2453  HA  TYR A 178     -22.378   0.758   3.999  1.00 97.79           H  
ATOM   2454  C   TYR A 178     -21.567  -1.185   3.710  1.00 97.79           C  
ATOM   2455  CB  TYR A 178     -21.943  -0.023   5.947  1.00 97.79           C  
ATOM   2456  HB2 TYR A 178     -22.080  -0.961   6.485  1.00 97.79           H  
ATOM   2457  HB3 TYR A 178     -22.554   0.733   6.440  1.00 97.79           H  
ATOM   2458  O   TYR A 178     -20.879  -0.769   2.778  1.00 97.79           O  
ATOM   2459  CG  TYR A 178     -20.493   0.400   6.049  1.00 97.79           C  
ATOM   2460  CD1 TYR A 178     -19.652  -0.208   6.995  1.00 97.79           C  
ATOM   2461  HD1 TYR A 178     -20.042  -0.972   7.651  1.00 97.79           H  
ATOM   2462  CD2 TYR A 178     -19.980   1.393   5.195  1.00 97.79           C  
ATOM   2463  HD2 TYR A 178     -20.606   1.853   4.444  1.00 97.79           H  
ATOM   2464  CE1 TYR A 178     -18.300   0.172   7.081  1.00 97.79           C  
ATOM   2465  HE1 TYR A 178     -17.633  -0.300   7.788  1.00 97.79           H  
ATOM   2466  CE2 TYR A 178     -18.639   1.787   5.291  1.00 97.79           C  
ATOM   2467  HE2 TYR A 178     -18.264   2.565   4.643  1.00 97.79           H  
ATOM   2468  OH  TYR A 178     -16.475   1.488   6.300  1.00 97.79           O  
ATOM   2469  HH  TYR A 178     -16.210   1.995   5.529  1.00 97.79           H  
ATOM   2470  CZ  TYR A 178     -17.787   1.163   6.227  1.00 97.79           C  
ATOM   2471  N   GLU A 179     -21.679  -2.488   3.977  1.00 98.09           N  
ATOM   2472  H   GLU A 179     -22.274  -2.771   4.742  1.00 98.09           H  
ATOM   2473  CA  GLU A 179     -20.978  -3.540   3.235  1.00 98.09           C  
ATOM   2474  HA  GLU A 179     -19.903  -3.396   3.340  1.00 98.09           H  
ATOM   2475  C   GLU A 179     -21.299  -3.495   1.745  1.00 98.09           C  
ATOM   2476  CB  GLU A 179     -21.357  -4.916   3.797  1.00 98.09           C  
ATOM   2477  HB2 GLU A 179     -22.436  -5.056   3.722  1.00 98.09           H  
ATOM   2478  HB3 GLU A 179     -21.083  -4.949   4.851  1.00 98.09           H  
ATOM   2479  O   GLU A 179     -20.398  -3.603   0.912  1.00 98.09           O  
ATOM   2480  CG  GLU A 179     -20.648  -6.052   3.033  1.00 98.09           C  
ATOM   2481  HG2 GLU A 179     -19.586  -5.826   2.942  1.00 98.09           H  
ATOM   2482  HG3 GLU A 179     -21.052  -6.110   2.022  1.00 98.09           H  
ATOM   2483  CD  GLU A 179     -20.822  -7.422   3.690  1.00 98.09           C  
ATOM   2484  OE1 GLU A 179     -20.349  -8.429   3.121  1.00 98.09           O  
ATOM   2485  OE2 GLU A 179     -21.499  -7.524   4.729  1.00 98.09           O  
ATOM   2486  N   THR A 180     -22.572  -3.294   1.393  1.00 97.98           N  
ATOM   2487  H   THR A 180     -23.272  -3.229   2.118  1.00 97.98           H  
ATOM   2488  CA  THR A 180     -22.976  -3.175  -0.010  1.00 97.98           C  
ATOM   2489  HA  THR A 180     -22.693  -4.091  -0.530  1.00 97.98           H  
ATOM   2490  C   THR A 180     -22.249  -2.019  -0.693  1.00 97.98           C  
ATOM   2491  CB  THR A 180     -24.494  -3.005  -0.152  1.00 97.98           C  
ATOM   2492  HB  THR A 180     -24.823  -2.116   0.386  1.00 97.98           H  
ATOM   2493  O   THR A 180     -21.792  -2.183  -1.824  1.00 97.98           O  
ATOM   2494  CG2 THR A 180     -24.895  -2.878  -1.622  1.00 97.98           C  
ATOM   2495 HG21 THR A 180     -25.976  -2.978  -1.721  1.00 97.98           H  
ATOM   2496 HG22 THR A 180     -24.411  -3.655  -2.214  1.00 97.98           H  
ATOM   2497 HG23 THR A 180     -24.613  -1.897  -2.007  1.00 97.98           H  
ATOM   2498  OG1 THR A 180     -25.144  -4.135   0.385  1.00 97.98           O  
ATOM   2499  HG1 THR A 180     -25.167  -3.996   1.335  1.00 97.98           H  
ATOM   2500  N   THR A 181     -22.084  -0.879  -0.015  1.00 96.86           N  
ATOM   2501  H   THR A 181     -22.422  -0.841   0.936  1.00 96.86           H  
ATOM   2502  CA  THR A 181     -21.345   0.279  -0.548  1.00 96.86           C  
ATOM   2503  HA  THR A 181     -21.779   0.563  -1.507  1.00 96.86           H  
ATOM   2504  C   THR A 181     -19.876  -0.073  -0.794  1.00 96.86           C  
ATOM   2505  CB  THR A 181     -21.453   1.489   0.396  1.00 96.86           C  
ATOM   2506  HB  THR A 181     -20.981   1.258   1.351  1.00 96.86           H  
ATOM   2507  O   THR A 181     -19.387   0.077  -1.915  1.00 96.86           O  
ATOM   2508  CG2 THR A 181     -20.785   2.739  -0.181  1.00 96.86           C  
ATOM   2509 HG21 THR A 181     -20.961   3.584   0.485  1.00 96.86           H  
ATOM   2510 HG22 THR A 181     -19.709   2.587  -0.266  1.00 96.86           H  
ATOM   2511 HG23 THR A 181     -21.197   2.964  -1.164  1.00 96.86           H  
ATOM   2512  OG1 THR A 181     -22.809   1.813   0.628  1.00 96.86           O  
ATOM   2513  HG1 THR A 181     -23.224   1.094   1.110  1.00 96.86           H  
ATOM   2514  N   VAL A 182     -19.200  -0.618   0.223  1.00 96.62           N  
ATOM   2515  H   VAL A 182     -19.685  -0.753   1.098  1.00 96.62           H  
ATOM   2516  CA  VAL A 182     -17.773  -0.982   0.171  1.00 96.62           C  
ATOM   2517  HA  VAL A 182     -17.191  -0.094  -0.078  1.00 96.62           H  
ATOM   2518  C   VAL A 182     -17.505  -2.016  -0.931  1.00 96.62           C  
ATOM   2519  CB  VAL A 182     -17.311  -1.479   1.559  1.00 96.62           C  
ATOM   2520  HB  VAL A 182     -17.937  -2.316   1.869  1.00 96.62           H  
ATOM   2521  O   VAL A 182     -16.669  -1.791  -1.811  1.00 96.62           O  
ATOM   2522  CG1 VAL A 182     -15.855  -1.941   1.565  1.00 96.62           C  
ATOM   2523 HG11 VAL A 182     -15.568  -2.261   2.566  1.00 96.62           H  
ATOM   2524 HG12 VAL A 182     -15.205  -1.120   1.262  1.00 96.62           H  
ATOM   2525 HG13 VAL A 182     -15.722  -2.788   0.893  1.00 96.62           H  
ATOM   2526  CG2 VAL A 182     -17.432  -0.361   2.603  1.00 96.62           C  
ATOM   2527 HG21 VAL A 182     -17.018  -0.684   3.559  1.00 96.62           H  
ATOM   2528 HG22 VAL A 182     -18.475  -0.088   2.764  1.00 96.62           H  
ATOM   2529 HG23 VAL A 182     -16.892   0.524   2.265  1.00 96.62           H  
ATOM   2530  N   ARG A 183     -18.282  -3.109  -0.974  1.00 97.23           N  
ATOM   2531  H   ARG A 183     -18.967  -3.231  -0.242  1.00 97.23           H  
ATOM   2532  CA  ARG A 183     -18.154  -4.149  -2.011  1.00 97.23           C  
ATOM   2533  HA  ARG A 183     -17.120  -4.494  -2.045  1.00 97.23           H  
ATOM   2534  C   ARG A 183     -18.484  -3.644  -3.403  1.00 97.23           C  
ATOM   2535  CB  ARG A 183     -19.074  -5.330  -1.709  1.00 97.23           C  
ATOM   2536  HB2 ARG A 183     -20.088  -4.977  -1.517  1.00 97.23           H  
ATOM   2537  HB3 ARG A 183     -19.095  -5.978  -2.585  1.00 97.23           H  
ATOM   2538  O   ARG A 183     -17.826  -4.021  -4.369  1.00 97.23           O  
ATOM   2539  CG  ARG A 183     -18.576  -6.148  -0.523  1.00 97.23           C  
ATOM   2540  HG2 ARG A 183     -18.696  -5.582   0.401  1.00 97.23           H  
ATOM   2541  HG3 ARG A 183     -17.525  -6.400  -0.659  1.00 97.23           H  
ATOM   2542  CD  ARG A 183     -19.401  -7.428  -0.467  1.00 97.23           C  
ATOM   2543  HD2 ARG A 183     -20.460  -7.171  -0.433  1.00 97.23           H  
ATOM   2544  HD3 ARG A 183     -19.212  -8.028  -1.357  1.00 97.23           H  
ATOM   2545  NE  ARG A 183     -19.067  -8.188   0.728  1.00 97.23           N  
ATOM   2546  HE  ARG A 183     -19.657  -8.074   1.540  1.00 97.23           H  
ATOM   2547  NH1 ARG A 183     -17.219  -9.416   0.034  1.00 97.23           N  
ATOM   2548 HH11 ARG A 183     -16.630 -10.195   0.292  1.00 97.23           H  
ATOM   2549 HH12 ARG A 183     -17.174  -9.042  -0.903  1.00 97.23           H  
ATOM   2550  NH2 ARG A 183     -18.025  -9.574   2.093  1.00 97.23           N  
ATOM   2551 HH21 ARG A 183     -18.735  -9.336   2.771  1.00 97.23           H  
ATOM   2552 HH22 ARG A 183     -17.384 -10.349   2.190  1.00 97.23           H  
ATOM   2553  CZ  ARG A 183     -18.091  -9.040   0.924  1.00 97.23           C  
ATOM   2554  N   THR A 184     -19.504  -2.799  -3.531  1.00 97.16           N  
ATOM   2555  H   THR A 184     -20.012  -2.526  -2.702  1.00 97.16           H  
ATOM   2556  CA  THR A 184     -19.878  -2.221  -4.825  1.00 97.16           C  
ATOM   2557  HA  THR A 184     -20.059  -3.032  -5.531  1.00 97.16           H  
ATOM   2558  C   THR A 184     -18.738  -1.381  -5.388  1.00 97.16           C  
ATOM   2559  CB  THR A 184     -21.168  -1.403  -4.710  1.00 97.16           C  
ATOM   2560  HB  THR A 184     -21.088  -0.690  -3.889  1.00 97.16           H  
ATOM   2561  O   THR A 184     -18.411  -1.537  -6.563  1.00 97.16           O  
ATOM   2562  CG2 THR A 184     -21.522  -0.643  -5.981  1.00 97.16           C  
ATOM   2563 HG21 THR A 184     -21.416  -1.295  -6.848  1.00 97.16           H  
ATOM   2564 HG22 THR A 184     -22.549  -0.282  -5.914  1.00 97.16           H  
ATOM   2565 HG23 THR A 184     -20.862   0.221  -6.062  1.00 97.16           H  
ATOM   2566  OG1 THR A 184     -22.233  -2.284  -4.461  1.00 97.16           O  
ATOM   2567  HG1 THR A 184     -22.249  -2.386  -3.507  1.00 97.16           H  
ATOM   2568  N   ASN A 185     -18.089  -0.548  -4.573  1.00 95.94           N  
ATOM   2569  H   ASN A 185     -18.393  -0.456  -3.614  1.00 95.94           H  
ATOM   2570  CA  ASN A 185     -16.933   0.235  -5.010  1.00 95.94           C  
ATOM   2571  HA  ASN A 185     -17.212   0.847  -5.868  1.00 95.94           H  
ATOM   2572  C   ASN A 185     -15.766  -0.661  -5.449  1.00 95.94           C  
ATOM   2573  CB  ASN A 185     -16.502   1.160  -3.872  1.00 95.94           C  
ATOM   2574  HB2 ASN A 185     -15.577   1.656  -4.166  1.00 95.94           H  
ATOM   2575  HB3 ASN A 185     -16.305   0.576  -2.973  1.00 95.94           H  
ATOM   2576  O   ASN A 185     -15.223  -0.477  -6.541  1.00 95.94           O  
ATOM   2577  CG  ASN A 185     -17.501   2.250  -3.552  1.00 95.94           C  
ATOM   2578  ND2 ASN A 185     -17.427   2.745  -2.348  1.00 95.94           N  
ATOM   2579 HD21 ASN A 185     -17.921   3.591  -2.102  1.00 95.94           H  
ATOM   2580 HD22 ASN A 185     -16.792   2.356  -1.666  1.00 95.94           H  
ATOM   2581  OD1 ASN A 185     -18.290   2.695  -4.376  1.00 95.94           O  
ATOM   2582  N   PHE A 186     -15.441  -1.676  -4.644  1.00 96.61           N  
ATOM   2583  H   PHE A 186     -15.896  -1.745  -3.745  1.00 96.61           H  
ATOM   2584  CA  PHE A 186     -14.387  -2.643  -4.947  1.00 96.61           C  
ATOM   2585  HA  PHE A 186     -13.443  -2.114  -5.072  1.00 96.61           H  
ATOM   2586  C   PHE A 186     -14.655  -3.426  -6.246  1.00 96.61           C  
ATOM   2587  CB  PHE A 186     -14.257  -3.583  -3.748  1.00 96.61           C  
ATOM   2588  HB2 PHE A 186     -15.225  -4.036  -3.533  1.00 96.61           H  
ATOM   2589  HB3 PHE A 186     -13.966  -3.002  -2.873  1.00 96.61           H  
ATOM   2590  O   PHE A 186     -13.794  -3.537  -7.118  1.00 96.61           O  
ATOM   2591  CG  PHE A 186     -13.236  -4.674  -3.961  1.00 96.61           C  
ATOM   2592  CD1 PHE A 186     -13.656  -5.998  -4.176  1.00 96.61           C  
ATOM   2593  HD1 PHE A 186     -14.710  -6.236  -4.165  1.00 96.61           H  
ATOM   2594  CD2 PHE A 186     -11.865  -4.368  -3.896  1.00 96.61           C  
ATOM   2595  HD2 PHE A 186     -11.544  -3.356  -3.698  1.00 96.61           H  
ATOM   2596  CE1 PHE A 186     -12.707  -7.024  -4.306  1.00 96.61           C  
ATOM   2597  HE1 PHE A 186     -13.031  -8.050  -4.394  1.00 96.61           H  
ATOM   2598  CE2 PHE A 186     -10.915  -5.391  -4.037  1.00 96.61           C  
ATOM   2599  HE2 PHE A 186      -9.862  -5.164  -3.958  1.00 96.61           H  
ATOM   2600  CZ  PHE A 186     -11.340  -6.716  -4.229  1.00 96.61           C  
ATOM   2601  HZ  PHE A 186     -10.607  -7.507  -4.295  1.00 96.61           H  
ATOM   2602  N   TYR A 187     -15.874  -3.928  -6.450  1.00 97.61           N  
ATOM   2603  H   TYR A 187     -16.552  -3.876  -5.703  1.00 97.61           H  
ATOM   2604  CA  TYR A 187     -16.209  -4.644  -7.681  1.00 97.61           C  
ATOM   2605  HA  TYR A 187     -15.392  -5.327  -7.915  1.00 97.61           H  
ATOM   2606  C   TYR A 187     -16.351  -3.716  -8.895  1.00 97.61           C  
ATOM   2607  CB  TYR A 187     -17.480  -5.471  -7.490  1.00 97.61           C  
ATOM   2608  HB2 TYR A 187     -17.680  -5.979  -8.433  1.00 97.61           H  
ATOM   2609  HB3 TYR A 187     -18.302  -4.784  -7.291  1.00 97.61           H  
ATOM   2610  O   TYR A 187     -16.061  -4.142 -10.016  1.00 97.61           O  
ATOM   2611  CG  TYR A 187     -17.459  -6.540  -6.412  1.00 97.61           C  
ATOM   2612  CD1 TYR A 187     -16.289  -7.268  -6.107  1.00 97.61           C  
ATOM   2613  HD1 TYR A 187     -15.360  -7.067  -6.619  1.00 97.61           H  
ATOM   2614  CD2 TYR A 187     -18.651  -6.820  -5.720  1.00 97.61           C  
ATOM   2615  HD2 TYR A 187     -19.542  -6.259  -5.958  1.00 97.61           H  
ATOM   2616  CE1 TYR A 187     -16.304  -8.228  -5.076  1.00 97.61           C  
ATOM   2617  HE1 TYR A 187     -15.399  -8.749  -4.799  1.00 97.61           H  
ATOM   2618  CE2 TYR A 187     -18.668  -7.780  -4.690  1.00 97.61           C  
ATOM   2619  HE2 TYR A 187     -19.567  -7.959  -4.119  1.00 97.61           H  
ATOM   2620  OH  TYR A 187     -17.511  -9.365  -3.326  1.00 97.61           O  
ATOM   2621  HH  TYR A 187     -16.638  -9.681  -3.082  1.00 97.61           H  
ATOM   2622  CZ  TYR A 187     -17.487  -8.471  -4.349  1.00 97.61           C  
ATOM   2623  N   LYS A 188     -16.775  -2.453  -8.719  1.00 96.77           N  
ATOM   2624  H   LYS A 188     -17.024  -2.160  -7.785  1.00 96.77           H  
ATOM   2625  CA  LYS A 188     -16.797  -1.454  -9.803  1.00 96.77           C  
ATOM   2626  HA  LYS A 188     -17.353  -1.864 -10.646  1.00 96.77           H  
ATOM   2627  C   LYS A 188     -15.380  -1.196 -10.327  1.00 96.77           C  
ATOM   2628  CB  LYS A 188     -17.483  -0.136  -9.364  1.00 96.77           C  
ATOM   2629  HB2 LYS A 188     -17.120   0.140  -8.375  1.00 96.77           H  
ATOM   2630  HB3 LYS A 188     -17.200   0.657 -10.056  1.00 96.77           H  
ATOM   2631  O   LYS A 188     -15.223  -1.152 -11.546  1.00 96.77           O  
ATOM   2632  CG  LYS A 188     -19.024  -0.198  -9.362  1.00 96.77           C  
ATOM   2633  HG2 LYS A 188     -19.326  -1.108  -8.844  1.00 96.77           H  
ATOM   2634  HG3 LYS A 188     -19.389  -0.273 -10.387  1.00 96.77           H  
ATOM   2635  CD  LYS A 188     -19.704   0.999  -8.656  1.00 96.77           C  
ATOM   2636  HD2 LYS A 188     -19.083   1.315  -7.817  1.00 96.77           H  
ATOM   2637  HD3 LYS A 188     -20.647   0.636  -8.247  1.00 96.77           H  
ATOM   2638  CE  LYS A 188     -20.053   2.217  -9.532  1.00 96.77           C  
ATOM   2639  HE2 LYS A 188     -20.804   1.919 -10.264  1.00 96.77           H  
ATOM   2640  HE3 LYS A 188     -19.156   2.527 -10.068  1.00 96.77           H  
ATOM   2641  NZ  LYS A 188     -20.564   3.368  -8.716  1.00 96.77           N  
ATOM   2642  HZ1 LYS A 188     -21.372   3.167  -8.145  1.00 96.77           H  
ATOM   2643  HZ2 LYS A 188     -20.821   4.176  -9.265  1.00 96.77           H  
ATOM   2644  HZ3 LYS A 188     -19.865   3.700  -8.066  1.00 96.77           H  
ATOM   2645  N   SER A 189     -14.366  -1.085  -9.461  1.00 95.31           N  
ATOM   2646  H   SER A 189     -14.554  -1.143  -8.471  1.00 95.31           H  
ATOM   2647  CA  SER A 189     -12.976  -0.837  -9.885  1.00 95.31           C  
ATOM   2648  HA  SER A 189     -12.978  -0.011 -10.597  1.00 95.31           H  
ATOM   2649  C   SER A 189     -12.355  -2.042 -10.606  1.00 95.31           C  
ATOM   2650  CB  SER A 189     -12.119  -0.397  -8.692  1.00 95.31           C  
ATOM   2651  HB2 SER A 189     -11.135  -0.088  -9.044  1.00 95.31           H  
ATOM   2652  HB3 SER A 189     -12.598   0.447  -8.197  1.00 95.31           H  
ATOM   2653  O   SER A 189     -11.713  -1.876 -11.649  1.00 95.31           O  
ATOM   2654  OG  SER A 189     -11.973  -1.458  -7.781  1.00 95.31           O  
ATOM   2655  HG  SER A 189     -11.736  -1.113  -6.917  1.00 95.31           H  
ATOM   2656  N   TRP A 190     -12.630  -3.268 -10.142  1.00 97.26           N  
ATOM   2657  H   TRP A 190     -13.033  -3.341  -9.218  1.00 97.26           H  
ATOM   2658  CA  TRP A 190     -12.286  -4.490 -10.880  1.00 97.26           C  
ATOM   2659  HA  TRP A 190     -11.208  -4.530 -11.031  1.00 97.26           H  
ATOM   2660  C   TRP A 190     -12.948  -4.512 -12.262  1.00 97.26           C  
ATOM   2661  CB  TRP A 190     -12.713  -5.734 -10.092  1.00 97.26           C  
ATOM   2662  HB2 TRP A 190     -12.043  -5.873  -9.244  1.00 97.26           H  
ATOM   2663  HB3 TRP A 190     -13.718  -5.584  -9.697  1.00 97.26           H  
ATOM   2664  O   TRP A 190     -12.282  -4.710 -13.280  1.00 97.26           O  
ATOM   2665  CG  TRP A 190     -12.712  -6.985 -10.915  1.00 97.26           C  
ATOM   2666  CD1 TRP A 190     -13.803  -7.531 -11.494  1.00 97.26           C  
ATOM   2667  HD1 TRP A 190     -14.803  -7.131 -11.413  1.00 97.26           H  
ATOM   2668  CD2 TRP A 190     -11.577  -7.781 -11.376  1.00 97.26           C  
ATOM   2669  CE2 TRP A 190     -12.071  -8.825 -12.212  1.00 97.26           C  
ATOM   2670  CE3 TRP A 190     -10.182  -7.719 -11.185  1.00 97.26           C  
ATOM   2671  HE3 TRP A 190      -9.777  -6.940 -10.557  1.00 97.26           H  
ATOM   2672  NE1 TRP A 190     -13.432  -8.628 -12.238  1.00 97.26           N  
ATOM   2673  HE1 TRP A 190     -14.087  -9.156 -12.796  1.00 97.26           H  
ATOM   2674  CH2 TRP A 190      -9.845  -9.665 -12.625  1.00 97.26           C  
ATOM   2675  HH2 TRP A 190      -9.182 -10.360 -13.118  1.00 97.26           H  
ATOM   2676  CZ2 TRP A 190     -11.231  -9.766 -12.823  1.00 97.26           C  
ATOM   2677  HZ2 TRP A 190     -11.643 -10.538 -13.457  1.00 97.26           H  
ATOM   2678  CZ3 TRP A 190      -9.323  -8.650 -11.803  1.00 97.26           C  
ATOM   2679  HZ3 TRP A 190      -8.257  -8.579 -11.643  1.00 97.26           H  
ATOM   2680  N   ASN A 191     -14.262  -4.274 -12.309  1.00 97.82           N  
ATOM   2681  H   ASN A 191     -14.751  -4.134 -11.436  1.00 97.82           H  
ATOM   2682  CA  ASN A 191     -15.022  -4.266 -13.552  1.00 97.82           C  
ATOM   2683  HA  ASN A 191     -14.948  -5.247 -14.022  1.00 97.82           H  
ATOM   2684  C   ASN A 191     -14.464  -3.245 -14.554  1.00 97.82           C  
ATOM   2685  CB  ASN A 191     -16.491  -3.944 -13.239  1.00 97.82           C  
ATOM   2686  HB2 ASN A 191     -16.551  -3.134 -12.512  1.00 97.82           H  
ATOM   2687  HB3 ASN A 191     -16.952  -3.608 -14.168  1.00 97.82           H  
ATOM   2688  O   ASN A 191     -14.417  -3.537 -15.747  1.00 97.82           O  
ATOM   2689  CG  ASN A 191     -17.327  -5.110 -12.760  1.00 97.82           C  
ATOM   2690  ND2 ASN A 191     -18.607  -4.874 -12.570  1.00 97.82           N  
ATOM   2691 HD21 ASN A 191     -18.955  -3.926 -12.536  1.00 97.82           H  
ATOM   2692 HD22 ASN A 191     -19.219  -5.646 -12.348  1.00 97.82           H  
ATOM   2693  OD1 ASN A 191     -16.889  -6.239 -12.640  1.00 97.82           O  
ATOM   2694  N   GLU A 192     -14.046  -2.070 -14.081  1.00 95.89           N  
ATOM   2695  H   GLU A 192     -14.147  -1.871 -13.096  1.00 95.89           H  
ATOM   2696  CA  GLU A 192     -13.456  -1.031 -14.926  1.00 95.89           C  
ATOM   2697  HA  GLU A 192     -14.097  -0.908 -15.800  1.00 95.89           H  
ATOM   2698  C   GLU A 192     -12.087  -1.441 -15.468  1.00 95.89           C  
ATOM   2699  CB  GLU A 192     -13.402   0.291 -14.141  1.00 95.89           C  
ATOM   2700  HB2 GLU A 192     -14.326   0.410 -13.575  1.00 95.89           H  
ATOM   2701  HB3 GLU A 192     -12.580   0.260 -13.427  1.00 95.89           H  
ATOM   2702  O   GLU A 192     -11.856  -1.353 -16.668  1.00 95.89           O  
ATOM   2703  CG  GLU A 192     -13.243   1.517 -15.050  1.00 95.89           C  
ATOM   2704  HG2 GLU A 192     -13.259   2.402 -14.415  1.00 95.89           H  
ATOM   2705  HG3 GLU A 192     -12.275   1.464 -15.549  1.00 95.89           H  
ATOM   2706  CD  GLU A 192     -14.370   1.639 -16.091  1.00 95.89           C  
ATOM   2707  OE1 GLU A 192     -14.142   2.280 -17.132  1.00 95.89           O  
ATOM   2708  OE2 GLU A 192     -15.462   1.036 -15.880  1.00 95.89           O  
ATOM   2709  N   THR A 193     -11.233  -2.023 -14.622  1.00 96.24           N  
ATOM   2710  H   THR A 193     -11.502  -2.074 -13.650  1.00 96.24           H  
ATOM   2711  CA  THR A 193      -9.934  -2.584 -15.034  1.00 96.24           C  
ATOM   2712  HA  THR A 193      -9.294  -1.782 -15.402  1.00 96.24           H  
ATOM   2713  C   THR A 193     -10.090  -3.621 -16.152  1.00 96.24           C  
ATOM   2714  CB  THR A 193      -9.260  -3.271 -13.836  1.00 96.24           C  
ATOM   2715  HB  THR A 193      -9.860  -4.123 -13.517  1.00 96.24           H  
ATOM   2716  O   THR A 193      -9.352  -3.629 -17.135  1.00 96.24           O  
ATOM   2717  CG2 THR A 193      -7.853  -3.770 -14.155  1.00 96.24           C  
ATOM   2718 HG21 THR A 193      -7.405  -4.192 -13.256  1.00 96.24           H  
ATOM   2719 HG22 THR A 193      -7.238  -2.945 -14.516  1.00 96.24           H  
ATOM   2720 HG23 THR A 193      -7.897  -4.538 -14.927  1.00 96.24           H  
ATOM   2721  OG1 THR A 193      -9.134  -2.388 -12.746  1.00 96.24           O  
ATOM   2722  HG1 THR A 193     -10.009  -2.186 -12.405  1.00 96.24           H  
ATOM   2723  N   VAL A 194     -11.073  -4.511 -16.007  1.00 97.36           N  
ATOM   2724  H   VAL A 194     -11.629  -4.464 -15.165  1.00 97.36           H  
ATOM   2725  CA  VAL A 194     -11.352  -5.571 -16.979  1.00 97.36           C  
ATOM   2726  HA  VAL A 194     -10.415  -6.060 -17.247  1.00 97.36           H  
ATOM   2727  C   VAL A 194     -11.950  -5.017 -18.279  1.00 97.36           C  
ATOM   2728  CB  VAL A 194     -12.274  -6.609 -16.321  1.00 97.36           C  
ATOM   2729  HB  VAL A 194     -13.130  -6.107 -15.870  1.00 97.36           H  
ATOM   2730  O   VAL A 194     -11.621  -5.509 -19.360  1.00 97.36           O  
ATOM   2731  CG1 VAL A 194     -12.791  -7.629 -17.323  1.00 97.36           C  
ATOM   2732 HG11 VAL A 194     -13.505  -7.134 -17.981  1.00 97.36           H  
ATOM   2733 HG12 VAL A 194     -13.299  -8.445 -16.810  1.00 97.36           H  
ATOM   2734 HG13 VAL A 194     -11.950  -8.002 -17.908  1.00 97.36           H  
ATOM   2735  CG2 VAL A 194     -11.542  -7.404 -15.242  1.00 97.36           C  
ATOM   2736 HG21 VAL A 194     -12.256  -8.070 -14.757  1.00 97.36           H  
ATOM   2737 HG22 VAL A 194     -11.121  -6.740 -14.487  1.00 97.36           H  
ATOM   2738 HG23 VAL A 194     -10.746  -7.998 -15.690  1.00 97.36           H  
ATOM   2739  N   ARG A 195     -12.817  -3.998 -18.194  1.00 96.95           N  
ATOM   2740  H   ARG A 195     -13.024  -3.623 -17.280  1.00 96.95           H  
ATOM   2741  CA  ARG A 195     -13.366  -3.304 -19.371  1.00 96.95           C  
ATOM   2742  HA  ARG A 195     -13.769  -4.033 -20.073  1.00 96.95           H  
ATOM   2743  C   ARG A 195     -12.288  -2.556 -20.144  1.00 96.95           C  
ATOM   2744  CB  ARG A 195     -14.464  -2.315 -18.961  1.00 96.95           C  
ATOM   2745  HB2 ARG A 195     -14.572  -1.575 -19.754  1.00 96.95           H  
ATOM   2746  HB3 ARG A 195     -14.171  -1.786 -18.054  1.00 96.95           H  
ATOM   2747  O   ARG A 195     -12.265  -2.662 -21.366  1.00 96.95           O  
ATOM   2748  CG  ARG A 195     -15.820  -2.998 -18.767  1.00 96.95           C  
ATOM   2749  HG2 ARG A 195     -15.784  -3.682 -17.919  1.00 96.95           H  
ATOM   2750  HG3 ARG A 195     -16.058  -3.567 -19.666  1.00 96.95           H  
ATOM   2751  CD  ARG A 195     -16.912  -1.942 -18.560  1.00 96.95           C  
ATOM   2752  HD2 ARG A 195     -16.827  -1.190 -19.344  1.00 96.95           H  
ATOM   2753  HD3 ARG A 195     -17.888  -2.414 -18.668  1.00 96.95           H  
ATOM   2754  NE  ARG A 195     -16.805  -1.273 -17.250  1.00 96.95           N  
ATOM   2755  HE  ARG A 195     -16.218  -0.454 -17.182  1.00 96.95           H  
ATOM   2756  NH1 ARG A 195     -18.209  -2.646 -16.072  1.00 96.95           N  
ATOM   2757 HH11 ARG A 195     -18.302  -3.207 -16.906  1.00 96.95           H  
ATOM   2758 HH12 ARG A 195     -18.689  -2.868 -15.212  1.00 96.95           H  
ATOM   2759  NH2 ARG A 195     -17.186  -0.909 -15.067  1.00 96.95           N  
ATOM   2760 HH21 ARG A 195     -16.564  -0.123 -15.190  1.00 96.95           H  
ATOM   2761 HH22 ARG A 195     -17.519  -1.138 -14.141  1.00 96.95           H  
ATOM   2762  CZ  ARG A 195     -17.400  -1.620 -16.131  1.00 96.95           C  
ATOM   2763  N   GLU A 196     -11.393  -1.864 -19.450  1.00 95.65           N  
ATOM   2764  H   GLU A 196     -11.516  -1.766 -18.452  1.00 95.65           H  
ATOM   2765  CA  GLU A 196     -10.283  -1.142 -20.070  1.00 95.65           C  
ATOM   2766  HA  GLU A 196     -10.675  -0.438 -20.805  1.00 95.65           H  
ATOM   2767  C   GLU A 196      -9.331  -2.097 -20.800  1.00 95.65           C  
ATOM   2768  CB  GLU A 196      -9.552  -0.347 -18.990  1.00 95.65           C  
ATOM   2769  HB2 GLU A 196     -10.268   0.290 -18.471  1.00 95.65           H  
ATOM   2770  HB3 GLU A 196      -9.128  -1.048 -18.271  1.00 95.65           H  
ATOM   2771  O   GLU A 196      -8.970  -1.836 -21.944  1.00 95.65           O  
ATOM   2772  CG  GLU A 196      -8.445   0.537 -19.574  1.00 95.65           C  
ATOM   2773  HG2 GLU A 196      -7.724  -0.071 -20.121  1.00 95.65           H  
ATOM   2774  HG3 GLU A 196      -8.881   1.259 -20.265  1.00 95.65           H  
ATOM   2775  CD  GLU A 196      -7.733   1.248 -18.434  1.00 95.65           C  
ATOM   2776  OE1 GLU A 196      -7.845   2.486 -18.330  1.00 95.65           O  
ATOM   2777  OE2 GLU A 196      -7.220   0.534 -17.547  1.00 95.65           O  
ATOM   2778  N   LEU A 197      -8.995  -3.257 -20.214  1.00 96.59           N  
ATOM   2779  H   LEU A 197      -9.270  -3.413 -19.255  1.00 96.59           H  
ATOM   2780  CA  LEU A 197      -8.221  -4.282 -20.929  1.00 96.59           C  
ATOM   2781  HA  LEU A 197      -7.272  -3.838 -21.229  1.00 96.59           H  
ATOM   2782  C   LEU A 197      -8.924  -4.734 -22.216  1.00 96.59           C  
ATOM   2783  CB  LEU A 197      -7.930  -5.480 -20.006  1.00 96.59           C  
ATOM   2784  HB2 LEU A 197      -7.297  -5.145 -19.185  1.00 96.59           H  
ATOM   2785  HB3 LEU A 197      -8.872  -5.827 -19.580  1.00 96.59           H  
ATOM   2786  O   LEU A 197      -8.272  -4.905 -23.248  1.00 96.59           O  
ATOM   2787  CG  LEU A 197      -7.258  -6.672 -20.727  1.00 96.59           C  
ATOM   2788  HG  LEU A 197      -7.949  -7.071 -21.470  1.00 96.59           H  
ATOM   2789  CD1 LEU A 197      -5.943  -6.325 -21.433  1.00 96.59           C  
ATOM   2790 HD11 LEU A 197      -6.104  -5.593 -22.225  1.00 96.59           H  
ATOM   2791 HD12 LEU A 197      -5.518  -7.220 -21.888  1.00 96.59           H  
ATOM   2792 HD13 LEU A 197      -5.213  -5.915 -20.735  1.00 96.59           H  
ATOM   2793  CD2 LEU A 197      -6.971  -7.801 -19.741  1.00 96.59           C  
ATOM   2794 HD21 LEU A 197      -7.881  -8.059 -19.200  1.00 96.59           H  
ATOM   2795 HD22 LEU A 197      -6.204  -7.482 -19.035  1.00 96.59           H  
ATOM   2796 HD23 LEU A 197      -6.614  -8.677 -20.283  1.00 96.59           H  
ATOM   2797  N   GLU A 198     -10.241  -4.937 -22.188  1.00 96.43           N  
ATOM   2798  H   GLU A 198     -10.747  -4.762 -21.331  1.00 96.43           H  
ATOM   2799  CA  GLU A 198     -10.972  -5.305 -23.401  1.00 96.43           C  
ATOM   2800  HA  GLU A 198     -10.435  -6.134 -23.864  1.00 96.43           H  
ATOM   2801  C   GLU A 198     -10.973  -4.173 -24.436  1.00 96.43           C  
ATOM   2802  CB  GLU A 198     -12.386  -5.796 -23.056  1.00 96.43           C  
ATOM   2803  HB2 GLU A 198     -12.909  -5.016 -22.503  1.00 96.43           H  
ATOM   2804  HB3 GLU A 198     -12.305  -6.668 -22.407  1.00 96.43           H  
ATOM   2805  O   GLU A 198     -10.742  -4.446 -25.612  1.00 96.43           O  
ATOM   2806  CG  GLU A 198     -13.245  -6.171 -24.281  1.00 96.43           C  
ATOM   2807  HG2 GLU A 198     -14.204  -6.538 -23.914  1.00 96.43           H  
ATOM   2808  HG3 GLU A 198     -13.449  -5.269 -24.859  1.00 96.43           H  
ATOM   2809  CD  GLU A 198     -12.640  -7.242 -25.212  1.00 96.43           C  
ATOM   2810  OE1 GLU A 198     -13.171  -7.435 -26.331  1.00 96.43           O  
ATOM   2811  OE2 GLU A 198     -11.668  -7.936 -24.832  1.00 96.43           O  
ATOM   2812  N   ALA A 199     -11.148  -2.915 -24.024  1.00 94.63           N  
ATOM   2813  H   ALA A 199     -11.313  -2.738 -23.044  1.00 94.63           H  
ATOM   2814  CA  ALA A 199     -11.061  -1.762 -24.921  1.00 94.63           C  
ATOM   2815  HA  ALA A 199     -11.787  -1.888 -25.724  1.00 94.63           H  
ATOM   2816  C   ALA A 199      -9.669  -1.655 -25.573  1.00 94.63           C  
ATOM   2817  CB  ALA A 199     -11.437  -0.500 -24.137  1.00 94.63           C  
ATOM   2818  HB1 ALA A 199     -10.706  -0.301 -23.354  1.00 94.63           H  
ATOM   2819  HB2 ALA A 199     -12.423  -0.613 -23.686  1.00 94.63           H  
ATOM   2820  HB3 ALA A 199     -11.458   0.355 -24.812  1.00 94.63           H  
ATOM   2821  O   ALA A 199      -9.558  -1.632 -26.800  1.00 94.63           O  
ATOM   2822  N   MET A 200      -8.599  -1.745 -24.777  1.00 94.46           N  
ATOM   2823  H   MET A 200      -8.756  -1.735 -23.779  1.00 94.46           H  
ATOM   2824  CA  MET A 200      -7.214  -1.802 -25.259  1.00 94.46           C  
ATOM   2825  HA  MET A 200      -6.984  -0.885 -25.800  1.00 94.46           H  
ATOM   2826  C   MET A 200      -6.978  -2.981 -26.217  1.00 94.46           C  
ATOM   2827  CB  MET A 200      -6.270  -1.922 -24.054  1.00 94.46           C  
ATOM   2828  HB2 MET A 200      -5.283  -2.199 -24.423  1.00 94.46           H  
ATOM   2829  HB3 MET A 200      -6.611  -2.716 -23.389  1.00 94.46           H  
ATOM   2830  O   MET A 200      -6.318  -2.838 -27.249  1.00 94.46           O  
ATOM   2831  CG  MET A 200      -6.131  -0.616 -23.266  1.00 94.46           C  
ATOM   2832  HG2 MET A 200      -7.065  -0.393 -22.751  1.00 94.46           H  
ATOM   2833  HG3 MET A 200      -5.943   0.195 -23.970  1.00 94.46           H  
ATOM   2834  SD  MET A 200      -4.774  -0.613 -22.060  1.00 94.46           S  
ATOM   2835  CE  MET A 200      -5.339  -1.857 -20.870  1.00 94.46           C  
ATOM   2836  HE1 MET A 200      -4.733  -1.785 -19.966  1.00 94.46           H  
ATOM   2837  HE2 MET A 200      -5.233  -2.852 -21.301  1.00 94.46           H  
ATOM   2838  HE3 MET A 200      -6.382  -1.675 -20.614  1.00 94.46           H  
ATOM   2839  N   THR A 201      -7.557  -4.147 -25.918  1.00 95.68           N  
ATOM   2840  H   THR A 201      -8.087  -4.197 -25.059  1.00 95.68           H  
ATOM   2841  CA  THR A 201      -7.491  -5.330 -26.786  1.00 95.68           C  
ATOM   2842  HA  THR A 201      -6.444  -5.555 -26.987  1.00 95.68           H  
ATOM   2843  C   THR A 201      -8.168  -5.068 -28.133  1.00 95.68           C  
ATOM   2844  CB  THR A 201      -8.116  -6.557 -26.101  1.00 95.68           C  
ATOM   2845  HB  THR A 201      -9.164  -6.367 -25.869  1.00 95.68           H  
ATOM   2846  O   THR A 201      -7.608  -5.414 -29.175  1.00 95.68           O  
ATOM   2847  CG2 THR A 201      -8.023  -7.811 -26.963  1.00 95.68           C  
ATOM   2848 HG21 THR A 201      -8.404  -8.662 -26.398  1.00 95.68           H  
ATOM   2849 HG22 THR A 201      -6.980  -7.988 -27.226  1.00 95.68           H  
ATOM   2850 HG23 THR A 201      -8.627  -7.697 -27.863  1.00 95.68           H  
ATOM   2851  OG1 THR A 201      -7.424  -6.858 -24.909  1.00 95.68           O  
ATOM   2852  HG1 THR A 201      -7.608  -6.141 -24.297  1.00 95.68           H  
ATOM   2853  N   GLN A 202      -9.338  -4.424 -28.146  1.00 94.44           N  
ATOM   2854  H   GLN A 202      -9.743  -4.141 -27.265  1.00 94.44           H  
ATOM   2855  CA  GLN A 202     -10.036  -4.046 -29.380  1.00 94.44           C  
ATOM   2856  HA  GLN A 202     -10.145  -4.932 -30.006  1.00 94.44           H  
ATOM   2857  C   GLN A 202      -9.240  -3.026 -30.203  1.00 94.44           C  
ATOM   2858  CB  GLN A 202     -11.438  -3.505 -29.058  1.00 94.44           C  
ATOM   2859  HB2 GLN A 202     -11.361  -2.708 -28.319  1.00 94.44           H  
ATOM   2860  HB3 GLN A 202     -11.872  -3.076 -29.962  1.00 94.44           H  
ATOM   2861  O   GLN A 202      -9.144  -3.176 -31.423  1.00 94.44           O  
ATOM   2862  CG  GLN A 202     -12.390  -4.586 -28.525  1.00 94.44           C  
ATOM   2863  HG2 GLN A 202     -13.325  -4.114 -28.222  1.00 94.44           H  
ATOM   2864  HG3 GLN A 202     -11.958  -5.054 -27.641  1.00 94.44           H  
ATOM   2865  CD  GLN A 202     -12.715  -5.683 -29.530  1.00 94.44           C  
ATOM   2866  NE2 GLN A 202     -13.124  -6.839 -29.064  1.00 94.44           N  
ATOM   2867 HE21 GLN A 202     -13.159  -6.992 -28.066  1.00 94.44           H  
ATOM   2868 HE22 GLN A 202     -13.346  -7.552 -29.744  1.00 94.44           H  
ATOM   2869  OE1 GLN A 202     -12.639  -5.541 -30.742  1.00 94.44           O  
ATOM   2870  N   THR A 203      -8.593  -2.055 -29.556  1.00 92.90           N  
ATOM   2871  H   THR A 203      -8.790  -1.906 -28.576  1.00 92.90           H  
ATOM   2872  CA  THR A 203      -7.691  -1.104 -30.222  1.00 92.90           C  
ATOM   2873  HA  THR A 203      -8.250  -0.577 -30.996  1.00 92.90           H  
ATOM   2874  C   THR A 203      -6.524  -1.822 -30.902  1.00 92.90           C  
ATOM   2875  CB  THR A 203      -7.186  -0.057 -29.221  1.00 92.90           C  
ATOM   2876  HB  THR A 203      -6.660  -0.542 -28.399  1.00 92.90           H  
ATOM   2877  O   THR A 203      -6.226  -1.553 -32.066  1.00 92.90           O  
ATOM   2878  CG2 THR A 203      -6.277   0.984 -29.866  1.00 92.90           C  
ATOM   2879 HG21 THR A 203      -5.373   0.516 -30.257  1.00 92.90           H  
ATOM   2880 HG22 THR A 203      -6.804   1.492 -30.674  1.00 92.90           H  
ATOM   2881 HG23 THR A 203      -5.991   1.718 -29.113  1.00 92.90           H  
ATOM   2882  OG1 THR A 203      -8.310   0.626 -28.728  1.00 92.90           O  
ATOM   2883  HG1 THR A 203      -8.048   1.230 -28.030  1.00 92.90           H  
ATOM   2884  N   VAL A 204      -5.911  -2.807 -30.234  1.00 94.18           N  
ATOM   2885  H   VAL A 204      -6.178  -2.968 -29.273  1.00 94.18           H  
ATOM   2886  CA  VAL A 204      -4.854  -3.641 -30.833  1.00 94.18           C  
ATOM   2887  HA  VAL A 204      -4.096  -2.982 -31.256  1.00 94.18           H  
ATOM   2888  C   VAL A 204      -5.384  -4.481 -31.998  1.00 94.18           C  
ATOM   2889  CB  VAL A 204      -4.175  -4.514 -29.759  1.00 94.18           C  
ATOM   2890  HB  VAL A 204      -4.929  -5.042 -29.176  1.00 94.18           H  
ATOM   2891  O   VAL A 204      -4.723  -4.580 -33.026  1.00 94.18           O  
ATOM   2892  CG1 VAL A 204      -3.209  -5.548 -30.349  1.00 94.18           C  
ATOM   2893 HG11 VAL A 204      -2.675  -6.055 -29.546  1.00 94.18           H  
ATOM   2894 HG12 VAL A 204      -2.494  -5.042 -30.997  1.00 94.18           H  
ATOM   2895 HG13 VAL A 204      -3.756  -6.292 -30.929  1.00 94.18           H  
ATOM   2896  CG2 VAL A 204      -3.348  -3.623 -28.826  1.00 94.18           C  
ATOM   2897 HG21 VAL A 204      -2.608  -3.066 -29.401  1.00 94.18           H  
ATOM   2898 HG22 VAL A 204      -3.995  -2.917 -28.306  1.00 94.18           H  
ATOM   2899 HG23 VAL A 204      -2.831  -4.225 -28.080  1.00 94.18           H  
ATOM   2900  N   ILE A 205      -6.591  -5.044 -31.901  1.00 93.76           N  
ATOM   2901  H   ILE A 205      -7.096  -4.938 -31.033  1.00 93.76           H  
ATOM   2902  CA  ILE A 205      -7.217  -5.794 -33.007  1.00 93.76           C  
ATOM   2903  HA  ILE A 205      -6.525  -6.572 -33.330  1.00 93.76           H  
ATOM   2904  C   ILE A 205      -7.465  -4.898 -34.228  1.00 93.76           C  
ATOM   2905  CB  ILE A 205      -8.523  -6.463 -32.523  1.00 93.76           C  
ATOM   2906  HB  ILE A 205      -9.115  -5.723 -31.985  1.00 93.76           H  
ATOM   2907  O   ILE A 205      -7.285  -5.344 -35.364  1.00 93.76           O  
ATOM   2908  CG1 ILE A 205      -8.171  -7.616 -31.566  1.00 93.76           C  
ATOM   2909 HG12 ILE A 205      -7.421  -7.273 -30.853  1.00 93.76           H  
ATOM   2910 HG13 ILE A 205      -7.735  -8.443 -32.126  1.00 93.76           H  
ATOM   2911  CG2 ILE A 205      -9.379  -7.003 -33.683  1.00 93.76           C  
ATOM   2912 HG21 ILE A 205      -9.723  -6.180 -34.310  1.00 93.76           H  
ATOM   2913 HG22 ILE A 205     -10.271  -7.493 -33.292  1.00 93.76           H  
ATOM   2914 HG23 ILE A 205      -8.794  -7.701 -34.282  1.00 93.76           H  
ATOM   2915  CD1 ILE A 205      -9.364  -8.129 -30.759  1.00 93.76           C  
ATOM   2916 HD11 ILE A 205      -8.977  -8.798 -29.990  1.00 93.76           H  
ATOM   2917 HD12 ILE A 205      -9.879  -7.299 -30.274  1.00 93.76           H  
ATOM   2918 HD13 ILE A 205     -10.059  -8.676 -31.395  1.00 93.76           H  
ATOM   2919  N   ALA A 206      -7.873  -3.647 -34.007  1.00 91.78           N  
ATOM   2920  H   ALA A 206      -8.051  -3.360 -33.055  1.00 91.78           H  
ATOM   2921  CA  ALA A 206      -8.075  -2.663 -35.065  1.00 91.78           C  
ATOM   2922  HA  ALA A 206      -8.644  -3.129 -35.870  1.00 91.78           H  
ATOM   2923  C   ALA A 206      -6.749  -2.164 -35.675  1.00 91.78           C  
ATOM   2924  CB  ALA A 206      -8.911  -1.515 -34.489  1.00 91.78           C  
ATOM   2925  HB1 ALA A 206      -9.118  -0.781 -35.268  1.00 91.78           H  
ATOM   2926  HB2 ALA A 206      -9.854  -1.899 -34.099  1.00 91.78           H  
ATOM   2927  HB3 ALA A 206      -8.368  -1.027 -33.680  1.00 91.78           H  
ATOM   2928  O   ALA A 206      -6.734  -1.694 -36.816  1.00 91.78           O  
ATOM   2929  N   HIS A 207      -5.635  -2.300 -34.951  1.00 88.89           N  
ATOM   2930  H   HIS A 207      -5.717  -2.681 -34.019  1.00 88.89           H  
ATOM   2931  CA  HIS A 207      -4.321  -1.817 -35.353  1.00 88.89           C  
ATOM   2932  HA  HIS A 207      -4.450  -1.080 -36.145  1.00 88.89           H  
ATOM   2933  C   HIS A 207      -3.422  -2.942 -35.897  1.00 88.89           C  
ATOM   2934  CB  HIS A 207      -3.692  -1.079 -34.168  1.00 88.89           C  
ATOM   2935  HB2 HIS A 207      -3.389  -1.789 -33.399  1.00 88.89           H  
ATOM   2936  HB3 HIS A 207      -4.428  -0.404 -33.733  1.00 88.89           H  
ATOM   2937  O   HIS A 207      -2.759  -3.662 -35.155  1.00 88.89           O  
ATOM   2938  CG  HIS A 207      -2.512  -0.265 -34.607  1.00 88.89           C  
ATOM   2939  CD2 HIS A 207      -2.469   1.095 -34.729  1.00 88.89           C  
ATOM   2940  HD2 HIS A 207      -3.268   1.784 -34.501  1.00 88.89           H  
ATOM   2941  ND1 HIS A 207      -1.291  -0.758 -34.999  1.00 88.89           N  
ATOM   2942  HD1 HIS A 207      -0.994  -1.718 -34.900  1.00 88.89           H  
ATOM   2943  CE1 HIS A 207      -0.528   0.288 -35.354  1.00 88.89           C  
ATOM   2944  HE1 HIS A 207       0.506   0.243 -35.664  1.00 88.89           H  
ATOM   2945  NE2 HIS A 207      -1.205   1.429 -35.211  1.00 88.89           N  
ATOM   2946  N   ALA A 208      -3.317  -3.047 -37.226  1.00 77.29           N  
ATOM   2947  H   ALA A 208      -3.874  -2.412 -37.780  1.00 77.29           H  
ATOM   2948  CA  ALA A 208      -2.671  -4.176 -37.914  1.00 77.29           C  
ATOM   2949  HA  ALA A 208      -3.233  -5.078 -37.671  1.00 77.29           H  
ATOM   2950  C   ALA A 208      -1.199  -4.463 -37.530  1.00 77.29           C  
ATOM   2951  CB  ALA A 208      -2.783  -3.922 -39.423  1.00 77.29           C  
ATOM   2952  HB1 ALA A 208      -2.372  -4.774 -39.964  1.00 77.29           H  
ATOM   2953  HB2 ALA A 208      -2.216  -3.030 -39.689  1.00 77.29           H  
ATOM   2954  HB3 ALA A 208      -3.828  -3.791 -39.702  1.00 77.29           H  
ATOM   2955  O   ALA A 208      -0.730  -5.585 -37.723  1.00 77.29           O  
ATOM   2956  N   ASP A 209      -0.479  -3.472 -37.001  1.00 88.83           N  
ATOM   2957  H   ASP A 209      -0.931  -2.572 -36.922  1.00 88.83           H  
ATOM   2958  CA  ASP A 209       0.966  -3.549 -36.747  1.00 88.83           C  
ATOM   2959  HA  ASP A 209       1.383  -4.385 -37.309  1.00 88.83           H  
ATOM   2960  C   ASP A 209       1.342  -3.783 -35.265  1.00 88.83           C  
ATOM   2961  CB  ASP A 209       1.611  -2.272 -37.286  1.00 88.83           C  
ATOM   2962  HB2 ASP A 209       2.671  -2.269 -37.033  1.00 88.83           H  
ATOM   2963  HB3 ASP A 209       1.118  -1.441 -36.781  1.00 88.83           H  
ATOM   2964  O   ASP A 209       2.529  -3.816 -34.925  1.00 88.83           O  
ATOM   2965  CG  ASP A 209       1.487  -2.059 -38.799  1.00 88.83           C  
ATOM   2966  OD1 ASP A 209       1.471  -3.059 -39.552  1.00 88.83           O  
ATOM   2967  OD2 ASP A 209       1.448  -0.875 -39.200  1.00 88.83           O  
ATOM   2968  N   VAL A 210       0.360  -3.951 -34.368  1.00 91.37           N  
ATOM   2969  H   VAL A 210      -0.592  -4.004 -34.702  1.00 91.37           H  
ATOM   2970  CA  VAL A 210       0.589  -4.335 -32.962  1.00 91.37           C  
ATOM   2971  HA  VAL A 210       1.657  -4.486 -32.806  1.00 91.37           H  
ATOM   2972  C   VAL A 210      -0.093  -5.678 -32.706  1.00 91.37           C  
ATOM   2973  CB  VAL A 210       0.148  -3.238 -31.968  1.00 91.37           C  
ATOM   2974  HB  VAL A 210      -0.916  -3.037 -32.091  1.00 91.37           H  
ATOM   2975  O   VAL A 210      -1.246  -5.886 -33.059  1.00 91.37           O  
ATOM   2976  CG1 VAL A 210       0.415  -3.653 -30.512  1.00 91.37           C  
ATOM   2977 HG11 VAL A 210       1.472  -3.870 -30.358  1.00 91.37           H  
ATOM   2978 HG12 VAL A 210       0.120  -2.845 -29.842  1.00 91.37           H  
ATOM   2979 HG13 VAL A 210      -0.179  -4.528 -30.249  1.00 91.37           H  
ATOM   2980  CG2 VAL A 210       0.937  -1.943 -32.214  1.00 91.37           C  
ATOM   2981 HG21 VAL A 210       0.681  -1.524 -33.187  1.00 91.37           H  
ATOM   2982 HG22 VAL A 210       2.009  -2.136 -32.178  1.00 91.37           H  
ATOM   2983 HG23 VAL A 210       0.694  -1.205 -31.450  1.00 91.37           H  
ATOM   2984  N   GLY A 211       0.639  -6.637 -32.137  1.00 92.81           N  
ATOM   2985  H   GLY A 211       1.563  -6.405 -31.803  1.00 92.81           H  
ATOM   2986  CA  GLY A 211       0.110  -7.974 -31.867  1.00 92.81           C  
ATOM   2987  HA2 GLY A 211      -0.590  -8.254 -32.655  1.00 92.81           H  
ATOM   2988  HA3 GLY A 211       0.929  -8.694 -31.869  1.00 92.81           H  
ATOM   2989  C   GLY A 211      -0.601  -8.065 -30.517  1.00 92.81           C  
ATOM   2990  O   GLY A 211      -0.164  -7.455 -29.545  1.00 92.81           O  
ATOM   2991  N   LEU A 212      -1.624  -8.922 -30.423  1.00 95.94           N  
ATOM   2992  H   LEU A 212      -1.983  -9.321 -31.279  1.00 95.94           H  
ATOM   2993  CA  LEU A 212      -2.335  -9.240 -29.170  1.00 95.94           C  
ATOM   2994  HA  LEU A 212      -2.863  -8.353 -28.819  1.00 95.94           H  
ATOM   2995  C   LEU A 212      -1.413  -9.682 -28.023  1.00 95.94           C  
ATOM   2996  CB  LEU A 212      -3.342 -10.371 -29.447  1.00 95.94           C  
ATOM   2997  HB2 LEU A 212      -2.849 -11.141 -30.040  1.00 95.94           H  
ATOM   2998  HB3 LEU A 212      -3.626 -10.827 -28.498  1.00 95.94           H  
ATOM   2999  O   LEU A 212      -1.730  -9.459 -26.858  1.00 95.94           O  
ATOM   3000  CG  LEU A 212      -4.630  -9.930 -30.157  1.00 95.94           C  
ATOM   3001  HG  LEU A 212      -4.387  -9.388 -31.071  1.00 95.94           H  
ATOM   3002  CD1 LEU A 212      -5.438 -11.174 -30.528  1.00 95.94           C  
ATOM   3003 HD11 LEU A 212      -6.375 -10.877 -31.001  1.00 95.94           H  
ATOM   3004 HD12 LEU A 212      -5.658 -11.751 -29.630  1.00 95.94           H  
ATOM   3005 HD13 LEU A 212      -4.870 -11.793 -31.222  1.00 95.94           H  
ATOM   3006  CD2 LEU A 212      -5.479  -9.048 -29.248  1.00 95.94           C  
ATOM   3007 HD21 LEU A 212      -5.030  -8.061 -29.139  1.00 95.94           H  
ATOM   3008 HD22 LEU A 212      -6.477  -8.924 -29.667  1.00 95.94           H  
ATOM   3009 HD23 LEU A 212      -5.573  -9.508 -28.264  1.00 95.94           H  
ATOM   3010  N   SER A 213      -0.259 -10.273 -28.346  1.00 95.83           N  
ATOM   3011  H   SER A 213      -0.028 -10.378 -29.323  1.00 95.83           H  
ATOM   3012  CA  SER A 213       0.745 -10.695 -27.365  1.00 95.83           C  
ATOM   3013  HA  SER A 213       0.257 -11.302 -26.601  1.00 95.83           H  
ATOM   3014  C   SER A 213       1.401  -9.549 -26.604  1.00 95.83           C  
ATOM   3015  CB  SER A 213       1.827 -11.527 -28.061  1.00 95.83           C  
ATOM   3016  HB2 SER A 213       1.363 -12.395 -28.530  1.00 95.83           H  
ATOM   3017  HB3 SER A 213       2.551 -11.876 -27.325  1.00 95.83           H  
ATOM   3018  O   SER A 213       2.095  -9.815 -25.635  1.00 95.83           O  
ATOM   3019  OG  SER A 213       2.486 -10.756 -29.053  1.00 95.83           O  
ATOM   3020  HG  SER A 213       3.061 -10.141 -28.591  1.00 95.83           H  
ATOM   3021  N   TYR A 214       1.234  -8.303 -27.055  1.00 95.31           N  
ATOM   3022  H   TYR A 214       0.670  -8.145 -27.878  1.00 95.31           H  
ATOM   3023  CA  TYR A 214       1.714  -7.135 -26.324  1.00 95.31           C  
ATOM   3024  HA  TYR A 214       2.685  -7.358 -25.882  1.00 95.31           H  
ATOM   3025  C   TYR A 214       0.777  -6.759 -25.168  1.00 95.31           C  
ATOM   3026  CB  TYR A 214       1.887  -5.970 -27.307  1.00 95.31           C  
ATOM   3027  HB2 TYR A 214       2.523  -6.290 -28.131  1.00 95.31           H  
ATOM   3028  HB3 TYR A 214       0.915  -5.699 -27.722  1.00 95.31           H  
ATOM   3029  O   TYR A 214       1.251  -6.397 -24.101  1.00 95.31           O  
ATOM   3030  CG  TYR A 214       2.510  -4.747 -26.669  1.00 95.31           C  
ATOM   3031  CD1 TYR A 214       1.698  -3.673 -26.254  1.00 95.31           C  
ATOM   3032  HD1 TYR A 214       0.628  -3.697 -26.398  1.00 95.31           H  
ATOM   3033  CD2 TYR A 214       3.898  -4.719 -26.422  1.00 95.31           C  
ATOM   3034  HD2 TYR A 214       4.517  -5.560 -26.696  1.00 95.31           H  
ATOM   3035  CE1 TYR A 214       2.280  -2.576 -25.593  1.00 95.31           C  
ATOM   3036  HE1 TYR A 214       1.679  -1.756 -25.228  1.00 95.31           H  
ATOM   3037  CE2 TYR A 214       4.478  -3.620 -25.756  1.00 95.31           C  
ATOM   3038  HE2 TYR A 214       5.532  -3.600 -25.524  1.00 95.31           H  
ATOM   3039  OH  TYR A 214       4.204  -1.476 -24.707  1.00 95.31           O  
ATOM   3040  HH  TYR A 214       5.110  -1.570 -24.402  1.00 95.31           H  
ATOM   3041  CZ  TYR A 214       3.666  -2.546 -25.339  1.00 95.31           C  
ATOM   3042  N   ILE A 215      -0.543  -6.861 -25.379  1.00 96.01           N  
ATOM   3043  H   ILE A 215      -0.855  -7.214 -26.272  1.00 96.01           H  
ATOM   3044  CA  ILE A 215      -1.564  -6.361 -24.442  1.00 96.01           C  
ATOM   3045  HA  ILE A 215      -1.061  -5.712 -23.726  1.00 96.01           H  
ATOM   3046  C   ILE A 215      -2.241  -7.463 -23.616  1.00 96.01           C  
ATOM   3047  CB  ILE A 215      -2.585  -5.499 -25.220  1.00 96.01           C  
ATOM   3048  HB  ILE A 215      -2.015  -4.785 -25.815  1.00 96.01           H  
ATOM   3049  O   ILE A 215      -2.781  -7.197 -22.547  1.00 96.01           O  
ATOM   3050  CG1 ILE A 215      -3.522  -4.672 -24.321  1.00 96.01           C  
ATOM   3051 HG12 ILE A 215      -4.152  -4.061 -24.968  1.00 96.01           H  
ATOM   3052 HG13 ILE A 215      -4.174  -5.328 -23.744  1.00 96.01           H  
ATOM   3053  CG2 ILE A 215      -3.438  -6.331 -26.197  1.00 96.01           C  
ATOM   3054 HG21 ILE A 215      -2.802  -6.859 -26.908  1.00 96.01           H  
ATOM   3055 HG22 ILE A 215      -4.057  -7.047 -25.656  1.00 96.01           H  
ATOM   3056 HG23 ILE A 215      -4.104  -5.668 -26.751  1.00 96.01           H  
ATOM   3057  CD1 ILE A 215      -2.773  -3.736 -23.366  1.00 96.01           C  
ATOM   3058 HD11 ILE A 215      -2.292  -4.311 -22.574  1.00 96.01           H  
ATOM   3059 HD12 ILE A 215      -2.022  -3.167 -23.914  1.00 96.01           H  
ATOM   3060 HD13 ILE A 215      -3.480  -3.046 -22.905  1.00 96.01           H  
ATOM   3061  N   THR A 216      -2.225  -8.707 -24.097  1.00 96.90           N  
ATOM   3062  H   THR A 216      -1.735  -8.866 -24.966  1.00 96.90           H  
ATOM   3063  CA  THR A 216      -2.825  -9.864 -23.417  1.00 96.90           C  
ATOM   3064  HA  THR A 216      -3.079  -9.590 -22.393  1.00 96.90           H  
ATOM   3065  C   THR A 216      -1.805 -10.996 -23.309  1.00 96.90           C  
ATOM   3066  CB  THR A 216      -4.132 -10.326 -24.093  1.00 96.90           C  
ATOM   3067  HB  THR A 216      -4.421 -11.272 -23.634  1.00 96.90           H  
ATOM   3068  O   THR A 216      -1.778 -11.907 -24.135  1.00 96.90           O  
ATOM   3069  CG2 THR A 216      -5.296  -9.361 -23.883  1.00 96.90           C  
ATOM   3070 HG21 THR A 216      -5.592  -9.377 -22.834  1.00 96.90           H  
ATOM   3071 HG22 THR A 216      -6.147  -9.669 -24.491  1.00 96.90           H  
ATOM   3072 HG23 THR A 216      -5.013  -8.344 -24.154  1.00 96.90           H  
ATOM   3073  OG1 THR A 216      -4.008 -10.532 -25.487  1.00 96.90           O  
ATOM   3074  HG1 THR A 216      -3.171 -10.148 -25.756  1.00 96.90           H  
ATOM   3075  N   ASP A 217      -0.950 -10.938 -22.290  1.00 97.39           N  
ATOM   3076  H   ASP A 217      -1.025 -10.172 -21.635  1.00 97.39           H  
ATOM   3077  CA  ASP A 217       0.009 -11.991 -21.960  1.00 97.39           C  
ATOM   3078  HA  ASP A 217      -0.130 -12.814 -22.661  1.00 97.39           H  
ATOM   3079  C   ASP A 217      -0.254 -12.567 -20.565  1.00 97.39           C  
ATOM   3080  CB  ASP A 217       1.462 -11.528 -22.143  1.00 97.39           C  
ATOM   3081  HB2 ASP A 217       1.677 -10.729 -21.433  1.00 97.39           H  
ATOM   3082  HB3 ASP A 217       1.589 -11.146 -23.156  1.00 97.39           H  
ATOM   3083  O   ASP A 217       0.193 -12.061 -19.532  1.00 97.39           O  
ATOM   3084  CG  ASP A 217       2.466 -12.665 -21.912  1.00 97.39           C  
ATOM   3085  OD1 ASP A 217       2.018 -13.830 -21.762  1.00 97.39           O  
ATOM   3086  OD2 ASP A 217       3.685 -12.398 -21.924  1.00 97.39           O  
ATOM   3087  N   PHE A 218      -0.965 -13.693 -20.568  1.00 97.18           N  
ATOM   3088  H   PHE A 218      -1.307 -14.015 -21.462  1.00 97.18           H  
ATOM   3089  CA  PHE A 218      -1.221 -14.521 -19.394  1.00 97.18           C  
ATOM   3090  HA  PHE A 218      -1.036 -13.919 -18.504  1.00 97.18           H  
ATOM   3091  C   PHE A 218      -0.243 -15.706 -19.313  1.00 97.18           C  
ATOM   3092  CB  PHE A 218      -2.706 -14.922 -19.360  1.00 97.18           C  
ATOM   3093  HB2 PHE A 218      -2.874 -15.602 -18.525  1.00 97.18           H  
ATOM   3094  HB3 PHE A 218      -2.958 -15.455 -20.276  1.00 97.18           H  
ATOM   3095  O   PHE A 218      -0.581 -16.735 -18.741  1.00 97.18           O  
ATOM   3096  CG  PHE A 218      -3.637 -13.736 -19.190  1.00 97.18           C  
ATOM   3097  CD1 PHE A 218      -4.016 -13.322 -17.900  1.00 97.18           C  
ATOM   3098  HD1 PHE A 218      -3.658 -13.858 -17.033  1.00 97.18           H  
ATOM   3099  CD2 PHE A 218      -4.078 -13.009 -20.312  1.00 97.18           C  
ATOM   3100  HD2 PHE A 218      -3.780 -13.308 -21.306  1.00 97.18           H  
ATOM   3101  CE1 PHE A 218      -4.823 -12.185 -17.728  1.00 97.18           C  
ATOM   3102  HE1 PHE A 218      -5.094 -11.856 -16.735  1.00 97.18           H  
ATOM   3103  CE2 PHE A 218      -4.874 -11.863 -20.141  1.00 97.18           C  
ATOM   3104  HE2 PHE A 218      -5.185 -11.288 -21.001  1.00 97.18           H  
ATOM   3105  CZ  PHE A 218      -5.235 -11.446 -18.849  1.00 97.18           C  
ATOM   3106  HZ  PHE A 218      -5.825 -10.551 -18.716  1.00 97.18           H  
ATOM   3107  N   GLY A 219       0.955 -15.608 -19.893  1.00 94.18           N  
ATOM   3108  H   GLY A 219       1.169 -14.771 -20.416  1.00 94.18           H  
ATOM   3109  CA  GLY A 219       2.048 -16.584 -19.796  1.00 94.18           C  
ATOM   3110  HA2 GLY A 219       1.800 -17.349 -19.060  1.00 94.18           H  
ATOM   3111  HA3 GLY A 219       2.940 -16.058 -19.456  1.00 94.18           H  
ATOM   3112  C   GLY A 219       2.400 -17.288 -21.111  1.00 94.18           C  
ATOM   3113  O   GLY A 219       3.574 -17.554 -21.361  1.00 94.18           O  
ATOM   3114  N   ASP A 220       1.415 -17.589 -21.964  1.00 93.82           N  
ATOM   3115  H   ASP A 220       0.479 -17.307 -21.711  1.00 93.82           H  
ATOM   3116  CA  ASP A 220       1.635 -18.182 -23.293  1.00 93.82           C  
ATOM   3117  HA  ASP A 220       2.686 -18.079 -23.560  1.00 93.82           H  
ATOM   3118  C   ASP A 220       0.813 -17.449 -24.373  1.00 93.82           C  
ATOM   3119  CB  ASP A 220       1.345 -19.690 -23.247  1.00 93.82           C  
ATOM   3120  HB2 ASP A 220       1.928 -20.132 -22.439  1.00 93.82           H  
ATOM   3121  HB3 ASP A 220       0.291 -19.854 -23.022  1.00 93.82           H  
ATOM   3122  O   ASP A 220      -0.256 -17.921 -24.770  1.00 93.82           O  
ATOM   3123  CG  ASP A 220       1.707 -20.417 -24.546  1.00 93.82           C  
ATOM   3124  OD1 ASP A 220       2.129 -19.802 -25.553  1.00 93.82           O  
ATOM   3125  OD2 ASP A 220       1.612 -21.666 -24.561  1.00 93.82           O  
ATOM   3126  N   PRO A 221       1.284 -16.290 -24.871  1.00 95.15           N  
ATOM   3127  CA  PRO A 221       0.496 -15.379 -25.701  1.00 95.15           C  
ATOM   3128  HA  PRO A 221      -0.544 -15.390 -25.373  1.00 95.15           H  
ATOM   3129  C   PRO A 221       0.520 -15.762 -27.194  1.00 95.15           C  
ATOM   3130  CB  PRO A 221       1.080 -14.002 -25.393  1.00 95.15           C  
ATOM   3131  HB2 PRO A 221       0.657 -13.630 -24.460  1.00 95.15           H  
ATOM   3132  HB3 PRO A 221       0.905 -13.284 -26.193  1.00 95.15           H  
ATOM   3133  O   PRO A 221       0.816 -14.955 -28.080  1.00 95.15           O  
ATOM   3134  CG  PRO A 221       2.564 -14.293 -25.195  1.00 95.15           C  
ATOM   3135  HG2 PRO A 221       3.049 -13.531 -24.585  1.00 95.15           H  
ATOM   3136  HG3 PRO A 221       3.055 -14.378 -26.164  1.00 95.15           H  
ATOM   3137  CD  PRO A 221       2.546 -15.654 -24.500  1.00 95.15           C  
ATOM   3138  HD2 PRO A 221       3.399 -16.251 -24.821  1.00 95.15           H  
ATOM   3139  HD3 PRO A 221       2.585 -15.511 -23.420  1.00 95.15           H  
ATOM   3140  N   ARG A 222       0.244 -17.032 -27.511  1.00 96.00           N  
ATOM   3141  H   ARG A 222       0.017 -17.646 -26.743  1.00 96.00           H  
ATOM   3142  CA  ARG A 222       0.216 -17.538 -28.895  1.00 96.00           C  
ATOM   3143  HA  ARG A 222       0.810 -16.873 -29.522  1.00 96.00           H  
ATOM   3144  C   ARG A 222      -1.203 -17.532 -29.455  1.00 96.00           C  
ATOM   3145  CB  ARG A 222       0.850 -18.938 -28.953  1.00 96.00           C  
ATOM   3146  HB2 ARG A 222       0.620 -19.388 -29.919  1.00 96.00           H  
ATOM   3147  HB3 ARG A 222       0.420 -19.563 -28.171  1.00 96.00           H  
ATOM   3148  O   ARG A 222      -1.967 -18.442 -29.181  1.00 96.00           O  
ATOM   3149  CG  ARG A 222       2.376 -18.875 -28.796  1.00 96.00           C  
ATOM   3150  HG2 ARG A 222       2.783 -18.211 -29.559  1.00 96.00           H  
ATOM   3151  HG3 ARG A 222       2.636 -18.469 -27.819  1.00 96.00           H  
ATOM   3152  CD  ARG A 222       3.016 -20.259 -28.969  1.00 96.00           C  
ATOM   3153  HD2 ARG A 222       4.097 -20.127 -29.014  1.00 96.00           H  
ATOM   3154  HD3 ARG A 222       2.669 -20.696 -29.905  1.00 96.00           H  
ATOM   3155  NE  ARG A 222       2.698 -21.142 -27.840  1.00 96.00           N  
ATOM   3156  HE  ARG A 222       2.396 -20.679 -26.995  1.00 96.00           H  
ATOM   3157  NH1 ARG A 222       3.334 -23.161 -28.709  1.00 96.00           N  
ATOM   3158 HH11 ARG A 222       3.505 -24.143 -28.544  1.00 96.00           H  
ATOM   3159 HH12 ARG A 222       3.555 -22.684 -29.572  1.00 96.00           H  
ATOM   3160  NH2 ARG A 222       2.626 -23.038 -26.608  1.00 96.00           N  
ATOM   3161 HH21 ARG A 222       2.564 -24.035 -26.458  1.00 96.00           H  
ATOM   3162 HH22 ARG A 222       2.290 -22.466 -25.846  1.00 96.00           H  
ATOM   3163  CZ  ARG A 222       2.882 -22.438 -27.724  1.00 96.00           C  
ATOM   3164  N   PHE A 223      -1.516 -16.602 -30.356  1.00 95.61           N  
ATOM   3165  H   PHE A 223      -0.876 -15.826 -30.437  1.00 95.61           H  
ATOM   3166  CA  PHE A 223      -2.870 -16.422 -30.924  1.00 95.61           C  
ATOM   3167  HA  PHE A 223      -3.583 -16.944 -30.284  1.00 95.61           H  
ATOM   3168  C   PHE A 223      -3.077 -17.007 -32.332  1.00 95.61           C  
ATOM   3169  CB  PHE A 223      -3.234 -14.935 -30.859  1.00 95.61           C  
ATOM   3170  HB2 PHE A 223      -4.247 -14.789 -31.235  1.00 95.61           H  
ATOM   3171  HB3 PHE A 223      -2.557 -14.364 -31.494  1.00 95.61           H  
ATOM   3172  O   PHE A 223      -4.022 -16.654 -33.030  1.00 95.61           O  
ATOM   3173  CG  PHE A 223      -3.181 -14.405 -29.447  1.00 95.61           C  
ATOM   3174  CD1 PHE A 223      -4.216 -14.732 -28.553  1.00 95.61           C  
ATOM   3175  HD1 PHE A 223      -5.057 -15.322 -28.884  1.00 95.61           H  
ATOM   3176  CD2 PHE A 223      -2.069 -13.667 -29.001  1.00 95.61           C  
ATOM   3177  HD2 PHE A 223      -1.253 -13.429 -29.667  1.00 95.61           H  
ATOM   3178  CE1 PHE A 223      -4.148 -14.312 -27.217  1.00 95.61           C  
ATOM   3179  HE1 PHE A 223      -4.931 -14.572 -26.521  1.00 95.61           H  
ATOM   3180  CE2 PHE A 223      -2.007 -13.252 -27.662  1.00 95.61           C  
ATOM   3181  HE2 PHE A 223      -1.155 -12.701 -27.291  1.00 95.61           H  
ATOM   3182  CZ  PHE A 223      -3.045 -13.568 -26.774  1.00 95.61           C  
ATOM   3183  HZ  PHE A 223      -2.992 -13.253 -25.742  1.00 95.61           H  
ATOM   3184  N   GLY A 224      -2.198 -17.904 -32.791  1.00 94.31           N  
ATOM   3185  H   GLY A 224      -1.446 -18.172 -32.173  1.00 94.31           H  
ATOM   3186  CA  GLY A 224      -2.183 -18.372 -34.188  1.00 94.31           C  
ATOM   3187  HA2 GLY A 224      -2.050 -17.509 -34.840  1.00 94.31           H  
ATOM   3188  HA3 GLY A 224      -1.329 -19.036 -34.325  1.00 94.31           H  
ATOM   3189  C   GLY A 224      -3.436 -19.123 -34.674  1.00 94.31           C  
ATOM   3190  O   GLY A 224      -3.600 -19.275 -35.882  1.00 94.31           O  
ATOM   3191  N   ASN A 225      -4.302 -19.589 -33.766  1.00 95.94           N  
ATOM   3192  H   ASN A 225      -4.107 -19.404 -32.792  1.00 95.94           H  
ATOM   3193  CA  ASN A 225      -5.574 -20.258 -34.083  1.00 95.94           C  
ATOM   3194  HA  ASN A 225      -5.618 -20.436 -35.157  1.00 95.94           H  
ATOM   3195  C   ASN A 225      -6.812 -19.400 -33.745  1.00 95.94           C  
ATOM   3196  CB  ASN A 225      -5.592 -21.625 -33.379  1.00 95.94           C  
ATOM   3197  HB2 ASN A 225      -4.619 -22.098 -33.509  1.00 95.94           H  
ATOM   3198  HB3 ASN A 225      -5.770 -21.487 -32.313  1.00 95.94           H  
ATOM   3199  O   ASN A 225      -7.941 -19.862 -33.906  1.00 95.94           O  
ATOM   3200  CG  ASN A 225      -6.620 -22.584 -33.961  1.00 95.94           C  
ATOM   3201  ND2 ASN A 225      -7.550 -23.068 -33.173  1.00 95.94           N  
ATOM   3202 HD21 ASN A 225      -7.749 -22.599 -32.301  1.00 95.94           H  
ATOM   3203 HD22 ASN A 225      -8.242 -23.671 -33.594  1.00 95.94           H  
ATOM   3204  OD1 ASN A 225      -6.558 -22.961 -35.121  1.00 95.94           O  
ATOM   3205  N   LEU A 226      -6.617 -18.163 -33.274  1.00 95.64           N  
ATOM   3206  H   LEU A 226      -5.678 -17.794 -33.229  1.00 95.64           H  
ATOM   3207  CA  LEU A 226      -7.702 -17.226 -32.996  1.00 95.64           C  
ATOM   3208  HA  LEU A 226      -8.509 -17.780 -32.515  1.00 95.64           H  
ATOM   3209  C   LEU A 226      -8.228 -16.633 -34.312  1.00 95.64           C  
ATOM   3210  CB  LEU A 226      -7.191 -16.149 -32.022  1.00 95.64           C  
ATOM   3211  HB2 LEU A 226      -6.460 -15.537 -32.549  1.00 95.64           H  
ATOM   3212  HB3 LEU A 226      -6.682 -16.634 -31.189  1.00 95.64           H  
ATOM   3213  O   LEU A 226      -7.456 -16.257 -35.196  1.00 95.64           O  
ATOM   3214  CG  LEU A 226      -8.284 -15.226 -31.453  1.00 95.64           C  
ATOM   3215  HG  LEU A 226      -8.866 -14.795 -32.269  1.00 95.64           H  
ATOM   3216  CD1 LEU A 226      -9.230 -15.966 -30.503  1.00 95.64           C  
ATOM   3217 HD11 LEU A 226      -9.947 -15.257 -30.088  1.00 95.64           H  
ATOM   3218 HD12 LEU A 226      -8.665 -16.405 -29.682  1.00 95.64           H  
ATOM   3219 HD13 LEU A 226      -9.781 -16.744 -31.032  1.00 95.64           H  
ATOM   3220  CD2 LEU A 226      -7.617 -14.094 -30.683  1.00 95.64           C  
ATOM   3221 HD21 LEU A 226      -8.378 -13.454 -30.237  1.00 95.64           H  
ATOM   3222 HD22 LEU A 226      -7.019 -13.488 -31.363  1.00 95.64           H  
ATOM   3223 HD23 LEU A 226      -6.979 -14.496 -29.894  1.00 95.64           H  
ATOM   3224  N   ALA A 227      -9.551 -16.555 -34.465  1.00 94.25           N  
ATOM   3225  H   ALA A 227     -10.149 -16.822 -33.695  1.00 94.25           H  
ATOM   3226  CA  ALA A 227     -10.157 -15.971 -35.656  1.00 94.25           C  
ATOM   3227  HA  ALA A 227      -9.729 -16.467 -36.527  1.00 94.25           H  
ATOM   3228  C   ALA A 227      -9.831 -14.469 -35.764  1.00 94.25           C  
ATOM   3229  CB  ALA A 227     -11.664 -16.247 -35.646  1.00 94.25           C  
ATOM   3230  HB1 ALA A 227     -11.844 -17.322 -35.665  1.00 94.25           H  
ATOM   3231  HB2 ALA A 227     -12.110 -15.827 -34.744  1.00 94.25           H  
ATOM   3232  HB3 ALA A 227     -12.131 -15.787 -36.517  1.00 94.25           H  
ATOM   3233  O   ALA A 227      -9.875 -13.735 -34.779  1.00 94.25           O  
ATOM   3234  N   SER A 228      -9.529 -13.998 -36.977  1.00 92.49           N  
ATOM   3235  H   SER A 228      -9.506 -14.645 -37.752  1.00 92.49           H  
ATOM   3236  CA  SER A 228      -9.244 -12.578 -37.224  1.00 92.49           C  
ATOM   3237  HA  SER A 228      -8.369 -12.302 -36.636  1.00 92.49           H  
ATOM   3238  C   SER A 228     -10.420 -11.692 -36.790  1.00 92.49           C  
ATOM   3239  CB  SER A 228      -8.923 -12.368 -38.705  1.00 92.49           C  
ATOM   3240  HB2 SER A 228      -9.798 -12.629 -39.300  1.00 92.49           H  
ATOM   3241  HB3 SER A 228      -8.098 -13.021 -38.989  1.00 92.49           H  
ATOM   3242  O   SER A 228     -11.577 -12.031 -37.047  1.00 92.49           O  
ATOM   3243  OG  SER A 228      -8.565 -11.030 -38.981  1.00 92.49           O  
ATOM   3244  HG  SER A 228      -7.769 -10.791 -38.502  1.00 92.49           H  
ATOM   3245  N   GLY A 229     -10.123 -10.576 -36.118  1.00 92.65           N  
ATOM   3246  H   GLY A 229      -9.155 -10.363 -35.923  1.00 92.65           H  
ATOM   3247  CA  GLY A 229     -11.131  -9.650 -35.588  1.00 92.65           C  
ATOM   3248  HA2 GLY A 229     -11.889  -9.471 -36.351  1.00 92.65           H  
ATOM   3249  HA3 GLY A 229     -10.654  -8.696 -35.364  1.00 92.65           H  
ATOM   3250  C   GLY A 229     -11.850 -10.130 -34.322  1.00 92.65           C  
ATOM   3251  O   GLY A 229     -12.797  -9.483 -33.890  1.00 92.65           O  
ATOM   3252  N   THR A 230     -11.453 -11.267 -33.741  1.00 95.62           N  
ATOM   3253  H   THR A 230     -10.642 -11.747 -34.104  1.00 95.62           H  
ATOM   3254  CA  THR A 230     -12.052 -11.805 -32.509  1.00 95.62           C  
ATOM   3255  HA  THR A 230     -13.017 -11.331 -32.333  1.00 95.62           H  
ATOM   3256  C   THR A 230     -11.153 -11.505 -31.315  1.00 95.62           C  
ATOM   3257  CB  THR A 230     -12.295 -13.314 -32.644  1.00 95.62           C  
ATOM   3258  HB  THR A 230     -11.340 -13.829 -32.752  1.00 95.62           H  
ATOM   3259  O   THR A 230      -9.953 -11.765 -31.381  1.00 95.62           O  
ATOM   3260  CG2 THR A 230     -13.044 -13.924 -31.463  1.00 95.62           C  
ATOM   3261 HG21 THR A 230     -13.300 -14.959 -31.689  1.00 95.62           H  
ATOM   3262 HG22 THR A 230     -13.954 -13.359 -31.262  1.00 95.62           H  
ATOM   3263 HG23 THR A 230     -12.407 -13.914 -30.579  1.00 95.62           H  
ATOM   3264  OG1 THR A 230     -13.079 -13.550 -33.794  1.00 95.62           O  
ATOM   3265  HG1 THR A 230     -12.682 -13.018 -34.487  1.00 95.62           H  
ATOM   3266  N   SER A 231     -11.728 -10.995 -30.221  1.00 97.04           N  
ATOM   3267  H   SER A 231     -12.719 -10.797 -30.223  1.00 97.04           H  
ATOM   3268  CA  SER A 231     -11.002 -10.840 -28.955  1.00 97.04           C  
ATOM   3269  HA  SER A 231     -10.054 -10.350 -29.177  1.00 97.04           H  
ATOM   3270  C   SER A 231     -10.708 -12.209 -28.334  1.00 97.04           C  
ATOM   3271  CB  SER A 231     -11.756  -9.935 -27.968  1.00 97.04           C  
ATOM   3272  HB2 SER A 231     -11.871  -8.947 -28.414  1.00 97.04           H  
ATOM   3273  HB3 SER A 231     -12.738 -10.354 -27.749  1.00 97.04           H  
ATOM   3274  O   SER A 231     -11.591 -13.073 -28.329  1.00 97.04           O  
ATOM   3275  OG  SER A 231     -11.023  -9.806 -26.767  1.00 97.04           O  
ATOM   3276  HG  SER A 231     -11.395  -9.091 -26.246  1.00 97.04           H  
ATOM   3277  N   PRO A 232      -9.493 -12.440 -27.800  1.00 97.68           N  
ATOM   3278  CA  PRO A 232      -9.227 -13.612 -26.974  1.00 97.68           C  
ATOM   3279  HA  PRO A 232      -9.547 -14.522 -27.483  1.00 97.68           H  
ATOM   3280  C   PRO A 232      -9.944 -13.535 -25.618  1.00 97.68           C  
ATOM   3281  CB  PRO A 232      -7.708 -13.630 -26.803  1.00 97.68           C  
ATOM   3282  HB2 PRO A 232      -7.254 -14.141 -27.651  1.00 97.68           H  
ATOM   3283  HB3 PRO A 232      -7.409 -14.118 -25.875  1.00 97.68           H  
ATOM   3284  O   PRO A 232     -10.011 -14.541 -24.908  1.00 97.68           O  
ATOM   3285  CG  PRO A 232      -7.328 -12.149 -26.832  1.00 97.68           C  
ATOM   3286  HG2 PRO A 232      -6.296 -11.999 -27.151  1.00 97.68           H  
ATOM   3287  HG3 PRO A 232      -7.490 -11.706 -25.849  1.00 97.68           H  
ATOM   3288  CD  PRO A 232      -8.325 -11.562 -27.830  1.00 97.68           C  
ATOM   3289  HD2 PRO A 232      -8.582 -10.544 -27.538  1.00 97.68           H  
ATOM   3290  HD3 PRO A 232      -7.895 -11.563 -28.831  1.00 97.68           H  
ATOM   3291  N   ASN A 233     -10.476 -12.366 -25.246  1.00 98.21           N  
ATOM   3292  H   ASN A 233     -10.436 -11.579 -25.878  1.00 98.21           H  
ATOM   3293  CA  ASN A 233     -11.144 -12.156 -23.974  1.00 98.21           C  
ATOM   3294  HA  ASN A 233     -10.758 -12.895 -23.272  1.00 98.21           H  
ATOM   3295  C   ASN A 233     -12.665 -12.338 -24.091  1.00 98.21           C  
ATOM   3296  CB  ASN A 233     -10.803 -10.781 -23.394  1.00 98.21           C  
ATOM   3297  HB2 ASN A 233     -11.426 -10.052 -23.912  1.00 98.21           H  
ATOM   3298  HB3 ASN A 233     -11.080 -10.751 -22.341  1.00 98.21           H  
ATOM   3299  O   ASN A 233     -13.284 -12.227 -25.149  1.00 98.21           O  
ATOM   3300  CG  ASN A 233      -9.347 -10.369 -23.510  1.00 98.21           C  
ATOM   3301  ND2 ASN A 233      -9.134  -9.125 -23.865  1.00 98.21           N  
ATOM   3302 HD21 ASN A 233      -8.197  -8.768 -23.986  1.00 98.21           H  
ATOM   3303 HD22 ASN A 233      -9.927  -8.558 -24.128  1.00 98.21           H  
ATOM   3304  OD1 ASN A 233      -8.429 -11.151 -23.284  1.00 98.21           O  
ATOM   3305  N   THR A 234     -13.304 -12.620 -22.965  1.00 98.26           N  
ATOM   3306  H   THR A 234     -12.738 -12.782 -22.145  1.00 98.26           H  
ATOM   3307  CA  THR A 234     -14.756 -12.643 -22.807  1.00 98.26           C  
ATOM   3308  HA  THR A 234     -15.213 -11.975 -23.538  1.00 98.26           H  
ATOM   3309  C   THR A 234     -15.086 -12.145 -21.409  1.00 98.26           C  
ATOM   3310  CB  THR A 234     -15.312 -14.059 -23.012  1.00 98.26           C  
ATOM   3311  HB  THR A 234     -14.903 -14.724 -22.251  1.00 98.26           H  
ATOM   3312  O   THR A 234     -14.618 -12.715 -20.423  1.00 98.26           O  
ATOM   3313  CG2 THR A 234     -16.839 -14.108 -22.939  1.00 98.26           C  
ATOM   3314 HG21 THR A 234     -17.178 -15.126 -23.130  1.00 98.26           H  
ATOM   3315 HG22 THR A 234     -17.264 -13.441 -23.689  1.00 98.26           H  
ATOM   3316 HG23 THR A 234     -17.181 -13.801 -21.951  1.00 98.26           H  
ATOM   3317  OG1 THR A 234     -14.952 -14.563 -24.278  1.00 98.26           O  
ATOM   3318  HG1 THR A 234     -14.389 -13.903 -24.691  1.00 98.26           H  
ATOM   3319  N   LEU A 235     -15.905 -11.098 -21.322  1.00 98.32           N  
ATOM   3320  H   LEU A 235     -16.241 -10.660 -22.168  1.00 98.32           H  
ATOM   3321  CA  LEU A 235     -16.367 -10.545 -20.051  1.00 98.32           C  
ATOM   3322  HA  LEU A 235     -15.656 -10.799 -19.264  1.00 98.32           H  
ATOM   3323  C   LEU A 235     -17.707 -11.195 -19.704  1.00 98.32           C  
ATOM   3324  CB  LEU A 235     -16.446  -9.008 -20.132  1.00 98.32           C  
ATOM   3325  HB2 LEU A 235     -16.624  -8.635 -19.123  1.00 98.32           H  
ATOM   3326  HB3 LEU A 235     -17.303  -8.723 -20.743  1.00 98.32           H  
ATOM   3327  O   LEU A 235     -18.700 -10.983 -20.398  1.00 98.32           O  
ATOM   3328  CG  LEU A 235     -15.199  -8.304 -20.709  1.00 98.32           C  
ATOM   3329  HG  LEU A 235     -15.177  -8.456 -21.788  1.00 98.32           H  
ATOM   3330  CD1 LEU A 235     -15.293  -6.801 -20.452  1.00 98.32           C  
ATOM   3331 HD11 LEU A 235     -15.266  -6.593 -19.382  1.00 98.32           H  
ATOM   3332 HD12 LEU A 235     -16.214  -6.406 -20.880  1.00 98.32           H  
ATOM   3333 HD13 LEU A 235     -14.448  -6.298 -20.924  1.00 98.32           H  
ATOM   3334  CD2 LEU A 235     -13.895  -8.856 -20.129  1.00 98.32           C  
ATOM   3335 HD21 LEU A 235     -13.611  -9.769 -20.652  1.00 98.32           H  
ATOM   3336 HD22 LEU A 235     -13.091  -8.133 -20.264  1.00 98.32           H  
ATOM   3337 HD23 LEU A 235     -14.028  -9.083 -19.071  1.00 98.32           H  
ATOM   3338  N   LYS A 236     -17.719 -12.061 -18.687  1.00 98.48           N  
ATOM   3339  H   LYS A 236     -16.868 -12.191 -18.159  1.00 98.48           H  
ATOM   3340  CA  LYS A 236     -18.905 -12.835 -18.302  1.00 98.48           C  
ATOM   3341  HA  LYS A 236     -19.615 -12.846 -19.129  1.00 98.48           H  
ATOM   3342  C   LYS A 236     -19.605 -12.196 -17.111  1.00 98.48           C  
ATOM   3343  CB  LYS A 236     -18.519 -14.282 -17.969  1.00 98.48           C  
ATOM   3344  HB2 LYS A 236     -17.754 -14.269 -17.192  1.00 98.48           H  
ATOM   3345  HB3 LYS A 236     -19.402 -14.781 -17.571  1.00 98.48           H  
ATOM   3346  O   LYS A 236     -19.023 -12.106 -16.032  1.00 98.48           O  
ATOM   3347  CG  LYS A 236     -17.987 -15.072 -19.174  1.00 98.48           C  
ATOM   3348  HG2 LYS A 236     -17.142 -14.539 -19.608  1.00 98.48           H  
ATOM   3349  HG3 LYS A 236     -18.768 -15.163 -19.929  1.00 98.48           H  
ATOM   3350  CD  LYS A 236     -17.502 -16.466 -18.755  1.00 98.48           C  
ATOM   3351  HD2 LYS A 236     -17.023 -16.943 -19.611  1.00 98.48           H  
ATOM   3352  HD3 LYS A 236     -16.750 -16.347 -17.975  1.00 98.48           H  
ATOM   3353  CE  LYS A 236     -18.638 -17.361 -18.243  1.00 98.48           C  
ATOM   3354  HE2 LYS A 236     -19.195 -16.813 -17.483  1.00 98.48           H  
ATOM   3355  HE3 LYS A 236     -19.313 -17.593 -19.067  1.00 98.48           H  
ATOM   3356  NZ  LYS A 236     -18.087 -18.593 -17.636  1.00 98.48           N  
ATOM   3357  HZ1 LYS A 236     -17.461 -19.093 -18.252  1.00 98.48           H  
ATOM   3358  HZ2 LYS A 236     -18.788 -19.197 -17.231  1.00 98.48           H  
ATOM   3359  HZ3 LYS A 236     -17.457 -18.351 -16.884  1.00 98.48           H  
ATOM   3360  N   ASP A 237     -20.880 -11.874 -17.275  1.00 98.40           N  
ATOM   3361  H   ASP A 237     -21.249 -11.802 -18.213  1.00 98.40           H  
ATOM   3362  CA  ASP A 237     -21.723 -11.402 -16.179  1.00 98.40           C  
ATOM   3363  HA  ASP A 237     -21.256 -10.524 -15.733  1.00 98.40           H  
ATOM   3364  C   ASP A 237     -21.866 -12.483 -15.099  1.00 98.40           C  
ATOM   3365  CB  ASP A 237     -23.103 -10.985 -16.711  1.00 98.40           C  
ATOM   3366  HB2 ASP A 237     -23.535 -11.814 -17.271  1.00 98.40           H  
ATOM   3367  HB3 ASP A 237     -23.757 -10.784 -15.863  1.00 98.40           H  
ATOM   3368  O   ASP A 237     -22.336 -13.595 -15.352  1.00 98.40           O  
ATOM   3369  CG  ASP A 237     -23.076  -9.739 -17.603  1.00 98.40           C  
ATOM   3370  OD1 ASP A 237     -21.995  -9.127 -17.740  1.00 98.40           O  
ATOM   3371  OD2 ASP A 237     -24.152  -9.434 -18.163  1.00 98.40           O  
ATOM   3372  N   THR A 238     -21.450 -12.149 -13.881  1.00 98.28           N  
ATOM   3373  H   THR A 238     -20.991 -11.257 -13.763  1.00 98.28           H  
ATOM   3374  CA  THR A 238     -21.577 -12.976 -12.678  1.00 98.28           C  
ATOM   3375  HA  THR A 238     -22.075 -13.913 -12.924  1.00 98.28           H  
ATOM   3376  C   THR A 238     -22.420 -12.215 -11.670  1.00 98.28           C  
ATOM   3377  CB  THR A 238     -20.197 -13.316 -12.102  1.00 98.28           C  
ATOM   3378  HB  THR A 238     -19.698 -12.408 -11.763  1.00 98.28           H  
ATOM   3379  O   THR A 238     -22.022 -11.164 -11.173  1.00 98.28           O  
ATOM   3380  CG2 THR A 238     -20.271 -14.306 -10.940  1.00 98.28           C  
ATOM   3381 HG21 THR A 238     -19.260 -14.550 -10.614  1.00 98.28           H  
ATOM   3382 HG22 THR A 238     -20.808 -13.861 -10.103  1.00 98.28           H  
ATOM   3383 HG23 THR A 238     -20.775 -15.219 -11.257  1.00 98.28           H  
ATOM   3384  OG1 THR A 238     -19.445 -13.895 -13.145  1.00 98.28           O  
ATOM   3385  HG1 THR A 238     -19.575 -13.303 -13.889  1.00 98.28           H  
ATOM   3386  N   THR A 239     -23.619 -12.717 -11.386  1.00 98.28           N  
ATOM   3387  H   THR A 239     -23.930 -13.560 -11.848  1.00 98.28           H  
ATOM   3388  CA  THR A 239     -24.517 -12.083 -10.417  1.00 98.28           C  
ATOM   3389  HA  THR A 239     -24.532 -11.010 -10.604  1.00 98.28           H  
ATOM   3390  C   THR A 239     -24.006 -12.312  -8.997  1.00 98.28           C  
ATOM   3391  CB  THR A 239     -25.950 -12.611 -10.559  1.00 98.28           C  
ATOM   3392  HB  THR A 239     -25.986 -13.664 -10.281  1.00 98.28           H  
ATOM   3393  O   THR A 239     -23.889 -13.454  -8.558  1.00 98.28           O  
ATOM   3394  CG2 THR A 239     -26.937 -11.828  -9.699  1.00 98.28           C  
ATOM   3395 HG21 THR A 239     -26.872 -10.769  -9.949  1.00 98.28           H  
ATOM   3396 HG22 THR A 239     -26.711 -11.963  -8.642  1.00 98.28           H  
ATOM   3397 HG23 THR A 239     -27.950 -12.185  -9.885  1.00 98.28           H  
ATOM   3398  OG1 THR A 239     -26.380 -12.479 -11.898  1.00 98.28           O  
ATOM   3399  HG1 THR A 239     -26.183 -11.582 -12.177  1.00 98.28           H  
ATOM   3400  N   VAL A 240     -23.744 -11.224  -8.278  1.00 98.11           N  
ATOM   3401  H   VAL A 240     -23.840 -10.322  -8.724  1.00 98.11           H  
ATOM   3402  CA  VAL A 240     -23.422 -11.214  -6.849  1.00 98.11           C  
ATOM   3403  HA  VAL A 240     -23.212 -12.229  -6.510  1.00 98.11           H  
ATOM   3404  C   VAL A 240     -24.641 -10.692  -6.097  1.00 98.11           C  
ATOM   3405  CB  VAL A 240     -22.174 -10.352  -6.568  1.00 98.11           C  
ATOM   3406  HB  VAL A 240     -22.359  -9.329  -6.897  1.00 98.11           H  
ATOM   3407  O   VAL A 240     -25.120  -9.599  -6.393  1.00 98.11           O  
ATOM   3408  CG1 VAL A 240     -21.833 -10.334  -5.074  1.00 98.11           C  
ATOM   3409 HG11 VAL A 240     -21.697 -11.348  -4.698  1.00 98.11           H  
ATOM   3410 HG12 VAL A 240     -22.623  -9.842  -4.507  1.00 98.11           H  
ATOM   3411 HG13 VAL A 240     -20.914  -9.771  -4.912  1.00 98.11           H  
ATOM   3412  CG2 VAL A 240     -20.952 -10.887  -7.328  1.00 98.11           C  
ATOM   3413 HG21 VAL A 240     -20.755 -11.920  -7.043  1.00 98.11           H  
ATOM   3414 HG22 VAL A 240     -20.080 -10.276  -7.093  1.00 98.11           H  
ATOM   3415 HG23 VAL A 240     -21.128 -10.836  -8.403  1.00 98.11           H  
ATOM   3416  N   SER A 241     -25.159 -11.468  -5.148  1.00 97.83           N  
ATOM   3417  H   SER A 241     -24.723 -12.354  -4.939  1.00 97.83           H  
ATOM   3418  CA  SER A 241     -26.225 -11.007  -4.253  1.00 97.83           C  
ATOM   3419  HA  SER A 241     -26.910 -10.358  -4.799  1.00 97.83           H  
ATOM   3420  C   SER A 241     -25.610 -10.197  -3.120  1.00 97.83           C  
ATOM   3421  CB  SER A 241     -27.035 -12.184  -3.710  1.00 97.83           C  
ATOM   3422  HB2 SER A 241     -26.381 -12.880  -3.184  1.00 97.83           H  
ATOM   3423  HB3 SER A 241     -27.788 -11.810  -3.017  1.00 97.83           H  
ATOM   3424  O   SER A 241     -24.835 -10.740  -2.334  1.00 97.83           O  
ATOM   3425  OG  SER A 241     -27.675 -12.841  -4.793  1.00 97.83           O  
ATOM   3426  HG  SER A 241     -28.066 -12.155  -5.339  1.00 97.83           H  
ATOM   3427  N   MET A 242     -25.931  -8.908  -3.075  1.00 97.93           N  
ATOM   3428  H   MET A 242     -26.658  -8.560  -3.684  1.00 97.93           H  
ATOM   3429  CA  MET A 242     -25.439  -7.992  -2.054  1.00 97.93           C  
ATOM   3430  HA  MET A 242     -24.395  -8.241  -1.860  1.00 97.93           H  
ATOM   3431  C   MET A 242     -26.232  -8.155  -0.748  1.00 97.93           C  
ATOM   3432  CB  MET A 242     -25.504  -6.548  -2.570  1.00 97.93           C  
ATOM   3433  HB2 MET A 242     -25.307  -5.863  -1.746  1.00 97.93           H  
ATOM   3434  HB3 MET A 242     -26.508  -6.346  -2.943  1.00 97.93           H  
ATOM   3435  O   MET A 242     -27.393  -8.583  -0.791  1.00 97.93           O  
ATOM   3436  CG  MET A 242     -24.485  -6.275  -3.682  1.00 97.93           C  
ATOM   3437  HG2 MET A 242     -24.644  -5.255  -4.034  1.00 97.93           H  
ATOM   3438  HG3 MET A 242     -24.666  -6.953  -4.516  1.00 97.93           H  
ATOM   3439  SD  MET A 242     -22.754  -6.433  -3.149  1.00 97.93           S  
ATOM   3440  CE  MET A 242     -21.894  -5.760  -4.589  1.00 97.93           C  
ATOM   3441  HE1 MET A 242     -20.882  -5.482  -4.296  1.00 97.93           H  
ATOM   3442  HE2 MET A 242     -22.412  -4.870  -4.947  1.00 97.93           H  
ATOM   3443  HE3 MET A 242     -21.851  -6.516  -5.373  1.00 97.93           H  
ATOM   3444  N   PRO A 243     -25.636  -7.832   0.414  1.00 97.08           N  
ATOM   3445  CA  PRO A 243     -26.304  -7.966   1.709  1.00 97.08           C  
ATOM   3446  HA  PRO A 243     -26.502  -9.022   1.894  1.00 97.08           H  
ATOM   3447  C   PRO A 243     -27.624  -7.194   1.834  1.00 97.08           C  
ATOM   3448  CB  PRO A 243     -25.290  -7.465   2.731  1.00 97.08           C  
ATOM   3449  HB2 PRO A 243     -25.393  -7.995   3.678  1.00 97.08           H  
ATOM   3450  HB3 PRO A 243     -25.406  -6.390   2.867  1.00 97.08           H  
ATOM   3451  O   PRO A 243     -28.555  -7.682   2.465  1.00 97.08           O  
ATOM   3452  CG  PRO A 243     -23.942  -7.729   2.076  1.00 97.08           C  
ATOM   3453  HG2 PRO A 243     -23.187  -7.038   2.450  1.00 97.08           H  
ATOM   3454  HG3 PRO A 243     -23.644  -8.765   2.236  1.00 97.08           H  
ATOM   3455  CD  PRO A 243     -24.229  -7.487   0.600  1.00 97.08           C  
ATOM   3456  HD2 PRO A 243     -23.566  -8.116   0.007  1.00 97.08           H  
ATOM   3457  HD3 PRO A 243     -24.067  -6.437   0.358  1.00 97.08           H  
ATOM   3458  N   ASP A 244     -27.753  -6.040   1.172  1.00 95.48           N  
ATOM   3459  H   ASP A 244     -26.966  -5.687   0.647  1.00 95.48           H  
ATOM   3460  CA  ASP A 244     -28.984  -5.234   1.152  1.00 95.48           C  
ATOM   3461  HA  ASP A 244     -29.336  -5.150   2.180  1.00 95.48           H  
ATOM   3462  C   ASP A 244     -30.143  -5.862   0.337  1.00 95.48           C  
ATOM   3463  CB  ASP A 244     -28.645  -3.816   0.663  1.00 95.48           C  
ATOM   3464  HB2 ASP A 244     -27.769  -3.448   1.196  1.00 95.48           H  
ATOM   3465  HB3 ASP A 244     -29.480  -3.163   0.918  1.00 95.48           H  
ATOM   3466  O   ASP A 244     -31.229  -5.288   0.214  1.00 95.48           O  
ATOM   3467  CG  ASP A 244     -28.401  -3.720  -0.849  1.00 95.48           C  
ATOM   3468  OD1 ASP A 244     -28.192  -4.764  -1.517  1.00 95.48           O  
ATOM   3469  OD2 ASP A 244     -28.488  -2.595  -1.382  1.00 95.48           O  
ATOM   3470  N   GLY A 245     -29.923  -7.050  -0.236  1.00 96.28           N  
ATOM   3471  H   GLY A 245     -28.998  -7.440  -0.124  1.00 96.28           H  
ATOM   3472  CA  GLY A 245     -30.880  -7.788  -1.054  1.00 96.28           C  
ATOM   3473  HA2 GLY A 245     -30.636  -8.849  -0.988  1.00 96.28           H  
ATOM   3474  HA3 GLY A 245     -31.884  -7.633  -0.657  1.00 96.28           H  
ATOM   3475  C   GLY A 245     -30.882  -7.397  -2.533  1.00 96.28           C  
ATOM   3476  O   GLY A 245     -31.643  -7.982  -3.314  1.00 96.28           O  
ATOM   3477  N   THR A 246     -30.051  -6.438  -2.948  1.00 97.59           N  
ATOM   3478  H   THR A 246     -29.442  -5.997  -2.273  1.00 97.59           H  
ATOM   3479  CA  THR A 246     -29.856  -6.101  -4.361  1.00 97.59           C  
ATOM   3480  HA  THR A 246     -30.823  -6.183  -4.859  1.00 97.59           H  
ATOM   3481  C   THR A 246     -28.917  -7.099  -5.048  1.00 97.59           C  
ATOM   3482  CB  THR A 246     -29.384  -4.652  -4.561  1.00 97.59           C  
ATOM   3483  HB  THR A 246     -29.387  -4.454  -5.633  1.00 97.59           H  
ATOM   3484  O   THR A 246     -28.305  -7.967  -4.425  1.00 97.59           O  
ATOM   3485  CG2 THR A 246     -30.311  -3.620  -3.919  1.00 97.59           C  
ATOM   3486 HG21 THR A 246     -29.889  -2.624  -4.056  1.00 97.59           H  
ATOM   3487 HG22 THR A 246     -31.298  -3.666  -4.380  1.00 97.59           H  
ATOM   3488 HG23 THR A 246     -30.406  -3.804  -2.849  1.00 97.59           H  
ATOM   3489  OG1 THR A 246     -28.069  -4.473  -4.122  1.00 97.59           O  
ATOM   3490  HG1 THR A 246     -28.077  -4.434  -3.163  1.00 97.59           H  
ATOM   3491  N   ASN A 247     -28.826  -7.020  -6.377  1.00 97.77           N  
ATOM   3492  H   ASN A 247     -29.239  -6.218  -6.832  1.00 97.77           H  
ATOM   3493  CA  ASN A 247     -27.883  -7.817  -7.157  1.00 97.77           C  
ATOM   3494  HA  ASN A 247     -27.295  -8.454  -6.496  1.00 97.77           H  
ATOM   3495  C   ASN A 247     -26.911  -6.891  -7.889  1.00 97.77           C  
ATOM   3496  CB  ASN A 247     -28.634  -8.718  -8.147  1.00 97.77           C  
ATOM   3497  HB2 ASN A 247     -27.909  -9.152  -8.835  1.00 97.77           H  
ATOM   3498  HB3 ASN A 247     -29.324  -8.108  -8.730  1.00 97.77           H  
ATOM   3499  O   ASN A 247     -27.337  -5.955  -8.565  1.00 97.77           O  
ATOM   3500  CG  ASN A 247     -29.379  -9.867  -7.490  1.00 97.77           C  
ATOM   3501  ND2 ASN A 247     -30.621 -10.076  -7.862  1.00 97.77           N  
ATOM   3502 HD21 ASN A 247     -31.081  -9.404  -8.460  1.00 97.77           H  
ATOM   3503 HD22 ASN A 247     -31.105 -10.779  -7.322  1.00 97.77           H  
ATOM   3504  OD1 ASN A 247     -28.871 -10.628  -6.683  1.00 97.77           O  
ATOM   3505  N   PHE A 248     -25.625  -7.218  -7.829  1.00 98.14           N  
ATOM   3506  H   PHE A 248     -25.367  -8.005  -7.251  1.00 98.14           H  
ATOM   3507  CA  PHE A 248     -24.558  -6.568  -8.579  1.00 98.14           C  
ATOM   3508  HA  PHE A 248     -24.938  -5.648  -9.025  1.00 98.14           H  
ATOM   3509  C   PHE A 248     -24.061  -7.482  -9.707  1.00 98.14           C  
ATOM   3510  CB  PHE A 248     -23.444  -6.185  -7.605  1.00 98.14           C  
ATOM   3511  HB2 PHE A 248     -23.869  -5.568  -6.812  1.00 98.14           H  
ATOM   3512  HB3 PHE A 248     -23.054  -7.093  -7.147  1.00 98.14           H  
ATOM   3513  O   PHE A 248     -24.046  -8.706  -9.569  1.00 98.14           O  
ATOM   3514  CG  PHE A 248     -22.308  -5.426  -8.253  1.00 98.14           C  
ATOM   3515  CD1 PHE A 248     -21.206  -6.122  -8.783  1.00 98.14           C  
ATOM   3516  HD1 PHE A 248     -21.147  -7.197  -8.695  1.00 98.14           H  
ATOM   3517  CD2 PHE A 248     -22.366  -4.024  -8.357  1.00 98.14           C  
ATOM   3518  HD2 PHE A 248     -23.195  -3.482  -7.925  1.00 98.14           H  
ATOM   3519  CE1 PHE A 248     -20.181  -5.419  -9.437  1.00 98.14           C  
ATOM   3520  HE1 PHE A 248     -19.341  -5.953  -9.855  1.00 98.14           H  
ATOM   3521  CE2 PHE A 248     -21.329  -3.322  -8.995  1.00 98.14           C  
ATOM   3522  HE2 PHE A 248     -21.366  -2.244  -9.050  1.00 98.14           H  
ATOM   3523  CZ  PHE A 248     -20.233  -4.019  -9.531  1.00 98.14           C  
ATOM   3524  HZ  PHE A 248     -19.421  -3.479  -9.994  1.00 98.14           H  
ATOM   3525  N   THR A 249     -23.641  -6.902 -10.834  1.00 98.51           N  
ATOM   3526  H   THR A 249     -23.566  -5.895 -10.850  1.00 98.51           H  
ATOM   3527  CA  THR A 249     -23.040  -7.660 -11.946  1.00 98.51           C  
ATOM   3528  HA  THR A 249     -23.281  -8.717 -11.842  1.00 98.51           H  
ATOM   3529  C   THR A 249     -21.521  -7.534 -11.895  1.00 98.51           C  
ATOM   3530  CB  THR A 249     -23.604  -7.222 -13.304  1.00 98.51           C  
ATOM   3531  HB  THR A 249     -23.372  -6.172 -13.485  1.00 98.51           H  
ATOM   3532  O   THR A 249     -20.953  -6.537 -12.337  1.00 98.51           O  
ATOM   3533  CG2 THR A 249     -23.061  -8.071 -14.451  1.00 98.51           C  
ATOM   3534 HG21 THR A 249     -21.995  -7.892 -14.588  1.00 98.51           H  
ATOM   3535 HG22 THR A 249     -23.572  -7.804 -15.376  1.00 98.51           H  
ATOM   3536 HG23 THR A 249     -23.227  -9.128 -14.241  1.00 98.51           H  
ATOM   3537  OG1 THR A 249     -25.005  -7.392 -13.284  1.00 98.51           O  
ATOM   3538  HG1 THR A 249     -25.346  -6.838 -12.578  1.00 98.51           H  
ATOM   3539  N   LEU A 250     -20.861  -8.552 -11.346  1.00 98.47           N  
ATOM   3540  H   LEU A 250     -21.389  -9.356 -11.038  1.00 98.47           H  
ATOM   3541  CA  LEU A 250     -19.408  -8.690 -11.364  1.00 98.47           C  
ATOM   3542  HA  LEU A 250     -18.951  -7.705 -11.263  1.00 98.47           H  
ATOM   3543  C   LEU A 250     -18.971  -9.291 -12.703  1.00 98.47           C  
ATOM   3544  CB  LEU A 250     -18.986  -9.555 -10.164  1.00 98.47           C  
ATOM   3545  HB2 LEU A 250     -19.512 -10.508 -10.229  1.00 98.47           H  
ATOM   3546  HB3 LEU A 250     -19.302  -9.057  -9.248  1.00 98.47           H  
ATOM   3547  O   LEU A 250     -19.519 -10.300 -13.143  1.00 98.47           O  
ATOM   3548  CG  LEU A 250     -17.478  -9.852 -10.068  1.00 98.47           C  
ATOM   3549  HG  LEU A 250     -17.134 -10.329 -10.986  1.00 98.47           H  
ATOM   3550  CD1 LEU A 250     -16.661  -8.588  -9.822  1.00 98.47           C  
ATOM   3551 HD11 LEU A 250     -15.601  -8.839  -9.779  1.00 98.47           H  
ATOM   3552 HD12 LEU A 250     -16.950  -8.140  -8.871  1.00 98.47           H  
ATOM   3553 HD13 LEU A 250     -16.814  -7.866 -10.624  1.00 98.47           H  
ATOM   3554  CD2 LEU A 250     -17.233 -10.811  -8.903  1.00 98.47           C  
ATOM   3555 HD21 LEU A 250     -16.167 -11.014  -8.801  1.00 98.47           H  
ATOM   3556 HD22 LEU A 250     -17.588 -10.367  -7.974  1.00 98.47           H  
ATOM   3557 HD23 LEU A 250     -17.754 -11.752  -9.080  1.00 98.47           H  
ATOM   3558  N   LEU A 251     -17.977  -8.697 -13.351  1.00 98.64           N  
ATOM   3559  H   LEU A 251     -17.544  -7.879 -12.947  1.00 98.64           H  
ATOM   3560  CA  LEU A 251     -17.416  -9.218 -14.589  1.00 98.64           C  
ATOM   3561  HA  LEU A 251     -18.203  -9.698 -15.170  1.00 98.64           H  
ATOM   3562  C   LEU A 251     -16.373 -10.284 -14.264  1.00 98.64           C  
ATOM   3563  CB  LEU A 251     -16.829  -8.072 -15.432  1.00 98.64           C  
ATOM   3564  HB2 LEU A 251     -16.367  -8.505 -16.320  1.00 98.64           H  
ATOM   3565  HB3 LEU A 251     -16.043  -7.578 -14.861  1.00 98.64           H  
ATOM   3566  O   LEU A 251     -15.305  -9.988 -13.738  1.00 98.64           O  
ATOM   3567  CG  LEU A 251     -17.857  -7.016 -15.878  1.00 98.64           C  
ATOM   3568  HG  LEU A 251     -18.284  -6.517 -15.007  1.00 98.64           H  
ATOM   3569  CD1 LEU A 251     -17.158  -5.966 -16.739  1.00 98.64           C  
ATOM   3570 HD11 LEU A 251     -16.382  -5.468 -16.158  1.00 98.64           H  
ATOM   3571 HD12 LEU A 251     -16.700  -6.444 -17.605  1.00 98.64           H  
ATOM   3572 HD13 LEU A 251     -17.884  -5.230 -17.085  1.00 98.64           H  
ATOM   3573  CD2 LEU A 251     -19.003  -7.613 -16.697  1.00 98.64           C  
ATOM   3574 HD21 LEU A 251     -19.658  -6.823 -17.064  1.00 98.64           H  
ATOM   3575 HD22 LEU A 251     -19.612  -8.273 -16.080  1.00 98.64           H  
ATOM   3576 HD23 LEU A 251     -18.617  -8.175 -17.547  1.00 98.64           H  
ATOM   3577  N   THR A 252     -16.656 -11.533 -14.612  1.00 98.70           N  
ATOM   3578  H   THR A 252     -17.558 -11.720 -15.026  1.00 98.70           H  
ATOM   3579  CA  THR A 252     -15.640 -12.587 -14.625  1.00 98.70           C  
ATOM   3580  HA  THR A 252     -14.934 -12.416 -13.813  1.00 98.70           H  
ATOM   3581  C   THR A 252     -14.858 -12.492 -15.925  1.00 98.70           C  
ATOM   3582  CB  THR A 252     -16.259 -13.971 -14.403  1.00 98.70           C  
ATOM   3583  HB  THR A 252     -17.066 -14.141 -15.115  1.00 98.70           H  
ATOM   3584  O   THR A 252     -15.420 -12.655 -17.013  1.00 98.70           O  
ATOM   3585  CG2 THR A 252     -15.240 -15.102 -14.511  1.00 98.70           C  
ATOM   3586 HG21 THR A 252     -14.437 -14.953 -13.789  1.00 98.70           H  
ATOM   3587 HG22 THR A 252     -15.731 -16.053 -14.305  1.00 98.70           H  
ATOM   3588 HG23 THR A 252     -14.822 -15.133 -15.517  1.00 98.70           H  
ATOM   3589  OG1 THR A 252     -16.766 -14.041 -13.093  1.00 98.70           O  
ATOM   3590  HG1 THR A 252     -17.724 -13.992 -13.134  1.00 98.70           H  
ATOM   3591  N   PHE A 253     -13.560 -12.222 -15.812  1.00 98.67           N  
ATOM   3592  H   PHE A 253     -13.145 -12.198 -14.892  1.00 98.67           H  
ATOM   3593  CA  PHE A 253     -12.661 -12.139 -16.951  1.00 98.67           C  
ATOM   3594  HA  PHE A 253     -13.164 -11.631 -17.774  1.00 98.67           H  
ATOM   3595  C   PHE A 253     -12.281 -13.545 -17.398  1.00 98.67           C  
ATOM   3596  CB  PHE A 253     -11.420 -11.325 -16.575  1.00 98.67           C  
ATOM   3597  HB2 PHE A 253     -11.722 -10.306 -16.331  1.00 98.67           H  
ATOM   3598  HB3 PHE A 253     -10.964 -11.755 -15.684  1.00 98.67           H  
ATOM   3599  O   PHE A 253     -11.753 -14.331 -16.612  1.00 98.67           O  
ATOM   3600  CG  PHE A 253     -10.390 -11.280 -17.685  1.00 98.67           C  
ATOM   3601  CD1 PHE A 253      -9.265 -12.121 -17.632  1.00 98.67           C  
ATOM   3602  HD1 PHE A 253      -9.131 -12.792 -16.796  1.00 98.67           H  
ATOM   3603  CD2 PHE A 253     -10.576 -10.434 -18.793  1.00 98.67           C  
ATOM   3604  HD2 PHE A 253     -11.458  -9.815 -18.865  1.00 98.67           H  
ATOM   3605  CE1 PHE A 253      -8.321 -12.092 -18.669  1.00 98.67           C  
ATOM   3606  HE1 PHE A 253      -7.466 -12.750 -18.630  1.00 98.67           H  
ATOM   3607  CE2 PHE A 253      -9.612 -10.375 -19.811  1.00 98.67           C  
ATOM   3608  HE2 PHE A 253      -9.730  -9.685 -20.634  1.00 98.67           H  
ATOM   3609  CZ  PHE A 253      -8.481 -11.202 -19.747  1.00 98.67           C  
ATOM   3610  HZ  PHE A 253      -7.741 -11.155 -20.532  1.00 98.67           H  
ATOM   3611  N   ARG A 254     -12.533 -13.862 -18.668  1.00 98.44           N  
ATOM   3612  H   ARG A 254     -13.028 -13.189 -19.236  1.00 98.44           H  
ATOM   3613  CA  ARG A 254     -12.053 -15.079 -19.323  1.00 98.44           C  
ATOM   3614  HA  ARG A 254     -11.470 -15.663 -18.610  1.00 98.44           H  
ATOM   3615  C   ARG A 254     -11.134 -14.700 -20.474  1.00 98.44           C  
ATOM   3616  CB  ARG A 254     -13.256 -15.912 -19.780  1.00 98.44           C  
ATOM   3617  HB2 ARG A 254     -13.875 -16.152 -18.915  1.00 98.44           H  
ATOM   3618  HB3 ARG A 254     -13.856 -15.316 -20.468  1.00 98.44           H  
ATOM   3619  O   ARG A 254     -11.535 -13.910 -21.316  1.00 98.44           O  
ATOM   3620  CG  ARG A 254     -12.834 -17.211 -20.475  1.00 98.44           C  
ATOM   3621  HG2 ARG A 254     -12.222 -16.985 -21.347  1.00 98.44           H  
ATOM   3622  HG3 ARG A 254     -12.251 -17.818 -19.782  1.00 98.44           H  
ATOM   3623  CD  ARG A 254     -14.069 -17.990 -20.936  1.00 98.44           C  
ATOM   3624  HD2 ARG A 254     -14.718 -18.188 -20.082  1.00 98.44           H  
ATOM   3625  HD3 ARG A 254     -14.624 -17.369 -21.639  1.00 98.44           H  
ATOM   3626  NE  ARG A 254     -13.685 -19.247 -21.602  1.00 98.44           N  
ATOM   3627  HE  ARG A 254     -13.540 -19.184 -22.599  1.00 98.44           H  
ATOM   3628  NH1 ARG A 254     -13.502 -20.598 -19.733  1.00 98.44           N  
ATOM   3629 HH11 ARG A 254     -13.887 -19.879 -19.137  1.00 98.44           H  
ATOM   3630 HH12 ARG A 254     -13.190 -21.442 -19.275  1.00 98.44           H  
ATOM   3631  NH2 ARG A 254     -12.961 -21.396 -21.727  1.00 98.44           N  
ATOM   3632 HH21 ARG A 254     -12.750 -21.260 -22.705  1.00 98.44           H  
ATOM   3633 HH22 ARG A 254     -12.669 -22.239 -21.252  1.00 98.44           H  
ATOM   3634  CZ  ARG A 254     -13.389 -20.394 -21.012  1.00 98.44           C  
ATOM   3635  N   HIS A 255      -9.974 -15.333 -20.570  1.00 98.41           N  
ATOM   3636  H   HIS A 255      -9.711 -15.953 -19.818  1.00 98.41           H  
ATOM   3637  CA  HIS A 255      -9.051 -15.215 -21.696  1.00 98.41           C  
ATOM   3638  HA  HIS A 255      -9.502 -14.618 -22.488  1.00 98.41           H  
ATOM   3639  C   HIS A 255      -8.730 -16.598 -22.262  1.00 98.41           C  
ATOM   3640  CB  HIS A 255      -7.795 -14.480 -21.232  1.00 98.41           C  
ATOM   3641  HB2 HIS A 255      -8.084 -13.464 -20.960  1.00 98.41           H  
ATOM   3642  HB3 HIS A 255      -7.381 -14.968 -20.350  1.00 98.41           H  
ATOM   3643  O   HIS A 255      -8.433 -17.518 -21.503  1.00 98.41           O  
ATOM   3644  CG  HIS A 255      -6.731 -14.386 -22.284  1.00 98.41           C  
ATOM   3645  CD2 HIS A 255      -5.697 -15.259 -22.489  1.00 98.41           C  
ATOM   3646  HD2 HIS A 255      -5.493 -16.150 -21.915  1.00 98.41           H  
ATOM   3647  ND1 HIS A 255      -6.620 -13.385 -23.217  1.00 98.41           N  
ATOM   3648  HD1 HIS A 255      -7.194 -12.556 -23.273  1.00 98.41           H  
ATOM   3649  CE1 HIS A 255      -5.536 -13.644 -23.964  1.00 98.41           C  
ATOM   3650  HE1 HIS A 255      -5.170 -13.007 -24.756  1.00 98.41           H  
ATOM   3651  NE2 HIS A 255      -4.957 -14.793 -23.578  1.00 98.41           N  
ATOM   3652  N   ASN A 256      -8.807 -16.758 -23.584  1.00 97.51           N  
ATOM   3653  H   ASN A 256      -9.058 -15.952 -24.138  1.00 97.51           H  
ATOM   3654  CA  ASN A 256      -8.484 -17.988 -24.303  1.00 97.51           C  
ATOM   3655  HA  ASN A 256      -7.859 -18.622 -23.675  1.00 97.51           H  
ATOM   3656  C   ASN A 256      -7.695 -17.663 -25.578  1.00 97.51           C  
ATOM   3657  CB  ASN A 256      -9.793 -18.737 -24.619  1.00 97.51           C  
ATOM   3658  HB2 ASN A 256     -10.299 -18.964 -23.681  1.00 97.51           H  
ATOM   3659  HB3 ASN A 256     -10.433 -18.082 -25.211  1.00 97.51           H  
ATOM   3660  O   ASN A 256      -8.183 -16.952 -26.455  1.00 97.51           O  
ATOM   3661  CG  ASN A 256      -9.598 -20.038 -25.387  1.00 97.51           C  
ATOM   3662  ND2 ASN A 256     -10.671 -20.693 -25.762  1.00 97.51           N  
ATOM   3663 HD21 ASN A 256     -11.568 -20.229 -25.722  1.00 97.51           H  
ATOM   3664 HD22 ASN A 256     -10.484 -21.503 -26.334  1.00 97.51           H  
ATOM   3665  OD1 ASN A 256      -8.513 -20.497 -25.692  1.00 97.51           O  
ATOM   3666  N   THR A 257      -6.516 -18.264 -25.728  1.00 96.59           N  
ATOM   3667  H   THR A 257      -6.184 -18.873 -24.994  1.00 96.59           H  
ATOM   3668  CA  THR A 257      -5.627 -18.042 -26.880  1.00 96.59           C  
ATOM   3669  HA  THR A 257      -5.531 -16.967 -27.028  1.00 96.59           H  
ATOM   3670  C   THR A 257      -6.148 -18.615 -28.205  1.00 96.59           C  
ATOM   3671  CB  THR A 257      -4.231 -18.591 -26.578  1.00 96.59           C  
ATOM   3672  HB  THR A 257      -3.608 -18.477 -27.464  1.00 96.59           H  
ATOM   3673  O   THR A 257      -5.582 -18.355 -29.268  1.00 96.59           O  
ATOM   3674  CG2 THR A 257      -3.582 -17.821 -25.436  1.00 96.59           C  
ATOM   3675 HG21 THR A 257      -2.589 -18.232 -25.251  1.00 96.59           H  
ATOM   3676 HG22 THR A 257      -4.175 -17.892 -24.524  1.00 96.59           H  
ATOM   3677 HG23 THR A 257      -3.477 -16.770 -25.705  1.00 96.59           H  
ATOM   3678  OG1 THR A 257      -4.279 -19.960 -26.220  1.00 96.59           O  
ATOM   3679  HG1 THR A 257      -3.374 -20.223 -26.041  1.00 96.59           H  
ATOM   3680  N   GLY A 258      -7.246 -19.378 -28.167  1.00 95.93           N  
ATOM   3681  H   GLY A 258      -7.631 -19.572 -27.253  1.00 95.93           H  
ATOM   3682  CA  GLY A 258      -7.987 -19.842 -29.343  1.00 95.93           C  
ATOM   3683  HA2 GLY A 258      -7.824 -19.151 -30.170  1.00 95.93           H  
ATOM   3684  HA3 GLY A 258      -9.050 -19.838 -29.105  1.00 95.93           H  
ATOM   3685  C   GLY A 258      -7.617 -21.247 -29.820  1.00 95.93           C  
ATOM   3686  O   GLY A 258      -8.187 -21.725 -30.797  1.00 95.93           O  
ATOM   3687  N   TRP A 259      -6.686 -21.936 -29.159  1.00 96.89           N  
ATOM   3688  H   TRP A 259      -6.265 -21.508 -28.347  1.00 96.89           H  
ATOM   3689  CA  TRP A 259      -6.350 -23.327 -29.485  1.00 96.89           C  
ATOM   3690  HA  TRP A 259      -6.416 -23.453 -30.566  1.00 96.89           H  
ATOM   3691  C   TRP A 259      -7.333 -24.319 -28.855  1.00 96.89           C  
ATOM   3692  CB  TRP A 259      -4.911 -23.640 -29.079  1.00 96.89           C  
ATOM   3693  HB2 TRP A 259      -4.833 -23.583 -27.993  1.00 96.89           H  
ATOM   3694  HB3 TRP A 259      -4.684 -24.663 -29.380  1.00 96.89           H  
ATOM   3695  O   TRP A 259      -7.984 -24.030 -27.856  1.00 96.89           O  
ATOM   3696  CG  TRP A 259      -3.885 -22.743 -29.685  1.00 96.89           C  
ATOM   3697  CD1 TRP A 259      -3.472 -21.579 -29.151  1.00 96.89           C  
ATOM   3698  HD1 TRP A 259      -3.822 -21.165 -28.217  1.00 96.89           H  
ATOM   3699  CD2 TRP A 259      -3.161 -22.874 -30.944  1.00 96.89           C  
ATOM   3700  CE2 TRP A 259      -2.308 -21.740 -31.097  1.00 96.89           C  
ATOM   3701  CE3 TRP A 259      -3.151 -23.831 -31.980  1.00 96.89           C  
ATOM   3702  HE3 TRP A 259      -3.821 -24.675 -31.913  1.00 96.89           H  
ATOM   3703  NE1 TRP A 259      -2.549 -20.987 -29.975  1.00 96.89           N  
ATOM   3704  HE1 TRP A 259      -2.163 -20.082 -29.746  1.00 96.89           H  
ATOM   3705  CH2 TRP A 259      -1.487 -22.541 -33.223  1.00 96.89           C  
ATOM   3706  HH2 TRP A 259      -0.871 -22.413 -34.101  1.00 96.89           H  
ATOM   3707  CZ2 TRP A 259      -1.474 -21.568 -32.210  1.00 96.89           C  
ATOM   3708  HZ2 TRP A 259      -0.844 -20.694 -32.284  1.00 96.89           H  
ATOM   3709  CZ3 TRP A 259      -2.323 -23.667 -33.108  1.00 96.89           C  
ATOM   3710  HZ3 TRP A 259      -2.356 -24.392 -33.908  1.00 96.89           H  
ATOM   3711  N   ASP A 260      -7.412 -25.525 -29.414  1.00 95.32           N  
ATOM   3712  H   ASP A 260      -6.934 -25.696 -30.286  1.00 95.32           H  
ATOM   3713  CA  ASP A 260      -8.179 -26.617 -28.811  1.00 95.32           C  
ATOM   3714  HA  ASP A 260      -9.143 -26.229 -28.482  1.00 95.32           H  
ATOM   3715  C   ASP A 260      -7.449 -27.206 -27.595  1.00 95.32           C  
ATOM   3716  CB  ASP A 260      -8.431 -27.718 -29.846  1.00 95.32           C  
ATOM   3717  HB2 ASP A 260      -7.474 -28.085 -30.215  1.00 95.32           H  
ATOM   3718  HB3 ASP A 260      -8.942 -28.548 -29.358  1.00 95.32           H  
ATOM   3719  O   ASP A 260      -6.220 -27.290 -27.586  1.00 95.32           O  
ATOM   3720  CG  ASP A 260      -9.294 -27.251 -31.019  1.00 95.32           C  
ATOM   3721  OD1 ASP A 260     -10.332 -26.610 -30.756  1.00 95.32           O  
ATOM   3722  OD2 ASP A 260      -8.920 -27.598 -32.162  1.00 95.32           O  
ATOM   3723  N   SER A 261      -8.193 -27.733 -26.615  1.00 91.87           N  
ATOM   3724  H   SER A 261      -9.196 -27.665 -26.709  1.00 91.87           H  
ATOM   3725  CA  SER A 261      -7.679 -28.204 -25.312  1.00 91.87           C  
ATOM   3726  HA  SER A 261      -7.178 -27.357 -24.844  1.00 91.87           H  
ATOM   3727  C   SER A 261      -6.644 -29.342 -25.348  1.00 91.87           C  
ATOM   3728  CB  SER A 261      -8.855 -28.592 -24.411  1.00 91.87           C  
ATOM   3729  HB2 SER A 261      -8.494 -28.776 -23.399  1.00 91.87           H  
ATOM   3730  HB3 SER A 261      -9.567 -27.767 -24.377  1.00 91.87           H  
ATOM   3731  O   SER A 261      -6.135 -29.747 -24.306  1.00 91.87           O  
ATOM   3732  OG  SER A 261      -9.499 -29.755 -24.907  1.00 91.87           O  
ATOM   3733  HG  SER A 261      -8.980 -30.510 -24.619  1.00 91.87           H  
ATOM   3734  N   GLY A 262      -6.354 -29.903 -26.524  1.00 93.54           N  
ATOM   3735  H   GLY A 262      -6.775 -29.469 -27.333  1.00 93.54           H  
ATOM   3736  CA  GLY A 262      -5.299 -30.900 -26.736  1.00 93.54           C  
ATOM   3737  HA2 GLY A 262      -5.060 -31.393 -25.794  1.00 93.54           H  
ATOM   3738  HA3 GLY A 262      -5.667 -31.653 -27.432  1.00 93.54           H  
ATOM   3739  C   GLY A 262      -3.995 -30.331 -27.307  1.00 93.54           C  
ATOM   3740  O   GLY A 262      -3.040 -31.083 -27.499  1.00 93.54           O  
ATOM   3741  N   ASN A 263      -3.948 -29.039 -27.629  1.00 95.35           N  
ATOM   3742  H   ASN A 263      -4.738 -28.451 -27.404  1.00 95.35           H  
ATOM   3743  CA  ASN A 263      -2.783 -28.390 -28.216  1.00 95.35           C  
ATOM   3744  HA  ASN A 263      -2.239 -29.125 -28.809  1.00 95.35           H  
ATOM   3745  C   ASN A 263      -1.836 -27.862 -27.126  1.00 95.35           C  
ATOM   3746  CB  ASN A 263      -3.273 -27.279 -29.156  1.00 95.35           C  
ATOM   3747  HB2 ASN A 263      -3.598 -26.427 -28.559  1.00 95.35           H  
ATOM   3748  HB3 ASN A 263      -4.130 -27.634 -29.729  1.00 95.35           H  
ATOM   3749  O   ASN A 263      -2.282 -27.337 -26.113  1.00 95.35           O  
ATOM   3750  CG  ASN A 263      -2.188 -26.823 -30.111  1.00 95.35           C  
ATOM   3751  ND2 ASN A 263      -2.368 -27.016 -31.395  1.00 95.35           N  
ATOM   3752 HD21 ASN A 263      -1.688 -26.571 -31.995  1.00 95.35           H  
ATOM   3753 HD22 ASN A 263      -3.261 -27.344 -31.735  1.00 95.35           H  
ATOM   3754  OD1 ASN A 263      -1.138 -26.348 -29.719  1.00 95.35           O  
ATOM   3755  N   ALA A 264      -0.523 -27.927 -27.359  1.00 91.27           N  
ATOM   3756  H   ALA A 264      -0.209 -28.286 -28.250  1.00 91.27           H  
ATOM   3757  CA  ALA A 264       0.482 -27.386 -26.441  1.00 91.27           C  
ATOM   3758  HA  ALA A 264       0.292 -27.787 -25.445  1.00 91.27           H  
ATOM   3759  C   ALA A 264       0.456 -25.849 -26.312  1.00 91.27           C  
ATOM   3760  CB  ALA A 264       1.860 -27.870 -26.910  1.00 91.27           C  
ATOM   3761  HB1 ALA A 264       2.620 -27.538 -26.202  1.00 91.27           H  
ATOM   3762  HB2 ALA A 264       2.085 -27.460 -27.894  1.00 91.27           H  
ATOM   3763  HB3 ALA A 264       1.875 -28.959 -26.954  1.00 91.27           H  
ATOM   3764  O   ALA A 264       1.162 -25.313 -25.469  1.00 91.27           O  
ATOM   3765  N   ALA A 265      -0.283 -25.148 -27.176  1.00 92.26           N  
ATOM   3766  H   ALA A 265      -0.752 -25.649 -27.917  1.00 92.26           H  
ATOM   3767  CA  ALA A 265      -0.526 -23.705 -27.109  1.00 92.26           C  
ATOM   3768  HA  ALA A 265       0.206 -23.234 -26.453  1.00 92.26           H  
ATOM   3769  C   ALA A 265      -1.882 -23.339 -26.489  1.00 92.26           C  
ATOM   3770  CB  ALA A 265      -0.359 -23.143 -28.524  1.00 92.26           C  
ATOM   3771  HB1 ALA A 265      -1.156 -23.526 -29.161  1.00 92.26           H  
ATOM   3772  HB2 ALA A 265      -0.412 -22.055 -28.488  1.00 92.26           H  
ATOM   3773  HB3 ALA A 265       0.599 -23.445 -28.946  1.00 92.26           H  
ATOM   3774  O   ALA A 265      -2.225 -22.161 -26.413  1.00 92.26           O  
ATOM   3775  N   TYR A 266      -2.662 -24.335 -26.053  1.00 95.06           N  
ATOM   3776  H   TYR A 266      -2.312 -25.282 -26.063  1.00 95.06           H  
ATOM   3777  CA  TYR A 266      -3.891 -24.084 -25.313  1.00 95.06           C  
ATOM   3778  HA  TYR A 266      -4.523 -23.407 -25.886  1.00 95.06           H  
ATOM   3779  C   TYR A 266      -3.565 -23.409 -23.985  1.00 95.06           C  
ATOM   3780  CB  TYR A 266      -4.648 -25.393 -25.094  1.00 95.06           C  
ATOM   3781  HB2 TYR A 266      -4.859 -25.835 -26.068  1.00 95.06           H  
ATOM   3782  HB3 TYR A 266      -4.013 -26.087 -24.544  1.00 95.06           H  
ATOM   3783  O   TYR A 266      -2.935 -24.010 -23.114  1.00 95.06           O  
ATOM   3784  CG  TYR A 266      -5.956 -25.220 -24.348  1.00 95.06           C  
ATOM   3785  CD1 TYR A 266      -6.151 -25.827 -23.093  1.00 95.06           C  
ATOM   3786  HD1 TYR A 266      -5.343 -26.374 -22.631  1.00 95.06           H  
ATOM   3787  CD2 TYR A 266      -6.987 -24.456 -24.920  1.00 95.06           C  
ATOM   3788  HD2 TYR A 266      -6.810 -23.928 -25.845  1.00 95.06           H  
ATOM   3789  CE1 TYR A 266      -7.395 -25.712 -22.442  1.00 95.06           C  
ATOM   3790  HE1 TYR A 266      -7.538 -26.171 -21.474  1.00 95.06           H  
ATOM   3791  CE2 TYR A 266      -8.236 -24.352 -24.286  1.00 95.06           C  
ATOM   3792  HE2 TYR A 266      -9.022 -23.763 -24.735  1.00 95.06           H  
ATOM   3793  OH  TYR A 266      -9.659 -24.918 -22.441  1.00 95.06           O  
ATOM   3794  HH  TYR A 266      -9.614 -25.300 -21.562  1.00 95.06           H  
ATOM   3795  CZ  TYR A 266      -8.446 -24.989 -23.049  1.00 95.06           C  
ATOM   3796  N   SER A 267      -3.998 -22.159 -23.858  1.00 96.17           N  
ATOM   3797  H   SER A 267      -4.472 -21.721 -24.635  1.00 96.17           H  
ATOM   3798  CA  SER A 267      -3.901 -21.365 -22.642  1.00 96.17           C  
ATOM   3799  HA  SER A 267      -3.648 -22.015 -21.804  1.00 96.17           H  
ATOM   3800  C   SER A 267      -5.262 -20.734 -22.387  1.00 96.17           C  
ATOM   3801  CB  SER A 267      -2.796 -20.317 -22.772  1.00 96.17           C  
ATOM   3802  HB2 SER A 267      -3.060 -19.619 -23.566  1.00 96.17           H  
ATOM   3803  HB3 SER A 267      -1.857 -20.808 -23.031  1.00 96.17           H  
ATOM   3804  O   SER A 267      -5.866 -20.145 -23.290  1.00 96.17           O  
ATOM   3805  OG  SER A 267      -2.630 -19.607 -21.565  1.00 96.17           O  
ATOM   3806  HG  SER A 267      -1.883 -19.987 -21.098  1.00 96.17           H  
ATOM   3807  N   VAL A 268      -5.779 -20.930 -21.177  1.00 97.03           N  
ATOM   3808  H   VAL A 268      -5.185 -21.336 -20.468  1.00 97.03           H  
ATOM   3809  CA  VAL A 268      -7.051 -20.355 -20.752  1.00 97.03           C  
ATOM   3810  HA  VAL A 268      -7.170 -19.425 -21.307  1.00 97.03           H  
ATOM   3811  C   VAL A 268      -7.012 -20.000 -19.274  1.00 97.03           C  
ATOM   3812  CB  VAL A 268      -8.250 -21.261 -21.103  1.00 97.03           C  
ATOM   3813  HB  VAL A 268      -8.246 -21.418 -22.182  1.00 97.03           H  
ATOM   3814  O   VAL A 268      -6.646 -20.823 -18.430  1.00 97.03           O  
ATOM   3815  CG1 VAL A 268      -8.200 -22.644 -20.440  1.00 97.03           C  
ATOM   3816 HG11 VAL A 268      -9.107 -23.200 -20.677  1.00 97.03           H  
ATOM   3817 HG12 VAL A 268      -7.334 -23.186 -20.820  1.00 97.03           H  
ATOM   3818 HG13 VAL A 268      -8.128 -22.557 -19.356  1.00 97.03           H  
ATOM   3819  CG2 VAL A 268      -9.600 -20.625 -20.751  1.00 97.03           C  
ATOM   3820 HG21 VAL A 268     -10.402 -21.280 -21.093  1.00 97.03           H  
ATOM   3821 HG22 VAL A 268      -9.695 -19.662 -21.253  1.00 97.03           H  
ATOM   3822 HG23 VAL A 268      -9.686 -20.477 -19.675  1.00 97.03           H  
ATOM   3823  N   VAL A 269      -7.477 -18.796 -18.959  1.00 98.18           N  
ATOM   3824  H   VAL A 269      -7.765 -18.181 -19.707  1.00 98.18           H  
ATOM   3825  CA  VAL A 269      -7.719 -18.354 -17.588  1.00 98.18           C  
ATOM   3826  HA  VAL A 269      -7.698 -19.232 -16.944  1.00 98.18           H  
ATOM   3827  C   VAL A 269      -9.116 -17.753 -17.485  1.00 98.18           C  
ATOM   3828  CB  VAL A 269      -6.590 -17.428 -17.096  1.00 98.18           C  
ATOM   3829  HB  VAL A 269      -5.645 -17.912 -17.342  1.00 98.18           H  
ATOM   3830  O   VAL A 269      -9.580 -17.077 -18.398  1.00 98.18           O  
ATOM   3831  CG1 VAL A 269      -6.570 -16.056 -17.770  1.00 98.18           C  
ATOM   3832 HG11 VAL A 269      -7.498 -15.515 -17.592  1.00 98.18           H  
ATOM   3833 HG12 VAL A 269      -6.407 -16.189 -18.840  1.00 98.18           H  
ATOM   3834 HG13 VAL A 269      -5.739 -15.472 -17.374  1.00 98.18           H  
ATOM   3835  CG2 VAL A 269      -6.611 -17.296 -15.573  1.00 98.18           C  
ATOM   3836 HG21 VAL A 269      -7.584 -16.943 -15.230  1.00 98.18           H  
ATOM   3837 HG22 VAL A 269      -5.837 -16.598 -15.255  1.00 98.18           H  
ATOM   3838 HG23 VAL A 269      -6.413 -18.268 -15.122  1.00 98.18           H  
ATOM   3839  N   GLU A 270      -9.822 -18.047 -16.400  1.00 98.36           N  
ATOM   3840  H   GLU A 270      -9.399 -18.650 -15.709  1.00 98.36           H  
ATOM   3841  CA  GLU A 270     -11.115 -17.459 -16.063  1.00 98.36           C  
ATOM   3842  HA  GLU A 270     -11.215 -16.518 -16.602  1.00 98.36           H  
ATOM   3843  C   GLU A 270     -11.153 -17.169 -14.563  1.00 98.36           C  
ATOM   3844  CB  GLU A 270     -12.266 -18.380 -16.506  1.00 98.36           C  
ATOM   3845  HB2 GLU A 270     -12.206 -19.332 -15.979  1.00 98.36           H  
ATOM   3846  HB3 GLU A 270     -12.163 -18.574 -17.573  1.00 98.36           H  
ATOM   3847  O   GLU A 270     -11.007 -18.099 -13.767  1.00 98.36           O  
ATOM   3848  CG  GLU A 270     -13.631 -17.723 -16.244  1.00 98.36           C  
ATOM   3849  HG2 GLU A 270     -13.753 -17.563 -15.172  1.00 98.36           H  
ATOM   3850  HG3 GLU A 270     -13.639 -16.746 -16.728  1.00 98.36           H  
ATOM   3851  CD  GLU A 270     -14.823 -18.533 -16.769  1.00 98.36           C  
ATOM   3852  OE1 GLU A 270     -15.914 -18.494 -16.160  1.00 98.36           O  
ATOM   3853  OE2 GLU A 270     -14.744 -19.136 -17.867  1.00 98.36           O  
ATOM   3854  N   TYR A 271     -11.314 -15.901 -14.180  1.00 98.56           N  
ATOM   3855  H   TYR A 271     -11.435 -15.180 -14.877  1.00 98.56           H  
ATOM   3856  CA  TYR A 271     -11.297 -15.479 -12.779  1.00 98.56           C  
ATOM   3857  HA  TYR A 271     -11.856 -16.212 -12.197  1.00 98.56           H  
ATOM   3858  C   TYR A 271     -11.972 -14.119 -12.547  1.00 98.56           C  
ATOM   3859  CB  TYR A 271      -9.852 -15.466 -12.247  1.00 98.56           C  
ATOM   3860  HB2 TYR A 271      -9.387 -16.432 -12.446  1.00 98.56           H  
ATOM   3861  HB3 TYR A 271      -9.890 -15.365 -11.163  1.00 98.56           H  
ATOM   3862  O   TYR A 271     -12.207 -13.335 -13.469  1.00 98.56           O  
ATOM   3863  CG  TYR A 271      -8.940 -14.384 -12.796  1.00 98.56           C  
ATOM   3864  CD1 TYR A 271      -8.428 -14.475 -14.105  1.00 98.56           C  
ATOM   3865  HD1 TYR A 271      -8.762 -15.266 -14.759  1.00 98.56           H  
ATOM   3866  CD2 TYR A 271      -8.562 -13.307 -11.973  1.00 98.56           C  
ATOM   3867  HD2 TYR A 271      -8.973 -13.215 -10.979  1.00 98.56           H  
ATOM   3868  CE1 TYR A 271      -7.504 -13.523 -14.576  1.00 98.56           C  
ATOM   3869  HE1 TYR A 271      -7.096 -13.588 -15.574  1.00 98.56           H  
ATOM   3870  CE2 TYR A 271      -7.632 -12.358 -12.436  1.00 98.56           C  
ATOM   3871  HE2 TYR A 271      -7.325 -11.544 -11.795  1.00 98.56           H  
ATOM   3872  OH  TYR A 271      -6.182 -11.567 -14.176  1.00 98.56           O  
ATOM   3873  HH  TYR A 271      -5.886 -10.998 -13.462  1.00 98.56           H  
ATOM   3874  CZ  TYR A 271      -7.099 -12.465 -13.737  1.00 98.56           C  
ATOM   3875  N   ASN A 272     -12.286 -13.860 -11.285  1.00 98.32           N  
ATOM   3876  H   ASN A 272     -12.055 -14.564 -10.598  1.00 98.32           H  
ATOM   3877  CA  ASN A 272     -12.715 -12.578 -10.730  1.00 98.32           C  
ATOM   3878  HA  ASN A 272     -12.337 -11.766 -11.351  1.00 98.32           H  
ATOM   3879  C   ASN A 272     -12.072 -12.431  -9.327  1.00 98.32           C  
ATOM   3880  CB  ASN A 272     -14.259 -12.548 -10.759  1.00 98.32           C  
ATOM   3881  HB2 ASN A 272     -14.586 -12.699 -11.788  1.00 98.32           H  
ATOM   3882  HB3 ASN A 272     -14.631 -11.571 -10.452  1.00 98.32           H  
ATOM   3883  O   ASN A 272     -11.359 -13.346  -8.911  1.00 98.32           O  
ATOM   3884  CG  ASN A 272     -14.909 -13.611  -9.893  1.00 98.32           C  
ATOM   3885  ND2 ASN A 272     -15.857 -14.356 -10.403  1.00 98.32           N  
ATOM   3886 HD21 ASN A 272     -16.129 -14.249 -11.370  1.00 98.32           H  
ATOM   3887 HD22 ASN A 272     -16.199 -15.111  -9.826  1.00 98.32           H  
ATOM   3888  OD1 ASN A 272     -14.577 -13.785  -8.738  1.00 98.32           O  
ATOM   3889  N   PRO A 273     -12.286 -11.338  -8.571  1.00 97.81           N  
ATOM   3890  CA  PRO A 273     -11.691 -11.181  -7.239  1.00 97.81           C  
ATOM   3891  HA  PRO A 273     -10.606 -11.163  -7.338  1.00 97.81           H  
ATOM   3892  C   PRO A 273     -12.070 -12.289  -6.240  1.00 97.81           C  
ATOM   3893  CB  PRO A 273     -12.171  -9.809  -6.751  1.00 97.81           C  
ATOM   3894  HB2 PRO A 273     -13.134  -9.903  -6.248  1.00 97.81           H  
ATOM   3895  HB3 PRO A 273     -11.449  -9.338  -6.084  1.00 97.81           H  
ATOM   3896  O   PRO A 273     -11.305 -12.582  -5.326  1.00 97.81           O  
ATOM   3897  CG  PRO A 273     -12.355  -9.026  -8.050  1.00 97.81           C  
ATOM   3898  HG2 PRO A 273     -11.388  -8.693  -8.426  1.00 97.81           H  
ATOM   3899  HG3 PRO A 273     -13.037  -8.184  -7.925  1.00 97.81           H  
ATOM   3900  CD  PRO A 273     -12.937 -10.100  -8.965  1.00 97.81           C  
ATOM   3901  HD2 PRO A 273     -14.009 -10.181  -8.785  1.00 97.81           H  
ATOM   3902  HD3 PRO A 273     -12.737  -9.863 -10.010  1.00 97.81           H  
ATOM   3903  N   LYS A 274     -13.225 -12.940  -6.426  1.00 98.06           N  
ATOM   3904  H   LYS A 274     -13.761 -12.735  -7.257  1.00 98.06           H  
ATOM   3905  CA  LYS A 274     -13.758 -13.962  -5.515  1.00 98.06           C  
ATOM   3906  HA  LYS A 274     -13.485 -13.693  -4.495  1.00 98.06           H  
ATOM   3907  C   LYS A 274     -13.159 -15.345  -5.750  1.00 98.06           C  
ATOM   3908  CB  LYS A 274     -15.296 -14.027  -5.592  1.00 98.06           C  
ATOM   3909  HB2 LYS A 274     -15.600 -14.547  -6.500  1.00 98.06           H  
ATOM   3910  HB3 LYS A 274     -15.626 -14.618  -4.738  1.00 98.06           H  
ATOM   3911  O   LYS A 274     -13.001 -16.104  -4.799  1.00 98.06           O  
ATOM   3912  CG  LYS A 274     -15.977 -12.647  -5.558  1.00 98.06           C  
ATOM   3913  HG2 LYS A 274     -15.751 -12.134  -6.492  1.00 98.06           H  
ATOM   3914  HG3 LYS A 274     -15.548 -12.052  -4.752  1.00 98.06           H  
ATOM   3915  CD  LYS A 274     -17.509 -12.674  -5.414  1.00 98.06           C  
ATOM   3916  HD2 LYS A 274     -17.856 -11.663  -5.626  1.00 98.06           H  
ATOM   3917  HD3 LYS A 274     -17.950 -13.340  -6.154  1.00 98.06           H  
ATOM   3918  CE  LYS A 274     -17.994 -13.015  -3.998  1.00 98.06           C  
ATOM   3919  HE2 LYS A 274     -18.966 -12.548  -3.838  1.00 98.06           H  
ATOM   3920  HE3 LYS A 274     -17.314 -12.548  -3.284  1.00 98.06           H  
ATOM   3921  NZ  LYS A 274     -18.075 -14.468  -3.734  1.00 98.06           N  
ATOM   3922  HZ1 LYS A 274     -18.752 -14.918  -4.333  1.00 98.06           H  
ATOM   3923  HZ2 LYS A 274     -17.158 -14.871  -3.865  1.00 98.06           H  
ATOM   3924  HZ3 LYS A 274     -18.306 -14.596  -2.759  1.00 98.06           H  
ATOM   3925  N   GLU A 275     -12.869 -15.710  -7.000  1.00 97.97           N  
ATOM   3926  H   GLU A 275     -13.030 -15.047  -7.745  1.00 97.97           H  
ATOM   3927  CA  GLU A 275     -12.393 -17.056  -7.334  1.00 97.97           C  
ATOM   3928  HA  GLU A 275     -11.685 -17.356  -6.562  1.00 97.97           H  
ATOM   3929  C   GLU A 275     -11.660 -17.163  -8.682  1.00 97.97           C  
ATOM   3930  CB  GLU A 275     -13.567 -18.060  -7.297  1.00 97.97           C  
ATOM   3931  HB2 GLU A 275     -13.157 -19.063  -7.408  1.00 97.97           H  
ATOM   3932  HB3 GLU A 275     -14.053 -18.012  -6.323  1.00 97.97           H  
ATOM   3933  O   GLU A 275     -11.871 -16.380  -9.612  1.00 97.97           O  
ATOM   3934  CG  GLU A 275     -14.626 -17.833  -8.389  1.00 97.97           C  
ATOM   3935  HG2 GLU A 275     -14.166 -17.963  -9.369  1.00 97.97           H  
ATOM   3936  HG3 GLU A 275     -14.994 -16.809  -8.324  1.00 97.97           H  
ATOM   3937  CD  GLU A 275     -15.812 -18.804  -8.276  1.00 97.97           C  
ATOM   3938  OE1 GLU A 275     -16.945 -18.367  -8.583  1.00 97.97           O  
ATOM   3939  OE2 GLU A 275     -15.590 -19.989  -7.931  1.00 97.97           O  
ATOM   3940  N   VAL A 276     -10.851 -18.222  -8.810  1.00 98.44           N  
ATOM   3941  H   VAL A 276     -10.751 -18.828  -8.009  1.00 98.44           H  
ATOM   3942  CA  VAL A 276     -10.311 -18.704 -10.089  1.00 98.44           C  
ATOM   3943  HA  VAL A 276     -10.375 -17.906 -10.829  1.00 98.44           H  
ATOM   3944  C   VAL A 276     -11.166 -19.874 -10.570  1.00 98.44           C  
ATOM   3945  CB  VAL A 276      -8.830 -19.113  -9.970  1.00 98.44           C  
ATOM   3946  HB  VAL A 276      -8.733 -19.922  -9.246  1.00 98.44           H  
ATOM   3947  O   VAL A 276     -11.095 -20.974 -10.025  1.00 98.44           O  
ATOM   3948  CG1 VAL A 276      -8.267 -19.591 -11.319  1.00 98.44           C  
ATOM   3949 HG11 VAL A 276      -8.404 -18.818 -12.075  1.00 98.44           H  
ATOM   3950 HG12 VAL A 276      -7.203 -19.809 -11.216  1.00 98.44           H  
ATOM   3951 HG13 VAL A 276      -8.777 -20.500 -11.636  1.00 98.44           H  
ATOM   3952  CG2 VAL A 276      -7.961 -17.946  -9.496  1.00 98.44           C  
ATOM   3953 HG21 VAL A 276      -8.318 -17.597  -8.528  1.00 98.44           H  
ATOM   3954 HG22 VAL A 276      -6.928 -18.274  -9.374  1.00 98.44           H  
ATOM   3955 HG23 VAL A 276      -8.011 -17.120 -10.205  1.00 98.44           H  
ATOM   3956  N   VAL A 277     -11.947 -19.654 -11.626  1.00 97.88           N  
ATOM   3957  H   VAL A 277     -11.908 -18.742 -12.057  1.00 97.88           H  
ATOM   3958  CA  VAL A 277     -12.849 -20.658 -12.215  1.00 97.88           C  
ATOM   3959  HA  VAL A 277     -13.372 -21.177 -11.412  1.00 97.88           H  
ATOM   3960  C   VAL A 277     -12.065 -21.694 -13.022  1.00 97.88           C  
ATOM   3961  CB  VAL A 277     -13.891 -19.974 -13.123  1.00 97.88           C  
ATOM   3962  HB  VAL A 277     -13.366 -19.475 -13.937  1.00 97.88           H  
ATOM   3963  O   VAL A 277     -12.364 -22.889 -13.005  1.00 97.88           O  
ATOM   3964  CG1 VAL A 277     -14.867 -20.982 -13.746  1.00 97.88           C  
ATOM   3965 HG11 VAL A 277     -15.625 -20.448 -14.318  1.00 97.88           H  
ATOM   3966 HG12 VAL A 277     -15.353 -21.555 -12.957  1.00 97.88           H  
ATOM   3967 HG13 VAL A 277     -14.342 -21.656 -14.423  1.00 97.88           H  
ATOM   3968  CG2 VAL A 277     -14.710 -18.918 -12.370  1.00 97.88           C  
ATOM   3969 HG21 VAL A 277     -15.443 -18.466 -13.038  1.00 97.88           H  
ATOM   3970 HG22 VAL A 277     -15.227 -19.372 -11.524  1.00 97.88           H  
ATOM   3971 HG23 VAL A 277     -14.063 -18.123 -11.998  1.00 97.88           H  
ATOM   3972  N   THR A 278     -11.066 -21.258 -13.788  1.00 97.19           N  
ATOM   3973  H   THR A 278     -10.863 -20.268 -13.775  1.00 97.19           H  
ATOM   3974  CA  THR A 278     -10.199 -22.139 -14.581  1.00 97.19           C  
ATOM   3975  HA  THR A 278     -10.046 -23.073 -14.038  1.00 97.19           H  
ATOM   3976  C   THR A 278      -8.844 -21.476 -14.780  1.00 97.19           C  
ATOM   3977  CB  THR A 278     -10.837 -22.462 -15.946  1.00 97.19           C  
ATOM   3978  HB  THR A 278     -11.059 -21.532 -16.469  1.00 97.19           H  
ATOM   3979  O   THR A 278      -8.772 -20.290 -15.074  1.00 97.19           O  
ATOM   3980  CG2 THR A 278      -9.963 -23.342 -16.846  1.00 97.19           C  
ATOM   3981 HG21 THR A 278     -10.520 -23.611 -17.743  1.00 97.19           H  
ATOM   3982 HG22 THR A 278      -9.071 -22.794 -17.149  1.00 97.19           H  
ATOM   3983 HG23 THR A 278      -9.673 -24.248 -16.315  1.00 97.19           H  
ATOM   3984  OG1 THR A 278     -12.034 -23.187 -15.767  1.00 97.19           O  
ATOM   3985  HG1 THR A 278     -12.274 -23.105 -14.841  1.00 97.19           H  
ATOM   3986  N   SER A 279      -7.765 -22.247 -14.674  1.00 96.69           N  
ATOM   3987  H   SER A 279      -7.874 -23.207 -14.380  1.00 96.69           H  
ATOM   3988  CA  SER A 279      -6.433 -21.842 -15.124  1.00 96.69           C  
ATOM   3989  HA  SER A 279      -6.522 -21.063 -15.881  1.00 96.69           H  
ATOM   3990  C   SER A 279      -5.747 -23.047 -15.758  1.00 96.69           C  
ATOM   3991  CB  SER A 279      -5.614 -21.265 -13.967  1.00 96.69           C  
ATOM   3992  HB2 SER A 279      -5.566 -21.981 -13.147  1.00 96.69           H  
ATOM   3993  HB3 SER A 279      -6.078 -20.342 -13.620  1.00 96.69           H  
ATOM   3994  O   SER A 279      -5.711 -24.136 -15.179  1.00 96.69           O  
ATOM   3995  OG  SER A 279      -4.312 -20.999 -14.444  1.00 96.69           O  
ATOM   3996  HG  SER A 279      -3.872 -20.341 -13.901  1.00 96.69           H  
ATOM   3997  N   THR A 280      -5.274 -22.911 -16.992  1.00 96.55           N  
ATOM   3998  H   THR A 280      -5.402 -22.024 -17.458  1.00 96.55           H  
ATOM   3999  CA  THR A 280      -4.564 -23.968 -17.719  1.00 96.55           C  
ATOM   4000  HA  THR A 280      -4.095 -24.654 -17.012  1.00 96.55           H  
ATOM   4001  C   THR A 280      -3.483 -23.334 -18.569  1.00 96.55           C  
ATOM   4002  CB  THR A 280      -5.521 -24.769 -18.613  1.00 96.55           C  
ATOM   4003  HB  THR A 280      -6.030 -24.093 -19.300  1.00 96.55           H  
ATOM   4004  O   THR A 280      -3.804 -22.634 -19.522  1.00 96.55           O  
ATOM   4005  CG2 THR A 280      -4.810 -25.863 -19.413  1.00 96.55           C  
ATOM   4006 HG21 THR A 280      -5.553 -26.480 -19.919  1.00 96.55           H  
ATOM   4007 HG22 THR A 280      -4.216 -26.488 -18.746  1.00 96.55           H  
ATOM   4008 HG23 THR A 280      -4.165 -25.414 -20.168  1.00 96.55           H  
ATOM   4009  OG1 THR A 280      -6.480 -25.418 -17.809  1.00 96.55           O  
ATOM   4010  HG1 THR A 280      -6.428 -25.005 -16.944  1.00 96.55           H  
ATOM   4011  N   ASN A 281      -2.214 -23.614 -18.244  1.00 95.21           N  
ATOM   4012  H   ASN A 281      -2.042 -24.186 -17.429  1.00 95.21           H  
ATOM   4013  CA  ASN A 281      -1.055 -22.997 -18.901  1.00 95.21           C  
ATOM   4014  HA  ASN A 281      -0.171 -23.224 -18.305  1.00 95.21           H  
ATOM   4015  C   ASN A 281      -1.158 -21.458 -18.926  1.00 95.21           C  
ATOM   4016  CB  ASN A 281      -0.863 -23.643 -20.286  1.00 95.21           C  
ATOM   4017  HB2 ASN A 281      -1.684 -23.332 -20.933  1.00 95.21           H  
ATOM   4018  HB3 ASN A 281      -0.884 -24.729 -20.202  1.00 95.21           H  
ATOM   4019  O   ASN A 281      -0.885 -20.823 -19.944  1.00 95.21           O  
ATOM   4020  CG  ASN A 281       0.450 -23.256 -20.942  1.00 95.21           C  
ATOM   4021  ND2 ASN A 281       0.418 -23.030 -22.236  1.00 95.21           N  
ATOM   4022 HD21 ASN A 281       1.227 -22.632 -22.691  1.00 95.21           H  
ATOM   4023 HD22 ASN A 281      -0.471 -23.026 -22.714  1.00 95.21           H  
ATOM   4024  OD1 ASN A 281       1.493 -23.230 -20.308  1.00 95.21           O  
ATOM   4025  N   SER A 282      -1.634 -20.879 -17.821  1.00 96.12           N  
ATOM   4026  H   SER A 282      -1.837 -21.441 -17.007  1.00 96.12           H  
ATOM   4027  CA  SER A 282      -1.881 -19.447 -17.693  1.00 96.12           C  
ATOM   4028  HA  SER A 282      -1.270 -18.925 -18.430  1.00 96.12           H  
ATOM   4029  C   SER A 282      -1.512 -18.937 -16.305  1.00 96.12           C  
ATOM   4030  CB  SER A 282      -3.350 -19.085 -17.941  1.00 96.12           C  
ATOM   4031  HB2 SER A 282      -3.442 -18.000 -17.988  1.00 96.12           H  
ATOM   4032  HB3 SER A 282      -3.945 -19.447 -17.102  1.00 96.12           H  
ATOM   4033  O   SER A 282      -1.575 -19.667 -15.313  1.00 96.12           O  
ATOM   4034  OG  SER A 282      -3.874 -19.644 -19.125  1.00 96.12           O  
ATOM   4035  HG  SER A 282      -3.372 -19.337 -19.884  1.00 96.12           H  
ATOM   4036  N   ASN A 283      -1.210 -17.651 -16.245  1.00 97.45           N  
ATOM   4037  H   ASN A 283      -1.156 -17.154 -17.122  1.00 97.45           H  
ATOM   4038  CA  ASN A 283      -1.077 -16.852 -15.045  1.00 97.45           C  
ATOM   4039  HA  ASN A 283      -0.784 -17.487 -14.209  1.00 97.45           H  
ATOM   4040  C   ASN A 283      -2.422 -16.192 -14.718  1.00 97.45           C  
ATOM   4041  CB  ASN A 283       0.027 -15.817 -15.301  1.00 97.45           C  
ATOM   4042  HB2 ASN A 283       0.089 -15.136 -14.452  1.00 97.45           H  
ATOM   4043  HB3 ASN A 283      -0.231 -15.222 -16.176  1.00 97.45           H  
ATOM   4044  O   ASN A 283      -3.215 -15.896 -15.609  1.00 97.45           O  
ATOM   4045  CG  ASN A 283       1.394 -16.447 -15.508  1.00 97.45           C  
ATOM   4046  ND2 ASN A 283       2.269 -15.775 -16.217  1.00 97.45           N  
ATOM   4047 HD21 ASN A 283       2.032 -14.864 -16.583  1.00 97.45           H  
ATOM   4048 HD22 ASN A 283       3.191 -16.178 -16.308  1.00 97.45           H  
ATOM   4049  OD1 ASN A 283       1.694 -17.538 -15.044  1.00 97.45           O  
ATOM   4050  N   THR A 284      -2.675 -15.918 -13.440  1.00 97.40           N  
ATOM   4051  H   THR A 284      -2.005 -16.187 -12.733  1.00 97.40           H  
ATOM   4052  CA  THR A 284      -3.830 -15.123 -12.982  1.00 97.40           C  
ATOM   4053  HA  THR A 284      -4.617 -15.165 -13.736  1.00 97.40           H  
ATOM   4054  C   THR A 284      -3.474 -13.642 -12.849  1.00 97.40           C  
ATOM   4055  CB  THR A 284      -4.417 -15.693 -11.691  1.00 97.40           C  
ATOM   4056  HB  THR A 284      -5.186 -15.011 -11.326  1.00 97.40           H  
ATOM   4057  O   THR A 284      -3.922 -12.956 -11.937  1.00 97.40           O  
ATOM   4058  CG2 THR A 284      -5.069 -17.056 -11.907  1.00 97.40           C  
ATOM   4059 HG21 THR A 284      -4.343 -17.765 -12.306  1.00 97.40           H  
ATOM   4060 HG22 THR A 284      -5.900 -16.953 -12.605  1.00 97.40           H  
ATOM   4061 HG23 THR A 284      -5.452 -17.428 -10.957  1.00 97.40           H  
ATOM   4062  OG1 THR A 284      -3.402 -15.860 -10.723  1.00 97.40           O  
ATOM   4063  HG1 THR A 284      -3.836 -15.945  -9.871  1.00 97.40           H  
ATOM   4064  N   TYR A 285      -2.611 -13.173 -13.745  1.00 97.31           N  
ATOM   4065  H   TYR A 285      -2.315 -13.798 -14.481  1.00 97.31           H  
ATOM   4066  CA  TYR A 285      -2.200 -11.790 -13.928  1.00 97.31           C  
ATOM   4067  HA  TYR A 285      -3.023 -11.125 -13.665  1.00 97.31           H  
ATOM   4068  C   TYR A 285      -1.863 -11.583 -15.403  1.00 97.31           C  
ATOM   4069  CB  TYR A 285      -0.992 -11.462 -13.042  1.00 97.31           C  
ATOM   4070  HB2 TYR A 285      -0.732 -10.416 -13.200  1.00 97.31           H  
ATOM   4071  HB3 TYR A 285      -1.296 -11.582 -12.002  1.00 97.31           H  
ATOM   4072  O   TYR A 285      -1.447 -12.529 -16.078  1.00 97.31           O  
ATOM   4073  CG  TYR A 285       0.255 -12.297 -13.256  1.00 97.31           C  
ATOM   4074  CD1 TYR A 285       0.506 -13.410 -12.427  1.00 97.31           C  
ATOM   4075  HD1 TYR A 285      -0.205 -13.681 -11.661  1.00 97.31           H  
ATOM   4076  CD2 TYR A 285       1.185 -11.933 -14.249  1.00 97.31           C  
ATOM   4077  HD2 TYR A 285       1.000 -11.080 -14.885  1.00 97.31           H  
ATOM   4078  CE1 TYR A 285       1.690 -14.156 -12.589  1.00 97.31           C  
ATOM   4079  HE1 TYR A 285       1.906 -15.002 -11.953  1.00 97.31           H  
ATOM   4080  CE2 TYR A 285       2.366 -12.676 -14.412  1.00 97.31           C  
ATOM   4081  HE2 TYR A 285       3.089 -12.376 -15.156  1.00 97.31           H  
ATOM   4082  OH  TYR A 285       3.798 -14.455 -13.694  1.00 97.31           O  
ATOM   4083  HH  TYR A 285       4.405 -13.941 -14.231  1.00 97.31           H  
ATOM   4084  CZ  TYR A 285       2.628 -13.779 -13.573  1.00 97.31           C  
ATOM   4085  N   ASN A 286      -2.024 -10.354 -15.879  1.00 97.79           N  
ATOM   4086  H   ASN A 286      -2.289  -9.617 -15.241  1.00 97.79           H  
ATOM   4087  CA  ASN A 286      -1.628  -9.959 -17.224  1.00 97.79           C  
ATOM   4088  HA  ASN A 286      -1.525 -10.843 -17.853  1.00 97.79           H  
ATOM   4089  C   ASN A 286      -0.270  -9.248 -17.166  1.00 97.79           C  
ATOM   4090  CB  ASN A 286      -2.733  -9.072 -17.816  1.00 97.79           C  
ATOM   4091  HB2 ASN A 286      -2.759  -8.128 -17.272  1.00 97.79           H  
ATOM   4092  HB3 ASN A 286      -3.702  -9.554 -17.687  1.00 97.79           H  
ATOM   4093  O   ASN A 286      -0.033  -8.468 -16.238  1.00 97.79           O  
ATOM   4094  CG  ASN A 286      -2.545  -8.801 -19.298  1.00 97.79           C  
ATOM   4095  ND2 ASN A 286      -3.179  -7.782 -19.821  1.00 97.79           N  
ATOM   4096 HD21 ASN A 286      -3.742  -7.156 -19.262  1.00 97.79           H  
ATOM   4097 HD22 ASN A 286      -2.991  -7.563 -20.789  1.00 97.79           H  
ATOM   4098  OD1 ASN A 286      -1.853  -9.515 -20.003  1.00 97.79           O  
ATOM   4099  N   THR A 287       0.607  -9.516 -18.132  1.00 97.42           N  
ATOM   4100  H   THR A 287       0.329 -10.148 -18.869  1.00 97.42           H  
ATOM   4101  CA  THR A 287       1.897  -8.827 -18.285  1.00 97.42           C  
ATOM   4102  HA  THR A 287       2.078  -8.195 -17.416  1.00 97.42           H  
ATOM   4103  C   THR A 287       1.858  -7.944 -19.523  1.00 97.42           C  
ATOM   4104  CB  THR A 287       3.071  -9.813 -18.385  1.00 97.42           C  
ATOM   4105  HB  THR A 287       3.025 -10.343 -19.336  1.00 97.42           H  
ATOM   4106  O   THR A 287       1.662  -8.442 -20.625  1.00 97.42           O  
ATOM   4107  CG2 THR A 287       4.422  -9.102 -18.275  1.00 97.42           C  
ATOM   4108 HG21 THR A 287       5.221  -9.843 -18.275  1.00 97.42           H  
ATOM   4109 HG22 THR A 287       4.467  -8.517 -17.356  1.00 97.42           H  
ATOM   4110 HG23 THR A 287       4.563  -8.442 -19.131  1.00 97.42           H  
ATOM   4111  OG1 THR A 287       2.981 -10.761 -17.342  1.00 97.42           O  
ATOM   4112  HG1 THR A 287       2.245 -11.318 -17.603  1.00 97.42           H  
ATOM   4113  N   VAL A 288       2.074  -6.643 -19.360  1.00 95.14           N  
ATOM   4114  H   VAL A 288       2.202  -6.276 -18.427  1.00 95.14           H  
ATOM   4115  CA  VAL A 288       2.159  -5.686 -20.473  1.00 95.14           C  
ATOM   4116  HA  VAL A 288       2.241  -6.218 -21.421  1.00 95.14           H  
ATOM   4117  C   VAL A 288       3.420  -4.871 -20.262  1.00 95.14           C  
ATOM   4118  CB  VAL A 288       0.911  -4.790 -20.547  1.00 95.14           C  
ATOM   4119  HB  VAL A 288       0.837  -4.214 -19.625  1.00 95.14           H  
ATOM   4120  O   VAL A 288       3.582  -4.262 -19.211  1.00 95.14           O  
ATOM   4121  CG1 VAL A 288       0.988  -3.809 -21.725  1.00 95.14           C  
ATOM   4122 HG11 VAL A 288       1.814  -3.112 -21.577  1.00 95.14           H  
ATOM   4123 HG12 VAL A 288       1.136  -4.343 -22.663  1.00 95.14           H  
ATOM   4124 HG13 VAL A 288       0.071  -3.223 -21.790  1.00 95.14           H  
ATOM   4125  CG2 VAL A 288      -0.355  -5.650 -20.684  1.00 95.14           C  
ATOM   4126 HG21 VAL A 288      -1.236  -5.013 -20.760  1.00 95.14           H  
ATOM   4127 HG22 VAL A 288      -0.277  -6.279 -21.572  1.00 95.14           H  
ATOM   4128 HG23 VAL A 288      -0.478  -6.288 -19.809  1.00 95.14           H  
ATOM   4129  N   ASP A 289       4.348  -4.942 -21.216  1.00 93.10           N  
ATOM   4130  H   ASP A 289       4.098  -5.399 -22.081  1.00 93.10           H  
ATOM   4131  CA  ASP A 289       5.631  -4.224 -21.162  1.00 93.10           C  
ATOM   4132  HA  ASP A 289       6.248  -4.643 -21.957  1.00 93.10           H  
ATOM   4133  C   ASP A 289       6.426  -4.440 -19.851  1.00 93.10           C  
ATOM   4134  CB  ASP A 289       5.379  -2.752 -21.504  1.00 93.10           C  
ATOM   4135  HB2 ASP A 289       5.003  -2.244 -20.615  1.00 93.10           H  
ATOM   4136  HB3 ASP A 289       4.610  -2.692 -22.275  1.00 93.10           H  
ATOM   4137  O   ASP A 289       6.996  -3.533 -19.258  1.00 93.10           O  
ATOM   4138  CG  ASP A 289       6.620  -2.041 -22.034  1.00 93.10           C  
ATOM   4139  OD1 ASP A 289       7.412  -2.720 -22.736  1.00 93.10           O  
ATOM   4140  OD2 ASP A 289       6.675  -0.807 -21.866  1.00 93.10           O  
ATOM   4141  N   GLY A 290       6.406  -5.675 -19.334  1.00 92.06           N  
ATOM   4142  H   GLY A 290       5.863  -6.368 -19.828  1.00 92.06           H  
ATOM   4143  CA  GLY A 290       7.035  -6.038 -18.055  1.00 92.06           C  
ATOM   4144  HA2 GLY A 290       7.235  -7.110 -18.048  1.00 92.06           H  
ATOM   4145  HA3 GLY A 290       7.985  -5.511 -17.971  1.00 92.06           H  
ATOM   4146  C   GLY A 290       6.207  -5.699 -16.806  1.00 92.06           C  
ATOM   4147  O   GLY A 290       6.471  -6.243 -15.730  1.00 92.06           O  
ATOM   4148  N   THR A 291       5.152  -4.894 -16.935  1.00 92.20           N  
ATOM   4149  H   THR A 291       4.980  -4.463 -17.832  1.00 92.20           H  
ATOM   4150  CA  THR A 291       4.230  -4.574 -15.842  1.00 92.20           C  
ATOM   4151  HA  THR A 291       4.820  -4.472 -14.931  1.00 92.20           H  
ATOM   4152  C   THR A 291       3.213  -5.692 -15.643  1.00 92.20           C  
ATOM   4153  CB  THR A 291       3.538  -3.220 -16.063  1.00 92.20           C  
ATOM   4154  HB  THR A 291       3.013  -3.192 -17.018  1.00 92.20           H  
ATOM   4155  O   THR A 291       2.366  -5.957 -16.492  1.00 92.20           O  
ATOM   4156  CG2 THR A 291       2.565  -2.876 -14.930  1.00 92.20           C  
ATOM   4157 HG21 THR A 291       3.080  -2.928 -13.971  1.00 92.20           H  
ATOM   4158 HG22 THR A 291       2.196  -1.862 -15.082  1.00 92.20           H  
ATOM   4159 HG23 THR A 291       1.711  -3.553 -14.947  1.00 92.20           H  
ATOM   4160  OG1 THR A 291       4.525  -2.225 -16.014  1.00 92.20           O  
ATOM   4161  HG1 THR A 291       4.657  -1.880 -16.900  1.00 92.20           H  
ATOM   4162  N   GLN A 292       3.261  -6.339 -14.476  1.00 95.48           N  
ATOM   4163  H   GLN A 292       4.051  -6.152 -13.875  1.00 95.48           H  
ATOM   4164  CA  GLN A 292       2.233  -7.294 -14.048  1.00 95.48           C  
ATOM   4165  HA  GLN A 292       1.812  -7.773 -14.932  1.00 95.48           H  
ATOM   4166  C   GLN A 292       1.108  -6.565 -13.298  1.00 95.48           C  
ATOM   4167  CB  GLN A 292       2.840  -8.402 -13.175  1.00 95.48           C  
ATOM   4168  HB2 GLN A 292       3.238  -7.942 -12.271  1.00 95.48           H  
ATOM   4169  HB3 GLN A 292       2.046  -9.094 -12.893  1.00 95.48           H  
ATOM   4170  O   GLN A 292       1.383  -5.922 -12.275  1.00 95.48           O  
ATOM   4171  CG  GLN A 292       3.960  -9.199 -13.872  1.00 95.48           C  
ATOM   4172  HG2 GLN A 292       3.564  -9.650 -14.781  1.00 95.48           H  
ATOM   4173  HG3 GLN A 292       4.773  -8.526 -14.145  1.00 95.48           H  
ATOM   4174  CD  GLN A 292       4.541 -10.302 -12.987  1.00 95.48           C  
ATOM   4175  NE2 GLN A 292       4.698 -10.084 -11.697  1.00 95.48           N  
ATOM   4176 HE21 GLN A 292       4.605  -9.146 -11.336  1.00 95.48           H  
ATOM   4177 HE22 GLN A 292       5.157 -10.835 -11.201  1.00 95.48           H  
ATOM   4178  OE1 GLN A 292       4.916 -11.377 -13.423  1.00 95.48           O  
ATOM   4179  N   TYR A 293      -0.134  -6.714 -13.765  1.00 93.96           N  
ATOM   4180  H   TYR A 293      -0.253  -7.264 -14.603  1.00 93.96           H  
ATOM   4181  CA  TYR A 293      -1.356  -6.171 -13.150  1.00 93.96           C  
ATOM   4182  HA  TYR A 293      -1.160  -6.009 -12.090  1.00 93.96           H  
ATOM   4183  C   TYR A 293      -2.526  -7.177 -13.237  1.00 93.96           C  
ATOM   4184  CB  TYR A 293      -1.697  -4.795 -13.759  1.00 93.96           C  
ATOM   4185  HB2 TYR A 293      -0.777  -4.236 -13.930  1.00 93.96           H  
ATOM   4186  HB3 TYR A 293      -2.269  -4.236 -13.018  1.00 93.96           H  
ATOM   4187  O   TYR A 293      -2.351  -8.299 -13.717  1.00 93.96           O  
ATOM   4188  CG  TYR A 293      -2.488  -4.818 -15.054  1.00 93.96           C  
ATOM   4189  CD1 TYR A 293      -1.977  -5.489 -16.181  1.00 93.96           C  
ATOM   4190  HD1 TYR A 293      -1.000  -5.949 -16.158  1.00 93.96           H  
ATOM   4191  CD2 TYR A 293      -3.717  -4.130 -15.144  1.00 93.96           C  
ATOM   4192  HD2 TYR A 293      -4.088  -3.557 -14.307  1.00 93.96           H  
ATOM   4193  CE1 TYR A 293      -2.708  -5.502 -17.379  1.00 93.96           C  
ATOM   4194  HE1 TYR A 293      -2.284  -5.947 -18.266  1.00 93.96           H  
ATOM   4195  CE2 TYR A 293      -4.462  -4.163 -16.337  1.00 93.96           C  
ATOM   4196  HE2 TYR A 293      -5.402  -3.636 -16.411  1.00 93.96           H  
ATOM   4197  OH  TYR A 293      -4.675  -4.924 -18.595  1.00 93.96           O  
ATOM   4198  HH  TYR A 293      -5.449  -4.358 -18.549  1.00 93.96           H  
ATOM   4199  CZ  TYR A 293      -3.963  -4.870 -17.449  1.00 93.96           C  
ATOM   4200  N   MET A 294      -3.706  -6.816 -12.711  1.00 96.66           N  
ATOM   4201  H   MET A 294      -3.802  -5.863 -12.390  1.00 96.66           H  
ATOM   4202  CA  MET A 294      -4.872  -7.716 -12.580  1.00 96.66           C  
ATOM   4203  HA  MET A 294      -5.622  -7.197 -11.983  1.00 96.66           H  
ATOM   4204  C   MET A 294      -4.567  -9.017 -11.817  1.00 96.66           C  
ATOM   4205  CB  MET A 294      -5.511  -8.014 -13.951  1.00 96.66           C  
ATOM   4206  HB2 MET A 294      -6.306  -8.748 -13.821  1.00 96.66           H  
ATOM   4207  HB3 MET A 294      -4.769  -8.433 -14.630  1.00 96.66           H  
ATOM   4208  O   MET A 294      -5.155 -10.062 -12.111  1.00 96.66           O  
ATOM   4209  CG  MET A 294      -6.152  -6.794 -14.595  1.00 96.66           C  
ATOM   4210  HG2 MET A 294      -5.421  -5.985 -14.629  1.00 96.66           H  
ATOM   4211  HG3 MET A 294      -6.989  -6.475 -13.973  1.00 96.66           H  
ATOM   4212  SD  MET A 294      -6.754  -7.083 -16.277  1.00 96.66           S  
ATOM   4213  CE  MET A 294      -7.976  -8.389 -15.985  1.00 96.66           C  
ATOM   4214  HE1 MET A 294      -7.469  -9.328 -15.763  1.00 96.66           H  
ATOM   4215  HE2 MET A 294      -8.588  -8.519 -16.878  1.00 96.66           H  
ATOM   4216  HE3 MET A 294      -8.609  -8.110 -15.142  1.00 96.66           H  
ATOM   4217  N   LYS A 295      -3.635  -8.990 -10.855  1.00 97.28           N  
ATOM   4218  H   LYS A 295      -3.213  -8.110 -10.596  1.00 97.28           H  
ATOM   4219  CA  LYS A 295      -3.217 -10.205 -10.153  1.00 97.28           C  
ATOM   4220  HA  LYS A 295      -3.028 -10.973 -10.902  1.00 97.28           H  
ATOM   4221  C   LYS A 295      -4.335 -10.711  -9.247  1.00 97.28           C  
ATOM   4222  CB  LYS A 295      -1.927  -9.999  -9.345  1.00 97.28           C  
ATOM   4223  HB2 LYS A 295      -1.582 -10.984  -9.029  1.00 97.28           H  
ATOM   4224  HB3 LYS A 295      -2.151  -9.425  -8.446  1.00 97.28           H  
ATOM   4225  O   LYS A 295      -4.709 -10.034  -8.297  1.00 97.28           O  
ATOM   4226  CG  LYS A 295      -0.787  -9.278 -10.078  1.00 97.28           C  
ATOM   4227  HG2 LYS A 295      -1.009  -8.211 -10.107  1.00 97.28           H  
ATOM   4228  HG3 LYS A 295      -0.677  -9.638 -11.100  1.00 97.28           H  
ATOM   4229  CD  LYS A 295       0.516  -9.516  -9.314  1.00 97.28           C  
ATOM   4230  HD2 LYS A 295       0.314  -9.398  -8.250  1.00 97.28           H  
ATOM   4231  HD3 LYS A 295       0.851 -10.541  -9.475  1.00 97.28           H  
ATOM   4232  CE  LYS A 295       1.613  -8.545  -9.753  1.00 97.28           C  
ATOM   4233  HE2 LYS A 295       2.284  -9.046 -10.450  1.00 97.28           H  
ATOM   4234  HE3 LYS A 295       1.142  -7.703 -10.259  1.00 97.28           H  
ATOM   4235  NZ  LYS A 295       2.333  -8.042  -8.559  1.00 97.28           N  
ATOM   4236  HZ1 LYS A 295       1.649  -7.632  -7.939  1.00 97.28           H  
ATOM   4237  HZ2 LYS A 295       2.998  -7.309  -8.759  1.00 97.28           H  
ATOM   4238  HZ3 LYS A 295       2.748  -8.782  -8.010  1.00 97.28           H  
ATOM   4239  N   PHE A 296      -4.823 -11.926  -9.483  1.00 97.84           N  
ATOM   4240  H   PHE A 296      -4.542 -12.387 -10.337  1.00 97.84           H  
ATOM   4241  CA  PHE A 296      -5.851 -12.540  -8.638  1.00 97.84           C  
ATOM   4242  HA  PHE A 296      -6.774 -11.967  -8.718  1.00 97.84           H  
ATOM   4243  C   PHE A 296      -5.450 -12.548  -7.163  1.00 97.84           C  
ATOM   4244  CB  PHE A 296      -6.118 -13.975  -9.097  1.00 97.84           C  
ATOM   4245  HB2 PHE A 296      -5.160 -14.488  -9.183  1.00 97.84           H  
ATOM   4246  HB3 PHE A 296      -6.594 -13.948 -10.077  1.00 97.84           H  
ATOM   4247  O   PHE A 296      -6.283 -12.253  -6.325  1.00 97.84           O  
ATOM   4248  CG  PHE A 296      -6.995 -14.768  -8.148  1.00 97.84           C  
ATOM   4249  CD1 PHE A 296      -6.421 -15.698  -7.258  1.00 97.84           C  
ATOM   4250  HD1 PHE A 296      -5.355 -15.871  -7.262  1.00 97.84           H  
ATOM   4251  CD2 PHE A 296      -8.375 -14.509  -8.087  1.00 97.84           C  
ATOM   4252  HD2 PHE A 296      -8.822 -13.763  -8.728  1.00 97.84           H  
ATOM   4253  CE1 PHE A 296      -7.225 -16.362  -6.314  1.00 97.84           C  
ATOM   4254  HE1 PHE A 296      -6.782 -17.036  -5.596  1.00 97.84           H  
ATOM   4255  CE2 PHE A 296      -9.178 -15.175  -7.148  1.00 97.84           C  
ATOM   4256  HE2 PHE A 296     -10.227 -14.929  -7.074  1.00 97.84           H  
ATOM   4257  CZ  PHE A 296      -8.606 -16.102  -6.261  1.00 97.84           C  
ATOM   4258  HZ  PHE A 296      -9.218 -16.569  -5.504  1.00 97.84           H  
ATOM   4259  N   SER A 297      -4.185 -12.837  -6.841  1.00 96.73           N  
ATOM   4260  H   SER A 297      -3.508 -12.992  -7.575  1.00 96.73           H  
ATOM   4261  CA  SER A 297      -3.712 -12.871  -5.451  1.00 96.73           C  
ATOM   4262  HA  SER A 297      -4.296 -13.605  -4.895  1.00 96.73           H  
ATOM   4263  C   SER A 297      -3.871 -11.533  -4.725  1.00 96.73           C  
ATOM   4264  CB  SER A 297      -2.240 -13.290  -5.417  1.00 96.73           C  
ATOM   4265  HB2 SER A 297      -1.875 -13.260  -4.390  1.00 96.73           H  
ATOM   4266  HB3 SER A 297      -2.156 -14.312  -5.786  1.00 96.73           H  
ATOM   4267  O   SER A 297      -4.168 -11.527  -3.541  1.00 96.73           O  
ATOM   4268  OG  SER A 297      -1.448 -12.439  -6.233  1.00 96.73           O  
ATOM   4269  HG  SER A 297      -1.308 -11.623  -5.746  1.00 96.73           H  
ATOM   4270  N   GLU A 298      -3.682 -10.419  -5.434  1.00 94.89           N  
ATOM   4271  H   GLU A 298      -3.568 -10.501  -6.435  1.00 94.89           H  
ATOM   4272  CA  GLU A 298      -3.807  -9.061  -4.895  1.00 94.89           C  
ATOM   4273  HA  GLU A 298      -3.301  -8.979  -3.933  1.00 94.89           H  
ATOM   4274  C   GLU A 298      -5.276  -8.694  -4.651  1.00 94.89           C  
ATOM   4275  CB  GLU A 298      -3.153  -8.094  -5.898  1.00 94.89           C  
ATOM   4276  HB2 GLU A 298      -3.604  -7.108  -5.786  1.00 94.89           H  
ATOM   4277  HB3 GLU A 298      -3.394  -8.414  -6.912  1.00 94.89           H  
ATOM   4278  O   GLU A 298      -5.634  -8.249  -3.568  1.00 94.89           O  
ATOM   4279  CG  GLU A 298      -1.622  -8.010  -5.739  1.00 94.89           C  
ATOM   4280  HG2 GLU A 298      -1.225  -9.025  -5.739  1.00 94.89           H  
ATOM   4281  HG3 GLU A 298      -1.394  -7.563  -4.771  1.00 94.89           H  
ATOM   4282  CD  GLU A 298      -0.901  -7.218  -6.850  1.00 94.89           C  
ATOM   4283  OE1 GLU A 298       0.354  -7.285  -6.898  1.00 94.89           O  
ATOM   4284  OE2 GLU A 298      -1.549  -6.678  -7.776  1.00 94.89           O  
ATOM   4285  N   TRP A 299      -6.147  -8.956  -5.629  1.00 96.88           N  
ATOM   4286  H   TRP A 299      -5.794  -9.325  -6.501  1.00 96.88           H  
ATOM   4287  CA  TRP A 299      -7.586  -8.703  -5.497  1.00 96.88           C  
ATOM   4288  HA  TRP A 299      -7.740  -7.689  -5.130  1.00 96.88           H  
ATOM   4289  C   TRP A 299      -8.257  -9.642  -4.487  1.00 96.88           C  
ATOM   4290  CB  TRP A 299      -8.238  -8.836  -6.879  1.00 96.88           C  
ATOM   4291  HB2 TRP A 299      -9.317  -8.901  -6.740  1.00 96.88           H  
ATOM   4292  HB3 TRP A 299      -7.913  -9.762  -7.352  1.00 96.88           H  
ATOM   4293  O   TRP A 299      -9.101  -9.222  -3.703  1.00 96.88           O  
ATOM   4294  CG  TRP A 299      -7.982  -7.685  -7.800  1.00 96.88           C  
ATOM   4295  CD1 TRP A 299      -6.939  -7.548  -8.649  1.00 96.88           C  
ATOM   4296  HD1 TRP A 299      -6.144  -8.270  -8.765  1.00 96.88           H  
ATOM   4297  CD2 TRP A 299      -8.745  -6.447  -7.910  1.00 96.88           C  
ATOM   4298  CE2 TRP A 299      -8.098  -5.601  -8.857  1.00 96.88           C  
ATOM   4299  CE3 TRP A 299      -9.906  -5.946  -7.293  1.00 96.88           C  
ATOM   4300  HE3 TRP A 299     -10.429  -6.561  -6.576  1.00 96.88           H  
ATOM   4301  NE1 TRP A 299      -7.004  -6.321  -9.277  1.00 96.88           N  
ATOM   4302  HE1 TRP A 299      -6.261  -5.941  -9.845  1.00 96.88           H  
ATOM   4303  CH2 TRP A 299      -9.718  -3.844  -8.516  1.00 96.88           C  
ATOM   4304  HH2 TRP A 299     -10.078  -2.848  -8.724  1.00 96.88           H  
ATOM   4305  CZ2 TRP A 299      -8.580  -4.327  -9.178  1.00 96.88           C  
ATOM   4306  HZ2 TRP A 299      -8.073  -3.708  -9.903  1.00 96.88           H  
ATOM   4307  CZ3 TRP A 299     -10.377  -4.650  -7.573  1.00 96.88           C  
ATOM   4308  HZ3 TRP A 299     -11.248  -4.270  -7.060  1.00 96.88           H  
ATOM   4309  N   ASN A 300      -7.890 -10.922  -4.493  1.00 97.54           N  
ATOM   4310  H   ASN A 300      -7.182 -11.226  -5.145  1.00 97.54           H  
ATOM   4311  CA  ASN A 300      -8.499 -11.915  -3.620  1.00 97.54           C  
ATOM   4312  HA  ASN A 300      -9.581 -11.803  -3.688  1.00 97.54           H  
ATOM   4313  C   ASN A 300      -8.134 -11.697  -2.152  1.00 97.54           C  
ATOM   4314  CB  ASN A 300      -8.118 -13.318  -4.105  1.00 97.54           C  
ATOM   4315  HB2 ASN A 300      -8.387 -13.413  -5.157  1.00 97.54           H  
ATOM   4316  HB3 ASN A 300      -7.044 -13.467  -3.994  1.00 97.54           H  
ATOM   4317  O   ASN A 300      -8.984 -11.936  -1.305  1.00 97.54           O  
ATOM   4318  CG  ASN A 300      -8.840 -14.405  -3.334  1.00 97.54           C  
ATOM   4319  ND2 ASN A 300     -10.143 -14.482  -3.474  1.00 97.54           N  
ATOM   4320 HD21 ASN A 300     -10.638 -15.110  -2.857  1.00 97.54           H  
ATOM   4321 HD22 ASN A 300     -10.621 -13.771  -4.008  1.00 97.54           H  
ATOM   4322  OD1 ASN A 300      -8.242 -15.224  -2.655  1.00 97.54           O  
ATOM   4323  N   ALA A 301      -6.925 -11.209  -1.854  1.00 96.08           N  
ATOM   4324  H   ALA A 301      -6.264 -11.016  -2.592  1.00 96.08           H  
ATOM   4325  CA  ALA A 301      -6.538 -10.860  -0.489  1.00 96.08           C  
ATOM   4326  HA  ALA A 301      -6.573 -11.757   0.129  1.00 96.08           H  
ATOM   4327  C   ALA A 301      -7.528  -9.852   0.127  1.00 96.08           C  
ATOM   4328  CB  ALA A 301      -5.096 -10.346  -0.508  1.00 96.08           C  
ATOM   4329  HB1 ALA A 301      -4.420 -11.143  -0.817  1.00 96.08           H  
ATOM   4330  HB2 ALA A 301      -5.006  -9.509  -1.200  1.00 96.08           H  
ATOM   4331  HB3 ALA A 301      -4.815 -10.010   0.491  1.00 96.08           H  
ATOM   4332  O   ALA A 301      -8.157 -10.175   1.135  1.00 96.08           O  
ATOM   4333  N   VAL A 302      -7.778  -8.727  -0.560  1.00 95.74           N  
ATOM   4334  H   VAL A 302      -7.218  -8.538  -1.379  1.00 95.74           H  
ATOM   4335  CA  VAL A 302      -8.751  -7.699  -0.135  1.00 95.74           C  
ATOM   4336  HA  VAL A 302      -8.456  -7.330   0.847  1.00 95.74           H  
ATOM   4337  C   VAL A 302     -10.164  -8.284  -0.005  1.00 95.74           C  
ATOM   4338  CB  VAL A 302      -8.778  -6.506  -1.119  1.00 95.74           C  
ATOM   4339  HB  VAL A 302      -9.203  -6.846  -2.063  1.00 95.74           H  
ATOM   4340  O   VAL A 302     -10.841  -8.049   0.991  1.00 95.74           O  
ATOM   4341  CG1 VAL A 302      -9.628  -5.342  -0.592  1.00 95.74           C  
ATOM   4342 HG11 VAL A 302     -10.655  -5.660  -0.410  1.00 95.74           H  
ATOM   4343 HG12 VAL A 302      -9.203  -4.968   0.340  1.00 95.74           H  
ATOM   4344 HG13 VAL A 302      -9.641  -4.528  -1.317  1.00 95.74           H  
ATOM   4345  CG2 VAL A 302      -7.390  -5.925  -1.420  1.00 95.74           C  
ATOM   4346 HG21 VAL A 302      -6.968  -5.488  -0.515  1.00 95.74           H  
ATOM   4347 HG22 VAL A 302      -7.483  -5.137  -2.167  1.00 95.74           H  
ATOM   4348 HG23 VAL A 302      -6.717  -6.689  -1.808  1.00 95.74           H  
ATOM   4349  N   GLU A 303     -10.615  -9.090  -0.976  1.00 96.76           N  
ATOM   4350  H   GLU A 303     -10.021  -9.243  -1.778  1.00 96.76           H  
ATOM   4351  CA  GLU A 303     -11.932  -9.754  -0.929  1.00 96.76           C  
ATOM   4352  HA  GLU A 303     -12.717  -9.000  -0.866  1.00 96.76           H  
ATOM   4353  C   GLU A 303     -12.086 -10.657   0.305  1.00 96.76           C  
ATOM   4354  CB  GLU A 303     -12.143 -10.558  -2.224  1.00 96.76           C  
ATOM   4355  HB2 GLU A 303     -11.292 -11.227  -2.354  1.00 96.76           H  
ATOM   4356  HB3 GLU A 303     -12.150  -9.877  -3.075  1.00 96.76           H  
ATOM   4357  O   GLU A 303     -13.095 -10.582   1.004  1.00 96.76           O  
ATOM   4358  CG  GLU A 303     -13.409 -11.435  -2.262  1.00 96.76           C  
ATOM   4359  HG2 GLU A 303     -13.339 -12.040  -3.166  1.00 96.76           H  
ATOM   4360  HG3 GLU A 303     -13.410 -12.129  -1.422  1.00 96.76           H  
ATOM   4361  CD  GLU A 303     -14.746 -10.681  -2.319  1.00 96.76           C  
ATOM   4362  OE1 GLU A 303     -15.800 -11.355  -2.371  1.00 96.76           O  
ATOM   4363  OE2 GLU A 303     -14.782  -9.449  -2.520  1.00 96.76           O  
ATOM   4364  N   THR A 304     -11.092 -11.504   0.592  1.00 96.45           N  
ATOM   4365  H   THR A 304     -10.277 -11.514  -0.005  1.00 96.45           H  
ATOM   4366  CA  THR A 304     -11.148 -12.425   1.737  1.00 96.45           C  
ATOM   4367  HA  THR A 304     -12.109 -12.938   1.715  1.00 96.45           H  
ATOM   4368  C   THR A 304     -11.079 -11.712   3.084  1.00 96.45           C  
ATOM   4369  CB  THR A 304     -10.042 -13.488   1.679  1.00 96.45           C  
ATOM   4370  HB  THR A 304     -10.125 -14.089   2.585  1.00 96.45           H  
ATOM   4371  O   THR A 304     -11.673 -12.171   4.064  1.00 96.45           O  
ATOM   4372  CG2 THR A 304     -10.206 -14.442   0.490  1.00 96.45           C  
ATOM   4373 HG21 THR A 304      -9.568 -14.136  -0.339  1.00 96.45           H  
ATOM   4374 HG22 THR A 304     -11.243 -14.460   0.155  1.00 96.45           H  
ATOM   4375 HG23 THR A 304      -9.911 -15.445   0.798  1.00 96.45           H  
ATOM   4376  OG1 THR A 304      -8.735 -12.953   1.628  1.00 96.45           O  
ATOM   4377  HG1 THR A 304      -8.768 -12.002   1.498  1.00 96.45           H  
ATOM   4378  N   GLU A 305     -10.380 -10.583   3.140  1.00 95.11           N  
ATOM   4379  H   GLU A 305      -9.892 -10.252   2.319  1.00 95.11           H  
ATOM   4380  CA  GLU A 305     -10.292  -9.756   4.335  1.00 95.11           C  
ATOM   4381  HA  GLU A 305     -10.121 -10.397   5.200  1.00 95.11           H  
ATOM   4382  C   GLU A 305     -11.600  -8.997   4.579  1.00 95.11           C  
ATOM   4383  CB  GLU A 305      -9.075  -8.849   4.187  1.00 95.11           C  
ATOM   4384  HB2 GLU A 305      -9.249  -8.130   3.386  1.00 95.11           H  
ATOM   4385  HB3 GLU A 305      -8.229  -9.478   3.912  1.00 95.11           H  
ATOM   4386  O   GLU A 305     -12.130  -9.062   5.687  1.00 95.11           O  
ATOM   4387  CG  GLU A 305      -8.731  -8.126   5.493  1.00 95.11           C  
ATOM   4388  HG2 GLU A 305      -9.489  -7.373   5.707  1.00 95.11           H  
ATOM   4389  HG3 GLU A 305      -8.745  -8.856   6.302  1.00 95.11           H  
ATOM   4390  CD  GLU A 305      -7.339  -7.484   5.422  1.00 95.11           C  
ATOM   4391  OE1 GLU A 305      -6.781  -7.247   6.510  1.00 95.11           O  
ATOM   4392  OE2 GLU A 305      -6.827  -7.305   4.290  1.00 95.11           O  
ATOM   4393  N   MET A 306     -12.214  -8.416   3.538  1.00 96.20           N  
ATOM   4394  H   MET A 306     -11.727  -8.380   2.654  1.00 96.20           H  
ATOM   4395  CA  MET A 306     -13.563  -7.838   3.630  1.00 96.20           C  
ATOM   4396  HA  MET A 306     -13.549  -7.032   4.364  1.00 96.20           H  
ATOM   4397  C   MET A 306     -14.598  -8.866   4.110  1.00 96.20           C  
ATOM   4398  CB  MET A 306     -14.013  -7.270   2.276  1.00 96.20           C  
ATOM   4399  HB2 MET A 306     -15.093  -7.122   2.303  1.00 96.20           H  
ATOM   4400  HB3 MET A 306     -13.790  -7.984   1.484  1.00 96.20           H  
ATOM   4401  O   MET A 306     -15.392  -8.562   5.000  1.00 96.20           O  
ATOM   4402  CG  MET A 306     -13.374  -5.917   1.957  1.00 96.20           C  
ATOM   4403  HG2 MET A 306     -13.557  -5.242   2.792  1.00 96.20           H  
ATOM   4404  HG3 MET A 306     -12.296  -6.040   1.854  1.00 96.20           H  
ATOM   4405  SD  MET A 306     -14.034  -5.141   0.453  1.00 96.20           S  
ATOM   4406  CE  MET A 306     -13.417  -6.307  -0.782  1.00 96.20           C  
ATOM   4407  HE1 MET A 306     -13.106  -5.751  -1.666  1.00 96.20           H  
ATOM   4408  HE2 MET A 306     -12.549  -6.834  -0.388  1.00 96.20           H  
ATOM   4409  HE3 MET A 306     -14.192  -7.029  -1.040  1.00 96.20           H  
ATOM   4410  N   ASP A 307     -14.582 -10.091   3.567  1.00 96.02           N  
ATOM   4411  H   ASP A 307     -13.941 -10.268   2.807  1.00 96.02           H  
ATOM   4412  CA  ASP A 307     -15.448 -11.187   4.033  1.00 96.02           C  
ATOM   4413  HA  ASP A 307     -16.493 -10.914   3.886  1.00 96.02           H  
ATOM   4414  C   ASP A 307     -15.274 -11.446   5.537  1.00 96.02           C  
ATOM   4415  CB  ASP A 307     -15.146 -12.490   3.259  1.00 96.02           C  
ATOM   4416  HB2 ASP A 307     -15.527 -13.328   3.843  1.00 96.02           H  
ATOM   4417  HB3 ASP A 307     -14.068 -12.621   3.170  1.00 96.02           H  
ATOM   4418  O   ASP A 307     -16.259 -11.592   6.266  1.00 96.02           O  
ATOM   4419  CG  ASP A 307     -15.779 -12.597   1.866  1.00 96.02           C  
ATOM   4420  OD1 ASP A 307     -16.524 -11.673   1.477  1.00 96.02           O  
ATOM   4421  OD2 ASP A 307     -15.612 -13.658   1.222  1.00 96.02           O  
ATOM   4422  N   THR A 308     -14.024 -11.471   6.001  1.00 96.49           N  
ATOM   4423  H   THR A 308     -13.277 -11.272   5.350  1.00 96.49           H  
ATOM   4424  CA  THR A 308     -13.682 -11.711   7.407  1.00 96.49           C  
ATOM   4425  HA  THR A 308     -14.190 -12.618   7.736  1.00 96.49           H  
ATOM   4426  C   THR A 308     -14.172 -10.570   8.300  1.00 96.49           C  
ATOM   4427  CB  THR A 308     -12.171 -11.933   7.565  1.00 96.49           C  
ATOM   4428  HB  THR A 308     -11.625 -11.048   7.235  1.00 96.49           H  
ATOM   4429  O   THR A 308     -14.867 -10.833   9.282  1.00 96.49           O  
ATOM   4430  CG2 THR A 308     -11.779 -12.242   9.010  1.00 96.49           C  
ATOM   4431 HG21 THR A 308     -10.722 -12.505   9.047  1.00 96.49           H  
ATOM   4432 HG22 THR A 308     -11.935 -11.359   9.629  1.00 96.49           H  
ATOM   4433 HG23 THR A 308     -12.379 -13.068   9.392  1.00 96.49           H  
ATOM   4434  OG1 THR A 308     -11.772 -13.038   6.777  1.00 96.49           O  
ATOM   4435  HG1 THR A 308     -11.737 -12.731   5.868  1.00 96.49           H  
ATOM   4436  N   VAL A 309     -13.889  -9.318   7.930  1.00 96.57           N  
ATOM   4437  H   VAL A 309     -13.318  -9.183   7.108  1.00 96.57           H  
ATOM   4438  CA  VAL A 309     -14.309  -8.109   8.658  1.00 96.57           C  
ATOM   4439  HA  VAL A 309     -13.877  -8.119   9.658  1.00 96.57           H  
ATOM   4440  C   VAL A 309     -15.826  -8.072   8.832  1.00 96.57           C  
ATOM   4441  CB  VAL A 309     -13.792  -6.848   7.930  1.00 96.57           C  
ATOM   4442  HB  VAL A 309     -13.948  -6.961   6.857  1.00 96.57           H  
ATOM   4443  O   VAL A 309     -16.332  -8.035   9.954  1.00 96.57           O  
ATOM   4444  CG1 VAL A 309     -14.514  -5.566   8.368  1.00 96.57           C  
ATOM   4445 HG11 VAL A 309     -14.611  -5.555   9.453  1.00 96.57           H  
ATOM   4446 HG12 VAL A 309     -13.950  -4.691   8.046  1.00 96.57           H  
ATOM   4447 HG13 VAL A 309     -15.505  -5.517   7.918  1.00 96.57           H  
ATOM   4448  CG2 VAL A 309     -12.292  -6.686   8.186  1.00 96.57           C  
ATOM   4449 HG21 VAL A 309     -11.739  -7.553   7.823  1.00 96.57           H  
ATOM   4450 HG22 VAL A 309     -11.920  -5.800   7.671  1.00 96.57           H  
ATOM   4451 HG23 VAL A 309     -12.103  -6.564   9.252  1.00 96.57           H  
ATOM   4452  N   PHE A 310     -16.596  -8.167   7.746  1.00 97.57           N  
ATOM   4453  H   PHE A 310     -16.159  -8.227   6.838  1.00 97.57           H  
ATOM   4454  CA  PHE A 310     -18.054  -8.078   7.850  1.00 97.57           C  
ATOM   4455  HA  PHE A 310     -18.296  -7.211   8.465  1.00 97.57           H  
ATOM   4456  C   PHE A 310     -18.684  -9.288   8.553  1.00 97.57           C  
ATOM   4457  CB  PHE A 310     -18.663  -7.859   6.465  1.00 97.57           C  
ATOM   4458  HB2 PHE A 310     -19.743  -7.980   6.551  1.00 97.57           H  
ATOM   4459  HB3 PHE A 310     -18.295  -8.619   5.776  1.00 97.57           H  
ATOM   4460  O   PHE A 310     -19.754  -9.167   9.160  1.00 97.57           O  
ATOM   4461  CG  PHE A 310     -18.416  -6.475   5.904  1.00 97.57           C  
ATOM   4462  CD1 PHE A 310     -18.992  -5.355   6.532  1.00 97.57           C  
ATOM   4463  HD1 PHE A 310     -19.616  -5.482   7.404  1.00 97.57           H  
ATOM   4464  CD2 PHE A 310     -17.619  -6.298   4.758  1.00 97.57           C  
ATOM   4465  HD2 PHE A 310     -17.198  -7.153   4.251  1.00 97.57           H  
ATOM   4466  CE1 PHE A 310     -18.751  -4.063   6.031  1.00 97.57           C  
ATOM   4467  HE1 PHE A 310     -19.179  -3.202   6.522  1.00 97.57           H  
ATOM   4468  CE2 PHE A 310     -17.367  -5.006   4.264  1.00 97.57           C  
ATOM   4469  HE2 PHE A 310     -16.732  -4.873   3.401  1.00 97.57           H  
ATOM   4470  CZ  PHE A 310     -17.929  -3.889   4.905  1.00 97.57           C  
ATOM   4471  HZ  PHE A 310     -17.722  -2.894   4.540  1.00 97.57           H  
ATOM   4472  N   GLN A 311     -18.042 -10.459   8.513  1.00 97.42           N  
ATOM   4473  H   GLN A 311     -17.187 -10.531   7.980  1.00 97.42           H  
ATOM   4474  CA  GLN A 311     -18.469 -11.605   9.312  1.00 97.42           C  
ATOM   4475  HA  GLN A 311     -19.546 -11.719   9.189  1.00 97.42           H  
ATOM   4476  C   GLN A 311     -18.206 -11.384  10.810  1.00 97.42           C  
ATOM   4477  CB  GLN A 311     -17.797 -12.881   8.785  1.00 97.42           C  
ATOM   4478  HB2 GLN A 311     -16.716 -12.814   8.904  1.00 97.42           H  
ATOM   4479  HB3 GLN A 311     -18.030 -12.988   7.725  1.00 97.42           H  
ATOM   4480  O   GLN A 311     -19.081 -11.686  11.630  1.00 97.42           O  
ATOM   4481  CG  GLN A 311     -18.322 -14.114   9.529  1.00 97.42           C  
ATOM   4482  HG2 GLN A 311     -19.412 -14.091   9.520  1.00 97.42           H  
ATOM   4483  HG3 GLN A 311     -17.987 -14.081  10.565  1.00 97.42           H  
ATOM   4484  CD  GLN A 311     -17.863 -15.439   8.933  1.00 97.42           C  
ATOM   4485  NE2 GLN A 311     -18.557 -16.518   9.229  1.00 97.42           N  
ATOM   4486 HE21 GLN A 311     -19.399 -16.443   9.781  1.00 97.42           H  
ATOM   4487 HE22 GLN A 311     -18.210 -17.359   8.792  1.00 97.42           H  
ATOM   4488  OE1 GLN A 311     -16.894 -15.580   8.215  1.00 97.42           O  
ATOM   4489  N   ASN A 312     -17.041 -10.839  11.172  1.00 96.87           N  
ATOM   4490  H   ASN A 312     -16.361 -10.626  10.456  1.00 96.87           H  
ATOM   4491  CA  ASN A 312     -16.691 -10.503  12.550  1.00 96.87           C  
ATOM   4492  HA  ASN A 312     -16.770 -11.395  13.170  1.00 96.87           H  
ATOM   4493  C   ASN A 312     -17.655  -9.467  13.128  1.00 96.87           C  
ATOM   4494  CB  ASN A 312     -15.245  -9.995  12.616  1.00 96.87           C  
ATOM   4495  HB2 ASN A 312     -15.058  -9.548  13.593  1.00 96.87           H  
ATOM   4496  HB3 ASN A 312     -15.086  -9.209  11.877  1.00 96.87           H  
ATOM   4497  O   ASN A 312     -18.218  -9.714  14.194  1.00 96.87           O  
ATOM   4498  CG  ASN A 312     -14.201 -11.072  12.411  1.00 96.87           C  
ATOM   4499  ND2 ASN A 312     -12.975 -10.647  12.222  1.00 96.87           N  
ATOM   4500 HD21 ASN A 312     -12.243 -11.314  12.025  1.00 96.87           H  
ATOM   4501 HD22 ASN A 312     -12.809  -9.651  12.205  1.00 96.87           H  
ATOM   4502  OD1 ASN A 312     -14.462 -12.272  12.469  1.00 96.87           O  
ATOM   4503  N   VAL A 313     -17.936  -8.383  12.395  1.00 97.75           N  
ATOM   4504  H   VAL A 313     -17.380  -8.219  11.568  1.00 97.75           H  
ATOM   4505  CA  VAL A 313     -18.882  -7.339  12.826  1.00 97.75           C  
ATOM   4506  HA  VAL A 313     -18.523  -6.911  13.762  1.00 97.75           H  
ATOM   4507  C   VAL A 313     -20.267  -7.924  13.085  1.00 97.75           C  
ATOM   4508  CB  VAL A 313     -18.994  -6.200  11.795  1.00 97.75           C  
ATOM   4509  HB  VAL A 313     -19.317  -6.618  10.842  1.00 97.75           H  
ATOM   4510  O   VAL A 313     -20.846  -7.667  14.136  1.00 97.75           O  
ATOM   4511  CG1 VAL A 313     -20.006  -5.134  12.242  1.00 97.75           C  
ATOM   4512 HG11 VAL A 313     -21.004  -5.557  12.359  1.00 97.75           H  
ATOM   4513 HG12 VAL A 313     -20.061  -4.342  11.496  1.00 97.75           H  
ATOM   4514 HG13 VAL A 313     -19.696  -4.700  13.193  1.00 97.75           H  
ATOM   4515  CG2 VAL A 313     -17.666  -5.476  11.591  1.00 97.75           C  
ATOM   4516 HG21 VAL A 313     -17.463  -4.819  12.436  1.00 97.75           H  
ATOM   4517 HG22 VAL A 313     -16.841  -6.182  11.494  1.00 97.75           H  
ATOM   4518 HG23 VAL A 313     -17.705  -4.885  10.675  1.00 97.75           H  
ATOM   4519  N   ARG A 314     -20.815  -8.753  12.183  1.00 98.20           N  
ATOM   4520  H   ARG A 314     -20.305  -8.934  11.331  1.00 98.20           H  
ATOM   4521  CA  ARG A 314     -22.144  -9.366  12.394  1.00 98.20           C  
ATOM   4522  HA  ARG A 314     -22.875  -8.576  12.567  1.00 98.20           H  
ATOM   4523  C   ARG A 314     -22.188 -10.250  13.638  1.00 98.20           C  
ATOM   4524  CB  ARG A 314     -22.565 -10.183  11.169  1.00 98.20           C  
ATOM   4525  HB2 ARG A 314     -23.401 -10.821  11.455  1.00 98.20           H  
ATOM   4526  HB3 ARG A 314     -21.742 -10.818  10.843  1.00 98.20           H  
ATOM   4527  O   ARG A 314     -23.139 -10.175  14.418  1.00 98.20           O  
ATOM   4528  CG  ARG A 314     -23.023  -9.289  10.015  1.00 98.20           C  
ATOM   4529  HG2 ARG A 314     -23.795  -8.603  10.366  1.00 98.20           H  
ATOM   4530  HG3 ARG A 314     -22.185  -8.709   9.630  1.00 98.20           H  
ATOM   4531  CD  ARG A 314     -23.610 -10.173   8.914  1.00 98.20           C  
ATOM   4532  HD2 ARG A 314     -24.482 -10.694   9.310  1.00 98.20           H  
ATOM   4533  HD3 ARG A 314     -22.872 -10.918   8.615  1.00 98.20           H  
ATOM   4534  NE  ARG A 314     -24.022  -9.377   7.753  1.00 98.20           N  
ATOM   4535  HE  ARG A 314     -24.953  -8.986   7.733  1.00 98.20           H  
ATOM   4536  NH1 ARG A 314     -22.002  -9.350   6.644  1.00 98.20           N  
ATOM   4537 HH11 ARG A 314     -21.487  -9.628   7.467  1.00 98.20           H  
ATOM   4538 HH12 ARG A 314     -21.525  -8.879   5.889  1.00 98.20           H  
ATOM   4539  NH2 ARG A 314     -23.773  -8.334   5.786  1.00 98.20           N  
ATOM   4540 HH21 ARG A 314     -24.705  -7.952   5.861  1.00 98.20           H  
ATOM   4541 HH22 ARG A 314     -23.106  -7.916   5.154  1.00 98.20           H  
ATOM   4542  CZ  ARG A 314     -23.262  -9.037   6.738  1.00 98.20           C  
ATOM   4543  N   ASN A 315     -21.162 -11.078  13.834  1.00 97.96           N  
ATOM   4544  H   ASN A 315     -20.404 -11.065  13.166  1.00 97.96           H  
ATOM   4545  CA  ASN A 315     -21.058 -11.935  15.014  1.00 97.96           C  
ATOM   4546  HA  ASN A 315     -21.969 -12.525  15.111  1.00 97.96           H  
ATOM   4547  C   ASN A 315     -20.920 -11.099  16.297  1.00 97.96           C  
ATOM   4548  CB  ASN A 315     -19.861 -12.882  14.843  1.00 97.96           C  
ATOM   4549  HB2 ASN A 315     -19.677 -13.398  15.785  1.00 97.96           H  
ATOM   4550  HB3 ASN A 315     -18.973 -12.296  14.605  1.00 97.96           H  
ATOM   4551  O   ASN A 315     -21.611 -11.363  17.282  1.00 97.96           O  
ATOM   4552  CG  ASN A 315     -20.055 -13.944  13.775  1.00 97.96           C  
ATOM   4553  ND2 ASN A 315     -18.972 -14.461  13.246  1.00 97.96           N  
ATOM   4554 HD21 ASN A 315     -18.089 -14.002  13.419  1.00 97.96           H  
ATOM   4555 HD22 ASN A 315     -19.107 -15.075  12.456  1.00 97.96           H  
ATOM   4556  OD1 ASN A 315     -21.150 -14.370  13.438  1.00 97.96           O  
ATOM   4557  N   GLY A 316     -20.064 -10.078  16.274  1.00 98.00           N  
ATOM   4558  H   GLY A 316     -19.523  -9.912  15.437  1.00 98.00           H  
ATOM   4559  CA  GLY A 316     -19.812  -9.191  17.402  1.00 98.00           C  
ATOM   4560  HA2 GLY A 316     -18.983  -8.530  17.151  1.00 98.00           H  
ATOM   4561  HA3 GLY A 316     -19.529  -9.777  18.276  1.00 98.00           H  
ATOM   4562  C   GLY A 316     -21.017  -8.328  17.757  1.00 98.00           C  
ATOM   4563  O   GLY A 316     -21.383  -8.265  18.923  1.00 98.00           O  
ATOM   4564  N   ILE A 317     -21.721  -7.753  16.779  1.00 98.06           N  
ATOM   4565  H   ILE A 317     -21.354  -7.802  15.840  1.00 98.06           H  
ATOM   4566  CA  ILE A 317     -22.964  -6.997  17.001  1.00 98.06           C  
ATOM   4567  HA  ILE A 317     -22.770  -6.241  17.761  1.00 98.06           H  
ATOM   4568  C   ILE A 317     -24.067  -7.888  17.572  1.00 98.06           C  
ATOM   4569  CB  ILE A 317     -23.402  -6.287  15.700  1.00 98.06           C  
ATOM   4570  HB  ILE A 317     -23.264  -6.984  14.873  1.00 98.06           H  
ATOM   4571  O   ILE A 317     -24.782  -7.464  18.478  1.00 98.06           O  
ATOM   4572  CG1 ILE A 317     -22.512  -5.053  15.427  1.00 98.06           C  
ATOM   4573 HG12 ILE A 317     -22.726  -4.680  14.426  1.00 98.06           H  
ATOM   4574 HG13 ILE A 317     -21.465  -5.357  15.428  1.00 98.06           H  
ATOM   4575  CG2 ILE A 317     -24.890  -5.892  15.683  1.00 98.06           C  
ATOM   4576 HG21 ILE A 317     -25.518  -6.782  15.656  1.00 98.06           H  
ATOM   4577 HG22 ILE A 317     -25.090  -5.317  14.779  1.00 98.06           H  
ATOM   4578 HG23 ILE A 317     -25.146  -5.299  16.561  1.00 98.06           H  
ATOM   4579  CD1 ILE A 317     -22.679  -3.883  16.410  1.00 98.06           C  
ATOM   4580 HD11 ILE A 317     -23.713  -3.539  16.437  1.00 98.06           H  
ATOM   4581 HD12 ILE A 317     -22.064  -3.049  16.070  1.00 98.06           H  
ATOM   4582 HD13 ILE A 317     -22.358  -4.164  17.413  1.00 98.06           H  
ATOM   4583  N   SER A 318     -24.190  -9.139  17.117  1.00 97.72           N  
ATOM   4584  H   SER A 318     -23.600  -9.442  16.355  1.00 97.72           H  
ATOM   4585  CA  SER A 318     -25.128 -10.084  17.732  1.00 97.72           C  
ATOM   4586  HA  SER A 318     -26.130  -9.658  17.681  1.00 97.72           H  
ATOM   4587  C   SER A 318     -24.802 -10.328  19.211  1.00 97.72           C  
ATOM   4588  CB  SER A 318     -25.131 -11.409  16.969  1.00 97.72           C  
ATOM   4589  HB2 SER A 318     -24.170 -11.908  17.094  1.00 97.72           H  
ATOM   4590  HB3 SER A 318     -25.294 -11.218  15.909  1.00 97.72           H  
ATOM   4591  O   SER A 318     -25.714 -10.352  20.041  1.00 97.72           O  
ATOM   4592  OG  SER A 318     -26.169 -12.242  17.458  1.00 97.72           O  
ATOM   4593  HG  SER A 318     -26.215 -12.143  18.412  1.00 97.72           H  
ATOM   4594  N   THR A 319     -23.521 -10.496  19.550  1.00 97.65           N  
ATOM   4595  H   THR A 319     -22.823 -10.509  18.820  1.00 97.65           H  
ATOM   4596  CA  THR A 319     -23.055 -10.645  20.939  1.00 97.65           C  
ATOM   4597  HA  THR A 319     -23.610 -11.451  21.419  1.00 97.65           H  
ATOM   4598  C   THR A 319     -23.302  -9.371  21.749  1.00 97.65           C  
ATOM   4599  CB  THR A 319     -21.564 -11.017  20.962  1.00 97.65           C  
ATOM   4600  HB  THR A 319     -20.985 -10.248  20.450  1.00 97.65           H  
ATOM   4601  O   THR A 319     -23.855  -9.439  22.846  1.00 97.65           O  
ATOM   4602  CG2 THR A 319     -21.007 -11.197  22.372  1.00 97.65           C  
ATOM   4603 HG21 THR A 319     -19.989 -11.583  22.310  1.00 97.65           H  
ATOM   4604 HG22 THR A 319     -21.632 -11.885  22.941  1.00 97.65           H  
ATOM   4605 HG23 THR A 319     -20.964 -10.229  22.872  1.00 97.65           H  
ATOM   4606  OG1 THR A 319     -21.382 -12.242  20.289  1.00 97.65           O  
ATOM   4607  HG1 THR A 319     -20.639 -12.101  19.697  1.00 97.65           H  
ATOM   4608  N   TRP A 320     -22.974  -8.208  21.186  1.00 98.05           N  
ATOM   4609  H   TRP A 320     -22.495  -8.232  20.298  1.00 98.05           H  
ATOM   4610  CA  TRP A 320     -23.152  -6.898  21.804  1.00 98.05           C  
ATOM   4611  HA  TRP A 320     -22.593  -6.869  22.739  1.00 98.05           H  
ATOM   4612  C   TRP A 320     -24.622  -6.625  22.135  1.00 98.05           C  
ATOM   4613  CB  TRP A 320     -22.568  -5.828  20.873  1.00 98.05           C  
ATOM   4614  HB2 TRP A 320     -21.541  -6.097  20.627  1.00 98.05           H  
ATOM   4615  HB3 TRP A 320     -23.136  -5.814  19.943  1.00 98.05           H  
ATOM   4616  O   TRP A 320     -24.939  -6.336  23.286  1.00 98.05           O  
ATOM   4617  CG  TRP A 320     -22.563  -4.444  21.436  1.00 98.05           C  
ATOM   4618  CD1 TRP A 320     -21.576  -3.896  22.180  1.00 98.05           C  
ATOM   4619  HD1 TRP A 320     -20.657  -4.393  22.454  1.00 98.05           H  
ATOM   4620  CD2 TRP A 320     -23.599  -3.423  21.339  1.00 98.05           C  
ATOM   4621  CE2 TRP A 320     -23.159  -2.268  22.053  1.00 98.05           C  
ATOM   4622  CE3 TRP A 320     -24.868  -3.363  20.726  1.00 98.05           C  
ATOM   4623  HE3 TRP A 320     -25.224  -4.215  20.166  1.00 98.05           H  
ATOM   4624  NE1 TRP A 320     -21.915  -2.607  22.533  1.00 98.05           N  
ATOM   4625  HE1 TRP A 320     -21.306  -1.996  23.058  1.00 98.05           H  
ATOM   4626  CH2 TRP A 320     -25.214  -1.103  21.576  1.00 98.05           C  
ATOM   4627  HH2 TRP A 320     -25.843  -0.232  21.690  1.00 98.05           H  
ATOM   4628  CZ2 TRP A 320     -23.943  -1.116  22.168  1.00 98.05           C  
ATOM   4629  HZ2 TRP A 320     -23.580  -0.261  22.719  1.00 98.05           H  
ATOM   4630  CZ3 TRP A 320     -25.674  -2.218  20.855  1.00 98.05           C  
ATOM   4631  HZ3 TRP A 320     -26.658  -2.195  20.410  1.00 98.05           H  
ATOM   4632  N   VAL A 321     -25.542  -6.820  21.178  1.00 96.54           N  
ATOM   4633  H   VAL A 321     -25.220  -7.074  20.255  1.00 96.54           H  
ATOM   4634  CA  VAL A 321     -26.991  -6.662  21.407  1.00 96.54           C  
ATOM   4635  HA  VAL A 321     -27.173  -5.648  21.763  1.00 96.54           H  
ATOM   4636  C   VAL A 321     -27.472  -7.606  22.508  1.00 96.54           C  
ATOM   4637  CB  VAL A 321     -27.806  -6.871  20.111  1.00 96.54           C  
ATOM   4638  HB  VAL A 321     -27.510  -7.811  19.646  1.00 96.54           H  
ATOM   4639  O   VAL A 321     -28.198  -7.166  23.394  1.00 96.54           O  
ATOM   4640  CG1 VAL A 321     -29.321  -6.914  20.366  1.00 96.54           C  
ATOM   4641 HG11 VAL A 321     -29.629  -6.037  20.935  1.00 96.54           H  
ATOM   4642 HG12 VAL A 321     -29.863  -6.939  19.420  1.00 96.54           H  
ATOM   4643 HG13 VAL A 321     -29.582  -7.813  20.925  1.00 96.54           H  
ATOM   4644  CG2 VAL A 321     -27.558  -5.728  19.116  1.00 96.54           C  
ATOM   4645 HG21 VAL A 321     -26.501  -5.675  18.854  1.00 96.54           H  
ATOM   4646 HG22 VAL A 321     -27.855  -4.777  19.556  1.00 96.54           H  
ATOM   4647 HG23 VAL A 321     -28.124  -5.897  18.200  1.00 96.54           H  
ATOM   4648  N   THR A 322     -27.026  -8.866  22.508  1.00 95.48           N  
ATOM   4649  H   THR A 322     -26.394  -9.149  21.772  1.00 95.48           H  
ATOM   4650  CA  THR A 322     -27.398  -9.847  23.546  1.00 95.48           C  
ATOM   4651  HA  THR A 322     -28.482  -9.970  23.544  1.00 95.48           H  
ATOM   4652  C   THR A 322     -26.979  -9.386  24.948  1.00 95.48           C  
ATOM   4653  CB  THR A 322     -26.753 -11.217  23.270  1.00 95.48           C  
ATOM   4654  HB  THR A 322     -25.669 -11.126  23.333  1.00 95.48           H  
ATOM   4655  O   THR A 322     -27.710  -9.600  25.912  1.00 95.48           O  
ATOM   4656  CG2 THR A 322     -27.200 -12.295  24.259  1.00 95.48           C  
ATOM   4657 HG21 THR A 322     -26.819 -12.070  25.256  1.00 95.48           H  
ATOM   4658 HG22 THR A 322     -28.289 -12.334  24.283  1.00 95.48           H  
ATOM   4659 HG23 THR A 322     -26.805 -13.261  23.944  1.00 95.48           H  
ATOM   4660  OG1 THR A 322     -27.081 -11.708  21.988  1.00 95.48           O  
ATOM   4661  HG1 THR A 322     -26.692 -11.117  21.339  1.00 95.48           H  
ATOM   4662  N   ASN A 323     -25.806  -8.756  25.071  1.00 94.09           N  
ATOM   4663  H   ASN A 323     -25.247  -8.619  24.241  1.00 94.09           H  
ATOM   4664  CA  ASN A 323     -25.271  -8.280  26.349  1.00 94.09           C  
ATOM   4665  HA  ASN A 323     -25.493  -9.008  27.130  1.00 94.09           H  
ATOM   4666  C   ASN A 323     -25.891  -6.947  26.801  1.00 94.09           C  
ATOM   4667  CB  ASN A 323     -23.745  -8.144  26.215  1.00 94.09           C  
ATOM   4668  HB2 ASN A 323     -23.516  -7.508  25.360  1.00 94.09           H  
ATOM   4669  HB3 ASN A 323     -23.353  -7.657  27.107  1.00 94.09           H  
ATOM   4670  O   ASN A 323     -26.030  -6.707  27.994  1.00 94.09           O  
ATOM   4671  CG  ASN A 323     -23.017  -9.469  26.066  1.00 94.09           C  
ATOM   4672  ND2 ASN A 323     -21.877  -9.458  25.415  1.00 94.09           N  
ATOM   4673 HD21 ASN A 323     -21.572  -8.617  24.945  1.00 94.09           H  
ATOM   4674 HD22 ASN A 323     -21.426 -10.347  25.252  1.00 94.09           H  
ATOM   4675  OD1 ASN A 323     -23.421 -10.514  26.560  1.00 94.09           O  
ATOM   4676  N   VAL A 324     -26.243  -6.071  25.860  1.00 93.59           N  
ATOM   4677  H   VAL A 324     -26.028  -6.306  24.902  1.00 93.59           H  
ATOM   4678  CA  VAL A 324     -26.760  -4.721  26.135  1.00 93.59           C  
ATOM   4679  HA  VAL A 324     -26.305  -4.341  27.050  1.00 93.59           H  
ATOM   4680  C   VAL A 324     -28.272  -4.722  26.370  1.00 93.59           C  
ATOM   4681  CB  VAL A 324     -26.342  -3.801  24.970  1.00 93.59           C  
ATOM   4682  HB  VAL A 324     -26.561  -4.300  24.026  1.00 93.59           H  
ATOM   4683  O   VAL A 324     -28.785  -3.908  27.145  1.00 93.59           O  
ATOM   4684  CG1 VAL A 324     -27.047  -2.446  24.939  1.00 93.59           C  
ATOM   4685 HG11 VAL A 324     -28.126  -2.573  24.850  1.00 93.59           H  
ATOM   4686 HG12 VAL A 324     -26.810  -1.901  25.852  1.00 93.59           H  
ATOM   4687 HG13 VAL A 324     -26.695  -1.871  24.082  1.00 93.59           H  
ATOM   4688  CG2 VAL A 324     -24.837  -3.529  25.064  1.00 93.59           C  
ATOM   4689 HG21 VAL A 324     -24.533  -2.879  24.243  1.00 93.59           H  
ATOM   4690 HG22 VAL A 324     -24.600  -3.039  26.009  1.00 93.59           H  
ATOM   4691 HG23 VAL A 324     -24.270  -4.457  24.990  1.00 93.59           H  
ATOM   4692  N   TYR A 325     -29.002  -5.635  25.723  1.00 90.29           N  
ATOM   4693  H   TYR A 325     -28.529  -6.294  25.120  1.00 90.29           H  
ATOM   4694  CA  TYR A 325     -30.458  -5.682  25.775  1.00 90.29           C  
ATOM   4695  HA  TYR A 325     -30.823  -4.690  25.507  1.00 90.29           H  
ATOM   4696  C   TYR A 325     -30.967  -6.010  27.187  1.00 90.29           C  
ATOM   4697  CB  TYR A 325     -30.993  -6.657  24.718  1.00 90.29           C  
ATOM   4698  HB2 TYR A 325     -30.715  -7.678  24.980  1.00 90.29           H  
ATOM   4699  HB3 TYR A 325     -30.531  -6.422  23.759  1.00 90.29           H  
ATOM   4700  O   TYR A 325     -30.863  -7.132  27.679  1.00 90.29           O  
ATOM   4701  CG  TYR A 325     -32.490  -6.561  24.530  1.00 90.29           C  
ATOM   4702  CD1 TYR A 325     -33.354  -7.310  25.348  1.00 90.29           C  
ATOM   4703  HD1 TYR A 325     -32.933  -7.983  26.080  1.00 90.29           H  
ATOM   4704  CD2 TYR A 325     -33.015  -5.694  23.555  1.00 90.29           C  
ATOM   4705  HD2 TYR A 325     -32.346  -5.127  22.925  1.00 90.29           H  
ATOM   4706  CE1 TYR A 325     -34.747  -7.193  25.193  1.00 90.29           C  
ATOM   4707  HE1 TYR A 325     -35.400  -7.792  25.810  1.00 90.29           H  
ATOM   4708  CE2 TYR A 325     -34.406  -5.564  23.401  1.00 90.29           C  
ATOM   4709  HE2 TYR A 325     -34.813  -4.883  22.668  1.00 90.29           H  
ATOM   4710  OH  TYR A 325     -36.617  -6.272  24.036  1.00 90.29           O  
ATOM   4711  HH  TYR A 325     -37.058  -6.698  24.775  1.00 90.29           H  
ATOM   4712  CZ  TYR A 325     -35.272  -6.326  24.211  1.00 90.29           C  
ATOM   4713  N   GLY A 326     -31.578  -5.015  27.833  1.00 86.00           N  
ATOM   4714  H   GLY A 326     -31.537  -4.101  27.404  1.00 86.00           H  
ATOM   4715  CA  GLY A 326     -32.117  -5.105  29.194  1.00 86.00           C  
ATOM   4716  HA2 GLY A 326     -33.070  -4.578  29.229  1.00 86.00           H  
ATOM   4717  HA3 GLY A 326     -32.288  -6.150  29.450  1.00 86.00           H  
ATOM   4718  C   GLY A 326     -31.205  -4.508  30.270  1.00 86.00           C  
ATOM   4719  O   GLY A 326     -31.723  -4.043  31.289  1.00 86.00           O  
ATOM   4720  N   ASP A 327     -29.896  -4.447  30.020  1.00 87.43           N  
ATOM   4721  H   ASP A 327     -29.546  -4.847  29.161  1.00 87.43           H  
ATOM   4722  CA  ASP A 327     -28.917  -3.853  30.935  1.00 87.43           C  
ATOM   4723  HA  ASP A 327     -29.268  -3.976  31.960  1.00 87.43           H  
ATOM   4724  C   ASP A 327     -28.786  -2.337  30.705  1.00 87.43           C  
ATOM   4725  CB  ASP A 327     -27.572  -4.600  30.815  1.00 87.43           C  
ATOM   4726  HB2 ASP A 327     -26.797  -3.980  31.267  1.00 87.43           H  
ATOM   4727  HB3 ASP A 327     -27.321  -4.730  29.763  1.00 87.43           H  
ATOM   4728  O   ASP A 327     -28.848  -1.558  31.664  1.00 87.43           O  
ATOM   4729  CG  ASP A 327     -27.549  -5.967  31.532  1.00 87.43           C  
ATOM   4730  OD1 ASP A 327     -28.542  -6.311  32.222  1.00 87.43           O  
ATOM   4731  OD2 ASP A 327     -26.493  -6.633  31.493  1.00 87.43           O  
ATOM   4732  N   VAL A 328     -28.715  -1.891  29.444  1.00 85.17           N  
ATOM   4733  H   VAL A 328     -28.708  -2.569  28.696  1.00 85.17           H  
ATOM   4734  CA  VAL A 328     -28.743  -0.461  29.089  1.00 85.17           C  
ATOM   4735  HA  VAL A 328     -28.234   0.094  29.877  1.00 85.17           H  
ATOM   4736  C   VAL A 328     -30.191   0.025  29.037  1.00 85.17           C  
ATOM   4737  CB  VAL A 328     -27.969  -0.178  27.788  1.00 85.17           C  
ATOM   4738  HB  VAL A 328     -28.393  -0.776  26.981  1.00 85.17           H  
ATOM   4739  O   VAL A 328     -31.019  -0.483  28.282  1.00 85.17           O  
ATOM   4740  CG1 VAL A 328     -28.024   1.301  27.381  1.00 85.17           C  
ATOM   4741 HG11 VAL A 328     -29.052   1.606  27.183  1.00 85.17           H  
ATOM   4742 HG12 VAL A 328     -27.451   1.449  26.466  1.00 85.17           H  
ATOM   4743 HG13 VAL A 328     -27.597   1.926  28.165  1.00 85.17           H  
ATOM   4744  CG2 VAL A 328     -26.486  -0.535  27.987  1.00 85.17           C  
ATOM   4745 HG21 VAL A 328     -26.372  -1.605  28.163  1.00 85.17           H  
ATOM   4746 HG22 VAL A 328     -25.910  -0.262  27.103  1.00 85.17           H  
ATOM   4747 HG23 VAL A 328     -26.075   0.011  28.836  1.00 85.17           H  
ATOM   4748  N   GLN A 329     -30.519   1.001  29.888  1.00 81.23           N  
ATOM   4749  H   GLN A 329     -29.778   1.419  30.432  1.00 81.23           H  
ATOM   4750  CA  GLN A 329     -31.867   1.568  29.971  1.00 81.23           C  
ATOM   4751  HA  GLN A 329     -32.587   0.750  29.957  1.00 81.23           H  
ATOM   4752  C   GLN A 329     -32.154   2.464  28.759  1.00 81.23           C  
ATOM   4753  CB  GLN A 329     -32.043   2.360  31.280  1.00 81.23           C  
ATOM   4754  HB2 GLN A 329     -31.357   3.207  31.277  1.00 81.23           H  
ATOM   4755  HB3 GLN A 329     -33.058   2.757  31.312  1.00 81.23           H  
ATOM   4756  O   GLN A 329     -31.277   3.199  28.315  1.00 81.23           O  
ATOM   4757  CG  GLN A 329     -31.796   1.539  32.556  1.00 81.23           C  
ATOM   4758  HG2 GLN A 329     -30.759   1.204  32.577  1.00 81.23           H  
ATOM   4759  HG3 GLN A 329     -31.951   2.181  33.424  1.00 81.23           H  
ATOM   4760  CD  GLN A 329     -32.727   0.338  32.679  1.00 81.23           C  
ATOM   4761  NE2 GLN A 329     -32.191  -0.863  32.736  1.00 81.23           N  
ATOM   4762 HE21 GLN A 329     -32.805  -1.657  32.629  1.00 81.23           H  
ATOM   4763 HE22 GLN A 329     -31.206  -0.989  32.549  1.00 81.23           H  
ATOM   4764  OE1 GLN A 329     -33.942   0.466  32.738  1.00 81.23           O  
ATOM   4765  N   SER A 330     -33.393   2.462  28.263  1.00 82.49           N  
ATOM   4766  H   SER A 330     -34.068   1.789  28.596  1.00 82.49           H  
ATOM   4767  CA  SER A 330     -33.817   3.383  27.200  1.00 82.49           C  
ATOM   4768  HA  SER A 330     -33.237   3.170  26.302  1.00 82.49           H  
ATOM   4769  C   SER A 330     -33.569   4.844  27.609  1.00 82.49           C  
ATOM   4770  CB  SER A 330     -35.302   3.185  26.881  1.00 82.49           C  
ATOM   4771  HB2 SER A 330     -35.894   3.474  27.750  1.00 82.49           H  
ATOM   4772  HB3 SER A 330     -35.586   3.823  26.044  1.00 82.49           H  
ATOM   4773  O   SER A 330     -33.992   5.264  28.690  1.00 82.49           O  
ATOM   4774  OG  SER A 330     -35.585   1.832  26.564  1.00 82.49           O  
ATOM   4775  HG  SER A 330     -35.232   1.636  25.693  1.00 82.49           H  
ATOM   4776  N   GLY A 331     -32.888   5.602  26.748  1.00 83.57           N  
ATOM   4777  H   GLY A 331     -32.554   5.177  25.894  1.00 83.57           H  
ATOM   4778  CA  GLY A 331     -32.468   6.988  26.981  1.00 83.57           C  
ATOM   4779  HA2 GLY A 331     -33.275   7.553  27.446  1.00 83.57           H  
ATOM   4780  HA3 GLY A 331     -32.251   7.442  26.014  1.00 83.57           H  
ATOM   4781  C   GLY A 331     -31.207   7.140  27.841  1.00 83.57           C  
ATOM   4782  O   GLY A 331     -30.872   8.248  28.249  1.00 83.57           O  
ATOM   4783  N   ALA A 332     -30.513   6.042  28.168  1.00 86.48           N  
ATOM   4784  H   ALA A 332     -30.852   5.137  27.872  1.00 86.48           H  
ATOM   4785  CA  ALA A 332     -29.207   6.112  28.828  1.00 86.48           C  
ATOM   4786  HA  ALA A 332     -29.261   6.834  29.643  1.00 86.48           H  
ATOM   4787  C   ALA A 332     -28.095   6.584  27.881  1.00 86.48           C  
ATOM   4788  CB  ALA A 332     -28.861   4.740  29.416  1.00 86.48           C  
ATOM   4789  HB1 ALA A 332     -29.634   4.431  30.119  1.00 86.48           H  
ATOM   4790  HB2 ALA A 332     -28.779   4.007  28.613  1.00 86.48           H  
ATOM   4791  HB3 ALA A 332     -27.905   4.800  29.935  1.00 86.48           H  
ATOM   4792  O   ALA A 332     -27.104   7.137  28.352  1.00 86.48           O  
ATOM   4793  N   ILE A 333     -28.266   6.346  26.578  1.00 88.11           N  
ATOM   4794  H   ILE A 333     -29.131   5.919  26.278  1.00 88.11           H  
ATOM   4795  CA  ILE A 333     -27.373   6.800  25.516  1.00 88.11           C  
ATOM   4796  HA  ILE A 333     -26.638   7.485  25.940  1.00 88.11           H  
ATOM   4797  C   ILE A 333     -28.225   7.554  24.493  1.00 88.11           C  
ATOM   4798  CB  ILE A 333     -26.611   5.618  24.873  1.00 88.11           C  
ATOM   4799  HB  ILE A 333     -27.340   4.956  24.406  1.00 88.11           H  
ATOM   4800  O   ILE A 333     -29.159   6.981  23.933  1.00 88.11           O  
ATOM   4801  CG1 ILE A 333     -25.817   4.793  25.910  1.00 88.11           C  
ATOM   4802 HG12 ILE A 333     -26.492   4.465  26.701  1.00 88.11           H  
ATOM   4803 HG13 ILE A 333     -25.039   5.409  26.359  1.00 88.11           H  
ATOM   4804  CG2 ILE A 333     -25.680   6.161  23.780  1.00 88.11           C  
ATOM   4805 HG21 ILE A 333     -25.038   6.947  24.178  1.00 88.11           H  
ATOM   4806 HG22 ILE A 333     -25.049   5.376  23.364  1.00 88.11           H  
ATOM   4807 HG23 ILE A 333     -26.283   6.565  22.966  1.00 88.11           H  
ATOM   4808  CD1 ILE A 333     -25.188   3.527  25.313  1.00 88.11           C  
ATOM   4809 HD11 ILE A 333     -24.274   3.773  24.773  1.00 88.11           H  
ATOM   4810 HD12 ILE A 333     -25.892   3.038  24.639  1.00 88.11           H  
ATOM   4811 HD13 ILE A 333     -24.949   2.832  26.117  1.00 88.11           H  
ATOM   4812  N   GLU A 334     -27.922   8.824  24.257  1.00 90.00           N  
ATOM   4813  H   GLU A 334     -27.098   9.198  24.707  1.00 90.00           H  
ATOM   4814  CA  GLU A 334     -28.583   9.691  23.281  1.00 90.00           C  
ATOM   4815  HA  GLU A 334     -29.432   9.175  22.832  1.00 90.00           H  
ATOM   4816  C   GLU A 334     -27.580  10.030  22.169  1.00 90.00           C  
ATOM   4817  CB  GLU A 334     -29.122  10.961  23.963  1.00 90.00           C  
ATOM   4818  HB2 GLU A 334     -29.480  11.651  23.199  1.00 90.00           H  
ATOM   4819  HB3 GLU A 334     -28.299  11.451  24.484  1.00 90.00           H  
ATOM   4820  O   GLU A 334     -26.577  10.700  22.397  1.00 90.00           O  
ATOM   4821  CG  GLU A 334     -30.254  10.713  24.981  1.00 90.00           C  
ATOM   4822  HG2 GLU A 334     -29.910  10.003  25.733  1.00 90.00           H  
ATOM   4823  HG3 GLU A 334     -30.449  11.654  25.497  1.00 90.00           H  
ATOM   4824  CD  GLU A 334     -31.582  10.216  24.375  1.00 90.00           C  
ATOM   4825  OE1 GLU A 334     -32.436   9.733  25.158  1.00 90.00           O  
ATOM   4826  OE2 GLU A 334     -31.783  10.344  23.146  1.00 90.00           O  
ATOM   4827  N   ILE A 335     -27.846   9.534  20.961  1.00 87.45           N  
ATOM   4828  H   ILE A 335     -28.666   8.950  20.879  1.00 87.45           H  
ATOM   4829  CA  ILE A 335     -26.939   9.588  19.793  1.00 87.45           C  
ATOM   4830  HA  ILE A 335     -26.131  10.292  19.994  1.00 87.45           H  
ATOM   4831  C   ILE A 335     -27.649  10.095  18.528  1.00 87.45           C  
ATOM   4832  CB  ILE A 335     -26.312   8.202  19.535  1.00 87.45           C  
ATOM   4833  HB  ILE A 335     -25.824   8.218  18.560  1.00 87.45           H  
ATOM   4834  O   ILE A 335     -27.110  10.038  17.426  1.00 87.45           O  
ATOM   4835  CG1 ILE A 335     -27.444   7.156  19.513  1.00 87.45           C  
ATOM   4836 HG12 ILE A 335     -28.295   7.543  18.952  1.00 87.45           H  
ATOM   4837 HG13 ILE A 335     -27.771   6.925  20.527  1.00 87.45           H  
ATOM   4838  CG2 ILE A 335     -25.216   7.882  20.564  1.00 87.45           C  
ATOM   4839 HG21 ILE A 335     -24.376   8.561  20.415  1.00 87.45           H  
ATOM   4840 HG22 ILE A 335     -25.586   8.039  21.577  1.00 87.45           H  
ATOM   4841 HG23 ILE A 335     -24.853   6.861  20.449  1.00 87.45           H  
ATOM   4842  CD1 ILE A 335     -27.013   5.884  18.829  1.00 87.45           C  
ATOM   4843 HD11 ILE A 335     -26.536   6.154  17.886  1.00 87.45           H  
ATOM   4844 HD12 ILE A 335     -27.906   5.299  18.610  1.00 87.45           H  
ATOM   4845 HD13 ILE A 335     -26.314   5.328  19.454  1.00 87.45           H  
ATOM   4846  N   SER A 336     -28.883  10.594  18.653  1.00 80.57           N  
ATOM   4847  H   SER A 336     -29.279  10.699  19.576  1.00 80.57           H  
ATOM   4848  CA  SER A 336     -29.658  11.085  17.505  1.00 80.57           C  
ATOM   4849  HA  SER A 336     -29.662  10.311  16.738  1.00 80.57           H  
ATOM   4850  C   SER A 336     -29.081  12.355  16.871  1.00 80.57           C  
ATOM   4851  CB  SER A 336     -31.103  11.354  17.915  1.00 80.57           C  
ATOM   4852  HB2 SER A 336     -31.551  10.421  18.257  1.00 80.57           H  
ATOM   4853  HB3 SER A 336     -31.663  11.711  17.050  1.00 80.57           H  
ATOM   4854  O   SER A 336     -29.433  12.686  15.738  1.00 80.57           O  
ATOM   4855  OG  SER A 336     -31.185  12.309  18.955  1.00 80.57           O  
ATOM   4856  HG  SER A 336     -30.840  13.158  18.669  1.00 80.57           H  
ATOM   4857  N   ASP A 337     -28.212  13.060  17.589  1.00 86.82           N  
ATOM   4858  H   ASP A 337     -27.997  12.750  18.526  1.00 86.82           H  
ATOM   4859  CA  ASP A 337     -27.557  14.285  17.123  1.00 86.82           C  
ATOM   4860  HA  ASP A 337     -27.967  14.573  16.155  1.00 86.82           H  
ATOM   4861  C   ASP A 337     -26.046  14.092  16.893  1.00 86.82           C  
ATOM   4862  CB  ASP A 337     -27.877  15.429  18.100  1.00 86.82           C  
ATOM   4863  HB2 ASP A 337     -27.396  16.342  17.746  1.00 86.82           H  
ATOM   4864  HB3 ASP A 337     -27.459  15.186  19.077  1.00 86.82           H  
ATOM   4865  O   ASP A 337     -25.379  15.024  16.456  1.00 86.82           O  
ATOM   4866  CG  ASP A 337     -29.383  15.704  18.244  1.00 86.82           C  
ATOM   4867  OD1 ASP A 337     -30.122  15.636  17.232  1.00 86.82           O  
ATOM   4868  OD2 ASP A 337     -29.829  15.968  19.383  1.00 86.82           O  
ATOM   4869  N   LEU A 338     -25.522  12.883  17.146  1.00 88.90           N  
ATOM   4870  H   LEU A 338     -26.150  12.133  17.398  1.00 88.90           H  
ATOM   4871  CA  LEU A 338     -24.120  12.522  16.929  1.00 88.90           C  
ATOM   4872  HA  LEU A 338     -23.484  13.217  17.476  1.00 88.90           H  
ATOM   4873  C   LEU A 338     -23.777  12.605  15.436  1.00 88.90           C  
ATOM   4874  CB  LEU A 338     -23.902  11.088  17.462  1.00 88.90           C  
ATOM   4875  HB2 LEU A 338     -24.120  11.067  18.530  1.00 88.90           H  
ATOM   4876  HB3 LEU A 338     -24.614  10.435  16.957  1.00 88.90           H  
ATOM   4877  O   LEU A 338     -24.469  11.993  14.619  1.00 88.90           O  
ATOM   4878  CG  LEU A 338     -22.497  10.507  17.223  1.00 88.90           C  
ATOM   4879  HG  LEU A 338     -22.223  10.605  16.172  1.00 88.90           H  
ATOM   4880  CD1 LEU A 338     -21.449  11.194  18.077  1.00 88.90           C  
ATOM   4881 HD11 LEU A 338     -20.479  10.726  17.906  1.00 88.90           H  
ATOM   4882 HD12 LEU A 338     -21.388  12.245  17.794  1.00 88.90           H  
ATOM   4883 HD13 LEU A 338     -21.702  11.130  19.135  1.00 88.90           H  
ATOM   4884  CD2 LEU A 338     -22.473   9.021  17.567  1.00 88.90           C  
ATOM   4885 HD21 LEU A 338     -23.228   8.499  16.979  1.00 88.90           H  
ATOM   4886 HD22 LEU A 338     -21.492   8.608  17.331  1.00 88.90           H  
ATOM   4887 HD23 LEU A 338     -22.686   8.883  18.627  1.00 88.90           H  
ATOM   4888  N   VAL A 339     -22.682  13.291  15.096  1.00 92.41           N  
ATOM   4889  H   VAL A 339     -22.197  13.810  15.814  1.00 92.41           H  
ATOM   4890  CA  VAL A 339     -22.090  13.238  13.750  1.00 92.41           C  
ATOM   4891  HA  VAL A 339     -22.841  12.889  13.041  1.00 92.41           H  
ATOM   4892  C   VAL A 339     -20.947  12.230  13.754  1.00 92.41           C  
ATOM   4893  CB  VAL A 339     -21.617  14.622  13.274  1.00 92.41           C  
ATOM   4894  HB  VAL A 339     -20.840  14.995  13.941  1.00 92.41           H  
ATOM   4895  O   VAL A 339     -19.896  12.462  14.359  1.00 92.41           O  
ATOM   4896  CG1 VAL A 339     -21.047  14.549  11.848  1.00 92.41           C  
ATOM   4897 HG11 VAL A 339     -20.748  15.543  11.514  1.00 92.41           H  
ATOM   4898 HG12 VAL A 339     -20.172  13.901  11.824  1.00 92.41           H  
ATOM   4899 HG13 VAL A 339     -21.800  14.154  11.167  1.00 92.41           H  
ATOM   4900  CG2 VAL A 339     -22.774  15.632  13.264  1.00 92.41           C  
ATOM   4901 HG21 VAL A 339     -23.147  15.775  14.278  1.00 92.41           H  
ATOM   4902 HG22 VAL A 339     -23.585  15.260  12.638  1.00 92.41           H  
ATOM   4903 HG23 VAL A 339     -22.427  16.593  12.885  1.00 92.41           H  
ATOM   4904  N   THR A 340     -21.134  11.107  13.063  1.00 93.85           N  
ATOM   4905  H   THR A 340     -21.998  10.987  12.555  1.00 93.85           H  
ATOM   4906  CA  THR A 340     -20.124  10.042  13.012  1.00 93.85           C  
ATOM   4907  HA  THR A 340     -19.867   9.799  14.042  1.00 93.85           H  
ATOM   4908  C   THR A 340     -18.852  10.490  12.281  1.00 93.85           C  
ATOM   4909  CB  THR A 340     -20.655   8.765  12.347  1.00 93.85           C  
ATOM   4910  HB  THR A 340     -19.871   8.008  12.365  1.00 93.85           H  
ATOM   4911  O   THR A 340     -18.913  11.349  11.394  1.00 93.85           O  
ATOM   4912  CG2 THR A 340     -21.877   8.202  13.056  1.00 93.85           C  
ATOM   4913 HG21 THR A 340     -21.624   8.025  14.102  1.00 93.85           H  
ATOM   4914 HG22 THR A 340     -22.165   7.262  12.585  1.00 93.85           H  
ATOM   4915 HG23 THR A 340     -22.716   8.895  13.006  1.00 93.85           H  
ATOM   4916  OG1 THR A 340     -20.998   9.016  11.013  1.00 93.85           O  
ATOM   4917  HG1 THR A 340     -21.830   9.494  11.055  1.00 93.85           H  
ATOM   4918  N   PRO A 341     -17.690   9.870  12.569  1.00 94.65           N  
ATOM   4919  CA  PRO A 341     -16.462  10.105  11.806  1.00 94.65           C  
ATOM   4920  HA  PRO A 341     -16.099  11.110  12.024  1.00 94.65           H  
ATOM   4921  C   PRO A 341     -16.652   9.967  10.286  1.00 94.65           C  
ATOM   4922  CB  PRO A 341     -15.472   9.069  12.352  1.00 94.65           C  
ATOM   4923  HB2 PRO A 341     -15.568   8.126  11.813  1.00 94.65           H  
ATOM   4924  HB3 PRO A 341     -14.442   9.424  12.308  1.00 94.65           H  
ATOM   4925  O   PRO A 341     -16.165  10.789   9.510  1.00 94.65           O  
ATOM   4926  CG  PRO A 341     -15.917   8.868  13.797  1.00 94.65           C  
ATOM   4927  HG2 PRO A 341     -15.541   9.679  14.420  1.00 94.65           H  
ATOM   4928  HG3 PRO A 341     -15.600   7.901  14.188  1.00 94.65           H  
ATOM   4929  CD  PRO A 341     -17.435   8.965  13.687  1.00 94.65           C  
ATOM   4930  HD2 PRO A 341     -17.849   7.981  13.469  1.00 94.65           H  
ATOM   4931  HD3 PRO A 341     -17.843   9.351  14.621  1.00 94.65           H  
ATOM   4932  N   ARG A 342     -17.435   8.966   9.862  1.00 94.27           N  
ATOM   4933  H   ARG A 342     -17.814   8.348  10.565  1.00 94.27           H  
ATOM   4934  CA  ARG A 342     -17.786   8.712   8.460  1.00 94.27           C  
ATOM   4935  HA  ARG A 342     -16.871   8.649   7.871  1.00 94.27           H  
ATOM   4936  C   ARG A 342     -18.639   9.827   7.851  1.00 94.27           C  
ATOM   4937  CB  ARG A 342     -18.522   7.370   8.406  1.00 94.27           C  
ATOM   4938  HB2 ARG A 342     -19.443   7.454   8.982  1.00 94.27           H
[truncated: 304,974 more chars]
