# Supplementary material for: Pleomorphic viruses establish stable relationship with marine hyperthermophilic archaea
Source: ISME J. 2024 Jan 23;18(1):wrae008. doi: 10.1093/ismejo/wrae008 (PMC10919331; doi:10.1093/ismejo/wrae008)
Supplement: SI_Data_3_wrae008 [file si_data_3_wrae008.zip › HRPV-9_14._ranked_0.pdb]

ATOM      1  N   MET A   1     -55.138  40.597   2.105  1.00 33.74           N  
ATOM      2  H   MET A   1     -54.858  41.203   1.346  1.00 33.74           H  
ATOM      3  H2  MET A   1     -56.044  40.876   2.451  1.00 33.74           H  
ATOM      4  H3  MET A   1     -55.205  39.646   1.773  1.00 33.74           H  
ATOM      5  CA  MET A   1     -54.167  40.674   3.216  1.00 33.74           C  
ATOM      6  HA  MET A   1     -53.189  40.310   2.901  1.00 33.74           H  
ATOM      7  C   MET A   1     -54.734  39.749   4.283  1.00 33.74           C  
ATOM      8  CB  MET A   1     -54.032  42.121   3.741  1.00 33.74           C  
ATOM      9  HB2 MET A   1     -54.967  42.418   4.216  1.00 33.74           H  
ATOM     10  HB3 MET A   1     -53.249  42.148   4.499  1.00 33.74           H  
ATOM     11  O   MET A   1     -55.791  40.072   4.799  1.00 33.74           O  
ATOM     12  CG  MET A   1     -53.716  43.169   2.660  1.00 33.74           C  
ATOM     13  HG2 MET A   1     -54.442  43.088   1.851  1.00 33.74           H  
ATOM     14  HG3 MET A   1     -52.721  42.983   2.256  1.00 33.74           H  
ATOM     15  SD  MET A   1     -53.790  44.869   3.282  1.00 33.74           S  
ATOM     16  CE  MET A   1     -53.675  45.817   1.740  1.00 33.74           C  
ATOM     17  HE1 MET A   1     -53.693  46.883   1.970  1.00 33.74           H  
ATOM     18  HE2 MET A   1     -52.741  45.579   1.231  1.00 33.74           H  
ATOM     19  HE3 MET A   1     -54.517  45.576   1.091  1.00 33.74           H  
ATOM     20  N   THR A   2     -54.249  38.529   4.486  1.00 36.57           N  
ATOM     21  H   THR A   2     -54.820  37.955   5.090  1.00 36.57           H  
ATOM     22  CA  THR A   2     -52.904  37.968   4.237  1.00 36.57           C  
ATOM     23  HA  THR A   2     -52.308  38.615   3.593  1.00 36.57           H  
ATOM     24  C   THR A   2     -53.048  36.589   3.578  1.00 36.57           C  
ATOM     25  CB  THR A   2     -52.187  37.833   5.596  1.00 36.57           C  
ATOM     26  HB  THR A   2     -52.648  37.033   6.175  1.00 36.57           H  
ATOM     27  O   THR A   2     -54.046  35.920   3.827  1.00 36.57           O  
ATOM     28  CG2 THR A   2     -50.688  37.583   5.487  1.00 36.57           C  
ATOM     29 HG21 THR A   2     -50.246  37.544   6.483  1.00 36.57           H  
ATOM     30 HG22 THR A   2     -50.208  38.377   4.914  1.00 36.57           H  
ATOM     31 HG23 THR A   2     -50.501  36.625   5.003  1.00 36.57           H  
ATOM     32  OG1 THR A   2     -52.332  39.047   6.300  1.00 36.57           O  
ATOM     33  HG1 THR A   2     -51.884  38.938   7.142  1.00 36.57           H  
ATOM     34  N   ALA A   3     -52.120  36.181   2.709  1.00 31.95           N  
ATOM     35  H   ALA A   3     -51.257  36.695   2.609  1.00 31.95           H  
ATOM     36  CA  ALA A   3     -52.156  34.854   2.087  1.00 31.95           C  
ATOM     37  HA  ALA A   3     -53.179  34.476   2.076  1.00 31.95           H  
ATOM     38  C   ALA A   3     -51.301  33.871   2.898  1.00 31.95           C  
ATOM     39  CB  ALA A   3     -51.692  34.960   0.628  1.00 31.95           C  
ATOM     40  HB1 ALA A   3     -50.665  35.324   0.588  1.00 31.95           H  
ATOM     41  HB2 ALA A   3     -52.342  35.636   0.074  1.00 31.95           H  
ATOM     42  HB3 ALA A   3     -51.727  33.974   0.164  1.00 31.95           H  
ATOM     43  O   ALA A   3     -50.136  34.155   3.160  1.00 31.95           O  
ATOM     44  N   THR A   4     -51.878  32.736   3.284  1.00 33.52           N  
ATOM     45  H   THR A   4     -52.855  32.574   3.086  1.00 33.52           H  
ATOM     46  CA  THR A   4     -51.154  31.580   3.824  1.00 33.52           C  
ATOM     47  HA  THR A   4     -50.278  31.917   4.378  1.00 33.52           H  
ATOM     48  C   THR A   4     -50.675  30.698   2.673  1.00 33.52           C  
ATOM     49  CB  THR A   4     -52.045  30.761   4.779  1.00 33.52           C  
ATOM     50  HB  THR A   4     -51.685  29.733   4.821  1.00 33.52           H  
ATOM     51  O   THR A   4     -51.484  30.261   1.854  1.00 33.52           O  
ATOM     52  CG2 THR A   4     -52.020  31.334   6.193  1.00 33.52           C  
ATOM     53 HG21 THR A   4     -52.365  32.368   6.185  1.00 33.52           H  
ATOM     54 HG22 THR A   4     -52.665  30.738   6.839  1.00 33.52           H  
ATOM     55 HG23 THR A   4     -51.003  31.292   6.585  1.00 33.52           H  
ATOM     56  OG1 THR A   4     -53.400  30.769   4.368  1.00 33.52           O  
ATOM     57  HG1 THR A   4     -53.603  29.872   4.095  1.00 33.52           H  
ATOM     58  N   GLN A   5     -49.370  30.437   2.614  1.00 29.94           N  
ATOM     59  H   GLN A   5     -48.767  30.801   3.338  1.00 29.94           H  
ATOM     60  CA  GLN A   5     -48.778  29.413   1.748  1.00 29.94           C  
ATOM     61  HA  GLN A   5     -49.410  29.304   0.866  1.00 29.94           H  
ATOM     62  C   GLN A   5     -48.733  28.077   2.522  1.00 29.94           C  
ATOM     63  CB  GLN A   5     -47.400  29.913   1.282  1.00 29.94           C  
ATOM     64  HB2 GLN A   5     -46.741  30.017   2.144  1.00 29.94           H  
ATOM     65  HB3 GLN A   5     -47.539  30.898   0.837  1.00 29.94           H  
ATOM     66  O   GLN A   5     -48.571  28.128   3.742  1.00 29.94           O  
ATOM     67  CG  GLN A   5     -46.727  28.999   0.246  1.00 29.94           C  
ATOM     68  HG2 GLN A   5     -46.454  28.059   0.724  1.00 29.94           H  
ATOM     69  HG3 GLN A   5     -47.427  28.789  -0.563  1.00 29.94           H  
ATOM     70  CD  GLN A   5     -45.472  29.615  -0.373  1.00 29.94           C  
ATOM     71  NE2 GLN A   5     -44.621  28.819  -0.980  1.00 29.94           N  
ATOM     72 HE21 GLN A   5     -43.773  29.254  -1.315  1.00 29.94           H  
ATOM     73 HE22 GLN A   5     -44.721  27.816  -0.924  1.00 29.94           H  
ATOM     74  OE1 GLN A   5     -45.254  30.815  -0.361  1.00 29.94           O  
ATOM     75  N   PRO A   6     -48.924  26.905   1.884  1.00 30.80           N  
ATOM     76  CA  PRO A   6     -48.897  25.620   2.581  1.00 30.80           C  
ATOM     77  HA  PRO A   6     -49.364  25.719   3.560  1.00 30.80           H  
ATOM     78  C   PRO A   6     -47.465  25.102   2.774  1.00 30.80           C  
ATOM     79  CB  PRO A   6     -49.724  24.650   1.727  1.00 30.80           C  
ATOM     80  HB2 PRO A   6     -50.656  24.405   2.237  1.00 30.80           H  
ATOM     81  HB3 PRO A   6     -49.167  23.735   1.527  1.00 30.80           H  
ATOM     82  O   PRO A   6     -46.610  25.314   1.910  1.00 30.80           O  
ATOM     83  CG  PRO A   6     -50.024  25.388   0.419  1.00 30.80           C  
ATOM     84  HG2 PRO A   6     -49.736  24.790  -0.446  1.00 30.80           H  
ATOM     85  HG3 PRO A   6     -51.086  25.628   0.373  1.00 30.80           H  
ATOM     86  CD  PRO A   6     -49.212  26.680   0.477  1.00 30.80           C  
ATOM     87  HD2 PRO A   6     -49.789  27.488   0.029  1.00 30.80           H  
ATOM     88  HD3 PRO A   6     -48.274  26.540  -0.062  1.00 30.80           H  
ATOM     89  N   ASP A   7     -47.242  24.367   3.866  1.00 33.69           N  
ATOM     90  H   ASP A   7     -47.963  24.276   4.567  1.00 33.69           H  
ATOM     91  CA  ASP A   7     -45.990  23.650   4.123  1.00 33.69           C  
ATOM     92  HA  ASP A   7     -45.184  24.379   4.198  1.00 33.69           H  
ATOM     93  C   ASP A   7     -45.660  22.673   2.983  1.00 33.69           C  
ATOM     94  CB  ASP A   7     -46.067  22.892   5.460  1.00 33.69           C  
ATOM     95  HB2 ASP A   7     -45.153  22.313   5.589  1.00 33.69           H  
ATOM     96  HB3 ASP A   7     -46.906  22.197   5.431  1.00 33.69           H  
ATOM     97  O   ASP A   7     -46.532  21.966   2.471  1.00 33.69           O  
ATOM     98  CG  ASP A   7     -46.212  23.838   6.653  1.00 33.69           C  
ATOM     99  OD1 ASP A   7     -45.390  24.774   6.745  1.00 33.69           O  
ATOM    100  OD2 ASP A   7     -47.186  23.652   7.418  1.00 33.69           O  
ATOM    101  N   SER A   8     -44.386  22.636   2.588  1.00 34.99           N  
ATOM    102  H   SER A   8     -43.714  23.165   3.125  1.00 34.99           H  
ATOM    103  CA  SER A   8     -43.847  21.690   1.600  1.00 34.99           C  
ATOM    104  HA  SER A   8     -44.683  21.174   1.129  1.00 34.99           H  
ATOM    105  C   SER A   8     -42.951  20.655   2.301  1.00 34.99           C  
ATOM    106  CB  SER A   8     -43.089  22.437   0.498  1.00 34.99           C  
ATOM    107  HB2 SER A   8     -42.263  22.996   0.939  1.00 34.99           H  
ATOM    108  HB3 SER A   8     -42.689  21.726  -0.225  1.00 34.99           H  
ATOM    109  O   SER A   8     -42.307  21.010   3.289  1.00 34.99           O  
ATOM    110  OG  SER A   8     -43.978  23.329  -0.153  1.00 34.99           O  
ATOM    111  HG  SER A   8     -44.546  23.699   0.527  1.00 34.99           H  
ATOM    112  N   PRO A   9     -42.896  19.385   1.852  1.00 37.96           N  
ATOM    113  CA  PRO A   9     -42.236  18.325   2.616  1.00 37.96           C  
ATOM    114  HA  PRO A   9     -42.576  18.375   3.650  1.00 37.96           H  
ATOM    115  C   PRO A   9     -40.707  18.445   2.578  1.00 37.96           C  
ATOM    116  CB  PRO A   9     -42.705  16.995   2.002  1.00 37.96           C  
ATOM    117  HB2 PRO A   9     -41.912  16.558   1.396  1.00 37.96           H  
ATOM    118  HB3 PRO A   9     -43.014  16.289   2.774  1.00 37.96           H  
ATOM    119  O   PRO A   9     -40.129  18.612   1.505  1.00 37.96           O  
ATOM    120  CG  PRO A   9     -43.875  17.376   1.095  1.00 37.96           C  
ATOM    121  HG2 PRO A   9     -44.801  17.364   1.669  1.00 37.96           H  
ATOM    122  HG3 PRO A   9     -43.949  16.716   0.230  1.00 37.96           H  
ATOM    123  CD  PRO A   9     -43.549  18.808   0.686  1.00 37.96           C  
ATOM    124  HD2 PRO A   9     -44.468  19.322   0.403  1.00 37.96           H  
ATOM    125  HD3 PRO A   9     -42.849  18.805  -0.149  1.00 37.96           H  
ATOM    126  N   ARG A  10     -40.049  18.288   3.733  1.00 35.69           N  
ATOM    127  H   ARG A  10     -40.591  18.144   4.574  1.00 35.69           H  
ATOM    128  CA  ARG A  10     -38.592  18.092   3.818  1.00 35.69           C  
ATOM    129  HA  ARG A  10     -38.100  18.819   3.172  1.00 35.69           H  
ATOM    130  C   ARG A  10     -38.197  16.700   3.301  1.00 35.69           C  
ATOM    131  CB  ARG A  10     -38.102  18.297   5.265  1.00 35.69           C  
ATOM    132  HB2 ARG A  10     -38.751  17.749   5.949  1.00 35.69           H  
ATOM    133  HB3 ARG A  10     -37.102  17.873   5.352  1.00 35.69           H  
ATOM    134  O   ARG A  10     -38.935  15.730   3.485  1.00 35.69           O  
ATOM    135  CG  ARG A  10     -38.024  19.773   5.692  1.00 35.69           C  
ATOM    136  HG2 ARG A  10     -39.001  20.248   5.600  1.00 35.69           H  
ATOM    137  HG3 ARG A  10     -37.313  20.284   5.043  1.00 35.69           H  
ATOM    138  CD  ARG A  10     -37.541  19.864   7.149  1.00 35.69           C  
ATOM    139  HD2 ARG A  10     -36.754  19.125   7.300  1.00 35.69           H  
ATOM    140  HD3 ARG A  10     -38.365  19.612   7.818  1.00 35.69           H  
ATOM    141  NE  ARG A  10     -36.996  21.193   7.493  1.00 35.69           N  
ATOM    142  HE  ARG A  10     -37.013  21.908   6.780  1.00 35.69           H  
ATOM    143  NH1 ARG A  10     -36.229  20.610   9.592  1.00 35.69           N  
ATOM    144 HH11 ARG A  10     -35.578  20.742  10.353  1.00 35.69           H  
ATOM    145 HH12 ARG A  10     -36.520  19.649   9.480  1.00 35.69           H  
ATOM    146  NH2 ARG A  10     -35.722  22.610   8.747  1.00 35.69           N  
ATOM    147 HH21 ARG A  10     -35.637  23.248   7.969  1.00 35.69           H  
ATOM    148 HH22 ARG A  10     -35.137  22.729   9.561  1.00 35.69           H  
ATOM    149  CZ  ARG A  10     -36.330  21.464   8.608  1.00 35.69           C  
ATOM    150  N   LEU A  11     -37.024  16.607   2.674  1.00 37.81           N  
ATOM    151  H   LEU A  11     -36.446  17.433   2.624  1.00 37.81           H  
ATOM    152  CA  LEU A  11     -36.386  15.339   2.306  1.00 37.81           C  
ATOM    153  HA  LEU A  11     -37.128  14.667   1.877  1.00 37.81           H  
ATOM    154  C   LEU A  11     -35.825  14.680   3.573  1.00 37.81           C  
ATOM    155  CB  LEU A  11     -35.284  15.610   1.256  1.00 37.81           C  
ATOM    156  HB2 LEU A  11     -34.425  14.968   1.452  1.00 37.81           H  
ATOM    157  HB3 LEU A  11     -34.929  16.635   1.365  1.00 37.81           H  
ATOM    158  O   LEU A  11     -34.901  15.199   4.180  1.00 37.81           O  
ATOM    159  CG  LEU A  11     -35.757  15.369  -0.190  1.00 37.81           C  
ATOM    160  HG  LEU A  11     -36.817  15.610  -0.269  1.00 37.81           H  
ATOM    161  CD1 LEU A  11     -35.002  16.255  -1.178  1.00 37.81           C  
ATOM    162 HD11 LEU A  11     -35.344  16.057  -2.194  1.00 37.81           H  
ATOM    163 HD12 LEU A  11     -33.933  16.053  -1.115  1.00 37.81           H  
ATOM    164 HD13 LEU A  11     -35.178  17.305  -0.944  1.00 37.81           H  
ATOM    165  CD2 LEU A  11     -35.547  13.905  -0.590  1.00 37.81           C  
ATOM    166 HD21 LEU A  11     -34.485  13.663  -0.566  1.00 37.81           H  
ATOM    167 HD22 LEU A  11     -35.924  13.739  -1.599  1.00 37.81           H  
ATOM    168 HD23 LEU A  11     -36.074  13.250   0.104  1.00 37.81           H  
ATOM    169  N   THR A  12     -36.412  13.554   3.972  1.00 40.23           N  
ATOM    170  H   THR A  12     -37.162  13.185   3.405  1.00 40.23           H  
ATOM    171  CA  THR A  12     -35.932  12.711   5.084  1.00 40.23           C  
ATOM    172  HA  THR A  12     -35.371  13.319   5.794  1.00 40.23           H  
ATOM    173  C   THR A  12     -34.997  11.615   4.562  1.00 40.23           C  
ATOM    174  CB  THR A  12     -37.119  12.066   5.823  1.00 40.23           C  
ATOM    175  HB  THR A  12     -36.740  11.376   6.578  1.00 40.23           H  
ATOM    176  O   THR A  12     -35.053  11.291   3.371  1.00 40.23           O  
ATOM    177  CG2 THR A  12     -38.021  13.094   6.505  1.00 40.23           C  
ATOM    178 HG21 THR A  12     -38.816  12.586   7.050  1.00 40.23           H  
ATOM    179 HG22 THR A  12     -38.449  13.785   5.779  1.00 40.23           H  
ATOM    180 HG23 THR A  12     -37.431  13.665   7.221  1.00 40.23           H  
ATOM    181  OG1 THR A  12     -37.956  11.361   4.925  1.00 40.23           O  
ATOM    182  HG1 THR A  12     -38.668  11.974   4.729  1.00 40.23           H  
ATOM    183  N   ARG A  13     -34.240  10.941   5.443  1.00 43.75           N  
ATOM    184  H   ARG A  13     -34.141  11.314   6.376  1.00 43.75           H  
ATOM    185  CA  ARG A  13     -33.456   9.722   5.127  1.00 43.75           C  
ATOM    186  HA  ARG A  13     -32.605  10.001   4.505  1.00 43.75           H  
ATOM    187  C   ARG A  13     -34.280   8.680   4.339  1.00 43.75           C  
ATOM    188  CB  ARG A  13     -32.904   9.176   6.467  1.00 43.75           C  
ATOM    189  HB2 ARG A  13     -33.717   8.735   7.045  1.00 43.75           H  
ATOM    190  HB3 ARG A  13     -32.512  10.015   7.041  1.00 43.75           H  
ATOM    191  O   ARG A  13     -33.856   8.148   3.315  1.00 43.75           O  
ATOM    192  CG  ARG A  13     -31.764   8.151   6.340  1.00 43.75           C  
ATOM    193  HG2 ARG A  13     -32.121   7.258   5.827  1.00 43.75           H  
ATOM    194  HG3 ARG A  13     -30.953   8.592   5.759  1.00 43.75           H  
ATOM    195  CD  ARG A  13     -31.222   7.760   7.728  1.00 43.75           C  
ATOM    196  HD2 ARG A  13     -32.007   7.267   8.301  1.00 43.75           H  
ATOM    197  HD3 ARG A  13     -30.925   8.663   8.262  1.00 43.75           H  
ATOM    198  NE  ARG A  13     -30.040   6.891   7.612  1.00 43.75           N  
ATOM    199  HE  ARG A  13     -29.274   7.235   7.051  1.00 43.75           H  
ATOM    200  NH1 ARG A  13     -30.586   5.204   9.134  1.00 43.75           N  
ATOM    201 HH11 ARG A  13     -31.425   5.642   9.487  1.00 43.75           H  
ATOM    202 HH12 ARG A  13     -30.326   4.330   9.568  1.00 43.75           H  
ATOM    203  NH2 ARG A  13     -28.655   5.181   7.995  1.00 43.75           N  
ATOM    204 HH21 ARG A  13     -28.015   5.657   7.376  1.00 43.75           H  
ATOM    205 HH22 ARG A  13     -28.352   4.354   8.489  1.00 43.75           H  
ATOM    206  CZ  ARG A  13     -29.784   5.769   8.262  1.00 43.75           C  
ATOM    207  N   ARG A  14     -35.559   8.506   4.711  1.00 40.66           N  
ATOM    208  H   ARG A  14     -35.833   9.002   5.547  1.00 40.66           H  
ATOM    209  CA  ARG A  14     -36.557   7.669   4.000  1.00 40.66           C  
ATOM    210  HA  ARG A  14     -36.119   6.683   3.844  1.00 40.66           H  
ATOM    211  C   ARG A  14     -36.958   8.153   2.598  1.00 40.66           C  
ATOM    212  CB  ARG A  14     -37.822   7.542   4.864  1.00 40.66           C  
ATOM    213  HB2 ARG A  14     -38.051   8.501   5.329  1.00 40.66           H  
ATOM    214  HB3 ARG A  14     -38.663   7.266   4.228  1.00 40.66           H  
ATOM    215  O   ARG A  14     -37.512   7.363   1.834  1.00 40.66           O  
ATOM    216  CG  ARG A  14     -37.673   6.459   5.936  1.00 40.66           C  
ATOM    217  HG2 ARG A  14     -37.456   5.508   5.449  1.00 40.66           H  
ATOM    218  HG3 ARG A  14     -36.852   6.708   6.608  1.00 40.66           H  
ATOM    219  CD  ARG A  14     -38.973   6.335   6.737  1.00 40.66           C  
ATOM    220  HD2 ARG A  14     -39.816   6.283   6.048  1.00 40.66           H  
ATOM    221  HD3 ARG A  14     -39.078   7.220   7.364  1.00 40.66           H  
ATOM    222  NE  ARG A  14     -38.961   5.125   7.576  1.00 40.66           N  
ATOM    223  HE  ARG A  14     -38.100   4.598   7.593  1.00 40.66           H  
ATOM    224  NH1 ARG A  14     -40.976   5.432   8.634  1.00 40.66           N  
ATOM    225 HH11 ARG A  14     -41.565   5.177   9.414  1.00 40.66           H  
ATOM    226 HH12 ARG A  14     -40.998   6.372   8.264  1.00 40.66           H  
ATOM    227  NH2 ARG A  14     -39.724   3.643   9.119  1.00 40.66           N  
ATOM    228 HH21 ARG A  14     -38.832   3.170   9.090  1.00 40.66           H  
ATOM    229 HH22 ARG A  14     -40.338   3.395   9.881  1.00 40.66           H  
ATOM    230  CZ  ARG A  14     -39.888   4.737   8.432  1.00 40.66           C  
ATOM    231  N   GLY A  15     -36.758   9.426   2.272  1.00 37.50           N  
ATOM    232  H   GLY A  15     -36.290  10.009   2.951  1.00 37.50           H  
ATOM    233  CA  GLY A  15     -36.933   9.982   0.927  1.00 37.50           C  
ATOM    234  HA2 GLY A  15     -37.027  11.065   1.006  1.00 37.50           H  
ATOM    235  HA3 GLY A  15     -37.835   9.580   0.466  1.00 37.50           H  
ATOM    236  C   GLY A  15     -35.738   9.678   0.024  1.00 37.50           C  
ATOM    237  O   GLY A  15     -35.934   9.274  -1.125  1.00 37.50           O  
ATOM    238  N   LEU A  16     -34.522   9.776   0.569  1.00 41.67           N  
ATOM    239  H   LEU A  16     -34.440  10.109   1.519  1.00 41.67           H  
ATOM    240  CA  LEU A  16     -33.281   9.405  -0.115  1.00 41.67           C  
ATOM    241  HA  LEU A  16     -33.206   9.996  -1.028  1.00 41.67           H  
ATOM    242  C   LEU A  16     -33.317   7.919  -0.523  1.00 41.67           C  
ATOM    243  CB  LEU A  16     -32.094   9.753   0.813  1.00 41.67           C  
ATOM    244  HB2 LEU A  16     -32.301  10.685   1.339  1.00 41.67           H  
ATOM    245  HB3 LEU A  16     -31.993   8.974   1.568  1.00 41.67           H  
ATOM    246  O   LEU A  16     -33.291   7.603  -1.713  1.00 41.67           O  
ATOM    247  CG  LEU A  16     -30.747   9.913   0.082  1.00 41.67           C  
ATOM    248  HG  LEU A  16     -30.607   9.080  -0.606  1.00 41.67           H  
ATOM    249  CD1 LEU A  16     -30.691  11.231  -0.697  1.00 41.67           C  
ATOM    250 HD11 LEU A  16     -31.453  11.254  -1.476  1.00 41.67           H  
ATOM    251 HD12 LEU A  16     -30.827  12.073  -0.018  1.00 41.67           H  
ATOM    252 HD13 LEU A  16     -29.713  11.325  -1.169  1.00 41.67           H  
ATOM    253  CD2 LEU A  16     -29.603   9.913   1.092  1.00 41.67           C  
ATOM    254 HD21 LEU A  16     -28.648  10.020   0.577  1.00 41.67           H  
ATOM    255 HD22 LEU A  16     -29.583   8.974   1.645  1.00 41.67           H  
ATOM    256 HD23 LEU A  16     -29.709  10.736   1.798  1.00 41.67           H  
ATOM    257  N   LEU A  17     -33.575   7.031   0.446  1.00 40.77           N  
ATOM    258  H   LEU A  17     -33.563   7.380   1.394  1.00 40.77           H  
ATOM    259  CA  LEU A  17     -33.675   5.571   0.267  1.00 40.77           C  
ATOM    260  HA  LEU A  17     -32.738   5.208  -0.154  1.00 40.77           H  
ATOM    261  C   LEU A  17     -34.787   5.099  -0.696  1.00 40.77           C  
ATOM    262  CB  LEU A  17     -33.892   4.929   1.654  1.00 40.77           C  
ATOM    263  HB2 LEU A  17     -34.137   3.876   1.521  1.00 40.77           H  
ATOM    264  HB3 LEU A  17     -34.752   5.410   2.121  1.00 40.77           H  
ATOM    265  O   LEU A  17     -34.801   3.942  -1.106  1.00 40.77           O  
ATOM    266  CG  LEU A  17     -32.688   5.014   2.613  1.00 40.77           C  
ATOM    267  HG  LEU A  17     -32.336   6.043   2.676  1.00 40.77           H  
ATOM    268  CD1 LEU A  17     -33.130   4.566   4.008  1.00 40.77           C  
ATOM    269 HD11 LEU A  17     -33.914   5.223   4.383  1.00 40.77           H  
ATOM    270 HD12 LEU A  17     -33.477   3.533   3.985  1.00 40.77           H  
ATOM    271 HD13 LEU A  17     -32.281   4.628   4.689  1.00 40.77           H  
ATOM    272  CD2 LEU A  17     -31.534   4.121   2.157  1.00 40.77           C  
ATOM    273 HD21 LEU A  17     -30.727   4.174   2.887  1.00 40.77           H  
ATOM    274 HD22 LEU A  17     -31.860   3.085   2.071  1.00 40.77           H  
ATOM    275 HD23 LEU A  17     -31.140   4.465   1.201  1.00 40.77           H  
ATOM    276  N   ARG A  18     -35.753   5.957  -1.055  1.00 35.57           N  
ATOM    277  H   ARG A  18     -35.672   6.905  -0.715  1.00 35.57           H  
ATOM    278  CA  ARG A  18     -36.826   5.622  -2.017  1.00 35.57           C  
ATOM    279  HA  ARG A  18     -36.909   4.538  -2.096  1.00 35.57           H  
ATOM    280  C   ARG A  18     -36.548   6.084  -3.442  1.00 35.57           C  
ATOM    281  CB  ARG A  18     -38.166   6.186  -1.531  1.00 35.57           C  
ATOM    282  HB2 ARG A  18     -38.026   7.214  -1.194  1.00 35.57           H  
ATOM    283  HB3 ARG A  18     -38.880   6.188  -2.354  1.00 35.57           H  
ATOM    284  O   ARG A  18     -37.241   5.634  -4.352  1.00 35.57           O  
ATOM    285  CG  ARG A  18     -38.743   5.332  -0.401  1.00 35.57           C  
ATOM    286  HG2 ARG A  18     -38.030   5.282   0.422  1.00 35.57           H  
ATOM    287  HG3 ARG A  18     -38.927   4.321  -0.765  1.00 35.57           H  
ATOM    288  CD  ARG A  18     -40.056   5.949   0.081  1.00 35.57           C  
ATOM    289  HD2 ARG A  18     -39.872   6.991   0.344  1.00 35.57           H  
ATOM    290  HD3 ARG A  18     -40.776   5.918  -0.737  1.00 35.57           H  
ATOM    291  NE  ARG A  18     -40.547   5.241   1.274  1.00 35.57           N  
ATOM    292  HE  ARG A  18     -39.845   5.090   1.985  1.00 35.57           H  
ATOM    293  NH1 ARG A  18     -42.736   4.914   0.651  1.00 35.57           N  
ATOM    294 HH11 ARG A  18     -43.652   4.533   0.840  1.00 35.57           H  
ATOM    295 HH12 ARG A  18     -42.525   5.379  -0.221  1.00 35.57           H  
ATOM    296  NH2 ARG A  18     -42.015   4.162   2.626  1.00 35.57           N  
ATOM    297 HH21 ARG A  18     -42.927   3.766   2.804  1.00 35.57           H  
ATOM    298 HH22 ARG A  18     -41.256   3.990   3.271  1.00 35.57           H  
ATOM    299  CZ  ARG A  18     -41.761   4.780   1.508  1.00 35.57           C  
ATOM    300  N   THR A  19     -35.590   6.984  -3.642  1.00 37.13           N  
ATOM    301  H   THR A  19     -35.009   7.256  -2.862  1.00 37.13           H  
ATOM    302  CA  THR A  19     -35.381   7.650  -4.939  1.00 37.13           C  
ATOM    303  HA  THR A  19     -36.334   7.680  -5.468  1.00 37.13           H  
ATOM    304  C   THR A  19     -34.424   6.868  -5.853  1.00 37.13           C  
ATOM    305  CB  THR A  19     -34.972   9.116  -4.710  1.00 37.13           C  
ATOM    306  HB  THR A  19     -34.003   9.161  -4.213  1.00 37.13           H  
ATOM    307  O   THR A  19     -34.440   7.057  -7.065  1.00 37.13           O  
ATOM    308  CG2 THR A  19     -34.928   9.946  -5.993  1.00 37.13           C  
ATOM    309 HG21 THR A  19     -34.104   9.611  -6.623  1.00 37.13           H  
ATOM    310 HG22 THR A  19     -35.867   9.845  -6.537  1.00 37.13           H  
ATOM    311 HG23 THR A  19     -34.763  10.994  -5.743  1.00 37.13           H  
ATOM    312  OG1 THR A  19     -35.947   9.743  -3.895  1.00 37.13           O  
ATOM    313  HG1 THR A  19     -35.761   9.528  -2.978  1.00 37.13           H  
ATOM    314  N   THR A  20     -33.657   5.924  -5.303  1.00 37.16           N  
ATOM    315  H   THR A  20     -33.657   5.824  -4.298  1.00 37.16           H  
ATOM    316  CA  THR A  20     -32.641   5.111  -6.000  1.00 37.16           C  
ATOM    317  HA  THR A  20     -32.230   5.687  -6.829  1.00 37.16           H  
ATOM    318  C   THR A  20     -33.153   3.793  -6.609  1.00 37.16           C  
ATOM    319  CB  THR A  20     -31.490   4.814  -5.021  1.00 37.16           C  
ATOM    320  HB  THR A  20     -30.863   4.014  -5.415  1.00 37.16           H  
ATOM    321  O   THR A  20     -32.440   3.145  -7.368  1.00 37.16           O  
ATOM    322  CG2 THR A  20     -30.624   6.050  -4.779  1.00 37.16           C  
ATOM    323 HG21 THR A  20     -31.212   6.847  -4.324  1.00 37.16           H  
ATOM    324 HG22 THR A  20     -30.206   6.398  -5.724  1.00 37.16           H  
ATOM    325 HG23 THR A  20     -29.801   5.790  -4.113  1.00 37.16           H  
ATOM    326  OG1 THR A  20     -32.031   4.439  -3.770  1.00 37.16           O  
ATOM    327  HG1 THR A  20     -31.332   4.001  -3.278  1.00 37.16           H  
ATOM    328  N   ALA A  21     -34.395   3.381  -6.342  1.00 27.78           N  
ATOM    329  H   ALA A  21     -34.948   3.967  -5.733  1.00 27.78           H  
ATOM    330  CA  ALA A  21     -34.878   2.016  -6.602  1.00 27.78           C  
ATOM    331  HA  ALA A  21     -34.042   1.345  -6.402  1.00 27.78           H  
ATOM    332  C   ALA A  21     -35.325   1.691  -8.060  1.00 27.78           C  
ATOM    333  CB  ALA A  21     -35.956   1.706  -5.549  1.00 27.78           C  
ATOM    334  HB1 ALA A  21     -35.561   1.895  -4.551  1.00 27.78           H  
ATOM    335  HB2 ALA A  21     -36.831   2.333  -5.718  1.00 27.78           H  
ATOM    336  HB3 ALA A  21     -36.244   0.657  -5.615  1.00 27.78           H  
ATOM    337  O   ALA A  21     -36.282   0.931  -8.242  1.00 27.78           O  
ATOM    338  N   VAL A  22     -34.703   2.256  -9.112  1.00 31.16           N  
ATOM    339  H   VAL A  22     -33.879   2.809  -8.929  1.00 31.16           H  
ATOM    340  CA  VAL A  22     -35.175   2.100 -10.517  1.00 31.16           C  
ATOM    341  HA  VAL A  22     -35.811   1.216 -10.557  1.00 31.16           H  
ATOM    342  C   VAL A  22     -34.055   1.845 -11.556  1.00 31.16           C  
ATOM    343  CB  VAL A  22     -36.078   3.290 -10.948  1.00 31.16           C  
ATOM    344  HB  VAL A  22     -35.479   4.198 -11.015  1.00 31.16           H  
ATOM    345  O   VAL A  22     -33.609   2.770 -12.225  1.00 31.16           O  
ATOM    346  CG1 VAL A  22     -36.748   3.031 -12.312  1.00 31.16           C  
ATOM    347 HG11 VAL A  22     -37.384   3.876 -12.575  1.00 31.16           H  
ATOM    348 HG12 VAL A  22     -35.995   2.931 -13.093  1.00 31.16           H  
ATOM    349 HG13 VAL A  22     -37.348   2.122 -12.268  1.00 31.16           H  
ATOM    350  CG2 VAL A  22     -37.234   3.556  -9.968  1.00 31.16           C  
ATOM    351 HG21 VAL A  22     -36.834   3.880  -9.007  1.00 31.16           H  
ATOM    352 HG22 VAL A  22     -37.871   4.356 -10.347  1.00 31.16           H  
ATOM    353 HG23 VAL A  22     -37.823   2.650  -9.825  1.00 31.16           H  
ATOM    354  N   GLY A  23     -33.732   0.560 -11.792  1.00 25.76           N  
ATOM    355  H   GLY A  23     -34.058  -0.113 -11.112  1.00 25.76           H  
ATOM    356  CA  GLY A  23     -32.981   0.033 -12.962  1.00 25.76           C  
ATOM    357  HA2 GLY A  23     -33.352   0.523 -13.862  1.00 25.76           H  
ATOM    358  HA3 GLY A  23     -33.181  -1.035 -13.051  1.00 25.76           H  
ATOM    359  C   GLY A  23     -31.449   0.232 -12.930  1.00 25.76           C  
ATOM    360  O   GLY A  23     -30.990   1.238 -12.419  1.00 25.76           O  
ATOM    361  N   VAL A  24     -30.582  -0.645 -13.469  1.00 29.57           N  
ATOM    362  H   VAL A  24     -29.624  -0.387 -13.283  1.00 29.57           H  
ATOM    363  CA  VAL A  24     -30.706  -1.851 -14.336  1.00 29.57           C  
ATOM    364  HA  VAL A  24     -31.604  -2.421 -14.097  1.00 29.57           H  
ATOM    365  C   VAL A  24     -29.440  -2.727 -14.119  1.00 29.57           C  
ATOM    366  CB  VAL A  24     -30.709  -1.409 -15.827  1.00 29.57           C  
ATOM    367  HB  VAL A  24     -29.766  -0.905 -16.040  1.00 29.57           H  
ATOM    368  O   VAL A  24     -28.383  -2.157 -13.902  1.00 29.57           O  
ATOM    369  CG1 VAL A  24     -30.846  -2.576 -16.817  1.00 29.57           C  
ATOM    370 HG11 VAL A  24     -31.780  -3.112 -16.651  1.00 29.57           H  
ATOM    371 HG12 VAL A  24     -30.824  -2.192 -17.837  1.00 29.57           H  
ATOM    372 HG13 VAL A  24     -30.001  -3.257 -16.720  1.00 29.57           H  
ATOM    373  CG2 VAL A  24     -31.840  -0.426 -16.167  1.00 29.57           C  
ATOM    374 HG21 VAL A  24     -32.808  -0.855 -15.908  1.00 29.57           H  
ATOM    375 HG22 VAL A  24     -31.689   0.512 -15.633  1.00 29.57           H  
ATOM    376 HG23 VAL A  24     -31.817  -0.190 -17.231  1.00 29.57           H  
ATOM    377  N   GLY A  25     -29.407  -4.069 -14.202  1.00 25.84           N  
ATOM    378  H   GLY A  25     -28.469  -4.432 -14.115  1.00 25.84           H  
ATOM    379  CA  GLY A  25     -30.470  -5.073 -14.373  1.00 25.84           C  
ATOM    380  HA2 GLY A  25     -30.894  -5.291 -13.393  1.00 25.84           H  
ATOM    381  HA3 GLY A  25     -31.263  -4.670 -15.003  1.00 25.84           H  
ATOM    382  C   GLY A  25     -29.985  -6.399 -15.018  1.00 25.84           C  
ATOM    383  O   GLY A  25     -29.412  -6.368 -16.100  1.00 25.84           O  
ATOM    384  N   ALA A  26     -30.347  -7.546 -14.411  1.00 25.59           N  
ATOM    385  H   ALA A  26     -30.809  -7.415 -13.523  1.00 25.59           H  
ATOM    386  CA  ALA A  26     -29.939  -8.950 -14.692  1.00 25.59           C  
ATOM    387  HA  ALA A  26     -30.661  -9.541 -14.128  1.00 25.59           H  
ATOM    388  C   ALA A  26     -28.539  -9.365 -14.150  1.00 25.59           C  
ATOM    389  CB  ALA A  26     -30.161  -9.327 -16.168  1.00 25.59           C  
ATOM    390  HB1 ALA A  26     -29.408  -8.842 -16.789  1.00 25.59           H  
ATOM    391  HB2 ALA A  26     -31.153  -9.011 -16.491  1.00 25.59           H  
ATOM    392  HB3 ALA A  26     -30.067 -10.406 -16.292  1.00 25.59           H  
ATOM    393  O   ALA A  26     -27.588  -8.620 -14.311  1.00 25.59           O  
ATOM    394  N   ALA A  27     -28.344 -10.531 -13.503  1.00 28.02           N  
ATOM    395  H   ALA A  27     -27.416 -10.634 -13.119  1.00 28.02           H  
ATOM    396  CA  ALA A  27     -29.189 -11.737 -13.456  1.00 28.02           C  
ATOM    397  HA  ALA A  27     -30.211 -11.479 -13.735  1.00 28.02           H  
ATOM    398  C   ALA A  27     -29.255 -12.473 -12.085  1.00 28.02           C  
ATOM    399  CB  ALA A  27     -28.658 -12.704 -14.525  1.00 28.02           C  
ATOM    400  HB1 ALA A  27     -27.643 -13.009 -14.271  1.00 28.02           H  
ATOM    401  HB2 ALA A  27     -28.644 -12.220 -15.502  1.00 28.02           H  
ATOM    402  HB3 ALA A  27     -29.289 -13.591 -14.573  1.00 28.02           H  
ATOM    403  O   ALA A  27     -28.245 -12.723 -11.448  1.00 28.02           O  
ATOM    404  N   ALA A  28     -30.477 -12.900 -11.727  1.00 25.78           N  
ATOM    405  H   ALA A  28     -31.226 -12.528 -12.293  1.00 25.78           H  
ATOM    406  CA  ALA A  28     -30.866 -14.071 -10.912  1.00 25.78           C  
ATOM    407  HA  ALA A  28     -31.892 -13.885 -10.593  1.00 25.78           H  
ATOM    408  C   ALA A  28     -30.098 -14.445  -9.612  1.00 25.78           C  
ATOM    409  CB  ALA A  28     -30.930 -15.272 -11.872  1.00 25.78           C  
ATOM    410  HB1 ALA A  28     -31.305 -16.147 -11.340  1.00 25.78           H  
ATOM    411  HB2 ALA A  28     -29.930 -15.495 -12.244  1.00 25.78           H  
ATOM    412  HB3 ALA A  28     -31.588 -15.055 -12.713  1.00 25.78           H  
ATOM    413  O   ALA A  28     -29.130 -15.196  -9.665  1.00 25.78           O  
ATOM    414  N   GLY A  29     -30.664 -14.126  -8.431  1.00 25.52           N  
ATOM    415  H   GLY A  29     -31.393 -13.427  -8.404  1.00 25.52           H  
ATOM    416  CA  GLY A  29     -30.129 -14.649  -7.155  1.00 25.52           C  
ATOM    417  HA2 GLY A  29     -29.089 -14.333  -7.071  1.00 25.52           H  
ATOM    418  HA3 GLY A  29     -30.121 -15.737  -7.207  1.00 25.52           H  
ATOM    419  C   GLY A  29     -30.825 -14.263  -5.835  1.00 25.52           C  
ATOM    420  O   GLY A  29     -30.133 -13.953  -4.886  1.00 25.52           O  
ATOM    421  N   VAL A  30     -32.165 -14.255  -5.765  1.00 25.29           N  
ATOM    422  H   VAL A  30     -32.643 -14.506  -6.619  1.00 25.29           H  
ATOM    423  CA  VAL A  30     -33.003 -14.236  -4.528  1.00 25.29           C  
ATOM    424  HA  VAL A  30     -33.900 -13.668  -4.778  1.00 25.29           H  
ATOM    425  C   VAL A  30     -32.428 -13.568  -3.248  1.00 25.29           C  
ATOM    426  CB  VAL A  30     -33.487 -15.671  -4.172  1.00 25.29           C  
ATOM    427  HB  VAL A  30     -32.641 -16.273  -3.840  1.00 25.29           H  
ATOM    428  O   VAL A  30     -31.867 -14.240  -2.392  1.00 25.29           O  
ATOM    429  CG1 VAL A  30     -34.569 -15.676  -3.075  1.00 25.29           C  
ATOM    430 HG11 VAL A  30     -35.418 -15.061  -3.374  1.00 25.29           H  
ATOM    431 HG12 VAL A  30     -34.904 -16.696  -2.888  1.00 25.29           H  
ATOM    432 HG13 VAL A  30     -34.163 -15.296  -2.138  1.00 25.29           H  
ATOM    433  CG2 VAL A  30     -34.117 -16.382  -5.383  1.00 25.29           C  
ATOM    434 HG21 VAL A  30     -34.937 -15.787  -5.786  1.00 25.29           H  
ATOM    435 HG22 VAL A  30     -33.364 -16.547  -6.154  1.00 25.29           H  
ATOM    436 HG23 VAL A  30     -34.493 -17.359  -5.079  1.00 25.29           H  
ATOM    437  N   GLY A  31     -32.833 -12.317  -2.995  1.00 23.06           N  
ATOM    438  H   GLY A  31     -33.096 -11.741  -3.782  1.00 23.06           H  
ATOM    439  CA  GLY A  31     -33.428 -11.974  -1.692  1.00 23.06           C  
ATOM    440  HA2 GLY A  31     -33.877 -12.874  -1.271  1.00 23.06           H  
ATOM    441  HA3 GLY A  31     -34.238 -11.268  -1.871  1.00 23.06           H  
ATOM    442  C   GLY A  31     -32.560 -11.366  -0.582  1.00 23.06           C  
ATOM    443  O   GLY A  31     -32.531 -11.918   0.512  1.00 23.06           O  
ATOM    444  N   ALA A  32     -32.048 -10.150  -0.787  1.00 26.48           N  
ATOM    445  H   ALA A  32     -31.996  -9.782  -1.726  1.00 26.48           H  
ATOM    446  CA  ALA A  32     -31.814  -9.185   0.293  1.00 26.48           C  
ATOM    447  HA  ALA A  32     -32.454  -9.435   1.139  1.00 26.48           H  
ATOM    448  C   ALA A  32     -32.189  -7.769  -0.186  1.00 26.48           C  
ATOM    449  CB  ALA A  32     -30.361  -9.272   0.774  1.00 26.48           C  
ATOM    450  HB1 ALA A  32     -30.194  -8.570   1.591  1.00 26.48           H  
ATOM    451  HB2 ALA A  32     -30.144 -10.279   1.129  1.00 26.48           H  
ATOM    452  HB3 ALA A  32     -29.679  -9.031  -0.042  1.00 26.48           H  
ATOM    453  O   ALA A  32     -31.947  -7.420  -1.341  1.00 26.48           O  
ATOM    454  N   LEU A  33     -32.818  -6.965   0.677  1.00 23.12           N  
ATOM    455  H   LEU A  33     -32.917  -7.283   1.630  1.00 23.12           H  
ATOM    456  CA  LEU A  33     -33.056  -5.536   0.431  1.00 23.12           C  
ATOM    457  HA  LEU A  33     -33.061  -5.333  -0.640  1.00 23.12           H  
ATOM    458  C   LEU A  33     -31.874  -4.753   1.021  1.00 23.12           C  
ATOM    459  CB  LEU A  33     -34.418  -5.107   1.026  1.00 23.12           C  
ATOM    460  HB2 LEU A  33     -34.447  -4.018   1.078  1.00 23.12           H  
ATOM    461  HB3 LEU A  33     -34.473  -5.478   2.049  1.00 23.12           H  
ATOM    462  O   LEU A  33     -31.986  -4.218   2.117  1.00 23.12           O  
ATOM    463  CG  LEU A  33     -35.656  -5.582   0.244  1.00 23.12           C  
ATOM    464  HG  LEU A  33     -35.571  -6.649   0.037  1.00 23.12           H  
ATOM    465  CD1 LEU A  33     -36.922  -5.355   1.074  1.00 23.12           C  
ATOM    466 HD11 LEU A  33     -37.796  -5.707   0.526  1.00 23.12           H  
ATOM    467 HD12 LEU A  33     -36.843  -5.907   2.010  1.00 23.12           H  
ATOM    468 HD13 LEU A  33     -37.029  -4.294   1.300  1.00 23.12           H  
ATOM    469  CD2 LEU A  33     -35.835  -4.828  -1.078  1.00 23.12           C  
ATOM    470 HD21 LEU A  33     -35.902  -3.757  -0.890  1.00 23.12           H  
ATOM    471 HD22 LEU A  33     -34.980  -5.018  -1.728  1.00 23.12           H  
ATOM    472 HD23 LEU A  33     -36.738  -5.170  -1.584  1.00 23.12           H  
ATOM    473  N   GLY A  34     -30.742  -4.759   0.313  1.00 26.10           N  
ATOM    474  H   GLY A  34     -30.730  -5.251  -0.569  1.00 26.10           H  
ATOM    475  CA  GLY A  34     -29.527  -4.023   0.681  1.00 26.10           C  
ATOM    476  HA2 GLY A  34     -28.647  -4.560   0.327  1.00 26.10           H  
ATOM    477  HA3 GLY A  34     -29.455  -3.951   1.766  1.00 26.10           H  
ATOM    478  C   GLY A  34     -29.493  -2.609   0.091  1.00 26.10           C  
ATOM    479  O   GLY A  34     -30.088  -2.345  -0.957  1.00 26.10           O  
ATOM    480  N   SER A  35     -28.811  -1.696   0.777  1.00 28.71           N  
ATOM    481  H   SER A  35     -28.267  -1.985   1.578  1.00 28.71           H  
ATOM    482  CA  SER A  35     -28.715  -0.273   0.445  1.00 28.71           C  
ATOM    483  HA  SER A  35     -29.726   0.116   0.319  1.00 28.71           H  
ATOM    484  C   SER A  35     -27.950  -0.022  -0.862  1.00 28.71           C  
ATOM    485  CB  SER A  35     -28.079   0.480   1.629  1.00 28.71           C  
ATOM    486  HB2 SER A  35     -27.665   1.430   1.291  1.00 28.71           H  
ATOM    487  HB3 SER A  35     -28.857   0.684   2.364  1.00 28.71           H  
ATOM    488  O   SER A  35     -26.754  -0.269  -0.973  1.00 28.71           O  
ATOM    489  OG  SER A  35     -27.072  -0.291   2.263  1.00 28.71           O  
ATOM    490  HG  SER A  35     -26.843   0.110   3.105  1.00 28.71           H  
ATOM    491  N   THR A  36     -28.627   0.541  -1.868  1.00 25.22           N  
ATOM    492  H   THR A  36     -29.625   0.665  -1.783  1.00 25.22           H  
ATOM    493  CA  THR A  36     -27.974   0.982  -3.110  1.00 25.22           C  
ATOM    494  HA  THR A  36     -27.155   0.301  -3.344  1.00 25.22           H  
ATOM    495  C   THR A  36     -27.365   2.372  -2.919  1.00 25.22           C  
ATOM    496  CB  THR A  36     -28.928   0.957  -4.315  1.00 25.22           C  
ATOM    497  HB  THR A  36     -28.389   1.318  -5.191  1.00 25.22           H  
ATOM    498  O   THR A  36     -27.999   3.385  -3.243  1.00 25.22           O  
ATOM    499  CG2 THR A  36     -29.465  -0.439  -4.624  1.00 25.22           C  
ATOM    500 HG21 THR A  36     -28.630  -1.115  -4.811  1.00 25.22           H  
ATOM    501 HG22 THR A  36     -30.048  -0.815  -3.784  1.00 25.22           H  
ATOM    502 HG23 THR A  36     -30.094  -0.395  -5.513  1.00 25.22           H  
ATOM    503  OG1 THR A  36     -30.020   1.816  -4.071  1.00 25.22           O  
ATOM    504  HG1 THR A  36     -29.582   2.637  -3.835  1.00 25.22           H  
ATOM    505  N   ALA A  37     -26.139   2.425  -2.401  1.00 30.14           N  
ATOM    506  H   ALA A  37     -25.709   1.565  -2.093  1.00 30.14           H  
ATOM    507  CA  ALA A  37     -25.278   3.580  -2.629  1.00 30.14           C  
ATOM    508  HA  ALA A  37     -25.775   4.471  -2.247  1.00 30.14           H  
ATOM    509  C   ALA A  37     -25.065   3.748  -4.145  1.00 30.14           C  
ATOM    510  CB  ALA A  37     -23.957   3.401  -1.871  1.00 30.14           C  
ATOM    511  HB1 ALA A  37     -23.438   2.513  -2.232  1.00 30.14           H  
ATOM    512  HB2 ALA A  37     -23.320   4.271  -2.030  1.00 30.14           H  
ATOM    513  HB3 ALA A  37     -24.152   3.295  -0.804  1.00 30.14           H  
ATOM    514  O   ALA A  37     -25.023   2.770  -4.894  1.00 30.14           O  
ATOM    515  N   ARG A  38     -24.962   4.992  -4.615  1.00 26.92           N  
ATOM    516  H   ARG A  38     -24.920   5.749  -3.948  1.00 26.92           H  
ATOM    517  CA  ARG A  38     -24.598   5.267  -6.010  1.00 26.92           C  
ATOM    518  HA  ARG A  38     -25.264   4.701  -6.660  1.00 26.92           H  
ATOM    519  C   ARG A  38     -23.154   4.774  -6.216  1.00 26.92           C  
ATOM    520  CB  ARG A  38     -24.776   6.774  -6.245  1.00 26.92           C  
ATOM    521  HB2 ARG A  38     -24.074   7.314  -5.610  1.00 26.92           H  
ATOM    522  HB3 ARG A  38     -25.785   7.045  -5.933  1.00 26.92           H  
ATOM    523  O   ARG A  38     -22.328   5.086  -5.356  1.00 26.92           O  
ATOM    524  CG  ARG A  38     -24.585   7.235  -7.695  1.00 26.92           C  
ATOM    525  HG2 ARG A  38     -23.548   7.081  -7.994  1.00 26.92           H  
ATOM    526  HG3 ARG A  38     -25.245   6.672  -8.355  1.00 26.92           H  
ATOM    527  CD  ARG A  38     -24.931   8.728  -7.764  1.00 26.92           C  
ATOM    528  HD2 ARG A  38     -24.325   9.255  -7.027  1.00 26.92           H  
ATOM    529  HD3 ARG A  38     -25.983   8.856  -7.507  1.00 26.92           H  
ATOM    530  NE  ARG A  38     -24.668   9.303  -9.095  1.00 26.92           N  
ATOM    531  HE  ARG A  38     -24.106   8.742  -9.720  1.00 26.92           H  
ATOM    532  NH1 ARG A  38     -25.536  11.387  -8.667  1.00 26.92           N  
ATOM    533 HH11 ARG A  38     -25.547  12.373  -8.885  1.00 26.92           H  
ATOM    534 HH12 ARG A  38     -25.691  11.098  -7.712  1.00 26.92           H  
ATOM    535  NH2 ARG A  38     -24.499  11.000 -10.605  1.00 26.92           N  
ATOM    536 HH21 ARG A  38     -24.565  11.987 -10.811  1.00 26.92           H  
ATOM    537 HH22 ARG A  38     -23.893  10.423 -11.170  1.00 26.92           H  
ATOM    538  CZ  ARG A  38     -24.910  10.553  -9.452  1.00 26.92           C  
ATOM    539  N   PRO A  39     -22.835   4.022  -7.289  1.00 27.25           N  
ATOM    540  CA  PRO A  39     -21.451   3.637  -7.547  1.00 27.25           C  
ATOM    541  HA  PRO A  39     -21.081   3.005  -6.739  1.00 27.25           H  
ATOM    542  C   PRO A  39     -20.591   4.898  -7.634  1.00 27.25           C  
ATOM    543  CB  PRO A  39     -21.461   2.837  -8.856  1.00 27.25           C  
ATOM    544  HB2 PRO A  39     -20.570   3.017  -9.456  1.00 27.25           H  
ATOM    545  HB3 PRO A  39     -21.557   1.775  -8.629  1.00 27.25           H  
ATOM    546  O   PRO A  39     -21.034   5.916  -8.184  1.00 27.25           O  
ATOM    547  CG  PRO A  39     -22.729   3.322  -9.559  1.00 27.25           C  
ATOM    548  HG2 PRO A  39     -23.129   2.569 -10.237  1.00 27.25           H  
ATOM    549  HG3 PRO A  39     -22.515   4.247 -10.095  1.00 27.25           H  
ATOM    550  CD  PRO A  39     -23.682   3.605  -8.396  1.00 27.25           C  
ATOM    551  HD2 PRO A  39     -24.209   2.693  -8.118  1.00 27.25           H  
ATOM    552  HD3 PRO A  39     -24.391   4.383  -8.679  1.00 27.25           H  
ATOM    553  N   ALA A  40     -19.387   4.836  -7.063  1.00 30.37           N  
ATOM    554  H   ALA A  40     -19.093   3.966  -6.640  1.00 30.37           H  
ATOM    555  CA  ALA A  40     -18.401   5.895  -7.241  1.00 30.37           C  
ATOM    556  HA  ALA A  40     -18.773   6.807  -6.775  1.00 30.37           H  
ATOM    557  C   ALA A  40     -18.206   6.150  -8.743  1.00 30.37           C  
ATOM    558  CB  ALA A  40     -17.086   5.469  -6.574  1.00 30.37           C  
ATOM    559  HB1 ALA A  40     -17.265   5.158  -5.545  1.00 30.37           H  
ATOM    560  HB2 ALA A  40     -16.662   4.623  -7.115  1.00 30.37           H  
ATOM    561  HB3 ALA A  40     -16.370   6.290  -6.604  1.00 30.37           H  
ATOM    562  O   ALA A  40     -18.226   5.203  -9.528  1.00 30.37           O  
ATOM    563  N   ALA A  41     -18.018   7.407  -9.153  1.00 28.39           N  
ATOM    564  H   ALA A  41     -17.952   8.155  -8.478  1.00 28.39           H  
ATOM    565  CA  ALA A  41     -17.568   7.652 -10.518  1.00 28.39           C  
ATOM    566  HA  ALA A  41     -18.297   7.241 -11.216  1.00 28.39           H  
ATOM    567  C   ALA A  41     -16.231   6.934 -10.723  1.00 28.39           C  
ATOM    568  CB  ALA A  41     -17.437   9.156 -10.763  1.00 28.39           C  
ATOM    569  HB1 ALA A  41     -17.124   9.333 -11.792  1.00 28.39           H  
ATOM    570  HB2 ALA A  41     -18.394   9.649 -10.590  1.00 28.39           H  
ATOM    571  HB3 ALA A  41     -16.678   9.561 -10.093  1.00 28.39           H  
ATOM    572  O   ALA A  41     -15.371   6.994  -9.839  1.00 28.39           O  
ATOM    573  N   ALA A  42     -16.071   6.271 -11.870  1.00 29.86           N  
ATOM    574  H   ALA A  42     -16.853   6.142 -12.496  1.00 29.86           H  
ATOM    575  CA  ALA A  42     -14.799   5.695 -12.262  1.00 29.86           C  
ATOM    576  HA  ALA A  42     -14.584   4.838 -11.624  1.00 29.86           H  
ATOM    577  C   ALA A  42     -13.698   6.747 -12.101  1.00 29.86           C  
ATOM    578  CB  ALA A  42     -14.876   5.220 -13.718  1.00 29.86           C  
ATOM    579  HB1 ALA A  42     -15.037   6.069 -14.384  1.00 29.86           H  
ATOM    580  HB2 ALA A  42     -13.942   4.728 -13.990  1.00 29.86           H  
ATOM    581  HB3 ALA A  42     -15.695   4.511 -13.845  1.00 29.86           H  
ATOM    582  O   ALA A  42     -13.724   7.796 -12.751  1.00 29.86           O  
ATOM    583  N   ILE A  43     -12.709   6.440 -11.265  1.00 36.43           N  
ATOM    584  H   ILE A  43     -12.786   5.583 -10.735  1.00 36.43           H  
ATOM    585  CA  ILE A  43     -11.376   6.979 -11.494  1.00 36.43           C  
ATOM    586  HA  ILE A  43     -11.408   8.068 -11.483  1.00 36.43           H  
ATOM    587  C   ILE A  43     -11.004   6.504 -12.895  1.00 36.43           C  
ATOM    588  CB  ILE A  43     -10.406   6.482 -10.403  1.00 36.43           C  
ATOM    589  HB  ILE A  43     -10.536   5.406 -10.289  1.00 36.43           H  
ATOM    590  O   ILE A  43     -11.107   5.308 -13.183  1.00 36.43           O  
ATOM    591  CG1 ILE A  43     -10.776   7.167  -9.068  1.00 36.43           C  
ATOM    592 HG12 ILE A  43     -11.816   6.947  -8.829  1.00 36.43           H  
ATOM    593 HG13 ILE A  43     -10.674   8.247  -9.170  1.00 36.43           H  
ATOM    594  CG2 ILE A  43      -8.940   6.741 -10.777  1.00 36.43           C  
ATOM    595 HG21 ILE A  43      -8.684   6.237 -11.709  1.00 36.43           H  
ATOM    596 HG22 ILE A  43      -8.282   6.333 -10.011  1.00 36.43           H  
ATOM    597 HG23 ILE A  43      -8.758   7.811 -10.880  1.00 36.43           H  
ATOM    598  CD1 ILE A  43      -9.929   6.706  -7.882  1.00 36.43           C  
ATOM    599 HD11 ILE A  43      -8.916   7.102  -7.960  1.00 36.43           H  
ATOM    600 HD12 ILE A  43     -10.373   7.069  -6.955  1.00 36.43           H  
ATOM    601 HD13 ILE A  43      -9.897   5.616  -7.869  1.00 36.43           H  
ATOM    602  N   ASP A  44     -10.616   7.424 -13.778  1.00 37.98           N  
ATOM    603  H   ASP A  44     -10.590   8.397 -13.507  1.00 37.98           H  
ATOM    604  CA  ASP A  44     -10.048   7.035 -15.062  1.00 37.98           C  
ATOM    605  HA  ASP A  44     -10.685   6.274 -15.513  1.00 37.98           H  
ATOM    606  C   ASP A  44      -8.686   6.397 -14.785  1.00 37.98           C  
ATOM    607  CB  ASP A  44      -9.989   8.212 -16.051  1.00 37.98           C  
ATOM    608  HB2 ASP A  44     -10.999   8.591 -16.202  1.00 37.98           H  
ATOM    609  HB3 ASP A  44      -9.388   9.015 -15.624  1.00 37.98           H  
ATOM    610  O   ASP A  44      -7.645   7.037 -14.814  1.00 37.98           O  
ATOM    611  CG  ASP A  44      -9.406   7.806 -17.417  1.00 37.98           C  
ATOM    612  OD1 ASP A  44      -9.125   6.600 -17.624  1.00 37.98           O  
ATOM    613  OD2 ASP A  44      -9.238   8.710 -18.263  1.00 37.98           O  
ATOM    614  N   TRP A  45      -8.687   5.105 -14.477  1.00 37.81           N  
ATOM    615  H   TRP A  45      -9.581   4.678 -14.282  1.00 37.81           H  
ATOM    616  CA  TRP A  45      -7.477   4.316 -14.294  1.00 37.81           C  
ATOM    617  HA  TRP A  45      -6.828   4.820 -13.578  1.00 37.81           H  
ATOM    618  C   TRP A  45      -6.679   4.169 -15.600  1.00 37.81           C  
ATOM    619  CB  TRP A  45      -7.876   2.961 -13.718  1.00 37.81           C  
ATOM    620  HB2 TRP A  45      -6.995   2.320 -13.733  1.00 37.81           H  
ATOM    621  HB3 TRP A  45      -8.637   2.525 -14.365  1.00 37.81           H  
ATOM    622  O   TRP A  45      -5.520   3.770 -15.577  1.00 37.81           O  
ATOM    623  CG  TRP A  45      -8.398   2.961 -12.315  1.00 37.81           C  
ATOM    624  CD1 TRP A  45      -9.681   2.744 -11.944  1.00 37.81           C  
ATOM    625  HD1 TRP A  45     -10.503   2.574 -12.623  1.00 37.81           H  
ATOM    626  CD2 TRP A  45      -7.654   3.164 -11.077  1.00 37.81           C  
ATOM    627  CE2 TRP A  45      -8.562   3.053  -9.982  1.00 37.81           C  
ATOM    628  CE3 TRP A  45      -6.300   3.434 -10.774  1.00 37.81           C  
ATOM    629  HE3 TRP A  45      -5.591   3.523 -11.583  1.00 37.81           H  
ATOM    630  NE1 TRP A  45      -9.779   2.765 -10.567  1.00 37.81           N  
ATOM    631  HE1 TRP A  45     -10.652   2.610 -10.083  1.00 37.81           H  
ATOM    632  CH2 TRP A  45      -6.799   3.533  -8.387  1.00 37.81           C  
ATOM    633  HH2 TRP A  45      -6.467   3.692  -7.372  1.00 37.81           H  
ATOM    634  CZ2 TRP A  45      -8.144   3.227  -8.655  1.00 37.81           C  
ATOM    635  HZ2 TRP A  45      -8.846   3.131  -7.840  1.00 37.81           H  
ATOM    636  CZ3 TRP A  45      -5.877   3.622  -9.443  1.00 37.81           C  
ATOM    637  HZ3 TRP A  45      -4.844   3.850  -9.228  1.00 37.81           H  
ATOM    638  N   GLY A  46      -7.273   4.529 -16.744  1.00 32.23           N  
ATOM    639  H   GLY A  46      -8.199   4.929 -16.697  1.00 32.23           H  
ATOM    640  CA  GLY A  46      -6.552   4.746 -17.990  1.00 32.23           C  
ATOM    641  HA2 GLY A  46      -5.900   3.895 -18.184  1.00 32.23           H  
ATOM    642  HA3 GLY A  46      -7.284   4.836 -18.793  1.00 32.23           H  
ATOM    643  C   GLY A  46      -5.711   6.026 -17.976  1.00 32.23           C  
ATOM    644  O   GLY A  46      -4.762   6.099 -18.765  1.00 32.23           O  
ATOM    645  N   SER A  47      -6.021   6.985 -17.095  1.00 33.40           N  
ATOM    646  H   SER A  47      -6.859   6.863 -16.544  1.00 33.40           H  
ATOM    647  CA  SER A  47      -5.220   8.171 -16.784  1.00 33.40           C  
ATOM    648  HA  SER A  47      -4.506   8.305 -17.596  1.00 33.40           H  
ATOM    649  C   SER A  47      -4.393   8.023 -15.500  1.00 33.40           C  
ATOM    650  CB  SER A  47      -6.076   9.446 -16.772  1.00 33.40           C  
ATOM    651  HB2 SER A  47      -5.426  10.303 -16.952  1.00 33.40           H  
ATOM    652  HB3 SER A  47      -6.806   9.399 -17.580  1.00 33.40           H  
ATOM    653  O   SER A  47      -3.266   8.497 -15.496  1.00 33.40           O  
ATOM    654  OG  SER A  47      -6.733   9.649 -15.544  1.00 33.40           O  
ATOM    655  HG  SER A  47      -7.641   9.904 -15.723  1.00 33.40           H  
ATOM    656  N   VAL A  48      -4.825   7.296 -14.462  1.00 34.88           N  
ATOM    657  H   VAL A  48      -5.794   7.010 -14.460  1.00 34.88           H  
ATOM    658  CA  VAL A  48      -3.980   7.043 -13.274  1.00 34.88           C  
ATOM    659  HA  VAL A  48      -3.557   8.001 -12.971  1.00 34.88           H  
ATOM    660  C   VAL A  48      -2.812   6.119 -13.631  1.00 34.88           C  
ATOM    661  CB  VAL A  48      -4.777   6.526 -12.066  1.00 34.88           C  
ATOM    662  HB  VAL A  48      -5.326   5.626 -12.344  1.00 34.88           H  
ATOM    663  O   VAL A  48      -2.976   4.923 -13.860  1.00 34.88           O  
ATOM    664  CG1 VAL A  48      -3.853   6.193 -10.885  1.00 34.88           C  
ATOM    665 HG11 VAL A  48      -3.178   7.028 -10.697  1.00 34.88           H  
ATOM    666 HG12 VAL A  48      -3.272   5.297 -11.101  1.00 34.88           H  
ATOM    667 HG13 VAL A  48      -4.445   6.013  -9.988  1.00 34.88           H  
ATOM    668  CG2 VAL A  48      -5.769   7.594 -11.601  1.00 34.88           C  
ATOM    669 HG21 VAL A  48      -6.259   7.270 -10.683  1.00 34.88           H  
ATOM    670 HG22 VAL A  48      -5.248   8.531 -11.400  1.00 34.88           H  
ATOM    671 HG23 VAL A  48      -6.523   7.768 -12.369  1.00 34.88           H  
ATOM    672  N   GLY A  49      -1.612   6.701 -13.693  1.00 30.93           N  
ATOM    673  H   GLY A  49      -1.574   7.684 -13.463  1.00 30.93           H  
ATOM    674  CA  GLY A  49      -0.414   6.082 -14.276  1.00 30.93           C  
ATOM    675  HA2 GLY A  49      -0.560   5.006 -14.368  1.00 30.93           H  
ATOM    676  HA3 GLY A  49       0.428   6.254 -13.606  1.00 30.93           H  
ATOM    677  C   GLY A  49      -0.030   6.624 -15.664  1.00 30.93           C  
ATOM    678  O   GLY A  49       1.020   6.253 -16.178  1.00 30.93           O  
ATOM    679  N   LYS A  50      -0.831   7.530 -16.244  1.00 32.33           N  
ATOM    680  H   LYS A  50      -1.702   7.719 -15.769  1.00 32.33           H  
ATOM    681  CA  LYS A  50      -0.514   8.372 -17.420  1.00 32.33           C  
ATOM    682  HA  LYS A  50       0.513   8.172 -17.723  1.00 32.33           H  
ATOM    683  C   LYS A  50      -0.567   9.881 -17.130  1.00 32.33           C  
ATOM    684  CB  LYS A  50      -1.426   8.046 -18.610  1.00 32.33           C  
ATOM    685  HB2 LYS A  50      -2.454   8.305 -18.358  1.00 32.33           H  
ATOM    686  HB3 LYS A  50      -1.116   8.671 -19.448  1.00 32.33           H  
ATOM    687  O   LYS A  50       0.134  10.635 -17.795  1.00 32.33           O  
ATOM    688  CG  LYS A  50      -1.364   6.578 -19.044  1.00 32.33           C  
ATOM    689  HG2 LYS A  50      -0.326   6.258 -19.137  1.00 32.33           H  
ATOM    690  HG3 LYS A  50      -1.856   5.969 -18.285  1.00 32.33           H  
ATOM    691  CD  LYS A  50      -2.072   6.401 -20.392  1.00 32.33           C  
ATOM    692  HD2 LYS A  50      -1.440   6.790 -21.190  1.00 32.33           H  
ATOM    693  HD3 LYS A  50      -2.997   6.978 -20.379  1.00 32.33           H  
ATOM    694  CE  LYS A  50      -2.367   4.916 -20.632  1.00 32.33           C  
ATOM    695  HE2 LYS A  50      -2.201   4.381 -19.697  1.00 32.33           H  
ATOM    696  HE3 LYS A  50      -1.673   4.521 -21.373  1.00 32.33           H  
ATOM    697  NZ  LYS A  50      -3.774   4.726 -21.044  1.00 32.33           N  
ATOM    698  HZ1 LYS A  50      -4.348   5.141 -20.324  1.00 32.33           H  
ATOM    699  HZ2 LYS A  50      -3.971   5.198 -21.915  1.00 32.33           H  
ATOM    700  HZ3 LYS A  50      -4.010   3.745 -21.100  1.00 32.33           H  
ATOM    701  N   THR A  51      -1.290  10.329 -16.101  1.00 37.70           N  
ATOM    702  H   THR A  51      -1.935   9.695 -15.652  1.00 37.70           H  
ATOM    703  CA  THR A  51      -1.098  11.620 -15.408  1.00 37.70           C  
ATOM    704  HA  THR A  51      -0.921  12.403 -16.145  1.00 37.70           H  
ATOM    705  C   THR A  51       0.160  11.523 -14.540  1.00 37.70           C  
ATOM    706  CB  THR A  51      -2.346  12.011 -14.590  1.00 37.70           C  
ATOM    707  HB  THR A  51      -2.120  12.868 -13.955  1.00 37.70           H  
ATOM    708  O   THR A  51       0.149  11.662 -13.325  1.00 37.70           O  
ATOM    709  CG2 THR A  51      -3.491  12.386 -15.535  1.00 37.70           C  
ATOM    710 HG21 THR A  51      -3.575  11.658 -16.342  1.00 37.70           H  
ATOM    711 HG22 THR A  51      -4.439  12.394 -14.997  1.00 37.70           H  
ATOM    712 HG23 THR A  51      -3.309  13.374 -15.958  1.00 37.70           H  
ATOM    713  OG1 THR A  51      -2.786  10.940 -13.782  1.00 37.70           O  
ATOM    714  HG1 THR A  51      -3.165  11.310 -12.982  1.00 37.70           H  
ATOM    715  N   ALA A  52       1.271  11.145 -15.165  1.00 38.56           N  
ATOM    716  H   ALA A  52       1.261  11.143 -16.175  1.00 38.56           H  
ATOM    717  CA  ALA A  52       2.337  10.378 -14.527  1.00 38.56           C  
ATOM    718  HA  ALA A  52       1.896   9.840 -13.688  1.00 38.56           H  
ATOM    719  C   ALA A  52       3.450  11.226 -13.885  1.00 38.56           C  
ATOM    720  CB  ALA A  52       2.779   9.315 -15.523  1.00 38.56           C  
ATOM    721  HB1 ALA A  52       2.023   8.531 -15.572  1.00 38.56           H  
ATOM    722  HB2 ALA A  52       2.861   9.762 -16.514  1.00 38.56           H  
ATOM    723  HB3 ALA A  52       3.725   8.868 -15.216  1.00 38.56           H  
ATOM    724  O   ALA A  52       4.528  10.732 -13.540  1.00 38.56           O  
ATOM    725  N   ALA A  53       3.115  12.476 -13.570  1.00 46.86           N  
ATOM    726  H   ALA A  53       2.219  12.814 -13.891  1.00 46.86           H  
ATOM    727  CA  ALA A  53       3.900  13.339 -12.704  1.00 46.86           C  
ATOM    728  HA  ALA A  53       4.897  13.435 -13.132  1.00 46.86           H  
ATOM    729  C   ALA A  53       4.044  12.761 -11.274  1.00 46.86           C  
ATOM    730  CB  ALA A  53       3.221  14.702 -12.737  1.00 46.86           C  
ATOM    731  HB1 ALA A  53       2.876  14.941 -13.744  1.00 46.86           H  
ATOM    732  HB2 ALA A  53       3.991  15.426 -12.473  1.00 46.86           H  
ATOM    733  HB3 ALA A  53       2.384  14.742 -12.040  1.00 46.86           H  
ATOM    734  O   ALA A  53       4.931  13.133 -10.510  1.00 46.86           O  
ATOM    735  N   LEU A  54       3.220  11.761 -10.955  1.00 52.68           N  
ATOM    736  H   LEU A  54       2.478  11.593 -11.619  1.00 52.68           H  
ATOM    737  CA  LEU A  54       3.259  10.873  -9.791  1.00 52.68           C  
ATOM    738  HA  LEU A  54       2.975  11.430  -8.898  1.00 52.68           H  
ATOM    739  C   LEU A  54       4.630  10.228  -9.530  1.00 52.68           C  
ATOM    740  CB  LEU A  54       2.224   9.766 -10.050  1.00 52.68           C  
ATOM    741  HB2 LEU A  54       2.543   9.196 -10.922  1.00 52.68           H  
ATOM    742  HB3 LEU A  54       2.209   9.090  -9.195  1.00 52.68           H  
ATOM    743  O   LEU A  54       4.963   9.960  -8.378  1.00 52.68           O  
ATOM    744  CG  LEU A  54       0.796  10.290 -10.297  1.00 52.68           C  
ATOM    745  HG  LEU A  54       0.818  11.060 -11.067  1.00 52.68           H  
ATOM    746  CD1 LEU A  54      -0.055   9.149 -10.862  1.00 52.68           C  
ATOM    747 HD11 LEU A  54       0.251   8.955 -11.890  1.00 52.68           H  
ATOM    748 HD12 LEU A  54       0.073   8.238 -10.276  1.00 52.68           H  
ATOM    749 HD13 LEU A  54      -1.101   9.455 -10.870  1.00 52.68           H  
ATOM    750  CD2 LEU A  54       0.226  10.954  -9.045  1.00 52.68           C  
ATOM    751 HD21 LEU A  54      -0.841  11.138  -9.173  1.00 52.68           H  
ATOM    752 HD22 LEU A  54       0.388  10.343  -8.157  1.00 52.68           H  
ATOM    753 HD23 LEU A  54       0.704  11.920  -8.886  1.00 52.68           H  
ATOM    754  N   ALA A  55       5.447  10.007 -10.568  1.00 59.84           N  
ATOM    755  H   ALA A  55       5.128  10.247 -11.496  1.00 59.84           H  
ATOM    756  CA  ALA A  55       6.822   9.529 -10.402  1.00 59.84           C  
ATOM    757  HA  ALA A  55       6.807   8.625  -9.793  1.00 59.84           H  
ATOM    758  C   ALA A  55       7.717  10.554  -9.677  1.00 59.84           C  
ATOM    759  CB  ALA A  55       7.382   9.179 -11.785  1.00 59.84           C  
ATOM    760  HB1 ALA A  55       6.764   8.412 -12.252  1.00 59.84           H  
ATOM    761  HB2 ALA A  55       7.384  10.065 -12.420  1.00 59.84           H  
ATOM    762  HB3 ALA A  55       8.402   8.807 -11.686  1.00 59.84           H  
ATOM    763  O   ALA A  55       8.643  10.167  -8.954  1.00 59.84           O  
ATOM    764  N   ALA A  56       7.419  11.850  -9.828  1.00 61.14           N  
ATOM    765  H   ALA A  56       6.628  12.107 -10.402  1.00 61.14           H  
ATOM    766  CA  ALA A  56       8.072  12.921  -9.090  1.00 61.14           C  
ATOM    767  HA  ALA A  56       9.148  12.755  -9.141  1.00 61.14           H  
ATOM    768  C   ALA A  56       7.632  12.925  -7.616  1.00 61.14           C  
ATOM    769  CB  ALA A  56       7.789  14.261  -9.778  1.00 61.14           C  
ATOM    770  HB1 ALA A  56       8.516  14.999  -9.437  1.00 61.14           H  
ATOM    771  HB2 ALA A  56       6.786  14.616  -9.541  1.00 61.14           H  
ATOM    772  HB3 ALA A  56       7.886  14.158 -10.859  1.00 61.14           H  
ATOM    773  O   ALA A  56       8.470  13.086  -6.729  1.00 61.14           O  
ATOM    774  N   VAL A  57       6.342  12.688  -7.353  1.00 75.55           N  
ATOM    775  H   VAL A  57       5.730  12.531  -8.141  1.00 75.55           H  
ATOM    776  CA  VAL A  57       5.737  12.728  -6.013  1.00 75.55           C  
ATOM    777  HA  VAL A  57       6.493  13.130  -5.338  1.00 75.55           H  
ATOM    778  C   VAL A  57       5.477  11.338  -5.421  1.00 75.55           C  
ATOM    779  CB  VAL A  57       4.552  13.721  -5.941  1.00 75.55           C  
ATOM    780  HB  VAL A  57       4.125  13.677  -4.939  1.00 75.55           H  
ATOM    781  O   VAL A  57       6.417  10.606  -5.115  1.00 75.55           O  
ATOM    782  CG1 VAL A  57       5.054  15.148  -6.170  1.00 75.55           C  
ATOM    783 HG11 VAL A  57       4.308  15.862  -5.822  1.00 75.55           H  
ATOM    784 HG12 VAL A  57       5.247  15.320  -7.229  1.00 75.55           H  
ATOM    785 HG13 VAL A  57       5.975  15.325  -5.614  1.00 75.55           H  
ATOM    786  CG2 VAL A  57       3.435  13.493  -6.974  1.00 75.55           C  
ATOM    787 HG21 VAL A  57       2.658  14.244  -6.837  1.00 75.55           H  
ATOM    788 HG22 VAL A  57       2.972  12.513  -6.859  1.00 75.55           H  
ATOM    789 HG23 VAL A  57       3.825  13.583  -7.988  1.00 75.55           H  
ATOM    790  N   SER A  58       4.224  10.966  -5.196  1.00 74.22           N  
ATOM    791  H   SER A  58       3.478  11.588  -5.474  1.00 74.22           H  
ATOM    792  CA  SER A  58       3.798   9.622  -4.807  1.00 74.22           C  
ATOM    793  HA  SER A  58       4.557   8.905  -5.121  1.00 74.22           H  
ATOM    794  C   SER A  58       2.489   9.296  -5.541  1.00 74.22           C  
ATOM    795  CB  SER A  58       3.637   9.532  -3.286  1.00 74.22           C  
ATOM    796  HB2 SER A  58       3.401   8.501  -3.019  1.00 74.22           H  
ATOM    797  HB3 SER A  58       2.826  10.184  -2.960  1.00 74.22           H  
ATOM    798  O   SER A  58       1.836  10.230  -6.010  1.00 74.22           O  
ATOM    799  OG  SER A  58       4.844   9.912  -2.642  1.00 74.22           O  
ATOM    800  HG  SER A  58       5.501  10.038  -3.331  1.00 74.22           H  
ATOM    801  N   PRO A  59       2.104   8.015  -5.699  1.00 66.13           N  
ATOM    802  CA  PRO A  59       0.875   7.648  -6.403  1.00 66.13           C  
ATOM    803  HA  PRO A  59       0.956   8.004  -7.430  1.00 66.13           H  
ATOM    804  C   PRO A  59      -0.383   8.247  -5.748  1.00 66.13           C  
ATOM    805  CB  PRO A  59       0.831   6.115  -6.405  1.00 66.13           C  
ATOM    806  HB2 PRO A  59       0.244   5.756  -5.559  1.00 66.13           H  
ATOM    807  HB3 PRO A  59       0.426   5.725  -7.339  1.00 66.13           H  
ATOM    808  O   PRO A  59      -0.397   8.456  -4.528  1.00 66.13           O  
ATOM    809  CG  PRO A  59       2.291   5.714  -6.211  1.00 66.13           C  
ATOM    810  HG2 PRO A  59       2.383   4.730  -5.752  1.00 66.13           H  
ATOM    811  HG3 PRO A  59       2.812   5.746  -7.168  1.00 66.13           H  
ATOM    812  CD  PRO A  59       2.823   6.817  -5.299  1.00 66.13           C  
ATOM    813  HD2 PRO A  59       2.586   6.584  -4.261  1.00 66.13           H  
ATOM    814  HD3 PRO A  59       3.901   6.916  -5.430  1.00 66.13           H  
ATOM    815  N   PRO A  60      -1.451   8.498  -6.526  1.00 69.10           N  
ATOM    816  CA  PRO A  60      -2.717   8.928  -5.979  1.00 69.10           C  
ATOM    817  HA  PRO A  60      -2.560   9.695  -5.221  1.00 69.10           H  
ATOM    818  C   PRO A  60      -3.419   7.723  -5.366  1.00 69.10           C  
ATOM    819  CB  PRO A  60      -3.484   9.515  -7.157  1.00 69.10           C  
ATOM    820  HB2 PRO A  60      -3.124  10.528  -7.335  1.00 69.10           H  
ATOM    821  HB3 PRO A  60      -4.563   9.509  -7.001  1.00 69.10           H  
ATOM    822  O   PRO A  60      -3.174   6.584  -5.758  1.00 69.10           O  
ATOM    823  CG  PRO A  60      -3.061   8.606  -8.307  1.00 69.10           C  
ATOM    824  HG2 PRO A  60      -3.087   9.136  -9.260  1.00 69.10           H  
ATOM    825  HG3 PRO A  60      -3.711   7.731  -8.334  1.00 69.10           H  
ATOM    826  CD  PRO A  60      -1.637   8.178  -7.932  1.00 69.10           C  
ATOM    827  HD2 PRO A  60      -0.921   8.752  -8.520  1.00 69.10           H  
ATOM    828  HD3 PRO A  60      -1.508   7.110  -8.110  1.00 69.10           H  
ATOM    829  N   VAL A  61      -4.321   7.964  -4.426  1.00 75.50           N  
ATOM    830  H   VAL A  61      -4.483   8.923  -4.153  1.00 75.50           H  
ATOM    831  CA  VAL A  61      -5.050   6.913  -3.725  1.00 75.50           C  
ATOM    832  HA  VAL A  61      -4.764   5.962  -4.175  1.00 75.50           H  
ATOM    833  C   VAL A  61      -6.548   7.015  -3.914  1.00 75.50           C  
ATOM    834  CB  VAL A  61      -4.675   6.816  -2.243  1.00 75.50           C  
ATOM    835  HB  VAL A  61      -5.272   6.021  -1.797  1.00 75.50           H  
ATOM    836  O   VAL A  61      -7.121   8.089  -4.082  1.00 75.50           O  
ATOM    837  CG1 VAL A  61      -3.204   6.426  -2.114  1.00 75.50           C  
ATOM    838 HG11 VAL A  61      -3.006   6.173  -1.073  1.00 75.50           H  
ATOM    839 HG12 VAL A  61      -2.989   5.548  -2.723  1.00 75.50           H  
ATOM    840 HG13 VAL A  61      -2.555   7.244  -2.428  1.00 75.50           H  
ATOM    841  CG2 VAL A  61      -4.953   8.109  -1.471  1.00 75.50           C  
ATOM    842 HG21 VAL A  61      -4.900   7.909  -0.401  1.00 75.50           H  
ATOM    843 HG22 VAL A  61      -4.213   8.867  -1.730  1.00 75.50           H  
ATOM    844 HG23 VAL A  61      -5.953   8.483  -1.692  1.00 75.50           H  
ATOM    845  N   ALA A  62      -7.190   5.854  -3.867  1.00 74.04           N  
ATOM    846  H   ALA A  62      -6.634   5.025  -3.716  1.00 74.04           H  
ATOM    847  CA  ALA A  62      -8.607   5.698  -4.151  1.00 74.04           C  
ATOM    848  HA  ALA A  62      -9.051   6.667  -4.376  1.00 74.04           H  
ATOM    849  C   ALA A  62      -9.347   5.123  -2.939  1.00 74.04           C  
ATOM    850  CB  ALA A  62      -8.721   4.830  -5.400  1.00 74.04           C  
ATOM    851  HB1 ALA A  62      -9.772   4.708  -5.660  1.00 74.04           H  
ATOM    852  HB2 ALA A  62      -8.182   5.298  -6.223  1.00 74.04           H  
ATOM    853  HB3 ALA A  62      -8.280   3.854  -5.197  1.00 74.04           H  
ATOM    854  O   ALA A  62      -9.810   3.986  -2.965  1.00 74.04           O  
ATOM    855  N   LEU A  63      -9.468   5.908  -1.867  1.00 80.86           N  
ATOM    856  H   LEU A  63      -9.053   6.828  -1.904  1.00 80.86           H  
ATOM    857  CA  LEU A  63      -9.985   5.436  -0.573  1.00 80.86           C  
ATOM    858  HA  LEU A  63      -9.435   4.536  -0.296  1.00 80.86           H  
ATOM    859  C   LEU A  63     -11.473   5.023  -0.597  1.00 80.86           C  
ATOM    860  CB  LEU A  63      -9.702   6.508   0.496  1.00 80.86           C  
ATOM    861  HB2 LEU A  63     -10.006   6.099   1.459  1.00 80.86           H  
ATOM    862  HB3 LEU A  63     -10.322   7.381   0.293  1.00 80.86           H  
ATOM    863  O   LEU A  63     -11.943   4.313   0.290  1.00 80.86           O  
ATOM    864  CG  LEU A  63      -8.232   6.964   0.610  1.00 80.86           C  
ATOM    865  HG  LEU A  63      -7.952   7.501  -0.296  1.00 80.86           H  
ATOM    866  CD1 LEU A  63      -8.089   7.920   1.790  1.00 80.86           C  
ATOM    867 HD11 LEU A  63      -7.059   8.273   1.855  1.00 80.86           H  
ATOM    868 HD12 LEU A  63      -8.747   8.777   1.653  1.00 80.86           H  
ATOM    869 HD13 LEU A  63      -8.344   7.412   2.720  1.00 80.86           H  
ATOM    870  CD2 LEU A  63      -7.260   5.800   0.802  1.00 80.86           C  
ATOM    871 HD21 LEU A  63      -7.221   5.178  -0.092  1.00 80.86           H  
ATOM    872 HD22 LEU A  63      -6.256   6.180   0.993  1.00 80.86           H  
ATOM    873 HD23 LEU A  63      -7.571   5.195   1.654  1.00 80.86           H  
ATOM    874  N   GLY A  64     -12.218   5.388  -1.647  1.00 80.61           N  
ATOM    875  H   GLY A  64     -11.786   6.008  -2.318  1.00 80.61           H  
ATOM    876  CA  GLY A  64     -13.639   5.065  -1.807  1.00 80.61           C  
ATOM    877  HA2 GLY A  64     -14.198   5.575  -1.023  1.00 80.61           H  
ATOM    878  HA3 GLY A  64     -13.972   5.453  -2.770  1.00 80.61           H  
ATOM    879  C   GLY A  64     -13.995   3.569  -1.755  1.00 80.61           C  
ATOM    880  O   GLY A  64     -15.139   3.252  -1.420  1.00 80.61           O  
ATOM    881  N   TRP A  65     -13.054   2.646  -2.011  1.00 83.26           N  
ATOM    882  H   TRP A  65     -12.120   2.959  -2.233  1.00 83.26           H  
ATOM    883  CA  TRP A  65     -13.290   1.196  -1.863  1.00 83.26           C  
ATOM    884  HA  TRP A  65     -14.158   0.927  -2.465  1.00 83.26           H  
ATOM    885  C   TRP A  65     -13.624   0.785  -0.423  1.00 83.26           C  
ATOM    886  CB  TRP A  65     -12.084   0.389  -2.369  1.00 83.26           C  
ATOM    887  HB2 TRP A  65     -11.732   0.815  -3.309  1.00 83.26           H  
ATOM    888  HB3 TRP A  65     -12.423  -0.625  -2.583  1.00 83.26           H  
ATOM    889  O   TRP A  65     -14.356  -0.184  -0.215  1.00 83.26           O  
ATOM    890  CG  TRP A  65     -10.934   0.271  -1.412  1.00 83.26           C  
ATOM    891  CD1 TRP A  65      -9.855   1.077  -1.394  1.00 83.26           C  
ATOM    892  HD1 TRP A  65      -9.666   1.885  -2.086  1.00 83.26           H  
ATOM    893  CD2 TRP A  65     -10.712  -0.698  -0.330  1.00 83.26           C  
ATOM    894  CE2 TRP A  65      -9.489  -0.366   0.328  1.00 83.26           C  
ATOM    895  CE3 TRP A  65     -11.404  -1.832   0.156  1.00 83.26           C  
ATOM    896  HE3 TRP A  65     -12.337  -2.123  -0.304  1.00 83.26           H  
ATOM    897  NE1 TRP A  65      -9.016   0.720  -0.364  1.00 83.26           N  
ATOM    898  HE1 TRP A  65      -8.107   1.141  -0.233  1.00 83.26           H  
ATOM    899  CH2 TRP A  65      -9.693  -2.218   1.865  1.00 83.26           C  
ATOM    900  HH2 TRP A  65      -9.315  -2.793   2.697  1.00 83.26           H  
ATOM    901  CZ2 TRP A  65      -8.981  -1.098   1.409  1.00 83.26           C  
ATOM    902  HZ2 TRP A  65      -8.055  -0.805   1.882  1.00 83.26           H  
ATOM    903  CZ3 TRP A  65     -10.892  -2.588   1.230  1.00 83.26           C  
ATOM    904  HZ3 TRP A  65     -11.427  -3.459   1.579  1.00 83.26           H  
ATOM    905  N   ALA A  66     -13.134   1.548   0.553  1.00 88.05           N  
ATOM    906  H   ALA A  66     -12.520   2.312   0.310  1.00 88.05           H  
ATOM    907  CA  ALA A  66     -13.407   1.359   1.967  1.00 88.05           C  
ATOM    908  HA  ALA A  66     -13.452   0.290   2.179  1.00 88.05           H  
ATOM    909  C   ALA A  66     -14.755   1.971   2.399  1.00 88.05           C  
ATOM    910  CB  ALA A  66     -12.213   1.937   2.734  1.00 88.05           C  
ATOM    911  HB1 ALA A  66     -12.354   1.800   3.806  1.00 88.05           H  
ATOM    912  HB2 ALA A  66     -11.298   1.426   2.436  1.00 88.05           H  
ATOM    913  HB3 ALA A  66     -12.112   3.004   2.534  1.00 88.05           H  
ATOM    914  O   ALA A  66     -15.185   1.743   3.521  1.00 88.05           O  
ATOM    915  N   LEU A  67     -15.457   2.722   1.535  1.00 84.87           N  
ATOM    916  H   LEU A  67     -15.051   2.873   0.623  1.00 84.87           H  
ATOM    917  CA  LEU A  67     -16.674   3.473   1.894  1.00 84.87           C  
ATOM    918  HA  LEU A  67     -16.919   3.301   2.942  1.00 84.87           H  
ATOM    919  C   LEU A  67     -17.928   3.072   1.097  1.00 84.87           C  
ATOM    920  CB  LEU A  67     -16.387   4.976   1.711  1.00 84.87           C  
ATOM    921  HB2 LEU A  67     -16.031   5.136   0.694  1.00 84.87           H  
ATOM    922  HB3 LEU A  67     -17.320   5.528   1.826  1.00 84.87           H  
ATOM    923  O   LEU A  67     -19.037   3.092   1.635  1.00 84.87           O  
ATOM    924  CG  LEU A  67     -15.357   5.567   2.696  1.00 84.87           C  
ATOM    925  HG  LEU A  67     -14.434   4.988   2.662  1.00 84.87           H  
ATOM    926  CD1 LEU A  67     -15.043   6.997   2.264  1.00 84.87           C  
ATOM    927 HD11 LEU A  67     -15.938   7.618   2.294  1.00 84.87           H  
ATOM    928 HD12 LEU A  67     -14.296   7.416   2.938  1.00 84.87           H  
ATOM    929 HD13 LEU A  67     -14.624   7.002   1.258  1.00 84.87           H  
ATOM    930  CD2 LEU A  67     -15.893   5.586   4.130  1.00 84.87           C  
ATOM    931 HD21 LEU A  67     -15.993   4.570   4.513  1.00 84.87           H  
ATOM    932 HD22 LEU A  67     -16.854   6.097   4.177  1.00 84.87           H  
ATOM    933 HD23 LEU A  67     -15.193   6.108   4.782  1.00 84.87           H  
ATOM    934  N   ARG A  68     -17.806   2.728  -0.187  1.00 82.26           N  
ATOM    935  H   ARG A  68     -16.875   2.675  -0.574  1.00 82.26           H  
ATOM    936  CA  ARG A  68     -18.941   2.547  -1.120  1.00 82.26           C  
ATOM    937  HA  ARG A  68     -19.806   2.181  -0.567  1.00 82.26           H  
ATOM    938  C   ARG A  68     -18.631   1.490  -2.177  1.00 82.26           C  
ATOM    939  CB  ARG A  68     -19.307   3.914  -1.742  1.00 82.26           C  
ATOM    940  HB2 ARG A  68     -19.684   4.555  -0.945  1.00 82.26           H  
ATOM    941  HB3 ARG A  68     -20.113   3.780  -2.464  1.00 82.26           H  
ATOM    942  O   ARG A  68     -17.488   1.065  -2.288  1.00 82.26           O  
ATOM    943  CG  ARG A  68     -18.132   4.636  -2.430  1.00 82.26           C  
ATOM    944  HG2 ARG A  68     -17.306   4.739  -1.726  1.00 82.26           H  
ATOM    945  HG3 ARG A  68     -17.791   4.053  -3.285  1.00 82.26           H  
ATOM    946  CD  ARG A  68     -18.534   6.044  -2.893  1.00 82.26           C  
ATOM    947  HD2 ARG A  68     -18.991   6.584  -2.064  1.00 82.26           H  
ATOM    948  HD3 ARG A  68     -19.278   5.954  -3.685  1.00 82.26           H  
ATOM    949  NE  ARG A  68     -17.372   6.808  -3.398  1.00 82.26           N  
ATOM    950  HE  ARG A  68     -17.247   6.843  -4.400  1.00 82.26           H  
ATOM    951  NH1 ARG A  68     -16.509   7.529  -1.391  1.00 82.26           N  
ATOM    952 HH11 ARG A  68     -17.307   7.185  -0.876  1.00 82.26           H  
ATOM    953 HH12 ARG A  68     -15.900   8.205  -0.952  1.00 82.26           H  
ATOM    954  NH2 ARG A  68     -15.463   8.046  -3.264  1.00 82.26           N  
ATOM    955 HH21 ARG A  68     -14.780   8.491  -2.667  1.00 82.26           H  
ATOM    956 HH22 ARG A  68     -15.372   8.140  -4.265  1.00 82.26           H  
ATOM    957  CZ  ARG A  68     -16.464   7.457  -2.685  1.00 82.26           C  
ATOM    958  N   GLU A  69     -19.621   1.049  -2.959  1.00 76.02           N  
ATOM    959  H   GLU A  69     -20.547   1.444  -2.873  1.00 76.02           H  
ATOM    960  CA  GLU A  69     -19.319   0.195  -4.119  1.00 76.02           C  
ATOM    961  HA  GLU A  69     -18.769  -0.672  -3.753  1.00 76.02           H  
ATOM    962  C   GLU A  69     -18.393   0.953  -5.082  1.00 76.02           C  
ATOM    963  CB  GLU A  69     -20.580  -0.347  -4.820  1.00 76.02           C  
ATOM    964  HB2 GLU A  69     -21.157  -0.922  -4.096  1.00 76.02           H  
ATOM    965  HB3 GLU A  69     -21.189   0.478  -5.188  1.00 76.02           H  
ATOM    966  O   GLU A  69     -18.652   2.107  -5.447  1.00 76.02           O  
ATOM    967  CG  GLU A  69     -20.174  -1.266  -5.994  1.00 76.02           C  
ATOM    968  HG2 GLU A  69     -19.804  -0.650  -6.813  1.00 76.02           H  
ATOM    969  HG3 GLU A  69     -19.349  -1.897  -5.662  1.00 76.02           H  
ATOM    970  CD  GLU A  69     -21.288  -2.179  -6.529  1.00 76.02           C  
ATOM    971  OE1 GLU A  69     -20.943  -3.340  -6.889  1.00 76.02           O  
ATOM    972  OE2 GLU A  69     -22.456  -1.733  -6.586  1.00 76.02           O  
ATOM    973  N   PHE A  70     -17.289   0.299  -5.439  1.00 71.10           N  
ATOM    974  H   PHE A  70     -17.156  -0.650  -5.121  1.00 71.10           H  
ATOM    975  CA  PHE A  70     -16.169   0.910  -6.135  1.00 71.10           C  
ATOM    976  HA  PHE A  70     -16.366   1.973  -6.273  1.00 71.10           H  
ATOM    977  C   PHE A  70     -15.975   0.286  -7.517  1.00 71.10           C  
ATOM    978  CB  PHE A  70     -14.929   0.778  -5.248  1.00 71.10           C  
ATOM    979  HB2 PHE A  70     -15.182   1.180  -4.267  1.00 71.10           H  
ATOM    980  HB3 PHE A  70     -14.672  -0.274  -5.131  1.00 71.10           H  
ATOM    981  O   PHE A  70     -16.000  -0.938  -7.668  1.00 71.10           O  
ATOM    982  CG  PHE A  70     -13.733   1.534  -5.777  1.00 71.10           C  
ATOM    983  CD1 PHE A  70     -12.773   0.880  -6.572  1.00 71.10           C  
ATOM    984  HD1 PHE A  70     -12.861  -0.177  -6.775  1.00 71.10           H  
ATOM    985  CD2 PHE A  70     -13.623   2.914  -5.527  1.00 71.10           C  
ATOM    986  HD2 PHE A  70     -14.360   3.414  -4.916  1.00 71.10           H  
ATOM    987  CE1 PHE A  70     -11.723   1.616  -7.146  1.00 71.10           C  
ATOM    988  HE1 PHE A  70     -11.004   1.124  -7.785  1.00 71.10           H  
ATOM    989  CE2 PHE A  70     -12.575   3.649  -6.102  1.00 71.10           C  
ATOM    990  HE2 PHE A  70     -12.496   4.713  -5.934  1.00 71.10           H  
ATOM    991  CZ  PHE A  70     -11.640   3.001  -6.927  1.00 71.10           C  
ATOM    992  HZ  PHE A  70     -10.866   3.582  -7.407  1.00 71.10           H  
ATOM    993  N   GLU A  71     -15.760   1.130  -8.527  1.00 69.46           N  
ATOM    994  H   GLU A  71     -15.718   2.123  -8.351  1.00 69.46           H  
ATOM    995  CA  GLU A  71     -15.437   0.673  -9.877  1.00 69.46           C  
ATOM    996  HA  GLU A  71     -16.034  -0.216 -10.079  1.00 69.46           H  
ATOM    997  C   GLU A  71     -13.962   0.258  -9.939  1.00 69.46           C  
ATOM    998  CB  GLU A  71     -15.860   1.715 -10.924  1.00 69.46           C  
ATOM    999  HB2 GLU A  71     -15.222   2.597 -10.867  1.00 69.46           H  
ATOM   1000  HB3 GLU A  71     -16.885   2.009 -10.696  1.00 69.46           H  
ATOM   1001  O   GLU A  71     -13.046   1.067 -10.097  1.00 69.46           O  
ATOM   1002  CG  GLU A  71     -15.812   1.111 -12.341  1.00 69.46           C  
ATOM   1003  HG2 GLU A  71     -16.257   0.117 -12.309  1.00 69.46           H  
ATOM   1004  HG3 GLU A  71     -14.769   0.997 -12.635  1.00 69.46           H  
ATOM   1005  CD  GLU A  71     -16.563   1.929 -13.409  1.00 69.46           C  
ATOM   1006  OE1 GLU A  71     -16.385   1.612 -14.607  1.00 69.46           O  
ATOM   1007  OE2 GLU A  71     -17.359   2.826 -13.046  1.00 69.46           O  
ATOM   1008  N   VAL A  72     -13.745  -1.042  -9.744  1.00 73.18           N  
ATOM   1009  H   VAL A  72     -14.547  -1.618  -9.532  1.00 73.18           H  
ATOM   1010  CA  VAL A  72     -12.445  -1.697  -9.892  1.00 73.18           C  
ATOM   1011  HA  VAL A  72     -11.722  -1.203  -9.243  1.00 73.18           H  
ATOM   1012  C   VAL A  72     -11.973  -1.571 -11.342  1.00 73.18           C  
ATOM   1013  CB  VAL A  72     -12.560  -3.178  -9.481  1.00 73.18           C  
ATOM   1014  HB  VAL A  72     -13.313  -3.664 -10.101  1.00 73.18           H  
ATOM   1015  O   VAL A  72     -12.745  -1.826 -12.266  1.00 73.18           O  
ATOM   1016  CG1 VAL A  72     -11.243  -3.934  -9.648  1.00 73.18           C  
ATOM   1017 HG11 VAL A  72     -10.483  -3.519  -8.986  1.00 73.18           H  
ATOM   1018 HG12 VAL A  72     -11.414  -4.987  -9.423  1.00 73.18           H  
ATOM   1019 HG13 VAL A  72     -10.895  -3.880 -10.679  1.00 73.18           H  
ATOM   1020  CG2 VAL A  72     -12.986  -3.312  -8.009  1.00 73.18           C  
ATOM   1021 HG21 VAL A  72     -12.298  -2.754  -7.374  1.00 73.18           H  
ATOM   1022 HG22 VAL A  72     -12.965  -4.360  -7.710  1.00 73.18           H  
ATOM   1023 HG23 VAL A  72     -13.995  -2.926  -7.867  1.00 73.18           H  
ATOM   1024  N   LEU A  73     -10.694  -1.236 -11.550  1.00 71.09           N  
ATOM   1025  H   LEU A  73     -10.117  -1.003 -10.754  1.00 71.09           H  
ATOM   1026  CA  LEU A  73     -10.071  -1.271 -12.876  1.00 71.09           C  
ATOM   1027  HA  LEU A  73     -10.594  -0.562 -13.518  1.00 71.09           H  
ATOM   1028  C   LEU A  73     -10.209  -2.678 -13.481  1.00 71.09           C  
ATOM   1029  CB  LEU A  73      -8.589  -0.846 -12.761  1.00 71.09           C  
ATOM   1030  HB2 LEU A  73      -8.538   0.207 -12.484  1.00 71.09           H  
ATOM   1031  HB3 LEU A  73      -8.132  -1.427 -11.960  1.00 71.09           H  
ATOM   1032  O   LEU A  73      -9.596  -3.623 -12.980  1.00 71.09           O  
ATOM   1033  CG  LEU A  73      -7.754  -1.075 -14.041  1.00 71.09           C  
ATOM   1034  HG  LEU A  73      -7.810  -2.133 -14.299  1.00 71.09           H  
ATOM   1035  CD1 LEU A  73      -8.223  -0.282 -15.263  1.00 71.09           C  
ATOM   1036 HD11 LEU A  73      -7.846  -0.776 -16.159  1.00 71.09           H  
ATOM   1037 HD12 LEU A  73      -7.816   0.729 -15.249  1.00 71.09           H  
ATOM   1038 HD13 LEU A  73      -9.311  -0.251 -15.326  1.00 71.09           H  
ATOM   1039  CD2 LEU A  73      -6.277  -0.773 -13.794  1.00 71.09           C  
ATOM   1040 HD21 LEU A  73      -6.143   0.262 -13.481  1.00 71.09           H  
ATOM   1041 HD22 LEU A  73      -5.710  -0.946 -14.709  1.00 71.09           H  
ATOM   1042 HD23 LEU A  73      -5.890  -1.433 -13.017  1.00 71.09           H  
ATOM   1043  N   GLY A  74     -10.962  -2.805 -14.573  1.00 70.42           N  
ATOM   1044  H   GLY A  74     -11.493  -2.003 -14.884  1.00 70.42           H  
ATOM   1045  CA  GLY A  74     -11.106  -4.067 -15.304  1.00 70.42           C  
ATOM   1046  HA2 GLY A  74     -11.486  -4.823 -14.616  1.00 70.42           H  
ATOM   1047  HA3 GLY A  74     -11.833  -3.948 -16.107  1.00 70.42           H  
ATOM   1048  C   GLY A  74      -9.789  -4.567 -15.911  1.00 70.42           C  
ATOM   1049  O   GLY A  74      -8.834  -3.803 -16.057  1.00 70.42           O  
ATOM   1050  N   SER A  75      -9.719  -5.851 -16.257  1.00 73.24           N  
ATOM   1051  H   SER A  75     -10.468  -6.457 -15.952  1.00 73.24           H  
ATOM   1052  CA  SER A  75      -8.546  -6.472 -16.895  1.00 73.24           C  
ATOM   1053  HA  SER A  75      -7.694  -6.376 -16.222  1.00 73.24           H  
ATOM   1054  C   SER A  75      -8.163  -5.845 -18.253  1.00 73.24           C  
ATOM   1055  CB  SER A  75      -8.826  -7.968 -17.095  1.00 73.24           C  
ATOM   1056  HB2 SER A  75      -7.925  -8.447 -17.477  1.00 73.24           H  
ATOM   1057  HB3 SER A  75      -9.092  -8.425 -16.142  1.00 73.24           H  
ATOM   1058  O   SER A  75      -9.006  -5.804 -19.153  1.00 73.24           O  
ATOM   1059  OG  SER A  75      -9.873  -8.162 -18.031  1.00 73.24           O  
ATOM   1060  HG  SER A  75      -9.907  -7.364 -18.564  1.00 73.24           H  
ATOM   1061  N   ASP A  76      -6.891  -5.478 -18.456  1.00 78.91           N  
ATOM   1062  H   ASP A  76      -6.245  -5.510 -17.681  1.00 78.91           H  
ATOM   1063  CA  ASP A  76      -6.342  -5.001 -19.742  1.00 78.91           C  
ATOM   1064  HA  ASP A  76      -7.164  -4.874 -20.447  1.00 78.91           H  
ATOM   1065  C   ASP A  76      -5.382  -6.040 -20.356  1.00 78.91           C  
ATOM   1066  CB  ASP A  76      -5.701  -3.610 -19.580  1.00 78.91           C  
ATOM   1067  HB2 ASP A  76      -6.420  -2.948 -19.098  1.00 78.91           H  
ATOM   1068  HB3 ASP A  76      -4.827  -3.687 -18.933  1.00 78.91           H  
ATOM   1069  O   ASP A  76      -4.159  -6.001 -20.189  1.00 78.91           O  
ATOM   1070  CG  ASP A  76      -5.297  -2.983 -20.926  1.00 78.91           C  
ATOM   1071  OD1 ASP A  76      -5.902  -3.354 -21.960  1.00 78.91           O  
ATOM   1072  OD2 ASP A  76      -4.409  -2.099 -20.922  1.00 78.91           O  
ATOM   1073  N   SER A  77      -5.960  -7.043 -21.024  1.00 75.83           N  
ATOM   1074  H   SER A  77      -6.951  -6.970 -21.202  1.00 75.83           H  
ATOM   1075  CA  SER A  77      -5.199  -8.158 -21.607  1.00 75.83           C  
ATOM   1076  HA  SER A  77      -4.503  -8.508 -20.845  1.00 75.83           H  
ATOM   1077  C   SER A  77      -4.420  -7.745 -22.869  1.00 75.83           C  
ATOM   1078  CB  SER A  77      -6.120  -9.325 -21.956  1.00 75.83           C  
ATOM   1079  HB2 SER A  77      -6.916  -8.979 -22.616  1.00 75.83           H  
ATOM   1080  HB3 SER A  77      -5.549 -10.099 -22.469  1.00 75.83           H  
ATOM   1081  O   SER A  77      -4.964  -7.017 -23.702  1.00 75.83           O  
ATOM   1082  OG  SER A  77      -6.674  -9.871 -20.778  1.00 75.83           O  
ATOM   1083  HG  SER A  77      -7.013  -9.153 -20.238  1.00 75.83           H  
ATOM   1084  N   PRO A  78      -3.191  -8.262 -23.084  1.00 79.58           N  
ATOM   1085  CA  PRO A  78      -2.404  -7.965 -24.278  1.00 79.58           C  
ATOM   1086  HA  PRO A  78      -2.172  -6.900 -24.245  1.00 79.58           H  
ATOM   1087  C   PRO A  78      -3.112  -8.279 -25.602  1.00 79.58           C  
ATOM   1088  CB  PRO A  78      -1.109  -8.769 -24.150  1.00 79.58           C  
ATOM   1089  HB2 PRO A  78      -1.230  -9.747 -24.615  1.00 79.58           H  
ATOM   1090  HB3 PRO A  78      -0.260  -8.240 -24.583  1.00 79.58           H  
ATOM   1091  O   PRO A  78      -3.891  -9.228 -25.705  1.00 79.58           O  
ATOM   1092  CG  PRO A  78      -0.955  -8.945 -22.644  1.00 79.58           C  
ATOM   1093  HG2 PRO A  78      -0.400  -9.854 -22.410  1.00 79.58           H  
ATOM   1094  HG3 PRO A  78      -0.473  -8.067 -22.216  1.00 79.58           H  
ATOM   1095  CD  PRO A  78      -2.394  -9.040 -22.147  1.00 79.58           C  
ATOM   1096  HD2 PRO A  78      -2.450  -8.634 -21.137  1.00 79.58           H  
ATOM   1097  HD3 PRO A  78      -2.728 -10.078 -22.160  1.00 79.58           H  
ATOM   1098  N   ALA A  79      -2.795  -7.510 -26.645  1.00 79.86           N  
ATOM   1099  H   ALA A  79      -2.069  -6.818 -26.524  1.00 79.86           H  
ATOM   1100  CA  ALA A  79      -3.399  -7.690 -27.961  1.00 79.86           C  
ATOM   1101  HA  ALA A  79      -4.468  -7.845 -27.815  1.00 79.86           H  
ATOM   1102  C   ALA A  79      -2.847  -8.928 -28.698  1.00 79.86           C  
ATOM   1103  CB  ALA A  79      -3.222  -6.403 -28.777  1.00 79.86           C  
ATOM   1104  HB1 ALA A  79      -3.680  -5.567 -28.248  1.00 79.86           H  
ATOM   1105  HB2 ALA A  79      -3.698  -6.518 -29.751  1.00 79.86           H  
ATOM   1106  HB3 ALA A  79      -2.161  -6.203 -28.919  1.00 79.86           H  
ATOM   1107  O   ALA A  79      -1.646  -9.208 -28.683  1.00 79.86           O  
ATOM   1108  N   GLU A  80      -3.715  -9.645 -29.418  1.00 78.87           N  
ATOM   1109  H   GLU A  80      -4.697  -9.413 -29.370  1.00 78.87           H  
ATOM   1110  CA  GLU A  80      -3.293 -10.738 -30.301  1.00 78.87           C  
ATOM   1111  HA  GLU A  80      -2.662 -11.415 -29.725  1.00 78.87           H  
ATOM   1112  C   GLU A  80      -2.470 -10.229 -31.501  1.00 78.87           C  
ATOM   1113  CB  GLU A  80      -4.496 -11.538 -30.829  1.00 78.87           C  
ATOM   1114  HB2 GLU A  80      -4.120 -12.223 -31.589  1.00 78.87           H  
ATOM   1115  HB3 GLU A  80      -5.198 -10.855 -31.305  1.00 78.87           H  
ATOM   1116  O   GLU A  80      -2.704  -9.145 -32.038  1.00 78.87           O  
ATOM   1117  CG  GLU A  80      -5.236 -12.370 -29.767  1.00 78.87           C  
ATOM   1118  HG2 GLU A  80      -5.679 -11.691 -29.038  1.00 78.87           H  
ATOM   1119  HG3 GLU A  80      -4.510 -12.999 -29.253  1.00 78.87           H  
ATOM   1120  CD  GLU A  80      -6.338 -13.265 -30.375  1.00 78.87           C  
ATOM   1121  OE1 GLU A  80      -7.121 -13.848 -29.592  1.00 78.87           O  
ATOM   1122  OE2 GLU A  80      -6.407 -13.382 -31.624  1.00 78.87           O  
ATOM   1123  N   GLY A  81      -1.537 -11.056 -31.987  1.00 82.26           N  
ATOM   1124  H   GLY A  81      -1.381 -11.931 -31.507  1.00 82.26           H  
ATOM   1125  CA  GLY A  81      -0.799 -10.796 -33.232  1.00 82.26           C  
ATOM   1126  HA2 GLY A  81      -1.498 -10.441 -33.989  1.00 82.26           H  
ATOM   1127  HA3 GLY A  81      -0.363 -11.733 -33.577  1.00 82.26           H  
ATOM   1128  C   GLY A  81       0.339  -9.773 -33.131  1.00 82.26           C  
ATOM   1129  O   GLY A  81       0.880  -9.370 -34.163  1.00 82.26           O  
ATOM   1130  N   LEU A  82       0.715  -9.369 -31.915  1.00 89.63           N  
ATOM   1131  H   LEU A  82       0.177  -9.688 -31.122  1.00 89.63           H  
ATOM   1132  CA  LEU A  82       1.941  -8.614 -31.651  1.00 89.63           C  
ATOM   1133  HA  LEU A  82       1.932  -7.711 -32.262  1.00 89.63           H  
ATOM   1134  C   LEU A  82       3.199  -9.400 -32.051  1.00 89.63           C  
ATOM   1135  CB  LEU A  82       1.981  -8.231 -30.162  1.00 89.63           C  
ATOM   1136  HB2 LEU A  82       1.833  -9.132 -29.567  1.00 89.63           H  
ATOM   1137  HB3 LEU A  82       2.965  -7.831 -29.916  1.00 89.63           H  
ATOM   1138  O   LEU A  82       3.163 -10.610 -32.258  1.00 89.63           O  
ATOM   1139  CG  LEU A  82       0.923  -7.192 -29.759  1.00 89.63           C  
ATOM   1140  HG  LEU A  82      -0.074  -7.567 -29.989  1.00 89.63           H  
ATOM   1141  CD1 LEU A  82       1.030  -6.944 -28.263  1.00 89.63           C  
ATOM   1142 HD11 LEU A  82       0.782  -7.853 -27.715  1.00 89.63           H  
ATOM   1143 HD12 LEU A  82       2.029  -6.607 -27.987  1.00 89.63           H  
ATOM   1144 HD13 LEU A  82       0.308  -6.174 -27.989  1.00 89.63           H  
ATOM   1145  CD2 LEU A  82       1.113  -5.848 -30.471  1.00 89.63           C  
ATOM   1146 HD21 LEU A  82       0.913  -5.953 -31.537  1.00 89.63           H  
ATOM   1147 HD22 LEU A  82       0.403  -5.126 -30.068  1.00 89.63           H  
ATOM   1148 HD23 LEU A  82       2.125  -5.477 -30.308  1.00 89.63           H  
ATOM   1149  N   THR A  83       4.332  -8.702 -32.153  1.00 93.83           N  
ATOM   1150  H   THR A  83       4.319  -7.725 -31.896  1.00 93.83           H  
ATOM   1151  CA  THR A  83       5.640  -9.362 -32.240  1.00 93.83           C  
ATOM   1152  HA  THR A  83       5.556 -10.212 -32.918  1.00 93.83           H  
ATOM   1153  C   THR A  83       6.048  -9.902 -30.870  1.00 93.83           C  
ATOM   1154  CB  THR A  83       6.734  -8.421 -32.776  1.00 93.83           C  
ATOM   1155  HB  THR A  83       7.661  -8.987 -32.869  1.00 93.83           H  
ATOM   1156  O   THR A  83       5.631  -9.369 -29.842  1.00 93.83           O  
ATOM   1157  CG2 THR A  83       6.393  -7.831 -34.144  1.00 93.83           C  
ATOM   1158 HG21 THR A  83       5.526  -7.176 -34.067  1.00 93.83           H  
ATOM   1159 HG22 THR A  83       7.243  -7.262 -34.521  1.00 93.83           H  
ATOM   1160 HG23 THR A  83       6.169  -8.639 -34.841  1.00 93.83           H  
ATOM   1161  OG1 THR A  83       6.956  -7.345 -31.894  1.00 93.83           O  
ATOM   1162  HG1 THR A  83       7.541  -6.711 -32.315  1.00 93.83           H  
ATOM   1163  N   ALA A  84       6.941 -10.896 -30.850  1.00 93.81           N  
ATOM   1164  H   ALA A  84       7.146 -11.371 -31.717  1.00 93.81           H  
ATOM   1165  CA  ALA A  84       7.510 -11.456 -29.622  1.00 93.81           C  
ATOM   1166  HA  ALA A  84       6.755 -12.056 -29.114  1.00 93.81           H  
ATOM   1167  C   ALA A  84       8.012 -10.387 -28.633  1.00 93.81           C  
ATOM   1168  CB  ALA A  84       8.684 -12.351 -30.040  1.00 93.81           C  
ATOM   1169  HB1 ALA A  84       9.394 -11.787 -30.646  1.00 93.81           H  
ATOM   1170  HB2 ALA A  84       8.321 -13.205 -30.612  1.00 93.81           H  
ATOM   1171  HB3 ALA A  84       9.204 -12.710 -29.151  1.00 93.81           H  
ATOM   1172  O   ALA A  84       7.850 -10.523 -27.424  1.00 93.81           O  
ATOM   1173  N   ASP A  85       8.627  -9.319 -29.146  1.00 93.98           N  
ATOM   1174  H   ASP A  85       8.695  -9.233 -30.150  1.00 93.98           H  
ATOM   1175  CA  ASP A  85       9.190  -8.259 -28.315  1.00 93.98           C  
ATOM   1176  HA  ASP A  85       9.652  -8.727 -27.446  1.00 93.98           H  
ATOM   1177  C   ASP A  85       8.117  -7.310 -27.769  1.00 93.98           C  
ATOM   1178  CB  ASP A  85      10.292  -7.543 -29.103  1.00 93.98           C  
ATOM   1179  HB2 ASP A  85       9.853  -6.772 -29.737  1.00 93.98           H  
ATOM   1180  HB3 ASP A  85      10.799  -8.260 -29.749  1.00 93.98           H  
ATOM   1181  O   ASP A  85       8.053  -7.094 -26.559  1.00 93.98           O  
ATOM   1182  CG  ASP A  85      11.340  -6.948 -28.168  1.00 93.98           C  
ATOM   1183  OD1 ASP A  85      11.806  -7.718 -27.289  1.00 93.98           O  
ATOM   1184  OD2 ASP A  85      11.712  -5.787 -28.405  1.00 93.98           O  
ATOM   1185  N   ALA A  86       7.199  -6.863 -28.635  1.00 93.46           N  
ATOM   1186  H   ALA A  86       7.258  -7.150 -29.601  1.00 93.46           H  
ATOM   1187  CA  ALA A  86       6.069  -6.023 -28.245  1.00 93.46           C  
ATOM   1188  HA  ALA A  86       6.451  -5.132 -27.746  1.00 93.46           H  
ATOM   1189  C   ALA A  86       5.125  -6.733 -27.259  1.00 93.46           C  
ATOM   1190  CB  ALA A  86       5.328  -5.591 -29.516  1.00 93.46           C  
ATOM   1191  HB1 ALA A  86       6.003  -5.032 -30.164  1.00 93.46           H  
ATOM   1192  HB2 ALA A  86       4.952  -6.467 -30.045  1.00 93.46           H  
ATOM   1193  HB3 ALA A  86       4.490  -4.949 -29.242  1.00 93.46           H  
ATOM   1194  O   ALA A  86       4.606  -6.092 -26.350  1.00 93.46           O  
ATOM   1195  N   LEU A  87       4.935  -8.053 -27.386  1.00 95.39           N  
ATOM   1196  H   LEU A  87       5.347  -8.531 -28.174  1.00 95.39           H  
ATOM   1197  CA  LEU A  87       4.133  -8.824 -26.434  1.00 95.39           C  
ATOM   1198  HA  LEU A  87       3.190  -8.293 -26.302  1.00 95.39           H  
ATOM   1199  C   LEU A  87       4.801  -8.887 -25.052  1.00 95.39           C  
ATOM   1200  CB  LEU A  87       3.819 -10.218 -27.009  1.00 95.39           C  
ATOM   1201  HB2 LEU A  87       3.294 -10.091 -27.956  1.00 95.39           H  
ATOM   1202  HB3 LEU A  87       4.757 -10.736 -27.212  1.00 95.39           H  
ATOM   1203  O   LEU A  87       4.128  -8.629 -24.059  1.00 95.39           O  
ATOM   1204  CG  LEU A  87       2.960 -11.102 -26.079  1.00 95.39           C  
ATOM   1205  HG  LEU A  87       3.534 -11.342 -25.184  1.00 95.39           H  
ATOM   1206  CD1 LEU A  87       1.640 -10.451 -25.659  1.00 95.39           C  
ATOM   1207 HD11 LEU A  87       1.042 -10.200 -26.535  1.00 95.39           H  
ATOM   1208 HD12 LEU A  87       1.080 -11.138 -25.024  1.00 95.39           H  
ATOM   1209 HD13 LEU A  87       1.826  -9.545 -25.082  1.00 95.39           H  
ATOM   1210  CD2 LEU A  87       2.606 -12.409 -26.787  1.00 95.39           C  
ATOM   1211 HD21 LEU A  87       2.115 -13.085 -26.087  1.00 95.39           H  
ATOM   1212 HD22 LEU A  87       3.510 -12.888 -27.165  1.00 95.39           H  
ATOM   1213 HD23 LEU A  87       1.933 -12.211 -27.621  1.00 95.39           H  
ATOM   1214  N   LYS A  88       6.114  -9.156 -24.961  1.00 94.66           N  
ATOM   1215  H   LYS A  88       6.631  -9.336 -25.810  1.00 94.66           H  
ATOM   1216  CA  LYS A  88       6.830  -9.101 -23.668  1.00 94.66           C  
ATOM   1217  HA  LYS A  88       6.346  -9.774 -22.961  1.00 94.66           H  
ATOM   1218  C   LYS A  88       6.754  -7.702 -23.045  1.00 94.66           C  
ATOM   1219  CB  LYS A  88       8.304  -9.508 -23.813  1.00 94.66           C  
ATOM   1220  HB2 LYS A  88       8.786  -9.333 -22.851  1.00 94.66           H  
ATOM   1221  HB3 LYS A  88       8.767  -8.866 -24.562  1.00 94.66           H  
ATOM   1222  O   LYS A  88       6.516  -7.589 -21.845  1.00 94.66           O  
ATOM   1223  CG  LYS A  88       8.548 -10.984 -24.152  1.00 94.66           C  
ATOM   1224  HG2 LYS A  88       7.980 -11.267 -25.039  1.00 94.66           H  
ATOM   1225  HG3 LYS A  88       8.197 -11.596 -23.321  1.00 94.66           H  
ATOM   1226  CD  LYS A  88      10.042 -11.278 -24.380  1.00 94.66           C  
ATOM   1227  HD2 LYS A  88      10.154 -12.354 -24.514  1.00 94.66           H  
ATOM   1228  HD3 LYS A  88      10.608 -10.996 -23.493  1.00 94.66           H  
ATOM   1229  CE  LYS A  88      10.576 -10.569 -25.636  1.00 94.66           C  
ATOM   1230  HE2 LYS A  88      10.982 -11.317 -26.316  1.00 94.66           H  
ATOM   1231  HE3 LYS A  88       9.726 -10.106 -26.138  1.00 94.66           H  
ATOM   1232  NZ  LYS A  88      11.604  -9.538 -25.341  1.00 94.66           N  
ATOM   1233  HZ1 LYS A  88      11.817  -8.991 -26.163  1.00 94.66           H  
ATOM   1234  HZ2 LYS A  88      12.463  -9.934 -24.987  1.00 94.66           H  
ATOM   1235  HZ3 LYS A  88      11.256  -8.849 -24.690  1.00 94.66           H  
ATOM   1236  N   GLN A  89       6.915  -6.652 -23.857  1.00 92.23           N  
ATOM   1237  H   GLN A  89       7.142  -6.819 -24.827  1.00 92.23           H  
ATOM   1238  CA  GLN A  89       6.813  -5.265 -23.402  1.00 92.23           C  
ATOM   1239  HA  GLN A  89       7.524  -5.120 -22.590  1.00 92.23           H  
ATOM   1240  C   GLN A  89       5.412  -4.951 -22.860  1.00 92.23           C  
ATOM   1241  CB  GLN A  89       7.183  -4.312 -24.550  1.00 92.23           C  
ATOM   1242  HB2 GLN A  89       6.402  -4.334 -25.310  1.00 92.23           H  
ATOM   1243  HB3 GLN A  89       8.115  -4.638 -25.010  1.00 92.23           H  
ATOM   1244  O   GLN A  89       5.299  -4.425 -21.754  1.00 92.23           O  
ATOM   1245  CG  GLN A  89       7.361  -2.874 -24.038  1.00 92.23           C  
ATOM   1246  HG2 GLN A  89       6.436  -2.526 -23.578  1.00 92.23           H  
ATOM   1247  HG3 GLN A  89       8.143  -2.866 -23.278  1.00 92.23           H  
ATOM   1248  CD  GLN A  89       7.733  -1.886 -25.139  1.00 92.23           C  
ATOM   1249  NE2 GLN A  89       8.383  -0.793 -24.803  1.00 92.23           N  
ATOM   1250 HE21 GLN A  89       8.657  -0.627 -23.845  1.00 92.23           H  
ATOM   1251 HE22 GLN A  89       8.615  -0.167 -25.560  1.00 92.23           H  
ATOM   1252  OE1 GLN A  89       7.435  -2.052 -26.311  1.00 92.23           O  
ATOM   1253  N   GLN A  90       4.349  -5.314 -23.590  1.00 91.18           N  
ATOM   1254  H   GLN A  90       4.491  -5.706 -24.510  1.00 91.18           H  
ATOM   1255  CA  GLN A  90       2.976  -5.072 -23.141  1.00 91.18           C  
ATOM   1256  HA  GLN A  90       2.903  -4.017 -22.875  1.00 91.18           H  
ATOM   1257  C   GLN A  90       2.651  -5.882 -21.880  1.00 91.18           C  
ATOM   1258  CB  GLN A  90       1.959  -5.342 -24.266  1.00 91.18           C  
ATOM   1259  HB2 GLN A  90       2.291  -4.855 -25.183  1.00 91.18           H  
ATOM   1260  HB3 GLN A  90       1.874  -6.414 -24.442  1.00 91.18           H  
ATOM   1261  O   GLN A  90       2.113  -5.324 -20.935  1.00 91.18           O  
ATOM   1262  CG  GLN A  90       0.592  -4.755 -23.861  1.00 91.18           C  
ATOM   1263  HG2 GLN A  90       0.709  -3.684 -23.693  1.00 91.18           H  
ATOM   1264  HG3 GLN A  90       0.262  -5.202 -22.923  1.00 91.18           H  
ATOM   1265  CD  GLN A  90      -0.534  -4.956 -24.869  1.00 91.18           C  
ATOM   1266  NE2 GLN A  90      -1.630  -4.245 -24.719  1.00 91.18           N  
ATOM   1267 HE21 GLN A  90      -2.427  -4.472 -25.296  1.00 91.18           H  
ATOM   1268 HE22 GLN A  90      -1.745  -3.660 -23.905  1.00 91.18           H  
ATOM   1269  OE1 GLN A  90      -0.496  -5.782 -25.767  1.00 91.18           O  
ATOM   1270  N   VAL A  91       3.042  -7.159 -21.809  1.00 94.34           N  
ATOM   1271  H   VAL A  91       3.483  -7.568 -22.620  1.00 94.34           H  
ATOM   1272  CA  VAL A  91       2.859  -8.003 -20.611  1.00 94.34           C  
ATOM   1273  HA  VAL A  91       1.795  -8.064 -20.386  1.00 94.34           H  
ATOM   1274  C   VAL A  91       3.529  -7.382 -19.375  1.00 94.34           C  
ATOM   1275  CB  VAL A  91       3.380  -9.429 -20.899  1.00 94.34           C  
ATOM   1276  HB  VAL A  91       4.354  -9.364 -21.383  1.00 94.34           H  
ATOM   1277  O   VAL A  91       2.932  -7.361 -18.297  1.00 94.34           O  
ATOM   1278  CG1 VAL A  91       3.539 -10.290 -19.646  1.00 94.34           C  
ATOM   1279 HG11 VAL A  91       2.646 -10.220 -19.025  1.00 94.34           H  
ATOM   1280 HG12 VAL A  91       4.404  -9.935 -19.085  1.00 94.34           H  
ATOM   1281 HG13 VAL A  91       3.723 -11.329 -19.919  1.00 94.34           H  
ATOM   1282  CG2 VAL A  91       2.420 -10.179 -21.828  1.00 94.34           C  
ATOM   1283 HG21 VAL A  91       2.869 -11.119 -22.150  1.00 94.34           H  
ATOM   1284 HG22 VAL A  91       1.487 -10.384 -21.303  1.00 94.34           H  
ATOM   1285 HG23 VAL A  91       2.197  -9.578 -22.710  1.00 94.34           H  
ATOM   1286  N   TYR A  92       4.734  -6.824 -19.525  1.00 92.79           N  
ATOM   1287  H   TYR A  92       5.185  -6.884 -20.427  1.00 92.79           H  
ATOM   1288  CA  TYR A  92       5.420  -6.089 -18.459  1.00 92.79           C  
ATOM   1289  HA  TYR A  92       5.445  -6.706 -17.560  1.00 92.79           H  
ATOM   1290  C   TYR A  92       4.697  -4.790 -18.073  1.00 92.79           C  
ATOM   1291  CB  TYR A  92       6.866  -5.828 -18.893  1.00 92.79           C  
ATOM   1292  HB2 TYR A  92       7.351  -6.790 -19.054  1.00 92.79           H  
ATOM   1293  HB3 TYR A  92       6.870  -5.297 -19.845  1.00 92.79           H  
ATOM   1294  O   TYR A  92       4.514  -4.523 -16.884  1.00 92.79           O  
ATOM   1295  CG  TYR A  92       7.681  -5.039 -17.889  1.00 92.79           C  
ATOM   1296  CD1 TYR A  92       7.928  -3.666 -18.094  1.00 92.79           C  
ATOM   1297  HD1 TYR A  92       7.546  -3.175 -18.976  1.00 92.79           H  
ATOM   1298  CD2 TYR A  92       8.201  -5.687 -16.753  1.00 92.79           C  
ATOM   1299  HD2 TYR A  92       8.022  -6.741 -16.600  1.00 92.79           H  
ATOM   1300  CE1 TYR A  92       8.714  -2.943 -17.172  1.00 92.79           C  
ATOM   1301  HE1 TYR A  92       8.961  -1.907 -17.346  1.00 92.79           H  
ATOM   1302  CE2 TYR A  92       8.951  -4.955 -15.813  1.00 92.79           C  
ATOM   1303  HE2 TYR A  92       9.359  -5.436 -14.936  1.00 92.79           H  
ATOM   1304  OH  TYR A  92       9.968  -2.917 -15.115  1.00 92.79           O  
ATOM   1305  HH  TYR A  92      10.518  -2.248 -15.529  1.00 92.79           H  
ATOM   1306  CZ  TYR A  92       9.217  -3.588 -16.024  1.00 92.79           C  
ATOM   1307  N   GLN A  93       4.238  -4.010 -19.056  1.00 87.11           N  
ATOM   1308  H   GLN A  93       4.405  -4.293 -20.011  1.00 87.11           H  
ATOM   1309  CA  GLN A  93       3.483  -2.775 -18.826  1.00 87.11           C  
ATOM   1310  HA  GLN A  93       4.060  -2.133 -18.160  1.00 87.11           H  
ATOM   1311  C   GLN A  93       2.146  -3.040 -18.119  1.00 87.11           C  
ATOM   1312  CB  GLN A  93       3.279  -2.029 -20.153  1.00 87.11           C  
ATOM   1313  HB2 GLN A  93       2.922  -2.729 -20.908  1.00 87.11           H  
ATOM   1314  HB3 GLN A  93       2.521  -1.257 -20.018  1.00 87.11           H  
ATOM   1315  O   GLN A  93       1.892  -2.416 -17.094  1.00 87.11           O  
ATOM   1316  CG  GLN A  93       4.575  -1.351 -20.630  1.00 87.11           C  
ATOM   1317  HG2 GLN A  93       4.834  -0.559 -19.927  1.00 87.11           H  
ATOM   1318  HG3 GLN A  93       5.393  -2.072 -20.638  1.00 87.11           H  
ATOM   1319  CD  GLN A  93       4.466  -0.749 -22.029  1.00 87.11           C  
ATOM   1320  NE2 GLN A  93       5.392   0.100 -22.418  1.00 87.11           N  
ATOM   1321 HE21 GLN A  93       5.255   0.502 -23.334  1.00 87.11           H  
ATOM   1322 HE22 GLN A  93       6.105   0.419 -21.777  1.00 87.11           H  
ATOM   1323  OE1 GLN A  93       3.571  -1.025 -22.810  1.00 87.11           O  
ATOM   1324  N   THR A  94       1.344  -4.006 -18.580  1.00 89.64           N  
ATOM   1325  H   THR A  94       1.584  -4.461 -19.449  1.00 89.64           H  
ATOM   1326  CA  THR A  94       0.088  -4.426 -17.934  1.00 89.64           C  
ATOM   1327  HA  THR A  94      -0.617  -3.595 -17.947  1.00 89.64           H  
ATOM   1328  C   THR A  94       0.329  -4.809 -16.470  1.00 89.64           C  
ATOM   1329  CB  THR A  94      -0.549  -5.604 -18.697  1.00 89.64           C  
ATOM   1330  HB  THR A  94       0.168  -6.423 -18.753  1.00 89.64           H  
ATOM   1331  O   THR A  94      -0.305  -4.253 -15.574  1.00 89.64           O  
ATOM   1332  CG2 THR A  94      -1.829  -6.114 -18.048  1.00 89.64           C  
ATOM   1333 HG21 THR A  94      -2.554  -5.305 -17.959  1.00 89.64           H  
ATOM   1334 HG22 THR A  94      -2.255  -6.913 -18.654  1.00 89.64           H  
ATOM   1335 HG23 THR A  94      -1.620  -6.515 -17.056  1.00 89.64           H  
ATOM   1336  OG1 THR A  94      -0.908  -5.228 -20.006  1.00 89.64           O  
ATOM   1337  HG1 THR A  94      -1.867  -5.188 -20.034  1.00 89.64           H  
ATOM   1338  N   ALA A  95       1.306  -5.682 -16.194  1.00 91.90           N  
ATOM   1339  H   ALA A  95       1.820  -6.100 -16.956  1.00 91.90           H  
ATOM   1340  CA  ALA A  95       1.624  -6.099 -14.826  1.00 91.90           C  
ATOM   1341  HA  ALA A  95       0.717  -6.492 -14.366  1.00 91.90           H  
ATOM   1342  C   ALA A  95       2.122  -4.939 -13.939  1.00 91.90           C  
ATOM   1343  CB  ALA A  95       2.650  -7.232 -14.904  1.00 91.90           C  
ATOM   1344  HB1 ALA A  95       2.890  -7.579 -13.899  1.00 91.90           H  
ATOM   1345  HB2 ALA A  95       3.559  -6.884 -15.395  1.00 91.90           H  
ATOM   1346  HB3 ALA A  95       2.225  -8.058 -15.474  1.00 91.90           H  
ATOM   1347  O   ALA A  95       1.787  -4.879 -12.752  1.00 91.90           O  
ATOM   1348  N   ARG A  96       2.886  -3.991 -14.502  1.00 87.12           N  
ATOM   1349  H   ARG A  96       3.143  -4.110 -15.471  1.00 87.12           H  
ATOM   1350  CA  ARG A  96       3.333  -2.769 -13.810  1.00 87.12           C  
ATOM   1351  HA  ARG A  96       3.746  -3.053 -12.842  1.00 87.12           H  
ATOM   1352  C   ARG A  96       2.162  -1.842 -13.479  1.00 87.12           C  
ATOM   1353  CB  ARG A  96       4.442  -2.090 -14.636  1.00 87.12           C  
ATOM   1354  HB2 ARG A  96       5.284  -2.777 -14.719  1.00 87.12           H  
ATOM   1355  HB3 ARG A  96       4.069  -1.889 -15.640  1.00 87.12           H  
ATOM   1356  O   ARG A  96       2.065  -1.412 -12.330  1.00 87.12           O  
ATOM   1357  CG  ARG A  96       4.935  -0.768 -14.024  1.00 87.12           C  
ATOM   1358  HG2 ARG A  96       4.114  -0.051 -14.035  1.00 87.12           H  
ATOM   1359  HG3 ARG A  96       5.247  -0.931 -12.992  1.00 87.12           H  
ATOM   1360  CD  ARG A  96       6.110  -0.183 -14.822  1.00 87.12           C  
ATOM   1361  HD2 ARG A  96       7.006  -0.767 -14.614  1.00 87.12           H  
ATOM   1362  HD3 ARG A  96       5.885  -0.260 -15.886  1.00 87.12           H  
ATOM   1363  NE  ARG A  96       6.332   1.241 -14.490  1.00 87.12           N  
ATOM   1364  HE  ARG A  96       5.606   1.704 -13.963  1.00 87.12           H  
ATOM   1365  NH1 ARG A  96       8.320   1.553 -15.618  1.00 87.12           N  
ATOM   1366 HH11 ARG A  96       8.420   0.558 -15.759  1.00 87.12           H  
ATOM   1367 HH12 ARG A  96       9.073   2.160 -15.907  1.00 87.12           H  
ATOM   1368  NH2 ARG A  96       7.289   3.299 -14.695  1.00 87.12           N  
ATOM   1369 HH21 ARG A  96       6.499   3.732 -14.240  1.00 87.12           H  
ATOM   1370 HH22 ARG A  96       8.005   3.895 -15.086  1.00 87.12           H  
ATOM   1371  CZ  ARG A  96       7.311   2.017 -14.933  1.00 87.12           C  
ATOM   1372  N   THR A  97       1.260  -1.590 -14.428  1.00 82.71           N  
ATOM   1373  H   THR A  97       1.427  -1.942 -15.360  1.00 82.71           H  
ATOM   1374  CA  THR A  97       0.037  -0.801 -14.212  1.00 82.71           C  
ATOM   1375  HA  THR A  97       0.310   0.195 -13.865  1.00 82.71           H  
ATOM   1376  C   THR A  97      -0.833  -1.445 -13.138  1.00 82.71           C  
ATOM   1377  CB  THR A  97      -0.754  -0.639 -15.520  1.00 82.71           C  
ATOM   1378  HB  THR A  97      -1.046  -1.619 -15.897  1.00 82.71           H  
ATOM   1379  O   THR A  97      -1.141  -0.799 -12.140  1.00 82.71           O  
ATOM   1380  CG2 THR A  97      -1.997   0.236 -15.367  1.00 82.71           C  
ATOM   1381 HG21 THR A  97      -2.714  -0.237 -14.696  1.00 82.71           H  
ATOM   1382 HG22 THR A  97      -1.725   1.211 -14.963  1.00 82.71           H  
ATOM   1383 HG23 THR A  97      -2.478   0.372 -16.336  1.00 82.71           H  
ATOM   1384  OG1 THR A  97       0.068  -0.007 -16.471  1.00 82.71           O  
ATOM   1385  HG1 THR A  97      -0.402  -0.033 -17.308  1.00 82.71           H  
ATOM   1386  N   ARG A  98      -1.125  -2.748 -13.251  1.00 87.64           N  
ATOM   1387  H   ARG A  98      -0.847  -3.226 -14.096  1.00 87.64           H  
ATOM   1388  CA  ARG A  98      -1.920  -3.496 -12.266  1.00 87.64           C  
ATOM   1389  HA  ARG A  98      -2.908  -3.038 -12.214  1.00 87.64           H  
ATOM   1390  C   ARG A  98      -1.329  -3.450 -10.865  1.00 87.64           C  
ATOM   1391  CB  ARG A  98      -2.056  -4.945 -12.747  1.00 87.64           C  
ATOM   1392  HB2 ARG A  98      -2.465  -4.911 -13.756  1.00 87.64           H  
ATOM   1393  HB3 ARG A  98      -1.068  -5.400 -12.815  1.00 87.64           H  
ATOM   1394  O   ARG A  98      -2.065  -3.248  -9.901  1.00 87.64           O  
ATOM   1395  CG  ARG A  98      -2.941  -5.839 -11.854  1.00 87.64           C  
ATOM   1396  HG2 ARG A  98      -2.980  -6.835 -12.295  1.00 87.64           H  
ATOM   1397  HG3 ARG A  98      -2.483  -5.934 -10.869  1.00 87.64           H  
ATOM   1398  CD  ARG A  98      -4.378  -5.330 -11.679  1.00 87.64           C  
ATOM   1399  HD2 ARG A  98      -4.365  -4.362 -11.178  1.00 87.64           H  
ATOM   1400  HD3 ARG A  98      -4.926  -6.032 -11.052  1.00 87.64           H  
ATOM   1401  NE  ARG A  98      -5.053  -5.218 -12.978  1.00 87.64           N  
ATOM   1402  HE  ARG A  98      -4.558  -5.571 -13.785  1.00 87.64           H  
ATOM   1403  NH1 ARG A  98      -7.028  -4.316 -12.252  1.00 87.64           N  
ATOM   1404 HH11 ARG A  98      -7.976  -4.057 -12.485  1.00 87.64           H  
ATOM   1405 HH12 ARG A  98      -6.735  -4.399 -11.289  1.00 87.64           H  
ATOM   1406  NH2 ARG A  98      -6.668  -4.622 -14.430  1.00 87.64           N  
ATOM   1407 HH21 ARG A  98      -6.052  -4.911 -15.176  1.00 87.64           H  
ATOM   1408 HH22 ARG A  98      -7.556  -4.207 -14.674  1.00 87.64           H  
ATOM   1409  CZ  ARG A  98      -6.248  -4.719 -13.211  1.00 87.64           C  
ATOM   1410  N   LYS A  99      -0.006  -3.614 -10.734  1.00 88.58           N  
ATOM   1411  H   LYS A  99       0.530  -3.810 -11.567  1.00 88.58           H  
ATOM   1412  CA  LYS A  99       0.685  -3.459  -9.447  1.00 88.58           C  
ATOM   1413  HA  LYS A  99       0.246  -4.152  -8.729  1.00 88.58           H  
ATOM   1414  C   LYS A  99       0.473  -2.050  -8.884  1.00 88.58           C  
ATOM   1415  CB  LYS A  99       2.183  -3.772  -9.599  1.00 88.58           C  
ATOM   1416  HB2 LYS A  99       2.658  -2.967 -10.161  1.00 88.58           H  
ATOM   1417  HB3 LYS A  99       2.318  -4.700 -10.155  1.00 88.58           H  
ATOM   1418  O   LYS A  99       0.143  -1.927  -7.710  1.00 88.58           O  
ATOM   1419  CG  LYS A  99       2.847  -3.922  -8.219  1.00 88.58           C  
ATOM   1420  HG2 LYS A  99       2.422  -3.198  -7.524  1.00 88.58           H  
ATOM   1421  HG3 LYS A  99       2.646  -4.921  -7.833  1.00 88.58           H  
ATOM   1422  CD  LYS A  99       4.356  -3.676  -8.267  1.00 88.58           C  
ATOM   1423  HD2 LYS A  99       4.532  -2.688  -8.691  1.00 88.58           H  
ATOM   1424  HD3 LYS A  99       4.836  -4.435  -8.886  1.00 88.58           H  
ATOM   1425  CE  LYS A  99       4.905  -3.743  -6.836  1.00 88.58           C  
ATOM   1426  HE2 LYS A  99       4.119  -3.419  -6.154  1.00 88.58           H  
ATOM   1427  HE3 LYS A  99       5.135  -4.781  -6.598  1.00 88.58           H  
ATOM   1428  NZ  LYS A  99       6.088  -2.868  -6.647  1.00 88.58           N  
ATOM   1429  HZ1 LYS A  99       5.835  -1.907  -6.830  1.00 88.58           H  
ATOM   1430  HZ2 LYS A  99       6.848  -3.134  -7.256  1.00 88.58           H  
ATOM   1431  HZ3 LYS A  99       6.395  -2.906  -5.685  1.00 88.58           H  
ATOM   1432  N   SER A 100       0.637  -1.017  -9.714  1.00 80.79           N  
ATOM   1433  H   SER A 100       0.882  -1.209 -10.675  1.00 80.79           H  
ATOM   1434  CA  SER A 100       0.476   0.387  -9.315  1.00 80.79           C  
ATOM   1435  HA  SER A 100       1.141   0.585  -8.474  1.00 80.79           H  
ATOM   1436  C   SER A 100      -0.951   0.703  -8.863  1.00 80.79           C  
ATOM   1437  CB  SER A 100       0.875   1.312 -10.468  1.00 80.79           C  
ATOM   1438  HB2 SER A 100       0.084   1.353 -11.217  1.00 80.79           H  
ATOM   1439  HB3 SER A 100       1.779   0.925 -10.939  1.00 80.79           H  
ATOM   1440  O   SER A 100      -1.125   1.303  -7.806  1.00 80.79           O  
ATOM   1441  OG  SER A 100       1.158   2.610  -9.985  1.00 80.79           O  
ATOM   1442  HG  SER A 100       0.348   3.050  -9.718  1.00 80.79           H  
ATOM   1443  N   THR A 101      -1.968   0.266  -9.612  1.00 80.41           N  
ATOM   1444  H   THR A 101      -1.770  -0.148 -10.512  1.00 80.41           H  
ATOM   1445  CA  THR A 101      -3.382   0.423  -9.240  1.00 80.41           C  
ATOM   1446  HA  THR A 101      -3.605   1.481  -9.105  1.00 80.41           H  
ATOM   1447  C   THR A 101      -3.687  -0.282  -7.925  1.00 80.41           C  
ATOM   1448  CB  THR A 101      -4.296  -0.129 -10.342  1.00 80.41           C  
ATOM   1449  HB  THR A 101      -4.033  -1.168 -10.539  1.00 80.41           H  
ATOM   1450  O   THR A 101      -4.220   0.339  -7.016  1.00 80.41           O  
ATOM   1451  CG2 THR A 101      -5.782  -0.060  -9.995  1.00 80.41           C  
ATOM   1452 HG21 THR A 101      -6.383  -0.211 -10.892  1.00 80.41           H  
ATOM   1453 HG22 THR A 101      -6.027   0.908  -9.558  1.00 80.41           H  
ATOM   1454 HG23 THR A 101      -6.030  -0.839  -9.274  1.00 80.41           H  
ATOM   1455  OG1 THR A 101      -4.095   0.604 -11.523  1.00 80.41           O  
ATOM   1456  HG1 THR A 101      -4.571   1.433 -11.442  1.00 80.41           H  
ATOM   1457  N   ASN A 102      -3.290  -1.549  -7.785  1.00 86.56           N  
ATOM   1458  H   ASN A 102      -2.852  -2.010  -8.569  1.00 86.56           H  
ATOM   1459  CA  ASN A 102      -3.577  -2.335  -6.585  1.00 86.56           C  
ATOM   1460  HA  ASN A 102      -4.651  -2.314  -6.401  1.00 86.56           H  
ATOM   1461  C   ASN A 102      -2.901  -1.768  -5.322  1.00 86.56           C  
ATOM   1462  CB  ASN A 102      -3.139  -3.783  -6.846  1.00 86.56           C  
ATOM   1463  HB2 ASN A 102      -2.114  -3.791  -7.216  1.00 86.56           H  
ATOM   1464  HB3 ASN A 102      -3.156  -4.310  -5.892  1.00 86.56           H  
ATOM   1465  O   ASN A 102      -3.485  -1.836  -4.240  1.00 86.56           O  
ATOM   1466  CG  ASN A 102      -4.033  -4.535  -7.826  1.00 86.56           C  
ATOM   1467  ND2 ASN A 102      -3.652  -5.732  -8.209  1.00 86.56           N  
ATOM   1468 HD21 ASN A 102      -4.338  -6.240  -8.749  1.00 86.56           H  
ATOM   1469 HD22 ASN A 102      -2.781  -6.122  -7.879  1.00 86.56           H  
ATOM   1470  OD1 ASN A 102      -5.094  -4.110  -8.244  1.00 86.56           O  
ATOM   1471  N   ALA A 103      -1.698  -1.201  -5.460  1.00 82.33           N  
ATOM   1472  H   ALA A 103      -1.254  -1.229  -6.367  1.00 82.33           H  
ATOM   1473  CA  ALA A 103      -1.021  -0.430  -4.417  1.00 82.33           C  
ATOM   1474  HA  ALA A 103      -0.941  -1.016  -3.502  1.00 82.33           H  
ATOM   1475  C   ALA A 103      -1.816   0.836  -4.057  1.00 82.33           C  
ATOM   1476  CB  ALA A 103       0.399  -0.124  -4.908  1.00 82.33           C  
ATOM   1477  HB1 ALA A 103       0.977  -1.046  -4.964  1.00 82.33           H  
ATOM   1478  HB2 ALA A 103       0.377   0.359  -5.885  1.00 82.33           H  
ATOM   1479  HB3 ALA A 103       0.885   0.552  -4.204  1.00 82.33           H  
ATOM   1480  O   ALA A 103      -2.257   0.981  -2.921  1.00 82.33           O  
ATOM   1481  N   SER A 104      -2.102   1.667  -5.065  1.00 77.74           N  
ATOM   1482  H   SER A 104      -1.731   1.425  -5.973  1.00 77.74           H  
ATOM   1483  CA  SER A 104      -2.865   2.924  -4.970  1.00 77.74           C  
ATOM   1484  HA  SER A 104      -2.318   3.637  -4.353  1.00 77.74           H  
ATOM   1485  C   SER A 104      -4.271   2.764  -4.377  1.00 77.74           C  
ATOM   1486  CB  SER A 104      -3.024   3.513  -6.376  1.00 77.74           C  
ATOM   1487  HB2 SER A 104      -3.651   4.403  -6.335  1.00 77.74           H  
ATOM   1488  HB3 SER A 104      -3.535   2.792  -7.015  1.00 77.74           H  
ATOM   1489  O   SER A 104      -4.790   3.683  -3.747  1.00 77.74           O  
ATOM   1490  OG  SER A 104      -1.768   3.821  -6.953  1.00 77.74           O  
ATOM   1491  HG  SER A 104      -1.344   2.984  -7.156  1.00 77.74           H  
ATOM   1492  N   THR A 105      -4.926   1.617  -4.570  1.00 77.89           N  
ATOM   1493  H   THR A 105      -4.527   0.931  -5.195  1.00 77.89           H  
ATOM   1494  CA  THR A 105      -6.226   1.326  -3.953  1.00 77.89           C  
ATOM   1495  HA  THR A 105      -6.781   2.257  -3.831  1.00 77.89           H  
ATOM   1496  C   THR A 105      -6.066   0.731  -2.558  1.00 77.89           C  
ATOM   1497  CB  THR A 105      -7.098   0.399  -4.823  1.00 77.89           C  
ATOM   1498  HB  THR A 105      -8.013   0.169  -4.278  1.00 77.89           H  
ATOM   1499  O   THR A 105      -6.593   1.280  -1.595  1.00 77.89           O  
ATOM   1500  CG2 THR A 105      -7.496   1.015  -6.157  1.00 77.89           C  
ATOM   1501 HG21 THR A 105      -8.017   0.271  -6.760  1.00 77.89           H  
ATOM   1502 HG22 THR A 105      -8.175   1.850  -5.982  1.00 77.89           H  
ATOM   1503 HG23 THR A 105      -6.612   1.352  -6.698  1.00 77.89           H  
ATOM   1504  OG1 THR A 105      -6.447  -0.813  -5.134  1.00 77.89           O  
ATOM   1505  HG1 THR A 105      -6.396  -1.335  -4.330  1.00 77.89           H  
ATOM   1506  N   ILE A 106      -5.369  -0.402  -2.447  1.00 85.28           N  
ATOM   1507  H   ILE A 106      -4.777  -0.665  -3.221  1.00 85.28           H  
ATOM   1508  CA  ILE A 106      -5.545  -1.374  -1.359  1.00 85.28           C  
ATOM   1509  HA  ILE A 106      -6.231  -0.975  -0.610  1.00 85.28           H  
ATOM   1510  C   ILE A 106      -4.231  -1.639  -0.628  1.00 85.28           C  
ATOM   1511  CB  ILE A 106      -6.169  -2.674  -1.934  1.00 85.28           C  
ATOM   1512  HB  ILE A 106      -5.651  -2.910  -2.863  1.00 85.28           H  
ATOM   1513  O   ILE A 106      -4.181  -1.490   0.587  1.00 85.28           O  
ATOM   1514  CG1 ILE A 106      -7.670  -2.466  -2.245  1.00 85.28           C  
ATOM   1515 HG12 ILE A 106      -8.244  -2.520  -1.320  1.00 85.28           H  
ATOM   1516 HG13 ILE A 106      -7.830  -1.473  -2.665  1.00 85.28           H  
ATOM   1517  CG2 ILE A 106      -6.012  -3.893  -1.006  1.00 85.28           C  
ATOM   1518 HG21 ILE A 106      -4.960  -4.117  -0.827  1.00 85.28           H  
ATOM   1519 HG22 ILE A 106      -6.497  -3.698  -0.049  1.00 85.28           H  
ATOM   1520 HG23 ILE A 106      -6.443  -4.778  -1.472  1.00 85.28           H  
ATOM   1521  CD1 ILE A 106      -8.232  -3.482  -3.246  1.00 85.28           C  
ATOM   1522 HD11 ILE A 106      -7.670  -3.428  -4.178  1.00 85.28           H  
ATOM   1523 HD12 ILE A 106      -8.174  -4.494  -2.846  1.00 85.28           H  
ATOM   1524 HD13 ILE A 106      -9.276  -3.243  -3.445  1.00 85.28           H  
ATOM   1525  N   VAL A 107      -3.191  -2.069  -1.350  1.00 85.39           N  
ATOM   1526  H   VAL A 107      -3.266  -2.070  -2.357  1.00 85.39           H  
ATOM   1527  CA  VAL A 107      -2.027  -2.720  -0.721  1.00 85.39           C  
ATOM   1528  HA  VAL A 107      -2.408  -3.451  -0.008  1.00 85.39           H  
ATOM   1529  C   VAL A 107      -1.193  -1.745   0.107  1.00 85.39           C  
ATOM   1530  CB  VAL A 107      -1.172  -3.497  -1.743  1.00 85.39           C  
ATOM   1531  HB  VAL A 107      -0.806  -2.817  -2.512  1.00 85.39           H  
ATOM   1532  O   VAL A 107      -0.722  -2.125   1.174  1.00 85.39           O  
ATOM   1533  CG1 VAL A 107       0.042  -4.184  -1.105  1.00 85.39           C  
ATOM   1534 HG11 VAL A 107       0.572  -4.784  -1.845  1.00 85.39           H  
ATOM   1535 HG12 VAL A 107      -0.280  -4.807  -0.271  1.00 85.39           H  
ATOM   1536 HG13 VAL A 107       0.731  -3.426  -0.731  1.00 85.39           H  
ATOM   1537  CG2 VAL A 107      -1.997  -4.598  -2.431  1.00 85.39           C  
ATOM   1538 HG21 VAL A 107      -1.376  -5.125  -3.156  1.00 85.39           H  
ATOM   1539 HG22 VAL A 107      -2.847  -4.161  -2.956  1.00 85.39           H  
ATOM   1540 HG23 VAL A 107      -2.366  -5.302  -1.686  1.00 85.39           H  
ATOM   1541  N   ASP A 108      -1.077  -0.493  -0.334  1.00 82.96           N  
ATOM   1542  H   ASP A 108      -1.522  -0.223  -1.200  1.00 82.96           H  
ATOM   1543  CA  ASP A 108      -0.255   0.517   0.341  1.00 82.96           C  
ATOM   1544  HA  ASP A 108       0.474   0.012   0.975  1.00 82.96           H  
ATOM   1545  C   ASP A 108      -1.093   1.407   1.288  1.00 82.96           C  
ATOM   1546  CB  ASP A 108       0.553   1.323  -0.701  1.00 82.96           C  
ATOM   1547  HB2 ASP A 108       1.093   2.113  -0.180  1.00 82.96           H  
ATOM   1548  HB3 ASP A 108      -0.143   1.805  -1.389  1.00 82.96           H  
ATOM   1549  O   ASP A 108      -0.572   2.364   1.845  1.00 82.96           O  
ATOM   1550  CG  ASP A 108       1.589   0.523  -1.523  1.00 82.96           C  
ATOM   1551  OD1 ASP A 108       1.623  -0.731  -1.470  1.00 82.96           O  
ATOM   1552  OD2 ASP A 108       2.341   1.169  -2.291  1.00 82.96           O  
ATOM   1553  N   ASN A 109      -2.385   1.098   1.487  1.00 82.69           N  
ATOM   1554  H   ASN A 109      -2.736   0.262   1.043  1.00 82.69           H  
ATOM   1555  CA  ASN A 109      -3.328   1.908   2.277  1.00 82.69           C  
ATOM   1556  HA  ASN A 109      -2.784   2.726   2.749  1.00 82.69           H  
ATOM   1557  C   ASN A 109      -3.986   1.111   3.421  1.00 82.69           C  
ATOM   1558  CB  ASN A 109      -4.393   2.519   1.349  1.00 82.69           C  
ATOM   1559  HB2 ASN A 109      -5.015   1.713   0.960  1.00 82.69           H  
ATOM   1560  HB3 ASN A 109      -5.031   3.188   1.926  1.00 82.69           H  
ATOM   1561  O   ASN A 109      -5.114   1.406   3.813  1.00 82.69           O  
ATOM   1562  CG  ASN A 109      -3.833   3.325   0.197  1.00 82.69           C  
ATOM   1563  ND2 ASN A 109      -4.412   3.144  -0.964  1.00 82.69           N  
ATOM   1564 HD21 ASN A 109      -5.183   2.496  -1.045  1.00 82.69           H  
ATOM   1565 HD22 ASN A 109      -4.049   3.656  -1.756  1.00 82.69           H  
ATOM   1566  OD1 ASN A 109      -2.919   4.125   0.307  1.00 82.69           O  
ATOM   1567  N   GLN A 110      -3.332   0.064   3.934  1.00 83.06           N  
ATOM   1568  H   GLN A 110      -2.415  -0.149   3.569  1.00 83.06           H  
ATOM   1569  CA  GLN A 110      -3.921  -0.828   4.945  1.00 83.06           C  
ATOM   1570  HA  GLN A 110      -4.826  -1.260   4.518  1.00 83.06           H  
ATOM   1571  C   GLN A 110      -4.362  -0.089   6.228  1.00 83.06           C  
ATOM   1572  CB  GLN A 110      -2.956  -1.994   5.235  1.00 83.06           C  
ATOM   1573  HB2 GLN A 110      -2.704  -2.482   4.293  1.00 83.06           H  
ATOM   1574  HB3 GLN A 110      -3.462  -2.720   5.871  1.00 83.06           H  
ATOM   1575  O   GLN A 110      -5.398  -0.423   6.796  1.00 83.06           O  
ATOM   1576  CG  GLN A 110      -1.663  -1.542   5.931  1.00 83.06           C  
ATOM   1577  HG2 GLN A 110      -1.917  -1.115   6.901  1.00 83.06           H  
ATOM   1578  HG3 GLN A 110      -1.171  -0.770   5.340  1.00 83.06           H  
ATOM   1579  CD  GLN A 110      -0.649  -2.656   6.176  1.00 83.06           C  
ATOM   1580  NE2 GLN A 110       0.295  -2.411   7.056  1.00 83.06           N  
ATOM   1581 HE21 GLN A 110       0.918  -3.178   7.266  1.00 83.06           H  
ATOM   1582 HE22 GLN A 110       0.231  -1.567   7.607  1.00 83.06           H  
ATOM   1583  OE1 GLN A 110      -0.641  -3.730   5.589  1.00 83.06           O  
ATOM   1584  N   ASN A 111      -3.663   0.986   6.623  1.00 82.58           N  
ATOM   1585  H   ASN A 111      -2.864   1.274   6.077  1.00 82.58           H  
ATOM   1586  CA  ASN A 111      -3.938   1.722   7.864  1.00 82.58           C  
ATOM   1587  HA  ASN A 111      -4.037   0.991   8.667  1.00 82.58           H  
ATOM   1588  C   ASN A 111      -5.265   2.519   7.843  1.00 82.58           C  
ATOM   1589  CB  ASN A 111      -2.743   2.631   8.209  1.00 82.58           C  
ATOM   1590  HB2 ASN A 111      -2.906   3.068   9.195  1.00 82.58           H  
ATOM   1591  HB3 ASN A 111      -2.701   3.453   7.495  1.00 82.58           H  
ATOM   1592  O   ASN A 111      -5.609   3.166   8.828  1.00 82.58           O  
ATOM   1593  CG  ASN A 111      -1.401   1.915   8.248  1.00 82.58           C  
ATOM   1594  ND2 ASN A 111      -0.472   2.300   7.410  1.00 82.58           N  
ATOM   1595 HD21 ASN A 111      -0.685   2.957   6.673  1.00 82.58           H  
ATOM   1596 HD22 ASN A 111       0.447   1.885   7.468  1.00 82.58           H  
ATOM   1597  OD1 ASN A 111      -1.167   0.986   9.001  1.00 82.58           O  
ATOM   1598  N   ILE A 112      -6.040   2.485   6.748  1.00 86.21           N  
ATOM   1599  H   ILE A 112      -5.712   1.960   5.950  1.00 86.21           H  
ATOM   1600  CA  ILE A 112      -7.401   3.053   6.711  1.00 86.21           C  
ATOM   1601  HA  ILE A 112      -7.399   3.944   7.338  1.00 86.21           H  
ATOM   1602  C   ILE A 112      -8.464   2.123   7.319  1.00 86.21           C  
ATOM   1603  CB  ILE A 112      -7.805   3.516   5.294  1.00 86.21           C  
ATOM   1604  HB  ILE A 112      -8.689   4.143   5.417  1.00 86.21           H  
ATOM   1605  O   ILE A 112      -9.629   2.513   7.411  1.00 86.21           O  
ATOM   1606  CG1 ILE A 112      -8.222   2.333   4.384  1.00 86.21           C  
ATOM   1607 HG12 ILE A 112      -9.165   1.928   4.751  1.00 86.21           H  
ATOM   1608 HG13 ILE A 112      -7.484   1.534   4.453  1.00 86.21           H  
ATOM   1609  CG2 ILE A 112      -6.708   4.419   4.705  1.00 86.21           C  
ATOM   1610 HG21 ILE A 112      -5.861   3.816   4.378  1.00 86.21           H  
ATOM   1611 HG22 ILE A 112      -7.097   4.983   3.857  1.00 86.21           H  
ATOM   1612 HG23 ILE A 112      -6.368   5.130   5.459  1.00 86.21           H  
ATOM   1613  CD1 ILE A 112      -8.428   2.688   2.907  1.00 86.21           C  
ATOM   1614 HD11 ILE A 112      -7.476   2.962   2.452  1.00 86.21           H  
ATOM   1615 HD12 ILE A 112      -8.823   1.818   2.383  1.00 86.21           H  
ATOM   1616 HD13 ILE A 112      -9.137   3.511   2.817  1.00 86.21           H  
ATOM   1617  N   LEU A 113      -8.102   0.895   7.711  1.00 88.88           N  
ATOM   1618  H   LEU A 113      -7.139   0.612   7.602  1.00 88.88           H  
ATOM   1619  CA  LEU A 113      -9.046  -0.084   8.259  1.00 88.88           C  
ATOM   1620  HA  LEU A 113      -9.925  -0.090   7.615  1.00 88.88           H  
ATOM   1621  C   LEU A 113      -9.594   0.306   9.646  1.00 88.88           C  
ATOM   1622  CB  LEU A 113      -8.412  -1.488   8.216  1.00 88.88           C  
ATOM   1623  HB2 LEU A 113      -9.019  -2.168   8.814  1.00 88.88           H  
ATOM   1624  HB3 LEU A 113      -7.423  -1.446   8.672  1.00 88.88           H  
ATOM   1625  O   LEU A 113     -10.758   0.014   9.921  1.00 88.88           O  
ATOM   1626  CG  LEU A 113      -8.293  -2.067   6.788  1.00 88.88           C  
ATOM   1627  HG  LEU A 113      -7.736  -1.380   6.150  1.00 88.88           H  
ATOM   1628  CD1 LEU A 113      -7.563  -3.406   6.809  1.00 88.88           C  
ATOM   1629 HD11 LEU A 113      -8.086  -4.106   7.460  1.00 88.88           H  
ATOM   1630 HD12 LEU A 113      -6.552  -3.243   7.182  1.00 88.88           H  
ATOM   1631 HD13 LEU A 113      -7.493  -3.818   5.802  1.00 88.88           H  
ATOM   1632  CD2 LEU A 113      -9.658  -2.319   6.134  1.00 88.88           C  
ATOM   1633 HD21 LEU A 113     -10.282  -2.912   6.803  1.00 88.88           H  
ATOM   1634 HD22 LEU A 113      -9.521  -2.845   5.189  1.00 88.88           H  
ATOM   1635 HD23 LEU A 113     -10.143  -1.366   5.922  1.00 88.88           H  
ATOM   1636  N   ASP A 114      -8.865   1.096  10.439  1.00 87.07           N  
ATOM   1637  H   ASP A 114      -7.883   1.219  10.236  1.00 87.07           H  
ATOM   1638  CA  ASP A 114      -9.412   1.770  11.633  1.00 87.07           C  
ATOM   1639  HA  ASP A 114      -9.801   1.025  12.327  1.00 87.07           H  
ATOM   1640  C   ASP A 114     -10.572   2.723  11.261  1.00 87.07           C  
ATOM   1641  CB  ASP A 114      -8.293   2.567  12.337  1.00 87.07           C  
ATOM   1642  HB2 ASP A 114      -7.751   3.153  11.595  1.00 87.07           H  
ATOM   1643  HB3 ASP A 114      -8.761   3.267  13.029  1.00 87.07           H  
ATOM   1644  O   ASP A 114     -11.593   2.812  11.949  1.00 87.07           O  
ATOM   1645  CG  ASP A 114      -7.295   1.725  13.149  1.00 87.07           C  
ATOM   1646  OD1 ASP A 114      -7.515   0.502  13.288  1.00 87.07           O  
ATOM   1647  OD2 ASP A 114      -6.336   2.333  13.675  1.00 87.07           O  
ATOM   1648  N   GLY A 115     -10.467   3.390  10.106  1.00 89.31           N  
ATOM   1649  H   GLY A 115      -9.628   3.250   9.562  1.00 89.31           H  
ATOM   1650  CA  GLY A 115     -11.530   4.219   9.533  1.00 89.31           C  
ATOM   1651  HA2 GLY A 115     -11.861   4.946  10.276  1.00 89.31           H  
ATOM   1652  HA3 GLY A 115     -11.118   4.750   8.675  1.00 89.31           H  
ATOM   1653  C   GLY A 115     -12.741   3.419   9.049  1.00 89.31           C  
ATOM   1654  O   GLY A 115     -13.878   3.901   9.123  1.00 89.31           O  
ATOM   1655  N   VAL A 116     -12.525   2.172   8.614  1.00 92.57           N  
ATOM   1656  H   VAL A 116     -11.569   1.847   8.604  1.00 92.57           H  
ATOM   1657  CA  VAL A 116     -13.600   1.208   8.328  1.00 92.57           C  
ATOM   1658  HA  VAL A 116     -14.351   1.710   7.718  1.00 92.57           H  
ATOM   1659  C   VAL A 116     -14.300   0.788   9.622  1.00 92.57           C  
ATOM   1660  CB  VAL A 116     -13.087  -0.013   7.530  1.00 92.57           C  
ATOM   1661  HB  VAL A 116     -12.247  -0.475   8.048  1.00 92.57           H  
ATOM   1662  O   VAL A 116     -15.529   0.789   9.659  1.00 92.57           O  
ATOM   1663  CG1 VAL A 116     -14.150  -1.103   7.330  1.00 92.57           C  
ATOM   1664 HG11 VAL A 116     -14.445  -1.516   8.295  1.00 92.57           H  
ATOM   1665 HG12 VAL A 116     -13.737  -1.913   6.729  1.00 92.57           H  
ATOM   1666 HG13 VAL A 116     -15.026  -0.687   6.834  1.00 92.57           H  
ATOM   1667  CG2 VAL A 116     -12.612   0.425   6.140  1.00 92.57           C  
ATOM   1668 HG21 VAL A 116     -12.277  -0.438   5.567  1.00 92.57           H  
ATOM   1669 HG22 VAL A 116     -11.781   1.124   6.235  1.00 92.57           H  
ATOM   1670 HG23 VAL A 116     -13.434   0.912   5.615  1.00 92.57           H  
ATOM   1671  N   GLU A 117     -13.567   0.507  10.704  1.00 94.02           N  
ATOM   1672  H   GLU A 117     -12.559   0.509  10.630  1.00 94.02           H  
ATOM   1673  CA  GLU A 117     -14.170   0.225  12.017  1.00 94.02           C  
ATOM   1674  HA  GLU A 117     -14.851  -0.617  11.894  1.00 94.02           H  
ATOM   1675  C   GLU A 117     -15.027   1.411  12.501  1.00 94.02           C  
ATOM   1676  CB  GLU A 117     -13.091  -0.207  13.039  1.00 94.02           C  
ATOM   1677  HB2 GLU A 117     -12.543  -1.050  12.616  1.00 94.02           H  
ATOM   1678  HB3 GLU A 117     -12.388   0.607  13.214  1.00 94.02           H  
ATOM   1679  O   GLU A 117     -16.204   1.243  12.840  1.00 94.02           O  
ATOM   1680  CG  GLU A 117     -13.732  -0.624  14.380  1.00 94.02           C  
ATOM   1681  HG2 GLU A 117     -14.662  -1.146  14.157  1.00 94.02           H  
ATOM   1682  HG3 GLU A 117     -13.993   0.282  14.926  1.00 94.02           H  
ATOM   1683  CD  GLU A 117     -12.907  -1.553  15.300  1.00 94.02           C  
ATOM   1684  OE1 GLU A 117     -13.443  -1.892  16.385  1.00 94.02           O  
ATOM   1685  OE2 GLU A 117     -11.813  -2.019  14.917  1.00 94.02           O  
ATOM   1686  N   ASN A 118     -14.502   2.637  12.422  1.00 93.24           N  
ATOM   1687  H   ASN A 118     -13.527   2.716  12.168  1.00 93.24           H  
ATOM   1688  CA  ASN A 118     -15.233   3.846  12.806  1.00 93.24           C  
ATOM   1689  HA  ASN A 118     -15.539   3.737  13.847  1.00 93.24           H  
ATOM   1690  C   ASN A 118     -16.512   4.074  11.971  1.00 93.24           C  
ATOM   1691  CB  ASN A 118     -14.269   5.035  12.705  1.00 93.24           C  
ATOM   1692  HB2 ASN A 118     -13.996   5.218  11.666  1.00 93.24           H  
ATOM   1693  HB3 ASN A 118     -13.359   4.815  13.263  1.00 93.24           H  
ATOM   1694  O   ASN A 118     -17.581   4.392  12.507  1.00 93.24           O  
ATOM   1695  CG  ASN A 118     -14.896   6.274  13.303  1.00 93.24           C  
ATOM   1696  ND2 ASN A 118     -15.520   7.115  12.513  1.00 93.24           N  
ATOM   1697 HD21 ASN A 118     -15.514   6.984  11.511  1.00 93.24           H  
ATOM   1698 HD22 ASN A 118     -15.893   7.945  12.952  1.00 93.24           H  
ATOM   1699  OD1 ASN A 118     -14.880   6.471  14.503  1.00 93.24           O  
ATOM   1700  N   THR A 119     -16.425   3.878  10.654  1.00 93.81           N  
ATOM   1701  H   THR A 119     -15.526   3.629  10.269  1.00 93.81           H  
ATOM   1702  CA  THR A 119     -17.577   3.984   9.745  1.00 93.81           C  
ATOM   1703  HA  THR A 119     -18.030   4.970   9.854  1.00 93.81           H  
ATOM   1704  C   THR A 119     -18.643   2.936  10.080  1.00 93.81           C  
ATOM   1705  CB  THR A 119     -17.125   3.826   8.286  1.00 93.81           C  
ATOM   1706  HB  THR A 119     -16.654   2.852   8.152  1.00 93.81           H  
ATOM   1707  O   THR A 119     -19.829   3.258  10.174  1.00 93.81           O  
ATOM   1708  CG2 THR A 119     -18.282   3.978   7.303  1.00 93.81           C  
ATOM   1709 HG21 THR A 119     -17.890   3.982   6.286  1.00 93.81           H  
ATOM   1710 HG22 THR A 119     -18.977   3.145   7.408  1.00 93.81           H  
ATOM   1711 HG23 THR A 119     -18.804   4.914   7.499  1.00 93.81           H  
ATOM   1712  OG1 THR A 119     -16.205   4.828   7.944  1.00 93.81           O  
ATOM   1713  HG1 THR A 119     -15.357   4.601   8.332  1.00 93.81           H  
ATOM   1714  N   ALA A 120     -18.226   1.693  10.333  1.00 95.77           N  
ATOM   1715  H   ALA A 120     -17.237   1.493  10.292  1.00 95.77           H  
ATOM   1716  CA  ALA A 120     -19.131   0.589  10.623  1.00 95.77           C  
ATOM   1717  HA  ALA A 120     -19.881   0.536   9.834  1.00 95.77           H  
ATOM   1718  C   ALA A 120     -19.885   0.775  11.943  1.00 95.77           C  
ATOM   1719  CB  ALA A 120     -18.324  -0.708  10.638  1.00 95.77           C  
ATOM   1720  HB1 ALA A 120     -18.990  -1.548  10.833  1.00 95.77           H  
ATOM   1721  HB2 ALA A 120     -17.814  -0.862   9.687  1.00 95.77           H  
ATOM   1722  HB3 ALA A 120     -17.565  -0.645  11.417  1.00 95.77           H  
ATOM   1723  O   ALA A 120     -21.098   0.572  11.975  1.00 95.77           O  
ATOM   1724  N   TYR A 121     -19.210   1.209  13.014  1.00 96.41           N  
ATOM   1725  H   TYR A 121     -18.207   1.314  12.953  1.00 96.41           H  
ATOM   1726  CA  TYR A 121     -19.890   1.551  14.267  1.00 96.41           C  
ATOM   1727  HA  TYR A 121     -20.424   0.676  14.636  1.00 96.41           H  
ATOM   1728  C   TYR A 121     -20.910   2.674  14.084  1.00 96.41           C  
ATOM   1729  CB  TYR A 121     -18.889   2.015  15.322  1.00 96.41           C  
ATOM   1730  HB2 TYR A 121     -19.411   2.676  16.014  1.00 96.41           H  
ATOM   1731  HB3 TYR A 121     -18.109   2.598  14.832  1.00 96.41           H  
ATOM   1732  O   TYR A 121     -21.986   2.607  14.675  1.00 96.41           O  
ATOM   1733  CG  TYR A 121     -18.268   0.931  16.167  1.00 96.41           C  
ATOM   1734  CD1 TYR A 121     -19.074   0.148  17.020  1.00 96.41           C  
ATOM   1735  HD1 TYR A 121     -20.144   0.296  17.041  1.00 96.41           H  
ATOM   1736  CD2 TYR A 121     -16.875   0.755  16.153  1.00 96.41           C  
ATOM   1737  HD2 TYR A 121     -16.247   1.361  15.516  1.00 96.41           H  
ATOM   1738  CE1 TYR A 121     -18.483  -0.839  17.834  1.00 96.41           C  
ATOM   1739  HE1 TYR A 121     -19.084  -1.463  18.479  1.00 96.41           H  
ATOM   1740  CE2 TYR A 121     -16.285  -0.222  16.968  1.00 96.41           C  
ATOM   1741  HE2 TYR A 121     -15.213  -0.355  16.953  1.00 96.41           H  
ATOM   1742  OH  TYR A 121     -16.495  -2.008  18.526  1.00 96.41           O  
ATOM   1743  HH  TYR A 121     -15.569  -2.075  18.282  1.00 96.41           H  
ATOM   1744  CZ  TYR A 121     -17.084  -1.032  17.793  1.00 96.41           C  
ATOM   1745  N   THR A 122     -20.586   3.692  13.282  1.00 95.00           N  
ATOM   1746  H   THR A 122     -19.685   3.676  12.826  1.00 95.00           H  
ATOM   1747  CA  THR A 122     -21.484   4.829  13.033  1.00 95.00           C  
ATOM   1748  HA  THR A 122     -21.713   5.306  13.986  1.00 95.00           H  
ATOM   1749  C   THR A 122     -22.806   4.341  12.433  1.00 95.00           C  
ATOM   1750  CB  THR A 122     -20.805   5.878  12.136  1.00 95.00           C  
ATOM   1751  HB  THR A 122     -20.561   5.443  11.167  1.00 95.00           H  
ATOM   1752  O   THR A 122     -23.867   4.574  13.015  1.00 95.00           O  
ATOM   1753  CG2 THR A 122     -21.681   7.110  11.915  1.00 95.00           C  
ATOM   1754 HG21 THR A 122     -22.589   6.836  11.379  1.00 95.00           H  
ATOM   1755 HG22 THR A 122     -21.131   7.840  11.321  1.00 95.00           H  
ATOM   1756 HG23 THR A 122     -21.938   7.552  12.878  1.00 95.00           H  
ATOM   1757  OG1 THR A 122     -19.617   6.340  12.748  1.00 95.00           O  
ATOM   1758  HG1 THR A 122     -18.932   5.680  12.621  1.00 95.00           H  
ATOM   1759  N   ASP A 123     -22.749   3.581  11.335  1.00 94.22           N  
ATOM   1760  H   ASP A 123     -21.849   3.410  10.909  1.00 94.22           H  
ATOM   1761  CA  ASP A 123     -23.943   3.033  10.677  1.00 94.22           C  
ATOM   1762  HA  ASP A 123     -24.633   3.851  10.470  1.00 94.22           H  
ATOM   1763  C   ASP A 123     -24.694   2.027  11.585  1.00 94.22           C  
ATOM   1764  CB  ASP A 123     -23.540   2.398   9.328  1.00 94.22           C  
ATOM   1765  HB2 ASP A 123     -24.396   1.840   8.948  1.00 94.22           H  
ATOM   1766  HB3 ASP A 123     -22.733   1.685   9.499  1.00 94.22           H  
ATOM   1767  O   ASP A 123     -25.927   2.049  11.666  1.00 94.22           O  
ATOM   1768  CG  ASP A 123     -23.114   3.395   8.230  1.00 94.22           C  
ATOM   1769  OD1 ASP A 123     -23.417   4.607   8.338  1.00 94.22           O  
ATOM   1770  OD2 ASP A 123     -22.531   2.933   7.218  1.00 94.22           O  
ATOM   1771  N   ALA A 124     -23.966   1.192  12.337  1.00 96.55           N  
ATOM   1772  H   ALA A 124     -22.962   1.210  12.225  1.00 96.55           H  
ATOM   1773  CA  ALA A 124     -24.534   0.187  13.240  1.00 96.55           C  
ATOM   1774  HA  ALA A 124     -25.231  -0.431  12.674  1.00 96.55           H  
ATOM   1775  C   ALA A 124     -25.293   0.790  14.430  1.00 96.55           C  
ATOM   1776  CB  ALA A 124     -23.397  -0.699  13.749  1.00 96.55           C  
ATOM   1777  HB1 ALA A 124     -23.807  -1.573  14.255  1.00 96.55           H  
ATOM   1778  HB2 ALA A 124     -22.757  -0.145  14.435  1.00 96.55           H  
ATOM   1779  HB3 ALA A 124     -22.793  -1.018  12.899  1.00 96.55           H  
ATOM   1780  O   ALA A 124     -26.415   0.372  14.732  1.00 96.55           O  
ATOM   1781  N   LYS A 125     -24.700   1.780  15.111  1.00 96.34           N  
ATOM   1782  H   LYS A 125     -23.785   2.083  14.809  1.00 96.34           H  
ATOM   1783  CA  LYS A 125     -25.328   2.460  16.252  1.00 96.34           C  
ATOM   1784  HA  LYS A 125     -25.687   1.716  16.963  1.00 96.34           H  
ATOM   1785  C   LYS A 125     -26.547   3.263  15.806  1.00 96.34           C  
ATOM   1786  CB  LYS A 125     -24.323   3.369  16.968  1.00 96.34           C  
ATOM   1787  HB2 LYS A 125     -24.874   3.950  17.708  1.00 96.34           H  
ATOM   1788  HB3 LYS A 125     -23.883   4.051  16.241  1.00 96.34           H  
ATOM   1789  O   LYS A 125     -27.550   3.265  16.511  1.00 96.34           O  
ATOM   1790  CG  LYS A 125     -23.207   2.620  17.711  1.00 96.34           C  
ATOM   1791  HG2 LYS A 125     -23.644   1.997  18.490  1.00 96.34           H  
ATOM   1792  HG3 LYS A 125     -22.655   1.978  17.024  1.00 96.34           H  
ATOM   1793  CD  LYS A 125     -22.252   3.644  18.338  1.00 96.34           C  
ATOM   1794  HD2 LYS A 125     -22.798   4.241  19.068  1.00 96.34           H  
ATOM   1795  HD3 LYS A 125     -21.876   4.303  17.556  1.00 96.34           H  
ATOM   1796  CE  LYS A 125     -21.070   2.956  19.024  1.00 96.34           C  
ATOM   1797  HE2 LYS A 125     -20.513   2.387  18.279  1.00 96.34           H  
ATOM   1798  HE3 LYS A 125     -21.445   2.259  19.774  1.00 96.34           H  
ATOM   1799  NZ  LYS A 125     -20.173   3.943  19.660  1.00 96.34           N  
ATOM   1800  HZ1 LYS A 125     -20.630   4.449  20.405  1.00 96.34           H  
ATOM   1801  HZ2 LYS A 125     -19.375   3.479  20.070  1.00 96.34           H  
ATOM   1802  HZ3 LYS A 125     -19.839   4.610  18.979  1.00 96.34           H  
ATOM   1803  N   ILE A 126     -26.515   3.867  14.616  1.00 94.79           N  
ATOM   1804  H   ILE A 126     -25.650   3.847  14.093  1.00 94.79           H  
ATOM   1805  CA  ILE A 126     -27.680   4.531  14.014  1.00 94.79           C  
ATOM   1806  HA  ILE A 126     -28.025   5.309  14.695  1.00 94.79           H  
ATOM   1807  C   ILE A 126     -28.846   3.546  13.859  1.00 94.79           C  
ATOM   1808  CB  ILE A 126     -27.261   5.202  12.687  1.00 94.79           C  
ATOM   1809  HB  ILE A 126     -26.603   4.521  12.147  1.00 94.79           H  
ATOM   1810  O   ILE A 126     -29.931   3.813  14.374  1.00 94.79           O  
ATOM   1811  CG1 ILE A 126     -26.478   6.484  13.032  1.00 94.79           C  
ATOM   1812 HG12 ILE A 126     -25.720   6.249  13.779  1.00 94.79           H  
ATOM   1813 HG13 ILE A 126     -27.148   7.229  13.461  1.00 94.79           H  
ATOM   1814  CG2 ILE A 126     -28.441   5.537  11.758  1.00 94.79           C  
ATOM   1815 HG21 ILE A 126     -28.999   4.635  11.505  1.00 94.79           H  
ATOM   1816 HG22 ILE A 126     -29.099   6.253  12.249  1.00 94.79           H  
ATOM   1817 HG23 ILE A 126     -28.072   5.973  10.830  1.00 94.79           H  
ATOM   1818  CD1 ILE A 126     -25.758   7.085  11.828  1.00 94.79           C  
ATOM   1819 HD11 ILE A 126     -26.480   7.521  11.137  1.00 94.79           H  
ATOM   1820 HD12 ILE A 126     -25.178   6.315  11.320  1.00 94.79           H  
ATOM   1821 HD13 ILE A 126     -25.080   7.867  12.169  1.00 94.79           H  
ATOM   1822  N   ALA A 127     -28.626   2.383  13.233  1.00 94.34           N  
ATOM   1823  H   ALA A 127     -27.715   2.209  12.833  1.00 94.34           H  
ATOM   1824  CA  ALA A 127     -29.653   1.342  13.106  1.00 94.34           C  
ATOM   1825  HA  ALA A 127     -30.518   1.759  12.589  1.00 94.34           H  
ATOM   1826  C   ALA A 127     -30.159   0.831  14.469  1.00 94.34           C  
ATOM   1827  CB  ALA A 127     -29.090   0.204  12.248  1.00 94.34           C  
ATOM   1828  HB1 ALA A 127     -29.677  -0.703  12.393  1.00 94.34           H  
ATOM   1829  HB2 ALA A 127     -29.145   0.488  11.197  1.00 94.34           H  
ATOM   1830  HB3 ALA A 127     -28.053  -0.003  12.512  1.00 94.34           H  
ATOM   1831  O   ALA A 127     -31.365   0.656  14.657  1.00 94.34           O  
ATOM   1832  N   ALA A 128     -29.263   0.657  15.445  1.00 95.14           N  
ATOM   1833  H   ALA A 128     -28.283   0.770  15.229  1.00 95.14           H  
ATOM   1834  CA  ALA A 128     -29.642   0.299  16.809  1.00 95.14           C  
ATOM   1835  HA  ALA A 128     -30.180  -0.648  16.777  1.00 95.14           H  
ATOM   1836  C   ALA A 128     -30.566   1.355  17.451  1.00 95.14           C  
ATOM   1837  CB  ALA A 128     -28.367   0.113  17.639  1.00 95.14           C  
ATOM   1838  HB1 ALA A 128     -27.664  -0.543  17.126  1.00 95.14           H  
ATOM   1839  HB2 ALA A 128     -28.622  -0.321  18.605  1.00 95.14           H  
ATOM   1840  HB3 ALA A 128     -27.882   1.076  17.796  1.00 95.14           H  
ATOM   1841  O   ALA A 128     -31.579   1.009  18.059  1.00 95.14           O  
ATOM   1842  N   ILE A 129     -30.252   2.645  17.288  1.00 94.51           N  
ATOM   1843  H   ILE A 129     -29.402   2.863  16.787  1.00 94.51           H  
ATOM   1844  CA  ILE A 129     -31.037   3.765  17.826  1.00 94.51           C  
ATOM   1845  HA  ILE A 129     -31.233   3.566  18.880  1.00 94.51           H  
ATOM   1846  C   ILE A 129     -32.412   3.866  17.144  1.00 94.51           C  
ATOM   1847  CB  ILE A 129     -30.218   5.079  17.770  1.00 94.51           C  
ATOM   1848  HB  ILE A 129     -29.848   5.213  16.753  1.00 94.51           H  
ATOM   1849  O   ILE A 129     -33.397   4.153  17.826  1.00 94.51           O  
ATOM   1850  CG1 ILE A 129     -29.018   5.005  18.743  1.00 94.51           C  
ATOM   1851 HG12 ILE A 129     -29.366   5.136  19.768  1.00 94.51           H  
ATOM   1852 HG13 ILE A 129     -28.565   4.015  18.682  1.00 94.51           H  
ATOM   1853  CG2 ILE A 129     -31.078   6.300  18.147  1.00 94.51           C  
ATOM   1854 HG21 ILE A 129     -30.477   7.208  18.133  1.00 94.51           H  
ATOM   1855 HG22 ILE A 129     -31.888   6.427  17.429  1.00 94.51           H  
ATOM   1856 HG23 ILE A 129     -31.502   6.170  19.143  1.00 94.51           H  
ATOM   1857  CD1 ILE A 129     -27.914   6.030  18.451  1.00 94.51           C  
ATOM   1858 HD11 ILE A 129     -27.562   5.917  17.425  1.00 94.51           H  
ATOM   1859 HD12 ILE A 129     -27.078   5.863  19.131  1.00 94.51           H  
ATOM   1860 HD13 ILE A 129     -28.283   7.045  18.594  1.00 94.51           H  
ATOM   1861  N   GLU A 130     -32.538   3.574  15.841  1.00 93.31           N  
ATOM   1862  H   GLU A 130     -31.706   3.366  15.308  1.00 93.31           H  
ATOM   1863  CA  GLU A 130     -33.856   3.515  15.176  1.00 93.31           C  
ATOM   1864  HA  GLU A 130     -34.351   4.474  15.330  1.00 93.31           H  
ATOM   1865  C   GLU A 130     -34.771   2.455  15.816  1.00 93.31           C  
ATOM   1866  CB  GLU A 130     -33.753   3.287  13.647  1.00 93.31           C  
ATOM   1867  HB2 GLU A 130     -34.766   3.206  13.252  1.00 93.31           H  
ATOM   1868  HB3 GLU A 130     -33.228   2.353  13.446  1.00 93.31           H  
ATOM   1869  O   GLU A 130     -35.937   2.742  16.103  1.00 93.31           O  
ATOM   1870  CG  GLU A 130     -33.046   4.444  12.921  1.00 93.31           C  
ATOM   1871  HG2 GLU A 130     -31.989   4.364  13.174  1.00 93.31           H  
ATOM   1872  HG3 GLU A 130     -33.443   5.382  13.308  1.00 93.31           H  
ATOM   1873  CD  GLU A 130     -33.146   4.464  11.379  1.00 93.31           C  
ATOM   1874  OE1 GLU A 130     -32.937   5.547  10.771  1.00 93.31           O  
ATOM   1875  OE2 GLU A 130     -33.462   3.423  10.767  1.00 93.31           O  
ATOM   1876  N   GLU A 131     -34.247   1.262  16.109  1.00 94.40           N  
ATOM   1877  H   GLU A 131     -33.290   1.085  15.838  1.00 94.40           H  
ATOM   1878  CA  GLU A 131     -35.003   0.175  16.747  1.00 94.40           C  
ATOM   1879  HA  GLU A 131     -35.987   0.117  16.281  1.00 94.40           H  
ATOM   1880  C   GLU A 131     -35.261   0.422  18.251  1.00 94.40           C  
ATOM   1881  CB  GLU A 131     -34.285  -1.162  16.492  1.00 94.40           C  
ATOM   1882  HB2 GLU A 131     -34.707  -1.927  17.144  1.00 94.40           H  
ATOM   1883  HB3 GLU A 131     -33.233  -1.053  16.752  1.00 94.40           H  
ATOM   1884  O   GLU A 131     -36.361   0.146  18.744  1.00 94.40           O  
ATOM   1885  CG  GLU A 131     -34.390  -1.652  15.033  1.00 94.40           C  
ATOM   1886  HG2 GLU A 131     -33.930  -0.915  14.374  1.00 94.40           H  
ATOM   1887  HG3 GLU A 131     -33.816  -2.575  14.956  1.00 94.40           H  
ATOM   1888  CD  GLU A 131     -35.831  -1.942  14.570  1.00 94.40           C  
ATOM   1889  OE1 GLU A 131     -36.144  -1.771  13.370  1.00 94.40           O  
ATOM   1890  OE2 GLU A 131     -36.659  -2.348  15.422  1.00 94.40           O  
ATOM   1891  N   LEU A 132     -34.313   1.025  18.982  1.00 93.26           N  
ATOM   1892  H   LEU A 132     -33.421   1.201  18.541  1.00 93.26           H  
ATOM   1893  CA  LEU A 132     -34.511   1.494  20.366  1.00 93.26           C  
ATOM   1894  HA  LEU A 132     -34.790   0.650  20.997  1.00 93.26           H  
ATOM   1895  C   LEU A 132     -35.647   2.526  20.449  1.00 93.26           C  
ATOM   1896  CB  LEU A 132     -33.205   2.124  20.889  1.00 93.26           C  
ATOM   1897  HB2 LEU A 132     -32.806   2.775  20.112  1.00 93.26           H  
ATOM   1898  HB3 LEU A 132     -33.429   2.757  21.747  1.00 93.26           H  
ATOM   1899  O   LEU A 132     -36.524   2.441  21.314  1.00 93.26           O  
ATOM   1900  CG  LEU A 132     -32.125   1.112  21.309  1.00 93.26           C  
ATOM   1901  HG  LEU A 132     -32.064   0.311  20.572  1.00 93.26           H  
ATOM   1902  CD1 LEU A 132     -30.758   1.787  21.415  1.00 93.26           C  
ATOM   1903 HD11 LEU A 132     -30.010   1.062  21.736  1.00 93.26           H  
ATOM   1904 HD12 LEU A 132     -30.458   2.167  20.438  1.00 93.26           H  
ATOM   1905 HD13 LEU A 132     -30.799   2.612  22.125  1.00 93.26           H  
ATOM   1906  CD2 LEU A 132     -32.444   0.507  22.676  1.00 93.26           C  
ATOM   1907 HD21 LEU A 132     -33.365  -0.073  22.628  1.00 93.26           H  
ATOM   1908 HD22 LEU A 132     -31.621  -0.140  22.981  1.00 93.26           H  
ATOM   1909 HD23 LEU A 132     -32.551   1.296  23.421  1.00 93.26           H  
ATOM   1910  N   ASN A 133     -35.682   3.474  19.511  1.00 92.22           N  
ATOM   1911  H   ASN A 133     -34.914   3.515  18.856  1.00 92.22           H  
ATOM   1912  CA  ASN A 133     -36.734   4.484  19.408  1.00 92.22           C  
ATOM   1913  HA  ASN A 133     -36.899   4.919  20.394  1.00 92.22           H  
ATOM   1914  C   ASN A 133     -38.083   3.899  18.963  1.00 92.22           C  
ATOM   1915  CB  ASN A 133     -36.254   5.589  18.458  1.00 92.22           C  
ATOM   1916  HB2 ASN A 133     -35.855   5.144  17.546  1.00 92.22           H  
ATOM   1917  HB3 ASN A 133     -37.098   6.224  18.188  1.00 92.22           H  
ATOM   1918  O   ASN A 133     -39.135   4.410  19.356  1.00 92.22           O  
ATOM   1919  CG  ASN A 133     -35.208   6.488  19.092  1.00 92.22           C  
ATOM   1920  ND2 ASN A 133     -34.464   7.202  18.288  1.00 92.22           N  
ATOM   1921 HD21 ASN A 133     -34.416   6.974  17.306  1.00 92.22           H  
ATOM   1922 HD22 ASN A 133     -33.789   7.813  18.725  1.00 92.22           H  
ATOM   1923  OD1 ASN A 133     -35.110   6.609  20.301  1.00 92.22           O  
ATOM   1924  N   ALA A 134     -38.078   2.807  18.194  1.00 92.32           N  
ATOM   1925  H   ALA A 134     -37.194   2.475  17.837  1.00 92.32           H  
ATOM   1926  CA  ALA A 134     -39.282   2.045  17.865  1.00 92.32           C  
ATOM   1927  HA  ALA A 134     -40.058   2.752  17.568  1.00 92.32           H  
ATOM   1928  C   ALA A 134     -39.843   1.239  19.058  1.00 92.32           C  
ATOM   1929  CB  ALA A 134     -38.975   1.147  16.660  1.00 92.32           C  
ATOM   1930  HB1 ALA A 134     -39.886   0.648  16.329  1.00 92.32           H  
ATOM   1931  HB2 ALA A 134     -38.246   0.386  16.936  1.00 92.32           H  
ATOM   1932  HB3 ALA A 134     -38.571   1.741  15.840  1.00 92.32           H  
ATOM   1933  O   ALA A 134     -40.980   0.762  18.991  1.00 92.32           O  
ATOM   1934  N   GLY A 135     -39.081   1.103  20.151  1.00 91.97           N  
ATOM   1935  H   GLY A 135     -38.156   1.509  20.138  1.00 91.97           H  
ATOM   1936  CA  GLY A 135     -39.438   0.275  21.306  1.00 91.97           C  
ATOM   1937  HA2 GLY A 135     -38.759   0.516  22.124  1.00 91.97           H  
ATOM   1938  HA3 GLY A 135     -40.459   0.497  21.616  1.00 91.97           H  
ATOM   1939  C   GLY A 135     -39.321  -1.226  21.022  1.00 91.97           C  
ATOM   1940  O   GLY A 135     -40.063  -2.025  21.604  1.00 91.97           O  
ATOM   1941  N   SER A 136     -38.441  -1.604  20.092  1.00 94.64           N  
ATOM   1942  H   SER A 136     -37.871  -0.896  19.651  1.00 94.64           H  
ATOM   1943  CA  SER A 136     -38.164  -2.993  19.728  1.00 94.64           C  
ATOM   1944  HA  SER A 136     -39.112  -3.504  19.565  1.00 94.64           H  
ATOM   1945  C   SER A 136     -37.415  -3.738  20.834  1.00 94.64           C  
ATOM   1946  CB  SER A 136     -37.380  -3.031  18.415  1.00 94.64           C  
ATOM   1947  HB2 SER A 136     -37.005  -4.038  18.234  1.00 94.64           H  
ATOM   1948  HB3 SER A 136     -36.535  -2.345  18.464  1.00 94.64           H  
ATOM   1949  O   SER A 136     -36.832  -3.144  21.733  1.00 94.64           O  
ATOM   1950  OG  SER A 136     -38.252  -2.682  17.363  1.00 94.64           O  
ATOM   1951  HG  SER A 136     -37.697  -2.534  16.594  1.00 94.64           H  
ATOM   1952  N   SER A 137     -37.436  -5.073  20.785  1.00 95.29           N  
ATOM   1953  H   SER A 137     -37.892  -5.516  20.000  1.00 95.29           H  
ATOM   1954  CA  SER A 137     -36.679  -5.914  21.722  1.00 95.29           C  
ATOM   1955  HA  SER A 137     -36.900  -5.591  22.739  1.00 95.29           H  
ATOM   1956  C   SER A 137     -35.169  -5.811  21.499  1.00 95.29           C  
ATOM   1957  CB  SER A 137     -37.098  -7.377  21.569  1.00 95.29           C  
ATOM   1958  HB2 SER A 137     -36.469  -8.001  22.204  1.00 95.29           H  
ATOM   1959  HB3 SER A 137     -38.134  -7.490  21.888  1.00 95.29           H  
ATOM   1960  O   SER A 137     -34.747  -5.736  20.352  1.00 95.29           O  
ATOM   1961  OG  SER A 137     -36.979  -7.798  20.222  1.00 95.29           O  
ATOM   1962  HG  SER A 137     -36.276  -7.292  19.809  1.00 95.29           H  
ATOM   1963  N   GLU A 138     -34.372  -5.979  22.555  1.00 95.75           N  
ATOM   1964  H   GLU A 138     -34.791  -5.893  23.470  1.00 95.75           H  
ATOM   1965  CA  GLU A 138     -32.895  -5.997  22.537  1.00 95.75           C  
ATOM   1966  HA  GLU A 138     -32.515  -4.983  22.418  1.00 95.75           H  
ATOM   1967  C   GLU A 138     -32.299  -6.854  21.405  1.00 95.75           C  
ATOM   1968  CB  GLU A 138     -32.454  -6.530  23.907  1.00 95.75           C  
ATOM   1969  HB2 GLU A 138     -33.002  -5.988  24.678  1.00 95.75           H  
ATOM   1970  HB3 GLU A 138     -32.746  -7.579  23.972  1.00 95.75           H  
ATOM   1971  O   GLU A 138     -31.426  -6.399  20.674  1.00 95.75           O  
ATOM   1972  CG  GLU A 138     -30.956  -6.406  24.215  1.00 95.75           C  
ATOM   1973  HG2 GLU A 138     -30.394  -6.947  23.455  1.00 95.75           H  
ATOM   1974  HG3 GLU A 138     -30.674  -5.354  24.170  1.00 95.75           H  
ATOM   1975  CD  GLU A 138     -30.613  -6.980  25.604  1.00 95.75           C  
ATOM   1976  OE1 GLU A 138     -29.428  -6.907  25.988  1.00 95.75           O  
ATOM   1977  OE2 GLU A 138     -31.526  -7.539  26.267  1.00 95.75           O  
ATOM   1978  N   SER A 139     -32.848  -8.054  21.173  1.00 96.39           N  
ATOM   1979  H   SER A 139     -33.537  -8.388  21.832  1.00 96.39           H  
ATOM   1980  CA  SER A 139     -32.446  -8.917  20.048  1.00 96.39           C  
ATOM   1981  HA  SER A 139     -31.391  -9.169  20.157  1.00 96.39           H  
ATOM   1982  C   SER A 139     -32.629  -8.244  18.687  1.00 96.39           C  
ATOM   1983  CB  SER A 139     -33.266 -10.208  20.057  1.00 96.39           C  
ATOM   1984  HB2 SER A 139     -34.307  -9.976  19.830  1.00 96.39           H  
ATOM   1985  HB3 SER A 139     -33.222 -10.648  21.054  1.00 96.39           H  
ATOM   1986  O   SER A 139     -31.765  -8.374  17.840  1.00 96.39           O  
ATOM   1987  OG  SER A 139     -32.792 -11.167  19.130  1.00 96.39           O  
ATOM   1988  HG  SER A 139     -32.541 -10.751  18.302  1.00 96.39           H  
ATOM   1989  N   ALA A 140     -33.727  -7.514  18.478  1.00 96.85           N  
ATOM   1990  H   ALA A 140     -34.267  -7.243  19.287  1.00 96.85           H  
ATOM   1991  CA  ALA A 140     -34.017  -6.842  17.211  1.00 96.85           C  
ATOM   1992  HA  ALA A 140     -33.783  -7.524  16.393  1.00 96.85           H  
ATOM   1993  C   ALA A 140     -33.156  -5.582  17.016  1.00 96.85           C  
ATOM   1994  CB  ALA A 140     -35.517  -6.525  17.153  1.00 96.85           C  
ATOM   1995  HB1 ALA A 140     -35.786  -5.844  17.960  1.00 96.85           H  
ATOM   1996  HB2 ALA A 140     -36.095  -7.446  17.231  1.00 96.85           H  
ATOM   1997  HB3 ALA A 140     -35.742  -6.043  16.201  1.00 96.85           H  
ATOM   1998  O   ALA A 140     -32.748  -5.294  15.896  1.00 96.85           O  
ATOM   1999  N   VAL A 141     -32.830  -4.879  18.110  1.00 96.21           N  
ATOM   2000  H   VAL A 141     -33.212  -5.177  18.996  1.00 96.21           H  
ATOM   2001  CA  VAL A 141     -31.844  -3.785  18.121  1.00 96.21           C  
ATOM   2002  HA  VAL A 141     -32.139  -3.026  17.398  1.00 96.21           H  
ATOM   2003  C   VAL A 141     -30.470  -4.310  17.689  1.00 96.21           C  
ATOM   2004  CB  VAL A 141     -31.779  -3.138  19.523  1.00 96.21           C  
ATOM   2005  HB  VAL A 141     -31.574  -3.908  20.267  1.00 96.21           H  
ATOM   2006  O   VAL A 141     -29.844  -3.742  16.796  1.00 96.21           O  
ATOM   2007  CG1 VAL A 141     -30.683  -2.078  19.643  1.00 96.21           C  
ATOM   2008 HG11 VAL A 141     -29.703  -2.514  19.445  1.00 96.21           H  
ATOM   2009 HG12 VAL A 141     -30.871  -1.279  18.927  1.00 96.21           H  
ATOM   2010 HG13 VAL A 141     -30.672  -1.663  20.651  1.00 96.21           H  
ATOM   2011  CG2 VAL A 141     -33.112  -2.470  19.891  1.00 96.21           C  
ATOM   2012 HG21 VAL A 141     -33.051  -2.051  20.895  1.00 96.21           H  
ATOM   2013 HG22 VAL A 141     -33.323  -1.663  19.189  1.00 96.21           H  
ATOM   2014 HG23 VAL A 141     -33.928  -3.192  19.865  1.00 96.21           H  
ATOM   2015  N   LEU A 142     -30.027  -5.431  18.271  1.00 97.04           N  
ATOM   2016  H   LEU A 142     -30.573  -5.835  19.019  1.00 97.04           H  
ATOM   2017  CA  LEU A 142     -28.763  -6.076  17.917  1.00 97.04           C  
ATOM   2018  HA  LEU A 142     -27.983  -5.315  17.959  1.00 97.04           H  
ATOM   2019  C   LEU A 142     -28.767  -6.644  16.487  1.00 97.04           C  
ATOM   2020  CB  LEU A 142     -28.456  -7.163  18.962  1.00 97.04           C  
ATOM   2021  HB2 LEU A 142     -28.453  -6.709  19.953  1.00 97.04           H  
ATOM   2022  HB3 LEU A 142     -29.251  -7.908  18.937  1.00 97.04           H  
ATOM   2023  O   LEU A 142     -27.781  -6.478  15.769  1.00 97.04           O  
ATOM   2024  CG  LEU A 142     -27.108  -7.877  18.744  1.00 97.04           C  
ATOM   2025  HG  LEU A 142     -27.121  -8.404  17.790  1.00 97.04           H  
ATOM   2026  CD1 LEU A 142     -25.932  -6.900  18.757  1.00 97.04           C  
ATOM   2027 HD11 LEU A 142     -25.965  -6.255  17.879  1.00 97.04           H  
ATOM   2028 HD12 LEU A 142     -25.963  -6.285  19.657  1.00 97.04           H  
ATOM   2029 HD13 LEU A 142     -24.993  -7.452  18.722  1.00 97.04           H  
ATOM   2030  CD2 LEU A 142     -26.893  -8.907  19.853  1.00 97.04           C  
ATOM   2031 HD21 LEU A 142     -27.702  -9.637  19.837  1.00 97.04           H  
ATOM   2032 HD22 LEU A 142     -25.945  -9.420  19.690  1.00 97.04           H  
ATOM   2033 HD23 LEU A 142     -26.866  -8.408  20.822  1.00 97.04           H  
ATOM   2034  N   ASP A 143     -29.864  -7.277  16.061  1.00 97.33           N  
ATOM   2035  H   ASP A 143     -30.597  -7.463  16.729  1.00 97.33           H  
ATOM   2036  CA  ASP A 143     -30.027  -7.815  14.704  1.00 97.33           C  
ATOM   2037  HA  ASP A 143     -29.224  -8.525  14.506  1.00 97.33           H  
ATOM   2038  C   ASP A 143     -29.920  -6.695  13.649  1.00 97.33           C  
ATOM   2039  CB  ASP A 143     -31.376  -8.555  14.552  1.00 97.33           C  
ATOM   2040  HB2 ASP A 143     -32.181  -7.895  14.875  1.00 97.33           H  
ATOM   2041  HB3 ASP A 143     -31.532  -8.751  13.491  1.00 97.33           H  
ATOM   2042  O   ASP A 143     -29.231  -6.871  12.645  1.00 97.33           O  
ATOM   2043  CG  ASP A 143     -31.497  -9.910  15.276  1.00 97.33           C  
ATOM   2044  OD1 ASP A 143     -30.478 -10.628  15.389  1.00 97.33           O  
ATOM   2045  OD2 ASP A 143     -32.643 -10.279  15.644  1.00 97.33           O  
ATOM   2046  N   ALA A 144     -30.541  -5.530  13.884  1.00 96.91           N  
ATOM   2047  H   ALA A 144     -31.100  -5.438  14.720  1.00 96.91           H  
ATOM   2048  CA  ALA A 144     -30.460  -4.374  12.987  1.00 96.91           C  
ATOM   2049  HA  ALA A 144     -30.716  -4.696  11.978  1.00 96.91           H  
ATOM   2050  C   ALA A 144     -29.042  -3.780  12.923  1.00 96.91           C  
ATOM   2051  CB  ALA A 144     -31.494  -3.333  13.432  1.00 96.91           C  
ATOM   2052  HB1 ALA A 144     -32.491  -3.771  13.398  1.00 96.91           H  
ATOM   2053  HB2 ALA A 144     -31.283  -2.999  14.449  1.00 96.91           H  
ATOM   2054  HB3 ALA A 144     -31.465  -2.472  12.764  1.00 96.91           H  
ATOM   2055  O   ALA A 144     -28.509  -3.574  11.833  1.00 96.91           O  
ATOM   2056  N   ALA A 145     -28.395  -3.581  14.075  1.00 97.07           N  
ATOM   2057  H   ALA A 145     -28.886  -3.748  14.942  1.00 97.07           H  
ATOM   2058  CA  ALA A 145     -27.023  -3.077  14.141  1.00 97.07           C  
ATOM   2059  HA  ALA A 145     -26.982  -2.106  13.647  1.00 97.07           H  
ATOM   2060  C   ALA A 145     -26.028  -4.018  13.434  1.00 97.07           C  
ATOM   2061  CB  ALA A 145     -26.673  -2.892  15.621  1.00 97.07           C  
ATOM   2062  HB1 ALA A 145     -25.808  -2.235  15.707  1.00 97.07           H  
ATOM   2063  HB2 ALA A 145     -27.516  -2.433  16.138  1.00 97.07           H  
ATOM   2064  HB3 ALA A 145     -26.459  -3.852  16.091  1.00 97.07           H  
ATOM   2065  O   ALA A 145     -25.188  -3.590  12.643  1.00 97.07           O  
ATOM   2066  N   THR A 146     -26.173  -5.327  13.662  1.00 97.29           N  
ATOM   2067  H   THR A 146     -26.891  -5.611  14.313  1.00 97.29           H  
ATOM   2068  CA  THR A 146     -25.345  -6.367  13.035  1.00 97.29           C  
ATOM   2069  HA  THR A 146     -24.295  -6.107  13.169  1.00 97.29           H  
ATOM   2070  C   THR A 146     -25.604  -6.469  11.530  1.00 97.29           C  
ATOM   2071  CB  THR A 146     -25.589  -7.728  13.707  1.00 97.29           C  
ATOM   2072  HB  THR A 146     -26.616  -8.046  13.526  1.00 97.29           H  
ATOM   2073  O   THR A 146     -24.678  -6.749  10.769  1.00 97.29           O  
ATOM   2074  CG2 THR A 146     -24.639  -8.819  13.214  1.00 97.29           C  
ATOM   2075 HG21 THR A 146     -24.732  -9.700  13.850  1.00 97.29           H  
ATOM   2076 HG22 THR A 146     -24.907  -9.093  12.193  1.00 97.29           H  
ATOM   2077 HG23 THR A 146     -23.611  -8.458  13.242  1.00 97.29           H  
ATOM   2078  OG1 THR A 146     -25.392  -7.632  15.095  1.00 97.29           O  
ATOM   2079  HG1 THR A 146     -26.166  -7.190  15.452  1.00 97.29           H  
ATOM   2080  N   ALA A 147     -26.836  -6.224  11.072  1.00 96.68           N  
ATOM   2081  H   ALA A 147     -27.575  -6.020  11.729  1.00 96.68           H  
ATOM   2082  CA  ALA A 147     -27.168  -6.211   9.650  1.00 96.68           C  
ATOM   2083  HA  ALA A 147     -26.819  -7.145   9.211  1.00 96.68           H  
ATOM   2084  C   ALA A 147     -26.461  -5.073   8.893  1.00 96.68           C  
ATOM   2085  CB  ALA A 147     -28.690  -6.157   9.480  1.00 96.68           C  
ATOM   2086  HB1 ALA A 147     -29.084  -5.236   9.911  1.00 96.68           H  
ATOM   2087  HB2 ALA A 147     -28.938  -6.182   8.419  1.00 96.68           H  
ATOM   2088  HB3 ALA A 147     -29.150  -7.012   9.975  1.00 96.68           H  
ATOM   2089  O   ALA A 147     -25.940  -5.330   7.807  1.00 96.68           O  
ATOM   2090  N   GLU A 148     -26.371  -3.865   9.461  1.00 95.54           N  
ATOM   2091  H   GLU A 148     -26.848  -3.691  10.335  1.00 95.54           H  
ATOM   2092  CA  GLU A 148     -25.629  -2.758   8.833  1.00 95.54           C  
ATOM   2093  HA  GLU A 148     -25.935  -2.685   7.789  1.00 95.54           H  
ATOM   2094  C   GLU A 148     -24.116  -3.018   8.799  1.00 95.54           C  
ATOM   2095  CB  GLU A 148     -25.942  -1.412   9.506  1.00 95.54           C  
ATOM   2096  HB2 GLU A 148     -25.789  -1.505  10.581  1.00 95.54           H  
ATOM   2097  HB3 GLU A 148     -25.241  -0.663   9.137  1.00 95.54           H  
ATOM   2098  O   GLU A 148     -23.504  -2.857   7.741  1.00 95.54           O  
ATOM   2099  CG  GLU A 148     -27.371  -0.900   9.247  1.00 95.54           C  
ATOM   2100  HG2 GLU A 148     -28.074  -1.582   9.726  1.00 95.54           H  
ATOM   2101  HG3 GLU A 148     -27.466   0.071   9.733  1.00 95.54           H  
ATOM   2102  CD  GLU A 148     -27.753  -0.734   7.760  1.00 95.54           C  
ATOM   2103  OE1 GLU A 148     -28.972  -0.760   7.467  1.00 95.54           O  
ATOM   2104  OE2 GLU A 148     -26.853  -0.598   6.898  1.00 95.54           O  
ATOM   2105  N   ILE A 149     -23.522  -3.536   9.887  1.00 97.01           N  
ATOM   2106  H   ILE A 149     -24.067  -3.618  10.733  1.00 97.01           H  
ATOM   2107  CA  ILE A 149     -22.109  -3.980   9.897  1.00 97.01           C  
ATOM   2108  HA  ILE A 149     -21.469  -3.119   9.708  1.00 97.01           H  
ATOM   2109  C   ILE A 149     -21.872  -4.987   8.773  1.00 97.01           C  
ATOM   2110  CB  ILE A 149     -21.709  -4.610  11.256  1.00 97.01           C  
ATOM   2111  HB  ILE A 149     -22.429  -5.391  11.499  1.00 97.01           H  
ATOM   2112  O   ILE A 149     -20.957  -4.828   7.967  1.00 97.01           O  
ATOM   2113  CG1 ILE A 149     -21.754  -3.543  12.360  1.00 97.01           C  
ATOM   2114 HG12 ILE A 149     -22.705  -3.017  12.272  1.00 97.01           H  
ATOM   2115 HG13 ILE A 149     -20.946  -2.825  12.223  1.00 97.01           H  
ATOM   2116  CG2 ILE A 149     -20.306  -5.251  11.201  1.00 97.01           C  
ATOM   2117 HG21 ILE A 149     -19.569  -4.508  10.896  1.00 97.01           H  
ATOM   2118 HG22 ILE A 149     -20.287  -6.081  10.494  1.00 97.01           H  
ATOM   2119 HG23 ILE A 149     -20.022  -5.652  12.174  1.00 97.01           H  
ATOM   2120  CD1 ILE A 149     -21.703  -4.110  13.780  1.00 97.01           C  
ATOM   2121 HD11 ILE A 149     -20.755  -4.612  13.977  1.00 97.01           H  
ATOM   2122 HD12 ILE A 149     -21.818  -3.295  14.494  1.00 97.01           H  
ATOM   2123 HD13 ILE A 149     -22.520  -4.820  13.906  1.00 97.01           H  
ATOM   2124  N   ASN A 150     -22.714  -6.019   8.691  1.00 96.44           N  
ATOM   2125  H   ASN A 150     -23.448  -6.093   9.381  1.00 96.44           H  
ATOM   2126  CA  ASN A 150     -22.574  -7.065   7.688  1.00 96.44           C  
ATOM   2127  HA  ASN A 150     -21.568  -7.479   7.755  1.00 96.44           H  
ATOM   2128  C   ASN A 150     -22.737  -6.517   6.262  1.00 96.44           C  
ATOM   2129  CB  ASN A 150     -23.593  -8.174   7.976  1.00 96.44           C  
ATOM   2130  HB2 ASN A 150     -23.603  -8.861   7.130  1.00 96.44           H  
ATOM   2131  HB3 ASN A 150     -24.586  -7.734   8.064  1.00 96.44           H  
ATOM   2132  O   ASN A 150     -21.955  -6.882   5.390  1.00 96.44           O  
ATOM   2133  CG  ASN A 150     -23.304  -8.996   9.221  1.00 96.44           C  
ATOM   2134  ND2 ASN A 150     -24.271  -9.765   9.663  1.00 96.44           N  
ATOM   2135 HD21 ASN A 150     -24.110 -10.248  10.536  1.00 96.44           H  
ATOM   2136 HD22 ASN A 150     -25.177  -9.716   9.220  1.00 96.44           H  
ATOM   2137  OD1 ASN A 150     -22.221  -9.019   9.793  1.00 96.44           O  
ATOM   2138  N   SER A 151     -23.708  -5.633   6.018  1.00 95.13           N  
ATOM   2139  H   SER A 151     -24.307  -5.370   6.787  1.00 95.13           H  
ATOM   2140  CA  SER A 151     -23.952  -4.986   4.719  1.00 95.13           C  
ATOM   2141  HA  SER A 151     -24.146  -5.745   3.961  1.00 95.13           H  
ATOM   2142  C   SER A 151     -22.753  -4.144   4.264  1.00 95.13           C  
ATOM   2143  CB  SER A 151     -25.198  -4.101   4.860  1.00 95.13           C  
ATOM   2144  HB2 SER A 151     -25.018  -3.341   5.621  1.00 95.13           H  
ATOM   2145  HB3 SER A 151     -26.041  -4.714   5.181  1.00 95.13           H  
ATOM   2146  O   SER A 151     -22.248  -4.280   3.143  1.00 95.13           O  
ATOM   2147  OG  SER A 151     -25.531  -3.465   3.644  1.00 95.13           O  
ATOM   2148  HG  SER A 151     -26.027  -2.674   3.870  1.00 95.13           H  
ATOM   2149  N   TYR A 152     -22.230  -3.311   5.165  1.00 94.53           N  
ATOM   2150  H   TYR A 152     -22.658  -3.245   6.078  1.00 94.53           H  
ATOM   2151  CA  TYR A 152     -21.083  -2.461   4.885  1.00 94.53           C  
ATOM   2152  HA  TYR A 152     -21.276  -1.926   3.955  1.00 94.53           H  
ATOM   2153  C   TYR A 152     -19.796  -3.269   4.680  1.00 94.53           C  
ATOM   2154  CB  TYR A 152     -20.944  -1.434   6.006  1.00 94.53           C  
ATOM   2155  HB2 TYR A 152     -21.806  -0.768   5.993  1.00 94.53           H  
ATOM   2156  HB3 TYR A 152     -20.958  -1.966   6.957  1.00 94.53           H  
ATOM   2157  O   TYR A 152     -19.162  -3.131   3.632  1.00 94.53           O  
ATOM   2158  CG  TYR A 152     -19.681  -0.602   5.942  1.00 94.53           C  
ATOM   2159  CD1 TYR A 152     -19.007  -0.328   7.138  1.00 94.53           C  
ATOM   2160  HD1 TYR A 152     -19.407  -0.695   8.072  1.00 94.53           H  
ATOM   2161  CD2 TYR A 152     -19.149  -0.141   4.718  1.00 94.53           C  
ATOM   2162  HD2 TYR A 152     -19.624  -0.391   3.781  1.00 94.53           H  
ATOM   2163  CE1 TYR A 152     -17.814   0.408   7.121  1.00 94.53           C  
ATOM   2164  HE1 TYR A 152     -17.276   0.613   8.035  1.00 94.53           H  
ATOM   2165  CE2 TYR A 152     -17.962   0.612   4.701  1.00 94.53           C  
ATOM   2166  HE2 TYR A 152     -17.544   0.958   3.767  1.00 94.53           H  
ATOM   2167  OH  TYR A 152     -16.134   1.588   5.928  1.00 94.53           O  
ATOM   2168  HH  TYR A 152     -15.774   1.731   5.050  1.00 94.53           H  
ATOM   2169  CZ  TYR A 152     -17.290   0.886   5.910  1.00 94.53           C  
ATOM   2170  N   LEU A 153     -19.442  -4.173   5.598  1.00 95.35           N  
ATOM   2171  H   LEU A 153     -19.991  -4.258   6.442  1.00 95.35           H  
ATOM   2172  CA  LEU A 153     -18.224  -4.980   5.466  1.00 95.35           C  
ATOM   2173  HA  LEU A 153     -17.398  -4.304   5.247  1.00 95.35           H  
ATOM   2174  C   LEU A 153     -18.301  -5.939   4.267  1.00 95.35           C  
ATOM   2175  CB  LEU A 153     -17.906  -5.712   6.788  1.00 95.35           C  
ATOM   2176  HB2 LEU A 153     -17.327  -6.605   6.556  1.00 95.35           H  
ATOM   2177  HB3 LEU A 153     -18.835  -6.055   7.243  1.00 95.35           H  
ATOM   2178  O   LEU A 153     -17.283  -6.173   3.625  1.00 95.35           O  
ATOM   2179  CG  LEU A 153     -17.097  -4.907   7.832  1.00 95.35           C  
ATOM   2180  HG  LEU A 153     -17.054  -5.502   8.744  1.00 95.35           H  
ATOM   2181  CD1 LEU A 153     -15.657  -4.674   7.371  1.00 95.35           C  
ATOM   2182 HD11 LEU A 153     -15.186  -5.626   7.124  1.00 95.35           H  
ATOM   2183 HD12 LEU A 153     -15.088  -4.216   8.180  1.00 95.35           H  
ATOM   2184 HD13 LEU A 153     -15.623  -4.010   6.508  1.00 95.35           H  
ATOM   2185  CD2 LEU A 153     -17.703  -3.551   8.194  1.00 95.35           C  
ATOM   2186 HD21 LEU A 153     -17.112  -3.096   8.989  1.00 95.35           H  
ATOM   2187 HD22 LEU A 153     -18.726  -3.680   8.549  1.00 95.35           H  
ATOM   2188 HD23 LEU A 153     -17.689  -2.883   7.333  1.00 95.35           H  
ATOM   2189  N   THR A 154     -19.494  -6.401   3.871  1.00 96.10           N  
ATOM   2190  H   THR A 154     -20.297  -6.204   4.449  1.00 96.10           H  
ATOM   2191  CA  THR A 154     -19.703  -7.126   2.598  1.00 96.10           C  
ATOM   2192  HA  THR A 154     -19.069  -8.012   2.588  1.00 96.10           H  
ATOM   2193  C   THR A 154     -19.319  -6.271   1.390  1.00 96.10           C  
ATOM   2194  CB  THR A 154     -21.166  -7.583   2.472  1.00 96.10           C  
ATOM   2195  HB  THR A 154     -21.826  -6.733   2.646  1.00 96.10           H  
ATOM   2196  O   THR A 154     -18.741  -6.793   0.437  1.00 96.10           O  
ATOM   2197  CG2 THR A 154     -21.570  -8.230   1.151  1.00 96.10           C  
ATOM   2198 HG21 THR A 154     -21.391  -7.558   0.312  1.00 96.10           H  
ATOM   2199 HG22 THR A 154     -22.635  -8.463   1.181  1.00 96.10           H  
ATOM   2200 HG23 THR A 154     -21.021  -9.161   1.016  1.00 96.10           H  
ATOM   2201  OG1 THR A 154     -21.391  -8.550   3.462  1.00 96.10           O  
ATOM   2202  HG1 THR A 154     -21.622  -8.044   4.244  1.00 96.10           H  
ATOM   2203  N   THR A 155     -19.577  -4.959   1.424  1.00 92.80           N  
ATOM   2204  H   THR A 155     -19.990  -4.579   2.264  1.00 92.80           H  
ATOM   2205  CA  THR A 155     -19.160  -4.019   0.366  1.00 92.80           C  
ATOM   2206  HA  THR A 155     -19.476  -4.417  -0.598  1.00 92.80           H  
ATOM   2207  C   THR A 155     -17.635  -3.876   0.330  1.00 92.80           C  
ATOM   2208  CB  THR A 155     -19.821  -2.639   0.541  1.00 92.80           C  
ATOM   2209  HB  THR A 155     -19.446  -2.157   1.444  1.00 92.80           H  
ATOM   2210  O   THR A 155     -17.035  -4.045  -0.730  1.00 92.80           O  
ATOM   2211  CG2 THR A 155     -19.548  -1.706  -0.640  1.00 92.80           C  
ATOM   2212 HG21 THR A 155     -18.484  -1.477  -0.700  1.00 92.80           H  
ATOM   2213 HG22 THR A 155     -20.098  -0.775  -0.499  1.00 92.80           H  
ATOM   2214 HG23 THR A 155     -19.870  -2.176  -1.569  1.00 92.80           H  
ATOM   2215  OG1 THR A 155     -21.225  -2.760   0.640  1.00 92.80           O  
ATOM   2216  HG1 THR A 155     -21.446  -3.305   1.399  1.00 92.80           H  
ATOM   2217  N   VAL A 156     -17.003  -3.653   1.489  1.00 93.26           N  
ATOM   2218  H   VAL A 156     -17.566  -3.546   2.320  1.00 93.26           H  
ATOM   2219  CA  VAL A 156     -15.538  -3.524   1.634  1.00 93.26           C  
ATOM   2220  HA  VAL A 156     -15.191  -2.710   0.997  1.00 93.26           H  
ATOM   2221  C   VAL A 156     -14.822  -4.800   1.166  1.00 93.26           C  
ATOM   2222  CB  VAL A 156     -15.175  -3.170   3.095  1.00 93.26           C  
ATOM   2223  HB  VAL A 156     -15.566  -3.943   3.757  1.00 93.26           H  
ATOM   2224  O   VAL A 156     -13.972  -4.746   0.276  1.00 93.26           O  
ATOM   2225  CG1 VAL A 156     -13.666  -3.063   3.328  1.00 93.26           C  
ATOM   2226 HG11 VAL A 156     -13.468  -2.799   4.367  1.00 93.26           H  
ATOM   2227 HG12 VAL A 156     -13.246  -2.288   2.687  1.00 93.26           H  
ATOM   2228 HG13 VAL A 156     -13.175  -4.016   3.128  1.00 93.26           H  
ATOM   2229  CG2 VAL A 156     -15.792  -1.824   3.499  1.00 93.26           C  
ATOM   2230 HG21 VAL A 156     -16.880  -1.874   3.474  1.00 93.26           H  
ATOM   2231 HG22 VAL A 156     -15.453  -1.038   2.824  1.00 93.26           H  
ATOM   2232 HG23 VAL A 156     -15.493  -1.566   4.515  1.00 93.26           H  
ATOM   2233  N   GLN A 157     -15.238  -5.965   1.676  1.00 95.54           N  
ATOM   2234  H   GLN A 157     -15.947  -5.941   2.395  1.00 95.54           H  
ATOM   2235  CA  GLN A 157     -14.743  -7.282   1.257  1.00 95.54           C  
ATOM   2236  HA  GLN A 157     -13.673  -7.348   1.454  1.00 95.54           H  
ATOM   2237  C   GLN A 157     -14.960  -7.531  -0.243  1.00 95.54           C  
ATOM   2238  CB  GLN A 157     -15.472  -8.384   2.043  1.00 95.54           C  
ATOM   2239  HB2 GLN A 157     -15.261  -9.341   1.568  1.00 95.54           H  
ATOM   2240  HB3 GLN A 157     -16.545  -8.202   1.985  1.00 95.54           H  
ATOM   2241  O   GLN A 157     -14.070  -8.043  -0.921  1.00 95.54           O  
ATOM   2242  CG  GLN A 157     -15.053  -8.504   3.515  1.00 95.54           C  
ATOM   2243  HG2 GLN A 157     -13.998  -8.779   3.547  1.00 95.54           H  
ATOM   2244  HG3 GLN A 157     -15.169  -7.550   4.030  1.00 95.54           H  
ATOM   2245  CD  GLN A 157     -15.863  -9.566   4.259  1.00 95.54           C  
ATOM   2246  NE2 GLN A 157     -15.258 -10.260   5.197  1.00 95.54           N  
ATOM   2247 HE21 GLN A 157     -14.283 -10.101   5.406  1.00 95.54           H  
ATOM   2248 HE22 GLN A 157     -15.745 -11.057   5.582  1.00 95.54           H  
ATOM   2249  OE1 GLN A 157     -17.032  -9.823   3.998  1.00 95.54           O  
ATOM   2250  N   SER A 158     -16.120  -7.153  -0.791  1.00 94.23           N  
ATOM   2251  H   SER A 158     -16.832  -6.754  -0.196  1.00 94.23           H  
ATOM   2252  CA  SER A 158     -16.400  -7.314  -2.222  1.00 94.23           C  
ATOM   2253  HA  SER A 158     -16.239  -8.358  -2.493  1.00 94.23           H  
ATOM   2254  C   SER A 158     -15.470  -6.468  -3.086  1.00 94.23           C  
ATOM   2255  CB  SER A 158     -17.846  -6.957  -2.566  1.00 94.23           C  
ATOM   2256  HB2 SER A 158     -17.967  -6.973  -3.649  1.00 94.23           H  
ATOM   2257  HB3 SER A 158     -18.085  -5.958  -2.201  1.00 94.23           H  
ATOM   2258  O   SER A 158     -14.949  -6.980  -4.070  1.00 94.23           O  
ATOM   2259  OG  SER A 158     -18.729  -7.899  -2.005  1.00 94.23           O  
ATOM   2260  HG  SER A 158     -18.812  -7.676  -1.075  1.00 94.23           H  
ATOM   2261  N   ASN A 159     -15.232  -5.202  -2.739  1.00 91.19           N  
ATOM   2262  H   ASN A 159     -15.687  -4.828  -1.918  1.00 91.19           H  
ATOM   2263  CA  ASN A 159     -14.322  -4.328  -3.486  1.00 91.19           C  
ATOM   2264  HA  ASN A 159     -14.624  -4.290  -4.532  1.00 91.19           H  
ATOM   2265  C   ASN A 159     -12.871  -4.844  -3.441  1.00 91.19           C  
ATOM   2266  CB  ASN A 159     -14.397  -2.916  -2.895  1.00 91.19           C  
ATOM   2267  HB2 ASN A 159     -13.625  -2.309  -3.368  1.00 91.19           H  
ATOM   2268  HB3 ASN A 159     -14.186  -2.959  -1.826  1.00 91.19           H  
ATOM   2269  O   ASN A 159     -12.191  -4.888  -4.471  1.00 91.19           O  
ATOM   2270  CG  ASN A 159     -15.712  -2.191  -3.108  1.00 91.19           C  
ATOM   2271  ND2 ASN A 159     -15.966  -1.226  -2.265  1.00 91.19           N  
ATOM   2272 HD21 ASN A 159     -16.730  -0.586  -2.434  1.00 91.19           H  
ATOM   2273 HD22 ASN A 159     -15.350  -1.046  -1.485  1.00 91.19           H  
ATOM   2274  OD1 ASN A 159     -16.472  -2.424  -4.040  1.00 91.19           O  
ATOM   2275  N   PHE A 160     -12.427  -5.293  -2.264  1.00 94.66           N  
ATOM   2276  H   PHE A 160     -13.024  -5.190  -1.456  1.00 94.66           H  
ATOM   2277  CA  PHE A 160     -11.118  -5.909  -2.054  1.00 94.66           C  
ATOM   2278  HA  PHE A 160     -10.341  -5.200  -2.341  1.00 94.66           H  
ATOM   2279  C   PHE A 160     -10.938  -7.168  -2.923  1.00 94.66           C  
ATOM   2280  CB  PHE A 160     -10.972  -6.195  -0.551  1.00 94.66           C  
ATOM   2281  HB2 PHE A 160     -10.975  -5.247  -0.014  1.00 94.66           H  
ATOM   2282  HB3 PHE A 160     -11.837  -6.761  -0.205  1.00 94.66           H  
ATOM   2283  O   PHE A 160     -10.024  -7.244  -3.746  1.00 94.66           O  
ATOM   2284  CG  PHE A 160      -9.718  -6.953  -0.173  1.00 94.66           C  
ATOM   2285  CD1 PHE A 160      -9.791  -8.322   0.136  1.00 94.66           C  
ATOM   2286  HD1 PHE A 160     -10.744  -8.829   0.154  1.00 94.66           H  
ATOM   2287  CD2 PHE A 160      -8.482  -6.288  -0.111  1.00 94.66           C  
ATOM   2288  HD2 PHE A 160      -8.434  -5.227  -0.306  1.00 94.66           H  
ATOM   2289  CE1 PHE A 160      -8.630  -9.032   0.474  1.00 94.66           C  
ATOM   2290  HE1 PHE A 160      -8.704 -10.077   0.733  1.00 94.66           H  
ATOM   2291  CE2 PHE A 160      -7.319  -6.996   0.243  1.00 94.66           C  
ATOM   2292  HE2 PHE A 160      -6.372  -6.482   0.317  1.00 94.66           H  
ATOM   2293  CZ  PHE A 160      -7.395  -8.368   0.533  1.00 94.66           C  
ATOM   2294  HZ  PHE A 160      -6.507  -8.904   0.832  1.00 94.66           H  
ATOM   2295  N   LEU A 161     -11.863  -8.130  -2.832  1.00 96.51           N  
ATOM   2296  H   LEU A 161     -12.604  -8.015  -2.155  1.00 96.51           H  
ATOM   2297  CA  LEU A 161     -11.772  -9.398  -3.565  1.00 96.51           C  
ATOM   2298  HA  LEU A 161     -10.750  -9.766  -3.477  1.00 96.51           H  
ATOM   2299  C   LEU A 161     -12.022  -9.243  -5.076  1.00 96.51           C  
ATOM   2300  CB  LEU A 161     -12.718 -10.431  -2.922  1.00 96.51           C  
ATOM   2301  HB2 LEU A 161     -13.729 -10.024  -2.939  1.00 96.51           H  
ATOM   2302  HB3 LEU A 161     -12.708 -11.338  -3.526  1.00 96.51           H  
ATOM   2303  O   LEU A 161     -11.382  -9.936  -5.866  1.00 96.51           O  
ATOM   2304  CG  LEU A 161     -12.360 -10.805  -1.467  1.00 96.51           C  
ATOM   2305  HG  LEU A 161     -12.319  -9.901  -0.860  1.00 96.51           H  
ATOM   2306  CD1 LEU A 161     -13.441 -11.703  -0.870  1.00 96.51           C  
ATOM   2307 HD11 LEU A 161     -14.386 -11.160  -0.853  1.00 96.51           H  
ATOM   2308 HD12 LEU A 161     -13.175 -11.954   0.157  1.00 96.51           H  
ATOM   2309 HD13 LEU A 161     -13.543 -12.620  -1.452  1.00 96.51           H  
ATOM   2310  CD2 LEU A 161     -11.012 -11.521  -1.353  1.00 96.51           C  
ATOM   2311 HD21 LEU A 161     -10.208 -10.869  -1.693  1.00 96.51           H  
ATOM   2312 HD22 LEU A 161     -10.819 -11.753  -0.306  1.00 96.51           H  
ATOM   2313 HD23 LEU A 161     -11.016 -12.440  -1.940  1.00 96.51           H  
ATOM   2314  N   LYS A 162     -12.882  -8.307  -5.511  1.00 94.44           N  
ATOM   2315  H   LYS A 162     -13.397  -7.778  -4.821  1.00 94.44           H  
ATOM   2316  CA  LYS A 162     -13.035  -7.944  -6.935  1.00 94.44           C  
ATOM   2317  HA  LYS A 162     -13.269  -8.839  -7.512  1.00 94.44           H  
ATOM   2318  C   LYS A 162     -11.719  -7.398  -7.512  1.00 94.44           C  
ATOM   2319  CB  LYS A 162     -14.173  -6.923  -7.138  1.00 94.44           C  
ATOM   2320  HB2 LYS A 162     -14.052  -6.478  -8.126  1.00 94.44           H  
ATOM   2321  HB3 LYS A 162     -14.046  -6.124  -6.408  1.00 94.44           H  
ATOM   2322  O   LYS A 162     -11.341  -7.799  -8.608  1.00 94.44           O  
ATOM   2323  CG  LYS A 162     -15.620  -7.468  -7.064  1.00 94.44           C  
ATOM   2324  HG2 LYS A 162     -15.814  -8.095  -7.934  1.00 94.44           H  
ATOM   2325  HG3 LYS A 162     -15.759  -8.068  -6.165  1.00 94.44           H  
ATOM   2326  CD  LYS A 162     -16.598  -6.271  -7.055  1.00 94.44           C  
ATOM   2327  HD2 LYS A 162     -16.339  -5.630  -6.212  1.00 94.44           H  
ATOM   2328  HD3 LYS A 162     -16.439  -5.695  -7.967  1.00 94.44           H  
ATOM   2329  CE  LYS A 162     -18.096  -6.616  -6.947  1.00 94.44           C  
ATOM   2330  HE2 LYS A 162     -18.378  -7.232  -7.800  1.00 94.44           H  
ATOM   2331  HE3 LYS A 162     -18.252  -7.195  -6.037  1.00 94.44           H  
ATOM   2332  NZ  LYS A 162     -18.930  -5.372  -6.908  1.00 94.44           N  
ATOM   2333  HZ1 LYS A 162     -18.675  -4.762  -6.145  1.00 94.44           H  
ATOM   2334  HZ2 LYS A 162     -18.833  -4.803  -7.737  1.00 94.44           H  
ATOM   2335  HZ3 LYS A 162     -19.924  -5.519  -6.805  1.00 94.44           H  
ATOM   2336  N   SER A 163     -10.986  -6.563  -6.768  1.00 92.06           N  
ATOM   2337  H   SER A 163     -11.360  -6.252  -5.883  1.00 92.06           H  
ATOM   2338  CA  SER A 163      -9.681  -6.023  -7.199  1.00 92.06           C  
ATOM   2339  HA  SER A 163      -9.794  -5.525  -8.162  1.00 92.06           H  
ATOM   2340  C   SER A 163      -8.623  -7.107  -7.416  1.00 92.06           C  
ATOM   2341  CB  SER A 163      -9.170  -4.981  -6.203  1.00 92.06           C  
ATOM   2342  HB2 SER A 163      -9.000  -5.444  -5.231  1.00 92.06           H  
ATOM   2343  HB3 SER A 163      -8.225  -4.578  -6.567  1.00 92.06           H  
ATOM   2344  O   SER A 163      -7.894  -7.077  -8.409  1.00 92.06           O  
ATOM   2345  OG  SER A 163     -10.106  -3.929  -6.069  1.00 92.06           O  
ATOM   2346  HG  SER A 163     -10.803  -4.200  -5.466  1.00 92.06           H  
ATOM   2347  N   TRP A 164      -8.580  -8.116  -6.541  1.00 96.59           N  
ATOM   2348  H   TRP A 164      -9.167  -8.076  -5.720  1.00 96.59           H  
ATOM   2349  CA  TRP A 164      -7.754  -9.304  -6.769  1.00 96.59           C  
ATOM   2350  HA  TRP A 164      -6.726  -8.993  -6.955  1.00 96.59           H  
ATOM   2351  C   TRP A 164      -8.217 -10.099  -8.002  1.00 96.59           C  
ATOM   2352  CB  TRP A 164      -7.766 -10.184  -5.517  1.00 96.59           C  
ATOM   2353  HB2 TRP A 164      -8.796 -10.411  -5.241  1.00 96.59           H  
ATOM   2354  HB3 TRP A 164      -7.313  -9.637  -4.690  1.00 96.59           H  
ATOM   2355  O   TRP A 164      -7.398 -10.476  -8.843  1.00 96.59           O  
ATOM   2356  CG  TRP A 164      -7.028 -11.470  -5.700  1.00 96.59           C  
ATOM   2357  CD1 TRP A 164      -7.591 -12.643  -6.057  1.00 96.59           C  
ATOM   2358  HD1 TRP A 164      -8.646 -12.800  -6.231  1.00 96.59           H  
ATOM   2359  CD2 TRP A 164      -5.594 -11.729  -5.594  1.00 96.59           C  
ATOM   2360  CE2 TRP A 164      -5.355 -13.091  -5.937  1.00 96.59           C  
ATOM   2361  CE3 TRP A 164      -4.475 -10.958  -5.217  1.00 96.59           C  
ATOM   2362  HE3 TRP A 164      -4.631  -9.925  -4.946  1.00 96.59           H  
ATOM   2363  NE1 TRP A 164      -6.611 -13.603  -6.178  1.00 96.59           N  
ATOM   2364  HE1 TRP A 164      -6.835 -14.568  -6.375  1.00 96.59           H  
ATOM   2365  CH2 TRP A 164      -2.983 -12.870  -5.506  1.00 96.59           C  
ATOM   2366  HH2 TRP A 164      -1.997 -13.307  -5.454  1.00 96.59           H  
ATOM   2367  CZ2 TRP A 164      -4.072 -13.654  -5.922  1.00 96.59           C  
ATOM   2368  HZ2 TRP A 164      -3.930 -14.689  -6.195  1.00 96.59           H  
ATOM   2369  CZ3 TRP A 164      -3.186 -11.525  -5.148  1.00 96.59           C  
ATOM   2370  HZ3 TRP A 164      -2.356 -10.924  -4.807  1.00 96.59           H  
ATOM   2371  N   ASN A 165      -9.529 -10.322  -8.137  1.00 97.33           N  
ATOM   2372  H   ASN A 165     -10.142  -9.994  -7.405  1.00 97.33           H  
ATOM   2373  CA  ASN A 165     -10.115 -11.094  -9.234  1.00 97.33           C  
ATOM   2374  HA  ASN A 165      -9.677 -12.092  -9.225  1.00 97.33           H  
ATOM   2375  C   ASN A 165      -9.807 -10.506 -10.619  1.00 97.33           C  
ATOM   2376  CB  ASN A 165     -11.634 -11.211  -9.028  1.00 97.33           C  
ATOM   2377  HB2 ASN A 165     -12.052 -10.230  -8.802  1.00 97.33           H  
ATOM   2378  HB3 ASN A 165     -12.088 -11.554  -9.958  1.00 97.33           H  
ATOM   2379  O   ASN A 165      -9.456 -11.274 -11.513  1.00 97.33           O  
ATOM   2380  CG  ASN A 165     -12.036 -12.193  -7.947  1.00 97.33           C  
ATOM   2381  ND2 ASN A 165     -13.298 -12.207  -7.583  1.00 97.33           N  
ATOM   2382 HD21 ASN A 165     -13.603 -12.959  -6.981  1.00 97.33           H  
ATOM   2383 HD22 ASN A 165     -13.934 -11.516  -7.955  1.00 97.33           H  
ATOM   2384  OD1 ASN A 165     -11.265 -13.023  -7.496  1.00 97.33           O  
ATOM   2385  N   GLU A 166      -9.885  -9.183 -10.794  1.00 95.06           N  
ATOM   2386  H   GLU A 166     -10.240  -8.611 -10.041  1.00 95.06           H  
ATOM   2387  CA  GLU A 166      -9.512  -8.524 -12.056  1.00 95.06           C  
ATOM   2388  HA  GLU A 166     -10.066  -8.977 -12.878  1.00 95.06           H  
ATOM   2389  C   GLU A 166      -8.024  -8.718 -12.380  1.00 95.06           C  
ATOM   2390  CB  GLU A 166      -9.854  -7.023 -12.008  1.00 95.06           C  
ATOM   2391  HB2 GLU A 166      -9.436  -6.587 -11.100  1.00 95.06           H  
ATOM   2392  HB3 GLU A 166      -9.383  -6.529 -12.858  1.00 95.06           H  
ATOM   2393  O   GLU A 166      -7.672  -8.999 -13.524  1.00 95.06           O  
ATOM   2394  CG  GLU A 166     -11.364  -6.737 -12.054  1.00 95.06           C  
ATOM   2395  HG2 GLU A 166     -11.514  -5.657 -12.054  1.00 95.06           H  
ATOM   2396  HG3 GLU A 166     -11.827  -7.133 -11.150  1.00 95.06           H  
ATOM   2397  CD  GLU A 166     -12.057  -7.326 -13.293  1.00 95.06           C  
ATOM   2398  OE1 GLU A 166     -13.173  -7.870 -13.125  1.00 95.06           O  
ATOM   2399  OE2 GLU A 166     -11.466  -7.246 -14.396  1.00 95.06           O  
ATOM   2400  N   GLY A 167      -7.146  -8.677 -11.371  1.00 95.60           N  
ATOM   2401  H   GLY A 167      -7.492  -8.480 -10.443  1.00 95.60           H  
ATOM   2402  CA  GLY A 167      -5.727  -8.995 -11.550  1.00 95.60           C  
ATOM   2403  HA2 GLY A 167      -5.210  -8.822 -10.606  1.00 95.60           H  
ATOM   2404  HA3 GLY A 167      -5.306  -8.338 -12.310  1.00 95.60           H  
ATOM   2405  C   GLY A 167      -5.478 -10.449 -11.981  1.00 95.60           C  
ATOM   2406  O   GLY A 167      -4.633 -10.696 -12.840  1.00 95.60           O  
ATOM   2407  N   VAL A 168      -6.222 -11.418 -11.433  1.00 97.86           N  
ATOM   2408  H   VAL A 168      -6.881 -11.158 -10.714  1.00 97.86           H  
ATOM   2409  CA  VAL A 168      -6.132 -12.833 -11.851  1.00 97.86           C  
ATOM   2410  HA  VAL A 168      -5.078 -13.103 -11.915  1.00 97.86           H  
ATOM   2411  C   VAL A 168      -6.718 -13.049 -13.251  1.00 97.86           C  
ATOM   2412  CB  VAL A 168      -6.791 -13.774 -10.821  1.00 97.86           C  
ATOM   2413  HB  VAL A 168      -7.824 -13.466 -10.656  1.00 97.86           H  
ATOM   2414  O   VAL A 168      -6.140 -13.801 -14.032  1.00 97.86           O  
ATOM   2415  CG1 VAL A 168      -6.789 -15.244 -11.269  1.00 97.86           C  
ATOM   2416 HG11 VAL A 168      -5.767 -15.580 -11.440  1.00 97.86           H  
ATOM   2417 HG12 VAL A 168      -7.365 -15.368 -12.187  1.00 97.86           H  
ATOM   2418 HG13 VAL A 168      -7.244 -15.868 -10.500  1.00 97.86           H  
ATOM   2419  CG2 VAL A 168      -6.040 -13.731  -9.485  1.00 97.86           C  
ATOM   2420 HG21 VAL A 168      -6.506 -14.418  -8.779  1.00 97.86           H  
ATOM   2421 HG22 VAL A 168      -6.079 -12.728  -9.061  1.00 97.86           H  
ATOM   2422 HG23 VAL A 168      -4.997 -14.015  -9.628  1.00 97.86           H  
ATOM   2423  N   ALA A 169      -7.825 -12.386 -13.598  1.00 96.45           N  
ATOM   2424  H   ALA A 169      -8.260 -11.779 -12.918  1.00 96.45           H  
ATOM   2425  CA  ALA A 169      -8.426 -12.454 -14.933  1.00 96.45           C  
ATOM   2426  HA  ALA A 169      -8.596 -13.499 -15.194  1.00 96.45           H  
ATOM   2427  C   ALA A 169      -7.501 -11.865 -16.012  1.00 96.45           C  
ATOM   2428  CB  ALA A 169      -9.780 -11.736 -14.889  1.00 96.45           C  
ATOM   2429  HB1 ALA A 169     -10.262 -11.805 -15.864  1.00 96.45           H  
ATOM   2430  HB2 ALA A 169     -10.424 -12.195 -14.138  1.00 96.45           H  
ATOM   2431  HB3 ALA A 169      -9.641 -10.683 -14.642  1.00 96.45           H  
ATOM   2432  O   ALA A 169      -7.299 -12.464 -17.066  1.00 96.45           O  
ATOM   2433  N   GLU A 170      -6.863 -10.733 -15.716  1.00 95.05           N  
ATOM   2434  H   GLU A 170      -7.109 -10.253 -14.863  1.00 95.05           H  
ATOM   2435  CA  GLU A 170      -5.825 -10.138 -16.557  1.00 95.05           C  
ATOM   2436  HA  GLU A 170      -6.227  -9.942 -17.551  1.00 95.05           H  
ATOM   2437  C   GLU A 170      -4.608 -11.056 -16.717  1.00 95.05           C  
ATOM   2438  CB  GLU A 170      -5.432  -8.819 -15.897  1.00 95.05           C  
ATOM   2439  HB2 GLU A 170      -4.990  -9.026 -14.922  1.00 95.05           H  
ATOM   2440  HB3 GLU A 170      -6.335  -8.231 -15.735  1.00 95.05           H  
ATOM   2441  O   GLU A 170      -4.069 -11.191 -17.817  1.00 95.05           O  
ATOM   2442  CG  GLU A 170      -4.460  -7.975 -16.712  1.00 95.05           C  
ATOM   2443  HG2 GLU A 170      -4.868  -7.803 -17.708  1.00 95.05           H  
ATOM   2444  HG3 GLU A 170      -3.499  -8.482 -16.797  1.00 95.05           H  
ATOM   2445  CD  GLU A 170      -4.305  -6.661 -15.959  1.00 95.05           C  
ATOM   2446  OE1 GLU A 170      -3.594  -6.655 -14.931  1.00 95.05           O  
ATOM   2447  OE2 GLU A 170      -5.024  -5.695 -16.291  1.00 95.05           O  
ATOM   2448  N   PHE A 171      -4.197 -11.741 -15.645  1.00 97.15           N  
ATOM   2449  H   PHE A 171      -4.648 -11.575 -14.756  1.00 97.15           H  
ATOM   2450  CA  PHE A 171      -3.102 -12.703 -15.720  1.00 97.15           C  
ATOM   2451  HA  PHE A 171      -2.289 -12.202 -16.244  1.00 97.15           H  
ATOM   2452  C   PHE A 171      -3.456 -13.949 -16.549  1.00 97.15           C  
ATOM   2453  CB  PHE A 171      -2.603 -13.058 -14.314  1.00 97.15           C  
ATOM   2454  HB2 PHE A 171      -2.376 -12.135 -13.781  1.00 97.15           H  
ATOM   2455  HB3 PHE A 171      -3.406 -13.562 -13.777  1.00 97.15           H  
ATOM   2456  O   PHE A 171      -2.604 -14.433 -17.291  1.00 97.15           O  
ATOM   2457  CG  PHE A 171      -1.359 -13.934 -14.299  1.00 97.15           C  
ATOM   2458  CD1 PHE A 171      -1.297 -15.048 -13.442  1.00 97.15           C  
ATOM   2459  HD1 PHE A 171      -2.123 -15.264 -12.779  1.00 97.15           H  
ATOM   2460  CD2 PHE A 171      -0.269 -13.657 -15.150  1.00 97.15           C  
ATOM   2461  HD2 PHE A 171      -0.288 -12.798 -15.805  1.00 97.15           H  
ATOM   2462  CE1 PHE A 171      -0.175 -15.894 -13.458  1.00 97.15           C  
ATOM   2463  HE1 PHE A 171      -0.148 -16.762 -12.815  1.00 97.15           H  
ATOM   2464  CE2 PHE A 171       0.853 -14.500 -15.169  1.00 97.15           C  
ATOM   2465  HE2 PHE A 171       1.676 -14.283 -15.834  1.00 97.15           H  
ATOM   2466  CZ  PHE A 171       0.898 -15.619 -14.323  1.00 97.15           C  
ATOM   2467  HZ  PHE A 171       1.759 -16.272 -14.346  1.00 97.15           H  
ATOM   2468  N   ASP A 172      -4.700 -14.434 -16.511  1.00 96.93           N  
ATOM   2469  H   ASP A 172      -5.360 -14.025 -15.866  1.00 96.93           H  
ATOM   2470  CA  ASP A 172      -5.172 -15.506 -17.404  1.00 96.93           C  
ATOM   2471  HA  ASP A 172      -4.511 -16.367 -17.297  1.00 96.93           H  
ATOM   2472  C   ASP A 172      -5.132 -15.083 -18.886  1.00 96.93           C  
ATOM   2473  CB  ASP A 172      -6.588 -15.933 -16.984  1.00 96.93           C  
ATOM   2474  HB2 ASP A 172      -7.281 -15.112 -17.164  1.00 96.93           H  
ATOM   2475  HB3 ASP A 172      -6.599 -16.149 -15.915  1.00 96.93           H  
ATOM   2476  O   ASP A 172      -4.671 -15.834 -19.753  1.00 96.93           O  
ATOM   2477  CG  ASP A 172      -7.068 -17.180 -17.735  1.00 96.93           C  
ATOM   2478  OD1 ASP A 172      -6.244 -18.106 -17.912  1.00 96.93           O  
ATOM   2479  OD2 ASP A 172      -8.262 -17.205 -18.109  1.00 96.93           O  
ATOM   2480  N   GLY A 173      -5.503 -13.830 -19.174  1.00 95.03           N  
ATOM   2481  H   GLY A 173      -5.904 -13.274 -18.432  1.00 95.03           H  
ATOM   2482  CA  GLY A 173      -5.334 -13.214 -20.493  1.00 95.03           C  
ATOM   2483  HA2 GLY A 173      -5.901 -13.778 -21.233  1.00 95.03           H  
ATOM   2484  HA3 GLY A 173      -5.727 -12.198 -20.451  1.00 95.03           H  
ATOM   2485  C   GLY A 173      -3.868 -13.141 -20.937  1.00 95.03           C  
ATOM   2486  O   GLY A 173      -3.536 -13.554 -22.051  1.00 95.03           O  
ATOM   2487  N   ILE A 174      -2.964 -12.705 -20.051  1.00 96.17           N  
ATOM   2488  H   ILE A 174      -3.316 -12.354 -19.172  1.00 96.17           H  
ATOM   2489  CA  ILE A 174      -1.506 -12.702 -20.277  1.00 96.17           C  
ATOM   2490  HA  ILE A 174      -1.292 -12.103 -21.162  1.00 96.17           H  
ATOM   2491  C   ILE A 174      -0.984 -14.117 -20.566  1.00 96.17           C  
ATOM   2492  CB  ILE A 174      -0.784 -12.060 -19.064  1.00 96.17           C  
ATOM   2493  HB  ILE A 174      -1.249 -12.438 -18.154  1.00 96.17           H  
ATOM   2494  O   ILE A 174      -0.259 -14.320 -21.542  1.00 96.17           O  
ATOM   2495  CG1 ILE A 174      -0.970 -10.526 -19.094  1.00 96.17           C  
ATOM   2496 HG12 ILE A 174      -0.394 -10.105 -19.918  1.00 96.17           H  
ATOM   2497 HG13 ILE A 174      -2.020 -10.296 -19.272  1.00 96.17           H  
ATOM   2498  CG2 ILE A 174       0.710 -12.441 -18.993  1.00 96.17           C  
ATOM   2499 HG21 ILE A 174       1.206 -12.202 -19.933  1.00 96.17           H  
ATOM   2500 HG22 ILE A 174       1.201 -11.917 -18.173  1.00 96.17           H  
ATOM   2501 HG23 ILE A 174       0.818 -13.507 -18.789  1.00 96.17           H  
ATOM   2502  CD1 ILE A 174      -0.564  -9.819 -17.795  1.00 96.17           C  
ATOM   2503 HD11 ILE A 174      -1.105 -10.250 -16.953  1.00 96.17           H  
ATOM   2504 HD12 ILE A 174      -0.818  -8.762 -17.871  1.00 96.17           H  
ATOM   2505 HD13 ILE A 174       0.510  -9.897 -17.624  1.00 96.17           H  
ATOM   2506  N   LEU A 175      -1.350 -15.109 -19.750  1.00 96.70           N  
ATOM   2507  H   LEU A 175      -1.948 -14.884 -18.968  1.00 96.70           H  
ATOM   2508  CA  LEU A 175      -0.933 -16.501 -19.935  1.00 96.70           C  
ATOM   2509  HA  LEU A 175       0.155 -16.539 -19.982  1.00 96.70           H  
ATOM   2510  C   LEU A 175      -1.448 -17.063 -21.264  1.00 96.70           C  
ATOM   2511  CB  LEU A 175      -1.435 -17.353 -18.755  1.00 96.70           C  
ATOM   2512  HB2 LEU A 175      -2.498 -17.154 -18.617  1.00 96.70           H  
ATOM   2513  HB3 LEU A 175      -1.335 -18.406 -19.017  1.00 96.70           H  
ATOM   2514  O   LEU A 175      -0.699 -17.742 -21.968  1.00 96.70           O  
ATOM   2515  CG  LEU A 175      -0.707 -17.112 -17.419  1.00 96.70           C  
ATOM   2516  HG  LEU A 175      -0.704 -16.051 -17.170  1.00 96.70           H  
ATOM   2517  CD1 LEU A 175      -1.435 -17.891 -16.326  1.00 96.70           C  
ATOM   2518 HD11 LEU A 175      -2.446 -17.495 -16.229  1.00 96.70           H  
ATOM   2519 HD12 LEU A 175      -0.923 -17.763 -15.372  1.00 96.70           H  
ATOM   2520 HD13 LEU A 175      -1.483 -18.949 -16.582  1.00 96.70           H  
ATOM   2521  CD2 LEU A 175       0.743 -17.602 -17.451  1.00 96.70           C  
ATOM   2522 HD21 LEU A 175       0.763 -18.676 -17.637  1.00 96.70           H  
ATOM   2523 HD22 LEU A 175       1.305 -17.068 -18.217  1.00 96.70           H  
ATOM   2524 HD23 LEU A 175       1.205 -17.407 -16.484  1.00 96.70           H  
ATOM   2525  N   SER A 176      -2.686 -16.740 -21.638  1.00 95.11           N  
ATOM   2526  H   SER A 176      -3.256 -16.219 -20.986  1.00 95.11           H  
ATOM   2527  CA  SER A 176      -3.282 -17.122 -22.919  1.00 95.11           C  
ATOM   2528  HA  SER A 176      -3.220 -18.205 -23.025  1.00 95.11           H  
ATOM   2529  C   SER A 176      -2.545 -16.498 -24.109  1.00 95.11           C  
ATOM   2530  CB  SER A 176      -4.762 -16.732 -22.939  1.00 95.11           C  
ATOM   2531  HB2 SER A 176      -4.881 -15.672 -22.718  1.00 95.11           H  
ATOM   2532  HB3 SER A 176      -5.170 -16.935 -23.929  1.00 95.11           H  
ATOM   2533  O   SER A 176      -2.218 -17.208 -25.064  1.00 95.11           O  
ATOM   2534  OG  SER A 176      -5.467 -17.505 -21.989  1.00 95.11           O  
ATOM   2535  HG  SER A 176      -5.370 -17.101 -21.123  1.00 95.11           H  
ATOM   2536  N   ALA A 177      -2.203 -15.207 -24.045  1.00 95.37           N  
ATOM   2537  H   ALA A 177      -2.515 -14.662 -23.253  1.00 95.37           H  
ATOM   2538  CA  ALA A 177      -1.421 -14.529 -25.079  1.00 95.37           C  
ATOM   2539  HA  ALA A 177      -1.927 -14.653 -26.037  1.00 95.37           H  
ATOM   2540  C   ALA A 177      -0.009 -15.133 -25.220  1.00 95.37           C  
ATOM   2541  CB  ALA A 177      -1.379 -13.030 -24.756  1.00 95.37           C  
ATOM   2542  HB1 ALA A 177      -2.394 -12.638 -24.684  1.00 95.37           H  
ATOM   2543  HB2 ALA A 177      -0.857 -12.500 -25.553  1.00 95.37           H  
ATOM   2544  HB3 ALA A 177      -0.865 -12.858 -23.811  1.00 95.37           H  
ATOM   2545  O   ALA A 177       0.431 -15.435 -26.330  1.00 95.37           O  
ATOM   2546  N   LEU A 178       0.676 -15.399 -24.101  1.00 96.01           N  
ATOM   2547  H   LEU A 178       0.269 -15.116 -23.221  1.00 96.01           H  
ATOM   2548  CA  LEU A 178       2.002 -16.029 -24.092  1.00 96.01           C  
ATOM   2549  HA  LEU A 178       2.657 -15.476 -24.766  1.00 96.01           H  
ATOM   2550  C   LEU A 178       1.985 -17.475 -24.611  1.00 96.01           C  
ATOM   2551  CB  LEU A 178       2.584 -15.982 -22.666  1.00 96.01           C  
ATOM   2552  HB2 LEU A 178       3.466 -16.622 -22.627  1.00 96.01           H  
ATOM   2553  HB3 LEU A 178       1.844 -16.397 -21.982  1.00 96.01           H  
ATOM   2554  O   LEU A 178       2.934 -17.888 -25.263  1.00 96.01           O  
ATOM   2555  CG  LEU A 178       2.989 -14.578 -22.177  1.00 96.01           C  
ATOM   2556  HG  LEU A 178       2.160 -13.882 -22.304  1.00 96.01           H  
ATOM   2557  CD1 LEU A 178       3.346 -14.645 -20.691  1.00 96.01           C  
ATOM   2558 HD11 LEU A 178       4.215 -15.285 -20.538  1.00 96.01           H  
ATOM   2559 HD12 LEU A 178       2.495 -15.029 -20.128  1.00 96.01           H  
ATOM   2560 HD13 LEU A 178       3.572 -13.643 -20.326  1.00 96.01           H  
ATOM   2561  CD2 LEU A 178       4.200 -14.031 -22.935  1.00 96.01           C  
ATOM   2562 HD21 LEU A 178       4.488 -13.066 -22.517  1.00 96.01           H  
ATOM   2563 HD22 LEU A 178       5.040 -14.722 -22.861  1.00 96.01           H  
ATOM   2564 HD23 LEU A 178       3.943 -13.881 -23.983  1.00 96.01           H  
ATOM   2565  N   VAL A 179       0.935 -18.257 -24.340  1.00 95.03           N  
ATOM   2566  H   VAL A 179       0.209 -17.884 -23.745  1.00 95.03           H  
ATOM   2567  CA  VAL A 179       0.819 -19.656 -24.809  1.00 95.03           C  
ATOM   2568  HA  VAL A 179       1.798 -20.129 -24.740  1.00 95.03           H  
ATOM   2569  C   VAL A 179       0.415 -19.752 -26.285  1.00 95.03           C  
ATOM   2570  CB  VAL A 179      -0.155 -20.435 -23.897  1.00 95.03           C  
ATOM   2571  HB  VAL A 179      -1.059 -19.842 -23.755  1.00 95.03           H  
ATOM   2572  O   VAL A 179       0.750 -20.734 -26.948  1.00 95.03           O  
ATOM   2573  CG1 VAL A 179      -0.577 -21.812 -24.433  1.00 95.03           C  
ATOM   2574 HG11 VAL A 179       0.304 -22.408 -24.668  1.00 95.03           H  
ATOM   2575 HG12 VAL A 179      -1.181 -21.690 -25.332  1.00 95.03           H  
ATOM   2576 HG13 VAL A 179      -1.183 -22.329 -23.689  1.00 95.03           H  
ATOM   2577  CG2 VAL A 179       0.498 -20.689 -22.530  1.00 95.03           C  
ATOM   2578 HG21 VAL A 179      -0.239 -21.124 -21.855  1.00 95.03           H  
ATOM   2579 HG22 VAL A 179       0.847 -19.750 -22.101  1.00 95.03           H  
ATOM   2580 HG23 VAL A 179       1.346 -21.365 -22.640  1.00 95.03           H  
ATOM   2581  N   THR A 180      -0.312 -18.763 -26.810  1.00 94.19           N  
ATOM   2582  H   THR A 180      -0.567 -17.986 -26.218  1.00 94.19           H  
ATOM   2583  CA  THR A 180      -0.774 -18.752 -28.210  1.00 94.19           C  
ATOM   2584  HA  THR A 180      -0.863 -19.783 -28.553  1.00 94.19           H  
ATOM   2585  C   THR A 180       0.203 -18.086 -29.181  1.00 94.19           C  
ATOM   2586  CB  THR A 180      -2.163 -18.115 -28.347  1.00 94.19           C  
ATOM   2587  HB  THR A 180      -2.401 -18.022 -29.406  1.00 94.19           H  
ATOM   2588  O   THR A 180       0.107 -18.325 -30.388  1.00 94.19           O  
ATOM   2589  CG2 THR A 180      -3.257 -18.958 -27.690  1.00 94.19           C  
ATOM   2590 HG21 THR A 180      -3.329 -19.921 -28.197  1.00 94.19           H  
ATOM   2591 HG22 THR A 180      -3.035 -19.124 -26.636  1.00 94.19           H  
ATOM   2592 HG23 THR A 180      -4.211 -18.437 -27.777  1.00 94.19           H  
ATOM   2593  OG1 THR A 180      -2.198 -16.836 -27.771  1.00 94.19           O  
ATOM   2594  HG1 THR A 180      -2.255 -16.939 -26.818  1.00 94.19           H  
ATOM   2595  N   HIS A 181       1.162 -17.293 -28.690  1.00 95.63           N  
ATOM   2596  H   HIS A 181       1.173 -17.098 -27.699  1.00 95.63           H  
ATOM   2597  CA  HIS A 181       2.187 -16.672 -29.525  1.00 95.63           C  
ATOM   2598  HA  HIS A 181       1.663 -16.149 -30.324  1.00 95.63           H  
ATOM   2599  C   HIS A 181       3.135 -17.730 -30.143  1.00 95.63           C  
ATOM   2600  CB  HIS A 181       2.950 -15.619 -28.708  1.00 95.63           C  
ATOM   2601  HB2 HIS A 181       3.568 -16.115 -27.960  1.00 95.63           H  
ATOM   2602  HB3 HIS A 181       2.232 -14.984 -28.188  1.00 95.63           H  
ATOM   2603  O   HIS A 181       3.594 -18.630 -29.444  1.00 95.63           O  
ATOM   2604  CG  HIS A 181       3.810 -14.737 -29.577  1.00 95.63           C  
ATOM   2605  CD2 HIS A 181       3.468 -13.519 -30.100  1.00 95.63           C  
ATOM   2606  HD2 HIS A 181       2.544 -12.986 -29.928  1.00 95.63           H  
ATOM   2607  ND1 HIS A 181       5.050 -15.059 -30.081  1.00 95.63           N  
ATOM   2608  HD1 HIS A 181       5.621 -15.832 -29.771  1.00 95.63           H  
ATOM   2609  CE1 HIS A 181       5.429 -14.078 -30.915  1.00 95.63           C  
ATOM   2610  HE1 HIS A 181       6.347 -14.053 -31.484  1.00 95.63           H  
ATOM   2611  NE2 HIS A 181       4.504 -13.113 -30.945  1.00 95.63           N  
ATOM   2612  N   PRO A 182       3.477 -17.654 -31.446  1.00 94.72           N  
ATOM   2613  CA  PRO A 182       4.257 -18.703 -32.115  1.00 94.72           C  
ATOM   2614  HA  PRO A 182       3.821 -19.676 -31.889  1.00 94.72           H  
ATOM   2615  C   PRO A 182       5.741 -18.761 -31.716  1.00 94.72           C  
ATOM   2616  CB  PRO A 182       4.097 -18.420 -33.613  1.00 94.72           C  
ATOM   2617  HB2 PRO A 182       4.983 -18.696 -34.184  1.00 94.72           H  
ATOM   2618  HB3 PRO A 182       3.223 -18.953 -33.989  1.00 94.72           H  
ATOM   2619  O   PRO A 182       6.339 -19.834 -31.795  1.00 94.72           O  
ATOM   2620  CG  PRO A 182       3.838 -16.915 -33.670  1.00 94.72           C  
ATOM   2621  HG2 PRO A 182       3.297 -16.628 -34.572  1.00 94.72           H  
ATOM   2622  HG3 PRO A 182       4.781 -16.373 -33.600  1.00 94.72           H  
ATOM   2623  CD  PRO A 182       3.010 -16.672 -32.413  1.00 94.72           C  
ATOM   2624  HD2 PRO A 182       3.154 -15.650 -32.063  1.00 94.72           H  
ATOM   2625  HD3 PRO A 182       1.955 -16.850 -32.623  1.00 94.72           H  
ATOM   2626  N   ASP A 183       6.335 -17.627 -31.324  1.00 95.27           N  
ATOM   2627  H   ASP A 183       5.789 -16.781 -31.410  1.00 95.27           H  
ATOM   2628  CA  ASP A 183       7.790 -17.499 -31.117  1.00 95.27           C  
ATOM   2629  HA  ASP A 183       8.277 -18.390 -31.514  1.00 95.27           H  
ATOM   2630  C   ASP A 183       8.242 -17.378 -29.644  1.00 95.27           C  
ATOM   2631  CB  ASP A 183       8.341 -16.305 -31.916  1.00 95.27           C  
ATOM   2632  HB2 ASP A 183       8.017 -15.385 -31.428  1.00 95.27           H  
ATOM   2633  HB3 ASP A 183       9.430 -16.326 -31.872  1.00 95.27           H  
ATOM   2634  O   ASP A 183       9.446 -17.338 -29.401  1.00 95.27           O  
ATOM   2635  CG  ASP A 183       7.931 -16.274 -33.391  1.00 95.27           C  
ATOM   2636  OD1 ASP A 183       8.194 -17.265 -34.110  1.00 95.27           O  
ATOM   2637  OD2 ASP A 183       7.372 -15.231 -33.798  1.00 95.27           O  
ATOM   2638  N   ILE A 184       7.319 -17.292 -28.674  1.00 94.91           N  
ATOM   2639  H   ILE A 184       6.367 -17.546 -28.898  1.00 94.91           H  
ATOM   2640  CA  ILE A 184       7.626 -17.185 -27.230  1.00 94.91           C  
ATOM   2641  HA  ILE A 184       8.612 -17.613 -27.052  1.00 94.91           H  
ATOM   2642  C   ILE A 184       6.640 -18.019 -26.409  1.00 94.91           C  
ATOM   2643  CB  ILE A 184       7.660 -15.723 -26.704  1.00 94.91           C  
ATOM   2644  HB  ILE A 184       7.996 -15.780 -25.668  1.00 94.91           H  
ATOM   2645  O   ILE A 184       5.585 -18.388 -26.911  1.00 94.91           O  
ATOM   2646  CG1 ILE A 184       6.287 -15.012 -26.676  1.00 94.91           C  
ATOM   2647 HG12 ILE A 184       5.916 -14.899 -27.695  1.00 94.91           H  
ATOM   2648 HG13 ILE A 184       5.576 -15.620 -26.118  1.00 94.91           H  
ATOM   2649  CG2 ILE A 184       8.719 -14.902 -27.454  1.00 94.91           C  
ATOM   2650 HG21 ILE A 184       8.879 -13.943 -26.960  1.00 94.91           H  
ATOM   2651 HG22 ILE A 184       9.663 -15.446 -27.454  1.00 94.91           H  
ATOM   2652 HG23 ILE A 184       8.397 -14.744 -28.484  1.00 94.91           H  
ATOM   2653  CD1 ILE A 184       6.325 -13.627 -26.017  1.00 94.91           C  
ATOM   2654 HD11 ILE A 184       5.308 -13.264 -25.868  1.00 94.91           H  
ATOM   2655 HD12 ILE A 184       6.817 -13.689 -25.046  1.00 94.91           H  
ATOM   2656 HD13 ILE A 184       6.854 -12.918 -26.654  1.00 94.91           H  
ATOM   2657  N   GLY A 185       6.975 -18.292 -25.150  1.00 94.07           N  
ATOM   2658  H   GLY A 185       7.896 -18.021 -24.837  1.00 94.07           H  
ATOM   2659  CA  GLY A 185       6.090 -18.896 -24.159  1.00 94.07           C  
ATOM   2660  HA2 GLY A 185       6.348 -19.950 -24.057  1.00 94.07           H  
ATOM   2661  HA3 GLY A 185       5.054 -18.830 -24.492  1.00 94.07           H  
ATOM   2662  C   GLY A 185       6.201 -18.224 -22.787  1.00 94.07           C  
ATOM   2663  O   GLY A 185       6.848 -17.192 -22.617  1.00 94.07           O  
ATOM   2664  N   LYS A 186       5.589 -18.843 -21.767  1.00 96.48           N  
ATOM   2665  H   LYS A 186       5.050 -19.669 -21.982  1.00 96.48           H  
ATOM   2666  CA  LYS A 186       5.550 -18.315 -20.387  1.00 96.48           C  
ATOM   2667  HA  LYS A 186       4.979 -17.386 -20.385  1.00 96.48           H  
ATOM   2668  C   LYS A 186       6.941 -17.948 -19.845  1.00 96.48           C  
ATOM   2669  CB  LYS A 186       4.852 -19.319 -19.450  1.00 96.48           C  
ATOM   2670  HB2 LYS A 186       5.385 -20.269 -19.481  1.00 96.48           H  
ATOM   2671  HB3 LYS A 186       4.909 -18.939 -18.430  1.00 96.48           H  
ATOM   2672  O   LYS A 186       7.108 -16.877 -19.275  1.00 96.48           O  
ATOM   2673  CG  LYS A 186       3.371 -19.556 -19.800  1.00 96.48           C  
ATOM   2674  HG2 LYS A 186       2.833 -18.608 -19.764  1.00 96.48           H  
ATOM   2675  HG3 LYS A 186       3.296 -19.965 -20.807  1.00 96.48           H  
ATOM   2676  CD  LYS A 186       2.732 -20.542 -18.811  1.00 96.48           C  
ATOM   2677  HD2 LYS A 186       3.330 -21.453 -18.784  1.00 96.48           H  
ATOM   2678  HD3 LYS A 186       2.727 -20.103 -17.814  1.00 96.48           H  
ATOM   2679  CE  LYS A 186       1.299 -20.906 -19.224  1.00 96.48           C  
ATOM   2680  HE2 LYS A 186       1.334 -21.415 -20.188  1.00 96.48           H  
ATOM   2681  HE3 LYS A 186       0.715 -19.993 -19.340  1.00 96.48           H  
ATOM   2682  NZ  LYS A 186       0.659 -21.790 -18.223  1.00 96.48           N  
ATOM   2683  HZ1 LYS A 186       1.218 -22.613 -18.044  1.00 96.48           H  
ATOM   2684  HZ2 LYS A 186      -0.260 -22.117 -18.485  1.00 96.48           H  
ATOM   2685  HZ3 LYS A 186       0.604 -21.343 -17.319  1.00 96.48           H  
ATOM   2686  N   SER A 187       7.948 -18.794 -20.065  1.00 96.02           N  
ATOM   2687  H   SER A 187       7.773 -19.617 -20.623  1.00 96.02           H  
ATOM   2688  CA  SER A 187       9.320 -18.593 -19.569  1.00 96.02           C  
ATOM   2689  HA  SER A 187       9.272 -18.368 -18.503  1.00 96.02           H  
ATOM   2690  C   SER A 187      10.093 -17.436 -20.212  1.00 96.02           C  
ATOM   2691  CB  SER A 187      10.125 -19.884 -19.749  1.00 96.02           C  
ATOM   2692  HB2 SER A 187      11.173 -19.705 -19.506  1.00 96.02           H  
ATOM   2693  HB3 SER A 187       9.738 -20.636 -19.062  1.00 96.02           H  
ATOM   2694  O   SER A 187      11.143 -17.073 -19.693  1.00 96.02           O  
ATOM   2695  OG  SER A 187      10.015 -20.381 -21.073  1.00 96.02           O  
ATOM   2696  HG  SER A 187      10.336 -19.722 -21.693  1.00 96.02           H  
ATOM   2697  N   ASP A 188       9.614 -16.874 -21.324  1.00 96.37           N  
ATOM   2698  H   ASP A 188       8.760 -17.222 -21.736  1.00 96.37           H  
ATOM   2699  CA  ASP A 188      10.266 -15.747 -22.009  1.00 96.37           C  
ATOM   2700  HA  ASP A 188      11.345 -15.819 -21.873  1.00 96.37           H  
ATOM   2701  C   ASP A 188       9.831 -14.378 -21.453  1.00 96.37           C  
ATOM   2702  CB  ASP A 188       9.983 -15.840 -23.513  1.00 96.37           C  
ATOM   2703  HB2 ASP A 188      10.476 -15.014 -24.026  1.00 96.37           H  
ATOM   2704  HB3 ASP A 188       8.908 -15.742 -23.668  1.00 96.37           H  
ATOM   2705  O   ASP A 188      10.450 -13.362 -21.768  1.00 96.37           O  
ATOM   2706  CG  ASP A 188      10.482 -17.160 -24.103  1.00 96.37           C  
ATOM   2707  OD1 ASP A 188      11.713 -17.301 -24.274  1.00 96.37           O  
ATOM   2708  OD2 ASP A 188       9.630 -18.045 -24.346  1.00 96.37           O  
ATOM   2709  N   ALA A 189       8.775 -14.355 -20.628  1.00 96.23           N  
ATOM   2710  H   ALA A 189       8.300 -15.232 -20.469  1.00 96.23           H  
ATOM   2711  CA  ALA A 189       8.242 -13.159 -19.969  1.00 96.23           C  
ATOM   2712  HA  ALA A 189       8.924 -12.323 -20.125  1.00 96.23           H  
ATOM   2713  C   ALA A 189       8.071 -13.316 -18.443  1.00 96.23           C  
ATOM   2714  CB  ALA A 189       6.901 -12.816 -20.629  1.00 96.23           C  
ATOM   2715  HB1 ALA A 189       7.030 -12.711 -21.707  1.00 96.23           H  
ATOM   2716  HB2 ALA A 189       6.525 -11.876 -20.225  1.00 96.23           H  
ATOM   2717  HB3 ALA A 189       6.178 -13.607 -20.432  1.00 96.23           H  
ATOM   2718  O   ALA A 189       7.964 -12.313 -17.742  1.00 96.23           O  
ATOM   2719  N   LEU A 190       8.023 -14.545 -17.911  1.00 97.77           N  
ATOM   2720  H   LEU A 190       8.087 -15.338 -18.533  1.00 97.77           H  
ATOM   2721  CA  LEU A 190       7.728 -14.841 -16.504  1.00 97.77           C  
ATOM   2722  HA  LEU A 190       7.604 -13.903 -15.962  1.00 97.77           H  
ATOM   2723  C   LEU A 190       8.867 -15.620 -15.832  1.00 97.77           C  
ATOM   2724  CB  LEU A 190       6.410 -15.636 -16.378  1.00 97.77           C  
ATOM   2725  HB2 LEU A 190       6.585 -16.646 -16.748  1.00 97.77           H  
ATOM   2726  HB3 LEU A 190       6.163 -15.720 -15.320  1.00 97.77           H  
ATOM   2727  O   LEU A 190       9.421 -16.567 -16.396  1.00 97.77           O  
ATOM   2728  CG  LEU A 190       5.189 -15.060 -17.122  1.00 97.77           C  
ATOM   2729  HG  LEU A 190       5.401 -14.988 -18.189  1.00 97.77           H  
ATOM   2730  CD1 LEU A 190       3.989 -15.989 -16.939  1.00 97.77           C  
ATOM   2731 HD11 LEU A 190       3.719 -16.048 -15.885  1.00 97.77           H  
ATOM   2732 HD12 LEU A 190       4.234 -16.985 -17.307  1.00 97.77           H  
ATOM   2733 HD13 LEU A 190       3.143 -15.602 -17.506  1.00 97.77           H  
ATOM   2734  CD2 LEU A 190       4.787 -13.683 -16.603  1.00 97.77           C  
ATOM   2735 HD21 LEU A 190       4.574 -13.730 -15.535  1.00 97.77           H  
ATOM   2736 HD22 LEU A 190       3.903 -13.330 -17.134  1.00 97.77           H  
ATOM   2737 HD23 LEU A 190       5.594 -12.972 -16.781  1.00 97.77           H  
ATOM   2738  N   LEU A 191       9.162 -15.293 -14.571  1.00 97.41           N  
ATOM   2739  H   LEU A 191       8.663 -14.519 -14.155  1.00 97.41           H  
ATOM   2740  CA  LEU A 191      10.105 -16.060 -13.756  1.00 97.41           C  
ATOM   2741  HA  LEU A 191      10.948 -16.324 -14.395  1.00 97.41           H  
ATOM   2742  C   LEU A 191       9.456 -17.352 -13.244  1.00 97.41           C  
ATOM   2743  CB  LEU A 191      10.627 -15.196 -12.602  1.00 97.41           C  
ATOM   2744  HB2 LEU A 191      10.942 -14.229 -12.993  1.00 97.41           H  
ATOM   2745  HB3 LEU A 191       9.795 -15.049 -11.913  1.00 97.41           H  
ATOM   2746  O   LEU A 191       8.852 -17.388 -12.174  1.00 97.41           O  
ATOM   2747  CG  LEU A 191      11.770 -15.823 -11.787  1.00 97.41           C  
ATOM   2748  HG  LEU A 191      11.430 -16.750 -11.325  1.00 97.41           H  
ATOM   2749  CD1 LEU A 191      13.002 -16.131 -12.642  1.00 97.41           C  
ATOM   2750 HD11 LEU A 191      13.263 -15.262 -13.245  1.00 97.41           H  
ATOM   2751 HD12 LEU A 191      12.792 -16.968 -13.307  1.00 97.41           H  
ATOM   2752 HD13 LEU A 191      13.849 -16.394 -12.008  1.00 97.41           H  
ATOM   2753  CD2 LEU A 191      12.172 -14.854 -10.674  1.00 97.41           C  
ATOM   2754 HD21 LEU A 191      11.316 -14.676 -10.023  1.00 97.41           H  
ATOM   2755 HD22 LEU A 191      12.497 -13.906 -11.105  1.00 97.41           H  
ATOM   2756 HD23 LEU A 191      12.984 -15.277 -10.083  1.00 97.41           H  
ATOM   2757  N   MET A 192       9.641 -18.440 -13.985  1.00 96.65           N  
ATOM   2758  H   MET A 192      10.037 -18.295 -14.903  1.00 96.65           H  
ATOM   2759  CA  MET A 192       9.096 -19.764 -13.662  1.00 96.65           C  
ATOM   2760  HA  MET A 192       8.083 -19.626 -13.282  1.00 96.65           H  
ATOM   2761  C   MET A 192       9.881 -20.485 -12.542  1.00 96.65           C  
ATOM   2762  CB  MET A 192       8.993 -20.601 -14.955  1.00 96.65           C  
ATOM   2763  HB2 MET A 192       9.993 -20.750 -15.361  1.00 96.65           H  
ATOM   2764  HB3 MET A 192       8.574 -21.580 -14.720  1.00 96.65           H  
ATOM   2765  O   MET A 192      10.228 -21.654 -12.694  1.00 96.65           O  
ATOM   2766  CG  MET A 192       8.120 -19.949 -16.038  1.00 96.65           C  
ATOM   2767  HG2 MET A 192       8.179 -20.556 -16.941  1.00 96.65           H  
ATOM   2768  HG3 MET A 192       8.529 -18.969 -16.284  1.00 96.65           H  
ATOM   2769  SD  MET A 192       6.369 -19.735 -15.617  1.00 96.65           S  
ATOM   2770  CE  MET A 192       5.800 -21.451 -15.762  1.00 96.65           C  
ATOM   2771  HE1 MET A 192       6.232 -22.060 -14.968  1.00 96.65           H  
ATOM   2772  HE2 MET A 192       4.713 -21.475 -15.688  1.00 96.65           H  
ATOM   2773  HE3 MET A 192       6.089 -21.858 -16.731  1.00 96.65           H  
ATOM   2774  N   LEU A 193      10.207 -19.808 -11.431  1.00 97.24           N  
ATOM   2775  H   LEU A 193       9.811 -18.885 -11.328  1.00 97.24           H  
ATOM   2776  CA  LEU A 193      10.962 -20.366 -10.293  1.00 97.24           C  
ATOM   2777  HA  LEU A 193      11.165 -21.419 -10.487  1.00 97.24           H  
ATOM   2778  C   LEU A 193      10.181 -20.306  -8.973  1.00 97.24           C  
ATOM   2779  CB  LEU A 193      12.313 -19.647 -10.097  1.00 97.24           C  
ATOM   2780  HB2 LEU A 193      12.783 -20.065  -9.207  1.00 97.24           H  
ATOM   2781  HB3 LEU A 193      12.111 -18.596  -9.892  1.00 97.24           H  
ATOM   2782  O   LEU A 193       9.491 -19.327  -8.685  1.00 97.24           O  
ATOM   2783  CG  LEU A 193      13.331 -19.731 -11.247  1.00 97.24           C  
ATOM   2784  HG  LEU A 193      12.936 -19.212 -12.120  1.00 97.24           H  
ATOM   2785  CD1 LEU A 193      14.628 -19.046 -10.807  1.00 97.24           C  
ATOM   2786 HD11 LEU A 193      15.325 -19.013 -11.644  1.00 97.24           H  
ATOM   2787 HD12 LEU A 193      15.080 -19.597  -9.982  1.00 97.24           H  
ATOM   2788 HD13 LEU A 193      14.412 -18.027 -10.483  1.00 97.24           H  
ATOM   2789  CD2 LEU A 193      13.685 -21.165 -11.640  1.00 97.24           C  
ATOM   2790 HD21 LEU A 193      14.482 -21.160 -12.384  1.00 97.24           H  
ATOM   2791 HD22 LEU A 193      14.011 -21.726 -10.764  1.00 97.24           H  
ATOM   2792 HD23 LEU A 193      12.809 -21.643 -12.078  1.00 97.24           H  
ATOM   2793  N   ASN A 194      10.387 -21.313  -8.122  1.00 96.17           N  
ATOM   2794  H   ASN A 194      10.974 -22.075  -8.430  1.00 96.17           H  
ATOM   2795  CA  ASN A 194       9.961 -21.300  -6.720  1.00 96.17           C  
ATOM   2796  HA  ASN A 194       9.114 -20.620  -6.636  1.00 96.17           H  
ATOM   2797  C   ASN A 194      11.045 -20.749  -5.769  1.00 96.17           C  
ATOM   2798  CB  ASN A 194       9.435 -22.693  -6.332  1.00 96.17           C  
ATOM   2799  HB2 ASN A 194       8.618 -22.942  -7.009  1.00 96.17           H  
ATOM   2800  HB3 ASN A 194       9.004 -22.647  -5.332  1.00 96.17           H  
ATOM   2801  O   ASN A 194      12.199 -20.559  -6.159  1.00 96.17           O  
ATOM   2802  CG  ASN A 194      10.446 -23.830  -6.339  1.00 96.17           C  
ATOM   2803  ND2 ASN A 194       9.966 -25.029  -6.571  1.00 96.17           N  
ATOM   2804 HD21 ASN A 194       8.986 -25.122  -6.797  1.00 96.17           H  
ATOM   2805 HD22 ASN A 194      10.625 -25.792  -6.630  1.00 96.17           H  
ATOM   2806  OD1 ASN A 194      11.644 -23.694  -6.120  1.00 96.17           O  
ATOM   2807  N   LYS A 195      10.687 -20.519  -4.497  1.00 95.63           N  
ATOM   2808  H   LYS A 195       9.708 -20.632  -4.276  1.00 95.63           H  
ATOM   2809  CA  LYS A 195      11.601 -20.081  -3.417  1.00 95.63           C  
ATOM   2810  HA  LYS A 195      12.023 -19.106  -3.663  1.00 95.63           H  
ATOM   2811  C   LYS A 195      12.800 -21.011  -3.201  1.00 95.63           C  
ATOM   2812  CB  LYS A 195      10.821 -19.972  -2.098  1.00 95.63           C  
ATOM   2813  HB2 LYS A 195      10.177 -20.846  -1.998  1.00 95.63           H  
ATOM   2814  HB3 LYS A 195      11.527 -19.959  -1.268  1.00 95.63           H  
ATOM   2815  O   LYS A 195      13.805 -20.589  -2.640  1.00 95.63           O  
ATOM   2816  CG  LYS A 195       9.950 -18.719  -1.994  1.00 95.63           C  
ATOM   2817  HG2 LYS A 195      10.564 -17.830  -2.145  1.00 95.63           H  
ATOM   2818  HG3 LYS A 195       9.178 -18.761  -2.762  1.00 95.63           H  
ATOM   2819  CD  LYS A 195       9.287 -18.658  -0.610  1.00 95.63           C  
ATOM   2820  HD2 LYS A 195       8.696 -19.561  -0.456  1.00 95.63           H  
ATOM   2821  HD3 LYS A 195      10.049 -18.591   0.166  1.00 95.63           H  
ATOM   2822  CE  LYS A 195       8.380 -17.433  -0.542  1.00 95.63           C  
ATOM   2823  HE2 LYS A 195       8.996 -16.535  -0.509  1.00 95.63           H  
ATOM   2824  HE3 LYS A 195       7.789 -17.387  -1.456  1.00 95.63           H  
ATOM   2825  NZ  LYS A 195       7.467 -17.449   0.628  1.00 95.63           N  
ATOM   2826  HZ1 LYS A 195       7.966 -17.609   1.491  1.00 95.63           H  
ATOM   2827  HZ2 LYS A 195       6.721 -18.122   0.521  1.00 95.63           H  
ATOM   2828  HZ3 LYS A 195       7.083 -16.522   0.741  1.00 95.63           H  
ATOM   2829  N   GLY A 196      12.706 -22.271  -3.622  1.00 95.19           N  
ATOM   2830  H   GLY A 196      11.835 -22.557  -4.047  1.00 95.19           H  
ATOM   2831  CA  GLY A 196      13.814 -23.226  -3.623  1.00 95.19           C  
ATOM   2832  HA2 GLY A 196      14.408 -23.085  -2.720  1.00 95.19           H  
ATOM   2833  HA3 GLY A 196      13.401 -24.235  -3.612  1.00 95.19           H  
ATOM   2834  C   GLY A 196      14.762 -23.123  -4.826  1.00 95.19           C  
ATOM   2835  O   GLY A 196      15.576 -24.028  -4.987  1.00 95.19           O  
ATOM   2836  N   ASP A 197      14.635 -22.100  -5.681  1.00 96.15           N  
ATOM   2837  H   ASP A 197      13.905 -21.426  -5.499  1.00 96.15           H  
ATOM   2838  CA  ASP A 197      15.377 -21.918  -6.943  1.00 96.15           C  
ATOM   2839  HA  ASP A 197      14.939 -21.043  -7.424  1.00 96.15           H  
ATOM   2840  C   ASP A 197      15.175 -23.044  -7.984  1.00 96.15           C  
ATOM   2841  CB  ASP A 197      16.861 -21.575  -6.678  1.00 96.15           C  
ATOM   2842  HB2 ASP A 197      17.290 -22.287  -5.974  1.00 96.15           H  
ATOM   2843  HB3 ASP A 197      17.425 -21.659  -7.607  1.00 96.15           H  
ATOM   2844  O   ASP A 197      15.975 -23.205  -8.907  1.00 96.15           O  
ATOM   2845  CG  ASP A 197      17.074 -20.147  -6.179  1.00 96.15           C  
ATOM   2846  OD1 ASP A 197      16.519 -19.221  -6.817  1.00 96.15           O  
ATOM   2847  OD2 ASP A 197      17.878 -19.949  -5.243  1.00 96.15           O  
ATOM   2848  N   ASN A 198      14.087 -23.816  -7.880  1.00 95.51           N  
ATOM   2849  H   ASN A 198      13.402 -23.576  -7.179  1.00 95.51           H  
ATOM   2850  CA  ASN A 198      13.736 -24.839  -8.870  1.00 95.51           C  
ATOM   2851  HA  ASN A 198      14.621 -25.087  -9.456  1.00 95.51           H  
ATOM   2852  C   ASN A 198      12.677 -24.311  -9.841  1.00 95.51           C  
ATOM   2853  CB  ASN A 198      13.262 -26.134  -8.193  1.00 95.51           C  
ATOM   2854  HB2 ASN A 198      13.000 -26.863  -8.960  1.00 95.51           H  
ATOM   2855  HB3 ASN A 198      12.366 -25.927  -7.607  1.00 95.51           H  
ATOM   2856  O   ASN A 198      11.781 -23.563  -9.448  1.00 95.51           O  
ATOM   2857  CG  ASN A 198      14.313 -26.754  -7.298  1.00 95.51           C  
ATOM   2858  ND2 ASN A 198      14.327 -26.383  -6.043  1.00 95.51           N  
ATOM   2859 HD21 ASN A 198      15.183 -26.583  -5.546  1.00 95.51           H  
ATOM   2860 HD22 ASN A 198      13.800 -25.559  -5.793  1.00 95.51           H  
ATOM   2861  OD1 ASN A 198      15.119 -27.573  -7.705  1.00 95.51           O  
ATOM   2862  N   THR A 199      12.750 -24.756 -11.096  1.00 95.79           N  
ATOM   2863  H   THR A 199      13.528 -25.336 -11.376  1.00 95.79           H  
ATOM   2864  CA  THR A 199      11.714 -24.488 -12.097  1.00 95.79           C  
ATOM   2865  HA  THR A 199      11.544 -23.411 -12.107  1.00 95.79           H  
ATOM   2866  C   THR A 199      10.403 -25.173 -11.705  1.00 95.79           C  
ATOM   2867  CB  THR A 199      12.175 -24.913 -13.500  1.00 95.79           C  
ATOM   2868  HB  THR A 199      12.212 -26.001 -13.553  1.00 95.79           H  
ATOM   2869  O   THR A 199      10.405 -26.361 -11.381  1.00 95.79           O  
ATOM   2870  CG2 THR A 199      11.294 -24.381 -14.626  1.00 95.79           C  
ATOM   2871 HG21 THR A 199      10.301 -24.826 -14.559  1.00 95.79           H  
ATOM   2872 HG22 THR A 199      11.724 -24.652 -15.590  1.00 95.79           H  
ATOM   2873 HG23 THR A 199      11.202 -23.297 -14.562  1.00 95.79           H  
ATOM   2874  OG1 THR A 199      13.468 -24.403 -13.749  1.00 95.79           O  
ATOM   2875  HG1 THR A 199      13.374 -23.452 -13.830  1.00 95.79           H  
ATOM   2876  N   ILE A 200       9.300 -24.423 -11.714  1.00 95.56           N  
ATOM   2877  H   ILE A 200       9.385 -23.464 -12.018  1.00 95.56           H  
ATOM   2878  CA  ILE A 200       7.937 -24.951 -11.508  1.00 95.56           C  
ATOM   2879  HA  ILE A 200       7.978 -25.712 -10.729  1.00 95.56           H  
ATOM   2880  C   ILE A 200       7.447 -25.657 -12.783  1.00 95.56           C  
ATOM   2881  CB  ILE A 200       6.974 -23.840 -11.023  1.00 95.56           C  
ATOM   2882  HB  ILE A 200       6.000 -24.294 -10.839  1.00 95.56           H  
ATOM   2883  O   ILE A 200       7.947 -25.355 -13.866  1.00 95.56           O  
ATOM   2884  CG1 ILE A 200       6.787 -22.735 -12.089  1.00 95.56           C  
ATOM   2885 HG12 ILE A 200       6.298 -23.174 -12.958  1.00 95.56           H  
ATOM   2886 HG13 ILE A 200       7.762 -22.366 -12.407  1.00 95.56           H  
ATOM   2887  CG2 ILE A 200       7.495 -23.291  -9.679  1.00 95.56           C  
ATOM   2888 HG21 ILE A 200       8.412 -22.721  -9.830  1.00 95.56           H  
ATOM   2889 HG22 ILE A 200       6.749 -22.642  -9.221  1.00 95.56           H  
ATOM   2890 HG23 ILE A 200       7.688 -24.118  -8.995  1.00 95.56           H  
ATOM   2891  CD1 ILE A 200       5.955 -21.527 -11.648  1.00 95.56           C  
ATOM   2892 HD11 ILE A 200       4.944 -21.843 -11.391  1.00 95.56           H  
ATOM   2893 HD12 ILE A 200       6.419 -21.028 -10.797  1.00 95.56           H  
ATOM   2894 HD13 ILE A 200       5.913 -20.813 -12.470  1.00 95.56           H  
ATOM   2895  N   ASN A 201       6.501 -26.599 -12.683  1.00 95.68           N  
ATOM   2896  H   ASN A 201       6.022 -26.753 -11.807  1.00 95.68           H  
ATOM   2897  CA  ASN A 201       6.048 -27.333 -13.874  1.00 95.68           C  
ATOM   2898  HA  ASN A 201       6.915 -27.665 -14.444  1.00 95.68           H  
ATOM   2899  C   ASN A 201       5.226 -26.430 -14.796  1.00 95.68           C  
ATOM   2900  CB  ASN A 201       5.212 -28.557 -13.488  1.00 95.68           C  
ATOM   2901  HB2 ASN A 201       4.386 -28.246 -12.849  1.00 95.68           H  
ATOM   2902  HB3 ASN A 201       4.764 -28.972 -14.391  1.00 95.68           H  
ATOM   2903  O   ASN A 201       5.470 -26.401 -16.001  1.00 95.68           O  
ATOM   2904  CG  ASN A 201       5.970 -29.673 -12.809  1.00 95.68           C  
ATOM   2905  ND2 ASN A 201       5.234 -30.584 -12.229  1.00 95.68           N  
ATOM   2906 HD21 ASN A 201       5.704 -31.298 -11.692  1.00 95.68           H  
ATOM   2907 HD22 ASN A 201       4.232 -30.465 -12.272  1.00 95.68           H  
ATOM   2908  OD1 ASN A 201       7.187 -29.783 -12.798  1.00 95.68           O  
ATOM   2909  N   ASP A 202       4.287 -25.684 -14.216  1.00 96.70           N  
ATOM   2910  H   ASP A 202       4.115 -25.788 -13.226  1.00 96.70           H  
ATOM   2911  CA  ASP A 202       3.554 -24.627 -14.895  1.00 96.70           C  
ATOM   2912  HA  ASP A 202       4.251 -24.149 -15.583  1.00 96.70           H  
ATOM   2913  C   ASP A 202       3.077 -23.553 -13.900  1.00 96.70           C  
ATOM   2914  CB  ASP A 202       2.383 -25.216 -15.718  1.00 96.70           C  
ATOM   2915  HB2 ASP A 202       1.530 -25.396 -15.063  1.00 96.70           H  
ATOM   2916  HB3 ASP A 202       2.685 -26.169 -16.152  1.00 96.70           H  
ATOM   2917  O   ASP A 202       3.095 -23.745 -12.681  1.00 96.70           O  
ATOM   2918  CG  ASP A 202       1.963 -24.294 -16.870  1.00 96.70           C  
ATOM   2919  OD1 ASP A 202       2.634 -23.263 -17.106  1.00 96.70           O  
ATOM   2920  OD2 ASP A 202       0.939 -24.531 -17.543  1.00 96.70           O  
ATOM   2921  N   LEU A 203       2.658 -22.415 -14.447  1.00 97.20           N  
ATOM   2922  H   LEU A 203       2.659 -22.382 -15.457  1.00 97.20           H  
ATOM   2923  CA  LEU A 203       2.020 -21.307 -13.753  1.00 97.20           C  
ATOM   2924  HA  LEU A 203       1.827 -21.599 -12.721  1.00 97.20           H  
ATOM   2925  C   LEU A 203       0.688 -21.019 -14.440  1.00 97.20           C  
ATOM   2926  CB  LEU A 203       2.967 -20.097 -13.770  1.00 97.20           C  
ATOM   2927  HB2 LEU A 203       3.928 -20.417 -13.366  1.00 97.20           H  
ATOM   2928  HB3 LEU A 203       3.125 -19.788 -14.803  1.00 97.20           H  
ATOM   2929  O   LEU A 203       0.643 -20.768 -15.648  1.00 97.20           O  
ATOM   2930  CG  LEU A 203       2.484 -18.879 -12.965  1.00 97.20           C  
ATOM   2931  HG  LEU A 203       1.587 -18.470 -13.428  1.00 97.20           H  
ATOM   2932  CD1 LEU A 203       2.183 -19.221 -11.507  1.00 97.20           C  
ATOM   2933 HD11 LEU A 203       2.081 -18.305 -10.924  1.00 97.20           H  
ATOM   2934 HD12 LEU A 203       2.980 -19.837 -11.089  1.00 97.20           H  
ATOM   2935 HD13 LEU A 203       1.240 -19.764 -11.444  1.00 97.20           H  
ATOM   2936  CD2 LEU A 203       3.584 -17.815 -12.980  1.00 97.20           C  
ATOM   2937 HD21 LEU A 203       4.472 -18.187 -12.468  1.00 97.20           H  
ATOM   2938 HD22 LEU A 203       3.230 -16.915 -12.477  1.00 97.20           H  
ATOM   2939 HD23 LEU A 203       3.843 -17.568 -14.010  1.00 97.20           H  
ATOM   2940  N   LEU A 204      -0.391 -21.096 -13.675  1.00 97.53           N  
ATOM   2941  H   LEU A 204      -0.265 -21.293 -12.692  1.00 97.53           H  
ATOM   2942  CA  LEU A 204      -1.766 -20.979 -14.138  1.00 97.53           C  
ATOM   2943  HA  LEU A 204      -1.784 -20.720 -15.196  1.00 97.53           H  
ATOM   2944  C   LEU A 204      -2.472 -19.842 -13.392  1.00 97.53           C  
ATOM   2945  CB  LEU A 204      -2.473 -22.337 -13.949  1.00 97.53           C  
ATOM   2946  HB2 LEU A 204      -2.411 -22.601 -12.894  1.00 97.53           H  
ATOM   2947  HB3 LEU A 204      -3.528 -22.230 -14.205  1.00 97.53           H  
ATOM   2948  O   LEU A 204      -2.076 -19.448 -12.294  1.00 97.53           O  
ATOM   2949  CG  LEU A 204      -1.881 -23.511 -14.753  1.00 97.53           C  
ATOM   2950  HG  LEU A 204      -0.817 -23.610 -14.535  1.00 97.53           H  
ATOM   2951  CD1 LEU A 204      -2.568 -24.817 -14.357  1.00 97.53           C  
ATOM   2952 HD11 LEU A 204      -3.640 -24.752 -14.547  1.00 97.53           H  
ATOM   2953 HD12 LEU A 204      -2.140 -25.647 -14.918  1.00 97.53           H  
ATOM   2954 HD13 LEU A 204      -2.413 -25.003 -13.294  1.00 97.53           H  
ATOM   2955  CD2 LEU A 204      -2.057 -23.319 -16.261  1.00 97.53           C  
ATOM   2956 HD21 LEU A 204      -1.629 -24.173 -16.786  1.00 97.53           H  
ATOM   2957 HD22 LEU A 204      -1.538 -22.415 -16.579  1.00 97.53           H  
ATOM   2958 HD23 LEU A 204      -3.117 -23.233 -16.502  1.00 97.53           H  
ATOM   2959  N   ALA A 205      -3.538 -19.333 -13.994  1.00 97.92           N  
ATOM   2960  H   ALA A 205      -3.830 -19.711 -14.884  1.00 97.92           H  
ATOM   2961  CA  ALA A 205      -4.484 -18.433 -13.361  1.00 97.92           C  
ATOM   2962  HA  ALA A 205      -4.213 -18.259 -12.320  1.00 97.92           H  
ATOM   2963  C   ALA A 205      -5.855 -19.107 -13.405  1.00 97.92           C  
ATOM   2964  CB  ALA A 205      -4.462 -17.096 -14.104  1.00 97.92           C  
ATOM   2965  HB1 ALA A 205      -5.177 -16.404 -13.659  1.00 97.92           H  
ATOM   2966  HB2 ALA A 205      -4.730 -17.263 -15.147  1.00 97.92           H  
ATOM   2967  HB3 ALA A 205      -3.463 -16.660 -14.063  1.00 97.92           H  
ATOM   2968  O   ALA A 205      -6.240 -19.670 -14.427  1.00 97.92           O  
ATOM   2969  N   ASN A 206      -6.588 -19.062 -12.298  1.00 98.10           N  
ATOM   2970  H   ASN A 206      -6.188 -18.635 -11.475  1.00 98.10           H  
ATOM   2971  CA  ASN A 206      -7.964 -19.535 -12.224  1.00 98.10           C  
ATOM   2972  HA  ASN A 206      -8.282 -19.956 -13.178  1.00 98.10           H  
ATOM   2973  C   ASN A 206      -8.851 -18.332 -11.893  1.00 98.10           C  
ATOM   2974  CB  ASN A 206      -8.068 -20.641 -11.161  1.00 98.10           C  
ATOM   2975  HB2 ASN A 206      -9.113 -20.928 -11.045  1.00 98.10           H  
ATOM   2976  HB3 ASN A 206      -7.726 -20.248 -10.203  1.00 98.10           H  
ATOM   2977  O   ASN A 206      -9.009 -18.024 -10.710  1.00 98.10           O  
ATOM   2978  CG  ASN A 206      -7.288 -21.889 -11.512  1.00 98.10           C  
ATOM   2979  ND2 ASN A 206      -6.247 -22.182 -10.774  1.00 98.10           N  
ATOM   2980 HD21 ASN A 206      -5.999 -21.589  -9.996  1.00 98.10           H  
ATOM   2981 HD22 ASN A 206      -5.739 -23.031 -10.980  1.00 98.10           H  
ATOM   2982  OD1 ASN A 206      -7.671 -22.646 -12.389  1.00 98.10           O  
ATOM   2983  N   PRO A 207      -9.421 -17.626 -12.888  1.00 97.53           N  
ATOM   2984  CA  PRO A 207     -10.326 -16.505 -12.643  1.00 97.53           C  
ATOM   2985  HA  PRO A 207      -9.773 -15.723 -12.123  1.00 97.53           H  
ATOM   2986  C   PRO A 207     -11.544 -16.908 -11.802  1.00 97.53           C  
ATOM   2987  CB  PRO A 207     -10.737 -15.991 -14.027  1.00 97.53           C  
ATOM   2988  HB2 PRO A 207     -10.872 -14.909 -14.033  1.00 97.53           H  
ATOM   2989  HB3 PRO A 207     -11.646 -16.492 -14.360  1.00 97.53           H  
ATOM   2990  O   PRO A 207     -11.923 -18.084 -11.749  1.00 97.53           O  
ATOM   2991  CG  PRO A 207      -9.574 -16.417 -14.921  1.00 97.53           C  
ATOM   2992  HG2 PRO A 207      -9.875 -16.517 -15.964  1.00 97.53           H  
ATOM   2993  HG3 PRO A 207      -8.754 -15.706 -14.821  1.00 97.53           H  
ATOM   2994  CD  PRO A 207      -9.157 -17.754 -14.316  1.00 97.53           C  
ATOM   2995  HD2 PRO A 207      -8.102 -17.930 -14.526  1.00 97.53           H  
ATOM   2996  HD3 PRO A 207      -9.763 -18.557 -14.736  1.00 97.53           H  
ATOM   2997  N   ALA A 208     -12.191 -15.929 -11.168  1.00 96.27           N  
ATOM   2998  H   ALA A 208     -11.861 -14.981 -11.276  1.00 96.27           H  
ATOM   2999  CA  ALA A 208     -13.401 -16.152 -10.380  1.00 96.27           C  
ATOM   3000  HA  ALA A 208     -13.132 -16.739  -9.502  1.00 96.27           H  
ATOM   3001  C   ALA A 208     -14.474 -16.930 -11.172  1.00 96.27           C  
ATOM   3002  CB  ALA A 208     -13.923 -14.796  -9.905  1.00 96.27           C  
ATOM   3003  HB1 ALA A 208     -13.163 -14.319  -9.286  1.00 96.27           H  
ATOM   3004  HB2 ALA A 208     -14.828 -14.933  -9.312  1.00 96.27           H  
ATOM   3005  HB3 ALA A 208     -14.149 -14.159 -10.760  1.00 96.27           H  
ATOM   3006  O   ALA A 208     -14.749 -16.645 -12.336  1.00 96.27           O  
ATOM   3007  N   GLY A 209     -15.079 -17.935 -10.535  1.00 96.03           N  
ATOM   3008  H   GLY A 209     -14.838 -18.091  -9.566  1.00 96.03           H  
ATOM   3009  CA  GLY A 209     -16.016 -18.876 -11.160  1.00 96.03           C  
ATOM   3010  HA2 GLY A 209     -16.731 -19.204 -10.406  1.00 96.03           H  
ATOM   3011  HA3 GLY A 209     -16.566 -18.364 -11.950  1.00 96.03           H  
ATOM   3012  C   GLY A 209     -15.374 -20.129 -11.775  1.00 96.03           C  
ATOM   3013  O   GLY A 209     -16.100 -21.058 -12.134  1.00 96.03           O  
ATOM   3014  N   SER A 210     -14.041 -20.205 -11.862  1.00 96.46           N  
ATOM   3015  H   SER A 210     -13.493 -19.395 -11.608  1.00 96.46           H  
ATOM   3016  CA  SER A 210     -13.319 -21.427 -12.257  1.00 96.46           C  
ATOM   3017  HA  SER A 210     -13.717 -21.769 -13.213  1.00 96.46           H  
ATOM   3018  C   SER A 210     -13.494 -22.551 -11.229  1.00 96.46           C  
ATOM   3019  CB  SER A 210     -11.826 -21.143 -12.445  1.00 96.46           C  
ATOM   3020  HB2 SER A 210     -11.314 -22.057 -12.746  1.00 96.46           H  
ATOM   3021  HB3 SER A 210     -11.396 -20.785 -11.510  1.00 96.46           H  
ATOM   3022  O   SER A 210     -13.693 -22.296 -10.044  1.00 96.46           O  
ATOM   3023  OG  SER A 210     -11.653 -20.173 -13.448  1.00 96.46           O  
ATOM   3024  HG  SER A 210     -11.726 -19.313 -13.026  1.00 96.46           H  
ATOM   3025  N   SER A 211     -13.355 -23.817 -11.640  1.00 95.72           N  
ATOM   3026  H   SER A 211     -13.124 -24.000 -12.606  1.00 95.72           H  
ATOM   3027  CA  SER A 211     -13.521 -24.968 -10.729  1.00 95.72           C  
ATOM   3028  HA  SER A 211     -14.503 -24.897 -10.262  1.00 95.72           H  
ATOM   3029  C   SER A 211     -12.497 -25.028  -9.591  1.00 95.72           C  
ATOM   3030  CB  SER A 211     -13.453 -26.285 -11.504  1.00 95.72           C  
ATOM   3031  HB2 SER A 211     -14.278 -26.317 -12.216  1.00 95.72           H  
ATOM   3032  HB3 SER A 211     -13.561 -27.121 -10.813  1.00 95.72           H  
ATOM   3033  O   SER A 211     -12.772 -25.652  -8.569  1.00 95.72           O  
ATOM   3034  OG  SER A 211     -12.233 -26.413 -12.213  1.00 95.72           O  
ATOM   3035  HG  SER A 211     -11.506 -26.525 -11.596  1.00 95.72           H  
ATOM   3036  N   ASN A 212     -11.332 -24.405  -9.788  1.00 95.25           N  
ATOM   3037  H   ASN A 212     -11.181 -23.956 -10.680  1.00 95.25           H  
ATOM   3038  CA  ASN A 212     -10.254 -24.310  -8.804  1.00 95.25           C  
ATOM   3039  HA  ASN A 212     -10.351 -25.118  -8.079  1.00 95.25           H  
ATOM   3040  C   ASN A 212     -10.302 -22.996  -8.000  1.00 95.25           C  
ATOM   3041  CB  ASN A 212      -8.900 -24.471  -9.529  1.00 95.25           C  
ATOM   3042  HB2 ASN A 212      -8.096 -24.266  -8.822  1.00 95.25           H  
ATOM   3043  HB3 ASN A 212      -8.830 -23.731 -10.326  1.00 95.25           H  
ATOM   3044  O   ASN A 212      -9.473 -22.818  -7.115  1.00 95.25           O  
ATOM   3045  CG  ASN A 212      -8.630 -25.840 -10.134  1.00 95.25           C  
ATOM   3046  ND2 ASN A 212      -7.467 -26.033 -10.714  1.00 95.25           N  
ATOM   3047 HD21 ASN A 212      -7.249 -26.943 -11.094  1.00 95.25           H  
ATOM   3048 HD22 ASN A 212      -6.752 -25.320 -10.754  1.00 95.25           H  
ATOM   3049  OD1 ASN A 212      -9.461 -26.744 -10.119  1.00 95.25           O  
ATOM   3050  N   ALA A 213     -11.225 -22.071  -8.300  1.00 97.35           N  
ATOM   3051  H   ALA A 213     -11.962 -22.303  -8.950  1.00 97.35           H  
ATOM   3052  CA  ALA A 213     -11.347 -20.799  -7.590  1.00 97.35           C  
ATOM   3053  HA  ALA A 213     -10.357 -20.353  -7.502  1.00 97.35           H  
ATOM   3054  C   ALA A 213     -11.898 -21.008  -6.166  1.00 97.35           C  
ATOM   3055  CB  ALA A 213     -12.212 -19.840  -8.420  1.00 97.35           C  
ATOM   3056  HB1 ALA A 213     -13.220 -20.242  -8.523  1.00 97.35           H  
ATOM   3057  HB2 ALA A 213     -12.269 -18.870  -7.926  1.00 97.35           H  
ATOM   3058  HB3 ALA A 213     -11.769 -19.701  -9.406  1.00 97.35           H  
ATOM   3059  O   ALA A 213     -12.758 -21.861  -5.929  1.00 97.35           O  
ATOM   3060  N   THR A 214     -11.428 -20.204  -5.217  1.00 97.60           N  
ATOM   3061  H   THR A 214     -10.817 -19.446  -5.486  1.00 97.60           H  
ATOM   3062  CA  THR A 214     -11.828 -20.281  -3.808  1.00 97.60           C  
ATOM   3063  HA  THR A 214     -11.829 -21.329  -3.511  1.00 97.60           H  
ATOM   3064  C   THR A 214     -13.246 -19.727  -3.637  1.00 97.60           C  
ATOM   3065  CB  THR A 214     -10.789 -19.560  -2.932  1.00 97.60           C  
ATOM   3066  HB  THR A 214     -10.633 -18.547  -3.302  1.00 97.60           H  
ATOM   3067  O   THR A 214     -13.607 -18.721  -4.243  1.00 97.60           O  
ATOM   3068  CG2 THR A 214     -11.145 -19.524  -1.444  1.00 97.60           C  
ATOM   3069 HG21 THR A 214     -11.345 -20.532  -1.080  1.00 97.60           H  
ATOM   3070 HG22 THR A 214     -12.017 -18.891  -1.280  1.00 97.60           H  
ATOM   3071 HG23 THR A 214     -10.309 -19.105  -0.886  1.00 97.60           H  
ATOM   3072  OG1 THR A 214      -9.588 -20.284  -3.031  1.00 97.60           O  
ATOM   3073  HG1 THR A 214      -8.864 -19.660  -2.942  1.00 97.60           H  
ATOM   3074  N   SER A 215     -14.079 -20.372  -2.817  1.00 97.55           N  
ATOM   3075  H   SER A 215     -13.728 -21.175  -2.316  1.00 97.55           H  
ATOM   3076  CA  SER A 215     -15.406 -19.855  -2.448  1.00 97.55           C  
ATOM   3077  HA  SER A 215     -15.722 -19.090  -3.158  1.00 97.55           H  
ATOM   3078  C   SER A 215     -15.324 -19.229  -1.062  1.00 97.55           C  
ATOM   3079  CB  SER A 215     -16.448 -20.976  -2.488  1.00 97.55           C  
ATOM   3080  HB2 SER A 215     -16.196 -21.738  -1.750  1.00 97.55           H  
ATOM   3081  HB3 SER A 215     -16.435 -21.433  -3.478  1.00 97.55           H  
ATOM   3082  O   SER A 215     -15.121 -19.947  -0.084  1.00 97.55           O  
ATOM   3083  OG  SER A 215     -17.752 -20.483  -2.235  1.00 97.55           O  
ATOM   3084  HG  SER A 215     -17.776 -20.088  -1.360  1.00 97.55           H  
ATOM   3085  N   TYR A 216     -15.497 -17.912  -0.977  1.00 97.50           N  
ATOM   3086  H   TYR A 216     -15.713 -17.395  -1.817  1.00 97.50           H  
ATOM   3087  CA  TYR A 216     -15.452 -17.150   0.270  1.00 97.50           C  
ATOM   3088  HA  TYR A 216     -15.036 -17.776   1.059  1.00 97.50           H  
ATOM   3089  C   TYR A 216     -16.861 -16.726   0.705  1.00 97.50           C  
ATOM   3090  CB  TYR A 216     -14.509 -15.955   0.091  1.00 97.50           C  
ATOM   3091  HB2 TYR A 216     -14.902 -15.298  -0.684  1.00 97.50           H  
ATOM   3092  HB3 TYR A 216     -13.537 -16.317  -0.246  1.00 97.50           H  
ATOM   3093  O   TYR A 216     -17.690 -16.380  -0.138  1.00 97.50           O  
ATOM   3094  CG  TYR A 216     -14.308 -15.167   1.365  1.00 97.50           C  
ATOM   3095  CD1 TYR A 216     -14.995 -13.954   1.570  1.00 97.50           C  
ATOM   3096  HD1 TYR A 216     -15.649 -13.558   0.808  1.00 97.50           H  
ATOM   3097  CD2 TYR A 216     -13.462 -15.677   2.368  1.00 97.50           C  
ATOM   3098  HD2 TYR A 216     -12.919 -16.598   2.210  1.00 97.50           H  
ATOM   3099  CE1 TYR A 216     -14.837 -13.256   2.784  1.00 97.50           C  
ATOM   3100  HE1 TYR A 216     -15.366 -12.332   2.965  1.00 97.50           H  
ATOM   3101  CE2 TYR A 216     -13.299 -14.976   3.577  1.00 97.50           C  
ATOM   3102  HE2 TYR A 216     -12.635 -15.346   4.344  1.00 97.50           H  
ATOM   3103  OH  TYR A 216     -13.835 -13.090   4.956  1.00 97.50           O  
ATOM   3104  HH  TYR A 216     -13.114 -13.464   5.467  1.00 97.50           H  
ATOM   3105  CZ  TYR A 216     -13.994 -13.768   3.791  1.00 97.50           C  
ATOM   3106  N   ASN A 217     -17.131 -16.752   2.013  1.00 97.46           N  
ATOM   3107  H   ASN A 217     -16.363 -16.904   2.651  1.00 97.46           H  
ATOM   3108  CA  ASN A 217     -18.392 -16.283   2.594  1.00 97.46           C  
ATOM   3109  HA  ASN A 217     -19.182 -16.302   1.843  1.00 97.46           H  
ATOM   3110  C   ASN A 217     -18.207 -14.841   3.079  1.00 97.46           C  
ATOM   3111  CB  ASN A 217     -18.814 -17.185   3.766  1.00 97.46           C  
ATOM   3112  HB2 ASN A 217     -19.715 -16.765   4.214  1.00 97.46           H  
ATOM   3113  HB3 ASN A 217     -18.028 -17.161   4.521  1.00 97.46           H  
ATOM   3114  O   ASN A 217     -17.393 -14.601   3.967  1.00 97.46           O  
ATOM   3115  CG  ASN A 217     -19.110 -18.629   3.410  1.00 97.46           C  
ATOM   3116  ND2 ASN A 217     -19.035 -19.507   4.383  1.00 97.46           N  
ATOM   3117 HD21 ASN A 217     -19.203 -20.468   4.120  1.00 97.46           H  
ATOM   3118 HD22 ASN A 217     -18.760 -19.198   5.304  1.00 97.46           H  
ATOM   3119  OD1 ASN A 217     -19.414 -19.019   2.297  1.00 97.46           O  
ATOM   3120  N   LEU A 218     -18.972 -13.909   2.520  1.00 97.70           N  
ATOM   3121  H   LEU A 218     -19.696 -14.205   1.881  1.00 97.70           H  
ATOM   3122  CA  LEU A 218     -18.961 -12.499   2.906  1.00 97.70           C  
ATOM   3123  HA  LEU A 218     -17.929 -12.178   3.049  1.00 97.70           H  
ATOM   3124  C   LEU A 218     -19.670 -12.283   4.255  1.00 97.70           C  
ATOM   3125  CB  LEU A 218     -19.586 -11.675   1.763  1.00 97.70           C  
ATOM   3126  HB2 LEU A 218     -20.587 -12.059   1.568  1.00 97.70           H  
ATOM   3127  HB3 LEU A 218     -19.687 -10.640   2.092  1.00 97.70           H  
ATOM   3128  O   LEU A 218     -20.344 -13.176   4.777  1.00 97.70           O  
ATOM   3129  CG  LEU A 218     -18.769 -11.698   0.453  1.00 97.70           C  
ATOM   3130  HG  LEU A 218     -18.525 -12.725   0.184  1.00 97.70           H  
ATOM   3131  CD1 LEU A 218     -19.545 -11.083  -0.710  1.00 97.70           C  
ATOM   3132 HD11 LEU A 218     -18.941 -11.100  -1.617  1.00 97.70           H  
ATOM   3133 HD12 LEU A 218     -19.789 -10.043  -0.496  1.00 97.70           H  
ATOM   3134 HD13 LEU A 218     -20.465 -11.643  -0.878  1.00 97.70           H  
ATOM   3135  CD2 LEU A 218     -17.474 -10.898   0.587  1.00 97.70           C  
ATOM   3136 HD21 LEU A 218     -16.830 -11.341   1.346  1.00 97.70           H  
ATOM   3137 HD22 LEU A 218     -16.938 -10.877  -0.362  1.00 97.70           H  
ATOM   3138 HD23 LEU A 218     -17.714  -9.874   0.875  1.00 97.70           H  
ATOM   3139  N   ALA A 219     -19.514 -11.091   4.835  1.00 97.02           N  
ATOM   3140  H   ALA A 219     -18.898 -10.426   4.389  1.00 97.02           H  
ATOM   3141  CA  ALA A 219     -20.037 -10.758   6.160  1.00 97.02           C  
ATOM   3142  HA  ALA A 219     -19.574 -11.435   6.877  1.00 97.02           H  
ATOM   3143  C   ALA A 219     -21.567 -10.930   6.296  1.00 97.02           C  
ATOM   3144  CB  ALA A 219     -19.591  -9.331   6.500  1.00 97.02           C  
ATOM   3145  HB1 ALA A 219     -18.507  -9.249   6.414  1.00 97.02           H  
ATOM   3146  HB2 ALA A 219     -19.888  -9.085   7.519  1.00 97.02           H  
ATOM   3147  HB3 ALA A 219     -20.046  -8.620   5.810  1.00 97.02           H  
ATOM   3148  O   ALA A 219     -22.037 -11.288   7.377  1.00 97.02           O  
ATOM   3149  N   ASP A 220     -22.336 -10.736   5.220  1.00 95.21           N  
ATOM   3150  H   ASP A 220     -21.887 -10.434   4.367  1.00 95.21           H  
ATOM   3151  CA  ASP A 220     -23.788 -10.970   5.140  1.00 95.21           C  
ATOM   3152  HA  ASP A 220     -24.234 -10.653   6.083  1.00 95.21           H  
ATOM   3153  C   ASP A 220     -24.193 -12.450   4.967  1.00 95.21           C  
ATOM   3154  CB  ASP A 220     -24.386 -10.083   4.030  1.00 95.21           C  
ATOM   3155  HB2 ASP A 220     -24.019  -9.063   4.143  1.00 95.21           H  
ATOM   3156  HB3 ASP A 220     -25.467 -10.054   4.170  1.00 95.21           H  
ATOM   3157  O   ASP A 220     -25.379 -12.784   5.009  1.00 95.21           O  
ATOM   3158  CG  ASP A 220     -24.098 -10.575   2.603  1.00 95.21           C  
ATOM   3159  OD1 ASP A 220     -23.150 -11.372   2.409  1.00 95.21           O  
ATOM   3160  OD2 ASP A 220     -24.867 -10.210   1.689  1.00 95.21           O  
ATOM   3161  N   GLY A 221     -23.222 -13.353   4.799  1.00 95.74           N  
ATOM   3162  H   GLY A 221     -22.274 -13.009   4.755  1.00 95.74           H  
ATOM   3163  CA  GLY A 221     -23.436 -14.777   4.544  1.00 95.74           C  
ATOM   3164  HA2 GLY A 221     -24.293 -15.123   5.121  1.00 95.74           H  
ATOM   3165  HA3 GLY A 221     -22.549 -15.318   4.875  1.00 95.74           H  
ATOM   3166  C   GLY A 221     -23.673 -15.135   3.072  1.00 95.74           C  
ATOM   3167  O   GLY A 221     -23.896 -16.311   2.771  1.00 95.74           O  
ATOM   3168  N   SER A 222     -23.614 -14.167   2.153  1.00 96.89           N  
ATOM   3169  H   SER A 222     -23.418 -13.224   2.456  1.00 96.89           H  
ATOM   3170  CA  SER A 222     -23.527 -14.432   0.715  1.00 96.89           C  
ATOM   3171  HA  SER A 222     -24.262 -15.198   0.468  1.00 96.89           H  
ATOM   3172  C   SER A 222     -22.142 -14.983   0.339  1.00 96.89           C  
ATOM   3173  CB  SER A 222     -23.890 -13.177  -0.090  1.00 96.89           C  
ATOM   3174  HB2 SER A 222     -24.051 -13.457  -1.131  1.00 96.89           H  
ATOM   3175  HB3 SER A 222     -24.809 -12.740   0.299  1.00 96.89           H  
ATOM   3176  O   SER A 222     -21.213 -14.999   1.149  1.00 96.89           O  
ATOM   3177  OG  SER A 222     -22.859 -12.224  -0.040  1.00 96.89           O  
ATOM   3178  HG  SER A 222     -22.940 -11.773   0.804  1.00 96.89           H  
ATOM   3179  N   THR A 223     -21.993 -15.493  -0.886  1.00 96.91           N  
ATOM   3180  H   THR A 223     -22.758 -15.423  -1.541  1.00 96.91           H  
ATOM   3181  CA  THR A 223     -20.751 -16.140  -1.339  1.00 96.91           C  
ATOM   3182  HA  THR A 223     -20.010 -16.094  -0.541  1.00 96.91           H  
ATOM   3183  C   THR A 223     -20.160 -15.444  -2.555  1.00 96.91           C  
ATOM   3184  CB  THR A 223     -20.955 -17.625  -1.673  1.00 96.91           C  
ATOM   3185  HB  THR A 223     -19.999 -18.042  -1.990  1.00 96.91           H  
ATOM   3186  O   THR A 223     -20.861 -15.269  -3.554  1.00 96.91           O  
ATOM   3187  CG2 THR A 223     -21.468 -18.432  -0.484  1.00 96.91           C  
ATOM   3188 HG21 THR A 223     -20.818 -18.256   0.373  1.00 96.91           H  
ATOM   3189 HG22 THR A 223     -22.482 -18.126  -0.226  1.00 96.91           H  
ATOM   3190 HG23 THR A 223     -21.458 -19.493  -0.733  1.00 96.91           H  
ATOM   3191  OG1 THR A 223     -21.890 -17.767  -2.723  1.00 96.91           O  
ATOM   3192  HG1 THR A 223     -21.721 -17.037  -3.323  1.00 96.91           H  
ATOM   3193  N   ILE A 224     -18.859 -15.163  -2.521  1.00 96.51           N  
ATOM   3194  H   ILE A 224     -18.346 -15.396  -1.683  1.00 96.51           H  
ATOM   3195  CA  ILE A 224     -18.083 -14.679  -3.667  1.00 96.51           C  
ATOM   3196  HA  ILE A 224     -18.767 -14.539  -4.504  1.00 96.51           H  
ATOM   3197  C   ILE A 224     -17.059 -15.733  -4.096  1.00 96.51           C  
ATOM   3198  CB  ILE A 224     -17.471 -13.292  -3.366  1.00 96.51           C  
ATOM   3199  HB  ILE A 224     -18.293 -12.659  -3.032  1.00 96.51           H  
ATOM   3200  O   ILE A 224     -16.472 -16.431  -3.268  1.00 96.51           O  
ATOM   3201  CG1 ILE A 224     -16.885 -12.644  -4.639  1.00 96.51           C  
ATOM   3202 HG12 ILE A 224     -15.972 -13.166  -4.928  1.00 96.51           H  
ATOM   3203 HG13 ILE A 224     -17.607 -12.741  -5.449  1.00 96.51           H  
ATOM   3204  CG2 ILE A 224     -16.428 -13.355  -2.238  1.00 96.51           C  
ATOM   3205 HG21 ILE A 224     -16.850 -13.837  -1.356  1.00 96.51           H  
ATOM   3206 HG22 ILE A 224     -16.127 -12.347  -1.954  1.00 96.51           H  
ATOM   3207 HG23 ILE A 224     -15.546 -13.906  -2.564  1.00 96.51           H  
ATOM   3208  CD1 ILE A 224     -16.562 -11.152  -4.480  1.00 96.51           C  
ATOM   3209 HD11 ILE A 224     -17.449 -10.609  -4.153  1.00 96.51           H  
ATOM   3210 HD12 ILE A 224     -16.231 -10.749  -5.438  1.00 96.51           H  
ATOM   3211 HD13 ILE A 224     -15.762 -11.010  -3.753  1.00 96.51           H  
ATOM   3212  N   SER A 225     -16.844 -15.862  -5.407  1.00 98.23           N  
ATOM   3213  H   SER A 225     -17.304 -15.218  -6.033  1.00 98.23           H  
ATOM   3214  CA  SER A 225     -15.736 -16.659  -5.932  1.00 98.23           C  
ATOM   3215  HA  SER A 225     -15.513 -17.457  -5.224  1.00 98.23           H  
ATOM   3216  C   SER A 225     -14.499 -15.776  -6.065  1.00 98.23           C  
ATOM   3217  CB  SER A 225     -16.111 -17.329  -7.252  1.00 98.23           C  
ATOM   3218  HB2 SER A 225     -17.036 -17.889  -7.118  1.00 98.23           H  
ATOM   3219  HB3 SER A 225     -16.262 -16.573  -8.021  1.00 98.23           H  
ATOM   3220  O   SER A 225     -14.560 -14.696  -6.655  1.00 98.23           O  
ATOM   3221  OG  SER A 225     -15.089 -18.221  -7.653  1.00 98.23           O  
ATOM   3222  HG  SER A 225     -14.812 -18.747  -6.898  1.00 98.23           H  
ATOM   3223  N   VAL A 226     -13.390 -16.243  -5.505  1.00 98.43           N  
ATOM   3224  H   VAL A 226     -13.435 -17.136  -5.036  1.00 98.43           H  
ATOM   3225  CA  VAL A 226     -12.090 -15.578  -5.493  1.00 98.43           C  
ATOM   3226  HA  VAL A 226     -12.194 -14.571  -5.897  1.00 98.43           H  
ATOM   3227  C   VAL A 226     -11.155 -16.380  -6.390  1.00 98.43           C  
ATOM   3228  CB  VAL A 226     -11.543 -15.445  -4.059  1.00 98.43           C  
ATOM   3229  HB  VAL A 226     -11.299 -16.433  -3.668  1.00 98.43           H  
ATOM   3230  O   VAL A 226     -10.915 -17.565  -6.150  1.00 98.43           O  
ATOM   3231  CG1 VAL A 226     -10.282 -14.576  -4.035  1.00 98.43           C  
ATOM   3232 HG11 VAL A 226      -9.500 -15.033  -4.640  1.00 98.43           H  
ATOM   3233 HG12 VAL A 226      -9.915 -14.493  -3.012  1.00 98.43           H  
ATOM   3234 HG13 VAL A 226     -10.500 -13.581  -4.422  1.00 98.43           H  
ATOM   3235  CG2 VAL A 226     -12.573 -14.802  -3.118  1.00 98.43           C  
ATOM   3236 HG21 VAL A 226     -13.444 -15.449  -3.008  1.00 98.43           H  
ATOM   3237 HG22 VAL A 226     -12.133 -14.663  -2.130  1.00 98.43           H  
ATOM   3238 HG23 VAL A 226     -12.885 -13.836  -3.514  1.00 98.43           H  
ATOM   3239  N   GLY A 227     -10.675 -15.757  -7.461  1.00 98.46           N  
ATOM   3240  H   GLY A 227     -10.863 -14.769  -7.558  1.00 98.46           H  
ATOM   3241  CA  GLY A 227      -9.699 -16.366  -8.354  1.00 98.46           C  
ATOM   3242  HA2 GLY A 227     -10.075 -17.342  -8.659  1.00 98.46           H  
ATOM   3243  HA3 GLY A 227      -9.560 -15.745  -9.239  1.00 98.46           H  
ATOM   3244  C   GLY A 227      -8.348 -16.555  -7.666  1.00 98.46           C  
ATOM   3245  O   GLY A 227      -8.062 -15.918  -6.655  1.00 98.46           O  
ATOM   3246  N   ASN A 228      -7.495 -17.417  -8.209  1.00 98.54           N  
ATOM   3247  H   ASN A 228      -7.751 -17.876  -9.071  1.00 98.54           H  
ATOM   3248  CA  ASN A 228      -6.162 -17.658  -7.655  1.00 98.54           C  
ATOM   3249  HA  ASN A 228      -5.867 -16.790  -7.066  1.00 98.54           H  
ATOM   3250  C   ASN A 228      -5.086 -17.799  -8.732  1.00 98.54           C  
ATOM   3251  CB  ASN A 228      -6.199 -18.857  -6.690  1.00 98.54           C  
ATOM   3252  HB2 ASN A 228      -5.200 -19.058  -6.304  1.00 98.54           H  
ATOM   3253  HB3 ASN A 228      -6.828 -18.593  -5.840  1.00 98.54           H  
ATOM   3254  O   ASN A 228      -5.368 -18.087  -9.897  1.00 98.54           O  
ATOM   3255  CG  ASN A 228      -6.724 -20.138  -7.293  1.00 98.54           C  
ATOM   3256  ND2 ASN A 228      -7.735 -20.696  -6.673  1.00 98.54           N  
ATOM   3257 HD21 ASN A 228      -8.068 -20.294  -5.809  1.00 98.54           H  
ATOM   3258 HD22 ASN A 228      -8.098 -21.580  -7.001  1.00 98.54           H  
ATOM   3259  OD1 ASN A 228      -6.228 -20.652  -8.284  1.00 98.54           O  
ATOM   3260  N   VAL A 229      -3.839 -17.607  -8.307  1.00 98.35           N  
ATOM   3261  H   VAL A 229      -3.714 -17.372  -7.333  1.00 98.35           H  
ATOM   3262  CA  VAL A 229      -2.652 -18.013  -9.063  1.00 98.35           C  
ATOM   3263  HA  VAL A 229      -2.881 -18.015 -10.128  1.00 98.35           H  
ATOM   3264  C   VAL A 229      -2.304 -19.439  -8.643  1.00 98.35           C  
ATOM   3265  CB  VAL A 229      -1.487 -17.033  -8.832  1.00 98.35           C  
ATOM   3266  HB  VAL A 229      -1.255 -16.985  -7.768  1.00 98.35           H  
ATOM   3267  O   VAL A 229      -2.092 -19.707  -7.461  1.00 98.35           O  
ATOM   3268  CG1 VAL A 229      -0.225 -17.476  -9.576  1.00 98.35           C  
ATOM   3269 HG11 VAL A 229       0.128 -18.428  -9.179  1.00 98.35           H  
ATOM   3270 HG12 VAL A 229       0.562 -16.735  -9.440  1.00 98.35           H  
ATOM   3271 HG13 VAL A 229      -0.443 -17.590 -10.638  1.00 98.35           H  
ATOM   3272  CG2 VAL A 229      -1.850 -15.619  -9.304  1.00 98.35           C  
ATOM   3273 HG21 VAL A 229      -0.999 -14.952  -9.168  1.00 98.35           H  
ATOM   3274 HG22 VAL A 229      -2.682 -15.229  -8.719  1.00 98.35           H  
ATOM   3275 HG23 VAL A 229      -2.130 -15.637 -10.358  1.00 98.35           H  
ATOM   3276  N   GLU A 230      -2.250 -20.360  -9.601  1.00 97.78           N  
ATOM   3277  H   GLU A 230      -2.368 -20.061 -10.558  1.00 97.78           H  
ATOM   3278  CA  GLU A 230      -1.955 -21.774  -9.371  1.00 97.78           C  
ATOM   3279  HA  GLU A 230      -2.016 -21.971  -8.300  1.00 97.78           H  
ATOM   3280  C   GLU A 230      -0.522 -22.113  -9.808  1.00 97.78           C  
ATOM   3281  CB  GLU A 230      -3.048 -22.653 -10.011  1.00 97.78           C  
ATOM   3282  HB2 GLU A 230      -3.926 -22.595  -9.367  1.00 97.78           H  
ATOM   3283  HB3 GLU A 230      -3.322 -22.248 -10.986  1.00 97.78           H  
ATOM   3284  O   GLU A 230      -0.137 -21.929 -10.963  1.00 97.78           O  
ATOM   3285  CG  GLU A 230      -2.644 -24.130 -10.165  1.00 97.78           C  
ATOM   3286  HG2 GLU A 230      -2.204 -24.446  -9.219  1.00 97.78           H  
ATOM   3287  HG3 GLU A 230      -1.874 -24.211 -10.932  1.00 97.78           H  
ATOM   3288  CD  GLU A 230      -3.802 -25.084 -10.521  1.00 97.78           C  
ATOM   3289  OE1 GLU A 230      -3.613 -26.308 -10.327  1.00 97.78           O  
ATOM   3290  OE2 GLU A 230      -4.892 -24.623 -10.940  1.00 97.78           O  
ATOM   3291  N   ILE A 231       0.272 -22.638  -8.873  1.00 97.58           N  
ATOM   3292  H   ILE A 231      -0.118 -22.745  -7.947  1.00 97.58           H  
ATOM   3293  CA  ILE A 231       1.600 -23.202  -9.128  1.00 97.58           C  
ATOM   3294  HA  ILE A 231       2.001 -22.777 -10.048  1.00 97.58           H  
ATOM   3295  C   ILE A 231       1.445 -24.714  -9.307  1.00 97.58           C  
ATOM   3296  CB  ILE A 231       2.590 -22.901  -7.976  1.00 97.58           C  
ATOM   3297  HB  ILE A 231       2.323 -23.533  -7.129  1.00 97.58           H  
ATOM   3298  O   ILE A 231       1.205 -25.425  -8.324  1.00 97.58           O  
ATOM   3299  CG1 ILE A 231       2.551 -21.440  -7.473  1.00 97.58           C  
ATOM   3300 HG12 ILE A 231       2.847 -20.762  -8.274  1.00 97.58           H  
ATOM   3301 HG13 ILE A 231       1.535 -21.187  -7.170  1.00 97.58           H  
ATOM   3302  CG2 ILE A 231       4.010 -23.297  -8.423  1.00 97.58           C  
ATOM   3303 HG21 ILE A 231       4.023 -24.323  -8.793  1.00 97.58           H  
ATOM   3304 HG22 ILE A 231       4.706 -23.236  -7.586  1.00 97.58           H  
ATOM   3305 HG23 ILE A 231       4.336 -22.631  -9.221  1.00 97.58           H  
ATOM   3306  CD1 ILE A 231       3.451 -21.221  -6.249  1.00 97.58           C  
ATOM   3307 HD11 ILE A 231       4.501 -21.231  -6.544  1.00 97.58           H  
ATOM   3308 HD12 ILE A 231       3.276 -21.998  -5.505  1.00 97.58           H  
ATOM   3309 HD13 ILE A 231       3.223 -20.257  -5.795  1.00 97.58           H  
ATOM   3310  N   ASP A 232       1.628 -25.219 -10.527  1.00 96.16           N  
ATOM   3311  H   ASP A 232       1.866 -24.599 -11.288  1.00 96.16           H  
ATOM   3312  CA  ASP A 232       1.600 -26.660 -10.785  1.00 96.16           C  
ATOM   3313  HA  ASP A 232       0.787 -27.089 -10.199  1.00 96.16           H  
ATOM   3314  C   ASP A 232       2.912 -27.328 -10.331  1.00 96.16           C  
ATOM   3315  CB  ASP A 232       1.274 -26.962 -12.259  1.00 96.16           C  
ATOM   3316  HB2 ASP A 232       0.286 -26.569 -12.499  1.00 96.16           H  
ATOM   3317  HB3 ASP A 232       2.008 -26.465 -12.892  1.00 96.16           H  
ATOM   3318  O   ASP A 232       4.021 -26.941 -10.724  1.00 96.16           O  
ATOM   3319  CG  ASP A 232       1.302 -28.472 -12.543  1.00 96.16           C  
ATOM   3320  OD1 ASP A 232       0.913 -29.248 -11.641  1.00 96.16           O  
ATOM   3321  OD2 ASP A 232       1.848 -28.894 -13.586  1.00 96.16           O  
ATOM   3322  N   LYS A 233       2.784 -28.380  -9.512  1.00 89.01           N  
ATOM   3323  H   LYS A 233       1.842 -28.616  -9.234  1.00 89.01           H  
ATOM   3324  CA  LYS A 233       3.872 -29.280  -9.086  1.00 89.01           C  
ATOM   3325  HA  LYS A 233       4.795 -28.941  -9.556  1.00 89.01           H  
ATOM   3326  C   LYS A 233       3.657 -30.722  -9.583  1.00 89.01           C  
ATOM   3327  CB  LYS A 233       4.066 -29.218  -7.561  1.00 89.01           C  
ATOM   3328  HB2 LYS A 233       3.190 -29.658  -7.085  1.00 89.01           H  
ATOM   3329  HB3 LYS A 233       4.921 -29.845  -7.305  1.00 89.01           H  
ATOM   3330  O   LYS A 233       4.371 -31.639  -9.173  1.00 89.01           O  
ATOM   3331  CG  LYS A 233       4.306 -27.811  -6.974  1.00 89.01           C  
ATOM   3332  HG2 LYS A 233       3.657 -27.080  -7.457  1.00 89.01           H  
ATOM   3333  HG3 LYS A 233       5.341 -27.515  -7.143  1.00 89.01           H  
ATOM   3334  CD  LYS A 233       3.986 -27.787  -5.471  1.00 89.01           C  
ATOM   3335  HD2 LYS A 233       4.141 -26.775  -5.097  1.00 89.01           H  
ATOM   3336  HD3 LYS A 233       2.928 -28.023  -5.360  1.00 89.01           H  
ATOM   3337  CE  LYS A 233       4.832 -28.773  -4.647  1.00 89.01           C  
ATOM   3338  HE2 LYS A 233       5.753 -28.269  -4.357  1.00 89.01           H  
ATOM   3339  HE3 LYS A 233       5.095 -29.627  -5.272  1.00 89.01           H  
ATOM   3340  NZ  LYS A 233       4.099 -29.267  -3.447  1.00 89.01           N  
ATOM   3341  HZ1 LYS A 233       4.695 -29.776  -2.810  1.00 89.01           H  
ATOM   3342  HZ2 LYS A 233       3.383 -29.941  -3.677  1.00 89.01           H  
ATOM   3343  HZ3 LYS A 233       3.639 -28.516  -2.953  1.00 89.01           H  
ATOM   3344  N   GLY A 234       2.704 -30.942 -10.488  1.00 88.58           N  
ATOM   3345  H   GLY A 234       2.112 -30.162 -10.733  1.00 88.58           H  
ATOM   3346  CA  GLY A 234       2.469 -32.157 -11.271  1.00 88.58           C  
ATOM   3347  HA2 GLY A 234       2.127 -31.856 -12.262  1.00 88.58           H  
ATOM   3348  HA3 GLY A 234       3.401 -32.711 -11.378  1.00 88.58           H  
ATOM   3349  C   GLY A 234       1.416 -33.093 -10.679  1.00 88.58           C  
ATOM   3350  O   GLY A 234       0.481 -33.493 -11.367  1.00 88.58           O  
ATOM   3351  N   THR A 235       1.563 -33.479  -9.409  1.00 88.88           N  
ATOM   3352  H   THR A 235       2.381 -33.159  -8.911  1.00 88.88           H  
ATOM   3353  CA  THR A 235       0.543 -34.268  -8.676  1.00 88.88           C  
ATOM   3354  HA  THR A 235      -0.252 -34.556  -9.363  1.00 88.88           H  
ATOM   3355  C   THR A 235      -0.151 -33.477  -7.570  1.00 88.88           C  
ATOM   3356  CB  THR A 235       1.124 -35.559  -8.081  1.00 88.88           C  
ATOM   3357  HB  THR A 235       0.348 -36.068  -7.509  1.00 88.88           H  
ATOM   3358  O   THR A 235      -1.055 -33.993  -6.919  1.00 88.88           O  
ATOM   3359  CG2 THR A 235       1.616 -36.523  -9.160  1.00 88.88           C  
ATOM   3360 HG21 THR A 235       0.800 -36.745  -9.849  1.00 88.88           H  
ATOM   3361 HG22 THR A 235       2.440 -36.072  -9.712  1.00 88.88           H  
ATOM   3362 HG23 THR A 235       1.957 -37.446  -8.692  1.00 88.88           H  
ATOM   3363  OG1 THR A 235       2.215 -35.294  -7.226  1.00 88.88           O  
ATOM   3364  HG1 THR A 235       1.892 -34.761  -6.495  1.00 88.88           H  
ATOM   3365  N   GLU A 236       0.309 -32.255  -7.334  1.00 92.02           N  
ATOM   3366  H   GLU A 236       0.948 -31.857  -8.007  1.00 92.02           H  
ATOM   3367  CA  GLU A 236      -0.171 -31.303  -6.340  1.00 92.02           C  
ATOM   3368  HA  GLU A 236      -1.207 -31.509  -6.070  1.00 92.02           H  
ATOM   3369  C   GLU A 236      -0.067 -29.908  -6.958  1.00 92.02           C  
ATOM   3370  CB  GLU A 236       0.723 -31.314  -5.088  1.00 92.02           C  
ATOM   3371  HB2 GLU A 236       0.384 -30.526  -4.416  1.00 92.02           H  
ATOM   3372  HB3 GLU A 236       1.738 -31.071  -5.403  1.00 92.02           H  
ATOM   3373  O   GLU A 236       0.840 -29.671  -7.758  1.00 92.02           O  
ATOM   3374  CG  GLU A 236       0.760 -32.629  -4.297  1.00 92.02           C  
ATOM   3375  HG2 GLU A 236      -0.244 -32.849  -3.933  1.00 92.02           H  
ATOM   3376  HG3 GLU A 236       1.071 -33.438  -4.958  1.00 92.02           H  
ATOM   3377  CD  GLU A 236       1.742 -32.566  -3.111  1.00 92.02           C  
ATOM   3378  OE1 GLU A 236       1.724 -33.530  -2.311  1.00 92.02           O  
ATOM   3379  OE2 GLU A 236       2.551 -31.597  -3.032  1.00 92.02           O  
ATOM   3380  N   SER A 237      -0.908 -28.986  -6.504  1.00 95.52           N  
ATOM   3381  H   SER A 237      -1.614 -29.240  -5.828  1.00 95.52           H  
ATOM   3382  CA  SER A 237      -0.828 -27.565  -6.847  1.00 95.52           C  
ATOM   3383  HA  SER A 237       0.077 -27.375  -7.423  1.00 95.52           H  
ATOM   3384  C   SER A 237      -0.774 -26.724  -5.573  1.00 95.52           C  
ATOM   3385  CB  SER A 237      -2.021 -27.140  -7.706  1.00 95.52           C  
ATOM   3386  HB2 SER A 237      -2.945 -27.312  -7.154  1.00 95.52           H  
ATOM   3387  HB3 SER A 237      -1.933 -26.075  -7.920  1.00 95.52           H  
ATOM   3388  O   SER A 237      -1.236 -27.162  -4.515  1.00 95.52           O  
ATOM   3389  OG  SER A 237      -2.062 -27.861  -8.917  1.00 95.52           O  
ATOM   3390  HG  SER A 237      -2.624 -27.364  -9.516  1.00 95.52           H  
ATOM   3391  N   ILE A 238      -0.210 -25.521  -5.664  1.00 96.38           N  
ATOM   3392  H   ILE A 238       0.145 -25.242  -6.567  1.00 96.38           H  
ATOM   3393  CA  ILE A 238      -0.365 -24.471  -4.647  1.00 96.38           C  
ATOM   3394  HA  ILE A 238      -0.865 -24.876  -3.767  1.00 96.38           H  
ATOM   3395  C   ILE A 238      -1.270 -23.394  -5.242  1.00 96.38           C  
ATOM   3396  CB  ILE A 238       1.003 -23.906  -4.198  1.00 96.38           C  
ATOM   3397  HB  ILE A 238       1.541 -23.573  -5.085  1.00 96.38           H  
ATOM   3398  O   ILE A 238      -1.014 -22.945  -6.354  1.00 96.38           O  
ATOM   3399  CG1 ILE A 238       1.842 -24.997  -3.495  1.00 96.38           C  
ATOM   3400 HG12 ILE A 238       1.847 -25.898  -4.108  1.00 96.38           H  
ATOM   3401 HG13 ILE A 238       1.384 -25.245  -2.537  1.00 96.38           H  
ATOM   3402  CG2 ILE A 238       0.809 -22.686  -3.278  1.00 96.38           C  
ATOM   3403 HG21 ILE A 238       0.180 -22.945  -2.426  1.00 96.38           H  
ATOM   3404 HG22 ILE A 238       0.334 -21.874  -3.829  1.00 96.38           H  
ATOM   3405 HG23 ILE A 238       1.766 -22.303  -2.921  1.00 96.38           H  
ATOM   3406  CD1 ILE A 238       3.307 -24.601  -3.265  1.00 96.38           C  
ATOM   3407 HD11 ILE A 238       3.382 -23.774  -2.559  1.00 96.38           H  
ATOM   3408 HD12 ILE A 238       3.758 -24.310  -4.214  1.00 96.38           H  
ATOM   3409 HD13 ILE A 238       3.853 -25.451  -2.857  1.00 96.38           H  
ATOM   3410  N   PHE A 239      -2.297 -22.984  -4.502  1.00 97.15           N  
ATOM   3411  H   PHE A 239      -2.411 -23.354  -3.569  1.00 97.15           H  
ATOM   3412  CA  PHE A 239      -3.251 -21.953  -4.909  1.00 97.15           C  
ATOM   3413  HA  PHE A 239      -3.093 -21.686  -5.954  1.00 97.15           H  
ATOM   3414  C   PHE A 239      -3.025 -20.709  -4.049  1.00 97.15           C  
ATOM   3415  CB  PHE A 239      -4.680 -22.498  -4.769  1.00 97.15           C  
ATOM   3416  HB2 PHE A 239      -4.890 -22.681  -3.716  1.00 97.15           H  
ATOM   3417  HB3 PHE A 239      -5.379 -21.734  -5.108  1.00 97.15           H  
ATOM   3418  O   PHE A 239      -3.096 -20.795  -2.824  1.00 97.15           O  
ATOM   3419  CG  PHE A 239      -4.935 -23.776  -5.550  1.00 97.15           C  
ATOM   3420  CD1 PHE A 239      -5.284 -23.710  -6.909  1.00 97.15           C  
ATOM   3421  HD1 PHE A 239      -5.374 -22.753  -7.401  1.00 97.15           H  
ATOM   3422  CD2 PHE A 239      -4.803 -25.034  -4.929  1.00 97.15           C  
ATOM   3423  HD2 PHE A 239      -4.529 -25.090  -3.886  1.00 97.15           H  
ATOM   3424  CE1 PHE A 239      -5.515 -24.887  -7.637  1.00 97.15           C  
ATOM   3425  HE1 PHE A 239      -5.791 -24.827  -8.679  1.00 97.15           H  
ATOM   3426  CE2 PHE A 239      -5.018 -26.214  -5.664  1.00 97.15           C  
ATOM   3427  HE2 PHE A 239      -4.904 -27.177  -5.187  1.00 97.15           H  
ATOM   3428  CZ  PHE A 239      -5.377 -26.140  -7.022  1.00 97.15           C  
ATOM   3429  HZ  PHE A 239      -5.534 -27.036  -7.603  1.00 97.15           H  
ATOM   3430  N   LEU A 240      -2.710 -19.583  -4.687  1.00 97.84           N  
ATOM   3431  H   LEU A 240      -2.633 -19.611  -5.694  1.00 97.84           H  
ATOM   3432  CA  LEU A 240      -2.420 -18.306  -4.038  1.00 97.84           C  
ATOM   3433  HA  LEU A 240      -2.298 -18.454  -2.964  1.00 97.84           H  
ATOM   3434  C   LEU A 240      -3.585 -17.335  -4.261  1.00 97.84           C  
ATOM   3435  CB  LEU A 240      -1.112 -17.719  -4.601  1.00 97.84           C  
ATOM   3436  HB2 LEU A 240      -1.285 -17.446  -5.642  1.00 97.84           H  
ATOM   3437  HB3 LEU A 240      -0.897 -16.799  -4.056  1.00 97.84           H  
ATOM   3438  O   LEU A 240      -3.907 -17.015  -5.406  1.00 97.84           O  
ATOM   3439  CG  LEU A 240       0.137 -18.616  -4.554  1.00 97.84           C  
ATOM   3440  HG  LEU A 240      -0.013 -19.501  -5.173  1.00 97.84           H  
ATOM   3441  CD1 LEU A 240       1.325 -17.826  -5.110  1.00 97.84           C  
ATOM   3442 HD11 LEU A 240       1.134 -17.568  -6.151  1.00 97.84           H  
ATOM   3443 HD12 LEU A 240       1.470 -16.910  -4.537  1.00 97.84           H  
ATOM   3444 HD13 LEU A 240       2.235 -18.423  -5.049  1.00 97.84           H  
ATOM   3445  CD2 LEU A 240       0.483 -19.058  -3.134  1.00 97.84           C  
ATOM   3446 HD21 LEU A 240       1.420 -19.615  -3.125  1.00 97.84           H  
ATOM   3447 HD22 LEU A 240       0.571 -18.174  -2.502  1.00 97.84           H  
ATOM   3448 HD23 LEU A 240      -0.313 -19.688  -2.736  1.00 97.84           H  
ATOM   3449  N   ASP A 241      -4.190 -16.858  -3.177  1.00 98.02           N  
ATOM   3450  H   ASP A 241      -3.850 -17.148  -2.272  1.00 98.02           H  
ATOM   3451  CA  ASP A 241      -5.245 -15.836  -3.158  1.00 98.02           C  
ATOM   3452  HA  ASP A 241      -5.029 -15.110  -3.942  1.00 98.02           H  
ATOM   3453  C   ASP A 241      -5.221 -15.074  -1.810  1.00 98.02           C  
ATOM   3454  CB  ASP A 241      -6.612 -16.481  -3.481  1.00 98.02           C  
ATOM   3455  HB2 ASP A 241      -7.371 -15.703  -3.563  1.00 98.02           H  
ATOM   3456  HB3 ASP A 241      -6.541 -16.942  -4.467  1.00 98.02           H  
ATOM   3457  O   ASP A 241      -4.483 -15.479  -0.905  1.00 98.02           O  
ATOM   3458  CG  ASP A 241      -7.104 -17.520  -2.472  1.00 98.02           C  
ATOM   3459  OD1 ASP A 241      -7.044 -17.252  -1.256  1.00 98.02           O  
ATOM   3460  OD2 ASP A 241      -7.598 -18.594  -2.884  1.00 98.02           O  
ATOM   3461  N   PRO A 242      -5.985 -13.978  -1.627  1.00 97.63           N  
ATOM   3462  CA  PRO A 242      -5.977 -13.209  -0.383  1.00 97.63           C  
ATOM   3463  HA  PRO A 242      -4.960 -12.870  -0.187  1.00 97.63           H  
ATOM   3464  C   PRO A 242      -6.477 -13.989   0.839  1.00 97.63           C  
ATOM   3465  CB  PRO A 242      -6.871 -11.991  -0.646  1.00 97.63           C  
ATOM   3466  HB2 PRO A 242      -6.506 -11.110  -0.119  1.00 97.63           H  
ATOM   3467  HB3 PRO A 242      -7.898 -12.206  -0.351  1.00 97.63           H  
ATOM   3468  O   PRO A 242      -6.159 -13.611   1.961  1.00 97.63           O  
ATOM   3469  CG  PRO A 242      -6.811 -11.821  -2.161  1.00 97.63           C  
ATOM   3470  HG2 PRO A 242      -5.888 -11.317  -2.448  1.00 97.63           H  
ATOM   3471  HG3 PRO A 242      -7.682 -11.292  -2.548  1.00 97.63           H  
ATOM   3472  CD  PRO A 242      -6.774 -13.274  -2.621  1.00 97.63           C  
ATOM   3473  HD2 PRO A 242      -6.315 -13.345  -3.607  1.00 97.63           H  
ATOM   3474  HD3 PRO A 242      -7.787 -13.677  -2.640  1.00 97.63           H  
ATOM   3475  N   ILE A 243      -7.240 -15.070   0.654  1.00 97.41           N  
ATOM   3476  H   ILE A 243      -7.347 -15.434  -0.282  1.00 97.41           H  
ATOM   3477  CA  ILE A 243      -7.831 -15.849   1.750  1.00 97.41           C  
ATOM   3478  HA  ILE A 243      -8.084 -15.178   2.570  1.00 97.41           H  
ATOM   3479  C   ILE A 243      -6.822 -16.872   2.287  1.00 97.41           C  
ATOM   3480  CB  ILE A 243      -9.128 -16.550   1.276  1.00 97.41           C  
ATOM   3481  HB  ILE A 243      -8.852 -17.353   0.593  1.00 97.41           H  
ATOM   3482  O   ILE A 243      -6.630 -16.997   3.494  1.00 97.41           O  
ATOM   3483  CG1 ILE A 243     -10.111 -15.638   0.501  1.00 97.41           C  
ATOM   3484 HG12 ILE A 243     -11.025 -16.200   0.306  1.00 97.41           H  
ATOM   3485 HG13 ILE A 243      -9.679 -15.395  -0.470  1.00 97.41           H  
ATOM   3486  CG2 ILE A 243      -9.846 -17.210   2.466  1.00 97.41           C  
ATOM   3487 HG21 ILE A 243      -9.201 -17.959   2.925  1.00 97.41           H  
ATOM   3488 HG22 ILE A 243     -10.754 -17.707   2.125  1.00 97.41           H  
ATOM   3489 HG23 ILE A 243     -10.100 -16.465   3.219  1.00 97.41           H  
ATOM   3490  CD1 ILE A 243     -10.490 -14.325   1.197  1.00 97.41           C  
ATOM   3491 HD11 ILE A 243     -11.328 -13.869   0.669  1.00 97.41           H  
ATOM   3492 HD12 ILE A 243     -10.787 -14.505   2.231  1.00 97.41           H  
ATOM   3493 HD13 ILE A 243      -9.647 -13.635   1.177  1.00 97.41           H  
ATOM   3494  N   ASN A 244      -6.165 -17.599   1.382  1.00 95.66           N  
ATOM   3495  H   ASN A 244      -6.393 -17.438   0.412  1.00 95.66           H  
ATOM   3496  CA  ASN A 244      -5.218 -18.667   1.698  1.00 95.66           C  
ATOM   3497  HA  ASN A 244      -5.497 -19.123   2.649  1.00 95.66           H  
ATOM   3498  C   ASN A 244      -3.772 -18.163   1.858  1.00 95.66           C  
ATOM   3499  CB  ASN A 244      -5.318 -19.736   0.598  1.00 95.66           C  
ATOM   3500  HB2 ASN A 244      -5.103 -19.283  -0.370  1.00 95.66           H  
ATOM   3501  HB3 ASN A 244      -4.569 -20.507   0.780  1.00 95.66           H  
ATOM   3502  O   ASN A 244      -2.962 -18.827   2.505  1.00 95.66           O  
ATOM   3503  CG  ASN A 244      -6.676 -20.415   0.549  1.00 95.66           C  
ATOM   3504  ND2 ASN A 244      -7.476 -20.149  -0.454  1.00 95.66           N  
ATOM   3505 HD21 ASN A 244      -8.374 -20.611  -0.491  1.00 95.66           H  
ATOM   3506 HD22 ASN A 244      -7.255 -19.419  -1.116  1.00 95.66           H  
ATOM   3507  OD1 ASN A 244      -7.028 -21.215   1.404  1.00 95.66           O  
ATOM   3508  N   GLY A 245      -3.440 -17.010   1.271  1.00 96.89           N  
ATOM   3509  H   GLY A 245      -4.135 -16.542   0.707  1.00 96.89           H  
ATOM   3510  CA  GLY A 245      -2.104 -16.422   1.307  1.00 96.89           C  
ATOM   3511  HA2 GLY A 245      -2.138 -15.428   0.860  1.00 96.89           H  
ATOM   3512  HA3 GLY A 245      -1.798 -16.317   2.348  1.00 96.89           H  
ATOM   3513  C   GLY A 245      -1.059 -17.246   0.550  1.00 96.89           C  
ATOM   3514  O   GLY A 245      -1.303 -17.753  -0.545  1.00 96.89           O  
ATOM   3515  N   LEU A 246       0.137 -17.346   1.134  1.00 96.78           N  
ATOM   3516  H   LEU A 246       0.219 -16.967   2.067  1.00 96.78           H  
ATOM   3517  CA  LEU A 246       1.231 -18.197   0.656  1.00 96.78           C  
ATOM   3518  HA  LEU A 246       1.109 -18.389  -0.410  1.00 96.78           H  
ATOM   3519  C   LEU A 246       1.205 -19.547   1.381  1.00 96.78           C  
ATOM   3520  CB  LEU A 246       2.583 -17.499   0.886  1.00 96.78           C  
ATOM   3521  HB2 LEU A 246       2.740 -17.422   1.962  1.00 96.78           H  
ATOM   3522  HB3 LEU A 246       3.370 -18.135   0.481  1.00 96.78           H  
ATOM   3523  O   LEU A 246       0.863 -19.612   2.561  1.00 96.78           O  
ATOM   3524  CG  LEU A 246       2.726 -16.093   0.278  1.00 96.78           C  
ATOM   3525  HG  LEU A 246       1.953 -15.439   0.681  1.00 96.78           H  
ATOM   3526  CD1 LEU A 246       4.086 -15.531   0.679  1.00 96.78           C  
ATOM   3527 HD11 LEU A 246       4.152 -14.488   0.366  1.00 96.78           H  
ATOM   3528 HD12 LEU A 246       4.200 -15.553   1.762  1.00 96.78           H  
ATOM   3529 HD13 LEU A 246       4.884 -16.105   0.208  1.00 96.78           H  
ATOM   3530  CD2 LEU A 246       2.633 -16.099  -1.248  1.00 96.78           C  
ATOM   3531 HD21 LEU A 246       3.370 -16.777  -1.677  1.00 96.78           H  
ATOM   3532 HD22 LEU A 246       2.806 -15.093  -1.630  1.00 96.78           H  
ATOM   3533 HD23 LEU A 246       1.633 -16.408  -1.552  1.00 96.78           H  
ATOM   3534  N   ALA A 247       1.696 -20.618   0.751  1.00 95.37           N  
ATOM   3535  H   ALA A 247       2.119 -20.515  -0.160  1.00 95.37           H  
ATOM   3536  CA  ALA A 247       1.826 -21.912   1.427  1.00 95.37           C  
ATOM   3537  HA  ALA A 247       0.917 -22.070   2.007  1.00 95.37           H  
ATOM   3538  C   ALA A 247       2.995 -21.951   2.440  1.00 95.37           C  
ATOM   3539  CB  ALA A 247       1.892 -23.024   0.374  1.00 95.37           C  
ATOM   3540  HB1 ALA A 247       2.805 -22.932  -0.214  1.00 95.37           H  
ATOM   3541  HB2 ALA A 247       1.028 -22.941  -0.285  1.00 95.37           H  
ATOM   3542  HB3 ALA A 247       1.860 -23.996   0.866  1.00 95.37           H  
ATOM   3543  O   ALA A 247       3.213 -22.976   3.097  1.00 95.37           O  
ATOM   3544  N   GLY A 248       3.771 -20.867   2.560  1.00 94.28           N  
ATOM   3545  H   GLY A 248       3.622 -20.124   1.893  1.00 94.28           H  
ATOM   3546  CA  GLY A 248       4.764 -20.653   3.615  1.00 94.28           C  
ATOM   3547  HA2 GLY A 248       4.293 -20.809   4.586  1.00 94.28           H  
ATOM   3548  HA3 GLY A 248       5.109 -19.621   3.558  1.00 94.28           H  
ATOM   3549  C   GLY A 248       5.985 -21.568   3.515  1.00 94.28           C  
ATOM   3550  O   GLY A 248       6.596 -21.906   4.529  1.00 94.28           O  
ATOM   3551  N   ASN A 249       6.327 -22.033   2.310  1.00 94.11           N  
ATOM   3552  H   ASN A 249       5.870 -21.626   1.506  1.00 94.11           H  
ATOM   3553  CA  ASN A 249       7.372 -23.036   2.103  1.00 94.11           C  
ATOM   3554  HA  ASN A 249       8.114 -22.912   2.892  1.00 94.11           H  
ATOM   3555  C   ASN A 249       8.125 -22.841   0.774  1.00 94.11           C  
ATOM   3556  CB  ASN A 249       6.752 -24.441   2.259  1.00 94.11           C  
ATOM   3557  HB2 ASN A 249       7.545 -25.185   2.325  1.00 94.11           H  
ATOM   3558  HB3 ASN A 249       6.184 -24.481   3.188  1.00 94.11           H  
ATOM   3559  O   ASN A 249       7.786 -21.989  -0.041  1.00 94.11           O  
ATOM   3560  CG  ASN A 249       5.847 -24.830   1.107  1.00 94.11           C  
ATOM   3561  ND2 ASN A 249       4.554 -24.710   1.253  1.00 94.11           N  
ATOM   3562 HD21 ASN A 249       4.177 -24.232   2.060  1.00 94.11           H  
ATOM   3563 HD22 ASN A 249       3.981 -24.823   0.429  1.00 94.11           H  
ATOM   3564  OD1 ASN A 249       6.316 -25.267   0.068  1.00 94.11           O  
ATOM   3565  N   LEU A 250       9.167 -23.647   0.535  1.00 95.53           N  
ATOM   3566  H   LEU A 250       9.389 -24.357   1.218  1.00 95.53           H  
ATOM   3567  CA  LEU A 250      10.035 -23.511  -0.648  1.00 95.53           C  
ATOM   3568  HA  LEU A 250      10.361 -22.472  -0.692  1.00 95.53           H  
ATOM   3569  C   LEU A 250       9.336 -23.775  -2.001  1.00 95.53           C  
ATOM   3570  CB  LEU A 250      11.286 -24.397  -0.492  1.00 95.53           C  
ATOM   3571  HB2 LEU A 250      10.964 -25.433  -0.378  1.00 95.53           H  
ATOM   3572  HB3 LEU A 250      11.866 -24.333  -1.413  1.00 95.53           H  
ATOM   3573  O   LEU A 250       9.956 -23.571  -3.043  1.00 95.53           O  
ATOM   3574  CG  LEU A 250      12.216 -24.025   0.677  1.00 95.53           C  
ATOM   3575  HG  LEU A 250      11.675 -24.131   1.617  1.00 95.53           H  
ATOM   3576  CD1 LEU A 250      13.406 -24.987   0.698  1.00 95.53           C  
ATOM   3577 HD11 LEU A 250      14.042 -24.762   1.554  1.00 95.53           H  
ATOM   3578 HD12 LEU A 250      13.049 -26.014   0.779  1.00 95.53           H  
ATOM   3579 HD13 LEU A 250      13.986 -24.876  -0.218  1.00 95.53           H  
ATOM   3580  CD2 LEU A 250      12.762 -22.599   0.579  1.00 95.53           C  
ATOM   3581 HD21 LEU A 250      13.488 -22.420   1.372  1.00 95.53           H  
ATOM   3582 HD22 LEU A 250      11.955 -21.875   0.694  1.00 95.53           H  
ATOM   3583 HD23 LEU A 250      13.245 -22.442  -0.386  1.00 95.53           H  
ATOM   3584  N   GLY A 251       8.084 -24.243  -1.992  1.00 94.19           N  
ATOM   3585  H   GLY A 251       7.631 -24.387  -1.101  1.00 94.19           H  
ATOM   3586  CA  GLY A 251       7.247 -24.415  -3.178  1.00 94.19           C  
ATOM   3587  HA2 GLY A 251       7.856 -24.785  -4.003  1.00 94.19           H  
ATOM   3588  HA3 GLY A 251       6.481 -25.157  -2.952  1.00 94.19           H  
ATOM   3589  C   GLY A 251       6.526 -23.150  -3.656  1.00 94.19           C  
ATOM   3590  O   GLY A 251       6.096 -23.147  -4.806  1.00 94.19           O  
ATOM   3591  N   ASP A 252       6.414 -22.099  -2.831  1.00 96.32           N  
ATOM   3592  H   ASP A 252       6.797 -22.158  -1.898  1.00 96.32           H  
ATOM   3593  CA  ASP A 252       5.847 -20.804  -3.249  1.00 96.32           C  
ATOM   3594  HA  ASP A 252       4.822 -20.954  -3.588  1.00 96.32           H  
ATOM   3595  C   ASP A 252       6.670 -20.187  -4.397  1.00 96.32           C  
ATOM   3596  CB  ASP A 252       5.839 -19.789  -2.089  1.00 96.32           C  
ATOM   3597  HB2 ASP A 252       5.433 -18.846  -2.455  1.00 96.32           H  
ATOM   3598  HB3 ASP A 252       6.874 -19.604  -1.799  1.00 96.32           H  
ATOM   3599  O   ASP A 252       7.860 -20.487  -4.539  1.00 96.32           O  
ATOM   3600  CG  ASP A 252       5.042 -20.182  -0.845  1.00 96.32           C  
ATOM   3601  OD1 ASP A 252       3.982 -20.825  -0.988  1.00 96.32           O  
ATOM   3602  OD2 ASP A 252       5.499 -19.804   0.265  1.00 96.32           O  
ATOM   3603  N   LEU A 253       6.079 -19.269  -5.173  1.00 97.30           N  
ATOM   3604  H   LEU A 253       5.115 -19.031  -4.992  1.00 97.30           H  
ATOM   3605  CA  LEU A 253       6.809 -18.485  -6.179  1.00 97.30           C  
ATOM   3606  HA  LEU A 253       7.199 -19.167  -6.934  1.00 97.30           H  
ATOM   3607  C   LEU A 253       8.013 -17.772  -5.551  1.00 97.30           C  
ATOM   3608  CB  LEU A 253       5.881 -17.455  -6.854  1.00 97.30           C  
ATOM   3609  HB2 LEU A 253       5.407 -16.851  -6.081  1.00 97.30           H  
ATOM   3610  HB3 LEU A 253       6.488 -16.785  -7.464  1.00 97.30           H  
ATOM   3611  O   LEU A 253       7.943 -17.293  -4.419  1.00 97.30           O  
ATOM   3612  CG  LEU A 253       4.789 -18.057  -7.755  1.00 97.30           C  
ATOM   3613  HG  LEU A 253       4.144 -18.699  -7.156  1.00 97.30           H  
ATOM   3614  CD1 LEU A 253       3.927 -16.943  -8.342  1.00 97.30           C  
ATOM   3615 HD11 LEU A 253       3.116 -17.374  -8.929  1.00 97.30           H  
ATOM   3616 HD12 LEU A 253       3.490 -16.354  -7.536  1.00 97.30           H  
ATOM   3617 HD13 LEU A 253       4.533 -16.297  -8.977  1.00 97.30           H  
ATOM   3618  CD2 LEU A 253       5.374 -18.873  -8.912  1.00 97.30           C  
ATOM   3619 HD21 LEU A 253       4.568 -19.190  -9.574  1.00 97.30           H  
ATOM   3620 HD22 LEU A 253       6.083 -18.271  -9.479  1.00 97.30           H  
ATOM   3621 HD23 LEU A 253       5.866 -19.769  -8.535  1.00 97.30           H  
ATOM   3622  N   LYS A 254       9.123 -17.687  -6.296  1.00 96.93           N  
ATOM   3623  H   LYS A 254       9.102 -18.106  -7.215  1.00 96.93           H  
ATOM   3624  CA  LYS A 254      10.416 -17.204  -5.782  1.00 96.93           C  
ATOM   3625  HA  LYS A 254      10.757 -17.897  -5.013  1.00 96.93           H  
ATOM   3626  C   LYS A 254      10.340 -15.843  -5.085  1.00 96.93           C  
ATOM   3627  CB  LYS A 254      11.439 -17.205  -6.927  1.00 96.93           C  
ATOM   3628  HB2 LYS A 254      11.073 -16.597  -7.755  1.00 96.93           H  
ATOM   3629  HB3 LYS A 254      11.571 -18.228  -7.278  1.00 96.93           H  
ATOM   3630  O   LYS A 254      10.964 -15.673  -4.042  1.00 96.93           O  
ATOM   3631  CG  LYS A 254      12.789 -16.654  -6.455  1.00 96.93           C  
ATOM   3632  HG2 LYS A 254      12.713 -15.573  -6.346  1.00 96.93           H  
ATOM   3633  HG3 LYS A 254      13.040 -17.089  -5.488  1.00 96.93           H  
ATOM   3634  CD  LYS A 254      13.913 -16.978  -7.434  1.00 96.93           C  
ATOM   3635  HD2 LYS A 254      13.626 -16.696  -8.447  1.00 96.93           H  
ATOM   3636  HD3 LYS A 254      14.113 -18.049  -7.395  1.00 96.93           H  
ATOM   3637  CE  LYS A 254      15.144 -16.187  -6.994  1.00 96.93           C  
ATOM   3638  HE2 LYS A 254      14.987 -15.130  -7.208  1.00 96.93           H  
ATOM   3639  HE3 LYS A 254      15.248 -16.302  -5.915  1.00 96.93           H  
ATOM   3640  NZ  LYS A 254      16.363 -16.697  -7.651  1.00 96.93           N  
ATOM   3641  HZ1 LYS A 254      16.285 -16.677  -8.658  1.00 96.93           H  
ATOM   3642  HZ2 LYS A 254      16.477 -17.662  -7.374  1.00 96.93           H  
ATOM   3643  HZ3 LYS A 254      17.187 -16.211  -7.329  1.00 96.93           H  
ATOM   3644  N   ASN A 255       9.558 -14.922  -5.644  1.00 95.99           N  
ATOM   3645  H   ASN A 255       9.052 -15.182  -6.478  1.00 95.99           H  
ATOM   3646  CA  ASN A 255       9.336 -13.581  -5.102  1.00 95.99           C  
ATOM   3647  HA  ASN A 255      10.027 -13.410  -4.277  1.00 95.99           H  
ATOM   3648  C   ASN A 255       7.918 -13.419  -4.519  1.00 95.99           C  
ATOM   3649  CB  ASN A 255       9.639 -12.538  -6.188  1.00 95.99           C  
ATOM   3650  HB2 ASN A 255       9.579 -11.544  -5.744  1.00 95.99           H  
ATOM   3651  HB3 ASN A 255       8.867 -12.603  -6.954  1.00 95.99           H  
ATOM   3652  O   ASN A 255       7.401 -12.310  -4.478  1.00 95.99           O  
ATOM   3653  CG  ASN A 255      11.009 -12.660  -6.834  1.00 95.99           C  
ATOM   3654  ND2 ASN A 255      11.096 -12.382  -8.110  1.00 95.99           N  
ATOM   3655 HD21 ASN A 255      12.020 -12.353  -8.518  1.00 95.99           H  
ATOM   3656 HD22 ASN A 255      10.255 -12.163  -8.624  1.00 95.99           H  
ATOM   3657  OD1 ASN A 255      12.012 -13.007  -6.233  1.00 95.99           O  
ATOM   3658  N   GLU A 256       7.274 -14.522  -4.123  1.00 95.68           N  
ATOM   3659  H   GLU A 256       7.769 -15.399  -4.201  1.00 95.68           H  
ATOM   3660  CA  GLU A 256       5.941 -14.603  -3.490  1.00 95.68           C  
ATOM   3661  HA  GLU A 256       5.772 -15.654  -3.255  1.00 95.68           H  
ATOM   3662  C   GLU A 256       4.740 -14.228  -4.375  1.00 95.68           C  
ATOM   3663  CB  GLU A 256       5.953 -13.865  -2.138  1.00 95.68           C  
ATOM   3664  HB2 GLU A 256       4.997 -14.042  -1.645  1.00 95.68           H  
ATOM   3665  HB3 GLU A 256       6.091 -12.794  -2.286  1.00 95.68           H  
ATOM   3666  O   GLU A 256       3.674 -14.822  -4.232  1.00 95.68           O  
ATOM   3667  CG  GLU A 256       7.077 -14.414  -1.256  1.00 95.68           C  
ATOM   3668  HG2 GLU A 256       8.050 -14.171  -1.681  1.00 95.68           H  
ATOM   3669  HG3 GLU A 256       6.959 -15.498  -1.271  1.00 95.68           H  
ATOM   3670  CD  GLU A 256       7.054 -13.944   0.197  1.00 95.68           C  
ATOM   3671  OE1 GLU A 256       7.450 -14.797   1.034  1.00 95.68           O  
ATOM   3672  OE2 GLU A 256       6.666 -12.788   0.456  1.00 95.68           O  
ATOM   3673  N   GLY A 257       4.928 -13.347  -5.357  1.00 97.08           N  
ATOM   3674  H   GLY A 257       5.814 -12.863  -5.367  1.00 97.08           H  
ATOM   3675  CA  GLY A 257       3.991 -13.088  -6.450  1.00 97.08           C  
ATOM   3676  HA2 GLY A 257       3.052 -13.614  -6.277  1.00 97.08           H  
ATOM   3677  HA3 GLY A 257       3.769 -12.021  -6.481  1.00 97.08           H  
ATOM   3678  C   GLY A 257       4.517 -13.500  -7.825  1.00 97.08           C  
ATOM   3679  O   GLY A 257       5.669 -13.922  -7.997  1.00 97.08           O  
ATOM   3680  N   VAL A 258       3.663 -13.325  -8.833  1.00 97.88           N  
ATOM   3681  H   VAL A 258       2.793 -12.858  -8.620  1.00 97.88           H  
ATOM   3682  CA  VAL A 258       4.019 -13.458 -10.248  1.00 97.88           C  
ATOM   3683  HA  VAL A 258       4.428 -14.454 -10.419  1.00 97.88           H  
ATOM   3684  C   VAL A 258       5.081 -12.414 -10.578  1.00 97.88           C  
ATOM   3685  CB  VAL A 258       2.788 -13.275 -11.154  1.00 97.88           C  
ATOM   3686  HB  VAL A 258       2.373 -12.279 -10.999  1.00 97.88           H  
ATOM   3687  O   VAL A 258       4.877 -11.218 -10.379  1.00 97.88           O  
ATOM   3688  CG1 VAL A 258       3.166 -13.432 -12.633  1.00 97.88           C  
ATOM   3689 HG11 VAL A 258       2.274 -13.284 -13.241  1.00 97.88           H  
ATOM   3690 HG12 VAL A 258       3.895 -12.677 -12.930  1.00 97.88           H  
ATOM   3691 HG13 VAL A 258       3.568 -14.427 -12.823  1.00 97.88           H  
ATOM   3692  CG2 VAL A 258       1.697 -14.305 -10.833  1.00 97.88           C  
ATOM   3693 HG21 VAL A 258       1.358 -14.192  -9.803  1.00 97.88           H  
ATOM   3694 HG22 VAL A 258       0.840 -14.139 -11.486  1.00 97.88           H  
ATOM   3695 HG23 VAL A 258       2.072 -15.318 -10.981  1.00 97.88           H  
ATOM   3696  N   THR A 259       6.231 -12.865 -11.077  1.00 98.27           N  
ATOM   3697  H   THR A 259       6.322 -13.857 -11.247  1.00 98.27           H  
ATOM   3698  CA  THR A 259       7.325 -11.982 -11.498  1.00 98.27           C  
ATOM   3699  HA  THR A 259       7.157 -10.973 -11.123  1.00 98.27           H  
ATOM   3700  C   THR A 259       7.387 -11.939 -13.016  1.00 98.27           C  
ATOM   3701  CB  THR A 259       8.658 -12.458 -10.929  1.00 98.27           C  
ATOM   3702  HB  THR A 259       8.837 -13.460 -11.318  1.00 98.27           H  
ATOM   3703  O   THR A 259       7.711 -12.946 -13.647  1.00 98.27           O  
ATOM   3704  CG2 THR A 259       9.840 -11.556 -11.292  1.00 98.27           C  
ATOM   3705 HG21 THR A 259      10.753 -11.946 -10.842  1.00 98.27           H  
ATOM   3706 HG22 THR A 259       9.659 -10.544 -10.930  1.00 98.27           H  
ATOM   3707 HG23 THR A 259       9.972 -11.526 -12.373  1.00 98.27           H  
ATOM   3708  OG1 THR A 259       8.586 -12.552  -9.527  1.00 98.27           O  
ATOM   3709  HG1 THR A 259       7.700 -12.853  -9.311  1.00 98.27           H  
ATOM   3710  N   VAL A 260       7.109 -10.769 -13.580  1.00 97.54           N  
ATOM   3711  H   VAL A 260       6.906  -9.990 -12.971  1.00 97.54           H  
ATOM   3712  CA  VAL A 260       7.180 -10.479 -15.016  1.00 97.54           C  
ATOM   3713  HA  VAL A 260       7.143 -11.416 -15.572  1.00 97.54           H  
ATOM   3714  C   VAL A 260       8.507  -9.785 -15.320  1.00 97.54           C  
ATOM   3715  CB  VAL A 260       5.979  -9.622 -15.451  1.00 97.54           C  
ATOM   3716  HB  VAL A 260       6.049  -8.639 -14.985  1.00 97.54           H  
ATOM   3717  O   VAL A 260       8.971  -8.986 -14.509  1.00 97.54           O  
ATOM   3718  CG1 VAL A 260       5.956  -9.435 -16.965  1.00 97.54           C  
ATOM   3719 HG11 VAL A 260       5.952 -10.406 -17.460  1.00 97.54           H  
ATOM   3720 HG12 VAL A 260       5.058  -8.882 -17.238  1.00 97.54           H  
ATOM   3721 HG13 VAL A 260       6.821  -8.862 -17.299  1.00 97.54           H  
ATOM   3722  CG2 VAL A 260       4.649 -10.259 -15.020  1.00 97.54           C  
ATOM   3723 HG21 VAL A 260       4.543 -10.203 -13.936  1.00 97.54           H  
ATOM   3724 HG22 VAL A 260       3.814  -9.726 -15.473  1.00 97.54           H  
ATOM   3725 HG23 VAL A 260       4.607 -11.301 -15.337  1.00 97.54           H  
ATOM   3726  N   GLN A 261       9.136 -10.098 -16.453  1.00 96.37           N  
ATOM   3727  H   GLN A 261       8.690 -10.747 -17.086  1.00 96.37           H  
ATOM   3728  CA  GLN A 261      10.469  -9.617 -16.829  1.00 96.37           C  
ATOM   3729  HA  GLN A 261      10.758  -8.804 -16.163  1.00 96.37           H  
ATOM   3730  C   GLN A 261      10.493  -9.066 -18.257  1.00 96.37           C  
ATOM   3731  CB  GLN A 261      11.510 -10.742 -16.684  1.00 96.37           C  
ATOM   3732  HB2 GLN A 261      12.492 -10.331 -16.919  1.00 96.37           H  
ATOM   3733  HB3 GLN A 261      11.290 -11.540 -17.395  1.00 96.37           H  
ATOM   3734  O   GLN A 261       9.960  -9.684 -19.178  1.00 96.37           O  
ATOM   3735  CG  GLN A 261      11.544 -11.329 -15.267  1.00 96.37           C  
ATOM   3736  HG2 GLN A 261      11.580 -10.508 -14.552  1.00 96.37           H  
ATOM   3737  HG3 GLN A 261      10.631 -11.897 -15.085  1.00 96.37           H  
ATOM   3738  CD  GLN A 261      12.732 -12.247 -14.997  1.00 96.37           C  
ATOM   3739  NE2 GLN A 261      12.976 -12.570 -13.747  1.00 96.37           N  
ATOM   3740 HE21 GLN A 261      13.825 -13.099 -13.606  1.00 96.37           H  
ATOM   3741 HE22 GLN A 261      12.443 -12.135 -13.008  1.00 96.37           H  
ATOM   3742  OE1 GLN A 261      13.474 -12.691 -15.855  1.00 96.37           O  
ATOM   3743  N   TYR A 262      11.160  -7.927 -18.445  1.00 94.45           N  
ATOM   3744  H   TYR A 262      11.586  -7.472 -17.651  1.00 94.45           H  
ATOM   3745  CA  TYR A 262      11.403  -7.322 -19.754  1.00 94.45           C  
ATOM   3746  HA  TYR A 262      11.543  -8.114 -20.490  1.00 94.45           H  
ATOM   3747  C   TYR A 262      12.676  -6.467 -19.712  1.00 94.45           C  
ATOM   3748  CB  TYR A 262      10.190  -6.483 -20.173  1.00 94.45           C  
ATOM   3749  HB2 TYR A 262       9.999  -5.732 -19.407  1.00 94.45           H  
ATOM   3750  HB3 TYR A 262       9.316  -7.132 -20.235  1.00 94.45           H  
ATOM   3751  O   TYR A 262      12.902  -5.752 -18.746  1.00 94.45           O  
ATOM   3752  CG  TYR A 262      10.367  -5.795 -21.509  1.00 94.45           C  
ATOM   3753  CD1 TYR A 262      10.716  -4.433 -21.557  1.00 94.45           C  
ATOM   3754  HD1 TYR A 262      10.860  -3.878 -20.642  1.00 94.45           H  
ATOM   3755  CD2 TYR A 262      10.231  -6.531 -22.700  1.00 94.45           C  
ATOM   3756  HD2 TYR A 262       9.964  -7.576 -22.642  1.00 94.45           H  
ATOM   3757  CE1 TYR A 262      10.930  -3.805 -22.798  1.00 94.45           C  
ATOM   3758  HE1 TYR A 262      11.236  -2.770 -22.832  1.00 94.45           H  
ATOM   3759  CE2 TYR A 262      10.424  -5.904 -23.946  1.00 94.45           C  
ATOM   3760  HE2 TYR A 262      10.299  -6.432 -24.880  1.00 94.45           H  
ATOM   3761  OH  TYR A 262      10.972  -3.944 -25.194  1.00 94.45           O  
ATOM   3762  HH  TYR A 262      11.347  -3.064 -25.115  1.00 94.45           H  
ATOM   3763  CZ  TYR A 262      10.781  -4.540 -23.993  1.00 94.45           C  
ATOM   3764  N   ASP A 263      13.517  -6.583 -20.743  1.00 92.55           N  
ATOM   3765  H   ASP A 263      13.190  -7.110 -21.540  1.00 92.55           H  
ATOM   3766  CA  ASP A 263      14.762  -5.815 -20.950  1.00 92.55           C  
ATOM   3767  HA  ASP A 263      15.347  -6.438 -21.627  1.00 92.55           H  
ATOM   3768  C   ASP A 263      15.681  -5.641 -19.715  1.00 92.55           C  
ATOM   3769  CB  ASP A 263      14.465  -4.513 -21.716  1.00 92.55           C  
ATOM   3770  HB2 ASP A 263      13.652  -4.699 -22.419  1.00 92.55           H  
ATOM   3771  HB3 ASP A 263      14.137  -3.744 -21.017  1.00 92.55           H  
ATOM   3772  O   ASP A 263      16.296  -4.605 -19.487  1.00 92.55           O  
ATOM   3773  CG  ASP A 263      15.665  -4.016 -22.536  1.00 92.55           C  
ATOM   3774  OD1 ASP A 263      16.531  -4.860 -22.882  1.00 92.55           O  
ATOM   3775  OD2 ASP A 263      15.652  -2.825 -22.914  1.00 92.55           O  
ATOM   3776  N   GLY A 264      15.776  -6.684 -18.883  1.00 90.90           N  
ATOM   3777  H   GLY A 264      15.163  -7.468 -19.058  1.00 90.90           H  
ATOM   3778  CA  GLY A 264      16.585  -6.685 -17.656  1.00 90.90           C  
ATOM   3779  HA2 GLY A 264      16.893  -7.707 -17.436  1.00 90.90           H  
ATOM   3780  HA3 GLY A 264      17.479  -6.083 -17.822  1.00 90.90           H  
ATOM   3781  C   GLY A 264      15.881  -6.128 -16.413  1.00 90.90           C  
ATOM   3782  O   GLY A 264      16.368  -6.353 -15.304  1.00 90.90           O  
ATOM   3783  N   GLU A 265      14.723  -5.488 -16.567  1.00 91.20           N  
ATOM   3784  H   GLU A 265      14.369  -5.345 -17.502  1.00 91.20           H  
ATOM   3785  CA  GLU A 265      13.837  -5.113 -15.467  1.00 91.20           C  
ATOM   3786  HA  GLU A 265      14.450  -4.875 -14.597  1.00 91.20           H  
ATOM   3787  C   GLU A 265      12.886  -6.256 -15.073  1.00 91.20           C  
ATOM   3788  CB  GLU A 265      13.018  -3.858 -15.802  1.00 91.20           C  
ATOM   3789  HB2 GLU A 265      12.311  -4.087 -16.600  1.00 91.20           H  
ATOM   3790  HB3 GLU A 265      12.457  -3.608 -14.901  1.00 91.20           H  
ATOM   3791  O   GLU A 265      12.652  -7.214 -15.821  1.00 91.20           O  
ATOM   3792  CG  GLU A 265      13.843  -2.625 -16.190  1.00 91.20           C  
ATOM   3793  HG2 GLU A 265      14.682  -2.545 -15.499  1.00 91.20           H  
ATOM   3794  HG3 GLU A 265      14.240  -2.760 -17.197  1.00 91.20           H  
ATOM   3795  CD  GLU A 265      13.011  -1.329 -16.127  1.00 91.20           C  
ATOM   3796  OE1 GLU A 265      13.631  -0.267 -15.917  1.00 91.20           O  
ATOM   3797  OE2 GLU A 265      11.756  -1.397 -16.214  1.00 91.20           O  
ATOM   3798  N   SER A 266      12.300  -6.153 -13.876  1.00 94.88           N  
ATOM   3799  H   SER A 266      12.458  -5.316 -13.333  1.00 94.88           H  
ATOM   3800  CA  SER A 266      11.264  -7.082 -13.425  1.00 94.88           C  
ATOM   3801  HA  SER A 266      10.714  -7.404 -14.309  1.00 94.88           H  
ATOM   3802  C   SER A 266      10.269  -6.433 -12.472  1.00 94.88           C  
ATOM   3803  CB  SER A 266      11.882  -8.321 -12.770  1.00 94.88           C  
ATOM   3804  HB2 SER A 266      11.098  -9.063 -12.615  1.00 94.88           H  
ATOM   3805  HB3 SER A 266      12.634  -8.743 -13.437  1.00 94.88           H  
ATOM   3806  O   SER A 266      10.659  -5.648 -11.609  1.00 94.88           O  
ATOM   3807  OG  SER A 266      12.479  -8.019 -11.522  1.00 94.88           O  
ATOM   3808  HG  SER A 266      12.344  -7.083 -11.357  1.00 94.88           H  
ATOM   3809  N   VAL A 267       9.002  -6.834 -12.572  1.00 93.59           N  
ATOM   3810  H   VAL A 267       8.782  -7.524 -13.276  1.00 93.59           H  
ATOM   3811  CA  VAL A 267       7.921  -6.411 -11.679  1.00 93.59           C  
ATOM   3812  HA  VAL A 267       8.357  -5.801 -10.888  1.00 93.59           H  
ATOM   3813  C   VAL A 267       7.285  -7.626 -11.012  1.00 93.59           C  
ATOM   3814  CB  VAL A 267       6.910  -5.510 -12.418  1.00 93.59           C  
ATOM   3815  HB  VAL A 267       7.466  -4.676 -12.847  1.00 93.59           H  
ATOM   3816  O   VAL A 267       7.047  -8.647 -11.656  1.00 93.59           O  
ATOM   3817  CG1 VAL A 267       6.156  -6.201 -13.558  1.00 93.59           C  
ATOM   3818 HG11 VAL A 267       6.869  -6.602 -14.279  1.00 93.59           H  
ATOM   3819 HG12 VAL A 267       5.527  -5.476 -14.074  1.00 93.59           H  
ATOM   3820 HG13 VAL A 267       5.529  -7.006 -13.175  1.00 93.59           H  
ATOM   3821  CG2 VAL A 267       5.897  -4.922 -11.434  1.00 93.59           C  
ATOM   3822 HG21 VAL A 267       6.425  -4.419 -10.624  1.00 93.59           H  
ATOM   3823 HG22 VAL A 267       5.285  -4.186 -11.955  1.00 93.59           H  
ATOM   3824 HG23 VAL A 267       5.244  -5.700 -11.039  1.00 93.59           H  
ATOM   3825  N   VAL A 268       7.020  -7.522  -9.708  1.00 96.97           N  
ATOM   3826  H   VAL A 268       7.232  -6.648  -9.247  1.00 96.97           H  
ATOM   3827  CA  VAL A 268       6.324  -8.548  -8.922  1.00 96.97           C  
ATOM   3828  HA  VAL A 268       6.217  -9.446  -9.531  1.00 96.97           H  
ATOM   3829  C   VAL A 268       4.931  -8.037  -8.570  1.00 96.97           C  
ATOM   3830  CB  VAL A 268       7.104  -8.952  -7.657  1.00 96.97           C  
ATOM   3831  HB  VAL A 268       7.102  -8.122  -6.951  1.00 96.97           H  
ATOM   3832  O   VAL A 268       4.801  -6.966  -7.975  1.00 96.97           O  
ATOM   3833  CG1 VAL A 268       6.455 -10.171  -6.991  1.00 96.97           C  
ATOM   3834 HG11 VAL A 268       7.007 -10.419  -6.084  1.00 96.97           H  
ATOM   3835 HG12 VAL A 268       5.426  -9.950  -6.707  1.00 96.97           H  
ATOM   3836 HG13 VAL A 268       6.467 -11.026  -7.668  1.00 96.97           H  
ATOM   3837  CG2 VAL A 268       8.565  -9.307  -7.971  1.00 96.97           C  
ATOM   3838 HG21 VAL A 268       8.602 -10.086  -8.733  1.00 96.97           H  
ATOM   3839 HG22 VAL A 268       9.096  -8.427  -8.334  1.00 96.97           H  
ATOM   3840 HG23 VAL A 268       9.064  -9.651  -7.066  1.00 96.97           H  
ATOM   3841  N   TYR A 269       3.904  -8.798  -8.940  1.00 94.44           N  
ATOM   3842  H   TYR A 269       4.103  -9.676  -9.398  1.00 94.44           H  
ATOM   3843  CA  TYR A 269       2.493  -8.502  -8.673  1.00 94.44           C  
ATOM   3844  HA  TYR A 269       2.442  -7.869  -7.787  1.00 94.44           H  
ATOM   3845  C   TYR A 269       1.726  -9.795  -8.347  1.00 94.44           C  
ATOM   3846  CB  TYR A 269       1.891  -7.701  -9.844  1.00 94.44           C  
ATOM   3847  HB2 TYR A 269       1.087  -7.087  -9.438  1.00 94.44           H  
ATOM   3848  HB3 TYR A 269       2.642  -7.011 -10.229  1.00 94.44           H  
ATOM   3849  O   TYR A 269       2.316 -10.875  -8.355  1.00 94.44           O  
ATOM   3850  CG  TYR A 269       1.338  -8.499 -11.011  1.00 94.44           C  
ATOM   3851  CD1 TYR A 269       2.144  -9.429 -11.699  1.00 94.44           C  
ATOM   3852  HD1 TYR A 269       3.173  -9.585 -11.409  1.00 94.44           H  
ATOM   3853  CD2 TYR A 269       0.011  -8.280 -11.434  1.00 94.44           C  
ATOM   3854  HD2 TYR A 269      -0.605  -7.545 -10.937  1.00 94.44           H  
ATOM   3855  CE1 TYR A 269       1.616 -10.147 -12.788  1.00 94.44           C  
ATOM   3856  HE1 TYR A 269       2.224 -10.851 -13.338  1.00 94.44           H  
ATOM   3857  CE2 TYR A 269      -0.519  -8.997 -12.522  1.00 94.44           C  
ATOM   3858  HE2 TYR A 269      -1.531  -8.818 -12.856  1.00 94.44           H  
ATOM   3859  OH  TYR A 269      -0.207 -10.609 -14.265  1.00 94.44           O  
ATOM   3860  HH  TYR A 269      -1.109 -10.344 -14.457  1.00 94.44           H  
ATOM   3861  CZ  TYR A 269       0.286  -9.935 -13.198  1.00 94.44           C  
ATOM   3862  N   LEU A 270       0.442  -9.697  -7.977  1.00 96.88           N  
ATOM   3863  H   LEU A 270      -0.015  -8.801  -8.065  1.00 96.88           H  
ATOM   3864  CA  LEU A 270      -0.344 -10.829  -7.445  1.00 96.88           C  
ATOM   3865  HA  LEU A 270      -1.233 -10.417  -6.969  1.00 96.88           H  
ATOM   3866  C   LEU A 270       0.392 -11.587  -6.315  1.00 96.88           C  
ATOM   3867  CB  LEU A 270      -0.820 -11.749  -8.592  1.00 96.88           C  
ATOM   3868  HB2 LEU A 270      -1.310 -12.624  -8.163  1.00 96.88           H  
ATOM   3869  HB3 LEU A 270       0.053 -12.100  -9.142  1.00 96.88           H  
ATOM   3870  O   LEU A 270       0.366 -12.814  -6.236  1.00 96.88           O  
ATOM   3871  CG  LEU A 270      -1.806 -11.103  -9.579  1.00 96.88           C  
ATOM   3872  HG  LEU A 270      -1.389 -10.167  -9.953  1.00 96.88           H  
ATOM   3873  CD1 LEU A 270      -2.027 -12.042 -10.761  1.00 96.88           C  
ATOM   3874 HD11 LEU A 270      -2.686 -11.563 -11.484  1.00 96.88           H  
ATOM   3875 HD12 LEU A 270      -2.483 -12.973 -10.425  1.00 96.88           H  
ATOM   3876 HD13 LEU A 270      -1.077 -12.254 -11.253  1.00 96.88           H  
ATOM   3877  CD2 LEU A 270      -3.160 -10.813  -8.927  1.00 96.88           C  
ATOM   3878 HD21 LEU A 270      -3.577 -11.726  -8.503  1.00 96.88           H  
ATOM   3879 HD22 LEU A 270      -3.854 -10.431  -9.676  1.00 96.88           H  
ATOM   3880 HD23 LEU A 270      -3.062 -10.068  -8.137  1.00 96.88           H  
ATOM   3881  N   ASN A 271       1.090 -10.853  -5.441  1.00 96.79           N  
ATOM   3882  H   ASN A 271       1.087  -9.848  -5.542  1.00 96.79           H  
ATOM   3883  CA  ASN A 271       1.731 -11.426  -4.262  1.00 96.79           C  
ATOM   3884  HA  ASN A 271       2.141 -12.405  -4.509  1.00 96.79           H  
ATOM   3885  C   ASN A 271       0.683 -11.638  -3.163  1.00 96.79           C  
ATOM   3886  CB  ASN A 271       2.897 -10.531  -3.793  1.00 96.79           C  
ATOM   3887  HB2 ASN A 271       3.625 -10.422  -4.597  1.00 96.79           H  
ATOM   3888  HB3 ASN A 271       2.525  -9.545  -3.515  1.00 96.79           H  
ATOM   3889  O   ASN A 271       0.364 -10.705  -2.429  1.00 96.79           O  
ATOM   3890  CG  ASN A 271       3.608 -11.129  -2.585  1.00 96.79           C  
ATOM   3891  ND2 ASN A 271       4.609 -10.475  -2.052  1.00 96.79           N  
ATOM   3892 HD21 ASN A 271       5.059 -10.912  -1.261  1.00 96.79           H  
ATOM   3893 HD22 ASN A 271       4.805  -9.521  -2.319  1.00 96.79           H  
ATOM   3894  OD1 ASN A 271       3.274 -12.202  -2.108  1.00 96.79           O  
ATOM   3895  N   ALA A 272       0.175 -12.862  -3.018  1.00 96.97           N  
ATOM   3896  H   ALA A 272       0.454 -13.584  -3.667  1.00 96.97           H  
ATOM   3897  CA  ALA A 272      -0.797 -13.191  -1.974  1.00 96.97           C  
ATOM   3898  HA  ALA A 272      -1.675 -12.560  -2.113  1.00 96.97           H  
ATOM   3899  C   ALA A 272      -0.270 -12.920  -0.546  1.00 96.97           C  
ATOM   3900  CB  ALA A 272      -1.232 -14.645  -2.164  1.00 96.97           C  
ATOM   3901  HB1 ALA A 272      -0.379 -15.316  -2.067  1.00 96.97           H  
ATOM   3902  HB2 ALA A 272      -1.689 -14.767  -3.146  1.00 96.97           H  
ATOM   3903  HB3 ALA A 272      -1.974 -14.904  -1.408  1.00 96.97           H  
ATOM   3904  O   ALA A 272      -1.066 -12.662   0.353  1.00 96.97           O  
ATOM   3905  N   GLY A 273       1.054 -12.883  -0.339  1.00 95.02           N  
ATOM   3906  H   GLY A 273       1.671 -13.028  -1.126  1.00 95.02           H  
ATOM   3907  CA  GLY A 273       1.679 -12.485   0.927  1.00 95.02           C  
ATOM   3908  HA2 GLY A 273       1.279 -13.095   1.736  1.00 95.02           H  
ATOM   3909  HA3 GLY A 273       2.753 -12.662   0.856  1.00 95.02           H  
ATOM   3910  C   GLY A 273       1.484 -11.010   1.301  1.00 95.02           C  
ATOM   3911  O   GLY A 273       1.529 -10.687   2.481  1.00 95.02           O  
ATOM   3912  N   SER A 274       1.213 -10.131   0.329  1.00 94.20           N  
ATOM   3913  H   SER A 274       1.214 -10.454  -0.628  1.00 94.20           H  
ATOM   3914  CA  SER A 274       0.857  -8.721   0.572  1.00 94.20           C  
ATOM   3915  HA  SER A 274       1.336  -8.378   1.490  1.00 94.20           H  
ATOM   3916  C   SER A 274      -0.650  -8.505   0.748  1.00 94.20           C  
ATOM   3917  CB  SER A 274       1.348  -7.835  -0.579  1.00 94.20           C  
ATOM   3918  HB2 SER A 274       0.814  -8.099  -1.492  1.00 94.20           H  
ATOM   3919  HB3 SER A 274       1.138  -6.792  -0.342  1.00 94.20           H  
ATOM   3920  O   SER A 274      -1.056  -7.518   1.343  1.00 94.20           O  
ATOM   3921  OG  SER A 274       2.740  -7.994  -0.795  1.00 94.20           O  
ATOM   3922  HG  SER A 274       3.181  -7.629  -0.024  1.00 94.20           H  
ATOM   3923  N   TRP A 275      -1.487  -9.414   0.238  1.00 96.41           N  
ATOM   3924  H   TRP A 275      -1.093 -10.222  -0.221  1.00 96.41           H  
ATOM   3925  CA  TRP A 275      -2.950  -9.287   0.303  1.00 96.41           C  
ATOM   3926  HA  TRP A 275      -3.226  -8.235   0.383  1.00 96.41           H  
ATOM   3927  C   TRP A 275      -3.553  -9.985   1.523  1.00 96.41           C  
ATOM   3928  CB  TRP A 275      -3.566  -9.839  -0.985  1.00 96.41           C  
ATOM   3929  HB2 TRP A 275      -4.639  -9.940  -0.823  1.00 96.41           H  
ATOM   3930  HB3 TRP A 275      -3.171 -10.835  -1.185  1.00 96.41           H  
ATOM   3931  O   TRP A 275      -4.513  -9.494   2.108  1.00 96.41           O  
ATOM   3932  CG  TRP A 275      -3.386  -8.984  -2.199  1.00 96.41           C  
ATOM   3933  CD1 TRP A 275      -2.213  -8.708  -2.811  1.00 96.41           C  
ATOM   3934  HD1 TRP A 275      -1.249  -9.058  -2.473  1.00 96.41           H  
ATOM   3935  CD2 TRP A 275      -4.399  -8.225  -2.924  1.00 96.41           C  
ATOM   3936  CE2 TRP A 275      -3.762  -7.557  -4.010  1.00 96.41           C  
ATOM   3937  CE3 TRP A 275      -5.788  -8.024  -2.780  1.00 96.41           C  
ATOM   3938  HE3 TRP A 275      -6.310  -8.496  -1.961  1.00 96.41           H  
ATOM   3939  NE1 TRP A 275      -2.429  -7.874  -3.887  1.00 96.41           N  
ATOM   3940  HE1 TRP A 275      -1.682  -7.448  -4.417  1.00 96.41           H  
ATOM   3941  CH2 TRP A 275      -5.847  -6.578  -4.748  1.00 96.41           C  
ATOM   3942  HH2 TRP A 275      -6.399  -5.947  -5.429  1.00 96.41           H  
ATOM   3943  CZ2 TRP A 275      -4.470  -6.772  -4.923  1.00 96.41           C  
ATOM   3944  HZ2 TRP A 275      -3.952  -6.306  -5.748  1.00 96.41           H  
ATOM   3945  CZ3 TRP A 275      -6.499  -7.195  -3.668  1.00 96.41           C  
ATOM   3946  HZ3 TRP A 275      -7.556  -7.033  -3.513  1.00 96.41           H  
ATOM   3947  N   ASN A 276      -2.997 -11.129   1.925  1.00 96.91           N  
ATOM   3948  H   ASN A 276      -2.218 -11.508   1.406  1.00 96.91           H  
ATOM   3949  CA  ASN A 276      -3.522 -11.903   3.045  1.00 96.91           C  
ATOM   3950  HA  ASN A 276      -4.580 -12.075   2.845  1.00 96.91           H  
ATOM   3951  C   ASN A 276      -3.500 -11.169   4.404  1.00 96.91           C  
ATOM   3952  CB  ASN A 276      -2.819 -13.266   3.059  1.00 96.91           C  
ATOM   3953  HB2 ASN A 276      -1.744 -13.133   3.184  1.00 96.91           H  
ATOM   3954  HB3 ASN A 276      -3.004 -13.757   2.104  1.00 96.91           H  
ATOM   3955  O   ASN A 276      -4.484 -11.308   5.126  1.00 96.91           O  
ATOM   3956  CG  ASN A 276      -3.320 -14.178   4.160  1.00 96.91           C  
ATOM   3957  ND2 ASN A 276      -4.541 -14.642   4.062  1.00 96.91           N  
ATOM   3958 HD21 ASN A 276      -5.160 -14.305   3.338  1.00 96.91           H  
ATOM   3959 HD22 ASN A 276      -4.883 -15.258   4.786  1.00 96.91           H  
ATOM   3960  OD1 ASN A 276      -2.598 -14.508   5.085  1.00 96.91           O  
ATOM   3961  N   PRO A 277      -2.488 -10.344   4.753  1.00 95.01           N  
ATOM   3962  CA  PRO A 277      -2.542  -9.524   5.965  1.00 95.01           C  
ATOM   3963  HA  PRO A 277      -2.583 -10.186   6.830  1.00 95.01           H  
ATOM   3964  C   PRO A 277      -3.770  -8.603   6.003  1.00 95.01           C  
ATOM   3965  CB  PRO A 277      -1.224  -8.742   5.997  1.00 95.01           C  
ATOM   3966  HB2 PRO A 277      -0.880  -8.575   7.017  1.00 95.01           H  
ATOM   3967  HB3 PRO A 277      -1.330  -7.791   5.474  1.00 95.01           H  
ATOM   3968  O   PRO A 277      -4.493  -8.605   6.993  1.00 95.01           O  
ATOM   3969  CG  PRO A 277      -0.270  -9.644   5.215  1.00 95.01           C  
ATOM   3970  HG2 PRO A 277       0.089 -10.449   5.855  1.00 95.01           H  
ATOM   3971  HG3 PRO A 277       0.562  -9.083   4.790  1.00 95.01           H  
ATOM   3972  CD  PRO A 277      -1.180 -10.213   4.130  1.00 95.01           C  
ATOM   3973  HD2 PRO A 277      -0.794 -11.173   3.784  1.00 95.01           H  
ATOM   3974  HD3 PRO A 277      -1.240  -9.505   3.303  1.00 95.01           H  
ATOM   3975  N   ILE A 278      -4.072  -7.926   4.890  1.00 95.09           N  
ATOM   3976  H   ILE A 278      -3.433  -7.989   4.110  1.00 95.09           H  
ATOM   3977  CA  ILE A 278      -5.216  -7.009   4.751  1.00 95.09           C  
ATOM   3978  HA  ILE A 278      -5.170  -6.273   5.553  1.00 95.09           H  
ATOM   3979  C   ILE A 278      -6.543  -7.770   4.894  1.00 95.09           C  
ATOM   3980  CB  ILE A 278      -5.136  -6.264   3.394  1.00 95.09           C  
ATOM   3981  HB  ILE A 278      -5.256  -6.995   2.595  1.00 95.09           H  
ATOM   3982  O   ILE A 278      -7.456  -7.315   5.575  1.00 95.09           O  
ATOM   3983  CG1 ILE A 278      -3.760  -5.577   3.215  1.00 95.09           C  
ATOM   3984 HG12 ILE A 278      -3.633  -4.813   3.982  1.00 95.09           H  
ATOM   3985 HG13 ILE A 278      -2.960  -6.307   3.338  1.00 95.09           H  
ATOM   3986  CG2 ILE A 278      -6.269  -5.229   3.267  1.00 95.09           C  
ATOM   3987 HG21 ILE A 278      -6.259  -4.763   2.282  1.00 95.09           H  
ATOM   3988 HG22 ILE A 278      -6.141  -4.454   4.023  1.00 95.09           H  
ATOM   3989 HG23 ILE A 278      -7.243  -5.700   3.402  1.00 95.09           H  
ATOM   3990  CD1 ILE A 278      -3.544  -4.945   1.840  1.00 95.09           C  
ATOM   3991 HD11 ILE A 278      -3.757  -5.669   1.054  1.00 95.09           H  
ATOM   3992 HD12 ILE A 278      -4.174  -4.064   1.720  1.00 95.09           H  
ATOM   3993 HD13 ILE A 278      -2.500  -4.640   1.771  1.00 95.09           H  
ATOM   3994  N   GLN A 279      -6.647  -8.972   4.313  1.00 96.20           N  
ATOM   3995  H   GLN A 279      -5.872  -9.298   3.754  1.00 96.20           H  
ATOM   3996  CA  GLN A 279      -7.814  -9.843   4.499  1.00 96.20           C  
ATOM   3997  HA  GLN A 279      -8.705  -9.301   4.183  1.00 96.20           H  
ATOM   3998  C   GLN A 279      -8.011 -10.240   5.973  1.00 96.20           C  
ATOM   3999  CB  GLN A 279      -7.653 -11.090   3.614  1.00 96.20           C  
ATOM   4000  HB2 GLN A 279      -7.603 -10.789   2.568  1.00 96.20           H  
ATOM   4001  HB3 GLN A 279      -6.712 -11.581   3.860  1.00 96.20           H  
ATOM   4002  O   GLN A 279      -9.132 -10.197   6.478  1.00 96.20           O  
ATOM   4003  CG  GLN A 279      -8.775 -12.125   3.795  1.00 96.20           C  
ATOM   4004  HG2 GLN A 279      -8.771 -12.495   4.821  1.00 96.20           H  
ATOM   4005  HG3 GLN A 279      -8.564 -12.981   3.153  1.00 96.20           H  
ATOM   4006  CD  GLN A 279     -10.171 -11.614   3.453  1.00 96.20           C  
ATOM   4007  NE2 GLN A 279     -11.193 -12.155   4.067  1.00 96.20           N  
ATOM   4008 HE21 GLN A 279     -11.072 -12.831   4.807  1.00 96.20           H  
ATOM   4009 HE22 GLN A 279     -12.115 -11.814   3.833  1.00 96.20           H  
ATOM   4010  OE1 GLN A 279     -10.386 -10.776   2.592  1.00 96.20           O  
ATOM   4011  N   VAL A 280      -6.933 -10.625   6.665  1.00 95.87           N  
ATOM   4012  H   VAL A 280      -6.041 -10.625   6.192  1.00 95.87           H  
ATOM   4013  CA  VAL A 280      -6.962 -10.993   8.092  1.00 95.87           C  
ATOM   4014  HA  VAL A 280      -7.735 -11.746   8.246  1.00 95.87           H  
ATOM   4015  C   VAL A 280      -7.338  -9.794   8.967  1.00 95.87           C  
ATOM   4016  CB  VAL A 280      -5.601 -11.595   8.507  1.00 95.87           C  
ATOM   4017  HB  VAL A 280      -4.796 -10.947   8.162  1.00 95.87           H  
ATOM   4018  O   VAL A 280      -8.055  -9.951   9.957  1.00 95.87           O  
ATOM   4019  CG1 VAL A 280      -5.443 -11.777  10.024  1.00 95.87           C  
ATOM   4020 HG11 VAL A 280      -5.421 -10.803  10.514  1.00 95.87           H  
ATOM   4021 HG12 VAL A 280      -6.278 -12.356  10.418  1.00 95.87           H  
ATOM   4022 HG13 VAL A 280      -4.504 -12.286  10.242  1.00 95.87           H  
ATOM   4023  CG2 VAL A 280      -5.415 -12.982   7.872  1.00 95.87           C  
ATOM   4024 HG21 VAL A 280      -5.528 -12.920   6.789  1.00 95.87           H  
ATOM   4025 HG22 VAL A 280      -4.416 -13.360   8.090  1.00 95.87           H  
ATOM   4026 HG23 VAL A 280      -6.165 -13.672   8.258  1.00 95.87           H  
ATOM   4027  N   GLU A 281      -6.905  -8.593   8.596  1.00 95.03           N  
ATOM   4028  H   GLU A 281      -6.262  -8.526   7.820  1.00 95.03           H  
ATOM   4029  CA  GLU A 281      -7.249  -7.349   9.281  1.00 95.03           C  
ATOM   4030  HA  GLU A 281      -7.094  -7.487  10.351  1.00 95.03           H  
ATOM   4031  C   GLU A 281      -8.728  -6.978   9.080  1.00 95.03           C  
ATOM   4032  CB  GLU A 281      -6.272  -6.269   8.812  1.00 95.03           C  
ATOM   4033  HB2 GLU A 281      -6.501  -5.984   7.785  1.00 95.03           H  
ATOM   4034  HB3 GLU A 281      -5.271  -6.700   8.838  1.00 95.03           H  
ATOM   4035  O   GLU A 281      -9.427  -6.747  10.064  1.00 95.03           O  
ATOM   4036  CG  GLU A 281      -6.279  -5.033   9.718  1.00 95.03           C  
ATOM   4037  HG2 GLU A 281      -6.136  -5.360  10.748  1.00 95.03           H  
ATOM   4038  HG3 GLU A 281      -7.252  -4.546   9.651  1.00 95.03           H  
ATOM   4039  CD  GLU A 281      -5.164  -4.039   9.352  1.00 95.03           C  
ATOM   4040  OE1 GLU A 281      -5.147  -2.962   9.977  1.00 95.03           O  
ATOM   4041  OE2 GLU A 281      -4.323  -4.372   8.482  1.00 95.03           O  
ATOM   4042  N   ILE A 282      -9.261  -7.073   7.854  1.00 95.64           N  
ATOM   4043  H   ILE A 282      -8.630  -7.247   7.084  1.00 95.64           H  
ATOM   4044  CA  ILE A 282     -10.701  -6.910   7.564  1.00 95.64           C  
ATOM   4045  HA  ILE A 282     -11.002  -5.911   7.878  1.00 95.64           H  
ATOM   4046  C   ILE A 282     -11.556  -7.908   8.372  1.00 95.64           C  
ATOM   4047  CB  ILE A 282     -10.959  -7.043   6.039  1.00 95.64           C  
ATOM   4048  HB  ILE A 282     -10.476  -7.956   5.689  1.00 95.64           H  
ATOM   4049  O   ILE A 282     -12.611  -7.546   8.898  1.00 95.64           O  
ATOM   4050  CG1 ILE A 282     -10.367  -5.842   5.265  1.00 95.64           C  
ATOM   4051 HG12 ILE A 282      -9.369  -5.619   5.642  1.00 95.64           H  
ATOM   4052 HG13 ILE A 282     -10.983  -4.960   5.443  1.00 95.64           H  
ATOM   4053  CG2 ILE A 282     -12.465  -7.144   5.719  1.00 95.64           C  
ATOM   4054 HG21 ILE A 282     -12.986  -6.280   6.131  1.00 95.64           H  
ATOM   4055 HG22 ILE A 282     -12.885  -8.056   6.146  1.00 95.64           H  
ATOM   4056 HG23 ILE A 282     -12.622  -7.177   4.641  1.00 95.64           H  
ATOM   4057  CD1 ILE A 282     -10.246  -6.068   3.749  1.00 95.64           C  
ATOM   4058 HD11 ILE A 282      -9.678  -6.977   3.552  1.00 95.64           H  
ATOM   4059 HD12 ILE A 282      -9.721  -5.223   3.303  1.00 95.64           H  
ATOM   4060 HD13 ILE A 282     -11.229  -6.143   3.284  1.00 95.64           H  
ATOM   4061  N   GLU A 283     -11.119  -9.166   8.498  1.00 95.64           N  
ATOM   4062  H   GLU A 283     -10.273  -9.429   8.013  1.00 95.64           H  
ATOM   4063  CA  GLU A 283     -11.802 -10.170   9.329  1.00 95.64           C  
ATOM   4064  HA  GLU A 283     -12.864 -10.164   9.085  1.00 95.64           H  
ATOM   4065  C   GLU A 283     -11.712  -9.861  10.831  1.00 95.64           C  
ATOM   4066  CB  GLU A 283     -11.247 -11.575   9.034  1.00 95.64           C  
ATOM   4067  HB2 GLU A 283     -11.587 -12.258   9.813  1.00 95.64           H  
ATOM   4068  HB3 GLU A 283     -10.157 -11.552   9.039  1.00 95.64           H  
ATOM   4069  O   GLU A 283     -12.673 -10.101  11.566  1.00 95.64           O  
ATOM   4070  CG  GLU A 283     -11.761 -12.089   7.683  1.00 95.64           C  
ATOM   4071  HG2 GLU A 283     -11.467 -11.394   6.896  1.00 95.64           H  
ATOM   4072  HG3 GLU A 283     -12.850 -12.097   7.714  1.00 95.64           H  
ATOM   4073  CD  GLU A 283     -11.278 -13.498   7.308  1.00 95.64           C  
ATOM   4074  OE1 GLU A 283     -11.662 -13.925   6.189  1.00 95.64           O  
ATOM   4075  OE2 GLU A 283     -10.596 -14.173   8.108  1.00 95.64           O  
ATOM   4076  N   THR A 284     -10.593  -9.288  11.280  1.00 95.85           N  
ATOM   4077  H   THR A 284      -9.861  -9.098  10.611  1.00 95.85           H  
ATOM   4078  CA  THR A 284     -10.395  -8.849  12.669  1.00 95.85           C  
ATOM   4079  HA  THR A 284     -10.674  -9.667  13.334  1.00 95.85           H  
ATOM   4080  C   THR A 284     -11.307  -7.668  13.002  1.00 95.85           C  
ATOM   4081  CB  THR A 284      -8.918  -8.516  12.936  1.00 95.85           C  
ATOM   4082  HB  THR A 284      -8.594  -7.706  12.283  1.00 95.85           H  
ATOM   4083  O   THR A 284     -12.033  -7.737  13.992  1.00 95.85           O  
ATOM   4084  CG2 THR A 284      -8.658  -8.115  14.388  1.00 95.85           C  
ATOM   4085 HG21 THR A 284      -9.154  -7.168  14.603  1.00 95.85           H  
ATOM   4086 HG22 THR A 284      -9.036  -8.883  15.063  1.00 95.85           H  
ATOM   4087 HG23 THR A 284      -7.586  -7.986  14.540  1.00 95.85           H  
ATOM   4088  OG1 THR A 284      -8.125  -9.659  12.684  1.00 95.85           O  
ATOM   4089  HG1 THR A 284      -8.116  -9.785  11.733  1.00 95.85           H  
ATOM   4090  N   VAL A 285     -11.363  -6.646  12.140  1.00 95.40           N  
ATOM   4091  H   VAL A 285     -10.723  -6.650  11.359  1.00 95.40           H  
ATOM   4092  CA  VAL A 285     -12.288  -5.503  12.249  1.00 95.40           C  
ATOM   4093  HA  VAL A 285     -12.093  -4.974  13.182  1.00 95.40           H  
ATOM   4094  C   VAL A 285     -13.741  -5.982  12.301  1.00 95.40           C  
ATOM   4095  CB  VAL A 285     -12.050  -4.512  11.085  1.00 95.40           C  
ATOM   4096  HB  VAL A 285     -11.992  -5.068  10.149  1.00 95.40           H  
ATOM   4097  O   VAL A 285     -14.485  -5.603  13.203  1.00 95.40           O  
ATOM   4098  CG1 VAL A 285     -13.170  -3.474  10.939  1.00 95.40           C  
ATOM   4099 HG11 VAL A 285     -14.067  -3.945  10.535  1.00 95.40           H  
ATOM   4100 HG12 VAL A 285     -13.391  -3.036  11.912  1.00 95.40           H  
ATOM   4101 HG13 VAL A 285     -12.861  -2.683  10.256  1.00 95.40           H  
ATOM   4102  CG2 VAL A 285     -10.731  -3.760  11.286  1.00 95.40           C  
ATOM   4103 HG21 VAL A 285     -10.554  -3.081  10.452  1.00 95.40           H  
ATOM   4104 HG22 VAL A 285     -10.768  -3.174  12.204  1.00 95.40           H  
ATOM   4105 HG23 VAL A 285      -9.893  -4.455  11.344  1.00 95.40           H  
ATOM   4106  N   LEU A 286     -14.154  -6.889  11.405  1.00 96.50           N  
ATOM   4107  H   LEU A 286     -13.509  -7.167  10.679  1.00 96.50           H  
ATOM   4108  CA  LEU A 286     -15.509  -7.457  11.414  1.00 96.50           C  
ATOM   4109  HA  LEU A 286     -16.217  -6.634  11.310  1.00 96.50           H  
ATOM   4110  C   LEU A 286     -15.846  -8.183  12.730  1.00 96.50           C  
ATOM   4111  CB  LEU A 286     -15.656  -8.399  10.205  1.00 96.50           C  
ATOM   4112  HB2 LEU A 286     -14.858  -9.140  10.252  1.00 96.50           H  
ATOM   4113  HB3 LEU A 286     -15.515  -7.818   9.294  1.00 96.50           H  
ATOM   4114  O   LEU A 286     -16.985  -8.107  13.200  1.00 96.50           O  
ATOM   4115  CG  LEU A 286     -17.003  -9.146  10.126  1.00 96.50           C  
ATOM   4116  HG  LEU A 286     -17.147  -9.752  11.020  1.00 96.50           H  
ATOM   4117  CD1 LEU A 286     -18.200  -8.204   9.975  1.00 96.50           C  
ATOM   4118 HD11 LEU A 286     -19.125  -8.774   9.887  1.00 96.50           H  
ATOM   4119 HD12 LEU A 286     -18.074  -7.588   9.084  1.00 96.50           H  
ATOM   4120 HD13 LEU A 286     -18.273  -7.558  10.849  1.00 96.50           H  
ATOM   4121  CD2 LEU A 286     -16.989 -10.099   8.931  1.00 96.50           C  
ATOM   4122 HD21 LEU A 286     -16.190 -10.829   9.061  1.00 96.50           H  
ATOM   4123 HD22 LEU A 286     -16.800  -9.536   8.017  1.00 96.50           H  
ATOM   4124 HD23 LEU A 286     -17.944 -10.618   8.851  1.00 96.50           H  
ATOM   4125  N   GLN A 287     -14.890  -8.906  13.319  1.00 96.14           N  
ATOM   4126  H   GLN A 287     -13.975  -8.943  12.893  1.00 96.14           H  
ATOM   4127  CA  GLN A 287     -15.102  -9.601  14.589  1.00 96.14           C  
ATOM   4128  HA  GLN A 287     -16.075 -10.091  14.540  1.00 96.14           H  
ATOM   4129  C   GLN A 287     -15.162  -8.620  15.771  1.00 96.14           C  
ATOM   4130  CB  GLN A 287     -14.034 -10.693  14.763  1.00 96.14           C  
ATOM   4131  HB2 GLN A 287     -14.055 -11.350  13.894  1.00 96.14           H  
ATOM   4132  HB3 GLN A 287     -13.048 -10.229  14.813  1.00 96.14           H  
ATOM   4133  O   GLN A 287     -16.099  -8.706  16.567  1.00 96.14           O  
ATOM   4134  CG  GLN A 287     -14.247 -11.540  16.029  1.00 96.14           C  
ATOM   4135  HG2 GLN A 287     -14.118 -10.905  16.905  1.00 96.14           H  
ATOM   4136  HG3 GLN A 287     -13.480 -12.313  16.070  1.00 96.14           H  
ATOM   4137  CD  GLN A 287     -15.616 -12.219  16.097  1.00 96.14           C  
ATOM   4138  NE2 GLN A 287     -16.231 -12.254  17.255  1.00 96.14           N  
ATOM   4139 HE21 GLN A 287     -17.207 -12.510  17.286  1.00 96.14           H  
ATOM   4140 HE22 GLN A 287     -15.880 -11.716  18.035  1.00 96.14           H  
ATOM   4141  OE1 GLN A 287     -16.152 -12.745  15.127  1.00 96.14           O  
ATOM   4142  N   ASN A 288     -14.235  -7.658  15.839  1.00 95.71           N  
ATOM   4143  H   ASN A 288     -13.499  -7.649  15.147  1.00 95.71           H  
ATOM   4144  CA  ASN A 288     -14.219  -6.594  16.848  1.00 95.71           C  
ATOM   4145  HA  ASN A 288     -14.090  -7.032  17.838  1.00 95.71           H  
ATOM   4146  C   ASN A 288     -15.539  -5.814  16.851  1.00 95.71           C  
ATOM   4147  CB  ASN A 288     -13.052  -5.631  16.566  1.00 95.71           C  
ATOM   4148  HB2 ASN A 288     -13.095  -5.293  15.531  1.00 95.71           H  
ATOM   4149  HB3 ASN A 288     -13.163  -4.744  17.189  1.00 95.71           H  
ATOM   4150  O   ASN A 288     -16.165  -5.668  17.898  1.00 95.71           O  
ATOM   4151  CG  ASN A 288     -11.666  -6.187  16.830  1.00 95.71           C  
ATOM   4152  ND2 ASN A 288     -10.665  -5.425  16.458  1.00 95.71           N  
ATOM   4153 HD21 ASN A 288     -10.861  -4.528  16.037  1.00 95.71           H  
ATOM   4154 HD22 ASN A 288      -9.722  -5.759  16.595  1.00 95.71           H  
ATOM   4155  OD1 ASN A 288     -11.461  -7.260  17.386  1.00 95.71           O  
ATOM   4156  N   LEU A 289     -16.018  -5.408  15.671  1.00 96.31           N  
ATOM   4157  H   LEU A 289     -15.418  -5.511  14.865  1.00 96.31           H  
ATOM   4158  CA  LEU A 289     -17.293  -4.712  15.488  1.00 96.31           C  
ATOM   4159  HA  LEU A 289     -17.263  -3.771  16.037  1.00 96.31           H  
ATOM   4160  C   LEU A 289     -18.488  -5.507  16.018  1.00 96.31           C  
ATOM   4161  CB  LEU A 289     -17.488  -4.448  13.987  1.00 96.31           C  
ATOM   4162  HB2 LEU A 289     -17.195  -5.340  13.433  1.00 96.31           H  
ATOM   4163  HB3 LEU A 289     -18.545  -4.273  13.783  1.00 96.31           H  
ATOM   4164  O   LEU A 289     -19.369  -4.940  16.662  1.00 96.31           O  
ATOM   4165  CG  LEU A 289     -16.702  -3.235  13.475  1.00 96.31           C  
ATOM   4166  HG  LEU A 289     -15.687  -3.247  13.872  1.00 96.31           H  
ATOM   4167  CD1 LEU A 289     -16.645  -3.304  11.950  1.00 96.31           C  
ATOM   4168 HD11 LEU A 289     -17.652  -3.301  11.534  1.00 96.31           H  
ATOM   4169 HD12 LEU A 289     -16.134  -4.218  11.647  1.00 96.31           H  
ATOM   4170 HD13 LEU A 289     -16.078  -2.455  11.568  1.00 96.31           H  
ATOM   4171  CD2 LEU A 289     -17.416  -1.949  13.897  1.00 96.31           C  
ATOM   4172 HD21 LEU A 289     -17.461  -1.883  14.984  1.00 96.31           H  
ATOM   4173 HD22 LEU A 289     -16.850  -1.088  13.544  1.00 96.31           H  
ATOM   4174 HD23 LEU A 289     -18.427  -1.912  13.492  1.00 96.31           H  
ATOM   4175  N   ARG A 290     -18.540  -6.821  15.765  1.00 95.83           N  
ATOM   4176  H   ARG A 290     -17.765  -7.226  15.258  1.00 95.83           H  
ATOM   4177  CA  ARG A 290     -19.635  -7.690  16.229  1.00 95.83           C  
ATOM   4178  HA  ARG A 290     -20.588  -7.218  15.991  1.00 95.83           H  
ATOM   4179  C   ARG A 290     -19.629  -7.870  17.748  1.00 95.83           C  
ATOM   4180  CB  ARG A 290     -19.554  -9.044  15.515  1.00 95.83           C  
ATOM   4181  HB2 ARG A 290     -20.170  -9.766  16.051  1.00 95.83           H  
ATOM   4182  HB3 ARG A 290     -18.524  -9.397  15.533  1.00 95.83           H  
ATOM   4183  O   ARG A 290     -20.691  -7.813  18.372  1.00 95.83           O  
ATOM   4184  CG  ARG A 290     -20.059  -8.961  14.067  1.00 95.83           C  
ATOM   4185  HG2 ARG A 290     -19.587  -8.130  13.543  1.00 95.83           H  
ATOM   4186  HG3 ARG A 290     -21.138  -8.809  14.072  1.00 95.83           H  
ATOM   4187  CD  ARG A 290     -19.718 -10.271  13.354  1.00 95.83           C  
ATOM   4188  HD2 ARG A 290     -20.073 -11.103  13.963  1.00 95.83           H  
ATOM   4189  HD3 ARG A 290     -18.633 -10.336  13.274  1.00 95.83           H  
ATOM   4190  NE  ARG A 290     -20.324 -10.362  12.012  1.00 95.83           N  
ATOM   4191  HE  ARG A 290     -20.921  -9.606  11.710  1.00 95.83           H  
ATOM   4192  NH1 ARG A 290     -19.244 -12.280  11.366  1.00 95.83           N  
ATOM   4193 HH11 ARG A 290     -18.684 -12.212  12.204  1.00 95.83           H  
ATOM   4194 HH12 ARG A 290     -18.982 -12.912  10.623  1.00 95.83           H  
ATOM   4195  NH2 ARG A 290     -20.706 -11.311   9.989  1.00 95.83           N  
ATOM   4196 HH21 ARG A 290     -20.572 -12.012   9.274  1.00 95.83           H  
ATOM   4197 HH22 ARG A 290     -21.305 -10.528   9.767  1.00 95.83           H  
ATOM   4198  CZ  ARG A 290     -20.090 -11.316  11.132  1.00 95.83           C  
ATOM   4199  N   ASP A 291     -18.459  -8.054  18.352  1.00 96.99           N  
ATOM   4200  H   ASP A 291     -17.625  -8.104  17.783  1.00 96.99           H  
ATOM   4201  CA  ASP A 291     -18.327  -8.200  19.806  1.00 96.99           C  
ATOM   4202  HA  ASP A 291     -19.091  -8.892  20.163  1.00 96.99           H  
ATOM   4203  C   ASP A 291     -18.566  -6.857  20.530  1.00 96.99           C  
ATOM   4204  CB  ASP A 291     -16.950  -8.809  20.136  1.00 96.99           C  
ATOM   4205  HB2 ASP A 291     -16.804  -8.764  21.215  1.00 96.99           H  
ATOM   4206  HB3 ASP A 291     -16.171  -8.206  19.668  1.00 96.99           H  
ATOM   4207  O   ASP A 291     -19.270  -6.796  21.547  1.00 96.99           O  
ATOM   4208  CG  ASP A 291     -16.796 -10.278  19.700  1.00 96.99           C  
ATOM   4209  OD1 ASP A 291     -17.818 -10.997  19.591  1.00 96.99           O  
ATOM   4210  OD2 ASP A 291     -15.643 -10.734  19.516  1.00 96.99           O  
ATOM   4211  N   GLY A 292     -18.057  -5.761  19.963  1.00 97.30           N  
ATOM   4212  H   GLY A 292     -17.470  -5.877  19.149  1.00 97.30           H  
ATOM   4213  CA  GLY A 292     -18.215  -4.399  20.464  1.00 97.30           C  
ATOM   4214  HA2 GLY A 292     -17.562  -3.742  19.890  1.00 97.30           H  
ATOM   4215  HA3 GLY A 292     -17.908  -4.355  21.509  1.00 97.30           H  
ATOM   4216  C   GLY A 292     -19.645  -3.874  20.347  1.00 97.30           C  
ATOM   4217  O   GLY A 292     -20.183  -3.380  21.335  1.00 97.30           O  
ATOM   4218  N   ILE A 293     -20.330  -4.053  19.208  1.00 97.38           N  
ATOM   4219  H   ILE A 293     -19.856  -4.436  18.403  1.00 97.38           H  
ATOM   4220  CA  ILE A 293     -21.739  -3.636  19.080  1.00 97.38           C  
ATOM   4221  HA  ILE A 293     -21.782  -2.605  19.432  1.00 97.38           H  
ATOM   4222  C   ILE A 293     -22.658  -4.454  19.996  1.00 97.38           C  
ATOM   4223  CB  ILE A 293     -22.220  -3.655  17.609  1.00 97.38           C  
ATOM   4224  HB  ILE A 293     -21.408  -3.287  16.982  1.00 97.38           H  
ATOM   4225  O   ILE A 293     -23.612  -3.911  20.549  1.00 97.38           O  
ATOM   4226  CG1 ILE A 293     -23.441  -2.747  17.354  1.00 97.38           C  
ATOM   4227 HG12 ILE A 293     -24.280  -3.072  17.969  1.00 97.38           H  
ATOM   4228 HG13 ILE A 293     -23.724  -2.866  16.308  1.00 97.38           H  
ATOM   4229  CG2 ILE A 293     -22.594  -5.073  17.138  1.00 97.38           C  
ATOM   4230 HG21 ILE A 293     -22.835  -5.065  16.075  1.00 97.38           H  
ATOM   4231 HG22 ILE A 293     -21.753  -5.748  17.297  1.00 97.38           H  
ATOM   4232 HG23 ILE A 293     -23.468  -5.450  17.670  1.00 97.38           H  
ATOM   4233  CD1 ILE A 293     -23.200  -1.250  17.591  1.00 97.38           C  
ATOM   4234 HD11 ILE A 293     -22.326  -0.921  17.029  1.00 97.38           H  
ATOM   4235 HD12 ILE A 293     -24.069  -0.688  17.250  1.00 97.38           H  
ATOM   4236 HD13 ILE A 293     -23.054  -1.044  18.652  1.00 97.38           H  
ATOM   4237  N   THR A 294     -22.350  -5.737  20.225  1.00 97.17           N  
ATOM   4238  H   THR A 294     -21.568  -6.134  19.725  1.00 97.17           H  
ATOM   4239  CA  THR A 294     -23.080  -6.573  21.193  1.00 97.17           C  
ATOM   4240  HA  THR A 294     -24.141  -6.561  20.944  1.00 97.17           H  
ATOM   4241  C   THR A 294     -22.937  -6.009  22.607  1.00 97.17           C  
ATOM   4242  CB  THR A 294     -22.593  -8.031  21.148  1.00 97.17           C  
ATOM   4243  HB  THR A 294     -21.530  -8.076  21.385  1.00 97.17           H  
ATOM   4244  O   THR A 294     -23.921  -5.917  23.345  1.00 97.17           O  
ATOM   4245  CG2 THR A 294     -23.356  -8.935  22.118  1.00 97.17           C  
ATOM   4246 HG21 THR A 294     -23.133  -8.655  23.148  1.00 97.17           H  
ATOM   4247 HG22 THR A 294     -24.428  -8.846  21.941  1.00 97.17           H  
ATOM   4248 HG23 THR A 294     -23.048  -9.969  21.963  1.00 97.17           H  
ATOM   4249  OG1 THR A 294     -22.805  -8.583  19.871  1.00 97.17           O  
ATOM   4250  HG1 THR A 294     -22.080  -8.303  19.308  1.00 97.17           H  
ATOM   4251  N   THR A 295     -21.726  -5.583  22.973  1.00 96.67           N  
ATOM   4252  H   THR A 295     -20.968  -5.681  22.312  1.00 96.67           H  
ATOM   4253  CA  THR A 295     -21.426  -4.943  24.262  1.00 96.67           C  
ATOM   4254  HA  THR A 295     -21.798  -5.579  25.065  1.00 96.67           H  
ATOM   4255  C   THR A 295     -22.132  -3.589  24.391  1.00 96.67           C  
ATOM   4256  CB  THR A 295     -19.902  -4.816  24.435  1.00 96.67           C  
ATOM   4257  HB  THR A 295     -19.483  -4.195  23.644  1.00 96.67           H  
ATOM   4258  O   THR A 295     -22.818  -3.351  25.388  1.00 96.67           O  
ATOM   4259  CG2 THR A 295     -19.508  -4.229  25.789  1.00 96.67           C  
ATOM   4260 HG21 THR A 295     -19.851  -3.197  25.860  1.00 96.67           H  
ATOM   4261 HG22 THR A 295     -18.421  -4.226  25.871  1.00 96.67           H  
ATOM   4262 HG23 THR A 295     -19.938  -4.820  26.597  1.00 96.67           H  
ATOM   4263  OG1 THR A 295     -19.337  -6.111  24.357  1.00 96.67           O  
ATOM   4264  HG1 THR A 295     -19.177  -6.296  23.429  1.00 96.67           H  
ATOM   4265  N   TRP A 296     -22.061  -2.753  23.352  1.00 97.37           N  
ATOM   4266  H   TRP A 296     -21.452  -3.005  22.586  1.00 97.37           H  
ATOM   4267  CA  TRP A 296     -22.709  -1.443  23.283  1.00 97.37           C  
ATOM   4268  HA  TRP A 296     -22.344  -0.830  24.106  1.00 97.37           H  
ATOM   4269  C   TRP A 296     -24.233  -1.550  23.424  1.00 97.37           C  
ATOM   4270  CB  TRP A 296     -22.306  -0.757  21.970  1.00 97.37           C  
ATOM   4271  HB2 TRP A 296     -22.696  -1.335  21.133  1.00 97.37           H  
ATOM   4272  HB3 TRP A 296     -21.219  -0.766  21.890  1.00 97.37           H  
ATOM   4273  O   TRP A 296     -24.807  -0.921  24.311  1.00 97.37           O  
ATOM   4274  CG  TRP A 296     -22.770   0.660  21.818  1.00 97.37           C  
ATOM   4275  CD1 TRP A 296     -22.085   1.759  22.203  1.00 97.37           C  
ATOM   4276  HD1 TRP A 296     -21.110   1.749  22.669  1.00 97.37           H  
ATOM   4277  CD2 TRP A 296     -24.032   1.154  21.278  1.00 97.37           C  
ATOM   4278  CE2 TRP A 296     -24.030   2.580  21.352  1.00 97.37           C  
ATOM   4279  CE3 TRP A 296     -25.186   0.539  20.750  1.00 97.37           C  
ATOM   4280  HE3 TRP A 296     -25.218  -0.538  20.674  1.00 97.37           H  
ATOM   4281  NE1 TRP A 296     -22.818   2.893  21.921  1.00 97.37           N  
ATOM   4282  HE1 TRP A 296     -22.489   3.825  22.128  1.00 97.37           H  
ATOM   4283  CH2 TRP A 296     -26.260   2.708  20.431  1.00 97.37           C  
ATOM   4284  HH2 TRP A 296     -27.117   3.291  20.129  1.00 97.37           H  
ATOM   4285  CZ2 TRP A 296     -25.115   3.355  20.921  1.00 97.37           C  
ATOM   4286  HZ2 TRP A 296     -25.078   4.432  20.998  1.00 97.37           H  
ATOM   4287  CZ3 TRP A 296     -26.297   1.305  20.354  1.00 97.37           C  
ATOM   4288  HZ3 TRP A 296     -27.190   0.812  20.001  1.00 97.37           H  
ATOM   4289  N   VAL A 297     -24.894  -2.413  22.637  1.00 96.10           N  
ATOM   4290  H   VAL A 297     -24.368  -2.924  21.942  1.00 96.10           H  
ATOM   4291  CA  VAL A 297     -26.353  -2.629  22.720  1.00 96.10           C  
ATOM   4292  HA  VAL A 297     -26.849  -1.670  22.574  1.00 96.10           H  
ATOM   4293  C   VAL A 297     -26.752  -3.117  24.114  1.00 96.10           C  
ATOM   4294  CB  VAL A 297     -26.859  -3.598  21.626  1.00 96.10           C  
ATOM   4295  HB  VAL A 297     -26.250  -4.502  21.634  1.00 96.10           H  
ATOM   4296  O   VAL A 297     -27.699  -2.581  24.686  1.00 96.10           O  
ATOM   4297  CG1 VAL A 297     -28.328  -4.005  21.831  1.00 96.10           C  
ATOM   4298 HG11 VAL A 297     -28.948  -3.116  21.954  1.00 96.10           H  
ATOM   4299 HG12 VAL A 297     -28.425  -4.633  22.717  1.00 96.10           H  
ATOM   4300 HG13 VAL A 297     -28.685  -4.576  20.974  1.00 96.10           H  
ATOM   4301  CG2 VAL A 297     -26.773  -2.950  20.237  1.00 96.10           C  
ATOM   4302 HG21 VAL A 297     -27.384  -2.047  20.205  1.00 96.10           H  
ATOM   4303 HG22 VAL A 297     -27.119  -3.648  19.475  1.00 96.10           H  
ATOM   4304 HG23 VAL A 297     -25.742  -2.685  20.006  1.00 96.10           H  
ATOM   4305  N   SER A 298     -26.004  -4.063  24.694  1.00 94.23           N  
ATOM   4306  H   SER A 298     -25.220  -4.438  24.180  1.00 94.23           H  
ATOM   4307  CA  SER A 298     -26.273  -4.585  26.046  1.00 94.23           C  
ATOM   4308  HA  SER A 298     -27.274  -5.015  26.070  1.00 94.23           H  
ATOM   4309  C   SER A 298     -26.195  -3.501  27.133  1.00 94.23           C  
ATOM   4310  CB  SER A 298     -25.265  -5.680  26.418  1.00 94.23           C  
ATOM   4311  HB2 SER A 298     -24.264  -5.253  26.462  1.00 94.23           H  
ATOM   4312  HB3 SER A 298     -25.520  -6.059  27.408  1.00 94.23           H  
ATOM   4313  O   SER A 298     -26.900  -3.585  28.136  1.00 94.23           O  
ATOM   4314  OG  SER A 298     -25.259  -6.764  25.510  1.00 94.23           O  
ATOM   4315  HG  SER A 298     -24.868  -6.460  24.687  1.00 94.23           H  
ATOM   4316  N   SER A 299     -25.331  -2.495  26.952  1.00 92.29           N  
ATOM   4317  H   SER A 299     -24.760  -2.508  26.119  1.00 92.29           H  
ATOM   4318  CA  SER A 299     -25.170  -1.363  27.875  1.00 92.29           C  
ATOM   4319  HA  SER A 299     -25.271  -1.719  28.900  1.00 92.29           H  
ATOM   4320  C   SER A 299     -26.233  -0.279  27.652  1.00 92.29           C  
ATOM   4321  CB  SER A 299     -23.758  -0.787  27.701  1.00 92.29           C  
ATOM   4322  HB2 SER A 299     -23.041  -1.608  27.714  1.00 92.29           H  
ATOM   4323  HB3 SER A 299     -23.677  -0.279  26.740  1.00 92.29           H  
ATOM   4324  O   SER A 299     -26.781   0.276  28.600  1.00 92.29           O  
ATOM   4325  OG  SER A 299     -23.429   0.106  28.748  1.00 92.29           O  
ATOM   4326  HG  SER A 299     -23.752   0.980  28.517  1.00 92.29           H  
ATOM   4327  N   VAL A 300     -26.549   0.021  26.392  1.00 91.84           N  
ATOM   4328  H   VAL A 300     -26.046  -0.454  25.655  1.00 91.84           H  
ATOM   4329  CA  VAL A 300     -27.468   1.100  26.002  1.00 91.84           C  
ATOM   4330  HA  VAL A 300     -27.278   1.969  26.632  1.00 91.84           H  
ATOM   4331  C   VAL A 300     -28.933   0.725  26.229  1.00 91.84           C  
ATOM   4332  CB  VAL A 300     -27.177   1.498  24.541  1.00 91.84           C  
ATOM   4333  HB  VAL A 300     -27.102   0.597  23.931  1.00 91.84           H  
ATOM   4334  O   VAL A 300     -29.716   1.572  26.656  1.00 91.84           O  
ATOM   4335  CG1 VAL A 300     -28.229   2.406  23.899  1.00 91.84           C  
ATOM   4336 HG11 VAL A 300     -27.949   2.614  22.866  1.00 91.84           H  
ATOM   4337 HG12 VAL A 300     -28.286   3.347  24.446  1.00 91.84           H  
ATOM   4338 HG13 VAL A 300     -29.206   1.923  23.902  1.00 91.84           H  
ATOM   4339  CG2 VAL A 300     -25.846   2.256  24.499  1.00 91.84           C  
ATOM   4340 HG21 VAL A 300     -25.027   1.625  24.844  1.00 91.84           H  
ATOM   4341 HG22 VAL A 300     -25.633   2.557  23.473  1.00 91.84           H  
ATOM   4342 HG23 VAL A 300     -25.902   3.147  25.125  1.00 91.84           H  
ATOM   4343  N   TYR A 301     -29.314  -0.537  26.005  1.00 89.90           N  
ATOM   4344  H   TYR A 301     -28.619  -1.195  25.680  1.00 89.90           H  
ATOM   4345  CA  TYR A 301     -30.714  -0.979  26.033  1.00 89.90           C  
ATOM   4346  HA  TYR A 301     -31.276  -0.341  25.352  1.00 89.90           H  
ATOM   4347  C   TYR A 301     -31.394  -0.842  27.413  1.00 89.90           C  
ATOM   4348  CB  TYR A 301     -30.783  -2.421  25.498  1.00 89.90           C  
ATOM   4349  HB2 TYR A 301     -30.232  -2.471  24.559  1.00 89.90           H  
ATOM   4350  HB3 TYR A 301     -30.295  -3.094  26.203  1.00 89.90           H  
ATOM   4351  O   TYR A 301     -32.620  -0.741  27.489  1.00 89.90           O  
ATOM   4352  CG  TYR A 301     -32.191  -2.910  25.223  1.00 89.90           C  
ATOM   4353  CD1 TYR A 301     -32.939  -3.518  26.247  1.00 89.90           C  
ATOM   4354  HD1 TYR A 301     -32.482  -3.675  27.212  1.00 89.90           H  
ATOM   4355  CD2 TYR A 301     -32.766  -2.714  23.953  1.00 89.90           C  
ATOM   4356  HD2 TYR A 301     -32.177  -2.274  23.162  1.00 89.90           H  
ATOM   4357  CE1 TYR A 301     -34.277  -3.882  26.022  1.00 89.90           C  
ATOM   4358  HE1 TYR A 301     -34.843  -4.338  26.821  1.00 89.90           H  
ATOM   4359  CE2 TYR A 301     -34.106  -3.072  23.720  1.00 89.90           C  
ATOM   4360  HE2 TYR A 301     -34.560  -2.895  22.757  1.00 89.90           H  
ATOM   4361  OH  TYR A 301     -36.148  -4.040  24.561  1.00 89.90           O  
ATOM   4362  HH  TYR A 301     -36.566  -4.212  25.408  1.00 89.90           H  
ATOM   4363  CZ  TYR A 301     -34.862  -3.651  24.760  1.00 89.90           C  
ATOM   4364  N   SER A 302     -30.634  -0.827  28.516  1.00 82.72           N  
ATOM   4365  H   SER A 302     -29.632  -0.918  28.425  1.00 82.72           H  
ATOM   4366  CA  SER A 302     -31.181  -0.571  29.859  1.00 82.72           C  
ATOM   4367  HA  SER A 302     -32.214  -0.918  29.886  1.00 82.72           H  
ATOM   4368  C   SER A 302     -31.216   0.904  30.259  1.00 82.72           C  
ATOM   4369  CB  SER A 302     -30.413  -1.367  30.918  1.00 82.72           C  
ATOM   4370  HB2 SER A 302     -30.551  -2.429  30.714  1.00 82.72           H  
ATOM   4371  HB3 SER A 302     -30.829  -1.150  31.902  1.00 82.72           H  
ATOM   4372  O   SER A 302     -32.009   1.266  31.135  1.00 82.72           O  
ATOM   4373  OG  SER A 302     -29.030  -1.094  30.931  1.00 82.72           O  
ATOM   4374  HG  SER A 302     -28.867  -0.215  31.281  1.00 82.72           H  
ATOM   4375  N   ASP A 303     -30.368   1.731  29.647  1.00 84.51           N  
ATOM   4376  H   ASP A 303     -29.803   1.355  28.899  1.00 84.51           H  
ATOM   4377  CA  ASP A 303     -29.966   3.029  30.195  1.00 84.51           C  
ATOM   4378  HA  ASP A 303     -30.404   3.153  31.186  1.00 84.51           H  
ATOM   4379  C   ASP A 303     -30.469   4.218  29.355  1.00 84.51           C  
ATOM   4380  CB  ASP A 303     -28.433   3.040  30.376  1.00 84.51           C  
ATOM   4381  HB2 ASP A 303     -28.120   4.072  30.540  1.00 84.51           H  
ATOM   4382  HB3 ASP A 303     -27.956   2.694  29.459  1.00 84.51           H  
ATOM   4383  O   ASP A 303     -30.794   5.262  29.925  1.00 84.51           O  
ATOM   4384  CG  ASP A 303     -27.930   2.200  31.570  1.00 84.51           C  
ATOM   4385  OD1 ASP A 303     -28.650   1.273  32.023  1.00 84.51           O  
ATOM   4386  OD2 ASP A 303     -26.844   2.528  32.099  1.00 84.51           O  
ATOM   4387  N   VAL A 304     -30.601   4.054  28.032  1.00 83.35           N  
ATOM   4388  H   VAL A 304     -30.365   3.153  27.642  1.00 83.35           H  
ATOM   4389  CA  VAL A 304     -31.104   5.077  27.097  1.00 83.35           C  
ATOM   4390  HA  VAL A 304     -31.012   6.059  27.560  1.00 83.35           H  
ATOM   4391  C   VAL A 304     -32.589   4.840  26.805  1.00 83.35           C  
ATOM   4392  CB  VAL A 304     -30.259   5.096  25.806  1.00 83.35           C  
ATOM   4393  HB  VAL A 304     -30.312   4.116  25.332  1.00 83.35           H  
ATOM   4394  O   VAL A 304     -32.997   3.740  26.429  1.00 83.35           O  
ATOM   4395  CG1 VAL A 304     -30.739   6.143  24.794  1.00 83.35           C  
ATOM   4396 HG11 VAL A 304     -31.771   5.950  24.501  1.00 83.35           H  
ATOM   4397 HG12 VAL A 304     -30.663   7.139  25.232  1.00 83.35           H  
ATOM   4398 HG13 VAL A 304     -30.117   6.101  23.899  1.00 83.35           H  
ATOM   4399  CG2 VAL A 304     -28.790   5.422  26.127  1.00 83.35           C  
ATOM   4400 HG21 VAL A 304     -28.346   4.621  26.718  1.00 83.35           H  
ATOM   4401 HG22 VAL A 304     -28.216   5.533  25.207  1.00 83.35           H  
ATOM   4402 HG23 VAL A 304     -28.728   6.357  26.685  1.00 83.35           H  
ATOM   4403  N   GLN A 305     -33.427   5.864  26.981  1.00 79.66           N  
ATOM   4404  H   GLN A 305     -33.054   6.770  27.225  1.00 79.66           H  
ATOM   4405  CA  GLN A 305     -34.871   5.773  26.751  1.00 79.66           C  
ATOM   4406  HA  GLN A 305     -35.178   4.747  26.958  1.00 79.66           H  
ATOM   4407  C   GLN A 305     -35.216   6.062  25.285  1.00 79.66           C  
ATOM   4408  CB  GLN A 305     -35.660   6.688  27.714  1.00 79.66           C  
ATOM   4409  HB2 GLN A 305     -35.513   7.731  27.435  1.00 79.66           H  
ATOM   4410  HB3 GLN A 305     -36.721   6.460  27.619  1.00 79.66           H  
ATOM   4411  O   GLN A 305     -34.549   6.842  24.606  1.00 79.66           O  
ATOM   4412  CG  GLN A 305     -35.232   6.487  29.176  1.00 79.66           C  
ATOM   4413  HG2 GLN A 305     -35.320   5.432  29.432  1.00 79.66           H  
ATOM   4414  HG3 GLN A 305     -34.183   6.767  29.276  1.00 79.66           H  
ATOM   4415  CD  GLN A 305     -36.011   7.296  30.210  1.00 79.66           C  
ATOM   4416  NE2 GLN A 305     -35.495   7.360  31.417  1.00 79.66           N  
ATOM   4417 HE21 GLN A 305     -34.546   7.030  31.515  1.00 79.66           H  
ATOM   4418 HE22 GLN A 305     -35.922   8.039  32.030  1.00 79.66           H  
ATOM   4419  OE1 GLN A 305     -37.099   7.828  30.028  1.00 79.66           O  
ATOM   4420  N   SER A 306     -36.303   5.466  24.785  1.00 80.90           N  
ATOM   4421  H   SER A 306     -36.782   4.768  25.334  1.00 80.90           H  
ATOM   4422  CA  SER A 306     -36.813   5.753  23.439  1.00 80.90           C  
ATOM   4423  HA  SER A 306     -36.053   5.475  22.710  1.00 80.90           H  
ATOM   4424  C   SER A 306     -37.126   7.250  23.285  1.00 80.90           C  
ATOM   4425  CB  SER A 306     -38.083   4.940  23.160  1.00 80.90           C  
ATOM   4426  HB2 SER A 306     -38.383   5.080  22.121  1.00 80.90           H  
ATOM   4427  HB3 SER A 306     -38.886   5.305  23.801  1.00 80.90           H  
ATOM   4428  O   SER A 306     -38.029   7.767  23.948  1.00 80.90           O  
ATOM   4429  OG  SER A 306     -37.903   3.559  23.418  1.00 80.90           O  
ATOM   4430  HG  SER A 306     -37.323   3.192  22.747  1.00 80.90           H  
ATOM   4431  N   GLY A 307     -36.412   7.924  22.384  1.00 81.95           N  
ATOM   4432  H   GLY A 307     -35.707   7.417  21.868  1.00 81.95           H  
ATOM   4433  CA  GLY A 307     -36.484   9.367  22.146  1.00 81.95           C  
ATOM   4434  HA2 GLY A 307     -37.450   9.747  22.479  1.00 81.95           H  
ATOM   4435  HA3 GLY A 307     -36.398   9.544  21.074  1.00 81.95           H  
ATOM   4436  C   GLY A 307     -35.395  10.203  22.832  1.00 81.95           C  
ATOM   4437  O   GLY A 307     -35.380  11.411  22.621  1.00 81.95           O  
ATOM   4438  N   ASP A 308     -34.482   9.606  23.608  1.00 85.68           N  
ATOM   4439  H   ASP A 308     -34.572   8.623  23.823  1.00 85.68           H  
ATOM   4440  CA  ASP A 308     -33.336  10.330  24.193  1.00 85.68           C  
ATOM   4441  HA  ASP A 308     -33.691  11.260  24.636  1.00 85.68           H  
ATOM   4442  C   ASP A 308     -32.279  10.713  23.136  1.00 85.68           C  
ATOM   4443  CB  ASP A 308     -32.673   9.489  25.302  1.00 85.68           C  
ATOM   4444  HB2 ASP A 308     -32.508   8.480  24.924  1.00 85.68           H  
ATOM   4445  HB3 ASP A 308     -31.695   9.918  25.519  1.00 85.68           H  
ATOM   4446  O   ASP A 308     -31.517  11.660  23.345  1.00 85.68           O  
ATOM   4447  CG  ASP A 308     -33.436   9.419  26.634  1.00 85.68           C  
ATOM   4448  OD1 ASP A 308     -34.408  10.183  26.841  1.00 85.68           O  
ATOM   4449  OD2 ASP A 308     -33.017   8.602  27.490  1.00 85.68           O  
ATOM   4450  N   ILE A 309     -32.241   9.996  22.003  1.00 87.37           N  
ATOM   4451  H   ILE A 309     -32.902   9.237  21.913  1.00 87.37           H  
ATOM   4452  CA  ILE A 309     -31.385  10.292  20.847  1.00 87.37           C  
ATOM   4453  HA  ILE A 309     -30.989  11.300  20.973  1.00 87.37           H  
ATOM   4454  C   ILE A 309     -32.229  10.266  19.561  1.00 87.37           C  
ATOM   4455  CB  ILE A 309     -30.177   9.325  20.739  1.00 87.37           C  
ATOM   4456  HB  ILE A 309     -30.534   8.379  20.331  1.00 87.37           H  
ATOM   4457  O   ILE A 309     -32.771   9.227  19.180  1.00 87.37           O  
ATOM   4458  CG1 ILE A 309     -29.487   9.016  22.090  1.00 87.37           C  
ATOM   4459 HG12 ILE A 309     -29.114   9.938  22.534  1.00 87.37           H  
ATOM   4460 HG13 ILE A 309     -30.218   8.582  22.772  1.00 87.37           H  
ATOM   4461  CG2 ILE A 309     -29.159   9.931  19.756  1.00 87.37           C  
ATOM   4462 HG21 ILE A 309     -29.649  10.277  18.846  1.00 87.37           H  
ATOM   4463 HG22 ILE A 309     -28.663  10.786  20.216  1.00 87.37           H  
ATOM   4464 HG23 ILE A 309     -28.410   9.190  19.476  1.00 87.37           H  
ATOM   4465  CD1 ILE A 309     -28.335   8.008  21.974  1.00 87.37           C  
ATOM   4466 HD11 ILE A 309     -28.653   7.141  21.395  1.00 87.37           H  
ATOM   4467 HD12 ILE A 309     -27.469   8.469  21.499  1.00 87.37           H  
ATOM   4468 HD13 ILE A 309     -28.051   7.671  22.971  1.00 87.37           H  
ATOM   4469  N   GLU A 310     -32.330  11.394  18.864  1.00 88.58           N  
ATOM   4470  H   GLU A 310     -31.807  12.188  19.204  1.00 88.58           H  
ATOM   4471  CA  GLU A 310     -32.986  11.549  17.565  1.00 88.58           C  
ATOM   4472  HA  GLU A 310     -33.653  10.704  17.396  1.00 88.58           H  
ATOM   4473  C   GLU A 310     -31.935  11.562  16.438  1.00 88.58           C  
ATOM   4474  CB  GLU A 310     -33.853  12.830  17.533  1.00 88.58           C  
ATOM   4475  HB2 GLU A 310     -34.241  12.938  16.520  1.00 88.58           H  
ATOM   4476  HB3 GLU A 310     -33.231  13.696  17.758  1.00 88.58           H  
ATOM   4477  O   GLU A 310     -31.279  12.573  16.200  1.00 88.58           O  
ATOM   4478  CG  GLU A 310     -35.050  12.805  18.506  1.00 88.58           C  
ATOM   4479  HG2 GLU A 310     -35.581  11.864  18.363  1.00 88.58           H  
ATOM   4480  HG3 GLU A 310     -34.675  12.824  19.529  1.00 88.58           H  
ATOM   4481  CD  GLU A 310     -36.052  13.969  18.313  1.00 88.58           C  
ATOM   4482  OE1 GLU A 310     -37.176  13.873  18.867  1.00 88.58           O  
ATOM   4483  OE2 GLU A 310     -35.746  14.940  17.583  1.00 88.58           O  
ATOM   4484  N   ILE A 311     -31.793  10.445  15.708  1.00 86.63           N  
ATOM   4485  H   ILE A 311     -32.239   9.604  16.045  1.00 86.63           H  
ATOM   4486  CA  ILE A 311     -30.844  10.326  14.576  1.00 86.63           C  
ATOM   4487  HA  ILE A 311     -30.190  11.198  14.593  1.00 86.63           H  
ATOM   4488  C   ILE A 311     -31.505  10.380  13.186  1.00 86.63           C  
ATOM   4489  CB  ILE A 311     -29.897   9.110  14.747  1.00 86.63           C  
ATOM   4490  HB  ILE A 311     -29.189   9.120  13.918  1.00 86.63           H  
ATOM   4491  O   ILE A 311     -30.829  10.328  12.170  1.00 86.63           O  
ATOM   4492  CG1 ILE A 311     -30.585   7.732  14.769  1.00 86.63           C  
ATOM   4493 HG12 ILE A 311     -31.329   7.693  15.565  1.00 86.63           H  
ATOM   4494 HG13 ILE A 311     -29.826   6.979  14.979  1.00 86.63           H  
ATOM   4495  CG2 ILE A 311     -29.068   9.241  16.033  1.00 86.63           C  
ATOM   4496 HG21 ILE A 311     -28.581  10.215  16.067  1.00 86.63           H  
ATOM   4497 HG22 ILE A 311     -28.292   8.476  16.058  1.00 86.63           H  
ATOM   4498 HG23 ILE A 311     -29.705   9.127  16.910  1.00 86.63           H  
ATOM   4499  CD1 ILE A 311     -31.247   7.351  13.447  1.00 86.63           C  
ATOM   4500 HD11 ILE A 311     -31.201   6.266  13.355  1.00 86.63           H  
ATOM   4501 HD12 ILE A 311     -30.705   7.774  12.602  1.00 86.63           H  
ATOM   4502 HD13 ILE A 311     -32.286   7.682  13.428  1.00 86.63           H  
ATOM   4503  N   SER A 312     -32.836  10.480  13.085  1.00 78.06           N  
ATOM   4504  H   SER A 312     -33.363  10.537  13.945  1.00 78.06           H  
ATOM   4505  CA  SER A 312     -33.539  10.266  11.800  1.00 78.06           C  
ATOM   4506  HA  SER A 312     -33.130   9.356  11.360  1.00 78.06           H  
ATOM   4507  C   SER A 312     -33.356  11.363  10.731  1.00 78.06           C  
ATOM   4508  CB  SER A 312     -35.024  10.011  12.054  1.00 78.06           C  
ATOM   4509  HB2 SER A 312     -35.123   9.195  12.770  1.00 78.06           H  
ATOM   4510  HB3 SER A 312     -35.500   9.706  11.122  1.00 78.06           H  
ATOM   4511  O   SER A 312     -33.751  11.160   9.576  1.00 78.06           O  
ATOM   4512  OG  SER A 312     -35.689  11.155  12.560  1.00 78.06           O  
ATOM   4513  HG  SER A 312     -35.049  11.754  12.951  1.00 78.06           H  
ATOM   4514  N   GLU A 313     -32.794  12.515  11.116  1.00 82.18           N  
ATOM   4515  H   GLU A 313     -32.471  12.586  12.070  1.00 82.18           H  
ATOM   4516  CA  GLU A 313     -32.393  13.607  10.211  1.00 82.18           C  
ATOM   4517  HA  GLU A 313     -32.747  13.377   9.206  1.00 82.18           H  
ATOM   4518  C   GLU A 313     -30.858  13.730  10.060  1.00 82.18           C  
ATOM   4519  CB  GLU A 313     -33.051  14.956  10.618  1.00 82.18           C  
ATOM   4520  HB2 GLU A 313     -32.692  15.255  11.602  1.00 82.18           H  
ATOM   4521  HB3 GLU A 313     -32.739  15.710   9.896  1.00 82.18           H  
ATOM   4522  O   GLU A 313     -30.422  14.506   9.215  1.00 82.18           O  
ATOM   4523  CG  GLU A 313     -34.599  14.923  10.630  1.00 82.18           C  
ATOM   4524  HG2 GLU A 313     -34.923  14.319   9.783  1.00 82.18           H  
ATOM   4525  HG3 GLU A 313     -34.931  14.412  11.533  1.00 82.18           H  
ATOM   4526  CD  GLU A 313     -35.317  16.299  10.529  1.00 82.18           C  
ATOM   4527  OE1 GLU A 313     -36.483  16.314  10.052  1.00 82.18           O  
ATOM   4528  OE2 GLU A 313     -34.755  17.368  10.863  1.00 82.18           O  
ATOM   4529  N   LEU A 314     -30.072  12.945  10.815  1.00 86.32           N  
ATOM   4530  H   LEU A 314     -30.507  12.222  11.370  1.00 86.32           H  
ATOM   4531  CA  LEU A 314     -28.603  12.918  10.792  1.00 86.32           C  
ATOM   4532  HA  LEU A 314     -28.223  13.914  11.018  1.00 86.32           H  
ATOM   4533  C   LEU A 314     -28.086  12.481   9.414  1.00 86.32           C  
ATOM   4534  CB  LEU A 314     -28.135  11.916  11.874  1.00 86.32           C  
ATOM   4535  HB2 LEU A 314     -28.573  12.193  12.833  1.00 86.32           H  
ATOM   4536  HB3 LEU A 314     -28.523  10.937  11.592  1.00 86.32           H  
ATOM   4537  O   LEU A 314     -28.560  11.477   8.878  1.00 86.32           O  
ATOM   4538  CG  LEU A 314     -26.617  11.750  12.053  1.00 86.32           C  
ATOM   4539  HG  LEU A 314     -26.139  11.600  11.085  1.00 86.32           H  
ATOM   4540  CD1 LEU A 314     -26.000  12.952  12.745  1.00 86.32           C  
ATOM   4541 HD11 LEU A 314     -24.927  12.800  12.856  1.00 86.32           H  
ATOM   4542 HD12 LEU A 314     -26.447  13.110  13.727  1.00 86.32           H  
ATOM   4543 HD13 LEU A 314     -26.177  13.837  12.133  1.00 86.32           H  
ATOM   4544  CD2 LEU A 314     -26.322  10.529  12.922  1.00 86.32           C  
ATOM   4545 HD21 LEU A 314     -25.245  10.367  12.962  1.00 86.32           H  
ATOM   4546 HD22 LEU A 314     -26.710  10.678  13.930  1.00 86.32           H  
ATOM   4547 HD23 LEU A 314     -26.793   9.649  12.483  1.00 86.32           H  
ATOM   4548  N   ILE A 315     -27.083  13.184   8.882  1.00 86.86           N  
ATOM   4549  H   ILE A 315     -26.802  14.032   9.353  1.00 86.86           H  
ATOM   4550  CA  ILE A 315     -26.319  12.750   7.701  1.00 86.86           C  
ATOM   4551  HA  ILE A 315     -26.836  11.919   7.221  1.00 86.86           H  
ATOM   4552  C   ILE A 315     -24.951  12.239   8.158  1.00 86.86           C  
ATOM   4553  CB  ILE A 315     -26.197  13.887   6.659  1.00 86.86           C  
ATOM   4554  HB  ILE A 315     -25.667  14.721   7.119  1.00 86.86           H  
ATOM   4555  O   ILE A 315     -24.139  13.010   8.676  1.00 86.86           O  
ATOM   4556  CG1 ILE A 315     -27.597  14.379   6.220  1.00 86.86           C  
ATOM   4557 HG12 ILE A 315     -28.148  14.716   7.099  1.00 86.86           H  
ATOM   4558 HG13 ILE A 315     -28.149  13.550   5.777  1.00 86.86           H  
ATOM   4559  CG2 ILE A 315     -25.384  13.405   5.438  1.00 86.86           C  
ATOM   4560 HG21 ILE A 315     -25.229  14.219   4.730  1.00 86.86           H  
ATOM   4561 HG22 ILE A 315     -24.400  13.057   5.750  1.00 86.86           H  
ATOM   4562 HG23 ILE A 315     -25.904  12.584   4.944  1.00 86.86           H  
ATOM   4563  CD1 ILE A 315     -27.579  15.551   5.230  1.00 86.86           C  
ATOM   4564 HD11 ILE A 315     -27.197  15.229   4.261  1.00 86.86           H  
ATOM   4565 HD12 ILE A 315     -26.957  16.357   5.621  1.00 86.86           H  
ATOM   4566 HD13 ILE A 315     -28.595  15.922   5.095  1.00 86.86           H  
ATOM   4567  N   THR A 316     -24.664  10.949   7.950  1.00 88.07           N  
ATOM   4568  H   THR A 316     -25.348  10.362   7.496  1.00 88.07           H  
ATOM   4569  CA  THR A 316     -23.368  10.380   8.370  1.00 88.07           C  
ATOM   4570  HA  THR A 316     -23.210  10.717   9.394  1.00 88.07           H  
ATOM   4571  C   THR A 316     -22.205  10.917   7.523  1.00 88.07           C  
ATOM   4572  CB  THR A 316     -23.337   8.839   8.411  1.00 88.07           C  
ATOM   4573  HB  THR A 316     -22.505   8.540   9.049  1.00 88.07           H  
ATOM   4574  O   THR A 316     -22.413  11.294   6.366  1.00 88.07           O  
ATOM   4575  CG2 THR A 316     -24.603   8.239   9.000  1.00 88.07           C  
ATOM   4576 HG21 THR A 316     -25.440   8.354   8.312  1.00 88.07           H  
ATOM   4577 HG22 THR A 316     -24.835   8.758   9.930  1.00 88.07           H  
ATOM   4578 HG23 THR A 316     -24.444   7.178   9.195  1.00 88.07           H  
ATOM   4579  OG1 THR A 316     -23.139   8.235   7.156  1.00 88.07           O  
ATOM   4580  HG1 THR A 316     -23.320   7.302   7.294  1.00 88.07           H  
ATOM   4581  N   PRO A 317     -20.955  10.902   8.031  1.00 89.37           N  
ATOM   4582  CA  PRO A 317     -19.768  11.222   7.232  1.00 89.37           C  
ATOM   4583  HA  PRO A 317     -19.767  12.290   7.014  1.00 89.37           H  
ATOM   4584  C   PRO A 317     -19.701  10.458   5.902  1.00 89.37           C  
ATOM   4585  CB  PRO A 317     -18.589  10.875   8.148  1.00 89.37           C  
ATOM   4586  HB2 PRO A 317     -17.708  11.480   7.935  1.00 89.37           H  
ATOM   4587  HB3 PRO A 317     -18.348   9.815   8.066  1.00 89.37           H  
ATOM   4588  O   PRO A 317     -19.422  11.034   4.850  1.00 89.37           O  
ATOM   4589  CG  PRO A 317     -19.137  11.141   9.547  1.00 89.37           C  
ATOM   4590  HG2 PRO A 317     -18.589  10.583  10.306  1.00 89.37           H  
ATOM   4591  HG3 PRO A 317     -19.119  12.209   9.761  1.00 89.37           H  
ATOM   4592  CD  PRO A 317     -20.580  10.662   9.420  1.00 89.37           C  
ATOM   4593  HD2 PRO A 317     -21.214  11.218  10.111  1.00 89.37           H  
ATOM   4594  HD3 PRO A 317     -20.627   9.594   9.636  1.00 89.37           H  
ATOM   4595  N   ARG A 318     -20.054   9.169   5.942  1.00 88.56           N  
ATOM   4596  H   ARG A 318     -20.300   8.792   6.846  1.00 88.56           H  
ATOM   4597  CA  ARG A 318     -20.141   8.272   4.786  1.00 88.56           C  
ATOM   4598  HA  ARG A 318     -19.206   8.321   4.228  1.00 88.56           H  
ATOM   4599  C   ARG A 318     -21.265   8.662   3.822  1.00 88.56           C  
ATOM   4600  CB  ARG A 318     -20.335   6.855   5.341  1.00 88.56           C  
ATOM   4601  HB2 ARG A 318     -21.289   6.808   5.866  1.00 88.56           H  
ATOM   4602  HB3 ARG A 318     -19.543   6.640   6.060  1.00 88.56           H  
ATOM   4603  O   ARG A 318     -21.043   8.695   2.612  1.00 88.56           O  
ATOM   4604  CG  ARG A 318     -20.309   5.775   4.260  1.00 88.56           C  
ATOM   4605  HG2 ARG A 318     -19.285   5.636   3.915  1.00 88.56           H  
ATOM   4606  HG3 ARG A 318     -20.934   6.065   3.415  1.00 88.56           H  
ATOM   4607  CD  ARG A 318     -20.854   4.465   4.828  1.00 88.56           C  
ATOM   4608  HD2 ARG A 318     -21.899   4.599   5.107  1.00 88.56           H  
ATOM   4609  HD3 ARG A 318     -20.302   4.183   5.724  1.00 88.56           H  
ATOM   4610  NE  ARG A 318     -20.733   3.410   3.822  1.00 88.56           N  
ATOM   4611  HE  ARG A 318     -20.088   3.574   3.062  1.00 88.56           H  
ATOM   4612  NH1 ARG A 318     -22.087   1.826   4.793  1.00 88.56           N  
ATOM   4613 HH11 ARG A 318     -22.502   0.906   4.823  1.00 88.56           H  
ATOM   4614 HH12 ARG A 318     -22.160   2.379   5.635  1.00 88.56           H  
ATOM   4615  NH2 ARG A 318     -21.167   1.482   2.778  1.00 88.56           N  
ATOM   4616 HH21 ARG A 318     -21.625   0.583   2.728  1.00 88.56           H  
ATOM   4617 HH22 ARG A 318     -20.486   1.794   2.101  1.00 88.56           H  
ATOM   4618  CZ  ARG A 318     -21.332   2.243   3.821  1.00 88.56           C  
ATOM   4619  N   GLU A 319     -22.460   8.965   4.334  1.00 86.77           N  
ATOM   4620  H   GLU A 319     -22.581   8.919   5.336  1.00 86.77           H  
ATOM   4621  CA  GLU A 319     -23.587   9.447   3.525  1.00 86.77           C  
ATOM   4622  HA  GLU A 319     -23.778   8.737   2.721  1.00 86.77           H  
ATOM   4623  C   GLU A 319     -23.241  10.789   2.852  1.00 86.77           C  
ATOM   4624  CB  GLU A 319     -24.870   9.562   4.380  1.00 86.77           C  
ATOM   4625  HB2 GLU A 319     -24.619  10.099   5.295  1.00 86.77           H  
ATOM   4626  HB3 GLU A 319     -25.595  10.162   3.830  1.00 86.77           H  
ATOM   4627  O   GLU A 319     -23.488  10.942   1.656  1.00 86.77           O  
ATOM   4628  CG  GLU A 319     -25.549   8.213   4.733  1.00 86.77           C  
ATOM   4629  HG2 GLU A 319     -25.891   7.754   3.806  1.00 86.77           H  
ATOM   4630  HG3 GLU A 319     -24.811   7.544   5.176  1.00 86.77           H  
ATOM   4631  CD  GLU A 319     -26.748   8.352   5.707  1.00 86.77           C  
ATOM   4632  OE1 GLU A 319     -27.592   7.415   5.802  1.00 86.77           O  
ATOM   4633  OE2 GLU A 319     -26.844   9.411   6.362  1.00 86.77           O  
ATOM   4634  N   ARG A 320     -22.585  11.721   3.565  1.00 85.28           N  
ATOM   4635  H   ARG A 320     -22.419  11.526   4.542  1.00 85.28           H  
ATOM   4636  CA  ARG A 320     -22.115  13.009   3.020  1.00 85.28           C  
ATOM   4637  HA  ARG A 320     -22.970  13.511   2.566  1.00 85.28           H  
ATOM   4638  C   ARG A 320     -21.084  12.814   1.909  1.00 85.28           C  
ATOM   4639  CB  ARG A 320     -21.561  13.895   4.153  1.00 85.28           C  
ATOM   4640  HB2 ARG A 320     -22.271  13.887   4.980  1.00 85.28           H  
ATOM   4641  HB3 ARG A 320     -20.617  13.486   4.513  1.00 85.28           H  
ATOM   4642  O   ARG A 320     -21.248  13.385   0.833  1.00 85.28           O  
ATOM   4643  CG  ARG A 320     -21.349  15.351   3.689  1.00 85.28           C  
ATOM   4644  HG2 ARG A 320     -22.311  15.770   3.394  1.00 85.28           H  
ATOM   4645  HG3 ARG A 320     -20.690  15.365   2.821  1.00 85.28           H  
ATOM   4646  CD  ARG A 320     -20.726  16.252   4.767  1.00 85.28           C  
ATOM   4647  HD2 ARG A 320     -19.715  15.897   4.969  1.00 85.28           H  
ATOM   4648  HD3 ARG A 320     -20.644  17.270   4.388  1.00 85.28           H  
ATOM   4649  NE  ARG A 320     -21.486  16.221   6.030  1.00 85.28           N  
ATOM   4650  HE  ARG A 320     -21.175  15.510   6.676  1.00 85.28           H  
ATOM   4651  NH1 ARG A 320     -22.778  18.107   5.808  1.00 85.28           N  
ATOM   4652 HH11 ARG A 320     -22.265  18.349   4.972  1.00 85.28           H  
ATOM   4653 HH12 ARG A 320     -23.473  18.725   6.202  1.00 85.28           H  
ATOM   4654  NH2 ARG A 320     -23.041  16.784   7.587  1.00 85.28           N  
ATOM   4655 HH21 ARG A 320     -22.820  15.946   8.106  1.00 85.28           H  
ATOM   4656 HH22 ARG A 320     -23.714  17.422   7.987  1.00 85.28           H  
ATOM   4657  CZ  ARG A 320     -22.428  17.036   6.465  1.00 85.28           C  
ATOM   4658  N   ALA A 321     -20.078  11.966   2.125  1.00 84.21           N  
ATOM   4659  H   ALA A 321     -19.974  11.559   3.044  1.00 84.21           H  
ATOM   4660  CA  ALA A 321     -19.096  11.623   1.098  1.00 84.21           C  
ATOM   4661  HA  ALA A 321     -18.602  12.537   0.767  1.00 84.21           H  
ATOM   4662  C   ALA A 321     -19.751  10.986  -0.143  1.00 84.21           C  
ATOM   4663  CB  ALA A 321     -18.038  10.705   1.721  1.00 84.21           C  
ATOM   4664  HB1 ALA A 321     -17.252  10.503   0.993  1.00 84.21           H  
ATOM   4665  HB2 ALA A 321     -17.587  11.191   2.586  1.00 84.21           H  
ATOM   4666  HB3 ALA A 321     -18.488   9.764   2.037  1.00 84.21           H  
ATOM   4667  O   ALA A 321     -19.339  11.261  -1.263  1.00 84.21           O  
ATOM   4668  N   ALA A 322     -20.811  10.187   0.018  1.00 82.73           N  
ATOM   4669  H   ALA A 322     -21.098   9.954   0.958  1.00 82.73           H  
ATOM   4670  CA  ALA A 322     -21.557   9.604  -1.102  1.00 82.73           C  
ATOM   4671  HA  ALA A 322     -20.840   9.296  -1.863  1.00 82.73           H  
ATOM   4672  C   ALA A 322     -22.540  10.575  -1.801  1.00 82.73           C  
ATOM   4673  CB  ALA A 322     -22.268   8.346  -0.588  1.00 82.73           C  
ATOM   4674  HB1 ALA A 322     -23.008   8.624   0.163  1.00 82.73           H  
ATOM   4675  HB2 ALA A 322     -21.542   7.669  -0.139  1.00 82.73           H  
ATOM   4676  HB3 ALA A 322     -22.766   7.841  -1.416  1.00 82.73           H  
ATOM   4677  O   ALA A 322     -23.098  10.227  -2.848  1.00 82.73           O  
ATOM   4678  N   MET A 323     -22.788  11.762  -1.234  1.00 82.33           N  
ATOM   4679  H   MET A 323     -22.339  11.967  -0.353  1.00 82.33           H  
ATOM   4680  CA  MET A 323     -23.646  12.802  -1.821  1.00 82.33           C  
ATOM   4681  HA  MET A 323     -24.412  12.327  -2.434  1.00 82.33           H  
ATOM   4682  C   MET A 323     -22.896  13.765  -2.747  1.00 82.33           C  
ATOM   4683  CB  MET A 323     -24.347  13.600  -0.710  1.00 82.33           C  
ATOM   4684  HB2 MET A 323     -23.638  13.849   0.079  1.00 82.33           H  
ATOM   4685  HB3 MET A 323     -24.725  14.532  -1.131  1.00 82.33           H  
ATOM   4686  O   MET A 323     -23.539  14.369  -3.610  1.00 82.33           O  
ATOM   4687  CG  MET A 323     -25.533  12.836  -0.113  1.00 82.33           C  
ATOM   4688  HG2 MET A 323     -25.203  11.838   0.174  1.00 82.33           H  
ATOM   4689  HG3 MET A 323     -26.292  12.719  -0.886  1.00 82.33           H  
ATOM   4690  SD  MET A 323     -26.305  13.609   1.340  1.00 82.33           S  
ATOM   4691  CE  MET A 323     -26.797  15.219   0.670  1.00 82.33           C  
ATOM   4692  HE1 MET A 323     -27.361  15.764   1.428  1.00 82.33           H  
ATOM   4693  HE2 MET A 323     -25.910  15.795   0.410  1.00 82.33           H  
ATOM   4694  HE3 MET A 323     -27.416  15.077  -0.216  1.00 82.33           H  
ATOM   4695  N   LEU A 324     -21.580  13.908  -2.571  1.00 76.88           N  
ATOM   4696  H   LEU A 324     -21.124  13.350  -1.864  1.00 76.88           H  
ATOM   4697  CA  LEU A 324     -20.732  14.759  -3.406  1.00 76.88           C  
ATOM   4698  HA  LEU A 324     -21.195  15.743  -3.482  1.00 76.88           H  
ATOM   4699  C   LEU A 324     -20.631  14.223  -4.840  1.00 76.88           C  
ATOM   4700  CB  LEU A 324     -19.351  14.917  -2.745  1.00 76.88           C  
ATOM   4701  HB2 LEU A 324     -18.973  13.926  -2.496  1.00 76.88           H  
ATOM   4702  HB3 LEU A 324     -18.658  15.364  -3.459  1.00 76.88           H  
ATOM   4703  O   LEU A 324     -20.837  13.037  -5.118  1.00 76.88           O  
ATOM   4704  CG  LEU A 324     -19.381  15.790  -1.477  1.00 76.88           C  
ATOM   4705  HG  LEU A 324     -20.169  15.446  -0.807  1.00 76.88           H  
ATOM   4706  CD1 LEU A 324     -18.051  15.666  -0.745  1.00 76.88           C  
ATOM   4707 HD11 LEU A 324     -18.072  16.255   0.172  1.00 76.88           H  
ATOM   4708 HD12 LEU A 324     -17.248  16.026  -1.389  1.00 76.88           H  
ATOM   4709 HD13 LEU A 324     -17.873  14.619  -0.499  1.00 76.88           H  
ATOM   4710  CD2 LEU A 324     -19.603  17.272  -1.789  1.00 76.88           C  
ATOM   4711 HD21 LEU A 324     -20.583  17.429  -2.239  1.00 76.88           H  
ATOM   4712 HD22 LEU A 324     -18.845  17.628  -2.487  1.00 76.88           H  
ATOM   4713 HD23 LEU A 324     -19.547  17.862  -0.875  1.00 76.88           H  
ATOM   4714  N   SER A 325     -20.370  15.126  -5.781  1.00 68.67           N  
ATOM   4715  H   SER A 325     -20.213  16.085  -5.507  1.00 68.67           H  
ATOM   4716  CA  SER A 325     -20.205  14.783  -7.189  1.00 68.67           C  
ATOM   4717  HA  SER A 325     -20.719  13.841  -7.378  1.00 68.67           H  
ATOM   4718  C   SER A 325     -18.735  14.575  -7.552  1.00 68.67           C  
ATOM   4719  CB  SER A 325     -20.872  15.837  -8.072  1.00 68.67           C  
ATOM   4720  HB2 SER A 325     -21.881  16.033  -7.709  1.00 68.67           H  
ATOM   4721  HB3 SER A 325     -20.933  15.461  -9.093  1.00 68.67           H  
ATOM   4722  O   SER A 325     -17.827  15.148  -6.957  1.00 68.67           O  
ATOM   4723  OG  SER A 325     -20.137  17.032  -8.080  1.00 68.67           O  
ATOM   4724  HG  SER A 325     -20.159  17.401  -7.194  1.00 68.67           H  
ATOM   4725  N   SER A 326     -18.486  13.807  -8.613  1.00 64.24           N  
ATOM   4726  H   SER A 326     -19.251  13.363  -9.101  1.00 64.24           H  
ATOM   4727  CA  SER A 326     -17.141  13.642  -9.178  1.00 64.24           C  
ATOM   4728  HA  SER A 326     -16.462  13.338  -8.382  1.00 64.24           H  
ATOM   4729  C   SER A 326     -16.563  14.922  -9.795  1.00 64.24           C  
ATOM   4730  CB  SER A 326     -17.181  12.535 -10.228  1.00 64.24           C  
ATOM   4731  HB2 SER A 326     -16.199  12.416 -10.686  1.00 64.24           H  
ATOM   4732  HB3 SER A 326     -17.448  11.610  -9.716  1.00 64.24           H  
ATOM   4733  O   SER A 326     -15.382  14.954 -10.119  1.00 64.24           O  
ATOM   4734  OG  SER A 326     -18.158  12.812 -11.221  1.00 64.24           O  
ATOM   4735  HG  SER A 326     -17.806  13.508 -11.781  1.00 64.24           H  
ATOM   4736  N   GLU A 327     -17.386  15.958  -9.984  1.00 64.44           N  
ATOM   4737  H   GLU A 327     -18.332  15.890  -9.636  1.00 64.44           H  
ATOM   4738  CA  GLU A 327     -16.946  17.293 -10.410  1.00 64.44           C  
ATOM   4739  HA  GLU A 327     -16.159  17.191 -11.157  1.00 64.44           H  
ATOM   4740  C   GLU A 327     -16.331  18.085  -9.234  1.00 64.44           C  
ATOM   4741  CB  GLU A 327     -18.134  18.044 -11.061  1.00 64.44           C  
ATOM   4742  HB2 GLU A 327     -18.938  18.142 -10.332  1.00 64.44           H  
ATOM   4743  HB3 GLU A 327     -17.801  19.043 -11.342  1.00 64.44           H  
ATOM   4744  O   GLU A 327     -15.580  19.031  -9.451  1.00 64.44           O  
ATOM   4745  CG  GLU A 327     -18.676  17.332 -12.323  1.00 64.44           C  
ATOM   4746  HG2 GLU A 327     -18.981  16.321 -12.052  1.00 64.44           H  
ATOM   4747  HG3 GLU A 327     -17.861  17.245 -13.041  1.00 64.44           H  
ATOM   4748  CD  GLU A 327     -19.876  18.018 -13.017  1.00 64.44           C  
ATOM   4749  OE1 GLU A 327     -20.394  17.415 -13.991  1.00 64.44           O  
ATOM   4750  OE2 GLU A 327     -20.305  19.117 -12.600  1.00 64.44           O  
ATOM   4751  N   GLU A 328     -16.585  17.669  -7.988  1.00 68.74           N  
ATOM   4752  H   GLU A 328     -17.177  16.860  -7.867  1.00 68.74           H  
ATOM   4753  CA  GLU A 328     -16.109  18.297  -6.749  1.00 68.74           C  
ATOM   4754  HA  GLU A 328     -15.739  19.297  -6.974  1.00 68.74           H  
ATOM   4755  C   GLU A 328     -14.927  17.506  -6.151  1.00 68.74           C  
ATOM   4756  CB  GLU A 328     -17.290  18.443  -5.765  1.00 68.74           C  
ATOM   4757  HB2 GLU A 328     -16.926  18.856  -4.825  1.00 68.74           H  
ATOM   4758  HB3 GLU A 328     -17.698  17.451  -5.567  1.00 68.74           H  
ATOM   4759  O   GLU A 328     -14.927  17.157  -4.972  1.00 68.74           O  
ATOM   4760  CG  GLU A 328     -18.400  19.375  -6.280  1.00 68.74           C  
ATOM   4761  HG2 GLU A 328     -18.554  19.224  -7.348  1.00 68.74           H  
ATOM   4762  HG3 GLU A 328     -18.076  20.407  -6.145  1.00 68.74           H  
ATOM   4763  CD  GLU A 328     -19.742  19.134  -5.574  1.00 68.74           C  
ATOM   4764  OE1 GLU A 328     -20.330  20.116  -5.073  1.00 68.74           O  
ATOM   4765  OE2 GLU A 328     -20.229  17.974  -5.631  1.00 68.74           O  
ATOM   4766  N   SER A 329     -13.913  17.174  -6.959  1.00 71.00           N  
ATOM   4767  H   SER A 329     -13.935  17.504  -7.913  1.00 71.00           H  
ATOM   4768  CA  SER A 329     -12.900  16.162  -6.603  1.00 71.00           C  
ATOM   4769  HA  SER A 329     -13.443  15.242  -6.387  1.00 71.00           H  
ATOM   4770  C   SER A 329     -12.073  16.455  -5.336  1.00 71.00           C  
ATOM   4771  CB  SER A 329     -11.995  15.849  -7.799  1.00 71.00           C  
ATOM   4772  HB2 SER A 329     -11.206  15.163  -7.490  1.00 71.00           H  
ATOM   4773  HB3 SER A 329     -12.594  15.358  -8.566  1.00 71.00           H  
ATOM   4774  O   SER A 329     -11.845  15.524  -4.567  1.00 71.00           O  
ATOM   4775  OG  SER A 329     -11.419  17.019  -8.349  1.00 71.00           O  
ATOM   4776  HG  SER A 329     -10.935  16.750  -9.133  1.00 71.00           H  
ATOM   4777  N   GLU A 330     -11.694  17.711  -5.037  1.00 76.95           N  
ATOM   4778  H   GLU A 330     -11.856  18.432  -5.725  1.00 76.95           H  
ATOM   4779  CA  GLU A 330     -11.054  18.066  -3.742  1.00 76.95           C  
ATOM   4780  HA  GLU A 330     -10.200  17.406  -3.588  1.00 76.95           H  
ATOM   4781  C   GLU A 330     -12.024  17.839  -2.567  1.00 76.95           C  
ATOM   4782  CB  GLU A 330     -10.540  19.534  -3.728  1.00 76.95           C  
ATOM   4783  HB2 GLU A 330     -11.412  20.186  -3.721  1.00 76.95           H  
ATOM   4784  HB3 GLU A 330     -10.018  19.735  -4.664  1.00 76.95           H  
ATOM   4785  O   GLU A 330     -11.629  17.306  -1.531  1.00 76.95           O  
ATOM   4786  CG  GLU A 330      -9.598  19.883  -2.534  1.00 76.95           C  
ATOM   4787  HG2 GLU A 330      -8.749  19.200  -2.578  1.00 76.95           H  
ATOM   4788  HG3 GLU A 330     -10.137  19.667  -1.612  1.00 76.95           H  
ATOM   4789  CD  GLU A 330      -9.038  21.340  -2.421  1.00 76.95           C  
ATOM   4790  OE1 GLU A 330      -8.212  21.634  -1.508  1.00 76.95           O  
ATOM   4791  OE2 GLU A 330      -9.431  22.255  -3.186  1.00 76.95           O  
ATOM   4792  N   ALA A 331     -13.309  18.182  -2.737  1.00 77.39           N  
ATOM   4793  H   ALA A 331     -13.612  18.454  -3.662  1.00 77.39           H  
ATOM   4794  CA  ALA A 331     -14.332  17.982  -1.711  1.00 77.39           C  
ATOM   4795  HA  ALA A 331     -13.987  18.439  -0.784  1.00 77.39           H  
ATOM   4796  C   ALA A 331     -14.561  16.490  -1.451  1.00 77.39           C  
ATOM   4797  CB  ALA A 331     -15.647  18.652  -2.139  1.00 77.39           C  
ATOM   4798  HB1 ALA A 331     -16.276  18.809  -1.262  1.00 77.39           H  
ATOM   4799  HB2 ALA A 331     -15.462  19.606  -2.634  1.00 77.39           H  
ATOM   4800  HB3 ALA A 331     -16.188  18.008  -2.832  1.00 77.39           H  
ATOM   4801  O   ALA A 331     -14.618  16.073  -0.299  1.00 77.39           O  
ATOM   4802  N   GLN A 332     -14.658  15.687  -2.516  1.00 77.26           N  
ATOM   4803  H   GLN A 332     -14.633  16.117  -3.429  1.00 77.26           H  
ATOM   4804  CA  GLN A 332     -14.819  14.235  -2.443  1.00 77.26           C  
ATOM   4805  HA  GLN A 332     -15.717  14.011  -1.867  1.00 77.26           H  
ATOM   4806  C   GLN A 332     -13.628  13.576  -1.741  1.00 77.26           C  
ATOM   4807  CB  GLN A 332     -14.981  13.680  -3.867  1.00 77.26           C  
ATOM   4808  HB2 GLN A 332     -14.075  13.891  -4.437  1.00 77.26           H  
ATOM   4809  HB3 GLN A 332     -15.811  14.187  -4.359  1.00 77.26           H  
ATOM   4810  O   GLN A 332     -13.827  12.728  -0.878  1.00 77.26           O  
ATOM   4811  CG  GLN A 332     -15.231  12.163  -3.899  1.00 77.26           C  
ATOM   4812  HG2 GLN A 332     -15.204  11.830  -4.937  1.00 77.26           H  
ATOM   4813  HG3 GLN A 332     -14.446  11.630  -3.361  1.00 77.26           H  
ATOM   4814  CD  GLN A 332     -16.593  11.805  -3.329  1.00 77.26           C  
ATOM   4815  NE2 GLN A 332     -16.688  11.162  -2.189  1.00 77.26           N  
ATOM   4816 HE21 GLN A 332     -15.891  10.909  -1.622  1.00 77.26           H  
ATOM   4817 HE22 GLN A 332     -17.630  11.084  -1.835  1.00 77.26           H  
ATOM   4818  OE1 GLN A 332     -17.615  12.094  -3.925  1.00 77.26           O  
ATOM   4819  N   ALA A 333     -12.405  13.981  -2.083  1.00 77.29           N  
ATOM   4820  H   ALA A 333     -12.311  14.658  -2.827  1.00 77.29           H  
ATOM   4821  CA  ALA A 333     -11.175  13.500  -1.463  1.00 77.29           C  
ATOM   4822  HA  ALA A 333     -11.103  12.419  -1.578  1.00 77.29           H  
ATOM   4823  C   ALA A 333     -11.117  13.812   0.045  1.00 77.29           C  
ATOM   4824  CB  ALA A 333     -10.020  14.159  -2.221  1.00 77.29           C  
ATOM   4825  HB1 ALA A 333      -9.898  13.692  -3.198  1.00 77.29           H  
ATOM   4826  HB2 ALA A 333      -9.102  14.054  -1.642  1.00 77.29           H  
ATOM   4827  HB3 ALA A 333     -10.208  15.225  -2.353  1.00 77.29           H  
ATOM   4828  O   ALA A 333     -10.869  12.926   0.863  1.00 77.29           O  
ATOM   4829  N   ILE A 334     -11.415  15.058   0.428  1.00 81.41           N  
ATOM   4830  H   ILE A 334     -11.596  15.747  -0.289  1.00 81.41           H  
ATOM   4831  CA  ILE A 334     -11.473  15.483   1.835  1.00 81.41           C  
ATOM   4832  HA  ILE A 334     -10.551  15.175   2.329  1.00 81.41           H  
ATOM   4833  C   ILE A 334     -12.617  14.777   2.578  1.00 81.41           C  
ATOM   4834  CB  ILE A 334     -11.565  17.027   1.905  1.00 81.41           C  
ATOM   4835  HB  ILE A 334     -12.357  17.358   1.233  1.00 81.41           H  
ATOM   4836  O   ILE A 334     -12.438  14.365   3.722  1.00 81.41           O  
ATOM   4837  CG1 ILE A 334     -10.218  17.636   1.442  1.00 81.41           C  
ATOM   4838 HG12 ILE A 334      -9.439  17.388   2.162  1.00 81.41           H  
ATOM   4839 HG13 ILE A 334      -9.932  17.200   0.485  1.00 81.41           H  
ATOM   4840  CG2 ILE A 334     -11.903  17.529   3.322  1.00 81.41           C  
ATOM   4841 HG21 ILE A 334     -11.122  17.221   4.017  1.00 81.41           H  
ATOM   4842 HG22 ILE A 334     -11.993  18.615   3.334  1.00 81.41           H  
ATOM   4843 HG23 ILE A 334     -12.858  17.125   3.658  1.00 81.41           H  
ATOM   4844  CD1 ILE A 334     -10.250  19.156   1.250  1.00 81.41           C  
ATOM   4845 HD11 ILE A 334      -9.315  19.481   0.792  1.00 81.41           H  
ATOM   4846 HD12 ILE A 334     -10.360  19.665   2.207  1.00 81.41           H  
ATOM   4847 HD13 ILE A 334     -11.079  19.422   0.593  1.00 81.41           H  
ATOM   4848  N   ALA A 335     -13.773  14.589   1.937  1.00 83.53           N  
ATOM   4849  H   ALA A 335     -13.883  14.974   1.010  1.00 83.53           H  
ATOM   4850  CA  ALA A 335     -14.902  13.869   2.516  1.00 83.53           C  
ATOM   4851  HA  ALA A 335     -15.094  14.272   3.511  1.00 83.53           H  
ATOM   4852  C   ALA A 335     -14.629  12.371   2.684  1.00 83.53           C  
ATOM   4853  CB  ALA A 335     -16.145  14.100   1.656  1.00 83.53           C  
ATOM   4854  HB1 ALA A 335     -16.000  13.651   0.673  1.00 83.53           H  
ATOM   4855  HB2 ALA A 335     -17.009  13.645   2.140  1.00 83.53           H  
ATOM   4856  HB3 ALA A 335     -16.324  15.169   1.542  1.00 83.53           H  
ATOM   4857  O   ALA A 335     -15.075  11.802   3.673  1.00 83.53           O  
ATOM   4858  N   ASP A 336     -13.885  11.738   1.774  1.00 85.89           N  
ATOM   4859  H   ASP A 336     -13.612  12.237   0.939  1.00 85.89           H  
ATOM   4860  CA  ASP A 336     -13.474  10.338   1.904  1.00 85.89           C  
ATOM   4861  HA  ASP A 336     -14.354   9.739   2.139  1.00 85.89           H  
ATOM   4862  C   ASP A 336     -12.492  10.160   3.078  1.00 85.89           C  
ATOM   4863  CB  ASP A 336     -12.879   9.821   0.577  1.00 85.89           C  
ATOM   4864  HB2 ASP A 336     -12.166  10.549   0.189  1.00 85.89           H  
ATOM   4865  HB3 ASP A 336     -12.329   8.904   0.789  1.00 85.89           H  
ATOM   4866  O   ASP A 336     -12.676   9.253   3.890  1.00 85.89           O  
ATOM   4867  CG  ASP A 336     -13.912   9.488  -0.513  1.00 85.89           C  
ATOM   4868  OD1 ASP A 336     -15.141   9.603  -0.303  1.00 85.89           O  
ATOM   4869  OD2 ASP A 336     -13.531   8.983  -1.593  1.00 85.89           O  
ATOM   4870  N   LEU A 337     -11.514  11.066   3.236  1.00 88.33           N  
ATOM   4871  H   LEU A 337     -11.406  11.777   2.527  1.00 88.33           H  
ATOM   4872  CA  LEU A 337     -10.626  11.102   4.411  1.00 88.33           C  
ATOM   4873  HA  LEU A 337     -10.120  10.141   4.499  1.00 88.33           H  
ATOM   4874  C   LEU A 337     -11.422  11.299   5.714  1.00 88.33           C  
ATOM   4875  CB  LEU A 337      -9.576  12.223   4.247  1.00 88.33           C  
ATOM   4876  HB2 LEU A 337     -10.097  13.148   3.998  1.00 88.33           H  
ATOM   4877  HB3 LEU A 337      -9.081  12.379   5.205  1.00 88.33           H  
ATOM   4878  O   LEU A 337     -11.269  10.525   6.658  1.00 88.33           O  
ATOM   4879  CG  LEU A 337      -8.492  11.966   3.182  1.00 88.33           C  
ATOM   4880  HG  LEU A 337      -8.957  11.668   2.242  1.00 88.33           H  
ATOM   4881  CD1 LEU A 337      -7.678  13.241   2.943  1.00 88.33           C  
ATOM   4882 HD11 LEU A 337      -8.341  14.024   2.576  1.00 88.33           H  
ATOM   4883 HD12 LEU A 337      -6.914  13.043   2.190  1.00 88.33           H  
ATOM   4884 HD13 LEU A 337      -7.204  13.560   3.871  1.00 88.33           H  
ATOM   4885  CD2 LEU A 337      -7.509  10.880   3.612  1.00 88.33           C  
ATOM   4886 HD21 LEU A 337      -6.754  10.734   2.840  1.00 88.33           H  
ATOM   4887 HD22 LEU A 337      -7.023  11.157   4.548  1.00 88.33           H  
ATOM   4888 HD23 LEU A 337      -8.038   9.936   3.748  1.00 88.33           H  
ATOM   4889  N   ALA A 338     -12.317  12.291   5.752  1.00 87.73           N  
ATOM   4890  H   ALA A 338     -12.382  12.905   4.953  1.00 87.73           H  
ATOM   4891  CA  ALA A 338     -13.138  12.591   6.925  1.00 87.73           C  
ATOM   4892  HA  ALA A 338     -12.482  12.672   7.792  1.00 87.73           H  
ATOM   4893  C   ALA A 338     -14.174  11.492   7.237  1.00 87.73           C  
ATOM   4894  CB  ALA A 338     -13.813  13.951   6.705  1.00 87.73           C  
ATOM   4895  HB1 ALA A 338     -14.489  13.899   5.851  1.00 87.73           H  
ATOM   4896  HB2 ALA A 338     -14.374  14.226   7.597  1.00 87.73           H  
ATOM   4897  HB3 ALA A 338     -13.055  14.711   6.517  1.00 87.73           H  
ATOM   4898  O   ALA A 338     -14.513  11.283   8.399  1.00 87.73           O  
ATOM   4899  N   ALA A 339     -14.673  10.768   6.229  1.00 89.57           N  
ATOM   4900  H   ALA A 339     -14.417  11.013   5.284  1.00 89.57           H  
ATOM   4901  CA  ALA A 339     -15.565   9.626   6.421  1.00 89.57           C  
ATOM   4902  HA  ALA A 339     -16.345   9.912   7.127  1.00 89.57           H  
ATOM   4903  C   ALA A 339     -14.837   8.432   7.048  1.00 89.57           C  
ATOM   4904  CB  ALA A 339     -16.230   9.263   5.090  1.00 89.57           C  
ATOM   4905  HB1 ALA A 339     -15.466   9.023   4.351  1.00 89.57           H  
ATOM   4906  HB2 ALA A 339     -16.823  10.105   4.734  1.00 89.57           H  
ATOM   4907  HB3 ALA A 339     -16.882   8.401   5.232  1.00 89.57           H  
ATOM   4908  O   ALA A 339     -15.383   7.797   7.946  1.00 89.57           O  
ATOM   4909  N   LEU A 340     -13.580   8.203   6.659  1.00 90.77           N  
ATOM   4910  H   LEU A 340     -13.205   8.764   5.907  1.00 90.77           H  
ATOM   4911  CA  LEU A 340     -12.664   7.265   7.316  1.00 90.77           C  
ATOM   4912  HA  LEU A 340     -13.223   6.368   7.584  1.00 90.77           H  
ATOM   4913  C   LEU A 340     -12.099   7.805   8.646  1.00 90.77           C  
ATOM   4914  CB  LEU A 340     -11.554   6.884   6.316  1.00 90.77           C  
ATOM   4915  HB2 LEU A 340     -11.086   7.801   5.958  1.00 90.77           H  
ATOM   4916  HB3 LEU A 340     -10.788   6.297   6.822  1.00 90.77           H  
ATOM   4917  O   LEU A 340     -11.203   7.196   9.219  1.00 90.77           O  
ATOM   4918  CG  LEU A 340     -12.070   6.074   5.113  1.00 90.77           C  
ATOM   4919  HG  LEU A 340     -12.941   6.569   4.682  1.00 90.77           H  
ATOM   4920  CD1 LEU A 340     -11.004   6.005   4.024  1.00 90.77           C  
ATOM   4921 HD11 LEU A 340     -10.090   5.562   4.421  1.00 90.77           H  
ATOM   4922 HD12 LEU A 340     -10.791   7.014   3.672  1.00 90.77           H  
ATOM   4923 HD13 LEU A 340     -11.373   5.406   3.192  1.00 90.77           H  
ATOM   4924  CD2 LEU A 340     -12.464   4.646   5.500  1.00 90.77           C  
ATOM   4925 HD21 LEU A 340     -11.606   4.121   5.921  1.00 90.77           H  
ATOM   4926 HD22 LEU A 340     -12.820   4.111   4.619  1.00 90.77           H  
ATOM   4927 HD23 LEU A 340     -13.271   4.660   6.233  1.00 90.77           H  
ATOM   4928  N   ASN A 341     -12.611   8.937   9.145  1.00 91.97           N  
ATOM   4929  H   ASN A 341     -13.356   9.379   8.626  1.00 91.97           H  
ATOM   4930  CA  ASN A 341     -12.157   9.627  10.354  1.00 91.97           C  
ATOM   4931  HA  ASN A 341     -12.605  10.620  10.312  1.00 91.97           H  
ATOM   4932  C   ASN A 341     -10.640   9.877  10.411  1.00 91.97           C  
ATOM   4933  CB  ASN A 341     -12.717   8.923  11.604  1.00 91.97           C  
ATOM   4934  HB2 ASN A 341     -12.136   8.022  11.803  1.00 91.97           H  
ATOM   4935  HB3 ASN A 341     -13.753   8.645  11.411  1.00 91.97           H  
ATOM   4936  O   ASN A 341     -10.066   9.906  11.495  1.00 91.97           O  
ATOM   4937  CG  ASN A 341     -12.712   9.831  12.824  1.00 91.97           C  
ATOM   4938  ND2 ASN A 341     -12.377   9.332  13.990  1.00 91.97           N
[truncated: 278,649 more chars]
