# Supplementary material for: Pleomorphic viruses establish stable relationship with marine hyperthermophilic archaea
Source: ISME J. 2024 Jan 23;18(1):wrae008. doi: 10.1093/ismejo/wrae008 (PMC10919331; doi:10.1093/ismejo/wrae008)
Supplement: SI_Data_3_wrae008 [file si_data_3_wrae008.zip › IMGVR_UViG_3300000868_000004_38._ranked_0.pdb]

ATOM      1  N   SER A   1     -27.393 -13.265  -9.805  1.00 85.77           N  
ATOM      2  H   SER A   1     -26.755 -12.822 -10.450  1.00 85.77           H  
ATOM      3  H2  SER A   1     -27.348 -12.757  -8.933  1.00 85.77           H  
ATOM      4  H3  SER A   1     -28.310 -13.194 -10.221  1.00 85.77           H  
ATOM      5  CA  SER A   1     -26.986 -14.674  -9.608  1.00 85.77           C  
ATOM      6  HA  SER A   1     -27.741 -15.183  -9.009  1.00 85.77           H  
ATOM      7  C   SER A   1     -25.675 -14.704  -8.840  1.00 85.77           C  
ATOM      8  CB  SER A   1     -26.830 -15.395 -10.952  1.00 85.77           C  
ATOM      9  HB2 SER A   1     -27.766 -15.349 -11.508  1.00 85.77           H  
ATOM     10  HB3 SER A   1     -26.583 -16.441 -10.770  1.00 85.77           H  
ATOM     11  O   SER A   1     -25.014 -13.673  -8.787  1.00 85.77           O  
ATOM     12  OG  SER A   1     -25.801 -14.809 -11.717  1.00 85.77           O  
ATOM     13  HG  SER A   1     -26.129 -14.013 -12.141  1.00 85.77           H  
ATOM     14  N   LEU A   2     -25.288 -15.843  -8.252  1.00 84.32           N  
ATOM     15  H   LEU A   2     -25.893 -16.651  -8.236  1.00 84.32           H  
ATOM     16  CA  LEU A   2     -24.003 -15.941  -7.546  1.00 84.32           C  
ATOM     17  HA  LEU A   2     -23.995 -15.192  -6.753  1.00 84.32           H  
ATOM     18  C   LEU A   2     -22.814 -15.637  -8.475  1.00 84.32           C  
ATOM     19  CB  LEU A   2     -23.877 -17.338  -6.908  1.00 84.32           C  
ATOM     20  HB2 LEU A   2     -23.997 -18.093  -7.684  1.00 84.32           H  
ATOM     21  HB3 LEU A   2     -24.676 -17.463  -6.176  1.00 84.32           H  
ATOM     22  O   LEU A   2     -21.893 -14.928  -8.090  1.00 84.32           O  
ATOM     23  CG  LEU A   2     -22.524 -17.576  -6.209  1.00 84.32           C  
ATOM     24  HG  LEU A   2     -21.721 -17.494  -6.941  1.00 84.32           H  
ATOM     25  CD1 LEU A   2     -22.275 -16.573  -5.086  1.00 84.32           C  
ATOM     26 HD11 LEU A   2     -23.001 -16.704  -4.284  1.00 84.32           H  
ATOM     27 HD12 LEU A   2     -21.270 -16.711  -4.686  1.00 84.32           H  
ATOM     28 HD13 LEU A   2     -22.317 -15.545  -5.444  1.00 84.32           H  
ATOM     29  CD2 LEU A   2     -22.483 -18.993  -5.636  1.00 84.32           C  
ATOM     30 HD21 LEU A   2     -21.518 -19.170  -5.161  1.00 84.32           H  
ATOM     31 HD22 LEU A   2     -23.262 -19.114  -4.884  1.00 84.32           H  
ATOM     32 HD23 LEU A   2     -22.622 -19.723  -6.434  1.00 84.32           H  
ATOM     33  N   GLU A   3     -22.869 -16.109  -9.721  1.00 88.44           N  
ATOM     34  H   GLU A   3     -23.622 -16.730  -9.980  1.00 88.44           H  
ATOM     35  CA  GLU A   3     -21.825 -15.836 -10.716  1.00 88.44           C  
ATOM     36  HA  GLU A   3     -20.856 -16.141 -10.321  1.00 88.44           H  
ATOM     37  C   GLU A   3     -21.699 -14.341 -11.037  1.00 88.44           C  
ATOM     38  CB  GLU A   3     -22.116 -16.634 -11.996  1.00 88.44           C  
ATOM     39  HB2 GLU A   3     -23.135 -16.431 -12.325  1.00 88.44           H  
ATOM     40  HB3 GLU A   3     -21.440 -16.303 -12.784  1.00 88.44           H  
ATOM     41  O   GLU A   3     -20.592 -13.821 -11.118  1.00 88.44           O  
ATOM     42  CG  GLU A   3     -21.946 -18.149 -11.801  1.00 88.44           C  
ATOM     43  HG2 GLU A   3     -22.154 -18.647 -12.748  1.00 88.44           H  
ATOM     44  HG3 GLU A   3     -22.684 -18.499 -11.080  1.00 88.44           H  
ATOM     45  CD  GLU A   3     -20.528 -18.513 -11.333  1.00 88.44           C  
ATOM     46  OE1 GLU A   3     -20.414 -19.184 -10.280  1.00 88.44           O  
ATOM     47  OE2 GLU A   3     -19.573 -18.097 -12.021  1.00 88.44           O  
ATOM     48  N   GLU A   4     -22.819 -13.620 -11.151  1.00 86.11           N  
ATOM     49  H   GLU A   4     -23.710 -14.088 -11.073  1.00 86.11           H  
ATOM     50  CA  GLU A   4     -22.789 -12.161 -11.331  1.00 86.11           C  
ATOM     51  HA  GLU A   4     -22.139 -11.915 -12.171  1.00 86.11           H  
ATOM     52  C   GLU A   4     -22.208 -11.443 -10.104  1.00 86.11           C  
ATOM     53  CB  GLU A   4     -24.198 -11.633 -11.633  1.00 86.11           C  
ATOM     54  HB2 GLU A   4     -24.873 -12.034 -10.876  1.00 86.11           H  
ATOM     55  HB3 GLU A   4     -24.206 -10.547 -11.544  1.00 86.11           H  
ATOM     56  O   GLU A   4     -21.452 -10.490 -10.272  1.00 86.11           O  
ATOM     57  CG  GLU A   4     -24.683 -12.000 -13.049  1.00 86.11           C  
ATOM     58  HG2 GLU A   4     -24.384 -13.022 -13.282  1.00 86.11           H  
ATOM     59  HG3 GLU A   4     -24.196 -11.341 -13.768  1.00 86.11           H  
ATOM     60  CD  GLU A   4     -26.209 -11.912 -13.192  1.00 86.11           C  
ATOM     61  OE1 GLU A   4     -26.702 -11.573 -14.285  1.00 86.11           O  
ATOM     62  OE2 GLU A   4     -26.901 -12.340 -12.230  1.00 86.11           O  
ATOM     63  N   ALA A   5     -22.503 -11.910  -8.884  1.00 81.24           N  
ATOM     64  H   ALA A   5     -23.101 -12.720  -8.801  1.00 81.24           H  
ATOM     65  CA  ALA A   5     -21.938 -11.337  -7.661  1.00 81.24           C  
ATOM     66  HA  ALA A   5     -22.121 -10.262  -7.662  1.00 81.24           H  
ATOM     67  C   ALA A   5     -20.413 -11.533  -7.597  1.00 81.24           C  
ATOM     68  CB  ALA A   5     -22.651 -11.941  -6.443  1.00 81.24           C  
ATOM     69  HB1 ALA A   5     -23.724 -11.760  -6.511  1.00 81.24           H  
ATOM     70  HB2 ALA A   5     -22.274 -11.472  -5.534  1.00 81.24           H  
ATOM     71  HB3 ALA A   5     -22.467 -13.013  -6.383  1.00 81.24           H  
ATOM     72  O   ALA A   5     -19.677 -10.578  -7.362  1.00 81.24           O  
ATOM     73  N   LYS A   6     -19.921 -12.740  -7.903  1.00 84.62           N  
ATOM     74  H   LYS A   6     -20.581 -13.485  -8.077  1.00 84.62           H  
ATOM     75  CA  LYS A   6     -18.480 -13.037  -7.977  1.00 84.62           C  
ATOM     76  HA  LYS A   6     -18.004 -12.788  -7.029  1.00 84.62           H  
ATOM     77  C   LYS A   6     -17.765 -12.235  -9.059  1.00 84.62           C  
ATOM     78  CB  LYS A   6     -18.278 -14.519  -8.283  1.00 84.62           C  
ATOM     79  HB2 LYS A   6     -17.228 -14.687  -8.522  1.00 84.62           H  
ATOM     80  HB3 LYS A   6     -18.873 -14.790  -9.156  1.00 84.62           H  
ATOM     81  O   LYS A   6     -16.655 -11.748  -8.838  1.00 84.62           O  
ATOM     82  CG  LYS A   6     -18.649 -15.419  -7.107  1.00 84.62           C  
ATOM     83  HG2 LYS A   6     -17.975 -15.223  -6.273  1.00 84.62           H  
ATOM     84  HG3 LYS A   6     -19.675 -15.240  -6.786  1.00 84.62           H  
ATOM     85  CD  LYS A   6     -18.499 -16.862  -7.581  1.00 84.62           C  
ATOM     86  HD2 LYS A   6     -17.491 -17.019  -7.964  1.00 84.62           H  
ATOM     87  HD3 LYS A   6     -19.223 -17.067  -8.370  1.00 84.62           H  
ATOM     88  CE  LYS A   6     -18.741 -17.788  -6.407  1.00 84.62           C  
ATOM     89  HE2 LYS A   6     -18.025 -17.552  -5.619  1.00 84.62           H  
ATOM     90  HE3 LYS A   6     -19.738 -17.622  -6.001  1.00 84.62           H  
ATOM     91  NZ  LYS A   6     -18.571 -19.197  -6.807  1.00 84.62           N  
ATOM     92  HZ1 LYS A   6     -19.298 -19.502  -7.438  1.00 84.62           H  
ATOM     93  HZ2 LYS A   6     -18.557 -19.728  -5.948  1.00 84.62           H  
ATOM     94  HZ3 LYS A   6     -17.658 -19.329  -7.217  1.00 84.62           H  
ATOM     95  N   ALA A   7     -18.387 -12.105 -10.232  1.00 86.77           N  
ATOM     96  H   ALA A   7     -19.267 -12.581 -10.370  1.00 86.77           H  
ATOM     97  CA  ALA A   7     -17.835 -11.325 -11.332  1.00 86.77           C  
ATOM     98  HA  ALA A   7     -16.835 -11.694 -11.562  1.00 86.77           H  
ATOM     99  C   ALA A   7     -17.708  -9.847 -10.949  1.00 86.77           C  
ATOM    100  CB  ALA A   7     -18.721 -11.514 -12.568  1.00 86.77           C  
ATOM    101  HB1 ALA A   7     -19.731 -11.158 -12.363  1.00 86.77           H  
ATOM    102  HB2 ALA A   7     -18.307 -10.949 -13.403  1.00 86.77           H  
ATOM    103  HB3 ALA A   7     -18.761 -12.570 -12.836  1.00 86.77           H  
ATOM    104  O   ALA A   7     -16.673  -9.235 -11.203  1.00 86.77           O  
ATOM    105  N   ALA A   8     -18.723  -9.296 -10.285  1.00 82.16           N  
ATOM    106  H   ALA A   8     -19.560  -9.836 -10.117  1.00 82.16           H  
ATOM    107  CA  ALA A   8     -18.704  -7.916  -9.831  1.00 82.16           C  
ATOM    108  HA  ALA A   8     -18.380  -7.286 -10.659  1.00 82.16           H  
ATOM    109  C   ALA A   8     -17.685  -7.697  -8.691  1.00 82.16           C  
ATOM    110  CB  ALA A   8     -20.147  -7.532  -9.508  1.00 82.16           C  
ATOM    111  HB1 ALA A   8     -20.775  -7.708 -10.381  1.00 82.16           H  
ATOM    112  HB2 ALA A   8     -20.521  -8.141  -8.685  1.00 82.16           H  
ATOM    113  HB3 ALA A   8     -20.197  -6.469  -9.273  1.00 82.16           H  
ATOM    114  O   ALA A   8     -16.917  -6.743  -8.762  1.00 82.16           O  
ATOM    115  N   ALA A   9     -17.557  -8.634  -7.739  1.00 80.00           N  
ATOM    116  H   ALA A   9     -18.245  -9.372  -7.688  1.00 80.00           H  
ATOM    117  CA  ALA A   9     -16.476  -8.628  -6.742  1.00 80.00           C  
ATOM    118  HA  ALA A   9     -16.570  -7.742  -6.114  1.00 80.00           H  
ATOM    119  C   ALA A   9     -15.093  -8.585  -7.404  1.00 80.00           C  
ATOM    120  CB  ALA A   9     -16.576  -9.886  -5.861  1.00 80.00           C  
ATOM    121  HB1 ALA A   9     -16.212 -10.764  -6.395  1.00 80.00           H  
ATOM    122  HB2 ALA A   9     -17.608 -10.086  -5.573  1.00 80.00           H  
ATOM    123  HB3 ALA A   9     -15.973  -9.752  -4.963  1.00 80.00           H  
ATOM    124  O   ALA A   9     -14.252  -7.754  -7.076  1.00 80.00           O  
ATOM    125  N   THR A  10     -14.870  -9.473  -8.375  1.00 88.07           N  
ATOM    126  H   THR A  10     -15.615 -10.122  -8.587  1.00 88.07           H  
ATOM    127  CA  THR A  10     -13.605  -9.579  -9.111  1.00 88.07           C  
ATOM    128  HA  THR A  10     -12.791  -9.754  -8.407  1.00 88.07           H  
ATOM    129  C   THR A  10     -13.291  -8.297  -9.877  1.00 88.07           C  
ATOM    130  CB  THR A  10     -13.672 -10.756 -10.094  1.00 88.07           C  
ATOM    131  HB  THR A  10     -14.523 -10.620 -10.762  1.00 88.07           H  
ATOM    132  O   THR A  10     -12.143  -7.852  -9.884  1.00 88.07           O  
ATOM    133  CG2 THR A  10     -12.415 -10.911 -10.950  1.00 88.07           C  
ATOM    134 HG21 THR A  10     -12.350 -10.091 -11.664  1.00 88.07           H  
ATOM    135 HG22 THR A  10     -11.529 -10.911 -10.315  1.00 88.07           H  
ATOM    136 HG23 THR A  10     -12.467 -11.850 -11.501  1.00 88.07           H  
ATOM    137  OG1 THR A  10     -13.853 -11.963  -9.392  1.00 88.07           O  
ATOM    138  HG1 THR A  10     -14.736 -11.945  -9.013  1.00 88.07           H  
ATOM    139  N   SER A  11     -14.301  -7.708 -10.522  1.00 86.54           N  
ATOM    140  H   SER A  11     -15.219  -8.126 -10.472  1.00 86.54           H  
ATOM    141  CA  SER A  11     -14.162  -6.448 -11.252  1.00 86.54           C  
ATOM    142  HA  SER A  11     -13.404  -6.567 -12.027  1.00 86.54           H  
ATOM    143  C   SER A  11     -13.716  -5.323 -10.325  1.00 86.54           C  
ATOM    144  CB  SER A  11     -15.485  -6.075 -11.921  1.00 86.54           C  
ATOM    145  HB2 SER A  11     -15.873  -6.942 -12.456  1.00 86.54           H  
ATOM    146  HB3 SER A  11     -16.214  -5.770 -11.171  1.00 86.54           H  
ATOM    147  O   SER A  11     -12.765  -4.623 -10.653  1.00 86.54           O  
ATOM    148  OG  SER A  11     -15.283  -5.030 -12.849  1.00 86.54           O  
ATOM    149  HG  SER A  11     -14.999  -4.241 -12.381  1.00 86.54           H  
ATOM    150  N   GLU A  12     -14.338  -5.202  -9.154  1.00 82.44           N  
ATOM    151  H   GLU A  12     -15.138  -5.784  -8.948  1.00 82.44           H  
ATOM    152  CA  GLU A  12     -14.019  -4.142  -8.199  1.00 82.44           C  
ATOM    153  HA  GLU A  12     -14.038  -3.188  -8.726  1.00 82.44           H  
ATOM    154  C   GLU A  12     -12.607  -4.309  -7.611  1.00 82.44           C  
ATOM    155  CB  GLU A  12     -15.110  -4.123  -7.116  1.00 82.44           C  
ATOM    156  HB2 GLU A  12     -14.956  -4.958  -6.432  1.00 82.44           H  
ATOM    157  HB3 GLU A  12     -16.087  -4.270  -7.576  1.00 82.44           H  
ATOM    158  O   GLU A  12     -11.853  -3.341  -7.534  1.00 82.44           O  
ATOM    159  CG  GLU A  12     -15.133  -2.801  -6.333  1.00 82.44           C  
ATOM    160  HG2 GLU A  12     -14.146  -2.619  -5.908  1.00 82.44           H  
ATOM    161  HG3 GLU A  12     -15.848  -2.895  -5.515  1.00 82.44           H  
ATOM    162  CD  GLU A  12     -15.497  -1.588  -7.195  1.00 82.44           C  
ATOM    163  OE1 GLU A  12     -15.122  -0.473  -6.781  1.00 82.44           O  
ATOM    164  OE2 GLU A  12     -16.118  -1.792  -8.266  1.00 82.44           O  
ATOM    165  N   VAL A  13     -12.186  -5.549  -7.293  1.00 81.55           N  
ATOM    166  H   VAL A  13     -12.850  -6.308  -7.348  1.00 81.55           H  
ATOM    167  CA  VAL A  13     -10.785  -5.813  -6.895  1.00 81.55           C  
ATOM    168  HA  VAL A  13     -10.572  -5.260  -5.981  1.00 81.55           H  
ATOM    169  C   VAL A  13      -9.836  -5.317  -7.984  1.00 81.55           C  
ATOM    170  CB  VAL A  13     -10.458  -7.311  -6.680  1.00 81.55           C  
ATOM    171  HB  VAL A  13     -10.614  -7.852  -7.614  1.00 81.55           H  
ATOM    172  O   VAL A  13      -8.840  -4.653  -7.702  1.00 81.55           O  
ATOM    173  CG1 VAL A  13      -8.998  -7.486  -6.239  1.00 81.55           C  
ATOM    174 HG11 VAL A  13      -8.814  -8.498  -5.879  1.00 81.55           H  
ATOM    175 HG12 VAL A  13      -8.789  -6.805  -5.414  1.00 81.55           H  
ATOM    176 HG13 VAL A  13      -8.322  -7.281  -7.070  1.00 81.55           H  
ATOM    177  CG2 VAL A  13     -11.238  -8.034  -5.593  1.00 81.55           C  
ATOM    178 HG21 VAL A  13     -12.309  -7.899  -5.748  1.00 81.55           H  
ATOM    179 HG22 VAL A  13     -10.916  -7.668  -4.618  1.00 81.55           H  
ATOM    180 HG23 VAL A  13     -11.020  -9.101  -5.629  1.00 81.55           H  
ATOM    181  N   ASN A  14     -10.115  -5.675  -9.238  1.00 88.84           N  
ATOM    182  H   ASN A  14     -10.978  -6.167  -9.422  1.00 88.84           H  
ATOM    183  CA  ASN A  14      -9.244  -5.322 -10.350  1.00 88.84           C  
ATOM    184  HA  ASN A  14      -8.226  -5.627 -10.109  1.00 88.84           H  
ATOM    185  C   ASN A  14      -9.186  -3.818 -10.572  1.00 88.84           C  
ATOM    186  CB  ASN A  14      -9.702  -6.045 -11.620  1.00 88.84           C  
ATOM    187  HB2 ASN A  14      -9.183  -5.626 -12.482  1.00 88.84           H  
ATOM    188  HB3 ASN A  14     -10.772  -5.891 -11.764  1.00 88.84           H  
ATOM    189  O   ASN A  14      -8.101  -3.321 -10.858  1.00 88.84           O  
ATOM    190  CG  ASN A  14      -9.402  -7.521 -11.574  1.00 88.84           C  
ATOM    191  ND2 ASN A  14     -10.069  -8.310 -12.380  1.00 88.84           N  
ATOM    192 HD21 ASN A  14     -10.784  -7.894 -12.959  1.00 88.84           H  
ATOM    193 HD22 ASN A  14      -9.988  -9.307 -12.244  1.00 88.84           H  
ATOM    194  OD1 ASN A  14      -8.528  -7.992 -10.861  1.00 88.84           O  
ATOM    195  N   GLU A  15     -10.299  -3.109 -10.422  1.00 84.80           N  
ATOM    196  H   GLU A  15     -11.167  -3.583 -10.212  1.00 84.80           H  
ATOM    197  CA  GLU A  15     -10.348  -1.659 -10.576  1.00 84.80           C  
ATOM    198  HA  GLU A  15      -9.918  -1.405 -11.545  1.00 84.80           H  
ATOM    199  C   GLU A  15      -9.494  -0.965  -9.509  1.00 84.80           C  
ATOM    200  CB  GLU A  15     -11.816  -1.198 -10.548  1.00 84.80           C  
ATOM    201  HB2 GLU A  15     -12.196  -1.254  -9.528  1.00 84.80           H  
ATOM    202  HB3 GLU A  15     -12.418  -1.869 -11.161  1.00 84.80           H  
ATOM    203  O   GLU A  15      -8.571  -0.217  -9.844  1.00 84.80           O  
ATOM    204  CG  GLU A  15     -11.995   0.234 -11.077  1.00 84.80           C  
ATOM    205  HG2 GLU A  15     -13.048   0.502 -10.991  1.00 84.80           H  
ATOM    206  HG3 GLU A  15     -11.424   0.914 -10.446  1.00 84.80           H  
ATOM    207  CD  GLU A  15     -11.560   0.404 -12.545  1.00 84.80           C  
ATOM    208  OE1 GLU A  15     -11.275   1.549 -12.956  1.00 84.80           O  
ATOM    209  OE2 GLU A  15     -11.441  -0.608 -13.279  1.00 84.80           O  
ATOM    210  N   TRP A  16      -9.698  -1.315  -8.234  1.00 79.70           N  
ATOM    211  H   TRP A  16     -10.468  -1.932  -8.019  1.00 79.70           H  
ATOM    212  CA  TRP A  16      -8.932  -0.740  -7.127  1.00 79.70           C  
ATOM    213  HA  TRP A  16      -9.085   0.339  -7.123  1.00 79.70           H  
ATOM    214  C   TRP A  16      -7.429  -0.993  -7.283  1.00 79.70           C  
ATOM    215  CB  TRP A  16      -9.449  -1.301  -5.798  1.00 79.70           C  
ATOM    216  HB2 TRP A  16      -9.293  -2.379  -5.771  1.00 79.70           H  
ATOM    217  HB3 TRP A  16     -10.523  -1.124  -5.740  1.00 79.70           H  
ATOM    218  O   TRP A  16      -6.619  -0.063  -7.264  1.00 79.70           O  
ATOM    219  CG  TRP A  16      -8.804  -0.688  -4.592  1.00 79.70           C  
ATOM    220  CD1 TRP A  16      -9.265   0.396  -3.927  1.00 79.70           C  
ATOM    221  HD1 TRP A  16     -10.165   0.937  -4.178  1.00 79.70           H  
ATOM    222  CD2 TRP A  16      -7.574  -1.076  -3.905  1.00 79.70           C  
ATOM    223  CE2 TRP A  16      -7.358  -0.178  -2.818  1.00 79.70           C  
ATOM    224  CE3 TRP A  16      -6.613  -2.091  -4.088  1.00 79.70           C  
ATOM    225  HE3 TRP A  16      -6.753  -2.793  -4.897  1.00 79.70           H  
ATOM    226  NE1 TRP A  16      -8.423   0.690  -2.871  1.00 79.70           N  
ATOM    227  HE1 TRP A  16      -8.610   1.412  -2.190  1.00 79.70           H  
ATOM    228  CH2 TRP A  16      -5.322  -1.306  -2.169  1.00 79.70           C  
ATOM    229  HH2 TRP A  16      -4.475  -1.406  -1.507  1.00 79.70           H  
ATOM    230  CZ2 TRP A  16      -6.259  -0.285  -1.956  1.00 79.70           C  
ATOM    231  HZ2 TRP A  16      -6.148   0.401  -1.129  1.00 79.70           H  
ATOM    232  CZ3 TRP A  16      -5.498  -2.199  -3.236  1.00 79.70           C  
ATOM    233  HZ3 TRP A  16      -4.763  -2.976  -3.389  1.00 79.70           H  
ATOM    234  N   TYR A  17      -7.037  -2.248  -7.524  1.00 83.56           N  
ATOM    235  H   TYR A  17      -7.740  -2.972  -7.564  1.00 83.56           H  
ATOM    236  CA  TYR A  17      -5.625  -2.592  -7.681  1.00 83.56           C  
ATOM    237  HA  TYR A  17      -5.074  -2.152  -6.850  1.00 83.56           H  
ATOM    238  C   TYR A  17      -5.015  -1.998  -8.959  1.00 83.56           C  
ATOM    239  CB  TYR A  17      -5.442  -4.113  -7.610  1.00 83.56           C  
ATOM    240  HB2 TYR A  17      -6.261  -4.617  -8.123  1.00 83.56           H  
ATOM    241  HB3 TYR A  17      -4.526  -4.374  -8.141  1.00 83.56           H  
ATOM    242  O   TYR A  17      -3.822  -1.701  -8.967  1.00 83.56           O  
ATOM    243  CG  TYR A  17      -5.268  -4.663  -6.213  1.00 83.56           C  
ATOM    244  CD1 TYR A  17      -4.008  -4.609  -5.589  1.00 83.56           C  
ATOM    245  HD1 TYR A  17      -3.166  -4.175  -6.109  1.00 83.56           H  
ATOM    246  CD2 TYR A  17      -6.360  -5.223  -5.532  1.00 83.56           C  
ATOM    247  HD2 TYR A  17      -7.339  -5.214  -5.989  1.00 83.56           H  
ATOM    248  CE1 TYR A  17      -3.842  -5.127  -4.291  1.00 83.56           C  
ATOM    249  HE1 TYR A  17      -2.878  -5.096  -3.804  1.00 83.56           H  
ATOM    250  CE2 TYR A  17      -6.210  -5.709  -4.223  1.00 83.56           C  
ATOM    251  HE2 TYR A  17      -7.065  -6.084  -3.679  1.00 83.56           H  
ATOM    252  OH  TYR A  17      -4.784  -6.166  -2.353  1.00 83.56           O  
ATOM    253  HH  TYR A  17      -5.566  -6.622  -2.032  1.00 83.56           H  
ATOM    254  CZ  TYR A  17      -4.948  -5.663  -3.599  1.00 83.56           C  
ATOM    255  N   SER A  18      -5.797  -1.776 -10.022  1.00 86.85           N  
ATOM    256  H   SER A  18      -6.779  -2.004  -9.960  1.00 86.85           H  
ATOM    257  CA  SER A  18      -5.316  -1.097 -11.236  1.00 86.85           C  
ATOM    258  HA  SER A  18      -4.394  -1.575 -11.567  1.00 86.85           H  
ATOM    259  C   SER A  18      -5.007   0.373 -10.983  1.00 86.85           C  
ATOM    260  CB  SER A  18      -6.320  -1.198 -12.382  1.00 86.85           C  
ATOM    261  HB2 SER A  18      -5.951  -0.646 -13.246  1.00 86.85           H  
ATOM    262  HB3 SER A  18      -7.286  -0.789 -12.084  1.00 86.85           H  
ATOM    263  O   SER A  18      -4.013   0.876 -11.507  1.00 86.85           O  
ATOM    264  OG  SER A  18      -6.452  -2.557 -12.717  1.00 86.85           O  
ATOM    265  HG  SER A  18      -7.072  -2.905 -12.073  1.00 86.85           H  
ATOM    266  N   SER A  19      -5.783   1.051 -10.132  1.00 80.56           N  
ATOM    267  H   SER A  19      -6.612   0.602  -9.769  1.00 80.56           H  
ATOM    268  CA  SER A  19      -5.479   2.418  -9.693  1.00 80.56           C  
ATOM    269  HA  SER A  19      -5.433   3.065 -10.570  1.00 80.56           H  
ATOM    270  C   SER A  19      -4.119   2.487  -8.982  1.00 80.56           C  
ATOM    271  CB  SER A  19      -6.604   2.931  -8.789  1.00 80.56           C  
ATOM    272  HB2 SER A  19      -6.603   2.386  -7.845  1.00 80.56           H  
ATOM    273  HB3 SER A  19      -7.564   2.779  -9.283  1.00 80.56           H  
ATOM    274  O   SER A  19      -3.253   3.286  -9.355  1.00 80.56           O  
ATOM    275  OG  SER A  19      -6.427   4.309  -8.535  1.00 80.56           O  
ATOM    276  HG  SER A  19      -7.130   4.582  -7.941  1.00 80.56           H  
ATOM    277  N   GLN A  20      -3.864   1.556  -8.053  1.00 81.56           N  
ATOM    278  H   GLN A  20      -4.615   0.936  -7.785  1.00 81.56           H  
ATOM    279  CA  GLN A  20      -2.570   1.441  -7.365  1.00 81.56           C  
ATOM    280  HA  GLN A  20      -2.332   2.400  -6.904  1.00 81.56           H  
ATOM    281  C   GLN A  20      -1.429   1.111  -8.341  1.00 81.56           C  
ATOM    282  CB  GLN A  20      -2.645   0.367  -6.263  1.00 81.56           C  
ATOM    283  HB2 GLN A  20      -1.694   0.354  -5.731  1.00 81.56           H  
ATOM    284  HB3 GLN A  20      -2.786  -0.611  -6.723  1.00 81.56           H  
ATOM    285  O   GLN A  20      -0.365   1.733  -8.321  1.00 81.56           O  
ATOM    286  CG  GLN A  20      -3.772   0.572  -5.237  1.00 81.56           C  
ATOM    287  HG2 GLN A  20      -3.660  -0.156  -4.434  1.00 81.56           H  
ATOM    288  HG3 GLN A  20      -4.736   0.386  -5.712  1.00 81.56           H  
ATOM    289  CD  GLN A  20      -3.781   1.964  -4.618  1.00 81.56           C  
ATOM    290  NE2 GLN A  20      -4.937   2.551  -4.408  1.00 81.56           N  
ATOM    291 HE21 GLN A  20      -5.800   2.044  -4.542  1.00 81.56           H  
ATOM    292 HE22 GLN A  20      -4.906   3.432  -3.915  1.00 81.56           H  
ATOM    293  OE1 GLN A  20      -2.747   2.549  -4.341  1.00 81.56           O  
ATOM    294  N   GLN A  21      -1.663   0.164  -9.254  1.00 86.53           N  
ATOM    295  H   GLN A  21      -2.547  -0.324  -9.209  1.00 86.53           H  
ATOM    296  CA  GLN A  21      -0.703  -0.244 -10.280  1.00 86.53           C  
ATOM    297  HA  GLN A  21       0.203  -0.596  -9.788  1.00 86.53           H  
ATOM    298  C   GLN A  21      -0.333   0.930 -11.199  1.00 86.53           C  
ATOM    299  CB  GLN A  21      -1.326  -1.395 -11.083  1.00 86.53           C  
ATOM    300  HB2 GLN A  21      -1.748  -2.126 -10.393  1.00 86.53           H  
ATOM    301  HB3 GLN A  21      -2.134  -0.994 -11.695  1.00 86.53           H  
ATOM    302  O   GLN A  21       0.835   1.116 -11.543  1.00 86.53           O  
ATOM    303  CG  GLN A  21      -0.325  -2.136 -11.977  1.00 86.53           C  
ATOM    304  HG2 GLN A  21       0.377  -2.680 -11.345  1.00 86.53           H  
ATOM    305  HG3 GLN A  21       0.232  -1.412 -12.572  1.00 86.53           H  
ATOM    306  CD  GLN A  21      -1.003  -3.114 -12.936  1.00 86.53           C  
ATOM    307  NE2 GLN A  21      -0.274  -4.008 -13.569  1.00 86.53           N  
ATOM    308 HE21 GLN A  21       0.651  -4.271 -13.260  1.00 86.53           H  
ATOM    309 HE22 GLN A  21      -0.787  -4.577 -14.227  1.00 86.53           H  
ATOM    310  OE1 GLN A  21      -2.194  -3.075 -13.189  1.00 86.53           O  
ATOM    311  N   LYS A  22      -1.313   1.755 -11.578  1.00 87.18           N  
ATOM    312  H   LYS A  22      -2.252   1.527 -11.285  1.00 87.18           H  
ATOM    313  CA  LYS A  22      -1.121   2.960 -12.390  1.00 87.18           C  
ATOM    314  HA  LYS A  22      -0.591   2.691 -13.304  1.00 87.18           H  
ATOM    315  C   LYS A  22      -0.280   4.006 -11.667  1.00 87.18           C  
ATOM    316  CB  LYS A  22      -2.505   3.500 -12.752  1.00 87.18           C  
ATOM    317  HB2 LYS A  22      -3.035   3.790 -11.845  1.00 87.18           H  
ATOM    318  HB3 LYS A  22      -3.064   2.687 -13.215  1.00 87.18           H  
ATOM    319  O   LYS A  22       0.643   4.548 -12.277  1.00 87.18           O  
ATOM    320  CG  LYS A  22      -2.485   4.693 -13.715  1.00 87.18           C  
ATOM    321  HG2 LYS A  22      -1.902   4.443 -14.602  1.00 87.18           H  
ATOM    322  HG3 LYS A  22      -2.061   5.570 -13.227  1.00 87.18           H  
ATOM    323  CD  LYS A  22      -3.939   4.963 -14.113  1.00 87.18           C  
ATOM    324  HD2 LYS A  22      -4.355   4.044 -14.527  1.00 87.18           H  
ATOM    325  HD3 LYS A  22      -4.516   5.217 -13.224  1.00 87.18           H  
ATOM    326  CE  LYS A  22      -4.104   6.068 -15.153  1.00 87.18           C  
ATOM    327  HE2 LYS A  22      -3.933   7.033 -14.675  1.00 87.18           H  
ATOM    328  HE3 LYS A  22      -3.371   5.921 -15.947  1.00 87.18           H  
ATOM    329  NZ  LYS A  22      -5.474   5.986 -15.721  1.00 87.18           N  
ATOM    330  HZ1 LYS A  22      -5.599   5.148 -16.271  1.00 87.18           H  
ATOM    331  HZ2 LYS A  22      -5.705   6.732 -16.362  1.00 87.18           H  
ATOM    332  HZ3 LYS A  22      -6.183   5.893 -15.008  1.00 87.18           H  
ATOM    333  N   GLY A  23      -0.562   4.256 -10.385  1.00 81.68           N  
ATOM    334  H   GLY A  23      -1.353   3.787  -9.968  1.00 81.68           H  
ATOM    335  CA  GLY A  23       0.253   5.132  -9.538  1.00 81.68           C  
ATOM    336  HA2 GLY A  23      -0.150   5.119  -8.525  1.00 81.68           H  
ATOM    337  HA3 GLY A  23       0.224   6.153  -9.919  1.00 81.68           H  
ATOM    338  C   GLY A  23       1.704   4.661  -9.485  1.00 81.68           C  
ATOM    339  O   GLY A  23       2.628   5.439  -9.724  1.00 81.68           O  
ATOM    340  N   LEU A  24       1.898   3.355  -9.311  1.00 83.29           N  
ATOM    341  H   LEU A  24       1.102   2.777  -9.084  1.00 83.29           H  
ATOM    342  CA  LEU A  24       3.217   2.751  -9.309  1.00 83.29           C  
ATOM    343  HA  LEU A  24       3.783   3.263  -8.532  1.00 83.29           H  
ATOM    344  C   LEU A  24       3.968   2.975 -10.639  1.00 83.29           C  
ATOM    345  CB  LEU A  24       3.049   1.272  -8.909  1.00 83.29           C  
ATOM    346  HB2 LEU A  24       2.353   0.776  -9.586  1.00 83.29           H  
ATOM    347  HB3 LEU A  24       2.627   1.229  -7.905  1.00 83.29           H  
ATOM    348  O   LEU A  24       5.076   3.517 -10.654  1.00 83.29           O  
ATOM    349  CG  LEU A  24       4.362   0.502  -8.930  1.00 83.29           C  
ATOM    350  HG  LEU A  24       4.682   0.415  -9.969  1.00 83.29           H  
ATOM    351  CD1 LEU A  24       5.407   1.258  -8.138  1.00 83.29           C  
ATOM    352 HD11 LEU A  24       5.069   1.385  -7.109  1.00 83.29           H  
ATOM    353 HD12 LEU A  24       6.333   0.693  -8.241  1.00 83.29           H  
ATOM    354 HD13 LEU A  24       5.639   2.235  -8.560  1.00 83.29           H  
ATOM    355  CD2 LEU A  24       4.222  -0.908  -8.359  1.00 83.29           C  
ATOM    356 HD21 LEU A  24       3.930  -0.859  -7.310  1.00 83.29           H  
ATOM    357 HD22 LEU A  24       3.462  -1.457  -8.915  1.00 83.29           H  
ATOM    358 HD23 LEU A  24       5.178  -1.426  -8.438  1.00 83.29           H  
ATOM    359  N   TRP A  25       3.354   2.648 -11.778  1.00 85.43           N  
ATOM    360  H   TRP A  25       2.447   2.208 -11.723  1.00 85.43           H  
ATOM    361  CA  TRP A  25       3.949   2.900 -13.096  1.00 85.43           C  
ATOM    362  HA  TRP A  25       4.891   2.356 -13.163  1.00 85.43           H  
ATOM    363  C   TRP A  25       4.274   4.379 -13.343  1.00 85.43           C  
ATOM    364  CB  TRP A  25       3.004   2.397 -14.189  1.00 85.43           C  
ATOM    365  HB2 TRP A  25       3.341   2.804 -15.143  1.00 85.43           H  
ATOM    366  HB3 TRP A  25       2.003   2.789 -14.005  1.00 85.43           H  
ATOM    367  O   TRP A  25       5.287   4.684 -13.982  1.00 85.43           O  
ATOM    368  CG  TRP A  25       2.934   0.911 -14.343  1.00 85.43           C  
ATOM    369  CD1 TRP A  25       1.820   0.156 -14.233  1.00 85.43           C  
ATOM    370  HD1 TRP A  25       0.837   0.541 -14.005  1.00 85.43           H  
ATOM    371  CD2 TRP A  25       4.008  -0.021 -14.666  1.00 85.43           C  
ATOM    372  CE2 TRP A  25       3.470  -1.343 -14.697  1.00 85.43           C  
ATOM    373  CE3 TRP A  25       5.385   0.118 -14.938  1.00 85.43           C  
ATOM    374  HE3 TRP A  25       5.833   1.100 -14.902  1.00 85.43           H  
ATOM    375  NE1 TRP A  25       2.127  -1.172 -14.452  1.00 85.43           N  
ATOM    376  HE1 TRP A  25       1.430  -1.903 -14.459  1.00 85.43           H  
ATOM    377  CH2 TRP A  25       5.628  -2.302 -15.208  1.00 85.43           C  
ATOM    378  HH2 TRP A  25       6.261  -3.160 -15.382  1.00 85.43           H  
ATOM    379  CZ2 TRP A  25       4.258  -2.473 -14.953  1.00 85.43           C  
ATOM    380  HZ2 TRP A  25       3.818  -3.459 -14.943  1.00 85.43           H  
ATOM    381  CZ3 TRP A  25       6.176  -1.010 -15.218  1.00 85.43           C  
ATOM    382  HZ3 TRP A  25       7.231  -0.890 -15.414  1.00 85.43           H  
ATOM    383  N   ALA A  26       3.448   5.297 -12.835  1.00 84.11           N  
ATOM    384  H   ALA A  26       2.637   4.989 -12.319  1.00 84.11           H  
ATOM    385  CA  ALA A  26       3.683   6.731 -12.954  1.00 84.11           C  
ATOM    386  HA  ALA A  26       3.797   6.969 -14.011  1.00 84.11           H  
ATOM    387  C   ALA A  26       4.978   7.158 -12.244  1.00 84.11           C  
ATOM    388  CB  ALA A  26       2.459   7.491 -12.429  1.00 84.11           C  
ATOM    389  HB1 ALA A  26       1.552   7.111 -12.900  1.00 84.11           H  
ATOM    390  HB2 ALA A  26       2.563   8.552 -12.655  1.00 84.11           H  
ATOM    391  HB3 ALA A  26       2.375   7.373 -11.349  1.00 84.11           H  
ATOM    392  O   ALA A  26       5.742   7.941 -12.813  1.00 84.11           O  
ATOM    393  N   THR A  27       5.279   6.589 -11.073  1.00 81.07           N  
ATOM    394  H   THR A  27       4.581   6.017 -10.618  1.00 81.07           H  
ATOM    395  CA  THR A  27       6.526   6.847 -10.335  1.00 81.07           C  
ATOM    396  HA  THR A  27       6.610   7.919 -10.162  1.00 81.07           H  
ATOM    397  C   THR A  27       7.756   6.406 -11.127  1.00 81.07           C  
ATOM    398  CB  THR A  27       6.493   6.160  -8.962  1.00 81.07           C  
ATOM    399  HB  THR A  27       6.429   5.079  -9.085  1.00 81.07           H  
ATOM    400  O   THR A  27       8.683   7.195 -11.321  1.00 81.07           O  
ATOM    401  CG2 THR A  27       7.709   6.498  -8.101  1.00 81.07           C  
ATOM    402 HG21 THR A  27       8.620   6.117  -8.562  1.00 81.07           H  
ATOM    403 HG22 THR A  27       7.604   6.034  -7.121  1.00 81.07           H  
ATOM    404 HG23 THR A  27       7.791   7.578  -7.976  1.00 81.07           H  
ATOM    405  OG1 THR A  27       5.359   6.619  -8.272  1.00 81.07           O  
ATOM    406  HG1 THR A  27       5.340   6.206  -7.405  1.00 81.07           H  
ATOM    407  N   GLN A  28       7.759   5.189 -11.687  1.00 81.78           N  
ATOM    408  H   GLN A  28       6.976   4.576 -11.514  1.00 81.78           H  
ATOM    409  CA  GLN A  28       8.875   4.743 -12.537  1.00 81.78           C  
ATOM    410  HA  GLN A  28       9.797   4.859 -11.968  1.00 81.78           H  
ATOM    411  C   GLN A  28       9.015   5.603 -13.799  1.00 81.78           C  
ATOM    412  CB  GLN A  28       8.722   3.257 -12.882  1.00 81.78           C  
ATOM    413  HB2 GLN A  28       8.759   2.725 -11.932  1.00 81.78           H  
ATOM    414  HB3 GLN A  28       7.764   3.077 -13.371  1.00 81.78           H  
ATOM    415  O   GLN A  28      10.134   5.925 -14.206  1.00 81.78           O  
ATOM    416  CG  GLN A  28       9.866   2.708 -13.748  1.00 81.78           C  
ATOM    417  HG2 GLN A  28       9.845   3.185 -14.727  1.00 81.78           H  
ATOM    418  HG3 GLN A  28      10.817   2.946 -13.272  1.00 81.78           H  
ATOM    419  CD  GLN A  28       9.798   1.194 -13.943  1.00 81.78           C  
ATOM    420  NE2 GLN A  28       9.137   0.715 -14.970  1.00 81.78           N  
ATOM    421 HE21 GLN A  28       8.550   1.317 -15.529  1.00 81.78           H  
ATOM    422 HE22 GLN A  28       9.080  -0.293 -15.003  1.00 81.78           H  
ATOM    423  OE1 GLN A  28      10.407   0.410 -13.238  1.00 81.78           O  
ATOM    424  N   ALA A  29       7.898   6.019 -14.404  1.00 85.69           N  
ATOM    425  H   ALA A  29       7.006   5.712 -14.043  1.00 85.69           H  
ATOM    426  CA  ALA A  29       7.923   6.913 -15.557  1.00 85.69           C  
ATOM    427  HA  ALA A  29       8.589   6.482 -16.305  1.00 85.69           H  
ATOM    428  C   ALA A  29       8.482   8.300 -15.214  1.00 85.69           C  
ATOM    429  CB  ALA A  29       6.516   7.013 -16.153  1.00 85.69           C  
ATOM    430  HB1 ALA A  29       5.829   7.440 -15.423  1.00 85.69           H  
ATOM    431  HB2 ALA A  29       6.538   7.645 -17.041  1.00 85.69           H  
ATOM    432  HB3 ALA A  29       6.163   6.019 -16.430  1.00 85.69           H  
ATOM    433  O   ALA A  29       9.217   8.878 -16.019  1.00 85.69           O  
ATOM    434  N   ALA A  30       8.160   8.834 -14.035  1.00 85.93           N  
ATOM    435  H   ALA A  30       7.527   8.332 -13.428  1.00 85.93           H  
ATOM    436  CA  ALA A  30       8.707  10.093 -13.545  1.00 85.93           C  
ATOM    437  HA  ALA A  30       8.533  10.866 -14.293  1.00 85.93           H  
ATOM    438  C   ALA A  30      10.225   9.987 -13.339  1.00 85.93           C  
ATOM    439  CB  ALA A  30       7.965  10.496 -12.267  1.00 85.93           C  
ATOM    440  HB1 ALA A  30       8.125   9.757 -11.482  1.00 85.93           H  
ATOM    441  HB2 ALA A  30       6.895  10.573 -12.463  1.00 85.93           H  
ATOM    442  HB3 ALA A  30       8.332  11.460 -11.916  1.00 85.93           H  
ATOM    443  O   ALA A  30      10.966  10.797 -13.901  1.00 85.93           O  
ATOM    444  N   ALA A  31      10.693   8.932 -12.663  1.00 83.53           N  
ATOM    445  H   ALA A  31      10.032   8.325 -12.199  1.00 83.53           H  
ATOM    446  CA  ALA A  31      12.118   8.651 -12.487  1.00 83.53           C  
ATOM    447  HA  ALA A  31      12.576   9.471 -11.934  1.00 83.53           H  
ATOM    448  C   ALA A  31      12.850   8.522 -13.836  1.00 83.53           C  
ATOM    449  CB  ALA A  31      12.254   7.373 -11.652  1.00 83.53           C  
ATOM    450  HB1 ALA A  31      11.755   6.537 -12.142  1.00 83.53           H  
ATOM    451  HB2 ALA A  31      11.809   7.527 -10.669  1.00 83.53           H  
ATOM    452  HB3 ALA A  31      13.309   7.132 -11.519  1.00 83.53           H  
ATOM    453  O   ALA A  31      13.924   9.095 -14.035  1.00 83.53           O  
ATOM    454  N   ALA A  32      12.245   7.837 -14.814  1.00 84.53           N  
ATOM    455  H   ALA A  32      11.390   7.348 -14.592  1.00 84.53           H  
ATOM    456  CA  ALA A  32      12.808   7.699 -16.158  1.00 84.53           C  
ATOM    457  HA  ALA A  32      13.815   7.290 -16.076  1.00 84.53           H  
ATOM    458  C   ALA A  32      12.945   9.051 -16.865  1.00 84.53           C  
ATOM    459  CB  ALA A  32      11.943   6.727 -16.974  1.00 84.53           C  
ATOM    460  HB1 ALA A  32      12.418   6.529 -17.935  1.00 84.53           H  
ATOM    461  HB2 ALA A  32      10.956   7.157 -17.145  1.00 84.53           H  
ATOM    462  HB3 ALA A  32      11.813   5.785 -16.441  1.00 84.53           H  
ATOM    463  O   ALA A  32      13.989   9.344 -17.447  1.00 84.53           O  
ATOM    464  N   LYS A  33      11.919   9.903 -16.787  1.00 87.98           N  
ATOM    465  H   LYS A  33      11.100   9.610 -16.274  1.00 87.98           H  
ATOM    466  CA  LYS A  33      11.946  11.247 -17.381  1.00 87.98           C  
ATOM    467  HA  LYS A  33      12.265  11.176 -18.421  1.00 87.98           H  
ATOM    468  C   LYS A  33      12.949  12.168 -16.689  1.00 87.98           C  
ATOM    469  CB  LYS A  33      10.541  11.854 -17.331  1.00 87.98           C  
ATOM    470  HB2 LYS A  33      10.608  12.920 -17.549  1.00 87.98           H  
ATOM    471  HB3 LYS A  33      10.129  11.734 -16.329  1.00 87.98           H  
ATOM    472  O   LYS A  33      13.634  12.934 -17.365  1.00 87.98           O  
ATOM    473  CG  LYS A  33       9.612  11.207 -18.365  1.00 87.98           C  
ATOM    474  HG2 LYS A  33       9.595  10.125 -18.236  1.00 87.98           H  
ATOM    475  HG3 LYS A  33       9.976  11.433 -19.367  1.00 87.98           H  
ATOM    476  CD  LYS A  33       8.196  11.760 -18.196  1.00 87.98           C  
ATOM    477  HD2 LYS A  33       7.847  11.530 -17.190  1.00 87.98           H  
ATOM    478  HD3 LYS A  33       8.210  12.841 -18.335  1.00 87.98           H  
ATOM    479  CE  LYS A  33       7.264  11.114 -19.221  1.00 87.98           C  
ATOM    480  HE2 LYS A  33       7.623  11.346 -20.224  1.00 87.98           H  
ATOM    481  HE3 LYS A  33       7.317  10.032 -19.099  1.00 87.98           H  
ATOM    482  NZ  LYS A  33       5.868  11.579 -19.040  1.00 87.98           N  
ATOM    483  HZ1 LYS A  33       5.801  12.579 -19.165  1.00 87.98           H  
ATOM    484  HZ2 LYS A  33       5.553  11.351 -18.107  1.00 87.98           H  
ATOM    485  HZ3 LYS A  33       5.257  11.112 -19.694  1.00 87.98           H  
ATOM    486  N   GLN A  34      13.084  12.080 -15.368  1.00 85.66           N  
ATOM    487  H   GLN A  34      12.466  11.470 -14.852  1.00 85.66           H  
ATOM    488  CA  GLN A  34      14.085  12.845 -14.627  1.00 85.66           C  
ATOM    489  HA  GLN A  34      13.972  13.901 -14.874  1.00 85.66           H  
ATOM    490  C   GLN A  34      15.502  12.419 -15.023  1.00 85.66           C  
ATOM    491  CB  GLN A  34      13.833  12.674 -13.129  1.00 85.66           C  
ATOM    492  HB2 GLN A  34      13.981  11.632 -12.846  1.00 85.66           H  
ATOM    493  HB3 GLN A  34      12.797  12.943 -12.923  1.00 85.66           H  
ATOM    494  O   GLN A  34      16.330  13.265 -15.365  1.00 85.66           O  
ATOM    495  CG  GLN A  34      14.752  13.568 -12.280  1.00 85.66           C  
ATOM    496  HG2 GLN A  34      14.648  14.606 -12.597  1.00 85.66           H  
ATOM    497  HG3 GLN A  34      15.791  13.263 -12.409  1.00 85.66           H  
ATOM    498  CD  GLN A  34      14.407  13.481 -10.797  1.00 85.66           C  
ATOM    499  NE2 GLN A  34      15.096  14.194  -9.936  1.00 85.66           N  
ATOM    500 HE21 GLN A  34      15.874  14.780 -10.205  1.00 85.66           H  
ATOM    501 HE22 GLN A  34      14.821  14.069  -8.972  1.00 85.66           H  
ATOM    502  OE1 GLN A  34      13.507  12.775 -10.391  1.00 85.66           O  
ATOM    503  N   ALA A  35      15.756  11.112 -15.090  1.00 82.40           N  
ATOM    504  H   ALA A  35      15.057  10.466 -14.752  1.00 82.40           H  
ATOM    505  CA  ALA A  35      17.011  10.567 -15.590  1.00 82.40           C  
ATOM    506  HA  ALA A  35      17.828  10.920 -14.961  1.00 82.40           H  
ATOM    507  C   ALA A  35      17.306  11.010 -17.036  1.00 82.40           C  
ATOM    508  CB  ALA A  35      16.927   9.045 -15.475  1.00 82.40           C  
ATOM    509  HB1 ALA A  35      16.043   8.668 -15.989  1.00 82.40           H  
ATOM    510  HB2 ALA A  35      16.873   8.753 -14.426  1.00 82.40           H  
ATOM    511  HB3 ALA A  35      17.817   8.609 -15.929  1.00 82.40           H  
ATOM    512  O   ALA A  35      18.437  11.380 -17.354  1.00 82.40           O  
ATOM    513  N   GLN A  36      16.291  11.024 -17.907  1.00 86.44           N  
ATOM    514  H   GLN A  36      15.402  10.646 -17.613  1.00 86.44           H  
ATOM    515  CA  GLN A  36      16.415  11.511 -19.282  1.00 86.44           C  
ATOM    516  HA  GLN A  36      17.198  10.946 -19.788  1.00 86.44           H  
ATOM    517  C   GLN A  36      16.812  12.988 -19.329  1.00 86.44           C  
ATOM    518  CB  GLN A  36      15.085  11.290 -20.017  1.00 86.44           C  
ATOM    519  HB2 GLN A  36      14.784  10.247 -19.918  1.00 86.44           H  
ATOM    520  HB3 GLN A  36      14.310  11.908 -19.565  1.00 86.44           H  
ATOM    521  O   GLN A  36      17.685  13.372 -20.111  1.00 86.44           O  
ATOM    522  CG  GLN A  36      15.184  11.637 -21.507  1.00 86.44           C  
ATOM    523  HG2 GLN A  36      15.431  12.691 -21.632  1.00 86.44           H  
ATOM    524  HG3 GLN A  36      15.979  11.045 -21.960  1.00 86.44           H  
ATOM    525  CD  GLN A  36      13.880  11.376 -22.253  1.00 86.44           C  
ATOM    526  NE2 GLN A  36      13.942  11.151 -23.547  1.00 86.44           N  
ATOM    527 HE21 GLN A  36      13.061  10.956 -24.000  1.00 86.44           H  
ATOM    528 HE22 GLN A  36      14.833  11.129 -24.023  1.00 86.44           H  
ATOM    529  OE1 GLN A  36      12.786  11.392 -21.715  1.00 86.44           O  
ATOM    530  N   SER A  37      16.193  13.813 -18.483  1.00 87.61           N  
ATOM    531  H   SER A  37      15.463  13.431 -17.899  1.00 87.61           H  
ATOM    532  CA  SER A  37      16.504  15.237 -18.361  1.00 87.61           C  
ATOM    533  HA  SER A  37      16.386  15.711 -19.336  1.00 87.61           H  
ATOM    534  C   SER A  37      17.945  15.467 -17.893  1.00 87.61           C  
ATOM    535  CB  SER A  37      15.514  15.887 -17.394  1.00 87.61           C  
ATOM    536  HB2 SER A  37      14.495  15.679 -17.721  1.00 87.61           H  
ATOM    537  HB3 SER A  37      15.654  15.484 -16.390  1.00 87.61           H  
ATOM    538  O   SER A  37      18.674  16.260 -18.499  1.00 87.61           O  
ATOM    539  OG  SER A  37      15.723  17.282 -17.377  1.00 87.61           O  
ATOM    540  HG  SER A  37      15.192  17.664 -16.674  1.00 87.61           H  
ATOM    541  N   LEU A  38      18.399  14.709 -16.887  1.00 84.12           N  
ATOM    542  H   LEU A  38      17.750  14.090 -16.424  1.00 84.12           H  
ATOM    543  CA  LEU A  38      19.784  14.747 -16.405  1.00 84.12           C  
ATOM    544  HA  LEU A  38      20.028  15.768 -16.114  1.00 84.12           H  
ATOM    545  C   LEU A  38      20.769  14.364 -17.515  1.00 84.12           C  
ATOM    546  CB  LEU A  38      19.939  13.821 -15.182  1.00 84.12           C  
ATOM    547  HB2 LEU A  38      19.504  12.850 -15.417  1.00 84.12           H  
ATOM    548  HB3 LEU A  38      21.001  13.662 -14.995  1.00 84.12           H  
ATOM    549  O   LEU A  38      21.685  15.128 -17.815  1.00 84.12           O  
ATOM    550  CG  LEU A  38      19.299  14.359 -13.889  1.00 84.12           C  
ATOM    551  HG  LEU A  38      18.267  14.653 -14.081  1.00 84.12           H  
ATOM    552  CD1 LEU A  38      19.299  13.264 -12.823  1.00 84.12           C  
ATOM    553 HD11 LEU A  38      18.709  12.413 -13.163  1.00 84.12           H  
ATOM    554 HD12 LEU A  38      18.857  13.639 -11.900  1.00 84.12           H  
ATOM    555 HD13 LEU A  38      20.318  12.935 -12.620  1.00 84.12           H  
ATOM    556  CD2 LEU A  38      20.063  15.566 -13.338  1.00 84.12           C  
ATOM    557 HD21 LEU A  38      19.622  15.876 -12.391  1.00 84.12           H  
ATOM    558 HD22 LEU A  38      21.107  15.302 -13.167  1.00 84.12           H  
ATOM    559 HD23 LEU A  38      20.005  16.406 -14.031  1.00 84.12           H  
ATOM    560  N   ASN A  39      20.541  13.241 -18.198  1.00 82.64           N  
ATOM    561  H   ASN A  39      19.783  12.647 -17.895  1.00 82.64           H  
ATOM    562  CA  ASN A  39      21.404  12.783 -19.291  1.00 82.64           C  
ATOM    563  HA  ASN A  39      22.427  12.711 -18.923  1.00 82.64           H  
ATOM    564  C   ASN A  39      21.456  13.769 -20.467  1.00 82.64           C  
ATOM    565  CB  ASN A  39      20.921  11.392 -19.743  1.00 82.64           C  
ATOM    566  HB2 ASN A  39      21.299  11.187 -20.745  1.00 82.64           H  
ATOM    567  HB3 ASN A  39      19.832  11.358 -19.774  1.00 82.64           H  
ATOM    568  O   ASN A  39      22.521  14.000 -21.046  1.00 82.64           O  
ATOM    569  CG  ASN A  39      21.441  10.289 -18.843  1.00 82.64           C  
ATOM    570  ND2 ASN A  39      20.969   9.077 -18.987  1.00 82.64           N  
ATOM    571 HD21 ASN A  39      21.302   8.387 -18.329  1.00 82.64           H  
ATOM    572 HD22 ASN A  39      20.096   8.930 -19.473  1.00 82.64           H  
ATOM    573  OD1 ASN A  39      22.331  10.477 -18.034  1.00 82.64           O  
ATOM    574  N   THR A  40      20.323  14.389 -20.798  1.00 85.44           N  
ATOM    575  H   THR A  40      19.485  14.145 -20.291  1.00 85.44           H  
ATOM    576  CA  THR A  40      20.246  15.414 -21.848  1.00 85.44           C  
ATOM    577  HA  THR A  40      20.693  15.022 -22.762  1.00 85.44           H  
ATOM    578  C   THR A  40      21.025  16.666 -21.449  1.00 85.44           C  
ATOM    579  CB  THR A  40      18.783  15.771 -22.148  1.00 85.44           C  
ATOM    580  HB  THR A  40      18.314  16.185 -21.255  1.00 85.44           H  
ATOM    581  O   THR A  40      21.782  17.208 -22.253  1.00 85.44           O  
ATOM    582  CG2 THR A  40      18.649  16.777 -23.291  1.00 85.44           C  
ATOM    583 HG21 THR A  40      19.038  17.747 -22.982  1.00 85.44           H  
ATOM    584 HG22 THR A  40      19.192  16.418 -24.165  1.00 85.44           H  
ATOM    585 HG23 THR A  40      17.595  16.893 -23.545  1.00 85.44           H  
ATOM    586  OG1 THR A  40      18.081  14.614 -22.536  1.00 85.44           O  
ATOM    587  HG1 THR A  40      17.920  14.104 -21.739  1.00 85.44           H  
ATOM    588  N   THR A  41      20.891  17.104 -20.196  1.00 86.71           N  
ATOM    589  H   THR A  41      20.249  16.625 -19.581  1.00 86.71           H  
ATOM    590  CA  THR A  41      21.623  18.258 -19.656  1.00 86.71           C  
ATOM    591  HA  THR A  41      21.437  19.125 -20.291  1.00 86.71           H  
ATOM    592  C   THR A  41      23.128  18.008 -19.652  1.00 86.71           C  
ATOM    593  CB  THR A  41      21.131  18.598 -18.243  1.00 86.71           C  
ATOM    594  HB  THR A  41      21.270  17.743 -17.581  1.00 86.71           H  
ATOM    595  O   THR A  41      23.885  18.854 -20.128  1.00 86.71           O  
ATOM    596  CG2 THR A  41      21.861  19.805 -17.650  1.00 86.71           C  
ATOM    597 HG21 THR A  41      21.371  20.110 -16.726  1.00 86.71           H  
ATOM    598 HG22 THR A  41      21.850  20.638 -18.353  1.00 86.71           H  
ATOM    599 HG23 THR A  41      22.893  19.543 -17.417  1.00 86.71           H  
ATOM    600  OG1 THR A  41      19.759  18.911 -18.302  1.00 86.71           O  
ATOM    601  HG1 THR A  41      19.264  18.090 -18.263  1.00 86.71           H  
ATOM    602  N   LEU A  42      23.567  16.834 -19.191  1.00 82.80           N  
ATOM    603  H   LEU A  42      22.895  16.189 -18.800  1.00 82.80           H  
ATOM    604  CA  LEU A  42      24.979  16.445 -19.185  1.00 82.80           C  
ATOM    605  HA  LEU A  42      25.552  17.187 -18.628  1.00 82.80           H  
ATOM    606  C   LEU A  42      25.569  16.419 -20.598  1.00 82.80           C  
ATOM    607  CB  LEU A  42      25.119  15.066 -18.515  1.00 82.80           C  
ATOM    608  HB2 LEU A  42      24.408  14.380 -18.975  1.00 82.80           H  
ATOM    609  HB3 LEU A  42      26.120  14.681 -18.709  1.00 82.80           H  
ATOM    610  O   LEU A  42      26.655  16.946 -20.819  1.00 82.80           O  
ATOM    611  CG  LEU A  42      24.890  15.079 -16.994  1.00 82.80           C  
ATOM    612  HG  LEU A  42      23.938  15.554 -16.758  1.00 82.80           H  
ATOM    613  CD1 LEU A  42      24.866  13.648 -16.464  1.00 82.80           C  
ATOM    614 HD11 LEU A  42      24.059  13.093 -16.942  1.00 82.80           H  
ATOM    615 HD12 LEU A  42      24.680  13.669 -15.390  1.00 82.80           H  
ATOM    616 HD13 LEU A  42      25.816  13.151 -16.660  1.00 82.80           H  
ATOM    617  CD2 LEU A  42      25.995  15.837 -16.263  1.00 82.80           C  
ATOM    618 HD21 LEU A  42      26.965  15.412 -16.521  1.00 82.80           H  
ATOM    619 HD22 LEU A  42      25.969  16.894 -16.527  1.00 82.80           H  
ATOM    620 HD23 LEU A  42      25.836  15.755 -15.187  1.00 82.80           H  
ATOM    621  N   SER A  43      24.829  15.882 -21.570  1.00 83.53           N  
ATOM    622  H   SER A  43      23.949  15.454 -21.318  1.00 83.53           H  
ATOM    623  CA  SER A  43      25.275  15.814 -22.969  1.00 83.53           C  
ATOM    624  HA  SER A  43      26.248  15.323 -23.008  1.00 83.53           H  
ATOM    625  C   SER A  43      25.422  17.191 -23.625  1.00 83.53           C  
ATOM    626  CB  SER A  43      24.285  14.993 -23.797  1.00 83.53           C  
ATOM    627  HB2 SER A  43      24.635  14.948 -24.828  1.00 83.53           H  
ATOM    628  HB3 SER A  43      23.306  15.471 -23.781  1.00 83.53           H  
ATOM    629  O   SER A  43      26.263  17.370 -24.504  1.00 83.53           O  
ATOM    630  OG  SER A  43      24.175  13.679 -23.293  1.00 83.53           O  
ATOM    631  HG  SER A  43      23.698  13.708 -22.460  1.00 83.53           H  
ATOM    632  N   ASN A  44      24.608  18.164 -23.206  1.00 87.11           N  
ATOM    633  H   ASN A  44      23.935  17.938 -22.488  1.00 87.11           H  
ATOM    634  CA  ASN A  44      24.558  19.504 -23.796  1.00 87.11           C  
ATOM    635  HA  ASN A  44      25.003  19.469 -24.790  1.00 87.11           H  
ATOM    636  C   ASN A  44      25.368  20.559 -23.020  1.00 87.11           C  
ATOM    637  CB  ASN A  44      23.083  19.904 -23.956  1.00 87.11           C  
ATOM    638  HB2 ASN A  44      23.020  20.952 -24.249  1.00 87.11           H  
ATOM    639  HB3 ASN A  44      22.574  19.791 -22.999  1.00 87.11           H  
ATOM    640  O   ASN A  44      25.440  21.707 -23.460  1.00 87.11           O  
ATOM    641  CG  ASN A  44      22.364  19.099 -25.024  1.00 87.11           C  
ATOM    642  ND2 ASN A  44      21.095  18.832 -24.838  1.00 87.11           N  
ATOM    643 HD21 ASN A  44      20.685  19.010 -23.933  1.00 87.11           H  
ATOM    644 HD22 ASN A  44      20.658  18.248 -25.537  1.00 87.11           H  
ATOM    645  OD1 ASN A  44      22.907  18.725 -26.050  1.00 87.11           O  
ATOM    646  N   THR A  45      25.986  20.201 -21.890  1.00 87.08           N  
ATOM    647  H   THR A  45      25.915  19.241 -21.583  1.00 87.08           H  
ATOM    648  CA  THR A  45      26.734  21.142 -21.044  1.00 87.08           C  
ATOM    649  HA  THR A  45      26.550  22.158 -21.393  1.00 87.08           H  
ATOM    650  C   THR A  45      28.234  20.882 -21.126  1.00 87.08           C  
ATOM    651  CB  THR A  45      26.258  21.101 -19.588  1.00 87.08           C  
ATOM    652  HB  THR A  45      26.500  20.133 -19.150  1.00 87.08           H  
ATOM    653  O   THR A  45      28.742  19.867 -20.653  1.00 87.08           O  
ATOM    654  CG2 THR A  45      26.893  22.222 -18.762  1.00 87.08           C  
ATOM    655 HG21 THR A  45      27.971  22.077 -18.689  1.00 87.08           H  
ATOM    656 HG22 THR A  45      26.686  23.188 -19.222  1.00 87.08           H  
ATOM    657 HG23 THR A  45      26.470  22.216 -17.757  1.00 87.08           H  
ATOM    658  OG1 THR A  45      24.867  21.301 -19.532  1.00 87.08           O  
ATOM    659  HG1 THR A  45      24.464  20.471 -19.796  1.00 87.08           H  
ATOM    660  N   SER A  46      28.982  21.834 -21.688  1.00 86.45           N  
ATOM    661  H   SER A  46      28.531  22.665 -22.041  1.00 86.45           H  
ATOM    662  CA  SER A  46      30.443  21.747 -21.751  1.00 86.45           C  
ATOM    663  HA  SER A  46      30.708  20.821 -22.262  1.00 86.45           H  
ATOM    664  C   SER A  46      31.070  21.734 -20.354  1.00 86.45           C  
ATOM    665  CB  SER A  46      31.016  22.920 -22.550  1.00 86.45           C  
ATOM    666  HB2 SER A  46      30.635  22.887 -23.571  1.00 86.45           H  
ATOM    667  HB3 SER A  46      32.103  22.840 -22.578  1.00 86.45           H  
ATOM    668  O   SER A  46      30.742  22.581 -19.526  1.00 86.45           O  
ATOM    669  OG  SER A  46      30.652  24.149 -21.952  1.00 86.45           O  
ATOM    670  HG  SER A  46      30.618  24.021 -21.001  1.00 86.45           H  
ATOM    671  N   GLY A  47      32.027  20.833 -20.124  1.00 82.56           N  
ATOM    672  H   GLY A  47      32.196  20.126 -20.824  1.00 82.56           H  
ATOM    673  CA  GLY A  47      32.758  20.729 -18.856  1.00 82.56           C  
ATOM    674  HA2 GLY A  47      32.835  21.714 -18.395  1.00 82.56           H  
ATOM    675  HA3 GLY A  47      33.767  20.369 -19.057  1.00 82.56           H  
ATOM    676  C   GLY A  47      32.125  19.787 -17.829  1.00 82.56           C  
ATOM    677  O   GLY A  47      32.769  19.493 -16.827  1.00 82.56           O  
ATOM    678  N   LEU A  48      30.921  19.267 -18.090  1.00 78.27           N  
ATOM    679  H   LEU A  48      30.441  19.527 -18.941  1.00 78.27           H  
ATOM    680  CA  LEU A  48      30.315  18.202 -17.294  1.00 78.27           C  
ATOM    681  HA  LEU A  48      30.789  18.171 -16.313  1.00 78.27           H  
ATOM    682  C   LEU A  48      30.578  16.845 -17.955  1.00 78.27           C  
ATOM    683  CB  LEU A  48      28.819  18.481 -17.078  1.00 78.27           C  
ATOM    684  HB2 LEU A  48      28.321  18.500 -18.047  1.00 78.27           H  
ATOM    685  HB3 LEU A  48      28.398  17.652 -16.508  1.00 78.27           H  
ATOM    686  O   LEU A  48      30.422  16.681 -19.163  1.00 78.27           O  
ATOM    687  CG  LEU A  48      28.509  19.796 -16.334  1.00 78.27           C  
ATOM    688  HG  LEU A  48      28.785  20.636 -16.972  1.00 78.27           H  
ATOM    689  CD1 LEU A  48      27.011  19.876 -16.045  1.00 78.27           C  
ATOM    690 HD11 LEU A  48      26.766  20.850 -15.621  1.00 78.27           H  
ATOM    691 HD12 LEU A  48      26.724  19.099 -15.335  1.00 78.27           H  
ATOM    692 HD13 LEU A  48      26.439  19.737 -16.962  1.00 78.27           H  
ATOM    693  CD2 LEU A  48      29.238  19.947 -14.996  1.00 78.27           C  
ATOM    694 HD21 LEU A  48      28.936  20.880 -14.522  1.00 78.27           H  
ATOM    695 HD22 LEU A  48      30.317  19.983 -15.150  1.00 78.27           H  
ATOM    696 HD23 LEU A  48      28.986  19.121 -14.331  1.00 78.27           H  
ATOM    697  N   GLY A  49      31.033  15.878 -17.160  1.00 72.23           N  
ATOM    698  H   GLY A  49      31.089  16.065 -16.169  1.00 72.23           H  
ATOM    699  CA  GLY A  49      31.313  14.520 -17.618  1.00 72.23           C  
ATOM    700  HA2 GLY A  49      32.259  14.186 -17.193  1.00 72.23           H  
ATOM    701  HA3 GLY A  49      31.404  14.501 -18.704  1.00 72.23           H  
ATOM    702  C   GLY A  49      30.224  13.539 -17.197  1.00 72.23           C  
ATOM    703  O   GLY A  49      29.553  13.732 -16.186  1.00 72.23           O  
ATOM    704  N   TRP A  50      30.120  12.425 -17.923  1.00 71.61           N  
ATOM    705  H   TRP A  50      30.632  12.361 -18.791  1.00 71.61           H  
ATOM    706  CA  TRP A  50      29.231  11.308 -17.576  1.00 71.61           C  
ATOM    707  HA  TRP A  50      28.201  11.665 -17.561  1.00 71.61           H  
ATOM    708  C   TRP A  50      29.504  10.706 -16.196  1.00 71.61           C  
ATOM    709  CB  TRP A  50      29.347  10.224 -18.649  1.00 71.61           C  
ATOM    710  HB2 TRP A  50      28.802   9.342 -18.315  1.00 71.61           H  
ATOM    711  HB3 TRP A  50      30.391   9.938 -18.774  1.00 71.61           H  
ATOM    712  O   TRP A  50      28.610  10.096 -15.628  1.00 71.61           O  
ATOM    713  CG  TRP A  50      28.775  10.634 -19.965  1.00 71.61           C  
ATOM    714  CD1 TRP A  50      29.461  11.101 -21.033  1.00 71.61           C  
ATOM    715  HD1 TRP A  50      30.533  11.220 -21.079  1.00 71.61           H  
ATOM    716  CD2 TRP A  50      27.367  10.652 -20.346  1.00 71.61           C  
ATOM    717  CE2 TRP A  50      27.272  11.151 -21.678  1.00 71.61           C  
ATOM    718  CE3 TRP A  50      26.164  10.297 -19.700  1.00 71.61           C  
ATOM    719  HE3 TRP A  50      26.197   9.903 -18.695  1.00 71.61           H  
ATOM    720  NE1 TRP A  50      28.574  11.415 -22.044  1.00 71.61           N  
ATOM    721  HE1 TRP A  50      28.843  11.817 -22.931  1.00 71.61           H  
ATOM    722  CH2 TRP A  50      24.866  10.929 -21.672  1.00 71.61           C  
ATOM    723  HH2 TRP A  50      23.912  11.032 -22.168  1.00 71.61           H  
ATOM    724  CZ2 TRP A  50      26.047  11.292 -22.340  1.00 71.61           C  
ATOM    725  HZ2 TRP A  50      26.004  11.684 -23.346  1.00 71.61           H  
ATOM    726  CZ3 TRP A  50      24.929  10.432 -20.359  1.00 71.61           C  
ATOM    727  HZ3 TRP A  50      24.020  10.142 -19.853  1.00 71.61           H  
ATOM    728  N   GLY A  51      30.692  10.940 -15.624  1.00 72.27           N  
ATOM    729  H   GLY A  51      31.373  11.474 -16.146  1.00 72.27           H  
ATOM    730  CA  GLY A  51      31.030  10.543 -14.255  1.00 72.27           C  
ATOM    731  HA2 GLY A  51      32.068  10.804 -14.048  1.00 72.27           H  
ATOM    732  HA3 GLY A  51      30.920   9.462 -14.164  1.00 72.27           H  
ATOM    733  C   GLY A  51      30.158  11.185 -13.170  1.00 72.27           C  
ATOM    734  O   GLY A  51      30.269  10.792 -12.018  1.00 72.27           O  
ATOM    735  N   ILE A  52      29.287  12.142 -13.511  1.00 76.78           N  
ATOM    736  H   ILE A  52      29.275  12.472 -14.465  1.00 76.78           H  
ATOM    737  CA  ILE A  52      28.241  12.634 -12.603  1.00 76.78           C  
ATOM    738  HA  ILE A  52      28.680  12.833 -11.625  1.00 76.78           H  
ATOM    739  C   ILE A  52      27.159  11.571 -12.382  1.00 76.78           C  
ATOM    740  CB  ILE A  52      27.657  13.958 -13.146  1.00 76.78           C  
ATOM    741  HB  ILE A  52      27.412  13.827 -14.200  1.00 76.78           H  
ATOM    742  O   ILE A  52      26.606  11.493 -11.297  1.00 76.78           O  
ATOM    743  CG1 ILE A  52      28.734  15.055 -13.005  1.00 76.78           C  
ATOM    744 HG12 ILE A  52      28.860  15.300 -11.951  1.00 76.78           H  
ATOM    745 HG13 ILE A  52      29.691  14.684 -13.373  1.00 76.78           H  
ATOM    746  CG2 ILE A  52      26.375  14.378 -12.401  1.00 76.78           C  
ATOM    747 HG21 ILE A  52      26.560  14.419 -11.328  1.00 76.78           H  
ATOM    748 HG22 ILE A  52      26.025  15.355 -12.736  1.00 76.78           H  
ATOM    749 HG23 ILE A  52      25.574  13.666 -12.597  1.00 76.78           H  
ATOM    750  CD1 ILE A  52      28.439  16.340 -13.778  1.00 76.78           C  
ATOM    751 HD11 ILE A  52      27.524  16.817 -13.428  1.00 76.78           H  
ATOM    752 HD12 ILE A  52      28.368  16.110 -14.841  1.00 76.78           H  
ATOM    753 HD13 ILE A  52      29.274  17.025 -13.626  1.00 76.78           H  
ATOM    754  N   MET A  53      26.871  10.730 -13.374  1.00 73.54           N  
ATOM    755  H   MET A  53      27.447  10.736 -14.203  1.00 73.54           H  
ATOM    756  CA  MET A  53      25.908   9.639 -13.243  1.00 73.54           C  
ATOM    757  HA  MET A  53      25.249   9.808 -12.392  1.00 73.54           H  
ATOM    758  C   MET A  53      26.670   8.333 -13.011  1.00 73.54           C  
ATOM    759  CB  MET A  53      25.039   9.569 -14.502  1.00 73.54           C  
ATOM    760  HB2 MET A  53      25.691   9.504 -15.373  1.00 73.54           H  
ATOM    761  HB3 MET A  53      24.433   8.665 -14.449  1.00 73.54           H  
ATOM    762  O   MET A  53      27.354   7.832 -13.906  1.00 73.54           O  
ATOM    763  CG  MET A  53      24.109  10.774 -14.683  1.00 73.54           C  
ATOM    764  HG2 MET A  53      23.899  10.884 -15.747  1.00 73.54           H  
ATOM    765  HG3 MET A  53      24.627  11.674 -14.352  1.00 73.54           H  
ATOM    766  SD  MET A  53      22.518  10.687 -13.822  1.00 73.54           S  
ATOM    767  CE  MET A  53      21.714   9.346 -14.730  1.00 73.54           C  
ATOM    768  HE1 MET A  53      21.686   9.582 -15.794  1.00 73.54           H  
ATOM    769  HE2 MET A  53      20.694   9.249 -14.358  1.00 73.54           H  
ATOM    770  HE3 MET A  53      22.246   8.410 -14.561  1.00 73.54           H  
ATOM    771  N   THR A  54      26.550   7.751 -11.823  1.00 68.22           N  
ATOM    772  H   THR A  54      25.877   8.116 -11.164  1.00 68.22           H  
ATOM    773  CA  THR A  54      27.131   6.437 -11.535  1.00 68.22           C  
ATOM    774  HA  THR A  54      28.069   6.354 -12.083  1.00 68.22           H  
ATOM    775  C   THR A  54      26.217   5.335 -12.040  1.00 68.22           C  
ATOM    776  CB  THR A  54      27.474   6.237 -10.060  1.00 68.22           C  
ATOM    777  HB  THR A  54      27.904   5.246  -9.917  1.00 68.22           H  
ATOM    778  O   THR A  54      25.020   5.523 -12.266  1.00 68.22           O  
ATOM    779  CG2 THR A  54      28.479   7.276  -9.610  1.00 68.22           C  
ATOM    780 HG21 THR A  54      29.349   7.271 -10.267  1.00 68.22           H  
ATOM    781 HG22 THR A  54      28.805   7.050  -8.595  1.00 68.22           H  
ATOM    782 HG23 THR A  54      28.011   8.260  -9.635  1.00 68.22           H  
ATOM    783  OG1 THR A  54      26.333   6.366  -9.267  1.00 68.22           O  
ATOM    784  HG1 THR A  54      26.617   6.595  -8.379  1.00 68.22           H  
ATOM    785  N   ASN A  55      26.815   4.182 -12.341  1.00 65.00           N  
ATOM    786  H   ASN A  55      27.774   4.060 -12.047  1.00 65.00           H  
ATOM    787  CA  ASN A  55      26.162   3.053 -13.014  1.00 65.00           C  
ATOM    788  HA  ASN A  55      26.934   2.302 -13.181  1.00 65.00           H  
ATOM    789  C   ASN A  55      25.609   3.374 -14.421  1.00 65.00           C  
ATOM    790  CB  ASN A  55      25.145   2.418 -12.049  1.00 65.00           C  
ATOM    791  HB2 ASN A  55      24.347   3.128 -11.831  1.00 65.00           H  
ATOM    792  HB3 ASN A  55      24.691   1.539 -12.506  1.00 65.00           H  
ATOM    793  O   ASN A  55      25.159   2.476 -15.136  1.00 65.00           O  
ATOM    794  CG  ASN A  55      25.796   1.988 -10.746  1.00 65.00           C  
ATOM    795  ND2 ASN A  55      25.069   2.010  -9.656  1.00 65.00           N  
ATOM    796 HD21 ASN A  55      24.089   2.248  -9.698  1.00 65.00           H  
ATOM    797 HD22 ASN A  55      25.516   1.770  -8.782  1.00 65.00           H  
ATOM    798  OD1 ASN A  55      26.964   1.623 -10.713  1.00 65.00           O  
ATOM    799  N   ASN A  56      25.780   4.613 -14.893  1.00 63.05           N  
ATOM    800  H   ASN A  56      26.087   5.317 -14.238  1.00 63.05           H  
ATOM    801  CA  ASN A  56      25.438   5.077 -16.229  1.00 63.05           C  
ATOM    802  HA  ASN A  56      24.749   4.359 -16.673  1.00 63.05           H  
ATOM    803  C   ASN A  56      26.669   5.148 -17.152  1.00 63.05           C  
ATOM    804  CB  ASN A  56      24.697   6.410 -16.112  1.00 63.05           C  
ATOM    805  HB2 ASN A  56      25.418   7.180 -15.841  1.00 63.05           H  
ATOM    806  HB3 ASN A  56      23.922   6.347 -15.348  1.00 63.05           H  
ATOM    807  O   ASN A  56      26.936   6.139 -17.825  1.00 63.05           O  
ATOM    808  CG  ASN A  56      24.045   6.787 -17.425  1.00 63.05           C  
ATOM    809  ND2 ASN A  56      23.585   8.002 -17.558  1.00 63.05           N  
ATOM    810 HD21 ASN A  56      23.712   8.696 -16.835  1.00 63.05           H  
ATOM    811 HD22 ASN A  56      23.310   8.285 -18.487  1.00 63.05           H  
ATOM    812  OD1 ASN A  56      23.918   5.991 -18.336  1.00 63.05           O  
ATOM    813  N   ASN A  57      27.451   4.069 -17.200  1.00 56.10           N  
ATOM    814  H   ASN A  57      27.230   3.313 -16.569  1.00 56.10           H  
ATOM    815  CA  ASN A  57      28.641   4.000 -18.058  1.00 56.10           C  
ATOM    816  HA  ASN A  57      29.107   4.985 -18.060  1.00 56.10           H  
ATOM    817  C   ASN A  57      28.300   3.724 -19.542  1.00 56.10           C  
ATOM    818  CB  ASN A  57      29.660   3.011 -17.446  1.00 56.10           C  
ATOM    819  HB2 ASN A  57      29.174   2.062 -17.223  1.00 56.10           H  
ATOM    820  HB3 ASN A  57      30.466   2.832 -18.157  1.00 56.10           H  
ATOM    821  O   ASN A  57      29.056   3.030 -20.224  1.00 56.10           O  
ATOM    822  CG  ASN A  57      30.326   3.544 -16.187  1.00 56.10           C  
ATOM    823  ND2 ASN A  57      30.946   2.695 -15.403  1.00 56.10           N  
ATOM    824 HD21 ASN A  57      31.360   3.105 -14.578  1.00 56.10           H  
ATOM    825 HD22 ASN A  57      30.988   1.705 -15.600  1.00 56.10           H  
ATOM    826  OD1 ASN A  57      30.323   4.721 -15.895  1.00 56.10           O  
ATOM    827  N   GLY A  58      27.141   4.160 -20.050  1.00 62.97           N  
ATOM    828  H   GLY A  58      26.587   4.813 -19.514  1.00 62.97           H  
ATOM    829  CA  GLY A  58      26.721   3.894 -21.429  1.00 62.97           C  
ATOM    830  HA2 GLY A  58      27.534   4.164 -22.104  1.00 62.97           H  
ATOM    831  HA3 GLY A  58      26.521   2.829 -21.544  1.00 62.97           H  
ATOM    832  C   GLY A  58      25.478   4.664 -21.873  1.00 62.97           C  
ATOM    833  O   GLY A  58      24.925   5.456 -21.125  1.00 62.97           O  
ATOM    834  N   ASN A  59      25.032   4.412 -23.106  1.00 70.68           N  
ATOM    835  H   ASN A  59      25.529   3.750 -23.685  1.00 70.68           H  
ATOM    836  CA  ASN A  59      23.809   5.008 -23.644  1.00 70.68           C  
ATOM    837  HA  ASN A  59      23.789   6.071 -23.403  1.00 70.68           H  
ATOM    838  C   ASN A  59      22.583   4.355 -22.994  1.00 70.68           C  
ATOM    839  CB  ASN A  59      23.782   4.854 -25.176  1.00 70.68           C  
ATOM    840  HB2 ASN A  59      23.948   3.809 -25.441  1.00 70.68           H  
ATOM    841  HB3 ASN A  59      22.792   5.133 -25.537  1.00 70.68           H  
ATOM    842  O   ASN A  59      22.229   3.224 -23.333  1.00 70.68           O  
ATOM    843  CG  ASN A  59      24.785   5.738 -25.892  1.00 70.68           C  
ATOM    844  ND2 ASN A  59      25.261   5.325 -27.043  1.00 70.68           N  
ATOM    845 HD21 ASN A  59      24.883   4.493 -27.473  1.00 70.68           H  
ATOM    846 HD22 ASN A  59      25.870   5.981 -27.511  1.00 70.68           H  
ATOM    847  OD1 ASN A  59      25.166   6.804 -25.450  1.00 70.68           O  
ATOM    848  N   VAL A  60      21.955   5.067 -22.059  1.00 78.77           N  
ATOM    849  H   VAL A  60      22.371   5.935 -21.754  1.00 78.77           H  
ATOM    850  CA  VAL A  60      20.597   4.761 -21.604  1.00 78.77           C  
ATOM    851  HA  VAL A  60      20.476   3.679 -21.551  1.00 78.77           H  
ATOM    852  C   VAL A  60      19.621   5.304 -22.641  1.00 78.77           C  
ATOM    853  CB  VAL A  60      20.316   5.324 -20.200  1.00 78.77           C  
ATOM    854  HB  VAL A  60      20.539   6.391 -20.186  1.00 78.77           H  
ATOM    855  O   VAL A  60      19.644   6.486 -22.984  1.00 78.77           O  
ATOM    856  CG1 VAL A  60      18.863   5.110 -19.763  1.00 78.77           C  
ATOM    857 HG11 VAL A  60      18.731   5.475 -18.744  1.00 78.77           H  
ATOM    858 HG12 VAL A  60      18.610   4.051 -19.796  1.00 78.77           H  
ATOM    859 HG13 VAL A  60      18.182   5.658 -20.414  1.00 78.77           H  
ATOM    860  CG2 VAL A  60      21.199   4.614 -19.169  1.00 78.77           C  
ATOM    861 HG21 VAL A  60      22.242   4.630 -19.488  1.00 78.77           H  
ATOM    862 HG22 VAL A  60      20.886   3.576 -19.059  1.00 78.77           H  
ATOM    863 HG23 VAL A  60      21.117   5.114 -18.204  1.00 78.77           H  
ATOM    864  N   ASN A  61      18.776   4.420 -23.146  1.00 83.36           N  
ATOM    865  H   ASN A  61      18.794   3.485 -22.767  1.00 83.36           H  
ATOM    866  CA  ASN A  61      17.693   4.731 -24.055  1.00 83.36           C  
ATOM    867  HA  ASN A  61      17.915   5.650 -24.598  1.00 83.36           H  
ATOM    868  C   ASN A  61      16.404   4.917 -23.261  1.00 83.36           C  
ATOM    869  CB  ASN A  61      17.549   3.583 -25.052  1.00 83.36           C  
ATOM    870  HB2 ASN A  61      17.436   2.669 -24.470  1.00 83.36           H  
ATOM    871  HB3 ASN A  61      16.657   3.718 -25.664  1.00 83.36           H  
ATOM    872  O   ASN A  61      16.148   4.207 -22.287  1.00 83.36           O  
ATOM    873  CG  ASN A  61      18.734   3.422 -25.977  1.00 83.36           C  
ATOM    874  ND2 ASN A  61      19.143   2.199 -26.214  1.00 83.36           N  
ATOM    875 HD21 ASN A  61      19.887   2.072 -26.885  1.00 83.36           H  
ATOM    876 HD22 ASN A  61      18.593   1.419 -25.884  1.00 83.36           H  
ATOM    877  OD1 ASN A  61      19.286   4.372 -26.513  1.00 83.36           O  
ATOM    878  N   TYR A  62      15.574   5.847 -23.723  1.00 86.97           N  
ATOM    879  H   TYR A  62      15.822   6.350 -24.563  1.00 86.97           H  
ATOM    880  CA  TYR A  62      14.278   6.131 -23.127  1.00 86.97           C  
ATOM    881  HA  TYR A  62      14.140   5.487 -22.259  1.00 86.97           H  
ATOM    882  C   TYR A  62      13.186   5.828 -24.135  1.00 86.97           C  
ATOM    883  CB  TYR A  62      14.217   7.574 -22.630  1.00 86.97           C  
ATOM    884  HB2 TYR A  62      14.350   8.252 -23.473  1.00 86.97           H  
ATOM    885  HB3 TYR A  62      13.232   7.762 -22.202  1.00 86.97           H  
ATOM    886  O   TYR A  62      13.170   6.397 -25.227  1.00 86.97           O  
ATOM    887  CG  TYR A  62      15.270   7.860 -21.587  1.00 86.97           C  
ATOM    888  CD1 TYR A  62      15.005   7.586 -20.233  1.00 86.97           C  
ATOM    889  HD1 TYR A  62      14.038   7.206 -19.936  1.00 86.97           H  
ATOM    890  CD2 TYR A  62      16.537   8.331 -21.982  1.00 86.97           C  
ATOM    891  HD2 TYR A  62      16.753   8.500 -23.027  1.00 86.97           H  
ATOM    892  CE1 TYR A  62      16.002   7.806 -19.268  1.00 86.97           C  
ATOM    893  HE1 TYR A  62      15.795   7.609 -18.226  1.00 86.97           H  
ATOM    894  CE2 TYR A  62      17.538   8.544 -21.021  1.00 86.97           C  
ATOM    895  HE2 TYR A  62      18.521   8.878 -21.321  1.00 86.97           H  
ATOM    896  OH  TYR A  62      18.223   8.488 -18.733  1.00 86.97           O  
ATOM    897  HH  TYR A  62      17.899   8.251 -17.861  1.00 86.97           H  
ATOM    898  CZ  TYR A  62      17.265   8.283 -19.664  1.00 86.97           C  
ATOM    899  N   THR A  63      12.280   4.930 -23.771  1.00 88.05           N  
ATOM    900  H   THR A  63      12.367   4.497 -22.863  1.00 88.05           H  
ATOM    901  CA  THR A  63      11.204   4.469 -24.650  1.00 88.05           C  
ATOM    902  HA  THR A  63      11.104   5.157 -25.489  1.00 88.05           H  
ATOM    903  C   THR A  63       9.883   4.465 -23.918  1.00 88.05           C  
ATOM    904  CB  THR A  63      11.474   3.072 -25.226  1.00 88.05           C  
ATOM    905  HB  THR A  63      10.545   2.646 -25.606  1.00 88.05           H  
ATOM    906  O   THR A  63       9.799   4.074 -22.754  1.00 88.05           O  
ATOM    907  CG2 THR A  63      12.462   3.171 -26.390  1.00 88.05           C  
ATOM    908 HG21 THR A  63      12.681   2.171 -26.765  1.00 88.05           H  
ATOM    909 HG22 THR A  63      12.017   3.752 -27.198  1.00 88.05           H  
ATOM    910 HG23 THR A  63      13.384   3.658 -26.072  1.00 88.05           H  
ATOM    911  OG1 THR A  63      12.006   2.209 -24.244  1.00 88.05           O  
ATOM    912  HG1 THR A  63      11.316   1.955 -23.627  1.00 88.05           H  
ATOM    913  N   THR A  64       8.837   4.880 -24.618  1.00 90.48           N  
ATOM    914  H   THR A  64       8.964   5.173 -25.576  1.00 90.48           H  
ATOM    915  CA  THR A  64       7.470   4.692 -24.150  1.00 90.48           C  
ATOM    916  HA  THR A  64       7.438   4.793 -23.065  1.00 90.48           H  
ATOM    917  C   THR A  64       7.026   3.290 -24.526  1.00 90.48           C  
ATOM    918  CB  THR A  64       6.535   5.749 -24.732  1.00 90.48           C  
ATOM    919  HB  THR A  64       6.533   5.686 -25.820  1.00 90.48           H  
ATOM    920  O   THR A  64       7.092   2.922 -25.698  1.00 90.48           O  
ATOM    921  CG2 THR A  64       5.110   5.608 -24.211  1.00 90.48           C  
ATOM    922 HG21 THR A  64       5.108   5.627 -23.121  1.00 90.48           H  
ATOM    923 HG22 THR A  64       4.677   4.666 -24.548  1.00 90.48           H  
ATOM    924 HG23 THR A  64       4.492   6.419 -24.595  1.00 90.48           H  
ATOM    925  OG1 THR A  64       6.984   7.030 -24.337  1.00 90.48           O  
ATOM    926  HG1 THR A  64       6.376   7.661 -24.729  1.00 90.48           H  
ATOM    927  N   VAL A  65       6.597   2.526 -23.530  1.00 87.67           N  
ATOM    928  H   VAL A  65       6.575   2.909 -22.595  1.00 87.67           H  
ATOM    929  CA  VAL A  65       6.026   1.193 -23.703  1.00 87.67           C  
ATOM    930  HA  VAL A  65       6.017   0.946 -24.765  1.00 87.67           H  
ATOM    931  C   VAL A  65       4.583   1.194 -23.235  1.00 87.67           C  
ATOM    932  CB  VAL A  65       6.841   0.097 -22.993  1.00 87.67           C  
ATOM    933  HB  VAL A  65       6.380  -0.866 -23.210  1.00 87.67           H  
ATOM    934  O   VAL A  65       4.212   1.916 -22.306  1.00 87.67           O  
ATOM    935  CG1 VAL A  65       8.281   0.055 -23.519  1.00 87.67           C  
ATOM    936 HG11 VAL A  65       8.805  -0.798 -23.087  1.00 87.67           H  
ATOM    937 HG12 VAL A  65       8.814   0.967 -23.249  1.00 87.67           H  
ATOM    938 HG13 VAL A  65       8.274  -0.053 -24.604  1.00 87.67           H  
ATOM    939  CG2 VAL A  65       6.876   0.274 -21.473  1.00 87.67           C  
ATOM    940 HG21 VAL A  65       7.302   1.247 -21.227  1.00 87.67           H  
ATOM    941 HG22 VAL A  65       7.485  -0.513 -21.028  1.00 87.67           H  
ATOM    942 HG23 VAL A  65       5.865   0.221 -21.068  1.00 87.67           H  
ATOM    943  N   GLU A  66       3.788   0.364 -23.884  1.00 91.16           N  
ATOM    944  H   GLU A  66       4.163  -0.215 -24.622  1.00 91.16           H  
ATOM    945  CA  GLU A  66       2.409   0.122 -23.508  1.00 91.16           C  
ATOM    946  HA  GLU A  66       1.966   1.058 -23.166  1.00 91.16           H  
ATOM    947  C   GLU A  66       2.355  -0.899 -22.359  1.00 91.16           C  
ATOM    948  CB  GLU A  66       1.669  -0.318 -24.776  1.00 91.16           C  
ATOM    949  HB2 GLU A  66       1.921   0.365 -25.588  1.00 91.16           H  
ATOM    950  HB3 GLU A  66       1.973  -1.326 -25.058  1.00 91.16           H  
ATOM    951  O   GLU A  66       3.098  -1.888 -22.362  1.00 91.16           O  
ATOM    952  CG  GLU A  66       0.171  -0.264 -24.555  1.00 91.16           C  
ATOM    953  HG2 GLU A  66      -0.082  -1.032 -23.824  1.00 91.16           H  
ATOM    954  HG3 GLU A  66      -0.067   0.718 -24.146  1.00 91.16           H  
ATOM    955  CD  GLU A  66      -0.603  -0.485 -25.859  1.00 91.16           C  
ATOM    956  OE1 GLU A  66      -0.868  -1.662 -26.183  1.00 91.16           O  
ATOM    957  OE2 GLU A  66      -0.903   0.527 -26.536  1.00 91.16           O  
ATOM    958  N   LYS A  67       1.520  -0.641 -21.348  1.00 87.54           N  
ATOM    959  H   LYS A  67       0.974   0.208 -21.393  1.00 87.54           H  
ATOM    960  CA  LYS A  67       1.266  -1.539 -20.215  1.00 87.54           C  
ATOM    961  HA  LYS A  67       1.673  -2.525 -20.441  1.00 87.54           H  
ATOM    962  C   LYS A  67      -0.231  -1.731 -20.036  1.00 87.54           C  
ATOM    963  CB  LYS A  67       1.894  -1.000 -18.912  1.00 87.54           C  
ATOM    964  HB2 LYS A  67       1.502  -0.001 -18.721  1.00 87.54           H  
ATOM    965  HB3 LYS A  67       1.580  -1.635 -18.083  1.00 87.54           H  
ATOM    966  O   LYS A  67      -0.965  -0.754 -19.929  1.00 87.54           O  
ATOM    967  CG  LYS A  67       3.427  -0.924 -18.907  1.00 87.54           C  
ATOM    968  HG2 LYS A  67       3.750  -0.491 -17.960  1.00 87.54           H  
ATOM    969  HG3 LYS A  67       3.759  -0.271 -19.714  1.00 87.54           H  
ATOM    970  CD  LYS A  67       4.072  -2.306 -19.059  1.00 87.54           C  
ATOM    971  HD2 LYS A  67       3.779  -2.947 -18.228  1.00 87.54           H  
ATOM    972  HD3 LYS A  67       3.732  -2.759 -19.991  1.00 87.54           H  
ATOM    973  CE  LYS A  67       5.592  -2.181 -19.105  1.00 87.54           C  
ATOM    974  HE2 LYS A  67       5.973  -2.064 -18.090  1.00 87.54           H  
ATOM    975  HE3 LYS A  67       5.841  -1.284 -19.672  1.00 87.54           H  
ATOM    976  NZ  LYS A  67       6.182  -3.365 -19.767  1.00 87.54           N  
ATOM    977  HZ1 LYS A  67       6.091  -4.186 -19.186  1.00 87.54           H  
ATOM    978  HZ2 LYS A  67       7.174  -3.264 -19.928  1.00 87.54           H  
ATOM    979  HZ3 LYS A  67       5.722  -3.557 -20.646  1.00 87.54           H  
ATOM    980  N   GLU A  68      -0.652  -2.985 -19.970  1.00 93.44           N  
ATOM    981  H   GLU A  68       0.015  -3.738 -20.062  1.00 93.44           H  
ATOM    982  CA  GLU A  68      -2.016  -3.362 -19.613  1.00 93.44           C  
ATOM    983  HA  GLU A  68      -2.704  -2.582 -19.939  1.00 93.44           H  
ATOM    984  C   GLU A  68      -2.126  -3.494 -18.088  1.00 93.44           C  
ATOM    985  CB  GLU A  68      -2.394  -4.651 -20.356  1.00 93.44           C  
ATOM    986  HB2 GLU A  68      -1.846  -5.491 -19.930  1.00 93.44           H  
ATOM    987  HB3 GLU A  68      -2.097  -4.543 -21.399  1.00 93.44           H  
ATOM    988  O   GLU A  68      -1.292  -4.142 -17.444  1.00 93.44           O  
ATOM    989  CG  GLU A  68      -3.900  -4.939 -20.309  1.00 93.44           C  
ATOM    990  HG2 GLU A  68      -4.436  -4.097 -20.748  1.00 93.44           H  
ATOM    991  HG3 GLU A  68      -4.211  -5.032 -19.269  1.00 93.44           H  
ATOM    992  CD  GLU A  68      -4.248  -6.225 -21.075  1.00 93.44           C  
ATOM    993  OE1 GLU A  68      -4.822  -7.149 -20.454  1.00 93.44           O  
ATOM    994  OE2 GLU A  68      -3.914  -6.299 -22.281  1.00 93.44           O  
ATOM    995  N   LEU A  69      -3.127  -2.834 -17.514  1.00 92.58           N  
ATOM    996  H   LEU A  69      -3.768  -2.329 -18.110  1.00 92.58           H  
ATOM    997  CA  LEU A  69      -3.469  -2.899 -16.101  1.00 92.58           C  
ATOM    998  HA  LEU A  69      -2.556  -3.079 -15.534  1.00 92.58           H  
ATOM    999  C   LEU A  69      -4.411  -4.078 -15.824  1.00 92.58           C  
ATOM   1000  CB  LEU A  69      -4.082  -1.561 -15.648  1.00 92.58           C  
ATOM   1001  HB2 LEU A  69      -4.304  -1.631 -14.583  1.00 92.58           H  
ATOM   1002  HB3 LEU A  69      -5.023  -1.421 -16.179  1.00 92.58           H  
ATOM   1003  O   LEU A  69      -4.981  -4.671 -16.738  1.00 92.58           O  
ATOM   1004  CG  LEU A  69      -3.216  -0.310 -15.882  1.00 92.58           C  
ATOM   1005  HG  LEU A  69      -3.077  -0.148 -16.951  1.00 92.58           H  
ATOM   1006  CD1 LEU A  69      -3.912   0.917 -15.294  1.00 92.58           C  
ATOM   1007 HD11 LEU A  69      -4.046   0.789 -14.220  1.00 92.58           H  
ATOM   1008 HD12 LEU A  69      -3.323   1.812 -15.492  1.00 92.58           H  
ATOM   1009 HD13 LEU A  69      -4.896   1.039 -15.747  1.00 92.58           H  
ATOM   1010  CD2 LEU A  69      -1.839  -0.407 -15.220  1.00 92.58           C  
ATOM   1011 HD21 LEU A  69      -1.966  -0.578 -14.151  1.00 92.58           H  
ATOM   1012 HD22 LEU A  69      -1.275  -1.228 -15.664  1.00 92.58           H  
ATOM   1013 HD23 LEU A  69      -1.291   0.522 -15.375  1.00 92.58           H  
ATOM   1014  N   TRP A  70      -4.608  -4.431 -14.554  1.00 93.74           N  
ATOM   1015  H   TRP A  70      -4.135  -3.908 -13.832  1.00 93.74           H  
ATOM   1016  CA  TRP A  70      -5.433  -5.590 -14.182  1.00 93.74           C  
ATOM   1017  HA  TRP A  70      -5.077  -6.449 -14.750  1.00 93.74           H  
ATOM   1018  C   TRP A  70      -6.927  -5.474 -14.523  1.00 93.74           C  
ATOM   1019  CB  TRP A  70      -5.253  -5.881 -12.694  1.00 93.74           C  
ATOM   1020  HB2 TRP A  70      -5.523  -4.995 -12.120  1.00 93.74           H  
ATOM   1021  HB3 TRP A  70      -5.952  -6.670 -12.416  1.00 93.74           H  
ATOM   1022  O   TRP A  70      -7.609  -6.498 -14.571  1.00 93.74           O  
ATOM   1023  CG  TRP A  70      -3.883  -6.324 -12.294  1.00 93.74           C  
ATOM   1024  CD1 TRP A  70      -3.163  -7.304 -12.886  1.00 93.74           C  
ATOM   1025  HD1 TRP A  70      -3.486  -7.862 -13.753  1.00 93.74           H  
ATOM   1026  CD2 TRP A  70      -3.050  -5.822 -11.210  1.00 93.74           C  
ATOM   1027  CE2 TRP A  70      -1.859  -6.600 -11.157  1.00 93.74           C  
ATOM   1028  CE3 TRP A  70      -3.181  -4.791 -10.263  1.00 93.74           C  
ATOM   1029  HE3 TRP A  70      -4.038  -4.137 -10.327  1.00 93.74           H  
ATOM   1030  NE1 TRP A  70      -1.964  -7.464 -12.223  1.00 93.74           N  
ATOM   1031  HE1 TRP A  70      -1.241  -8.102 -12.524  1.00 93.74           H  
ATOM   1032  CH2 TRP A  70      -1.058  -5.403  -9.221  1.00 93.74           C  
ATOM   1033  HH2 TRP A  70      -0.295  -5.235  -8.476  1.00 93.74           H  
ATOM   1034  CZ2 TRP A  70      -0.872  -6.403 -10.184  1.00 93.74           C  
ATOM   1035  HZ2 TRP A  70       0.029  -6.999 -10.186  1.00 93.74           H  
ATOM   1036  CZ3 TRP A  70      -2.205  -4.593  -9.267  1.00 93.74           C  
ATOM   1037  HZ3 TRP A  70      -2.321  -3.790  -8.554  1.00 93.74           H  
ATOM   1038  N   ASN A  71      -7.434  -4.266 -14.764  1.00 91.64           N  
ATOM   1039  H   ASN A  71      -6.836  -3.466 -14.613  1.00 91.64           H  
ATOM   1040  CA  ASN A  71      -8.783  -3.993 -15.263  1.00 91.64           C  
ATOM   1041  HA  ASN A  71      -9.446  -4.791 -14.925  1.00 91.64           H  
ATOM   1042  C   ASN A  71      -8.869  -3.988 -16.804  1.00 91.64           C  
ATOM   1043  CB  ASN A  71      -9.295  -2.678 -14.641  1.00 91.64           C  
ATOM   1044  HB2 ASN A  71     -10.347  -2.554 -14.895  1.00 91.64           H  
ATOM   1045  HB3 ASN A  71      -9.230  -2.726 -13.554  1.00 91.64           H  
ATOM   1046  O   ASN A  71      -9.947  -3.787 -17.360  1.00 91.64           O  
ATOM   1047  CG  ASN A  71      -8.561  -1.433 -15.109  1.00 91.64           C  
ATOM   1048  ND2 ASN A  71      -9.050  -0.272 -14.755  1.00 91.64           N  
ATOM   1049 HD21 ASN A  71      -9.914  -0.232 -14.232  1.00 91.64           H  
ATOM   1050 HD22 ASN A  71      -8.588   0.578 -15.044  1.00 91.64           H  
ATOM   1051  OD1 ASN A  71      -7.544  -1.499 -15.786  1.00 91.64           O  
ATOM   1052  N   GLY A  72      -7.752  -4.213 -17.503  1.00 94.42           N  
ATOM   1053  H   GLY A  72      -6.891  -4.373 -16.999  1.00 94.42           H  
ATOM   1054  CA  GLY A  72      -7.656  -4.157 -18.961  1.00 94.42           C  
ATOM   1055  HA2 GLY A  72      -8.564  -4.569 -19.403  1.00 94.42           H  
ATOM   1056  HA3 GLY A  72      -6.812  -4.771 -19.276  1.00 94.42           H  
ATOM   1057  C   GLY A  72      -7.447  -2.749 -19.529  1.00 94.42           C  
ATOM   1058  O   GLY A  72      -7.325  -2.607 -20.746  1.00 94.42           O  
ATOM   1059  N   GLU A  73      -7.381  -1.700 -18.696  1.00 95.18           N  
ATOM   1060  H   GLU A  73      -7.468  -1.852 -17.701  1.00 95.18           H  
ATOM   1061  CA  GLU A  73      -6.954  -0.372 -19.148  1.00 95.18           C  
ATOM   1062  HA  GLU A  73      -7.595  -0.082 -19.980  1.00 95.18           H  
ATOM   1063  C   GLU A  73      -5.512  -0.450 -19.652  1.00 95.18           C  
ATOM   1064  CB  GLU A  73      -7.085   0.706 -18.046  1.00 95.18           C  
ATOM   1065  HB2 GLU A  73      -8.111   0.715 -17.678  1.00 95.18           H  
ATOM   1066  HB3 GLU A  73      -6.422   0.438 -17.224  1.00 95.18           H  
ATOM   1067  O   GLU A  73      -4.648  -1.103 -19.072  1.00 95.18           O  
ATOM   1068  CG  GLU A  73      -6.722   2.129 -18.542  1.00 95.18           C  
ATOM   1069  HG2 GLU A  73      -5.746   2.102 -19.026  1.00 95.18           H  
ATOM   1070  HG3 GLU A  73      -7.452   2.431 -19.293  1.00 95.18           H  
ATOM   1071  CD  GLU A  73      -6.625   3.224 -17.457  1.00 95.18           C  
ATOM   1072  OE1 GLU A  73      -6.155   4.349 -17.771  1.00 95.18           O  
ATOM   1073  OE2 GLU A  73      -6.939   2.996 -16.275  1.00 95.18           O  
ATOM   1074  N   THR A  74      -5.233   0.261 -20.736  1.00 95.80           N  
ATOM   1075  H   THR A  74      -5.974   0.784 -21.180  1.00 95.80           H  
ATOM   1076  CA  THR A  74      -3.897   0.346 -21.305  1.00 95.80           C  
ATOM   1077  HA  THR A  74      -3.249  -0.394 -20.837  1.00 95.80           H  
ATOM   1078  C   THR A  74      -3.295   1.728 -21.065  1.00 95.80           C  
ATOM   1079  CB  THR A  74      -3.972   0.015 -22.789  1.00 95.80           C  
ATOM   1080  HB  THR A  74      -4.500   0.807 -23.320  1.00 95.80           H  
ATOM   1081  O   THR A  74      -3.896   2.745 -21.415  1.00 95.80           O  
ATOM   1082  CG2 THR A  74      -2.589  -0.127 -23.355  1.00 95.80           C  
ATOM   1083 HG21 THR A  74      -2.029  -0.860 -22.774  1.00 95.80           H  
ATOM   1084 HG22 THR A  74      -2.095   0.844 -23.344  1.00 95.80           H  
ATOM   1085 HG23 THR A  74      -2.692  -0.474 -24.383  1.00 95.80           H  
ATOM   1086  OG1 THR A  74      -4.633  -1.206 -23.026  1.00 95.80           O  
ATOM   1087  HG1 THR A  74      -4.626  -1.738 -22.227  1.00 95.80           H  
ATOM   1088  N   ILE A  75      -2.087   1.775 -20.501  1.00 90.73           N  
ATOM   1089  H   ILE A  75      -1.656   0.898 -20.247  1.00 90.73           H  
ATOM   1090  CA  ILE A  75      -1.353   3.012 -20.214  1.00 90.73           C  
ATOM   1091  HA  ILE A  75      -1.932   3.846 -20.610  1.00 90.73           H  
ATOM   1092  C   ILE A  75       0.001   3.057 -20.930  1.00 90.73           C  
ATOM   1093  CB  ILE A  75      -1.215   3.259 -18.694  1.00 90.73           C  
ATOM   1094  HB  ILE A  75      -0.734   4.229 -18.572  1.00 90.73           H  
ATOM   1095  O   ILE A  75       0.610   2.036 -21.236  1.00 90.73           O  
ATOM   1096  CG1 ILE A  75      -0.328   2.204 -18.000  1.00 90.73           C  
ATOM   1097 HG12 ILE A  75      -0.860   1.255 -17.941  1.00 90.73           H  
ATOM   1098 HG13 ILE A  75       0.578   2.052 -18.586  1.00 90.73           H  
ATOM   1099  CG2 ILE A  75      -2.602   3.351 -18.032  1.00 90.73           C  
ATOM   1100 HG21 ILE A  75      -3.082   2.372 -18.022  1.00 90.73           H  
ATOM   1101 HG22 ILE A  75      -2.518   3.705 -17.005  1.00 90.73           H  
ATOM   1102 HG23 ILE A  75      -3.244   4.035 -18.586  1.00 90.73           H  
ATOM   1103  CD1 ILE A  75       0.120   2.623 -16.596  1.00 90.73           C  
ATOM   1104 HD11 ILE A  75      -0.738   2.721 -15.932  1.00 90.73           H  
ATOM   1105 HD12 ILE A  75       0.655   3.571 -16.642  1.00 90.73           H  
ATOM   1106 HD13 ILE A  75       0.789   1.859 -16.200  1.00 90.73           H  
ATOM   1107  N   ASN A  76       0.505   4.273 -21.151  1.00 91.41           N  
ATOM   1108  H   ASN A  76      -0.026   5.066 -20.819  1.00 91.41           H  
ATOM   1109  CA  ASN A  76       1.828   4.519 -21.719  1.00 91.41           C  
ATOM   1110  HA  ASN A  76       2.193   3.615 -22.206  1.00 91.41           H  
ATOM   1111  C   ASN A  76       2.829   4.885 -20.621  1.00 91.41           C  
ATOM   1112  CB  ASN A  76       1.715   5.627 -22.776  1.00 91.41           C  
ATOM   1113  HB2 ASN A  76       2.700   6.056 -22.960  1.00 91.41           H  
ATOM   1114  HB3 ASN A  76       1.066   6.423 -22.412  1.00 91.41           H  
ATOM   1115  O   ASN A  76       2.656   5.886 -19.924  1.00 91.41           O  
ATOM   1116  CG  ASN A  76       1.204   5.089 -24.096  1.00 91.41           C  
ATOM   1117  ND2 ASN A  76       0.240   5.730 -24.711  1.00 91.41           N  
ATOM   1118 HD21 ASN A  76      -0.274   6.461 -24.242  1.00 91.41           H  
ATOM   1119 HD22 ASN A  76      -0.127   5.234 -25.510  1.00 91.41           H  
ATOM   1120  OD1 ASN A  76       1.697   4.111 -24.617  1.00 91.41           O  
ATOM   1121  N   VAL A  77       3.911   4.116 -20.515  1.00 87.58           N  
ATOM   1122  H   VAL A  77       3.977   3.311 -21.121  1.00 87.58           H  
ATOM   1123  CA  VAL A  77       4.933   4.265 -19.475  1.00 87.58           C  
ATOM   1124  HA  VAL A  77       4.670   5.098 -18.822  1.00 87.58           H  
ATOM   1125  C   VAL A  77       6.277   4.568 -20.123  1.00 87.58           C  
ATOM   1126  CB  VAL A  77       4.999   3.003 -18.593  1.00 87.58           C  
ATOM   1127  HB  VAL A  77       5.318   2.157 -19.202  1.00 87.58           H  
ATOM   1128  O   VAL A  77       6.763   3.811 -20.962  1.00 87.58           O  
ATOM   1129  CG1 VAL A  77       5.987   3.162 -17.431  1.00 87.58           C  
ATOM   1130 HG11 VAL A  77       6.975   3.452 -17.789  1.00 87.58           H  
ATOM   1131 HG12 VAL A  77       6.084   2.205 -16.919  1.00 87.58           H  
ATOM   1132 HG13 VAL A  77       5.616   3.897 -16.717  1.00 87.58           H  
ATOM   1133  CG2 VAL A  77       3.625   2.682 -17.992  1.00 87.58           C  
ATOM   1134 HG21 VAL A  77       3.228   3.549 -17.464  1.00 87.58           H  
ATOM   1135 HG22 VAL A  77       3.707   1.845 -17.298  1.00 87.58           H  
ATOM   1136 HG23 VAL A  77       2.931   2.390 -18.780  1.00 87.58           H  
ATOM   1137  N   THR A  78       6.904   5.681 -19.740  1.00 86.06           N  
ATOM   1138  H   THR A  78       6.478   6.252 -19.024  1.00 86.06           H  
ATOM   1139  CA  THR A  78       8.293   5.958 -20.130  1.00 86.06           C  
ATOM   1140  HA  THR A  78       8.420   5.692 -21.179  1.00 86.06           H  
ATOM   1141  C   THR A  78       9.228   5.083 -19.307  1.00 86.06           C  
ATOM   1142  CB  THR A  78       8.668   7.437 -19.975  1.00 86.06           C  
ATOM   1143  HB  THR A  78       8.595   7.728 -18.928  1.00 86.06           H  
ATOM   1144  O   THR A  78       9.135   5.033 -18.087  1.00 86.06           O  
ATOM   1145  CG2 THR A  78      10.082   7.731 -20.482  1.00 86.06           C  
ATOM   1146 HG21 THR A  78      10.202   7.371 -21.503  1.00 86.06           H  
ATOM   1147 HG22 THR A  78      10.819   7.247 -19.841  1.00 86.06           H  
ATOM   1148 HG23 THR A  78      10.265   8.805 -20.455  1.00 86.06           H  
ATOM   1149  OG1 THR A  78       7.785   8.236 -20.738  1.00 86.06           O  
ATOM   1150  HG1 THR A  78       7.737   7.843 -21.613  1.00 86.06           H  
ATOM   1151  N   THR A  79      10.143   4.405 -19.981  1.00 83.58           N  
ATOM   1152  H   THR A  79      10.163   4.488 -20.987  1.00 83.58           H  
ATOM   1153  CA  THR A  79      11.075   3.448 -19.385  1.00 83.58           C  
ATOM   1154  HA  THR A  79      11.020   3.499 -18.298  1.00 83.58           H  
ATOM   1155  C   THR A  79      12.498   3.784 -19.796  1.00 83.58           C  
ATOM   1156  CB  THR A  79      10.722   2.023 -19.808  1.00 83.58           C  
ATOM   1157  HB  THR A  79      11.457   1.358 -19.355  1.00 83.58           H  
ATOM   1158  O   THR A  79      12.706   4.439 -20.818  1.00 83.58           O  
ATOM   1159  CG2 THR A  79       9.331   1.623 -19.321  1.00 83.58           C  
ATOM   1160 HG21 THR A  79       9.314   1.619 -18.231  1.00 83.58           H  
ATOM   1161 HG22 THR A  79       8.573   2.317 -19.685  1.00 83.58           H  
ATOM   1162 HG23 THR A  79       9.093   0.623 -19.682  1.00 83.58           H  
ATOM   1163  OG1 THR A  79      10.785   1.883 -21.210  1.00 83.58           O  
ATOM   1164  HG1 THR A  79      10.129   2.478 -21.582  1.00 83.58           H  
ATOM   1165  N   ALA A  80      13.474   3.360 -18.997  1.00 80.61           N  
ATOM   1166  H   ALA A  80      13.239   2.800 -18.190  1.00 80.61           H  
ATOM   1167  CA  ALA A  80      14.889   3.620 -19.234  1.00 80.61           C  
ATOM   1168  HA  ALA A  80      15.025   4.176 -20.162  1.00 80.61           H  
ATOM   1169  C   ALA A  80      15.635   2.291 -19.337  1.00 80.61           C  
ATOM   1170  CB  ALA A  80      15.417   4.481 -18.081  1.00 80.61           C  
ATOM   1171  HB1 ALA A  80      16.468   4.718 -18.249  1.00 80.61           H  
ATOM   1172  HB2 ALA A  80      15.326   3.945 -17.136  1.00 80.61           H  
ATOM   1173  HB3 ALA A  80      14.846   5.407 -18.019  1.00 80.61           H  
ATOM   1174  O   ALA A  80      15.716   1.583 -18.339  1.00 80.61           O  
ATOM   1175  N   HIS A  81      16.196   1.941 -20.494  1.00 77.44           N  
ATOM   1176  H   HIS A  81      16.161   2.596 -21.263  1.00 77.44           H  
ATOM   1177  CA  HIS A  81      16.965   0.705 -20.688  1.00 77.44           C  
ATOM   1178  HA  HIS A  81      17.087   0.200 -19.729  1.00 77.44           H  
ATOM   1179  C   HIS A  81      18.357   0.958 -21.221  1.00 77.44           C  
ATOM   1180  CB  HIS A  81      16.255  -0.269 -21.627  1.00 77.44           C  
ATOM   1181  HB2 HIS A  81      16.832  -1.189 -21.715  1.00 77.44           H  
ATOM   1182  HB3 HIS A  81      15.311  -0.530 -21.150  1.00 77.44           H  
ATOM   1183  O   HIS A  81      18.637   1.979 -21.843  1.00 77.44           O  
ATOM   1184  CG  HIS A  81      15.961   0.257 -23.003  1.00 77.44           C  
ATOM   1185  CD2 HIS A  81      16.638  -0.054 -24.153  1.00 77.44           C  
ATOM   1186  HD2 HIS A  81      17.468  -0.740 -24.240  1.00 77.44           H  
ATOM   1187  ND1 HIS A  81      14.938   1.110 -23.350  1.00 77.44           N  
ATOM   1188  HD1 HIS A  81      14.182   1.436 -22.765  1.00 77.44           H  
ATOM   1189  CE1 HIS A  81      15.015   1.313 -24.671  1.00 77.44           C  
ATOM   1190  HE1 HIS A  81      14.319   1.907 -25.244  1.00 77.44           H  
ATOM   1191  NE2 HIS A  81      16.062   0.667 -25.200  1.00 77.44           N  
ATOM   1192  N   ARG A  82      19.230  -0.024 -21.030  1.00 72.03           N  
ATOM   1193  H   ARG A  82      18.941  -0.841 -20.512  1.00 72.03           H  
ATOM   1194  CA  ARG A  82      20.582  -0.009 -21.556  1.00 72.03           C  
ATOM   1195  HA  ARG A  82      20.738   0.907 -22.126  1.00 72.03           H  
ATOM   1196  C   ARG A  82      20.788  -1.181 -22.498  1.00 72.03           C  
ATOM   1197  CB  ARG A  82      21.543   0.008 -20.368  1.00 72.03           C  
ATOM   1198  HB2 ARG A  82      21.254   0.819 -19.699  1.00 72.03           H  
ATOM   1199  HB3 ARG A  82      21.492  -0.933 -19.821  1.00 72.03           H  
ATOM   1200  O   ARG A  82      20.833  -2.334 -22.080  1.00 72.03           O  
ATOM   1201  CG  ARG A  82      22.966   0.263 -20.861  1.00 72.03           C  
ATOM   1202  HG2 ARG A  82      22.972   1.123 -21.532  1.00 72.03           H  
ATOM   1203  HG3 ARG A  82      23.329  -0.607 -21.407  1.00 72.03           H  
ATOM   1204  CD  ARG A  82      23.876   0.570 -19.675  1.00 72.03           C  
ATOM   1205  HD2 ARG A  82      23.730  -0.184 -18.901  1.00 72.03           H  
ATOM   1206  HD3 ARG A  82      23.595   1.539 -19.262  1.00 72.03           H  
ATOM   1207  NE  ARG A  82      25.280   0.604 -20.110  1.00 72.03           N  
ATOM   1208  HE  ARG A  82      25.440   0.420 -21.091  1.00 72.03           H  
ATOM   1209  NH1 ARG A  82      26.250   0.906 -18.043  1.00 72.03           N  
ATOM   1210 HH11 ARG A  82      27.050   0.781 -17.440  1.00 72.03           H  
ATOM   1211 HH12 ARG A  82      25.342   1.063 -17.629  1.00 72.03           H  
ATOM   1212  NH2 ARG A  82      27.533   0.586 -19.839  1.00 72.03           N  
ATOM   1213 HH21 ARG A  82      27.635   0.474 -20.837  1.00 72.03           H  
ATOM   1214 HH22 ARG A  82      28.328   0.919 -19.313  1.00 72.03           H  
ATOM   1215  CZ  ARG A  82      26.340   0.702 -19.329  1.00 72.03           C  
ATOM   1216  N   SER A  83      20.997  -0.891 -23.773  1.00 67.22           N  
ATOM   1217  H   SER A  83      20.852   0.052 -24.103  1.00 67.22           H  
ATOM   1218  CA  SER A  83      21.358  -1.928 -24.737  1.00 67.22           C  
ATOM   1219  HA  SER A  83      20.806  -2.837 -24.497  1.00 67.22           H  
ATOM   1220  C   SER A  83      22.859  -2.230 -24.622  1.00 67.22           C  
ATOM   1221  CB  SER A  83      20.935  -1.535 -26.158  1.00 67.22           C  
ATOM   1222  HB2 SER A  83      21.648  -0.807 -26.544  1.00 67.22           H  
ATOM   1223  HB3 SER A  83      20.949  -2.418 -26.797  1.00 67.22           H  
ATOM   1224  O   SER A  83      23.697  -1.336 -24.772  1.00 67.22           O  
ATOM   1225  OG  SER A  83      19.644  -0.945 -26.190  1.00 67.22           O  
ATOM   1226  HG  SER A  83      18.943  -1.577 -26.364  1.00 67.22           H  
ATOM   1227  N   TYR A  84      23.221  -3.490 -24.374  1.00 62.80           N  
ATOM   1228  H   TYR A  84      22.509  -4.196 -24.259  1.00 62.80           H  
ATOM   1229  CA  TYR A  84      24.607  -3.959 -24.432  1.00 62.80           C  
ATOM   1230  HA  TYR A  84      25.272  -3.119 -24.630  1.00 62.80           H  
ATOM   1231  C   TYR A  84      24.783  -4.958 -25.573  1.00 62.80           C  
ATOM   1232  CB  TYR A  84      25.040  -4.584 -23.106  1.00 62.80           C  
ATOM   1233  HB2 TYR A  84      25.998  -5.082 -23.249  1.00 62.80           H  
ATOM   1234  HB3 TYR A  84      24.324  -5.359 -22.832  1.00 62.80           H  
ATOM   1235  O   TYR A  84      23.849  -5.629 -26.003  1.00 62.80           O  
ATOM   1236  CG  TYR A  84      25.186  -3.618 -21.953  1.00 62.80           C  
ATOM   1237  CD1 TYR A  84      26.451  -3.089 -21.627  1.00 62.80           C  
ATOM   1238  HD1 TYR A  84      27.302  -3.290 -22.262  1.00 62.80           H  
ATOM   1239  CD2 TYR A  84      24.075  -3.368 -21.130  1.00 62.80           C  
ATOM   1240  HD2 TYR A  84      23.102  -3.748 -21.406  1.00 62.80           H  
ATOM   1241  CE1 TYR A  84      26.628  -2.422 -20.402  1.00 62.80           C  
ATOM   1242  HE1 TYR A  84      27.613  -2.120 -20.077  1.00 62.80           H  
ATOM   1243  CE2 TYR A  84      24.247  -2.699 -19.910  1.00 62.80           C  
ATOM   1244  HE2 TYR A  84      23.404  -2.558 -19.250  1.00 62.80           H  
ATOM   1245  OH  TYR A  84      25.717  -1.825 -18.264  1.00 62.80           O  
ATOM   1246  HH  TYR A  84      24.913  -1.865 -17.741  1.00 62.80           H  
ATOM   1247  CZ  TYR A  84      25.533  -2.293 -19.521  1.00 62.80           C  
ATOM   1248  N   ARG A  85      26.014  -5.074 -26.072  1.00 63.67           N  
ATOM   1249  H   ARG A  85      26.755  -4.545 -25.633  1.00 63.67           H  
ATOM   1250  CA  ARG A  85      26.400  -6.174 -26.961  1.00 63.67           C  
ATOM   1251  HA  ARG A  85      25.516  -6.633 -27.405  1.00 63.67           H  
ATOM   1252  C   ARG A  85      27.071  -7.243 -26.115  1.00 63.67           C  
ATOM   1253  CB  ARG A  85      27.304  -5.677 -28.095  1.00 63.67           C  
ATOM   1254  HB2 ARG A  85      28.193  -5.206 -27.676  1.00 63.67           H  
ATOM   1255  HB3 ARG A  85      27.616  -6.537 -28.688  1.00 63.67           H  
ATOM   1256  O   ARG A  85      28.073  -6.947 -25.464  1.00 63.67           O  
ATOM   1257  CG  ARG A  85      26.571  -4.683 -29.005  1.00 63.67           C  
ATOM   1258  HG2 ARG A  85      26.329  -3.784 -28.439  1.00 63.67           H  
ATOM   1259  HG3 ARG A  85      25.649  -5.133 -29.372  1.00 63.67           H  
ATOM   1260  CD  ARG A  85      27.460  -4.310 -30.193  1.00 63.67           C  
ATOM   1261  HD2 ARG A  85      27.582  -5.194 -30.819  1.00 63.67           H  
ATOM   1262  HD3 ARG A  85      28.438  -4.005 -29.822  1.00 63.67           H  
ATOM   1263  NE  ARG A  85      26.872  -3.207 -30.974  1.00 63.67           N  
ATOM   1264  HE  ARG A  85      26.079  -2.734 -30.563  1.00 63.67           H  
ATOM   1265  NH1 ARG A  85      28.240  -3.391 -32.807  1.00 63.67           N  
ATOM   1266 HH11 ARG A  85      28.497  -3.111 -33.743  1.00 63.67           H  
ATOM   1267 HH12 ARG A  85      28.631  -4.235 -32.413  1.00 63.67           H  
ATOM   1268  NH2 ARG A  85      26.691  -1.780 -32.737  1.00 63.67           N  
ATOM   1269 HH21 ARG A  85      25.904  -1.332 -32.290  1.00 63.67           H  
ATOM   1270 HH22 ARG A  85      26.978  -1.488 -33.661  1.00 63.67           H  
ATOM   1271  CZ  ARG A  85      27.271  -2.798 -32.164  1.00 63.67           C  
ATOM   1272  N   VAL A  86      26.521  -8.451 -26.121  1.00 61.35           N  
ATOM   1273  H   VAL A  86      25.705  -8.619 -26.693  1.00 61.35           H  
ATOM   1274  CA  VAL A  86      27.128  -9.619 -25.478  1.00 61.35           C  
ATOM   1275  HA  VAL A  86      27.903  -9.290 -24.786  1.00 61.35           H  
ATOM   1276  C   VAL A  86      27.795 -10.455 -26.568  1.00 61.35           C  
ATOM   1277  CB  VAL A  86      26.097 -10.416 -24.655  1.00 61.35           C  
ATOM   1278  HB  VAL A  86      25.317 -10.795 -25.317  1.00 61.35           H  
ATOM   1279  O   VAL A  86      27.190 -10.729 -27.605  1.00 61.35           O  
ATOM   1280  CG1 VAL A  86      26.760 -11.597 -23.935  1.00 61.35           C  
ATOM   1281 HG11 VAL A  86      26.016 -12.125 -23.337  1.00 61.35           H  
ATOM   1282 HG12 VAL A  86      27.159 -12.307 -24.660  1.00 61.35           H  
ATOM   1283 HG13 VAL A  86      27.563 -11.252 -23.285  1.00 61.35           H  
ATOM   1284  CG2 VAL A  86      25.450  -9.527 -23.581  1.00 61.35           C  
ATOM   1285 HG21 VAL A  86      24.733 -10.115 -23.008  1.00 61.35           H  
ATOM   1286 HG22 VAL A  86      26.211  -9.127 -22.911  1.00 61.35           H  
ATOM   1287 HG23 VAL A  86      24.908  -8.707 -24.051  1.00 61.35           H  
ATOM   1288  N   TYR A  87      29.062 -10.815 -26.355  1.00 62.41           N  
ATOM   1289  H   TYR A  87      29.483 -10.600 -25.462  1.00 62.41           H  
ATOM   1290  CA  TYR A  87      29.776 -11.751 -27.222  1.00 62.41           C  
ATOM   1291  HA  TYR A  87      29.491 -11.590 -28.261  1.00 62.41           H  
ATOM   1292  C   TYR A  87      29.378 -13.165 -26.815  1.00 62.41           C  
ATOM   1293  CB  TYR A  87      31.293 -11.557 -27.094  1.00 62.41           C  
ATOM   1294  HB2 TYR A  87      31.789 -12.342 -27.665  1.00 62.41           H  
ATOM   1295  HB3 TYR A  87      31.587 -11.681 -26.051  1.00 62.41           H  
ATOM   1296  O   TYR A  87      29.605 -13.538 -25.666  1.00 62.41           O  
ATOM   1297  CG  TYR A  87      31.790 -10.218 -27.598  1.00 62.41           C  
ATOM   1298  CD1 TYR A  87      32.017 -10.035 -28.975  1.00 62.41           C  
ATOM   1299  HD1 TYR A  87      31.831 -10.849 -29.660  1.00 62.41           H  
ATOM   1300  CD2 TYR A  87      32.010  -9.157 -26.698  1.00 62.41           C  
ATOM   1301  HD2 TYR A  87      31.829  -9.303 -25.643  1.00 62.41           H  
ATOM   1302  CE1 TYR A  87      32.468  -8.790 -29.455  1.00 62.41           C  
ATOM   1303  HE1 TYR A  87      32.640  -8.639 -30.510  1.00 62.41           H  
ATOM   1304  CE2 TYR A  87      32.457  -7.910 -27.172  1.00 62.41           C  
ATOM   1305  HE2 TYR A  87      32.619  -7.099 -26.478  1.00 62.41           H  
ATOM   1306  OH  TYR A  87      33.116  -6.523 -29.016  1.00 62.41           O  
ATOM   1307  HH  TYR A  87      33.252  -5.907 -28.292  1.00 62.41           H  
ATOM   1308  CZ  TYR A  87      32.687  -7.727 -28.554  1.00 62.41           C  
ATOM   1309  N   ILE A  88      28.781 -13.924 -27.734  1.00 66.04           N  
ATOM   1310  H   ILE A  88      28.605 -13.545 -28.654  1.00 66.04           H  
ATOM   1311  CA  ILE A  88      28.382 -15.306 -27.446  1.00 66.04           C  
ATOM   1312  HA  ILE A  88      28.161 -15.390 -26.382  1.00 66.04           H  
ATOM   1313  C   ILE A  88      29.557 -16.256 -27.694  1.00 66.04           C  
ATOM   1314  CB  ILE A  88      27.084 -15.697 -28.186  1.00 66.04           C  
ATOM   1315  HB  ILE A  88      27.240 -15.593 -29.260  1.00 66.04           H  
ATOM   1316  O   ILE A  88      29.947 -16.961 -26.774  1.00 66.04           O  
ATOM   1317  CG1 ILE A  88      25.928 -14.764 -27.748  1.00 66.04           C  
ATOM   1318 HG12 ILE A  88      26.113 -13.756 -28.119  1.00 66.04           H  
ATOM   1319 HG13 ILE A  88      25.894 -14.724 -26.659  1.00 66.04           H  
ATOM   1320  CG2 ILE A  88      26.731 -17.167 -27.887  1.00 66.04           C  
ATOM   1321 HG21 ILE A  88      26.439 -17.287 -26.843  1.00 66.04           H  
ATOM   1322 HG22 ILE A  88      25.933 -17.516 -28.542  1.00 66.04           H  
ATOM   1323 HG23 ILE A  88      27.578 -17.825 -28.081  1.00 66.04           H  
ATOM   1324  CD1 ILE A  88      24.551 -15.219 -28.246  1.00 66.04           C  
ATOM   1325 HD11 ILE A  88      24.304 -16.210 -27.865  1.00 66.04           H  
ATOM   1326 HD12 ILE A  88      24.531 -15.236 -29.336  1.00 66.04           H  
ATOM   1327 HD13 ILE A  88      23.775 -14.564 -27.850  1.00 66.04           H  
ATOM   1328  N   ASP A  89      30.176 -16.222 -28.880  1.00 63.32           N  
ATOM   1329  H   ASP A  89      29.772 -15.649 -29.608  1.00 63.32           H  
ATOM   1330  CA  ASP A  89      31.147 -17.256 -29.290  1.00 63.32           C  
ATOM   1331  HA  ASP A  89      31.578 -17.702 -28.394  1.00 63.32           H  
ATOM   1332  C   ASP A  89      32.370 -16.710 -30.065  1.00 63.32           C  
ATOM   1333  CB  ASP A  89      30.408 -18.382 -30.042  1.00 63.32           C  
ATOM   1334  HB2 ASP A  89      31.120 -18.974 -30.617  1.00 63.32           H  
ATOM   1335  HB3 ASP A  89      29.703 -17.943 -30.748  1.00 63.32           H  
ATOM   1336  O   ASP A  89      32.985 -17.399 -30.877  1.00 63.32           O  
ATOM   1337  CG  ASP A  89      29.686 -19.370 -29.115  1.00 63.32           C  
ATOM   1338  OD1 ASP A  89      30.277 -19.747 -28.078  1.00 63.32           O  
ATOM   1339  OD2 ASP A  89      28.578 -19.807 -29.496  1.00 63.32           O  
ATOM   1340  N   GLY A  90      32.777 -15.462 -29.807  1.00 61.93           N  
ATOM   1341  H   GLY A  90      32.202 -14.908 -29.189  1.00 61.93           H  
ATOM   1342  CA  GLY A  90      34.034 -14.898 -30.320  1.00 61.93           C  
ATOM   1343  HA2 GLY A  90      34.459 -15.558 -31.076  1.00 61.93           H  
ATOM   1344  HA3 GLY A  90      34.743 -14.843 -29.494  1.00 61.93           H  
ATOM   1345  C   GLY A  90      33.912 -13.504 -30.948  1.00 61.93           C  
ATOM   1346  O   GLY A  90      32.825 -12.926 -31.005  1.00 61.93           O  
ATOM   1347  N   PRO A  91      35.036 -12.913 -31.400  1.00 64.14           N  
ATOM   1348  CA  PRO A  91      35.039 -11.588 -32.008  1.00 64.14           C  
ATOM   1349  HA  PRO A  91      34.487 -10.895 -31.374  1.00 64.14           H  
ATOM   1350  C   PRO A  91      34.363 -11.628 -33.388  1.00 64.14           C  
ATOM   1351  CB  PRO A  91      36.510 -11.153 -32.043  1.00 64.14           C  
ATOM   1352  HB2 PRO A  91      36.750 -10.578 -32.937  1.00 64.14           H  
ATOM   1353  HB3 PRO A  91      36.721 -10.558 -31.155  1.00 64.14           H  
ATOM   1354  O   PRO A  91      34.991 -11.978 -34.383  1.00 64.14           O  
ATOM   1355  CG  PRO A  91      37.316 -12.452 -31.976  1.00 64.14           C  
ATOM   1356  HG2 PRO A  91      38.212 -12.326 -31.369  1.00 64.14           H  
ATOM   1357  HG3 PRO A  91      37.585 -12.768 -32.984  1.00 64.14           H  
ATOM   1358  CD  PRO A  91      36.373 -13.483 -31.354  1.00 64.14           C  
ATOM   1359  HD2 PRO A  91      36.413 -14.409 -31.926  1.00 64.14           H  
ATOM   1360  HD3 PRO A  91      36.660 -13.671 -30.319  1.00 64.14           H  
ATOM   1361  N   GLY A  92      33.080 -11.263 -33.437  1.00 68.65           N  
ATOM   1362  H   GLY A  92      32.591 -11.160 -32.559  1.00 68.65           H  
ATOM   1363  CA  GLY A  92      32.295 -11.159 -34.674  1.00 68.65           C  
ATOM   1364  HA2 GLY A  92      32.385 -10.151 -35.080  1.00 68.65           H  
ATOM   1365  HA3 GLY A  92      32.684 -11.863 -35.409  1.00 68.65           H  
ATOM   1366  C   GLY A  92      30.810 -11.477 -34.496  1.00 68.65           C  
ATOM   1367  O   GLY A  92      29.987 -10.841 -35.147  1.00 68.65           O  
ATOM   1368  N   ASP A  93      30.477 -12.367 -33.558  1.00 63.34           N  
ATOM   1369  H   ASP A  93      31.206 -12.870 -33.072  1.00 63.34           H  
ATOM   1370  CA  ASP A  93      29.099 -12.768 -33.265  1.00 63.34           C  
ATOM   1371  HA  ASP A  93      28.447 -12.433 -34.072  1.00 63.34           H  
ATOM   1372  C   ASP A  93      28.612 -12.085 -31.982  1.00 63.34           C  
ATOM   1373  CB  ASP A  93      28.986 -14.302 -33.219  1.00 63.34           C  
ATOM   1374  HB2 ASP A  93      28.012 -14.567 -32.810  1.00 63.34           H  
ATOM   1375  HB3 ASP A  93      29.752 -14.703 -32.555  1.00 63.34           H  
ATOM   1376  O   ASP A  93      28.971 -12.456 -30.860  1.00 63.34           O  
ATOM   1377  CG  ASP A  93      29.106 -14.938 -34.612  1.00 63.34           C  
ATOM   1378  OD1 ASP A  93      28.604 -14.326 -35.583  1.00 63.34           O  
ATOM   1379  OD2 ASP A  93      29.704 -16.031 -34.705  1.00 63.34           O  
ATOM   1380  N   TYR A  94      27.817 -11.029 -32.163  1.00 62.67           N  
ATOM   1381  H   TYR A  94      27.580 -10.774 -33.111  1.00 62.67           H  
ATOM   1382  CA  TYR A  94      27.161 -10.300 -31.081  1.00 62.67           C  
ATOM   1383  HA  TYR A  94      27.502 -10.700 -30.126  1.00 62.67           H  
ATOM   1384  C   TYR A  94      25.653 -10.518 -31.132  1.00 62.67           C  
ATOM   1385  CB  TYR A  94      27.533  -8.803 -31.091  1.00 62.67           C  
ATOM   1386  HB2 TYR A  94      28.438  -8.694 -30.494  1.00 62.67           H  
ATOM   1387  HB3 TYR A  94      26.754  -8.238 -30.580  1.00 62.67           H  
ATOM   1388  O   TYR A  94      25.008 -10.237 -32.142  1.00 62.67           O  
ATOM   1389  CG  TYR A  94      27.793  -8.175 -32.453  1.00 62.67           C  
ATOM   1390  CD1 TYR A  94      29.118  -8.067 -32.916  1.00 62.67           C  
ATOM   1391  HD1 TYR A  94      29.928  -8.452 -32.314  1.00 62.67           H  
ATOM   1392  CD2 TYR A  94      26.730  -7.734 -33.266  1.00 62.67           C  
ATOM   1393  HD2 TYR A  94      25.711  -7.858 -32.929  1.00 62.67           H  
ATOM   1394  CE1 TYR A  94      29.386  -7.522 -34.185  1.00 62.67           C  
ATOM   1395  HE1 TYR A  94      30.396  -7.484 -34.564  1.00 62.67           H  
ATOM   1396  CE2 TYR A  94      26.991  -7.204 -34.545  1.00 62.67           C  
ATOM   1397  HE2 TYR A  94      26.168  -6.911 -35.180  1.00 62.67           H  
ATOM   1398  OH  TYR A  94      28.579  -6.593 -36.240  1.00 62.67           O  
ATOM   1399  HH  TYR A  94      27.778  -6.562 -36.769  1.00 62.67           H  
ATOM   1400  CZ  TYR A  94      28.322  -7.104 -35.008  1.00 62.67           C  
ATOM   1401  N   THR A  95      25.076 -10.913 -30.002  1.00 61.65           N  
ATOM   1402  H   THR A  95      25.651 -11.168 -29.212  1.00 61.65           H  
ATOM   1403  CA  THR A  95      23.664 -10.648 -29.730  1.00 61.65           C  
ATOM   1404  HA  THR A  95      23.126 -10.530 -30.671  1.00 61.65           H  
ATOM   1405  C   THR A  95      23.566  -9.342 -28.968  1.00 61.65           C  
ATOM   1406  CB  THR A  95      22.976 -11.777 -28.967  1.00 61.65           C  
ATOM   1407  HB  THR A  95      22.003 -11.434 -28.614  1.00 61.65           H  
ATOM   1408  O   THR A  95      24.292  -9.095 -27.998  1.00 61.65           O  
ATOM   1409  CG2 THR A  95      22.757 -12.966 -29.905  1.00 61.65           C  
ATOM   1410 HG21 THR A  95      22.248 -13.765 -29.366  1.00 61.65           H  
ATOM   1411 HG22 THR A  95      23.712 -13.324 -30.290  1.00 61.65           H  
ATOM   1412 HG23 THR A  95      22.128 -12.664 -30.742  1.00 61.65           H  
ATOM   1413  OG1 THR A  95      23.764 -12.141 -27.860  1.00 61.65           O  
ATOM   1414  HG1 THR A  95      23.709 -11.445 -27.202  1.00 61.65           H  
ATOM   1415  N   GLN A  96      22.681  -8.468 -29.432  1.00 57.85           N  
ATOM   1416  H   GLN A  96      22.081  -8.737 -30.198  1.00 57.85           H  
ATOM   1417  CA  GLN A  96      22.285  -7.315 -28.646  1.00 57.85           C  
ATOM   1418  HA  GLN A  96      23.171  -6.856 -28.206  1.00 57.85           H  
ATOM   1419  C   GLN A  96      21.386  -7.839 -27.529  1.00 57.85           C  
ATOM   1420  CB  GLN A  96      21.610  -6.293 -29.567  1.00 57.85           C  
ATOM   1421  HB2 GLN A  96      22.223  -6.181 -30.461  1.00 57.85           H  
ATOM   1422  HB3 GLN A  96      20.628  -6.655 -29.869  1.00 57.85           H  
ATOM   1423  O   GLN A  96      20.342  -8.420 -27.804  1.00 57.85           O  
ATOM   1424  CG  GLN A  96      21.478  -4.913 -28.912  1.00 57.85           C  
ATOM   1425  HG2 GLN A  96      22.441  -4.619 -28.495  1.00 57.85           H  
ATOM   1426  HG3 GLN A  96      20.749  -4.956 -28.103  1.00 57.85           H  
ATOM   1427  CD  GLN A  96      21.034  -3.858 -29.923  1.00 57.85           C  
ATOM   1428  NE2 GLN A  96      21.416  -2.612 -29.758  1.00 57.85           N  
ATOM   1429 HE21 GLN A  96      20.903  -1.982 -30.358  1.00 57.85           H  
ATOM   1430 HE22 GLN A  96      21.738  -2.322 -28.846  1.00 57.85           H  
ATOM   1431  OE1 GLN A  96      20.382  -4.115 -30.915  1.00 57.85           O  
ATOM   1432  N   THR A  97      21.833  -7.699 -26.287  1.00 59.35           N  
ATOM   1433  H   THR A  97      22.693  -7.193 -26.132  1.00 59.35           H  
ATOM   1434  CA  THR A  97      21.044  -8.053 -25.110  1.00 59.35           C  
ATOM   1435  HA  THR A  97      20.088  -8.477 -25.417  1.00 59.35           H  
ATOM   1436  C   THR A  97      20.772  -6.765 -24.360  1.00 59.35           C  
ATOM   1437  CB  THR A  97      21.745  -9.085 -24.217  1.00 59.35           C  
ATOM   1438  HB  THR A  97      22.598  -8.615 -23.729  1.00 59.35           H  
ATOM   1439  O   THR A  97      21.694  -6.013 -24.022  1.00 59.35           O  
ATOM   1440  CG2 THR A  97      20.803  -9.649 -23.154  1.00 59.35           C  
ATOM   1441 HG21 THR A  97      20.471  -8.853 -22.487  1.00 59.35           H  
ATOM   1442 HG22 THR A  97      21.323 -10.404 -22.566  1.00 59.35           H  
ATOM   1443 HG23 THR A  97      19.929 -10.101 -23.622  1.00 59.35           H  
ATOM   1444  OG1 THR A  97      22.207 -10.180 -24.979  1.00 59.35           O  
ATOM   1445  HG1 THR A  97      21.430 -10.675 -25.247  1.00 59.35           H  
ATOM   1446  N   GLU A  98      19.500  -6.475 -24.131  1.00 55.76           N  
ATOM   1447  H   GLU A  98      18.769  -7.110 -24.415  1.00 55.76           H  
ATOM   1448  CA  GLU A  98      19.101  -5.293 -23.383  1.00 55.76           C  
ATOM   1449  HA  GLU A  98      19.832  -4.504 -23.559  1.00 55.76           H  
ATOM   1450  C   GLU A  98      19.145  -5.610 -21.888  1.00 55.76           C  
ATOM   1451  CB  GLU A  98      17.760  -4.743 -23.891  1.00 55.76           C  
ATOM   1452  HB2 GLU A  98      16.950  -5.430 -23.641  1.00 55.76           H  
ATOM   1453  HB3 GLU A  98      17.582  -3.786 -23.401  1.00 55.76           H  
ATOM   1454  O   GLU A  98      18.646  -6.633 -21.424  1.00 55.76           O  
ATOM   1455  CG  GLU A  98      17.826  -4.543 -25.417  1.00 55.76           C  
ATOM   1456  HG2 GLU A  98      18.844  -4.260 -25.684  1.00 55.76           H  
ATOM   1457  HG3 GLU A  98      17.611  -5.488 -25.916  1.00 55.76           H  
ATOM   1458  CD  GLU A  98      16.881  -3.460 -25.928  1.00 55.76           C  
ATOM   1459  OE1 GLU A  98      17.416  -2.620 -26.697  1.00 55.76           O  
ATOM   1460  OE2 GLU A  98      15.715  -3.425 -25.495  1.00 55.76           O  
ATOM   1461  N   ARG A  99      19.818  -4.756 -21.115  1.00 57.03           N  
ATOM   1462  H   ARG A  99      20.198  -3.929 -21.552  1.00 57.03           H  
ATOM   1463  CA  ARG A  99      19.677  -4.734 -19.662  1.00 57.03           C  
ATOM   1464  HA  ARG A  99      19.196  -5.652 -19.323  1.00 57.03           H  
ATOM   1465  C   ARG A  99      18.751  -3.589 -19.319  1.00 57.03           C  
ATOM   1466  CB  ARG A  99      21.015  -4.597 -18.938  1.00 57.03           C  
ATOM   1467  HB2 ARG A  99      21.557  -3.744 -19.346  1.00 57.03           H  
ATOM   1468  HB3 ARG A  99      20.801  -4.397 -17.888  1.00 57.03           H  
ATOM   1469  O   ARG A  99      19.059  -2.426 -19.580  1.00 57.03           O  
ATOM   1470  CG  ARG A  99      21.876  -5.864 -19.029  1.00 57.03           C  
ATOM   1471  HG2 ARG A  99      22.309  -5.940 -20.027  1.00 57.03           H  
ATOM   1472  HG3 ARG A  99      21.266  -6.745 -18.832  1.00 57.03           H  
ATOM   1473  CD  ARG A  99      22.981  -5.775 -17.972  1.00 57.03           C  
ATOM   1474  HD2 ARG A  99      22.520  -5.826 -16.985  1.00 57.03           H  
ATOM   1475  HD3 ARG A  99      23.475  -4.809 -18.076  1.00 57.03           H  
ATOM   1476  NE  ARG A  99      23.980  -6.851 -18.099  1.00 57.03           N  
ATOM   1477  HE  ARG A  99      23.751  -7.632 -18.698  1.00 57.03           H  
ATOM   1478  NH1 ARG A  99      25.517  -5.933 -16.667  1.00 57.03           N  
ATOM   1479 HH11 ARG A  99      24.792  -5.322 -16.321  1.00 57.03           H  
ATOM   1480 HH12 ARG A  99      26.405  -5.989 -16.188  1.00 57.03           H  
ATOM   1481  NH2 ARG A  99      26.077  -7.723 -17.837  1.00 57.03           N  
ATOM   1482 HH21 ARG A  99      25.836  -8.545 -18.373  1.00 57.03           H  
ATOM   1483 HH22 ARG A  99      26.976  -7.724 -17.376  1.00 57.03           H  
ATOM   1484  CZ  ARG A  99      25.175  -6.839 -17.539  1.00 57.03           C  
ATOM   1485  N   TYR A 100      17.621  -3.923 -18.733  1.00 60.58           N  
ATOM   1486  H   TYR A 100      17.385  -4.895 -18.595  1.00 60.58           H  
ATOM   1487  CA  TYR A 100      16.666  -2.935 -18.288  1.00 60.58           C  
ATOM   1488  HA  TYR A 100      16.591  -2.159 -19.050  1.00 60.58           H  
ATOM   1489  C   TYR A 100      17.194  -2.272 -17.000  1.00 60.58           C  
ATOM   1490  CB  TYR A 100      15.295  -3.623 -18.219  1.00 60.58           C  
ATOM   1491  HB2 TYR A 100      15.302  -4.382 -17.437  1.00 60.58           H  
ATOM   1492  HB3 TYR A 100      14.546  -2.874 -17.962  1.00 60.58           H  
ATOM   1493  O   TYR A 100      17.739  -2.923 -16.117  1.00 60.58           O  
ATOM   1494  CG  TYR A 100      14.890  -4.252 -19.552  1.00 60.58           C  
ATOM   1495  CD1 TYR A 100      14.572  -3.410 -20.628  1.00 60.58           C  
ATOM   1496  HD1 TYR A 100      14.634  -2.343 -20.474  1.00 60.58           H  
ATOM   1497  CD2 TYR A 100      14.876  -5.646 -19.753  1.00 60.58           C  
ATOM   1498  HD2 TYR A 100      15.089  -6.315 -18.933  1.00 60.58           H  
ATOM   1499  CE1 TYR A 100      14.201  -3.925 -21.883  1.00 60.58           C  
ATOM   1500  HE1 TYR A 100      13.969  -3.282 -22.719  1.00 60.58           H  
ATOM   1501  CE2 TYR A 100      14.514  -6.176 -21.012  1.00 60.58           C  
ATOM   1502  HE2 TYR A 100      14.458  -7.245 -21.156  1.00 60.58           H  
ATOM   1503  OH  TYR A 100      13.776  -5.805 -23.284  1.00 60.58           O  
ATOM   1504  HH  TYR A 100      13.735  -6.764 -23.319  1.00 60.58           H  
ATOM   1505  CZ  TYR A 100      14.155  -5.318 -22.075  1.00 60.58           C  
ATOM   1506  N   THR A 101      17.132  -0.944 -16.918  1.00 58.32           N  
ATOM   1507  H   THR A 101      16.790  -0.413 -17.707  1.00 58.32           H  
ATOM   1508  CA  THR A 101      17.291  -0.205 -15.644  1.00 58.32           C  
ATOM   1509  HA  THR A 101      17.894  -0.797 -14.955  1.00 58.32           H  
ATOM   1510  C   THR A 101      15.937  -0.038 -14.947  1.00 58.32           C  
ATOM   1511  CB  THR A 101      18.005   1.156 -15.833  1.00 58.32           C  
ATOM   1512  HB  THR A 101      17.564   1.914 -15.186  1.00 58.32           H  
ATOM   1513  O   THR A 101      15.845   0.571 -13.888  1.00 58.32           O  
ATOM   1514  CG2 THR A 101      19.491   1.061 -15.522  1.00 58.32           C  
ATOM   1515 HG21 THR A 101      19.930   0.210 -16.044  1.00 58.32           H  
ATOM   1516 HG22 THR A 101      19.605   0.962 -14.443  1.00 58.32           H  
ATOM   1517 HG23 THR A 101      19.993   1.978 -15.830  1.00 58.32           H  
ATOM   1518  OG1 THR A 101      17.985   1.616 -17.162  1.00 58.32           O  
ATOM   1519  HG1 THR A 101      17.066   1.723 -17.417  1.00 58.32           H  
ATOM   1520  N   TYR A 102      14.890  -0.603 -15.548  1.00 66.12           N  
ATOM   1521  H   TYR A 102      15.072  -1.224 -16.324  1.00 66.12           H  
ATOM   1522  CA  TYR A 102      13.497  -0.513 -15.155  1.00 66.12           C  
ATOM   1523  HA  TYR A 102      13.422  -0.053 -14.169  1.00 66.12           H  
ATOM   1524  C   TYR A 102      12.896  -1.913 -15.089  1.00 66.12           C  
ATOM   1525  CB  TYR A 102      12.752   0.367 -16.169  1.00 66.12           C  
ATOM   1526  HB2 TYR A 102      13.345   1.260 -16.366  1.00 66.12           H  
ATOM   1527  HB3 TYR A 102      11.834   0.711 -15.695  1.00 66.12           H  
ATOM   1528  O   TYR A 102      13.368  -2.823 -15.769  1.00 66.12           O  
ATOM   1529  CG  TYR A 102      12.376  -0.283 -17.498  1.00 66.12           C  
ATOM   1530  CD1 TYR A 102      13.277  -0.331 -18.574  1.00 66.12           C  
ATOM   1531  HD1 TYR A 102      14.314  -0.077 -18.413  1.00 66.12           H  
ATOM   1532  CD2 TYR A 102      11.077  -0.779 -17.697  1.00 66.12           C  
ATOM   1533  HD2 TYR A 102      10.366  -0.746 -16.886  1.00 66.12           H  
ATOM   1534  CE1 TYR A 102      12.846  -0.735 -19.849  1.00 66.12           C  
ATOM   1535  HE1 TYR A 102      13.449  -0.636 -20.740  1.00 66.12           H  
ATOM   1536  CE2 TYR A 102      10.692  -1.313 -18.942  1.00 66.12           C  
ATOM   1537  HE2 TYR A 102       9.701  -1.716 -19.085  1.00 66.12           H  
ATOM   1538  OH  TYR A 102      11.204  -1.759 -21.247  1.00 66.12           O  
ATOM   1539  HH  TYR A 102      11.942  -1.880 -21.849  1.00 66.12           H  
ATOM   1540  CZ  TYR A 102      11.577  -1.289 -20.030  1.00 66.12           C  
ATOM   1541  N   TYR A 103      11.839  -2.079 -14.304  1.00 66.57           N  
ATOM   1542  H   TYR A 103      11.462  -1.293 -13.794  1.00 66.57           H  
ATOM   1543  CA  TYR A 103      11.061  -3.307 -14.338  1.00 66.57           C  
ATOM   1544  HA  TYR A 103      11.705  -4.152 -14.582  1.00 66.57           H  
ATOM   1545  C   TYR A 103       9.989  -3.197 -15.419  1.00 66.57           C  
ATOM   1546  CB  TYR A 103      10.476  -3.549 -12.959  1.00 66.57           C  
ATOM   1547  HB2 TYR A 103       9.891  -2.663 -12.713  1.00 66.57           H  
ATOM   1548  HB3 TYR A 103      11.283  -3.632 -12.230  1.00 66.57           H  
ATOM   1549  O   TYR A 103       9.200  -2.252 -15.437  1.00 66.57           O  
ATOM   1550  CG  TYR A 103       9.610  -4.784 -12.867  1.00 66.57           C  
ATOM   1551  CD1 TYR A 103       8.215  -4.657 -12.767  1.00 66.57           C  
ATOM   1552  HD1 TYR A 103       7.755  -3.681 -12.804  1.00 66.57           H  
ATOM   1553  CD2 TYR A 103      10.196  -6.063 -12.900  1.00 66.57           C  
ATOM   1554  HD2 TYR A 103      11.264  -6.165 -13.021  1.00 66.57           H  
ATOM   1555  CE1 TYR A 103       7.412  -5.797 -12.620  1.00 66.57           C  
ATOM   1556  HE1 TYR A 103       6.340  -5.699 -12.533  1.00 66.57           H  
ATOM   1557  CE2 TYR A 103       9.391  -7.212 -12.782  1.00 66.57           C  
ATOM   1558  HE2 TYR A 103       9.838  -8.194 -12.829  1.00 66.57           H  
ATOM   1559  OH  TYR A 103       7.204  -8.173 -12.494  1.00 66.57           O  
ATOM   1560  HH  TYR A 103       7.710  -8.990 -12.484  1.00 66.57           H  
ATOM   1561  CZ  TYR A 103       7.996  -7.078 -12.615  1.00 66.57           C  
ATOM   1562  N   ASP A 104       9.966  -4.153 -16.340  1.00 67.08           N  
ATOM   1563  H   ASP A 104      10.628  -4.913 -16.287  1.00 67.08           H  
ATOM   1564  CA  ASP A 104       9.060  -4.191 -17.486  1.00 67.08           C  
ATOM   1565  HA  ASP A 104       8.662  -3.189 -17.642  1.00 67.08           H  
ATOM   1566  C   ASP A 104       7.849  -5.116 -17.267  1.00 67.08           C  
ATOM   1567  CB  ASP A 104       9.858  -4.575 -18.746  1.00 67.08           C  
ATOM   1568  HB2 ASP A 104       9.236  -4.394 -19.623  1.00 67.08           H  
ATOM   1569  HB3 ASP A 104      10.744  -3.946 -18.822  1.00 67.08           H  
ATOM   1570  O   ASP A 104       7.043  -5.289 -18.180  1.00 67.08           O  
ATOM   1571  CG  ASP A 104      10.315  -6.034 -18.745  1.00 67.08           C  
ATOM   1572  OD1 ASP A 104      10.280  -6.647 -17.654  1.00 67.08           O  
ATOM   1573  OD2 ASP A 104      10.671  -6.526 -19.831  1.00 67.08           O  
ATOM   1574  N   GLY A 105       7.676  -5.690 -16.076  1.00 63.26           N  
ATOM   1575  H   GLY A 105       8.377  -5.533 -15.365  1.00 63.26           H  
ATOM   1576  CA  GLY A 105       6.631  -6.685 -15.812  1.00 63.26           C  
ATOM   1577  HA2 GLY A 105       5.760  -6.477 -16.433  1.00 63.26           H  
ATOM   1578  HA3 GLY A 105       6.309  -6.617 -14.772  1.00 63.26           H  
ATOM   1579  C   GLY A 105       7.055  -8.132 -16.082  1.00 63.26           C  
ATOM   1580  O   GLY A 105       6.300  -9.044 -15.755  1.00 63.26           O  
ATOM   1581  N   SER A 106       8.248  -8.369 -16.637  1.00 61.33           N  
ATOM   1582  H   SER A 106       8.843  -7.593 -16.890  1.00 61.33           H  
ATOM   1583  CA  SER A 106       8.816  -9.703 -16.828  1.00 61.33           C  
ATOM   1584  HA  SER A 106       8.009 -10.431 -16.917  1.00 61.33           H  
ATOM   1585  C   SER A 106       9.699 -10.089 -15.638  1.00 61.33           C  
ATOM   1586  CB  SER A 106       9.615  -9.747 -18.134  1.00 61.33           C  
ATOM   1587  HB2 SER A 106       8.954  -9.567 -18.983  1.00 61.33           H  
ATOM   1588  HB3 SER A 106      10.383  -8.974 -18.115  1.00 61.33           H  
ATOM   1589  O   SER A 106      10.629  -9.377 -15.262  1.00 61.33           O  
ATOM   1590  OG  SER A 106      10.267 -10.993 -18.280  1.00 61.33           O  
ATOM   1591  HG  SER A 106      11.163 -10.802 -18.567  1.00 61.33           H  
ATOM   1592  N   THR A 107       9.433 -11.252 -15.036  1.00 46.11           N  
ATOM   1593  H   THR A 107       8.633 -11.785 -15.345  1.00 46.11           H  
ATOM   1594  CA  THR A 107      10.339 -11.885 -14.055  1.00 46.11           C  
ATOM   1595  HA  THR A 107      10.839 -11.111 -13.472  1.00 46.11           H  
ATOM   1596  C   THR A 107      11.429 -12.712 -14.726  1.00 46.11           C  
ATOM   1597  CB  THR A 107       9.573 -12.796 -13.089  1.00 46.11           C  
ATOM   1598  HB  THR A 107      10.281 -13.304 -12.433  1.00 46.11           H  
ATOM   1599  O   THR A 107      12.416 -13.084 -14.089  1.00 46.11           O  
ATOM   1600  CG2 THR A 107       8.592 -12.012 -12.221  1.00 46.11           C  
ATOM   1601 HG21 THR A 107       8.129 -12.676 -11.491  1.00 46.11           H  
ATOM   1602 HG22 THR A 107       9.122 -11.229 -11.679  1.00 46.11           H  
ATOM   1603 HG23 THR A 107       7.815 -11.557 -12.836  1.00 46.11           H  
ATOM   1604  OG1 THR A 107       8.832 -13.756 -13.807  1.00 46.11           O  
ATOM   1605  HG1 THR A 107       8.200 -14.139 -13.194  1.00 46.11           H  
ATOM   1606  N   THR A 108      11.257 -13.020 -16.010  1.00 42.77           N  
ATOM   1607  H   THR A 108      10.451 -12.654 -16.496  1.00 42.77           H  
ATOM   1608  CA  THR A 108      12.194 -13.829 -16.772  1.00 42.77           C  
ATOM   1609  HA  THR A 108      12.653 -14.539 -16.083  1.00 42.77           H  
ATOM   1610  C   THR A 108      13.263 -12.934 -17.381  1.00 42.77           C  
ATOM   1611  CB  THR A 108      11.490 -14.658 -17.855  1.00 42.77           C  
ATOM   1612  HB  THR A 108      12.216 -14.965 -18.607  1.00 42.77           H  
ATOM   1613  O   THR A 108      12.921 -12.075 -18.199  1.00 42.77           O  
ATOM   1614  CG2 THR A 108      10.865 -15.911 -17.237  1.00 42.77           C  
ATOM   1615 HG21 THR A 108      10.361 -16.483 -18.016  1.00 42.77           H  
ATOM   1616 HG22 THR A 108      10.138 -15.628 -16.476  1.00 42.77           H  
ATOM   1617 HG23 THR A 108      11.642 -16.530 -16.787  1.00 42.77           H  
ATOM   1618  OG1 THR A 108      10.439 -13.953 -18.476  1.00 42.77           O  
ATOM   1619  HG1 THR A 108      10.721 -13.051 -18.645  1.00 42.77           H  
ATOM   1620  N   PRO A 109      14.555 -13.131 -17.056  1.00 39.14           N  
ATOM   1621  CA  PRO A 109      15.589 -12.633 -17.942  1.00 39.14           C  
ATOM   1622  HA  PRO A 109      15.553 -11.546 -18.017  1.00 39.14           H  
ATOM   1623  C   PRO A 109      15.327 -13.266 -19.308  1.00 39.14           C  
ATOM   1624  CB  PRO A 109      16.907 -13.076 -17.304  1.00 39.14           C  
ATOM   1625  HB2 PRO A 109      17.693 -13.257 -18.037  1.00 39.14           H  
ATOM   1626  HB3 PRO A 109      17.206 -12.318 -16.580  1.00 39.14           H  
ATOM   1627  O   PRO A 109      15.199 -14.492 -19.395  1.00 39.14           O  
ATOM   1628  CG  PRO A 109      16.557 -14.318 -16.499  1.00 39.14           C  
ATOM   1629  HG2 PRO A 109      16.589 -15.196 -17.144  1.00 39.14           H  
ATOM   1630  HG3 PRO A 109      17.219 -14.446 -15.643  1.00 39.14           H  
ATOM   1631  CD  PRO A 109      15.118 -14.047 -16.067  1.00 39.14           C  
ATOM   1632  HD2 PRO A 109      15.108 -13.568 -15.088  1.00 39.14           H  
ATOM   1633  HD3 PRO A 109      14.588 -14.999 -16.027  1.00 39.14           H  
ATOM   1634  N   GLU A 110      15.190 -12.451 -20.358  1.00 43.86           N  
ATOM   1635  H   GLU A 110      15.204 -11.450 -20.225  1.00 43.86           H  
ATOM   1636  CA  GLU A 110      15.202 -12.978 -21.721  1.00 43.86           C  
ATOM   1637  HA  GLU A 110      14.294 -13.557 -21.889  1.00 43.86           H  
ATOM   1638  C   GLU A 110      16.413 -13.903 -21.826  1.00 43.86           C  
ATOM   1639  CB  GLU A 110      15.285 -11.875 -22.780  1.00 43.86           C  
ATOM   1640  HB2 GLU A 110      16.048 -11.151 -22.494  1.00 43.86           H  
ATOM   1641  HB3 GLU A 110      15.583 -12.342 -23.719  1.00 43.86           H  
ATOM   1642  O   GLU A 110      17.543 -13.508 -21.535  1.00 43.86           O  
ATOM   1643  CG  GLU A 110      13.942 -11.167 -23.009  1.00 43.86           C  
ATOM   1644  HG2 GLU A 110      13.174 -11.924 -23.170  1.00 43.86           H  
ATOM   1645  HG3 GLU A 110      13.684 -10.601 -22.114  1.00 43.86           H  
ATOM   1646  CD  GLU A 110      13.988 -10.225 -24.223  1.00 43.86           C  
ATOM   1647  OE1 GLU A 110      12.896  -9.878 -24.721  1.00 43.86           O  
ATOM   1648  OE2 GLU A 110      15.109  -9.875 -24.661  1.00 43.86           O  
ATOM   1649  N   SER A 111      16.125 -15.173 -22.102  1.00 40.76           N  
ATOM   1650  H   SER A 111      15.163 -15.374 -22.332  1.00 40.76           H  
ATOM   1651  CA  SER A 111      17.016 -16.326 -21.997  1.00 40.76           C  
ATOM   1652  HA  SER A 111      17.007 -16.675 -20.964  1.00 40.76           H  
ATOM   1653  C   SER A 111      18.458 -15.995 -22.392  1.00 40.76           C  
ATOM   1654  CB  SER A 111      16.443 -17.434 -22.887  1.00 40.76           C  
ATOM   1655  HB2 SER A 111      17.167 -18.243 -22.978  1.00 40.76           H  
ATOM   1656  HB3 SER A 111      15.534 -17.826 -22.431  1.00 40.76           H  
ATOM   1657  O   SER A 111      18.798 -15.962 -23.573  1.00 40.76           O  
ATOM   1658  OG  SER A 111      16.127 -16.922 -24.167  1.00 40.76           O  
ATOM   1659  HG  SER A 111      16.868 -16.376 -24.440  1.00 40.76           H  
ATOM   1660  N   GLY A 112      19.296 -15.740 -21.385  1.00 43.95           N  
ATOM   1661  H   GLY A 112      18.868 -15.607 -20.480  1.00 43.95           H  
ATOM   1662  CA  GLY A 112      20.626 -15.167 -21.577  1.00 43.95           C  
ATOM   1663  HA2 GLY A 112      21.059 -15.550 -22.501  1.00 43.95           H  
ATOM   1664  HA3 GLY A 112      20.529 -14.085 -21.669  1.00 43.95           H  
ATOM   1665  C   GLY A 112      21.595 -15.475 -20.437  1.00 43.95           C  
ATOM   1666  O   GLY A 112      22.284 -14.579 -19.970  1.00 43.95           O  
ATOM   1667  N   GLY A 113      21.613 -16.730 -19.974  1.00 37.78           N  
ATOM   1668  H   GLY A 113      20.858 -17.306 -20.317  1.00 37.78           H  
ATOM   1669  CA  GLY A 113      22.797 -17.485 -19.519  1.00 37.78           C  
ATOM   1670  HA2 GLY A 113      22.440 -18.434 -19.120  1.00 37.78           H  
ATOM   1671  HA3 GLY A 113      23.390 -17.720 -20.403  1.00 37.78           H  
ATOM   1672  C   GLY A 113      23.788 -16.935 -18.478  1.00 37.78           C  
ATOM   1673  O   GLY A 113      24.776 -17.614 -18.221  1.00 37.78           O  
ATOM   1674  N   GLY A 114      23.593 -15.779 -17.854  1.00 41.57           N  
ATOM   1675  H   GLY A 114      22.807 -15.202 -18.116  1.00 41.57           H  
ATOM   1676  CA  GLY A 114      24.519 -15.271 -16.837  1.00 41.57           C  
ATOM   1677  HA2 GLY A 114      25.331 -14.725 -17.318  1.00 41.57           H  
ATOM   1678  HA3 GLY A 114      24.946 -16.102 -16.276  1.00 41.57           H  
ATOM   1679  C   GLY A 114      23.826 -14.342 -15.856  1.00 41.57           C  
ATOM   1680  O   GLY A 114      22.832 -13.729 -16.231  1.00 41.57           O  
ATOM   1681  N   ASP A 115      24.363 -14.267 -14.632  1.00 43.01           N  
ATOM   1682  H   ASP A 115      25.140 -14.887 -14.451  1.00 43.01           H  
ATOM   1683  CA  ASP A 115      23.984 -13.438 -13.465  1.00 43.01           C  
ATOM   1684  HA  ASP A 115      23.009 -13.762 -13.102  1.00 43.01           H  
ATOM   1685  C   ASP A 115      23.868 -11.928 -13.766  1.00 43.01           C  
ATOM   1686  CB  ASP A 115      25.030 -13.653 -12.347  1.00 43.01           C  
ATOM   1687  HB2 ASP A 115      25.015 -12.815 -11.650  1.00 43.01           H  
ATOM   1688  HB3 ASP A 115      26.028 -13.693 -12.784  1.00 43.01           H  
ATOM   1689  O   ASP A 115      24.508 -11.062 -13.169  1.00 43.01           O  
ATOM   1690  CG  ASP A 115      24.790 -14.870 -11.466  1.00 43.01           C  
ATOM   1691  OD1 ASP A 115      23.608 -15.154 -11.182  1.00 43.01           O  
ATOM   1692  OD2 ASP A 115      25.807 -15.475 -11.063  1.00 43.01           O  
ATOM   1693  N   HIS A 116      23.058 -11.562 -14.741  1.00 46.85           N  
ATOM   1694  H   HIS A 116      22.567 -12.289 -15.242  1.00 46.85           H  
ATOM   1695  CA  HIS A 116      22.861 -10.199 -15.166  1.00 46.85           C  
ATOM   1696  HA  HIS A 116      23.715  -9.585 -14.877  1.00 46.85           H  
ATOM   1697  C   HIS A 116      21.654  -9.627 -14.455  1.00 46.85           C  
ATOM   1698  CB  HIS A 116      22.731 -10.170 -16.692  1.00 46.85           C  
ATOM   1699  HB2 HIS A 116      22.494  -9.155 -17.014  1.00 46.85           H  
ATOM   1700  HB3 HIS A 116      21.908 -10.819 -16.991  1.00 46.85           H  
ATOM   1701  O   HIS A 116      20.748  -9.205 -15.141  1.00 46.85           O  
ATOM   1702  CG  HIS A 116      23.973 -10.606 -17.407  1.00 46.85           C  
ATOM   1703  CD2 HIS A 116      25.253 -10.269 -17.087  1.00 46.85           C  
ATOM   1704  HD2 HIS A 116      25.553  -9.694 -16.224  1.00 46.85           H  
ATOM   1705  ND1 HIS A 116      24.031 -11.411 -18.515  1.00 46.85           N  
ATOM   1706  HD1 HIS A 116      23.268 -11.964 -18.879  1.00 46.85           H  
ATOM   1707  CE1 HIS A 116      25.313 -11.482 -18.907  1.00 46.85           C  
ATOM   1708  HE1 HIS A 116      25.668 -12.063 -19.745  1.00 46.85           H  
ATOM   1709  NE2 HIS A 116      26.091 -10.731 -18.107  1.00 46.85           N  
ATOM   1710  N   ASN A 117      21.624  -9.596 -13.118  1.00 47.62           N  
ATOM   1711  H   ASN A 117      22.396 -10.008 -12.614  1.00 47.62           H  
ATOM   1712  CA  ASN A 117      20.518  -8.986 -12.365  1.00 47.62           C  
ATOM   1713  HA  ASN A 117      19.673  -9.673 -12.394  1.00 47.62           H  
ATOM   1714  C   ASN A 117      20.049  -7.677 -13.041  1.00 47.62           C  
ATOM   1715  CB  ASN A 117      20.940  -8.783 -10.896  1.00 47.62           C  
ATOM   1716  HB2 ASN A 117      20.321  -8.004 -10.451  1.00 47.62           H  
ATOM   1717  HB3 ASN A 117      21.978  -8.453 -10.846  1.00 47.62           H  
ATOM   1718  O   ASN A 117      20.763  -6.672 -13.067  1.00 47.62           O  
ATOM   1719  CG  ASN A 117      20.748 -10.031 -10.048  1.00 47.62           C  
ATOM   1720  ND2 ASN A 117      21.416 -10.132  -8.924  1.00 47.62           N  
ATOM   1721 HD21 ASN A 117      22.042  -9.402  -8.616  1.00 47.62           H  
ATOM   1722 HD22 ASN A 117      21.265 -10.985  -8.405  1.00 47.62           H  
ATOM   1723  OD1 ASN A 117      19.978 -10.917 -10.367  1.00 47.62           O  
ATOM   1724  N   HIS A 118      18.874  -7.756 -13.678  1.00 55.17           N  
ATOM   1725  H   HIS A 118      18.388  -8.639 -13.609  1.00 55.17           H  
ATOM   1726  CA  HIS A 118      18.408  -6.876 -14.761  1.00 55.17           C  
ATOM   1727  HA  HIS A 118      19.276  -6.534 -15.325  1.00 55.17           H  
ATOM   1728  C   HIS A 118      17.700  -5.627 -14.235  1.00 55.17           C  
ATOM   1729  CB  HIS A 118      17.492  -7.666 -15.722  1.00 55.17           C  
ATOM   1730  HB2 HIS A 118      17.059  -6.983 -16.452  1.00 55.17           H  
ATOM   1731  HB3 HIS A 118      16.668  -8.102 -15.157  1.00 55.17           H  
ATOM   1732  O   HIS A 118      16.776  -5.128 -14.861  1.00 55.17           O  
ATOM   1733  CG  HIS A 118      18.183  -8.748 -16.505  1.00 55.17           C  
ATOM   1734  CD2 HIS A 118      18.330 -10.058 -16.141  1.00 55.17           C  
ATOM   1735  HD2 HIS A 118      17.978 -10.505 -15.223  1.00 55.17           H  
ATOM   1736  ND1 HIS A 118      18.774  -8.603 -17.741  1.00 55.17           N  
ATOM   1737  HD1 HIS A 118      18.665  -7.813 -18.360  1.00 55.17           H  
ATOM   1738  CE1 HIS A 118      19.290  -9.791 -18.095  1.00 55.17           C  
ATOM   1739  HE1 HIS A 118      19.755 -10.006 -19.045  1.00 55.17           H  
ATOM   1740  NE2 HIS A 118      19.059 -10.706 -17.147  1.00 55.17           N  
ATOM   1741  N   LEU A 119      18.076  -5.170 -13.046  1.00 58.26           N  
ATOM   1742  H   LEU A 119      18.868  -5.613 -12.602  1.00 58.26           H  
ATOM   1743  CA  LEU A 119      17.399  -4.093 -12.336  1.00 58.26           C  
ATOM   1744  HA  LEU A 119      16.933  -3.413 -13.049  1.00 58.26           H  
ATOM   1745  C   LEU A 119      18.444  -3.285 -11.575  1.00 58.26           C  
ATOM   1746  CB  LEU A 119      16.317  -4.692 -11.427  1.00 58.26           C  
ATOM   1747  HB2 LEU A 119      15.918  -3.882 -10.817  1.00 58.26           H  
ATOM   1748  HB3 LEU A 119      16.781  -5.417 -10.759  1.00 58.26           H  
ATOM   1749  O   LEU A 119      18.530  -3.315 -10.350  1.00 58.26           O  
ATOM   1750  CG  LEU A 119      15.138  -5.359 -12.155  1.00 58.26           C  
ATOM   1751  HG  LEU A 119      15.506  -6.151 -12.808  1.00 58.26           H  
ATOM   1752  CD1 LEU A 119      14.225  -6.020 -11.136  1.00 58.26           C  
ATOM   1753 HD11 LEU A 119      14.779  -6.763 -10.563  1.00 58.26           H  
ATOM   1754 HD12 LEU A 119      13.810  -5.269 -10.464  1.00 58.26           H  
ATOM   1755 HD13 LEU A 119      13.412  -6.506 -11.677  1.00 58.26           H  
ATOM   1756  CD2 LEU A 119      14.291  -4.382 -12.970  1.00 58.26           C  
ATOM   1757 HD21 LEU A 119      13.812  -3.649 -12.321  1.00 58.26           H  
ATOM   1758 HD22 LEU A 119      13.524  -4.940 -13.508  1.00 58.26           H  
ATOM   1759 HD23 LEU A 119      14.899  -3.865 -13.712  1.00 58.26           H  
ATOM   1760  N   THR A 120      19.318  -2.629 -12.332  1.00 63.47           N  
ATOM   1761  H   THR A 120      19.204  -2.651 -13.335  1.00 63.47           H  
ATOM   1762  CA  THR A 120      20.385  -1.804 -11.763  1.00 63.47           C  
ATOM   1763  HA  THR A 120      20.795  -2.319 -10.894  1.00 63.47           H  
ATOM   1764  C   THR A 120      19.838  -0.470 -11.282  1.00 63.47           C  
ATOM   1765  CB  THR A 120      21.529  -1.581 -12.758  1.00 63.47           C  
ATOM   1766  HB  THR A 120      22.236  -0.865 -12.340  1.00 63.47           H  
ATOM   1767  O   THR A 120      18.919   0.081 -11.887  1.00 63.47           O  
ATOM   1768  CG2 THR A 120      22.266  -2.883 -13.067  1.00 63.47           C  
ATOM   1769 HG21 THR A 120      22.661  -3.306 -12.144  1.00 63.47           H  
ATOM   1770 HG22 THR A 120      21.588  -3.602 -13.527  1.00 63.47           H  
ATOM   1771 HG23 THR A 120      23.092  -2.677 -13.748  1.00 63.47           H  
ATOM   1772  OG1 THR A 120      21.053  -1.100 -13.989  1.00 63.47           O  
ATOM   1773  HG1 THR A 120      20.439  -0.388 -13.795  1.00 63.47           H  
ATOM   1774  N   THR A 121      20.450   0.082 -10.239  1.00 73.52           N  
ATOM   1775  H   THR A 121      21.198  -0.397  -9.758  1.00 73.52           H  
ATOM   1776  CA  THR A 121      20.190   1.461  -9.843  1.00 73.52           C  
ATOM   1777  HA  THR A 121      19.112   1.615  -9.885  1.00 73.52           H  
ATOM   1778  C   THR A 121      20.853   2.424 -10.823  1.00 73.52           C  
ATOM   1779  CB  THR A 121      20.638   1.754  -8.404  1.00 73.52           C  
ATOM   1780  HB  THR A 121      20.492   2.813  -8.193  1.00 73.52           H  
ATOM   1781  O   THR A 121      21.980   2.202 -11.276  1.00 73.52           O  
ATOM   1782  CG2 THR A 121      19.843   0.934  -7.390  1.00 73.52           C  
ATOM   1783 HG21 THR A 121      18.782   1.166  -7.482  1.00 73.52           H  
ATOM   1784 HG22 THR A 121      20.154   1.198  -6.379  1.00 73.52           H  
ATOM   1785 HG23 THR A 121      19.995  -0.134  -7.545  1.00 73.52           H  
ATOM   1786  OG1 THR A 121      22.000   1.427  -8.226  1.00 73.52           O  
ATOM   1787  HG1 THR A 121      22.197   1.640  -7.311  1.00 73.52           H  
ATOM   1788  N   MET A 122      20.158   3.508 -11.149  1.00 75.78           N  
ATOM   1789  H   MET A 122      19.239   3.608 -10.744  1.00 75.78           H  
ATOM   1790  CA  MET A 122      20.791   4.710 -11.678  1.00 75.78           C  
ATOM   1791  HA  MET A 122      21.778   4.479 -12.080  1.00 75.78           H  
ATOM   1792  C   MET A 122      20.955   5.685 -10.531  1.00 75.78           C  
ATOM   1793  CB  MET A 122      19.957   5.357 -12.780  1.00 75.78           C  
ATOM   1794  HB2 MET A 122      18.946   5.549 -12.420  1.00 75.78           H  
ATOM   1795  HB3 MET A 122      20.422   6.316 -13.010  1.00 75.78           H  
ATOM   1796  O   MET A 122      19.981   5.962  -9.833  1.00 75.78           O  
ATOM   1797  CG  MET A 122      19.910   4.500 -14.047  1.00 75.78           C  
ATOM   1798  HG2 MET A 122      19.457   3.540 -13.804  1.00 75.78           H  
ATOM   1799  HG3 MET A 122      20.933   4.317 -14.378  1.00 75.78           H  
ATOM   1800  SD  MET A 122      18.984   5.225 -15.430  1.00 75.78           S  
ATOM   1801  CE  MET A 122      19.718   6.872 -15.468  1.00 75.78           C  
ATOM   1802  HE1 MET A 122      19.329   7.466 -14.641  1.00 75.78           H  
ATOM   1803  HE2 MET A 122      20.800   6.779 -15.385  1.00 75.78           H  
ATOM   1804  HE3 MET A 122      19.485   7.349 -16.420  1.00 75.78           H  
ATOM   1805  N   ALA A 123      22.158   6.215 -10.359  1.00 79.64           N  
ATOM   1806  H   ALA A 123      22.922   5.980 -10.975  1.00 79.64           H  
ATOM   1807  CA  ALA A 123      22.435   7.159  -9.296  1.00 79.64           C  
ATOM   1808  HA  ALA A 123      21.492   7.582  -8.947  1.00 79.64           H  
ATOM   1809  C   ALA A 123      23.265   8.340  -9.804  1.00 79.64           C  
ATOM   1810  CB  ALA A 123      23.061   6.402  -8.121  1.00 79.64           C  
ATOM   1811  HB1 ALA A 123      22.390   5.608  -7.793  1.00 79.64           H  
ATOM   1812  HB2 ALA A 123      23.199   7.088  -7.285  1.00 79.64           H  
ATOM   1813  HB3 ALA A 123      24.016   5.961  -8.408  1.00 79.64           H  
ATOM   1814  O   ALA A 123      23.912   8.269 -10.852  1.00 79.64           O  
ATOM   1815  N   VAL A 124      23.209   9.443  -9.069  1.00 79.67           N  
ATOM   1816  H   VAL A 124      22.643   9.425  -8.233  1.00 79.67           H  
ATOM   1817  CA  VAL A 124      23.990  10.652  -9.333  1.00 79.67           C  
ATOM   1818  HA  VAL A 124      24.525  10.527 -10.274  1.00 79.67           H  
ATOM   1819  C   VAL A 124      25.005  10.814  -8.221  1.00 79.67           C  
ATOM   1820  CB  VAL A 124      23.137  11.934  -9.436  1.00 79.67           C  
ATOM   1821  HB  VAL A 124      23.067  12.412  -8.458  1.00 79.67           H  
ATOM   1822  O   VAL A 124      24.658  10.696  -7.052  1.00 79.67           O  
ATOM   1823  CG1 VAL A 124      23.787  12.918 -10.411  1.00 79.67           C  
ATOM   1824 HG11 VAL A 124      23.842  12.475 -11.405  1.00 79.67           H  
ATOM   1825 HG12 VAL A 124      24.789  13.163 -10.060  1.00 79.67           H  
ATOM   1826 HG13 VAL A 124      23.205  13.839 -10.450  1.00 79.67           H  
ATOM   1827  CG2 VAL A 124      21.715  11.690  -9.924  1.00 79.67           C  
ATOM   1828 HG21 VAL A 124      21.732  11.093 -10.837  1.00 79.67           H  
ATOM   1829 HG22 VAL A 124      21.179  11.176  -9.126  1.00 79.67           H  
ATOM   1830 HG23 VAL A 124      21.208  12.637 -10.106  1.00 79.67           H  
ATOM   1831  N   ASN A 125      26.248  11.110  -8.574  1.00 80.13           N  
ATOM   1832  H   ASN A 125      26.449  11.231  -9.556  1.00 80.13           H  
ATOM   1833  CA  ASN A 125      27.248  11.535  -7.613  1.00 80.13           C  
ATOM   1834  HA  ASN A 125      27.291  10.811  -6.800  1.00 80.13           H  
ATOM   1835  C   ASN A 125      26.860  12.877  -7.001  1.00 80.13           C  
ATOM   1836  CB  ASN A 125      28.625  11.622  -8.290  1.00 80.13           C  
ATOM   1837  HB2 ASN A 125      29.278  12.255  -7.690  1.00 80.13           H  
ATOM   1838  HB3 ASN A 125      28.531  12.068  -9.280  1.00 80.13           H  
ATOM   1839  O   ASN A 125      26.391  13.791  -7.686  1.00 80.13           O  
ATOM   1840  CG  ASN A 125      29.298  10.273  -8.382  1.00 80.13           C  
ATOM   1841  ND2 ASN A 125      30.141  10.038  -9.354  1.00 80.13           N  
ATOM   1842 HD21 ASN A 125      30.609   9.145  -9.293  1.00 80.13           H  
ATOM   1843 HD22 ASN A 125      30.240  10.658 -10.145  1.00 80.13           H  
ATOM   1844  OD1 ASN A 125      29.100   9.393  -7.573  1.00 80.13           O  
ATOM   1845  N   SER A 126      27.134  13.000  -5.710  1.00 75.15           N  
ATOM   1846  H   SER A 126      27.504  12.197  -5.223  1.00 75.15           H  
ATOM   1847  CA  SER A 126      27.094  14.271  -5.016  1.00 75.15           C  
ATOM   1848  HA  SER A 126      26.066  14.632  -5.053  1.00 75.15           H  
ATOM   1849  C   SER A 126      28.052  15.272  -5.684  1.00 75.15           C  
ATOM   1850  CB  SER A 126      27.488  14.044  -3.562  1.00 75.15           C  
ATOM   1851  HB2 SER A 126      26.878  13.246  -3.138  1.00 75.15           H  
ATOM   1852  HB3 SER A 126      28.537  13.751  -3.510  1.00 75.15           H  
ATOM   1853  O   SER A 126      29.131  14.888  -6.143  1.00 75.15           O  
ATOM   1854  OG  SER A 126      27.284  15.228  -2.824  1.00 75.15           O  
ATOM   1855  HG  SER A 126      26.378  15.210  -2.507  1.00 75.15           H  
ATOM   1856  N   PRO A 127      27.735  16.580  -5.713  1.00 72.34           N  
ATOM   1857  CA  PRO A 127      28.622  17.584  -6.303  1.00 72.34           C  
ATOM   1858  HA  PRO A 127      28.740  17.367  -7.364  1.00 72.34           H  
ATOM   1859  C   PRO A 127      30.011  17.652  -5.648  1.00 72.34           C  
ATOM   1860  CB  PRO A 127      27.895  18.921  -6.122  1.00 72.34           C  
ATOM   1861  HB2 PRO A 127      28.235  19.412  -5.210  1.00 72.34           H  
ATOM   1862  HB3 PRO A 127      28.046  19.577  -6.979  1.00 72.34           H  
ATOM   1863  O   PRO A 127      30.947  18.179  -6.250  1.00 72.34           O  
ATOM   1864  CG  PRO A 127      26.427  18.539  -5.956  1.00 72.34           C  
ATOM   1865  HG2 PRO A 127      25.967  18.427  -6.937  1.00 72.34           H  
ATOM   1866  HG3 PRO A 127      25.883  19.269  -5.357  1.00 72.34           H  
ATOM   1867  CD  PRO A 127      26.489  17.182  -5.269  1.00 72.34           C  
ATOM   1868  HD2 PRO A 127      26.510  17.320  -4.188  1.00 72.34           H  
ATOM   1869  HD3 PRO A 127      25.620  16.592  -5.561  1.00 72.34           H  
ATOM   1870  N   TRP A 128      30.136  17.178  -4.403  1.00 75.25           N  
ATOM   1871  H   TRP A 128      29.320  16.759  -3.979  1.00 75.25           H  
ATOM   1872  CA  TRP A 128      31.322  17.380  -3.568  1.00 75.25           C  
ATOM   1873  HA  TRP A 128      31.941  18.154  -4.021  1.00 75.25           H  
ATOM   1874  C   TRP A 128      32.224  16.148  -3.434  1.00 75.25           C  
ATOM   1875  CB  TRP A 128      30.879  17.897  -2.194  1.00 75.25           C  
ATOM   1876  HB2 TRP A 128      30.356  17.095  -1.672  1.00 75.25           H  
ATOM   1877  HB3 TRP A 128      31.766  18.143  -1.610  1.00 75.25           H  
ATOM   1878  O   TRP A 128      33.378  16.307  -3.036  1.00 75.25           O  
ATOM   1879  CG  TRP A 128      29.987  19.102  -2.229  1.00 75.25           C  
ATOM   1880  CD1 TRP A 128      30.373  20.366  -2.512  1.00 75.25           C  
ATOM   1881  HD1 TRP A 128      31.388  20.658  -2.736  1.00 75.25           H  
ATOM   1882  CD2 TRP A 128      28.542  19.164  -2.027  1.00 75.25           C  
ATOM   1883  CE2 TRP A 128      28.113  20.509  -2.224  1.00 75.25           C  
ATOM   1884  CE3 TRP A 128      27.552  18.218  -1.698  1.00 75.25           C  
ATOM   1885  HE3 TRP A 128      27.849  17.200  -1.495  1.00 75.25           H  
ATOM   1886  NE1 TRP A 128      29.272  21.202  -2.497  1.00 75.25           N  
ATOM   1887  HE1 TRP A 128      29.317  22.193  -2.688  1.00 75.25           H  
ATOM   1888  CH2 TRP A 128      25.802  19.916  -1.823  1.00 75.25           C  
ATOM   1889  HH2 TRP A 128      24.760  20.186  -1.738  1.00 75.25           H  
ATOM   1890  CZ2 TRP A 128      26.767  20.891  -2.127  1.00 75.25           C  
ATOM   1891  HZ2 TRP A 128      26.473  21.919  -2.282  1.00 75.25           H  
ATOM   1892  CZ3 TRP A 128      26.196  18.584  -1.607  1.00 75.25           C  
ATOM   1893  HZ3 TRP A 128      25.453  17.843  -1.351  1.00 75.25           H  
ATOM   1894  N   ASN A 129      31.741  14.941  -3.745  1.00 73.09           N  
ATOM   1895  H   ASN A 129      30.812  14.866  -4.134  1.00 73.09           H  
ATOM   1896  CA  ASN A 129      32.553  13.722  -3.776  1.00 73.09           C  
ATOM   1897  HA  ASN A 129      33.516  13.973  -4.221  1.00 73.09           H  
ATOM   1898  C   ASN A 129      31.924  12.649  -4.686  1.00 73.09           C  
ATOM   1899  CB  ASN A 129      32.821  13.214  -2.340  1.00 73.09           C  
ATOM   1900  HB2 ASN A 129      33.499  12.362  -2.386  1.00 73.09           H  
ATOM   1901  HB3 ASN A 129      33.318  13.997  -1.766  1.00 73.09           H  
ATOM   1902  O   ASN A 129      30.728  12.672  -4.957  1.00 73.09           O  
ATOM   1903  CG  ASN A 129      31.579  12.757  -1.600  1.00 73.09           C  
ATOM   1904  ND2 ASN A 129      31.324  13.239  -0.406  1.00 73.09           N  
ATOM   1905 HD21 ASN A 129      30.516  12.846   0.056  1.00 73.09           H  
ATOM   1906 HD22 ASN A 129      31.944  13.910   0.025  1.00 73.09           H  
ATOM   1907  OD1 ASN A 129      30.829  11.930  -2.068  1.00 73.09           O  
ATOM   1908  N   ASP A 130      32.746  11.710  -5.152  1.00 70.47           N  
ATOM   1909  H   ASP A 130      33.709  11.686  -4.849  1.00 70.47           H  
ATOM   1910  CA  ASP A 130      32.350  10.568  -5.989  1.00 70.47           C  
ATOM   1911  HA  ASP A 130      31.454  10.838  -6.547  1.00 70.47           H  
ATOM   1912  C   ASP A 130      31.985   9.313  -5.175  1.00 70.47           C  
ATOM   1913  CB  ASP A 130      33.471  10.280  -7.007  1.00 70.47           C  
ATOM   1914  HB2 ASP A 130      33.616  11.171  -7.617  1.00 70.47           H  
ATOM   1915  HB3 ASP A 130      33.143   9.483  -7.673  1.00 70.47           H  
ATOM   1916  O   ASP A 130      31.726   8.253  -5.744  1.00 70.47           O  
ATOM   1917  CG  ASP A 130      34.827   9.889  -6.390  1.00 70.47           C  
ATOM   1918  OD1 ASP A 130      35.015  10.074  -5.164  1.00 70.47           O  
ATOM   1919  OD2 ASP A 130      35.714   9.489  -7.179  1.00 70.47           O  
ATOM   1920  N   THR A 131      31.978   9.420  -3.844  1.00 72.00           N  
ATOM   1921  H   THR A 131      32.224  10.312  -3.438  1.00 72.00           H  
ATOM   1922  CA  THR A 131      31.657   8.316  -2.931  1.00 72.00           C  
ATOM   1923  HA  THR A 131      31.807   7.369  -3.450  1.00 72.00           H  
ATOM   1924  C   THR A 131      30.205   8.330  -2.475  1.00 72.00           C  
ATOM   1925  CB  THR A 131      32.577   8.324  -1.704  1.00 72.00           C  
ATOM   1926  HB  THR A 131      32.270   7.527  -1.028  1.00 72.00           H  
ATOM   1927  O   THR A 131      29.676   7.282  -2.115  1.00 72.00           O  
ATOM   1928  CG2 THR A 131      34.036   8.085  -2.096  1.00 72.00           C  
ATOM   1929 HG21 THR A 131      34.394   8.896  -2.730  1.00 72.00           H  
ATOM   1930 HG22 THR A 131      34.120   7.145  -2.642  1.00 72.00           H  
ATOM   1931 HG23 THR A 131      34.650   8.037  -1.196  1.00 72.00           H  
ATOM   1932  OG1 THR A 131      32.518   9.556  -1.011  1.00 72.00           O  
ATOM   1933  HG1 THR A 131      31.616   9.677  -0.707  1.00 72.00           H  
ATOM   1934  N   ASN A 132      29.562   9.498  -2.481  1.00 77.52           N  
ATOM   1935  H   ASN A 132      30.059  10.324  -2.784  1.00 77.52           H  
ATOM   1936  CA  ASN A 132      28.166   9.663  -2.108  1.00 77.52           C  
ATOM   1937  HA  ASN A 132      27.839   8.795  -1.535  1.00 77.52           H  
ATOM   1938  C   ASN A 132      27.331   9.744  -3.376  1.00 77.52           C  
ATOM   1939  CB  ASN A 132      27.967  10.906  -1.230  1.00 77.52           C  
ATOM   1940  HB2 ASN A 132      26.900  11.030  -1.045  1.00 77.52           H  
ATOM   1941  HB3 ASN A 132      28.320  11.789  -1.762  1.00 77.52           H  
ATOM   1942  O   ASN A 132      27.528  10.633  -4.208  1.00 77.52           O  
ATOM   1943  CG  ASN A 132      28.660  10.825   0.116  1.00 77.52           C  
ATOM   1944  ND2 ASN A 132      28.568  11.872   0.905  1.00 77.52           N  
ATOM   1945 HD21 ASN A 132      27.908  12.596   0.661  1.00 77.52           H  
ATOM   1946 HD22 ASN A 132      28.865  11.709   1.856  1.00 77.52           H  
ATOM   1947  OD1 ASN A 132      29.290   9.855   0.501  1.00 77.52           O  
ATOM   1948  N   THR A 133      26.380   8.828  -3.495  1.00 78.87           N  
ATOM   1949  H   THR A 133      26.257   8.143  -2.763  1.00 78.87           H  
ATOM   1950  CA  THR A 133      25.482   8.744  -4.638  1.00 78.87           C  
ATOM   1951  HA  THR A 133      25.673   9.584  -5.306  1.00 78.87           H  
ATOM   1952  C   THR A 133      24.039   8.808  -4.181  1.00 78.87           C  
ATOM   1953  CB  THR A 133      25.689   7.450  -5.430  1.00 78.87           C  
ATOM   1954  HB  THR A 133      24.952   7.422  -6.232  1.00 78.87           H  
ATOM   1955  O   THR A 133      23.680   8.103  -3.243  1.00 78.87           O  
ATOM   1956  CG2 THR A 133      27.067   7.355  -6.075  1.00 78.87           C  
ATOM   1957 HG21 THR A 133      27.853   7.512  -5.336  1.00 78.87           H  
ATOM   1958 HG22 THR A 133      27.196   6.369  -6.521  1.00 78.87           H  
ATOM   1959 HG23 THR A 133      27.135   8.121  -6.847  1.00 78.87           H  
ATOM   1960  OG1 THR A 133      25.508   6.314  -4.618  1.00 78.87           O  
ATOM   1961  HG1 THR A 133      24.770   6.502  -4.033  1.00 78.87           H  
ATOM   1962  N   GLU A 134      23.216   9.561  -4.899  1.00 79.92           N  
ATOM   1963  H   GLU A 134      23.599  10.118  -5.650  1.00 79.92           H  
ATOM   1964  CA  GLU A 134      21.766   9.571  -4.724  1.00 79.92           C  
ATOM   1965  HA  GLU A 134      21.511   9.118  -3.766  1.00 79.92           H  
ATOM   1966  C   GLU A 134      21.095   8.739  -5.810  1.00 79.92           C  
ATOM   1967  CB  GLU A 134      21.228  11.009  -4.742  1.00 79.92           C  
ATOM   1968  HB2 GLU A 134      20.139  10.983  -4.756  1.00 79.92           H  
ATOM   1969  HB3 GLU A 134      21.558  11.504  -5.655  1.00 79.92           H  
ATOM   1970  O   GLU A 134      21.351   8.933  -7.003  1.00 79.92           O  
ATOM   1971  CG  GLU A 134      21.689  11.840  -3.535  1.00 79.92           C  
ATOM   1972  HG2 GLU A 134      21.260  12.838  -3.624  1.00 79.92           H  
ATOM   1973  HG3 GLU A 134      22.773  11.950  -3.580  1.00 79.92           H  
ATOM   1974  CD  GLU A 134      21.284  11.237  -2.180  1.00 79.92           C  
ATOM   1975  OE1 GLU A 134      21.950  11.610  -1.188  1.00 79.92           O  
ATOM   1976  OE2 GLU A 134      20.352  10.401  -2.162  1.00 79.92           O  
ATOM   1977  N   THR A 135      20.236   7.806  -5.409  1.00 80.32           N  
ATOM   1978  H   THR A 135      20.042   7.723  -4.421  1.00 80.32           H  
ATOM   1979  CA  THR A 135      19.512   6.936  -6.340  1.00 80.32           C  
ATOM   1980  HA  THR A 135      20.216   6.567  -7.085  1.00 80.32           H  
ATOM   1981  C   THR A 135      18.414   7.722  -7.055  1.00 80.32           C  
ATOM   1982  CB  THR A 135      18.934   5.713  -5.616  1.00 80.32           C  
ATOM   1983  HB  THR A 135      18.247   6.034  -4.833  1.00 80.32           H  
ATOM   1984  O   THR A 135      17.500   8.246  -6.433  1.00 80.32           O  
ATOM   1985  CG2 THR A 135      18.220   4.760  -6.569  1.00 80.32           C  
ATOM   1986 HG21 THR A 135      17.278   5.199  -6.896  1.00 80.32           H  
ATOM   1987 HG22 THR A 135      18.851   4.539  -7.430  1.00 80.32           H  
ATOM   1988 HG23 THR A 135      18.004   3.838  -6.030  1.00 80.32           H  
ATOM   1989  OG1 THR A 135      19.977   4.959  -5.041  1.00 80.32           O  
ATOM   1990  HG1 THR A 135      19.580   4.438  -4.339  1.00 80.32           H  
ATOM   1991  N   VAL A 136      18.478   7.772  -8.385  1.00 77.56           N  
ATOM   1992  H   VAL A 136      19.265   7.315  -8.824  1.00 77.56           H  
ATOM   1993  CA  VAL A 136      17.443   8.366  -9.254  1.00 77.56           C  
ATOM   1994  HA  VAL A 136      16.943   9.176  -8.723  1.00 77.56           H  
ATOM   1995  C   VAL A 136      16.392   7.337  -9.636  1.00 77.56           C  
ATOM   1996  CB  VAL A 136      18.059   8.915 -10.555  1.00 77.56           C  
ATOM   1997  HB  VAL A 136      18.479   8.090 -11.130  1.00 77.56           H  
ATOM   1998  O   VAL A 136      15.221   7.657  -9.806  1.00 77.56           O  
ATOM   1999  CG1 VAL A 136      17.041   9.646 -11.443  1.00 77.56           C  
ATOM   2000 HG11 VAL A 136      16.550  10.431 -10.869  1.00 77.56           H  
ATOM   2001 HG12 VAL A 136      17.539  10.086 -12.307  1.00 77.56           H  
ATOM   2002 HG13 VAL A 136      16.283   8.951 -11.804  1.00 77.56           H  
ATOM   2003  CG2 VAL A 136      19.184   9.895 -10.263  1.00 77.56           C  
ATOM   2004 HG21 VAL A 136      18.823  10.688  -9.608  1.00 77.56           H  
ATOM   2005 HG22 VAL A 136      19.553  10.327 -11.193  1.00 77.56           H  
ATOM   2006 HG23 VAL A 136      20.005   9.371  -9.773  1.00 77.56           H  
ATOM   2007  N   MET A 137      16.825   6.098  -9.853  1.00 77.34           N  
ATOM   2008  H   MET A 137      17.795   5.892  -9.662  1.00 77.34           H  
ATOM   2009  CA  MET A 137      15.954   5.010 -10.268  1.00 77.34           C  
ATOM   2010  HA  MET A 137      14.944   5.198  -9.904  1.00 77.34           H  
ATOM   2011  C   MET A 137      16.455   3.711  -9.665  1.00 77.34           C  
ATOM   2012  CB  MET A 137      15.922   4.936 -11.801  1.00 77.34           C  
ATOM   2013  HB2 MET A 137      16.926   4.747 -12.180  1.00 77.34           H  
ATOM   2014  HB3 MET A 137      15.578   5.895 -12.189  1.00 77.34           H  
ATOM   2015  O   MET A 137      17.628   3.374  -9.820  1.00 77.34           O  
ATOM   2016  CG  MET A 137      15.004   3.823 -12.316  1.00 77.34           C  
ATOM   2017  HG2 MET A 137      15.379   2.864 -11.958  1.00 77.34           H  
ATOM   2018  HG3 MET A 137      13.999   3.965 -11.917  1.00 77.34           H  
ATOM   2019  SD  MET A 137      14.917   3.726 -14.122  1.00 77.34           S  
ATOM   2020  CE  MET A 137      13.884   5.162 -14.434  1.00 77.34           C  
ATOM   2021  HE1 MET A 137      14.393   6.067 -14.105  1.00 77.34           H  
ATOM   2022  HE2 MET A 137      12.934   5.057 -13.910  1.00 77.34           H  
ATOM   2023  HE3 MET A 137      13.706   5.205 -15.509  1.00 77.34           H  
ATOM   2024  N   ALA A 138      15.548   2.967  -9.043  1.00 77.84           N  
ATOM   2025  H   ALA A 138      14.630   3.353  -8.877  1.00 77.84           H  
ATOM   2026  CA  ALA A 138      15.813   1.661  -8.468  1.00 77.84           C  
ATOM   2027  HA  ALA A 138      16.830   1.344  -8.700  1.00 77.84           H  
ATOM   2028  C   ALA A 138      14.847   0.626  -9.054  1.00 77.84           C  
ATOM   2029  CB  ALA A 138      15.695   1.778  -6.952  1.00 77.84           C  
ATOM   2030  HB1 ALA A 138      16.396   2.516  -6.562  1.00 77.84           H  
ATOM   2031  HB2 ALA A 138      14.685   2.086  -6.678  1.00 77.84           H  
ATOM   2032  HB3 ALA A 138      15.914   0.818  -6.486  1.00 77.84           H  
ATOM   2033  O   ALA A 138      13.759   0.390  -8.534  1.00 77.84           O  
ATOM   2034  N   GLY A 139      15.242  -0.018 -10.156  1.00 74.38           N  
ATOM   2035  H   GLY A 139      16.103   0.252 -10.610  1.00 74.38           H  
ATOM   2036  CA  GLY A 139      14.404  -1.053 -10.771  1.00 74.38           C  
ATOM   2037  HA2 GLY A 139      13.453  -0.615 -11.073  1.00 74.38           H  
ATOM   2038  HA3 GLY A 139      14.908  -1.435 -11.660  1.00 74.38           H  
ATOM   2039  C   GLY A 139      14.113  -2.234  -9.832  1.00 74.38           C  
ATOM   2040  O   GLY A 139      13.055  -2.850  -9.932  1.00 74.38           O  
ATOM   2041  N   GLY A 140      15.037  -2.551  -8.915  1.00 75.61           N  
ATOM   2042  H   GLY A 140      15.877  -1.991  -8.871  1.00 75.61           H  
ATOM   2043  CA  GLY A 140      14.901  -3.669  -7.973  1.00 75.61           C  
ATOM   2044  HA2 GLY A 140      15.833  -3.786  -7.420  1.00 75.61           H  
ATOM   2045  HA3 GLY A 140      14.695  -4.592  -8.514  1.00 75.61           H  
ATOM   2046  C   GLY A 140      13.780  -3.440  -6.966  1.00 75.61           C  
ATOM   2047  O   GLY A 140      12.931  -4.307  -6.778  1.00 75.61           O  
ATOM   2048  N   GLU A 141      13.744  -2.235  -6.408  1.00 75.33           N  
ATOM   2049  H   GLU A 141      14.477  -1.570  -6.610  1.00 75.33           H  
ATOM   2050  CA  GLU A 141      12.672  -1.759  -5.532  1.00 75.33           C  
ATOM   2051  HA  GLU A 141      12.567  -2.419  -4.671  1.00 75.33           H  
ATOM   2052  C   GLU A 141      11.341  -1.775  -6.297  1.00 75.33           C  
ATOM   2053  CB  GLU A 141      13.051  -0.359  -5.024  1.00 75.33           C  
ATOM   2054  HB2 GLU A 141      13.129   0.317  -5.875  1.00 75.33           H  
ATOM   2055  HB3 GLU A 141      12.267  -0.001  -4.356  1.00 75.33           H  
ATOM   2056  O   GLU A 141      10.332  -2.245  -5.778  1.00 75.33           O  
ATOM   2057  CG  GLU A 141      14.394  -0.396  -4.269  1.00 75.33           C  
ATOM   2058  HG2 GLU A 141      15.159  -0.836  -4.910  1.00 75.33           H  
ATOM   2059  HG3 GLU A 141      14.294  -1.051  -3.403  1.00 75.33           H  
ATOM   2060  CD  GLU A 141      14.921   0.974  -3.833  1.00 75.33           C  
ATOM   2061  OE1 GLU A 141      16.033   0.945  -3.261  1.00 75.33           O  
ATOM   2062  OE2 GLU A 141      14.284   2.010  -4.147  1.00 75.33           O  
ATOM   2063  N   PHE A 142      11.375  -1.447  -7.600  1.00 79.45           N  
ATOM   2064  H   PHE A 142      12.224  -1.034  -7.959  1.00 79.45           H  
ATOM   2065  CA  PHE A 142      10.209  -1.569  -8.490  1.00 79.45           C  
ATOM   2066  HA  PHE A 142       9.319  -1.157  -8.017  1.00 79.45           H  
ATOM   2067  C   PHE A 142       9.601  -2.917  -8.594  1.00 79.45           C  
ATOM   2068  CB  PHE A 142      10.363  -0.817  -9.809  1.00 79.45           C  
ATOM   2069  HB2 PHE A 142      10.953  -1.411 -10.508  1.00 79.45           H  
ATOM   2070  HB3 PHE A 142      10.893   0.121  -9.641  1.00 79.45           H  
ATOM   2071  O   PHE A 142       8.401  -3.096  -8.353  1.00 79.45           O  
ATOM   2072  CG  PHE A 142       9.010  -0.522 -10.426  1.00 79.45           C  
ATOM   2073  CD1 PHE A 142       8.284  -1.547 -11.056  1.00 79.45           C  
ATOM   2074  HD1 PHE A 142       8.652  -2.562 -11.023  1.00 79.45           H  
ATOM   2075  CD2 PHE A 142       8.438   0.753 -10.325  1.00 79.45           C  
ATOM   2076  HD2 PHE A 142       8.946   1.537  -9.783  1.00 79.45           H  
ATOM   2077  CE1 PHE A 142       7.060  -1.283 -11.690  1.00 79.45           C  
ATOM   2078  HE1 PHE A 142       6.495  -2.071 -12.166  1.00 79.45           H  
ATOM   2079  CE2 PHE A 142       7.209   1.012 -10.952  1.00 79.45           C  
ATOM   2080  HE2 PHE A 142       6.791   2.006 -10.881  1.00 79.45           H  
ATOM   2081  CZ  PHE A 142       6.536   0.012 -11.667  1.00 79.45           C  
ATOM   2082  HZ  PHE A 142       5.587   0.221 -12.137  1.00 79.45           H  
ATOM   2083  N   LYS A 143      10.437  -3.872  -8.933  1.00 79.62           N  
ATOM   2084  H   LYS A 143      11.406  -3.632  -9.089  1.00 79.62           H  
ATOM   2085  CA  LYS A 143       9.995  -5.242  -8.965  1.00 79.62           C  
ATOM   2086  HA  LYS A 143       9.201  -5.352  -9.703  1.00 79.62           H  
ATOM   2087  C   LYS A 143       9.406  -5.650  -7.616  1.00 79.62           C  
ATOM   2088  CB  LYS A 143      11.192  -6.074  -9.379  1.00 79.62           C  
ATOM   2089  HB2 LYS A 143      11.478  -5.781 -10.389  1.00 79.62           H  
ATOM   2090  HB3 LYS A 143      12.026  -5.892  -8.702  1.00 79.62           H  
ATOM   2091  O   LYS A 143       8.340  -6.253  -7.603  1.00 79.62           O  
ATOM   2092  CG  LYS A 143      10.842  -7.556  -9.356  1.00 79.62           C  
ATOM   2093  HG2 LYS A 143      10.640  -7.855  -8.328  1.00 79.62           H  
ATOM   2094  HG3 LYS A 143       9.959  -7.745  -9.967  1.00 79.62           H  
ATOM   2095  CD  LYS A 143      12.024  -8.356  -9.897  1.00 79.62           C  
ATOM   2096  HD2 LYS A 143      12.935  -8.082  -9.364  1.00 79.62           H  
ATOM   2097  HD3 LYS A 143      12.141  -8.129 -10.957  1.00 79.62           H  
ATOM   2098  CE  LYS A 143      11.790  -9.857  -9.771  1.00 79.62           C  
ATOM   2099  HE2 LYS A 143      12.615 -10.385 -10.250  1.00 79.62           H  
ATOM   2100  HE3 LYS A 143      10.868 -10.110 -10.294  1.00 79.62           H  
ATOM   2101  NZ  LYS A 143      11.663 -10.285  -8.358  1.00 79.62           N  
ATOM   2102  HZ1 LYS A 143      10.788  -9.940  -7.989  1.00 79.62           H  
ATOM   2103  HZ2 LYS A 143      12.400  -9.956  -7.750  1.00 79.62           H  
ATOM   2104  HZ3 LYS A 143      11.507 -11.280  -8.283  1.00 79.62           H  
ATOM   2105  N   GLN A 144      10.063  -5.306  -6.510  1.00 77.58           N  
ATOM   2106  H   GLN A 144      10.898  -4.742  -6.585  1.00 77.58           H  
ATOM   2107  CA  GLN A 144       9.627  -5.734  -5.188  1.00 77.58           C  
ATOM   2108  HA  GLN A 144       9.574  -6.823  -5.192  1.00 77.58           H  
ATOM   2109  C   GLN A 144       8.227  -5.224  -4.844  1.00 77.58           C  
ATOM   2110  CB  GLN A 144      10.669  -5.309  -4.153  1.00 77.58           C  
ATOM   2111  HB2 GLN A 144      11.643  -5.688  -4.462  1.00 77.58           H  
ATOM   2112  HB3 GLN A 144      10.721  -4.222  -4.088  1.00 77.58           H  
ATOM   2113  O   GLN A 144       7.360  -6.025  -4.499  1.00 77.58           O  
ATOM   2114  CG  GLN A 144      10.328  -5.885  -2.776  1.00 77.58           C  
ATOM   2115  HG2 GLN A 144      10.082  -6.941  -2.879  1.00 77.58           H  
ATOM   2116  HG3 GLN A 144       9.464  -5.366  -2.363  1.00 77.58           H  
ATOM   2117  CD  GLN A 144      11.497  -5.745  -1.812  1.00 77.58           C  
ATOM   2118  NE2 GLN A 144      11.727  -6.720  -0.959  1.00 77.58           N  
ATOM   2119 HE21 GLN A 144      12.465  -6.524  -0.298  1.00 77.58           H  
ATOM   2120 HE22 GLN A 144      11.070  -7.481  -0.864  1.00 77.58           H  
ATOM   2121  OE1 GLN A 144      12.241  -4.785  -1.805  1.00 77.58           O  
ATOM   2122  N   SER A 145       7.958  -3.930  -4.984  1.00 78.27           N  
ATOM   2123  H   SER A 145       8.699  -3.270  -5.170  1.00 78.27           H  
ATOM   2124  CA  SER A 145       6.638  -3.409  -4.620  1.00 78.27           C  
ATOM   2125  HA  SER A 145       6.345  -3.831  -3.659  1.00 78.27           H  
ATOM   2126  C   SER A 145       5.568  -3.777  -5.644  1.00 78.27           C  
ATOM   2127  CB  SER A 145       6.682  -1.907  -4.451  1.00 78.27           C  
ATOM   2128  HB2 SER A 145       5.788  -1.563  -3.932  1.00 78.27           H  
ATOM   2129  HB3 SER A 145       6.694  -1.518  -5.469  1.00 78.27           H  
ATOM   2130  O   SER A 145       4.418  -3.982  -5.262  1.00 78.27           O  
ATOM   2131  OG  SER A 145       7.844  -1.547  -3.729  1.00 78.27           O  
ATOM   2132  HG  SER A 145       7.847  -0.627  -3.455  1.00 78.27           H  
ATOM   2133  N   TYR A 146       5.923  -3.937  -6.925  1.00 82.61           N  
ATOM   2134  H   TYR A 146       6.877  -3.746  -7.197  1.00 82.61           H  
ATOM   2135  CA  TYR A 146       4.999  -4.484  -7.920  1.00 82.61           C  
ATOM   2136  HA  TYR A 146       4.091  -3.882  -7.920  1.00 82.61           H  
ATOM   2137  C   TYR A 146       4.594  -5.926  -7.579  1.00 82.61           C  
ATOM   2138  CB  TYR A 146       5.624  -4.421  -9.319  1.00 82.61           C  
ATOM   2139  HB2 TYR A 146       5.933  -3.397  -9.527  1.00 82.61           H  
ATOM   2140  HB3 TYR A 146       6.518  -5.045  -9.346  1.00 82.61           H  
ATOM   2141  O   TYR A 146       3.414  -6.268  -7.631  1.00 82.61           O  
ATOM   2142  CG  TYR A 146       4.667  -4.876 -10.403  1.00 82.61           C  
ATOM   2143  CD1 TYR A 146       4.566  -6.242 -10.735  1.00 82.61           C  
ATOM   2144  HD1 TYR A 146       5.191  -6.965 -10.232  1.00 82.61           H  
ATOM   2145  CD2 TYR A 146       3.857  -3.931 -11.058  1.00 82.61           C  
ATOM   2146  HD2 TYR A 146       3.938  -2.885 -10.804  1.00 82.61           H  
ATOM   2147  CE1 TYR A 146       3.658  -6.665 -11.725  1.00 82.61           C  
ATOM   2148  HE1 TYR A 146       3.594  -7.713 -11.980  1.00 82.61           H  
ATOM   2149  CE2 TYR A 146       2.947  -4.348 -12.044  1.00 82.61           C  
ATOM   2150  HE2 TYR A 146       2.342  -3.614 -12.556  1.00 82.61           H  
ATOM   2151  OH  TYR A 146       1.968  -6.104 -13.339  1.00 82.61           O  
ATOM   2152  HH  TYR A 146       2.035  -7.045 -13.514  1.00 82.61           H  
ATOM   2153  CZ  TYR A 146       2.842  -5.715 -12.375  1.00 82.61           C  
ATOM   2154  N   GLU A 147       5.554  -6.776  -7.206  1.00 80.19           N  
ATOM   2155  H   GLU A 147       6.509  -6.448  -7.182  1.00 80.19           H  
ATOM   2156  CA  GLU A 147       5.301  -8.163  -6.801  1.00 80.19           C  
ATOM   2157  HA  GLU A 147       4.716  -8.660  -7.575  1.00 80.19           H  
ATOM   2158  C   GLU A 147       4.473  -8.238  -5.517  1.00 80.19           C  
ATOM   2159  CB  GLU A 147       6.629  -8.921  -6.629  1.00 80.19           C  
ATOM   2160  HB2 GLU A 147       6.444  -9.846  -6.081  1.00 80.19           H  
ATOM   2161  HB3 GLU A 147       7.327  -8.313  -6.054  1.00 80.19           H  
ATOM   2162  O   GLU A 147       3.540  -9.038  -5.444  1.00 80.19           O  
ATOM   2163  CG  GLU A 147       7.233  -9.288  -7.991  1.00 80.19           C  
ATOM   2164  HG2 GLU A 147       7.325  -8.396  -8.610  1.00 80.19           H  
ATOM   2165  HG3 GLU A 147       6.538  -9.958  -8.499  1.00 80.19           H  
ATOM   2166  CD  GLU A 147       8.604  -9.973  -7.907  1.00 80.19           C  
ATOM   2167  OE1 GLU A 147       9.015 -10.605  -8.908  1.00 80.19           O  
ATOM   2168  OE2 GLU A 147       9.364  -9.837  -6.920  1.00 80.19           O  
ATOM   2169  N   THR A 148       4.749  -7.368  -4.544  1.00 79.55           N  
ATOM   2170  H   THR A 148       5.582  -6.802  -4.619  1.00 79.55           H  
ATOM   2171  CA  THR A 148       3.927  -7.230  -3.335  1.00 79.55           C  
ATOM   2172  HA  THR A 148       3.882  -8.193  -2.825  1.00 79.55           H  
ATOM   2173  C   THR A 148       2.497  -6.824  -3.686  1.00 79.55           C  
ATOM   2174  CB  THR A 148       4.551  -6.213  -2.373  1.00 79.55           C  
ATOM   2175  HB  THR A 148       4.662  -5.253  -2.877  1.00 79.55           H  
ATOM   2176  O   THR A 148       1.549  -7.464  -3.233  1.00 79.55           O  
ATOM   2177  CG2 THR A 148       3.737  -6.018  -1.095  1.00 79.55           C  
ATOM   2178 HG21 THR A 148       2.780  -5.549  -1.323  1.00 79.55           H  
ATOM   2179 HG22 THR A 148       4.281  -5.370  -0.408  1.00 79.55           H  
ATOM   2180 HG23 THR A 148       3.560  -6.981  -0.615  1.00 79.55           H  
ATOM   2181  OG1 THR A 148       5.821  -6.674  -1.974  1.00 79.55           O  
ATOM   2182  HG1 THR A 148       6.370  -5.902  -1.821  1.00 79.55           H  
ATOM   2183  N   LEU A 149       2.316  -5.818  -4.549  1.00 80.20           N  
ATOM   2184  H   LEU A 149       3.125  -5.317  -4.888  1.00 80.20           H  
ATOM   2185  CA  LEU A 149       0.993  -5.379  -4.993  1.00 80.20           C  
ATOM   2186  HA  LEU A 149       0.417  -5.115  -4.106  1.00 80.20           H  
ATOM   2187  C   LEU A 149       0.240  -6.508  -5.717  1.00 80.20           C  
ATOM   2188  CB  LEU A 149       1.163  -4.131  -5.881  1.00 80.20           C  
ATOM   2189  HB2 LEU A 149       1.670  -4.424  -6.801  1.00 80.20           H  
ATOM   2190  HB3 LEU A 149       1.798  -3.410  -5.366  1.00 80.20           H  
ATOM   2191  O   LEU A 149      -0.946  -6.723  -5.473  1.00 80.20           O  
ATOM   2192  CG  LEU A 149      -0.162  -3.436  -6.238  1.00 80.20           C  
ATOM   2193  HG  LEU A 149      -0.863  -4.170  -6.635  1.00 80.20           H  
ATOM   2194  CD1 LEU A 149      -0.808  -2.771  -5.024  1.00 80.20           C  
ATOM   2195 HD11 LEU A 149      -1.734  -2.278  -5.320  1.00 80.20           H  
ATOM   2196 HD12 LEU A 149      -0.135  -2.029  -4.596  1.00 80.20           H  
ATOM   2197 HD13 LEU A 149      -1.054  -3.513  -4.264  1.00 80.20           H  
ATOM   2198  CD2 LEU A 149       0.081  -2.372  -7.308  1.00 80.20           C  
ATOM   2199 HD21 LEU A 149       0.741  -1.595  -6.921  1.00 80.20           H  
ATOM   2200 HD22 LEU A 149       0.530  -2.825  -8.192  1.00 80.20           H  
ATOM   2201 HD23 LEU A 149      -0.872  -1.924  -7.590  1.00 80.20           H  
ATOM   2202  N   ALA A 150       0.935  -7.272  -6.563  1.00 83.02           N  
ATOM   2203  H   ALA A 150       1.900  -7.032  -6.735  1.00 83.02           H  
ATOM   2204  CA  ALA A 150       0.367  -8.418  -7.267  1.00 83.02           C  
ATOM   2205  HA  ALA A 150      -0.533  -8.090  -7.787  1.00 83.02           H  
ATOM   2206  C   ALA A 150      -0.039  -9.555  -6.312  1.00 83.02           C  
ATOM   2207  CB  ALA A 150       1.387  -8.901  -8.305  1.00 83.02           C  
ATOM   2208  HB1 ALA A 150       2.276  -9.285  -7.805  1.00 83.02           H  
ATOM   2209  HB2 ALA A 150       0.947  -9.694  -8.910  1.00 83.02           H  
ATOM   2210  HB3 ALA A 150       1.681  -8.075  -8.952  1.00 83.02           H  
ATOM   2211  O   ALA A 150      -1.111 -10.146  -6.476  1.00 83.02           O  
ATOM   2212  N   ALA A 151       0.789  -9.856  -5.308  1.00 78.65           N  
ATOM   2213  H   ALA A 151       1.663  -9.355  -5.235  1.00 78.65           H  
ATOM   2214  CA  ALA A 151       0.490 -10.856  -4.287  1.00 78.65           C  
ATOM   2215  HA  ALA A 151       0.243 -11.798  -4.778  1.00 78.65           H  
ATOM   2216  C   ALA A 151      -0.720 -10.446  -3.435  1.00 78.65           C  
ATOM   2217  CB  ALA A 151       1.742 -11.069  -3.428  1.00 78.65           C  
ATOM   2218  HB1 ALA A 151       2.573 -11.387  -4.057  1.00 78.65           H  
ATOM   2219  HB2 ALA A 151       1.546 -11.834  -2.677  1.00 78.65           H  
ATOM   2220  HB3 ALA A 151       2.014 -10.142  -2.925  1.00 78.65           H  
ATOM   2221  O   ALA A 151      -1.624 -11.258  -3.219  1.00 78.65           O  
ATOM   2222  N   ASN A 152      -0.782  -9.174  -3.033  1.00 77.23           N  
ATOM   2223  H   ASN A 152       0.016  -8.578  -3.198  1.00 77.23           H  
ATOM   2224  CA  ASN A 152      -1.913  -8.613  -2.301  1.00 77.23           C  
ATOM   2225  HA  ASN A 152      -2.083  -9.209  -1.404  1.00 77.23           H  
ATOM   2226  C   ASN A 152      -3.199  -8.707  -3.130  1.00 77.23           C  
ATOM   2227  CB  ASN A 152      -1.572  -7.176  -1.866  1.00 77.23           C  
ATOM   2228  HB2 ASN A 152      -2.479  -6.682  -1.517  1.00 77.23           H  
ATOM   2229  HB3 ASN A 152      -1.172  -6.610  -2.707  1.00 77.23           H  
ATOM   2230  O   ASN A 152      -4.184  -9.264  -2.647  1.00 77.23           O  
ATOM   2231  CG  ASN A 152      -0.588  -7.121  -0.710  1.00 77.23           C  
ATOM   2232  ND2 ASN A 152      -0.179  -5.939  -0.311  1.00 77.23           N  
ATOM   2233 HD21 ASN A 152       0.380  -5.915   0.530  1.00 77.23           H  
ATOM   2234 HD22 ASN A 152      -0.536  -5.094  -0.733  1.00 77.23           H  
ATOM   2235  OD1 ASN A 152      -0.219  -8.122  -0.119  1.00 77.23           O  
ATOM   2236  N   ARG A 153      -3.164  -8.318  -4.415  1.00 84.45           N  
ATOM   2237  H   ARG A 153      -2.343  -7.829  -4.740  1.00 84.45           H  
ATOM   2238  CA  ARG A 153      -4.304  -8.484  -5.333  1.00 84.45           C  
ATOM   2239  HA  ARG A 153      -5.145  -7.900  -4.960  1.00 84.45           H  
ATOM   2240  C   ARG A 153      -4.786  -9.923  -5.384  1.00 84.45           C  
ATOM   2241  CB  ARG A 153      -3.933  -7.988  -6.739  1.00 84.45           C  
ATOM   2242  HB2 ARG A 153      -3.097  -8.570  -7.128  1.00 84.45           H  
ATOM   2243  HB3 ARG A 153      -3.622  -6.944  -6.694  1.00 84.45           H  
ATOM   2244  O   ARG A 153      -5.985 -10.182  -5.315  1.00 84.45           O  
ATOM   2245  CG  ARG A 153      -5.131  -8.127  -7.688  1.00 84.45           C  
ATOM   2246  HG2 ARG A 153      -5.396  -9.180  -7.784  1.00 84.45           H  
ATOM   2247  HG3 ARG A 153      -5.987  -7.587  -7.284  1.00 84.45           H  
ATOM   2248  CD  ARG A 153      -4.811  -7.586  -9.077  1.00 84.45           C  
ATOM   2249  HD2 ARG A 153      -3.787  -7.846  -9.348  1.00 84.45           H  
ATOM   2250  HD3 ARG A 153      -4.883  -6.499  -9.052  1.00 84.45           H  
ATOM   2251  NE  ARG A 153      -5.755  -8.116 -10.076  1.00 84.45           N  
ATOM   2252  HE  ARG A 153      -6.609  -7.600 -10.232  1.00 84.45           H  
ATOM   2253  NH1 ARG A 153      -4.646 -10.063 -10.572  1.00 84.45           N  
ATOM   2254 HH11 ARG A 153      -3.969  -9.821  -9.863  1.00 84.45           H  
ATOM   2255 HH12 ARG A 153      -4.598 -10.936 -11.077  1.00 84.45           H  
ATOM   2256  NH2 ARG A 153      -6.496  -9.536 -11.686  1.00 84.45           N  
ATOM   2257 HH21 ARG A 153      -7.308  -8.938 -11.748  1.00 84.45           H  
ATOM   2258 HH22 ARG A 153      -6.400 -10.351 -12.275  1.00 84.45           H  
ATOM   2259  CZ  ARG A 153      -5.625  -9.227 -10.774  1.00 84.45           C  
ATOM   2260  N   GLN A 154      -3.857 -10.865  -5.526  1.00 84.03           N  
ATOM   2261  H   GLN A 154      -2.889 -10.583  -5.580  1.00 84.03           H  
ATOM   2262  CA  GLN A 154      -4.205 -12.275  -5.609  1.00 84.03           C  
ATOM   2263  HA  GLN A 154      -4.938 -12.383  -6.409  1.00 84.03           H  
ATOM   2264  C   GLN A 154      -4.863 -12.774  -4.320  1.00 84.03           C  
ATOM   2265  CB  GLN A 154      -2.957 -13.092  -5.970  1.00 84.03           C  
ATOM   2266  HB2 GLN A 154      -2.216 -13.001  -5.175  1.00 84.03           H  
ATOM   2267  HB3 GLN A 154      -2.526 -12.686  -6.885  1.00 84.03           H  
ATOM   2268  O   GLN A 154      -5.821 -13.542  -4.402  1.00 84.03           O  
ATOM   2269  CG  GLN A 154      -3.263 -14.580  -6.193  1.00 84.03           C  
ATOM   2270  HG2 GLN A 154      -2.354 -15.080  -6.527  1.00 84.03           H  
ATOM   2271  HG3 GLN A 154      -3.567 -15.039  -5.252  1.00 84.03           H  
ATOM   2272  CD  GLN A 154      -4.348 -14.793  -7.244  1.00 84.03           C  
ATOM   2273  NE2 GLN A 154      -5.546 -15.168  -6.852  1.00 84.03           N  
ATOM   2274 HE21 GLN A 154      -5.770 -14.998  -5.882  1.00 84.03           H  
ATOM   2275 HE22 GLN A 154      -6.254 -15.104  -7.569  1.00 84.03           H  
ATOM   2276  OE1 GLN A 154      -4.168 -14.552  -8.424  1.00 84.03           O  
ATOM   2277  N   SER A 155      -4.379 -12.335  -3.157  1.00 77.64           N  
ATOM   2278  H   SER A 155      -3.583 -11.714  -3.169  1.00 77.64           H  
ATOM   2279  CA  SER A 155      -4.991 -12.646  -1.863  1.00 77.64           C  
ATOM   2280  HA  SER A 155      -5.073 -13.728  -1.759  1.00 77.64           H  
ATOM   2281  C   SER A 155      -6.401 -12.054  -1.756  1.00 77.64           C  
ATOM   2282  CB  SER A 155      -4.101 -12.123  -0.734  1.00 77.64           C  
ATOM   2283  HB2 SER A 155      -4.107 -11.033  -0.730  1.00 77.64           H  
ATOM   2284  HB3 SER A 155      -3.078 -12.470  -0.881  1.00 77.64           H  
ATOM   2285  O   SER A 155      -7.352 -12.780  -1.464  1.00 77.64           O  
ATOM   2286  OG  SER A 155      -4.579 -12.607   0.504  1.00 77.64           O  
ATOM   2287  HG  SER A 155      -4.426 -11.933   1.170  1.00 77.64           H  
ATOM   2288  N   THR A 156      -6.568 -10.770  -2.093  1.00 77.37           N  
ATOM   2289  H   THR A 156      -5.757 -10.207  -2.305  1.00 77.37           H  
ATOM   2290  CA  THR A 156      -7.869 -10.086  -2.047  1.00 77.37           C  
ATOM   2291  HA  THR A 156      -8.267 -10.171  -1.036  1.00 77.37           H  
ATOM   2292  C   THR A 156      -8.883 -10.727  -2.989  1.00 77.37           C  
ATOM   2293  CB  THR A 156      -7.736  -8.595  -2.387  1.00 77.37           C  
ATOM   2294  HB  THR A 156      -7.443  -8.488  -3.431  1.00 77.37           H  
ATOM   2295  O   THR A 156     -10.024 -10.908  -2.588  1.00 77.37           O  
ATOM   2296  CG2 THR A 156      -9.030  -7.822  -2.138  1.00 77.37           C  
ATOM   2297 HG21 THR A 156      -8.887  -6.767  -2.371  1.00 77.37           H  
ATOM   2298 HG22 THR A 156      -9.331  -7.918  -1.095  1.00 77.37           H  
ATOM   2299 HG23 THR A 156      -9.831  -8.211  -2.766  1.00 77.37           H  
ATOM   2300  OG1 THR A 156      -6.763  -7.980  -1.575  1.00 77.37           O  
ATOM   2301  HG1 THR A 156      -7.091  -7.974  -0.673  1.00 77.37           H  
ATOM   2302  N   LEU A 157      -8.486 -11.140  -4.198  1.00 81.91           N  
ATOM   2303  H   LEU A 157      -7.542 -10.928  -4.490  1.00 81.91           H  
ATOM   2304  CA  LEU A 157      -9.368 -11.871  -5.119  1.00 81.91           C  
ATOM   2305  HA  LEU A 157     -10.242 -11.258  -5.337  1.00 81.91           H  
ATOM   2306  C   LEU A 157      -9.907 -13.171  -4.508  1.00 81.91           C  
ATOM   2307  CB  LEU A 157      -8.612 -12.202  -6.421  1.00 81.91           C  
ATOM   2308  HB2 LEU A 157      -9.122 -13.027  -6.918  1.00 81.91           H  
ATOM   2309  HB3 LEU A 157      -7.611 -12.546  -6.163  1.00 81.91           H  
ATOM   2310  O   LEU A 157     -11.079 -13.488  -4.680  1.00 81.91           O  
ATOM   2311  CG  LEU A 157      -8.505 -11.047  -7.428  1.00 81.91           C  
ATOM   2312  HG  LEU A 157      -8.094 -10.164  -6.940  1.00 81.91           H  
ATOM   2313  CD1 LEU A 157      -7.553 -11.436  -8.557  1.00 81.91           C  
ATOM   2314 HD11 LEU A 157      -7.508 -10.615  -9.273  1.00 81.91           H  
ATOM   2315 HD12 LEU A 157      -6.557 -11.610  -8.149  1.00 81.91           H  
ATOM   2316 HD13 LEU A 157      -7.911 -12.336  -9.056  1.00 81.91           H  
ATOM   2317  CD2 LEU A 157      -9.854 -10.718  -8.067  1.00 81.91           C  
ATOM   2318 HD21 LEU A 157      -9.743  -9.895  -8.773  1.00 81.91           H  
ATOM   2319 HD22 LEU A 157     -10.580 -10.422  -7.309  1.00 81.91           H  
ATOM   2320 HD23 LEU A 157     -10.243 -11.598  -8.580  1.00 81.91           H  
ATOM   2321  N   GLN A 158      -9.067 -13.936  -3.806  1.00 77.79           N  
ATOM   2322  H   GLN A 158      -8.132 -13.598  -3.624  1.00 77.79           H  
ATOM   2323  CA  GLN A 158      -9.511 -15.189  -3.186  1.00 77.79           C  
ATOM   2324  HA  GLN A 158     -10.054 -15.781  -3.923  1.00 77.79           H  
ATOM   2325  C   GLN A 158     -10.494 -14.925  -2.041  1.00 77.79           C  
ATOM   2326  CB  GLN A 158      -8.306 -16.002  -2.683  1.00 77.79           C  
ATOM   2327  HB2 GLN A 158      -7.723 -15.393  -1.992  1.00 77.79           H  
ATOM   2328  HB3 GLN A 158      -8.671 -16.870  -2.135  1.00 77.79           H  
ATOM   2329  O   GLN A 158     -11.506 -15.611  -1.921  1.00 77.79           O  
ATOM   2330  CG  GLN A 158      -7.386 -16.489  -3.812  1.00 77.79           C  
ATOM   2331  HG2 GLN A 158      -7.008 -15.626  -4.361  1.00 77.79           H  
ATOM   2332  HG3 GLN A 158      -6.534 -17.011  -3.376  1.00 77.79           H  
ATOM   2333  CD  GLN A 158      -8.061 -17.424  -4.809  1.00 77.79           C  
ATOM   2334  NE2 GLN A 158      -7.582 -17.485  -6.034  1.00 77.79           N  
ATOM   2335 HE21 GLN A 158      -8.091 -18.097  -6.655  1.00 77.79           H  
ATOM   2336 HE22 GLN A 158      -6.786 -16.929  -6.311  1.00 77.79           H  
ATOM   2337  OE1 GLN A 158      -9.003 -18.138  -4.526  1.00 77.79           O  
ATOM   2338  N   GLN A 159     -10.217 -13.907  -1.225  1.00 74.98           N  
ATOM   2339  H   GLN A 159      -9.376 -13.371  -1.383  1.00 74.98           H  
ATOM   2340  CA  GLN A 159     -11.072 -13.546  -0.096  1.00 74.98           C  
ATOM   2341  HA  GLN A 159     -11.326 -14.446   0.464  1.00 74.98           H  
ATOM   2342  C   GLN A 159     -12.395 -12.916  -0.550  1.00 74.98           C  
ATOM   2343  CB  GLN A 159     -10.304 -12.599   0.834  1.00 74.98           C  
ATOM   2344  HB2 GLN A 159      -9.963 -11.737   0.261  1.00 74.98           H  
ATOM   2345  HB3 GLN A 159     -10.981 -12.247   1.612  1.00 74.98           H  
ATOM   2346  O   GLN A 159     -13.446 -13.266  -0.020  1.00 74.98           O  
ATOM   2347  CG  GLN A 159      -9.098 -13.278   1.506  1.00 74.98           C  
ATOM   2348  HG2 GLN A 159      -9.451 -14.082   2.152  1.00 74.98           H  
ATOM   2349  HG3 GLN A 159      -8.442 -13.710   0.750  1.00 74.98           H  
ATOM   2350  CD  GLN A 159      -8.275 -12.303   2.344  1.00 74.98           C  
ATOM   2351  NE2 GLN A 159      -7.130 -12.708   2.846  1.00 74.98           N  
ATOM   2352 HE21 GLN A 159      -6.768 -13.629   2.642  1.00 74.98           H  
ATOM   2353 HE22 GLN A 159      -6.647 -12.020   3.405  1.00 74.98           H  
ATOM   2354  OE1 GLN A 159      -8.626 -11.158   2.561  1.00 74.98           O  
ATOM   2355  N   SER A 160     -12.379 -12.035  -1.555  1.00 74.64           N  
ATOM   2356  H   SER A 160     -11.498 -11.788  -1.981  1.00 74.64           H  
ATOM   2357  CA  SER A 160     -13.582 -11.335  -2.025  1.00 74.64           C  
ATOM   2358  HA  SER A 160     -14.072 -10.885  -1.162  1.00 74.64           H  
ATOM   2359  C   SER A 160     -14.591 -12.274  -2.679  1.00 74.64           C  
ATOM   2360  CB  SER A 160     -13.218 -10.205  -2.991  1.00 74.64           C  
ATOM   2361  HB2 SER A 160     -12.471  -9.562  -2.525  1.00 74.64           H  
ATOM   2362  HB3 SER A 160     -14.112  -9.612  -3.185  1.00 74.64           H  
ATOM   2363  O   SER A 160     -15.795 -12.073  -2.536  1.00 74.64           O  
ATOM   2364  OG  SER A 160     -12.719 -10.692  -4.223  1.00 74.64           O  
ATOM   2365  HG  SER A 160     -12.525  -9.928  -4.770  1.00 74.64           H  
ATOM   2366  N   ILE A 161     -14.121 -13.334  -3.345  1.00 75.75           N  
ATOM   2367  H   ILE A 161     -13.123 -13.398  -3.488  1.00 75.75           H  
ATOM   2368  CA  ILE A 161     -14.993 -14.385  -3.878  1.00 75.75           C  
ATOM   2369  HA  ILE A 161     -15.768 -13.918  -4.485  1.00 75.75           H  
ATOM   2370  C   ILE A 161     -15.710 -15.111  -2.739  1.00 75.75           C  
ATOM   2371  CB  ILE A 161     -14.191 -15.354  -4.774  1.00 75.75           C  
ATOM   2372  HB  ILE A 161     -13.289 -15.655  -4.240  1.00 75.75           H  
ATOM   2373  O   ILE A 161     -16.918 -15.319  -2.840  1.00 75.75           O  
ATOM   2374  CG1 ILE A 161     -13.787 -14.627  -6.078  1.00 75.75           C  
ATOM   2375 HG12 ILE A 161     -13.369 -13.649  -5.840  1.00 75.75           H  
ATOM   2376 HG13 ILE A 161     -14.673 -14.457  -6.690  1.00 75.75           H  
ATOM   2377  CG2 ILE A 161     -15.002 -16.623  -5.110  1.00 75.75           C  
ATOM   2378 HG21 ILE A 161     -14.430 -17.282  -5.763  1.00 75.75           H  
ATOM   2379 HG22 ILE A 161     -15.219 -17.188  -4.203  1.00 75.75           H  
ATOM   2380 HG23 ILE A 161     -15.942 -16.350  -5.590  1.00 75.75           H  
ATOM   2381  CD1 ILE A 161     -12.743 -15.384  -6.908  1.00 75.75           C  
ATOM   2382 HD11 ILE A 161     -11.883 -15.635  -6.287  1.00 75.75           H  
ATOM   2383 HD12 ILE A 161     -12.412 -14.749  -7.729  1.00 75.75           H  
ATOM   2384 HD13 ILE A 161     -13.170 -16.296  -7.326  1.00 75.75           H  
ATOM   2385  N   GLN A 162     -14.997 -15.455  -1.661  1.00 73.11           N  
ATOM   2386  H   GLN A 162     -14.011 -15.236  -1.629  1.00 73.11           H  
ATOM   2387  CA  GLN A 162     -15.602 -16.108  -0.500  1.00 73.11           C  
ATOM   2388  HA  GLN A 162     -16.124 -16.999  -0.848  1.00 73.11           H  
ATOM   2389  C   GLN A 162     -16.644 -15.199   0.162  1.00 73.11           C  
ATOM   2390  CB  GLN A 162     -14.505 -16.528   0.494  1.00 73.11           C  
ATOM   2391  HB2 GLN A 162     -13.739 -17.093  -0.037  1.00 73.11           H  
ATOM   2392  HB3 GLN A 162     -14.038 -15.643   0.924  1.00 73.11           H  
ATOM   2393  O   GLN A 162     -17.775 -15.615   0.376  1.00 73.11           O  
ATOM   2394  CG  GLN A 162     -15.057 -17.397   1.637  1.00 73.11           C  
ATOM   2395  HG2 GLN A 162     -15.796 -16.834   2.205  1.00 73.11           H  
ATOM   2396  HG3 GLN A 162     -14.244 -17.658   2.315  1.00 73.11           H  
ATOM   2397  CD  GLN A 162     -15.678 -18.685   1.109  1.00 73.11           C  
ATOM   2398  NE2 GLN A 162     -16.959 -18.908   1.294  1.00 73.11           N  
ATOM   2399 HE21 GLN A 162     -17.544 -18.283   1.831  1.00 73.11           H  
ATOM   2400 HE22 GLN A 162     -17.392 -19.615   0.717  1.00 73.11           H  
ATOM   2401  OE1 GLN A 162     -15.005 -19.495   0.485  1.00 73.11           O  
ATOM   2402  N   VAL A 163     -16.307 -13.925   0.381  1.00 72.56           N  
ATOM   2403  H   VAL A 163     -15.355 -13.643   0.197  1.00 72.56           H  
ATOM   2404  CA  VAL A 163     -17.244 -12.940   0.943  1.00 72.56           C  
ATOM   2405  HA  VAL A 163     -17.592 -13.303   1.910  1.00 72.56           H  
ATOM   2406  C   VAL A 163     -18.485 -12.779   0.059  1.00 72.56           C  
ATOM   2407  CB  VAL A 163     -16.531 -11.591   1.158  1.00 72.56           C  
ATOM   2408  HB  VAL A 163     -16.038 -11.296   0.232  1.00 72.56           H  
ATOM   2409  O   VAL A 163     -19.602 -12.726   0.567  1.00 72.56           O  
ATOM   2410  CG1 VAL A 163     -17.491 -10.470   1.569  1.00 72.56           C  
ATOM   2411 HG11 VAL A 163     -18.167 -10.233   0.748  1.00 72.56           H  
ATOM   2412 HG12 VAL A 163     -18.071 -10.776   2.440  1.00 72.56           H  
ATOM   2413 HG13 VAL A 163     -16.930  -9.568   1.813  1.00 72.56           H  
ATOM   2414  CG2 VAL A 163     -15.470 -11.713   2.261  1.00 72.56           C  
ATOM   2415 HG21 VAL A 163     -14.934 -10.770   2.367  1.00 72.56           H  
ATOM   2416 HG22 VAL A 163     -14.752 -12.497   2.022  1.00 72.56           H  
ATOM   2417 HG23 VAL A 163     -15.954 -11.958   3.206  1.00 72.56           H  
ATOM   2418  N   ALA A 164     -18.326 -12.746  -1.268  1.00 75.44           N  
ATOM   2419  H   ALA A 164     -17.390 -12.768  -1.647  1.00 75.44           H  
ATOM   2420  CA  ALA A 164     -19.457 -12.667  -2.190  1.00 75.44           C  
ATOM   2421  HA  ALA A 164     -20.070 -11.811  -1.906  1.00 75.44           H  
ATOM   2422  C   ALA A 164     -20.358 -13.914  -2.126  1.00 75.44           C  
ATOM   2423  CB  ALA A 164     -18.924 -12.432  -3.609  1.00 75.44           C  
ATOM   2424  HB1 ALA A 164     -19.760 -12.321  -4.300  1.00 75.44           H  
ATOM   2425  HB2 ALA A 164     -18.306 -13.274  -3.921  1.00 75.44           H  
ATOM   2426  HB3 ALA A 164     -18.325 -11.521  -3.627  1.00 75.44           H  
ATOM   2427  O   ALA A 164     -21.578 -13.785  -2.237  1.00 75.44           O  
ATOM   2428  N   GLU A 165     -19.783 -15.108  -1.949  1.00 76.95           N  
ATOM   2429  H   GLU A 165     -18.780 -15.147  -1.833  1.00 76.95           H  
ATOM   2430  CA  GLU A 165     -20.543 -16.344  -1.723  1.00 76.95           C  
ATOM   2431  HA  GLU A 165     -21.288 -16.459  -2.511  1.00 76.95           H  
ATOM   2432  C   GLU A 165     -21.331 -16.295  -0.417  1.00 76.95           C  
ATOM   2433  CB  GLU A 165     -19.623 -17.580  -1.723  1.00 76.95           C  
ATOM   2434  HB2 GLU A 165     -20.189 -18.427  -1.335  1.00 76.95           H  
ATOM   2435  HB3 GLU A 165     -18.768 -17.411  -1.068  1.00 76.95           H  
ATOM   2436  O   GLU A 165     -22.533 -16.577  -0.422  1.00 76.95           O  
ATOM   2437  CG  GLU A 165     -19.125 -17.953  -3.122  1.00 76.95           C  
ATOM   2438  HG2 GLU A 165     -19.999 -18.147  -3.744  1.00 76.95           H  
ATOM   2439  HG3 GLU A 165     -18.584 -17.116  -3.563  1.00 76.95           H  
ATOM   2440  CD  GLU A 165     -18.250 -19.216  -3.170  1.00 76.95           C  
ATOM   2441  OE1 GLU A 165     -17.986 -19.664  -4.315  1.00 76.95           O  
ATOM   2442  OE2 GLU A 165     -17.926 -19.805  -2.124  1.00 76.95           O  
ATOM   2443  N   ASP A 166     -20.674 -15.896   0.668  1.00 74.98           N  
ATOM   2444  H   ASP A 166     -19.679 -15.733   0.600  1.00 74.98           H  
ATOM   2445  CA  ASP A 166     -21.268 -15.889   1.999  1.00 74.98           C  
ATOM   2446  HA  ASP A 166     -21.725 -16.862   2.179  1.00 74.98           H  
ATOM   2447  C   ASP A 166     -22.386 -14.838   2.088  1.00 74.98           C  
ATOM   2448  CB  ASP A 166     -20.173 -15.691   3.062  1.00 74.98           C  
ATOM   2449  HB2 ASP A 166     -19.694 -14.724   2.909  1.00 74.98           H  
ATOM   2450  HB3 ASP A 166     -20.657 -15.700   4.038  1.00 74.98           H  
ATOM   2451  O   ASP A 166     -23.497 -15.157   2.506  1.00 74.98           O  
ATOM   2452  CG  ASP A 166     -19.102 -16.794   3.091  1.00 74.98           C  
ATOM   2453  OD1 ASP A 166     -19.380 -17.928   2.637  1.00 74.98           O  
ATOM   2454  OD2 ASP A 166     -17.983 -16.524   3.576  1.00 74.98           O  
ATOM   2455  N   ILE A 167     -22.168 -13.618   1.576  1.00 72.88           N  
ATOM   2456  H   ILE A 167     -21.241 -13.406   1.237  1.00 72.88           H  
ATOM   2457  CA  ILE A 167     -23.208 -12.575   1.526  1.00 72.88           C  
ATOM   2458  HA  ILE A 167     -23.572 -12.429   2.542  1.00 72.88           H  
ATOM   2459  C   ILE A 167     -24.404 -13.030   0.683  1.00 72.88           C  
ATOM   2460  CB  ILE A 167     -22.633 -11.231   1.012  1.00 72.88           C  
ATOM   2461  HB  ILE A 167     -22.064 -11.426   0.104  1.00 72.88           H  
ATOM   2462  O   ILE A 167     -25.550 -12.854   1.095  1.00 72.88           O  
ATOM   2463  CG1 ILE A 167     -21.687 -10.636   2.079  1.00 72.88           C  
ATOM   2464 HG12 ILE A 167     -20.934 -11.376   2.350  1.00 72.88           H  
ATOM   2465 HG13 ILE A 167     -22.259 -10.407   2.977  1.00 72.88           H  
ATOM   2466  CG2 ILE A 167     -23.742 -10.210   0.668  1.00 72.88           C  
ATOM   2467 HG21 ILE A 167     -24.405 -10.594  -0.107  1.00 72.88           H  
ATOM   2468 HG22 ILE A 167     -23.304  -9.290   0.281  1.00 72.88           H  
ATOM   2469 HG23 ILE A 167     -24.327  -9.974   1.557  1.00 72.88           H  
ATOM   2470  CD1 ILE A 167     -20.950  -9.368   1.628  1.00 72.88           C  
ATOM   2471 HD11 ILE A 167     -20.480  -9.534   0.658  1.00 72.88           H  
ATOM   2472 HD12 ILE A 167     -20.182  -9.121   2.361  1.00 72.88           H  
ATOM   2473 HD13 ILE A 167     -21.640  -8.526   1.564  1.00 72.88           H  
ATOM   2474  N   TYR A 168     -24.162 -13.635  -0.485  1.00 76.34           N  
ATOM   2475  H   TYR A 168     -23.203 -13.792  -0.760  1.00 76.34           H  
ATOM   2476  CA  TYR A 168     -25.241 -14.122  -1.350  1.00 76.34           C  
ATOM   2477  HA  TYR A 168     -25.929 -13.299  -1.541  1.00 76.34           H  
ATOM   2478  C   TYR A 168     -26.051 -15.251  -0.694  1.00 76.34           C  
ATOM   2479  CB  TYR A 168     -24.638 -14.586  -2.684  1.00 76.34           C  
ATOM   2480  HB2 TYR A 168     -23.989 -15.441  -2.500  1.00 76.34           H  
ATOM   2481  HB3 TYR A 168     -24.018 -13.782  -3.080  1.00 76.34           H  
ATOM   2482  O   TYR A 168     -27.241 -15.401  -0.975  1.00 76.34           O  
ATOM   2483  CG  TYR A 168     -25.662 -14.952  -3.743  1.00 76.34           C  
ATOM   2484  CD1 TYR A 168     -26.204 -16.251  -3.793  1.00 76.34           C  
ATOM   2485  HD1 TYR A 168     -25.889 -16.980  -3.061  1.00 76.34           H  
ATOM   2486  CD2 TYR A 168     -26.095 -13.975  -4.658  1.00 76.34           C  
ATOM   2487  HD2 TYR A 168     -25.692 -12.976  -4.590  1.00 76.34           H  
ATOM   2488  CE1 TYR A 168     -27.189 -16.571  -4.746  1.00 76.34           C  
ATOM   2489  HE1 TYR A 168     -27.618 -17.563  -4.748  1.00 76.34           H  
ATOM   2490  CE2 TYR A 168     -27.069 -14.291  -5.624  1.00 76.34           C  
ATOM   2491  HE2 TYR A 168     -27.423 -13.524  -6.297  1.00 76.34           H  
ATOM   2492  OH  TYR A 168     -28.551 -15.904  -6.605  1.00 76.34           O  
ATOM   2493  HH  TYR A 168     -28.958 -16.738  -6.358  1.00 76.34           H  
ATOM   2494  CZ  TYR A 168     -27.618 -15.589  -5.665  1.00 76.34           C  
ATOM   2495  N   GLY A 169     -25.409 -16.069   0.144  1.00 79.93           N  
ATOM   2496  H   GLY A 169     -24.425 -15.911   0.307  1.00 79.93           H  
ATOM   2497  CA  GLY A 169     -26.055 -17.144   0.893  1.00 79.93           C  
ATOM   2498  HA2 GLY A 169     -25.282 -17.835   1.228  1.00 79.93           H  
ATOM   2499  HA3 GLY A 169     -26.752 -17.678   0.245  1.00 79.93           H  
ATOM   2500  C   GLY A 169     -26.814 -16.667   2.133  1.00 79.93           C  
ATOM   2501  O   GLY A 169     -27.851 -17.248   2.459  1.00 79.93           O  
ATOM   2502  N   SER A 170     -26.313 -15.626   2.800  1.00 78.29           N  
ATOM   2503  H   SER A 170     -25.403 -15.287   2.523  1.00 78.29           H  
ATOM   2504  CA  SER A 170     -26.808 -15.169   4.104  1.00 78.29           C  
ATOM   2505  HA  SER A 170     -27.318 -15.998   4.595  1.00 78.29           H  
ATOM   2506  C   SER A 170     -27.818 -14.021   4.035  1.00 78.29           C  
ATOM   2507  CB  SER A 170     -25.627 -14.784   5.003  1.00 78.29           C  
ATOM   2508  HB2 SER A 170     -25.009 -14.034   4.511  1.00 78.29           H  
ATOM   2509  HB3 SER A 170     -26.007 -14.370   5.937  1.00 78.29           H  
ATOM   2510  O   SER A 170     -28.619 -13.882   4.958  1.00 78.29           O  
ATOM   2511  OG  SER A 170     -24.856 -15.936   5.294  1.00 78.29           O  
ATOM   2512  HG  SER A 170     -24.294 -15.730   6.044  1.00 78.29           H  
ATOM   2513  N   TYR A 171     -27.837 -13.230   2.956  1.00 74.09           N  
ATOM   2514  H   TYR A 171     -27.148 -13.381   2.233  1.00 74.09           H  
ATOM   2515  CA  TYR A 171     -28.685 -12.038   2.843  1.00 74.09           C  
ATOM   2516  HA  TYR A 171     -29.317 -11.959   3.728  1.00 74.09           H  
ATOM   2517  C   TYR A 171     -29.622 -12.066   1.633  1.00 74.09           C  
ATOM   2518  CB  TYR A 171     -27.810 -10.783   2.810  1.00 74.09           C  
ATOM   2519  HB2 TYR A 171     -27.114 -10.852   1.973  1.00 74.09           H  
ATOM   2520  HB3 TYR A 171     -28.444  -9.916   2.627  1.00 74.09           H  
ATOM   2521  O   TYR A 171     -29.269 -12.503   0.536  1.00 74.09           O  
ATOM   2522  CG  TYR A 171     -27.044 -10.541   4.092  1.00 74.09           C  
ATOM   2523  CD1 TYR A 171     -27.707 -10.013   5.213  1.00 74.09           C  
ATOM   2524  HD1 TYR A 171     -28.768  -9.820   5.167  1.00 74.09           H  
ATOM   2525  CD2 TYR A 171     -25.671 -10.824   4.159  1.00 74.09           C  
ATOM   2526  HD2 TYR A 171     -25.168 -11.245   3.301  1.00 74.09           H  
ATOM   2527  CE1 TYR A 171     -26.997  -9.743   6.396  1.00 74.09           C  
ATOM   2528  HE1 TYR A 171     -27.511  -9.321   7.247  1.00 74.09           H  
ATOM   2529  CE2 TYR A 171     -24.948 -10.520   5.326  1.00 74.09           C  
ATOM   2530  HE2 TYR A 171     -23.881 -10.680   5.357  1.00 74.09           H  
ATOM   2531  OH  TYR A 171     -24.938  -9.629   7.581  1.00 74.09           O  
ATOM   2532  HH  TYR A 171     -25.526  -9.514   8.331  1.00 74.09           H  
ATOM   2533  CZ  TYR A 171     -25.610  -9.980   6.453  1.00 74.09           C  
ATOM   2534  N   ASN A 172     -30.828 -11.525   1.813  1.00 75.61           N  
ATOM   2535  H   ASN A 172     -31.052 -11.149   2.723  1.00 75.61           H  
ATOM   2536  CA  ASN A 172     -31.744 -11.221   0.721  1.00 75.61           C  
ATOM   2537  HA  ASN A 172     -31.564 -11.948  -0.071  1.00 75.61           H  
ATOM   2538  C   ASN A 172     -31.485  -9.809   0.172  1.00 75.61           C  
ATOM   2539  CB  ASN A 172     -33.204 -11.371   1.173  1.00 75.61           C  
ATOM   2540  HB2 ASN A 172     -33.876 -11.190   0.334  1.00 75.61           H  
ATOM   2541  HB3 ASN A 172     -33.423 -10.627   1.939  1.00 75.61           H  
ATOM   2542  O   ASN A 172     -30.985  -8.935   0.884  1.00 75.61           O  
ATOM   2543  CG  ASN A 172     -33.486 -12.752   1.710  1.00 75.61           C  
ATOM   2544  ND2 ASN A 172     -33.553 -12.873   3.012  1.00 75.61           N  
ATOM   2545 HD21 ASN A 172     -33.228 -12.079   3.545  1.00 75.61           H  
ATOM   2546 HD22 ASN A 172     -33.500 -13.807   3.393  1.00 75.61           H  
ATOM   2547  OD1 ASN A 172     -33.646 -13.714   0.970  1.00 75.61           O  
ATOM   2548  N   PRO A 173     -31.871  -9.534  -1.088  1.00 73.90           N  
ATOM   2549  CA  PRO A 173     -31.814  -8.182  -1.632  1.00 73.90           C  
ATOM   2550  HA  PRO A 173     -30.767  -7.889  -1.715  1.00 73.90           H  
ATOM   2551  C   PRO A 173     -32.563  -7.177  -0.742  1.00 73.90           C  
ATOM   2552  CB  PRO A 173     -32.427  -8.283  -3.034  1.00 73.90           C  
ATOM   2553  HB2 PRO A 173     -33.499  -8.092  -2.998  1.00 73.90           H  
ATOM   2554  HB3 PRO A 173     -31.944  -7.598  -3.731  1.00 73.90           H  
ATOM   2555  O   PRO A 173     -33.770  -7.313  -0.541  1.00 73.90           O  
ATOM   2556  CG  PRO A 173     -32.194  -9.742  -3.421  1.00 73.90           C  
ATOM   2557  HG2 PRO A 173     -31.178  -9.863  -3.797  1.00 73.90           H  
ATOM   2558  HG3 PRO A 173     -32.921 -10.089  -4.156  1.00 73.90           H  
ATOM   2559  CD  PRO A 173     -32.337 -10.477  -2.093  1.00 73.90           C  
ATOM   2560  HD2 PRO A 173     -33.386 -10.715  -1.911  1.00 73.90           H  
ATOM   2561  HD3 PRO A 173     -31.734 -11.385  -2.106  1.00 73.90           H  
ATOM   2562  N   GLY A 174     -31.847  -6.159  -0.255  1.00 75.11           N  
ATOM   2563  H   GLY A 174     -30.849  -6.159  -0.415  1.00 75.11           H  
ATOM   2564  CA  GLY A 174     -32.370  -5.120   0.640  1.00 75.11           C  
ATOM   2565  HA2 GLY A 174     -31.895  -4.172   0.391  1.00 75.11           H  
ATOM   2566  HA3 GLY A 174     -33.444  -5.012   0.489  1.00 75.11           H  
ATOM   2567  C   GLY A 174     -32.138  -5.362   2.135  1.00 75.11           C  
ATOM   2568  O   GLY A 174     -32.480  -4.485   2.921  1.00 75.11           O  
ATOM   2569  N   ASP A 175     -31.553  -6.498   2.534  1.00 75.80           N  
ATOM   2570  H   ASP A 175     -31.374  -7.236   1.868  1.00 75.80           H  
ATOM   2571  CA  ASP A 175     -31.201  -6.751   3.942  1.00 75.80           C  
ATOM   2572  HA  ASP A 175     -32.041  -6.465   4.575  1.00 75.80           H  
ATOM   2573  C   ASP A 175     -29.993  -5.913   4.408  1.00 75.80           C  
ATOM   2574  CB  ASP A 175     -30.920  -8.249   4.171  1.00 75.80           C  
ATOM   2575  HB2 ASP A 175     -30.487  -8.358   5.166  1.00 75.80           H  
ATOM   2576  HB3 ASP A 175     -30.179  -8.588   3.447  1.00 75.80           H  
ATOM   2577  O   ASP A 175     -29.824  -5.696   5.606  1.00 75.80           O  
ATOM   2578  CG  ASP A 175     -32.149  -9.174   4.122  1.00 75.80           C  
ATOM   2579  OD1 ASP A 175     -33.299  -8.683   4.119  1.00 75.80           O  
ATOM   2580  OD2 ASP A 175     -31.956 -10.416   4.088  1.00 75.80           O  
ATOM   2581  N   LEU A 176     -29.169  -5.438   3.467  1.00 68.04           N  
ATOM   2582  H   LEU A 176     -29.423  -5.603   2.504  1.00 68.04           H  
ATOM   2583  CA  LEU A 176     -28.034  -4.551   3.716  1.00 68.04           C  
ATOM   2584  HA  LEU A 176     -27.858  -4.474   4.789  1.00 68.04           H  
ATOM   2585  C   LEU A 176     -28.353  -3.143   3.206  1.00 68.04           C  
ATOM   2586  CB  LEU A 176     -26.764  -5.116   3.051  1.00 68.04           C  
ATOM   2587  HB2 LEU A 176     -26.948  -5.214   1.982  1.00 68.04           H  
ATOM   2588  HB3 LEU A 176     -25.959  -4.393   3.185  1.00 68.04           H  
ATOM   2589  O   LEU A 176     -28.735  -2.980   2.042  1.00 68.04           O  
ATOM   2590  CG  LEU A 176     -26.293  -6.475   3.603  1.00 68.04           C  
ATOM   2591  HG  LEU A 176     -27.095  -7.208   3.513  1.00 68.04           H  
ATOM   2592  CD1 LEU A 176     -25.101  -6.977   2.785  1.00 68.04           C  
ATOM   2593 HD11 LEU A 176     -24.783  -7.947   3.166  1.00 68.04           H  
ATOM   2594 HD12 LEU A 176     -25.389  -7.086   1.740  1.00 68.04           H  
ATOM   2595 HD13 LEU A 176     -24.273  -6.272   2.864  1.00 68.04           H  
ATOM   2596  CD2 LEU A 176     -25.864  -6.384   5.068  1.00 68.04           C  
ATOM   2597 HD21 LEU A 176     -25.434  -7.333   5.388  1.00 68.04           H  
ATOM   2598 HD22 LEU A 176     -25.130  -5.588   5.196  1.00 68.04           H  
ATOM   2599 HD23 LEU A 176     -26.734  -6.172   5.691  1.00 68.04           H  
ATOM   2600  N   ASP A 177     -28.163  -2.145   4.065  1.00 68.42           N  
ATOM   2601  H   ASP A 177     -27.761  -2.362   4.966  1.00 68.42           H  
ATOM   2602  CA  ASP A 177     -28.287  -0.730   3.720  1.00 68.42           C  
ATOM   2603  HA  ASP A 177     -28.822  -0.649   2.773  1.00 68.42           H  
ATOM   2604  C   ASP A 177     -26.886  -0.139   3.534  1.00 68.42           C  
ATOM   2605  CB  ASP A 177     -29.119   0.023   4.770  1.00 68.42           C  
ATOM   2606  HB2 ASP A 177     -29.992  -0.580   5.018  1.00 68.42           H  
ATOM   2607  HB3 ASP A 177     -28.535   0.160   5.680  1.00 68.42           H  
ATOM   2608  O   ASP A 177     -26.113  -0.015   4.487  1.00 68.42           O  
ATOM   2609  CG  ASP A 177     -29.614   1.382   4.258  1.00 68.42           C  
ATOM   2610  OD1 ASP A 177     -29.264   1.738   3.106  1.00 68.42           O  
ATOM   2611  OD2 ASP A 177     -30.423   1.999   4.989  1.00 68.42           O  
ATOM   2612  N   ILE A 178     -26.538   0.127   2.273  1.00 65.38           N  
ATOM   2613  H   ILE A 178     -27.256   0.010   1.573  1.00 65.38           H  
ATOM   2614  CA  ILE A 178     -25.188   0.520   1.842  1.00 65.38           C  
ATOM   2615  HA  ILE A 178     -24.608   0.783   2.727  1.00 65.38           H  
ATOM   2616  C   ILE A 178     -25.173   1.775   0.966  1.00 65.38           C  
ATOM   2617  CB  ILE A 178     -24.456  -0.646   1.130  1.00 65.38           C  
ATOM   2618  HB  ILE A 178     -23.510  -0.267   0.743  1.00 65.38           H  
ATOM   2619  O   ILE A 178     -24.110   2.148   0.480  1.00 65.38           O  
ATOM   2620  CG1 ILE A 178     -25.271  -1.212  -0.054  1.00 65.38           C  
ATOM   2621 HG12 ILE A 178     -26.077  -1.837   0.328  1.00 65.38           H  
ATOM   2622 HG13 ILE A 178     -25.719  -0.390  -0.612  1.00 65.38           H  
ATOM   2623  CG2 ILE A 178     -24.106  -1.742   2.143  1.00 65.38           C  
ATOM   2624 HG21 ILE A 178     -23.450  -2.489   1.694  1.00 65.38           H  
ATOM   2625 HG22 ILE A 178     -23.581  -1.270   2.973  1.00 65.38           H  
ATOM   2626 HG23 ILE A 178     -25.009  -2.220   2.523  1.00 65.38           H  
ATOM   2627  CD1 ILE A 178     -24.432  -2.033  -1.041  1.00 65.38           C  
ATOM   2628 HD11 ILE A 178     -25.088  -2.460  -1.800  1.00 65.38           H  
ATOM   2629 HD12 ILE A 178     -23.714  -1.377  -1.533  1.00 65.38           H  
ATOM   2630 HD13 ILE A 178     -23.910  -2.842  -0.530  1.00 65.38           H  
ATOM   2631  N   SER A 179     -26.318   2.422   0.714  1.00 61.66           N  
ATOM   2632  H   SER A 179     -27.152   2.193   1.236  1.00 61.66           H  
ATOM   2633  CA  SER A 179     -26.355   3.569  -0.211  1.00 61.66           C  
ATOM   2634  HA  SER A 179     -25.865   3.277  -1.140  1.00 61.66           H  
ATOM   2635  C   SER A 179     -25.608   4.791   0.308  1.00 61.66           C  
ATOM   2636  CB  SER A 179     -27.790   3.982  -0.544  1.00 61.66           C  
ATOM   2637  HB2 SER A 179     -27.765   4.807  -1.256  1.00 61.66           H  
ATOM   2638  HB3 SER A 179     -28.295   3.138  -1.012  1.00 61.66           H  
ATOM   2639  O   SER A 179     -25.153   5.605  -0.492  1.00 61.66           O  
ATOM   2640  OG  SER A 179     -28.530   4.380   0.592  1.00 61.66           O  
ATOM   2641  HG  SER A 179     -28.177   5.187   0.972  1.00 61.66           H  
ATOM   2642  N   ASP A 180     -25.494   4.903   1.629  1.00 62.67           N  
ATOM   2643  H   ASP A 180     -25.961   4.218   2.206  1.00 62.67           H  
ATOM   2644  CA  ASP A 180     -24.951   6.084   2.297  1.00 62.67           C  
ATOM   2645  HA  ASP A 180     -24.937   6.918   1.595  1.00 62.67           H  
ATOM   2646  C   ASP A 180     -23.492   5.874   2.743  1.00 62.67           C  
ATOM   2647  CB  ASP A 180     -25.901   6.476   3.444  1.00 62.67           C  
ATOM   2648  HB2 ASP A 180     -25.463   7.315   3.984  1.00 62.67           H  
ATOM   2649  HB3 ASP A 180     -25.985   5.638   4.136  1.00 62.67           H  
ATOM   2650  O   ASP A 180     -22.828   6.808   3.193  1.00 62.67           O  
ATOM   2651  CG  ASP A 180     -27.315   6.892   2.981  1.00 62.67           C  
ATOM   2652  OD1 ASP A 180     -27.599   6.892   1.755  1.00 62.67           O  
ATOM   2653  OD2 ASP A 180     -28.137   7.236   3.860  1.00 62.67           O  
ATOM   2654  N   VAL A 181     -22.962   4.660   2.560  1.00 62.96           N  
ATOM   2655  H   VAL A 181     -23.521   3.971   2.075  1.00 62.96           H  
ATOM   2656  CA  VAL A 181     -21.603   4.293   2.955  1.00 62.96           C  
ATOM   2657  HA  VAL A 181     -21.397   4.732   3.932  1.00 62.96           H  
ATOM   2658  C   VAL A 181     -20.621   4.854   1.938  1.00 62.96           C  
ATOM   2659  CB  VAL A 181     -21.442   2.769   3.077  1.00 62.96           C  
ATOM   2660  HB  VAL A 181     -21.602   2.310   2.101  1.00 62.96           H  
ATOM   2661  O   VAL A 181     -20.532   4.369   0.810  1.00 62.96           O  
ATOM   2662  CG1 VAL A 181     -20.041   2.388   3.580  1.00 62.96           C  
ATOM   2663 HG11 VAL A 181     -19.968   1.304   3.672  1.00 62.96           H  
ATOM   2664 HG12 VAL A 181     -19.858   2.845   4.552  1.00 62.96           H  
ATOM   2665 HG13 VAL A 181     -19.282   2.725   2.874  1.00 62.96           H  
ATOM   2666  CG2 VAL A 181     -22.469   2.179   4.046  1.00 62.96           C  
ATOM   2667 HG21 VAL A 181     -22.427   1.092   3.971  1.00 62.96           H  
ATOM   2668 HG22 VAL A 181     -22.266   2.508   5.065  1.00 62.96           H  
ATOM   2669 HG23 VAL A 181     -23.481   2.485   3.783  1.00 62.96           H  
ATOM   2670  N   GLN A 182     -19.848   5.858   2.348  1.00 60.94           N  
ATOM   2671  H   GLN A 182     -20.014   6.253   3.262  1.00 60.94           H  
ATOM   2672  CA  GLN A 182     -18.760   6.366   1.519  1.00 60.94           C  
ATOM   2673  HA  GLN A 182     -19.139   6.512   0.508  1.00 60.94           H  
ATOM   2674  C   GLN A 182     -17.633   5.338   1.442  1.00 60.94           C  
ATOM   2675  CB  GLN A 182     -18.244   7.717   2.023  1.00 60.94           C  
ATOM   2676  HB2 GLN A 182     -17.921   7.627   3.061  1.00 60.94           H  
ATOM   2677  HB3 GLN A 182     -17.394   8.004   1.404  1.00 60.94           H  
ATOM   2678  O   GLN A 182     -17.158   4.816   2.460  1.00 60.94           O  
ATOM   2679  CG  GLN A 182     -19.317   8.806   1.909  1.00 60.94           C  
ATOM   2680  HG2 GLN A 182     -19.741   8.778   0.905  1.00 60.94           H  
ATOM   2681  HG3 GLN A 182     -20.118   8.599   2.619  1.00 60.94           H  
ATOM   2682  CD  GLN A 182     -18.799  10.220   2.157  1.00 60.94           C  
ATOM   2683  NE2 GLN A 182     -19.669  11.201   2.106  1.00 60.94           N  
ATOM   2684 HE21 GLN A 182     -20.647  10.985   1.977  1.00 60.94           H  
ATOM   2685 HE22 GLN A 182     -19.315  12.130   2.288  1.00 60.94           H  
ATOM   2686  OE1 GLN A 182     -17.628  10.505   2.359  1.00 60.94           O  
ATOM   2687  N   SER A 183     -17.167   5.081   0.221  1.00 61.17           N  
ATOM   2688  H   SER A 183     -17.587   5.559  -0.563  1.00 61.17           H  
ATOM   2689  CA  SER A 183     -15.941   4.320   0.025  1.00 61.17           C  
ATOM   2690  HA  SER A 183     -16.073   3.356   0.517  1.00 61.17           H  
ATOM   2691  C   SER A 183     -14.762   5.060   0.670  1.00 61.17           C  
ATOM   2692  CB  SER A 183     -15.679   4.062  -1.459  1.00 61.17           C  
ATOM   2693  HB2 SER A 183     -14.814   3.409  -1.576  1.00 61.17           H  
ATOM   2694  HB3 SER A 183     -16.547   3.578  -1.907  1.00 61.17           H  
ATOM   2695  O   SER A 183     -14.775   6.290   0.790  1.00 61.17           O  
ATOM   2696  OG  SER A 183     -15.426   5.280  -2.117  1.00 61.17           O  
ATOM   2697  HG  SER A 183     -16.266   5.742  -2.162  1.00 61.17           H  
ATOM   2698  N   PRO A 184     -13.708   4.343   1.084  1.00 58.20           N  
ATOM   2699  CA  PRO A 184     -12.540   5.020   1.621  1.00 58.20           C  
ATOM   2700  HA  PRO A 184     -12.815   5.550   2.533  1.00 58.20           H  
ATOM   2701  C   PRO A 184     -11.908   6.031   0.662  1.00 58.20           C  
ATOM   2702  CB  PRO A 184     -11.562   3.928   1.965  1.00 58.20           C  
ATOM   2703  HB2 PRO A 184     -10.618   4.091   1.445  1.00 58.20           H  
ATOM   2704  HB3 PRO A 184     -11.427   3.987   3.045  1.00 58.20           H  
ATOM   2705  O   PRO A 184     -11.467   7.093   1.095  1.00 58.20           O  
ATOM   2706  CG  PRO A 184     -12.164   2.582   1.554  1.00 58.20           C  
ATOM   2707  HG2 PRO A 184     -11.601   2.182   0.710  1.00 58.20           H  
ATOM   2708  HG3 PRO A 184     -12.148   1.865   2.375  1.00 58.20           H  
ATOM   2709  CD  PRO A 184     -13.589   2.891   1.110  1.00 58.20           C  
ATOM   2710  HD2 PRO A 184     -14.306   2.471   1.815  1.00 58.20           H  
ATOM   2711  HD3 PRO A 184     -13.758   2.469   0.119  1.00 58.20           H  
ATOM   2712  N   GLU A 185     -11.919   5.750  -0.643  1.00 58.49           N  
ATOM   2713  H   GLU A 185     -12.311   4.874  -0.956  1.00 58.49           H  
ATOM   2714  CA  GLU A 185     -11.431   6.699  -1.642  1.00 58.49           C  
ATOM   2715  HA  GLU A 185     -10.416   6.989  -1.373  1.00 58.49           H  
ATOM   2716  C   GLU A 185     -12.282   7.978  -1.673  1.00 58.49           C  
ATOM   2717  CB  GLU A 185     -11.401   6.031  -3.026  1.00 58.49           C  
ATOM   2718  HB2 GLU A 185     -10.866   5.084  -2.956  1.00 58.49           H  
ATOM   2719  HB3 GLU A 185     -12.420   5.841  -3.363  1.00 58.49           H  
ATOM   2720  O   GLU A 185     -11.735   9.080  -1.738  1.00 58.49           O  
ATOM   2721  CG  GLU A 185     -10.680   6.943  -4.031  1.00 58.49           C  
ATOM   2722  HG2 GLU A 185      -9.649   7.081  -3.703  1.00 58.49           H  
ATOM   2723  HG3 GLU A 185     -11.158   7.923  -4.035  1.00 58.49           H  
ATOM   2724  CD  GLU A 185     -10.675   6.437  -5.475  1.00 58.49           C  
ATOM   2725  OE1 GLU A 185     -10.463   7.315  -6.356  1.00 58.49           O  
ATOM   2726  OE2 GLU A 185     -10.835   5.225  -5.712  1.00 58.49           O  
ATOM   2727  N   GLU A 186     -13.610   7.857  -1.600  1.00 61.17           N  
ATOM   2728  H   GLU A 186     -14.020   6.937  -1.532  1.00 61.17           H  
ATOM   2729  CA  GLU A 186     -14.500   9.019  -1.515  1.00 61.17           C  
ATOM   2730  HA  GLU A 186     -14.313   9.682  -2.359  1.00 61.17           H  
ATOM   2731  C   GLU A 186     -14.242   9.827  -0.249  1.00 61.17           C  
ATOM   2732  CB  GLU A 186     -15.967   8.589  -1.547  1.00 61.17           C  
ATOM   2733  HB2 GLU A 186     -16.595   9.416  -1.217  1.00 61.17           H  
ATOM   2734  HB3 GLU A 186     -16.101   7.763  -0.849  1.00 61.17           H  
ATOM   2735  O   GLU A 186     -14.181  11.050  -0.328  1.00 61.17           O  
ATOM   2736  CG  GLU A 186     -16.406   8.195  -2.964  1.00 61.17           C  
ATOM   2737  HG2 GLU A 186     -15.662   7.541  -3.418  1.00 61.17           H  
ATOM   2738  HG3 GLU A 186     -16.458   9.099  -3.571  1.00 61.17           H  
ATOM   2739  CD  GLU A 186     -17.762   7.484  -2.960  1.00 61.17           C  
ATOM   2740  OE1 GLU A 186     -18.529   7.694  -3.924  1.00 61.17           O  
ATOM   2741  OE2 GLU A 186     -17.986   6.697  -2.009  1.00 61.17           O  
ATOM   2742  N   LEU A 187     -14.020   9.172   0.892  1.00 62.78           N  
ATOM   2743  H   LEU A 187     -14.093   8.164   0.885  1.00 62.78           H  
ATOM   2744  CA  LEU A 187     -13.696   9.855   2.144  1.00 62.78           C  
ATOM   2745  HA  LEU A 187     -14.484  10.576   2.363  1.00 62.78           H  
ATOM   2746  C   LEU A 187     -12.393  10.642   2.040  1.00 62.78           C  
ATOM   2747  CB  LEU A 187     -13.611   8.833   3.279  1.00 62.78           C  
ATOM   2748  HB2 LEU A 187     -13.016   7.982   2.946  1.00 62.78           H  
ATOM   2749  HB3 LEU A 187     -13.103   9.277   4.135  1.00 62.78           H  
ATOM   2750  O   LEU A 187     -12.377  11.823   2.379  1.00 62.78           O  
ATOM   2751  CG  LEU A 187     -14.997   8.358   3.721  1.00 62.78           C  
ATOM   2752  HG  LEU A 187     -15.626   8.170   2.851  1.00 62.78           H  
ATOM   2753  CD1 LEU A 187     -14.831   7.062   4.489  1.00 62.78           C  
ATOM   2754 HD11 LEU A 187     -14.037   7.195   5.224  1.00 62.78           H  
ATOM   2755 HD12 LEU A 187     -15.772   6.793   4.968  1.00 62.78           H  
ATOM   2756 HD13 LEU A 187     -14.558   6.274   3.787  1.00 62.78           H  
ATOM   2757  CD2 LEU A 187     -15.676   9.370   4.645  1.00 62.78           C  
ATOM   2758 HD21 LEU A 187     -15.093   9.497   5.557  1.00 62.78           H  
ATOM   2759 HD22 LEU A 187     -16.675   9.015   4.901  1.00 62.78           H  
ATOM   2760 HD23 LEU A 187     -15.774  10.331   4.141  1.00 62.78           H  
ATOM   2761  N   VAL A 188     -11.333  10.023   1.511  1.00 62.86           N  
ATOM   2762  H   VAL A 188     -11.423   9.046   1.273  1.00 62.86           H  
ATOM   2763  CA  VAL A 188     -10.044  10.692   1.279  1.00 62.86           C  
ATOM   2764  HA  VAL A 188      -9.688  11.107   2.221  1.00 62.86           H  
ATOM   2765  C   VAL A 188     -10.206  11.862   0.303  1.00 62.86           C  
ATOM   2766  CB  VAL A 188      -9.001   9.678   0.765  1.00 62.86           C  
ATOM   2767  HB  VAL A 188      -9.418   9.134  -0.083  1.00 62.86           H  
ATOM   2768  O   VAL A 188      -9.644  12.933   0.518  1.00 62.86           O  
ATOM   2769  CG1 VAL A 188      -7.696  10.344   0.315  1.00 62.86           C  
ATOM   2770 HG11 VAL A 188      -7.873  10.999  -0.538  1.00 62.86           H  
ATOM   2771 HG12 VAL A 188      -6.979   9.580   0.017  1.00 62.86           H  
ATOM   2772 HG13 VAL A 188      -7.280  10.915   1.145  1.00 62.86           H  
ATOM   2773  CG2 VAL A 188      -8.614   8.674   1.857  1.00 62.86           C  
ATOM   2774 HG21 VAL A 188      -7.981   7.891   1.438  1.00 62.86           H  
ATOM   2775 HG22 VAL A 188      -9.499   8.202   2.283  1.00 62.86           H  
ATOM   2776 HG23 VAL A 188      -8.068   9.181   2.652  1.00 62.86           H  
ATOM   2777  N   ARG A 189     -10.993  11.711  -0.770  1.00 61.49           N  
ATOM   2778  H   ARG A 189     -11.433  10.813  -0.913  1.00 61.49           H  
ATOM   2779  CA  ARG A 189     -11.262  12.814  -1.712  1.00 61.49           C  
ATOM   2780  HA  ARG A 189     -10.313  13.258  -2.015  1.00 61.49           H  
ATOM   2781  C   ARG A 189     -12.049  13.945  -1.048  1.00 61.49           C  
ATOM   2782  CB  ARG A 189     -12.004  12.291  -2.949  1.00 61.49           C  
ATOM   2783  HB2 ARG A 189     -12.428  13.137  -3.488  1.00 61.49           H  
ATOM   2784  HB3 ARG A 189     -12.825  11.648  -2.630  1.00 61.49           H  
ATOM   2785  O   ARG A 189     -11.709  15.113  -1.242  1.00 61.49           O  
ATOM   2786  CG  ARG A 189     -11.084  11.522  -3.909  1.00 61.49           C  
ATOM   2787  HG2 ARG A 189     -10.593  10.705  -3.381  1.00 61.49           H  
ATOM   2788  HG3 ARG A 189     -10.322  12.194  -4.303  1.00 61.49           H  
ATOM   2789  CD  ARG A 189     -11.919  10.949  -5.061  1.00 61.49           C  
ATOM   2790  HD2 ARG A 189     -12.410  11.759  -5.601  1.00 61.49           H  
ATOM   2791  HD3 ARG A 189     -12.697  10.319  -4.632  1.00 61.49           H  
ATOM   2792  NE  ARG A 189     -11.116  10.117  -5.976  1.00 61.49           N  
ATOM   2793  HE  ARG A 189     -11.053   9.132  -5.762  1.00 61.49           H  
ATOM   2794  NH1 ARG A 189     -10.526  11.684  -7.547  1.00 61.49           N  
ATOM   2795 HH11 ARG A 189     -10.024  11.911  -8.394  1.00 61.49           H  
ATOM   2796 HH12 ARG A 189     -10.974  12.379  -6.967  1.00 61.49           H  
ATOM   2797  NH2 ARG A 189      -9.922   9.537  -7.787  1.00 61.49           N  
ATOM   2798 HH21 ARG A 189      -9.480   9.691  -8.682  1.00 61.49           H  
ATOM   2799 HH22 ARG A 189      -9.993   8.604  -7.407  1.00 61.49           H  
ATOM   2800  CZ  ARG A 189     -10.525  10.457  -7.099  1.00 61.49           C  
ATOM   2801  N   ASN A 190     -13.061  13.607  -0.255  1.00 62.97           N  
ATOM   2802  H   ASN A 190     -13.279  12.626  -0.157  1.00 62.97           H  
ATOM   2803  CA  ASN A 190     -13.928  14.569   0.416  1.00 62.97           C  
ATOM   2804  HA  ASN A 190     -14.257  15.306  -0.318  1.00 62.97           H  
ATOM   2805  C   ASN A 190     -13.180  15.336   1.515  1.00 62.97           C  
ATOM   2806  CB  ASN A 190     -15.177  13.846   0.949  1.00 62.97           C  
ATOM   2807  HB2 ASN A 190     -15.732  14.522   1.599  1.00 62.97           H  
ATOM   2808  HB3 ASN A 190     -14.875  12.980   1.539  1.00 62.97           H  
ATOM   2809  O   ASN A 190     -13.359  16.551   1.626  1.00 62.97           O  
ATOM   2810  CG  ASN A 190     -16.128  13.397  -0.153  1.00 62.97           C  
ATOM   2811  ND2 ASN A 190     -17.000  12.457   0.133  1.00 62.97           N  
ATOM   2812 HD21 ASN A 190     -16.932  11.939   0.998  1.00 62.97           H  
ATOM   2813 HD22 ASN A 190     -17.544  12.102  -0.641  1.00 62.97           H  
ATOM   2814  OD1 ASN A 190     -16.128  13.896  -1.270  1.00 62.97           O  
ATOM   2815  N   SER A 191     -12.274  14.678   2.250  1.00 62.78           N  
ATOM   2816  H   SER A 191     -12.182  13.679   2.137  1.00 62.78           H  
ATOM   2817  CA  SER A 191     -11.463  15.318   3.295  1.00 62.78           C  
ATOM   2818  HA  SER A 191     -12.138  15.826   3.984  1.00 62.78           H  
ATOM   2819  C   SER A 191     -10.507  16.380   2.744  1.00 62.78           C  
ATOM   2820  CB  SER A 191     -10.687  14.269   4.106  1.00 62.78           C  
ATOM   2821  HB2 SER A 191     -10.238  14.754   4.973  1.00 62.78           H  
ATOM   2822  HB3 SER A 191     -11.378  13.505   4.463  1.00 62.78           H  
ATOM   2823  O   SER A 191     -10.123  17.297   3.460  1.00 62.78           O  
ATOM   2824  OG  SER A 191      -9.664  13.657   3.341  1.00 62.78           O  
ATOM   2825  HG  SER A 191      -9.081  14.333   2.988  1.00 62.78           H  
ATOM   2826  N   VAL A 192     -10.123  16.292   1.463  1.00 55.04           N  
ATOM   2827  H   VAL A 192     -10.429  15.491   0.930  1.00 55.04           H  
ATOM   2828  CA  VAL A 192      -9.323  17.338   0.798  1.00 55.04           C  
ATOM   2829  HA  VAL A 192      -8.573  17.704   1.500  1.00 55.04           H  
ATOM   2830  C   VAL A 192     -10.191  18.538   0.408  1.00 55.04           C  
ATOM   2831  CB  VAL A 192      -8.586  16.780  -0.436  1.00 55.04           C  
ATOM   2832  HB  VAL A 192      -9.315  16.408  -1.156  1.00 55.04           H  
ATOM   2833  O   VAL A 192      -9.730  19.678   0.453  1.00 55.04           O  
ATOM   2834  CG1 VAL A 192      -7.712  17.836  -1.128  1.00 55.04           C  
ATOM   2835 HG11 VAL A 192      -8.336  18.623  -1.552  1.00 55.04           H  
ATOM   2836 HG12 VAL A 192      -7.144  17.376  -1.938  1.00 55.04           H  
ATOM   2837 HG13 VAL A 192      -7.022  18.275  -0.408  1.00 55.04           H  
ATOM   2838  CG2 VAL A 192      -7.644  15.638  -0.057  1.00 55.04           C  
ATOM   2839 HG21 VAL A 192      -8.200  14.846   0.446  1.00 55.04           H  
ATOM   2840 HG22 VAL A 192      -6.868  15.999   0.619  1.00 55.04           H  
ATOM   2841 HG23 VAL A 192      -7.181  15.214  -0.948  1.00 55.04           H  
ATOM   2842  N   SER A 193     -11.444  18.306   0.005  1.00 48.64           N  
ATOM   2843  H   SER A 193     -11.781  17.354  -0.005  1.00 48.64           H  
ATOM   2844  CA  SER A 193     -12.344  19.371  -0.454  1.00 48.64           C  
ATOM   2845  HA  SER A 193     -11.750  20.101  -1.004  1.00 48.64           H  
ATOM   2846  C   SER A 193     -13.032  20.149   0.669  1.00 48.64           C  
ATOM   2847  CB  SER A 193     -13.384  18.822  -1.432  1.00 48.64           C  
ATOM   2848  HB2 SER A 193     -12.881  18.541  -2.357  1.00 48.64           H  
ATOM   2849  HB3 SER A 193     -14.108  19.604  -1.660  1.00 48.64           H  
ATOM   2850  O   SER A 193     -13.328  21.326   0.473  1.00 48.64           O  
ATOM   2851  OG  SER A 193     -14.062  17.689  -0.937  1.00 48.64           O  
ATOM   2852  HG  SER A 193     -14.080  17.688   0.023  1.00 48.64           H  
ATOM   2853  N   ASP A 194     -13.250  19.532   1.833  1.00 50.97           N  
ATOM   2854  H   ASP A 194     -12.995  18.559   1.923  1.00 50.97           H  
ATOM   2855  CA  ASP A 194     -13.959  20.134   2.976  1.00 50.97           C  
ATOM   2856  HA  ASP A 194     -14.439  21.037   2.600  1.00 50.97           H  
ATOM   2857  C   ASP A 194     -13.010  20.658   4.071  1.00 50.97           C  
ATOM   2858  CB  ASP A 194     -15.074  19.186   3.477  1.00 50.97           C  
ATOM   2859  HB2 ASP A 194     -14.989  18.227   2.966  1.00 50.97           H  
ATOM   2860  HB3 ASP A 194     -14.952  18.980   4.541  1.00 50.97           H  
ATOM   2861  O   ASP A 194     -13.355  20.745   5.250  1.00 50.97           O  
ATOM   2862  CG  ASP A 194     -16.496  19.723   3.252  1.00 50.97           C  
ATOM   2863  OD1 ASP A 194     -16.665  20.958   3.101  1.00 50.97           O  
ATOM   2864  OD2 ASP A 194     -17.424  18.887   3.207  1.00 50.97           O  
ATOM   2865  N   TYR A 195     -11.817  21.078   3.643  1.00 43.27           N  
ATOM   2866  H   TYR A 195     -11.627  20.912   2.664  1.00 43.27           H  
ATOM   2867  CA  TYR A 195     -10.684  21.536   4.454  1.00 43.27           C  
ATOM   2868  HA  TYR A 195     -10.209  20.668   4.911  1.00 43.27           H  
ATOM   2869  C   TYR A 195     -11.047  22.516   5.587  1.00 43.27           C  
ATOM   2870  CB  TYR A 195      -9.698  22.186   3.470  1.00 43.27           C  
ATOM   2871  HB2 TYR A 195     -10.195  23.011   2.961  1.00 43.27           H  
ATOM   2872  HB3 TYR A 195      -9.434  21.451   2.710  1.00 43.27           H  
ATOM   2873  O   TYR A 195     -10.498  22.440   6.681  1.00 43.27           O  
ATOM   2874  CG  TYR A 195      -8.416  22.693   4.090  1.00 43.27           C  
ATOM   2875  CD1 TYR A 195      -8.250  24.068   4.348  1.00 43.27           C  
ATOM   2876  HD1 TYR A 195      -9.049  24.760   4.124  1.00 43.27           H  
ATOM   2877  CD2 TYR A 195      -7.398  21.780   4.424  1.00 43.27           C  
ATOM   2878  HD2 TYR A 195      -7.541  20.722   4.265  1.00 43.27           H  
ATOM   2879  CE1 TYR A 195      -7.058  24.533   4.933  1.00 43.27           C  
ATOM   2880  HE1 TYR A 195      -6.927  25.576   5.182  1.00 43.27           H  
ATOM   2881  CE2 TYR A 195      -6.217  22.242   5.031  1.00 43.27           C  
ATOM   2882  HE2 TYR A 195      -5.454  21.549   5.355  1.00 43.27           H  
ATOM   2883  OH  TYR A 195      -4.944  24.079   5.920  1.00 43.27           O  
ATOM   2884  HH  TYR A 195      -4.780  23.472   6.645  1.00 43.27           H  
ATOM   2885  CZ  TYR A 195      -6.047  23.619   5.284  1.00 43.27           C  
ATOM   2886  N   GLY A 196     -12.010  23.419   5.362  1.00 43.70           N  
ATOM   2887  H   GLY A 196     -12.499  23.365   4.480  1.00 43.70           H  
ATOM   2888  CA  GLY A 196     -12.458  24.377   6.382  1.00 43.70           C  
ATOM   2889  HA2 GLY A 196     -11.584  24.853   6.827  1.00 43.70           H  
ATOM   2890  HA3 GLY A 196     -13.064  25.145   5.902  1.00 43.70           H  
ATOM   2891  C   GLY A 196     -13.287  23.773   7.525  1.00 43.70           C  
ATOM   2892  O   GLY A 196     -13.548  24.468   8.503  1.00 43.70           O  
ATOM   2893  N   SER A 197     -13.726  22.518   7.398  1.00 44.57           N  
ATOM   2894  H   SER A 197     -13.437  22.003   6.579  1.00 44.57           H  
ATOM   2895  CA  SER A 197     -14.570  21.812   8.373  1.00 44.57           C  
ATOM   2896  HA  SER A 197     -14.739  22.460   9.233  1.00 44.57           H  
ATOM   2897  C   SER A 197     -13.935  20.535   8.931  1.00 44.57           C  
ATOM   2898  CB  SER A 197     -15.939  21.511   7.759  1.00 44.57           C  
ATOM   2899  HB2 SER A 197     -16.597  21.132   8.542  1.00 44.57           H  
ATOM   2900  HB3 SER A 197     -16.367  22.433   7.367  1.00 44.57           H  
ATOM   2901  O   SER A 197     -14.201  20.204  10.082  1.00 44.57           O  
ATOM   2902  OG  SER A 197     -15.875  20.550   6.726  1.00 44.57           O  
ATOM   2903  HG  SER A 197     -15.182  20.755   6.093  1.00 44.57           H  
ATOM   2904  N   THR A 198     -13.074  19.860   8.162  1.00 46.90           N  
ATOM   2905  H   THR A 198     -12.970  20.123   7.193  1.00 46.90           H  
ATOM   2906  CA  THR A 198     -12.367  18.636   8.589  1.00 46.90           C  
ATOM   2907  HA  THR A 198     -12.981  18.100   9.314  1.00 46.90           H  
ATOM   2908  C   THR A 198     -11.025  18.910   9.268  1.00 46.90           C  
ATOM   2909  CB  THR A 198     -12.126  17.716   7.382  1.00 46.90           C  
ATOM   2910  HB  THR A 198     -11.576  16.833   7.707  1.00 46.90           H  
ATOM   2911  O   THR A 198     -10.497  18.045   9.965  1.00 46.90           O  
ATOM   2912  CG2 THR A 198     -13.432  17.258   6.732  1.00 46.90           C  
ATOM   2913 HG21 THR A 198     -14.003  18.115   6.376  1.00 46.90           H  
ATOM   2914 HG22 THR A 198     -14.027  16.710   7.463  1.00 46.90           H  
ATOM   2915 HG23 THR A 198     -13.208  16.596   5.896  1.00 46.90           H  
ATOM   2916  OG1 THR A 198     -11.374  18.395   6.395  1.00 46.90           O  
ATOM   2917  HG1 THR A 198     -10.448  18.338   6.643  1.00 46.90           H  
ATOM   2918  N   GLY A 199     -10.478  20.103   9.008  1.00 53.87           N  
ATOM   2919  H   GLY A 199     -11.005  20.708   8.394  1.00 53.87           H  
ATOM   2920  CA  GLY A 199      -9.122  20.552   9.316  1.00 53.87           C  
ATOM   2921  HA2 GLY A 199      -8.984  20.760  10.377  1.00 53.87           H  
ATOM   2922  HA3 GLY A 199      -8.980  21.510   8.817  1.00 53.87           H  
ATOM   2923  C   GLY A 199      -8.002  19.646   8.812  1.00 53.87           C  
ATOM   2924  O   GLY A 199      -8.210  18.731   8.012  1.00 53.87           O  
ATOM   2925  N   ASP A 200      -6.780  19.992   9.214  1.00 61.81           N  
ATOM   2926  H   ASP A 200      -6.702  20.762   9.863  1.00 61.81           H  
ATOM   2927  CA  ASP A 200      -5.565  19.648   8.469  1.00 61.81           C  
ATOM   2928  HA  ASP A 200      -5.712  19.930   7.426  1.00 61.81           H  
ATOM   2929  C   ASP A 200      -5.238  18.140   8.479  1.00 61.81           C  
ATOM   2930  CB  ASP A 200      -4.401  20.492   9.026  1.00 61.81           C  
ATOM   2931  HB2 ASP A 200      -4.213  20.222  10.065  1.00 61.81           H  
ATOM   2932  HB3 ASP A 200      -3.512  20.287   8.429  1.00 61.81           H  
ATOM   2933  O   ASP A 200      -4.609  17.625   7.554  1.00 61.81           O  
ATOM   2934  CG  ASP A 200      -4.596  21.999   8.902  1.00 61.81           C  
ATOM   2935  OD1 ASP A 200      -5.133  22.417   7.858  1.00 61.81           O  
ATOM   2936  OD2 ASP A 200      -4.167  22.738   9.808  1.00 61.81           O  
ATOM   2937  N   MET A 201      -5.687  17.407   9.502  1.00 69.79           N  
ATOM   2938  H   MET A 201      -6.245  17.885  10.196  1.00 69.79           H  
ATOM   2939  CA  MET A 201      -5.238  16.037   9.782  1.00 69.79           C  
ATOM   2940  HA  MET A 201      -4.261  15.882   9.324  1.00 69.79           H  
ATOM   2941  C   MET A 201      -6.147  14.921   9.252  1.00 69.79           C  
ATOM   2942  CB  MET A 201      -5.069  15.877  11.285  1.00 69.79           C  
ATOM   2943  HB2 MET A 201      -5.998  16.230  11.734  1.00 69.79           H  
ATOM   2944  HB3 MET A 201      -4.928  14.821  11.517  1.00 69.79           H  
ATOM   2945  O   MET A 201      -5.702  13.775   9.188  1.00 69.79           O  
ATOM   2946  CG  MET A 201      -3.903  16.674  11.875  1.00 69.79           C  
ATOM   2947  HG2 MET A 201      -2.973  16.309  11.439  1.00 69.79           H  
ATOM   2948  HG3 MET A 201      -4.015  17.724  11.602  1.00 69.79           H  
ATOM   2949  SD  MET A 201      -3.769  16.583  13.680  1.00 69.79           S  
ATOM   2950  CE  MET A 201      -3.548  14.819  13.906  1.00 69.79           C  
ATOM   2951  HE1 MET A 201      -3.370  14.651  14.969  1.00 69.79           H  
ATOM   2952  HE2 MET A 201      -4.462  14.299  13.621  1.00 69.79           H  
ATOM   2953  HE3 MET A 201      -2.704  14.464  13.314  1.00 69.79           H  
ATOM   2954  N   ALA A 202      -7.385  15.211   8.841  1.00 69.66           N  
ATOM   2955  H   ALA A 202      -7.717  16.163   8.901  1.00 69.66           H  
ATOM   2956  CA  ALA A 202      -8.305  14.163   8.386  1.00 69.66           C  
ATOM   2957  HA  ALA A 202      -8.436  13.441   9.192  1.00 69.66           H  
ATOM   2958  C   ALA A 202      -7.747  13.398   7.171  1.00 69.66           C  
ATOM   2959  CB  ALA A 202      -9.666  14.797   8.083  1.00 69.66           C  
ATOM   2960  HB1 ALA A 202      -9.569  15.554   7.305  1.00 69.66           H  
ATOM   2961  HB2 ALA A 202     -10.064  15.259   8.987  1.00 69.66           H  
ATOM   2962  HB3 ALA A 202     -10.363  14.027   7.752  1.00 69.66           H  
ATOM   2963  O   ALA A 202      -7.718  12.169   7.158  1.00 69.66           O  
ATOM   2964  N   TYR A 203      -7.219  14.128   6.183  1.00 69.07           N  
ATOM   2965  H   TYR A 203      -7.235  15.133   6.281  1.00 69.07           H  
ATOM   2966  CA  TYR A 203      -6.605  13.540   4.992  1.00 69.07           C  
ATOM   2967  HA  TYR A 203      -7.354  12.912   4.511  1.00 69.07           H  
ATOM   2968  C   TYR A 203      -5.415  12.611   5.305  1.00 69.07           C  
ATOM   2969  CB  TYR A 203      -6.224  14.649   4.002  1.00 69.07           C  
ATOM   2970  HB2 TYR A 203      -5.643  15.419   4.509  1.00 69.07           H  
ATOM   2971  HB3 TYR A 203      -7.137  15.127   3.646  1.00 69.07           H  
ATOM   2972  O   TYR A 203      -5.465  11.450   4.893  1.00 69.07           O  
ATOM   2973  CG  TYR A 203      -5.443  14.144   2.804  1.00 69.07           C  
ATOM   2974  CD1 TYR A 203      -4.048  14.333   2.723  1.00 69.07           C  
ATOM   2975  HD1 TYR A 203      -3.526  14.853   3.513  1.00 69.07           H  
ATOM   2976  CD2 TYR A 203      -6.115  13.450   1.782  1.00 69.07           C  
ATOM   2977  HD2 TYR A 203      -7.177  13.268   1.857  1.00 69.07           H  
ATOM   2978  CE1 TYR A 203      -3.327  13.836   1.621  1.00 69.07           C  
ATOM   2979  HE1 TYR A 203      -2.257  13.971   1.572  1.00 69.07           H  
ATOM   2980  CE2 TYR A 203      -5.404  12.987   0.660  1.00 69.07           C  
ATOM   2981  HE2 TYR A 203      -5.914  12.465  -0.137  1.00 69.07           H  
ATOM   2982  OH  TYR A 203      -3.328  12.697  -0.495  1.00 69.07           O  
ATOM   2983  HH  TYR A 203      -2.380  12.796  -0.379  1.00 69.07           H  
ATOM   2984  CZ  TYR A 203      -4.010  13.168   0.581  1.00 69.07           C  
ATOM   2985  N   PRO A 204      -4.352  13.050   6.016  1.00 73.54           N  
ATOM   2986  CA  PRO A 204      -3.213  12.176   6.283  1.00 73.54           C  
ATOM   2987  HA  PRO A 204      -2.815  11.804   5.339  1.00 73.54           H  
ATOM   2988  C   PRO A 204      -3.571  10.956   7.141  1.00 73.54           C  
ATOM   2989  CB  PRO A 204      -2.156  13.059   6.948  1.00 73.54           C  
ATOM   2990  HB2 PRO A 204      -1.640  12.536   7.752  1.00 73.54           H  
ATOM   2991  HB3 PRO A 204      -1.447  13.401   6.194  1.00 73.54           H  
ATOM   2992  O   PRO A 204      -3.028   9.882   6.893  1.00 73.54           O  
ATOM   2993  CG  PRO A 204      -2.931  14.244   7.506  1.00 73.54           C  
ATOM   2994  HG2 PRO A 204      -2.318  15.145   7.551  1.00 73.54           H  
ATOM   2995  HG3 PRO A 204      -3.305  13.984   8.496  1.00 73.54           H  
ATOM   2996  CD  PRO A 204      -4.076  14.394   6.511  1.00 73.54           C  
ATOM   2997  HD2 PRO A 204      -3.740  15.026   5.689  1.00 73.54           H  
ATOM   2998  HD3 PRO A 204      -4.938  14.859   6.989  1.00 73.54           H  
ATOM   2999  N   ILE A 205      -4.506  11.082   8.092  1.00 78.98           N  
ATOM   3000  H   ILE A 205      -4.929  11.984   8.258  1.00 78.98           H  
ATOM   3001  CA  ILE A 205      -4.961   9.940   8.896  1.00 78.98           C  
ATOM   3002  HA  ILE A 205      -4.085   9.427   9.295  1.00 78.98           H  
ATOM   3003  C   ILE A 205      -5.700   8.924   8.023  1.00 78.98           C  
ATOM   3004  CB  ILE A 205      -5.823  10.400  10.090  1.00 78.98           C  
ATOM   3005  HB  ILE A 205      -6.632  11.027   9.715  1.00 78.98           H  
ATOM   3006  O   ILE A 205      -5.349   7.749   8.056  1.00 78.98           O  
ATOM   3007  CG1 ILE A 205      -4.962  11.214  11.081  1.00 78.98           C  
ATOM   3008 HG12 ILE A 205      -4.229  10.561  11.555  1.00 78.98           H  
ATOM   3009 HG13 ILE A 205      -4.415  11.992  10.548  1.00 78.98           H  
ATOM   3010  CG2 ILE A 205      -6.437   9.193  10.825  1.00 78.98           C  
ATOM   3011 HG21 ILE A 205      -7.060   8.597  10.158  1.00 78.98           H  
ATOM   3012 HG22 ILE A 205      -7.077   9.518  11.645  1.00 78.98           H  
ATOM   3013 HG23 ILE A 205      -5.644   8.558  11.220  1.00 78.98           H  
ATOM   3014  CD1 ILE A 205      -5.801  11.896  12.164  1.00 78.98           C  
ATOM   3015 HD11 ILE A 205      -6.605  12.473  11.708  1.00 78.98           H  
ATOM   3016 HD12 ILE A 205      -6.217  11.163  12.855  1.00 78.98           H  
ATOM   3017 HD13 ILE A 205      -5.158  12.570  12.731  1.00 78.98           H  
ATOM   3018  N   LEU A 206      -6.667   9.357   7.205  1.00 73.10           N  
ATOM   3019  H   LEU A 206      -6.915  10.336   7.212  1.00 73.10           H  
ATOM   3020  CA  LEU A 206      -7.414   8.449   6.324  1.00 73.10           C  
ATOM   3021  HA  LEU A 206      -7.882   7.673   6.929  1.00 73.10           H  
ATOM   3022  C   LEU A 206      -6.488   7.733   5.334  1.00 73.10           C  
ATOM   3023  CB  LEU A 206      -8.496   9.229   5.557  1.00 73.10           C  
ATOM   3024  HB2 LEU A 206      -8.874   8.592   4.757  1.00 73.10           H  
ATOM   3025  HB3 LEU A 206      -8.032  10.103   5.099  1.00 73.10           H  
ATOM   3026  O   LEU A 206      -6.632   6.535   5.110  1.00 73.10           O  
ATOM   3027  CG  LEU A 206      -9.701   9.678   6.398  1.00 73.10           C  
ATOM   3028  HG  LEU A 206      -9.356  10.188   7.298  1.00 73.10           H  
ATOM   3029  CD1 LEU A 206     -10.549  10.654   5.581  1.00 73.10           C  
ATOM   3030 HD11 LEU A 206      -9.948  11.526   5.323  1.00 73.10           H  
ATOM   3031 HD12 LEU A 206     -11.401  10.990   6.172  1.00 73.10           H  
ATOM   3032 HD13 LEU A 206     -10.898  10.177   4.665  1.00 73.10           H  
ATOM   3033  CD2 LEU A 206     -10.591   8.502   6.810  1.00 73.10           C  
ATOM   3034 HD21 LEU A 206     -11.443   8.872   7.380  1.00 73.10           H  
ATOM   3035 HD22 LEU A 206     -10.031   7.816   7.446  1.00 73.10           H  
ATOM   3036 HD23 LEU A 206     -10.941   7.967   5.928  1.00 73.10           H  
ATOM   3037  N   VAL A 207      -5.502   8.438   4.771  1.00 72.65           N  
ATOM   3038  H   VAL A 207      -5.435   9.424   4.981  1.00 72.65           H  
ATOM   3039  CA  VAL A 207      -4.506   7.815   3.886  1.00 72.65           C  
ATOM   3040  HA  VAL A 207      -5.034   7.267   3.105  1.00 72.65           H  
ATOM   3041  C   VAL A 207      -3.660   6.787   4.638  1.00 72.65           C  
ATOM   3042  CB  VAL A 207      -3.620   8.877   3.211  1.00 72.65           C  
ATOM   3043  HB  VAL A 207      -3.202   9.541   3.967  1.00 72.65           H  
ATOM   3044  O   VAL A 207      -3.419   5.702   4.115  1.00 72.65           O  
ATOM   3045  CG1 VAL A 207      -2.465   8.247   2.419  1.00 72.65           C  
ATOM   3046 HG11 VAL A 207      -2.846   7.462   1.766  1.00 72.65           H  
ATOM   3047 HG12 VAL A 207      -1.968   9.003   1.811  1.00 72.65           H  
ATOM   3048 HG13 VAL A 207      -1.733   7.815   3.102  1.00 72.65           H  
ATOM   3049  CG2 VAL A 207      -4.441   9.711   2.218  1.00 72.65           C  
ATOM   3050 HG21 VAL A 207      -4.813   9.074   1.414  1.00 72.65           H  
ATOM   3051 HG22 VAL A 207      -5.293  10.171   2.719  1.00 72.65           H  
ATOM   3052 HG23 VAL A 207      -3.822  10.504   1.799  1.00 72.65           H  
ATOM   3053  N   ALA A 208      -3.221   7.092   5.860  1.00 77.92           N  
ATOM   3054  H   ALA A 208      -3.450   7.988   6.264  1.00 77.92           H  
ATOM   3055  CA  ALA A 208      -2.452   6.149   6.662  1.00 77.92           C  
ATOM   3056  HA  ALA A 208      -1.611   5.793   6.067  1.00 77.92           H  
ATOM   3057  C   ALA A 208      -3.282   4.916   7.065  1.00 77.92           C  
ATOM   3058  CB  ALA A 208      -1.893   6.892   7.870  1.00 77.92           C  
ATOM   3059  HB1 ALA A 208      -1.293   6.208   8.469  1.00 77.92           H  
ATOM   3060  HB2 ALA A 208      -1.265   7.719   7.536  1.00 77.92           H  
ATOM   3061  HB3 ALA A 208      -2.717   7.285   8.465  1.00 77.92           H  
ATOM   3062  O   ALA A 208      -2.774   3.797   7.011  1.00 77.92           O  
ATOM   3063  N   GLU A 209      -4.563   5.082   7.395  1.00 74.74           N  
ATOM   3064  H   GLU A 209      -4.933   6.019   7.469  1.00 74.74           H  
ATOM   3065  CA  GLU A 209      -5.469   3.955   7.639  1.00 74.74           C  
ATOM   3066  HA  GLU A 209      -5.063   3.321   8.427  1.00 74.74           H  
ATOM   3067  C   GLU A 209      -5.646   3.073   6.401  1.00 74.74           C  
ATOM   3068  CB  GLU A 209      -6.851   4.448   8.067  1.00 74.74           C  
ATOM   3069  HB2 GLU A 209      -7.535   3.603   7.987  1.00 74.74           H  
ATOM   3070  HB3 GLU A 209      -7.201   5.227   7.389  1.00 74.74           H  
ATOM   3071  O   GLU A 209      -5.587   1.850   6.508  1.00 74.74           O  
ATOM   3072  CG  GLU A 209      -6.903   4.956   9.507  1.00 74.74           C  
ATOM   3073  HG2 GLU A 209      -6.282   4.316  10.134  1.00 74.74           H  
ATOM   3074  HG3 GLU A 209      -6.512   5.972   9.564  1.00 74.74           H  
ATOM   3075  CD  GLU A 209      -8.344   4.918  10.019  1.00 74.74           C  
ATOM   3076  OE1 GLU A 209      -8.521   4.478  11.173  1.00 74.74           O  
ATOM   3077  OE2 GLU A 209      -9.285   5.225   9.248  1.00 74.74           O  
ATOM   3078  N   GLU A 210      -5.797   3.670   5.216  1.00 70.31           N  
ATOM   3079  H   GLU A 210      -5.906   4.673   5.191  1.00 70.31           H  
ATOM   3080  CA  GLU A 210      -5.847   2.926   3.949  1.00 70.31           C  
ATOM   3081  HA  GLU A 210      -6.601   2.143   4.027  1.00 70.31           H  
ATOM   3082  C   GLU A 210      -4.524   2.212   3.635  1.00 70.31           C  
ATOM   3083  CB  GLU A 210      -6.222   3.879   2.804  1.00 70.31           C  
ATOM   3084  HB2 GLU A 210      -5.602   4.774   2.852  1.00 70.31           H  
ATOM   3085  HB3 GLU A 210      -6.022   3.390   1.850  1.00 70.31           H  
ATOM   3086  O   GLU A 210      -4.506   1.175   2.970  1.00 70.31           O  
ATOM   3087  CG  GLU A 210      -7.701   4.286   2.841  1.00 70.31           C  
ATOM   3088  HG2 GLU A 210      -7.891   4.984   2.026  1.00 70.31           H  
ATOM   3089  HG3 GLU A 210      -7.923   4.800   3.776  1.00 70.31           H  
ATOM   3090  CD  GLU A 210      -8.624   3.071   2.693  1.00 70.31           C  
ATOM   3091  OE1 GLU A 210      -9.474   2.842   3.589  1.00 70.31           O  
ATOM   3092  OE2 GLU A 210      -8.539   2.387   1.650  1.00 70.31           O  
ATOM   3093  N   MET A 211      -3.410   2.721   4.165  1.00 70.64           N  
ATOM   3094  H   MET A 211      -3.491   3.597   4.661  1.00 70.64           H  
ATOM   3095  CA  MET A 211      -2.115   2.038   4.162  1.00 70.64           C  
ATOM   3096  HA  MET A 211      -1.999   1.526   3.206  1.00 70.64           H  
ATOM   3097  C   MET A 211      -1.994   0.949   5.243  1.00 70.64           C  
ATOM   3098  CB  MET A 211      -0.984   3.064   4.288  1.00 70.64           C  
ATOM   3099  HB2 MET A 211      -0.054   2.521   4.455  1.00 70.64           H  
ATOM   3100  HB3 MET A 211      -1.159   3.714   5.146  1.00 70.64           H  
ATOM   3101  O   MET A 211      -0.960   0.289   5.328  1.00 70.64           O  
ATOM   3102  CG  MET A 211      -0.814   3.925   3.032  1.00 70.64           C  
ATOM   3103  HG2 MET A 211      -0.519   3.268   2.215  1.00 70.64           H  
ATOM   3104  HG3 MET A 211      -1.772   4.372   2.766  1.00 70.64           H  
ATOM   3105  SD  MET A 211       0.418   5.261   3.157  1.00 70.64           S  
ATOM   3106  CE  MET A 211       1.675   4.500   4.218  1.00 70.64           C  
ATOM   3107  HE1 MET A 211       1.986   3.540   3.806  1.00 70.64           H  
ATOM   3108  HE2 MET A 211       2.538   5.161   4.296  1.00 70.64           H  
ATOM   3109  HE3 MET A 211       1.258   4.366   5.216  1.00 70.64           H  
ATOM   3110  N   GLY A 212      -3.032   0.736   6.052  1.00 75.17           N  
ATOM   3111  H   GLY A 212      -3.855   1.309   5.930  1.00 75.17           H  
ATOM   3112  CA  GLY A 212      -3.097  -0.293   7.084  1.00 75.17           C  
ATOM   3113  HA2 GLY A 212      -2.497  -1.152   6.785  1.00 75.17           H  
ATOM   3114  HA3 GLY A 212      -4.135  -0.612   7.177  1.00 75.17           H  
ATOM   3115  C   GLY A 212      -2.631   0.156   8.465  1.00 75.17           C  
ATOM   3116  O   GLY A 212      -2.544  -0.689   9.353  1.00 75.17           O  
ATOM   3117  N   TYR A 213      -2.338   1.442   8.681  1.00 83.67           N  
ATOM   3118  H   TYR A 213      -2.498   2.117   7.947  1.00 83.67           H  
ATOM   3119  CA  TYR A 213      -1.981   1.926  10.013  1.00 83.67           C  
ATOM   3120  HA  TYR A 213      -1.222   1.255  10.415  1.00 83.67           H  
ATOM   3121  C   TYR A 213      -3.186   1.864  10.950  1.00 83.67           C  
ATOM   3122  CB  TYR A 213      -1.355   3.325  10.001  1.00 83.67           C  
ATOM   3123  HB2 TYR A 213      -1.973   4.007   9.417  1.00 83.67           H  
ATOM   3124  HB3 TYR A 213      -1.360   3.695  11.026  1.00 83.67           H  
ATOM   3125  O   TYR A 213      -4.318   2.184  10.594  1.00 83.67           O  
ATOM   3126  CG  TYR A 213       0.077   3.352   9.499  1.00 83.67           C  
ATOM   3127  CD1 TYR A 213       1.149   3.529  10.400  1.00 83.67           C  
ATOM   3128  HD1 TYR A 213       0.955   3.685  11.451  1.00 83.67           H  
ATOM   3129  CD2 TYR A 213       0.342   3.147   8.133  1.00 83.67           C  
ATOM   3130  HD2 TYR A 213      -0.470   2.984   7.441  1.00 83.67           H  
ATOM   3131  CE1 TYR A 213       2.481   3.501   9.934  1.00 83.67           C  
ATOM   3132  HE1 TYR A 213       3.311   3.637  10.612  1.00 83.67           H  
ATOM   3133  CE2 TYR A 213       1.668   3.108   7.671  1.00 83.67           C  
ATOM   3134  HE2 TYR A 213       1.882   2.895   6.634  1.00 83.67           H  
ATOM   3135  OH  TYR A 213       3.996   3.282   8.047  1.00 83.67           O  
ATOM   3136  HH  TYR A 213       4.696   3.378   8.698  1.00 83.67           H  
ATOM   3137  CZ  TYR A 213       2.740   3.298   8.561  1.00 83.67           C  
ATOM   3138  N   ALA A 214      -2.912   1.457  12.180  1.00 86.10           N  
ATOM   3139  H   ALA A 214      -1.951   1.240  12.400  1.00 86.10           H  
ATOM   3140  CA  ALA A 214      -3.847   1.513  13.281  1.00 86.10           C  
ATOM   3141  HA  ALA A 214      -4.856   1.320  12.915  1.00 86.10           H  
ATOM   3142  C   ALA A 214      -3.825   2.897  13.918  1.00 86.10           C  
ATOM   3143  CB  ALA A 214      -3.435   0.443  14.286  1.00 86.10           C  
ATOM   3144  HB1 ALA A 214      -4.119   0.436  15.135  1.00 86.10           H  
ATOM   3145  HB2 ALA A 214      -3.422  -0.539  13.814  1.00 86.10           H  
ATOM   3146  HB3 ALA A 214      -2.439   0.702  14.646  1.00 86.10           H  
ATOM   3147  O   ALA A 214      -2.752   3.454  14.150  1.00 86.10           O  
ATOM   3148  N   THR A 215      -4.991   3.422  14.275  1.00 88.23           N  
ATOM   3149  H   THR A 215      -5.850   2.934  14.064  1.00 88.23           H  
ATOM   3150  CA  THR A 215      -5.093   4.686  15.007  1.00 88.23           C  
ATOM   3151  HA  THR A 215      -4.204   4.801  15.628  1.00 88.23           H  
ATOM   3152  C   THR A 215      -6.292   4.672  15.950  1.00 88.23           C  
ATOM   3153  CB  THR A 215      -5.106   5.877  14.033  1.00 88.23           C  
ATOM   3154  HB  THR A 215      -4.296   5.744  13.316  1.00 88.23           H  
ATOM   3155  O   THR A 215      -7.105   3.746  15.935  1.00 88.23           O  
ATOM   3156  CG2 THR A 215      -6.413   6.001  13.255  1.00 88.23           C  
ATOM   3157 HG21 THR A 215      -6.317   6.782  12.501  1.00 88.23           H  
ATOM   3158 HG22 THR A 215      -6.628   5.059  12.750  1.00 88.23           H  
ATOM   3159 HG23 THR A 215      -7.238   6.252  13.921  1.00 88.23           H  
ATOM   3160  OG1 THR A 215      -4.875   7.082  14.731  1.00 88.23           O  
ATOM   3161  HG1 THR A 215      -3.985   7.075  15.090  1.00 88.23           H  
ATOM   3162  N   ASP A 216      -6.362   5.686  16.802  1.00 86.94           N  
ATOM   3163  H   ASP A 216      -5.680   6.423  16.693  1.00 86.94           H  
ATOM   3164  CA  ASP A 216      -7.552   6.058  17.551  1.00 86.94           C  
ATOM   3165  HA  ASP A 216      -8.401   5.448  17.242  1.00 86.94           H  
ATOM   3166  C   ASP A 216      -7.858   7.519  17.220  1.00 86.94           C  
ATOM   3167  CB  ASP A 216      -7.341   5.841  19.051  1.00 86.94           C  
ATOM   3168  HB2 ASP A 216      -6.438   6.360  19.371  1.00 86.94           H  
ATOM   3169  HB3 ASP A 216      -7.216   4.776  19.248  1.00 86.94           H  
ATOM   3170  O   ASP A 216      -7.143   8.428  17.645  1.00 86.94           O  
ATOM   3171  CG  ASP A 216      -8.529   6.366  19.857  1.00 86.94           C  
ATOM   3172  OD1 ASP A 216      -9.609   6.575  19.271  1.00 86.94           O  
ATOM   3173  OD2 ASP A 216      -8.332   6.580  21.073  1.00 86.94           O  
ATOM   3174  N   ALA A 217      -8.905   7.725  16.424  1.00 76.42           N  
ATOM   3175  H   ALA A 217      -9.496   6.939  16.195  1.00 76.42           H  
ATOM   3176  CA  ALA A 217      -9.292   9.039  15.931  1.00 76.42           C  
ATOM   3177  HA  ALA A 217      -8.414   9.531  15.513  1.00 76.42           H  
ATOM   3178  C   ALA A 217      -9.860   9.950  17.026  1.00 76.42           C  
ATOM   3179  CB  ALA A 217     -10.321   8.822  14.824  1.00 76.42           C  
ATOM   3180  HB1 ALA A 217      -9.902   8.163  14.064  1.00 76.42           H  
ATOM   3181  HB2 ALA A 217     -11.221   8.365  15.234  1.00 76.42           H  
ATOM   3182  HB3 ALA A 217     -10.583   9.785  14.385  1.00 76.42           H  
ATOM   3183  O   ALA A 217      -9.896  11.165  16.842  1.00 76.42           O  
ATOM   3184  N   ASP A 218     -10.300   9.377  18.149  1.00 80.55           N  
ATOM   3185  H   ASP A 218     -10.219   8.377  18.264  1.00 80.55           H  
ATOM   3186  CA  ASP A 218     -10.905  10.120  19.250  1.00 80.55           C  
ATOM   3187  HA  ASP A 218     -11.438  10.980  18.845  1.00 80.55           H  
ATOM   3188  C   ASP A 218      -9.862  10.673  20.228  1.00 80.55           C  
ATOM   3189  CB  ASP A 218     -11.937   9.231  19.964  1.00 80.55           C  
ATOM   3190  HB2 ASP A 218     -11.490   8.267  20.208  1.00 80.55           H  
ATOM   3191  HB3 ASP A 218     -12.226   9.708  20.901  1.00 80.55           H  
ATOM   3192  O   ASP A 218     -10.194  11.537  21.042  1.00 80.55           O  
ATOM   3193  CG  ASP A 218     -13.207   9.036  19.131  1.00 80.55           C  
ATOM   3194  OD1 ASP A 218     -13.767  10.066  18.692  1.00 80.55           O  
ATOM   3195  OD2 ASP A 218     -13.659   7.881  18.954  1.00 80.55           O  
ATOM   3196  N   THR A 219      -8.597  10.255  20.132  1.00 85.94           N  
ATOM   3197  H   THR A 219      -8.372   9.582  19.413  1.00 85.94           H  
ATOM   3198  CA  THR A 219      -7.556  10.623  21.099  1.00 85.94           C  
ATOM   3199  HA  THR A 219      -8.016  11.196  21.904  1.00 85.94           H  
ATOM   3200  C   THR A 219      -6.466  11.500  20.482  1.00 85.94           C  
ATOM   3201  CB  THR A 219      -6.964   9.376  21.768  1.00 85.94           C  
ATOM   3202  HB  THR A 219      -6.530   8.715  21.019  1.00 85.94           H  
ATOM   3203  O   THR A 219      -5.801  11.132  19.516  1.00 85.94           O  
ATOM   3204  CG2 THR A 219      -5.912   9.726  22.817  1.00 85.94           C  
ATOM   3205 HG21 THR A 219      -5.029  10.152  22.340  1.00 85.94           H  
ATOM   3206 HG22 THR A 219      -5.613   8.817  23.338  1.00 85.94           H  
ATOM   3207 HG23 THR A 219      -6.329  10.439  23.529  1.00 85.94           H  
ATOM   3208  OG1 THR A 219      -7.959   8.692  22.487  1.00 85.94           O  
ATOM   3209  HG1 THR A 219      -8.250   7.967  21.928  1.00 85.94           H  
ATOM   3210  N   ASN A 220      -6.204  12.650  21.107  1.00 87.09           N  
ATOM   3211  H   ASN A 220      -6.789  12.895  21.893  1.00 87.09           H  
ATOM   3212  CA  ASN A 220      -4.984  13.421  20.884  1.00 87.09           C  
ATOM   3213  HA  ASN A 220      -4.633  13.235  19.869  1.00 87.09           H  
ATOM   3214  C   ASN A 220      -3.891  12.957  21.855  1.00 87.09           C  
ATOM   3215  CB  ASN A 220      -5.271  14.922  21.020  1.00 87.09           C  
ATOM   3216  HB2 ASN A 220      -6.142  15.179  20.418  1.00 87.09           H  
ATOM   3217  HB3 ASN A 220      -5.488  15.163  22.061  1.00 87.09           H  
ATOM   3218  O   ASN A 220      -4.127  12.842  23.060  1.00 87.09           O  
ATOM   3219  CG  ASN A 220      -4.088  15.755  20.555  1.00 87.09           C  
ATOM   3220  ND2 ASN A 220      -4.063  16.132  19.298  1.00 87.09           N  
ATOM   3221 HD21 ASN A 220      -4.797  15.846  18.666  1.00 87.09           H  
ATOM   3222 HD22 ASN A 220      -3.258  16.657  18.989  1.00 87.09           H  
ATOM   3223  OD1 ASN A 220      -3.169  16.064  21.297  1.00 87.09           O  
ATOM   3224  N   PHE A 221      -2.690  12.723  21.336  1.00 92.62           N  
ATOM   3225  H   PHE A 221      -2.551  12.876  20.347  1.00 92.62           H  
ATOM   3226  CA  PHE A 221      -1.540  12.238  22.087  1.00 92.62           C  
ATOM   3227  HA  PHE A 221      -1.856  11.911  23.078  1.00 92.62           H  
ATOM   3228  C   PHE A 221      -0.512  13.346  22.244  1.00 92.62           C  
ATOM   3229  CB  PHE A 221      -0.909  11.036  21.371  1.00 92.62           C  
ATOM   3230  HB2 PHE A 221      -0.010  10.741  21.913  1.00 92.62           H  
ATOM   3231  HB3 PHE A 221      -0.599  11.337  20.370  1.00 92.62           H  
ATOM   3232  O   PHE A 221      -0.132  13.986  21.268  1.00 92.62           O  
ATOM   3233  CG  PHE A 221      -1.823   9.836  21.257  1.00 92.62           C  
ATOM   3234  CD1 PHE A 221      -1.679   8.748  22.139  1.00 92.62           C  
ATOM   3235  HD1 PHE A 221      -0.914   8.759  22.901  1.00 92.62           H  
ATOM   3236  CD2 PHE A 221      -2.825   9.809  20.268  1.00 92.62           C  
ATOM   3237  HD2 PHE A 221      -2.950  10.642  19.592  1.00 92.62           H  
ATOM   3238  CE1 PHE A 221      -2.541   7.643  22.031  1.00 92.62           C  
ATOM   3239  HE1 PHE A 221      -2.446   6.807  22.708  1.00 92.62           H  
ATOM   3240  CE2 PHE A 221      -3.686   8.707  20.165  1.00 92.62           C  
ATOM   3241  HE2 PHE A 221      -4.467   8.698  19.419  1.00 92.62           H  
ATOM   3242  CZ  PHE A 221      -3.543   7.627  21.047  1.00 92.62           C  
ATOM   3243  HZ  PHE A 221      -4.213   6.785  20.957  1.00 92.62           H  
ATOM   3244  N   GLN A 222       0.002  13.511  23.459  1.00 92.32           N  
ATOM   3245  H   GLN A 222      -0.385  12.970  24.219  1.00 92.32           H  
ATOM   3246  CA  GLN A 222       1.227  14.252  23.711  1.00 92.32           C  
ATOM   3247  HA  GLN A 222       1.523  14.780  22.805  1.00 92.32           H  
ATOM   3248  C   GLN A 222       2.327  13.263  24.084  1.00 92.32           C  
ATOM   3249  CB  GLN A 222       0.988  15.302  24.797  1.00 92.32           C  
ATOM   3250  HB2 GLN A 222       0.156  15.940  24.498  1.00 92.32           H  
ATOM   3251  HB3 GLN A 222       0.735  14.806  25.734  1.00 92.32           H  
ATOM   3252  O   GLN A 222       2.234  12.591  25.116  1.00 92.32           O  
ATOM   3253  CG  GLN A 222       2.236  16.166  24.997  1.00 92.32           C  
ATOM   3254  HG2 GLN A 222       3.071  15.547  25.324  1.00 92.32           H  
ATOM   3255  HG3 GLN A 222       2.502  16.635  24.049  1.00 92.32           H  
ATOM   3256  CD  GLN A 222       1.993  17.240  26.042  1.00 92.32           C  
ATOM   3257  NE2 GLN A 222       1.541  18.407  25.641  1.00 92.32           N  
ATOM   3258 HE21 GLN A 222       1.399  19.115  26.348  1.00 92.32           H  
ATOM   3259 HE22 GLN A 222       1.349  18.552  24.660  1.00 92.32           H  
ATOM   3260  OE1 GLN A 222       2.182  17.044  27.233  1.00 92.32           O  
ATOM   3261  N   ILE A 223       3.374  13.197  23.270  1.00 93.65           N  
ATOM   3262  H   ILE A 223       3.405  13.816  22.472  1.00 93.65           H  
ATOM   3263  CA  ILE A 223       4.509  12.296  23.478  1.00 93.65           C  
ATOM   3264  HA  ILE A 223       4.340  11.739  24.400  1.00 93.65           H  
ATOM   3265  C   ILE A 223       5.795  13.086  23.683  1.00 93.65           C  
ATOM   3266  CB  ILE A 223       4.637  11.251  22.348  1.00 93.65           C  
ATOM   3267  HB  ILE A 223       5.429  10.561  22.640  1.00 93.65           H  
ATOM   3268  O   ILE A 223       5.940  14.186  23.160  1.00 93.65           O  
ATOM   3269  CG1 ILE A 223       5.038  11.881  20.997  1.00 93.65           C  
ATOM   3270 HG12 ILE A 223       4.233  12.526  20.644  1.00 93.65           H  
ATOM   3271 HG13 ILE A 223       5.933  12.490  21.127  1.00 93.65           H  
ATOM   3272  CG2 ILE A 223       3.333  10.439  22.224  1.00 93.65           C  
ATOM   3273 HG21 ILE A 223       3.495   9.560  21.601  1.00 93.65           H  
ATOM   3274 HG22 ILE A 223       2.551  11.048  21.771  1.00 93.65           H  
ATOM   3275 HG23 ILE A 223       3.003  10.108  23.208  1.00 93.65           H  
ATOM   3276  CD1 ILE A 223       5.361  10.844  19.917  1.00 93.65           C  
ATOM   3277 HD11 ILE A 223       5.748  11.352  19.034  1.00 93.65           H  
ATOM   3278 HD12 ILE A 223       6.117  10.150  20.283  1.00 93.65           H  
ATOM   3279 HD13 ILE A 223       4.463  10.294  19.634  1.00 93.65           H  
ATOM   3280  N   SER A 224       6.740  12.511  24.420  1.00 91.33           N  
ATOM   3281  H   SER A 224       6.532  11.616  24.839  1.00 91.33           H  
ATOM   3282  CA  SER A 224       8.117  12.989  24.472  1.00 91.33           C  
ATOM   3283  HA  SER A 224       8.193  13.900  23.879  1.00 91.33           H  
ATOM   3284  C   SER A 224       9.062  11.971  23.865  1.00 91.33           C  
ATOM   3285  CB  SER A 224       8.566  13.327  25.891  1.00 91.33           C  
ATOM   3286  HB2 SER A 224       8.275  12.528  26.573  1.00 91.33           H  
ATOM   3287  HB3 SER A 224       9.651  13.431  25.908  1.00 91.33           H  
ATOM   3288  O   SER A 224       9.033  10.790  24.220  1.00 91.33           O  
ATOM   3289  OG  SER A 224       7.992  14.550  26.302  1.00 91.33           O  
ATOM   3290  HG  SER A 224       8.218  15.226  25.658  1.00 91.33           H  
ATOM   3291  N   LEU A 225       9.934  12.455  22.992  1.00 87.46           N  
ATOM   3292  H   LEU A 225       9.899  13.441  22.775  1.00 87.46           H  
ATOM   3293  CA  LEU A 225      11.055  11.693  22.466  1.00 87.46           C  
ATOM   3294  HA  LEU A 225      10.768  10.647  22.363  1.00 87.46           H  
ATOM   3295  C   LEU A 225      12.197  11.759  23.480  1.00 87.46           C  
ATOM   3296  CB  LEU A 225      11.433  12.243  21.078  1.00 87.46           C  
ATOM   3297  HB2 LEU A 225      12.308  11.710  20.706  1.00 87.46           H  
ATOM   3298  HB3 LEU A 225      11.700  13.295  21.182  1.00 87.46           H  
ATOM   3299  O   LEU A 225      12.534  12.835  23.981  1.00 87.46           O  
ATOM   3300  CG  LEU A 225      10.295  12.120  20.043  1.00 87.46           C  
ATOM   3301  HG  LEU A 225       9.375  12.535  20.456  1.00 87.46           H  
ATOM   3302  CD1 LEU A 225      10.622  12.900  18.777  1.00 87.46           C  
ATOM   3303 HD11 LEU A 225       9.844  12.736  18.031  1.00 87.46           H  
ATOM   3304 HD12 LEU A 225      11.570  12.561  18.359  1.00 87.46           H  
ATOM   3305 HD13 LEU A 225      10.682  13.968  18.986  1.00 87.46           H  
ATOM   3306  CD2 LEU A 225      10.035  10.667  19.654  1.00 87.46           C  
ATOM   3307 HD21 LEU A 225      10.867  10.278  19.067  1.00 87.46           H  
ATOM   3308 HD22 LEU A 225       9.891  10.044  20.537  1.00 87.46           H  
ATOM   3309 HD23 LEU A 225       9.125  10.626  19.055  1.00 87.46           H  
ATOM   3310  N   GLY A 226      12.756  10.600  23.835  1.00 70.91           N  
ATOM   3311  H   GLY A 226      12.468   9.760  23.354  1.00 70.91           H  
ATOM   3312  CA  GLY A 226      13.933  10.554  24.700  1.00 70.91           C  
ATOM   3313  HA2 GLY A 226      14.176   9.518  24.936  1.00 70.91           H  
ATOM   3314  HA3 GLY A 226      13.723  11.092  25.624  1.00 70.91           H  
ATOM   3315  C   GLY A 226      15.143  11.193  24.017  1.00 70.91           C  
ATOM   3316  O   GLY A 226      15.215  11.231  22.791  1.00 70.91           O  
ATOM   3317  N   ASP A 227      16.113  11.664  24.805  1.00 59.74           N  
ATOM   3318  H   ASP A 227      15.970  11.699  25.804  1.00 59.74           H  
ATOM   3319  CA  ASP A 227      17.382  12.161  24.266  1.00 59.74           C  
ATOM   3320  HA  ASP A 227      17.179  13.004  23.606  1.00 59.74           H  
ATOM   3321  C   ASP A 227      18.056  11.045  23.445  1.00 59.74           C  
ATOM   3322  CB  ASP A 227      18.311  12.645  25.395  1.00 59.74           C  
ATOM   3323  HB2 ASP A 227      18.440  11.837  26.115  1.00 59.74           H  
ATOM   3324  HB3 ASP A 227      19.288  12.857  24.960  1.00 59.74           H  
ATOM   3325  O   ASP A 227      18.539  10.044  23.984  1.00 59.74           O  
ATOM   3326  CG  ASP A 227      17.853  13.907  26.143  1.00 59.74           C  
ATOM   3327  OD1 ASP A 227      16.968  14.645  25.652  1.00 59.74           O  
ATOM   3328  OD2 ASP A 227      18.434  14.151  27.227  1.00 59.74           O  
ATOM   3329  N   GLY A 228      18.056  11.207  22.123  1.00 57.04           N  
ATOM   3330  H   GLY A 228      17.598  12.024  21.747  1.00 57.04           H  
ATOM   3331  CA  GLY A 228      18.601  10.252  21.171  1.00 57.04           C  
ATOM   3332  HA2 GLY A 228      17.892  10.123  20.353  1.00 57.04           H  
ATOM   3333  HA3 GLY A 228      18.752   9.283  21.646  1.00 57.04           H  
ATOM   3334  C   GLY A 228      19.911  10.765  20.596  1.00 57.04           C  
ATOM   3335  O   GLY A 228      20.075  11.952  20.325  1.00 57.04           O  
ATOM   3336  N   THR A 229      20.886   9.877  20.407  1.00 50.32           N  
ATOM   3337  H   THR A 229      20.692   8.909  20.624  1.00 50.32           H  
ATOM   3338  CA  THR A 229      22.055  10.187  19.575  1.00 50.32           C  
ATOM   3339  HA  THR A 229      21.962  11.198  19.179  1.00 50.32           H  
ATOM   3340  C   THR A 229      22.058   9.239  18.390  1.00 50.32           C  
ATOM   3341  CB  THR A 229      23.377  10.136  20.353  1.00 50.32           C  
ATOM   3342  HB  THR A 229      23.666   9.100  20.533  1.00 50.32           H  
ATOM   3343  O   THR A 229      22.452   8.081  18.523  1.00 50.32           O  
ATOM   3344  CG2 THR A 229      24.489  10.868  19.601  1.00 50.32           C  
ATOM   3345 HG21 THR A 229      25.393  10.884  20.211  1.00 50.32           H  
ATOM   3346 HG22 THR A 229      24.182  11.890  19.377  1.00 50.32           H  
ATOM   3347 HG23 THR A 229      24.698  10.346  18.667  1.00 50.32           H  
ATOM   3348  OG1 THR A 229      23.248  10.784  21.595  1.00 50.32           O  
ATOM   3349  HG1 THR A 229      22.320  10.732  21.834  1.00 50.32           H  
ATOM   3350  N   THR A 230      21.616   9.713  17.230  1.00 54.56           N  
ATOM   3351  H   THR A 230      21.227  10.644  17.186  1.00 54.56           H  
ATOM   3352  CA  THR A 230      21.656   8.927  15.996  1.00 54.56           C  
ATOM   3353  HA  THR A 230      21.431   7.890  16.244  1.00 54.56           H  
ATOM   3354  C   THR A 230      23.065   9.015  15.433  1.00 54.56           C  
ATOM   3355  CB  THR A 230      20.619   9.390  14.957  1.00 54.56           C  
ATOM   3356  HB  THR A 230      21.039  10.178  14.333  1.00 54.56           H  
ATOM   3357  O   THR A 230      23.547  10.104  15.123  1.00 54.56           O  
ATOM   3358  CG2 THR A 230      20.180   8.221  14.077  1.00 54.56           C  
ATOM   3359 HG21 THR A 230      21.041   7.797  13.561  1.00 54.56           H  
ATOM   3360 HG22 THR A 230      19.702   7.452  14.684  1.00 54.56           H  
ATOM   3361 HG23 THR A 230      19.465   8.575  13.334  1.00 54.56           H  
ATOM   3362  OG1 THR A 230      19.483   9.899  15.607  1.00 54.56           O  
ATOM   3363  HG1 THR A 230      18.694   9.704  15.096  1.00 54.56           H  
ATOM   3364  N   VAL A 231      23.755   7.879  15.337  1.00 52.63           N  
ATOM   3365  H   VAL A 231      23.305   7.023  15.630  1.00 52.63           H  
ATOM   3366  CA  VAL A 231      25.143   7.807  14.868  1.00 52.63           C  
ATOM   3367  HA  VAL A 231      25.540   8.815  14.744  1.00 52.63           H  
ATOM   3368  C   VAL A 231      25.163   7.121  13.508  1.00 52.63           C  
ATOM   3369  CB  VAL A 231      26.039   7.084  15.894  1.00 52.63           C  
ATOM   3370  HB  VAL A 231      25.732   6.043  15.985  1.00 52.63           H  
ATOM   3371  O   VAL A 231      25.039   5.900  13.430  1.00 52.63           O  
ATOM   3372  CG1 VAL A 231      27.508   7.134  15.477  1.00 52.63           C  
ATOM   3373 HG11 VAL A 231      27.856   8.164  15.552  1.00 52.63           H  
ATOM   3374 HG12 VAL A 231      27.630   6.783  14.452  1.00 52.63           H  
ATOM   3375 HG13 VAL A 231      28.093   6.502  16.145  1.00 52.63           H  
ATOM   3376  CG2 VAL A 231      25.972   7.735  17.284  1.00 52.63           C  
ATOM   3377 HG21 VAL A 231      26.670   7.244  17.963  1.00 52.63           H  
ATOM   3378 HG22 VAL A 231      24.970   7.625  17.697  1.00 52.63           H  
ATOM   3379 HG23 VAL A 231      26.211   8.796  17.216  1.00 52.63           H  
ATOM   3380  N   GLN A 232      25.353   7.878  12.425  1.00 55.58           N  
ATOM   3381  H   GLN A 232      25.512   8.869  12.539  1.00 55.58           H  
ATOM   3382  CA  GLN A 232      25.663   7.251  11.143  1.00 55.58           C  
ATOM   3383  HA  GLN A 232      25.028   6.374  11.016  1.00 55.58           H  
ATOM   3384  C   GLN A 232      27.110   6.778  11.156  1.00 55.58           C  
ATOM   3385  CB  GLN A 232      25.426   8.168   9.943  1.00 55.58           C  
ATOM   3386  HB2 GLN A 232      25.881   9.143  10.119  1.00 55.58           H  
ATOM   3387  HB3 GLN A 232      25.930   7.712   9.091  1.00 55.58           H  
ATOM   3388  O   GLN A 232      28.026   7.546  11.460  1.00 55.58           O  
ATOM   3389  CG  GLN A 232      23.940   8.319   9.586  1.00 55.58           C  
ATOM   3390  HG2 GLN A 232      23.462   9.002  10.288  1.00 55.58           H  
ATOM   3391  HG3 GLN A 232      23.449   7.349   9.662  1.00 55.58           H  
ATOM   3392  CD  GLN A 232      23.739   8.836   8.163  1.00 55.58           C  
ATOM   3393  NE2 GLN A 232      22.523   8.840   7.664  1.00 55.58           N  
ATOM   3394 HE21 GLN A 232      21.730   8.516   8.200  1.00 55.58           H  
ATOM   3395 HE22 GLN A 232      22.421   9.174   6.717  1.00 55.58           H  
ATOM   3396  OE1 GLN A 232      24.666   9.229   7.470  1.00 55.58           O  
ATOM   3397  N   THR A 233      27.329   5.518  10.787  1.00 53.21           N  
ATOM   3398  H   THR A 233      26.543   4.957  10.488  1.00 53.21           H  
ATOM   3399  CA  THR A 233      28.671   4.962  10.609  1.00 53.21           C  
ATOM   3400  HA  THR A 233      29.382   5.784  10.691  1.00 53.21           H  
ATOM   3401  C   THR A 233      28.839   4.377   9.214  1.00 53.21           C  
ATOM   3402  CB  THR A 233      29.052   3.925  11.681  1.00 53.21           C  
ATOM   3403  HB  THR A 233      30.068   3.585  11.478  1.00 53.21           H  
ATOM   3404  O   THR A 233      27.908   3.814   8.649  1.00 53.21           O  
ATOM   3405  CG2 THR A 233      29.014   4.459  13.107  1.00 53.21           C  
ATOM   3406 HG21 THR A 233      29.735   5.271  13.205  1.00 53.21           H  
ATOM   3407 HG22 THR A 233      28.013   4.814  13.351  1.00 53.21           H  
ATOM   3408 HG23 THR A 233      29.289   3.664  13.801  1.00 53.21           H  
ATOM   3409  OG1 THR A 233      28.207   2.805  11.658  1.00 53.21           O  
ATOM   3410  HG1 THR A 233      27.318   3.102  11.868  1.00 53.21           H  
ATOM   3411  N   SER A 234      30.047   4.481   8.662  1.00 68.56           N  
ATOM   3412  H   SER A 234      30.754   5.001   9.162  1.00 68.56           H  
ATOM   3413  CA  SER A 234      30.462   3.752   7.461  1.00 68.56           C  
ATOM   3414  HA  SER A 234      29.745   2.957   7.259  1.00 68.56           H  
ATOM   3415  C   SER A 234      31.826   3.122   7.707  1.00 68.56           C  
ATOM   3416  CB  SER A 234      30.479   4.666   6.240  1.00 68.56           C  
ATOM   3417  HB2 SER A 234      29.475   5.059   6.086  1.00 68.56           H  
ATOM   3418  HB3 SER A 234      31.178   5.485   6.405  1.00 68.56           H  
ATOM   3419  O   SER A 234      32.754   3.778   8.184  1.00 68.56           O  
ATOM   3420  OG  SER A 234      30.868   3.932   5.097  1.00 68.56           O  
ATOM   3421  HG  SER A 234      30.581   4.417   4.320  1.00 68.56           H  
ATOM   3422  N   GLY A 235      31.931   1.810   7.476  1.00 63.14           N  
ATOM   3423  H   GLY A 235      31.145   1.343   7.047  1.00 63.14           H  
ATOM   3424  CA  GLY A 235      33.156   1.047   7.741  1.00 63.14           C  
ATOM   3425  HA2 GLY A 235      32.978  -0.001   7.497  1.00 63.14           H  
ATOM   3426  HA3 GLY A 235      33.953   1.421   7.098  1.00 63.14           H  
ATOM   3427  C   GLY A 235      33.640   1.120   9.197  1.00 63.14           C  
ATOM   3428  O   GLY A 235      34.842   1.075   9.441  1.00 63.14           O  
ATOM   3429  N   GLY A 236      32.727   1.294  10.160  1.00 66.81           N  
ATOM   3430  H   GLY A 236      31.755   1.343   9.889  1.00 66.81           H  
ATOM   3431  CA  GLY A 236      33.054   1.463  11.582  1.00 66.81           C  
ATOM   3432  HA2 GLY A 236      33.844   0.763  11.856  1.00 66.81           H  
ATOM   3433  HA3 GLY A 236      32.170   1.228  12.175  1.00 66.81           H  
ATOM   3434  C   GLY A 236      33.520   2.871  11.978  1.00 66.81           C  
ATOM   3435  O   GLY A 236      33.839   3.096  13.142  1.00 66.81           O  
ATOM   3436  N   THR A 237      33.539   3.826  11.044  1.00 57.70           N  
ATOM   3437  H   THR A 237      33.237   3.596  10.108  1.00 57.70           H  
ATOM   3438  CA  THR A 237      33.833   5.239  11.324  1.00 57.70           C  
ATOM   3439  HA  THR A 237      34.389   5.317  12.259  1.00 57.70           H  
ATOM   3440  C   THR A 237      32.528   6.012  11.465  1.00 57.70           C  
ATOM   3441  CB  THR A 237      34.698   5.854  10.214  1.00 57.70           C  
ATOM   3442  HB  THR A 237      34.133   5.896   9.283  1.00 57.70           H  
ATOM   3443  O   THR A 237      31.669   5.905  10.594  1.00 57.70           O  
ATOM   3444  CG2 THR A 237      35.188   7.258  10.566  1.00 57.70           C  
ATOM   3445 HG21 THR A 237      35.867   7.609   9.789  1.00 57.70           H  
ATOM   3446 HG22 THR A 237      35.711   7.247  11.522  1.00 57.70           H  
ATOM   3447 HG23 THR A 237      34.344   7.946  10.619  1.00 57.70           H  
ATOM   3448  OG1 THR A 237      35.841   5.052  10.016  1.00 57.70           O  
ATOM   3449  HG1 THR A 237      35.528   4.211   9.674  1.00 57.70           H  
ATOM   3450  N   VAL A 238      32.373   6.794  12.536  1.00 73.20           N  
ATOM   3451  H   VAL A 238      33.117   6.835  13.218  1.00 73.20           H  
ATOM   3452  CA  VAL A 238      31.235   7.713  12.715  1.00 73.20           C  
ATOM   3453  HA  VAL A 238      30.303   7.178  12.529  1.00 73.20           H  
ATOM   3454  C   VAL A 238      31.327   8.845  11.689  1.00 73.20           C  
ATOM   3455  CB  VAL A 238      31.184   8.268  14.153  1.00 73.20           C  
ATOM   3456  HB  VAL A 238      32.116   8.791  14.366  1.00 73.20           H  
ATOM   3457  O   VAL A 238      32.296   9.600  11.697  1.00 73.20           O  
ATOM   3458  CG1 VAL A 238      30.031   9.265  14.312  1.00 73.20           C  
ATOM   3459 HG11 VAL A 238      29.877   9.509  15.364  1.00 73.20           H  
ATOM   3460 HG12 VAL A 238      29.115   8.856  13.885  1.00 73.20           H  
ATOM   3461 HG13 VAL A 238      30.265  10.190  13.785  1.00 73.20           H  
ATOM   3462  CG2 VAL A 238      31.042   7.140  15.187  1.00 73.20           C  
ATOM   3463 HG21 VAL A 238      30.977   7.566  16.189  1.00 73.20           H  
ATOM   3464 HG22 VAL A 238      30.139   6.562  14.991  1.00 73.20           H  
ATOM   3465 HG23 VAL A 238      31.906   6.476  15.150  1.00 73.20           H  
ATOM   3466  N   LEU A 239      30.335   8.940  10.802  1.00 69.54           N  
ATOM   3467  H   LEU A 239      29.564   8.296  10.902  1.00 69.54           H  
ATOM   3468  CA  LEU A 239      30.204   9.982   9.780  1.00 69.54           C  
ATOM   3469  HA  LEU A 239      31.192  10.329   9.476  1.00 69.54           H  
ATOM   3470  C   LEU A 239      29.456  11.207  10.313  1.00 69.54           C  
ATOM   3471  CB  LEU A 239      29.456   9.410   8.563  1.00 69.54           C  
ATOM   3472  HB2 LEU A 239      28.519   8.970   8.905  1.00 69.54           H  
ATOM   3473  HB3 LEU A 239      29.200  10.240   7.904  1.00 69.54           H  
ATOM   3474  O   LEU A 239      29.831  12.339  10.017  1.00 69.54           O  
ATOM   3475  CG  LEU A 239      30.223   8.364   7.738  1.00 69.54           C  
ATOM   3476  HG  LEU A 239      30.500   7.518   8.368  1.00 69.54           H  
ATOM   3477  CD1 LEU A 239      29.302   7.866   6.625  1.00 69.54           C  
ATOM   3478 HD11 LEU A 239      28.858   8.712   6.101  1.00 69.54           H  
ATOM   3479 HD12 LEU A 239      28.499   7.264   7.050  1.00 69.54           H  
ATOM   3480 HD13 LEU A 239      29.859   7.279   5.894  1.00 69.54           H  
ATOM   3481  CD2 LEU A 239      31.487   8.939   7.093  1.00 69.54           C  
ATOM   3482 HD21 LEU A 239      31.232   9.808   6.487  1.00 69.54           H  
ATOM   3483 HD22 LEU A 239      31.955   8.184   6.461  1.00 69.54           H  
ATOM   3484 HD23 LEU A 239      32.201   9.228   7.864  1.00 69.54           H  
ATOM   3485  N   SER A 240      28.422  10.982  11.122  1.00 62.02           N  
ATOM   3486  H   SER A 240      28.129  10.031  11.294  1.00 62.02           H  
ATOM   3487  CA  SER A 240      27.665  12.033  11.796  1.00 62.02           C  
ATOM   3488  HA  SER A 240      28.348  12.842  12.056  1.00 62.02           H  
ATOM   3489  C   SER A 240      27.056  11.498  13.088  1.00 62.02           C  
ATOM   3490  CB  SER A 240      26.585  12.613  10.869  1.00 62.02           C  
ATOM   3491  HB2 SER A 240      27.059  13.022   9.977  1.00 62.02           H  
ATOM   3492  HB3 SER A 240      26.062  13.418  11.385  1.00 62.02           H  
ATOM   3493  O   SER A 240      26.744  10.311  13.203  1.00 62.02           O  
ATOM   3494  OG  SER A 240      25.652  11.624  10.489  1.00 62.02           O  
ATOM   3495  HG  SER A 240      25.016  11.998   9.875  1.00 62.02           H  
ATOM   3496  N   SER A 241      26.922  12.377  14.079  1.00 51.19           N  
ATOM   3497  H   SER A 241      27.226  13.329  13.933  1.00 51.19           H  
ATOM   3498  CA  SER A 241      26.133  12.124  15.280  1.00 51.19           C  
ATOM   3499  HA  SER A 241      25.570  11.199  15.147  1.00 51.19           H  
ATOM   3500  C   SER A 241      25.152  13.272  15.454  1.00 51.19           C  
ATOM   3501  CB  SER A 241      27.006  11.938  16.525  1.00 51.19           C  
ATOM   3502  HB2 SER A 241      27.720  11.132  16.352  1.00 51.19           H  
ATOM   3503  HB3 SER A 241      26.366  11.660  17.362  1.00 51.19           H  
ATOM   3504  O   SER A 241      25.580  14.407  15.687  1.00 51.19           O  
ATOM   3505  OG  SER A 241      27.699  13.127  16.853  1.00 51.19           O  
ATOM   3506  HG  SER A 241      27.080  13.850  16.728  1.00 51.19           H  
ATOM   3507  N   THR A 242      23.863  12.988  15.342  1.00 56.01           N  
ATOM   3508  H   THR A 242      23.580  12.042  15.130  1.00 56.01           H  
ATOM   3509  CA  THR A 242      22.814  13.965  15.628  1.00 56.01           C  
ATOM   3510  HA  THR A 242      23.227  14.973  15.589  1.00 56.01           H  
ATOM   3511  C   THR A 242      22.319  13.690  17.035  1.00 56.01           C  
ATOM   3512  CB  THR A 242      21.674  13.909  14.601  1.00 56.01           C  
ATOM   3513  HB  THR A 242      21.070  13.015  14.759  1.00 56.01           H  
ATOM   3514  O   THR A 242      21.746  12.636  17.291  1.00 56.01           O  
ATOM   3515  CG2 THR A 242      20.797  15.157  14.685  1.00 56.01           C  
ATOM   3516 HG21 THR A 242      21.385  16.051  14.480  1.00 56.01           H  
ATOM   3517 HG22 THR A 242      19.988  15.083  13.958  1.00 56.01           H  
ATOM   3518 HG23 THR A 242      20.352  15.234  15.677  1.00 56.01           H  
ATOM   3519  OG1 THR A 242      22.202  13.883  13.293  1.00 56.01           O  
ATOM   3520  HG1 THR A 242      21.452  13.779  12.703  1.00 56.01           H  
ATOM   3521  N   SER A 243      22.601  14.603  17.962  1.00 53.05           N  
ATOM   3522  H   SER A 243      23.101  15.437  17.691  1.00 53.05           H  
ATOM   3523  CA  SER A 243      21.976  14.589  19.283  1.00 53.05           C  
ATOM   3524  HA  SER A 243      21.759  13.566  19.588  1.00 53.05           H  
ATOM   3525  C   SER A 243      20.664  15.357  19.184  1.00 53.05           C  
ATOM   3526  CB  SER A 243      22.894  15.214  20.338  1.00 53.05           C  
ATOM   3527  HB2 SER A 243      22.361  15.267  21.287  1.00 53.05           H  
ATOM   3528  HB3 SER A 243      23.168  16.224  20.033  1.00 53.05           H  
ATOM   3529  O   SER A 243      20.694  16.556  18.901  1.00 53.05           O  
ATOM   3530  OG  SER A 243      24.067  14.434  20.505  1.00 53.05           O  
ATOM   3531  HG  SER A 243      23.793  13.569  20.817  1.00 53.05           H  
ATOM   3532  N   SER A 244      19.536  14.685  19.393  1.00 56.79           N  
ATOM   3533  H   SER A 244      19.565  13.701  19.620  1.00 56.79           H  
ATOM   3534  CA  SER A 244      18.255  15.354  19.602  1.00 56.79           C  
ATOM   3535  HA  SER A 244      18.237  16.275  19.018  1.00 56.79           H  
ATOM   3536  C   SER A 244      18.128  15.733  21.077  1.00 56.79           C  
ATOM   3537  CB  SER A 244      17.074  14.506  19.107  1.00 56.79           C  
ATOM   3538  HB2 SER A 244      16.140  14.999  19.377  1.00 56.79           H  
ATOM   3539  HB3 SER A 244      17.123  14.426  18.021  1.00 56.79           H  
ATOM   3540  O   SER A 244      18.489  14.972  21.976  1.00 56.79           O  
ATOM   3541  OG  SER A 244      17.095  13.206  19.662  1.00 56.79           O  
ATOM   3542  HG  SER A 244      16.266  12.776  19.441  1.00 56.79           H  
ATOM   3543  N   THR A 245      17.673  16.955  21.335  1.00 54.22           N  
ATOM   3544  H   THR A 245      17.396  17.539  20.558  1.00 54.22           H  
ATOM   3545  CA  THR A 245      17.147  17.333  22.649  1.00 54.22           C  
ATOM   3546  HA  THR A 245      17.752  16.894  23.443  1.00 54.22           H  
ATOM   3547  C   THR A 245      15.733  16.796  22.770  1.00 54.22           C  
ATOM   3548  CB  THR A 245      17.098  18.860  22.815  1.00 54.22           C  
ATOM   3549  HB  THR A 245      16.462  19.107  23.665  1.00 54.22           H  
ATOM   3550  O   THR A 245      14.999  16.901  21.792  1.00 54.22           O  
ATOM   3551  CG2 THR A 245      18.488  19.443  23.065  1.00 54.22           C  
ATOM   3552 HG21 THR A 245      18.406  20.522  23.192  1.00 54.22           H  
ATOM   3553 HG22 THR A 245      19.137  19.225  22.218  1.00 54.22           H  
ATOM   3554 HG23 THR A 245      18.910  19.002  23.969  1.00 54.22           H  
ATOM   3555  OG1 THR A 245      16.588  19.487  21.656  1.00 54.22           O  
ATOM   3556  HG1 THR A 245      15.758  19.054  21.445  1.00 54.22           H  
ATOM   3557  N   SER A 246      15.350  16.316  23.956  1.00 68.07           N  
ATOM   3558  H   SER A 246      16.061  16.011  24.605  1.00 68.07           H  
ATOM   3559  CA  SER A 246      13.962  16.031  24.338  1.00 68.07           C  
ATOM   3560  HA  SER A 246      13.731  15.001  24.066  1.00 68.07           H  
ATOM   3561  C   SER A 246      12.964  16.962  23.641  1.00 68.07           C  
ATOM   3562  CB  SER A 246      13.840  16.163  25.864  1.00 68.07           C  
ATOM   3563  HB2 SER A 246      14.441  17.012  26.192  1.00 68.07           H  
ATOM   3564  HB3 SER A 246      14.236  15.263  26.334  1.00 68.07           H  
ATOM   3565  O   SER A 246      12.872  18.150  23.962  1.00 68.07           O  
ATOM   3566  OG  SER A 246      12.507  16.386  26.292  1.00 68.07           O  
ATOM   3567  HG  SER A 246      12.160  17.100  25.752  1.00 68.07           H  
ATOM   3568  N   GLU A 247      12.196  16.395  22.721  1.00 81.06           N  
ATOM   3569  H   GLU A 247      12.342  15.417  22.518  1.00 81.06           H  
ATOM   3570  CA  GLU A 247      11.136  17.064  21.975  1.00 81.06           C  
ATOM   3571  HA  GLU A 247      11.185  18.138  22.152  1.00 81.06           H  
ATOM   3572  C   GLU A 247       9.785  16.555  22.475  1.00 81.06           C  
ATOM   3573  CB  GLU A 247      11.359  16.836  20.477  1.00 81.06           C  
ATOM   3574  HB2 GLU A 247      12.350  17.216  20.229  1.00 81.06           H  
ATOM   3575  HB3 GLU A 247      11.335  15.766  20.275  1.00 81.06           H  
ATOM   3576  O   GLU A 247       9.661  15.403  22.892  1.00 81.06           O  
ATOM   3577  CG  GLU A 247      10.325  17.549  19.596  1.00 81.06           C  
ATOM   3578  HG2 GLU A 247      10.227  18.577  19.945  1.00 81.06           H  
ATOM   3579  HG3 GLU A 247       9.359  17.057  19.712  1.00 81.06           H  
ATOM   3580  CD  GLU A 247      10.734  17.546  18.114  1.00 81.06           C  
ATOM   3581  OE1 GLU A 247      10.288  18.467  17.402  1.00 81.06           O  
ATOM   3582  OE2 GLU A 247      11.550  16.680  17.726  1.00 81.06           O  
ATOM   3583  N   THR A 248       8.782  17.431  22.503  1.00 88.46           N  
ATOM   3584  H   THR A 248       8.904  18.307  22.015  1.00 88.46           H  
ATOM   3585  CA  THR A 248       7.403  17.052  22.822  1.00 88.46           C  
ATOM   3586  HA  THR A 248       7.363  15.988  23.055  1.00 88.46           H  
ATOM   3587  C   THR A 248       6.549  17.307  21.598  1.00 88.46           C  
ATOM   3588  CB  THR A 248       6.859  17.818  24.032  1.00 88.46           C  
ATOM   3589  HB  THR A 248       6.859  18.886  23.815  1.00 88.46           H  
ATOM   3590  O   THR A 248       6.487  18.449  21.155  1.00 88.46           O  
ATOM   3591  CG2 THR A 248       5.451  17.386  24.440  1.00 88.46           C  
ATOM   3592 HG21 THR A 248       5.436  16.312  24.630  1.00 88.46           H  
ATOM   3593 HG22 THR A 248       5.156  17.919  25.343  1.00 88.46           H  
ATOM   3594 HG23 THR A 248       4.748  17.622  23.642  1.00 88.46           H  
ATOM   3595  OG1 THR A 248       7.712  17.574  25.128  1.00 88.46           O  
ATOM   3596  HG1 THR A 248       8.599  17.612  24.763  1.00 88.46           H  
ATOM   3597  N   LEU A 249       5.897  16.261  21.101  1.00 88.92           N  
ATOM   3598  H   LEU A 249       5.961  15.381  21.593  1.00 88.92           H  
ATOM   3599  CA  LEU A 249       5.017  16.305  19.935  1.00 88.92           C  
ATOM   3600  HA  LEU A 249       5.098  17.271  19.437  1.00 88.92           H  
ATOM   3601  C   LEU A 249       3.571  16.136  20.398  1.00 88.92           C  
ATOM   3602  CB  LEU A 249       5.424  15.206  18.935  1.00 88.92           C  
ATOM   3603  HB2 LEU A 249       5.271  14.235  19.406  1.00 88.92           H  
ATOM   3604  HB3 LEU A 249       4.763  15.268  18.070  1.00 88.92           H  
ATOM   3605  O   LEU A 249       3.311  15.340  21.310  1.00 88.92           O  
ATOM   3606  CG  LEU A 249       6.881  15.277  18.440  1.00 88.92           C  
ATOM   3607  HG  LEU A 249       7.562  15.229  19.290  1.00 88.92           H  
ATOM   3608  CD1 LEU A 249       7.180  14.086  17.533  1.00 88.92           C  
ATOM   3609 HD11 LEU A 249       8.207  14.157  17.175  1.00 88.92           H  
ATOM   3610 HD12 LEU A 249       6.516  14.113  16.669  1.00 88.92           H  
ATOM   3611 HD13 LEU A 249       7.054  13.151  18.080  1.00 88.92           H  
ATOM   3612  CD2 LEU A 249       7.152  16.555  17.656  1.00 88.92           C  
ATOM   3613 HD21 LEU A 249       6.457  16.649  16.821  1.00 88.92           H  
ATOM   3614 HD22 LEU A 249       7.040  17.435  18.290  1.00 88.92           H  
ATOM   3615 HD23 LEU A 249       8.167  16.552  17.258  1.00 88.92           H  
ATOM   3616  N   SER A 250       2.635  16.868  19.789  1.00 89.14           N  
ATOM   3617  H   SER A 250       2.924  17.528  19.082  1.00 89.14           H  
ATOM   3618  CA  SER A 250       1.204  16.751  20.098  1.00 89.14           C  
ATOM   3619  HA  SER A 250       1.064  15.906  20.772  1.00 89.14           H  
ATOM   3620  C   SER A 250       0.381  16.500  18.838  1.00 89.14           C  
ATOM   3621  CB  SER A 250       0.699  17.995  20.831  1.00 89.14           C  
ATOM   3622  HB2 SER A 250       0.432  18.769  20.111  1.00 89.14           H  
ATOM   3623  HB3 SER A 250       1.499  18.381  21.462  1.00 89.14           H  
ATOM   3624  O   SER A 250       0.336  17.334  17.939  1.00 89.14           O  
ATOM   3625  OG  SER A 250      -0.411  17.691  21.667  1.00 89.14           O  
ATOM   3626  HG  SER A 250      -1.060  17.168  21.190  1.00 89.14           H  
ATOM   3627  N   GLY A 251      -0.318  15.371  18.765  1.00 86.88           N  
ATOM   3628  H   GLY A 251      -0.294  14.717  19.534  1.00 86.88           H  
ATOM   3629  CA  GLY A 251      -0.936  14.961  17.509  1.00 86.88           C  
ATOM   3630  HA2 GLY A 251      -1.604  15.742  17.146  1.00 86.88           H  
ATOM   3631  HA3 GLY A 251      -0.129  14.846  16.786  1.00 86.88           H  
ATOM   3632  C   GLY A 251      -1.704  13.647  17.556  1.00 86.88           C  
ATOM   3633  O   GLY A 251      -1.963  13.093  18.623  1.00 86.88           O  
ATOM   3634  N   ALA A 252      -2.074  13.153  16.378  1.00 88.60           N  
ATOM   3635  H   ALA A 252      -1.747  13.628  15.549  1.00 88.60           H  
ATOM   3636  CA  ALA A 252      -2.692  11.840  16.219  1.00 88.60           C  
ATOM   3637  HA  ALA A 252      -3.286  11.609  17.103  1.00 88.60           H  
ATOM   3638  C   ALA A 252      -1.593  10.797  16.082  1.00 88.60           C  
ATOM   3639  CB  ALA A 252      -3.630  11.805  15.011  1.00 88.60           C  
ATOM   3640  HB1 ALA A 252      -4.043  10.802  14.903  1.00 88.60           H  
ATOM   3641  HB2 ALA A 252      -4.458  12.497  15.169  1.00 88.60           H  
ATOM   3642  HB3 ALA A 252      -3.084  12.057  14.102  1.00 88.60           H  
ATOM   3643  O   ALA A 252      -0.707  10.942  15.237  1.00 88.60           O  
ATOM   3644  N   LEU A 253      -1.663   9.761  16.913  1.00 92.05           N  
ATOM   3645  H   LEU A 253      -2.458   9.689  17.532  1.00 92.05           H  
ATOM   3646  CA  LEU A 253      -0.705   8.670  16.919  1.00 92.05           C  
ATOM   3647  HA  LEU A 253       0.226   9.031  16.481  1.00 92.05           H  
ATOM   3648  C   LEU A 253      -1.225   7.521  16.054  1.00 92.05           C  
ATOM   3649  CB  LEU A 253      -0.428   8.256  18.372  1.00 92.05           C  
ATOM   3650  HB2 LEU A 253      -1.327   7.784  18.768  1.00 92.05           H  
ATOM   3651  HB3 LEU A 253      -0.227   9.152  18.959  1.00 92.05           H  
ATOM   3652  O   LEU A 253      -2.387   7.115  16.141  1.00 92.05           O  
ATOM   3653  CG  LEU A 253       0.755   7.292  18.549  1.00 92.05           C  
ATOM   3654  HG  LEU A 253       0.605   6.416  17.918  1.00 92.05           H  
ATOM   3655  CD1 LEU A 253       2.095   7.951  18.205  1.00 92.05           C  
ATOM   3656 HD11 LEU A 253       2.148   8.162  17.137  1.00 92.05           H  
ATOM   3657 HD12 LEU A 253       2.213   8.880  18.762  1.00 92.05           H  
ATOM   3658 HD13 LEU A 253       2.918   7.280  18.456  1.00 92.05           H  
ATOM   3659  CD2 LEU A 253       0.822   6.831  20.006  1.00 92.05           C  
ATOM   3660 HD21 LEU A 253      -0.122   6.364  20.287  1.00 92.05           H  
ATOM   3661 HD22 LEU A 253       1.627   6.105  20.126  1.00 92.05           H  
ATOM   3662 HD23 LEU A 253       1.002   7.686  20.658  1.00 92.05           H  
ATOM   3663  N   LEU A 254      -0.339   6.993  15.223  1.00 92.25           N  
ATOM   3664  H   LEU A 254       0.582   7.405  15.177  1.00 92.25           H  
ATOM   3665  CA  LEU A 254      -0.597   5.883  14.329  1.00 92.25           C  
ATOM   3666  HA  LEU A 254      -1.554   5.434  14.597  1.00 92.25           H  
ATOM   3667  C   LEU A 254       0.486   4.832  14.511  1.00 92.25           C  
ATOM   3668  CB  LEU A 254      -0.676   6.343  12.865  1.00 92.25           C  
ATOM   3669  HB2 LEU A 254      -0.918   5.463  12.269  1.00 92.25           H  
ATOM   3670  HB3 LEU A 254       0.300   6.703  12.539  1.00 92.25           H  
ATOM   3671  O   LEU A 254       1.639   5.152  14.795  1.00 92.25           O  
ATOM   3672  CG  LEU A 254      -1.739   7.423  12.607  1.00 92.25           C  
ATOM   3673  HG  LEU A 254      -2.549   7.327  13.330  1.00 92.25           H  
ATOM   3674  CD1 LEU A 254      -1.146   8.828  12.689  1.00 92.25           C  
ATOM   3675 HD11 LEU A 254      -0.603   8.966  13.624  1.00 92.25           H  
ATOM   3676 HD12 LEU A 254      -1.957   9.555  12.660  1.00 92.25           H  
ATOM   3677 HD13 LEU A 254      -0.447   8.992  11.869  1.00 92.25           H  
ATOM   3678  CD2 LEU A 254      -2.321   7.268  11.209  1.00 92.25           C  
ATOM   3679 HD21 LEU A 254      -2.793   6.291  11.105  1.00 92.25           H  
ATOM   3680 HD22 LEU A 254      -1.515   7.369  10.481  1.00 92.25           H  
ATOM   3681 HD23 LEU A 254      -3.075   8.036  11.035  1.00 92.25           H  
ATOM   3682  N   TRP A 255       0.115   3.577  14.322  1.00 92.06           N  
ATOM   3683  H   TRP A 255      -0.854   3.395  14.100  1.00 92.06           H  
ATOM   3684  CA  TRP A 255       1.000   2.436  14.496  1.00 92.06           C  
ATOM   3685  HA  TRP A 255       2.037   2.761  14.574  1.00 92.06           H  
ATOM   3686  C   TRP A 255       0.890   1.499  13.303  1.00 92.06           C  
ATOM   3687  CB  TRP A 255       0.625   1.732  15.796  1.00 92.06           C  
ATOM   3688  HB2 TRP A 255       0.854   2.397  16.628  1.00 92.06           H  
ATOM   3689  HB3 TRP A 255      -0.449   1.546  15.805  1.00 92.06           H  
ATOM   3690  O   TRP A 255      -0.219   1.163  12.893  1.00 92.06           O  
ATOM   3691  CG  TRP A 255       1.327   0.435  16.016  1.00 92.06           C  
ATOM   3692  CD1 TRP A 255       2.650   0.287  16.236  1.00 92.06           C  
ATOM   3693  HD1 TRP A 255       3.365   1.096  16.265  1.00 92.06           H  
ATOM   3694  CD2 TRP A 255       0.774  -0.913  15.974  1.00 92.06           C  
ATOM   3695  CE2 TRP A 255       1.824  -1.835  16.241  1.00 92.06           C  
ATOM   3696  CE3 TRP A 255      -0.506  -1.454  15.743  1.00 92.06           C  
ATOM   3697  HE3 TRP A 255      -1.326  -0.784  15.529  1.00 92.06           H  
ATOM   3698  NE1 TRP A 255       2.941  -1.050  16.392  1.00 92.06           N  
ATOM   3699  HE1 TRP A 255       3.868  -1.414  16.556  1.00 92.06           H  
ATOM   3700  CH2 TRP A 255       0.319  -3.716  16.106  1.00 92.06           C  
ATOM   3701  HH2 TRP A 255       0.127  -4.777  16.176  1.00 92.06           H  
ATOM   3702  CZ2 TRP A 255       1.612  -3.216  16.319  1.00 92.06           C  
ATOM   3703  HZ2 TRP A 255       2.440  -3.867  16.559  1.00 92.06           H  
ATOM   3704  CZ3 TRP A 255      -0.733  -2.838  15.797  1.00 92.06           C  
ATOM   3705  HZ3 TRP A 255      -1.720  -3.226  15.593  1.00 92.06           H  
ATOM   3706  N   ALA A 256       2.024   1.071  12.753  1.00 87.06           N  
ATOM   3707  H   ALA A 256       2.903   1.355  13.162  1.00 87.06           H  
ATOM   3708  CA  ALA A 256       2.057   0.064  11.702  1.00 87.06           C  
ATOM   3709  HA  ALA A 256       1.273   0.280  10.976  1.00 87.06           H  
ATOM   3710  C   ALA A 256       1.846  -1.328  12.324  1.00 87.06           C  
ATOM   3711  CB  ALA A 256       3.395   0.145  10.963  1.00 87.06           C  
ATOM   3712  HB1 ALA A 256       3.406  -0.577  10.146  1.00 87.06           H  
ATOM   3713  HB2 ALA A 256       3.545   1.144  10.552  1.00 87.06           H  
ATOM   3714  HB3 ALA A 256       4.211  -0.081  11.650  1.00 87.06           H  
ATOM   3715  O   ALA A 256       2.709  -1.787  13.083  1.00 87.06           O  
ATOM   3716  N   PRO A 257       0.745  -2.036  12.009  1.00 77.15           N  
ATOM   3717  CA  PRO A 257       0.510  -3.363  12.545  1.00 77.15           C  
ATOM   3718  HA  PRO A 257       0.463  -3.271  13.630  1.00 77.15           H  
ATOM   3719  C   PRO A 257       1.622  -4.340  12.184  1.00 77.15           C  
ATOM   3720  CB  PRO A 257      -0.852  -3.812  12.019  1.00 77.15           C  
ATOM   3721  HB2 PRO A 257      -0.735  -4.364  11.086  1.00 77.15           H  
ATOM   3722  HB3 PRO A 257      -1.397  -4.405  12.754  1.00 77.15           H  
ATOM   3723  O   PRO A 257       2.173  -4.325  11.082  1.00 77.15           O  
ATOM   3724  CG  PRO A 257      -1.558  -2.493  11.743  1.00 77.15           C  
ATOM   3725  HG2 PRO A 257      -1.952  -2.080  12.671  1.00 77.15           H  
ATOM   3726  HG3 PRO A 257      -2.348  -2.615  11.001  1.00 77.15           H  
ATOM   3727  CD  PRO A 257      -0.413  -1.624  11.235  1.00 77.15           C  
ATOM   3728  HD2 PRO A 257      -0.666  -0.573  11.375  1.00 77.15           H  
ATOM   3729  HD3 PRO A 257      -0.231  -1.825  10.180  1.00 77.15           H  
ATOM   3730  N   THR A 258       1.926  -5.239  13.114  1.00 73.30           N  
ATOM   3731  H   THR A 258       1.340  -5.268  13.936  1.00 73.30           H  
ATOM   3732  CA  THR A 258       2.894  -6.314  12.879  1.00 73.30           C  
ATOM   3733  HA  THR A 258       3.560  -6.013  12.070  1.00 73.30           H  
ATOM   3734  C   THR A 258       2.174  -7.579  12.422  1.00 73.30           C  
ATOM   3735  CB  THR A 258       3.779  -6.582  14.102  1.00 73.30           C  
ATOM   3736  HB  THR A 258       4.508  -7.348  13.835  1.00 73.30           H  
ATOM   3737  O   THR A 258       0.966  -7.730  12.591  1.00 73.30           O  
ATOM   3738  CG2 THR A 258       4.546  -5.344  14.565  1.00 73.30           C  
ATOM   3739 HG21 THR A 258       3.864  -4.532  14.819  1.00 73.30           H  
ATOM   3740 HG22 THR A 258       5.152  -5.585  15.439  1.00 73.30           H  
ATOM   3741 HG23 THR A 258       5.202  -4.999  13.766  1.00 73.30           H  
ATOM   3742  OG1 THR A 258       3.015  -7.071  15.179  1.00 73.30           O  
ATOM   3743  HG1 THR A 258       2.636  -6.297  15.602  1.00 73.30           H  
ATOM   3744  N   SER A 259       2.918  -8.555  11.901  1.00 68.10           N  
ATOM   3745  H   SER A 259       3.913  -8.416  11.801  1.00 68.10           H  
ATOM   3746  CA  SER A 259       2.351  -9.837  11.451  1.00 68.10           C  
ATOM   3747  HA  SER A 259       1.663  -9.637  10.630  1.00 68.10           H  
ATOM   3748  C   SER A 259       1.559 -10.601  12.521  1.00 68.10           C  
ATOM   3749  CB  SER A 259       3.477 -10.733  10.933  1.00 68.10           C  
ATOM   3750  HB2 SER A 259       3.068 -11.709  10.667  1.00 68.10           H  
ATOM   3751  HB3 SER A 259       3.906 -10.280  10.040  1.00 68.10           H  
ATOM   3752  O   SER A 259       0.790 -11.497  12.179  1.00 68.10           O  
ATOM   3753  OG  SER A 259       4.494 -10.889  11.910  1.00 68.10           O  
ATOM   3754  HG  SER A 259       5.138 -11.517  11.575  1.00 68.10           H  
ATOM   3755  N   ASN A 260       1.737 -10.264  13.801  1.00 66.42           N  
ATOM   3756  H   ASN A 260       2.331  -9.471  13.994  1.00 66.42           H  
ATOM   3757  CA  ASN A 260       1.120 -10.958  14.929  1.00 66.42           C  
ATOM   3758  HA  ASN A 260       0.614 -11.855  14.572  1.00 66.42           H  
ATOM   3759  C   ASN A 260       0.058 -10.129  15.666  1.00 66.42           C  
ATOM   3760  CB  ASN A 260       2.237 -11.389  15.889  1.00 66.42           C  
ATOM   3761  HB2 ASN A 260       1.798 -11.900  16.746  1.00 66.42           H  
ATOM   3762  HB3 ASN A 260       2.750 -10.499  16.253  1.00 66.42           H  
ATOM   3763  O   ASN A 260      -0.589 -10.667  16.564  1.00 66.42           O  
ATOM   3764  CG  ASN A 260       3.239 -12.336  15.255  1.00 66.42           C  
ATOM   3765  ND2 ASN A 260       4.507 -12.157  15.544  1.00 66.42           N  
ATOM   3766 HD21 ASN A 260       5.157 -12.738  15.036  1.00 66.42           H  
ATOM   3767 HD22 ASN A 260       4.786 -11.347  16.079  1.00 66.42           H  
ATOM   3768  OD1 ASN A 260       2.922 -13.260  14.527  1.00 66.42           O  
ATOM   3769  N   ALA A 261      -0.108  -8.844  15.345  1.00 73.14           N  
ATOM   3770  H   ALA A 261       0.380  -8.454  14.551  1.00 73.14           H  
ATOM   3771  CA  ALA A 261      -1.010  -7.962  16.077  1.00 73.14           C  
ATOM   3772  HA  ALA A 261      -1.829  -8.549  16.492  1.00 73.14           H  
ATOM   3773  C   ALA A 261      -1.622  -6.901  15.157  1.00 73.14           C  
ATOM   3774  CB  ALA A 261      -0.243  -7.335  17.250  1.00 73.14           C  
ATOM   3775  HB1 ALA A 261       0.655  -6.835  16.889  1.00 73.14           H  
ATOM   3776  HB2 ALA A 261      -0.876  -6.612  17.765  1.00 73.14           H  
ATOM   3777  HB3 ALA A 261       0.047  -8.112  17.957  1.00 73.14           H  
ATOM   3778  O   ALA A 261      -0.909  -6.214  14.435  1.00 73.14           O  
ATOM   3779  N   SER A 262      -2.948  -6.758  15.226  1.00 74.26           N  
ATOM   3780  H   SER A 262      -3.472  -7.390  15.814  1.00 74.26           H  
ATOM   3781  CA  SER A 262      -3.738  -5.768  14.477  1.00 74.26           C  
ATOM   3782  HA  SER A 262      -3.149  -5.394  13.639  1.00 74.26           H  
ATOM   3783  C   SER A 262      -4.146  -4.552  15.317  1.00 74.26           C  
ATOM   3784  CB  SER A 262      -4.976  -6.456  13.899  1.00 74.26           C  
ATOM   3785  HB2 SER A 262      -5.560  -5.745  13.315  1.00 74.26           H  
ATOM   3786  HB3 SER A 262      -4.658  -7.266  13.243  1.00 74.26           H  
ATOM   3787  O   SER A 262      -4.832  -3.654  14.829  1.00 74.26           O  
ATOM   3788  OG  SER A 262      -5.769  -6.988  14.949  1.00 74.26           O  
ATOM   3789  HG  SER A 262      -6.380  -6.301  15.222  1.00 74.26           H  
ATOM   3790  N   ASN A 263      -3.778  -4.541  16.598  1.00 85.23           N  
ATOM   3791  H   ASN A 263      -3.206  -5.294  16.952  1.00 85.23           H  
ATOM   3792  CA  ASN A 263      -3.995  -3.431  17.510  1.00 85.23           C  
ATOM   3793  HA  ASN A 263      -3.959  -2.505  16.937  1.00 85.23           H  
ATOM   3794  C   ASN A 263      -2.875  -3.342  18.554  1.00 85.23           C  
ATOM   3795  CB  ASN A 263      -5.395  -3.553  18.144  1.00 85.23           C  
ATOM   3796  HB2 ASN A 263      -6.138  -3.523  17.347  1.00 85.23           H  
ATOM   3797  HB3 ASN A 263      -5.568  -2.683  18.778  1.00 85.23           H  
ATOM   3798  O   ASN A 263      -2.140  -4.306  18.786  1.00 85.23           O  
ATOM   3799  CG  ASN A 263      -5.643  -4.795  18.988  1.00 85.23           C  
ATOM   3800  ND2 ASN A 263      -6.882  -5.029  19.349  1.00 85.23           N  
ATOM   3801 HD21 ASN A 263      -7.604  -4.359  19.126  1.00 85.23           H  
ATOM   3802 HD22 ASN A 263      -7.018  -5.830  19.949  1.00 85.23           H  
ATOM   3803  OD1 ASN A 263      -4.779  -5.578  19.340  1.00 85.23           O  
ATOM   3804  N   ILE A 264      -2.771  -2.178  19.190  1.00 90.24           N  
ATOM   3805  H   ILE A 264      -3.376  -1.420  18.908  1.00 90.24           H  
ATOM   3806  CA  ILE A 264      -1.876  -1.948  20.321  1.00 90.24           C  
ATOM   3807  HA  ILE A 264      -1.699  -2.910  20.802  1.00 90.24           H  
ATOM   3808  C   ILE A 264      -2.555  -1.045  21.346  1.00 90.24           C  
ATOM   3809  CB  ILE A 264      -0.502  -1.414  19.854  1.00 90.24           C  
ATOM   3810  HB  ILE A 264      -0.098  -2.141  19.148  1.00 90.24           H  
ATOM   3811  O   ILE A 264      -3.177  -0.039  21.008  1.00 90.24           O  
ATOM   3812  CG1 ILE A 264       0.471  -1.323  21.050  1.00 90.24           C  
ATOM   3813 HG12 ILE A 264       0.262  -0.419  21.622  1.00 90.24           H  
ATOM   3814 HG13 ILE A 264       0.323  -2.181  21.705  1.00 90.24           H  
ATOM   3815  CG2 ILE A 264      -0.608  -0.062  19.127  1.00 90.24           C  
ATOM   3816 HG21 ILE A 264      -0.988   0.713  19.792  1.00 90.24           H  
ATOM   3817 HG22 ILE A 264      -1.268  -0.158  18.264  1.00 90.24           H  
ATOM   3818 HG23 ILE A 264       0.369   0.245  18.753  1.00 90.24           H  
ATOM   3819  CD1 ILE A 264       1.944  -1.319  20.629  1.00 90.24           C  
ATOM   3820 HD11 ILE A 264       2.202  -2.289  20.203  1.00 90.24           H  
ATOM   3821 HD12 ILE A 264       2.136  -0.553  19.878  1.00 90.24           H  
ATOM   3822 HD13 ILE A 264       2.573  -1.136  21.500  1.00 90.24           H  
ATOM   3823  N   THR A 265      -2.451  -1.418  22.618  1.00 94.35           N  
ATOM   3824  H   THR A 265      -1.926  -2.252  22.839  1.00 94.35           H  
ATOM   3825  CA  THR A 265      -2.946  -0.603  23.727  1.00 94.35           C  
ATOM   3826  HA  THR A 265      -3.832  -0.055  23.404  1.00 94.35           H  
ATOM   3827  C   THR A 265      -1.889   0.413  24.141  1.00 94.35           C  
ATOM   3828  CB  THR A 265      -3.361  -1.490  24.899  1.00 94.35           C  
ATOM   3829  HB  THR A 265      -2.522  -2.125  25.184  1.00 94.35           H  
ATOM   3830  O   THR A 265      -0.737   0.053  24.396  1.00 94.35           O  
ATOM   3831  CG2 THR A 265      -3.805  -0.699  26.119  1.00 94.35           C  
ATOM   3832 HG21 THR A 265      -4.023  -1.412  26.914  1.00 94.35           H  
ATOM   3833 HG22 THR A 265      -4.676  -0.090  25.874  1.00 94.35           H  
ATOM   3834 HG23 THR A 265      -3.002  -0.055  26.478  1.00 94.35           H  
ATOM   3835  OG1 THR A 265      -4.453  -2.304  24.521  1.00 94.35           O  
ATOM   3836  HG1 THR A 265      -5.098  -1.756  24.067  1.00 94.35           H  
ATOM   3837  N   ILE A 266      -2.305   1.674  24.243  1.00 96.22           N  
ATOM   3838  H   ILE A 266      -3.284   1.869  24.088  1.00 96.22           H  
ATOM   3839  CA  ILE A 266      -1.475   2.801  24.651  1.00 96.22           C  
ATOM   3840  HA  ILE A 266      -0.449   2.445  24.748  1.00 96.22           H  
ATOM   3841  C   ILE A 266      -1.937   3.313  26.018  1.00 96.22           C  
ATOM   3842  CB  ILE A 266      -1.449   3.897  23.567  1.00 96.22           C  
ATOM   3843  HB  ILE A 266      -2.449   4.322  23.480  1.00 96.22           H  
ATOM   3844  O   ILE A 266      -3.131   3.515  26.228  1.00 96.22           O  
ATOM   3845  CG1 ILE A 266      -1.044   3.358  22.174  1.00 96.22           C  
ATOM   3846 HG12 ILE A 266      -1.090   4.182  21.461  1.00 96.22           H  
ATOM   3847 HG13 ILE A 266      -1.778   2.620  21.851  1.00 96.22           H  
ATOM   3848  CG2 ILE A 266      -0.486   5.016  23.986  1.00 96.22           C  
ATOM   3849 HG21 ILE A 266      -0.875   5.545  24.856  1.00 96.22           H  
ATOM   3850 HG22 ILE A 266       0.489   4.594  24.232  1.00 96.22           H  
ATOM   3851 HG23 ILE A 266      -0.368   5.733  23.174  1.00 96.22           H  
ATOM   3852  CD1 ILE A 266       0.351   2.720  22.074  1.00 96.22           C  
ATOM   3853 HD11 ILE A 266       1.126   3.453  22.297  1.00 96.22           H  
ATOM   3854 HD12 ILE A 266       0.439   1.875  22.758  1.00 96.22           H  
ATOM   3855 HD13 ILE A 266       0.502   2.356  21.058  1.00 96.22           H  
ATOM   3856  N   GLU A 267      -1.004   3.517  26.946  1.00 96.81           N  
ATOM   3857  H   GLU A 267      -0.039   3.348  26.700  1.00 96.81           H  
ATOM   3858  CA  GLU A 267      -1.264   3.999  28.307  1.00 96.81           C  
ATOM   3859  HA  GLU A 267      -2.333   4.163  28.439  1.00 96.81           H  
ATOM   3860  C   GLU A 267      -0.563   5.339  28.560  1.00 96.81           C  
ATOM   3861  CB  GLU A 267      -0.829   2.962  29.359  1.00 96.81           C  
ATOM   3862  HB2 GLU A 267       0.223   2.720  29.211  1.00 96.81           H  
ATOM   3863  HB3 GLU A 267      -0.946   3.414  30.344  1.00 96.81           H  
ATOM   3864  O   GLU A 267       0.584   5.549  28.157  1.00 96.81           O  
ATOM   3865  CG  GLU A 267      -1.666   1.671  29.313  1.00 96.81           C  
ATOM   3866  HG2 GLU A 267      -1.521   1.188  28.346  1.00 96.81           H  
ATOM   3867  HG3 GLU A 267      -2.718   1.945  29.396  1.00 96.81           H  
ATOM   3868  CD  GLU A 267      -1.329   0.664  30.431  1.00 96.81           C  
ATOM   3869  OE1 GLU A 267      -1.972  -0.412  30.443  1.00 96.81           O  
ATOM   3870  OE2 GLU A 267      -0.448   0.948  31.277  1.00 96.81           O  
ATOM   3871  N   ALA A 268      -1.236   6.243  29.275  1.00 94.55           N  
ATOM   3872  H   ALA A 268      -2.148   5.994  29.631  1.00 94.55           H  
ATOM   3873  CA  ALA A 268      -0.634   7.487  29.740  1.00 94.55           C  
ATOM   3874  HA  ALA A 268      -0.199   8.002  28.883  1.00 94.55           H  
ATOM   3875  C   ALA A 268       0.490   7.174  30.741  1.00 94.55           C  
ATOM   3876  CB  ALA A 268      -1.708   8.394  30.356  1.00 94.55           C  
ATOM   3877  HB1 ALA A 268      -2.177   7.888  31.200  1.00 94.55           H  
ATOM   3878  HB2 ALA A 268      -1.247   9.317  30.708  1.00 94.55           H  
ATOM   3879  HB3 ALA A 268      -2.471   8.645  29.620  1.00 94.55           H  
ATOM   3880  O   ALA A 268       0.315   6.394  31.677  1.00 94.55           O  
ATOM   3881  N   GLY A 269       1.657   7.785  30.547  1.00 92.99           N  
ATOM   3882  H   GLY A 269       1.749   8.414  29.763  1.00 92.99           H  
ATOM   3883  CA  GLY A 269       2.887   7.478  31.277  1.00 92.99           C  
ATOM   3884  HA2 GLY A 269       3.554   8.337  31.205  1.00 92.99           H  
ATOM   3885  HA3 GLY A 269       2.651   7.307  32.328  1.00 92.99           H  
ATOM   3886  C   GLY A 269       3.646   6.253  30.755  1.00 92.99           C  
ATOM   3887  O   GLY A 269       4.712   5.943  31.289  1.00 92.99           O  
ATOM   3888  N   GLY A 270       3.130   5.558  29.736  1.00 94.33           N  
ATOM   3889  H   GLY A 270       2.248   5.850  29.340  1.00 94.33           H  
ATOM   3890  CA  GLY A 270       3.802   4.429  29.098  1.00 94.33           C  
ATOM   3891  HA2 GLY A 270       3.096   3.909  28.450  1.00 94.33           H  
ATOM   3892  HA3 GLY A 270       4.135   3.732  29.867  1.00 94.33           H  
ATOM   3893  C   GLY A 270       5.006   4.860  28.255  1.00 94.33           C  
ATOM   3894  O   GLY A 270       5.020   5.952  27.687  1.00 94.33           O  
ATOM   3895  N   THR A 271       6.004   3.982  28.145  1.00 94.14           N  
ATOM   3896  H   THR A 271       5.901   3.086  28.601  1.00 94.14           H  
ATOM   3897  CA  THR A 271       7.189   4.162  27.290  1.00 94.14           C  
ATOM   3898  HA  THR A 271       7.103   5.101  26.744  1.00 94.14           H  
ATOM   3899  C   THR A 271       7.253   3.027  26.273  1.00 94.14           C  
ATOM   3900  CB  THR A 271       8.485   4.216  28.114  1.00 94.14           C  
ATOM   3901  HB  THR A 271       8.598   3.278  28.656  1.00 94.14           H  
ATOM   3902  O   THR A 271       7.159   1.858  26.649  1.00 94.14           O  
ATOM   3903  CG2 THR A 271       9.731   4.438  27.259  1.00 94.14           C  
ATOM   3904 HG21 THR A 271       9.606   5.330  26.645  1.00 94.14           H  
ATOM   3905 HG22 THR A 271       9.899   3.575  26.615  1.00 94.14           H  
ATOM   3906 HG23 THR A 271      10.601   4.564  27.904  1.00 94.14           H  
ATOM   3907  OG1 THR A 271       8.460   5.271  29.049  1.00 94.14           O  
ATOM   3908  HG1 THR A 271       8.404   6.098  28.565  1.00 94.14           H  
ATOM   3909  N   TYR A 272       7.441   3.368  25.000  1.00 92.18           N  
ATOM   3910  H   TYR A 272       7.554   4.347  24.778  1.00 92.18           H  
ATOM   3911  CA  TYR A 272       7.377   2.446  23.869  1.00 92.18           C  
ATOM   3912  HA  TYR A 272       7.230   1.429  24.232  1.00 92.18           H  
ATOM   3913  C   TYR A 272       8.678   2.494  23.073  1.00 92.18           C  
ATOM   3914  CB  TYR A 272       6.177   2.806  22.982  1.00 92.18           C  
ATOM   3915  HB2 TYR A 272       6.173   2.162  22.103  1.00 92.18           H  
ATOM   3916  HB3 TYR A 272       6.295   3.834  22.640  1.00 92.18           H  
ATOM   3917  O   TYR A 272       9.135   3.569  22.687  1.00 92.18           O  
ATOM   3918  CG  TYR A 272       4.847   2.678  23.696  1.00 92.18           C  
ATOM   3919  CD1 TYR A 272       4.137   1.463  23.645  1.00 92.18           C  
ATOM   3920  HD1 TYR A 272       4.505   0.646  23.043  1.00 92.18           H  
ATOM   3921  CD2 TYR A 272       4.357   3.755  24.462  1.00 92.18           C  
ATOM   3922  HD2 TYR A 272       4.896   4.691  24.482  1.00 92.18           H  
ATOM   3923  CE1 TYR A 272       2.959   1.307  24.398  1.00 92.18           C  
ATOM   3924  HE1 TYR A 272       2.415   0.374  24.372  1.00 92.18           H  
ATOM   3925  CE2 TYR A 272       3.190   3.597  25.231  1.00 92.18           C  
ATOM   3926  HE2 TYR A 272       2.822   4.401  25.851  1.00 92.18           H  
ATOM   3927  OH  TYR A 272       1.437   2.175  26.021  1.00 92.18           O  
ATOM   3928  HH  TYR A 272       1.054   1.304  25.888  1.00 92.18           H  
ATOM   3929  CZ  TYR A 272       2.507   2.364  25.214  1.00 92.18           C  
ATOM   3930  N   ASN A 273       9.263   1.323  22.822  1.00 89.65           N  
ATOM   3931  H   ASN A 273       8.822   0.482  23.166  1.00 89.65           H  
ATOM   3932  CA  ASN A 273      10.428   1.155  21.961  1.00 89.65           C  
ATOM   3933  HA  ASN A 273      10.918   2.116  21.801  1.00 89.65           H  
ATOM   3934  C   ASN A 273       9.968   0.627  20.597  1.00 89.65           C  
ATOM   3935  CB  ASN A 273      11.433   0.224  22.662  1.00 89.65           C  
ATOM   3936  HB2 ASN A 273      11.726   0.664  23.615  1.00 89.65           H  
ATOM   3937  HB3 ASN A 273      10.971  -0.744  22.855  1.00 89.65           H  
ATOM   3938  O   ASN A 273       9.595  -0.540  20.471  1.00 89.65           O  
ATOM   3939  CG  ASN A 273      12.691  -0.003  21.846  1.00 89.65           C  
ATOM   3940  ND2 ASN A 273      13.610  -0.796  22.338  1.00 89.65           N  
ATOM   3941 HD21 ASN A 273      14.348  -1.053  21.699  1.00 89.65           H  
ATOM   3942 HD22 ASN A 273      13.364  -1.438  23.078  1.00 89.65           H  
ATOM   3943  OD1 ASN A 273      12.859   0.486  20.737  1.00 89.65           O  
ATOM   3944  N   THR A 274      10.002   1.476  19.575  1.00 88.32           N  
ATOM   3945  H   THR A 274      10.372   2.402  19.731  1.00 88.32           H  
ATOM   3946  CA  THR A 274       9.496   1.153  18.227  1.00 88.32           C  
ATOM   3947  HA  THR A 274       8.450   0.855  18.305  1.00 88.32           H  
ATOM   3948  C   THR A 274      10.230  -0.020  17.567  1.00 88.32           C  
ATOM   3949  CB  THR A 274       9.548   2.388  17.321  1.00 88.32           C  
ATOM   3950  HB  THR A 274       9.183   2.128  16.328  1.00 88.32           H  
ATOM   3951  O   THR A 274       9.638  -0.760  16.786  1.00 88.32           O  
ATOM   3952  CG2 THR A 274       8.714   3.536  17.899  1.00 88.32           C  
ATOM   3953 HG21 THR A 274       7.827   3.141  18.394  1.00 88.32           H  
ATOM   3954 HG22 THR A 274       9.287   4.125  18.615  1.00 88.32           H  
ATOM   3955 HG23 THR A 274       8.389   4.187  17.087  1.00 88.32           H  
ATOM   3956  OG1 THR A 274      10.881   2.823  17.254  1.00 88.32           O  
ATOM   3957  HG1 THR A 274      11.071   3.282  18.076  1.00 88.32           H  
ATOM   3958  N   SER A 275      11.474  -0.304  17.971  1.00 85.34           N  
ATOM   3959  H   SER A 275      11.916   0.324  18.627  1.00 85.34           H  
ATOM   3960  CA  SER A 275      12.201  -1.504  17.522  1.00 85.34           C  
ATOM   3961  HA  SER A 275      12.156  -1.535  16.433  1.00 85.34           H  
ATOM   3962  C   SER A 275      11.607  -2.826  18.030  1.00 85.34           C  
ATOM   3963  CB  SER A 275      13.673  -1.401  17.920  1.00 85.34           C  
ATOM   3964  HB2 SER A 275      14.041  -0.430  17.588  1.00 85.34           H  
ATOM   3965  HB3 SER A 275      14.237  -2.187  17.417  1.00 85.34           H  
ATOM   3966  O   SER A 275      11.863  -3.882  17.454  1.00 85.34           O  
ATOM   3967  OG  SER A 275      13.867  -1.508  19.317  1.00 85.34           O  
ATOM   3968  HG  SER A 275      13.505  -0.717  19.722  1.00 85.34           H  
ATOM   3969  N   GLU A 276      10.809  -2.782  19.100  1.00 86.57           N  
ATOM   3970  H   GLU A 276      10.630  -1.880  19.518  1.00 86.57           H  
ATOM   3971  CA  GLU A 276      10.190  -3.957  19.722  1.00 86.57           C  
ATOM   3972  HA  GLU A 276      10.715  -4.860  19.412  1.00 86.57           H  
ATOM   3973  C   GLU A 276       8.726  -4.128  19.317  1.00 86.57           C  
ATOM   3974  CB  GLU A 276      10.283  -3.848  21.253  1.00 86.57           C  
ATOM   3975  HB2 GLU A 276       9.727  -4.678  21.689  1.00 86.57           H  
ATOM   3976  HB3 GLU A 276       9.820  -2.918  21.581  1.00 86.57           H  
ATOM   3977  O   GLU A 276       8.265  -5.256  19.136  1.00 86.57           O  
ATOM   3978  CG  GLU A 276      11.728  -3.908  21.766  1.00 86.57           C  
ATOM   3979  HG2 GLU A 276      12.317  -3.138  21.267  1.00 86.57           H  
ATOM   3980  HG3 GLU A 276      12.154  -4.877  21.504  1.00 86.57           H  
ATOM   3981  CD  GLU A 276      11.834  -3.704  23.285  1.00 86.57           C  
ATOM   3982  OE1 GLU A 276      12.907  -3.225  23.726  1.00 86.57           O  
ATOM   3983  OE2 GLU A 276      10.869  -4.028  24.013  1.00 86.57           O  
ATOM   3984  N   VAL A 277       7.993  -3.019  19.192  1.00 87.09           N  
ATOM   3985  H   VAL A 277       8.443  -2.133  19.373  1.00 87.09           H  
ATOM   3986  CA  VAL A 277       6.539  -3.036  18.967  1.00 87.09           C  
ATOM   3987  HA  VAL A 277       6.183  -4.059  19.085  1.00 87.09           H  
ATOM   3988  C   VAL A 277       6.123  -2.656  17.547  1.00 87.09           C  
ATOM   3989  CB  VAL A 277       5.791  -2.201  20.021  1.00 87.09           C  
ATOM   3990  HB  VAL A 277       4.734  -2.176  19.756  1.00 87.09           H  
ATOM   3991  O   VAL A 277       4.958  -2.828  17.204  1.00 87.09           O  
ATOM   3992  CG1 VAL A 277       5.906  -2.844  21.410  1.00 87.09           C  
ATOM   3993 HG11 VAL A 277       5.325  -2.266  22.129  1.00 87.09           H  
ATOM   3994 HG12 VAL A 277       6.947  -2.876  21.732  1.00 87.09           H  
ATOM   3995 HG13 VAL A 277       5.513  -3.860  21.375  1.00 87.09           H  
ATOM   3996  CG2 VAL A 277       6.292  -0.759  20.123  1.00 87.09           C  
ATOM   3997 HG21 VAL A 277       5.537  -0.150  20.621  1.00 87.09           H  
ATOM   3998 HG22 VAL A 277       6.494  -0.359  19.129  1.00 87.09           H  
ATOM   3999 HG23 VAL A 277       7.204  -0.719  20.718  1.00 87.09           H  
ATOM   4000  N   GLY A 278       7.050  -2.195  16.709  1.00 84.76           N  
ATOM   4001  H   GLY A 278       7.982  -2.024  17.057  1.00 84.76           H  
ATOM   4002  CA  GLY A 278       6.775  -1.733  15.351  1.00 84.76           C  
ATOM   4003  HA2 GLY A 278       5.799  -2.079  15.010  1.00 84.76           H  
ATOM   4004  HA3 GLY A 278       7.530  -2.146  14.683  1.00 84.76           H  
ATOM   4005  C   GLY A 278       6.815  -0.211  15.220  1.00 84.76           C  
ATOM   4006  O   GLY A 278       6.940   0.520  16.205  1.00 84.76           O  
ATOM   4007  N   GLU A 279       6.726   0.246  13.973  1.00 88.60           N  
ATOM   4008  H   GLU A 279       6.564  -0.410  13.222  1.00 88.60           H  
ATOM   4009  CA  GLU A 279       6.816   1.659  13.609  1.00 88.60           C  
ATOM   4010  HA  GLU A 279       7.721   2.077  14.050  1.00 88.60           H  
ATOM   4011  C   GLU A 279       5.613   2.451  14.133  1.00 88.60           C  
ATOM   4012  CB  GLU A 279       6.930   1.786  12.080  1.00 88.60           C  
ATOM   4013  HB2 GLU A 279       7.735   1.142  11.727  1.00 88.60           H  
ATOM   4014  HB3 GLU A 279       5.998   1.445  11.628  1.00 88.60           H  
ATOM   4015  O   GLU A 279       4.467   1.994  14.072  1.00 88.60           O  
ATOM   4016  CG  GLU A 279       7.215   3.222  11.616  1.00 88.60           C  
ATOM   4017  HG2 GLU A 279       6.491   3.906  12.058  1.00 88.60           H  
ATOM   4018  HG3 GLU A 279       8.208   3.519  11.953  1.00 88.60           H  
ATOM   4019  CD  GLU A 279       7.106   3.343  10.095  1.00 88.60           C  
ATOM   4020  OE1 GLU A 279       5.963   3.545   9.623  1.00 88.60           O  
ATOM   4021  OE2 GLU A 279       8.139   3.248   9.402  1.00 88.60           O  
ATOM   4022  N   PHE A 280       5.885   3.668  14.600  1.00 91.71           N  
ATOM   4023  H   PHE A 280       6.839   3.996  14.559  1.00 91.71           H  
ATOM   4024  CA  PHE A 280       4.861   4.660  14.896  1.00 91.71           C  
ATOM   4025  HA  PHE A 280       3.878   4.239  14.683  1.00 91.71           H  
ATOM   4026  C   PHE A 280       5.021   5.888  14.007  1.00 91.71           C  
ATOM   4027  CB  PHE A 280       4.894   5.044  16.376  1.00 91.71           C  
ATOM   4028  HB2 PHE A 280       5.927   5.187  16.693  1.00 91.71           H  
ATOM   4029  HB3 PHE A 280       4.379   5.996  16.505  1.00 91.71           H  
ATOM   4030  O   PHE A 280       6.126   6.263  13.620  1.00 91.71           O  
ATOM   4031  CG  PHE A 280       4.249   4.031  17.291  1.00 91.71           C  
ATOM   4032  CD1 PHE A 280       2.948   4.252  17.772  1.00 91.71           C  
ATOM   4033  HD1 PHE A 280       2.395   5.118  17.439  1.00 91.71           H  
ATOM   4034  CD2 PHE A 280       4.947   2.874  17.669  1.00 91.71           C  
ATOM   4035  HD2 PHE A 280       5.924   2.672  17.255  1.00 91.71           H  
ATOM   4036  CE1 PHE A 280       2.368   3.352  18.680  1.00 91.71           C  
ATOM   4037  HE1 PHE A 280       1.374   3.537  19.060  1.00 91.71           H  
ATOM   4038  CE2 PHE A 280       4.358   1.965  18.560  1.00 91.71           C  
ATOM   4039  HE2 PHE A 280       4.882   1.057  18.819  1.00 91.71           H  
ATOM   4040  CZ  PHE A 280       3.079   2.213  19.083  1.00 91.71           C  
ATOM   4041  HZ  PHE A 280       2.631   1.525  19.785  1.00 91.71           H  
ATOM   4042  N   ILE A 281       3.903   6.550  13.737  1.00 91.26           N  
ATOM   4043  H   ILE A 281       3.039   6.187  14.112  1.00 91.26           H  
ATOM   4044  CA  ILE A 281       3.860   7.870  13.118  1.00 91.26           C  
ATOM   4045  HA  ILE A 281       4.872   8.271  13.065  1.00 91.26           H  
ATOM   4046  C   ILE A 281       3.037   8.775  14.026  1.00 91.26           C  
ATOM   4047  CB  ILE A 281       3.292   7.803  11.683  1.00 91.26           C  
ATOM   4048  HB  ILE A 281       2.302   7.349  11.731  1.00 91.26           H  
ATOM   4049  O   ILE A 281       2.007   8.353  14.551  1.00 91.26           O  
ATOM   4050  CG1 ILE A 281       4.182   6.927  10.771  1.00 91.26           C  
ATOM   4051 HG12 ILE A 281       5.133   7.430  10.591  1.00 91.26           H  
ATOM   4052 HG13 ILE A 281       4.395   5.977  11.260  1.00 91.26           H  
ATOM   4053  CG2 ILE A 281       3.145   9.215  11.081  1.00 91.26           C  
ATOM   4054 HG21 ILE A 281       2.440   9.808  11.663  1.00 91.26           H  
ATOM   4055 HG22 ILE A 281       4.112   9.718  11.070  1.00 91.26           H  
ATOM   4056 HG23 ILE A 281       2.737   9.165  10.071  1.00 91.26           H  
ATOM   4057  CD1 ILE A 281       3.522   6.588   9.429  1.00 91.26           C  
ATOM   4058 HD11 ILE A 281       4.165   5.900   8.879  1.00 91.26           H  
ATOM   4059 HD12 ILE A 281       3.363   7.477   8.820  1.00 91.26           H  
ATOM   4060 HD13 ILE A 281       2.552   6.124   9.605  1.00 91.26           H  
ATOM   4061  N   ILE A 282       3.455  10.026  14.182  1.00 90.26           N  
ATOM   4062  H   ILE A 282       4.326  10.301  13.751  1.00 90.26           H  
ATOM   4063  CA  ILE A 282       2.596  11.074  14.729  1.00 90.26           C  
ATOM   4064  HA  ILE A 282       1.610  10.638  14.889  1.00 90.26           H  
ATOM   4065  C   ILE A 282       2.403  12.176  13.690  1.00 90.26           C  
ATOM   4066  CB  ILE A 282       3.071  11.535  16.123  1.00 90.26           C  
ATOM   4067  HB  ILE A 282       3.133  10.641  16.743  1.00 90.26           H  
ATOM   4068  O   ILE A 282       3.363  12.649  13.077  1.00 90.26           O  
ATOM   4069  CG1 ILE A 282       2.048  12.479  16.787  1.00 90.26           C  
ATOM   4070 HG12 ILE A 282       2.053  13.447  16.286  1.00 90.26           H  
ATOM   4071 HG13 ILE A 282       1.053  12.048  16.685  1.00 90.26           H  
ATOM   4072  CG2 ILE A 282       4.466  12.163  16.089  1.00 90.26           C  
ATOM   4073 HG21 ILE A 282       4.462  13.066  15.479  1.00 90.26           H  
ATOM   4074 HG22 ILE A 282       5.175  11.434  15.697  1.00 90.26           H  
ATOM   4075 HG23 ILE A 282       4.789  12.422  17.098  1.00 90.26           H  
ATOM   4076  CD1 ILE A 282       2.295  12.686  18.287  1.00 90.26           C  
ATOM   4077 HD11 ILE A 282       3.204  13.265  18.449  1.00 90.26           H  
ATOM   4078 HD12 ILE A 282       1.458  13.233  18.720  1.00 90.26           H  
ATOM   4079 HD13 ILE A 282       2.377  11.722  18.790  1.00 90.26           H  
ATOM   4080  N   TYR A 283       1.143  12.548  13.472  1.00 85.77           N  
ATOM   4081  H   TYR A 283       0.415  12.079  13.991  1.00 85.77           H  
ATOM   4082  CA  TYR A 283       0.781  13.733  12.702  1.00 85.77           C  
ATOM   4083  HA  TYR A 283       1.613  14.018  12.059  1.00 85.77           H  
ATOM   4084  C   TYR A 283       0.519  14.885  13.666  1.00 85.77           C  
ATOM   4085  CB  TYR A 283      -0.431  13.451  11.806  1.00 85.77           C  
ATOM   4086  HB2 TYR A 283      -1.203  12.959  12.398  1.00 85.77           H  
ATOM   4087  HB3 TYR A 283      -0.842  14.403  11.468  1.00 85.77           H  
ATOM   4088  O   TYR A 283      -0.430  14.827  14.450  1.00 85.77           O  
ATOM   4089  CG  TYR A 283      -0.120  12.618  10.577  1.00 85.77           C  
ATOM   4090  CD1 TYR A 283       0.774  13.098   9.600  1.00 85.77           C  
ATOM   4091  HD1 TYR A 283       1.254  14.056   9.735  1.00 85.77           H  
ATOM   4092  CD2 TYR A 283      -0.749  11.374  10.393  1.00 85.77           C  
ATOM   4093  HD2 TYR A 283      -1.475  11.031  11.115  1.00 85.77           H  
ATOM   4094  CE1 TYR A 283       1.036  12.333   8.448  1.00 85.77           C  
ATOM   4095  HE1 TYR A 283       1.679  12.723   7.673  1.00 85.77           H  
ATOM   4096  CE2 TYR A 283      -0.445  10.579   9.272  1.00 85.77           C  
ATOM   4097  HE2 TYR A 283      -0.926   9.622   9.129  1.00 85.77           H  
ATOM   4098  OH  TYR A 283       0.721  10.321   7.189  1.00 85.77           O  
ATOM   4099  HH  TYR A 283       1.218  10.825   6.540  1.00 85.77           H  
ATOM   4100  CZ  TYR A 283       0.453  11.057   8.298  1.00 85.77           C  
ATOM   4101  N   GLU A 284       1.357  15.915  13.607  1.00 80.89           N  
ATOM   4102  H   GLU A 284       2.087  15.903  12.909  1.00 80.89           H  
ATOM   4103  CA  GLU A 284       1.256  17.123  14.425  1.00 80.89           C  
ATOM   4104  HA  GLU A 284       0.584  16.936  15.262  1.00 80.89           H  
ATOM   4105  C   GLU A 284       0.670  18.273  13.601  1.00 80.89           C  
ATOM   4106  CB  GLU A 284       2.630  17.461  15.028  1.00 80.89           C  
ATOM   4107  HB2 GLU A 284       2.919  16.650  15.696  1.00 80.89           H  
ATOM   4108  HB3 GLU A 284       3.370  17.539  14.231  1.00 80.89           H  
ATOM   4109  O   GLU A 284       1.059  18.495  12.455  1.00 80.89           O  
ATOM   4110  CG  GLU A 284       2.598  18.778  15.819  1.00 80.89           C  
ATOM   4111  HG2 GLU A 284       1.688  18.816  16.418  1.00 80.89           H  
ATOM   4112  HG3 GLU A 284       2.553  19.611  15.119  1.00 80.89           H  
ATOM   4113  CD  GLU A 284       3.817  18.946  16.732  1.00 80.89           C  
ATOM   4114  OE1 GLU A 284       3.604  19.156  17.952  1.00 80.89           O  
ATOM   4115  OE2 GLU A 284       4.949  18.853  16.225  1.00 80.89           O  
ATOM   4116  N   THR A 285      -0.276  19.017  14.182  1.00 71.80           N  
ATOM   4117  H   THR A 285      -0.470  18.852  15.159  1.00 71.80           H  
ATOM   4118  CA  THR A 285      -0.746  20.274  13.583  1.00 71.80           C  
ATOM   4119  HA  THR A 285      -0.740  20.186  12.496  1.00 71.80           H  
ATOM   4120  C   THR A 285       0.201  21.397  13.982  1.00 71.80           C  
ATOM   4121  CB  THR A 285      -2.176  20.629  14.008  1.00 71.80           C  
ATOM   4122  HB  THR A 285      -2.208  20.780  15.087  1.00 71.80           H  
ATOM   4123  O   THR A 285       0.344  21.706  15.166  1.00 71.80           O  
ATOM   4124  CG2 THR A 285      -2.708  21.877  13.303  1.00 71.80           C  
ATOM   4125 HG21 THR A 285      -3.751  22.036  13.576  1.00 71.80           H  
ATOM   4126 HG22 THR A 285      -2.134  22.756  13.597  1.00 71.80           H  
ATOM   4127 HG23 THR A 285      -2.642  21.755  12.222  1.00 71.80           H  
ATOM   4128  OG1 THR A 285      -3.059  19.591  13.670  1.00 71.80           O  
ATOM   4129  HG1 THR A 285      -2.615  18.754  13.818  1.00 71.80           H  
ATOM   4130  N   THR A 286       0.809  22.044  12.996  1.00 69.97           N  
ATOM   4131  H   THR A 286       0.630  21.746  12.047  1.00 69.97           H  
ATOM   4132  CA  THR A 286       1.671  23.212  13.169  1.00 69.97           C  
ATOM   4133  HA  THR A 286       1.771  23.409  14.236  1.00 69.97           H  
ATOM   4134  C   THR A 286       1.030  24.451  12.550  1.00 69.97           C  
ATOM   4135  CB  THR A 286       3.101  22.962  12.640  1.00 69.97           C  
ATOM   4136  HB  THR A 286       3.739  23.742  13.055  1.00 69.97           H  
ATOM   4137  O   THR A 286       0.011  24.394  11.864  1.00 69.97           O  
ATOM   4138  CG2 THR A 286       3.663  21.623  13.107  1.00 69.97           C  
ATOM   4139 HG21 THR A 286       4.740  21.593  12.945  1.00 69.97           H  
ATOM   4140 HG22 THR A 286       3.490  21.499  14.176  1.00 69.97           H  
ATOM   4141 HG23 THR A 286       3.196  20.798  12.569  1.00 69.97           H  
ATOM   4142  OG1 THR A 286       3.209  23.040  11.234  1.00 69.97           O  
ATOM   4143  HG1 THR A 286       4.047  22.618  11.028  1.00 69.97           H  
ATOM   4144  N   ASN A 287       1.645  25.619  12.751  1.00 65.58           N  
ATOM   4145  H   ASN A 287       2.481  25.621  13.318  1.00 65.58           H  
ATOM   4146  CA  ASN A 287       1.164  26.872  12.153  1.00 65.58           C  
ATOM   4147  HA  ASN A 287       0.124  27.020  12.445  1.00 65.58           H  
ATOM   4148  C   ASN A 287       1.204  26.867  10.611  1.00 65.58           C  
ATOM   4149  CB  ASN A 287       2.016  28.037  12.682  1.00 65.58           C  
ATOM   4150  HB2 ASN A 287       1.674  28.962  12.219  1.00 65.58           H  
ATOM   4151  HB3 ASN A 287       3.053  27.872  12.390  1.00 65.58           H  
ATOM   4152  O   ASN A 287       0.719  27.810   9.986  1.00 65.58           O  
ATOM   4153  CG  ASN A 287       1.931  28.226  14.183  1.00 65.58           C  
ATOM   4154  ND2 ASN A 287       3.022  28.587  14.815  1.00 65.58           N  
ATOM   4155 HD21 ASN A 287       3.906  28.586  14.326  1.00 65.58           H  
ATOM   4156 HD22 ASN A 287       2.939  28.576  15.822  1.00 65.58           H  
ATOM   4157  OD1 ASN A 287       0.909  28.083  14.821  1.00 65.58           O  
ATOM   4158  N   THR A 288       1.847  25.868  10.003  1.00 65.95           N  
ATOM   4159  H   THR A 288       2.222  25.122  10.572  1.00 65.95           H  
ATOM   4160  CA  THR A 288       2.037  25.744   8.554  1.00 65.95           C  
ATOM   4161  HA  THR A 288       1.575  26.602   8.066  1.00 65.95           H  
ATOM   4162  C   THR A 288       1.330  24.531   7.949  1.00 65.95           C  
ATOM   4163  CB  THR A 288       3.533  25.765   8.195  1.00 65.95           C  
ATOM   4164  HB  THR A 288       3.668  25.521   7.141  1.00 65.95           H  
ATOM   4165  O   THR A 288       1.557  24.248   6.773  1.00 65.95           O  
ATOM   4166  CG2 THR A 288       4.143  27.147   8.441  1.00 65.95           C  
ATOM   4167 HG21 THR A 288       3.600  27.894   7.862  1.00 65.95           H  
ATOM   4168 HG22 THR A 288       4.087  27.396   9.500  1.00 65.95           H  
ATOM   4169 HG23 THR A 288       5.188  27.137   8.131  1.00 65.95           H  
ATOM   4170  OG1 THR A 288       4.305  24.892   8.982  1.00 65.95           O  
ATOM   4171  HG1 THR A 288       3.936  24.006   9.009  1.00 65.95           H  
ATOM   4172  N   GLY A 289       0.491  23.825   8.712  1.00 67.02           N  
ATOM   4173  H   GLY A 289       0.363  24.080   9.681  1.00 67.02           H  
ATOM   4174  CA  GLY A 289      -0.253  22.647   8.258  1.00 67.02           C  
ATOM   4175  HA2 GLY A 289      -0.006  22.412   7.223  1.00 67.02           H  
ATOM   4176  HA3 GLY A 289      -1.322  22.855   8.312  1.00 67.02           H  
ATOM   4177  C   GLY A 289       0.027  21.420   9.123  1.00 67.02           C  
ATOM   4178  O   GLY A 289       0.187  21.546  10.332  1.00 67.02           O  
ATOM   4179  N   VAL A 290       0.089  20.235   8.509  1.00 72.93           N  
ATOM   4180  H   VAL A 290      -0.002  20.194   7.504  1.00 72.93           H  
ATOM   4181  CA  VAL A 290       0.421  18.987   9.219  1.00 72.93           C  
ATOM   4182  HA  VAL A 290       0.312  19.159  10.289  1.00 72.93           H  
ATOM   4183  C   VAL A 290       1.856  18.576   8.953  1.00 72.93           C  
ATOM   4184  CB  VAL A 290      -0.506  17.814   8.863  1.00 72.93           C  
ATOM   4185  HB  VAL A 290      -0.340  17.513   7.828  1.00 72.93           H  
ATOM   4186  O   VAL A 290       2.270  18.462   7.798  1.00 72.93           O  
ATOM   4187  CG1 VAL A 290      -0.273  16.596   9.760  1.00 72.93           C  
ATOM   4188 HG11 VAL A 290      -0.940  15.782   9.473  1.00 72.93           H  
ATOM   4189 HG12 VAL A 290       0.754  16.247   9.657  1.00 72.93           H  
ATOM   4190 HG13 VAL A 290      -0.449  16.862  10.802  1.00 72.93           H  
ATOM   4191  CG2 VAL A 290      -1.960  18.209   9.018  1.00 72.93           C  
ATOM   4192 HG21 VAL A 290      -2.234  18.742   8.108  1.00 72.93           H  
ATOM   4193 HG22 VAL A 290      -2.585  17.318   9.089  1.00 72.93           H  
ATOM   4194 HG23 VAL A 290      -2.102  18.826   9.906  1.00 72.93           H  
ATOM   4195  N   GLU A 291       2.576  18.259  10.020  1.00 75.96           N  
ATOM   4196  H   GLU A 291       2.157  18.361  10.933  1.00 75.96           H  
ATOM   4197  CA  GLU A 291       3.894  17.639   9.963  1.00 75.96           C  
ATOM   4198  HA  GLU A 291       4.252  17.668   8.933  1.00 75.96           H  
ATOM   4199  C   GLU A 291       3.802  16.160  10.349  1.00 75.96           C  
ATOM   4200  CB  GLU A 291       4.904  18.443  10.796  1.00 75.96           C  
ATOM   4201  HB2 GLU A 291       4.502  18.630  11.792  1.00 75.96           H  
ATOM   4202  HB3 GLU A 291       5.829  17.873  10.879  1.00 75.96           H  
ATOM   4203  O   GLU A 291       3.057  15.764  11.247  1.00 75.96           O  
ATOM   4204  CG  GLU A 291       5.192  19.772  10.074  1.00 75.96           C  
ATOM   4205  HG2 GLU A 291       5.612  19.552   9.093  1.00 75.96           H  
ATOM   4206  HG3 GLU A 291       4.252  20.299   9.912  1.00 75.96           H  
ATOM   4207  CD  GLU A 291       6.148  20.716  10.812  1.00 75.96           C  
ATOM   4208  OE1 GLU A 291       5.953  21.946  10.639  1.00 75.96           O  
ATOM   4209  OE2 GLU A 291       7.080  20.242  11.491  1.00 75.96           O  
ATOM   4210  N   LYS A 292       4.526  15.319   9.605  1.00 82.72           N  
ATOM   4211  H   LYS A 292       5.171  15.726   8.943  1.00 82.72           H  
ATOM   4212  CA  LYS A 292       4.628  13.877   9.841  1.00 82.72           C  
ATOM   4213  HA  LYS A 292       3.812  13.546  10.484  1.00 82.72           H  
ATOM   4214  C   LYS A 292       5.947  13.597  10.546  1.00 82.72           C  
ATOM   4215  CB  LYS A 292       4.570  13.122   8.500  1.00 82.72           C  
ATOM   4216  HB2 LYS A 292       5.421  13.429   7.892  1.00 82.72           H  
ATOM   4217  HB3 LYS A 292       3.665  13.403   7.961  1.00 82.72           H  
ATOM   4218  O   LYS A 292       7.000  13.876   9.980  1.00 82.72           O  
ATOM   4219  CG  LYS A 292       4.620  11.596   8.699  1.00 82.72           C  
ATOM   4220  HG2 LYS A 292       5.446  11.350   9.367  1.00 82.72           H  
ATOM   4221  HG3 LYS A 292       3.692  11.266   9.166  1.00 82.72           H  
ATOM   4222  CD  LYS A 292       4.838  10.829   7.386  1.00 82.72           C  
ATOM   4223  HD2 LYS A 292       3.916  10.822   6.805  1.00 82.72           H  
ATOM   4224  HD3 LYS A 292       5.630  11.311   6.813  1.00 82.72           H  
ATOM   4225  CE  LYS A 292       5.273   9.402   7.739  1.00 82.72           C  
ATOM   4226  HE2 LYS A 292       4.478   8.942   8.327  1.00 82.72           H  
ATOM   4227  HE3 LYS A 292       6.147   9.465   8.387  1.00 82.72           H  
ATOM   4228  NZ  LYS A 292       5.593   8.566   6.554  1.00 82.72           N  
ATOM   4229  HZ1 LYS A 292       4.810   8.517   5.917  1.00 82.72           H  
ATOM   4230  HZ2 LYS A 292       5.820   7.630   6.859  1.00 82.72           H  
ATOM   4231  HZ3 LYS A 292       6.405   8.912   6.063  1.00 82.72           H  
ATOM   4232  N   HIS A 293       5.894  12.929  11.690  1.00 86.39           N  
ATOM   4233  H   HIS A 293       4.996  12.779  12.129  1.00 86.39           H  
ATOM   4234  CA  HIS A 293       7.082  12.395  12.349  1.00 86.39           C  
ATOM   4235  HA  HIS A 293       7.978  12.698  11.808  1.00 86.39           H  
ATOM   4236  C   HIS A 293       7.007  10.872  12.338  1.00 86.39           C  
ATOM   4237  CB  HIS A 293       7.214  12.959  13.766  1.00 86.39           C  
ATOM   4238  HB2 HIS A 293       6.388  12.582  14.369  1.00 86.39           H  
ATOM   4239  HB3 HIS A 293       8.143  12.600  14.209  1.00 86.39           H  
ATOM   4240  O   HIS A 293       6.092  10.289  12.919  1.00 86.39           O  
ATOM   4241  CG  HIS A 293       7.187  14.462  13.825  1.00 86.39           C  
ATOM   4242  CD2 HIS A 293       6.087  15.260  13.655  1.00 86.39           C  
ATOM   4243  HD2 HIS A 293       5.076  14.931  13.463  1.00 86.39           H  
ATOM   4244  ND1 HIS A 293       8.261  15.294  14.057  1.00 86.39           N  
ATOM   4245  HD1 HIS A 293       9.195  15.022  14.329  1.00 86.39           H  
ATOM   4246  CE1 HIS A 293       7.816  16.562  14.012  1.00 86.39           C  
ATOM   4247  HE1 HIS A 293       8.407  17.445  14.202  1.00 86.39           H  
ATOM   4248  NE2 HIS A 293       6.504  16.581  13.744  1.00 86.39           N  
ATOM   4249  N   THR A 294       7.955  10.230  11.656  1.00 87.30           N  
ATOM   4250  H   THR A 294       8.686  10.770  11.216  1.00 87.30           H  
ATOM   4251  CA  THR A 294       8.137   8.777  11.731  1.00 87.30           C  
ATOM   4252  HA  THR A 294       7.176   8.290  11.896  1.00 87.30           H  
ATOM   4253  C   THR A 294       9.054   8.462  12.904  1.00 87.30           C  
ATOM   4254  CB  THR A 294       8.747   8.196  10.449  1.00 87.30           C  
ATOM   4255  HB  THR A 294       9.751   8.594  10.308  1.00 87.30           H  
ATOM   4256  O   THR A 294      10.172   8.967  12.958  1.00 87.30           O  
ATOM   4257  CG2 THR A 294       8.816   6.671  10.493  1.00 87.30           C  
ATOM   4258 HG21 THR A 294       7.824   6.252  10.666  1.00 87.30           H  
ATOM   4259 HG22 THR A 294       9.211   6.277   9.557  1.00 87.30           H  
ATOM   4260 HG23 THR A 294       9.478   6.344  11.295  1.00 87.30           H  
ATOM   4261  OG1 THR A 294       7.977   8.499   9.304  1.00 87.30           O  
ATOM   4262  HG1 THR A 294       8.340   7.911   8.637  1.00 87.30           H  
ATOM   4263  N   LEU A 295       8.588   7.608  13.808  1.00 87.27           N  
ATOM   4264  H   LEU A 295       7.673   7.207  13.662  1.00 87.27           H  
ATOM   4265  CA  LEU A 295       9.343   7.113  14.950  1.00 87.27           C  
ATOM   4266  HA  LEU A 295      10.188   7.771  15.153  1.00 87.27           H  
ATOM   4267  C   LEU A 295       9.882   5.724  14.583  1.00 87.27           C  
ATOM   4268  CB  LEU A 295       8.437   7.096  16.198  1.00 87.27           C  
ATOM   4269  HB2 LEU A 295       9.064   6.894  17.067  1.00 87.27           H  
ATOM   4270  HB3 LEU A 295       7.729   6.274  16.093  1.00 87.27           H  
ATOM   4271  O   LEU A 295       9.198   4.714  14.769  1.00 87.27           O  
ATOM   4272  CG  LEU A 295       7.613   8.371  16.454  1.00 87.27           C  
ATOM   4273  HG  LEU A 295       6.880   8.498  15.657  1.00 87.27           H  
ATOM   4274  CD1 LEU A 295       6.843   8.232  17.768  1.00 87.27           C  
ATOM   4275 HD11 LEU A 295       6.167   9.080  17.875  1.00 87.27           H  
ATOM   4276 HD12 LEU A 295       6.253   7.315  17.764  1.00 87.27           H  
ATOM   4277 HD13 LEU A 295       7.541   8.214  18.605  1.00 87.27           H  
ATOM   4278  CD2 LEU A 295       8.482   9.624  16.522  1.00 87.27           C  
ATOM   4279 HD21 LEU A 295       8.870   9.859  15.531  1.00 87.27           H  
ATOM   4280 HD22 LEU A 295       7.903  10.477  16.877  1.00 87.27           H  
ATOM   4281 HD23 LEU A 295       9.338   9.445  17.173  1.00 87.27           H  
ATOM   4282  N   ASP A 296      11.084   5.681  14.007  1.00 76.21           N  
ATOM   4283  H   ASP A 296      11.585   6.548  13.877  1.00 76.21           H  
ATOM   4284  CA  ASP A 296      11.736   4.439  13.573  1.00 76.21           C  
ATOM   4285  HA  ASP A 296      11.046   3.608  13.716  1.00 76.21           H  
ATOM   4286  C   ASP A 296      12.984   4.147  14.408  1.00 76.21           C  
ATOM   4287  CB  ASP A 296      12.062   4.463  12.072  1.00 76.21           C  
ATOM   4288  HB2 ASP A 296      11.137   4.586  11.508  1.00 76.21           H  
ATOM   4289  HB3 ASP A 296      12.711   5.313  11.858  1.00 76.21           H  
ATOM   4290  O   ASP A 296      13.940   4.922  14.437  1.00 76.21           O  
ATOM   4291  CG  ASP A 296      12.750   3.164  11.615  1.00 76.21           C  
ATOM   4292  OD1 ASP A 296      12.525   2.111  12.261  1.00 76.21           O  
ATOM   4293  OD2 ASP A 296      13.541   3.228  10.646  1.00 76.21           O  
ATOM   4294  N   ASN A 297      12.976   2.996  15.085  1.00 79.02           N  
ATOM   4295  H   ASN A 297      12.190   2.383  14.919  1.00 79.02           H  
ATOM   4296  CA  ASN A 297      14.029   2.558  15.999  1.00 79.02           C  
ATOM   4297  HA  ASN A 297      13.650   1.665  16.496  1.00 79.02           H  
ATOM   4298  C   ASN A 297      14.317   3.575  17.130  1.00 79.02           C  
ATOM   4299  CB  ASN A 297      15.237   2.141  15.150  1.00 79.02           C  
ATOM   4300  HB2 ASN A 297      14.897   1.528  14.315  1.00 79.02           H  
ATOM   4301  HB3 ASN A 297      15.697   3.038  14.735  1.00 79.02           H  
ATOM   4302  O   ASN A 297      15.434   3.688  17.639  1.00 79.02           O  
ATOM   4303  CG  ASN A 297      16.271   1.347  15.913  1.00 79.02           C  
ATOM   4304  ND2 ASN A 297      17.531   1.641  15.705  1.00 79.02           N  
ATOM   4305 HD21 ASN A 297      17.729   2.456  15.143  1.00 79.02           H  
ATOM   4306 HD22 ASN A 297      18.195   1.164  16.298  1.00 79.02           H  
ATOM   4307  OD1 ASN A 297      15.999   0.429  16.668  1.00 79.02           O  
ATOM   4308  N   GLU A 298      13.275   4.301  17.534  1.00 82.56           N  
ATOM   4309  H   GLU A 298      12.426   4.177  17.001  1.00 82.56           H  
ATOM   4310  CA  GLU A 298      13.257   5.283  18.613  1.00 82.56           C  
ATOM   4311  HA  GLU A 298      14.281   5.467  18.940  1.00 82.56           H  
ATOM   4312  C   GLU A 298      12.464   4.790  19.828  1.00 82.56           C  
ATOM   4313  CB  GLU A 298      12.685   6.615  18.111  1.00 82.56           C  
ATOM   4314  HB2 GLU A 298      12.613   7.303  18.953  1.00 82.56           H  
ATOM   4315  HB3 GLU A 298      11.687   6.449  17.706  1.00 82.56           H  
ATOM   4316  O   GLU A 298      11.648   3.864  19.751  1.00 82.56           O  
ATOM   4317  CG  GLU A 298      13.587   7.248  17.042  1.00 82.56           C  
ATOM   4318  HG2 GLU A 298      13.578   6.619  16.152  1.00 82.56           H  
ATOM   4319  HG3 GLU A 298      14.605   7.285  17.428  1.00 82.56           H  
ATOM   4320  CD  GLU A 298      13.148   8.657  16.640  1.00 82.56           C  
ATOM   4321  OE1 GLU A 298      14.014   9.380  16.095  1.00 82.56           O  
ATOM   4322  OE2 GLU A 298      11.983   9.011  16.929  1.00 82.56           O  
ATOM   4323  N   THR A 299      12.700   5.436  20.971  1.00 89.37           N  
ATOM   4324  H   THR A 299      13.306   6.243  20.932  1.00 89.37           H  
ATOM   4325  CA  THR A 299      11.899   5.268  22.186  1.00 89.37           C  
ATOM   4326  HA  THR A 299      11.148   4.498  22.013  1.00 89.37           H  
ATOM   4327  C   THR A 299      11.179   6.569  22.509  1.00 89.37           C  
ATOM   4328  CB  THR A 299      12.764   4.814  23.367  1.00 89.37           C  
ATOM   4329  HB  THR A 299      13.550   5.549  23.541  1.00 89.37           H  
ATOM   4330  O   THR A 299      11.814   7.622  22.600  1.00 89.37           O  
ATOM   4331  CG2 THR A 299      11.970   4.613  24.657  1.00 89.37           C  
ATOM   4332 HG21 THR A 299      12.624   4.200  25.424  1.00 89.37           H  
ATOM   4333 HG22 THR A 299      11.576   5.567  25.008  1.00 89.37           H  
ATOM   4334 HG23 THR A 299      11.147   3.922  24.477  1.00 89.37           H  
ATOM   4335  OG1 THR A 299      13.357   3.572  23.065  1.00 89.37           O  
ATOM   4336  HG1 THR A 299      13.450   3.531  22.110  1.00 89.37           H  
ATOM   4337  N   PHE A 300       9.871   6.487  22.742  1.00 92.18           N  
ATOM   4338  H   PHE A 300       9.419   5.587  22.673  1.00 92.18           H  
ATOM   4339  CA  PHE A 300       9.048   7.625  23.147  1.00 92.18           C  
ATOM   4340  HA  PHE A 300       9.701   8.459  23.404  1.00 92.18           H  
ATOM   4341  C   PHE A 300       8.227   7.301  24.396  1.00 92.18           C  
ATOM   4342  CB  PHE A 300       8.168   8.090  21.979  1.00 92.18           C  
ATOM   4343  HB2 PHE A 300       8.792   8.198  21.092  1.00 92.18           H  
ATOM   4344  HB3 PHE A 300       7.772   9.078  22.214  1.00 92.18           H  
ATOM   4345  O   PHE A 300       7.932   6.140  24.682  1.00 92.18           O  
ATOM   4346  CG  PHE A 300       7.009   7.176  21.636  1.00 92.18           C  
ATOM   4347  CD1 PHE A 300       7.184   6.138  20.702  1.00 92.18           C  
ATOM   4348  HD1 PHE A 300       8.144   5.986  20.232  1.00 92.18           H  
ATOM   4349  CD2 PHE A 300       5.746   7.381  22.226  1.00 92.18           C  
ATOM   4350  HD2 PHE A 300       5.602   8.180  22.938  1.00 92.18           H  
ATOM   4351  CE1 PHE A 300       6.098   5.319  20.349  1.00 92.18           C  
ATOM   4352  HE1 PHE A 300       6.225   4.538  19.614  1.00 92.18           H  
ATOM   4353  CE2 PHE A 300       4.663   6.555  21.876  1.00 92.18           C  
ATOM   4354  HE2 PHE A 300       3.689   6.718  22.314  1.00 92.18           H  
ATOM   4355  CZ  PHE A 300       4.838   5.527  20.935  1.00 92.18           C  
ATOM   4356  HZ  PHE A 300       4.006   4.899  20.653  1.00 92.18           H  
ATOM   4357  N   SER A 301       7.849   8.338  25.138  1.00 94.14           N  
ATOM   4358  H   SER A 301       8.123   9.260  24.830  1.00 94.14           H  
ATOM   4359  CA  SER A 301       6.955   8.239  26.293  1.00 94.14           C  
ATOM   4360  HA  SER A 301       6.685   7.196  26.457  1.00 94.14           H  
ATOM   4361  C   SER A 301       5.675   9.016  26.038  1.00 94.14           C  
ATOM   4362  CB  SER A 301       7.630   8.749  27.565  1.00 94.14           C  
ATOM   4363  HB2 SER A 301       7.971   9.772  27.405  1.00 94.14           H  
ATOM   4364  HB3 SER A 301       6.908   8.742  28.382  1.00 94.14           H  
ATOM   4365  O   SER A 301       5.718  10.132  25.529  1.00 94.14           O  
ATOM   4366  OG  SER A 301       8.730   7.924  27.911  1.00 94.14           O  
ATOM   4367  HG  SER A 301       9.493   8.496  28.015  1.00 94.14           H  
ATOM   4368  N   VAL A 302       4.535   8.447  26.414  1.00 95.16           N  
ATOM   4369  H   VAL A 302       4.575   7.537  26.849  1.00 95.16           H  
ATOM   4370  CA  VAL A 302       3.230   9.106  26.320  1.00 95.16           C  
ATOM   4371  HA  VAL A 302       3.219   9.775  25.460  1.00 95.16           H  
ATOM   4372  C   VAL A 302       3.026   9.934  27.579  1.00 95.16           C  
ATOM   4373  CB  VAL A 302       2.107   8.075  26.131  1.00 95.16           C  
ATOM   4374  HB  VAL A 302       2.093   7.397  26.984  1.00 95.16           H  
ATOM   4375  O   VAL A 302       2.849   9.391  28.663  1.00 95.16           O  
ATOM   4376  CG1 VAL A 302       0.737   8.754  26.006  1.00 95.16           C  
ATOM   4377 HG11 VAL A 302      -0.028   7.994  25.843  1.00 95.16           H  
ATOM   4378 HG12 VAL A 302       0.732   9.450  25.168  1.00 95.16           H  
ATOM   4379 HG13 VAL A 302       0.491   9.290  26.923  1.00 95.16           H  
ATOM   4380  CG2 VAL A 302       2.348   7.256  24.859  1.00 95.16           C  
ATOM   4381 HG21 VAL A 302       3.293   6.716  24.919  1.00 95.16           H  
ATOM   4382 HG22 VAL A 302       2.353   7.906  23.984  1.00 95.16           H  
ATOM   4383 HG23 VAL A 302       1.549   6.522  24.753  1.00 95.16           H  
ATOM   4384  N   ASN A 303       3.045  11.255  27.456  1.00 92.47           N  
ATOM   4385  H   ASN A 303       3.150  11.656  26.534  1.00 92.47           H  
ATOM   4386  CA  ASN A 303       2.880  12.150  28.599  1.00 92.47           C  
ATOM   4387  HA  ASN A 303       3.431  11.760  29.455  1.00 92.47           H  
ATOM   4388  C   ASN A 303       1.413  12.273  28.999  1.00 92.47           C  
ATOM   4389  CB  ASN A 303       3.430  13.534  28.236  1.00 92.47           C  
ATOM   4390  HB2 ASN A 303       3.300  14.210  29.081  1.00 92.47           H  
ATOM   4391  HB3 ASN A 303       2.869  13.938  27.393  1.00 92.47           H  
ATOM   4392  O   ASN A 303       1.081  12.293  30.183  1.00 92.47           O  
ATOM   4393  CG  ASN A 303       4.899  13.506  27.889  1.00 92.47           C  
ATOM   4394  ND2 ASN A 303       5.301  14.382  27.007  1.00 92.47           N  
ATOM   4395 HD21 ASN A 303       4.659  15.032  26.576  1.00 92.47           H  
ATOM   4396 HD22 ASN A 303       6.285  14.370  26.777  1.00 92.47           H  
ATOM   4397  OD1 ASN A 303       5.685  12.733  28.415  1.00 92.47           O  
ATOM   4398  N   LYS A 304       0.546  12.405  27.994  1.00 92.60           N  
ATOM   4399  H   LYS A 304       0.905  12.361  27.051  1.00 92.60           H  
ATOM   4400  CA  LYS A 304      -0.869  12.713  28.166  1.00 92.60           C  
ATOM   4401  HA  LYS A 304      -1.252  12.165  29.027  1.00 92.60           H  
ATOM   4402  C   LYS A 304      -1.656  12.275  26.935  1.00 92.60           C  
ATOM   4403  CB  LYS A 304      -0.985  14.222  28.443  1.00 92.60           C  
ATOM   4404  HB2 LYS A 304      -0.482  14.436  29.386  1.00 92.60           H  
ATOM   4405  HB3 LYS A 304      -0.477  14.779  27.656  1.00 92.60           H  
ATOM   4406  O   LYS A 304      -1.158  12.368  25.815  1.00 92.60           O  
ATOM   4407  CG  LYS A 304      -2.428  14.718  28.536  1.00 92.60           C  
ATOM   4408  HG2 LYS A 304      -3.003  14.069  29.196  1.00 92.60           H  
ATOM   4409  HG3 LYS A 304      -2.868  14.695  27.539  1.00 92.60           H  
ATOM   4410  CD  LYS A 304      -2.468  16.148  29.079  1.00 92.60           C  
ATOM   4411  HD2 LYS A 304      -2.266  16.115  30.150  1.00 92.60           H  
ATOM   4412  HD3 LYS A 304      -1.720  16.766  28.582  1.00 92.60           H  
ATOM   4413  CE  LYS A 304      -3.859  16.715  28.811  1.00 92.60           C  
ATOM   4414  HE2 LYS A 304      -4.575  15.900  28.914  1.00 92.60           H  
ATOM   4415  HE3 LYS A 304      -3.905  17.060  27.778  1.00 92.60           H  
ATOM   4416  NZ  LYS A 304      -4.215  17.794  29.749  1.00 92.60           N  
ATOM   4417  HZ1 LYS A 304      -4.226  17.385  30.672  1.00 92.60           H  
ATOM   4418  HZ2 LYS A 304      -5.156  18.116  29.568  1.00 92.60           H  
ATOM   4419  HZ3 LYS A 304      -3.543  18.548  29.725  1.00 92.60           H  
ATOM   4420  N   MET A 305      -2.888  11.836  27.159  1.00 93.88           N  
ATOM   4421  H   MET A 305      -3.223  11.787  28.111  1.00 93.88           H  
ATOM   4422  CA  MET A 305      -3.874  11.557  26.118  1.00 93.88           C  
ATOM   4423  HA  MET A 305      -3.502  11.902  25.153  1.00 93.88           H  
ATOM   4424  C   MET A 305      -5.154  12.319  26.444  1.00 93.88           C  
ATOM   4425  CB  MET A 305      -4.131  10.052  26.021  1.00 93.88           C  
ATOM   4426  HB2 MET A 305      -4.431   9.683  27.003  1.00 93.88           H  
ATOM   4427  HB3 MET A 305      -4.951   9.865  25.328  1.00 93.88           H  
ATOM   4428  O   MET A 305      -5.531  12.408  27.614  1.00 93.88           O  
ATOM   4429  CG  MET A 305      -2.890   9.289  25.553  1.00 93.88           C  
ATOM   4430  HG2 MET A 305      -2.599   9.677  24.577  1.00 93.88           H  
ATOM   4431  HG3 MET A 305      -2.074   9.478  26.250  1.00 93.88           H  
ATOM   4432  SD  MET A 305      -3.092   7.493  25.411  1.00 93.88           S  
ATOM   4433  CE  MET A 305      -3.566   7.067  27.098  1.00 93.88           C  
ATOM   4434  HE1 MET A 305      -3.449   5.993  27.240  1.00 93.88           H  
ATOM   4435  HE2 MET A 305      -4.605   7.349  27.267  1.00 93.88           H  
ATOM   4436  HE3 MET A 305      -2.923   7.603  27.796  1.00 93.88           H  
ATOM   4437  N   VAL A 306      -5.792  12.904  25.434  1.00 87.50           N  
ATOM   4438  H   VAL A 306      -5.425  12.791  24.499  1.00 87.50           H  
ATOM   4439  CA  VAL A 306      -7.004  13.718  25.591  1.00 87.50           C  
ATOM   4440  HA  VAL A 306      -7.408  13.576  26.594  1.00 87.50           H  
ATOM   4441  C   VAL A 306      -8.056  13.260  24.600  1.00 87.50           C  
ATOM   4442  CB  VAL A 306      -6.716  15.221  25.404  1.00 87.50           C  
ATOM   4443  HB  VAL A 306      -6.352  15.404  24.393  1.00 87.50           H  
ATOM   4444  O   VAL A 306      -7.781  13.211  23.404  1.00 87.50           O  
ATOM   4445  CG1 VAL A 306      -7.960  16.082  25.644  1.00 87.50           C  
ATOM   4446 HG11 VAL A 306      -7.712  17.142  25.572  1.00 87.50           H  
ATOM   4447 HG12 VAL A 306      -8.708  15.865  24.882  1.00 87.50           H  
ATOM   4448 HG13 VAL A 306      -8.380  15.867  26.626  1.00 87.50           H  
ATOM   4449  CG2 VAL A 306      -5.652  15.703  26.394  1.00 87.50           C  
ATOM   4450 HG21 VAL A 306      -5.520  16.780  26.289  1.00 87.50           H  
ATOM   4451 HG22 VAL A 306      -4.704  15.213  26.168  1.00 87.50           H  
ATOM   4452 HG23 VAL A 306      -5.974  15.451  27.404  1.00 87.50           H  
ATOM   4453  N   ASP A 307      -9.255  12.973  25.097  1.00 83.57           N  
ATOM   4454  H   ASP A 307      -9.413  13.076  26.089  1.00 83.57           H  
ATOM   4455  CA  ASP A 307     -10.420  12.739  24.255  1.00 83.57           C  
ATOM   4456  HA  ASP A 307     -10.170  11.990  23.504  1.00 83.57           H  
ATOM   4457  C   ASP A 307     -10.777  14.052  23.557  1.00 83.57           C  
ATOM   4458  CB  ASP A 307     -11.566  12.179  25.100  1.00 83.57           C  
ATOM   4459  HB2 ASP A 307     -11.757  12.862  25.928  1.00 83.57           H  
ATOM   4460  HB3 ASP A 307     -11.247  11.229  25.529  1.00 83.57           H  
ATOM   4461  O   ASP A 307     -11.018  15.091  24.174  1.00 83.57           O  
ATOM   4462  CG  ASP A 307     -12.859  11.956  24.308  1.00 83.57           C  
ATOM   4463  OD1 ASP A 307     -13.426  12.959  23.805  1.00 83.57           O  
ATOM   4464  OD2 ASP A 307     -13.368  10.821  24.321  1.00 83.57           O  
ATOM   4465  N   THR A 308     -10.756  14.016  22.241  1.00 74.79           N  
ATOM   4466  H   THR A 308     -10.565  13.121  21.813  1.00 74.79           H  
ATOM   4467  CA  THR A 308     -10.909  15.176  21.365  1.00 74.79           C  
ATOM   4468  HA  THR A 308     -10.234  15.970  21.684  1.00 74.79           H  
ATOM   4469  C   THR A 308     -12.328  15.748  21.348  1.00 74.79           C  
ATOM   4470  CB  THR A 308     -10.551  14.758  19.949  1.00 74.79           C  
ATOM   4471  HB  THR A 308     -10.801  15.590  19.290  1.00 74.79           H  
ATOM   4472  O   THR A 308     -12.511  16.927  21.041  1.00 74.79           O  
ATOM   4473  CG2 THR A 308      -9.074  14.428  19.748  1.00 74.79           C  
ATOM   4474 HG21 THR A 308      -8.748  13.675  20.466  1.00 74.79           H  
ATOM   4475 HG22 THR A 308      -8.922  14.044  18.739  1.00 74.79           H  
ATOM   4476 HG23 THR A 308      -8.482  15.334  19.879  1.00 74.79           H  
ATOM   4477  OG1 THR A 308     -11.319  13.618  19.639  1.00 74.79           O  
ATOM   4478  HG1 THR A 308     -10.916  12.849  20.050  1.00 74.79           H  
ATOM   4479  N   SER A 309     -13.332  14.948  21.711  1.00 71.88           N  
ATOM   4480  H   SER A 309     -13.104  14.012  22.013  1.00 71.88           H  
ATOM   4481  CA  SER A 309     -14.736  15.360  21.734  1.00 71.88           C  
ATOM   4482  HA  SER A 309     -14.893  16.093  20.943  1.00 71.88           H  
ATOM   4483  C   SER A 309     -15.125  16.023  23.060  1.00 71.88           C  
ATOM   4484  CB  SER A 309     -15.620  14.147  21.422  1.00 71.88           C  
ATOM   4485  HB2 SER A 309     -15.206  13.605  20.572  1.00 71.88           H  
ATOM   4486  HB3 SER A 309     -16.612  14.504  21.147  1.00 71.88           H  
ATOM   4487  O   SER A 309     -15.922  16.965  23.085  1.00 71.88           O  
ATOM   4488  OG  SER A 309     -15.756  13.267  22.521  1.00 71.88           O  
ATOM   4489  HG  SER A 309     -14.894  12.969  22.821  1.00 71.88           H  
ATOM   4490  N   THR A 310     -14.545  15.554  24.168  1.00 80.18           N  
ATOM   4491  H   THR A 310     -13.951  14.746  24.054  1.00 80.18           H  
ATOM   4492  CA  THR A 310     -14.869  15.997  25.533  1.00 80.18           C  
ATOM   4493  HA  THR A 310     -15.799  16.566  25.514  1.00 80.18           H  
ATOM   4494  C   THR A 310     -13.808  16.911  26.147  1.00 80.18           C  
ATOM   4495  CB  THR A 310     -15.088  14.797  26.463  1.00 80.18           C  
ATOM   4496  HB  THR A 310     -15.330  15.173  27.457  1.00 80.18           H  
ATOM   4497  O   THR A 310     -14.122  17.703  27.037  1.00 80.18           O  
ATOM   4498  CG2 THR A 310     -16.213  13.866  26.015  1.00 80.18           C  
ATOM   4499 HG21 THR A 310     -17.122  14.441  25.838  1.00 80.18           H  
ATOM   4500 HG22 THR A 310     -16.395  13.128  26.796  1.00 80.18           H  
ATOM   4501 HG23 THR A 310     -15.931  13.342  25.102  1.00 80.18           H  
ATOM   4502  OG1 THR A 310     -13.913  14.038  26.539  1.00 80.18           O  
ATOM   4503  HG1 THR A 310     -13.854  13.523  25.731  1.00 80.18           H  
ATOM   4504  N   GLY A 311     -12.560  16.830  25.682  1.00 79.53           N  
ATOM   4505  H   GLY A 311     -12.364  16.147  24.964  1.00 79.53           H  
ATOM   4506  CA  GLY A 311     -11.400  17.495  26.277  1.00 79.53           C  
ATOM   4507  HA2 GLY A 311     -10.584  17.465  25.555  1.00 79.53           H  
ATOM   4508  HA3 GLY A 311     -11.648  18.535  26.485  1.00 79.53           H  
ATOM   4509  C   GLY A 311     -10.901  16.846  27.575  1.00 79.53           C  
ATOM   4510  O   GLY A 311     -10.045  17.427  28.249  1.00 79.53           O  
ATOM   4511  N   GLU A 312     -11.433  15.681  27.957  1.00 86.60           N  
ATOM   4512  H   GLU A 312     -12.092  15.223  27.343  1.00 86.60           H  
ATOM   4513  CA  GLU A 312     -11.039  14.966  29.174  1.00 86.60           C  
ATOM   4514  HA  GLU A 312     -10.817  15.707  29.942  1.00 86.60           H  
ATOM   4515  C   GLU A 312      -9.754  14.152  28.968  1.00 86.60           C  
ATOM   4516  CB  GLU A 312     -12.186  14.089  29.711  1.00 86.60           C  
ATOM   4517  HB2 GLU A 312     -12.499  13.380  28.945  1.00 86.60           H  
ATOM   4518  HB3 GLU A 312     -11.809  13.532  30.568  1.00 86.60           H  
ATOM   4519  O   GLU A 312      -9.469  13.661  27.878  1.00 86.60           O  
ATOM   4520  CG  GLU A 312     -13.391  14.933  30.171  1.00 86.60           C  
ATOM   4521  HG2 GLU A 312     -13.851  15.403  29.302  1.00 86.60           H  
ATOM   4522  HG3 GLU A 312     -13.019  15.729  30.815  1.00 86.60           H  
ATOM   4523  CD  GLU A 312     -14.467  14.149  30.950  1.00 86.60           C  
ATOM   4524  OE1 GLU A 312     -15.366  14.821  31.516  1.00 86.60           O  
ATOM   4525  OE2 GLU A 312     -14.379  12.905  31.060  1.00 86.60           O  
ATOM   4526  N   GLU A 313      -8.952  14.005  30.028  1.00 91.34           N  
ATOM   4527  H   GLU A 313      -9.265  14.335  30.929  1.00 91.34           H  
ATOM   4528  CA  GLU A 313      -7.764  13.149  29.976  1.00 91.34           C  
ATOM   4529  HA  GLU A 313      -7.248  13.349  29.037  1.00 91.34           H  
ATOM   4530  C   GLU A 313      -8.155  11.671  29.979  1.00 91.34           C  
ATOM   4531  CB  GLU A 313      -6.782  13.434  31.123  1.00 91.34           C  
ATOM   4532  HB2 GLU A 313      -5.980  12.697  31.072  1.00 91.34           H  
ATOM   4533  HB3 GLU A 313      -7.292  13.334  32.082  1.00 91.34           H  
ATOM   4534  O   GLU A 313      -8.950  11.222  30.808  1.00 91.34           O  
ATOM   4535  CG  GLU A 313      -6.164  14.832  31.009  1.00 91.34           C  
ATOM   4536  HG2 GLU A 313      -5.797  14.951  29.989  1.00 91.34           H  
ATOM   4537  HG3 GLU A 313      -6.943  15.578  31.167  1.00 91.34           H  
ATOM   4538  CD  GLU A 313      -5.010  15.108  31.989  1.00 91.34           C  
ATOM   4539  OE1 GLU A 313      -4.463  16.238  31.895  1.00 91.34           O  
ATOM   4540  OE2 GLU A 313      -4.673  14.249  32.827  1.00 91.34           O  
ATOM   4541  N   VAL A 314      -7.531  10.907  29.087  1.00 91.66           N  
ATOM   4542  H   VAL A 314      -6.868  11.347  28.465  1.00 91.66           H  
ATOM   4543  CA  VAL A 314      -7.723   9.463  28.959  1.00 91.66           C  
ATOM   4544  HA  VAL A 314      -8.570   9.181  29.585  1.00 91.66           H  
ATOM   4545  C   VAL A 314      -6.478   8.756  29.485  1.00 91.66           C  
ATOM   4546  CB  VAL A 314      -8.051   9.027  27.511  1.00 91.66           C  
ATOM   4547  HB  VAL A 314      -7.137   8.689  27.023  1.00 91.66           H  
ATOM   4548  O   VAL A 314      -5.354   9.112  29.144  1.00 91.66           O  
ATOM   4549  CG1 VAL A 314      -9.045   7.861  27.549  1.00 91.66           C  
ATOM   4550 HG11 VAL A 314      -8.642   7.036  28.136  1.00 91.66           H  
ATOM   4551 HG12 VAL A 314      -9.218   7.504  26.534  1.00 91.66           H  
ATOM   4552 HG13 VAL A 314      -9.995   8.190  27.969  1.00 91.66           H  
ATOM   4553  CG2 VAL A 314      -8.658  10.134  26.642  1.00 91.66           C  
ATOM   4554 HG21 VAL A 314      -9.542  10.554  27.122  1.00 91.66           H  
ATOM   4555 HG22 VAL A 314      -7.922  10.921  26.477  1.00 91.66           H  
ATOM   4556 HG23 VAL A 314      -8.938   9.733  25.668  1.00 91.66           H  
ATOM   4557  N   ASN A 315      -6.654   7.737  30.326  1.00 94.63           N  
ATOM   4558  H   ASN A 315      -7.596   7.508  30.610  1.00 94.63           H  
ATOM   4559  CA  ASN A 315      -5.513   6.995  30.884  1.00 94.63           C  
ATOM   4560  HA  ASN A 315      -4.670   7.674  31.012  1.00 94.63           H  
ATOM   4561  C   ASN A 315      -5.026   5.873  29.963  1.00 94.63           C  
ATOM   4562  CB  ASN A 315      -5.890   6.441  32.263  1.00 94.63           C  
ATOM   4563  HB2 ASN A 315      -6.799   5.845  32.183  1.00 94.63           H  
ATOM   4564  HB3 ASN A 315      -5.087   5.794  32.615  1.00 94.63           H  
ATOM   4565  O   ASN A 315      -3.883   5.440  30.072  1.00 94.63           O  
ATOM   4566  CG  ASN A 315      -6.065   7.538  33.293  1.00 94.63           C  
ATOM   4567  ND2 ASN A 315      -7.075   7.449  34.125  1.00 94.63           N  
ATOM   4568 HD21 ASN A 315      -7.210   8.271  34.696  1.00 94.63           H  
ATOM   4569 HD22 ASN A 315      -7.766   6.721  34.007  1.00 94.63           H  
ATOM   4570  OD1 ASN A 315      -5.307   8.483  33.389  1.00 94.63           O  
ATOM   4571  N   GLN A 316      -5.896   5.386  29.081  1.00 95.69           N  
ATOM   4572  H   GLN A 316      -6.801   5.825  28.987  1.00 95.69           H  
ATOM   4573  CA  GLN A 316      -5.630   4.256  28.205  1.00 95.69           C  
ATOM   4574  HA  GLN A 316      -4.578   4.260  27.921  1.00 95.69           H  
ATOM   4575  C   GLN A 316      -6.498   4.373  26.955  1.00 95.69           C  
ATOM   4576  CB  GLN A 316      -5.932   2.959  28.969  1.00 95.69           C  
ATOM   4577  HB2 GLN A 316      -5.324   2.934  29.873  1.00 95.69           H  
ATOM   4578  HB3 GLN A 316      -6.982   2.960  29.263  1.00 95.69           H  
ATOM   4579  O   GLN A 316      -7.679   4.698  27.060  1.00 95.69           O  
ATOM   4580  CG  GLN A 316      -5.645   1.686  28.161  1.00 95.69           C  
ATOM   4581  HG2 GLN A 316      -6.209   1.702  27.229  1.00 95.69           H  
ATOM   4582  HG3 GLN A 316      -4.583   1.639  27.919  1.00 95.69           H  
ATOM   4583  CD  GLN A 316      -6.039   0.421  28.919  1.00 95.69           C  
ATOM   4584  NE2 GLN A 316      -6.069  -0.717  28.265  1.00 95.69           N  
ATOM   4585 HE21 GLN A 316      -5.727  -0.757  27.316  1.00 95.69           H  
ATOM   4586 HE22 GLN A 316      -6.230  -1.537  28.832  1.00 95.69           H  
ATOM   4587  OE1 GLN A 316      -6.382   0.412  30.091  1.00 95.69           O  
ATOM   4588  N   THR A 317      -5.932   4.038  25.801  1.00 93.82           N  
ATOM   4589  H   THR A 317      -4.951   3.797  25.798  1.00 93.82           H  
ATOM   4590  CA  THR A 317      -6.683   3.805  24.566  1.00 93.82           C  
ATOM   4591  HA  THR A 317      -7.701   3.520  24.832  1.00 93.82           H  
ATOM   4592  C   THR A 317      -6.089   2.630  23.781  1.00 93.82           C  
ATOM   4593  CB  THR A 317      -6.808   5.088  23.731  1.00 93.82           C  
ATOM   4594  HB  THR A 317      -7.195   5.893  24.355  1.00 93.82           H  
ATOM   4595  O   THR A 317      -5.102   2.022  24.196  1.00 93.82           O  
ATOM   4596  CG2 THR A 317      -5.500   5.528  23.080  1.00 93.82           C  
ATOM   4597 HG21 THR A 317      -5.192   4.816  22.315  1.00 93.82           H  
ATOM   4598 HG22 THR A 317      -5.674   6.498  22.615  1.00 93.82           H  
ATOM   4599 HG23 THR A 317      -4.719   5.630  23.833  1.00 93.82           H  
ATOM   4600  OG1 THR A 317      -7.748   4.775  22.743  1.00 93.82           O  
ATOM   4601  HG1 THR A 317      -7.948   5.548  22.209  1.00 93.82           H  
ATOM   4602  N   THR A 318      -6.714   2.233  22.677  1.00 91.37           N  
ATOM   4603  H   THR A 318      -7.445   2.841  22.336  1.00 91.37           H  
ATOM   4604  CA  THR A 318      -6.219   1.196  21.770  1.00 91.37           C  
ATOM   4605  HA  THR A 318      -5.193   0.935  22.032  1.00 91.37           H  
ATOM   4606  C   THR A 318      -6.204   1.729  20.350  1.00 91.37           C  
ATOM   4607  CB  THR A 318      -7.071  -0.073  21.878  1.00 91.37           C  
ATOM   4608  HB  THR A 318      -8.117   0.172  21.694  1.00 91.37           H  
ATOM   4609  O   THR A 318      -7.250   2.075  19.816  1.00 91.37           O  
ATOM   4610  CG2 THR A 318      -6.642  -1.185  20.923  1.00 91.37           C  
ATOM   4611 HG21 THR A 318      -5.580  -1.396  21.052  1.00 91.37           H  
ATOM   4612 HG22 THR A 318      -6.830  -0.879  19.894  1.00 91.37           H  
ATOM   4613 HG23 THR A 318      -7.220  -2.086  21.132  1.00 91.37           H  
ATOM   4614  OG1 THR A 318      -6.937  -0.581  23.191  1.00 91.37           O  
ATOM   4615  HG1 THR A 318      -7.124   0.168  23.762  1.00 91.37           H  
ATOM   4616  N   LEU A 319      -5.026   1.731  19.727  1.00 90.70           N  
ATOM   4617  H   LEU A 319      -4.221   1.355  20.207  1.00 90.70           H  
ATOM   4618  CA  LEU A 319      -4.907   1.983  18.297  1.00 90.70           C  
ATOM   4619  HA  LEU A 319      -5.573   2.800  18.020  1.00 90.70           H  
ATOM   4620  C   LEU A 319      -5.345   0.719  17.567  1.00 90.70           C  
ATOM   4621  CB  LEU A 319      -3.467   2.365  17.913  1.00 90.70           C  
ATOM   4622  HB2 LEU A 319      -3.464   2.677  16.869  1.00 90.70           H  
ATOM   4623  HB3 LEU A 319      -2.841   1.476  17.993  1.00 90.70           H  
ATOM   4624  O   LEU A 319      -4.815  -0.366  17.832  1.00 90.70           O  
ATOM   4625  CG  LEU A 319      -2.827   3.471  18.764  1.00 90.70           C  
ATOM   4626  HG  LEU A 319      -2.730   3.118  19.791  1.00 90.70           H  
ATOM   4627  CD1 LEU A 319      -1.428   3.773  18.231  1.00 90.70           C  
ATOM   4628 HD11 LEU A 319      -1.489   4.139  17.206  1.00 90.70           H  
ATOM   4629 HD12 LEU A 319      -0.825   2.865  18.257  1.00 90.70           H  
ATOM   4630 HD13 LEU A 319      -0.954   4.533  18.851  1.00 90.70           H  
ATOM   4631  CD2 LEU A 319      -3.625   4.769  18.773  1.00 90.70           C  
ATOM   4632 HD21 LEU A 319      -4.611   4.611  19.211  1.00 90.70           H  
ATOM   4633 HD22 LEU A 319      -3.093   5.515  19.363  1.00 90.70           H  
ATOM   4634 HD23 LEU A 319      -3.732   5.155  17.759  1.00 90.70           H  
ATOM   4635  N   GLN A 320      -6.302   0.844  16.654  1.00 79.55           N  
ATOM   4636  H   GLN A 320      -6.697   1.757  16.476  1.00 79.55           H  
ATOM   4637  CA  GLN A 320      -6.844  -0.288  15.915  1.00 79.55           C  
ATOM   4638  HA  GLN A 320      -6.228  -1.169  16.099  1.00 79.55           H  
ATOM   4639  C   GLN A 320      -6.786  -0.019  14.412  1.00 79.55           C  
ATOM   4640  CB  GLN A 320      -8.256  -0.596  16.443  1.00 79.55           C  
ATOM   4641  HB2 GLN A 320      -8.180  -0.832  17.504  1.00 79.55           H  
ATOM   4642  HB3 GLN A 320      -8.897   0.278  16.324  1.00 79.55           H  
ATOM   4643  O   GLN A 320      -7.156   1.056  13.954  1.00 79.55           O  
ATOM   4644  CG  GLN A 320      -8.875  -1.787  15.705  1.00 79.55           C  
ATOM   4645  HG2 GLN A 320      -9.188  -1.456  14.715  1.00 79.55           H  
ATOM   4646  HG3 GLN A 320      -8.117  -2.560  15.580  1.00 79.55           H  
ATOM   4647  CD  GLN A 320     -10.080  -2.430  16.384  1.00 79.55           C  
ATOM   4648  NE2 GLN A 320     -10.554  -3.523  15.826  1.00 79.55           N  
ATOM   4649 HE21 GLN A 320     -10.168  -3.817  14.940  1.00 79.55           H  
ATOM   4650 HE22 GLN A 320     -11.260  -4.039  16.332  1.00 79.55           H  
ATOM   4651  OE1 GLN A 320     -10.611  -2.037  17.411  1.00 79.55           O  
ATOM   4652  N   ALA A 321      -6.311  -0.999  13.639  1.00 70.59           N  
ATOM   4653  H   ALA A 321      -5.956  -1.848  14.056  1.00 70.59           H  
ATOM   4654  CA  ALA A 321      -6.404  -0.933  12.186  1.00 70.59           C  
ATOM   4655  HA  ALA A 321      -6.017   0.024  11.836  1.00 70.59           H  
ATOM   4656  C   ALA A 321      -7.875  -1.022  11.765  1.00 70.59           C  
ATOM   4657  CB  ALA A 321      -5.541  -2.040  11.571  1.00 70.59           C  
ATOM   4658  HB1 ALA A 321      -5.570  -1.965  10.484  1.00 70.59           H  
ATOM   4659  HB2 ALA A 321      -5.910  -3.019  11.878  1.00 70.59           H  
ATOM   4660  HB3 ALA A 321      -4.509  -1.920  11.898  1.00 70.59           H  
ATOM   4661  O   ALA A 321      -8.617  -1.875  12.261  1.00 70.59           O  
ATOM   4662  N   SER A 322      -8.284  -0.183  10.814  1.00 60.20           N  
ATOM   4663  H   SER A 322      -7.646   0.518  10.466  1.00 60.20           H  
ATOM   4664  CA  SER A 322      -9.636  -0.184  10.237  1.00 60.20           C  
ATOM   4665  HA  SER A 322     -10.353  -0.248  11.055  1.00 60.20           H  
ATOM   4666  C   SER A 322      -9.907  -1.392   9.321  1.00 60.20           C  
ATOM   4667  CB  SER A 322      -9.877   1.154   9.528  1.00 60.20           C  
ATOM   4668  HB2 SER A 322      -9.853   1.955  10.267  1.00 60.20           H  
ATOM   4669  HB3 SER A 322     -10.855   1.151   9.046  1.00 60.20           H  
ATOM   4670  O   SER A 322     -11.006  -1.545   8.788  1.00 60.20           O  
ATOM   4671  OG  SER A 322      -8.867   1.386   8.570  1.00 60.20           O  
ATOM   4672  HG  SER A 322      -8.703   2.331   8.528  1.00 60.20           H  
ATOM   4673  N   GLY A 323      -8.932  -2.295   9.174  1.00 51.60           N  
ATOM   4674  H   GLY A 323      -8.059  -2.109   9.647  1.00 51.60           H  
ATOM   4675  CA  GLY A 323      -9.058  -3.530   8.411  1.00 51.60           C  
ATOM   4676  HA2 GLY A 323      -8.098  -4.046   8.425  1.00 51.60           H  
ATOM   4677  HA3 GLY A 323      -9.300  -3.284   7.378  1.00 51.60           H  
ATOM   4678  C   GLY A 323     -10.124  -4.481   8.973  1.00 51.60           C  
ATOM   4679  O   GLY A 323     -10.057  -4.917  10.125  1.00 51.60           O  
ATOM   4680  N   PHE A 324     -11.084  -4.873   8.130  1.00 46.45           N  
ATOM   4681  H   PHE A 324     -11.143  -4.416   7.231  1.00 46.45           H  
ATOM   4682  CA  PHE A 324     -12.085  -5.896   8.443  1.00 46.45           C  
ATOM   4683  HA  PHE A 324     -12.524  -5.675   9.416  1.00 46.45           H  
ATOM   4684  C   PHE A 324     -11.446  -7.284   8.515  1.00 46.45           C  
ATOM   4685  CB  PHE A 324     -13.205  -5.871   7.397  1.00 46.45           C  
ATOM   4686  HB2 PHE A 324     -13.829  -6.754   7.532  1.00 46.45           H  
ATOM   4687  HB3 PHE A 324     -12.778  -5.931   6.396  1.00 46.45           H  
ATOM   4688  O   PHE A 324     -11.357  -8.003   7.523  1.00 46.45           O  
ATOM   4689  CG  PHE A 324     -14.103  -4.664   7.501  1.00 46.45           C  
ATOM   4690  CD1 PHE A 324     -15.043  -4.602   8.539  1.00 46.45           C  
ATOM   4691  HD1 PHE A 324     -15.098  -5.394   9.272  1.00 46.45           H  
ATOM   4692  CD2 PHE A 324     -13.995  -3.598   6.591  1.00 46.45           C  
ATOM   4693  HD2 PHE A 324     -13.246  -3.622   5.814  1.00 46.45           H  
ATOM   4694  CE1 PHE A 324     -15.884  -3.488   8.641  1.00 46.45           C  
ATOM   4695  HE1 PHE A 324     -16.525  -3.374   9.503  1.00 46.45           H  
ATOM   4696  CE2 PHE A 324     -14.911  -2.533   6.642  1.00 46.45           C  
ATOM   4697  HE2 PHE A 324     -14.870  -1.750   5.899  1.00 46.45           H  
ATOM   4698  CZ  PHE A 324     -15.895  -2.510   7.640  1.00 46.45           C  
ATOM   4699  HZ  PHE A 324     -16.626  -1.715   7.672  1.00 46.45           H  
ATOM   4700  N   ALA A 325     -10.968  -7.689   9.688  1.00 38.18           N  
ATOM   4701  H   ALA A 325     -10.915  -7.004  10.428  1.00 38.18           H  
ATOM   4702  CA  ALA A 325     -10.283  -8.971   9.871  1.00 38.18           C  
ATOM   4703  HA  ALA A 325      -9.581  -9.088   9.045  1.00 38.18           H  
ATOM   4704  C   ALA A 325     -11.206 -10.208   9.822  1.00 38.18           C  
ATOM   4705  CB  ALA A 325      -9.453  -8.900  11.156  1.00 38.18           C  
ATOM   4706  HB1 ALA A 325      -8.793  -8.033  11.120  1.00 38.18           H  
ATOM   4707  HB2 ALA A 325      -8.842  -9.798  11.253  1.00 38.18           H  
ATOM   4708  HB3 ALA A 325     -10.111  -8.819  12.021  1.00 38.18           H  
ATOM   4709  O   ALA A 325     -10.870 -11.243  10.396  1.00 38.18           O  
ATOM   4710  N   THR A 326     -12.374 -10.140   9.181  1.00 41.07           N  
ATOM   4711  H   THR A 326     -12.605  -9.324   8.632  1.00 41.07           H  
ATOM   4712  CA  THR A 326     -13.264 -11.295   9.134  1.00 41.07           C  
ATOM   4713  HA  THR A 326     -12.650 -12.195   9.142  1.00 41.07           H  
ATOM   4714  C   THR A 326     -14.084 -11.364   7.851  1.00 41.07           C  
ATOM   4715  CB  THR A 326     -14.108 -11.360  10.410  1.00 41.07           C  
ATOM   4716  HB  THR A 326     -13.443 -11.395  11.273  1.00 41.07           H  
ATOM   4717  O   THR A 326     -14.640 -10.377   7.384  1.00 41.07           O  
ATOM   4718  CG2 THR A 326     -15.073 -10.203  10.600  1.00 41.07           C  
ATOM   4719 HG21 THR A 326     -14.530  -9.259  10.628  1.00 41.07           H  
ATOM   4720 HG22 THR A 326     -15.777 -10.185   9.769  1.00 41.07           H  
ATOM   4721 HG23 THR A 326     -15.614 -10.331  11.538  1.00 41.07           H  
ATOM   4722  OG1 THR A 326     -14.841 -12.546  10.375  1.00 41.07           O  
ATOM   4723  HG1 THR A 326     -15.505 -12.518  11.068  1.00 41.07           H  
ATOM   4724  N   THR A 327     -14.147 -12.568   7.283  1.00 44.91           N  
ATOM   4725  H   THR A 327     -13.663 -13.333   7.730  1.00 44.91           H  
ATOM   4726  CA  THR A 327     -15.067 -12.947   6.203  1.00 44.91           C  
ATOM   4727  HA  THR A 327     -15.198 -12.103   5.525  1.00 44.91           H  
ATOM   4728  C   THR A 327     -16.454 -13.303   6.747  1.00 44.91           C  
ATOM   4729  CB  THR A 327     -14.502 -14.138   5.409  1.00 44.91           C  
ATOM   4730  HB  THR A 327     -15.222 -14.452   4.652  1.00 44.91           H  
ATOM   4731  O   THR A 327     -17.261 -13.878   6.028  1.00 44.91           O  
ATOM   4732  CG2 THR A 327     -13.190 -13.800   4.700  1.00 44.91           C  
ATOM   4733 HG21 THR A 327     -12.406 -13.601   5.431  1.00 44.91           H  
ATOM   4734 HG22 THR A 327     -12.896 -14.642   4.074  1.00 44.91           H  
ATOM   4735 HG23 THR A 327     -13.330 -12.921   4.071  1.00 44.91           H  
ATOM   4736  OG1 THR A 327     -14.240 -15.216   6.285  1.00 44.91           O  
ATOM   4737  HG1 THR A 327     -15.079 -15.673   6.376  1.00 44.91           H  
ATOM   4738  N   ASP A 328     -16.713 -13.043   8.030  1.00 53.84           N  
ATOM   4739  H   ASP A 328     -16.006 -12.588   8.590  1.00 53.84           H  
ATOM   4740  CA  ASP A 328     -17.947 -13.431   8.700  1.00 53.84           C  
ATOM   4741  HA  ASP A 328     -18.147 -14.476   8.464  1.00 53.84           H  
ATOM   4742  C   ASP A 328     -19.127 -12.605   8.184  1.00 53.84           C  
ATOM   4743  CB  ASP A 328     -17.768 -13.349  10.219  1.00 53.84           C  
ATOM   4744  HB2 ASP A 328     -16.866 -13.905  10.476  1.00 53.84           H  
ATOM   4745  HB3 ASP A 328     -17.654 -12.312  10.533  1.00 53.84           H  
ATOM   4746  O   ASP A 328     -19.348 -11.454   8.578  1.00 53.84           O  
ATOM   4747  CG  ASP A 328     -18.896 -14.012  11.001  1.00 53.84           C  
ATOM   4748  OD1 ASP A 328     -19.915 -14.368  10.370  1.00 53.84           O  
ATOM   4749  OD2 ASP A 328     -18.670 -14.203  12.217  1.00 53.84           O  
ATOM   4750  N   ALA A 329     -19.868 -13.229   7.268  1.00 58.24           N  
ATOM   4751  H   ALA A 329     -19.560 -14.135   6.946  1.00 58.24           H  
ATOM   4752  CA  ALA A 329     -21.039 -12.646   6.653  1.00 58.24           C  
ATOM   4753  HA  ALA A 329     -20.735 -11.710   6.185  1.00 58.24           H  
ATOM   4754  C   ALA A 329     -22.136 -12.331   7.668  1.00 58.24           C  
ATOM   4755  CB  ALA A 329     -21.547 -13.565   5.543  1.00 58.24           C  
ATOM   4756  HB1 ALA A 329     -22.459 -13.153   5.111  1.00 58.24           H  
ATOM   4757  HB2 ALA A 329     -21.753 -14.559   5.940  1.00 58.24           H  
ATOM   4758  HB3 ALA A 329     -20.785 -13.613   4.766  1.00 58.24           H  
ATOM   4759  O   ALA A 329     -22.965 -11.494   7.362  1.00 58.24           O  
ATOM   4760  N   ASP A 330     -22.156 -12.908   8.871  1.00 60.88           N  
ATOM   4761  H   ASP A 330     -21.431 -13.556   9.144  1.00 60.88           H  
ATOM   4762  CA  ASP A 330     -23.267 -12.679   9.796  1.00 60.88           C  
ATOM   4763  HA  ASP A 330     -24.201 -12.788   9.245  1.00 60.88           H  
ATOM   4764  C   ASP A 330     -23.275 -11.254  10.379  1.00 60.88           C  
ATOM   4765  CB  ASP A 330     -23.252 -13.746  10.906  1.00 60.88           C  
ATOM   4766  HB2 ASP A 330     -23.973 -13.455  11.670  1.00 60.88           H  
ATOM   4767  HB3 ASP A 330     -22.270 -13.767  11.379  1.00 60.88           H  
ATOM   4768  O   ASP A 330     -24.284 -10.823  10.945  1.00 60.88           O  
ATOM   4769  CG  ASP A 330     -23.637 -15.157  10.428  1.00 60.88           C  
ATOM   4770  OD1 ASP A 330     -24.221 -15.284   9.324  1.00 60.88           O  
ATOM   4771  OD2 ASP A 330     -23.469 -16.109  11.227  1.00 60.88           O  
ATOM   4772  N   HIS A 331     -22.162 -10.512  10.301  1.00 64.30           N  
ATOM   4773  H   HIS A 331     -21.364 -10.933   9.848  1.00 64.30           H  
ATOM   4774  CA  HIS A 331     -21.989  -9.211  10.973  1.00 64.30           C  
ATOM   4775  HA  HIS A 331     -22.938  -8.918  11.421  1.00 64.30           H  
ATOM   4776  C   HIS A 331     -21.652  -8.065  10.007  1.00 64.30           C  
ATOM   4777  CB  HIS A 331     -20.986  -9.343  12.135  1.00 64.30           C  
ATOM   4778  HB2 HIS A 331     -20.035  -9.703  11.743  1.00 64.30           H  
ATOM   4779  HB3 HIS A 331     -20.823  -8.361  12.579  1.00 64.30           H  
ATOM   4780  O   HIS A 331     -21.184  -7.010  10.437  1.00 64.30           O  
ATOM   4781  CG  HIS A 331     -21.434 -10.266  13.248  1.00 64.30           C  
ATOM   4782  CD2 HIS A 331     -20.779 -10.508  14.426  1.00 64.30           C  
ATOM   4783  HD2 HIS A 331     -19.849 -10.052  14.733  1.00 64.30           H  
ATOM   4784  ND1 HIS A 331     -22.568 -11.042  13.270  1.00 64.30           N  
ATOM   4785  HD1 HIS A 331     -23.264 -11.082  12.539  1.00 64.30           H  
ATOM   4786  CE1 HIS A 331     -22.567 -11.770  14.391  1.00 64.30           C  
ATOM   4787  HE1 HIS A 331     -23.318 -12.503  14.649  1.00 64.30           H  
ATOM   4788  NE2 HIS A 331     -21.505 -11.464  15.151  1.00 64.30           N  
ATOM   4789  N   VAL A 332     -21.922  -8.233   8.707  1.00 63.18           N  
ATOM   4790  H   VAL A 332     -22.312  -9.119   8.418  1.00 63.18           H  
ATOM   4791  CA  VAL A 332     -21.539  -7.268   7.657  1.00 63.18           C  
ATOM   4792  HA  VAL A 332     -20.454  -7.164   7.669  1.00 63.18           H  
ATOM   4793  C   VAL A 332     -22.111  -5.870   7.910  1.00 63.18           C  
ATOM   4794  CB  VAL A 332     -21.940  -7.806   6.268  1.00 63.18           C  
ATOM   4795  HB  VAL A 332     -22.986  -8.111   6.290  1.00 63.18           H  
ATOM   4796  O   VAL A 332     -21.376  -4.890   7.825  1.00 63.18           O  
ATOM   4797  CG1 VAL A 332     -21.764  -6.788   5.136  1.00 63.18           C  
ATOM   4798 HG11 VAL A 332     -22.500  -5.991   5.238  1.00 63.18           H  
ATOM   4799 HG12 VAL A 332     -20.759  -6.364   5.163  1.00 63.18           H  
ATOM   4800 HG13 VAL A 332     -21.927  -7.272   4.174  1.00 63.18           H  
ATOM   4801  CG2 VAL A 332     -21.075  -9.019   5.921  1.00 63.18           C  
ATOM   4802 HG21 VAL A 332     -21.457  -9.507   5.025  1.00 63.18           H  
ATOM   4803 HG22 VAL A 332     -21.095  -9.729   6.748  1.00 63.18           H  
ATOM   4804 HG23 VAL A 332     -20.041  -8.714   5.759  1.00 63.18           H  
ATOM   4805  N   GLN A 333     -23.387  -5.744   8.293  1.00 65.00           N  
ATOM   4806  H   GLN A 333     -23.964  -6.573   8.332  1.00 65.00           H  
ATOM   4807  CA  GLN A 333     -23.985  -4.425   8.558  1.00 65.00           C  
ATOM   4808  HA  GLN A 333     -23.772  -3.781   7.705  1.00 65.00           H  
ATOM   4809  C   GLN A 333     -23.400  -3.744   9.803  1.00 65.00           C  
ATOM   4810  CB  GLN A 333     -25.509  -4.551   8.698  1.00 65.00           C  
ATOM   4811  HB2 GLN A 333     -25.743  -5.090   9.616  1.00 65.00           H  
ATOM   4812  HB3 GLN A 333     -25.905  -5.123   7.860  1.00 65.00           H  
ATOM   4813  O   GLN A 333     -23.151  -2.541   9.794  1.00 65.00           O  
ATOM   4814  CG  GLN A 333     -26.201  -3.173   8.733  1.00 65.00           C  
ATOM   4815  HG2 GLN A 333     -25.788  -2.554   9.530  1.00 65.00           H  
ATOM   4816  HG3 GLN A 333     -27.258  -3.322   8.951  1.00 65.00           H  
ATOM   4817  CD  GLN A 333     -26.106  -2.437   7.397  1.00 65.00           C  
ATOM   4818  NE2 GLN A 333     -25.564  -1.239   7.331  1.00 65.00           N  
ATOM   4819 HE21 GLN A 333     -25.134  -0.768   8.113  1.00 65.00           H  
ATOM   4820 HE22 GLN A 333     -25.599  -0.780   6.432  1.00 65.00           H  
ATOM   4821  OE1 GLN A 333     -26.540  -2.952   6.381  1.00 65.00           O  
ATOM   4822  N   GLU A 334     -23.174  -4.496  10.884  1.00 65.38           N  
ATOM   4823  H   GLU A 334     -23.306  -5.495  10.820  1.00 65.38           H  
ATOM   4824  CA  GLU A 334     -22.558  -3.951  12.103  1.00 65.38           C  
ATOM   4825  HA  GLU A 334     -23.157  -3.120  12.474  1.00 65.38           H  
ATOM   4826  C   GLU A 334     -21.156  -3.413  11.801  1.00 65.38           C  
ATOM   4827  CB  GLU A 334     -22.508  -5.052  13.173  1.00 65.38           C  
ATOM   4828  HB2 GLU A 334     -23.524  -5.403  13.354  1.00 65.38           H  
ATOM   4829  HB3 GLU A 334     -21.910  -5.886  12.805  1.00 65.38           H  
ATOM   4830  O   GLU A 334     -20.773  -2.328  12.237  1.00 65.38           O  
ATOM   4831  CG  GLU A 334     -21.910  -4.547  14.496  1.00 65.38           C  
ATOM   4832  HG2 GLU A 334     -20.892  -4.199  14.321  1.00 65.38           H  
ATOM   4833  HG3 GLU A 334     -22.502  -3.698  14.840  1.00 65.38           H  
ATOM   4834  CD  GLU A 334     -21.867  -5.613  15.602  1.00 65.38           C  
ATOM   4835  OE1 GLU A 334     -21.428  -5.252  16.719  1.00 65.38           O  
ATOM   4836  OE2 GLU A 334     -22.272  -6.767  15.343  1.00 65.38           O  
ATOM   4837  N   GLN A 335     -20.423  -4.162  10.988  1.00 61.25           N  
ATOM   4838  H   GLN A 335     -20.818  -5.038  10.675  1.00 61.25           H  
ATOM   4839  CA  GLN A 335     -19.100  -3.824  10.503  1.00 61.25           C  
ATOM   4840  HA  GLN A 335     -18.447  -3.630  11.353  1.00 61.25           H  
ATOM   4841  C   GLN A 335     -19.088  -2.553   9.649  1.00 61.25           C  
ATOM   4842  CB  GLN A 335     -18.609  -5.061   9.747  1.00 61.25           C  
ATOM   4843  HB2 GLN A 335     -19.443  -5.583   9.278  1.00 61.25           H  
ATOM   4844  HB3 GLN A 335     -17.942  -4.804   8.924  1.00 61.25           H  
ATOM   4845  O   GLN A 335     -18.307  -1.643   9.931  1.00 61.25           O  
ATOM   4846  CG  GLN A 335     -17.924  -6.005  10.733  1.00 61.25           C  
ATOM   4847  HG2 GLN A 335     -17.066  -5.509  11.187  1.00 61.25           H  
ATOM   4848  HG3 GLN A 335     -18.629  -6.271  11.521  1.00 61.25           H  
ATOM   4849  CD  GLN A 335     -17.441  -7.269  10.054  1.00 61.25           C  
ATOM   4850  NE2 GLN A 335     -17.462  -8.374  10.752  1.00 61.25           N  
ATOM   4851 HE21 GLN A 335     -17.926  -8.399  11.649  1.00 61.25           H  
ATOM   4852 HE22 GLN A 335     -17.287  -9.210  10.212  1.00 61.25           H  
ATOM   4853  OE1 GLN A 335     -17.024  -7.290   8.912  1.00 61.25           O  
ATOM   4854  N   ILE A 336     -19.983  -2.457   8.665  1.00 63.98           N  
ATOM   4855  H   ILE A 336     -20.573  -3.255   8.477  1.00 63.98           H  
ATOM   4856  CA  ILE A 336     -20.173  -1.252   7.848  1.00 63.98           C  
ATOM   4857  HA  ILE A 336     -19.268  -1.059   7.271  1.00 63.98           H  
ATOM   4858  C   ILE A 336     -20.401  -0.030   8.743  1.00 63.98           C  
ATOM   4859  CB  ILE A 336     -21.341  -1.490   6.869  1.00 63.98           C  
ATOM   4860  HB  ILE A 336     -22.157  -1.969   7.411  1.00 63.98           H  
ATOM   4861  O   ILE A 336     -19.666   0.953   8.642  1.00 63.98           O  
ATOM   4862  CG1 ILE A 336     -20.883  -2.423   5.725  1.00 63.98           C  
ATOM   4863 HG12 ILE A 336     -20.288  -1.855   5.010  1.00 63.98           H  
ATOM   4864 HG13 ILE A 336     -20.250  -3.219   6.119  1.00 63.98           H  
ATOM   4865  CG2 ILE A 336     -21.877  -0.175   6.290  1.00 63.98           C  
ATOM   4866 HG21 ILE A 336     -22.297   0.461   7.068  1.00 63.98           H  
ATOM   4867 HG22 ILE A 336     -22.694  -0.378   5.597  1.00 63.98           H  
ATOM   4868 HG23 ILE A 336     -21.078   0.365   5.783  1.00 63.98           H  
ATOM   4869  CD1 ILE A 336     -22.054  -3.084   4.992  1.00 63.98           C  
ATOM   4870 HD11 ILE A 336     -22.607  -3.721   5.683  1.00 63.98           H  
ATOM   4871 HD12 ILE A 336     -21.677  -3.688   4.167  1.00 63.98           H  
ATOM   4872 HD13 ILE A 336     -22.739  -2.330   4.604  1.00 63.98           H  
ATOM   4873  N   ASN A 337     -21.345  -0.127   9.682  1.00 65.76           N  
ATOM   4874  H   ASN A 337     -21.924  -0.955   9.689  1.00 65.76           H  
ATOM   4875  CA  ASN A 337     -21.705   0.982  10.563  1.00 65.76           C  
ATOM   4876  HA  ASN A 337     -21.983   1.842   9.953  1.00 65.76           H  
ATOM   4877  C   ASN A 337     -20.536   1.406  11.466  1.00 65.76           C  
ATOM   4878  CB  ASN A 337     -22.907   0.564  11.426  1.00 65.76           C  
ATOM   4879  HB2 ASN A 337     -22.657  -0.342  11.978  1.00 65.76           H  
ATOM   4880  HB3 ASN A 337     -23.107   1.359  12.144  1.00 65.76           H  
ATOM   4881  O   ASN A 337     -20.340   2.598  11.718  1.00 65.76           O  
ATOM   4882  CG  ASN A 337     -24.192   0.318  10.654  1.00 65.76           C  
ATOM   4883  ND2 ASN A 337     -25.233  -0.093  11.338  1.00 65.76           N  
ATOM   4884 HD21 ASN A 337     -25.161  -0.247  12.334  1.00 65.76           H  
ATOM   4885 HD22 ASN A 337     -26.078  -0.206  10.796  1.00 65.76           H  
ATOM   4886  OD1 ASN A 337     -24.315   0.470   9.454  1.00 65.76           O  
ATOM   4887  N   LYS A 338     -19.749   0.443  11.967  1.00 64.72           N  
ATOM   4888  H   LYS A 338     -19.975  -0.517  11.748  1.00 64.72           H  
ATOM   4889  CA  LYS A 338     -18.583   0.726  12.813  1.00 64.72           C  
ATOM   4890  HA  LYS A 338     -18.901   1.377  13.628  1.00 64.72           H  
ATOM   4891  C   LYS A 338     -17.513   1.494  12.039  1.00 64.72           C  
ATOM   4892  CB  LYS A 338     -18.038  -0.584  13.403  1.00 64.72           C  
ATOM   4893  HB2 LYS A 338     -17.615  -1.198  12.608  1.00 64.72           H  
ATOM   4894  HB3 LYS A 338     -18.856  -1.133  13.870  1.00 64.72           H  
ATOM   4895  O   LYS A 338     -16.996   2.490  12.541  1.00 64.72           O  
ATOM   4896  CG  LYS A 338     -16.969  -0.290  14.464  1.00 64.72           C  
ATOM   4897  HG2 LYS A 338     -16.153   0.272  14.009  1.00 64.72           H  
ATOM   4898  HG3 LYS A 338     -17.411   0.316  15.254  1.00 64.72           H  
ATOM   4899  CD  LYS A 338     -16.391  -1.569  15.074  1.00 64.72           C  
ATOM   4900  HD2 LYS A 338     -15.945  -2.170  14.281  1.00 64.72           H  
ATOM   4901  HD3 LYS A 338     -17.184  -2.136  15.563  1.00 64.72           H  
ATOM   4902  CE  LYS A 338     -15.320  -1.156  16.091  1.00 64.72           C  
ATOM   4903  HE2 LYS A 338     -14.624  -0.480  15.596  1.00 64.72           H  
ATOM   4904  HE3 LYS A 338     -15.797  -0.595  16.895  1.00 64.72           H  
ATOM   4905  NZ  LYS A 338     -14.582  -2.319  16.635  1.00 64.72           N  
ATOM   4906  HZ1 LYS A 338     -13.854  -1.995  17.255  1.00 64.72           H  
ATOM   4907  HZ2 LYS A 338     -14.138  -2.816  15.876  1.00 64.72           H  
ATOM   4908  HZ3 LYS A 338     -15.208  -2.937  17.132  1.00 64.72           H  
ATOM   4909  N   THR A 339     -17.219   1.063  10.817  1.00 62.08           N  
ATOM   4910  H   THR A 339     -17.671   0.225  10.479  1.00 62.08           H  
ATOM   4911  CA  THR A 339     -16.225   1.710   9.954  1.00 62.08           C  
ATOM   4912  HA  THR A 339     -15.308   1.860  10.523  1.00 62.08           H  
ATOM   4913  C   THR A 339     -16.685   3.088   9.490  1.00 62.08           C  
ATOM   4914  CB  THR A 339     -15.897   0.780   8.786  1.00 62.08           C  
ATOM   4915  HB  THR A 339     -16.818   0.444   8.309  1.00 62.08           H  
ATOM   4916  O   THR A 339     -15.895   4.029   9.515  1.00 62.08           O  
ATOM   4917  CG2 THR A 339     -14.971   1.372   7.730  1.00 62.08           C  
ATOM   4918 HG21 THR A 339     -14.617   0.586   7.063  1.00 62.08           H  
ATOM   4919 HG22 THR A 339     -14.117   1.846   8.214  1.00 62.08           H  
ATOM   4920 HG23 THR A 339     -15.524   2.101   7.138  1.00 62.08           H  
ATOM   4921  OG1 THR A 339     -15.220  -0.315   9.353  1.00 62.08           O  
ATOM   4922  HG1 THR A 339     -14.993  -0.939   8.660  1.00 62.08           H  
ATOM   4923  N   GLU A 340     -17.963   3.250   9.145  1.00 64.72           N  
ATOM   4924  H   GLU A 340     -18.572   2.446   9.098  1.00 64.72           H  
ATOM   4925  CA  GLU A 340     -18.535   4.559   8.814  1.00 64.72           C  
ATOM   4926  HA  GLU A 340     -17.972   4.999   7.991  1.00 64.72           H  
ATOM   4927  C   GLU A 340     -18.460   5.523  10.004  1.00 64.72           C  
ATOM   4928  CB  GLU A 340     -19.989   4.378   8.365  1.00 64.72           C  
ATOM   4929  HB2 GLU A 340     -20.584   4.057   9.220  1.00 64.72           H  
ATOM   4930  HB3 GLU A 340     -20.032   3.605   7.598  1.00 64.72           H  
ATOM   4931  O   GLU A 340     -18.024   6.665   9.846  1.00 64.72           O  
ATOM   4932  CG  GLU A 340     -20.567   5.679   7.786  1.00 64.72           C  
ATOM   4933  HG2 GLU A 340     -20.047   5.911   6.856  1.00 64.72           H  
ATOM   4934  HG3 GLU A 340     -20.385   6.496   8.485  1.00 64.72           H  
ATOM   4935  CD  GLU A 340     -22.077   5.598   7.530  1.00 64.72           C  
ATOM   4936  OE1 GLU A 340     -22.670   6.682   7.336  1.00 64.72           O  
ATOM   4937  OE2 GLU A 340     -22.627   4.476   7.586  1.00 64.72           O  
ATOM   4938  N   THR A 341     -18.820   5.062  11.207  1.00 67.96           N
[truncated: 68,130 more chars]
