# Supplementary material for: Pleomorphic viruses establish stable relationship with marine hyperthermophilic archaea
Source: ISME J. 2024 Jan 23;18(1):wrae008. doi: 10.1093/ismejo/wrae008 (PMC10919331; doi:10.1093/ismejo/wrae008)
Supplement: SI_Data_3_wrae008 [file si_data_3_wrae008.zip › SNJ2_13._ranked_0.pdb]

ATOM      1  N   MET A   1     -34.307  46.342  36.100  1.00 36.00           N  
ATOM      2  H   MET A   1     -33.527  46.873  36.461  1.00 36.00           H  
ATOM      3  H2  MET A   1     -35.025  46.278  36.808  1.00 36.00           H  
ATOM      4  H3  MET A   1     -33.975  45.416  35.870  1.00 36.00           H  
ATOM      5  CA  MET A   1     -34.822  47.018  34.891  1.00 36.00           C  
ATOM      6  HA  MET A   1     -35.612  46.424  34.433  1.00 36.00           H  
ATOM      7  C   MET A   1     -33.677  47.126  33.907  1.00 36.00           C  
ATOM      8  CB  MET A   1     -35.367  48.424  35.192  1.00 36.00           C  
ATOM      9  HB2 MET A   1     -34.659  48.966  35.818  1.00 36.00           H  
ATOM     10  HB3 MET A   1     -35.475  48.967  34.254  1.00 36.00           H  
ATOM     11  O   MET A   1     -32.681  47.755  34.235  1.00 36.00           O  
ATOM     12  CG  MET A   1     -36.736  48.404  35.875  1.00 36.00           C  
ATOM     13  HG2 MET A   1     -37.458  47.908  35.227  1.00 36.00           H  
ATOM     14  HG3 MET A   1     -36.660  47.844  36.807  1.00 36.00           H  
ATOM     15  SD  MET A   1     -37.339  50.066  36.258  1.00 36.00           S  
ATOM     16  CE  MET A   1     -38.749  49.664  37.321  1.00 36.00           C  
ATOM     17  HE1 MET A   1     -38.407  49.119  38.201  1.00 36.00           H  
ATOM     18  HE2 MET A   1     -39.465  49.056  36.769  1.00 36.00           H  
ATOM     19  HE3 MET A   1     -39.236  50.586  37.639  1.00 36.00           H  
ATOM     20  N   ALA A   2     -33.789  46.465  32.760  1.00 28.90           N  
ATOM     21  H   ALA A   2     -34.644  45.974  32.540  1.00 28.90           H  
ATOM     22  CA  ALA A   2     -32.913  46.702  31.624  1.00 28.90           C  
ATOM     23  HA  ALA A   2     -31.886  46.849  31.960  1.00 28.90           H  
ATOM     24  C   ALA A   2     -33.395  47.956  30.885  1.00 28.90           C  
ATOM     25  CB  ALA A   2     -32.972  45.466  30.715  1.00 28.90           C  
ATOM     26  HB1 ALA A   2     -32.633  44.584  31.259  1.00 28.90           H  
ATOM     27  HB2 ALA A   2     -33.990  45.301  30.360  1.00 28.90           H  
ATOM     28  HB3 ALA A   2     -32.321  45.613  29.853  1.00 28.90           H  
ATOM     29  O   ALA A   2     -34.589  48.050  30.609  1.00 28.90           O  
ATOM     30  N   ALA A   3     -32.490  48.884  30.564  1.00 33.42           N  
ATOM     31  H   ALA A   3     -31.566  48.822  30.967  1.00 33.42           H  
ATOM     32  CA  ALA A   3     -32.636  49.801  29.434  1.00 33.42           C  
ATOM     33  HA  ALA A   3     -32.924  49.214  28.562  1.00 33.42           H  
ATOM     34  C   ALA A   3     -31.316  50.533  29.120  1.00 33.42           C  
ATOM     35  CB  ALA A   3     -33.745  50.837  29.682  1.00 33.42           C  
ATOM     36  HB1 ALA A   3     -34.717  50.359  29.810  1.00 33.42           H  
ATOM     37  HB2 ALA A   3     -33.513  51.422  30.572  1.00 33.42           H  
ATOM     38  HB3 ALA A   3     -33.817  51.508  28.826  1.00 33.42           H  
ATOM     39  O   ALA A   3     -30.676  51.081  30.010  1.00 33.42           O  
ATOM     40  N   HIS A   4     -31.033  50.598  27.815  1.00 32.87           N  
ATOM     41  H   HIS A   4     -31.660  50.064  27.231  1.00 32.87           H  
ATOM     42  CA  HIS A   4     -30.187  51.558  27.090  1.00 32.87           C  
ATOM     43  HA  HIS A   4     -30.571  51.478  26.073  1.00 32.87           H  
ATOM     44  C   HIS A   4     -28.691  51.272  26.858  1.00 32.87           C  
ATOM     45  CB  HIS A   4     -30.539  53.008  27.447  1.00 32.87           C  
ATOM     46  HB2 HIS A   4     -29.871  53.677  26.903  1.00 32.87           H  
ATOM     47  HB3 HIS A   4     -30.391  53.186  28.512  1.00 32.87           H  
ATOM     48  O   HIS A   4     -27.804  51.744  27.557  1.00 32.87           O  
ATOM     49  CG  HIS A   4     -31.958  53.338  27.047  1.00 32.87           C  
ATOM     50  CD2 HIS A   4     -32.922  53.923  27.821  1.00 32.87           C  
ATOM     51  HD2 HIS A   4     -32.804  54.249  28.844  1.00 32.87           H  
ATOM     52  ND1 HIS A   4     -32.532  53.072  25.821  1.00 32.87           N  
ATOM     53  HD1 HIS A   4     -32.047  52.750  24.995  1.00 32.87           H  
ATOM     54  CE1 HIS A   4     -33.811  53.474  25.860  1.00 32.87           C  
ATOM     55  HE1 HIS A   4     -34.509  53.428  25.037  1.00 32.87           H  
ATOM     56  NE2 HIS A   4     -34.094  53.995  27.059  1.00 32.87           N  
ATOM     57  N   ARG A   5     -28.467  50.552  25.744  1.00 27.51           N  
ATOM     58  H   ARG A   5     -29.209  49.899  25.540  1.00 27.51           H  
ATOM     59  CA  ARG A   5     -27.702  50.948  24.536  1.00 27.51           C  
ATOM     60  HA  ARG A   5     -27.117  50.089  24.208  1.00 27.51           H  
ATOM     61  C   ARG A   5     -26.733  52.146  24.647  1.00 27.51           C  
ATOM     62  CB  ARG A   5     -28.690  51.315  23.403  1.00 27.51           C  
ATOM     63  HB2 ARG A   5     -29.430  52.021  23.782  1.00 27.51           H  
ATOM     64  HB3 ARG A   5     -28.130  51.822  22.617  1.00 27.51           H  
ATOM     65  O   ARG A   5     -27.198  53.261  24.882  1.00 27.51           O  
ATOM     66  CG  ARG A   5     -29.404  50.125  22.747  1.00 27.51           C  
ATOM     67  HG2 ARG A   5     -30.041  49.621  23.474  1.00 27.51           H  
ATOM     68  HG3 ARG A   5     -28.653  49.425  22.383  1.00 27.51           H  
ATOM     69  CD  ARG A   5     -30.254  50.617  21.564  1.00 27.51           C  
ATOM     70  HD2 ARG A   5     -31.094  51.199  21.945  1.00 27.51           H  
ATOM     71  HD3 ARG A   5     -29.635  51.263  20.941  1.00 27.51           H  
ATOM     72  NE  ARG A   5     -30.750  49.501  20.735  1.00 27.51           N  
ATOM     73  HE  ARG A   5     -30.511  48.566  21.032  1.00 27.51           H  
ATOM     74  NH1 ARG A   5     -31.722  50.757  19.069  1.00 27.51           N  
ATOM     75 HH11 ARG A   5     -31.459  51.604  19.553  1.00 27.51           H  
ATOM     76 HH12 ARG A   5     -32.180  50.802  18.170  1.00 27.51           H  
ATOM     77  NH2 ARG A   5     -31.692  48.535  18.896  1.00 27.51           N  
ATOM     78 HH21 ARG A   5     -31.421  47.618  19.221  1.00 27.51           H  
ATOM     79 HH22 ARG A   5     -32.153  48.609  18.000  1.00 27.51           H  
ATOM     80  CZ  ARG A   5     -31.385  49.603  19.577  1.00 27.51           C  
ATOM     81  N   PRO A   6     -25.470  51.973  24.215  1.00 35.37           N  
ATOM     82  CA  PRO A   6     -24.685  53.021  23.581  1.00 35.37           C  
ATOM     83  HA  PRO A   6     -24.941  53.986  24.019  1.00 35.37           H  
ATOM     84  C   PRO A   6     -24.945  53.099  22.065  1.00 35.37           C  
ATOM     85  CB  PRO A   6     -23.232  52.711  23.932  1.00 35.37           C  
ATOM     86  HB2 PRO A   6     -22.548  52.989  23.130  1.00 35.37           H  
ATOM     87  HB3 PRO A   6     -22.963  53.236  24.849  1.00 35.37           H  
ATOM     88  O   PRO A   6     -25.463  52.181  21.430  1.00 35.37           O  
ATOM     89  CG  PRO A   6     -23.211  51.201  24.188  1.00 35.37           C  
ATOM     90  HG2 PRO A   6     -22.689  50.986  25.121  1.00 35.37           H  
ATOM     91  HG3 PRO A   6     -22.722  50.686  23.362  1.00 35.37           H  
ATOM     92  CD  PRO A   6     -24.675  50.758  24.278  1.00 35.37           C  
ATOM     93  HD2 PRO A   6     -24.850  50.232  25.216  1.00 35.37           H  
ATOM     94  HD3 PRO A   6     -24.916  50.113  23.433  1.00 35.37           H  
ATOM     95  N   ILE A   7     -24.616  54.266  21.525  1.00 30.43           N  
ATOM     96  H   ILE A   7     -24.042  54.870  22.096  1.00 30.43           H  
ATOM     97  CA  ILE A   7     -25.076  54.893  20.288  1.00 30.43           C  
ATOM     98  HA  ILE A   7     -25.637  54.171  19.693  1.00 30.43           H  
ATOM     99  C   ILE A   7     -23.825  55.325  19.491  1.00 30.43           C  
ATOM    100  CB  ILE A   7     -26.020  56.068  20.734  1.00 30.43           C  
ATOM    101  HB  ILE A   7     -25.832  56.238  21.794  1.00 30.43           H  
ATOM    102  O   ILE A   7     -22.930  55.927  20.072  1.00 30.43           O  
ATOM    103  CG1 ILE A   7     -27.503  55.655  20.637  1.00 30.43           C  
ATOM    104 HG12 ILE A   7     -27.758  55.467  19.594  1.00 30.43           H  
ATOM    105 HG13 ILE A   7     -27.635  54.724  21.190  1.00 30.43           H  
ATOM    106  CG2 ILE A   7     -25.828  57.464  20.124  1.00 30.43           C  
ATOM    107 HG21 ILE A   7     -26.304  57.542  19.146  1.00 30.43           H  
ATOM    108 HG22 ILE A   7     -24.773  57.738  20.108  1.00 30.43           H  
ATOM    109 HG23 ILE A   7     -26.300  58.206  20.767  1.00 30.43           H  
ATOM    110  CD1 ILE A   7     -28.487  56.691  21.210  1.00 30.43           C  
ATOM    111 HD11 ILE A   7     -29.485  56.256  21.241  1.00 30.43           H  
ATOM    112 HD12 ILE A   7     -28.522  57.580  20.580  1.00 30.43           H  
ATOM    113 HD13 ILE A   7     -28.192  56.966  22.223  1.00 30.43           H  
ATOM    114  N   VAL A   8     -23.845  55.068  18.173  1.00 26.86           N  
ATOM    115  H   VAL A   8     -24.533  54.384  17.894  1.00 26.86           H  
ATOM    116  CA  VAL A   8     -23.363  55.933  17.062  1.00 26.86           C  
ATOM    117  HA  VAL A   8     -23.829  55.487  16.183  1.00 26.86           H  
ATOM    118  C   VAL A   8     -21.866  56.022  16.667  1.00 26.86           C  
ATOM    119  CB  VAL A   8     -24.046  57.315  17.164  1.00 26.86           C  
ATOM    120  HB  VAL A   8     -23.947  57.679  18.187  1.00 26.86           H  
ATOM    121  O   VAL A   8     -21.022  56.530  17.389  1.00 26.86           O  
ATOM    122  CG1 VAL A   8     -23.530  58.450  16.289  1.00 26.86           C  
ATOM    123 HG11 VAL A   8     -23.751  58.244  15.242  1.00 26.86           H  
ATOM    124 HG12 VAL A   8     -24.034  59.376  16.568  1.00 26.86           H  
ATOM    125 HG13 VAL A   8     -22.462  58.597  16.444  1.00 26.86           H  
ATOM    126  CG2 VAL A   8     -25.530  57.151  16.791  1.00 26.86           C  
ATOM    127 HG21 VAL A   8     -26.062  58.087  16.966  1.00 26.86           H  
ATOM    128 HG22 VAL A   8     -26.001  56.352  17.364  1.00 26.86           H  
ATOM    129 HG23 VAL A   8     -25.622  56.903  15.734  1.00 26.86           H  
ATOM    130  N   HIS A   9     -21.669  55.616  15.399  1.00 24.66           N  
ATOM    131  H   HIS A   9     -22.416  55.011  15.088  1.00 24.66           H  
ATOM    132  CA  HIS A   9     -20.932  56.173  14.239  1.00 24.66           C  
ATOM    133  HA  HIS A   9     -20.949  55.341  13.535  1.00 24.66           H  
ATOM    134  C   HIS A   9     -19.451  56.603  14.244  1.00 24.66           C  
ATOM    135  CB  HIS A   9     -21.736  57.291  13.548  1.00 24.66           C  
ATOM    136  HB2 HIS A   9     -21.835  58.139  14.225  1.00 24.66           H  
ATOM    137  HB3 HIS A   9     -21.156  57.657  12.701  1.00 24.66           H  
ATOM    138  O   HIS A   9     -18.997  57.422  15.031  1.00 24.66           O  
ATOM    139  CG  HIS A   9     -23.074  56.880  12.984  1.00 24.66           C  
ATOM    140  CD2 HIS A   9     -24.156  57.696  12.781  1.00 24.66           C  
ATOM    141  HD2 HIS A   9     -24.223  58.742  13.042  1.00 24.66           H  
ATOM    142  ND1 HIS A   9     -23.381  55.661  12.420  1.00 24.66           N  
ATOM    143  HD1 HIS A   9     -22.761  54.873  12.301  1.00 24.66           H  
ATOM    144  CE1 HIS A   9     -24.621  55.738  11.912  1.00 24.66           C  
ATOM    145  HE1 HIS A   9     -25.127  54.945  11.381  1.00 24.66           H  
ATOM    146  NE2 HIS A   9     -25.141  56.953  12.128  1.00 24.66           N  
ATOM    147  N   GLY A  10     -18.815  56.199  13.130  1.00 30.25           N  
ATOM    148  H   GLY A  10     -19.264  55.454  12.617  1.00 30.25           H  
ATOM    149  CA  GLY A  10     -17.628  56.758  12.463  1.00 30.25           C  
ATOM    150  HA2 GLY A  10     -17.929  57.423  11.653  1.00 30.25           H  
ATOM    151  HA3 GLY A  10     -17.024  57.315  13.179  1.00 30.25           H  
ATOM    152  C   GLY A  10     -16.788  55.595  11.912  1.00 30.25           C  
ATOM    153  O   GLY A  10     -16.240  54.850  12.702  1.00 30.25           O  
ATOM    154  N   GLY A  11     -16.702  55.251  10.623  1.00 24.92           N  
ATOM    155  H   GLY A  11     -16.239  54.359  10.526  1.00 24.92           H  
ATOM    156  CA  GLY A  11     -16.727  56.054   9.407  1.00 24.92           C  
ATOM    157  HA2 GLY A  11     -17.330  55.557   8.647  1.00 24.92           H  
ATOM    158  HA3 GLY A  11     -17.142  57.043   9.603  1.00 24.92           H  
ATOM    159  C   GLY A  11     -15.295  56.218   8.889  1.00 24.92           C  
ATOM    160  O   GLY A  11     -14.691  57.229   9.204  1.00 24.92           O  
ATOM    161  N   PHE A  12     -14.764  55.260   8.116  1.00 31.69           N  
ATOM    162  H   PHE A  12     -15.258  54.385   8.010  1.00 31.69           H  
ATOM    163  CA  PHE A  12     -13.643  55.489   7.190  1.00 31.69           C  
ATOM    164  HA  PHE A  12     -13.791  56.469   6.737  1.00 31.69           H  
ATOM    165  C   PHE A  12     -13.664  54.458   6.051  1.00 31.69           C  
ATOM    166  CB  PHE A  12     -12.275  55.534   7.903  1.00 31.69           C  
ATOM    167  HB2 PHE A  12     -11.568  54.884   7.388  1.00 31.69           H  
ATOM    168  HB3 PHE A  12     -12.372  55.157   8.921  1.00 31.69           H  
ATOM    169  O   PHE A  12     -13.424  53.272   6.249  1.00 31.69           O  
ATOM    170  CG  PHE A  12     -11.682  56.936   7.929  1.00 31.69           C  
ATOM    171  CD1 PHE A  12     -11.029  57.452   6.792  1.00 31.69           C  
ATOM    172  HD1 PHE A  12     -10.906  56.837   5.913  1.00 31.69           H  
ATOM    173  CD2 PHE A  12     -11.829  57.750   9.068  1.00 31.69           C  
ATOM    174  HD2 PHE A  12     -12.319  57.361   9.949  1.00 31.69           H  
ATOM    175  CE1 PHE A  12     -10.544  58.774   6.795  1.00 31.69           C  
ATOM    176  HE1 PHE A  12     -10.042  59.162   5.920  1.00 31.69           H  
ATOM    177  CE2 PHE A  12     -11.367  59.077   9.063  1.00 31.69           C  
ATOM    178  HE2 PHE A  12     -11.501  59.696   9.938  1.00 31.69           H  
ATOM    179  CZ  PHE A  12     -10.722  59.590   7.926  1.00 31.69           C  
ATOM    180  HZ  PHE A  12     -10.355  60.605   7.923  1.00 31.69           H  
ATOM    181  N   ALA A  13     -13.987  54.950   4.858  1.00 25.17           N  
ATOM    182  H   ALA A  13     -14.133  55.947   4.798  1.00 25.17           H  
ATOM    183  CA  ALA A  13     -13.864  54.273   3.577  1.00 25.17           C  
ATOM    184  HA  ALA A  13     -13.906  53.191   3.710  1.00 25.17           H  
ATOM    185  C   ALA A  13     -12.527  54.667   2.931  1.00 25.17           C  
ATOM    186  CB  ALA A  13     -15.041  54.741   2.707  1.00 25.17           C  
ATOM    187  HB1 ALA A  13     -14.985  54.259   1.731  1.00 25.17           H  
ATOM    188  HB2 ALA A  13     -15.982  54.464   3.180  1.00 25.17           H  
ATOM    189  HB3 ALA A  13     -15.006  55.822   2.570  1.00 25.17           H  
ATOM    190  O   ALA A  13     -12.223  55.859   2.914  1.00 25.17           O  
ATOM    191  N   VAL A  14     -11.779  53.721   2.346  1.00 31.88           N  
ATOM    192  H   VAL A  14     -12.029  52.751   2.474  1.00 31.88           H  
ATOM    193  CA  VAL A  14     -10.733  54.016   1.345  1.00 31.88           C  
ATOM    194  HA  VAL A  14     -11.003  54.950   0.853  1.00 31.88           H  
ATOM    195  C   VAL A  14     -10.692  52.920   0.265  1.00 31.88           C  
ATOM    196  CB  VAL A  14      -9.330  54.253   1.956  1.00 31.88           C  
ATOM    197  HB  VAL A  14      -9.006  53.359   2.489  1.00 31.88           H  
ATOM    198  O   VAL A  14     -10.237  51.810   0.498  1.00 31.88           O  
ATOM    199  CG1 VAL A  14      -8.305  54.576   0.856  1.00 31.88           C  
ATOM    200 HG11 VAL A  14      -7.335  54.793   1.303  1.00 31.88           H  
ATOM    201 HG12 VAL A  14      -8.172  53.715   0.202  1.00 31.88           H  
ATOM    202 HG13 VAL A  14      -8.632  55.435   0.269  1.00 31.88           H  
ATOM    203  CG2 VAL A  14      -9.290  55.444   2.926  1.00 31.88           C  
ATOM    204 HG21 VAL A  14      -9.893  55.222   3.807  1.00 31.88           H  
ATOM    205 HG22 VAL A  14      -8.268  55.616   3.264  1.00 31.88           H  
ATOM    206 HG23 VAL A  14      -9.664  56.345   2.439  1.00 31.88           H  
ATOM    207  N   MET A  15     -11.206  53.313  -0.905  1.00 27.84           N  
ATOM    208  H   MET A  15     -11.691  54.197  -0.840  1.00 27.84           H  
ATOM    209  CA  MET A  15     -10.897  52.942  -2.297  1.00 27.84           C  
ATOM    210  HA  MET A  15     -11.786  53.234  -2.856  1.00 27.84           H  
ATOM    211  C   MET A  15     -10.662  51.486  -2.743  1.00 27.84           C  
ATOM    212  CB  MET A  15      -9.784  53.845  -2.842  1.00 27.84           C  
ATOM    213  HB2 MET A  15      -9.399  53.392  -3.755  1.00 27.84           H  
ATOM    214  HB3 MET A  15      -8.960  53.924  -2.134  1.00 27.84           H  
ATOM    215  O   MET A  15      -9.551  50.965  -2.746  1.00 27.84           O  
ATOM    216  CG  MET A  15     -10.304  55.235  -3.221  1.00 27.84           C  
ATOM    217  HG2 MET A  15     -11.329  55.157  -3.582  1.00 27.84           H  
ATOM    218  HG3 MET A  15     -10.285  55.882  -2.343  1.00 27.84           H  
ATOM    219  SD  MET A  15      -9.322  55.966  -4.552  1.00 27.84           S  
ATOM    220  CE  MET A  15     -10.243  57.491  -4.849  1.00 27.84           C  
ATOM    221  HE1 MET A  15     -10.262  58.090  -3.938  1.00 27.84           H  
ATOM    222  HE2 MET A  15      -9.755  58.055  -5.643  1.00 27.84           H  
ATOM    223  HE3 MET A  15     -11.261  57.249  -5.152  1.00 27.84           H  
ATOM    224  N   LEU A  16     -11.719  50.972  -3.378  1.00 25.42           N  
ATOM    225  H   LEU A  16     -12.589  51.467  -3.245  1.00 25.42           H  
ATOM    226  CA  LEU A  16     -11.719  50.075  -4.533  1.00 25.42           C  
ATOM    227  HA  LEU A  16     -11.084  49.212  -4.335  1.00 25.42           H  
ATOM    228  C   LEU A  16     -11.232  50.836  -5.790  1.00 25.42           C  
ATOM    229  CB  LEU A  16     -13.194  49.642  -4.700  1.00 25.42           C  
ATOM    230  HB2 LEU A  16     -13.592  49.340  -3.731  1.00 25.42           H  
ATOM    231  HB3 LEU A  16     -13.764  50.517  -5.012  1.00 25.42           H  
ATOM    232  O   LEU A  16     -11.822  51.857  -6.147  1.00 25.42           O  
ATOM    233  CG  LEU A  16     -13.456  48.505  -5.701  1.00 25.42           C  
ATOM    234  HG  LEU A  16     -12.756  48.576  -6.534  1.00 25.42           H  
ATOM    235  CD1 LEU A  16     -13.304  47.149  -5.015  1.00 25.42           C  
ATOM    236 HD11 LEU A  16     -14.030  47.040  -4.210  1.00 25.42           H  
ATOM    237 HD12 LEU A  16     -12.298  47.047  -4.607  1.00 25.42           H  
ATOM    238 HD13 LEU A  16     -13.461  46.351  -5.741  1.00 25.42           H  
ATOM    239  CD2 LEU A  16     -14.881  48.604  -6.250  1.00 25.42           C  
ATOM    240 HD21 LEU A  16     -15.055  47.794  -6.958  1.00 25.42           H  
ATOM    241 HD22 LEU A  16     -15.603  48.524  -5.437  1.00 25.42           H  
ATOM    242 HD23 LEU A  16     -15.019  49.555  -6.765  1.00 25.42           H  
ATOM    243  N   THR A  17     -10.198  50.339  -6.478  1.00 25.46           N  
ATOM    244  H   THR A  17      -9.767  49.487  -6.150  1.00 25.46           H  
ATOM    245  CA  THR A  17      -9.781  50.850  -7.799  1.00 25.46           C  
ATOM    246  HA  THR A  17     -10.304  51.783  -8.005  1.00 25.46           H  
ATOM    247  C   THR A  17     -10.185  49.836  -8.864  1.00 25.46           C  
ATOM    248  CB  THR A  17      -8.279  51.176  -7.870  1.00 25.46           C  
ATOM    249  HB  THR A  17      -7.694  50.257  -7.843  1.00 25.46           H  
ATOM    250  O   THR A  17      -9.582  48.776  -8.988  1.00 25.46           O  
ATOM    251  CG2 THR A  17      -7.929  51.979  -9.126  1.00 25.46           C  
ATOM    252 HG21 THR A  17      -6.866  52.221  -9.111  1.00 25.46           H  
ATOM    253 HG22 THR A  17      -8.507  52.902  -9.156  1.00 25.46           H  
ATOM    254 HG23 THR A  17      -8.139  51.387 -10.017  1.00 25.46           H  
ATOM    255  OG1 THR A  17      -7.917  51.985  -6.775  1.00 25.46           O  
ATOM    256  HG1 THR A  17      -8.051  51.475  -5.973  1.00 25.46           H  
ATOM    257  N   VAL A  18     -11.243  50.167  -9.603  1.00 27.94           N  
ATOM    258  H   VAL A  18     -11.679  51.057  -9.409  1.00 27.94           H  
ATOM    259  CA  VAL A  18     -11.734  49.444 -10.781  1.00 27.94           C  
ATOM    260  HA  VAL A  18     -11.474  48.388 -10.706  1.00 27.94           H  
ATOM    261  C   VAL A  18     -11.061  50.041 -12.012  1.00 27.94           C  
ATOM    262  CB  VAL A  18     -13.270  49.578 -10.880  1.00 27.94           C  
ATOM    263  HB  VAL A  18     -13.539  50.633 -10.826  1.00 27.94           H  
ATOM    264  O   VAL A  18     -11.195  51.240 -12.256  1.00 27.94           O  
ATOM    265  CG1 VAL A  18     -13.841  49.011 -12.183  1.00 27.94           C  
ATOM    266 HG11 VAL A  18     -14.930  49.030 -12.140  1.00 27.94           H  
ATOM    267 HG12 VAL A  18     -13.514  47.980 -12.319  1.00 27.94           H  
ATOM    268 HG13 VAL A  18     -13.515  49.611 -13.032  1.00 27.94           H  
ATOM    269  CG2 VAL A  18     -13.951  48.854  -9.714  1.00 27.94           C  
ATOM    270 HG21 VAL A  18     -13.617  49.280  -8.768  1.00 27.94           H  
ATOM    271 HG22 VAL A  18     -13.703  47.793  -9.734  1.00 27.94           H  
ATOM    272 HG23 VAL A  18     -15.033  48.970  -9.781  1.00 27.94           H  
ATOM    273  N   LEU A  19     -10.377  49.213 -12.804  1.00 27.20           N  
ATOM    274  H   LEU A  19     -10.272  48.248 -12.526  1.00 27.20           H  
ATOM    275  CA  LEU A  19      -9.911  49.580 -14.141  1.00 27.20           C  
ATOM    276  HA  LEU A  19     -10.144  50.634 -14.294  1.00 27.20           H  
ATOM    277  C   LEU A  19     -10.741  48.804 -15.172  1.00 27.20           C  
ATOM    278  CB  LEU A  19      -8.375  49.431 -14.239  1.00 27.20           C  
ATOM    279  HB2 LEU A  19      -7.975  49.324 -13.231  1.00 27.20           H  
ATOM    280  HB3 LEU A  19      -8.119  48.511 -14.765  1.00 27.20           H  
ATOM    281  O   LEU A  19     -10.447  47.670 -15.531  1.00 27.20           O  
ATOM    282  CG  LEU A  19      -7.690  50.646 -14.911  1.00 27.20           C  
ATOM    283  HG  LEU A  19      -8.403  51.458 -15.052  1.00 27.20           H  
ATOM    284  CD1 LEU A  19      -6.557  51.185 -14.036  1.00 27.20           C  
ATOM    285 HD11 LEU A  19      -6.097  52.049 -14.517  1.00 27.20           H  
ATOM    286 HD12 LEU A  19      -5.803  50.413 -13.884  1.00 27.20           H  
ATOM    287 HD13 LEU A  19      -6.957  51.492 -13.070  1.00 27.20           H  
ATOM    288  CD2 LEU A  19      -7.116  50.292 -16.282  1.00 27.20           C  
ATOM    289 HD21 LEU A  19      -6.693  51.180 -16.751  1.00 27.20           H  
ATOM    290 HD22 LEU A  19      -6.341  49.533 -16.177  1.00 27.20           H  
ATOM    291 HD23 LEU A  19      -7.910  49.897 -16.916  1.00 27.20           H  
ATOM    292  N   LEU A  20     -11.840  49.443 -15.573  1.00 25.82           N  
ATOM    293  H   LEU A  20     -11.988  50.360 -15.176  1.00 25.82           H  
ATOM    294  CA  LEU A  20     -12.747  49.066 -16.655  1.00 25.82           C  
ATOM    295  HA  LEU A  20     -12.788  47.980 -16.745  1.00 25.82           H  
ATOM    296  C   LEU A  20     -12.213  49.658 -17.970  1.00 25.82           C  
ATOM    297  CB  LEU A  20     -14.155  49.628 -16.319  1.00 25.82           C  
ATOM    298  HB2 LEU A  20     -14.059  50.367 -15.523  1.00 25.82           H  
ATOM    299  HB3 LEU A  20     -14.550  50.170 -17.178  1.00 25.82           H  
ATOM    300  O   LEU A  20     -12.208  50.876 -18.140  1.00 25.82           O  
ATOM    301  CG  LEU A  20     -15.196  48.575 -15.898  1.00 25.82           C  
ATOM    302  HG  LEU A  20     -14.706  47.771 -15.348  1.00 25.82           H  
ATOM    303  CD1 LEU A  20     -16.264  49.198 -14.999  1.00 25.82           C  
ATOM    304 HD11 LEU A  20     -16.950  48.422 -14.657  1.00 25.82           H  
ATOM    305 HD12 LEU A  20     -15.799  49.663 -14.129  1.00 25.82           H  
ATOM    306 HD13 LEU A  20     -16.821  49.957 -15.548  1.00 25.82           H  
ATOM    307  CD2 LEU A  20     -15.915  48.007 -17.125  1.00 25.82           C  
ATOM    308 HD21 LEU A  20     -16.438  48.796 -17.665  1.00 25.82           H  
ATOM    309 HD22 LEU A  20     -16.633  47.250 -16.808  1.00 25.82           H  
ATOM    310 HD23 LEU A  20     -15.189  47.534 -17.786  1.00 25.82           H  
ATOM    311  N   VAL A  21     -11.806  48.803 -18.906  1.00 28.71           N  
ATOM    312  H   VAL A  21     -11.738  47.827 -18.653  1.00 28.71           H  
ATOM    313  CA  VAL A  21     -11.594  49.108 -20.333  1.00 28.71           C  
ATOM    314  HA  VAL A  21     -12.207  49.958 -20.632  1.00 28.71           H  
ATOM    315  C   VAL A  21     -12.036  47.846 -21.080  1.00 28.71           C  
ATOM    316  CB  VAL A  21     -10.104  49.395 -20.655  1.00 28.71           C  
ATOM    317  HB  VAL A  21      -9.521  48.487 -20.501  1.00 28.71           H  
ATOM    318  O   VAL A  21     -11.567  46.771 -20.748  1.00 28.71           O  
ATOM    319  CG1 VAL A  21      -9.942  49.834 -22.117  1.00 28.71           C  
ATOM    320 HG11 VAL A  21     -10.270  49.039 -22.786  1.00 28.71           H  
ATOM    321 HG12 VAL A  21     -10.524  50.736 -22.305  1.00 28.71           H  
ATOM    322 HG13 VAL A  21      -8.891  50.035 -22.325  1.00 28.71           H  
ATOM    323  CG2 VAL A  21      -9.479  50.492 -19.781  1.00 28.71           C  
ATOM    324 HG21 VAL A  21      -8.446  50.667 -20.083  1.00 28.71           H  
ATOM    325 HG22 VAL A  21      -9.477  50.178 -18.738  1.00 28.71           H  
ATOM    326 HG23 VAL A  21     -10.049  51.416 -19.874  1.00 28.71           H  
ATOM    327  N   GLY A  22     -12.935  47.818 -22.053  1.00 25.00           N  
ATOM    328  H   GLY A  22     -13.052  46.887 -22.427  1.00 25.00           H  
ATOM    329  CA  GLY A  22     -13.762  48.814 -22.705  1.00 25.00           C  
ATOM    330  HA2 GLY A  22     -13.154  49.471 -23.327  1.00 25.00           H  
ATOM    331  HA3 GLY A  22     -14.305  49.396 -21.960  1.00 25.00           H  
ATOM    332  C   GLY A  22     -14.745  48.037 -23.594  1.00 25.00           C  
ATOM    333  O   GLY A  22     -14.414  47.004 -24.165  1.00 25.00           O  
ATOM    334  N   SER A  23     -15.972  48.530 -23.640  1.00 23.77           N  
ATOM    335  H   SER A  23     -16.113  49.411 -23.167  1.00 23.77           H  
ATOM    336  CA  SER A  23     -17.138  48.053 -24.385  1.00 23.77           C  
ATOM    337  HA  SER A  23     -17.536  47.151 -23.920  1.00 23.77           H  
ATOM    338  C   SER A  23     -16.926  47.813 -25.885  1.00 23.77           C  
ATOM    339  CB  SER A  23     -18.161  49.192 -24.280  1.00 23.77           C  
ATOM    340  HB2 SER A  23     -19.014  48.984 -24.926  1.00 23.77           H  
ATOM    341  HB3 SER A  23     -18.512  49.278 -23.252  1.00 23.77           H  
ATOM    342  O   SER A  23     -16.385  48.690 -26.554  1.00 23.77           O  
ATOM    343  OG  SER A  23     -17.537  50.410 -24.671  1.00 23.77           O  
ATOM    344  HG  SER A  23     -17.025  50.214 -25.459  1.00 23.77           H  
ATOM    345  N   LEU A  24     -17.548  46.757 -26.423  1.00 26.99           N  
ATOM    346  H   LEU A  24     -17.786  45.990 -25.810  1.00 26.99           H  
ATOM    347  CA  LEU A  24     -18.217  46.764 -27.734  1.00 26.99           C  
ATOM    348  HA  LEU A  24     -18.709  47.729 -27.856  1.00 26.99           H  
ATOM    349  C   LEU A  24     -19.318  45.686 -27.763  1.00 26.99           C  
ATOM    350  CB  LEU A  24     -17.199  46.607 -28.887  1.00 26.99           C  
ATOM    351  HB2 LEU A  24     -16.271  46.202 -28.483  1.00 26.99           H  
ATOM    352  HB3 LEU A  24     -17.568  45.885 -29.615  1.00 26.99           H  
ATOM    353  O   LEU A  24     -19.056  44.495 -27.879  1.00 26.99           O  
ATOM    354  CG  LEU A  24     -16.905  47.933 -29.623  1.00 26.99           C  
ATOM    355  HG  LEU A  24     -16.827  48.759 -28.916  1.00 26.99           H  
ATOM    356  CD1 LEU A  24     -15.578  47.843 -30.372  1.00 26.99           C  
ATOM    357 HD11 LEU A  24     -15.610  47.027 -31.093  1.00 26.99           H  
ATOM    358 HD12 LEU A  24     -15.378  48.781 -30.890  1.00 26.99           H  
ATOM    359 HD13 LEU A  24     -14.774  47.659 -29.660  1.00 26.99           H  
ATOM    360  CD2 LEU A  24     -18.011  48.294 -30.619  1.00 26.99           C  
ATOM    361 HD21 LEU A  24     -18.092  47.517 -31.379  1.00 26.99           H  
ATOM    362 HD22 LEU A  24     -18.966  48.384 -30.101  1.00 26.99           H  
ATOM    363 HD23 LEU A  24     -17.777  49.244 -31.098  1.00 26.99           H  
ATOM    364  N   LEU A  25     -20.566  46.139 -27.632  1.00 21.54           N  
ATOM    365  H   LEU A  25     -20.678  47.139 -27.553  1.00 21.54           H  
ATOM    366  CA  LEU A  25     -21.780  45.394 -27.961  1.00 21.54           C  
ATOM    367  HA  LEU A  25     -21.646  44.331 -27.760  1.00 21.54           H  
ATOM    368  C   LEU A  25     -22.093  45.600 -29.450  1.00 21.54           C  
ATOM    369  CB  LEU A  25     -22.961  45.963 -27.138  1.00 21.54           C  
ATOM    370  HB2 LEU A  25     -22.973  47.044 -27.277  1.00 21.54           H  
ATOM    371  HB3 LEU A  25     -23.892  45.581 -27.556  1.00 21.54           H  
ATOM    372  O   LEU A  25     -22.131  46.748 -29.893  1.00 21.54           O  
ATOM    373  CG  LEU A  25     -22.956  45.663 -25.630  1.00 21.54           C  
ATOM    374  HG  LEU A  25     -21.964  45.852 -25.219  1.00 21.54           H  
ATOM    375  CD1 LEU A  25     -23.957  46.575 -24.915  1.00 21.54           C  
ATOM    376 HD11 LEU A  25     -23.678  47.619 -25.061  1.00 21.54           H  
ATOM    377 HD12 LEU A  25     -24.962  46.409 -25.304  1.00 21.54           H  
ATOM    378 HD13 LEU A  25     -23.947  46.358 -23.847  1.00 21.54           H  
ATOM    379  CD2 LEU A  25     -23.352  44.212 -25.358  1.00 21.54           C  
ATOM    380 HD21 LEU A  25     -22.631  43.537 -25.818  1.00 21.54           H  
ATOM    381 HD22 LEU A  25     -24.346  44.003 -25.752  1.00 21.54           H  
ATOM    382 HD23 LEU A  25     -23.349  44.026 -24.284  1.00 21.54           H  
ATOM    383  N   ALA A  26     -22.434  44.535 -30.179  1.00 24.30           N  
ATOM    384  H   ALA A  26     -22.225  43.616 -29.817  1.00 24.30           H  
ATOM    385  CA  ALA A  26     -23.412  44.595 -31.270  1.00 24.30           C  
ATOM    386  HA  ALA A  26     -24.190  45.293 -30.959  1.00 24.30           H  
ATOM    387  C   ALA A  26     -24.024  43.196 -31.529  1.00 24.30           C  
ATOM    388  CB  ALA A  26     -22.793  45.159 -32.552  1.00 24.30           C  
ATOM    389  HB1 ALA A  26     -22.424  46.171 -32.386  1.00 24.30           H  
ATOM    390  HB2 ALA A  26     -23.542  45.182 -33.344  1.00 24.30           H  
ATOM    391  HB3 ALA A  26     -21.964  44.525 -32.869  1.00 24.30           H  
ATOM    392  O   ALA A  26     -23.278  42.220 -31.584  1.00 24.30           O  
ATOM    393  N   PRO A  27     -25.357  43.080 -31.680  1.00 27.47           N  
ATOM    394  CA  PRO A  27     -26.068  41.808 -31.763  1.00 27.47           C  
ATOM    395  HA  PRO A  27     -25.541  41.033 -31.208  1.00 27.47           H  
ATOM    396  C   PRO A  27     -26.260  41.355 -33.216  1.00 27.47           C  
ATOM    397  CB  PRO A  27     -27.415  42.098 -31.093  1.00 27.47           C  
ATOM    398  HB2 PRO A  27     -27.299  42.054 -30.010  1.00 27.47           H  
ATOM    399  HB3 PRO A  27     -28.196  41.411 -31.420  1.00 27.47           H  
ATOM    400  O   PRO A  27     -26.554  42.170 -34.092  1.00 27.47           O  
ATOM    401  CG  PRO A  27     -27.705  43.538 -31.521  1.00 27.47           C  
ATOM    402  HG2 PRO A  27     -28.192  43.545 -32.496  1.00 27.47           H  
ATOM    403  HG3 PRO A  27     -28.325  44.054 -30.787  1.00 27.47           H  
ATOM    404  CD  PRO A  27     -26.320  44.173 -31.632  1.00 27.47           C  
ATOM    405  HD2 PRO A  27     -26.255  44.791 -32.528  1.00 27.47           H  
ATOM    406  HD3 PRO A  27     -26.157  44.777 -30.740  1.00 27.47           H  
ATOM    407  N   ILE A  28     -26.211  40.044 -33.457  1.00 26.80           N  
ATOM    408  H   ILE A  28     -25.944  39.418 -32.711  1.00 26.80           H  
ATOM    409  CA  ILE A  28     -26.823  39.438 -34.642  1.00 26.80           C  
ATOM    410  HA  ILE A  28     -27.286  40.238 -35.219  1.00 26.80           H  
ATOM    411  C   ILE A  28     -27.934  38.521 -34.155  1.00 26.80           C  
ATOM    412  CB  ILE A  28     -25.847  38.719 -35.597  1.00 26.80           C  
ATOM    413  HB  ILE A  28     -25.798  37.667 -35.315  1.00 26.80           H  
ATOM    414  O   ILE A  28     -27.742  37.649 -33.312  1.00 26.80           O  
ATOM    415  CG1 ILE A  28     -24.413  39.287 -35.538  1.00 26.80           C  
ATOM    416 HG12 ILE A  28     -24.046  39.237 -34.513  1.00 26.80           H  
ATOM    417 HG13 ILE A  28     -24.415  40.330 -35.853  1.00 26.80           H  
ATOM    418  CG2 ILE A  28     -26.431  38.826 -37.023  1.00 26.80           C  
ATOM    419 HG21 ILE A  28     -25.847  38.217 -37.713  1.00 26.80           H  
ATOM    420 HG22 ILE A  28     -27.451  38.442 -37.040  1.00 26.80           H  
ATOM    421 HG23 ILE A  28     -26.421  39.862 -37.361  1.00 26.80           H  
ATOM    422  CD1 ILE A  28     -23.410  38.502 -36.390  1.00 26.80           C  
ATOM    423 HD11 ILE A  28     -23.628  38.625 -37.451  1.00 26.80           H  
ATOM    424 HD12 ILE A  28     -23.445  37.445 -36.128  1.00 26.80           H  
ATOM    425 HD13 ILE A  28     -22.406  38.879 -36.199  1.00 26.80           H  
ATOM    426  N   ALA A  29     -29.123  38.826 -34.645  1.00 21.71           N  
ATOM    427  H   ALA A  29     -29.154  39.527 -35.371  1.00 21.71           H  
ATOM    428  CA  ALA A  29     -30.372  38.203 -34.295  1.00 21.71           C  
ATOM    429  HA  ALA A  29     -30.382  38.019 -33.220  1.00 21.71           H  
ATOM    430  C   ALA A  29     -30.587  36.871 -35.029  1.00 21.71           C  
ATOM    431  CB  ALA A  29     -31.469  39.218 -34.645  1.00 21.71           C  
ATOM    432  HB1 ALA A  29     -31.489  39.390 -35.722  1.00 21.71           H  
ATOM    433  HB2 ALA A  29     -32.439  38.835 -34.330  1.00 21.71           H  
ATOM    434  HB3 ALA A  29     -31.282  40.160 -34.128  1.00 21.71           H  
ATOM    435  O   ALA A  29     -30.140  36.688 -36.157  1.00 21.71           O  
ATOM    436  N   ALA A  30     -31.447  36.071 -34.400  1.00 22.59           N  
ATOM    437  H   ALA A  30     -31.589  36.279 -33.422  1.00 22.59           H  
ATOM    438  CA  ALA A  30     -32.481  35.242 -35.011  1.00 22.59           C  
ATOM    439  HA  ALA A  30     -33.136  34.992 -34.177  1.00 22.59           H  
ATOM    440  C   ALA A  30     -32.098  33.887 -35.645  1.00 22.59           C  
ATOM    441  CB  ALA A  30     -33.369  36.107 -35.917  1.00 22.59           C  
ATOM    442  HB1 ALA A  30     -34.218  35.523 -36.271  1.00 22.59           H  
ATOM    443  HB2 ALA A  30     -32.799  36.434 -36.787  1.00 22.59           H  
ATOM    444  HB3 ALA A  30     -33.737  36.977 -35.372  1.00 22.59           H  
ATOM    445  O   ALA A  30     -31.584  33.778 -36.752  1.00 22.59           O  
ATOM    446  N   THR A  31     -32.610  32.865 -34.950  1.00 22.68           N  
ATOM    447  H   THR A  31     -32.839  33.081 -33.990  1.00 22.68           H  
ATOM    448  CA  THR A  31     -33.316  31.691 -35.486  1.00 22.68           C  
ATOM    449  HA  THR A  31     -33.666  31.145 -34.610  1.00 22.68           H  
ATOM    450  C   THR A  31     -32.498  30.669 -36.265  1.00 22.68           C  
ATOM    451  CB  THR A  31     -34.608  32.064 -36.239  1.00 22.68           C  
ATOM    452  HB  THR A  31     -35.093  31.145 -36.566  1.00 22.68           H  
ATOM    453  O   THR A  31     -32.549  30.594 -37.487  1.00 22.68           O  
ATOM    454  CG2 THR A  31     -35.594  32.836 -35.359  1.00 22.68           C  
ATOM    455 HG21 THR A  31     -35.163  33.780 -35.025  1.00 22.68           H  
ATOM    456 HG22 THR A  31     -36.495  33.045 -35.935  1.00 22.68           H  
ATOM    457 HG23 THR A  31     -35.864  32.233 -34.492  1.00 22.68           H  
ATOM    458  OG1 THR A  31     -34.352  32.859 -37.368  1.00 22.68           O  
ATOM    459  HG1 THR A  31     -33.544  32.526 -37.766  1.00 22.68           H  
ATOM    460  N   GLY A  32     -31.900  29.756 -35.512  1.00 24.74           N  
ATOM    461  H   GLY A  32     -31.744  29.958 -34.534  1.00 24.74           H  
ATOM    462  CA  GLY A  32     -31.815  28.355 -35.889  1.00 24.74           C  
ATOM    463  HA2 GLY A  32     -32.566  28.101 -36.636  1.00 24.74           H  
ATOM    464  HA3 GLY A  32     -30.823  28.136 -36.285  1.00 24.74           H  
ATOM    465  C   GLY A  32     -32.033  27.546 -34.624  1.00 24.74           C  
ATOM    466  O   GLY A  32     -31.198  27.581 -33.730  1.00 24.74           O  
ATOM    467  N   THR A  33     -33.173  26.872 -34.506  1.00 22.86           N  
ATOM    468  H   THR A  33     -33.855  26.926 -35.249  1.00 22.86           H  
ATOM    469  CA  THR A  33     -33.342  25.744 -33.587  1.00 22.86           C  
ATOM    470  HA  THR A  33     -33.120  26.043 -32.563  1.00 22.86           H  
ATOM    471  C   THR A  33     -32.342  24.672 -34.007  1.00 22.86           C  
ATOM    472  CB  THR A  33     -34.779  25.198 -33.664  1.00 22.86           C  
ATOM    473  HB  THR A  33     -34.807  24.179 -33.278  1.00 22.86           H  
ATOM    474  O   THR A  33     -32.663  23.792 -34.806  1.00 22.86           O  
ATOM    475  CG2 THR A  33     -35.759  26.043 -32.853  1.00 22.86           C  
ATOM    476 HG21 THR A  33     -35.765  27.069 -33.222  1.00 22.86           H  
ATOM    477 HG22 THR A  33     -36.759  25.619 -32.941  1.00 22.86           H  
ATOM    478 HG23 THR A  33     -35.464  26.037 -31.804  1.00 22.86           H  
ATOM    479  OG1 THR A  33     -35.216  25.209 -35.009  1.00 22.86           O  
ATOM    480  HG1 THR A  33     -34.706  24.520 -35.441  1.00 22.86           H  
ATOM    481  N   VAL A  34     -31.102  24.807 -33.546  1.00 24.19           N  
ATOM    482  H   VAL A  34     -30.876  25.629 -33.005  1.00 24.19           H  
ATOM    483  CA  VAL A  34     -30.125  23.730 -33.563  1.00 24.19           C  
ATOM    484  HA  VAL A  34     -30.157  23.222 -34.527  1.00 24.19           H  
ATOM    485  C   VAL A  34     -30.617  22.789 -32.481  1.00 24.19           C  
ATOM    486  CB  VAL A  34     -28.684  24.234 -33.338  1.00 24.19           C  
ATOM    487  HB  VAL A  34     -28.590  24.659 -32.339  1.00 24.19           H  
ATOM    488  O   VAL A  34     -30.602  23.115 -31.296  1.00 24.19           O  
ATOM    489  CG1 VAL A  34     -27.668  23.099 -33.505  1.00 24.19           C  
ATOM    490 HG11 VAL A  34     -26.654  23.486 -33.403  1.00 24.19           H  
ATOM    491 HG12 VAL A  34     -27.775  22.621 -34.479  1.00 24.19           H  
ATOM    492 HG13 VAL A  34     -27.811  22.357 -32.719  1.00 24.19           H  
ATOM    493  CG2 VAL A  34     -28.326  25.318 -34.366  1.00 24.19           C  
ATOM    494 HG21 VAL A  34     -27.286  25.615 -34.233  1.00 24.19           H  
ATOM    495 HG22 VAL A  34     -28.947  26.201 -34.218  1.00 24.19           H  
ATOM    496 HG23 VAL A  34     -28.463  24.936 -35.378  1.00 24.19           H  
ATOM    497  N   ALA A  35     -31.203  21.681 -32.930  1.00 24.68           N  
ATOM    498  H   ALA A  35     -31.244  21.545 -33.930  1.00 24.68           H  
ATOM    499  CA  ALA A  35     -31.407  20.514 -32.098  1.00 24.68           C  
ATOM    500  HA  ALA A  35     -32.251  20.674 -31.428  1.00 24.68           H  
ATOM    501  C   ALA A  35     -30.131  20.308 -31.286  1.00 24.68           C  
ATOM    502  CB  ALA A  35     -31.679  19.322 -33.023  1.00 24.68           C  
ATOM    503  HB1 ALA A  35     -32.583  19.497 -33.605  1.00 24.68           H  
ATOM    504  HB2 ALA A  35     -31.810  18.422 -32.422  1.00 24.68           H  
ATOM    505  HB3 ALA A  35     -30.835  19.170 -33.696  1.00 24.68           H  
ATOM    506  O   ALA A  35     -29.051  20.344 -31.874  1.00 24.68           O  
ATOM    507  N   ALA A  36     -30.278  20.157 -29.970  1.00 23.52           N  
ATOM    508  H   ALA A  36     -31.205  20.206 -29.572  1.00 23.52           H  
ATOM    509  CA  ALA A  36     -29.208  19.755 -29.079  1.00 23.52           C  
ATOM    510  HA  ALA A  36     -28.521  20.587 -28.920  1.00 23.52           H  
ATOM    511  C   ALA A  36     -28.451  18.596 -29.739  1.00 23.52           C  
ATOM    512  CB  ALA A  36     -29.844  19.360 -27.738  1.00 23.52           C  
ATOM    513  HB1 ALA A  36     -29.061  19.034 -27.054  1.00 23.52           H  
ATOM    514  HB2 ALA A  36     -30.550  18.541 -27.876  1.00 23.52           H  
ATOM    515  HB3 ALA A  36     -30.355  20.218 -27.298  1.00 23.52           H  
ATOM    516  O   ALA A  36     -28.929  17.462 -29.767  1.00 23.52           O  
ATOM    517  N   GLN A  37     -27.304  18.906 -30.345  1.00 23.50           N  
ATOM    518  H   GLN A  37     -27.025  19.877 -30.358  1.00 23.50           H  
ATOM    519  CA  GLN A  37     -26.243  17.934 -30.440  1.00 23.50           C  
ATOM    520  HA  GLN A  37     -26.601  17.007 -30.889  1.00 23.50           H  
ATOM    521  C   GLN A  37     -25.915  17.698 -28.983  1.00 23.50           C  
ATOM    522  CB  GLN A  37     -25.050  18.479 -31.241  1.00 23.50           C  
ATOM    523  HB2 GLN A  37     -24.812  19.492 -30.919  1.00 23.50           H  
ATOM    524  HB3 GLN A  37     -24.185  17.843 -31.053  1.00 23.50           H  
ATOM    525  O   GLN A  37     -25.476  18.615 -28.298  1.00 23.50           O  
ATOM    526  CG  GLN A  37     -25.352  18.459 -32.745  1.00 23.50           C  
ATOM    527  HG2 GLN A  37     -25.646  17.450 -33.033  1.00 23.50           H  
ATOM    528  HG3 GLN A  37     -26.182  19.132 -32.960  1.00 23.50           H  
ATOM    529  CD  GLN A  37     -24.154  18.891 -33.584  1.00 23.50           C  
ATOM    530  NE2 GLN A  37     -23.712  18.088 -34.528  1.00 23.50           N  
ATOM    531 HE21 GLN A  37     -24.055  17.140 -34.581  1.00 23.50           H  
ATOM    532 HE22 GLN A  37     -22.848  18.390 -34.955  1.00 23.50           H  
ATOM    533  OE1 GLN A  37     -23.605  19.968 -33.448  1.00 23.50           O  
ATOM    534  N   THR A  38     -26.326  16.533 -28.494  1.00 25.31           N  
ATOM    535  H   THR A  38     -26.837  15.902 -29.095  1.00 25.31           H  
ATOM    536  CA  THR A  38     -25.891  15.988 -27.222  1.00 25.31           C  
ATOM    537  HA  THR A  38     -26.368  16.511 -26.393  1.00 25.31           H  
ATOM    538  C   THR A  38     -24.393  16.212 -27.188  1.00 25.31           C  
ATOM    539  CB  THR A  38     -26.227  14.487 -27.186  1.00 25.31           C  
ATOM    540  HB  THR A  38     -25.539  13.934 -27.825  1.00 25.31           H  
ATOM    541  O   THR A  38     -23.684  15.623 -28.009  1.00 25.31           O  
ATOM    542  CG2 THR A  38     -26.187  13.906 -25.777  1.00 25.31           C  
ATOM    543 HG21 THR A  38     -26.874  14.441 -25.121  1.00 25.31           H  
ATOM    544 HG22 THR A  38     -26.451  12.849 -25.808  1.00 25.31           H  
ATOM    545 HG23 THR A  38     -25.176  13.998 -25.379  1.00 25.31           H  
ATOM    546  OG1 THR A  38     -27.540  14.282 -27.676  1.00 25.31           O  
ATOM    547  HG1 THR A  38     -28.133  14.576 -26.981  1.00 25.31           H  
ATOM    548  N   ASP A  39     -23.964  17.160 -26.354  1.00 26.51           N  
ATOM    549  H   ASP A  39     -24.622  17.724 -25.835  1.00 26.51           H  
ATOM    550  CA  ASP A  39     -22.560  17.393 -26.088  1.00 26.51           C  
ATOM    551  HA  ASP A  39     -22.091  17.837 -26.966  1.00 26.51           H  
ATOM    552  C   ASP A  39     -21.956  16.017 -25.844  1.00 26.51           C  
ATOM    553  CB  ASP A  39     -22.371  18.344 -24.892  1.00 26.51           C  
ATOM    554  HB2 ASP A  39     -21.363  18.213 -24.500  1.00 26.51           H  
ATOM    555  HB3 ASP A  39     -23.075  18.088 -24.101  1.00 26.51           H  
ATOM    556  O   ASP A  39     -22.437  15.237 -25.014  1.00 26.51           O  
ATOM    557  CG  ASP A  39     -22.528  19.815 -25.299  1.00 26.51           C  
ATOM    558  OD1 ASP A  39     -21.879  20.210 -26.296  1.00 26.51           O  
ATOM    559  OD2 ASP A  39     -23.347  20.518 -24.664  1.00 26.51           O  
ATOM    560  N   SER A  40     -20.984  15.687 -26.694  1.00 28.48           N  
ATOM    561  H   SER A  40     -20.689  16.398 -27.347  1.00 28.48           H  
ATOM    562  CA  SER A  40     -20.041  14.612 -26.455  1.00 28.48           C  
ATOM    563  HA  SER A  40     -20.492  13.643 -26.669  1.00 28.48           H  
ATOM    564  C   SER A  40     -19.659  14.714 -24.994  1.00 28.48           C  
ATOM    565  CB  SER A  40     -18.802  14.839 -27.328  1.00 28.48           C  
ATOM    566  HB2 SER A  40     -18.002  14.171 -27.006  1.00 28.48           H  
ATOM    567  HB3 SER A  40     -19.049  14.617 -28.366  1.00 28.48           H  
ATOM    568  O   SER A  40     -19.148  15.761 -24.602  1.00 28.48           O  
ATOM    569  OG  SER A  40     -18.369  16.185 -27.234  1.00 28.48           O  
ATOM    570  HG  SER A  40     -18.357  16.409 -26.301  1.00 28.48           H  
ATOM    571  N   THR A  41     -20.010  13.689 -24.219  1.00 30.78           N  
ATOM    572  H   THR A  41     -20.439  12.882 -24.648  1.00 30.78           H  
ATOM    573  CA  THR A  41     -19.800  13.601 -22.778  1.00 30.78           C  
ATOM    574  HA  THR A  41     -20.595  14.145 -22.268  1.00 30.78           H  
ATOM    575  C   THR A  41     -18.479  14.253 -22.422  1.00 30.78           C  
ATOM    576  CB  THR A  41     -19.811  12.131 -22.311  1.00 30.78           C  
ATOM    577  HB  THR A  41     -19.049  11.974 -21.548  1.00 30.78           H  
ATOM    578  O   THR A  41     -17.415  13.699 -22.688  1.00 30.78           O  
ATOM    579  CG2 THR A  41     -21.161  11.750 -21.710  1.00 30.78           C  
ATOM    580 HG21 THR A  41     -21.354  12.364 -20.830  1.00 30.78           H  
ATOM    581 HG22 THR A  41     -21.951  11.904 -22.445  1.00 30.78           H  
ATOM    582 HG23 THR A  41     -21.139  10.701 -21.413  1.00 30.78           H  
ATOM    583  OG1 THR A  41     -19.585  11.245 -23.391  1.00 30.78           O  
ATOM    584  HG1 THR A  41     -18.634  11.251 -23.522  1.00 30.78           H  
ATOM    585  N   GLU A  42     -18.583  15.467 -21.882  1.00 29.63           N  
ATOM    586  H   GLU A  42     -19.487  15.916 -21.866  1.00 29.63           H  
ATOM    587  CA  GLU A  42     -17.526  16.106 -21.128  1.00 29.63           C  
ATOM    588  HA  GLU A  42     -16.725  16.420 -21.796  1.00 29.63           H  
ATOM    589  C   GLU A  42     -17.015  15.046 -20.158  1.00 29.63           C  
ATOM    590  CB  GLU A  42     -18.089  17.324 -20.375  1.00 29.63           C  
ATOM    591  HB2 GLU A  42     -17.327  17.692 -19.688  1.00 29.63           H  
ATOM    592  HB3 GLU A  42     -18.953  17.007 -19.791  1.00 29.63           H  
ATOM    593  O   GLU A  42     -17.810  14.423 -19.446  1.00 29.63           O  
ATOM    594  CG  GLU A  42     -18.491  18.475 -21.315  1.00 29.63           C  
ATOM    595  HG2 GLU A  42     -17.605  18.799 -21.862  1.00 29.63           H  
ATOM    596  HG3 GLU A  42     -19.215  18.105 -22.041  1.00 29.63           H  
ATOM    597  CD  GLU A  42     -19.112  19.667 -20.566  1.00 29.63           C  
ATOM    598  OE1 GLU A  42     -18.805  20.821 -20.948  1.00 29.63           O  
ATOM    599  OE2 GLU A  42     -19.907  19.424 -19.629  1.00 29.63           O  
ATOM    600  N   ASN A  43     -15.710  14.783 -20.220  1.00 29.62           N  
ATOM    601  H   ASN A  43     -15.164  15.255 -20.926  1.00 29.62           H  
ATOM    602  CA  ASN A  43     -15.002  13.893 -19.317  1.00 29.62           C  
ATOM    603  HA  ASN A  43     -15.306  12.863 -19.503  1.00 29.62           H  
ATOM    604  C   ASN A  43     -15.388  14.253 -17.882  1.00 29.62           C  
ATOM    605  CB  ASN A  43     -13.484  14.039 -19.556  1.00 29.62           C  
ATOM    606  HB2 ASN A  43     -12.956  13.738 -18.651  1.00 29.62           H  
ATOM    607  HB3 ASN A  43     -13.228  15.080 -19.754  1.00 29.62           H  
ATOM    608  O   ASN A  43     -14.885  15.219 -17.306  1.00 29.62           O  
ATOM    609  CG  ASN A  43     -12.953  13.153 -20.669  1.00 29.62           C  
ATOM    610  ND2 ASN A  43     -11.754  13.396 -21.142  1.00 29.62           N  
ATOM    611 HD21 ASN A  43     -11.404  12.709 -21.795  1.00 29.62           H  
ATOM    612 HD22 ASN A  43     -11.155  14.089 -20.717  1.00 29.62           H  
ATOM    613  OD1 ASN A  43     -13.597  12.221 -21.111  1.00 29.62           O  
ATOM    614  N   LYS A  44     -16.316  13.481 -17.319  1.00 25.77           N  
ATOM    615  H   LYS A  44     -16.764  12.795 -17.911  1.00 25.77           H  
ATOM    616  CA  LYS A  44     -16.702  13.543 -15.920  1.00 25.77           C  
ATOM    617  HA  LYS A  44     -16.859  14.580 -15.623  1.00 25.77           H  
ATOM    618  C   LYS A  44     -15.541  12.992 -15.088  1.00 25.77           C  
ATOM    619  CB  LYS A  44     -17.996  12.739 -15.679  1.00 25.77           C  
ATOM    620  HB2 LYS A  44     -18.115  12.629 -14.601  1.00 25.77           H  
ATOM    621  HB3 LYS A  44     -17.874  11.740 -16.099  1.00 25.77           H  
ATOM    622  O   LYS A  44     -15.627  11.879 -14.597  1.00 25.77           O  
ATOM    623  CG  LYS A  44     -19.290  13.361 -16.223  1.00 25.77           C  
ATOM    624  HG2 LYS A  44     -19.247  13.433 -17.310  1.00 25.77           H  
ATOM    625  HG3 LYS A  44     -19.422  14.355 -15.796  1.00 25.77           H  
ATOM    626  CD  LYS A  44     -20.458  12.455 -15.804  1.00 25.77           C  
ATOM    627  HD2 LYS A  44     -20.336  11.482 -16.278  1.00 25.77           H  
ATOM    628  HD3 LYS A  44     -20.417  12.319 -14.723  1.00 25.77           H  
ATOM    629  CE  LYS A  44     -21.819  13.042 -16.174  1.00 25.77           C  
ATOM    630  HE2 LYS A  44     -21.886  14.045 -15.751  1.00 25.77           H  
ATOM    631  HE3 LYS A  44     -21.884  13.124 -17.259  1.00 25.77           H  
ATOM    632  NZ  LYS A  44     -22.903  12.182 -15.635  1.00 25.77           N  
ATOM    633  HZ1 LYS A  44     -22.811  12.115 -14.631  1.00 25.77           H  
ATOM    634  HZ2 LYS A  44     -22.826  11.244 -16.003  1.00 25.77           H  
ATOM    635  HZ3 LYS A  44     -23.814  12.562 -15.847  1.00 25.77           H  
ATOM    636  N   CYS A  45     -14.487  13.780 -14.879  1.00 32.44           N  
ATOM    637  H   CYS A  45     -14.421  14.621 -15.435  1.00 32.44           H  
ATOM    638  CA  CYS A  45     -13.816  13.766 -13.577  1.00 32.44           C  
ATOM    639  HA  CYS A  45     -13.884  12.769 -13.142  1.00 32.44           H  
ATOM    640  C   CYS A  45     -14.643  14.701 -12.671  1.00 32.44           C  
ATOM    641  CB  CYS A  45     -12.300  14.089 -13.675  1.00 32.44           C  
ATOM    642  HB2 CYS A  45     -11.921  14.176 -12.657  1.00 32.44           H  
ATOM    643  HB3 CYS A  45     -12.159  15.053 -14.164  1.00 32.44           H  
ATOM    644  O   CYS A  45     -14.222  15.802 -12.328  1.00 32.44           O  
ATOM    645  SG  CYS A  45     -11.278  12.820 -14.522  1.00 32.44           S  
ATOM    646  N   MET A  46     -15.897  14.320 -12.397  1.00 22.43           N  
ATOM    647  H   MET A  46     -16.152  13.374 -12.646  1.00 22.43           H  
ATOM    648  CA  MET A  46     -16.700  14.941 -11.348  1.00 22.43           C  
ATOM    649  HA  MET A  46     -16.357  15.960 -11.168  1.00 22.43           H  
ATOM    650  C   MET A  46     -16.460  14.125 -10.085  1.00 22.43           C  
ATOM    651  CB  MET A  46     -18.205  14.977 -11.695  1.00 22.43           C  
ATOM    652  HB2 MET A  46     -18.768  14.604 -10.840  1.00 22.43           H  
ATOM    653  HB3 MET A  46     -18.417  14.320 -12.539  1.00 22.43           H  
ATOM    654  O   MET A  46     -16.825  12.959 -10.063  1.00 22.43           O  
ATOM    655  CG  MET A  46     -18.707  16.393 -12.008  1.00 22.43           C  
ATOM    656  HG2 MET A  46     -18.354  17.075 -11.235  1.00 22.43           H  
ATOM    657  HG3 MET A  46     -18.268  16.708 -12.954  1.00 22.43           H  
ATOM    658  SD  MET A  46     -20.516  16.570 -12.121  1.00 22.43           S  
ATOM    659  CE  MET A  46     -20.999  16.249 -10.396  1.00 22.43           C  
ATOM    660  HE1 MET A  46     -20.813  15.206 -10.141  1.00 22.43           H  
ATOM    661  HE2 MET A  46     -22.061  16.457 -10.265  1.00 22.43           H  
ATOM    662  HE3 MET A  46     -20.423  16.886  -9.724  1.00 22.43           H  
ATOM    663  N   TYR A  47     -15.837  14.779  -9.103  1.00 29.10           N  
ATOM    664  H   TYR A  47     -15.405  15.655  -9.360  1.00 29.10           H  
ATOM    665  CA  TYR A  47     -16.051  14.623  -7.666  1.00 29.10           C  
ATOM    666  HA  TYR A  47     -15.098  14.772  -7.159  1.00 29.10           H  
ATOM    667  C   TYR A  47     -16.585  13.260  -7.210  1.00 29.10           C  
ATOM    668  CB  TYR A  47     -17.003  15.747  -7.216  1.00 29.10           C  
ATOM    669  HB2 TYR A  47     -17.231  15.602  -6.160  1.00 29.10           H  
ATOM    670  HB3 TYR A  47     -17.944  15.662  -7.760  1.00 29.10           H  
ATOM    671  O   TYR A  47     -17.796  13.057  -7.197  1.00 29.10           O  
ATOM    672  CG  TYR A  47     -16.448  17.149  -7.396  1.00 29.10           C  
ATOM    673  CD1 TYR A  47     -15.662  17.711  -6.375  1.00 29.10           C  
ATOM    674  HD1 TYR A  47     -15.469  17.138  -5.480  1.00 29.10           H  
ATOM    675  CD2 TYR A  47     -16.705  17.883  -8.570  1.00 29.10           C  
ATOM    676  HD2 TYR A  47     -17.323  17.449  -9.342  1.00 29.10           H  
ATOM    677  CE1 TYR A  47     -15.122  19.001  -6.526  1.00 29.10           C  
ATOM    678  HE1 TYR A  47     -14.509  19.414  -5.738  1.00 29.10           H  
ATOM    679  CE2 TYR A  47     -16.170  19.177  -8.728  1.00 29.10           C  
ATOM    680  HE2 TYR A  47     -16.355  19.744  -9.628  1.00 29.10           H  
ATOM    681  OH  TYR A  47     -14.844  20.978  -7.853  1.00 29.10           O  
ATOM    682  HH  TYR A  47     -14.216  21.155  -7.148  1.00 29.10           H  
ATOM    683  CZ  TYR A  47     -15.375  19.735  -7.705  1.00 29.10           C  
ATOM    684  N   ASP A  48     -15.678  12.407  -6.744  1.00 25.26           N  
ATOM    685  H   ASP A  48     -14.695  12.595  -6.879  1.00 25.26           H  
ATOM    686  CA  ASP A  48     -15.961  11.607  -5.560  1.00 25.26           C  
ATOM    687  HA  ASP A  48     -16.945  11.891  -5.189  1.00 25.26           H  
ATOM    688  C   ASP A  48     -14.934  12.009  -4.497  1.00 25.26           C  
ATOM    689  CB  ASP A  48     -15.998  10.107  -5.870  1.00 25.26           C  
ATOM    690  HB2 ASP A  48     -16.470   9.960  -6.841  1.00 25.26           H  
ATOM    691  HB3 ASP A  48     -14.980   9.720  -5.923  1.00 25.26           H  
ATOM    692  O   ASP A  48     -13.760  12.266  -4.783  1.00 25.26           O  
ATOM    693  CG  ASP A  48     -16.807   9.321  -4.832  1.00 25.26           C  
ATOM    694  OD1 ASP A  48     -17.403   9.971  -3.946  1.00 25.26           O  
ATOM    695  OD2 ASP A  48     -16.854   8.086  -4.981  1.00 25.26           O  
ATOM    696  N   SER A  49     -15.416  12.280  -3.304  1.00 36.20           N  
ATOM    697  H   SER A  49     -16.283  11.837  -3.038  1.00 36.20           H  
ATOM    698  CA  SER A  49     -14.861  13.252  -2.372  1.00 36.20           C  
ATOM    699  HA  SER A  49     -14.047  13.770  -2.881  1.00 36.20           H  
ATOM    700  C   SER A  49     -14.203  12.599  -1.167  1.00 36.20           C  
ATOM    701  CB  SER A  49     -15.891  14.338  -2.019  1.00 36.20           C  
ATOM    702  HB2 SER A  49     -15.651  15.222  -2.610  1.00 36.20           H  
ATOM    703  HB3 SER A  49     -15.822  14.637  -0.973  1.00 36.20           H  
ATOM    704  O   SER A  49     -14.406  13.045  -0.050  1.00 36.20           O  
ATOM    705  OG  SER A  49     -17.212  13.981  -2.338  1.00 36.20           O  
ATOM    706  HG  SER A  49     -17.426  13.141  -1.924  1.00 36.20           H  
ATOM    707  N   VAL A  50     -13.294  11.644  -1.375  1.00 30.40           N  
ATOM    708  H   VAL A  50     -13.318  11.179  -2.271  1.00 30.40           H  
ATOM    709  CA  VAL A  50     -12.132  11.440  -0.471  1.00 30.40           C  
ATOM    710  HA  VAL A  50     -11.747  12.441  -0.277  1.00 30.40           H  
ATOM    711  C   VAL A  50     -10.934  10.725  -1.096  1.00 30.40           C  
ATOM    712  CB  VAL A  50     -12.453  10.813   0.913  1.00 30.40           C  
ATOM    713  HB  VAL A  50     -11.745  10.019   1.147  1.00 30.40           H  
ATOM    714  O   VAL A  50     -10.009  10.345  -0.375  1.00 30.40           O  
ATOM    715  CG1 VAL A  50     -12.233  11.851   2.021  1.00 30.40           C  
ATOM    716 HG11 VAL A  50     -12.851  12.733   1.854  1.00 30.40           H  
ATOM    717 HG12 VAL A  50     -11.185  12.151   2.016  1.00 30.40           H  
ATOM    718 HG13 VAL A  50     -12.461  11.410   2.991  1.00 30.40           H  
ATOM    719  CG2 VAL A  50     -13.792  10.108   1.007  1.00 30.40           C  
ATOM    720 HG21 VAL A  50     -13.900   9.664   1.997  1.00 30.40           H  
ATOM    721 HG22 VAL A  50     -13.769   9.289   0.288  1.00 30.40           H  
ATOM    722 HG23 VAL A  50     -14.625  10.774   0.782  1.00 30.40           H  
ATOM    723  N   ASP A  51     -10.848  10.630  -2.420  1.00 26.38           N  
ATOM    724  H   ASP A  51     -11.619  10.902  -3.014  1.00 26.38           H  
ATOM    725  CA  ASP A  51      -9.653  10.068  -3.046  1.00 26.38           C  
ATOM    726  HA  ASP A  51      -9.302   9.263  -2.400  1.00 26.38           H  
ATOM    727  C   ASP A  51      -8.497  11.079  -3.058  1.00 26.38           C  
ATOM    728  CB  ASP A  51      -9.977   9.449  -4.416  1.00 26.38           C  
ATOM    729  HB2 ASP A  51     -10.871   9.913  -4.834  1.00 26.38           H  
ATOM    730  HB3 ASP A  51      -9.153   9.651  -5.100  1.00 26.38           H  
ATOM    731  O   ASP A  51      -8.292  11.865  -3.982  1.00 26.38           O  
ATOM    732  CG  ASP A  51     -10.147   7.923  -4.365  1.00 26.38           C  
ATOM    733  OD1 ASP A  51      -9.578   7.298  -3.437  1.00 26.38           O  
ATOM    734  OD2 ASP A  51     -10.737   7.398  -5.327  1.00 26.38           O  
ATOM    735  N   TRP A  52      -7.694  11.049  -1.991  1.00 26.65           N  
ATOM    736  H   TRP A  52      -7.990  10.443  -1.239  1.00 26.65           H  
ATOM    737  CA  TRP A  52      -6.398  11.730  -1.882  1.00 26.65           C  
ATOM    738  HA  TRP A  52      -6.514  12.721  -2.320  1.00 26.65           H  
ATOM    739  C   TRP A  52      -5.313  11.015  -2.717  1.00 26.65           C  
ATOM    740  CB  TRP A  52      -6.043  11.913  -0.393  1.00 26.65           C  
ATOM    741  HB2 TRP A  52      -6.877  12.423   0.089  1.00 26.65           H  
ATOM    742  HB3 TRP A  52      -5.973  10.921   0.055  1.00 26.65           H  
ATOM    743  O   TRP A  52      -4.141  10.962  -2.348  1.00 26.65           O  
ATOM    744  CG  TRP A  52      -4.784  12.660  -0.022  1.00 26.65           C  
ATOM    745  CD1 TRP A  52      -3.884  13.232  -0.859  1.00 26.65           C  
ATOM    746  HD1 TRP A  52      -3.964  13.248  -1.936  1.00 26.65           H  
ATOM    747  CD2 TRP A  52      -4.251  12.896   1.315  1.00 26.65           C  
ATOM    748  CE2 TRP A  52      -2.960  13.492   1.194  1.00 26.65           C  
ATOM    749  CE3 TRP A  52      -4.729  12.660   2.622  1.00 26.65           C  
ATOM    750  HE3 TRP A  52      -5.704  12.213   2.747  1.00 26.65           H  
ATOM    751  NE1 TRP A  52      -2.774  13.643  -0.158  1.00 26.65           N  
ATOM    752  HE1 TRP A  52      -1.923  13.949  -0.607  1.00 26.65           H  
ATOM    753  CH2 TRP A  52      -2.673  13.566   3.591  1.00 26.65           C  
ATOM    754  HH2 TRP A  52      -2.077  13.793   4.463  1.00 26.65           H  
ATOM    755  CZ2 TRP A  52      -2.167  13.814   2.304  1.00 26.65           C  
ATOM    756  HZ2 TRP A  52      -1.184  14.240   2.168  1.00 26.65           H  
ATOM    757  CZ3 TRP A  52      -3.952  13.000   3.747  1.00 26.65           C  
ATOM    758  HZ3 TRP A  52      -4.333  12.804   4.739  1.00 26.65           H  
ATOM    759  N   TRP A  53      -5.659  10.481  -3.884  1.00 26.53           N  
ATOM    760  H   TRP A  53      -6.607  10.590  -4.214  1.00 26.53           H  
ATOM    761  CA  TRP A  53      -4.670   9.890  -4.774  1.00 26.53           C  
ATOM    762  HA  TRP A  53      -3.720   9.812  -4.245  1.00 26.53           H  
ATOM    763  C   TRP A  53      -4.402  10.793  -5.966  1.00 26.53           C  
ATOM    764  CB  TRP A  53      -5.002   8.439  -5.087  1.00 26.53           C  
ATOM    765  HB2 TRP A  53      -6.002   8.372  -5.517  1.00 26.53           H  
ATOM    766  HB3 TRP A  53      -4.281   8.073  -5.818  1.00 26.53           H  
ATOM    767  O   TRP A  53      -5.292  11.271  -6.667  1.00 26.53           O  
ATOM    768  CG  TRP A  53      -4.905   7.570  -3.869  1.00 26.53           C  
ATOM    769  CD1 TRP A  53      -5.955   7.136  -3.137  1.00 26.53           C  
ATOM    770  HD1 TRP A  53      -6.994   7.325  -3.364  1.00 26.53           H  
ATOM    771  CD2 TRP A  53      -3.709   7.051  -3.202  1.00 26.53           C  
ATOM    772  CE2 TRP A  53      -4.122   6.299  -2.060  1.00 26.53           C  
ATOM    773  CE3 TRP A  53      -2.318   7.121  -3.452  1.00 26.53           C  
ATOM    774  HE3 TRP A  53      -1.972   7.663  -4.320  1.00 26.53           H  
ATOM    775  NE1 TRP A  53      -5.499   6.387  -2.072  1.00 26.53           N  
ATOM    776  HE1 TRP A  53      -6.137   5.920  -1.444  1.00 26.53           H  
ATOM    777  CH2 TRP A  53      -1.831   5.738  -1.496  1.00 26.53           C  
ATOM    778  HH2 TRP A  53      -1.113   5.233  -0.867  1.00 26.53           H  
ATOM    779  CZ2 TRP A  53      -3.207   5.649  -1.216  1.00 26.53           C  
ATOM    780  HZ2 TRP A  53      -3.573   5.071  -0.380  1.00 26.53           H  
ATOM    781  CZ3 TRP A  53      -1.390   6.474  -2.611  1.00 26.53           C  
ATOM    782  HZ3 TRP A  53      -0.335   6.535  -2.835  1.00 26.53           H  
ATOM    783  N   ILE A  54      -3.111  11.056  -6.142  1.00 30.25           N  
ATOM    784  H   ILE A  54      -2.474  10.599  -5.505  1.00 30.25           H  
ATOM    785  CA  ILE A  54      -2.512  11.788  -7.247  1.00 30.25           C  
ATOM    786  HA  ILE A  54      -3.013  12.749  -7.368  1.00 30.25           H  
ATOM    787  C   ILE A  54      -2.735  10.950  -8.510  1.00 30.25           C  
ATOM    788  CB  ILE A  54      -1.009  12.024  -6.934  1.00 30.25           C  
ATOM    789  HB  ILE A  54      -0.538  11.052  -6.787  1.00 30.25           H  
ATOM    790  O   ILE A  54      -1.888  10.149  -8.887  1.00 30.25           O  
ATOM    791  CG1 ILE A  54      -0.821  12.850  -5.635  1.00 30.25           C  
ATOM    792 HG12 ILE A  54      -1.491  12.486  -4.856  1.00 30.25           H  
ATOM    793 HG13 ILE A  54      -1.075  13.893  -5.824  1.00 30.25           H  
ATOM    794  CG2 ILE A  54      -0.290  12.731  -8.101  1.00 30.25           C  
ATOM    795 HG21 ILE A  54      -0.761  13.692  -8.310  1.00 30.25           H  
ATOM    796 HG22 ILE A  54      -0.323  12.115  -8.999  1.00 30.25           H  
ATOM    797 HG23 ILE A  54       0.762  12.884  -7.864  1.00 30.25           H  
ATOM    798  CD1 ILE A  54       0.598  12.769  -5.056  1.00 30.25           C  
ATOM    799 HD11 ILE A  54       0.871  11.726  -4.897  1.00 30.25           H  
ATOM    800 HD12 ILE A  54       0.623  13.289  -4.099  1.00 30.25           H  
ATOM    801 HD13 ILE A  54       1.320  13.235  -5.725  1.00 30.25           H  
ATOM    802  N   PHE A  55      -3.883  11.119  -9.160  1.00 29.91           N  
ATOM    803  H   PHE A  55      -4.631  11.617  -8.700  1.00 29.91           H  
ATOM    804  CA  PHE A  55      -4.106  10.612 -10.507  1.00 29.91           C  
ATOM    805  HA  PHE A  55      -3.192  10.135 -10.859  1.00 29.91           H  
ATOM    806  C   PHE A  55      -4.377  11.775 -11.453  1.00 29.91           C  
ATOM    807  CB  PHE A  55      -5.179   9.520 -10.528  1.00 29.91           C  
ATOM    808  HB2 PHE A  55      -6.078   9.882 -10.028  1.00 29.91           H  
ATOM    809  HB3 PHE A  55      -5.441   9.308 -11.565  1.00 29.91           H  
ATOM    810  O   PHE A  55      -5.300  12.574 -11.289  1.00 29.91           O  
ATOM    811  CG  PHE A  55      -4.712   8.223  -9.891  1.00 29.91           C  
ATOM    812  CD1 PHE A  55      -3.757   7.422 -10.546  1.00 29.91           C  
ATOM    813  HD1 PHE A  55      -3.358   7.724 -11.503  1.00 29.91           H  
ATOM    814  CD2 PHE A  55      -5.227   7.812  -8.648  1.00 29.91           C  
ATOM    815  HD2 PHE A  55      -5.968   8.413  -8.141  1.00 29.91           H  
ATOM    816  CE1 PHE A  55      -3.325   6.217  -9.965  1.00 29.91           C  
ATOM    817  HE1 PHE A  55      -2.611   5.599 -10.489  1.00 29.91           H  
ATOM    818  CE2 PHE A  55      -4.797   6.603  -8.070  1.00 29.91           C  
ATOM    819  HE2 PHE A  55      -5.219   6.273  -7.132  1.00 29.91           H  
ATOM    820  CZ  PHE A  55      -3.842   5.807  -8.724  1.00 29.91           C  
ATOM    821  HZ  PHE A  55      -3.527   4.872  -8.284  1.00 29.91           H  
ATOM    822  N   SER A  56      -3.510  11.892 -12.453  1.00 34.25           N  
ATOM    823  H   SER A  56      -2.760  11.220 -12.521  1.00 34.25           H  
ATOM    824  CA  SER A  56      -3.629  12.847 -13.542  1.00 34.25           C  
ATOM    825  HA  SER A  56      -3.822  13.840 -13.135  1.00 34.25           H  
ATOM    826  C   SER A  56      -4.792  12.458 -14.462  1.00 34.25           C  
ATOM    827  CB  SER A  56      -2.296  12.887 -14.306  1.00 34.25           C  
ATOM    828  HB2 SER A  56      -2.403  13.505 -15.198  1.00 34.25           H  
ATOM    829  HB3 SER A  56      -1.529  13.324 -13.667  1.00 34.25           H  
ATOM    830  O   SER A  56      -4.663  11.533 -15.262  1.00 34.25           O  
ATOM    831  OG  SER A  56      -1.887  11.585 -14.680  1.00 34.25           O  
ATOM    832  HG  SER A  56      -2.586  11.192 -15.207  1.00 34.25           H  
ATOM    833  N   CYS A  57      -5.912  13.189 -14.406  1.00 30.65           N  
ATOM    834  H   CYS A  57      -6.032  13.830 -13.634  1.00 30.65           H  
ATOM    835  CA  CYS A  57      -6.923  13.161 -15.470  1.00 30.65           C  
ATOM    836  HA  CYS A  57      -7.101  12.125 -15.757  1.00 30.65           H  
ATOM    837  C   CYS A  57      -6.369  13.903 -16.705  1.00 30.65           C  
ATOM    838  CB  CYS A  57      -8.287  13.755 -15.024  1.00 30.65           C  
ATOM    839  HB2 CYS A  57      -8.895  13.854 -15.923  1.00 30.65           H  
ATOM    840  HB3 CYS A  57      -8.129  14.761 -14.636  1.00 30.65           H  
ATOM    841  O   CYS A  57      -6.706  15.062 -16.945  1.00 30.65           O  
ATOM    842  SG  CYS A  57      -9.308  12.828 -13.825  1.00 30.65           S  
ATOM    843  N   THR A  58      -5.522  13.249 -17.499  1.00 32.80           N  
ATOM    844  H   THR A  58      -5.181  12.350 -17.190  1.00 32.80           H  
ATOM    845  CA  THR A  58      -5.315  13.612 -18.908  1.00 32.80           C  
ATOM    846  HA  THR A  58      -6.163  14.213 -19.235  1.00 32.80           H  
ATOM    847  C   THR A  58      -5.298  12.352 -19.750  1.00 32.80           C  
ATOM    848  CB  THR A  58      -4.053  14.442 -19.196  1.00 32.80           C  
ATOM    849  HB  THR A  58      -3.946  14.534 -20.277  1.00 32.80           H  
ATOM    850  O   THR A  58      -4.431  11.496 -19.599  1.00 32.80           O  
ATOM    851  CG2 THR A  58      -4.130  15.851 -18.609  1.00 32.80           C  
ATOM    852 HG21 THR A  58      -5.029  16.353 -18.966  1.00 32.80           H  
ATOM    853 HG22 THR A  58      -3.251  16.415 -18.922  1.00 32.80           H  
ATOM    854 HG23 THR A  58      -4.150  15.799 -17.520  1.00 32.80           H  
ATOM    855  OG1 THR A  58      -2.897  13.832 -18.685  1.00 32.80           O  
ATOM    856  HG1 THR A  58      -2.900  12.917 -18.975  1.00 32.80           H  
ATOM    857  N   ASP A  59      -6.272  12.275 -20.646  1.00 26.58           N  
ATOM    858  H   ASP A  59      -6.957  13.016 -20.670  1.00 26.58           H  
ATOM    859  CA  ASP A  59      -6.400  11.269 -21.688  1.00 26.58           C  
ATOM    860  HA  ASP A  59      -6.285  10.278 -21.248  1.00 26.58           H  
ATOM    861  C   ASP A  59      -5.289  11.483 -22.733  1.00 26.58           C  
ATOM    862  CB  ASP A  59      -7.835  11.410 -22.239  1.00 26.58           C  
ATOM    863  HB2 ASP A  59      -7.899  12.275 -22.900  1.00 26.58           H  
ATOM    864  HB3 ASP A  59      -8.505  11.608 -21.403  1.00 26.58           H  
ATOM    865  O   ASP A  59      -5.507  12.097 -23.771  1.00 26.58           O  
ATOM    866  CG  ASP A  59      -8.394  10.176 -22.946  1.00 26.58           C  
ATOM    867  OD1 ASP A  59      -7.751   9.107 -22.881  1.00 26.58           O  
ATOM    868  OD2 ASP A  59      -9.505  10.324 -23.506  1.00 26.58           O  
ATOM    869  N   THR A  60      -4.062  11.078 -22.396  1.00 29.93           N  
ATOM    870  H   THR A  60      -3.947  10.769 -21.442  1.00 29.93           H  
ATOM    871  CA  THR A  60      -2.937  10.853 -23.318  1.00 29.93           C  
ATOM    872  HA  THR A  60      -3.317  10.362 -24.214  1.00 29.93           H  
ATOM    873  C   THR A  60      -1.953   9.897 -22.649  1.00 29.93           C  
ATOM    874  CB  THR A  60      -2.186  12.126 -23.768  1.00 29.93           C  
ATOM    875  HB  THR A  60      -1.247  11.806 -24.220  1.00 29.93           H  
ATOM    876  O   THR A  60      -0.974  10.308 -22.029  1.00 29.93           O  
ATOM    877  CG2 THR A  60      -2.907  12.963 -24.825  1.00 29.93           C  
ATOM    878 HG21 THR A  60      -3.656  13.599 -24.353  1.00 29.93           H  
ATOM    879 HG22 THR A  60      -2.180  13.601 -25.327  1.00 29.93           H  
ATOM    880 HG23 THR A  60      -3.381  12.312 -25.560  1.00 29.93           H  
ATOM    881  OG1 THR A  60      -1.885  12.966 -22.678  1.00 29.93           O  
ATOM    882  HG1 THR A  60      -1.374  12.422 -22.075  1.00 29.93           H  
ATOM    883  N   SER A  61      -2.237   8.602 -22.761  1.00 29.77           N  
ATOM    884  H   SER A  61      -3.108   8.331 -23.195  1.00 29.77           H  
ATOM    885  CA  SER A  61      -1.283   7.523 -22.521  1.00 29.77           C  
ATOM    886  HA  SER A  61      -0.747   7.702 -21.589  1.00 29.77           H  
ATOM    887  C   SER A  61      -0.271   7.481 -23.671  1.00 29.77           C  
ATOM    888  CB  SER A  61      -2.047   6.197 -22.401  1.00 29.77           C  
ATOM    889  HB2 SER A  61      -1.343   5.377 -22.259  1.00 29.77           H  
ATOM    890  HB3 SER A  61      -2.720   6.238 -21.545  1.00 29.77           H  
ATOM    891  O   SER A  61      -0.430   6.715 -24.621  1.00 29.77           O  
ATOM    892  OG  SER A  61      -2.797   5.987 -23.584  1.00 29.77           O  
ATOM    893  HG  SER A  61      -2.150   6.026 -24.292  1.00 29.77           H  
ATOM    894  N   ASP A  62       0.737   8.339 -23.618  1.00 33.87           N  
ATOM    895  H   ASP A  62       0.743   9.048 -22.898  1.00 33.87           H  
ATOM    896  CA  ASP A  62       1.993   8.086 -24.315  1.00 33.87           C  
ATOM    897  HA  ASP A  62       2.111   7.005 -24.398  1.00 33.87           H  
ATOM    898  C   ASP A  62       3.114   8.680 -23.450  1.00 33.87           C  
ATOM    899  CB  ASP A  62       1.963   8.658 -25.748  1.00 33.87           C  
ATOM    900  HB2 ASP A  62       0.967   8.514 -26.165  1.00 33.87           H  
ATOM    901  HB3 ASP A  62       2.155   9.731 -25.725  1.00 33.87           H  
ATOM    902  O   ASP A  62       3.142   9.905 -23.277  1.00 33.87           O  
ATOM    903  CG  ASP A  62       2.957   7.973 -26.697  1.00 33.87           C  
ATOM    904  OD1 ASP A  62       3.579   6.969 -26.288  1.00 33.87           O  
ATOM    905  OD2 ASP A  62       3.032   8.438 -27.857  1.00 33.87           O  
ATOM    906  N   PRO A  63       3.982   7.870 -22.810  1.00 42.09           N  
ATOM    907  CA  PRO A  63       5.194   8.395 -22.203  1.00 42.09           C  
ATOM    908  HA  PRO A  63       4.965   9.113 -21.416  1.00 42.09           H  
ATOM    909  C   PRO A  63       5.951   9.068 -23.339  1.00 42.09           C  
ATOM    910  CB  PRO A  63       5.938   7.183 -21.629  1.00 42.09           C  
ATOM    911  HB2 PRO A  63       7.021   7.298 -21.676  1.00 42.09           H  
ATOM    912  HB3 PRO A  63       5.623   7.028 -20.597  1.00 42.09           H  
ATOM    913  O   PRO A  63       6.393   8.372 -24.243  1.00 42.09           O  
ATOM    914  CG  PRO A  63       5.457   6.006 -22.475  1.00 42.09           C  
ATOM    915  HG2 PRO A  63       5.438   5.079 -21.902  1.00 42.09           H  
ATOM    916  HG3 PRO A  63       6.094   5.893 -23.352  1.00 42.09           H  
ATOM    917  CD  PRO A  63       4.054   6.422 -22.908  1.00 42.09           C  
ATOM    918  HD2 PRO A  63       3.911   6.105 -23.942  1.00 42.09           H  
ATOM    919  HD3 PRO A  63       3.311   5.971 -22.251  1.00 42.09           H  
ATOM    920  N   GLY A  64       5.991  10.407 -23.338  1.00 50.79           N  
ATOM    921  H   GLY A  64       5.476  10.874 -22.605  1.00 50.79           H  
ATOM    922  CA  GLY A  64       6.393  11.203 -24.499  1.00 50.79           C  
ATOM    923  HA2 GLY A  64       6.697  12.199 -24.177  1.00 50.79           H  
ATOM    924  HA3 GLY A  64       5.547  11.292 -25.180  1.00 50.79           H  
ATOM    925  C   GLY A  64       7.563  10.559 -25.231  1.00 50.79           C  
ATOM    926  O   GLY A  64       8.682  10.554 -24.721  1.00 50.79           O  
ATOM    927  N   THR A  65       7.279   9.939 -26.377  1.00 62.64           N  
ATOM    928  H   THR A  65       6.317   9.843 -26.671  1.00 62.64           H  
ATOM    929  CA  THR A  65       8.293   9.191 -27.110  1.00 62.64           C  
ATOM    930  HA  THR A  65       8.735   8.451 -26.443  1.00 62.64           H  
ATOM    931  C   THR A  65       9.362  10.170 -27.554  1.00 62.64           C  
ATOM    932  CB  THR A  65       7.712   8.473 -28.334  1.00 62.64           C  
ATOM    933  HB  THR A  65       8.533   8.009 -28.882  1.00 62.64           H  
ATOM    934  O   THR A  65       9.034  11.239 -28.075  1.00 62.64           O  
ATOM    935  CG2 THR A  65       6.715   7.385 -27.944  1.00 62.64           C  
ATOM    936 HG21 THR A  65       6.400   6.839 -28.833  1.00 62.64           H  
ATOM    937 HG22 THR A  65       7.169   6.695 -27.234  1.00 62.64           H  
ATOM    938 HG23 THR A  65       5.834   7.831 -27.482  1.00 62.64           H  
ATOM    939  OG1 THR A  65       7.069   9.404 -29.176  1.00 62.64           O  
ATOM    940  HG1 THR A  65       7.547  10.232 -29.086  1.00 62.64           H  
ATOM    941  N   ILE A  66      10.630   9.815 -27.375  1.00 63.75           N  
ATOM    942  H   ILE A  66      10.840   8.914 -26.970  1.00 63.75           H  
ATOM    943  CA  ILE A  66      11.719  10.646 -27.877  1.00 63.75           C  
ATOM    944  HA  ILE A  66      11.514  11.684 -27.615  1.00 63.75           H  
ATOM    945  C   ILE A  66      11.725  10.535 -29.399  1.00 63.75           C  
ATOM    946  CB  ILE A  66      13.065  10.260 -27.237  1.00 63.75           C  
ATOM    947  HB  ILE A  66      13.267   9.207 -27.432  1.00 63.75           H  
ATOM    948  O   ILE A  66      11.832   9.432 -29.943  1.00 63.75           O  
ATOM    949  CG1 ILE A  66      12.978  10.483 -25.711  1.00 63.75           C  
ATOM    950 HG12 ILE A  66      12.141   9.917 -25.300  1.00 63.75           H  
ATOM    951 HG13 ILE A  66      12.791  11.538 -25.512  1.00 63.75           H  
ATOM    952  CG2 ILE A  66      14.185  11.108 -27.868  1.00 63.75           C  
ATOM    953 HG21 ILE A  66      13.942  12.167 -27.795  1.00 63.75           H  
ATOM    954 HG22 ILE A  66      14.318  10.838 -28.916  1.00 63.75           H  
ATOM    955 HG23 ILE A  66      15.135  10.938 -27.361  1.00 63.75           H  
ATOM    956  CD1 ILE A  66      14.228  10.055 -24.946  1.00 63.75           C  
ATOM    957 HD11 ILE A  66      14.065  10.214 -23.880  1.00 63.75           H  
ATOM    958 HD12 ILE A  66      15.068  10.679 -25.251  1.00 63.75           H  
ATOM    959 HD13 ILE A  66      14.445   9.003 -25.132  1.00 63.75           H  
ATOM    960  N   ASP A  67      11.630  11.675 -30.082  1.00 68.99           N  
ATOM    961  H   ASP A  67      11.545  12.545 -29.576  1.00 68.99           H  
ATOM    962  CA  ASP A  67      11.855  11.731 -31.523  1.00 68.99           C  
ATOM    963  HA  ASP A  67      11.178  11.033 -32.017  1.00 68.99           H  
ATOM    964  C   ASP A  67      13.301  11.290 -31.793  1.00 68.99           C  
ATOM    965  CB  ASP A  67      11.551  13.147 -32.049  1.00 68.99           C  
ATOM    966  HB2 ASP A  67      12.227  13.861 -31.580  1.00 68.99           H  
ATOM    967  HB3 ASP A  67      10.531  13.411 -31.767  1.00 68.99           H  
ATOM    968  O   ASP A  67      14.242  11.882 -31.280  1.00 68.99           O  
ATOM    969  CG  ASP A  67      11.680  13.265 -33.573  1.00 68.99           C  
ATOM    970  OD1 ASP A  67      12.142  12.283 -34.200  1.00 68.99           O  
ATOM    971  OD2 ASP A  67      11.304  14.333 -34.107  1.00 68.99           O  
ATOM    972  N   ALA A  68      13.515  10.205 -32.533  1.00 64.38           N  
ATOM    973  H   ALA A  68      12.720   9.772 -32.979  1.00 64.38           H  
ATOM    974  CA  ALA A  68      14.862   9.707 -32.818  1.00 64.38           C  
ATOM    975  HA  ALA A  68      15.540  10.058 -32.041  1.00 64.38           H  
ATOM    976  C   ALA A  68      15.427  10.239 -34.147  1.00 64.38           C  
ATOM    977  CB  ALA A  68      14.852   8.178 -32.737  1.00 64.38           C  
ATOM    978  HB1 ALA A  68      14.481   7.871 -31.759  1.00 64.38           H  
ATOM    979  HB2 ALA A  68      14.203   7.778 -33.516  1.00 64.38           H  
ATOM    980  HB3 ALA A  68      15.864   7.801 -32.883  1.00 64.38           H  
ATOM    981  O   ALA A  68      16.604  10.010 -34.430  1.00 64.38           O  
ATOM    982  N   ASP A  69      14.613  10.946 -34.941  1.00 70.09           N  
ATOM    983  H   ASP A  69      13.678  11.161 -34.626  1.00 70.09           H  
ATOM    984  CA  ASP A  69      15.016  11.543 -36.220  1.00 70.09           C  
ATOM    985  HA  ASP A  69      15.759  10.897 -36.689  1.00 70.09           H  
ATOM    986  C   ASP A  69      15.686  12.920 -36.034  1.00 70.09           C  
ATOM    987  CB  ASP A  69      13.801  11.626 -37.166  1.00 70.09           C  
ATOM    988  HB2 ASP A  69      14.092  12.191 -38.051  1.00 70.09           H  
ATOM    989  HB3 ASP A  69      12.997  12.176 -36.679  1.00 70.09           H  
ATOM    990  O   ASP A  69      16.221  13.505 -36.982  1.00 70.09           O  
ATOM    991  CG  ASP A  69      13.279  10.263 -37.648  1.00 70.09           C  
ATOM    992  OD1 ASP A  69      14.088   9.307 -37.735  1.00 70.09           O  
ATOM    993  OD2 ASP A  69      12.095  10.197 -38.053  1.00 70.09           O  
ATOM    994  N   GLN A  70      15.690  13.429 -34.800  1.00 69.55           N  
ATOM    995  H   GLN A  70      15.182  12.915 -34.095  1.00 69.55           H  
ATOM    996  CA  GLN A  70      16.354  14.667 -34.406  1.00 69.55           C  
ATOM    997  HA  GLN A  70      16.245  15.376 -35.226  1.00 69.55           H  
ATOM    998  C   GLN A  70      17.868  14.482 -34.174  1.00 69.55           C  
ATOM    999  CB  GLN A  70      15.599  15.268 -33.210  1.00 69.55           C  
ATOM   1000  HB2 GLN A  70      14.529  15.231 -33.413  1.00 69.55           H  
ATOM   1001  HB3 GLN A  70      15.873  16.317 -33.100  1.00 69.55           H  
ATOM   1002  O   GLN A  70      18.417  13.374 -34.219  1.00 69.55           O  
ATOM   1003  CG  GLN A  70      15.882  14.540 -31.897  1.00 69.55           C  
ATOM   1004  HG2 GLN A  70      15.743  13.470 -32.053  1.00 69.55           H  
ATOM   1005  HG3 GLN A  70      16.926  14.697 -31.628  1.00 69.55           H  
ATOM   1006  CD  GLN A  70      15.021  15.052 -30.746  1.00 69.55           C  
ATOM   1007  NE2 GLN A  70      14.511  14.198 -29.900  1.00 69.55           N  
ATOM   1008 HE21 GLN A  70      14.494  13.215 -30.130  1.00 69.55           H  
ATOM   1009 HE22 GLN A  70      14.028  14.577 -29.098  1.00 69.55           H  
ATOM   1010  OE1 GLN A  70      14.837  16.242 -30.577  1.00 69.55           O  
ATOM   1011  N   ALA A  71      18.590  15.583 -33.945  1.00 78.97           N  
ATOM   1012  H   ALA A  71      18.111  16.455 -33.773  1.00 78.97           H  
ATOM   1013  CA  ALA A  71      20.028  15.504 -33.710  1.00 78.97           C  
ATOM   1014  HA  ALA A  71      20.468  14.947 -34.537  1.00 78.97           H  
ATOM   1015  C   ALA A  71      20.340  14.741 -32.410  1.00 78.97           C  
ATOM   1016  CB  ALA A  71      20.626  16.915 -33.711  1.00 78.97           C  
ATOM   1017  HB1 ALA A  71      20.382  17.416 -34.648  1.00 78.97           H  
ATOM   1018  HB2 ALA A  71      20.203  17.489 -32.887  1.00 78.97           H  
ATOM   1019  HB3 ALA A  71      21.709  16.863 -33.594  1.00 78.97           H  
ATOM   1020  O   ALA A  71      19.609  14.829 -31.427  1.00 78.97           O  
ATOM   1021  N   ALA A  72      21.487  14.055 -32.361  1.00 84.08           N  
ATOM   1022  H   ALA A  72      22.032  13.970 -33.207  1.00 84.08           H  
ATOM   1023  CA  ALA A  72      21.923  13.310 -31.174  1.00 84.08           C  
ATOM   1024  HA  ALA A  72      21.245  12.473 -31.012  1.00 84.08           H  
ATOM   1025  C   ALA A  72      21.909  14.162 -29.891  1.00 84.08           C  
ATOM   1026  CB  ALA A  72      23.322  12.763 -31.459  1.00 84.08           C  
ATOM   1027  HB1 ALA A  72      23.678  12.188 -30.604  1.00 84.08           H  
ATOM   1028  HB2 ALA A  72      24.023  13.577 -31.645  1.00 84.08           H  
ATOM   1029  HB3 ALA A  72      23.267  12.113 -32.332  1.00 84.08           H  
ATOM   1030  O   ALA A  72      21.434  13.710 -28.859  1.00 84.08           O  
ATOM   1031  N   SER A  73      22.334  15.427 -29.978  1.00 79.73           N  
ATOM   1032  H   SER A  73      22.660  15.773 -30.869  1.00 79.73           H  
ATOM   1033  CA  SER A  73      22.296  16.362 -28.847  1.00 79.73           C  
ATOM   1034  HA  SER A  73      22.809  15.909 -27.999  1.00 79.73           H  
ATOM   1035  C   SER A  73      20.882  16.724 -28.382  1.00 79.73           C  
ATOM   1036  CB  SER A  73      23.028  17.650 -29.226  1.00 79.73           C  
ATOM   1037  HB2 SER A  73      22.950  18.361 -28.404  1.00 79.73           H  
ATOM   1038  HB3 SER A  73      24.081  17.422 -29.386  1.00 79.73           H  
ATOM   1039  O   SER A  73      20.705  17.114 -27.234  1.00 79.73           O  
ATOM   1040  OG  SER A  73      22.491  18.227 -30.411  1.00 79.73           O  
ATOM   1041  HG  SER A  73      21.547  18.349 -30.284  1.00 79.73           H  
ATOM   1042  N   GLU A  74      19.886  16.658 -29.268  1.00 76.43           N  
ATOM   1043  H   GLU A  74      20.046  16.205 -30.157  1.00 76.43           H  
ATOM   1044  CA  GLU A  74      18.484  16.913 -28.920  1.00 76.43           C  
ATOM   1045  HA  GLU A  74      18.430  17.714 -28.182  1.00 76.43           H  
ATOM   1046  C   GLU A  74      17.872  15.671 -28.250  1.00 76.43           C  
ATOM   1047  CB  GLU A  74      17.693  17.381 -30.154  1.00 76.43           C  
ATOM   1048  HB2 GLU A  74      16.674  17.590 -29.827  1.00 76.43           H  
ATOM   1049  HB3 GLU A  74      17.695  16.586 -30.899  1.00 76.43           H  
ATOM   1050  O   GLU A  74      17.269  15.802 -27.192  1.00 76.43           O  
ATOM   1051  CG  GLU A  74      18.224  18.670 -30.800  1.00 76.43           C  
ATOM   1052  HG2 GLU A  74      19.293  18.567 -30.988  1.00 76.43           H  
ATOM   1053  HG3 GLU A  74      18.103  19.488 -30.090  1.00 76.43           H  
ATOM   1054  CD  GLU A  74      17.535  19.018 -32.134  1.00 76.43           C  
ATOM   1055  OE1 GLU A  74      17.199  20.215 -32.313  1.00 76.43           O  
ATOM   1056  OE2 GLU A  74      17.521  18.149 -33.039  1.00 76.43           O  
ATOM   1057  N   ILE A  75      18.180  14.462 -28.742  1.00 81.68           N  
ATOM   1058  H   ILE A  75      18.667  14.423 -29.626  1.00 81.68           H  
ATOM   1059  CA  ILE A  75      17.842  13.192 -28.064  1.00 81.68           C  
ATOM   1060  HA  ILE A  75      16.759  13.125 -27.967  1.00 81.68           H  
ATOM   1061  C   ILE A  75      18.436  13.151 -26.650  1.00 81.68           C  
ATOM   1062  CB  ILE A  75      18.348  11.987 -28.890  1.00 81.68           C  
ATOM   1063  HB  ILE A  75      19.407  12.147 -29.094  1.00 81.68           H  
ATOM   1064  O   ILE A  75      17.738  12.838 -25.688  1.00 81.68           O  
ATOM   1065  CG1 ILE A  75      17.609  11.908 -30.238  1.00 81.68           C  
ATOM   1066 HG12 ILE A  75      17.663  12.886 -30.717  1.00 81.68           H  
ATOM   1067 HG13 ILE A  75      16.562  11.659 -30.070  1.00 81.68           H  
ATOM   1068  CG2 ILE A  75      18.204  10.652 -28.134  1.00 81.68           C  
ATOM   1069 HG21 ILE A  75      17.153  10.471 -27.907  1.00 81.68           H  
ATOM   1070 HG22 ILE A  75      18.584   9.824 -28.734  1.00 81.68           H  
ATOM   1071 HG23 ILE A  75      18.770  10.665 -27.203  1.00 81.68           H  
ATOM   1072  CD1 ILE A  75      18.219  10.923 -31.233  1.00 81.68           C  
ATOM   1073 HD11 ILE A  75      17.733  11.050 -32.201  1.00 81.68           H  
ATOM   1074 HD12 ILE A  75      19.278  11.156 -31.342  1.00 81.68           H  
ATOM   1075 HD13 ILE A  75      18.081   9.894 -30.900  1.00 81.68           H  
ATOM   1076  N   GLU A  76      19.721  13.486 -26.497  1.00 83.80           N  
ATOM   1077  H   GLU A  76      20.267  13.681 -27.324  1.00 83.80           H  
ATOM   1078  CA  GLU A  76      20.378  13.560 -25.187  1.00 83.80           C  
ATOM   1079  HA  GLU A  76      20.339  12.584 -24.702  1.00 83.80           H  
ATOM   1080  C   GLU A  76      19.681  14.570 -24.252  1.00 83.80           C  
ATOM   1081  CB  GLU A  76      21.848  13.970 -25.372  1.00 83.80           C  
ATOM   1082  HB2 GLU A  76      21.876  14.864 -25.995  1.00 83.80           H  
ATOM   1083  HB3 GLU A  76      22.261  14.222 -24.396  1.00 83.80           H  
ATOM   1084  O   GLU A  76      19.559  14.321 -23.050  1.00 83.80           O  
ATOM   1085  CG  GLU A  76      22.763  12.890 -25.976  1.00 83.80           C  
ATOM   1086  HG2 GLU A  76      22.803  12.046 -25.287  1.00 83.80           H  
ATOM   1087  HG3 GLU A  76      22.333  12.520 -26.907  1.00 83.80           H  
ATOM   1088  CD  GLU A  76      24.192  13.404 -26.243  1.00 83.80           C  
ATOM   1089  OE1 GLU A  76      25.086  12.563 -26.483  1.00 83.80           O  
ATOM   1090  OE2 GLU A  76      24.417  14.641 -26.195  1.00 83.80           O  
ATOM   1091  N   ALA A  77      19.210  15.705 -24.783  1.00 75.76           N  
ATOM   1092  H   ALA A  77      19.289  15.837 -25.781  1.00 75.76           H  
ATOM   1093  CA  ALA A  77      18.483  16.719 -24.017  1.00 75.76           C  
ATOM   1094  HA  ALA A  77      19.036  16.911 -23.098  1.00 75.76           H  
ATOM   1095  C   ALA A  77      17.068  16.261 -23.613  1.00 75.76           C  
ATOM   1096  CB  ALA A  77      18.446  18.021 -24.826  1.00 75.76           C  
ATOM   1097  HB1 ALA A  77      19.460  18.326 -25.083  1.00 75.76           H  
ATOM   1098  HB2 ALA A  77      17.871  17.875 -25.740  1.00 75.76           H  
ATOM   1099  HB3 ALA A  77      17.970  18.802 -24.234  1.00 75.76           H  
ATOM   1100  O   ALA A  77      16.624  16.561 -22.497  1.00 75.76           O  
ATOM   1101  N   ASP A  78      16.389  15.502 -24.472  1.00 78.73           N  
ATOM   1102  H   ASP A  78      16.754  15.382 -25.406  1.00 78.73           H  
ATOM   1103  CA  ASP A  78      15.086  14.904 -24.181  1.00 78.73           C  
ATOM   1104  HA  ASP A  78      14.416  15.672 -23.796  1.00 78.73           H  
ATOM   1105  C   ASP A  78      15.202  13.825 -23.101  1.00 78.73           C  
ATOM   1106  CB  ASP A  78      14.464  14.327 -25.459  1.00 78.73           C  
ATOM   1107  HB2 ASP A  78      13.645  13.670 -25.167  1.00 78.73           H  
ATOM   1108  HB3 ASP A  78      15.202  13.727 -25.992  1.00 78.73           H  
ATOM   1109  O   ASP A  78      14.438  13.854 -22.133  1.00 78.73           O  
ATOM   1110  CG  ASP A  78      13.882  15.386 -26.400  1.00 78.73           C  
ATOM   1111  OD1 ASP A  78      13.803  16.574 -26.002  1.00 78.73           O  
ATOM   1112  OD2 ASP A  78      13.447  14.965 -27.493  1.00 78.73           O  
ATOM   1113  N   ILE A  79      16.216  12.950 -23.180  1.00 85.30           N  
ATOM   1114  H   ILE A  79      16.786  12.965 -24.014  1.00 85.30           H  
ATOM   1115  CA  ILE A  79      16.528  11.987 -22.110  1.00 85.30           C  
ATOM   1116  HA  ILE A  79      15.651  11.362 -21.943  1.00 85.30           H  
ATOM   1117  C   ILE A  79      16.810  12.729 -20.795  1.00 85.30           C  
ATOM   1118  CB  ILE A  79      17.715  11.064 -22.487  1.00 85.30           C  
ATOM   1119  HB  ILE A  79      18.555  11.697 -22.771  1.00 85.30           H  
ATOM   1120  O   ILE A  79      16.280  12.346 -19.751  1.00 85.30           O  
ATOM   1121  CG1 ILE A  79      17.382  10.149 -23.684  1.00 85.30           C  
ATOM   1122 HG12 ILE A  79      17.042  10.776 -24.509  1.00 85.30           H  
ATOM   1123 HG13 ILE A  79      16.577   9.468 -23.409  1.00 85.30           H  
ATOM   1124  CG2 ILE A  79      18.117  10.205 -21.268  1.00 85.30           C  
ATOM   1125 HG21 ILE A  79      18.876   9.468 -21.533  1.00 85.30           H  
ATOM   1126 HG22 ILE A  79      18.537  10.828 -20.479  1.00 85.30           H  
ATOM   1127 HG23 ILE A  79      17.240   9.689 -20.877  1.00 85.30           H  
ATOM   1128  CD1 ILE A  79      18.560   9.330 -24.229  1.00 85.30           C  
ATOM   1129 HD11 ILE A  79      18.260   8.846 -25.158  1.00 85.30           H  
ATOM   1130 HD12 ILE A  79      18.853   8.554 -23.523  1.00 85.30           H  
ATOM   1131 HD13 ILE A  79      19.408   9.986 -24.430  1.00 85.30           H  
ATOM   1132  N   HIS A  80      17.602  13.812 -20.816  1.00 84.09           N  
ATOM   1133  H   HIS A  80      18.025  14.076 -21.694  1.00 84.09           H  
ATOM   1134  CA  HIS A  80      17.869  14.616 -19.611  1.00 84.09           C  
ATOM   1135  HA  HIS A  80      18.325  13.980 -18.852  1.00 84.09           H  
ATOM   1136  C   HIS A  80      16.597  15.165 -18.979  1.00 84.09           C  
ATOM   1137  CB  HIS A  80      18.813  15.787 -19.910  1.00 84.09           C  
ATOM   1138  HB2 HIS A  80      18.829  16.000 -20.979  1.00 84.09           H  
ATOM   1139  HB3 HIS A  80      18.446  16.678 -19.400  1.00 84.09           H  
ATOM   1140  O   HIS A  80      16.429  15.091 -17.759  1.00 84.09           O  
ATOM   1141  CG  HIS A  80      20.208  15.551 -19.417  1.00 84.09           C  
ATOM   1142  CD2 HIS A  80      21.240  15.136 -20.189  1.00 84.09           C  
ATOM   1143  HD2 HIS A  80      21.180  14.959 -21.253  1.00 84.09           H  
ATOM   1144  ND1 HIS A  80      20.636  15.652 -18.091  1.00 84.09           N  
ATOM   1145  CE1 HIS A  80      21.916  15.251 -18.099  1.00 84.09           C  
ATOM   1146  HE1 HIS A  80      22.531  15.147 -17.217  1.00 84.09           H  
ATOM   1147  NE2 HIS A  80      22.304  14.938 -19.345  1.00 84.09           N  
ATOM   1148  HE2 HIS A  80      23.176  14.487 -19.584  1.00 84.09           H  
ATOM   1149  N   THR A  81      15.713  15.727 -19.801  1.00 77.18           N  
ATOM   1150  H   THR A  81      15.937  15.758 -20.785  1.00 77.18           H  
ATOM   1151  CA  THR A  81      14.434  16.292 -19.359  1.00 77.18           C  
ATOM   1152  HA  THR A  81      14.618  17.023 -18.571  1.00 77.18           H  
ATOM   1153  C   THR A  81      13.534  15.204 -18.785  1.00 77.18           C  
ATOM   1154  CB  THR A  81      13.736  17.016 -20.519  1.00 77.18           C  
ATOM   1155  HB  THR A  81      13.546  16.314 -21.331  1.00 77.18           H  
ATOM   1156  O   THR A  81      13.068  15.329 -17.651  1.00 77.18           O  
ATOM   1157  CG2 THR A  81      12.396  17.629 -20.096  1.00 77.18           C  
ATOM   1158 HG21 THR A  81      12.490  18.165 -19.152  1.00 77.18           H  
ATOM   1159 HG22 THR A  81      11.661  16.832 -19.984  1.00 77.18           H  
ATOM   1160 HG23 THR A  81      12.036  18.306 -20.870  1.00 77.18           H  
ATOM   1161  OG1 THR A  81      14.590  18.040 -20.988  1.00 77.18           O  
ATOM   1162  HG1 THR A  81      15.151  17.643 -21.659  1.00 77.18           H  
ATOM   1163  N   GLY A  82      13.340  14.115 -19.529  1.00 77.33           N  
ATOM   1164  H   GLY A  82      13.787  14.057 -20.433  1.00 77.33           H  
ATOM   1165  CA  GLY A  82      12.474  13.008 -19.145  1.00 77.33           C  
ATOM   1166  HA2 GLY A  82      12.477  12.295 -19.970  1.00 77.33           H  
ATOM   1167  HA3 GLY A  82      11.456  13.367 -18.996  1.00 77.33           H  
ATOM   1168  C   GLY A  82      12.941  12.296 -17.875  1.00 77.33           C  
ATOM   1169  O   GLY A  82      12.159  12.106 -16.945  1.00 77.33           O  
ATOM   1170  N   ALA A  83      14.232  11.975 -17.772  1.00 81.13           N  
ATOM   1171  H   ALA A  83      14.838  12.129 -18.565  1.00 81.13           H  
ATOM   1172  CA  ALA A  83      14.796  11.332 -16.586  1.00 81.13           C  
ATOM   1173  HA  ALA A  83      14.153  10.501 -16.298  1.00 81.13           H  
ATOM   1174  C   ALA A  83      14.893  12.282 -15.378  1.00 81.13           C  
ATOM   1175  CB  ALA A  83      16.163  10.774 -16.958  1.00 81.13           C  
ATOM   1176  HB1 ALA A  83      16.541  10.164 -16.137  1.00 81.13           H  
ATOM   1177  HB2 ALA A  83      16.091  10.157 -17.854  1.00 81.13           H  
ATOM   1178  HB3 ALA A  83      16.830  11.616 -17.143  1.00 81.13           H  
ATOM   1179  O   ALA A  83      14.785  11.851 -14.234  1.00 81.13           O  
ATOM   1180  N   THR A  84      15.032  13.595 -15.597  1.00 79.22           N  
ATOM   1181  H   THR A  84      15.146  13.921 -16.546  1.00 79.22           H  
ATOM   1182  CA  THR A  84      14.870  14.575 -14.508  1.00 79.22           C  
ATOM   1183  HA  THR A  84      15.505  14.273 -13.676  1.00 79.22           H  
ATOM   1184  C   THR A  84      13.433  14.592 -13.977  1.00 79.22           C  
ATOM   1185  CB  THR A  84      15.301  15.977 -14.960  1.00 79.22           C  
ATOM   1186  HB  THR A  84      14.809  16.232 -15.898  1.00 79.22           H  
ATOM   1187  O   THR A  84      13.235  14.830 -12.787  1.00 79.22           O  
ATOM   1188  CG2 THR A  84      15.004  17.081 -13.943  1.00 79.22           C  
ATOM   1189 HG21 THR A  84      15.231  16.745 -12.931  1.00 79.22           H  
ATOM   1190 HG22 THR A  84      13.943  17.330 -13.989  1.00 79.22           H  
ATOM   1191 HG23 THR A  84      15.577  17.976 -14.187  1.00 79.22           H  
ATOM   1192  OG1 THR A  84      16.696  15.985 -15.154  1.00 79.22           O  
ATOM   1193  HG1 THR A  84      16.822  15.606 -16.027  1.00 79.22           H  
ATOM   1194  N   GLY A  85      12.441  14.310 -14.827  1.00 76.58           N  
ATOM   1195  H   GLY A  85      12.662  14.156 -15.800  1.00 76.58           H  
ATOM   1196  CA  GLY A  85      11.057  14.090 -14.408  1.00 76.58           C  
ATOM   1197  HA2 GLY A  85      10.446  13.914 -15.293  1.00 76.58           H  
ATOM   1198  HA3 GLY A  85      10.682  14.972 -13.890  1.00 76.58           H  
ATOM   1199  C   GLY A  85      10.903  12.879 -13.484  1.00 76.58           C  
ATOM   1200  O   GLY A  85      10.221  12.991 -12.470  1.00 76.58           O  
ATOM   1201  N   ILE A  86      11.594  11.770 -13.776  1.00 81.50           N  
ATOM   1202  H   ILE A  86      12.097  11.743 -14.652  1.00 81.50           H  
ATOM   1203  CA  ILE A  86      11.626  10.569 -12.919  1.00 81.50           C  
ATOM   1204  HA  ILE A  86      10.610  10.198 -12.791  1.00 81.50           H  
ATOM   1205  C   ILE A  86      12.159  10.903 -11.518  1.00 81.50           C  
ATOM   1206  CB  ILE A  86      12.468   9.449 -13.579  1.00 81.50           C  
ATOM   1207  HB  ILE A  86      13.439   9.856 -13.860  1.00 81.50           H  
ATOM   1208  O   ILE A  86      11.526  10.563 -10.522  1.00 81.50           O  
ATOM   1209  CG1 ILE A  86      11.789   8.940 -14.861  1.00 81.50           C  
ATOM   1210 HG12 ILE A  86      11.615   9.777 -15.537  1.00 81.50           H  
ATOM   1211 HG13 ILE A  86      10.824   8.502 -14.603  1.00 81.50           H  
ATOM   1212  CG2 ILE A  86      12.745   8.311 -12.586  1.00 81.50           C  
ATOM   1213 HG21 ILE A  86      11.817   7.983 -12.116  1.00 81.50           H  
ATOM   1214 HG22 ILE A  86      13.423   8.684 -11.818  1.00 81.50           H  
ATOM   1215 HG23 ILE A  86      13.234   7.463 -13.064  1.00 81.50           H  
ATOM   1216  CD1 ILE A  86      12.628   7.900 -15.613  1.00 81.50           C  
ATOM   1217 HD11 ILE A  86      13.668   8.221 -15.675  1.00 81.50           H  
ATOM   1218 HD12 ILE A  86      12.563   6.936 -15.110  1.00 81.50           H  
ATOM   1219 HD13 ILE A  86      12.236   7.779 -16.623  1.00 81.50           H  
ATOM   1220  N   ASP A  87      13.295  11.603 -11.437  1.00 77.76           N  
ATOM   1221  H   ASP A  87      13.796  11.781 -12.295  1.00 77.76           H  
ATOM   1222  CA  ASP A  87      13.908  12.035 -10.170  1.00 77.76           C  
ATOM   1223  HA  ASP A  87      14.217  11.160  -9.597  1.00 77.76           H  
ATOM   1224  C   ASP A  87      12.918  12.849  -9.315  1.00 77.76           C  
ATOM   1225  CB  ASP A  87      15.156  12.864 -10.524  1.00 77.76           C  
ATOM   1226  HB2 ASP A  87      15.796  12.282 -11.187  1.00 77.76           H  
ATOM   1227  HB3 ASP A  87      14.841  13.740 -11.091  1.00 77.76           H  
ATOM   1228  O   ASP A  87      12.689  12.549  -8.142  1.00 77.76           O  
ATOM   1229  CG  ASP A  87      16.004  13.340  -9.340  1.00 77.76           C  
ATOM   1230  OD1 ASP A  87      16.164  12.584  -8.357  1.00 77.76           O  
ATOM   1231  OD2 ASP A  87      16.567  14.459  -9.504  1.00 77.76           O  
ATOM   1232  N   ALA A  88      12.254  13.830  -9.937  1.00 72.54           N  
ATOM   1233  H   ALA A  88      12.443  13.982 -10.917  1.00 72.54           H  
ATOM   1234  CA  ALA A  88      11.260  14.671  -9.276  1.00 72.54           C  
ATOM   1235  HA  ALA A  88      11.704  15.079  -8.368  1.00 72.54           H  
ATOM   1236  C   ALA A  88       9.997  13.895  -8.857  1.00 72.54           C  
ATOM   1237  CB  ALA A  88      10.917  15.832 -10.218  1.00 72.54           C  
ATOM   1238  HB1 ALA A  88      10.474  15.445 -11.135  1.00 72.54           H  
ATOM   1239  HB2 ALA A  88      10.205  16.497  -9.728  1.00 72.54           H  
ATOM   1240  HB3 ALA A  88      11.822  16.388 -10.462  1.00 72.54           H  
ATOM   1241  O   ALA A  88       9.484  14.119  -7.759  1.00 72.54           O  
ATOM   1242  N   SER A  89       9.510  12.982  -9.705  1.00 78.07           N  
ATOM   1243  H   SER A  89       9.975  12.859 -10.593  1.00 78.07           H  
ATOM   1244  CA  SER A  89       8.369  12.103  -9.413  1.00 78.07           C  
ATOM   1245  HA  SER A  89       7.490  12.706  -9.190  1.00 78.07           H  
ATOM   1246  C   SER A  89       8.664  11.228  -8.195  1.00 78.07           C  
ATOM   1247  CB  SER A  89       8.060  11.232 -10.639  1.00 78.07           C  
ATOM   1248  HB2 SER A  89       7.898  11.875 -11.504  1.00 78.07           H  
ATOM   1249  HB3 SER A  89       8.894  10.564 -10.850  1.00 78.07           H  
ATOM   1250  O   SER A  89       7.962  11.291  -7.185  1.00 78.07           O  
ATOM   1251  OG  SER A  89       6.893  10.478 -10.409  1.00 78.07           O  
ATOM   1252  HG  SER A  89       7.103   9.542 -10.458  1.00 78.07           H  
ATOM   1253  N   ARG A  90       9.806  10.531  -8.223  1.00 80.95           N  
ATOM   1254  H   ARG A  90      10.352  10.566  -9.071  1.00 80.95           H  
ATOM   1255  CA  ARG A  90      10.285   9.689  -7.126  1.00 80.95           C  
ATOM   1256  HA  ARG A  90       9.522   8.938  -6.922  1.00 80.95           H  
ATOM   1257  C   ARG A  90      10.477  10.475  -5.829  1.00 80.95           C  
ATOM   1258  CB  ARG A  90      11.573   8.996  -7.603  1.00 80.95           C  
ATOM   1259  HB2 ARG A  90      11.326   8.414  -8.491  1.00 80.95           H  
ATOM   1260  HB3 ARG A  90      12.317   9.738  -7.893  1.00 80.95           H  
ATOM   1261  O   ARG A  90      10.170   9.967  -4.753  1.00 80.95           O  
ATOM   1262  CG  ARG A  90      12.165   8.044  -6.559  1.00 80.95           C  
ATOM   1263  HG2 ARG A  90      12.664   7.222  -7.072  1.00 80.95           H  
ATOM   1264  HG3 ARG A  90      11.356   7.621  -5.965  1.00 80.95           H  
ATOM   1265  CD  ARG A  90      13.198   8.722  -5.649  1.00 80.95           C  
ATOM   1266  HD2 ARG A  90      14.126   8.858  -6.204  1.00 80.95           H  
ATOM   1267  HD3 ARG A  90      12.837   9.706  -5.350  1.00 80.95           H  
ATOM   1268  NE  ARG A  90      13.428   7.874  -4.471  1.00 80.95           N  
ATOM   1269  HE  ARG A  90      13.355   6.881  -4.639  1.00 80.95           H  
ATOM   1270  NH1 ARG A  90      13.510   9.511  -2.857  1.00 80.95           N  
ATOM   1271 HH11 ARG A  90      13.368   9.771  -1.892  1.00 80.95           H  
ATOM   1272 HH12 ARG A  90      13.609  10.204  -3.585  1.00 80.95           H  
ATOM   1273  NH2 ARG A  90      13.156   7.370  -2.300  1.00 80.95           N  
ATOM   1274 HH21 ARG A  90      12.853   7.678  -1.387  1.00 80.95           H  
ATOM   1275 HH22 ARG A  90      12.882   6.436  -2.569  1.00 80.95           H  
ATOM   1276  CZ  ARG A  90      13.374   8.264  -3.217  1.00 80.95           C  
ATOM   1277  N   GLU A  91      11.025  11.692  -5.885  1.00 77.40           N  
ATOM   1278  H   GLU A  91      11.333  12.042  -6.781  1.00 77.40           H  
ATOM   1279  CA  GLU A  91      11.175  12.544  -4.696  1.00 77.40           C  
ATOM   1280  HA  GLU A  91      11.663  11.959  -3.917  1.00 77.40           H  
ATOM   1281  C   GLU A  91       9.814  12.974  -4.129  1.00 77.40           C  
ATOM   1282  CB  GLU A  91      12.078  13.756  -5.006  1.00 77.40           C  
ATOM   1283  HB2 GLU A  91      13.020  13.390  -5.416  1.00 77.40           H  
ATOM   1284  HB3 GLU A  91      11.593  14.395  -5.744  1.00 77.40           H  
ATOM   1285  O   GLU A  91       9.636  12.992  -2.906  1.00 77.40           O  
ATOM   1286  CG  GLU A  91      12.382  14.568  -3.732  1.00 77.40           C  
ATOM   1287  HG2 GLU A  91      11.454  15.005  -3.361  1.00 77.40           H  
ATOM   1288  HG3 GLU A  91      12.750  13.881  -2.971  1.00 77.40           H  
ATOM   1289  CD  GLU A  91      13.409  15.703  -3.907  1.00 77.40           C  
ATOM   1290  OE1 GLU A  91      13.886  16.195  -2.854  1.00 77.40           O  
ATOM   1291  OE2 GLU A  91      13.698  16.111  -5.053  1.00 77.40           O  
ATOM   1292  N   SER A  92       8.840  13.263  -4.997  1.00 77.52           N  
ATOM   1293  H   SER A  92       9.041  13.201  -5.985  1.00 77.52           H  
ATOM   1294  CA  SER A  92       7.476  13.602  -4.593  1.00 77.52           C  
ATOM   1295  HA  SER A  92       7.533  14.441  -3.900  1.00 77.52           H  
ATOM   1296  C   SER A  92       6.803  12.439  -3.864  1.00 77.52           C  
ATOM   1297  CB  SER A  92       6.648  14.035  -5.808  1.00 77.52           C  
ATOM   1298  HB2 SER A  92       6.472  13.190  -6.472  1.00 77.52           H  
ATOM   1299  HB3 SER A  92       7.191  14.805  -6.356  1.00 77.52           H  
ATOM   1300  O   SER A  92       6.354  12.622  -2.728  1.00 77.52           O  
ATOM   1301  OG  SER A  92       5.407  14.564  -5.377  1.00 77.52           O  
ATOM   1302  HG  SER A  92       5.526  14.962  -4.511  1.00 77.52           H  
ATOM   1303  N   THR A  93       6.805  11.242  -4.454  1.00 75.64           N  
ATOM   1304  H   THR A  93       7.124  11.159  -5.409  1.00 75.64           H  
ATOM   1305  CA  THR A  93       6.210  10.047  -3.843  1.00 75.64           C  
ATOM   1306  HA  THR A  93       5.169  10.262  -3.600  1.00 75.64           H  
ATOM   1307  C   THR A  93       6.924   9.661  -2.551  1.00 75.64           C  
ATOM   1308  CB  THR A  93       6.217   8.871  -4.824  1.00 75.64           C  
ATOM   1309  HB  THR A  93       7.246   8.590  -5.051  1.00 75.64           H  
ATOM   1310  O   THR A  93       6.275   9.408  -1.536  1.00 75.64           O  
ATOM   1311  CG2 THR A  93       5.457   7.672  -4.256  1.00 75.64           C  
ATOM   1312 HG21 THR A  93       4.494   7.988  -3.854  1.00 75.64           H  
ATOM   1313 HG22 THR A  93       6.053   7.196  -3.478  1.00 75.64           H  
ATOM   1314 HG23 THR A  93       5.281   6.942  -5.047  1.00 75.64           H  
ATOM   1315  OG1 THR A  93       5.573   9.280  -6.000  1.00 75.64           O  
ATOM   1316  HG1 THR A  93       5.956   8.735  -6.692  1.00 75.64           H  
ATOM   1317  N   ASP A  94       8.258   9.725  -2.515  1.00 78.84           N  
ATOM   1318  H   ASP A  94       8.750   9.906  -3.378  1.00 78.84           H  
ATOM   1319  CA  ASP A  94       9.033   9.490  -1.293  1.00 78.84           C  
ATOM   1320  HA  ASP A  94       8.853   8.472  -0.948  1.00 78.84           H  
ATOM   1321  C   ASP A  94       8.661  10.449  -0.157  1.00 78.84           C  
ATOM   1322  CB  ASP A  94      10.518   9.651  -1.611  1.00 78.84           C  
ATOM   1323  HB2 ASP A  94      10.790   8.894  -2.348  1.00 78.84           H  
ATOM   1324  HB3 ASP A  94      10.695  10.634  -2.046  1.00 78.84           H  
ATOM   1325  O   ASP A  94       8.589  10.042   1.004  1.00 78.84           O  
ATOM   1326  CG  ASP A  94      11.405   9.495  -0.377  1.00 78.84           C  
ATOM   1327  OD1 ASP A  94      11.876   8.377  -0.101  1.00 78.84           O  
ATOM   1328  OD2 ASP A  94      11.762  10.492   0.289  1.00 78.84           O  
ATOM   1329  N   GLN A  95       8.436  11.728  -0.465  1.00 77.07           N  
ATOM   1330  H   GLN A  95       8.519  12.017  -1.429  1.00 77.07           H  
ATOM   1331  CA  GLN A  95       8.026  12.707   0.536  1.00 77.07           C  
ATOM   1332  HA  GLN A  95       8.696  12.610   1.390  1.00 77.07           H  
ATOM   1333  C   GLN A  95       6.602  12.441   1.040  1.00 77.07           C  
ATOM   1334  CB  GLN A  95       8.175  14.120  -0.046  1.00 77.07           C  
ATOM   1335  HB2 GLN A  95       9.191  14.242  -0.422  1.00 77.07           H  
ATOM   1336  HB3 GLN A  95       7.488  14.241  -0.883  1.00 77.07           H  
ATOM   1337  O   GLN A  95       6.348  12.604   2.235  1.00 77.07           O  
ATOM   1338  CG  GLN A  95       7.902  15.229   0.981  1.00 77.07           C  
ATOM   1339  HG2 GLN A  95       8.042  16.194   0.494  1.00 77.07           H  
ATOM   1340  HG3 GLN A  95       6.866  15.174   1.313  1.00 77.07           H  
ATOM   1341  CD  GLN A  95       8.837  15.162   2.186  1.00 77.07           C  
ATOM   1342  NE2 GLN A  95       8.346  14.823   3.357  1.00 77.07           N  
ATOM   1343 HE21 GLN A  95       7.386  14.530   3.467  1.00 77.07           H  
ATOM   1344 HE22 GLN A  95       8.977  14.795   4.146  1.00 77.07           H  
ATOM   1345  OE1 GLN A  95      10.033  15.409   2.107  1.00 77.07           O  
ATOM   1346  N   VAL A  96       5.691  12.015   0.161  1.00 76.33           N  
ATOM   1347  H   VAL A  96       5.968  11.914  -0.805  1.00 76.33           H  
ATOM   1348  CA  VAL A  96       4.331  11.604   0.535  1.00 76.33           C  
ATOM   1349  HA  VAL A  96       3.863  12.408   1.102  1.00 76.33           H  
ATOM   1350  C   VAL A  96       4.384  10.390   1.460  1.00 76.33           C  
ATOM   1351  CB  VAL A  96       3.470  11.351  -0.720  1.00 76.33           C  
ATOM   1352  HB  VAL A  96       3.996  10.683  -1.402  1.00 76.33           H  
ATOM   1353  O   VAL A  96       3.847  10.458   2.564  1.00 76.33           O  
ATOM   1354  CG1 VAL A  96       2.116  10.729  -0.378  1.00 76.33           C  
ATOM   1355 HG11 VAL A  96       1.495  10.676  -1.272  1.00 76.33           H  
ATOM   1356 HG12 VAL A  96       2.250   9.711  -0.014  1.00 76.33           H  
ATOM   1357 HG13 VAL A  96       1.614  11.337   0.375  1.00 76.33           H  
ATOM   1358  CG2 VAL A  96       3.181  12.674  -1.442  1.00 76.33           C  
ATOM   1359 HG21 VAL A  96       4.111  13.180  -1.701  1.00 76.33           H  
ATOM   1360 HG22 VAL A  96       2.642  12.470  -2.367  1.00 76.33           H  
ATOM   1361 HG23 VAL A  96       2.579  13.327  -0.811  1.00 76.33           H  
ATOM   1362  N   ILE A  97       5.111   9.333   1.084  1.00 78.88           N  
ATOM   1363  H   ILE A  97       5.529   9.344   0.164  1.00 78.88           H  
ATOM   1364  CA  ILE A  97       5.292   8.131   1.912  1.00 78.88           C  
ATOM   1365  HA  ILE A  97       4.314   7.689   2.102  1.00 78.88           H  
ATOM   1366  C   ILE A  97       5.881   8.499   3.277  1.00 78.88           C  
ATOM   1367  CB  ILE A  97       6.154   7.083   1.168  1.00 78.88           C  
ATOM   1368  HB  ILE A  97       7.053   7.575   0.796  1.00 78.88           H  
ATOM   1369  O   ILE A  97       5.345   8.084   4.301  1.00 78.88           O  
ATOM   1370  CG1 ILE A  97       5.363   6.514  -0.033  1.00 78.88           C  
ATOM   1371 HG12 ILE A  97       4.974   7.333  -0.639  1.00 78.88           H  
ATOM   1372 HG13 ILE A  97       4.509   5.943   0.332  1.00 78.88           H  
ATOM   1373  CG2 ILE A  97       6.590   5.939   2.107  1.00 78.88           C  
ATOM   1374 HG21 ILE A  97       5.716   5.435   2.520  1.00 78.88           H  
ATOM   1375 HG22 ILE A  97       7.196   5.212   1.566  1.00 78.88           H  
ATOM   1376 HG23 ILE A  97       7.207   6.314   2.924  1.00 78.88           H  
ATOM   1377  CD1 ILE A  97       6.191   5.616  -0.962  1.00 78.88           C  
ATOM   1378 HD11 ILE A  97       5.597   5.362  -1.839  1.00 78.88           H  
ATOM   1379 HD12 ILE A  97       6.464   4.688  -0.460  1.00 78.88           H  
ATOM   1380 HD13 ILE A  97       7.090   6.141  -1.284  1.00 78.88           H  
ATOM   1381  N   ARG A  98       6.925   9.339   3.327  1.00 81.20           N  
ATOM   1382  H   ARG A  98       7.337   9.633   2.453  1.00 81.20           H  
ATOM   1383  CA  ARG A  98       7.497   9.817   4.599  1.00 81.20           C  
ATOM   1384  HA  ARG A  98       7.832   8.963   5.187  1.00 81.20           H  
ATOM   1385  C   ARG A  98       6.491  10.548   5.475  1.00 81.20           C  
ATOM   1386  CB  ARG A  98       8.662  10.772   4.342  1.00 81.20           C  
ATOM   1387  HB2 ARG A  98       8.444  11.414   3.488  1.00 81.20           H  
ATOM   1388  HB3 ARG A  98       8.785  11.408   5.219  1.00 81.20           H  
ATOM   1389  O   ARG A  98       6.516  10.378   6.690  1.00 81.20           O  
ATOM   1390  CG  ARG A  98       9.971  10.021   4.121  1.00 81.20           C  
ATOM   1391  HG2 ARG A  98       9.924   9.455   3.191  1.00 81.20           H  
ATOM   1392  HG3 ARG A  98      10.133   9.334   4.952  1.00 81.20           H  
ATOM   1393  CD  ARG A  98      11.119  11.033   4.091  1.00 81.20           C  
ATOM   1394  HD2 ARG A  98      12.044  10.521   4.354  1.00 81.20           H  
ATOM   1395  HD3 ARG A  98      10.945  11.793   4.852  1.00 81.20           H  
ATOM   1396  NE  ARG A  98      11.248  11.654   2.764  1.00 81.20           N  
ATOM   1397  HE  ARG A  98      10.901  11.131   1.973  1.00 81.20           H  
ATOM   1398  NH1 ARG A  98      12.469  13.506   3.330  1.00 81.20           N  
ATOM   1399 HH11 ARG A  98      12.781  14.420   3.037  1.00 81.20           H  
ATOM   1400 HH12 ARG A  98      12.416  13.225   4.298  1.00 81.20           H  
ATOM   1401  NH2 ARG A  98      11.852  13.168   1.211  1.00 81.20           N  
ATOM   1402 HH21 ARG A  98      11.564  12.488   0.522  1.00 81.20           H  
ATOM   1403 HH22 ARG A  98      12.067  14.115   0.935  1.00 81.20           H  
ATOM   1404  CZ  ARG A  98      11.852  12.776   2.446  1.00 81.20           C  
ATOM   1405  N   ASN A  99       5.652  11.395   4.884  1.00 76.79           N  
ATOM   1406  H   ASN A  99       5.686  11.492   3.879  1.00 76.79           H  
ATOM   1407  CA  ASN A  99       4.634  12.114   5.640  1.00 76.79           C  
ATOM   1408  HA  ASN A  99       5.106  12.617   6.483  1.00 76.79           H  
ATOM   1409  C   ASN A  99       3.620  11.133   6.225  1.00 76.79           C  
ATOM   1410  CB  ASN A  99       3.967  13.174   4.756  1.00 76.79           C  
ATOM   1411  HB2 ASN A  99       3.616  12.714   3.833  1.00 76.79           H  
ATOM   1412  HB3 ASN A  99       3.100  13.573   5.282  1.00 76.79           H  
ATOM   1413  O   ASN A  99       3.359  11.198   7.421  1.00 76.79           O  
ATOM   1414  CG  ASN A  99       4.875  14.341   4.421  1.00 76.79           C  
ATOM   1415  ND2 ASN A  99       4.493  15.133   3.447  1.00 76.79           N  
ATOM   1416 HD21 ASN A  99       3.657  14.905   2.929  1.00 76.79           H  
ATOM   1417 HD22 ASN A  99       5.090  15.917   3.223  1.00 76.79           H  
ATOM   1418  OD1 ASN A  99       5.916  14.587   5.013  1.00 76.79           O  
ATOM   1419  N   TYR A 100       3.137  10.184   5.419  1.00 76.30           N  
ATOM   1420  H   TYR A 100       3.408  10.180   4.446  1.00 76.30           H  
ATOM   1421  CA  TYR A 100       2.233   9.137   5.887  1.00 76.30           C  
ATOM   1422  HA  TYR A 100       1.347   9.608   6.313  1.00 76.30           H  
ATOM   1423  C   TYR A 100       2.853   8.299   7.003  1.00 76.30           C  
ATOM   1424  CB  TYR A 100       1.796   8.247   4.719  1.00 76.30           C  
ATOM   1425  HB2 TYR A 100       1.500   7.274   5.109  1.00 76.30           H  
ATOM   1426  HB3 TYR A 100       2.632   8.082   4.039  1.00 76.30           H  
ATOM   1427  O   TYR A 100       2.207   8.107   8.028  1.00 76.30           O  
ATOM   1428  CG  TYR A 100       0.610   8.808   3.967  1.00 76.30           C  
ATOM   1429  CD1 TYR A 100      -0.671   8.746   4.550  1.00 76.30           C  
ATOM   1430  HD1 TYR A 100      -0.797   8.307   5.529  1.00 76.30           H  
ATOM   1431  CD2 TYR A 100       0.773   9.378   2.693  1.00 76.30           C  
ATOM   1432  HD2 TYR A 100       1.745   9.379   2.222  1.00 76.30           H  
ATOM   1433  CE1 TYR A 100      -1.787   9.262   3.863  1.00 76.30           C  
ATOM   1434  HE1 TYR A 100      -2.771   9.218   4.307  1.00 76.30           H  
ATOM   1435  CE2 TYR A 100      -0.339   9.895   2.005  1.00 76.30           C  
ATOM   1436  HE2 TYR A 100      -0.252  10.301   1.008  1.00 76.30           H  
ATOM   1437  OH  TYR A 100      -2.667  10.322   1.887  1.00 76.30           O  
ATOM   1438  HH  TYR A 100      -3.500  10.304   2.365  1.00 76.30           H  
ATOM   1439  CZ  TYR A 100      -1.616   9.838   2.587  1.00 76.30           C  
ATOM   1440  N   LEU A 101       4.112   7.872   6.865  1.00 80.88           N  
ATOM   1441  H   LEU A 101       4.584   8.048   5.989  1.00 80.88           H  
ATOM   1442  CA  LEU A 101       4.814   7.084   7.883  1.00 80.88           C  
ATOM   1443  HA  LEU A 101       4.266   6.154   8.033  1.00 80.88           H  
ATOM   1444  C   LEU A 101       4.856   7.765   9.264  1.00 80.88           C  
ATOM   1445  CB  LEU A 101       6.231   6.726   7.395  1.00 80.88           C  
ATOM   1446  HB2 LEU A 101       6.817   6.391   8.251  1.00 80.88           H  
ATOM   1447  HB3 LEU A 101       6.704   7.629   7.009  1.00 80.88           H  
ATOM   1448  O   LEU A 101       4.961   7.070  10.268  1.00 80.88           O  
ATOM   1449  CG  LEU A 101       6.295   5.617   6.324  1.00 80.88           C  
ATOM   1450  HG  LEU A 101       5.654   5.871   5.480  1.00 80.88           H  
ATOM   1451  CD1 LEU A 101       7.733   5.472   5.823  1.00 80.88           C  
ATOM   1452 HD11 LEU A 101       8.387   5.168   6.640  1.00 80.88           H  
ATOM   1453 HD12 LEU A 101       8.082   6.420   5.414  1.00 80.88           H  
ATOM   1454 HD13 LEU A 101       7.776   4.715   5.040  1.00 80.88           H  
ATOM   1455  CD2 LEU A 101       5.860   4.259   6.867  1.00 80.88           C  
ATOM   1456 HD21 LEU A 101       6.443   4.006   7.753  1.00 80.88           H  
ATOM   1457 HD22 LEU A 101       4.800   4.267   7.119  1.00 80.88           H  
ATOM   1458 HD23 LEU A 101       6.022   3.482   6.120  1.00 80.88           H  
ATOM   1459  N   ASN A 102       4.712   9.091   9.365  1.00 80.67           N  
ATOM   1460  H   ASN A 102       4.573   9.635   8.526  1.00 80.67           H  
ATOM   1461  CA  ASN A 102       4.630   9.752  10.674  1.00 80.67           C  
ATOM   1462  HA  ASN A 102       5.419   9.357  11.313  1.00 80.67           H  
ATOM   1463  C   ASN A 102       3.304   9.492  11.412  1.00 80.67           C  
ATOM   1464  CB  ASN A 102       4.859  11.259  10.514  1.00 80.67           C  
ATOM   1465  HB2 ASN A 102       4.104  11.670   9.844  1.00 80.67           H  
ATOM   1466  HB3 ASN A 102       4.730  11.740  11.483  1.00 80.67           H  
ATOM   1467  O   ASN A 102       3.299   9.450  12.641  1.00 80.67           O  
ATOM   1468  CG  ASN A 102       6.251  11.591  10.020  1.00 80.67           C  
ATOM   1469  ND2 ASN A 102       6.344  12.427   9.017  1.00 80.67           N  
ATOM   1470 HD21 ASN A 102       7.236  12.408   8.544  1.00 80.67           H  
ATOM   1471 HD22 ASN A 102       5.483  12.652   8.540  1.00 80.67           H  
ATOM   1472  OD1 ASN A 102       7.265  11.139  10.527  1.00 80.67           O  
ATOM   1473  N   ASP A 103       2.199   9.303  10.686  1.00 77.61           N  
ATOM   1474  H   ASP A 103       2.287   9.334   9.681  1.00 77.61           H  
ATOM   1475  CA  ASP A 103       0.842   9.246  11.255  1.00 77.61           C  
ATOM   1476  HA  ASP A 103       0.871   9.540  12.304  1.00 77.61           H  
ATOM   1477  C   ASP A 103       0.227   7.831  11.193  1.00 77.61           C  
ATOM   1478  CB  ASP A 103      -0.034  10.270  10.513  1.00 77.61           C  
ATOM   1479  HB2 ASP A 103      -1.048  10.212  10.909  1.00 77.61           H  
ATOM   1480  HB3 ASP A 103      -0.072  10.002   9.457  1.00 77.61           H  
ATOM   1481  O   ASP A 103      -0.614   7.447  12.017  1.00 77.61           O  
ATOM   1482  CG  ASP A 103       0.460  11.720  10.658  1.00 77.61           C  
ATOM   1483  OD1 ASP A 103       0.878  12.098  11.777  1.00 77.61           O  
ATOM   1484  OD2 ASP A 103       0.384  12.466   9.657  1.00 77.61           O  
ATOM   1485  N   THR A 104       0.692   7.029  10.233  1.00 84.15           N  
ATOM   1486  H   THR A 104       1.386   7.435   9.622  1.00 84.15           H  
ATOM   1487  CA  THR A 104       0.133   5.736   9.812  1.00 84.15           C  
ATOM   1488  HA  THR A 104      -0.888   5.895   9.466  1.00 84.15           H  
ATOM   1489  C   THR A 104       0.082   4.690  10.932  1.00 84.15           C  
ATOM   1490  CB  THR A 104       0.957   5.260   8.601  1.00 84.15           C  
ATOM   1491  HB  THR A 104       1.121   6.113   7.942  1.00 84.15           H  
ATOM   1492  O   THR A 104      -0.825   3.864  10.952  1.00 84.15           O  
ATOM   1493  CG2 THR A 104       2.289   4.653   8.971  1.00 84.15           C  
ATOM   1494 HG21 THR A 104       2.840   4.423   8.059  1.00 84.15           H  
ATOM   1495 HG22 THR A 104       2.864   5.353   9.578  1.00 84.15           H  
ATOM   1496 HG23 THR A 104       2.134   3.730   9.530  1.00 84.15           H  
ATOM   1497  OG1 THR A 104       0.363   4.315   7.786  1.00 84.15           O  
ATOM   1498  HG1 THR A 104       0.691   3.447   8.035  1.00 84.15           H  
ATOM   1499  N   GLY A 105       0.979   4.748  11.926  1.00 87.40           N  
ATOM   1500  H   GLY A 105       1.709   5.443  11.867  1.00 87.40           H  
ATOM   1501  CA  GLY A 105       1.001   3.774  13.027  1.00 87.40           C  
ATOM   1502  HA2 GLY A 105       1.845   3.993  13.681  1.00 87.40           H  
ATOM   1503  HA3 GLY A 105       1.135   2.775  12.613  1.00 87.40           H  
ATOM   1504  C   GLY A 105      -0.283   3.774  13.868  1.00 87.40           C  
ATOM   1505  O   GLY A 105      -0.718   2.732  14.359  1.00 87.40           O  
ATOM   1506  N   THR A 106      -0.945   4.929  13.996  1.00 87.62           N  
ATOM   1507  H   THR A 106      -0.596   5.736  13.498  1.00 87.62           H  
ATOM   1508  CA  THR A 106      -2.242   5.010  14.688  1.00 87.62           C  
ATOM   1509  HA  THR A 106      -2.177   4.432  15.610  1.00 87.62           H  
ATOM   1510  C   THR A 106      -3.369   4.391  13.870  1.00 87.62           C  
ATOM   1511  CB  THR A 106      -2.616   6.446  15.073  1.00 87.62           C  
ATOM   1512  HB  THR A 106      -3.587   6.416  15.566  1.00 87.62           H  
ATOM   1513  O   THR A 106      -4.223   3.719  14.442  1.00 87.62           O  
ATOM   1514  CG2 THR A 106      -1.619   7.058  16.054  1.00 87.62           C  
ATOM   1515 HG21 THR A 106      -1.968   8.048  16.347  1.00 87.62           H  
ATOM   1516 HG22 THR A 106      -1.539   6.428  16.941  1.00 87.62           H  
ATOM   1517 HG23 THR A 106      -0.639   7.153  15.587  1.00 87.62           H  
ATOM   1518  OG1 THR A 106      -2.726   7.297  13.955  1.00 87.62           O  
ATOM   1519  HG1 THR A 106      -1.901   7.361  13.469  1.00 87.62           H  
ATOM   1520  N   ILE A 107      -3.339   4.552  12.546  1.00 86.48           N  
ATOM   1521  H   ILE A 107      -2.572   5.074  12.146  1.00 86.48           H  
ATOM   1522  CA  ILE A 107      -4.314   3.968  11.621  1.00 86.48           C  
ATOM   1523  HA  ILE A 107      -5.318   4.158  12.000  1.00 86.48           H  
ATOM   1524  C   ILE A 107      -4.132   2.449  11.565  1.00 86.48           C  
ATOM   1525  CB  ILE A 107      -4.195   4.622  10.227  1.00 86.48           C  
ATOM   1526  HB  ILE A 107      -3.184   4.448   9.858  1.00 86.48           H  
ATOM   1527  O   ILE A 107      -5.099   1.719  11.739  1.00 86.48           O  
ATOM   1528  CG1 ILE A 107      -4.424   6.151  10.314  1.00 86.48           C  
ATOM   1529 HG12 ILE A 107      -3.756   6.581  11.061  1.00 86.48           H  
ATOM   1530 HG13 ILE A 107      -5.449   6.347  10.629  1.00 86.48           H  
ATOM   1531  CG2 ILE A 107      -5.196   3.973   9.252  1.00 86.48           C  
ATOM   1532 HG21 ILE A 107      -5.114   4.417   8.260  1.00 86.48           H  
ATOM   1533 HG22 ILE A 107      -4.992   2.908   9.138  1.00 86.48           H  
ATOM   1534 HG23 ILE A 107      -6.216   4.095   9.617  1.00 86.48           H  
ATOM   1535  CD1 ILE A 107      -4.152   6.904   9.005  1.00 86.48           C  
ATOM   1536 HD11 ILE A 107      -4.891   6.641   8.248  1.00 86.48           H  
ATOM   1537 HD12 ILE A 107      -3.152   6.668   8.641  1.00 86.48           H  
ATOM   1538 HD13 ILE A 107      -4.215   7.976   9.189  1.00 86.48           H  
ATOM   1539  N   ALA A 108      -2.894   1.965  11.460  1.00 90.18           N  
ATOM   1540  H   ALA A 108      -2.139   2.610  11.275  1.00 90.18           H  
ATOM   1541  CA  ALA A 108      -2.571   0.542  11.534  1.00 90.18           C  
ATOM   1542  HA  ALA A 108      -3.021   0.023  10.687  1.00 90.18           H  
ATOM   1543  C   ALA A 108      -3.097  -0.096  12.835  1.00 90.18           C  
ATOM   1544  CB  ALA A 108      -1.046   0.423  11.452  1.00 90.18           C  
ATOM   1545  HB1 ALA A 108      -0.662   0.960  10.585  1.00 90.18           H  
ATOM   1546  HB2 ALA A 108      -0.583   0.855  12.339  1.00 90.18           H  
ATOM   1547  HB3 ALA A 108      -0.771  -0.628  11.363  1.00 90.18           H  
ATOM   1548  O   ALA A 108      -3.716  -1.156  12.835  1.00 90.18           O  
ATOM   1549  N   SER A 109      -2.917   0.597  13.961  1.00 91.59           N  
ATOM   1550  H   SER A 109      -2.364   1.440  13.907  1.00 91.59           H  
ATOM   1551  CA  SER A 109      -3.452   0.177  15.259  1.00 91.59           C  
ATOM   1552  HA  SER A 109      -3.098  -0.832  15.468  1.00 91.59           H  
ATOM   1553  C   SER A 109      -4.991   0.147  15.290  1.00 91.59           C  
ATOM   1554  CB  SER A 109      -2.881   1.127  16.312  1.00 91.59           C  
ATOM   1555  HB2 SER A 109      -3.257   2.135  16.141  1.00 91.59           H  
ATOM   1556  HB3 SER A 109      -1.796   1.142  16.207  1.00 91.59           H  
ATOM   1557  O   SER A 109      -5.576  -0.727  15.934  1.00 91.59           O  
ATOM   1558  OG  SER A 109      -3.191   0.736  17.633  1.00 91.59           O  
ATOM   1559  HG  SER A 109      -2.529   1.130  18.206  1.00 91.59           H  
ATOM   1560  N   LEU A 110      -5.667   1.061  14.577  1.00 89.43           N  
ATOM   1561  H   LEU A 110      -5.147   1.723  14.019  1.00 89.43           H  
ATOM   1562  CA  LEU A 110      -7.120   0.994  14.389  1.00 89.43           C  
ATOM   1563  HA  LEU A 110      -7.590   0.899  15.368  1.00 89.43           H  
ATOM   1564  C   LEU A 110      -7.522  -0.264  13.614  1.00 89.43           C  
ATOM   1565  CB  LEU A 110      -7.678   2.254  13.691  1.00 89.43           C  
ATOM   1566  HB2 LEU A 110      -8.721   2.066  13.440  1.00 89.43           H  
ATOM   1567  HB3 LEU A 110      -7.160   2.405  12.744  1.00 89.43           H  
ATOM   1568  O   LEU A 110      -8.474  -0.914  14.037  1.00 89.43           O  
ATOM   1569  CG  LEU A 110      -7.617   3.556  14.504  1.00 89.43           C  
ATOM   1570  HG  LEU A 110      -6.606   3.722  14.876  1.00 89.43           H  
ATOM   1571  CD1 LEU A 110      -8.017   4.748  13.635  1.00 89.43           C  
ATOM   1572 HD11 LEU A 110      -7.935   5.674  14.203  1.00 89.43           H  
ATOM   1573 HD12 LEU A 110      -7.352   4.812  12.774  1.00 89.43           H  
ATOM   1574 HD13 LEU A 110      -9.040   4.626  13.278  1.00 89.43           H  
ATOM   1575  CD2 LEU A 110      -8.556   3.514  15.710  1.00 89.43           C  
ATOM   1576 HD21 LEU A 110      -9.572   3.300  15.377  1.00 89.43           H  
ATOM   1577 HD22 LEU A 110      -8.529   4.473  16.225  1.00 89.43           H  
ATOM   1578 HD23 LEU A 110      -8.218   2.724  16.381  1.00 89.43           H  
ATOM   1579  N   GLU A 111      -6.790  -0.645  12.562  1.00 88.50           N  
ATOM   1580  H   GLU A 111      -6.043  -0.045  12.242  1.00 88.50           H  
ATOM   1581  CA  GLU A 111      -7.053  -1.885  11.810  1.00 88.50           C  
ATOM   1582  HA  GLU A 111      -8.082  -1.866  11.450  1.00 88.50           H  
ATOM   1583  C   GLU A 111      -6.926  -3.126  12.701  1.00 88.50           C  
ATOM   1584  CB  GLU A 111      -6.118  -2.028  10.592  1.00 88.50           C  
ATOM   1585  HB2 GLU A 111      -5.082  -2.074  10.928  1.00 88.50           H  
ATOM   1586  HB3 GLU A 111      -6.335  -2.977  10.102  1.00 88.50           H  
ATOM   1587  O   GLU A 111      -7.841  -3.950  12.758  1.00 88.50           O  
ATOM   1588  CG  GLU A 111      -6.239  -0.909   9.549  1.00 88.50           C  
ATOM   1589  HG2 GLU A 111      -5.554  -1.128   8.729  1.00 88.50           H  
ATOM   1590  HG3 GLU A 111      -5.912   0.029   9.998  1.00 88.50           H  
ATOM   1591  CD  GLU A 111      -7.652  -0.734   8.978  1.00 88.50           C  
ATOM   1592  OE1 GLU A 111      -7.919   0.378   8.465  1.00 88.50           O  
ATOM   1593  OE2 GLU A 111      -8.481  -1.666   9.079  1.00 88.50           O  
ATOM   1594  N   GLY A 112      -5.849  -3.218  13.489  1.00 93.60           N  
ATOM   1595  H   GLY A 112      -5.118  -2.532  13.365  1.00 93.60           H  
ATOM   1596  CA  GLY A 112      -5.646  -4.322  14.431  1.00 93.60           C  
ATOM   1597  HA2 GLY A 112      -5.570  -5.257  13.877  1.00 93.60           H  
ATOM   1598  HA3 GLY A 112      -4.713  -4.161  14.971  1.00 93.60           H  
ATOM   1599  C   GLY A 112      -6.784  -4.443  15.452  1.00 93.60           C  
ATOM   1600  O   GLY A 112      -7.373  -5.511  15.624  1.00 93.60           O  
ATOM   1601  N   ARG A 113      -7.173  -3.336  16.098  1.00 93.12           N  
ATOM   1602  H   ARG A 113      -6.677  -2.480  15.896  1.00 93.12           H  
ATOM   1603  CA  ARG A 113      -8.294  -3.321  17.060  1.00 93.12           C  
ATOM   1604  HA  ARG A 113      -8.143  -4.100  17.807  1.00 93.12           H  
ATOM   1605  C   ARG A 113      -9.645  -3.602  16.412  1.00 93.12           C  
ATOM   1606  CB  ARG A 113      -8.367  -1.956  17.733  1.00 93.12           C  
ATOM   1607  HB2 ARG A 113      -8.265  -1.182  16.972  1.00 93.12           H  
ATOM   1608  HB3 ARG A 113      -9.347  -1.863  18.202  1.00 93.12           H  
ATOM   1609  O   ARG A 113     -10.479  -4.280  17.015  1.00 93.12           O  
ATOM   1610  CG  ARG A 113      -7.310  -1.776  18.827  1.00 93.12           C  
ATOM   1611  HG2 ARG A 113      -7.640  -2.302  19.723  1.00 93.12           H  
ATOM   1612  HG3 ARG A 113      -6.376  -2.231  18.496  1.00 93.12           H  
ATOM   1613  CD  ARG A 113      -7.061  -0.298  19.160  1.00 93.12           C  
ATOM   1614  HD2 ARG A 113      -6.352   0.089  18.428  1.00 93.12           H  
ATOM   1615  HD3 ARG A 113      -6.610  -0.230  20.150  1.00 93.12           H  
ATOM   1616  NE  ARG A 113      -8.302   0.494  19.097  1.00 93.12           N  
ATOM   1617  HE  ARG A 113      -9.156  -0.020  18.929  1.00 93.12           H  
ATOM   1618  NH1 ARG A 113      -7.451   2.596  19.310  1.00 93.12           N  
ATOM   1619 HH11 ARG A 113      -7.549   3.592  19.174  1.00 93.12           H  
ATOM   1620 HH12 ARG A 113      -6.560   2.166  19.516  1.00 93.12           H  
ATOM   1621  NH2 ARG A 113      -9.568   2.308  18.645  1.00 93.12           N  
ATOM   1622 HH21 ARG A 113      -9.664   3.279  18.385  1.00 93.12           H  
ATOM   1623 HH22 ARG A 113     -10.313   1.655  18.447  1.00 93.12           H  
ATOM   1624  CZ  ARG A 113      -8.435   1.797  19.025  1.00 93.12           C  
ATOM   1625  N   ASN A 114      -9.867  -3.080  15.209  1.00 90.61           N  
ATOM   1626  H   ASN A 114      -9.144  -2.521  14.779  1.00 90.61           H  
ATOM   1627  CA  ASN A 114     -11.061  -3.360  14.428  1.00 90.61           C  
ATOM   1628  HA  ASN A 114     -11.939  -3.073  15.007  1.00 90.61           H  
ATOM   1629  C   ASN A 114     -11.176  -4.864  14.153  1.00 90.61           C  
ATOM   1630  CB  ASN A 114     -11.016  -2.521  13.141  1.00 90.61           C  
ATOM   1631  HB2 ASN A 114     -10.152  -2.789  12.533  1.00 90.61           H  
ATOM   1632  HB3 ASN A 114     -10.947  -1.461  13.387  1.00 90.61           H  
ATOM   1633  O   ASN A 114     -12.235  -5.453  14.363  1.00 90.61           O  
ATOM   1634  CG  ASN A 114     -12.275  -2.725  12.338  1.00 90.61           C  
ATOM   1635  ND2 ASN A 114     -12.265  -3.621  11.379  1.00 90.61           N  
ATOM   1636 HD21 ASN A 114     -13.155  -3.962  11.046  1.00 90.61           H  
ATOM   1637 HD22 ASN A 114     -11.402  -4.095  11.154  1.00 90.61           H  
ATOM   1638  OD1 ASN A 114     -13.307  -2.158  12.658  1.00 90.61           O  
ATOM   1639  N   GLN A 115     -10.065  -5.503  13.791  1.00 91.38           N  
ATOM   1640  H   GLN A 115      -9.233  -4.965  13.593  1.00 91.38           H  
ATOM   1641  CA  GLN A 115     -10.020  -6.935  13.541  1.00 91.38           C  
ATOM   1642  HA  GLN A 115     -10.829  -7.168  12.849  1.00 91.38           H  
ATOM   1643  C   GLN A 115     -10.239  -7.776  14.811  1.00 91.38           C  
ATOM   1644  CB  GLN A 115      -8.688  -7.250  12.854  1.00 91.38           C  
ATOM   1645  HB2 GLN A 115      -7.866  -7.054  13.542  1.00 91.38           H  
ATOM   1646  HB3 GLN A 115      -8.572  -6.596  11.990  1.00 91.38           H  
ATOM   1647  O   GLN A 115     -10.906  -8.811  14.749  1.00 91.38           O  
ATOM   1648  CG  GLN A 115      -8.605  -8.700  12.373  1.00 91.38           C  
ATOM   1649  HG2 GLN A 115      -8.558  -9.370  13.231  1.00 91.38           H  
ATOM   1650  HG3 GLN A 115      -7.690  -8.808  11.791  1.00 91.38           H  
ATOM   1651  CD  GLN A 115      -9.763  -9.087  11.462  1.00 91.38           C  
ATOM   1652  NE2 GLN A 115     -10.485 -10.146  11.755  1.00 91.38           N  
ATOM   1653 HE21 GLN A 115     -11.301 -10.263  11.171  1.00 91.38           H  
ATOM   1654 HE22 GLN A 115     -10.344 -10.651  12.618  1.00 91.38           H  
ATOM   1655  OE1 GLN A 115     -10.081  -8.424  10.494  1.00 91.38           O  
ATOM   1656  N   ILE A 116      -9.758  -7.339  15.982  1.00 94.44           N  
ATOM   1657  H   ILE A 116      -9.135  -6.544  15.971  1.00 94.44           H  
ATOM   1658  CA  ILE A 116     -10.081  -7.996  17.266  1.00 94.44           C  
ATOM   1659  HA  ILE A 116      -9.826  -9.052  17.187  1.00 94.44           H  
ATOM   1660  C   ILE A 116     -11.587  -7.918  17.543  1.00 94.44           C  
ATOM   1661  CB  ILE A 116      -9.266  -7.393  18.436  1.00 94.44           C  
ATOM   1662  HB  ILE A 116      -9.401  -6.312  18.437  1.00 94.44           H  
ATOM   1663  O   ILE A 116     -12.195  -8.917  17.934  1.00 94.44           O  
ATOM   1664  CG1 ILE A 116      -7.770  -7.704  18.230  1.00 94.44           C  
ATOM   1665 HG12 ILE A 116      -7.475  -7.332  17.249  1.00 94.44           H  
ATOM   1666 HG13 ILE A 116      -7.612  -8.783  18.237  1.00 94.44           H  
ATOM   1667  CG2 ILE A 116      -9.731  -7.938  19.802  1.00 94.44           C  
ATOM   1668 HG21 ILE A 116      -9.150  -7.484  20.605  1.00 94.44           H  
ATOM   1669 HG22 ILE A 116      -9.602  -9.019  19.835  1.00 94.44           H  
ATOM   1670 HG23 ILE A 116     -10.777  -7.692  19.987  1.00 94.44           H  
ATOM   1671  CD1 ILE A 116      -6.823  -7.058  19.244  1.00 94.44           C  
ATOM   1672 HD11 ILE A 116      -7.066  -6.003  19.371  1.00 94.44           H  
ATOM   1673 HD12 ILE A 116      -5.799  -7.148  18.879  1.00 94.44           H  
ATOM   1674 HD13 ILE A 116      -6.888  -7.582  20.198  1.00 94.44           H  
ATOM   1675  N   ALA A 117     -12.202  -6.753  17.312  1.00 90.56           N  
ATOM   1676  H   ALA A 117     -11.653  -5.973  16.979  1.00 90.56           H  
ATOM   1677  CA  ALA A 117     -13.642  -6.577  17.469  1.00 90.56           C  
ATOM   1678  HA  ALA A 117     -13.911  -6.866  18.485  1.00 90.56           H  
ATOM   1679  C   ALA A 117     -14.431  -7.491  16.516  1.00 90.56           C  
ATOM   1680  CB  ALA A 117     -13.993  -5.096  17.288  1.00 90.56           C  
ATOM   1681  HB1 ALA A 117     -13.448  -4.494  18.014  1.00 90.56           H  
ATOM   1682  HB2 ALA A 117     -15.064  -4.954  17.432  1.00 90.56           H  
ATOM   1683  HB3 ALA A 117     -13.731  -4.763  16.283  1.00 90.56           H  
ATOM   1684  O   ALA A 117     -15.336  -8.183  16.980  1.00 90.56           O  
ATOM   1685  N   ASP A 118     -14.048  -7.559  15.234  1.00 88.13           N  
ATOM   1686  H   ASP A 118     -13.324  -6.928  14.922  1.00 88.13           H  
ATOM   1687  CA  ASP A 118     -14.638  -8.468  14.237  1.00 88.13           C  
ATOM   1688  HA  ASP A 118     -15.700  -8.245  14.129  1.00 88.13           H  
ATOM   1689  C   ASP A 118     -14.530  -9.937  14.669  1.00 88.13           C  
ATOM   1690  CB  ASP A 118     -13.951  -8.290  12.861  1.00 88.13           C  
ATOM   1691  HB2 ASP A 118     -12.869  -8.297  12.991  1.00 88.13           H  
ATOM   1692  HB3 ASP A 118     -14.212  -9.142  12.234  1.00 88.13           H  
ATOM   1693  O   ASP A 118     -15.509 -10.683  14.616  1.00 88.13           O  
ATOM   1694  CG  ASP A 118     -14.368  -7.025  12.103  1.00 88.13           C  
ATOM   1695  OD1 ASP A 118     -15.429  -6.467  12.448  1.00 88.13           O  
ATOM   1696  OD2 ASP A 118     -13.652  -6.587  11.175  1.00 88.13           O  
ATOM   1697  N   SER A 119     -13.360 -10.348  15.159  1.00 91.54           N  
ATOM   1698  H   SER A 119     -12.598  -9.684  15.169  1.00 91.54           H  
ATOM   1699  CA  SER A 119     -13.095 -11.731  15.577  1.00 91.54           C  
ATOM   1700  HA  SER A 119     -13.372 -12.403  14.765  1.00 91.54           H  
ATOM   1701  C   SER A 119     -13.925 -12.116  16.812  1.00 91.54           C  
ATOM   1702  CB  SER A 119     -11.598 -11.924  15.843  1.00 91.54           C  
ATOM   1703  HB2 SER A 119     -11.398 -12.983  16.005  1.00 91.54           H  
ATOM   1704  HB3 SER A 119     -11.317 -11.369  16.738  1.00 91.54           H  
ATOM   1705  O   SER A 119     -14.551 -13.181  16.845  1.00 91.54           O  
ATOM   1706  OG  SER A 119     -10.812 -11.469  14.751  1.00 91.54           O  
ATOM   1707  HG  SER A 119     -10.816 -10.509  14.777  1.00 91.54           H  
ATOM   1708  N   TYR A 120     -14.036 -11.218  17.801  1.00 90.15           N  
ATOM   1709  H   TYR A 120     -13.494 -10.368  17.739  1.00 90.15           H  
ATOM   1710  CA  TYR A 120     -14.910 -11.411  18.968  1.00 90.15           C  
ATOM   1711  HA  TYR A 120     -14.613 -12.311  19.506  1.00 90.15           H  
ATOM   1712  C   TYR A 120     -16.373 -11.570  18.551  1.00 90.15           C  
ATOM   1713  CB  TYR A 120     -14.797 -10.199  19.903  1.00 90.15           C  
ATOM   1714  HB2 TYR A 120     -13.764 -10.086  20.233  1.00 90.15           H  
ATOM   1715  HB3 TYR A 120     -15.055  -9.291  19.358  1.00 90.15           H  
ATOM   1716  O   TYR A 120     -17.126 -12.432  19.032  1.00 90.15           O  
ATOM   1717  CG  TYR A 120     -15.697 -10.318  21.117  1.00 90.15           C  
ATOM   1718  CD1 TYR A 120     -16.952  -9.677  21.152  1.00 90.15           C  
ATOM   1719  HD1 TYR A 120     -17.265  -9.070  20.315  1.00 90.15           H  
ATOM   1720  CD2 TYR A 120     -15.278 -11.091  22.212  1.00 90.15           C  
ATOM   1721  HD2 TYR A 120     -14.311 -11.571  22.178  1.00 90.15           H  
ATOM   1722  CE1 TYR A 120     -17.776  -9.811  22.289  1.00 90.15           C  
ATOM   1723  HE1 TYR A 120     -18.726  -9.301  22.344  1.00 90.15           H  
ATOM   1724  CE2 TYR A 120     -16.088 -11.218  23.354  1.00 90.15           C  
ATOM   1725  HE2 TYR A 120     -15.747 -11.780  24.211  1.00 90.15           H  
ATOM   1726  OH  TYR A 120     -18.148 -10.736  24.476  1.00 90.15           O  
ATOM   1727  HH  TYR A 120     -17.704 -11.187  25.198  1.00 90.15           H  
ATOM   1728  CZ  TYR A 120     -17.343 -10.580  23.394  1.00 90.15           C  
ATOM   1729  N   GLU A 121     -16.774 -10.718  17.617  1.00 83.41           N  
ATOM   1730  H   GLU A 121     -16.098 -10.049  17.275  1.00 83.41           H  
ATOM   1731  CA  GLU A 121     -18.102 -10.661  17.052  1.00 83.41           C  
ATOM   1732  HA  GLU A 121     -18.812 -10.601  17.877  1.00 83.41           H  
ATOM   1733  C   GLU A 121     -18.456 -11.933  16.271  1.00 83.41           C  
ATOM   1734  CB  GLU A 121     -18.177  -9.368  16.218  1.00 83.41           C  
ATOM   1735  HB2 GLU A 121     -18.843  -9.483  15.362  1.00 83.41           H  
ATOM   1736  HB3 GLU A 121     -17.210  -9.131  15.776  1.00 83.41           H  
ATOM   1737  O   GLU A 121     -19.572 -12.440  16.437  1.00 83.41           O  
ATOM   1738  CG  GLU A 121     -18.639  -8.220  17.129  1.00 83.41           C  
ATOM   1739  HG2 GLU A 121     -17.892  -8.093  17.912  1.00 83.41           H  
ATOM   1740  HG3 GLU A 121     -19.575  -8.511  17.605  1.00 83.41           H  
ATOM   1741  CD  GLU A 121     -18.871  -6.883  16.415  1.00 83.41           C  
ATOM   1742  OE1 GLU A 121     -19.044  -5.858  17.114  1.00 83.41           O  
ATOM   1743  OE2 GLU A 121     -19.056  -6.866  15.187  1.00 83.41           O  
ATOM   1744  N   ALA A 122     -17.516 -12.482  15.507  1.00 83.24           N  
ATOM   1745  H   ALA A 122     -16.660 -11.966  15.362  1.00 83.24           H  
ATOM   1746  CA  ALA A 122     -17.631 -13.769  14.828  1.00 83.24           C  
ATOM   1747  HA  ALA A 122     -18.595 -13.816  14.321  1.00 83.24           H  
ATOM   1748  C   ALA A 122     -17.571 -14.971  15.797  1.00 83.24           C  
ATOM   1749  CB  ALA A 122     -16.537 -13.817  13.756  1.00 83.24           C  
ATOM   1750  HB1 ALA A 122     -16.707 -13.032  13.018  1.00 83.24           H  
ATOM   1751  HB2 ALA A 122     -15.558 -13.659  14.208  1.00 83.24           H  
ATOM   1752  HB3 ALA A 122     -16.548 -14.783  13.251  1.00 83.24           H  
ATOM   1753  O   ALA A 122     -17.971 -16.079  15.446  1.00 83.24           O  
ATOM   1754  N   GLY A 123     -17.166 -14.756  17.055  1.00 83.35           N  
ATOM   1755  H   GLY A 123     -16.758 -13.854  17.254  1.00 83.35           H  
ATOM   1756  CA  GLY A 123     -17.027 -15.814  18.060  1.00 83.35           C  
ATOM   1757  HA2 GLY A 123     -16.954 -15.342  19.040  1.00 83.35           H  
ATOM   1758  HA3 GLY A 123     -17.893 -16.475  18.034  1.00 83.35           H  
ATOM   1759  C   GLY A 123     -15.773 -16.665  17.873  1.00 83.35           C  
ATOM   1760  O   GLY A 123     -15.772 -17.839  18.242  1.00 83.35           O  
ATOM   1761  N   GLU A 124     -14.737 -16.082  17.280  1.00 87.40           N  
ATOM   1762  H   GLU A 124     -14.802 -15.106  17.028  1.00 87.40           H  
ATOM   1763  CA  GLU A 124     -13.460 -16.737  17.027  1.00 87.40           C  
ATOM   1764  HA  GLU A 124     -13.651 -17.747  16.662  1.00 87.40           H  
ATOM   1765  C   GLU A 124     -12.630 -16.860  18.302  1.00 87.40           C  
ATOM   1766  CB  GLU A 124     -12.683 -15.979  15.945  1.00 87.40           C  
ATOM   1767  HB2 GLU A 124     -11.714 -16.457  15.799  1.00 87.40           H  
ATOM   1768  HB3 GLU A 124     -12.527 -14.948  16.264  1.00 87.40           H  
ATOM   1769  O   GLU A 124     -12.808 -16.104  19.262  1.00 87.40           O  
ATOM   1770  CG  GLU A 124     -13.459 -16.013  14.624  1.00 87.40           C  
ATOM   1771  HG2 GLU A 124     -14.435 -15.547  14.761  1.00 87.40           H  
ATOM   1772  HG3 GLU A 124     -13.625 -17.056  14.353  1.00 87.40           H  
ATOM   1773  CD  GLU A 124     -12.741 -15.313  13.474  1.00 87.40           C  
ATOM   1774  OE1 GLU A 124     -13.192 -15.476  12.322  1.00 87.40           O  
ATOM   1775  OE2 GLU A 124     -11.692 -14.666  13.663  1.00 87.40           O  
ATOM   1776  N   ASP A 125     -11.709 -17.822  18.304  1.00 90.71           N  
ATOM   1777  H   ASP A 125     -11.547 -18.347  17.457  1.00 90.71           H  
ATOM   1778  CA  ASP A 125     -10.774 -18.005  19.406  1.00 90.71           C  
ATOM   1779  HA  ASP A 125     -11.362 -18.139  20.314  1.00 90.71           H  
ATOM   1780  C   ASP A 125      -9.847 -16.780  19.551  1.00 90.71           C  
ATOM   1781  CB  ASP A 125      -9.971 -19.291  19.190  1.00 90.71           C  
ATOM   1782  HB2 ASP A 125      -9.336 -19.183  18.311  1.00 90.71           H  
ATOM   1783  HB3 ASP A 125     -10.656 -20.121  19.019  1.00 90.71           H  
ATOM   1784  O   ASP A 125      -9.385 -16.253  18.535  1.00 90.71           O  
ATOM   1785  CG  ASP A 125      -9.116 -19.589  20.418  1.00 90.71           C  
ATOM   1786  OD1 ASP A 125      -7.959 -19.121  20.441  1.00 90.71           O  
ATOM   1787  OD2 ASP A 125      -9.658 -20.225  21.348  1.00 90.71           O  
ATOM   1788  N   PRO A 126      -9.538 -16.328  20.780  1.00 92.14           N  
ATOM   1789  CA  PRO A 126      -8.624 -15.210  21.010  1.00 92.14           C  
ATOM   1790  HA  PRO A 126      -9.104 -14.295  20.663  1.00 92.14           H  
ATOM   1791  C   PRO A 126      -7.267 -15.350  20.309  1.00 92.14           C  
ATOM   1792  CB  PRO A 126      -8.444 -15.137  22.527  1.00 92.14           C  
ATOM   1793  HB2 PRO A 126      -7.613 -15.766  22.844  1.00 92.14           H  
ATOM   1794  HB3 PRO A 126      -8.296 -14.109  22.860  1.00 92.14           H  
ATOM   1795  O   PRO A 126      -6.769 -14.369  19.774  1.00 92.14           O  
ATOM   1796  CG  PRO A 126      -9.748 -15.720  23.058  1.00 92.14           C  
ATOM   1797  HG2 PRO A 126      -9.634 -16.167  24.046  1.00 92.14           H  
ATOM   1798  HG3 PRO A 126     -10.508 -14.939  23.076  1.00 92.14           H  
ATOM   1799  CD  PRO A 126     -10.112 -16.783  22.035  1.00 92.14           C  
ATOM   1800  HD2 PRO A 126     -11.196 -16.874  21.975  1.00 92.14           H  
ATOM   1801  HD3 PRO A 126      -9.659 -17.732  22.322  1.00 92.14           H  
ATOM   1802  N   ALA A 127      -6.690 -16.553  20.230  1.00 93.62           N  
ATOM   1803  H   ALA A 127      -7.164 -17.371  20.586  1.00 93.62           H  
ATOM   1804  CA  ALA A 127      -5.410 -16.744  19.545  1.00 93.62           C  
ATOM   1805  HA  ALA A 127      -4.699 -16.006  19.917  1.00 93.62           H  
ATOM   1806  C   ALA A 127      -5.528 -16.544  18.022  1.00 93.62           C  
ATOM   1807  CB  ALA A 127      -4.885 -18.143  19.886  1.00 93.62           C  
ATOM   1808  HB1 ALA A 127      -4.823 -18.261  20.968  1.00 93.62           H  
ATOM   1809  HB2 ALA A 127      -5.550 -18.904  19.477  1.00 93.62           H  
ATOM   1810  HB3 ALA A 127      -3.891 -18.269  19.456  1.00 93.62           H  
ATOM   1811  O   ALA A 127      -4.606 -16.046  17.374  1.00 93.62           O  
ATOM   1812  N   VAL A 128      -6.683 -16.896  17.441  1.00 94.33           N  
ATOM   1813  H   VAL A 128      -7.428 -17.218  18.042  1.00 94.33           H  
ATOM   1814  CA  VAL A 128      -6.993 -16.598  16.032  1.00 94.33           C  
ATOM   1815  HA  VAL A 128      -6.145 -16.896  15.415  1.00 94.33           H  
ATOM   1816  C   VAL A 128      -7.173 -15.093  15.843  1.00 94.33           C  
ATOM   1817  CB  VAL A 128      -8.240 -17.369  15.551  1.00 94.33           C  
ATOM   1818  HB  VAL A 128      -9.090 -17.136  16.192  1.00 94.33           H  
ATOM   1819  O   VAL A 128      -6.667 -14.542  14.867  1.00 94.33           O  
ATOM   1820  CG1 VAL A 128      -8.629 -17.011  14.109  1.00 94.33           C  
ATOM   1821 HG11 VAL A 128      -7.776 -17.148  13.445  1.00 94.33           H  
ATOM   1822 HG12 VAL A 128      -9.458 -17.636  13.779  1.00 94.33           H  
ATOM   1823 HG13 VAL A 128      -8.959 -15.973  14.061  1.00 94.33           H  
ATOM   1824  CG2 VAL A 128      -7.999 -18.885  15.604  1.00 94.33           C  
ATOM   1825 HG21 VAL A 128      -7.742 -19.189  16.619  1.00 94.33           H  
ATOM   1826 HG22 VAL A 128      -8.902 -19.413  15.299  1.00 94.33           H  
ATOM   1827 HG23 VAL A 128      -7.177 -19.150  14.939  1.00 94.33           H  
ATOM   1828  N   ALA A 129      -7.839 -14.424  16.786  1.00 94.45           N  
ATOM   1829  H   ALA A 129      -8.228 -14.941  17.562  1.00 94.45           H  
ATOM   1830  CA  ALA A 129      -8.033 -12.978  16.760  1.00 94.45           C  
ATOM   1831  HA  ALA A 129      -8.511 -12.713  15.816  1.00 94.45           H  
ATOM   1832  C   ALA A 129      -6.705 -12.206  16.833  1.00 94.45           C  
ATOM   1833  CB  ALA A 129      -8.978 -12.590  17.899  1.00 94.45           C  
ATOM   1834  HB1 ALA A 129      -8.513 -12.805  18.862  1.00 94.45           H  
ATOM   1835  HB2 ALA A 129      -9.902 -13.162  17.820  1.00 94.45           H  
ATOM   1836  HB3 ALA A 129      -9.199 -11.524  17.844  1.00 94.45           H  
ATOM   1837  O   ALA A 129      -6.536 -11.254  16.076  1.00 94.45           O  
ATOM   1838  N   ASP A 130      -5.753 -12.637  17.671  1.00 96.51           N  
ATOM   1839  H   ASP A 130      -5.979 -13.374  18.323  1.00 96.51           H  
ATOM   1840  CA  ASP A 130      -4.398 -12.064  17.718  1.00 96.51           C  
ATOM   1841  HA  ASP A 130      -4.459 -11.005  17.968  1.00 96.51           H  
ATOM   1842  C   ASP A 130      -3.709 -12.169  16.353  1.00 96.51           C  
ATOM   1843  CB  ASP A 130      -3.540 -12.776  18.781  1.00 96.51           C  
ATOM   1844  HB2 ASP A 130      -3.659 -13.855  18.683  1.00 96.51           H  
ATOM   1845  HB3 ASP A 130      -2.492 -12.540  18.597  1.00 96.51           H  
ATOM   1846  O   ASP A 130      -3.263 -11.164  15.801  1.00 96.51           O  
ATOM   1847  CG  ASP A 130      -3.855 -12.350  20.214  1.00 96.51           C  
ATOM   1848  OD1 ASP A 130      -4.107 -11.147  20.443  1.00 96.51           O  
ATOM   1849  OD2 ASP A 130      -3.818 -13.213  21.121  1.00 96.51           O  
ATOM   1850  N   THR A 131      -3.707 -13.367  15.756  1.00 96.88           N  
ATOM   1851  H   THR A 131      -4.125 -14.139  16.254  1.00 96.88           H  
ATOM   1852  CA  THR A 131      -3.091 -13.594  14.437  1.00 96.88           C  
ATOM   1853  HA  THR A 131      -2.033 -13.338  14.490  1.00 96.88           H  
ATOM   1854  C   THR A 131      -3.729 -12.712  13.363  1.00 96.88           C  
ATOM   1855  CB  THR A 131      -3.221 -15.065  14.013  1.00 96.88           C  
ATOM   1856  HB  THR A 131      -4.277 -15.327  13.951  1.00 96.88           H  
ATOM   1857  O   THR A 131      -3.030 -12.083  12.572  1.00 96.88           O  
ATOM   1858  CG2 THR A 131      -2.565 -15.352  12.660  1.00 96.88           C  
ATOM   1859 HG21 THR A 131      -3.110 -14.852  11.860  1.00 96.88           H  
ATOM   1860 HG22 THR A 131      -2.571 -16.425  12.471  1.00 96.88           H  
ATOM   1861 HG23 THR A 131      -1.535 -14.995  12.668  1.00 96.88           H  
ATOM   1862  OG1 THR A 131      -2.609 -15.926  14.947  1.00 96.88           O  
ATOM   1863  HG1 THR A 131      -2.875 -15.658  15.830  1.00 96.88           H  
ATOM   1864  N   LYS A 132      -5.065 -12.624  13.335  1.00 95.97           N  
ATOM   1865  H   LYS A 132      -5.597 -13.142  14.020  1.00 95.97           H  
ATOM   1866  CA  LYS A 132      -5.772 -11.776  12.369  1.00 95.97           C  
ATOM   1867  HA  LYS A 132      -5.404 -11.994  11.366  1.00 95.97           H  
ATOM   1868  C   LYS A 132      -5.497 -10.293  12.592  1.00 95.97           C  
ATOM   1869  CB  LYS A 132      -7.275 -12.045  12.417  1.00 95.97           C  
ATOM   1870  HB2 LYS A 132      -7.766 -11.262  11.839  1.00 95.97           H  
ATOM   1871  HB3 LYS A 132      -7.630 -11.995  13.446  1.00 95.97           H  
ATOM   1872  O   LYS A 132      -5.366  -9.564  11.618  1.00 95.97           O  
ATOM   1873  CG  LYS A 132      -7.656 -13.387  11.788  1.00 95.97           C  
ATOM   1874  HG2 LYS A 132      -7.256 -13.440  10.775  1.00 95.97           H  
ATOM   1875  HG3 LYS A 132      -7.260 -14.216  12.375  1.00 95.97           H  
ATOM   1876  CD  LYS A 132      -9.179 -13.461  11.734  1.00 95.97           C  
ATOM   1877  HD2 LYS A 132      -9.577 -13.431  12.748  1.00 95.97           H  
ATOM   1878  HD3 LYS A 132      -9.552 -12.599  11.181  1.00 95.97           H  
ATOM   1879  CE  LYS A 132      -9.654 -14.726  11.031  1.00 95.97           C  
ATOM   1880  HE2 LYS A 132      -9.355 -15.588  11.627  1.00 95.97           H  
ATOM   1881  HE3 LYS A 132      -9.188 -14.787  10.047  1.00 95.97           H  
ATOM   1882  NZ  LYS A 132     -11.123 -14.677  10.907  1.00 95.97           N  
ATOM   1883  HZ1 LYS A 132     -11.537 -15.521  10.537  1.00 95.97           H  
ATOM   1884  HZ2 LYS A 132     -11.447 -13.872  10.391  1.00 95.97           H  
ATOM   1885  HZ3 LYS A 132     -11.536 -14.612  11.827  1.00 95.97           H  
ATOM   1886  N   ALA A 133      -5.397  -9.839  13.839  1.00 96.54           N  
ATOM   1887  H   ALA A 133      -5.519 -10.484  14.607  1.00 96.54           H  
ATOM   1888  CA  ALA A 133      -5.087  -8.447  14.151  1.00 96.54           C  
ATOM   1889  HA  ALA A 133      -5.796  -7.801  13.634  1.00 96.54           H  
ATOM   1890  C   ALA A 133      -3.685  -8.054  13.673  1.00 96.54           C  
ATOM   1891  CB  ALA A 133      -5.248  -8.247  15.658  1.00 96.54           C  
ATOM   1892  HB1 ALA A 133      -4.508  -8.834  16.201  1.00 96.54           H  
ATOM   1893  HB2 ALA A 133      -6.245  -8.576  15.952  1.00 96.54           H  
ATOM   1894  HB3 ALA A 133      -5.121  -7.193  15.906  1.00 96.54           H  
ATOM   1895  O   ALA A 133      -3.522  -7.008  13.048  1.00 96.54           O  
ATOM   1896  N   GLN A 134      -2.692  -8.916  13.908  1.00 97.24           N  
ATOM   1897  H   GLN A 134      -2.891  -9.746  14.449  1.00 97.24           H  
ATOM   1898  CA  GLN A 134      -1.333  -8.741  13.392  1.00 97.24           C  
ATOM   1899  HA  GLN A 134      -0.935  -7.782  13.726  1.00 97.24           H  
ATOM   1900  C   GLN A 134      -1.325  -8.739  11.856  1.00 97.24           C  
ATOM   1901  CB  GLN A 134      -0.437  -9.864  13.931  1.00 97.24           C  
ATOM   1902  HB2 GLN A 134       0.549  -9.779  13.473  1.00 97.24           H  
ATOM   1903  HB3 GLN A 134      -0.868 -10.818  13.629  1.00 97.24           H  
ATOM   1904  O   GLN A 134      -0.698  -7.877  11.243  1.00 97.24           O  
ATOM   1905  CG  GLN A 134      -0.266  -9.852  15.464  1.00 97.24           C  
ATOM   1906  HG2 GLN A 134       0.312  -8.980  15.771  1.00 97.24           H  
ATOM   1907  HG3 GLN A 134      -1.235  -9.763  15.955  1.00 97.24           H  
ATOM   1908  CD  GLN A 134       0.405 -11.122  15.988  1.00 97.24           C  
ATOM   1909  NE2 GLN A 134       0.640 -11.223  17.277  1.00 97.24           N  
ATOM   1910 HE21 GLN A 134       0.905 -12.135  17.620  1.00 97.24           H  
ATOM   1911 HE22 GLN A 134       0.385 -10.468  17.898  1.00 97.24           H  
ATOM   1912  OE1 GLN A 134       0.707 -12.055  15.259  1.00 97.24           O  
ATOM   1913  N   GLN A 135      -2.080  -9.646  11.227  1.00 96.68           N  
ATOM   1914  H   GLN A 135      -2.527 -10.369  11.773  1.00 96.68           H  
ATOM   1915  CA  GLN A 135      -2.224  -9.685   9.773  1.00 96.68           C  
ATOM   1916  HA  GLN A 135      -1.225  -9.756   9.342  1.00 96.68           H  
ATOM   1917  C   GLN A 135      -2.866  -8.405   9.219  1.00 96.68           C  
ATOM   1918  CB  GLN A 135      -3.017 -10.933   9.360  1.00 96.68           C  
ATOM   1919  HB2 GLN A 135      -2.568 -11.817   9.814  1.00 96.68           H  
ATOM   1920  HB3 GLN A 135      -4.041 -10.847   9.723  1.00 96.68           H  
ATOM   1921  O   GLN A 135      -2.340  -7.850   8.266  1.00 96.68           O  
ATOM   1922  CG  GLN A 135      -3.055 -11.116   7.834  1.00 96.68           C  
ATOM   1923  HG2 GLN A 135      -3.498 -10.235   7.370  1.00 96.68           H  
ATOM   1924  HG3 GLN A 135      -3.699 -11.963   7.597  1.00 96.68           H  
ATOM   1925  CD  GLN A 135      -1.686 -11.381   7.217  1.00 96.68           C  
ATOM   1926  NE2 GLN A 135      -1.466 -11.005   5.982  1.00 96.68           N  
ATOM   1927 HE21 GLN A 135      -0.558 -11.221   5.595  1.00 96.68           H  
ATOM   1928 HE22 GLN A 135      -2.076 -10.335   5.534  1.00 96.68           H  
ATOM   1929  OE1 GLN A 135      -0.802 -11.966   7.826  1.00 96.68           O  
ATOM   1930  N   ALA A 136      -3.933  -7.890   9.838  1.00 93.36           N  
ATOM   1931  H   ALA A 136      -4.344  -8.409  10.601  1.00 93.36           H  
ATOM   1932  CA  ALA A 136      -4.595  -6.657   9.406  1.00 93.36           C  
ATOM   1933  HA  ALA A 136      -4.911  -6.776   8.370  1.00 93.36           H  
ATOM   1934  C   ALA A 136      -3.655  -5.438   9.465  1.00 93.36           C  
ATOM   1935  CB  ALA A 136      -5.839  -6.443  10.280  1.00 93.36           C  
ATOM   1936  HB1 ALA A 136      -6.361  -5.544   9.954  1.00 93.36           H  
ATOM   1937  HB2 ALA A 136      -6.511  -7.295  10.174  1.00 93.36           H  
ATOM   1938  HB3 ALA A 136      -5.554  -6.331  11.326  1.00 93.36           H  
ATOM   1939  O   ALA A 136      -3.673  -4.587   8.576  1.00 93.36           O  
ATOM   1940  N   ILE A 137      -2.789  -5.377  10.484  1.00 95.19           N  
ATOM   1941  H   ILE A 137      -2.836  -6.099  11.189  1.00 95.19           H  
ATOM   1942  CA  ILE A 137      -1.721  -4.372  10.575  1.00 95.19           C  
ATOM   1943  HA  ILE A 137      -2.161  -3.378  10.481  1.00 95.19           H  
ATOM   1944  C   ILE A 137      -0.730  -4.538   9.416  1.00 95.19           C  
ATOM   1945  CB  ILE A 137      -1.013  -4.472  11.946  1.00 95.19           C  
ATOM   1946  HB  ILE A 137      -0.738  -5.513  12.116  1.00 95.19           H  
ATOM   1947  O   ILE A 137      -0.404  -3.561   8.742  1.00 95.19           O  
ATOM   1948  CG1 ILE A 137      -1.958  -4.023  13.081  1.00 95.19           C  
ATOM   1949 HG12 ILE A 137      -2.974  -4.366  12.884  1.00 95.19           H  
ATOM   1950 HG13 ILE A 137      -1.974  -2.934  13.119  1.00 95.19           H  
ATOM   1951  CG2 ILE A 137       0.277  -3.632  11.985  1.00 95.19           C  
ATOM   1952 HG21 ILE A 137       1.006  -4.014  11.271  1.00 95.19           H  
ATOM   1953 HG22 ILE A 137       0.063  -2.591  11.742  1.00 95.19           H  
ATOM   1954 HG23 ILE A 137       0.739  -3.689  12.971  1.00 95.19           H  
ATOM   1955  CD1 ILE A 137      -1.552  -4.552  14.460  1.00 95.19           C  
ATOM   1956 HD11 ILE A 137      -0.562  -4.193  14.742  1.00 95.19           H  
ATOM   1957 HD12 ILE A 137      -2.279  -4.211  15.196  1.00 95.19           H  
ATOM   1958 HD13 ILE A 137      -1.546  -5.642  14.454  1.00 95.19           H  
ATOM   1959  N   ASN A 138      -0.267  -5.762   9.158  1.00 96.19           N  
ATOM   1960  H   ASN A 138      -0.555  -6.530   9.747  1.00 96.19           H  
ATOM   1961  CA  ASN A 138       0.685  -6.019   8.081  1.00 96.19           C  
ATOM   1962  HA  ASN A 138       1.536  -5.348   8.194  1.00 96.19           H  
ATOM   1963  C   ASN A 138       0.094  -5.743   6.692  1.00 96.19           C  
ATOM   1964  CB  ASN A 138       1.184  -7.463   8.171  1.00 96.19           C  
ATOM   1965  HB2 ASN A 138       1.792  -7.637   7.284  1.00 96.19           H  
ATOM   1966  HB3 ASN A 138       0.343  -8.156   8.173  1.00 96.19           H  
ATOM   1967  O   ASN A 138       0.780  -5.177   5.843  1.00 96.19           O  
ATOM   1968  CG  ASN A 138       2.098  -7.733   9.347  1.00 96.19           C  
ATOM   1969  ND2 ASN A 138       2.073  -8.930   9.883  1.00 96.19           N  
ATOM   1970 HD21 ASN A 138       2.758  -9.096  10.606  1.00 96.19           H  
ATOM   1971 HD22 ASN A 138       1.459  -9.643   9.515  1.00 96.19           H  
ATOM   1972  OD1 ASN A 138       2.875  -6.894   9.771  1.00 96.19           O  
ATOM   1973  N   ASP A 139      -1.168  -6.103   6.453  1.00 93.69           N  
ATOM   1974  H   ASP A 139      -1.660  -6.615   7.171  1.00 93.69           H  
ATOM   1975  CA  ASP A 139      -1.880  -5.845   5.197  1.00 93.69           C  
ATOM   1976  HA  ASP A 139      -1.328  -6.290   4.369  1.00 93.69           H  
ATOM   1977  C   ASP A 139      -1.977  -4.340   4.930  1.00 93.69           C  
ATOM   1978  CB  ASP A 139      -3.288  -6.469   5.244  1.00 93.69           C  
ATOM   1979  HB2 ASP A 139      -3.795  -6.143   6.153  1.00 93.69           H  
ATOM   1980  HB3 ASP A 139      -3.858  -6.094   4.394  1.00 93.69           H  
ATOM   1981  O   ASP A 139      -1.713  -3.878   3.818  1.00 93.69           O  
ATOM   1982  CG  ASP A 139      -3.301  -8.001   5.172  1.00 93.69           C  
ATOM   1983  OD1 ASP A 139      -2.336  -8.594   4.631  1.00 93.69           O  
ATOM   1984  OD2 ASP A 139      -4.293  -8.605   5.630  1.00 93.69           O  
ATOM   1985  N   TYR A 140      -2.256  -3.550   5.970  1.00 90.38           N  
ATOM   1986  H   TYR A 140      -2.476  -3.979   6.858  1.00 90.38           H  
ATOM   1987  CA  TYR A 140      -2.256  -2.096   5.871  1.00 90.38           C  
ATOM   1988  HA  TYR A 140      -3.013  -1.804   5.142  1.00 90.38           H  
ATOM   1989  C   TYR A 140      -0.910  -1.541   5.378  1.00 90.38           C  
ATOM   1990  CB  TYR A 140      -2.641  -1.505   7.226  1.00 90.38           C  
ATOM   1991  HB2 TYR A 140      -3.674  -1.775   7.445  1.00 90.38           H  
ATOM   1992  HB3 TYR A 140      -2.021  -1.932   8.014  1.00 90.38           H  
ATOM   1993  O   TYR A 140      -0.884  -0.718   4.458  1.00 90.38           O  
ATOM   1994  CG  TYR A 140      -2.504  -0.005   7.267  1.00 90.38           C  
ATOM   1995  CD1 TYR A 140      -1.486   0.599   8.019  1.00 90.38           C  
ATOM   1996  HD1 TYR A 140      -0.783  -0.017   8.559  1.00 90.38           H  
ATOM   1997  CD2 TYR A 140      -3.392   0.781   6.523  1.00 90.38           C  
ATOM   1998  HD2 TYR A 140      -4.150   0.289   5.931  1.00 90.38           H  
ATOM   1999  CE1 TYR A 140      -1.435   2.000   8.110  1.00 90.38           C  
ATOM   2000  HE1 TYR A 140      -0.736   2.459   8.793  1.00 90.38           H  
ATOM   2001  CE2 TYR A 140      -3.289   2.179   6.545  1.00 90.38           C  
ATOM   2002  HE2 TYR A 140      -3.963   2.787   5.960  1.00 90.38           H  
ATOM   2003  OH  TYR A 140      -2.348   4.152   7.433  1.00 90.38           O  
ATOM   2004  HH  TYR A 140      -3.044   4.524   6.886  1.00 90.38           H  
ATOM   2005  CZ  TYR A 140      -2.336   2.796   7.365  1.00 90.38           C  
ATOM   2006  N   TYR A 141       0.212  -2.014   5.923  1.00 92.14           N  
ATOM   2007  H   TYR A 141       0.138  -2.702   6.659  1.00 92.14           H  
ATOM   2008  CA  TYR A 141       1.545  -1.601   5.473  1.00 92.14           C  
ATOM   2009  HA  TYR A 141       1.553  -0.516   5.371  1.00 92.14           H  
ATOM   2010  C   TYR A 141       1.923  -2.163   4.096  1.00 92.14           C  
ATOM   2011  CB  TYR A 141       2.579  -1.979   6.537  1.00 92.14           C  
ATOM   2012  HB2 TYR A 141       3.569  -1.989   6.082  1.00 92.14           H  
ATOM   2013  HB3 TYR A 141       2.383  -2.986   6.906  1.00 92.14           H  
ATOM   2014  O   TYR A 141       2.534  -1.449   3.295  1.00 92.14           O  
ATOM   2015  CG  TYR A 141       2.613  -0.994   7.687  1.00 92.14           C  
ATOM   2016  CD1 TYR A 141       3.173   0.276   7.475  1.00 92.14           C  
ATOM   2017  HD1 TYR A 141       3.533   0.548   6.494  1.00 92.14           H  
ATOM   2018  CD2 TYR A 141       2.104  -1.332   8.954  1.00 92.14           C  
ATOM   2019  HD2 TYR A 141       1.698  -2.318   9.121  1.00 92.14           H  
ATOM   2020  CE1 TYR A 141       3.281   1.189   8.532  1.00 92.14           C  
ATOM   2021  HE1 TYR A 141       3.753   2.145   8.359  1.00 92.14           H  
ATOM   2022  CE2 TYR A 141       2.179  -0.407  10.014  1.00 92.14           C  
ATOM   2023  HE2 TYR A 141       1.825  -0.675  10.999  1.00 92.14           H  
ATOM   2024  OH  TYR A 141       2.898   1.747  10.815  1.00 92.14           O  
ATOM   2025  HH  TYR A 141       3.451   2.472  10.515  1.00 92.14           H  
ATOM   2026  CZ  TYR A 141       2.788   0.847   9.807  1.00 92.14           C  
ATOM   2027  N   ALA A 142       1.500  -3.387   3.774  1.00 92.49           N  
ATOM   2028  H   ALA A 142       1.026  -3.932   4.480  1.00 92.49           H  
ATOM   2029  CA  ALA A 142       1.743  -4.021   2.481  1.00 92.49           C  
ATOM   2030  HA  ALA A 142       2.819  -4.106   2.333  1.00 92.49           H  
ATOM   2031  C   ALA A 142       1.181  -3.189   1.317  1.00 92.49           C  
ATOM   2032  CB  ALA A 142       1.155  -5.435   2.510  1.00 92.49           C  
ATOM   2033  HB1 ALA A 142       1.610  -6.003   3.321  1.00 92.49           H  
ATOM   2034  HB2 ALA A 142       1.361  -5.943   1.567  1.00 92.49           H  
ATOM   2035  HB3 ALA A 142       0.075  -5.396   2.656  1.00 92.49           H  
ATOM   2036  O   ALA A 142       1.847  -3.047   0.294  1.00 92.49           O  
ATOM   2037  N   THR A 143       0.029  -2.528   1.490  1.00 86.11           N  
ATOM   2038  H   THR A 143      -0.515  -2.739   2.315  1.00 86.11           H  
ATOM   2039  CA  THR A 143      -0.523  -1.618   0.461  1.00 86.11           C  
ATOM   2040  HA  THR A 143      -0.709  -2.192  -0.447  1.00 86.11           H  
ATOM   2041  C   THR A 143       0.445  -0.489   0.086  1.00 86.11           C  
ATOM   2042  CB  THR A 143      -1.854  -0.979   0.891  1.00 86.11           C  
ATOM   2043  HB  THR A 143      -2.215  -0.373   0.060  1.00 86.11           H  
ATOM   2044  O   THR A 143       0.519  -0.075  -1.068  1.00 86.11           O  
ATOM   2045  CG2 THR A 143      -2.943  -2.003   1.208  1.00 86.11           C  
ATOM   2046 HG21 THR A 143      -3.365  -2.375   0.274  1.00 86.11           H  
ATOM   2047 HG22 THR A 143      -2.548  -2.854   1.764  1.00 86.11           H  
ATOM   2048 HG23 THR A 143      -3.737  -1.543   1.795  1.00 86.11           H  
ATOM   2049  OG1 THR A 143      -1.693  -0.102   1.996  1.00 86.11           O  
ATOM   2050  HG1 THR A 143      -1.514  -0.632   2.776  1.00 86.11           H  
ATOM   2051  N   LYS A 144       1.229   0.009   1.050  1.00 83.97           N  
ATOM   2052  H   LYS A 144       1.192  -0.434   1.957  1.00 83.97           H  
ATOM   2053  CA  LYS A 144       2.213   1.080   0.830  1.00 83.97           C  
ATOM   2054  HA  LYS A 144       1.802   1.802   0.124  1.00 83.97           H  
ATOM   2055  C   LYS A 144       3.472   0.547   0.155  1.00 83.97           C  
ATOM   2056  CB  LYS A 144       2.533   1.784   2.163  1.00 83.97           C  
ATOM   2057  HB2 LYS A 144       3.197   2.625   1.968  1.00 83.97           H  
ATOM   2058  HB3 LYS A 144       3.063   1.089   2.815  1.00 83.97           H  
ATOM   2059  O   LYS A 144       4.049   1.239  -0.682  1.00 83.97           O  
ATOM   2060  CG  LYS A 144       1.284   2.290   2.910  1.00 83.97           C  
ATOM   2061  HG2 LYS A 144       1.599   2.710   3.865  1.00 83.97           H  
ATOM   2062  HG3 LYS A 144       0.626   1.449   3.129  1.00 83.97           H  
ATOM   2063  CD  LYS A 144       0.509   3.368   2.134  1.00 83.97           C  
ATOM   2064  HD2 LYS A 144       0.361   3.077   1.094  1.00 83.97           H  
ATOM   2065  HD3 LYS A 144       1.097   4.285   2.147  1.00 83.97           H  
ATOM   2066  CE  LYS A 144      -0.858   3.645   2.774  1.00 83.97           C  
ATOM   2067  HE2 LYS A 144      -0.766   3.540   3.855  1.00 83.97           H  
ATOM   2068  HE3 LYS A 144      -1.140   4.676   2.558  1.00 83.97           H  
ATOM   2069  NZ  LYS A 144      -1.907   2.728   2.251  1.00 83.97           N  
ATOM   2070  HZ1 LYS A 144      -1.648   1.760   2.381  1.00 83.97           H  
ATOM   2071  HZ2 LYS A 144      -2.047   2.838   1.257  1.00 83.97           H  
ATOM   2072  HZ3 LYS A 144      -2.794   2.846   2.719  1.00 83.97           H  
ATOM   2073  N   GLN A 145       3.861  -0.686   0.477  1.00 91.07           N  
ATOM   2074  H   GLN A 145       3.323  -1.194   1.165  1.00 91.07           H  
ATOM   2075  CA  GLN A 145       4.942  -1.380  -0.218  1.00 91.07           C  
ATOM   2076  HA  GLN A 145       5.833  -0.752  -0.205  1.00 91.07           H  
ATOM   2077  C   GLN A 145       4.589  -1.630  -1.686  1.00 91.07           C  
ATOM   2078  CB  GLN A 145       5.271  -2.700   0.484  1.00 91.07           C  
ATOM   2079  HB2 GLN A 145       4.378  -3.322   0.541  1.00 91.07           H  
ATOM   2080  HB3 GLN A 145       6.015  -3.226  -0.115  1.00 91.07           H  
ATOM   2081  O   GLN A 145       5.416  -1.343  -2.543  1.00 91.07           O  
ATOM   2082  CG  GLN A 145       5.840  -2.487   1.888  1.00 91.07           C  
ATOM   2083  HG2 GLN A 145       5.098  -1.968   2.497  1.00 91.07           H  
ATOM   2084  HG3 GLN A 145       6.743  -1.879   1.830  1.00 91.07           H  
ATOM   2085  CD  GLN A 145       6.144  -3.803   2.583  1.00 91.07           C  
ATOM   2086  NE2 GLN A 145       7.337  -3.983   3.098  1.00 91.07           N  
ATOM   2087 HE21 GLN A 145       7.540  -4.835   3.601  1.00 91.07           H  
ATOM   2088 HE22 GLN A 145       8.071  -3.297   2.997  1.00 91.07           H  
ATOM   2089  OE1 GLN A 145       5.301  -4.679   2.686  1.00 91.07           O  
ATOM   2090  N   ILE A 146       3.362  -2.070  -1.990  1.00 89.02           N  
ATOM   2091  H   ILE A 146       2.742  -2.331  -1.238  1.00 89.02           H  
ATOM   2092  CA  ILE A 146       2.902  -2.281  -3.373  1.00 89.02           C  
ATOM   2093  HA  ILE A 146       3.555  -3.011  -3.852  1.00 89.02           H  
ATOM   2094  C   ILE A 146       3.028  -0.988  -4.182  1.00 89.02           C  
ATOM   2095  CB  ILE A 146       1.464  -2.843  -3.405  1.00 89.02           C  
ATOM   2096  HB  ILE A 146       0.825  -2.210  -2.790  1.00 89.02           H  
ATOM   2097  O   ILE A 146       3.700  -0.985  -5.207  1.00 89.02           O  
ATOM   2098  CG1 ILE A 146       1.454  -4.278  -2.835  1.00 89.02           C  
ATOM   2099 HG12 ILE A 146       2.034  -4.307  -1.912  1.00 89.02           H  
ATOM   2100 HG13 ILE A 146       1.935  -4.953  -3.543  1.00 89.02           H  
ATOM   2101  CG2 ILE A 146       0.909  -2.849  -4.843  1.00 89.02           C  
ATOM   2102 HG21 ILE A 146       0.826  -1.837  -5.239  1.00 89.02           H  
ATOM   2103 HG22 ILE A 146       1.569  -3.420  -5.495  1.00 89.02           H  
ATOM   2104 HG23 ILE A 146      -0.086  -3.294  -4.877  1.00 89.02           H  
ATOM   2105  CD1 ILE A 146       0.054  -4.811  -2.509  1.00 89.02           C  
ATOM   2106 HD11 ILE A 146      -0.535  -4.929  -3.419  1.00 89.02           H  
ATOM   2107 HD12 ILE A 146      -0.456  -4.128  -1.829  1.00 89.02           H  
ATOM   2108 HD13 ILE A 146       0.145  -5.785  -2.028  1.00 89.02           H  
ATOM   2109  N   THR A 147       2.483   0.131  -3.693  1.00 83.31           N  
ATOM   2110  H   THR A 147       1.884   0.069  -2.882  1.00 83.31           H  
ATOM   2111  CA  THR A 147       2.589   1.424  -4.395  1.00 83.31           C  
ATOM   2112  HA  THR A 147       2.099   1.328  -5.364  1.00 83.31           H  
ATOM   2113  C   THR A 147       4.044   1.827  -4.671  1.00 83.31           C  
ATOM   2114  CB  THR A 147       1.861   2.517  -3.599  1.00 83.31           C  
ATOM   2115  HB  THR A 147       2.254   2.552  -2.583  1.00 83.31           H  
ATOM   2116  O   THR A 147       4.350   2.300  -5.763  1.00 83.31           O  
ATOM   2117  CG2 THR A 147       1.965   3.910  -4.220  1.00 83.31           C  
ATOM   2118 HG21 THR A 147       1.312   4.606  -3.692  1.00 83.31           H  
ATOM   2119 HG22 THR A 147       2.989   4.276  -4.149  1.00 83.31           H  
ATOM   2120 HG23 THR A 147       1.676   3.871  -5.270  1.00 83.31           H  
ATOM   2121  OG1 THR A 147       0.487   2.204  -3.551  1.00 83.31           O  
ATOM   2122  HG1 THR A 147       0.018   2.927  -3.130  1.00 83.31           H  
ATOM   2123  N   LEU A 148       4.957   1.600  -3.718  1.00 87.02           N  
ATOM   2124  H   LEU A 148       4.652   1.171  -2.856  1.00 87.02           H  
ATOM   2125  CA  LEU A 148       6.388   1.870  -3.890  1.00 87.02           C  
ATOM   2126  HA  LEU A 148       6.505   2.900  -4.226  1.00 87.02           H  
ATOM   2127  C   LEU A 148       7.038   0.965  -4.958  1.00 87.02           C  
ATOM   2128  CB  LEU A 148       7.061   1.705  -2.513  1.00 87.02           C  
ATOM   2129  HB2 LEU A 148       6.877   0.691  -2.160  1.00 87.02           H  
ATOM   2130  HB3 LEU A 148       6.591   2.391  -1.808  1.00 87.02           H  
ATOM   2131  O   LEU A 148       7.859   1.434  -5.749  1.00 87.02           O  
ATOM   2132  CG  LEU A 148       8.581   1.939  -2.501  1.00 87.02           C  
ATOM   2133  HG  LEU A 148       9.061   1.279  -3.223  1.00 87.02           H  
ATOM   2134  CD1 LEU A 148       8.946   3.393  -2.814  1.00 87.02           C  
ATOM   2135 HD11 LEU A 148      10.021   3.538  -2.711  1.00 87.02           H  
ATOM   2136 HD12 LEU A 148       8.661   3.628  -3.840  1.00 87.02           H  
ATOM   2137 HD13 LEU A 148       8.420   4.066  -2.137  1.00 87.02           H  
ATOM   2138  CD2 LEU A 148       9.131   1.596  -1.117  1.00 87.02           C  
ATOM   2139 HD21 LEU A 148       8.898   0.557  -0.881  1.00 87.02           H  
ATOM   2140 HD22 LEU A 148      10.215   1.716  -1.116  1.00 87.02           H  
ATOM   2141 HD23 LEU A 148       8.686   2.244  -0.362  1.00 87.02           H  
ATOM   2142  N   LEU A 149       6.694  -0.325  -4.986  1.00 90.54           N  
ATOM   2143  H   LEU A 149       5.999  -0.648  -4.329  1.00 90.54           H  
ATOM   2144  CA  LEU A 149       7.224  -1.293  -5.956  1.00 90.54           C  
ATOM   2145  HA  LEU A 149       8.307  -1.189  -6.015  1.00 90.54           H  
ATOM   2146  C   LEU A 149       6.686  -1.045  -7.373  1.00 90.54           C  
ATOM   2147  CB  LEU A 149       6.877  -2.722  -5.501  1.00 90.54           C  
ATOM   2148  HB2 LEU A 149       7.140  -3.407  -6.308  1.00 90.54           H  
ATOM   2149  HB3 LEU A 149       5.798  -2.788  -5.363  1.00 90.54           H  
ATOM   2150  O   LEU A 149       7.436  -1.117  -8.344  1.00 90.54           O  
ATOM   2151  CG  LEU A 149       7.570  -3.208  -4.214  1.00 90.54           C  
ATOM   2152  HG  LEU A 149       7.318  -2.556  -3.377  1.00 90.54           H  
ATOM   2153  CD1 LEU A 149       7.085  -4.621  -3.889  1.00 90.54           C  
ATOM   2154 HD11 LEU A 149       6.005  -4.605  -3.742  1.00 90.54           H  
ATOM   2155 HD12 LEU A 149       7.563  -4.985  -2.980  1.00 90.54           H  
ATOM   2156 HD13 LEU A 149       7.324  -5.296  -4.710  1.00 90.54           H  
ATOM   2157  CD2 LEU A 149       9.092  -3.231  -4.318  1.00 90.54           C  
ATOM   2158 HD21 LEU A 149       9.516  -3.637  -3.400  1.00 90.54           H  
ATOM   2159 HD22 LEU A 149       9.467  -2.216  -4.453  1.00 90.54           H  
ATOM   2160 HD23 LEU A 149       9.402  -3.854  -5.157  1.00 90.54           H  
ATOM   2161  N   GLU A 150       5.413  -0.695  -7.501  1.00 87.41           N  
ATOM   2162  H   GLU A 150       4.830  -0.710  -6.676  1.00 87.41           H  
ATOM   2163  CA  GLU A 150       4.766  -0.384  -8.780  1.00 87.41           C  
ATOM   2164  HA  GLU A 150       4.941  -1.188  -9.495  1.00 87.41           H  
ATOM   2165  C   GLU A 150       5.345   0.897  -9.393  1.00 87.41           C  
ATOM   2166  CB  GLU A 150       3.256  -0.280  -8.527  1.00 87.41           C  
ATOM   2167  HB2 GLU A 150       3.080   0.380  -7.678  1.00 87.41           H  
ATOM   2168  HB3 GLU A 150       2.756   0.154  -9.394  1.00 87.41           H  
ATOM   2169  O   GLU A 150       5.710   0.926 -10.568  1.00 87.41           O  
ATOM   2170  CG  GLU A 150       2.668  -1.669  -8.215  1.00 87.41           C  
ATOM   2171  HG2 GLU A 150       3.304  -2.188  -7.498  1.00 87.41           H  
ATOM   2172  HG3 GLU A 150       1.702  -1.560  -7.722  1.00 87.41           H  
ATOM   2173  CD  GLU A 150       2.503  -2.555  -9.450  1.00 87.41           C  
ATOM   2174  OE1 GLU A 150       2.343  -3.776  -9.241  1.00 87.41           O  
ATOM   2175  OE2 GLU A 150       2.516  -2.025 -10.583  1.00 87.41           O  
ATOM   2176  N   GLU A 151       5.566   1.937  -8.582  1.00 84.56           N  
ATOM   2177  H   GLU A 151       5.244   1.891  -7.626  1.00 84.56           H  
ATOM   2178  CA  GLU A 151       6.284   3.134  -9.030  1.00 84.56           C  
ATOM   2179  HA  GLU A 151       5.776   3.547  -9.901  1.00 84.56           H  
ATOM   2180  C   GLU A 151       7.729   2.810  -9.453  1.00 84.56           C  
ATOM   2181  CB  GLU A 151       6.260   4.182  -7.906  1.00 84.56           C  
ATOM   2182  HB2 GLU A 151       6.737   3.770  -7.017  1.00 84.56           H  
ATOM   2183  HB3 GLU A 151       5.227   4.436  -7.669  1.00 84.56           H  
ATOM   2184  O   GLU A 151       8.238   3.344 -10.442  1.00 84.56           O  
ATOM   2185  CG  GLU A 151       7.001   5.447  -8.347  1.00 84.56           C  
ATOM   2186  HG2 GLU A 151       8.035   5.183  -8.567  1.00 84.56           H  
ATOM   2187  HG3 GLU A 151       6.540   5.834  -9.256  1.00 84.56           H  
ATOM   2188  CD  GLU A 151       7.057   6.533  -7.279  1.00 84.56           C  
ATOM   2189  OE1 GLU A 151       6.801   7.705  -7.630  1.00 84.56           O  
ATOM   2190  OE2 GLU A 151       7.499   6.236  -6.147  1.00 84.56           O  
ATOM   2191  N   THR A 152       8.404   1.921  -8.722  1.00 89.80           N  
ATOM   2192  H   THR A 152       7.935   1.508  -7.929  1.00 89.80           H  
ATOM   2193  CA  THR A 152       9.760   1.473  -9.075  1.00 89.80           C  
ATOM   2194  HA  THR A 152      10.405   2.346  -9.176  1.00 89.80           H  
ATOM   2195  C   THR A 152       9.777   0.752 -10.419  1.00 89.80           C  
ATOM   2196  CB  THR A 152      10.344   0.573  -7.983  1.00 89.80           C  
ATOM   2197  HB  THR A 152       9.725  -0.314  -7.851  1.00 89.80           H  
ATOM   2198  O   THR A 152      10.680   0.991 -11.219  1.00 89.80           O  
ATOM   2199  CG2 THR A 152      11.781   0.131  -8.269  1.00 89.80           C  
ATOM   2200 HG21 THR A 152      11.803  -0.531  -9.135  1.00 89.80           H  
ATOM   2201 HG22 THR A 152      12.405   1.003  -8.463  1.00 89.80           H  
ATOM   2202 HG23 THR A 152      12.169  -0.415  -7.409  1.00 89.80           H  
ATOM   2203  OG1 THR A 152      10.368   1.298  -6.777  1.00 89.80           O  
ATOM   2204  HG1 THR A 152       9.462   1.390  -6.476  1.00 89.80           H  
ATOM   2205  N   SER A 153       8.768  -0.073 -10.690  1.00 89.17           N  
ATOM   2206  H   SER A 153       8.059  -0.210  -9.984  1.00 89.17           H  
ATOM   2207  CA  SER A 153       8.618  -0.796 -11.956  1.00 89.17           C  
ATOM   2208  HA  SER A 153       9.527  -1.367 -12.145  1.00 89.17           H  
ATOM   2209  C   SER A 153       8.433   0.179 -13.123  1.00 89.17           C  
ATOM   2210  CB  SER A 153       7.452  -1.789 -11.861  1.00 89.17           C  
ATOM   2211  HB2 SER A 153       7.404  -2.379 -12.776  1.00 89.17           H  
ATOM   2212  HB3 SER A 153       6.508  -1.257 -11.741  1.00 89.17           H  
ATOM   2213  O   SER A 153       9.206   0.147 -14.079  1.00 89.17           O  
ATOM   2214  OG  SER A 153       7.654  -2.657 -10.757  1.00 89.17           O  
ATOM   2215  HG  SER A 153       7.393  -2.191  -9.960  1.00 89.17           H  
ATOM   2216  N   ALA A 154       7.517   1.147 -12.987  1.00 86.05           N  
ATOM   2217  H   ALA A 154       6.924   1.136 -12.169  1.00 86.05           H  
ATOM   2218  CA  ALA A 154       7.290   2.179 -14.002  1.00 86.05           C  
ATOM   2219  HA  ALA A 154       6.992   1.691 -14.930  1.00 86.05           H  
ATOM   2220  C   ALA A 154       8.554   3.009 -14.303  1.00 86.05           C  
ATOM   2221  CB  ALA A 154       6.143   3.083 -13.529  1.00 86.05           C  
ATOM   2222  HB1 ALA A 154       5.241   2.492 -13.376  1.00 86.05           H  
ATOM   2223  HB2 ALA A 154       6.411   3.572 -12.592  1.00 86.05           H  
ATOM   2224  HB3 ALA A 154       5.943   3.843 -14.284  1.00 86.05           H  
ATOM   2225  O   ALA A 154       8.912   3.214 -15.464  1.00 86.05           O  
ATOM   2226  N   HIS A 155       9.267   3.461 -13.266  1.00 88.21           N  
ATOM   2227  H   HIS A 155       8.922   3.295 -12.332  1.00 88.21           H  
ATOM   2228  CA  HIS A 155      10.511   4.212 -13.446  1.00 88.21           C  
ATOM   2229  HA  HIS A 155      10.329   5.036 -14.137  1.00 88.21           H  
ATOM   2230  C   HIS A 155      11.627   3.363 -14.066  1.00 88.21           C  
ATOM   2231  CB  HIS A 155      10.963   4.779 -12.097  1.00 88.21           C  
ATOM   2232  HB2 HIS A 155      11.020   3.968 -11.370  1.00 88.21           H  
ATOM   2233  HB3 HIS A 155      11.966   5.188 -12.214  1.00 88.21           H  
ATOM   2234  O   HIS A 155      12.415   3.876 -14.860  1.00 88.21           O  
ATOM   2235  CG  HIS A 155      10.086   5.879 -11.549  1.00 88.21           C  
ATOM   2236  CD2 HIS A 155       9.444   6.861 -12.256  1.00 88.21           C  
ATOM   2237  HD2 HIS A 155       9.436   6.971 -13.330  1.00 88.21           H  
ATOM   2238  ND1 HIS A 155       9.846   6.124 -10.218  1.00 88.21           N  
ATOM   2239  HD1 HIS A 155       9.834   5.407  -9.507  1.00 88.21           H  
ATOM   2240  CE1 HIS A 155       9.118   7.250 -10.125  1.00 88.21           C  
ATOM   2241  HE1 HIS A 155       8.700   7.648  -9.212  1.00 88.21           H  
ATOM   2242  NE2 HIS A 155       8.857   7.744 -11.342  1.00 88.21           N  
ATOM   2243  N   THR A 156      11.694   2.075 -13.726  1.00 91.76           N  
ATOM   2244  H   THR A 156      11.008   1.705 -13.085  1.00 91.76           H  
ATOM   2245  CA  THR A 156      12.675   1.147 -14.296  1.00 91.76           C  
ATOM   2246  HA  THR A 156      13.677   1.542 -14.129  1.00 91.76           H  
ATOM   2247  C   THR A 156      12.482   0.995 -15.799  1.00 91.76           C  
ATOM   2248  CB  THR A 156      12.591  -0.223 -13.622  1.00 91.76           C  
ATOM   2249  HB  THR A 156      11.583  -0.629 -13.707  1.00 91.76           H  
ATOM   2250  O   THR A 156      13.450   1.161 -16.542  1.00 91.76           O  
ATOM   2251  CG2 THR A 156      13.570  -1.205 -14.244  1.00 91.76           C  
ATOM   2252 HG21 THR A 156      13.471  -2.148 -13.707  1.00 91.76           H  
ATOM   2253 HG22 THR A 156      13.308  -1.398 -15.284  1.00 91.76           H  
ATOM   2254 HG23 THR A 156      14.586  -0.814 -14.186  1.00 91.76           H  
ATOM   2255  OG1 THR A 156      12.927  -0.091 -12.261  1.00 91.76           O  
ATOM   2256  HG1 THR A 156      12.119   0.196 -11.830  1.00 91.76           H  
ATOM   2257  N   ASP A 157      11.253   0.747 -16.254  1.00 86.90           N  
ATOM   2258  H   ASP A 157      10.503   0.571 -15.601  1.00 86.90           H  
ATOM   2259  CA  ASP A 157      10.969   0.599 -17.686  1.00 86.90           C  
ATOM   2260  HA  ASP A 157      11.625  -0.164 -18.106  1.00 86.90           H  
ATOM   2261  C   ASP A 157      11.245   1.894 -18.448  1.00 86.90           C  
ATOM   2262  CB  ASP A 157       9.522   0.152 -17.899  1.00 86.90           C  
ATOM   2263  HB2 ASP A 157       8.850   0.839 -17.384  1.00 86.90           H  
ATOM   2264  HB3 ASP A 157       9.293   0.189 -18.964  1.00 86.90           H  
ATOM   2265  O   ASP A 157      11.835   1.873 -19.527  1.00 86.90           O  
ATOM   2266  CG  ASP A 157       9.290  -1.276 -17.412  1.00 86.90           C  
ATOM   2267  OD1 ASP A 157      10.205  -2.123 -17.529  1.00 86.90           O  
ATOM   2268  OD2 ASP A 157       8.189  -1.503 -16.881  1.00 86.90           O  
ATOM   2269  N   GLN A 158      10.926   3.049 -17.860  1.00 85.69           N  
ATOM   2270  H   GLN A 158      10.418   3.024 -16.987  1.00 85.69           H  
ATOM   2271  CA  GLN A 158      11.238   4.334 -18.481  1.00 85.69           C  
ATOM   2272  HA  GLN A 158      10.822   4.319 -19.489  1.00 85.69           H  
ATOM   2273  C   GLN A 158      12.756   4.573 -18.608  1.00 85.69           C  
ATOM   2274  CB  GLN A 158      10.549   5.445 -17.684  1.00 85.69           C  
ATOM   2275  HB2 GLN A 158       9.534   5.131 -17.441  1.00 85.69           H  
ATOM   2276  HB3 GLN A 158      11.086   5.622 -16.753  1.00 85.69           H  
ATOM   2277  O   GLN A 158      13.226   5.119 -19.608  1.00 85.69           O  
ATOM   2278  CG  GLN A 158      10.474   6.731 -18.516  1.00 85.69           C  
ATOM   2279  HG2 GLN A 158      11.480   7.068 -18.766  1.00 85.69           H  
ATOM   2280  HG3 GLN A 158       9.951   6.515 -19.448  1.00 85.69           H  
ATOM   2281  CD  GLN A 158       9.738   7.866 -17.813  1.00 85.69           C  
ATOM   2282  NE2 GLN A 158       9.452   8.947 -18.503  1.00 85.69           N  
ATOM   2283 HE21 GLN A 158       9.671   8.990 -19.488  1.00 85.69           H  
ATOM   2284 HE22 GLN A 158       8.917   9.647 -18.009  1.00 85.69           H  
ATOM   2285  OE1 GLN A 158       9.420   7.852 -16.639  1.00 85.69           O  
ATOM   2286  N   LEU A 159      13.550   4.151 -17.618  1.00 91.29           N  
ATOM   2287  H   LEU A 159      13.118   3.703 -16.823  1.00 91.29           H  
ATOM   2288  CA  LEU A 159      15.013   4.231 -17.682  1.00 91.29           C  
ATOM   2289  HA  LEU A 159      15.294   5.226 -18.029  1.00 91.29           H  
ATOM   2290  C   LEU A 159      15.602   3.242 -18.698  1.00 91.29           C  
ATOM   2291  CB  LEU A 159      15.607   4.001 -16.281  1.00 91.29           C  
ATOM   2292  HB2 LEU A 159      16.683   3.851 -16.370  1.00 91.29           H  
ATOM   2293  HB3 LEU A 159      15.179   3.083 -15.877  1.00 91.29           H  
ATOM   2294  O   LEU A 159      16.550   3.601 -19.401  1.00 91.29           O  
ATOM   2295  CG  LEU A 159      15.350   5.155 -15.296  1.00 91.29           C  
ATOM   2296  HG  LEU A 159      14.303   5.453 -15.340  1.00 91.29           H  
ATOM   2297  CD1 LEU A 159      15.660   4.703 -13.869  1.00 91.29           C  
ATOM   2298 HD11 LEU A 159      15.363   5.489 -13.174  1.00 91.29           H  
ATOM   2299 HD12 LEU A 159      16.722   4.482 -13.760  1.00 91.29           H  
ATOM   2300 HD13 LEU A 159      15.069   3.817 -13.637  1.00 91.29           H  
ATOM   2301  CD2 LEU A 159      16.203   6.391 -15.602  1.00 91.29           C  
ATOM   2302 HD21 LEU A 159      16.019   7.154 -14.846  1.00 91.29           H  
ATOM   2303 HD22 LEU A 159      17.261   6.129 -15.610  1.00 91.29           H  
ATOM   2304 HD23 LEU A 159      15.923   6.795 -16.574  1.00 91.29           H  
ATOM   2305  N   ALA A 160      15.043   2.034 -18.807  1.00 90.56           N  
ATOM   2306  H   ALA A 160      14.279   1.794 -18.191  1.00 90.56           H  
ATOM   2307  CA  ALA A 160      15.425   1.053 -19.822  1.00 90.56           C  
ATOM   2308  HA  ALA A 160      16.501   0.889 -19.770  1.00 90.56           H  
ATOM   2309  C   ALA A 160      15.101   1.554 -21.241  1.00 90.56           C  
ATOM   2310  CB  ALA A 160      14.730  -0.274 -19.510  1.00 90.56           C  
ATOM   2311  HB1 ALA A 160      14.998  -0.605 -18.507  1.00 90.56           H  
ATOM   2312  HB2 ALA A 160      15.045  -1.032 -20.228  1.00 90.56           H  
ATOM   2313  HB3 ALA A 160      13.648  -0.160 -19.573  1.00 90.56           H  
ATOM   2314  O   ALA A 160      15.946   1.450 -22.133  1.00 90.56           O  
ATOM   2315  N   TYR A 161      13.949   2.210 -21.425  1.00 87.09           N  
ATOM   2316  H   TYR A 161      13.252   2.160 -20.696  1.00 87.09           H  
ATOM   2317  CA  TYR A 161      13.591   2.911 -22.659  1.00 87.09           C  
ATOM   2318  HA  TYR A 161      13.555   2.191 -23.476  1.00 87.09           H  
ATOM   2319  C   TYR A 161      14.631   3.983 -23.016  1.00 87.09           C  
ATOM   2320  CB  TYR A 161      12.190   3.526 -22.513  1.00 87.09           C  
ATOM   2321  HB2 TYR A 161      12.127   4.090 -21.583  1.00 87.09           H  
ATOM   2322  HB3 TYR A 161      11.467   2.713 -22.447  1.00 87.09           H  
ATOM   2323  O   TYR A 161      15.149   4.007 -24.134  1.00 87.09           O  
ATOM   2324  CG  TYR A 161      11.804   4.441 -23.660  1.00 87.09           C  
ATOM   2325  CD1 TYR A 161      11.955   5.837 -23.559  1.00 87.09           C  
ATOM   2326  HD1 TYR A 161      12.304   6.270 -22.633  1.00 87.09           H  
ATOM   2327  CD2 TYR A 161      11.313   3.880 -24.847  1.00 87.09           C  
ATOM   2328  HD2 TYR A 161      11.140   2.815 -24.880  1.00 87.09           H  
ATOM   2329  CE1 TYR A 161      11.644   6.659 -24.662  1.00 87.09           C  
ATOM   2330  HE1 TYR A 161      11.741   7.732 -24.588  1.00 87.09           H  
ATOM   2331  CE2 TYR A 161      11.023   4.685 -25.961  1.00 87.09           C  
ATOM   2332  HE2 TYR A 161      10.649   4.224 -26.864  1.00 87.09           H  
ATOM   2333  OH  TYR A 161      10.909   6.866 -26.941  1.00 87.09           O  
ATOM   2334  HH  TYR A 161      10.552   6.335 -27.657  1.00 87.09           H  
ATOM   2335  CZ  TYR A 161      11.192   6.081 -25.868  1.00 87.09           C  
ATOM   2336  N   TYR A 162      15.026   4.843 -22.068  1.00 88.39           N  
ATOM   2337  H   TYR A 162      14.560   4.821 -21.172  1.00 88.39           H  
ATOM   2338  CA  TYR A 162      16.063   5.851 -22.326  1.00 88.39           C  
ATOM   2339  HA  TYR A 162      15.766   6.435 -23.197  1.00 88.39           H  
ATOM   2340  C   TYR A 162      17.417   5.237 -22.689  1.00 88.39           C  
ATOM   2341  CB  TYR A 162      16.224   6.788 -21.124  1.00 88.39           C  
ATOM   2342  HB2 TYR A 162      17.073   7.442 -21.321  1.00 88.39           H  
ATOM   2343  HB3 TYR A 162      16.471   6.188 -20.248  1.00 88.39           H  
ATOM   2344  O   TYR A 162      18.079   5.725 -23.608  1.00 88.39           O  
ATOM   2345  CG  TYR A 162      15.031   7.669 -20.802  1.00 88.39           C  
ATOM   2346  CD1 TYR A 162      14.214   8.195 -21.825  1.00 88.39           C  
ATOM   2347  HD1 TYR A 162      14.411   7.972 -22.863  1.00 88.39           H  
ATOM   2348  CD2 TYR A 162      14.752   7.982 -19.459  1.00 88.39           C  
ATOM   2349  HD2 TYR A 162      15.374   7.577 -18.675  1.00 88.39           H  
ATOM   2350  CE1 TYR A 162      13.103   8.994 -21.504  1.00 88.39           C  
ATOM   2351  HE1 TYR A 162      12.452   9.374 -22.278  1.00 88.39           H  
ATOM   2352  CE2 TYR A 162      13.645   8.786 -19.134  1.00 88.39           C  
ATOM   2353  HE2 TYR A 162      13.422   9.010 -18.101  1.00 88.39           H  
ATOM   2354  OH  TYR A 162      11.712  10.004 -19.848  1.00 88.39           O  
ATOM   2355  HH  TYR A 162      11.537   9.997 -18.904  1.00 88.39           H  
ATOM   2356  CZ  TYR A 162      12.811   9.275 -20.159  1.00 88.39           C  
ATOM   2357  N   ALA A 163      17.805   4.148 -22.022  1.00 92.22           N  
ATOM   2358  H   ALA A 163      17.218   3.800 -21.278  1.00 92.22           H  
ATOM   2359  CA  ALA A 163      19.013   3.403 -22.354  1.00 92.22           C  
ATOM   2360  HA  ALA A 163      19.863   4.084 -22.321  1.00 92.22           H  
ATOM   2361  C   ALA A 163      18.937   2.811 -23.772  1.00 92.22           C  
ATOM   2362  CB  ALA A 163      19.211   2.324 -21.288  1.00 92.22           C  
ATOM   2363  HB1 ALA A 163      19.124   2.780 -20.302  1.00 92.22           H  
ATOM   2364  HB2 ALA A 163      20.197   1.872 -21.397  1.00 92.22           H  
ATOM   2365  HB3 ALA A 163      18.453   1.546 -21.381  1.00 92.22           H  
ATOM   2366  O   ALA A 163      19.879   2.938 -24.555  1.00 92.22           O  
ATOM   2367  N   ASN A 164      17.793   2.241 -24.158  1.00 89.17           N  
ATOM   2368  H   ASN A 164      17.055   2.137 -23.476  1.00 89.17           H  
ATOM   2369  CA  ASN A 164      17.556   1.758 -25.516  1.00 89.17           C  
ATOM   2370  HA  ASN A 164      18.315   1.015 -25.761  1.00 89.17           H  
ATOM   2371  C   ASN A 164      17.650   2.894 -26.546  1.00 89.17           C  
ATOM   2372  CB  ASN A 164      16.166   1.107 -25.572  1.00 89.17           C  
ATOM   2373  HB2 ASN A 164      15.395   1.860 -25.408  1.00 89.17           H  
ATOM   2374  HB3 ASN A 164      16.056   0.380 -24.767  1.00 89.17           H  
ATOM   2375  O   ASN A 164      18.205   2.720 -27.640  1.00 89.17           O  
ATOM   2376  CG  ASN A 164      15.903   0.421 -26.899  1.00 89.17           C  
ATOM   2377  ND2 ASN A 164      14.745   0.619 -27.481  1.00 89.17           N  
ATOM   2378 HD21 ASN A 164      14.474  -0.067 -28.171  1.00 89.17           H  
ATOM   2379 HD22 ASN A 164      14.008   1.007 -26.910  1.00 89.17           H  
ATOM   2380  OD1 ASN A 164      16.740  -0.266 -27.471  1.00 89.17           O  
ATOM   2381  N   VAL A 165      17.098   4.068 -26.224  1.00 86.62           N  
ATOM   2382  H   VAL A 165      16.604   4.133 -25.345  1.00 86.62           H  
ATOM   2383  CA  VAL A 165      17.151   5.248 -27.092  1.00 86.62           C  
ATOM   2384  HA  VAL A 165      16.737   4.962 -28.059  1.00 86.62           H  
ATOM   2385  C   VAL A 165      18.593   5.666 -27.353  1.00 86.62           C  
ATOM   2386  CB  VAL A 165      16.250   6.398 -26.609  1.00 86.62           C  
ATOM   2387  HB  VAL A 165      16.454   6.623 -25.562  1.00 86.62           H  
ATOM   2388  O   VAL A 165      18.967   5.754 -28.528  1.00 86.62           O  
ATOM   2389  CG1 VAL A 165      16.470   7.662 -27.451  1.00 86.62           C  
ATOM   2390 HG11 VAL A 165      15.770   8.436 -27.135  1.00 86.62           H  
ATOM   2391 HG12 VAL A 165      16.314   7.455 -28.510  1.00 86.62           H  
ATOM   2392 HG13 VAL A 165      17.479   8.044 -27.296  1.00 86.62           H  
ATOM   2393  CG2 VAL A 165      14.772   6.022 -26.783  1.00 86.62           C  
ATOM   2394 HG21 VAL A 165      14.143   6.806 -26.361  1.00 86.62           H  
ATOM   2395 HG22 VAL A 165      14.540   5.095 -26.259  1.00 86.62           H  
ATOM   2396 HG23 VAL A 165      14.522   5.899 -27.837  1.00 86.62           H  
ATOM   2397  N   SER A 166      19.403   5.831 -26.304  1.00 90.10           N  
ATOM   2398  H   SER A 166      19.039   5.691 -25.372  1.00 90.10           H  
ATOM   2399  CA  SER A 166      20.808   6.223 -26.439  1.00 90.10           C  
ATOM   2400  HA  SER A 166      20.847   7.132 -27.038  1.00 90.10           H  
ATOM   2401  C   SER A 166      21.644   5.177 -27.180  1.00 90.10           C  
ATOM   2402  CB  SER A 166      21.422   6.562 -25.073  1.00 90.10           C  
ATOM   2403  HB2 SER A 166      20.907   7.432 -24.666  1.00 90.10           H  
ATOM   2404  HB3 SER A 166      22.473   6.818 -25.210  1.00 90.10           H  
ATOM   2405  O   SER A 166      22.345   5.530 -28.122  1.00 90.10           O  
ATOM   2406  OG  SER A 166      21.327   5.507 -24.137  1.00 90.10           O  
ATOM   2407  HG  SER A 166      21.922   4.796 -24.385  1.00 90.10           H  
ATOM   2408  N   GLN A 167      21.517   3.892 -26.832  1.00 90.96           N  
ATOM   2409  H   GLN A 167      20.881   3.661 -26.083  1.00 90.96           H  
ATOM   2410  CA  GLN A 167      22.360   2.810 -27.373  1.00 90.96           C  
ATOM   2411  HA  GLN A 167      23.409   3.093 -27.289  1.00 90.96           H  
ATOM   2412  C   GLN A 167      22.109   2.507 -28.857  1.00 90.96           C  
ATOM   2413  CB  GLN A 167      22.123   1.539 -26.543  1.00 90.96           C  
ATOM   2414  HB2 GLN A 167      22.634   0.702 -27.017  1.00 90.96           H  
ATOM   2415  HB3 GLN A 167      21.056   1.320 -26.509  1.00 90.96           H  
ATOM   2416  O   GLN A 167      22.988   2.029 -29.567  1.00 90.96           O  
ATOM   2417  CG  GLN A 167      22.668   1.692 -25.118  1.00 90.96           C  
ATOM   2418  HG2 GLN A 167      23.749   1.814 -25.183  1.00 90.96           H  
ATOM   2419  HG3 GLN A 167      22.292   2.607 -24.659  1.00 90.96           H  
ATOM   2420  CD  GLN A 167      22.327   0.516 -24.202  1.00 90.96           C  
ATOM   2421  NE2 GLN A 167      22.334   0.749 -22.906  1.00 90.96           N  
ATOM   2422 HE21 GLN A 167      22.051   0.024 -22.262  1.00 90.96           H  
ATOM   2423 HE22 GLN A 167      22.554   1.671 -22.556  1.00 90.96           H  
ATOM   2424  OE1 GLN A 167      22.050  -0.600 -24.623  1.00 90.96           O  
ATOM   2425  N   ASN A 168      20.909   2.795 -29.365  1.00 87.18           N  
ATOM   2426  H   ASN A 168      20.201   3.141 -28.734  1.00 87.18           H  
ATOM   2427  CA  ASN A 168      20.607   2.620 -30.790  1.00 87.18           C  
ATOM   2428  HA  ASN A 168      21.214   1.804 -31.182  1.00 87.18           H  
ATOM   2429  C   ASN A 168      20.972   3.851 -31.642  1.00 87.18           C  
ATOM   2430  CB  ASN A 168      19.136   2.219 -30.947  1.00 87.18           C  
ATOM   2431  HB2 ASN A 168      18.564   2.904 -30.320  1.00 87.18           H  
ATOM   2432  HB3 ASN A 168      18.823   2.333 -31.985  1.00 87.18           H  
ATOM   2433  O   ASN A 168      20.745   3.827 -32.854  1.00 87.18           O  
ATOM   2434  CG  ASN A 168      18.821   0.794 -30.527  1.00 87.18           C  
ATOM   2435  ND2 ASN A 168      17.596   0.538 -30.140  1.00 87.18           N  
ATOM   2436 HD21 ASN A 168      17.480  -0.291 -29.575  1.00 87.18           H  
ATOM   2437 HD22 ASN A 168      16.928   1.291 -30.051  1.00 87.18           H  
ATOM   2438  OD1 ASN A 168      19.630  -0.113 -30.592  1.00 87.18           O  
ATOM   2439  N   ASN A 169      21.508   4.927 -31.052  1.00 87.19           N  
ATOM   2440  H   ASN A 169      21.734   4.889 -30.068  1.00 87.19           H  
ATOM   2441  CA  ASN A 169      22.006   6.073 -31.806  1.00 87.19           C  
ATOM   2442  HA  ASN A 169      21.616   6.012 -32.822  1.00 87.19           H  
ATOM   2443  C   ASN A 169      23.546   6.065 -31.844  1.00 87.19           C  
ATOM   2444  CB  ASN A 169      21.453   7.378 -31.223  1.00 87.19           C  
ATOM   2445  HB2 ASN A 169      20.379   7.275 -31.065  1.00 87.19           H  
ATOM   2446  HB3 ASN A 169      21.921   7.573 -30.258  1.00 87.19           H  
ATOM   2447  O   ASN A 169      24.177   6.320 -30.824  1.00 87.19           O  
ATOM   2448  CG  ASN A 169      21.718   8.550 -32.158  1.00 87.19           C  
ATOM   2449  ND2 ASN A 169      20.708   9.328 -32.457  1.00 87.19           N  
ATOM   2450 HD21 ASN A 169      20.851  10.087 -33.108  1.00 87.19           H  
ATOM   2451 HD22 ASN A 169      19.802   9.180 -32.037  1.00 87.19           H  
ATOM   2452  OD1 ASN A 169      22.801   8.752 -32.693  1.00 87.19           O  
ATOM   2453  N   PRO A 170      24.181   5.880 -33.017  1.00 88.67           N  
ATOM   2454  CA  PRO A 170      25.640   5.764 -33.117  1.00 88.67           C  
ATOM   2455  HA  PRO A 170      25.991   4.986 -32.438  1.00 88.67           H  
ATOM   2456  C   PRO A 170      26.408   7.054 -32.781  1.00 88.67           C  
ATOM   2457  CB  PRO A 170      25.890   5.335 -34.567  1.00 88.67           C  
ATOM   2458  HB2 PRO A 170      25.841   4.249 -34.634  1.00 88.67           H  
ATOM   2459  HB3 PRO A 170      26.846   5.693 -34.950  1.00 88.67           H  
ATOM   2460  O   PRO A 170      27.636   7.034 -32.717  1.00 88.67           O  
ATOM   2461  CG  PRO A 170      24.711   5.944 -35.324  1.00 88.67           C  
ATOM   2462  HG2 PRO A 170      24.512   5.418 -36.258  1.00 88.67           H  
ATOM   2463  HG3 PRO A 170      24.896   7.003 -35.506  1.00 88.67           H  
ATOM   2464  CD  PRO A 170      23.565   5.786 -34.331  1.00 88.67           C  
ATOM   2465  HD2 PRO A 170      23.102   4.806 -34.444  1.00 88.67           H  
ATOM   2466  HD3 PRO A 170      22.831   6.575 -34.489  1.00 88.67           H  
ATOM   2467  N   ASN A 171      25.714   8.187 -32.633  1.00 90.92           N  
ATOM   2468  H   ASN A 171      24.706   8.131 -32.646  1.00 90.92           H  
ATOM   2469  CA  ASN A 171      26.309   9.473 -32.270  1.00 90.92           C  
ATOM   2470  HA  ASN A 171      27.383   9.441 -32.454  1.00 90.92           H  
ATOM   2471  C   ASN A 171      26.135   9.815 -30.780  1.00 90.92           C  
ATOM   2472  CB  ASN A 171      25.701  10.569 -33.152  1.00 90.92           C  
ATOM   2473  HB2 ASN A 171      26.119  11.536 -32.873  1.00 90.92           H  
ATOM   2474  HB3 ASN A 171      24.628  10.589 -32.958  1.00 90.92           H  
ATOM   2475  O   ASN A 171      26.588  10.882 -30.368  1.00 90.92           O  
ATOM   2476  CG  ASN A 171      25.932  10.372 -34.634  1.00 90.92           C  
ATOM   2477  ND2 ASN A 171      24.873  10.373 -35.410  1.00 90.92           N  
ATOM   2478 HD21 ASN A 171      25.028  10.182 -36.389  1.00 90.92           H  
ATOM   2479 HD22 ASN A 171      23.959  10.357 -34.981  1.00 90.92           H  
ATOM   2480  OD1 ASN A 171      27.041  10.250 -35.129  1.00 90.92           O  
ATOM   2481  N   ILE A 172      25.478   8.953 -29.999  1.00 91.04           N  
ATOM   2482  H   ILE A 172      25.200   8.061 -30.381  1.00 91.04           H  
ATOM   2483  CA  ILE A 172      25.322   9.087 -28.547  1.00 91.04           C  
ATOM   2484  HA  ILE A 172      25.658  10.075 -28.232  1.00 91.04           H  
ATOM   2485  C   ILE A 172      26.227   8.048 -27.888  1.00 91.04           C  
ATOM   2486  CB  ILE A 172      23.839   8.946 -28.132  1.00 91.04           C  
ATOM   2487  HB  ILE A 172      23.480   7.966 -28.445  1.00 91.04           H  
ATOM   2488  O   ILE A 172      26.417   6.957 -28.419  1.00 91.04           O  
ATOM   2489  CG1 ILE A 172      23.001  10.033 -28.841  1.00 91.04           C  
ATOM   2490 HG12 ILE A 172      23.380  11.017 -28.565  1.00 91.04           H  
ATOM   2491 HG13 ILE A 172      23.109   9.918 -29.920  1.00 91.04           H  
ATOM   2492  CG2 ILE A 172      23.676   9.058 -26.606  1.00 91.04           C  
ATOM   2493 HG21 ILE A 172      22.624   9.013 -26.322  1.00 91.04           H  
ATOM   2494 HG22 ILE A 172      24.095  10.000 -26.250  1.00 91.04           H  
ATOM   2495 HG23 ILE A 172      24.176   8.223 -26.117  1.00 91.04           H  
ATOM   2496  CD1 ILE A 172      21.501   9.986 -28.544  1.00 91.04           C  
ATOM   2497 HD11 ILE A 172      20.985  10.586 -29.293  1.00 91.04           H  
ATOM   2498 HD12 ILE A 172      21.296  10.398 -27.556  1.00 91.04           H  
ATOM   2499 HD13 ILE A 172      21.132   8.962 -28.596  1.00 91.04           H  
ATOM   2500  N   ASN A 173      26.830   8.393 -26.749  1.00 91.15           N  
ATOM   2501  H   ASN A 173      26.592   9.278 -26.324  1.00 91.15           H  
ATOM   2502  CA  ASN A 173      27.602   7.411 -25.996  1.00 91.15           C  
ATOM   2503  HA  ASN A 173      28.313   6.948 -26.681  1.00 91.15           H  
ATOM   2504  C   ASN A 173      26.671   6.298 -25.485  1.00 91.15           C  
ATOM   2505  CB  ASN A 173      28.403   8.101 -24.874  1.00 91.15           C  
ATOM   2506  HB2 ASN A 173      27.709   8.478 -24.122  1.00 91.15           H  
ATOM   2507  HB3 ASN A 173      28.957   8.939 -25.296  1.00 91.15           H  
ATOM   2508  O   ASN A 173      25.640   6.559 -24.871  1.00 91.15           O  
ATOM   2509  CG  ASN A 173      29.395   7.168 -24.189  1.00 91.15           C  
ATOM   2510  ND2 ASN A 173      30.343   7.678 -23.446  1.00 91.15           N  
ATOM   2511 HD21 ASN A 173      30.865   6.973 -22.944  1.00 91.15           H  
ATOM   2512 HD22 ASN A 173      30.328   8.654 -23.187  1.00 91.15           H  
ATOM   2513  OD1 ASN A 173      29.358   5.964 -24.305  1.00 91.15           O  
ATOM   2514  N   ASP A 174      27.086   5.062 -25.689  1.00 91.52           N  
ATOM   2515  H   ASP A 174      27.930   4.933 -26.230  1.00 91.52           H  
ATOM   2516  CA  ASP A 174      26.492   3.848 -25.150  1.00 91.52           C  
ATOM   2517  HA  ASP A 174      25.513   3.701 -25.607  1.00 91.52           H  
ATOM   2518  C   ASP A 174      26.283   3.884 -23.619  1.00 91.52           C  
ATOM   2519  CB  ASP A 174      27.446   2.724 -25.591  1.00 91.52           C  
ATOM   2520  HB2 ASP A 174      27.649   2.052 -24.758  1.00 91.52           H  
ATOM   2521  HB3 ASP A 174      28.421   3.127 -25.866  1.00 91.52           H  
ATOM   2522  O   ASP A 174      25.318   3.297 -23.122  1.00 91.52           O  
ATOM   2523  CG  ASP A 174      26.896   1.957 -26.793  1.00 91.52           C  
ATOM   2524  OD1 ASP A 174      26.334   2.599 -27.701  1.00 91.52           O  
ATOM   2525  OD2 ASP A 174      26.967   0.706 -26.744  1.00 91.52           O  
ATOM   2526  N   ASP A 175      27.134   4.628 -22.903  1.00 92.39           N  
ATOM   2527  H   ASP A 175      27.947   4.971 -23.394  1.00 92.39           H  
ATOM   2528  CA  ASP A 175      27.075   4.879 -21.454  1.00 92.39           C  
ATOM   2529  HA  ASP A 175      26.523   4.068 -20.980  1.00 92.39           H  
ATOM   2530  C   ASP A 175      26.360   6.188 -21.093  1.00 92.39           C  
ATOM   2531  CB  ASP A 175      28.494   4.894 -20.868  1.00 92.39           C  
ATOM   2532  HB2 ASP A 175      29.050   5.720 -21.311  1.00 92.39           H  
ATOM   2533  HB3 ASP A 175      28.441   5.059 -19.792  1.00 92.39           H  
ATOM   2534  O   ASP A 175      26.492   6.704 -19.980  1.00 92.39           O  
ATOM   2535  CG  ASP A 175      29.241   3.589 -21.097  1.00 92.39           C  
ATOM   2536  OD1 ASP A 175      28.573   2.533 -21.063  1.00 92.39           O  
ATOM   2537  OD2 ASP A 175      30.470   3.692 -21.295  1.00 92.39           O  
ATOM   2538  N   PHE A 176      25.626   6.798 -22.028  1.00 93.60           N  
ATOM   2539  H   PHE A 176      25.566   6.385 -22.948  1.00 93.60           H  
ATOM   2540  CA  PHE A 176      24.914   8.044 -21.751  1.00 93.60           C  
ATOM   2541  HA  PHE A 176      25.644   8.807 -21.480  1.00 93.60           H  
ATOM   2542  C   PHE A 176      23.970   7.903 -20.554  1.00 93.60           C  
ATOM   2543  CB  PHE A 176      24.172   8.521 -22.997  1.00 93.60           C  
ATOM   2544  HB2 PHE A 176      24.889   8.641 -23.809  1.00 93.60           H  
ATOM   2545  HB3 PHE A 176      23.430   7.779 -23.291  1.00 93.60           H  
ATOM   2546  O   PHE A 176      23.960   8.786 -19.697  1.00 93.60           O  
ATOM   2547  CG  PHE A 176      23.510   9.857 -22.782  1.00 93.60           C  
ATOM   2548  CD1 PHE A 176      22.148   9.930 -22.445  1.00 93.60           C  
ATOM   2549  HD1 PHE A 176      21.553   9.032 -22.368  1.00 93.60           H  
ATOM   2550  CD2 PHE A 176      24.285  11.027 -22.870  1.00 93.60           C  
ATOM   2551  HD2 PHE A 176      25.325  10.969 -23.156  1.00 93.60           H  
ATOM   2552  CE1 PHE A 176      21.566  11.182 -22.199  1.00 93.60           C  
ATOM   2553  HE1 PHE A 176      20.522  11.255 -21.933  1.00 93.60           H  
ATOM   2554  CE2 PHE A 176      23.702  12.276 -22.619  1.00 93.60           C  
ATOM   2555  HE2 PHE A 176      24.291  13.177 -22.712  1.00 93.60           H  
ATOM   2556  CZ  PHE A 176      22.339  12.347 -22.295  1.00 93.60           C  
ATOM   2557  HZ  PHE A 176      21.869  13.308 -22.148  1.00 93.60           H  
ATOM   2558  N   VAL A 177      23.271   6.769 -20.467  1.00 94.18           N  
ATOM   2559  H   VAL A 177      23.402   6.095 -21.207  1.00 94.18           H  
ATOM   2560  CA  VAL A 177      22.554   6.297 -19.278  1.00 94.18           C  
ATOM   2561  HA  VAL A 177      22.461   7.112 -18.559  1.00 94.18           H  
ATOM   2562  C   VAL A 177      23.381   5.173 -18.653  1.00 94.18           C  
ATOM   2563  CB  VAL A 177      21.139   5.795 -19.639  1.00 94.18           C  
ATOM   2564  HB  VAL A 177      21.216   4.869 -20.209  1.00 94.18           H  
ATOM   2565  O   VAL A 177      23.552   4.126 -19.272  1.00 94.18           O  
ATOM   2566  CG1 VAL A 177      20.329   5.515 -18.367  1.00 94.18           C  
ATOM   2567 HG11 VAL A 177      20.838   4.771 -17.756  1.00 94.18           H  
ATOM   2568 HG12 VAL A 177      19.348   5.123 -18.637  1.00 94.18           H  
ATOM   2569 HG13 VAL A 177      20.205   6.433 -17.793  1.00 94.18           H  
ATOM   2570  CG2 VAL A 177      20.353   6.798 -20.494  1.00 94.18           C  
ATOM   2571 HG21 VAL A 177      19.334   6.439 -20.636  1.00 94.18           H  
ATOM   2572 HG22 VAL A 177      20.328   7.775 -20.010  1.00 94.18           H  
ATOM   2573 HG23 VAL A 177      20.811   6.887 -21.479  1.00 94.18           H  
ATOM   2574  N   HIS A 178      23.904   5.373 -17.444  1.00 92.99           N  
ATOM   2575  H   HIS A 178      23.740   6.254 -16.979  1.00 92.99           H  
ATOM   2576  CA  HIS A 178      24.803   4.412 -16.790  1.00 92.99           C  
ATOM   2577  HA  HIS A 178      24.613   3.418 -17.195  1.00 92.99           H  
ATOM   2578  C   HIS A 178      24.567   4.330 -15.280  1.00 92.99           C  
ATOM   2579  CB  HIS A 178      26.270   4.752 -17.108  1.00 92.99           C  
ATOM   2580  HB2 HIS A 178      26.414   4.710 -18.188  1.00 92.99           H  
ATOM   2581  HB3 HIS A 178      26.927   4.000 -16.671  1.00 92.99           H  
ATOM   2582  O   HIS A 178      23.933   5.197 -14.681  1.00 92.99           O  
ATOM   2583  CG  HIS A 178      26.705   6.103 -16.608  1.00 92.99           C  
ATOM   2584  CD2 HIS A 178      27.414   6.390 -15.473  1.00 92.99           C  
ATOM   2585  HD2 HIS A 178      27.781   5.667 -14.759  1.00 92.99           H  
ATOM   2586  ND1 HIS A 178      26.460   7.290 -17.244  1.00 92.99           N  
ATOM   2587  HD1 HIS A 178      26.106   7.360 -18.187  1.00 92.99           H  
ATOM   2588  CE1 HIS A 178      26.981   8.275 -16.503  1.00 92.99           C  
ATOM   2589  HE1 HIS A 178      26.947   9.322 -16.768  1.00 92.99           H  
ATOM   2590  NE2 HIS A 178      27.583   7.783 -15.408  1.00 92.99           N  
ATOM   2591  N   PHE A 179      25.095   3.286 -14.650  1.00 90.65           N  
ATOM   2592  H   PHE A 179      25.680   2.667 -15.193  1.00 90.65           H  
ATOM   2593  CA  PHE A 179      25.191   3.162 -13.200  1.00 90.65           C  
ATOM   2594  HA  PHE A 179      24.437   3.802 -12.741  1.00 90.65           H  
ATOM   2595  C   PHE A 179      26.564   3.613 -12.702  1.00 90.65           C  
ATOM   2596  CB  PHE A 179      24.923   1.722 -12.762  1.00 90.65           C  
ATOM   2597  HB2 PHE A 179      25.588   1.070 -13.328  1.00 90.65           H  
ATOM   2598  HB3 PHE A 179      25.185   1.616 -11.709  1.00 90.65           H  
ATOM   2599  O   PHE A 179      27.558   3.556 -13.423  1.00 90.65           O  
ATOM   2600  CG  PHE A 179      23.496   1.257 -12.936  1.00 90.65           C  
ATOM   2601  CD1 PHE A 179      22.566   1.474 -11.905  1.00 90.65           C  
ATOM   2602  HD1 PHE A 179      22.876   1.992 -11.010  1.00 90.65           H  
ATOM   2603  CD2 PHE A 179      23.106   0.574 -14.101  1.00 90.65           C  
ATOM   2604  HD2 PHE A 179      23.827   0.385 -14.883  1.00 90.65           H  
ATOM   2605  CE1 PHE A 179      21.247   1.009 -12.034  1.00 90.65           C  
ATOM   2606  HE1 PHE A 179      20.535   1.165 -11.237  1.00 90.65           H  
ATOM   2607  CE2 PHE A 179      21.785   0.117 -14.233  1.00 90.65           C  
ATOM   2608  HE2 PHE A 179      21.485  -0.436 -15.112  1.00 90.65           H  
ATOM   2609  CZ  PHE A 179      20.855   0.342 -13.207  1.00 90.65           C  
ATOM   2610  HZ  PHE A 179      19.842  -0.015 -13.317  1.00 90.65           H  
ATOM   2611  N   ALA A 180      26.640   4.019 -11.437  1.00 84.39           N  
ATOM   2612  H   ALA A 180      25.800   4.006 -10.876  1.00 84.39           H  
ATOM   2613  CA  ALA A 180      27.921   4.273 -10.785  1.00 84.39           C  
ATOM   2614  HA  ALA A 180      28.620   4.667 -11.523  1.00 84.39           H  
ATOM   2615  C   ALA A 180      28.527   2.976 -10.213  1.00 84.39           C  
ATOM   2616  CB  ALA A 180      27.722   5.352  -9.717  1.00 84.39           C  
ATOM   2617  HB1 ALA A 180      28.661   5.524  -9.189  1.00 84.39           H  
ATOM   2618  HB2 ALA A 180      26.958   5.036  -9.007  1.00 84.39           H  
ATOM   2619  HB3 ALA A 180      27.410   6.280 -10.196  1.00 84.39           H  
ATOM   2620  O   ALA A 180      27.850   2.219  -9.517  1.00 84.39           O  
ATOM   2621  N   GLY A 181      29.828   2.750 -10.409  1.00 80.63           N  
ATOM   2622  H   GLY A 181      30.355   3.334 -11.043  1.00 80.63           H  
ATOM   2623  CA  GLY A 181      30.545   1.644  -9.769  1.00 80.63           C  
ATOM   2624  HA2 GLY A 181      30.073   0.697 -10.029  1.00 80.63           H  
ATOM   2625  HA3 GLY A 181      30.484   1.755  -8.687  1.00 80.63           H  
ATOM   2626  C   GLY A 181      32.023   1.562 -10.143  1.00 80.63           C  
ATOM   2627  O   GLY A 181      32.564   2.479 -10.754  1.00 80.63           O  
ATOM   2628  N   GLU A 182      32.668   0.479  -9.707  1.00 76.94           N  
ATOM   2629  H   GLU A 182      32.168  -0.163  -9.109  1.00 76.94           H  
ATOM   2630  CA  GLU A 182      34.103   0.218  -9.903  1.00 76.94           C  
ATOM   2631  HA  GLU A 182      34.650   1.161  -9.896  1.00 76.94           H  
ATOM   2632  C   GLU A 182      34.443  -0.462 -11.236  1.00 76.94           C  
ATOM   2633  CB  GLU A 182      34.622  -0.665  -8.752  1.00 76.94           C  
ATOM   2634  HB2 GLU A 182      35.625  -1.016  -8.993  1.00 76.94           H  
ATOM   2635  HB3 GLU A 182      33.971  -1.533  -8.654  1.00 76.94           H  
ATOM   2636  O   GLU A 182      35.603  -0.420 -11.645  1.00 76.94           O  
ATOM   2637  CG  GLU A 182      34.697   0.086  -7.414  1.00 76.94           C  
ATOM   2638  HG2 GLU A 182      35.383   0.925  -7.530  1.00 76.94           H  
ATOM   2639  HG3 GLU A 182      33.716   0.494  -7.170  1.00 76.94           H  
ATOM   2640  CD  GLU A 182      35.169  -0.795  -6.244  1.00 76.94           C  
ATOM   2641  OE1 GLU A 182      35.570  -0.219  -5.208  1.00 76.94           O  
ATOM   2642  OE2 GLU A 182      35.039  -2.038  -6.304  1.00 76.94           O  
ATOM   2643  N   ALA A 183      33.470  -1.102 -11.890  1.00 74.36           N  
ATOM   2644  H   ALA A 183      32.525  -1.043 -11.539  1.00 74.36           H  
ATOM   2645  CA  ALA A 183      33.683  -1.717 -13.198  1.00 74.36           C  
ATOM   2646  HA  ALA A 183      34.595  -2.312 -13.151  1.00 74.36           H  
ATOM   2647  C   ALA A 183      33.886  -0.642 -14.283  1.00 74.36           C  
ATOM   2648  CB  ALA A 183      32.524  -2.668 -13.505  1.00 74.36           C  
ATOM   2649  HB1 ALA A 183      31.645  -2.086 -13.782  1.00 74.36           H  
ATOM   2650  HB2 ALA A 183      32.308  -3.298 -12.642  1.00 74.36           H  
ATOM   2651  HB3 ALA A 183      32.790  -3.313 -14.342  1.00 74.36           H  
ATOM   2652  O   ALA A 183      33.470   0.506 -14.107  1.00 74.36           O  
ATOM   2653  N   ASP A 184      34.521  -1.015 -15.397  1.00 81.37           N  
ATOM   2654  H   ASP A 184      34.691  -1.996 -15.565  1.00 81.37           H  
ATOM   2655  CA  ASP A 184      34.848  -0.075 -16.481  1.00 81.37           C  
ATOM   2656  HA  ASP A 184      35.381   0.777 -16.059  1.00 81.37           H  
ATOM   2657  C   ASP A 184      33.578   0.458 -17.154  1.00 81.37           C  
ATOM   2658  CB  ASP A 184      35.761  -0.773 -17.503  1.00 81.37           C  
ATOM   2659  HB2 ASP A 184      35.183  -1.498 -18.075  1.00 81.37           H  
ATOM   2660  HB3 ASP A 184      36.541  -1.314 -16.967  1.00 81.37           H  
ATOM   2661  O   ASP A 184      33.466   1.637 -17.484  1.00 81.37           O  
ATOM   2662  CG  ASP A 184      36.447   0.224 -18.449  1.00 81.37           C  
ATOM   2663  OD1 ASP A 184      37.021   1.215 -17.934  1.00 81.37           O  
ATOM   2664  OD2 ASP A 184      36.486  -0.037 -19.670  1.00 81.37           O  
ATOM   2665  N   THR A 185      32.572  -0.407 -17.282  1.00 85.49           N  
ATOM   2666  H   THR A 185      32.741  -1.365 -17.011  1.00 85.49           H  
ATOM   2667  CA  THR A 185      31.237  -0.041 -17.746  1.00 85.49           C  
ATOM   2668  HA  THR A 185      31.107   1.039 -17.671  1.00 85.49           H  
ATOM   2669  C   THR A 185      30.185  -0.708 -16.879  1.00 85.49           C  
ATOM   2670  CB  THR A 185      31.053  -0.431 -19.216  1.00 85.49           C  
ATOM   2671  HB  THR A 185      31.198  -1.505 -19.329  1.00 85.49           H  
ATOM   2672  O   THR A 185      30.251  -1.909 -16.622  1.00 85.49           O  
ATOM   2673  CG2 THR A 185      29.661  -0.077 -19.731  1.00 85.49           C  
ATOM   2674 HG21 THR A 185      29.657  -0.102 -20.821  1.00 85.49           H  
ATOM   2675 HG22 THR A 185      28.933  -0.795 -19.355  1.00 85.49           H  
ATOM   2676 HG23 THR A 185      29.394   0.926 -19.398  1.00 85.49           H  
ATOM   2677  OG1 THR A 185      32.001   0.240 -20.008  1.00 85.49           O  
ATOM   2678  HG1 THR A 185      32.543   0.790 -19.437  1.00 85.49           H  
ATOM   2679  N   ILE A 186      29.189   0.067 -16.447  1.00 89.00           N  
ATOM   2680  H   ILE A 186      29.215   1.049 -16.682  1.00 89.00           H  
ATOM   2681  CA  ILE A 186      27.964  -0.449 -15.835  1.00 89.00           C  
ATOM   2682  HA  ILE A 186      27.839  -1.492 -16.128  1.00 89.00           H  
ATOM   2683  C   ILE A 186      26.808   0.361 -16.385  1.00 89.00           C  
ATOM   2684  CB  ILE A 186      27.962  -0.369 -14.292  1.00 89.00           C  
ATOM   2685  HB  ILE A 186      27.801   0.664 -13.983  1.00 89.00           H  
ATOM   2686  O   ILE A 186      26.709   1.556 -16.118  1.00 89.00           O  
ATOM   2687  CG1 ILE A 186      29.304  -0.813 -13.687  1.00 89.00           C  
ATOM   2688 HG12 ILE A 186      30.079  -0.112 -13.997  1.00 89.00           H  
ATOM   2689 HG13 ILE A 186      29.553  -1.797 -14.083  1.00 89.00           H  
ATOM   2690  CG2 ILE A 186      26.791  -1.233 -13.781  1.00 89.00           C  
ATOM   2691 HG21 ILE A 186      26.964  -2.275 -14.047  1.00 89.00           H  
ATOM   2692 HG22 ILE A 186      26.682  -1.142 -12.700  1.00 89.00           H  
ATOM   2693 HG23 ILE A 186      25.852  -0.930 -14.245  1.00 89.00           H  
ATOM   2694  CD1 ILE A 186      29.330  -0.862 -12.159  1.00 89.00           C  
ATOM   2695 HD11 ILE A 186      28.904   0.059 -11.761  1.00 89.00           H  
ATOM   2696 HD12 ILE A 186      30.359  -0.970 -11.816  1.00 89.00           H  
ATOM   2697 HD13 ILE A 186      28.754  -1.715 -11.800  1.00 89.00           H  
ATOM   2698  N   ARG A 187      25.904  -0.267 -17.126  1.00 90.98           N  
ATOM   2699  H   ARG A 187      26.029  -1.251 -17.318  1.00 90.98           H  
ATOM   2700  CA  ARG A 187      24.758   0.434 -17.708  1.00 90.98           C  
ATOM   2701  HA  ARG A 187      24.524   1.289 -17.075  1.00 90.98           H  
ATOM   2702  C   ARG A 187      23.519  -0.446 -17.736  1.00 90.98           C  
ATOM   2703  CB  ARG A 187      25.118   0.980 -19.101  1.00 90.98           C  
ATOM   2704  HB2 ARG A 187      25.907   1.725 -18.996  1.00 90.98           H  
ATOM   2705  HB3 ARG A 187      24.245   1.475 -19.527  1.00 90.98           H  
ATOM   2706  O   ARG A 187      23.646  -1.666 -17.852  1.00 90.98           O  
ATOM   2707  CG  ARG A 187      25.591  -0.110 -20.070  1.00 90.98           C  
ATOM   2708  HG2 ARG A 187      26.514  -0.555 -19.698  1.00 90.98           H  
ATOM   2709  HG3 ARG A 187      24.826  -0.879 -20.171  1.00 90.98           H  
ATOM   2710  CD  ARG A 187      25.853   0.505 -21.438  1.00 90.98           C  
ATOM   2711  HD2 ARG A 187      26.569   1.320 -21.334  1.00 90.98           H  
ATOM   2712  HD3 ARG A 187      24.915   0.922 -21.805  1.00 90.98           H  
ATOM   2713  NE  ARG A 187      26.381  -0.489 -22.391  1.00 90.98           N  
ATOM   2714  HE  ARG A 187      26.941  -1.245 -22.025  1.00 90.98           H  
ATOM   2715  NH1 ARG A 187      25.691   0.620 -24.256  1.00 90.98           N  
ATOM   2716 HH11 ARG A 187      25.816   0.711 -25.254  1.00 90.98           H  
ATOM   2717 HH12 ARG A 187      25.414   1.404 -23.682  1.00 90.98           H  
ATOM   2718  NH2 ARG A 187      26.926  -1.159 -24.524  1.00 90.98           N  
ATOM   2719 HH21 ARG A 187      27.499  -1.915 -24.178  1.00 90.98           H  
ATOM   2720 HH22 ARG A 187      27.002  -0.838 -25.478  1.00 90.98           H  
ATOM   2721  CZ  ARG A 187      26.328  -0.353 -23.699  1.00 90.98           C  
ATOM   2722  N   PRO A 188      22.317   0.138 -17.621  1.00 92.36           N  
ATOM   2723  CA  PRO A 188      21.108  -0.603 -17.931  1.00 92.36           C  
ATOM   2724  HA  PRO A 188      21.038  -1.494 -17.308  1.00 92.36           H  
ATOM   2725  C   PRO A 188      21.142  -1.022 -19.403  1.00 92.36           C  
ATOM   2726  CB  PRO A 188      19.945   0.335 -17.602  1.00 92.36           C  
ATOM   2727  HB2 PRO A 188      19.092   0.182 -18.264  1.00 92.36           H  
ATOM   2728  HB3 PRO A 188      19.644   0.195 -16.564  1.00 92.36           H  
ATOM   2729  O   PRO A 188      21.545  -0.264 -20.289  1.00 92.36           O  
ATOM   2730  CG  PRO A 188      20.553   1.727 -17.775  1.00 92.36           C  
ATOM   2731  HG2 PRO A 188      20.504   2.019 -18.823  1.00 92.36           H  
ATOM   2732  HG3 PRO A 188      20.057   2.466 -17.145  1.00 92.36           H  
ATOM   2733  CD  PRO A 188      22.020   1.549 -17.402  1.00 92.36           C  
ATOM   2734  HD2 PRO A 188      22.635   2.189 -18.034  1.00 92.36           H  
ATOM   2735  HD3 PRO A 188      22.168   1.808 -16.353  1.00 92.36           H  
ATOM   2736  N   THR A 189      20.728  -2.253 -19.661  1.00 91.44           N  
ATOM   2737  H   THR A 189      20.410  -2.817 -18.886  1.00 91.44           H  
ATOM   2738  CA  THR A 189      20.350  -2.685 -21.002  1.00 91.44           C  
ATOM   2739  HA  THR A 189      21.079  -2.316 -21.723  1.00 91.44           H  
ATOM   2740  C   THR A 189      18.983  -2.095 -21.357  1.00 91.44           C  
ATOM   2741  CB  THR A 189      20.303  -4.215 -21.114  1.00 91.44           C  
ATOM   2742  HB  THR A 189      20.148  -4.473 -22.161  1.00 91.44           H  
ATOM   2743  O   THR A 189      18.343  -1.409 -20.561  1.00 91.44           O  
ATOM   2744  CG2 THR A 189      21.578  -4.912 -20.661  1.00 91.44           C  
ATOM   2745 HG21 THR A 189      21.782  -4.718 -19.608  1.00 91.44           H  
ATOM   2746 HG22 THR A 189      22.401  -4.552 -21.277  1.00 91.44           H  
ATOM   2747 HG23 THR A 189      21.466  -5.985 -20.816  1.00 91.44           H  
ATOM   2748  OG1 THR A 189      19.212  -4.707 -20.395  1.00 91.44           O  
ATOM   2749  HG1 THR A 189      19.380  -4.588 -19.457  1.00 91.44           H  
ATOM   2750  N   ARG A 190      18.512  -2.401 -22.564  1.00 85.96           N  
ATOM   2751  H   ARG A 190      19.102  -2.945 -23.178  1.00 85.96           H  
ATOM   2752  CA  ARG A 190      17.132  -2.128 -22.976  1.00 85.96           C  
ATOM   2753  HA  ARG A 190      16.851  -1.129 -22.641  1.00 85.96           H  
ATOM   2754  C   ARG A 190      16.090  -3.067 -22.355  1.00 85.96           C  
ATOM   2755  CB  ARG A 190      17.047  -2.171 -24.505  1.00 85.96           C  
ATOM   2756  HB2 ARG A 190      17.758  -1.460 -24.926  1.00 85.96           H  
ATOM   2757  HB3 ARG A 190      16.041  -1.872 -24.800  1.00 85.96           H  
ATOM   2758  O   ARG A 190      14.910  -2.870 -22.598  1.00 85.96           O  
ATOM   2759  CG  ARG A 190      17.322  -3.568 -25.071  1.00 85.96           C  
ATOM   2760  HG2 ARG A 190      18.355  -3.854 -24.877  1.00 85.96           H  
ATOM   2761  HG3 ARG A 190      16.655  -4.294 -24.606  1.00 85.96           H  
ATOM   2762  CD  ARG A 190      17.062  -3.573 -26.573  1.00 85.96           C  
ATOM   2763  HD2 ARG A 190      16.027  -3.278 -26.746  1.00 85.96           H  
ATOM   2764  HD3 ARG A 190      17.704  -2.833 -27.052  1.00 85.96           H  
ATOM   2765  NE  ARG A 190      17.272  -4.927 -27.109  1.00 85.96           N  
ATOM   2766  HE  ARG A 190      16.636  -5.623 -26.746  1.00 85.96           H  
ATOM   2767  NH1 ARG A 190      19.165  -4.503 -28.342  1.00 85.96           N  
ATOM   2768 HH11 ARG A 190      19.971  -4.820 -28.862  1.00 85.96           H  
ATOM   2769 HH12 ARG A 190      19.099  -3.533 -28.067  1.00 85.96           H  
ATOM   2770  NH2 ARG A 190      18.366  -6.587 -28.196  1.00 85.96           N  
ATOM   2771 HH21 ARG A 190      17.721  -7.236 -27.769  1.00 85.96           H  
ATOM   2772 HH22 ARG A 190      19.181  -6.909 -28.698  1.00 85.96           H  
ATOM   2773  CZ  ARG A 190      18.262  -5.326 -27.882  1.00 85.96           C  
ATOM   2774  N   ASN A 191      16.510  -4.128 -21.668  1.00 91.81           N  
ATOM   2775  H   ASN A 191      17.477  -4.186 -21.380  1.00 91.81           H  
ATOM   2776  CA  ASN A 191      15.597  -5.124 -21.124  1.00 91.81           C  
ATOM   2777  HA  ASN A 191      14.626  -5.038 -21.612  1.00 91.81           H  
ATOM   2778  C   ASN A 191      15.384  -4.886 -19.626  1.00 91.81           C  
ATOM   2779  CB  ASN A 191      16.129  -6.540 -21.380  1.00 91.81           C  
ATOM   2780  HB2 ASN A 191      17.036  -6.664 -20.789  1.00 91.81           H  
ATOM   2781  HB3 ASN A 191      15.406  -7.270 -21.016  1.00 91.81           H  
ATOM   2782  O   ASN A 191      16.263  -4.400 -18.906  1.00 91.81           O  
ATOM   2783  CG  ASN A 191      16.442  -6.878 -22.827  1.00 91.81           C  
ATOM   2784  ND2 ASN A 191      17.562  -7.524 -23.044  1.00 91.81           N  
ATOM   2785 HD21 ASN A 191      18.149  -7.731 -22.248  1.00 91.81           H  
ATOM   2786 HD22 ASN A 191      17.780  -7.852 -23.973  1.00 91.81           H  
ATOM   2787  OD1 ASN A 191      15.720  -6.600 -23.778  1.00 91.81           O  
ATOM   2788  N   THR A 192      14.225  -5.311 -19.149  1.00 93.17           N  
ATOM   2789  H   THR A 192      13.513  -5.644 -19.783  1.00 93.17           H  
ATOM   2790  CA  THR A 192      13.891  -5.374 -17.730  1.00 93.17           C  
ATOM   2791  HA  THR A 192      14.775  -5.154 -17.133  1.00 93.17           H  
ATOM   2792  C   THR A 192      13.473  -6.794 -17.370  1.00 93.17           C  
ATOM   2793  CB  THR A 192      12.832  -4.324 -17.364  1.00 93.17           C  
ATOM   2794  HB  THR A 192      12.653  -4.378 -16.290  1.00 93.17           H  
ATOM   2795  O   THR A 192      13.362  -7.680 -18.225  1.00 93.17           O  
ATOM   2796  CG2 THR A 192      13.327  -2.921 -17.708  1.00 93.17           C  
ATOM   2797 HG21 THR A 192      14.326  -2.764 -17.301  1.00 93.17           H  
ATOM   2798 HG22 THR A 192      13.342  -2.782 -18.789  1.00 93.17           H  
ATOM   2799 HG23 THR A 192      12.652  -2.182 -17.277  1.00 93.17           H  
ATOM   2800  OG1 THR A 192      11.636  -4.546 -18.065  1.00 93.17           O  
ATOM   2801  HG1 THR A 192      11.065  -3.788 -17.918  1.00 93.17           H  
ATOM   2802  N   SER A 193      13.360  -7.076 -16.081  1.00 94.75           N  
ATOM   2803  H   SER A 193      13.533  -6.348 -15.403  1.00 94.75           H  
ATOM   2804  CA  SER A 193      12.955  -8.388 -15.594  1.00 94.75           C  
ATOM   2805  HA  SER A 193      12.294  -8.862 -16.321  1.00 94.75           H  
ATOM   2806  C   SER A 193      12.205  -8.273 -14.286  1.00 94.75           C  
ATOM   2807  CB  SER A 193      14.176  -9.273 -15.386  1.00 94.75           C  
ATOM   2808  HB2 SER A 193      14.910  -8.711 -14.809  1.00 94.75           H  
ATOM   2809  HB3 SER A 193      13.895 -10.170 -14.835  1.00 94.75           H  
ATOM   2810  O   SER A 193      12.629  -7.563 -13.373  1.00 94.75           O  
ATOM   2811  OG  SER A 193      14.718  -9.646 -16.638  1.00 94.75           O  
ATOM   2812  HG  SER A 193      14.411  -9.009 -17.287  1.00 94.75           H  
ATOM   2813  N   ASP A 194      11.127  -9.038 -14.188  1.00 95.07           N  
ATOM   2814  H   ASP A 194      10.781  -9.517 -15.008  1.00 95.07           H  
ATOM   2815  CA  ASP A 194      10.333  -9.125 -12.975  1.00 95.07           C  
ATOM   2816  HA  ASP A 194      10.227  -8.123 -12.558  1.00 95.07           H  
ATOM   2817  C   ASP A 194      11.031 -10.006 -11.944  1.00 95.07           C  
ATOM   2818  CB  ASP A 194       8.925  -9.642 -13.281  1.00 95.07           C  
ATOM   2819  HB2 ASP A 194       8.367  -9.714 -12.348  1.00 95.07           H  
ATOM   2820  HB3 ASP A 194       8.998 -10.641 -13.711  1.00 95.07           H  
ATOM   2821  O   ASP A 194      11.455 -11.133 -12.224  1.00 95.07           O  
ATOM   2822  CG  ASP A 194       8.160  -8.728 -14.237  1.00 95.07           C  
ATOM   2823  OD1 ASP A 194       8.456  -7.510 -14.242  1.00 95.07           O  
ATOM   2824  OD2 ASP A 194       7.311  -9.287 -14.964  1.00 95.07           O  
ATOM   2825  N   VAL A 195      11.119  -9.493 -10.723  1.00 93.34           N  
ATOM   2826  H   VAL A 195      10.786  -8.550 -10.581  1.00 93.34           H  
ATOM   2827  CA  VAL A 195      11.586 -10.236  -9.558  1.00 93.34           C  
ATOM   2828  HA  VAL A 195      11.736 -11.275  -9.852  1.00 93.34           H  
ATOM   2829  C   VAL A 195      10.511 -10.239  -8.482  1.00 93.34           C  
ATOM   2830  CB  VAL A 195      12.940  -9.728  -9.031  1.00 93.34           C  
ATOM   2831  HB  VAL A 195      13.270 -10.418  -8.255  1.00 93.34           H  
ATOM   2832  O   VAL A 195       9.734  -9.297  -8.343  1.00 93.34           O  
ATOM   2833  CG1 VAL A 195      14.016  -9.721 -10.126  1.00 93.34           C  
ATOM   2834 HG11 VAL A 195      14.987  -9.483  -9.694  1.00 93.34           H  
ATOM   2835 HG12 VAL A 195      13.773  -8.977 -10.884  1.00 93.34           H  
ATOM   2836 HG13 VAL A 195      14.062 -10.701 -10.602  1.00 93.34           H  
ATOM   2837  CG2 VAL A 195      12.872  -8.336  -8.409  1.00 93.34           C  
ATOM   2838 HG21 VAL A 195      13.849  -8.069  -8.007  1.00 93.34           H  
ATOM   2839 HG22 VAL A 195      12.163  -8.331  -7.581  1.00 93.34           H  
ATOM   2840 HG23 VAL A 195      12.566  -7.611  -9.164  1.00 93.34           H  
ATOM   2841  N   ASN A 196      10.477 -11.310  -7.700  1.00 94.77           N  
ATOM   2842  H   ASN A 196      11.176 -12.027  -7.830  1.00 94.77           H  
ATOM   2843  CA  ASN A 196       9.562 -11.434  -6.575  1.00 94.77           C  
ATOM   2844  HA  ASN A 196       8.619 -10.946  -6.820  1.00 94.77           H  
ATOM   2845  C   ASN A 196      10.137 -10.732  -5.340  1.00 94.77           C  
ATOM   2846  CB  ASN A 196       9.295 -12.924  -6.329  1.00 94.77           C  
ATOM   2847  HB2 ASN A 196      10.245 -13.457  -6.291  1.00 94.77           H  
ATOM   2848  HB3 ASN A 196       8.819 -13.045  -5.357  1.00 94.77           H  
ATOM   2849  O   ASN A 196      11.330 -10.846  -5.050  1.00 94.77           O  
ATOM   2850  CG  ASN A 196       8.401 -13.554  -7.384  1.00 94.77           C  
ATOM   2851  ND2 ASN A 196       8.360 -14.863  -7.444  1.00 94.77           N  
ATOM   2852 HD21 ASN A 196       8.903 -15.415  -6.796  1.00 94.77           H  
ATOM   2853 HD22 ASN A 196       7.745 -15.230  -8.156  1.00 94.77           H  
ATOM   2854  OD1 ASN A 196       7.721 -12.918  -8.164  1.00 94.77           O  
ATOM   2855  N   VAL A 197       9.272 -10.039  -4.605  1.00 93.52           N  
ATOM   2856  H   VAL A 197       8.338  -9.904  -4.968  1.00 93.52           H  
ATOM   2857  CA  VAL A 197       9.576  -9.386  -3.331  1.00 93.52           C  
ATOM   2858  HA  VAL A 197      10.548  -9.727  -2.975  1.00 93.52           H  
ATOM   2859  C   VAL A 197       8.522  -9.793  -2.311  1.00 93.52           C  
ATOM   2860  CB  VAL A 197       9.629  -7.855  -3.484  1.00 93.52           C  
ATOM   2861  HB  VAL A 197       8.665  -7.488  -3.836  1.00 93.52           H  
ATOM   2862  O   VAL A 197       7.324  -9.720  -2.577  1.00 93.52           O  
ATOM   2863  CG1 VAL A 197       9.964  -7.165  -2.157  1.00 93.52           C  
ATOM   2864 HG11 VAL A 197      10.894  -7.559  -1.747  1.00 93.52           H  
ATOM   2865 HG12 VAL A 197      10.068  -6.091  -2.313  1.00 93.52           H  
ATOM   2866 HG13 VAL A 197       9.159  -7.322  -1.440  1.00 93.52           H  
ATOM   2867  CG2 VAL A 197      10.703  -7.460  -4.497  1.00 93.52           C  
ATOM   2868 HG21 VAL A 197      10.773  -6.373  -4.542  1.00 93.52           H  
ATOM   2869 HG22 VAL A 197      10.427  -7.840  -5.481  1.00 93.52           H  
ATOM   2870 HG23 VAL A 197      11.666  -7.887  -4.215  1.00 93.52           H  
ATOM   2871  N   THR A 198       8.967 -10.229  -1.134  1.00 94.85           N  
ATOM   2872  H   THR A 198       9.962 -10.219  -0.962  1.00 94.85           H  
ATOM   2873  CA  THR A 198       8.069 -10.577  -0.026  1.00 94.85           C  
ATOM   2874  HA  THR A 198       7.159 -11.020  -0.431  1.00 94.85           H  
ATOM   2875  C   THR A 198       7.685  -9.318   0.748  1.00 94.85           C  
ATOM   2876  CB  THR A 198       8.708 -11.618   0.901  1.00 94.85           C  
ATOM   2877  HB  THR A 198       9.597 -11.196   1.370  1.00 94.85           H  
ATOM   2878  O   THR A 198       8.558  -8.582   1.202  1.00 94.85           O  
ATOM   2879  CG2 THR A 198       7.743 -12.092   1.987  1.00 94.85           C  
ATOM   2880 HG21 THR A 198       6.817 -12.447   1.533  1.00 94.85           H  
ATOM   2881 HG22 THR A 198       7.518 -11.273   2.671  1.00 94.85           H  
ATOM   2882 HG23 THR A 198       8.202 -12.901   2.554  1.00 94.85           H  
ATOM   2883  OG1 THR A 198       9.080 -12.765   0.162  1.00 94.85           O  
ATOM   2884  HG1 THR A 198       9.790 -12.522  -0.437  1.00 94.85           H  
ATOM   2885  N   LEU A 199       6.385  -9.074   0.898  1.00 95.64           N  
ATOM   2886  H   LEU A 199       5.733  -9.744   0.515  1.00 95.64           H  
ATOM   2887  CA  LEU A 199       5.822  -7.940   1.631  1.00 95.64           C  
ATOM   2888  HA  LEU A 199       6.461  -7.068   1.491  1.00 95.64           H  
ATOM   2889  C   LEU A 199       5.755  -8.219   3.142  1.00 95.64           C  
ATOM   2890  CB  LEU A 199       4.426  -7.624   1.061  1.00 95.64           C  
ATOM   2891  HB2 LEU A 199       3.775  -8.470   1.283  1.00 95.64           H  
ATOM   2892  HB3 LEU A 199       4.031  -6.753   1.583  1.00 95.64           H  
ATOM   2893  O   LEU A 199       5.866  -9.363   3.586  1.00 95.64           O  
ATOM   2894  CG  LEU A 199       4.344  -7.367  -0.456  1.00 95.64           C  
ATOM   2895  HG  LEU A 199       4.505  -8.298  -0.999  1.00 95.64           H  
ATOM   2896  CD1 LEU A 199       2.949  -6.838  -0.784  1.00 95.64           C  
ATOM   2897 HD11 LEU A 199       2.796  -5.871  -0.307  1.00 95.64           H  
ATOM   2898 HD12 LEU A 199       2.833  -6.722  -1.862  1.00 95.64           H  
ATOM   2899 HD13 LEU A 199       2.190  -7.537  -0.433  1.00 95.64           H  
ATOM   2900  CD2 LEU A 199       5.362  -6.332  -0.936  1.00 95.64           C  
ATOM   2901 HD21 LEU A 199       5.290  -5.437  -0.317  1.00 95.64           H  
ATOM   2902 HD22 LEU A 199       5.163  -6.075  -1.976  1.00 95.64           H  
ATOM   2903 HD23 LEU A 199       6.368  -6.745  -0.868  1.00 95.64           H  
ATOM   2904  N   ALA A 200       5.490  -7.182   3.940  1.00 93.65           N  
ATOM   2905  H   ALA A 200       5.385  -6.273   3.513  1.00 93.65           H  
ATOM   2906  CA  ALA A 200       5.346  -7.266   5.399  1.00 93.65           C  
ATOM   2907  HA  ALA A 200       6.286  -7.607   5.831  1.00 93.65           H  
ATOM   2908  C   ALA A 200       4.248  -8.252   5.839  1.00 93.65           C  
ATOM   2909  CB  ALA A 200       5.044  -5.856   5.924  1.00 93.65           C  
ATOM   2910  HB1 ALA A 200       4.959  -5.885   7.011  1.00 93.65           H  
ATOM   2911  HB2 ALA A 200       5.853  -5.177   5.654  1.00 93.65           H  
ATOM   2912  HB3 ALA A 200       4.107  -5.487   5.507  1.00 93.65           H  
ATOM   2913  O   ALA A 200       4.336  -8.875   6.893  1.00 93.65           O  
ATOM   2914  N   ASN A 201       3.224  -8.441   5.007  1.00 93.54           N  
ATOM   2915  H   ASN A 201       3.217  -7.922   4.140  1.00 93.54           H  
ATOM   2916  CA  ASN A 201       2.134  -9.382   5.252  1.00 93.54           C  
ATOM   2917  HA  ASN A 201       1.985  -9.469   6.329  1.00 93.54           H  
ATOM   2918  C   ASN A 201       2.424 -10.824   4.797  1.00 93.54           C  
ATOM   2919  CB  ASN A 201       0.861  -8.774   4.653  1.00 93.54           C  
ATOM   2920  HB2 ASN A 201       0.793  -7.716   4.906  1.00 93.54           H  
ATOM   2921  HB3 ASN A 201      -0.002  -9.260   5.107  1.00 93.54           H  
ATOM   2922  O   ASN A 201       1.532 -11.671   4.836  1.00 93.54           O  
ATOM   2923  CG  ASN A 201       0.751  -8.907   3.151  1.00 93.54           C  
ATOM   2924  ND2 ASN A 201      -0.411  -8.659   2.606  1.00 93.54           N  
ATOM   2925 HD21 ASN A 201      -1.199  -8.530   3.223  1.00 93.54           H  
ATOM   2926 HD22 ASN A 201      -0.518  -8.715   1.603  1.00 93.54           H  
ATOM   2927  OD1 ASN A 201       1.704  -9.226   2.457  1.00 93.54           O  
ATOM   2928  N   GLY A 202       3.649 -11.100   4.338  1.00 94.07           N  
ATOM   2929  H   GLY A 202       4.327 -10.352   4.318  1.00 94.07           H  
ATOM   2930  CA  GLY A 202       4.093 -12.405   3.850  1.00 94.07           C  
ATOM   2931  HA2 GLY A 202       5.183 -12.420   3.854  1.00 94.07           H  
ATOM   2932  HA3 GLY A 202       3.732 -13.179   4.527  1.00 94.07           H  
ATOM   2933  C   GLY A 202       3.628 -12.758   2.434  1.00 94.07           C  
ATOM   2934  O   GLY A 202       4.034 -13.798   1.911  1.00 94.07           O  
ATOM   2935  N   SER A 203       2.797 -11.925   1.797  1.00 95.50           N  
ATOM   2936  H   SER A 203       2.528 -11.069   2.261  1.00 95.50           H  
ATOM   2937  CA  SER A 203       2.463 -12.083   0.380  1.00 95.50           C  
ATOM   2938  HA  SER A 203       2.257 -13.138   0.203  1.00 95.50           H  
ATOM   2939  C   SER A 203       3.650 -11.701  -0.509  1.00 95.50           C  
ATOM   2940  CB  SER A 203       1.189 -11.316   0.007  1.00 95.50           C  
ATOM   2941  HB2 SER A 203       0.401 -11.543   0.725  1.00 95.50           H  
ATOM   2942  HB3 SER A 203       0.858 -11.640  -0.980  1.00 95.50           H  
ATOM   2943  O   SER A 203       4.592 -11.041  -0.070  1.00 95.50           O  
ATOM   2944  OG  SER A 203       1.406  -9.929  -0.035  1.00 95.50           O  
ATOM   2945  HG  SER A 203       1.599  -9.620   0.853  1.00 95.50           H  
ATOM   2946  N   VAL A 204       3.624 -12.154  -1.761  1.00 95.61           N  
ATOM   2947  H   VAL A 204       2.781 -12.592  -2.103  1.00 95.61           H  
ATOM   2948  CA  VAL A 204       4.682 -11.886  -2.739  1.00 95.61           C  
ATOM   2949  HA  VAL A 204       5.517 -11.384  -2.250  1.00 95.61           H  
ATOM   2950  C   VAL A 204       4.138 -10.951  -3.806  1.00 95.61           C  
ATOM   2951  CB  VAL A 204       5.220 -13.190  -3.348  1.00 95.61           C  
ATOM   2952  HB  VAL A 204       4.398 -13.750  -3.794  1.00 95.61           H  
ATOM   2953  O   VAL A 204       3.102 -11.245  -4.401  1.00 95.61           O  
ATOM   2954  CG1 VAL A 204       6.270 -12.922  -4.430  1.00 95.61           C  
ATOM   2955 HG11 VAL A 204       7.068 -12.305  -4.019  1.00 95.61           H  
ATOM   2956 HG12 VAL A 204       6.676 -13.868  -4.789  1.00 95.61           H  
ATOM   2957 HG13 VAL A 204       5.820 -12.404  -5.277  1.00 95.61           H  
ATOM   2958  CG2 VAL A 204       5.877 -14.067  -2.271  1.00 95.61           C  
ATOM   2959 HG21 VAL A 204       6.692 -13.522  -1.796  1.00 95.61           H  
ATOM   2960 HG22 VAL A 204       5.148 -14.336  -1.506  1.00 95.61           H  
ATOM   2961 HG23 VAL A 204       6.267 -14.981  -2.718  1.00 95.61           H  
ATOM   2962  N   HIS A 205       4.866  -9.868  -4.065  1.00 93.56           N  
ATOM   2963  H   HIS A 205       5.713  -9.723  -3.535  1.00 93.56           H  
ATOM   2964  CA  HIS A 205       4.587  -8.917  -5.136  1.00 93.56           C  
ATOM   2965  HA  HIS A 205       3.675  -9.214  -5.654  1.00 93.56           H  
ATOM   2966  C   HIS A 205       5.727  -8.910  -6.153  1.00 93.56           C  
ATOM   2967  CB  HIS A 205       4.346  -7.527  -4.541  1.00 93.56           C  
ATOM   2968  HB2 HIS A 205       5.296  -7.065  -4.272  1.00 93.56           H  
ATOM   2969  HB3 HIS A 205       3.743  -7.636  -3.640  1.00 93.56           H  
ATOM   2970  O   HIS A 205       6.887  -9.116  -5.792  1.00 93.56           O  
ATOM   2971  CG  HIS A 205       3.585  -6.642  -5.486  1.00 93.56           C  
ATOM   2972  CD2 HIS A 205       4.102  -5.649  -6.265  1.00 93.56           C  
ATOM   2973  HD2 HIS A 205       5.133  -5.335  -6.321  1.00 93.56           H  
ATOM   2974  ND1 HIS A 205       2.241  -6.826  -5.805  1.00 93.56           N  
ATOM   2975  CE1 HIS A 205       1.974  -5.937  -6.772  1.00 93.56           C  
ATOM   2976  HE1 HIS A 205       1.028  -5.833  -7.282  1.00 93.56           H  
ATOM   2977  NE2 HIS A 205       3.068  -5.225  -7.067  1.00 93.56           N  
ATOM   2978  HE2 HIS A 205       3.110  -4.598  -7.857  1.00 93.56           H  
ATOM   2979  N   THR A 206       5.410  -8.692  -7.424  1.00 94.40           N  
ATOM   2980  H   THR A 206       4.456  -8.465  -7.668  1.00 94.40           H  
ATOM   2981  CA  THR A 206       6.408  -8.585  -8.495  1.00 94.40           C  
ATOM   2982  HA  THR A 206       7.276  -9.194  -8.240  1.00 94.40           H  
ATOM   2983  C   THR A 206       6.872  -7.144  -8.647  1.00 94.40           C  
ATOM   2984  CB  THR A 206       5.863  -9.099  -9.833  1.00 94.40           C  
ATOM   2985  HB  THR A 206       6.543  -8.819 -10.637  1.00 94.40           H  
ATOM   2986  O   THR A 206       6.059  -6.226  -8.626  1.00 94.40           O  
ATOM   2987  CG2 THR A 206       5.717 -10.621  -9.820  1.00 94.40           C  
ATOM   2988 HG21 THR A 206       6.700 -11.074  -9.691  1.00 94.40           H  
ATOM   2989 HG22 THR A 206       5.058 -10.933  -9.010  1.00 94.40           H  
ATOM   2990 HG23 THR A 206       5.301 -10.946 -10.773  1.00 94.40           H  
ATOM   2991  OG1 THR A 206       4.585  -8.566 -10.089  1.00 94.40           O  
ATOM   2992  HG1 THR A 206       4.669  -7.613 -10.177  1.00 94.40           H  
ATOM   2993  N   VAL A 207       8.173  -6.941  -8.833  1.00 93.18           N  
ATOM   2994  H   VAL A 207       8.793  -7.738  -8.814  1.00 93.18           H  
ATOM   2995  CA  VAL A 207       8.753  -5.643  -9.188  1.00 93.18           C  
ATOM   2996  HA  VAL A 207       7.947  -4.965  -9.466  1.00 93.18           H  
ATOM   2997  C   VAL A 207       9.645  -5.803 -10.406  1.00 93.18           C  
ATOM   2998  CB  VAL A 207       9.491  -5.005  -7.997  1.00 93.18           C  
ATOM   2999  HB  VAL A 207       8.786  -4.950  -7.168  1.00 93.18           H  
ATOM   3000  O   VAL A 207      10.463  -6.723 -10.474  1.00 93.18           O  
ATOM   3001  CG1 VAL A 207      10.699  -5.814  -7.528  1.00 93.18           C  
ATOM   3002 HG11 VAL A 207      11.507  -5.739  -8.256  1.00 93.18           H  
ATOM   3003 HG12 VAL A 207      10.411  -6.859  -7.418  1.00 93.18           H  
ATOM   3004 HG13 VAL A 207      11.045  -5.425  -6.570  1.00 93.18           H  
ATOM   3005  CG2 VAL A 207       9.985  -3.584  -8.290  1.00 93.18           C  
ATOM   3006 HG21 VAL A 207      10.733  -3.588  -9.082  1.00 93.18           H  
ATOM   3007 HG22 VAL A 207       9.142  -2.971  -8.610  1.00 93.18           H  
ATOM   3008 HG23 VAL A 207      10.411  -3.143  -7.389  1.00 93.18           H  
ATOM   3009  N   THR A 208       9.502  -4.894 -11.358  1.00 92.52           N  
ATOM   3010  H   THR A 208       8.772  -4.202 -11.272  1.00 92.52           H  
ATOM   3011  CA  THR A 208      10.315  -4.867 -12.569  1.00 92.52           C  
ATOM   3012  HA  THR A 208      10.542  -5.890 -12.869  1.00 92.52           H  
ATOM   3013  C   THR A 208      11.621  -4.133 -12.283  1.00 92.52           C  
ATOM   3014  CB  THR A 208       9.528  -4.230 -13.713  1.00 92.52           C  
ATOM   3015  HB  THR A 208       9.336  -3.183 -13.477  1.00 92.52           H  
ATOM   3016  O   THR A 208      11.618  -2.987 -11.835  1.00 92.52           O  
ATOM   3017  CG2 THR A 208      10.277  -4.284 -15.031  1.00 92.52           C  
ATOM   3018 HG21 THR A 208      11.099  -3.569 -15.007  1.00 92.52           H  
ATOM   3019 HG22 THR A 208       9.599  -3.998 -15.835  1.00 92.52           H  
ATOM   3020 HG23 THR A 208      10.641  -5.293 -15.221  1.00 92.52           H  
ATOM   3021  OG1 THR A 208       8.287  -4.887 -13.863  1.00 92.52           O  
ATOM   3022  HG1 THR A 208       8.419  -5.814 -14.074  1.00 92.52           H  
ATOM   3023  N   LEU A 209      12.748  -4.811 -12.509  1.00 94.05           N  
ATOM   3024  H   LEU A 209      12.661  -5.751 -12.866  1.00 94.05           H  
ATOM   3025  CA  LEU A 209      14.102  -4.305 -12.274  1.00 94.05           C  
ATOM   3026  HA  LEU A 209      14.036  -3.269 -11.942  1.00 94.05           H  
ATOM   3027  C   LEU A 209      14.930  -4.308 -13.568  1.00 94.05           C  
ATOM   3028  CB  LEU A 209      14.778  -5.128 -11.167  1.00 94.05           C  
ATOM   3029  HB2 LEU A 209      15.833  -4.859 -11.109  1.00 94.05           H  
ATOM   3030  HB3 LEU A 209      14.727  -6.182 -11.439  1.00 94.05           H  
ATOM   3031  O   LEU A 209      14.652  -5.092 -14.479  1.00 94.05           O  
ATOM   3032  CG  LEU A 209      14.151  -4.944  -9.775  1.00 94.05           C  
ATOM   3033  HG  LEU A 209      13.165  -5.409  -9.761  1.00 94.05           H  
ATOM   3034  CD1 LEU A 209      15.046  -5.643  -8.755  1.00 94.05           C  
ATOM   3035 HD11 LEU A 209      15.242  -6.656  -9.108  1.00 94.05           H  
ATOM   3036 HD12 LEU A 209      15.992  -5.108  -8.668  1.00 94.05           H  
ATOM   3037 HD13 LEU A 209      14.538  -5.679  -7.792  1.00 94.05           H  
ATOM   3038  CD2 LEU A 209      14.017  -3.483  -9.334  1.00 94.05           C  
ATOM   3039 HD21 LEU A 209      14.935  -2.938  -9.553  1.00 94.05           H  
ATOM   3040 HD22 LEU A 209      13.788  -3.429  -8.269  1.00 94.05           H  
ATOM   3041 HD23 LEU A 209      13.196  -3.012  -9.873  1.00 94.05           H  
ATOM   3042  N   PRO A 210      15.953  -3.441 -13.676  1.00 93.47           N  
ATOM   3043  CA  PRO A 210      16.730  -3.333 -14.899  1.00 93.47           C  
ATOM   3044  HA  PRO A 210      16.064  -3.257 -15.759  1.00 93.47           H  
ATOM   3045  C   PRO A 210      17.630  -4.558 -15.075  1.00 93.47           C  
ATOM   3046  CB  PRO A 210      17.523  -2.031 -14.764  1.00 93.47           C  
ATOM   3047  HB2 PRO A 210      16.922  -1.203 -15.140  1.00 93.47           H  
ATOM   3048  HB3 PRO A 210      18.478  -2.074 -15.288  1.00 93.47           H  
ATOM   3049  O   PRO A 210      18.276  -5.015 -14.127  1.00 93.47           O  
ATOM   3050  CG  PRO A 210      17.706  -1.885 -13.253  1.00 93.47           C  
ATOM   3051  HG2 PRO A 210      18.575  -2.459 -12.932  1.00 93.47           H  
ATOM   3052  HG3 PRO A 210      17.803  -0.841 -12.956  1.00 93.47           H  
ATOM   3053  CD  PRO A 210      16.440  -2.506 -12.669  1.00 93.47           C  
ATOM   3054  HD2 PRO A 210      16.685  -3.017 -11.738  1.00 93.47           H  
ATOM   3055  HD3 PRO A 210      15.694  -1.733 -12.481  1.00 93.47           H  
ATOM   3056  N   GLU A 211      17.732  -5.047 -16.308  1.00 93.31           N  
ATOM   3057  H   GLU A 211      17.172  -4.652 -17.050  1.00 93.31           H  
ATOM   3058  CA  GLU A 211      18.832  -5.919 -16.703  1.00 93.31           C  
ATOM   3059  HA  GLU A 211      19.058  -6.605 -15.887  1.00 93.31           H  
ATOM   3060  C   GLU A 211      20.070  -5.042 -16.944  1.00 93.31           C  
ATOM   3061  CB  GLU A 211      18.408  -6.772 -17.910  1.00 93.31           C  
ATOM   3062  HB2 GLU A 211      17.607  -7.444 -17.601  1.00 93.31           H  
ATOM   3063  HB3 GLU A 211      18.024  -6.128 -18.701  1.00 93.31           H  
ATOM   3064  O   GLU A 211      20.017  -4.056 -17.680  1.00 93.31           O  
ATOM   3065  CG  GLU A 211      19.562  -7.597 -18.469  1.00 93.31           C  
ATOM   3066  HG2 GLU A 211      19.963  -8.223 -17.672  1.00 93.31           H  
ATOM   3067  HG3 GLU A 211      20.343  -6.905 -18.783  1.00 93.31           H  
ATOM   3068  CD  GLU A 211      19.149  -8.466 -19.671  1.00 93.31           C  
ATOM   3069  OE1 GLU A 211      19.205  -7.977 -20.827  1.00 93.31           O  
ATOM   3070  OE2 GLU A 211      18.825  -9.652 -19.445  1.00 93.31           O  
ATOM   3071  N   ILE A 212      21.183  -5.368 -16.295  1.00 90.70           N  
ATOM   3072  H   ILE A 212      21.172  -6.207 -15.733  1.00 90.70           H  
ATOM   3073  CA  ILE A 212      22.397  -4.553 -16.237  1.00 90.70           C  
ATOM   3074  HA  ILE A 212      22.197  -3.576 -16.676  1.00 90.70           H  
ATOM   3075  C   ILE A 212      23.488  -5.234 -17.048  1.00 90.70           C  
ATOM   3076  CB  ILE A 212      22.855  -4.336 -14.778  1.00 90.70           C  
ATOM   3077  HB  ILE A 212      23.161  -5.297 -14.366  1.00 90.70           H  
ATOM   3078  O   ILE A 212      23.786  -6.404 -16.821  1.00 90.70           O  
ATOM   3079  CG1 ILE A 212      21.695  -3.789 -13.916  1.00 90.70           C  
ATOM   3080 HG12 ILE A 212      20.850  -4.475 -13.965  1.00 90.70           H  
ATOM   3081 HG13 ILE A 212      21.369  -2.824 -14.304  1.00 90.70           H  
ATOM   3082  CG2 ILE A 212      24.063  -3.378 -14.731  1.00 90.70           C  
ATOM   3083 HG21 ILE A 212      23.764  -2.385 -15.064  1.00 90.70           H  
ATOM   3084 HG22 ILE A 212      24.863  -3.734 -15.379  1.00 90.70           H  
ATOM   3085 HG23 ILE A 212      24.463  -3.318 -13.719  1.00 90.70           H  
ATOM   3086  CD1 ILE A 212      22.040  -3.646 -12.436  1.00 90.70           C  
ATOM   3087 HD11 ILE A 212      22.757  -2.837 -12.300  1.00 90.70           H  
ATOM   3088 HD12 ILE A 212      21.128  -3.408 -11.889  1.00 90.70           H  
ATOM   3089 HD13 ILE A 212      22.454  -4.580 -12.055  1.00 90.70           H  
ATOM   3090  N   TYR A 213      24.108  -4.471 -17.941  1.00 90.97           N  
ATOM   3091  H   TYR A 213      23.825  -3.504 -18.012  1.00 90.97           H  
ATOM   3092  CA  TYR A 213      25.317  -4.845 -18.656  1.00 90.97           C  
ATOM   3093  HA  TYR A 213      25.401  -5.931 -18.694  1.00 90.97           H  
ATOM   3094  C   TYR A 213      26.541  -4.289 -17.929  1.00 90.97           C  
ATOM   3095  CB  TYR A 213      25.211  -4.335 -20.091  1.00 90.97           C  
ATOM   3096  HB2 TYR A 213      24.928  -3.283 -20.083  1.00 90.97           H  
ATOM   3097  HB3 TYR A 213      24.421  -4.897 -20.589  1.00 90.97           H  
ATOM   3098  O   TYR A 213      26.577  -3.110 -17.557  1.00 90.97           O  
ATOM   3099  CG  TYR A 213      26.475  -4.491 -20.898  1.00 90.97           C  
ATOM   3100  CD1 TYR A 213      27.466  -3.495 -20.826  1.00 90.97           C  
ATOM   3101  HD1 TYR A 213      27.342  -2.652 -20.163  1.00 90.97           H  
ATOM   3102  CD2 TYR A 213      26.660  -5.631 -21.704  1.00 90.97           C  
ATOM   3103  HD2 TYR A 213      25.903  -6.400 -21.746  1.00 90.97           H  
ATOM   3104  CE1 TYR A 213      28.645  -3.628 -21.571  1.00 90.97           C  
ATOM   3105  HE1 TYR A 213      29.428  -2.888 -21.497  1.00 90.97           H  
ATOM   3106  CE2 TYR A 213      27.838  -5.762 -22.461  1.00 90.97           C  
ATOM   3107  HE2 TYR A 213      28.014  -6.620 -23.092  1.00 90.97           H  
ATOM   3108  OH  TYR A 213      29.944  -4.853 -23.129  1.00 90.97           O  
ATOM   3109  HH  TYR A 213      30.643  -4.261 -22.843  1.00 90.97           H  
ATOM   3110  CZ  TYR A 213      28.825  -4.759 -22.388  1.00 90.97           C  
ATOM   3111  N   LEU A 214      27.539  -5.143 -17.731  1.00 86.86           N  
ATOM   3112  H   LEU A 214      27.446  -6.080 -18.095  1.00 86.86           H  
ATOM   3113  CA  LEU A 214      28.765  -4.846 -17.005  1.00 86.86           C  
ATOM   3114  HA  LEU A 214      28.822  -3.780 -16.783  1.00 86.86           H  
ATOM   3115  C   LEU A 214      29.979  -5.251 -17.842  1.00 86.86           C  
ATOM   3116  CB  LEU A 214      28.760  -5.637 -15.695  1.00 86.86           C  
ATOM   3117  HB2 LEU A 214      29.734  -5.520 -15.221  1.00 86.86           H  
ATOM   3118  HB3 LEU A 214      28.642  -6.682 -15.982  1.00 86.86           H  
ATOM   3119  O   LEU A 214      29.955  -6.304 -18.480  1.00 86.86           O  
ATOM   3120  CG  LEU A 214      27.648  -5.267 -14.698  1.00 86.86           C  
ATOM   3121  HG  LEU A 214      26.941  -4.577 -15.160  1.00 86.86           H  
ATOM   3122  CD1 LEU A 214      26.889  -6.514 -14.242  1.00 86.86           C  
ATOM   3123 HD11 LEU A 214      26.467  -7.009 -15.117  1.00 86.86           H  
ATOM   3124 HD12 LEU A 214      27.568  -7.202 -13.738  1.00 86.86           H  
ATOM   3125 HD13 LEU A 214      26.068  -6.223 -13.586  1.00 86.86           H  
ATOM   3126  CD2 LEU A 214      28.227  -4.593 -13.456  1.00 86.86           C  
ATOM   3127 HD21 LEU A 214      28.816  -5.309 -12.883  1.00 86.86           H  
ATOM   3128 HD22 LEU A 214      28.885  -3.783 -13.771  1.00 86.86           H  
ATOM   3129 HD23 LEU A 214      27.423  -4.187 -12.843  1.00 86.86           H  
ATOM   3130  N   THR A 215      31.046  -4.454 -17.778  1.00 87.15           N  
ATOM   3131  H   THR A 215      30.975  -3.592 -17.257  1.00 87.15           H  
ATOM   3132  CA  THR A 215      32.345  -4.791 -18.372  1.00 87.15           C  
ATOM   3133  HA  THR A 215      32.328  -5.855 -18.612  1.00 87.15           H  
ATOM   3134  C   THR A 215      33.479  -4.560 -17.382  1.00 87.15           C  
ATOM   3135  CB  THR A 215      32.602  -4.038 -19.685  1.00 87.15           C  
ATOM   3136  HB  THR A 215      32.734  -2.976 -19.477  1.00 87.15           H  
ATOM   3137  O   THR A 215      33.543  -3.512 -16.732  1.00 87.15           O  
ATOM   3138  CG2 THR A 215      33.826  -4.550 -20.433  1.00 87.15           C  
ATOM   3139 HG21 THR A 215      33.893  -4.057 -21.403  1.00 87.15           H  
ATOM   3140 HG22 THR A 215      33.760  -5.628 -20.578  1.00 87.15           H  
ATOM   3141 HG23 THR A 215      34.722  -4.304 -19.863  1.00 87.15           H  
ATOM   3142  OG1 THR A 215      31.515  -4.210 -20.563  1.00 87.15           O  
ATOM   3143  HG1 THR A 215      31.357  -5.155 -20.621  1.00 87.15           H  
ATOM   3144  N   ASP A 216      34.371  -5.540 -17.257  1.00 79.52           N  
ATOM   3145  H   ASP A 216      34.266  -6.363 -17.833  1.00 79.52           H  
ATOM   3146  CA  ASP A 216      35.550  -5.460 -16.396  1.00 79.52           C  
ATOM   3147  HA  ASP A 216      35.263  -4.877 -15.521  1.00 79.52           H  
ATOM   3148  C   ASP A 216      36.733  -4.724 -17.081  1.00 79.52           C  
ATOM   3149  CB  ASP A 216      35.903  -6.874 -15.880  1.00 79.52           C  
ATOM   3150  HB2 ASP A 216      36.258  -6.776 -14.854  1.00 79.52           H  
ATOM   3151  HB3 ASP A 216      35.012  -7.502 -15.866  1.00 79.52           H  
ATOM   3152  O   ASP A 216      36.714  -4.483 -18.290  1.00 79.52           O  
ATOM   3153  CG  ASP A 216      36.975  -7.602 -16.687  1.00 79.52           C  
ATOM   3154  OD1 ASP A 216      37.030  -7.398 -17.915  1.00 79.52           O  
ATOM   3155  OD2 ASP A 216      37.870  -8.215 -16.071  1.00 79.52           O  
ATOM   3156  N   PRO A 217      37.816  -4.389 -16.351  1.00 77.13           N  
ATOM   3157  CA  PRO A 217      39.014  -3.783 -16.945  1.00 77.13           C  
ATOM   3158  HA  PRO A 217      38.718  -2.845 -17.416  1.00 77.13           H  
ATOM   3159  C   PRO A 217      39.743  -4.642 -18.001  1.00 77.13           C  
ATOM   3160  CB  PRO A 217      39.938  -3.487 -15.758  1.00 77.13           C  
ATOM   3161  HB2 PRO A 217      40.607  -4.331 -15.590  1.00 77.13           H  
ATOM   3162  HB3 PRO A 217      40.508  -2.572 -15.915  1.00 77.13           H  
ATOM   3163  O   PRO A 217      40.628  -4.129 -18.694  1.00 77.13           O  
ATOM   3164  CG  PRO A 217      38.982  -3.363 -14.572  1.00 77.13           C  
ATOM   3165  HG2 PRO A 217      39.476  -3.577 -13.624  1.00 77.13           H  
ATOM   3166  HG3 PRO A 217      38.532  -2.370 -14.562  1.00 77.13           H  
ATOM   3167  CD  PRO A 217      37.916  -4.403 -14.900  1.00 77.13           C  
ATOM   3168  HD2 PRO A 217      38.239  -5.389 -14.567  1.00 77.13           H  
ATOM   3169  HD3 PRO A 217      36.974  -4.132 -14.422  1.00 77.13           H  
ATOM   3170  N   ASN A 218      39.430  -5.938 -18.115  1.00 80.91           N  
ATOM   3171  H   ASN A 218      38.651  -6.300 -17.583  1.00 80.91           H  
ATOM   3172  CA  ASN A 218      39.951  -6.846 -19.139  1.00 80.91           C  
ATOM   3173  HA  ASN A 218      40.904  -6.451 -19.490  1.00 80.91           H  
ATOM   3174  C   ASN A 218      39.040  -6.937 -20.385  1.00 80.91           C  
ATOM   3175  CB  ASN A 218      40.234  -8.227 -18.524  1.00 80.91           C  
ATOM   3176  HB2 ASN A 218      39.291  -8.691 -18.237  1.00 80.91           H  
ATOM   3177  HB3 ASN A 218      40.688  -8.875 -19.273  1.00 80.91           H  
ATOM   3178  O   ASN A 218      39.451  -7.546 -21.377  1.00 80.91           O  
ATOM   3179  CG  ASN A 218      41.159  -8.175 -17.322  1.00 80.91           C  
ATOM   3180  ND2 ASN A 218      40.661  -8.555 -16.172  1.00 80.91           N  
ATOM   3181 HD21 ASN A 218      41.212  -8.508 -15.327  1.00 80.91           H  
ATOM   3182 HD22 ASN A 218      39.664  -8.711 -16.128  1.00 80.91           H  
ATOM   3183  OD1 ASN A 218      42.324  -7.791 -17.405  1.00 80.91           O  
ATOM   3184  N   ASN A 219      37.903  -6.229 -20.408  1.00 79.93           N  
ATOM   3185  H   ASN A 219      37.629  -5.813 -19.530  1.00 79.93           H  
ATOM   3186  CA  ASN A 219      36.834  -6.269 -21.420  1.00 79.93           C  
ATOM   3187  HA  ASN A 219      36.131  -5.498 -21.105  1.00 79.93           H  
ATOM   3188  C   ASN A 219      36.005  -7.561 -21.435  1.00 79.93           C  
ATOM   3189  CB  ASN A 219      37.289  -5.862 -22.833  1.00 79.93           C  
ATOM   3190  HB2 ASN A 219      37.862  -6.676 -23.276  1.00 79.93           H  
ATOM   3191  HB3 ASN A 219      36.402  -5.709 -23.448  1.00 79.93           H  
ATOM   3192  O   ASN A 219      35.508  -7.971 -22.485  1.00 79.93           O  
ATOM   3193  CG  ASN A 219      38.092  -4.591 -22.877  1.00 79.93           C  
ATOM   3194  ND2 ASN A 219      39.394  -4.712 -22.874  1.00 79.93           N  
ATOM   3195 HD21 ASN A 219      39.846  -3.852 -22.596  1.00 79.93           H  
ATOM   3196 HD22 ASN A 219      39.721  -5.621 -22.580  1.00 79.93           H  
ATOM   3197  OD1 ASN A 219      37.600  -3.484 -22.933  1.00 79.93           O  
ATOM   3198  N   GLU A 220      35.866  -8.221 -20.295  1.00 83.77           N  
ATOM   3199  H   GLU A 220      36.308  -7.866 -19.459  1.00 83.77           H  
ATOM   3200  CA  GLU A 220      34.897  -9.294 -20.121  1.00 83.77           C  
ATOM   3201  HA  GLU A 220      34.822  -9.860 -21.049  1.00 83.77           H  
ATOM   3202  C   GLU A 220      33.523  -8.718 -19.813  1.00 83.77           C  
ATOM   3203  CB  GLU A 220      35.333 -10.256 -19.026  1.00 83.77           C  
ATOM   3204  HB2 GLU A 220      35.432  -9.731 -18.076  1.00 83.77           H  
ATOM   3205  HB3 GLU A 220      34.570 -11.028 -18.935  1.00 83.77           H  
ATOM   3206  O   GLU A 220      33.396  -7.784 -19.023  1.00 83.77           O  
ATOM   3207  CG  GLU A 220      36.666 -10.894 -19.424  1.00 83.77           C  
ATOM   3208  HG2 GLU A 220      36.584 -11.269 -20.444  1.00 83.77           H  
ATOM   3209  HG3 GLU A 220      37.456 -10.144 -19.403  1.00 83.77           H  
ATOM   3210  CD  GLU A 220      37.055 -12.048 -18.516  1.00 83.77           C  
ATOM   3211  OE1 GLU A 220      38.074 -12.677 -18.881  1.00 83.77           O  
ATOM   3212  OE2 GLU A 220      36.307 -12.314 -17.549  1.00 83.77           O  
ATOM   3213  N   GLU A 221      32.499  -9.270 -20.458  1.00 85.42           N  
ATOM   3214  H   GLU A 221      32.664 -10.090 -21.024  1.00 85.42           H  
ATOM   3215  CA  GLU A 221      31.150  -8.714 -20.480  1.00 85.42           C  
ATOM   3216  HA  GLU A 221      31.130  -7.794 -19.896  1.00 85.42           H  
ATOM   3217  C   GLU A 221      30.153  -9.700 -19.866  1.00 85.42           C  
ATOM   3218  CB  GLU A 221      30.737  -8.365 -21.923  1.00 85.42           C  
ATOM   3219  HB2 GLU A 221      29.750  -7.904 -21.892  1.00 85.42           H  
ATOM   3220  HB3 GLU A 221      30.663  -9.293 -22.490  1.00 85.42           H  
ATOM   3221  O   GLU A 221      30.124 -10.878 -20.230  1.00 85.42           O  
ATOM   3222  CG  GLU A 221      31.707  -7.419 -22.659  1.00 85.42           C  
ATOM   3223  HG2 GLU A 221      32.701  -7.865 -22.664  1.00 85.42           H  
ATOM   3224  HG3 GLU A 221      31.769  -6.482 -22.105  1.00 85.42           H  
ATOM   3225  CD  GLU A 221      31.308  -7.148 -24.128  1.00 85.42           C  
ATOM   3226  OE1 GLU A 221      32.038  -6.378 -24.800  1.00 85.42           O  
ATOM   3227  OE2 GLU A 221      30.307  -7.734 -24.612  1.00 85.42           O  
ATOM   3228  N   GLU A 222      29.283  -9.213 -18.983  1.00 87.92           N  
ATOM   3229  H   GLU A 222      29.360  -8.240 -18.724  1.00 87.92           H  
ATOM   3230  CA  GLU A 222      28.176  -9.990 -18.425  1.00 87.92           C  
ATOM   3231  HA  GLU A 222      28.002 -10.853 -19.068  1.00 87.92           H  
ATOM   3232  C   GLU A 222      26.900  -9.146 -18.411  1.00 87.92           C  
ATOM   3233  CB  GLU A 222      28.523 -10.521 -17.021  1.00 87.92           C  
ATOM   3234  HB2 GLU A 222      28.422  -9.702 -16.309  1.00 87.92           H  
ATOM   3235  HB3 GLU A 222      29.556 -10.866 -17.018  1.00 87.92           H  
ATOM   3236  O   GLU A 222      26.930  -7.921 -18.284  1.00 87.92           O  
ATOM   3237  CG  GLU A 222      27.620 -11.688 -16.573  1.00 87.92           C  
ATOM   3238  HG2 GLU A 222      27.781 -12.537 -17.238  1.00 87.92           H  
ATOM   3239  HG3 GLU A 222      26.578 -11.385 -16.667  1.00 87.92           H  
ATOM   3240  CD  GLU A 222      27.852 -12.123 -15.113  1.00 87.92           C  
ATOM   3241  OE1 GLU A 222      26.894 -12.647 -14.502  1.00 87.92           O  
ATOM   3242  OE2 GLU A 222      28.933 -11.853 -14.548  1.00 87.92           O  
ATOM   3243  N   THR A 223      25.753  -9.805 -18.545  1.00 89.74           N  
ATOM   3244  H   THR A 223      25.780 -10.814 -18.569  1.00 89.74           H  
ATOM   3245  CA  THR A 223      24.439  -9.179 -18.407  1.00 89.74           C  
ATOM   3246  HA  THR A 223      24.564  -8.145 -18.085  1.00 89.74           H  
ATOM   3247  C   THR A 223      23.632  -9.918 -17.354  1.00 89.74           C  
ATOM   3248  CB  THR A 223      23.711  -9.161 -19.747  1.00 89.74           C  
ATOM   3249  HB  THR A 223      23.602 -10.177 -20.125  1.00 89.74           H  
ATOM   3250  O   THR A 223      23.559 -11.147 -17.396  1.00 89.74           O  
ATOM   3251  CG2 THR A 223      22.352  -8.510 -19.631  1.00 89.74           C  
ATOM   3252 HG21 THR A 223      21.700  -9.160 -19.048  1.00 89.74           H  
ATOM   3253 HG22 THR A 223      22.453  -7.535 -19.155  1.00 89.74           H  
ATOM   3254 HG23 THR A 223      21.921  -8.392 -20.625  1.00 89.74           H  
ATOM   3255  OG1 THR A 223      24.452  -8.396 -20.665  1.00 89.74           O  
ATOM   3256  HG1 THR A 223      25.362  -8.408 -20.357  1.00 89.74           H  
ATOM   3257  N   LYS A 224      23.023  -9.191 -16.410  1.00 88.53           N  
ATOM   3258  H   LYS A 224      23.130  -8.187 -16.431  1.00 88.53           H  
ATOM   3259  CA  LYS A 224      22.230  -9.808 -15.341  1.00 88.53           C  
ATOM   3260  HA  LYS A 224      21.657 -10.623 -15.783  1.00 88.53           H  
ATOM   3261  C   LYS A 224      21.239  -8.880 -14.662  1.00 88.53           C  
ATOM   3262  CB  LYS A 224      23.176 -10.395 -14.297  1.00 88.53           C  
ATOM   3263  HB2 LYS A 224      22.596 -10.988 -13.589  1.00 88.53           H  
ATOM   3264  HB3 LYS A 224      23.865 -11.077 -14.797  1.00 88.53           H  
ATOM   3265  O   LYS A 224      21.343  -7.661 -14.725  1.00 88.53           O  
ATOM   3266  CG  LYS A 224      23.967  -9.326 -13.537  1.00 88.53           C  
ATOM   3267  HG2 LYS A 224      23.310  -8.716 -12.917  1.00 88.53           H  
ATOM   3268  HG3 LYS A 224      24.537  -8.699 -14.223  1.00 88.53           H  
ATOM   3269  CD  LYS A 224      24.905 -10.133 -12.668  1.00 88.53           C  
ATOM   3270  HD2 LYS A 224      25.542 -10.738 -13.313  1.00 88.53           H  
ATOM   3271  HD3 LYS A 224      24.333 -10.795 -12.019  1.00 88.53           H  
ATOM   3272  CE  LYS A 224      25.771  -9.245 -11.832  1.00 88.53           C  
ATOM   3273  HE2 LYS A 224      26.278  -8.535 -12.486  1.00 88.53           H  
ATOM   3274  HE3 LYS A 224      25.152  -8.720 -11.105  1.00 88.53           H  
ATOM   3275  NZ  LYS A 224      26.748 -10.120 -11.178  1.00 88.53           N  
ATOM   3276  HZ1 LYS A 224      26.382 -10.728 -10.459  1.00 88.53           H  
ATOM   3277  HZ2 LYS A 224      27.154 -10.733 -11.870  1.00 88.53           H  
ATOM   3278  HZ3 LYS A 224      27.581  -9.646 -10.858  1.00 88.53           H  
ATOM   3279  N   VAL A 225      20.332  -9.491 -13.911  1.00 87.75           N  
ATOM   3280  H   VAL A 225      20.349 -10.501 -13.890  1.00 87.75           H  
ATOM   3281  CA  VAL A 225      19.322  -8.819 -13.090  1.00 87.75           C  
ATOM   3282  HA  VAL A 225      19.268  -7.764 -13.357  1.00 87.75           H  
ATOM   3283  C   VAL A 225      19.723  -8.945 -11.626  1.00 87.75           C  
ATOM   3284  CB  VAL A 225      17.942  -9.442 -13.343  1.00 87.75           C  
ATOM   3285  HB  VAL A 225      17.971 -10.489 -13.044  1.00 87.75           H  
ATOM   3286  O   VAL A 225      20.045 -10.038 -11.155  1.00 87.75           O  
ATOM   3287  CG1 VAL A 225      16.844  -8.736 -12.538  1.00 87.75           C  
ATOM   3288 HG11 VAL A 225      17.025  -8.832 -11.467  1.00 87.75           H  
ATOM   3289 HG12 VAL A 225      15.879  -9.194 -12.755  1.00 87.75           H  
ATOM   3290 HG13 VAL A 225      16.796  -7.681 -12.808  1.00 87.75           H  
ATOM   3291  CG2 VAL A 225      17.579  -9.383 -14.831  1.00 87.75           C  
ATOM   3292 HG21 VAL A 225      16.708 -10.016 -15.000  1.00 87.75           H  
ATOM   3293 HG22 VAL A 225      17.355  -8.360 -15.133  1.00 87.75           H  
ATOM   3294 HG23 VAL A 225      18.370  -9.777 -15.469  1.00 87.75           H  
ATOM   3295  N   VAL A 226      19.704  -7.835 -10.889  1.00 82.90           N  
ATOM   3296  H   VAL A 226      19.390  -6.977 -11.319  1.00 82.90           H  
ATOM   3297  CA  VAL A 226      20.023  -7.825  -9.456  1.00 82.90           C  
ATOM   3298  HA  VAL A 226      20.342  -8.821  -9.147  1.00 82.90           H  
ATOM   3299  C   VAL A 226      18.772  -7.475  -8.661  1.00 82.90           C  
ATOM   3300  CB  VAL A 226      21.186  -6.864  -9.139  1.00 82.90           C  
ATOM   3301  HB  VAL A 226      20.901  -5.843  -9.391  1.00 82.90           H  
ATOM   3302  O   VAL A 226      18.283  -6.356  -8.758  1.00 82.90           O  
ATOM   3303  CG1 VAL A 226      21.532  -6.938  -7.642  1.00 82.90           C  
ATOM   3304 HG11 VAL A 226      20.723  -6.502  -7.055  1.00 82.90           H  
ATOM   3305 HG12 VAL A 226      21.670  -7.977  -7.344  1.00 82.90           H  
ATOM   3306 HG13 VAL A 226      22.454  -6.396  -7.433  1.00 82.90           H  
ATOM   3307  CG2 VAL A 226      22.450  -7.215  -9.937  1.00 82.90           C  
ATOM   3308 HG21 VAL A 226      23.258  -6.539  -9.659  1.00 82.90           H  
ATOM   3309 HG22 VAL A 226      22.744  -8.246  -9.740  1.00 82.90           H  
ATOM   3310 HG23 VAL A 226      22.262  -7.095 -11.004  1.00 82.90           H  
ATOM   3311  N   ASN A 227      18.277  -8.405  -7.835  1.00 85.55           N  
ATOM   3312  H   ASN A 227      18.696  -9.323  -7.814  1.00 85.55           H  
ATOM   3313  CA  ASN A 227      17.162  -8.116  -6.930  1.00 85.55           C  
ATOM   3314  HA  ASN A 227      16.389  -7.605  -7.504  1.00 85.55           H  
ATOM   3315  C   ASN A 227      17.619  -7.157  -5.817  1.00 85.55           C  
ATOM   3316  CB  ASN A 227      16.526  -9.417  -6.393  1.00 85.55           C  
ATOM   3317  HB2 ASN A 227      16.279 -10.066  -7.232  1.00 85.55           H  
ATOM   3318  HB3 ASN A 227      17.226  -9.937  -5.739  1.00 85.55           H  
ATOM   3319  O   ASN A 227      18.429  -7.513  -4.955  1.00 85.55           O  
ATOM   3320  CG  ASN A 227      15.239  -9.152  -5.614  1.00 85.55           C  
ATOM   3321  ND2 ASN A 227      14.447 -10.163  -5.345  1.00 85.55           N  
ATOM   3322 HD21 ASN A 227      14.709 -11.126  -5.498  1.00 85.55           H  
ATOM   3323 HD22 ASN A 227      13.553  -9.982  -4.912  1.00 85.55           H  
ATOM   3324  OD1 ASN A 227      14.949  -8.028  -5.229  1.00 85.55           O  
ATOM   3325  N   PHE A 228      17.107  -5.924  -5.825  1.00 82.28           N  
ATOM   3326  H   PHE A 228      16.488  -5.658  -6.578  1.00 82.28           H  
ATOM   3327  CA  PHE A 228      17.490  -4.923  -4.834  1.00 82.28           C  
ATOM   3328  HA  PHE A 228      18.572  -4.999  -4.725  1.00 82.28           H  
ATOM   3329  C   PHE A 228      16.916  -5.177  -3.436  1.00 82.28           C  
ATOM   3330  CB  PHE A 228      17.227  -3.501  -5.343  1.00 82.28           C  
ATOM   3331  HB2 PHE A 228      16.150  -3.345  -5.407  1.00 82.28           H  
ATOM   3332  HB3 PHE A 228      17.631  -2.790  -4.623  1.00 82.28           H  
ATOM   3333  O   PHE A 228      17.509  -4.700  -2.472  1.00 82.28           O  
ATOM   3334  CG  PHE A 228      17.869  -3.201  -6.680  1.00 82.28           C  
ATOM   3335  CD1 PHE A 228      19.216  -3.529  -6.910  1.00 82.28           C  
ATOM   3336  HD1 PHE A 228      19.819  -3.967  -6.129  1.00 82.28           H  
ATOM   3337  CD2 PHE A 228      17.105  -2.645  -7.719  1.00 82.28           C  
ATOM   3338  HD2 PHE A 228      16.072  -2.379  -7.550  1.00 82.28           H  
ATOM   3339  CE1 PHE A 228      19.758  -3.376  -8.189  1.00 82.28           C  
ATOM   3340  HE1 PHE A 228      20.752  -3.758  -8.370  1.00 82.28           H  
ATOM   3341  CE2 PHE A 228      17.673  -2.442  -8.988  1.00 82.28           C  
ATOM   3342  HE2 PHE A 228      17.080  -2.006  -9.779  1.00 82.28           H  
ATOM   3343  CZ  PHE A 228      18.999  -2.826  -9.234  1.00 82.28           C  
ATOM   3344  HZ  PHE A 228      19.413  -2.723 -10.226  1.00 82.28           H  
ATOM   3345  N   PHE A 229      15.855  -5.975  -3.308  1.00 82.81           N  
ATOM   3346  H   PHE A 229      15.463  -6.395  -4.139  1.00 82.81           H  
ATOM   3347  CA  PHE A 229      15.081  -6.126  -2.072  1.00 82.81           C  
ATOM   3348  HA  PHE A 229      15.245  -5.259  -1.433  1.00 82.81           H  
ATOM   3349  C   PHE A 229      15.454  -7.360  -1.233  1.00 82.81           C  
ATOM   3350  CB  PHE A 229      13.594  -6.146  -2.445  1.00 82.81           C  
ATOM   3351  HB2 PHE A 229      13.009  -6.263  -1.532  1.00 82.81           H  
ATOM   3352  HB3 PHE A 229      13.401  -7.017  -3.071  1.00 82.81           H  
ATOM   3353  O   PHE A 229      15.332  -7.321  -0.017  1.00 82.81           O  
ATOM   3354  CG  PHE A 229      13.124  -4.892  -3.161  1.00 82.81           C  
ATOM   3355  CD1 PHE A 229      12.701  -3.778  -2.413  1.00 82.81           C  
ATOM   3356  HD1 PHE A 229      12.681  -3.829  -1.334  1.00 82.81           H  
ATOM   3357  CD2 PHE A 229      13.121  -4.829  -4.569  1.00 82.81           C  
ATOM   3358  HD2 PHE A 229      13.413  -5.691  -5.151  1.00 82.81           H  
ATOM   3359  CE1 PHE A 229      12.287  -2.604  -3.066  1.00 82.81           C  
ATOM   3360  HE1 PHE A 229      11.942  -1.760  -2.487  1.00 82.81           H  
ATOM   3361  CE2 PHE A 229      12.707  -3.654  -5.221  1.00 82.81           C  
ATOM   3362  HE2 PHE A 229      12.673  -3.616  -6.300  1.00 82.81           H  
ATOM   3363  CZ  PHE A 229      12.295  -2.540  -4.470  1.00 82.81           C  
ATOM   3364  HZ  PHE A 229      11.951  -1.649  -4.975  1.00 82.81           H  
ATOM   3365  N   GLU A 230      15.940  -8.449  -1.839  1.00 71.07           N  
ATOM   3366  H   GLU A 230      15.921  -8.472  -2.849  1.00 71.07           H  
ATOM   3367  CA  GLU A 230      16.217  -9.704  -1.104  1.00 71.07           C  
ATOM   3368  HA  GLU A 230      15.674  -9.698  -0.158  1.00 71.07           H  
ATOM   3369  C   GLU A 230      17.691  -9.924  -0.729  1.00 71.07           C  
ATOM   3370  CB  GLU A 230      15.704 -10.906  -1.906  1.00 71.07           C  
ATOM   3371  HB2 GLU A 230      16.097 -10.854  -2.921  1.00 71.07           H  
ATOM   3372  HB3 GLU A 230      16.077 -11.818  -1.440  1.00 71.07           H  
ATOM   3373  O   GLU A 230      18.023 -10.830   0.036  1.00 71.07           O  
ATOM   3374  CG  GLU A 230      14.171 -10.988  -1.932  1.00 71.07           C  
ATOM   3375  HG2 GLU A 230      13.774 -10.154  -2.511  1.00 71.07           H  
ATOM   3376  HG3 GLU A 230      13.799 -10.899  -0.912  1.00 71.07           H  
ATOM   3377  CD  GLU A 230      13.678 -12.314  -2.535  1.00 71.07           C  
ATOM   3378  OE1 GLU A 230      12.549 -12.722  -2.179  1.00 71.07           O  
ATOM   3379  OE2 GLU A 230      14.437 -12.920  -3.332  1.00 71.07           O  
ATOM   3380  N   THR A 231      18.617  -9.131  -1.265  1.00 60.05           N  
ATOM   3381  H   THR A 231      18.318  -8.398  -1.892  1.00 60.05           H  
ATOM   3382  CA  THR A 231      20.050  -9.377  -1.046  1.00 60.05           C  
ATOM   3383  HA  THR A 231      20.193 -10.431  -0.807  1.00 60.05           H  
ATOM   3384  C   THR A 231      20.589  -8.565   0.133  1.00 60.05           C  
ATOM   3385  CB  THR A 231      20.866  -9.124  -2.311  1.00 60.05           C  
ATOM   3386  HB  THR A 231      21.920  -9.303  -2.101  1.00 60.05           H  
ATOM   3387  O   THR A 231      20.417  -7.346   0.183  1.00 60.05           O  
ATOM   3388  CG2 THR A 231      20.439  -9.971  -3.508  1.00 60.05           C  
ATOM   3389 HG21 THR A 231      19.404  -9.761  -3.774  1.00 60.05           H  
ATOM   3390 HG22 THR A 231      21.077  -9.743  -4.362  1.00 60.05           H  
ATOM   3391 HG23 THR A 231      20.535 -11.029  -3.261  1.00 60.05           H  
ATOM   3392  OG1 THR A 231      20.688  -7.796  -2.672  1.00 60.05           O  
ATOM   3393  HG1 THR A 231      20.431  -7.344  -1.865  1.00 60.05           H  
ATOM   3394  N   SER A 232      21.318  -9.212   1.043  1.00 58.08           N  
ATOM   3395  H   SER A 232      21.422 -10.214   0.964  1.00 58.08           H  
ATOM   3396  CA  SER A 232      21.992  -8.542   2.161  1.00 58.08           C  
ATOM   3397  HA  SER A 232      21.236  -8.063   2.783  1.00 58.08           H  
ATOM   3398  C   SER A 232      22.978  -7.471   1.674  1.00 58.08           C  
ATOM   3399  CB  SER A 232      22.739  -9.572   3.016  1.00 58.08           C  
ATOM   3400  HB2 SER A 232      22.022 -10.258   3.466  1.00 58.08           H  
ATOM   3401  HB3 SER A 232      23.279  -9.058   3.812  1.00 58.08           H  
ATOM   3402  O   SER A 232      23.790  -7.735   0.785  1.00 58.08           O  
ATOM   3403  OG  SER A 232      23.653 -10.306   2.218  1.00 58.08           O  
ATOM   3404  HG  SER A 232      24.092  -9.683   1.634  1.00 58.08           H  
ATOM   3405  N   TYR A 233      22.949  -6.284   2.280  1.00 60.93           N  
ATOM   3406  H   TYR A 233      22.267  -6.126   3.008  1.00 60.93           H  
ATOM   3407  CA  TYR A 233      23.958  -5.245   2.059  1.00 60.93           C  
ATOM   3408  HA  TYR A 233      24.202  -5.208   0.997  1.00 60.93           H  
ATOM   3409  C   TYR A 233      25.248  -5.574   2.827  1.00 60.93           C  
ATOM   3410  CB  TYR A 233      23.383  -3.880   2.469  1.00 60.93           C  
ATOM   3411  HB2 TYR A 233      23.027  -3.931   3.498  1.00 60.93           H  
ATOM   3412  HB3 TYR A 233      24.184  -3.142   2.441  1.00 60.93           H  
ATOM   3413  O   TYR A 233      25.185  -5.951   3.994  1.00 60.93           O  
ATOM   3414  CG  TYR A 233      22.261  -3.398   1.567  1.00 60.93           C  
ATOM   3415  CD1 TYR A 233      22.587  -2.766   0.353  1.00 60.93           C  
ATOM   3416  HD1 TYR A 233      23.623  -2.611   0.092  1.00 60.93           H  
ATOM   3417  CD2 TYR A 233      20.909  -3.576   1.925  1.00 60.93           C  
ATOM   3418  HD2 TYR A 233      20.642  -4.038   2.864  1.00 60.93           H  
ATOM   3419  CE1 TYR A 233      21.570  -2.313  -0.505  1.00 60.93           C  
ATOM   3420  HE1 TYR A 233      21.826  -1.820  -1.431  1.00 60.93           H  
ATOM   3421  CE2 TYR A 233      19.886  -3.137   1.061  1.00 60.93           C  
ATOM   3422  HE2 TYR A 233      18.848  -3.268   1.331  1.00 60.93           H  
ATOM   3423  OH  TYR A 233      19.257  -2.133  -1.033  1.00 60.93           O  
ATOM   3424  HH  TYR A 233      19.593  -1.804  -1.870  1.00 60.93           H  
ATOM   3425  CZ  TYR A 233      20.218  -2.508  -0.157  1.00 60.93           C  
ATOM   3426  N   GLU A 234      26.426  -5.415   2.205  1.00 57.71           N  
ATOM   3427  H   GLU A 234      26.448  -5.116   1.240  1.00 57.71           H  
ATOM   3428  CA  GLU A 234      27.706  -5.577   2.926  1.00 57.71           C  
ATOM   3429  HA  GLU A 234      27.688  -6.506   3.495  1.00 57.71           H  
ATOM   3430  C   GLU A 234      27.928  -4.441   3.932  1.00 57.71           C  
ATOM   3431  CB  GLU A 234      28.912  -5.603   1.971  1.00 57.71           C  
ATOM   3432  HB2 GLU A 234      29.808  -5.561   2.590  1.00 57.71           H  
ATOM   3433  HB3 GLU A 234      28.898  -4.719   1.334  1.00 57.71           H  
ATOM   3434  O   GLU A 234      28.459  -4.652   5.023  1.00 57.71           O  
ATOM   3435  CG  GLU A 234      29.005  -6.860   1.096  1.00 57.71           C  
ATOM   3436  HG2 GLU A 234      28.290  -6.774   0.277  1.00 57.71           H  
ATOM   3437  HG3 GLU A 234      28.725  -7.722   1.701  1.00 57.71           H  
ATOM   3438  CD  GLU A 234      30.421  -7.098   0.529  1.00 57.71           C  
ATOM   3439  OE1 GLU A 234      30.674  -8.234   0.075  1.00 57.71           O  
ATOM   3440  OE2 GLU A 234      31.276  -6.176   0.532  1.00 57.71           O  
ATOM   3441  N   ASN A 235      27.505  -3.232   3.559  1.00 57.56           N  
ATOM   3442  H   ASN A 235      27.123  -3.132   2.630  1.00 57.56           H  
ATOM   3443  CA  ASN A 235      27.495  -2.063   4.422  1.00 57.56           C  
ATOM   3444  HA  ASN A 235      27.702  -2.362   5.449  1.00 57.56           H  
ATOM   3445  C   ASN A 235      26.104  -1.425   4.385  1.00 57.56           C  
ATOM   3446  CB  ASN A 235      28.610  -1.113   3.957  1.00 57.56           C  
ATOM   3447  HB2 ASN A 235      29.557  -1.652   3.963  1.00 57.56           H  
ATOM   3448  HB3 ASN A 235      28.409  -0.791   2.935  1.00 57.56           H  
ATOM   3449  O   ASN A 235      25.759  -0.740   3.423  1.00 57.56           O  
ATOM   3450  CG  ASN A 235      28.756   0.120   4.827  1.00 57.56           C  
ATOM   3451  ND2 ASN A 235      29.811   0.874   4.641  1.00 57.56           N  
ATOM   3452 HD21 ASN A 235      30.375   0.739   3.814  1.00 57.56           H  
ATOM   3453 HD22 ASN A 235      29.843   1.759   5.127  1.00 57.56           H  
ATOM   3454  OD1 ASN A 235      27.931   0.444   5.671  1.00 57.56           O  
ATOM   3455  N   GLU A 236      25.321  -1.615   5.446  1.00 59.42           N  
ATOM   3456  H   GLU A 236      25.615  -2.263   6.163  1.00 59.42           H  
ATOM   3457  CA  GLU A 236      23.977  -1.034   5.570  1.00 59.42           C  
ATOM   3458  HA  GLU A 236      23.338  -1.402   4.767  1.00 59.42           H  
ATOM   3459  C   GLU A 236      23.986   0.501   5.483  1.00 59.42           C  
ATOM   3460  CB  GLU A 236      23.359  -1.447   6.912  1.00 59.42           C  
ATOM   3461  HB2 GLU A 236      24.048  -1.177   7.712  1.00 59.42           H  
ATOM   3462  HB3 GLU A 236      22.433  -0.888   7.046  1.00 59.42           H  
ATOM   3463  O   GLU A 236      23.072   1.094   4.916  1.00 59.42           O  
ATOM   3464  CG  GLU A 236      23.036  -2.947   6.993  1.00 59.42           C  
ATOM   3465  HG2 GLU A 236      23.963  -3.512   6.898  1.00 59.42           H  
ATOM   3466  HG3 GLU A 236      22.392  -3.211   6.154  1.00 59.42           H  
ATOM   3467  CD  GLU A 236      22.345  -3.329   8.314  1.00 59.42           C  
ATOM   3468  OE1 GLU A 236      21.955  -4.511   8.428  1.00 59.42           O  
ATOM   3469  OE2 GLU A 236      22.295  -2.472   9.228  1.00 59.42           O  
ATOM   3470  N   SER A 237      25.038   1.163   5.983  1.00 59.89           N  
ATOM   3471  H   SER A 237      25.804   0.621   6.358  1.00 59.89           H  
ATOM   3472  CA  SER A 237      25.104   2.633   6.008  1.00 59.89           C  
ATOM   3473  HA  SER A 237      24.135   2.999   6.347  1.00 59.89           H  
ATOM   3474  C   SER A 237      25.345   3.263   4.635  1.00 59.89           C  
ATOM   3475  CB  SER A 237      26.150   3.118   7.017  1.00 59.89           C  
ATOM   3476  HB2 SER A 237      26.026   4.193   7.148  1.00 59.89           H  
ATOM   3477  HB3 SER A 237      25.968   2.635   7.977  1.00 59.89           H  
ATOM   3478  O   SER A 237      24.826   4.341   4.349  1.00 59.89           O  
ATOM   3479  OG  SER A 237      27.485   2.867   6.616  1.00 59.89           O  
ATOM   3480  HG  SER A 237      27.570   1.952   6.338  1.00 59.89           H  
ATOM   3481  N   GLU A 238      26.109   2.592   3.773  1.00 58.58           N  
ATOM   3482  H   GLU A 238      26.491   1.707   4.073  1.00 58.58           H  
ATOM   3483  CA  GLU A 238      26.387   3.054   2.406  1.00 58.58           C  
ATOM   3484  HA  GLU A 238      26.232   4.131   2.340  1.00 58.58           H  
ATOM   3485  C   GLU A 238      25.454   2.418   1.373  1.00 58.58           C  
ATOM   3486  CB  GLU A 238      27.851   2.765   2.055  1.00 58.58           C  
ATOM   3487  HB2 GLU A 238      28.058   1.713   2.252  1.00 58.58           H  
ATOM   3488  HB3 GLU A 238      28.004   2.961   0.994  1.00 58.58           H  
ATOM   3489  O   GLU A 238      25.400   2.866   0.222  1.00 58.58           O  
ATOM   3490  CG  GLU A 238      28.816   3.653   2.856  1.00 58.58           C  
ATOM   3491  HG2 GLU A 238      28.576   4.697   2.653  1.00 58.58           H  
ATOM   3492  HG3 GLU A 238      28.672   3.473   3.921  1.00 58.58           H  
ATOM   3493  CD  GLU A 238      30.288   3.398   2.510  1.00 58.58           C  
ATOM   3494  OE1 GLU A 238      31.132   4.172   3.017  1.00 58.58           O  
ATOM   3495  OE2 GLU A 238      30.570   2.406   1.793  1.00 58.58           O  
ATOM   3496  N   MET A 239      24.744   1.356   1.776  1.00 57.98           N  
ATOM   3497  H   MET A 239      24.845   1.065   2.738  1.00 57.98           H  
ATOM   3498  CA  MET A 239      24.010   0.443   0.899  1.00 57.98           C  
ATOM   3499  HA  MET A 239      23.844  -0.472   1.466  1.00 57.98           H  
ATOM   3500  C   MET A 239      24.856   0.035  -0.319  1.00 57.98           C  
ATOM   3501  CB  MET A 239      22.631   1.023   0.558  1.00 57.98           C  
ATOM   3502  HB2 MET A 239      22.105   0.349  -0.118  1.00 57.98           H  
ATOM   3503  HB3 MET A 239      22.756   1.987   0.064  1.00 57.98           H  
ATOM   3504  O   MET A 239      24.339  -0.148  -1.423  1.00 57.98           O  
ATOM   3505  CG  MET A 239      21.780   1.227   1.815  1.00 57.98           C  
ATOM   3506  HG2 MET A 239      21.665   0.274   2.332  1.00 57.98           H  
ATOM   3507  HG3 MET A 239      22.304   1.907   2.486  1.00 57.98           H  
ATOM   3508  SD  MET A 239      20.140   1.925   1.501  1.00 57.98           S  
ATOM   3509  CE  MET A 239      19.301   0.448   0.870  1.00 57.98           C  
ATOM   3510  HE1 MET A 239      18.233   0.646   0.783  1.00 57.98           H  
ATOM   3511  HE2 MET A 239      19.701   0.196  -0.112  1.00 57.98           H  
ATOM   3512  HE3 MET A 239      19.440  -0.383   1.562  1.00 57.98           H  
ATOM   3513  N   SER A 240      26.175  -0.061  -0.118  1.00 64.84           N  
ATOM   3514  H   SER A 240      26.522   0.053   0.824  1.00 64.84           H  
ATOM   3515  CA  SER A 240      27.138  -0.490  -1.123  1.00 64.84           C  
ATOM   3516  HA  SER A 240      26.807  -0.114  -2.092  1.00 64.84           H  
ATOM   3517  C   SER A 240      27.134  -2.012  -1.198  1.00 64.84           C  
ATOM   3518  CB  SER A 240      28.531   0.109  -0.869  1.00 64.84           C  
ATOM   3519  HB2 SER A 240      28.466   1.188  -1.009  1.00 64.84           H  
ATOM   3520  HB3 SER A 240      29.239  -0.291  -1.595  1.00 64.84           H  
ATOM   3521  O   SER A 240      26.967  -2.716  -0.194  1.00 64.84           O  
ATOM   3522  OG  SER A 240      29.009  -0.133   0.440  1.00 64.84           O  
ATOM   3523  HG  SER A 240      29.664   0.533   0.662  1.00 64.84           H  
ATOM   3524  N   ARG A 241      27.238  -2.523  -2.425  1.00 65.85           N  
ATOM   3525  H   ARG A 241      27.375  -1.899  -3.207  1.00 65.85           H  
ATOM   3526  CA  ARG A 241      27.147  -3.952  -2.721  1.00 65.85           C  
ATOM   3527  HA  ARG A 241      27.256  -4.528  -1.802  1.00 65.85           H  
ATOM   3528  C   ARG A 241      28.265  -4.368  -3.646  1.00 65.85           C  
ATOM   3529  CB  ARG A 241      25.799  -4.281  -3.371  1.00 65.85           C  
ATOM   3530  HB2 ARG A 241      25.831  -5.308  -3.736  1.00 65.85           H  
ATOM   3531  HB3 ARG A 241      25.632  -3.621  -4.222  1.00 65.85           H  
ATOM   3532  O   ARG A 241      28.688  -3.585  -4.494  1.00 65.85           O  
ATOM   3533  CG  ARG A 241      24.638  -4.154  -2.382  1.00 65.85           C  
ATOM   3534  HG2 ARG A 241      24.513  -3.113  -2.084  1.00 65.85           H  
ATOM   3535  HG3 ARG A 241      24.842  -4.764  -1.502  1.00 65.85           H  
ATOM   3536  CD  ARG A 241      23.364  -4.648  -3.060  1.00 65.85           C  
ATOM   3537  HD2 ARG A 241      23.543  -5.643  -3.467  1.00 65.85           H  
ATOM   3538  HD3 ARG A 241      23.119  -3.970  -3.877  1.00 65.85           H  
ATOM   3539  NE  ARG A 241      22.238  -4.725  -2.118  1.00 65.85           N  
ATOM   3540  HE  ARG A 241      22.409  -4.551  -1.138  1.00 65.85           H  
ATOM   3541  NH1 ARG A 241      20.663  -5.237  -3.676  1.00 65.85           N  
ATOM   3542 HH11 ARG A 241      21.409  -5.327  -4.351  1.00 65.85           H  
ATOM   3543 HH12 ARG A 241      19.860  -5.838  -3.796  1.00 65.85           H  
ATOM   3544  NH2 ARG A 241      20.069  -5.117  -1.541  1.00 65.85           N  
ATOM   3545 HH21 ARG A 241      19.095  -5.088  -1.806  1.00 65.85           H  
ATOM   3546 HH22 ARG A 241      20.273  -5.114  -0.552  1.00 65.85           H  
ATOM   3547  CZ  ARG A 241      20.995  -5.004  -2.443  1.00 65.85           C  
ATOM   3548  N   ARG A 242      28.664  -5.632  -3.523  1.00 64.73           N  
ATOM   3549  H   ARG A 242      28.244  -6.211  -2.809  1.00 64.73           H  
ATOM   3550  CA  ARG A 242      29.518  -6.278  -4.508  1.00 64.73           C  
ATOM   3551  HA  ARG A 242      30.087  -5.504  -5.023  1.00 64.73           H  
ATOM   3552  C   ARG A 242      28.676  -7.007  -5.538  1.00 64.73           C  
ATOM   3553  CB  ARG A 242      30.537  -7.199  -3.854  1.00 64.73           C  
ATOM   3554  HB2 ARG A 242      30.029  -7.996  -3.311  1.00 64.73           H  
ATOM   3555  HB3 ARG A 242      31.143  -7.623  -4.655  1.00 64.73           H  
ATOM   3556  O   ARG A 242      27.806  -7.799  -5.186  1.00 64.73           O  
ATOM   3557  CG  ARG A 242      31.479  -6.444  -2.922  1.00 64.73           C  
ATOM   3558  HG2 ARG A 242      30.915  -6.022  -2.090  1.00 64.73           H  
ATOM   3559  HG3 ARG A 242      31.980  -5.642  -3.464  1.00 64.73           H  
ATOM   3560  CD  ARG A 242      32.514  -7.433  -2.398  1.00 64.73           C  
ATOM   3561  HD2 ARG A 242      33.149  -7.744  -3.227  1.00 64.73           H  
ATOM   3562  HD3 ARG A 242      32.006  -8.306  -1.989  1.00 64.73           H  
ATOM   3563  NE  ARG A 242      33.323  -6.808  -1.355  1.00 64.73           N  
ATOM   3564  HE  ARG A 242      32.800  -6.242  -0.702  1.00 64.73           H  
ATOM   3565  NH1 ARG A 242      35.103  -8.219  -1.510  1.00 64.73           N  
ATOM   3566 HH11 ARG A 242      36.089  -8.412  -1.405  1.00 64.73           H  
ATOM   3567 HH12 ARG A 242      34.500  -8.816  -2.057  1.00 64.73           H  
ATOM   3568  NH2 ARG A 242      35.285  -6.300  -0.358  1.00 64.73           N  
ATOM   3569 HH21 ARG A 242      36.277  -6.454  -0.247  1.00 64.73           H  
ATOM   3570 HH22 ARG A 242      34.839  -5.430  -0.106  1.00 64.73           H  
ATOM   3571  CZ  ARG A 242      34.564  -7.114  -1.072  1.00 64.73           C  
ATOM   3572  N   ILE A 243      28.947  -6.732  -6.801  1.00 66.59           N  
ATOM   3573  H   ILE A 243      29.676  -6.059  -6.990  1.00 66.59           H  
ATOM   3574  CA  ILE A 243      28.455  -7.496  -7.937  1.00 66.59           C  
ATOM   3575  HA  ILE A 243      27.657  -8.158  -7.600  1.00 66.59           H  
ATOM   3576  C   ILE A 243      29.612  -8.360  -8.427  1.00 66.59           C  
ATOM   3577  CB  ILE A 243      27.858  -6.520  -8.971  1.00 66.59           C  
ATOM   3578  HB  ILE A 243      27.182  -5.880  -8.404  1.00 66.59           H  
ATOM   3579  O   ILE A 243      30.717  -7.859  -8.614  1.00 66.59           O  
ATOM   3580  CG1 ILE A 243      26.984  -7.224 -10.002  1.00 66.59           C  
ATOM   3581 HG12 ILE A 243      27.634  -7.680 -10.749  1.00 66.59           H  
ATOM   3582 HG13 ILE A 243      26.394  -7.983  -9.488  1.00 66.59           H  
ATOM   3583  CG2 ILE A 243      28.884  -5.616  -9.669  1.00 66.59           C  
ATOM   3584 HG21 ILE A 243      29.490  -5.097  -8.926  1.00 66.59           H  
ATOM   3585 HG22 ILE A 243      29.537  -6.198 -10.320  1.00 66.59           H  
ATOM   3586 HG23 ILE A 243      28.386  -4.850 -10.263  1.00 66.59           H  
ATOM   3587  CD1 ILE A 243      26.011  -6.248 -10.687  1.00 66.59           C  
ATOM   3588 HD11 ILE A 243      25.300  -6.765 -11.332  1.00 66.59           H  
ATOM   3589 HD12 ILE A 243      26.558  -5.530 -11.298  1.00 66.59           H  
ATOM   3590 HD13 ILE A 243      25.445  -5.701  -9.934  1.00 66.59           H  
ATOM   3591  N   ASN A 244      29.402  -9.666  -8.547  1.00 66.48           N  
ATOM   3592  H   ASN A 244      28.495 -10.065  -8.354  1.00 66.48           H  
ATOM   3593  CA  ASN A 244      30.406 -10.552  -9.132  1.00 66.48           C  
ATOM   3594  HA  ASN A 244      31.390 -10.231  -8.792  1.00 66.48           H  
ATOM   3595  C   ASN A 244      30.373 -10.436 -10.661  1.00 66.48           C  
ATOM   3596  CB  ASN A 244      30.200 -11.997  -8.636  1.00 66.48           C  
ATOM   3597  HB2 ASN A 244      30.315 -12.031  -7.552  1.00 66.48           H  
ATOM   3598  HB3 ASN A 244      30.988 -12.611  -9.072  1.00 66.48           H  
ATOM   3599  O   ASN A 244      29.289 -10.318 -11.212  1.00 66.48           O  
ATOM   3600  CG  ASN A 244      28.850 -12.613  -8.992  1.00 66.48           C  
ATOM   3601  ND2 ASN A 244      28.815 -13.907  -9.210  1.00 66.48           N  
ATOM   3602 HD21 ASN A 244      27.973 -14.282  -9.622  1.00 66.48           H  
ATOM   3603 HD22 ASN A 244      29.666 -14.450  -9.254  1.00 66.48           H  
ATOM   3604  OD1 ASN A 244      27.815 -11.953  -9.035  1.00 66.48           O  
ATOM   3605  N   LEU A 245      31.506 -10.488 -11.346  1.00 59.95           N  
ATOM   3606  H   LEU A 245      32.384 -10.498 -10.846  1.00 59.95           H  
ATOM   3607  CA  LEU A 245      31.541 -10.904 -12.746  1.00 59.95           C  
ATOM   3608  HA  LEU A 245      30.529 -10.912 -13.150  1.00 59.95           H  
ATOM   3609  C   LEU A 245      32.018 -12.347 -12.797  1.00 59.95           C  
ATOM   3610  CB  LEU A 245      32.383  -9.953 -13.615  1.00 59.95           C  
ATOM   3611  HB2 LEU A 245      32.517 -10.406 -14.598  1.00 59.95           H  
ATOM   3612  HB3 LEU A 245      33.373  -9.849 -13.170  1.00 59.95           H  
ATOM   3613  O   LEU A 245      32.991 -12.706 -12.126  1.00 59.95           O  
ATOM   3614  CG  LEU A 245      31.724  -8.575 -13.800  1.00 59.95           C  
ATOM   3615  HG  LEU A 245      31.487  -8.148 -12.826  1.00 59.95           H  
ATOM   3616  CD1 LEU A 245      32.617  -7.593 -14.553  1.00 59.95           C  
ATOM   3617 HD11 LEU A 245      33.615  -7.570 -14.115  1.00 59.95           H  
ATOM   3618 HD12 LEU A 245      32.190  -6.590 -14.525  1.00 59.95           H  
ATOM   3619 HD13 LEU A 245      32.718  -7.908 -15.592  1.00 59.95           H  
ATOM   3620  CD2 LEU A 245      30.449  -8.678 -14.626  1.00 59.95           C  
ATOM   3621 HD21 LEU A 245      30.048  -7.674 -14.762  1.00 59.95           H  
ATOM   3622 HD22 LEU A 245      29.694  -9.279 -14.119  1.00 59.95           H  
ATOM   3623 HD23 LEU A 245      30.670  -9.122 -15.597  1.00 59.95           H  
ATOM   3624  N   GLU A 246      31.286 -13.188 -13.515  1.00 61.00           N  
ATOM   3625  H   GLU A 246      30.490 -12.823 -14.017  1.00 61.00           H  
ATOM   3626  CA  GLU A 246      31.742 -14.536 -13.837  1.00 61.00           C  
ATOM   3627  HA  GLU A 246      32.371 -14.910 -13.030  1.00 61.00           H  
ATOM   3628  C   GLU A 246      32.625 -14.483 -15.089  1.00 61.00           C  
ATOM   3629  CB  GLU A 246      30.556 -15.514 -13.977  1.00 61.00           C  
ATOM   3630  HB2 GLU A 246      29.864 -15.156 -14.738  1.00 61.00           H  
ATOM   3631  HB3 GLU A 246      30.953 -16.481 -14.286  1.00 61.00           H  
ATOM   3632  O   GLU A 246      32.126 -14.415 -16.209  1.00 61.00           O  
ATOM   3633  CG  GLU A 246      29.809 -15.692 -12.642  1.00 61.00           C  
ATOM   3634  HG2 GLU A 246      30.551 -15.894 -11.869  1.00 61.00           H  
ATOM   3635  HG3 GLU A 246      29.319 -14.755 -12.379  1.00 61.00           H  
ATOM   3636  CD  GLU A 246      28.766 -16.826 -12.613  1.00 61.00           C  
ATOM   3637  OE1 GLU A 246      28.240 -17.048 -11.493  1.00 61.00           O  
ATOM   3638  OE2 GLU A 246      28.551 -17.525 -13.629  1.00 61.00           O  
ATOM   3639  N   ASP A 247      33.947 -14.535 -14.897  1.00 56.43           N  
ATOM   3640  H   ASP A 247      34.321 -14.427 -13.965  1.00 56.43           H  
ATOM   3641  CA  ASP A 247      34.904 -14.735 -15.994  1.00 56.43           C  
ATOM   3642  HA  ASP A 247      34.697 -14.005 -16.776  1.00 56.43           H  
ATOM   3643  C   ASP A 247      34.730 -16.149 -16.594  1.00 56.43           C  
ATOM   3644  CB  ASP A 247      36.330 -14.467 -15.459  1.00 56.43           C  
ATOM   3645  HB2 ASP A 247      36.347 -13.468 -15.024  1.00 56.43           H  
ATOM   3646  HB3 ASP A 247      36.513 -15.171 -14.647  1.00 56.43           H  
ATOM   3647  O   ASP A 247      34.357 -17.110 -15.909  1.00 56.43           O  
ATOM   3648  CG  ASP A 247      37.525 -14.585 -16.437  1.00 56.43           C  
ATOM   3649  OD1 ASP A 247      37.403 -15.269 -17.487  1.00 56.43           O  
ATOM   3650  OD2 ASP A 247      38.644 -14.264 -15.975  1.00 56.43           O  
ATOM   3651  N   SER A 248      35.071 -16.298 -17.873  1.00 59.81           N  
ATOM   3652  H   SER A 248      35.526 -15.480 -18.251  1.00 59.81           H  
ATOM   3653  CA  SER A 248      35.322 -17.564 -18.572  1.00 59.81           C  
ATOM   3654  HA  SER A 248      34.357 -18.010 -18.811  1.00 59.81           H  
ATOM   3655  C   SER A 248      36.132 -18.608 -17.777  1.00 59.81           C  
ATOM   3656  CB  SER A 248      36.051 -17.236 -19.881  1.00 59.81           C  
ATOM   3657  HB2 SER A 248      35.494 -16.462 -20.410  1.00 59.81           H  
ATOM   3658  HB3 SER A 248      36.066 -18.130 -20.505  1.00 59.81           H  
ATOM   3659  O   SER A 248      35.885 -19.812 -17.922  1.00 59.81           O  
ATOM   3660  OG  SER A 248      37.385 -16.796 -19.697  1.00 59.81           O  
ATOM   3661  HG  SER A 248      37.427 -16.139 -18.999  1.00 59.81           H  
ATOM   3662  N   ASP A 249      37.045 -18.177 -16.899  1.00 62.93           N  
ATOM   3663  H   ASP A 249      37.255 -17.190 -16.918  1.00 62.93           H  
ATOM   3664  CA  ASP A 249      37.832 -19.050 -16.016  1.00 62.93           C  
ATOM   3665  HA  ASP A 249      37.954 -20.007 -16.523  1.00 62.93           H  
ATOM   3666  C   ASP A 249      37.122 -19.407 -14.681  1.00 62.93           C  
ATOM   3667  CB  ASP A 249      39.246 -18.454 -15.824  1.00 62.93           C  
ATOM   3668  HB2 ASP A 249      39.668 -18.842 -14.898  1.00 62.93           H  
ATOM   3669  HB3 ASP A 249      39.172 -17.372 -15.713  1.00 62.93           H  
ATOM   3670  O   ASP A 249      37.681 -20.123 -13.843  1.00 62.93           O  
ATOM   3671  CG  ASP A 249      40.250 -18.799 -16.947  1.00 62.93           C  
ATOM   3672  OD1 ASP A 249      40.019 -19.784 -17.694  1.00 62.93           O  
ATOM   3673  OD2 ASP A 249      41.365 -18.224 -16.943  1.00 62.93           O  
ATOM   3674  N   ASN A 250      35.866 -18.986 -14.478  1.00 56.19           N  
ATOM   3675  H   ASN A 250      35.458 -18.424 -15.212  1.00 56.19           H  
ATOM   3676  CA  ASN A 250      35.110 -19.026 -13.210  1.00 56.19           C  
ATOM   3677  HA  ASN A 250      34.193 -18.467 -13.395  1.00 56.19           H  
ATOM   3678  C   ASN A 250      35.813 -18.288 -12.056  1.00 56.19           C  
ATOM   3679  CB  ASN A 250      34.696 -20.452 -12.795  1.00 56.19           C  
ATOM   3680  HB2 ASN A 250      34.009 -20.379 -11.951  1.00 56.19           H  
ATOM   3681  HB3 ASN A 250      35.578 -21.001 -12.465  1.00 56.19           H  
ATOM   3682  O   ASN A 250      35.632 -18.622 -10.878  1.00 56.19           O  
ATOM   3683  CG  ASN A 250      33.992 -21.235 -13.873  1.00 56.19           C  
ATOM   3684  ND2 ASN A 250      34.714 -22.050 -14.596  1.00 56.19           N  
ATOM   3685 HD21 ASN A 250      34.244 -22.293 -15.457  1.00 56.19           H  
ATOM   3686 HD22 ASN A 250      35.705 -21.857 -14.586  1.00 56.19           H  
ATOM   3687  OD1 ASN A 250      32.797 -21.177 -14.072  1.00 56.19           O  
ATOM   3688  N   MET A 251      36.656 -17.307 -12.373  1.00 55.00           N  
ATOM   3689  H   MET A 251      36.734 -17.037 -13.343  1.00 55.00           H  
ATOM   3690  CA  MET A 251      37.180 -16.389 -11.373  1.00 55.00           C  
ATOM   3691  HA  MET A 251      37.350 -16.929 -10.442  1.00 55.00           H  
ATOM   3692  C   MET A 251      36.114 -15.327 -11.107  1.00 55.00           C  
ATOM   3693  CB  MET A 251      38.528 -15.805 -11.822  1.00 55.00           C  
ATOM   3694  HB2 MET A 251      38.800 -15.009 -11.128  1.00 55.00           H  
ATOM   3695  HB3 MET A 251      38.446 -15.380 -12.823  1.00 55.00           H  
ATOM   3696  O   MET A 251      35.718 -14.601 -12.006  1.00 55.00           O  
ATOM   3697  CG  MET A 251      39.610 -16.900 -11.802  1.00 55.00           C  
ATOM   3698  HG2 MET A 251      39.539 -17.433 -10.853  1.00 55.00           H  
ATOM   3699  HG3 MET A 251      39.383 -17.612 -12.595  1.00 55.00           H  
ATOM   3700  SD  MET A 251      41.343 -16.378 -12.003  1.00 55.00           S  
ATOM   3701  CE  MET A 251      41.529 -15.207 -10.635  1.00 55.00           C  
ATOM   3702  HE1 MET A 251      42.573 -14.900 -10.565  1.00 55.00           H  
ATOM   3703  HE2 MET A 251      40.919 -14.326 -10.830  1.00 55.00           H  
ATOM   3704  HE3 MET A 251      41.213 -15.673  -9.702  1.00 55.00           H  
ATOM   3705  N   HIS A 252      35.617 -15.266  -9.870  1.00 61.93           N  
ATOM   3706  H   HIS A 252      35.906 -15.956  -9.191  1.00 61.93           H  
ATOM   3707  CA  HIS A 252      34.689 -14.217  -9.462  1.00 61.93           C  
ATOM   3708  HA  HIS A 252      34.013 -13.987 -10.286  1.00 61.93           H  
ATOM   3709  C   HIS A 252      35.481 -12.957  -9.127  1.00 61.93           C  
ATOM   3710  CB  HIS A 252      33.847 -14.674  -8.263  1.00 61.93           C  
ATOM   3711  HB2 HIS A 252      33.204 -13.847  -7.961  1.00 61.93           H  
ATOM   3712  HB3 HIS A 252      34.505 -14.911  -7.428  1.00 61.93           H  
ATOM   3713  O   HIS A 252      36.080 -12.890  -8.044  1.00 61.93           O  
ATOM   3714  CG  HIS A 252      32.972 -15.865  -8.548  1.00 61.93           C  
ATOM   3715  CD2 HIS A 252      33.056 -17.093  -7.953  1.00 61.93           C  
ATOM   3716  HD2 HIS A 252      33.774 -17.383  -7.200  1.00 61.93           H  
ATOM   3717  ND1 HIS A 252      31.933 -15.921  -9.449  1.00 61.93           N  
ATOM   3718  HD1 HIS A 252      31.741 -15.253 -10.182  1.00 61.93           H  
ATOM   3719  CE1 HIS A 252      31.393 -17.152  -9.383  1.00 61.93           C  
ATOM   3720  HE1 HIS A 252      30.588 -17.504 -10.011  1.00 61.93           H  
ATOM   3721  NE2 HIS A 252      32.042 -17.900  -8.470  1.00 61.93           N  
ATOM   3722  N   ASP A 253      35.482 -11.977 -10.028  1.00 67.89           N  
ATOM   3723  H   ASP A 253      35.011 -12.108 -10.912  1.00 67.89           H  
ATOM   3724  CA  ASP A 253      35.899 -10.628  -9.658  1.00 67.89           C  
ATOM   3725  HA  ASP A 253      36.641 -10.732  -8.867  1.00 67.89           H  
ATOM   3726  C   ASP A 253      34.705  -9.881  -9.064  1.00 67.89           C  
ATOM   3727  CB  ASP A 253      36.601  -9.880 -10.802  1.00 67.89           C  
ATOM   3728  HB2 ASP A 253      35.863  -9.511 -11.515  1.00 67.89           H  
ATOM   3729  HB3 ASP A 253      37.254 -10.580 -11.324  1.00 67.89           H  
ATOM   3730  O   ASP A 253      33.577 -10.012  -9.534  1.00 67.89           O  
ATOM   3731  CG  ASP A 253      37.477  -8.728 -10.273  1.00 67.89           C  
ATOM   3732  OD1 ASP A 253      37.600  -8.605  -9.025  1.00 67.89           O  
ATOM   3733  OD2 ASP A 253      38.102  -8.026 -11.094  1.00 67.89           O  
ATOM   3734  N   TRP A 254      34.925  -9.171  -7.963  1.00 71.37           N  
ATOM   3735  H   TRP A 254      35.884  -8.911  -7.784  1.00 71.37           H  
ATOM   3736  CA  TRP A 254      33.853  -8.534  -7.205  1.00 71.37           C  
ATOM   3737  HA  TRP A 254      32.885  -8.791  -7.634  1.00 71.37           H  
ATOM   3738  C   TRP A 254      34.010  -7.026  -7.278  1.00 71.37           C  
ATOM   3739  CB  TRP A 254      33.853  -9.000  -5.747  1.00 71.37           C  
ATOM   3740  HB2 TRP A 254      34.829  -8.792  -5.310  1.00 71.37           H  
ATOM   3741  HB3 TRP A 254      33.121  -8.385  -5.223  1.00 71.37           H  
ATOM   3742  O   TRP A 254      34.965  -6.479  -6.731  1.00 71.37           O  
ATOM   3743  CG  TRP A 254      33.504 -10.430  -5.479  1.00 71.37           C  
ATOM   3744  CD1 TRP A 254      34.378 -11.459  -5.513  1.00 71.37           C  
ATOM   3745  HD1 TRP A 254      35.414 -11.369  -5.805  1.00 71.37           H  
ATOM   3746  CD2 TRP A 254      32.202 -11.024  -5.176  1.00 71.37           C  
ATOM   3747  CE2 TRP A 254      32.387 -12.423  -4.960  1.00 71.37           C  
ATOM   3748  CE3 TRP A 254      30.876 -10.543  -5.107  1.00 71.37           C  
ATOM   3749  HE3 TRP A 254      30.670  -9.517  -5.373  1.00 71.37           H  
ATOM   3750  NE1 TRP A 254      33.728 -12.634  -5.201  1.00 71.37           N  
ATOM   3751  HE1 TRP A 254      34.163 -13.539  -5.308  1.00 71.37           H  
ATOM   3752  CH2 TRP A 254      30.028 -12.755  -4.524  1.00 71.37           C  
ATOM   3753  HH2 TRP A 254      29.195 -13.402  -4.293  1.00 71.37           H  
ATOM   3754  CZ2 TRP A 254      31.326 -13.282  -4.636  1.00 71.37           C  
ATOM   3755  HZ2 TRP A 254      31.501 -14.340  -4.505  1.00 71.37           H  
ATOM   3756  CZ3 TRP A 254      29.805 -11.389  -4.767  1.00 71.37           C  
ATOM   3757  HZ3 TRP A 254      28.801 -10.992  -4.726  1.00 71.37           H  
ATOM   3758  N   PHE A 255      33.024  -6.357  -7.864  1.00 70.30           N  
ATOM   3759  H   PHE A 255      32.283  -6.882  -8.305  1.00 70.30           H  
ATOM   3760  CA  PHE A 255      33.026  -4.910  -8.039  1.00 70.30           C  
ATOM   3761  HA  PHE A 255      34.025  -4.520  -7.845  1.00 70.30           H  
ATOM   3762  C   PHE A 255      32.065  -4.267  -7.062  1.00 70.30           C  
ATOM   3763  CB  PHE A 255      32.667  -4.553  -9.483  1.00 70.30           C  
ATOM   3764  HB2 PHE A 255      31.650  -4.877  -9.702  1.00 70.30           H  
ATOM   3765  HB3 PHE A 255      32.707  -3.470  -9.608  1.00 70.30           H  
ATOM   3766  O   PHE A 255      30.906  -4.674  -6.959  1.00 70.30           O  
ATOM   3767  CG  PHE A 255      33.607  -5.201 -10.465  1.00 70.30           C  
ATOM   3768  CD1 PHE A 255      34.812  -4.564 -10.812  1.00 70.30           C  
ATOM   3769  HD1 PHE A 255      35.036  -3.576 -10.438  1.00 70.30           H  
ATOM   3770  CD2 PHE A 255      33.333  -6.500 -10.928  1.00 70.30           C  
ATOM   3771  HD2 PHE A 255      32.423  -7.009 -10.647  1.00 70.30           H  
ATOM   3772  CE1 PHE A 255      35.746  -5.229 -11.623  1.00 70.30           C  
ATOM   3773  HE1 PHE A 255      36.686  -4.761 -11.875  1.00 70.30           H  
ATOM   3774  CE2 PHE A 255      34.288  -7.172 -11.698  1.00 70.30           C  
ATOM   3775  HE2 PHE A 255      34.113  -8.195 -11.997  1.00 70.30           H  
ATOM   3776  CZ  PHE A 255      35.485  -6.537 -12.060  1.00 70.30           C  
ATOM   3777  HZ  PHE A 255      36.226  -7.073 -12.634  1.00 70.30           H  
ATOM   3778  N   THR A 256      32.515  -3.230  -6.367  1.00 73.53           N  
ATOM   3779  H   THR A 256      33.477  -2.940  -6.470  1.00 73.53           H  
ATOM   3780  CA  THR A 256      31.598  -2.362  -5.639  1.00 73.53           C  
ATOM   3781  HA  THR A 256      30.919  -2.993  -5.065  1.00 73.53           H  
ATOM   3782  C   THR A 256      30.806  -1.555  -6.653  1.00 73.53           C  
ATOM   3783  CB  THR A 256      32.299  -1.430  -4.650  1.00 73.53           C  
ATOM   3784  HB  THR A 256      32.817  -0.638  -5.192  1.00 73.53           H  
ATOM   3785  O   THR A 256      31.367  -0.852  -7.494  1.00 73.53           O  
ATOM   3786  CG2 THR A 256      31.296  -0.783  -3.694  1.00 73.53           C  
ATOM   3787 HG21 THR A 256      30.744  -1.556  -3.159  1.00 73.53           H  
ATOM   3788 HG22 THR A 256      30.603  -0.151  -4.248  1.00 73.53           H  
ATOM   3789 HG23 THR A 256      31.838  -0.165  -2.977  1.00 73.53           H  
ATOM   3790  OG1 THR A 256      33.233  -2.154  -3.883  1.00 73.53           O  
ATOM   3791  HG1 THR A 256      34.031  -2.153  -4.417  1.00 73.53           H  
ATOM   3792  N   TRP A 257      29.488  -1.640  -6.577  1.00 71.08           N  
ATOM   3793  H   TRP A 257      29.072  -2.239  -5.879  1.00 71.08           H  
ATOM   3794  CA  TRP A 257      28.608  -0.865  -7.436  1.00 71.08           C  
ATOM   3795  HA  TRP A 257      29.170  -0.045  -7.883  1.00 71.08           H  
ATOM   3796  C   TRP A 257      27.488  -0.229  -6.621  1.00 71.08           C  
ATOM   3797  CB  TRP A 257      28.099  -1.739  -8.582  1.00 71.08           C  
ATOM   3798  HB2 TRP A 257      27.825  -1.082  -9.408  1.00 71.08           H  
ATOM   3799  HB3 TRP A 257      28.900  -2.385  -8.940  1.00 71.08           H  
ATOM   3800  O   TRP A 257      27.155  -0.667  -5.512  1.00 71.08           O  
ATOM   3801  CG  TRP A 257      26.909  -2.567  -8.240  1.00 71.08           C  
ATOM   3802  CD1 TRP A 257      26.870  -3.599  -7.370  1.00 71.08           C  
ATOM   3803  HD1 TRP A 257      27.729  -3.971  -6.832  1.00 71.08           H  
ATOM   3804  CD2 TRP A 257      25.555  -2.396  -8.731  1.00 71.08           C  
ATOM   3805  CE2 TRP A 257      24.741  -3.417  -8.161  1.00 71.08           C  
ATOM   3806  CE3 TRP A 257      24.950  -1.483  -9.618  1.00 71.08           C  
ATOM   3807  HE3 TRP A 257      25.540  -0.694 -10.061  1.00 71.08           H  
ATOM   3808  NE1 TRP A 257      25.588  -4.114  -7.325  1.00 71.08           N  
ATOM   3809  HE1 TRP A 257      25.343  -4.947  -6.808  1.00 71.08           H  
ATOM   3810  CH2 TRP A 257      22.838  -2.664  -9.438  1.00 71.08           C  
ATOM   3811  HH2 TRP A 257      21.820  -2.765  -9.786  1.00 71.08           H  
ATOM   3812  CZ2 TRP A 257      23.394  -3.559  -8.507  1.00 71.08           C  
ATOM   3813  HZ2 TRP A 257      22.808  -4.367  -8.095  1.00 71.08           H  
ATOM   3814  CZ3 TRP A 257      23.602  -1.619  -9.970  1.00 71.08           C  
ATOM   3815  HZ3 TRP A 257      23.164  -0.947 -10.693  1.00 71.08           H  
ATOM   3816  N   TYR A 258      26.922   0.834  -7.177  1.00 80.30           N  
ATOM   3817  H   TYR A 258      27.230   1.130  -8.093  1.00 80.30           H  
ATOM   3818  CA  TYR A 258      25.836   1.588  -6.581  1.00 80.30           C  
ATOM   3819  HA  TYR A 258      25.571   1.149  -5.619  1.00 80.30           H  
ATOM   3820  C   TYR A 258      24.646   1.525  -7.534  1.00 80.30           C  
ATOM   3821  CB  TYR A 258      26.290   3.030  -6.331  1.00 80.30           C  
ATOM   3822  HB2 TYR A 258      25.486   3.568  -5.829  1.00 80.30           H  
ATOM   3823  HB3 TYR A 258      26.458   3.519  -7.290  1.00 80.30           H  
ATOM   3824  O   TYR A 258      24.784   1.948  -8.684  1.00 80.30           O  
ATOM   3825  CG  TYR A 258      27.555   3.142  -5.500  1.00 80.30           C  
ATOM   3826  CD1 TYR A 258      27.499   2.986  -4.101  1.00 80.30           C  
ATOM   3827  HD1 TYR A 258      26.560   2.742  -3.627  1.00 80.30           H  
ATOM   3828  CD2 TYR A 258      28.796   3.353  -6.132  1.00 80.30           C  
ATOM   3829  HD2 TYR A 258      28.846   3.425  -7.208  1.00 80.30           H  
ATOM   3830  CE1 TYR A 258      28.670   3.096  -3.328  1.00 80.30           C  
ATOM   3831  HE1 TYR A 258      28.626   2.991  -2.254  1.00 80.30           H  
ATOM   3832  CE2 TYR A 258      29.974   3.435  -5.366  1.00 80.30           C  
ATOM   3833  HE2 TYR A 258      30.932   3.573  -5.844  1.00 80.30           H  
ATOM   3834  OH  TYR A 258      31.050   3.408  -3.224  1.00 80.30           O  
ATOM   3835  HH  TYR A 258      30.908   3.216  -2.294  1.00 80.30           H  
ATOM   3836  CZ  TYR A 258      29.913   3.315  -3.962  1.00 80.30           C  
ATOM   3837  N   PRO A 259      23.468   1.048  -7.092  1.00 85.16           N  
ATOM   3838  CA  PRO A 259      22.292   0.999  -7.945  1.00 85.16           C  
ATOM   3839  HA  PRO A 259      22.574   0.704  -8.956  1.00 85.16           H  
ATOM   3840  C   PRO A 259      21.664   2.399  -8.021  1.00 85.16           C  
ATOM   3841  CB  PRO A 259      21.427  -0.110  -7.346  1.00 85.16           C  
ATOM   3842  HB2 PRO A 259      20.376  -0.025  -7.620  1.00 85.16           H  
ATOM   3843  HB3 PRO A 259      21.803  -1.080  -7.671  1.00 85.16           H  
ATOM   3844  O   PRO A 259      20.543   2.636  -7.578  1.00 85.16           O  
ATOM   3845  CG  PRO A 259      21.688   0.025  -5.853  1.00 85.16           C  
ATOM   3846  HG2 PRO A 259      21.030   0.804  -5.468  1.00 85.16           H  
ATOM   3847  HG3 PRO A 259      21.516  -0.915  -5.328  1.00 85.16           H  
ATOM   3848  CD  PRO A 259      23.164   0.449  -5.797  1.00 85.16           C  
ATOM   3849  HD2 PRO A 259      23.790  -0.432  -5.655  1.00 85.16           H  
ATOM   3850  HD3 PRO A 259      23.325   1.161  -4.987  1.00 85.16           H  
ATOM   3851  N   SER A 260      22.425   3.355  -8.551  1.00 90.55           N  
ATOM   3852  H   SER A 260      23.348   3.096  -8.870  1.00 90.55           H  
ATOM   3853  CA  SER A 260      21.970   4.684  -8.923  1.00 90.55           C  
ATOM   3854  HA  SER A 260      20.885   4.701  -8.826  1.00 90.55           H  
ATOM   3855  C   SER A 260      22.284   4.948 -10.386  1.00 90.55           C  
ATOM   3856  CB  SER A 260      22.518   5.774  -7.996  1.00 90.55           C  
ATOM   3857  HB2 SER A 260      22.089   6.728  -8.304  1.00 90.55           H  
ATOM   3858  HB3 SER A 260      22.173   5.564  -6.984  1.00 90.55           H  
ATOM   3859  O   SER A 260      23.384   4.660 -10.853  1.00 90.55           O  
ATOM   3860  OG  SER A 260      23.932   5.899  -7.974  1.00 90.55           O  
ATOM   3861  HG  SER A 260      24.114   6.622  -7.369  1.00 90.55           H  
ATOM   3862  N   VAL A 261      21.291   5.469 -11.099  1.00 93.22           N  
ATOM   3863  H   VAL A 261      20.458   5.755 -10.604  1.00 93.22           H  
ATOM   3864  CA  VAL A 261      21.351   5.757 -12.530  1.00 93.22           C  
ATOM   3865  HA  VAL A 261      22.131   5.137 -12.971  1.00 93.22           H  
ATOM   3866  C   VAL A 261      21.734   7.216 -12.727  1.00 93.22           C  
ATOM   3867  CB  VAL A 261      20.035   5.407 -13.250  1.00 93.22           C  
ATOM   3868  HB  VAL A 261      19.230   6.038 -12.873  1.00 93.22           H  
ATOM   3869  O   VAL A 261      21.174   8.117 -12.094  1.00 93.22           O  
ATOM   3870  CG1 VAL A 261      20.169   5.618 -14.762  1.00 93.22           C  
ATOM   3871 HG11 VAL A 261      20.266   6.679 -14.994  1.00 93.22           H  
ATOM   3872 HG12 VAL A 261      19.288   5.232 -15.275  1.00 93.22           H  
ATOM   3873 HG13 VAL A 261      21.044   5.088 -15.139  1.00 93.22           H  
ATOM   3874  CG2 VAL A 261      19.668   3.938 -13.011  1.00 93.22           C  
ATOM   3875 HG21 VAL A 261      20.494   3.302 -13.330  1.00 93.22           H  
ATOM   3876 HG22 VAL A 261      19.458   3.766 -11.955  1.00 93.22           H  
ATOM   3877 HG23 VAL A 261      18.785   3.669 -13.591  1.00 93.22           H  
ATOM   3878  N   HIS A 262      22.693   7.440 -13.615  1.00 94.11           N  
ATOM   3879  H   HIS A 262      23.072   6.643 -14.108  1.00 94.11           H  
ATOM   3880  CA  HIS A 262      23.270   8.732 -13.947  1.00 94.11           C  
ATOM   3881  HA  HIS A 262      22.700   9.516 -13.449  1.00 94.11           H  
ATOM   3882  C   HIS A 262      23.197   8.977 -15.445  1.00 94.11           C  
ATOM   3883  CB  HIS A 262      24.730   8.817 -13.477  1.00 94.11           C  
ATOM   3884  HB2 HIS A 262      25.301   8.032 -13.974  1.00 94.11           H  
ATOM   3885  HB3 HIS A 262      25.150   9.779 -13.770  1.00 94.11           H  
ATOM   3886  O   HIS A 262      23.213   8.051 -16.256  1.00 94.11           O  
ATOM   3887  CG  HIS A 262      24.901   8.655 -11.994  1.00 94.11           C  
ATOM   3888  CD2 HIS A 262      24.872   7.460 -11.346  1.00 94.11           C  
ATOM   3889  HD2 HIS A 262      24.741   6.495 -11.812  1.00 94.11           H  
ATOM   3890  ND1 HIS A 262      25.062   9.681 -11.056  1.00 94.11           N  
ATOM   3891  CE1 HIS A 262      25.118   9.063  -9.864  1.00 94.11           C  
ATOM   3892  HE1 HIS A 262      25.199   9.568  -8.913  1.00 94.11           H  
ATOM   3893  NE2 HIS A 262      24.989   7.734 -10.010  1.00 94.11           N  
ATOM   3894  HE2 HIS A 262      24.902   7.044  -9.277  1.00 94.11           H  
ATOM   3895  N   LEU A 263      23.165  10.259 -15.789  1.00 92.12           N  
ATOM   3896  H   LEU A 263      23.103  10.941 -15.047  1.00 92.12           H  
ATOM   3897  CA  LEU A 263      23.293  10.748 -17.149  1.00 92.12           C  
ATOM   3898  HA  LEU A 263      23.243   9.901 -17.834  1.00 92.12           H  
ATOM   3899  C   LEU A 263      24.638  11.440 -17.349  1.00 92.12           C  
ATOM   3900  CB  LEU A 263      22.135  11.691 -17.482  1.00 92.12           C  
ATOM   3901  HB2 LEU A 263      22.191  12.563 -16.830  1.00 92.12           H  
ATOM   3902  HB3 LEU A 263      22.270  12.027 -18.510  1.00 92.12           H  
ATOM   3903  O   LEU A 263      25.077  12.215 -16.489  1.00 92.12           O  
ATOM   3904  CG  LEU A 263      20.736  11.070 -17.346  1.00 92.12           C  
ATOM   3905  HG  LEU A 263      20.527  10.844 -16.301  1.00 92.12           H  
ATOM   3906  CD1 LEU A 263      19.739  12.108 -17.840  1.00 92.12           C  
ATOM   3907 HD11 LEU A 263      20.026  12.451 -18.834  1.00 92.12           H  
ATOM   3908 HD12 LEU A 263      19.709  12.955 -17.156  1.00 92.12           H  
ATOM   3909 HD13 LEU A 263      18.750  11.656 -17.920  1.00 92.12           H  
ATOM   3910  CD2 LEU A 263      20.552   9.799 -18.172  1.00 92.12           C  
ATOM   3911 HD21 LEU A 263      19.515   9.467 -18.126  1.00 92.12           H  
ATOM   3912 HD22 LEU A 263      20.826   9.988 -19.210  1.00 92.12           H  
ATOM   3913 HD23 LEU A 263      21.179   9.001 -17.777  1.00 92.12           H  
ATOM   3914  N   LEU A 264      25.264  11.223 -18.506  1.00 93.14           N  
ATOM   3915  H   LEU A 264      24.848  10.560 -19.144  1.00 93.14           H  
ATOM   3916  CA  LEU A 264      26.396  12.038 -18.958  1.00 93.14           C  
ATOM   3917  HA  LEU A 264      27.113  12.114 -18.140  1.00 93.14           H  
ATOM   3918  C   LEU A 264      25.951  13.472 -19.285  1.00 93.14           C  
ATOM   3919  CB  LEU A 264      27.090  11.378 -20.164  1.00 93.14           C  
ATOM   3920  HB2 LEU A 264      27.835  12.066 -20.562  1.00 93.14           H  
ATOM   3921  HB3 LEU A 264      26.342  11.218 -20.940  1.00 93.14           H  
ATOM   3922  O   LEU A 264      24.777  13.751 -19.504  1.00 93.14           O  
ATOM   3923  CG  LEU A 264      27.784  10.037 -19.863  1.00 93.14           C  
ATOM   3924  HG  LEU A 264      27.050   9.323 -19.491  1.00 93.14           H  
ATOM   3925  CD1 LEU A 264      28.409   9.496 -21.151  1.00 93.14           C  
ATOM   3926 HD11 LEU A 264      29.221  10.142 -21.482  1.00 93.14           H  
ATOM   3927 HD12 LEU A 264      27.654   9.436 -21.935  1.00 93.14           H  
ATOM   3928 HD13 LEU A 264      28.786   8.490 -20.966  1.00 93.14           H  
ATOM   3929  CD2 LEU A 264      28.914  10.183 -18.837  1.00 93.14           C  
ATOM   3930 HD21 LEU A 264      29.654  10.904 -19.185  1.00 93.14           H  
ATOM   3931 HD22 LEU A 264      28.518  10.492 -17.870  1.00 93.14           H  
ATOM   3932 HD23 LEU A 264      29.392   9.213 -18.701  1.00 93.14           H  
ATOM   3933  N   ASN A 265      26.888  14.421 -19.302  1.00 89.27           N  
ATOM   3934  H   ASN A 265      27.856  14.145 -19.218  1.00 89.27           H  
ATOM   3935  CA  ASN A 265      26.587  15.802 -19.684  1.00 89.27           C  
ATOM   3936  HA  ASN A 265      25.676  16.109 -19.169  1.00 89.27           H  
ATOM   3937  C   ASN A 265      26.322  15.929 -21.196  1.00 89.27           C  
ATOM   3938  CB  ASN A 265      27.735  16.716 -19.221  1.00 89.27           C  
ATOM   3939  HB2 ASN A 265      27.470  17.755 -19.415  1.00 89.27           H  
ATOM   3940  HB3 ASN A 265      27.891  16.589 -18.150  1.00 89.27           H  
ATOM   3941  O   ASN A 265      27.006  15.296 -21.994  1.00 89.27           O  
ATOM   3942  CG  ASN A 265      29.044  16.402 -19.918  1.00 89.27           C  
ATOM   3943  ND2 ASN A 265      29.400  17.130 -20.949  1.00 89.27           N  
ATOM   3944 HD21 ASN A 265      30.156  16.728 -21.484  1.00 89.27           H  
ATOM   3945 HD22 ASN A 265      28.707  17.720 -21.387  1.00 89.27           H  
ATOM   3946  OD1 ASN A 265      29.773  15.510 -19.526  1.00 89.27           O  
ATOM   3947  N   THR A 266      25.430  16.838 -21.589  1.00 84.66           N  
ATOM   3948  H   THR A 266      24.931  17.363 -20.885  1.00 84.66           H  
ATOM   3949  CA  THR A 266      25.191  17.211 -22.994  1.00 84.66           C  
ATOM   3950  HA  THR A 266      26.065  16.937 -23.585  1.00 84.66           H  
ATOM   3951  C   THR A 266      24.988  18.719 -23.115  1.00 84.66           C  
ATOM   3952  CB  THR A 266      24.005  16.458 -23.611  1.00 84.66           C  
ATOM   3953  HB  THR A 266      24.187  15.385 -23.537  1.00 84.66           H  
ATOM   3954  O   THR A 266      24.293  19.330 -22.305  1.00 84.66           O  
ATOM   3955  CG2 THR A 266      22.662  16.793 -22.956  1.00 84.66           C  
ATOM   3956 HG21 THR A 266      21.888  16.129 -23.338  1.00 84.66           H  
ATOM   3957 HG22 THR A 266      22.366  17.815 -23.192  1.00 84.66           H  
ATOM   3958 HG23 THR A 266      22.733  16.668 -21.875  1.00 84.66           H  
ATOM   3959  OG1 THR A 266      23.950  16.834 -24.963  1.00 84.66           O  
ATOM   3960  HG1 THR A 266      24.070  16.026 -25.466  1.00 84.66           H  
ATOM   3961  N   GLY A 267      25.632  19.362 -24.093  1.00 83.95           N  
ATOM   3962  H   GLY A 267      26.084  18.796 -24.797  1.00 83.95           H  
ATOM   3963  CA  GLY A 267      25.551  20.815 -24.274  1.00 83.95           C  
ATOM   3964  HA2 GLY A 267      24.550  21.065 -24.626  1.00 83.95           H  
ATOM   3965  HA3 GLY A 267      26.268  21.122 -25.036  1.00 83.95           H  
ATOM   3966  C   GLY A 267      25.847  21.603 -22.984  1.00 83.95           C  
ATOM   3967  O   GLY A 267      26.976  21.610 -22.492  1.00 83.95           O  
ATOM   3968  N   SER A 268      24.832  22.294 -22.450  1.00 82.67           N  
ATOM   3969  H   SER A 268      23.923  22.201 -22.879  1.00 82.67           H  
ATOM   3970  CA  SER A 268      24.886  23.027 -21.172  1.00 82.67           C  
ATOM   3971  HA  SER A 268      25.925  23.276 -20.953  1.00 82.67           H  
ATOM   3972  C   SER A 268      24.357  22.237 -19.964  1.00 82.67           C  
ATOM   3973  CB  SER A 268      24.106  24.339 -21.306  1.00 82.67           C  
ATOM   3974  HB2 SER A 268      24.146  24.886 -20.364  1.00 82.67           H  
ATOM   3975  HB3 SER A 268      24.556  24.946 -22.091  1.00 82.67           H  
ATOM   3976  O   SER A 268      24.547  22.677 -18.824  1.00 82.67           O  
ATOM   3977  OG  SER A 268      22.760  24.062 -21.638  1.00 82.67           O  
ATOM   3978  HG  SER A 268      22.259  24.873 -21.748  1.00 82.67           H  
ATOM   3979  N   LEU A 269      23.709  21.091 -20.193  1.00 81.30           N  
ATOM   3980  H   LEU A 269      23.699  20.728 -21.135  1.00 81.30           H  
ATOM   3981  CA  LEU A 269      23.180  20.200 -19.166  1.00 81.30           C  
ATOM   3982  HA  LEU A 269      22.750  20.800 -18.364  1.00 81.30           H  
ATOM   3983  C   LEU A 269      24.327  19.372 -18.584  1.00 81.30           C  
ATOM   3984  CB  LEU A 269      22.069  19.306 -19.749  1.00 81.30           C  
ATOM   3985  HB2 LEU A 269      22.502  18.672 -20.523  1.00 81.30           H  
ATOM   3986  HB3 LEU A 269      21.698  18.644 -18.966  1.00 81.30           H  
ATOM   3987  O   LEU A 269      25.073  18.698 -19.296  1.00 81.30           O  
ATOM   3988  CG  LEU A 269      20.879  20.073 -20.356  1.00 81.30           C  
ATOM   3989  HG  LEU A 269      21.237  20.754 -21.129  1.00 81.30           H  
ATOM   3990  CD1 LEU A 269      19.902  19.101 -21.005  1.00 81.30           C  
ATOM   3991 HD11 LEU A 269      19.465  18.457 -20.242  1.00 81.30           H  
ATOM   3992 HD12 LEU A 269      20.418  18.483 -21.740  1.00 81.30           H  
ATOM   3993 HD13 LEU A 269      19.103  19.644 -21.510  1.00 81.30           H  
ATOM   3994  CD2 LEU A 269      20.120  20.882 -19.299  1.00 81.30           C  
ATOM   3995 HD21 LEU A 269      20.755  21.674 -18.902  1.00 81.30           H  
ATOM   3996 HD22 LEU A 269      19.794  20.222 -18.495  1.00 81.30           H  
ATOM   3997 HD23 LEU A 269      19.241  21.336 -19.757  1.00 81.30           H  
ATOM   3998  N   LYS A 270      24.509  19.467 -17.268  1.00 88.11           N  
ATOM   3999  H   LYS A 270      23.785  19.927 -16.734  1.00 88.11           H  
ATOM   4000  CA  LYS A 270      25.567  18.745 -16.554  1.00 88.11           C  
ATOM   4001  HA  LYS A 270      26.465  18.733 -17.171  1.00 88.11           H  
ATOM   4002  C   LYS A 270      25.163  17.293 -16.336  1.00 88.11           C  
ATOM   4003  CB  LYS A 270      25.874  19.428 -15.220  1.00 88.11           C  
ATOM   4004  HB2 LYS A 270      24.960  19.482 -14.628  1.00 88.11           H  
ATOM   4005  HB3 LYS A 270      26.599  18.825 -14.673  1.00 88.11           H  
ATOM   4006  O   LYS A 270      23.977  16.981 -16.334  1.00 88.11           O  
ATOM   4007  CG  LYS A 270      26.448  20.832 -15.430  1.00 88.11           C  
ATOM   4008  HG2 LYS A 270      27.357  20.769 -16.028  1.00 88.11           H  
ATOM   4009  HG3 LYS A 270      25.722  21.459 -15.947  1.00 88.11           H  
ATOM   4010  CD  LYS A 270      26.771  21.453 -14.073  1.00 88.11           C  
ATOM   4011  HD2 LYS A 270      25.860  21.485 -13.474  1.00 88.11           H  
ATOM   4012  HD3 LYS A 270      27.512  20.836 -13.564  1.00 88.11           H  
ATOM   4013  CE  LYS A 270      27.311  22.866 -14.276  1.00 88.11           C  
ATOM   4014  HE2 LYS A 270      28.219  22.808 -14.877  1.00 88.11           H  
ATOM   4015  HE3 LYS A 270      26.572  23.437 -14.838  1.00 88.11           H  
ATOM   4016  NZ  LYS A 270      27.580  23.502 -12.967  1.00 88.11           N  
ATOM   4017  HZ1 LYS A 270      26.726  23.532 -12.430  1.00 88.11           H  
ATOM   4018  HZ2 LYS A 270      27.927  24.442 -13.095  1.00 88.11           H  
ATOM   4019  HZ3 LYS A 270      28.255  22.953 -12.455  1.00 88.11           H  
ATOM   4020  N   SER A 271      26.152  16.440 -16.080  1.00 92.17           N  
ATOM   4021  H   SER A 271      27.105  16.768 -16.013  1.00 92.17           H  
ATOM   4022  CA  SER A 271      25.882  15.091 -15.596  1.00 92.17           C  
ATOM   4023  HA  SER A 271      25.301  14.577 -16.361  1.00 92.17           H  
ATOM   4024  C   SER A 271      25.047  15.138 -14.316  1.00 92.17           C  
ATOM   4025  CB  SER A 271      27.178  14.311 -15.363  1.00 92.17           C  
ATOM   4026  HB2 SER A 271      26.936  13.338 -14.934  1.00 92.17           H  
ATOM   4027  HB3 SER A 271      27.676  14.150 -16.319  1.00 92.17           H  
ATOM   4028  O   SER A 271      25.192  16.057 -13.496  1.00 92.17           O  
ATOM   4029  OG  SER A 271      28.052  15.009 -14.489  1.00 92.17           O  
ATOM   4030  HG  SER A 271      28.613  14.346 -14.080  1.00 92.17           H  
ATOM   4031  N   LYS A 272      24.142  14.171 -14.167  1.00 87.81           N  
ATOM   4032  H   LYS A 272      24.100  13.439 -14.861  1.00 87.81           H  
ATOM   4033  CA  LYS A 272      23.147  14.166 -13.093  1.00 87.81           C  
ATOM   4034  HA  LYS A 272      23.579  14.642 -12.213  1.00 87.81           H  
ATOM   4035  C   LYS A 272      22.767  12.738 -12.706  1.00 87.81           C  
ATOM   4036  CB  LYS A 272      21.924  14.997 -13.552  1.00 87.81           C  
ATOM   4037  HB2 LYS A 272      21.496  14.560 -14.454  1.00 87.81           H  
ATOM   4038  HB3 LYS A 272      22.240  16.016 -13.772  1.00 87.81           H  
ATOM   4039  O   LYS A 272      22.531  11.916 -13.583  1.00 87.81           O  
ATOM   4040  CG  LYS A 272      20.860  15.026 -12.452  1.00 87.81           C  
ATOM   4041  HG2 LYS A 272      21.333  15.315 -11.513  1.00 87.81           H  
ATOM   4042  HG3 LYS A 272      20.481  14.008 -12.364  1.00 87.81           H  
ATOM   4043  CD  LYS A 272      19.636  15.917 -12.685  1.00 87.81           C  
ATOM   4044  HD2 LYS A 272      19.926  16.962 -12.787  1.00 87.81           H  
ATOM   4045  HD3 LYS A 272      19.104  15.579 -13.575  1.00 87.81           H  
ATOM   4046  CE  LYS A 272      18.778  15.700 -11.427  1.00 87.81           C  
ATOM   4047  HE2 LYS A 272      19.269  16.138 -10.558  1.00 87.81           H  
ATOM   4048  HE3 LYS A 272      18.731  14.628 -11.237  1.00 87.81           H  
ATOM   4049  NZ  LYS A 272      17.389  16.185 -11.527  1.00 87.81           N  
ATOM   4050  HZ1 LYS A 272      16.884  15.741 -10.773  1.00 87.81           H  
ATOM   4051  HZ2 LYS A 272      16.958  15.853 -12.379  1.00 87.81           H  
ATOM   4052  HZ3 LYS A 272      17.301  17.187 -11.441  1.00 87.81           H  
ATOM   4053  N   GLN A 273      22.646  12.480 -11.404  1.00 92.52           N  
ATOM   4054  H   GLN A 273      22.843  13.220 -10.745  1.00 92.52           H  
ATOM   4055  CA  GLN A 273      21.955  11.298 -10.888  1.00 92.52           C  
ATOM   4056  HA  GLN A 273      22.269  10.421 -11.454  1.00 92.52           H  
ATOM   4057  C   GLN A 273      20.445  11.498 -11.047  1.00 92.52           C  
ATOM   4058  CB  GLN A 273      22.313  11.082  -9.411  1.00 92.52           C  
ATOM   4059  HB2 GLN A 273      21.884  11.882  -8.807  1.00 92.52           H  
ATOM   4060  HB3 GLN A 273      23.396  11.113  -9.291  1.00 92.52           H  
ATOM   4061  O   GLN A 273      19.918  12.500 -10.564  1.00 92.52           O  
ATOM   4062  CG  GLN A 273      21.789   9.728  -8.910  1.00 92.52           C  
ATOM   4063  HG2 GLN A 273      22.228   8.925  -9.501  1.00 92.52           H  
ATOM   4064  HG3 GLN A 273      20.707   9.680  -9.033  1.00 92.52           H  
ATOM   4065  CD  GLN A 273      22.126   9.494  -7.443  1.00 92.52           C  
ATOM   4066  NE2 GLN A 273      21.197   9.733  -6.542  1.00 92.52           N  
ATOM   4067 HE21 GLN A 273      21.381   9.429  -5.597  1.00 92.52           H  
ATOM   4068 HE22 GLN A 273      20.276  10.026  -6.835  1.00 92.52           H  
ATOM   4069  OE1 GLN A 273      23.226   9.096  -7.080  1.00 92.52           O  
ATOM   4070  N   VAL A 274      19.769  10.568 -11.713  1.00 88.41           N  
ATOM   4071  H   VAL A 274      20.277   9.769 -12.064  1.00 88.41           H  
ATOM   4072  CA  VAL A 274      18.330  10.652 -12.022  1.00 88.41           C  
ATOM   4073  HA  VAL A 274      17.945  11.620 -11.702  1.00 88.41           H  
ATOM   4074  C   VAL A 274      17.494   9.623 -11.272  1.00 88.41           C  
ATOM   4075  CB  VAL A 274      18.079  10.538 -13.535  1.00 88.41           C  
ATOM   4076  HB  VAL A 274      17.003  10.507 -13.707  1.00 88.41           H  
ATOM   4077  O   VAL A 274      16.285   9.779 -11.155  1.00 88.41           O  
ATOM   4078  CG1 VAL A 274      18.631  11.781 -14.244  1.00 88.41           C  
ATOM   4079 HG11 VAL A 274      18.172  12.675 -13.823  1.00 88.41           H  
ATOM   4080 HG12 VAL A 274      19.714  11.837 -14.135  1.00 88.41           H  
ATOM   4081 HG13 VAL A 274      18.382  11.732 -15.304  1.00 88.41           H  
ATOM   4082  CG2 VAL A 274      18.697   9.275 -14.156  1.00 88.41           C  
ATOM   4083 HG21 VAL A 274      19.784   9.297 -14.082  1.00 88.41           H  
ATOM   4084 HG22 VAL A 274      18.430   9.216 -15.211  1.00 88.41           H  
ATOM   4085 HG23 VAL A 274      18.312   8.385 -13.660  1.00 88.41           H  
ATOM   4086  N   TYR A 275      18.124   8.574 -10.745  1.00 91.86           N  
ATOM   4087  H   TYR A 275      19.115   8.454 -10.904  1.00 91.86           H  
ATOM   4088  CA  TYR A 275      17.425   7.583  -9.941  1.00 91.86           C  
ATOM   4089  HA  TYR A 275      16.656   8.093  -9.361  1.00 91.86           H  
ATOM   4090  C   TYR A 275      18.370   6.887  -8.971  1.00 91.86           C  
ATOM   4091  CB  TYR A 275      16.744   6.570 -10.865  1.00 91.86           C  
ATOM   4092  HB2 TYR A 275      17.476   5.849 -11.229  1.00 91.86           H  
ATOM   4093  HB3 TYR A 275      16.335   7.088 -11.732  1.00 91.86           H  
ATOM   4094  O   TYR A 275      19.541   6.678  -9.281  1.00 91.86           O  
ATOM   4095  CG  TYR A 275      15.603   5.854 -10.187  1.00 91.86           C  
ATOM   4096  CD1 TYR A 275      15.747   4.526  -9.751  1.00 91.86           C  
ATOM   4097  HD1 TYR A 275      16.672   3.991  -9.904  1.00 91.86           H  
ATOM   4098  CD2 TYR A 275      14.389   6.534  -9.990  1.00 91.86           C  
ATOM   4099  HD2 TYR A 275      14.299   7.566 -10.294  1.00 91.86           H  
ATOM   4100  CE1 TYR A 275      14.658   3.877  -9.143  1.00 91.86           C  
ATOM   4101  HE1 TYR A 275      14.733   2.849  -8.818  1.00 91.86           H  
ATOM   4102  CE2 TYR A 275      13.287   5.872  -9.422  1.00 91.86           C  
ATOM   4103  HE2 TYR A 275      12.341   6.384  -9.326  1.00 91.86           H  
ATOM   4104  OH  TYR A 275      12.386   3.877  -8.427  1.00 91.86           O  
ATOM   4105  HH  TYR A 275      11.561   4.368  -8.443  1.00 91.86           H  
ATOM   4106  CZ  TYR A 275      13.423   4.534  -9.000  1.00 91.86           C  
ATOM   4107  N   ASP A 276      17.874   6.515  -7.794  1.00 91.31           N  
ATOM   4108  H   ASP A 276      16.888   6.654  -7.628  1.00 91.31           H  
ATOM   4109  CA  ASP A 276      18.645   5.772  -6.798  1.00 91.31           C  
ATOM   4110  HA  ASP A 276      19.471   5.257  -7.288  1.00 91.31           H  
ATOM   4111  C   ASP A 276      17.776   4.700  -6.139  1.00 91.31           C  
ATOM   4112  CB  ASP A 276      19.249   6.745  -5.776  1.00 91.31           C  
ATOM   4113  HB2 ASP A 276      19.752   7.540  -6.326  1.00 91.31           H  
ATOM   4114  HB3 ASP A 276      18.460   7.199  -5.175  1.00 91.31           H  
ATOM   4115  O   ASP A 276      17.010   4.986  -5.210  1.00 91.31           O  
ATOM   4116  CG  ASP A 276      20.279   6.080  -4.863  1.00 91.31           C  
ATOM   4117  OD1 ASP A 276      20.378   4.835  -4.824  1.00 91.31           O  
ATOM   4118  OD2 ASP A 276      21.061   6.813  -4.221  1.00 91.31           O  
ATOM   4119  N   TYR A 277      17.939   3.456  -6.596  1.00 91.21           N  
ATOM   4120  H   TYR A 277      18.647   3.284  -7.296  1.00 91.21           H  
ATOM   4121  CA  TYR A 277      17.206   2.297  -6.089  1.00 91.21           C  
ATOM   4122  HA  TYR A 277      16.136   2.469  -6.212  1.00 91.21           H  
ATOM   4123  C   TYR A 277      17.473   2.061  -4.597  1.00 91.21           C  
ATOM   4124  CB  TYR A 277      17.588   1.042  -6.886  1.00 91.21           C  
ATOM   4125  HB2 TYR A 277      17.149   0.175  -6.391  1.00 91.21           H  
ATOM   4126  HB3 TYR A 277      18.669   0.918  -6.832  1.00 91.21           H  
ATOM   4127  O   TYR A 277      16.608   1.541  -3.897  1.00 91.21           O  
ATOM   4128  CG  TYR A 277      17.137   1.019  -8.337  1.00 91.21           C  
ATOM   4129  CD1 TYR A 277      15.853   0.535  -8.652  1.00 91.21           C  
ATOM   4130  HD1 TYR A 277      15.190   0.186  -7.875  1.00 91.21           H  
ATOM   4131  CD2 TYR A 277      17.991   1.450  -9.374  1.00 91.21           C  
ATOM   4132  HD2 TYR A 277      18.991   1.791  -9.152  1.00 91.21           H  
ATOM   4133  CE1 TYR A 277      15.415   0.514  -9.990  1.00 91.21           C  
ATOM   4134  HE1 TYR A 277      14.428   0.155 -10.242  1.00 91.21           H  
ATOM   4135  CE2 TYR A 277      17.551   1.439 -10.712  1.00 91.21           C  
ATOM   4136  HE2 TYR A 277      18.198   1.777 -11.508  1.00 91.21           H  
ATOM   4137  OH  TYR A 277      15.823   0.997 -12.305  1.00 91.21           O  
ATOM   4138  HH  TYR A 277      16.439   1.386 -12.930  1.00 91.21           H  
ATOM   4139  CZ  TYR A 277      16.254   0.983 -11.021  1.00 91.21           C  
ATOM   4140  N   ARG A 278      18.619   2.506  -4.050  1.00 86.88           N  
ATOM   4141  H   ARG A 278      19.255   3.027  -4.636  1.00 86.88           H  
ATOM   4142  CA  ARG A 278      18.899   2.397  -2.603  1.00 86.88           C  
ATOM   4143  HA  ARG A 278      18.832   1.354  -2.297  1.00 86.88           H  
ATOM   4144  C   ARG A 278      17.873   3.160  -1.779  1.00 86.88           C  
ATOM   4145  CB  ARG A 278      20.286   2.954  -2.253  1.00 86.88           C  
ATOM   4146  HB2 ARG A 278      20.454   2.831  -1.183  1.00 86.88           H  
ATOM   4147  HB3 ARG A 278      20.300   4.024  -2.461  1.00 86.88           H  
ATOM   4148  O   ARG A 278      17.534   2.747  -0.676  1.00 86.88           O  
ATOM   4149  CG  ARG A 278      21.428   2.260  -2.998  1.00 86.88           C  
ATOM   4150  HG2 ARG A 278      21.225   2.300  -4.068  1.00 86.88           H  
ATOM   4151  HG3 ARG A 278      21.502   1.223  -2.672  1.00 86.88           H  
ATOM   4152  CD  ARG A 278      22.760   2.971  -2.771  1.00 86.88           C  
ATOM   4153  HD2 ARG A 278      22.906   3.152  -1.706  1.00 86.88           H  
ATOM   4154  HD3 ARG A 278      23.564   2.327  -3.127  1.00 86.88           H  
ATOM   4155  NE  ARG A 278      22.784   4.248  -3.498  1.00 86.88           N  
ATOM   4156  HE  ARG A 278      21.929   4.530  -3.956  1.00 86.88           H  
ATOM   4157  NH1 ARG A 278      24.965   4.792  -3.101  1.00 86.88           N  
ATOM   4158 HH11 ARG A 278      25.024   4.005  -2.471  1.00 86.88           H  
ATOM   4159 HH12 ARG A 278      25.775   5.360  -3.301  1.00 86.88           H  
ATOM   4160  NH2 ARG A 278      23.684   6.142  -4.342  1.00 86.88           N  
ATOM   4161 HH21 ARG A 278      24.441   6.801  -4.453  1.00 86.88           H  
ATOM   4162 HH22 ARG A 278      22.732   6.428  -4.522  1.00 86.88           H  
ATOM   4163  CZ  ARG A 278      23.812   5.050  -3.653  1.00 86.88           C  
ATOM   4164  N   THR A 279      17.377   4.280  -2.297  1.00 88.04           N  
ATOM   4165  H   THR A 279      17.658   4.548  -3.229  1.00 88.04           H  
ATOM   4166  CA  THR A 279      16.406   5.098  -1.565  1.00 88.04           C  
ATOM   4167  HA  THR A 279      16.738   5.169  -0.529  1.00 88.04           H  
ATOM   4168  C   THR A 279      15.030   4.438  -1.541  1.00 88.04           C  
ATOM   4169  CB  THR A 279      16.312   6.523  -2.125  1.00 88.04           C  
ATOM   4170  HB  THR A 279      15.628   6.552  -2.973  1.00 88.04           H  
ATOM   4171  O   THR A 279      14.318   4.563  -0.550  1.00 88.04           O  
ATOM   4172  CG2 THR A 279      15.875   7.493  -1.027  1.00 88.04           C  
ATOM   4173 HG21 THR A 279      15.702   8.479  -1.458  1.00 88.04           H  
ATOM   4174 HG22 THR A 279      14.975   7.140  -0.524  1.00 88.04           H  
ATOM   4175 HG23 THR A 279      16.667   7.575  -0.282  1.00 88.04           H  
ATOM   4176  OG1 THR A 279      17.571   7.000  -2.533  1.00 88.04           O  
ATOM   4177  HG1 THR A 279      17.687   6.740  -3.450  1.00 88.04           H  
ATOM   4178  N   VAL A 280      14.677   3.699  -2.596  1.00 90.40           N  
ATOM   4179  H   VAL A 280      15.335   3.598  -3.356  1.00 90.40           H  
ATOM   4180  CA  VAL A 280      13.471   2.860  -2.639  1.00 90.40           C  
ATOM   4181  HA  VAL A 280      12.599   3.449  -2.358  1.00 90.40           H  
ATOM   4182  C   VAL A 280      13.591   1.716  -1.639  1.00 90.40           C  
ATOM   4183  CB  VAL A 280      13.239   2.297  -4.051  1.00 90.40           C  
ATOM   4184  HB  VAL A 280      14.106   1.703  -4.342  1.00 90.40           H  
ATOM   4185  O   VAL A 280      12.716   1.569  -0.795  1.00 90.40           O  
ATOM   4186  CG1 VAL A 280      12.012   1.389  -4.120  1.00 90.40           C  
ATOM   4187 HG11 VAL A 280      12.060   0.823  -5.050  1.00 90.40           H  
ATOM   4188 HG12 VAL A 280      11.981   0.662  -3.308  1.00 90.40           H  
ATOM   4189 HG13 VAL A 280      11.096   1.981  -4.116  1.00 90.40           H  
ATOM   4190  CG2 VAL A 280      13.073   3.429  -5.071  1.00 90.40           C  
ATOM   4191 HG21 VAL A 280      13.985   4.018  -5.156  1.00 90.40           H  
ATOM   4192 HG22 VAL A 280      12.864   2.984  -6.044  1.00 90.40           H  
ATOM   4193 HG23 VAL A 280      12.230   4.064  -4.798  1.00 90.40           H  
ATOM   4194  N   VAL A 281      14.693   0.958  -1.666  1.00 90.19           N  
ATOM   4195  H   VAL A 281      15.362   1.090  -2.412  1.00 90.19           H  
ATOM   4196  CA  VAL A 281      14.882  -0.161  -0.728  1.00 90.19           C  
ATOM   4197  HA  VAL A 281      14.037  -0.842  -0.832  1.00 90.19           H  
ATOM   4198  C   VAL A 281      14.875   0.324   0.718  1.00 90.19           C  
ATOM   4199  CB  VAL A 281      16.157  -0.963  -1.020  1.00 90.19           C  
ATOM   4200  HB  VAL A 281      17.025  -0.307  -0.964  1.00 90.19           H  
ATOM   4201  O   VAL A 281      14.177  -0.242   1.545  1.00 90.19           O  
ATOM   4202  CG1 VAL A 281      16.302  -2.098   0.002  1.00 90.19           C  
ATOM   4203 HG11 VAL A 281      15.341  -2.586   0.165  1.00 90.19           H  
ATOM   4204 HG12 VAL A 281      16.993  -2.866  -0.345  1.00 90.19           H  
ATOM   4205 HG13 VAL A 281      16.652  -1.715   0.961  1.00 90.19           H  
ATOM   4206  CG2 VAL A 281      16.106  -1.581  -2.420  1.00 90.19           C  
ATOM   4207 HG21 VAL A 281      17.037  -2.120  -2.598  1.00 90.19           H  
ATOM   4208 HG22 VAL A 281      15.987  -0.818  -3.189  1.00 90.19           H  
ATOM   4209 HG23 VAL A 281      15.275  -2.283  -2.486  1.00 90.19           H  
ATOM   4210  N   ARG A 282      15.536   1.449   1.019  1.00 88.66           N  
ATOM   4211  H   ARG A 282      16.118   1.871   0.310  1.00 88.66           H  
ATOM   4212  CA  ARG A 282      15.483   2.041   2.362  1.00 88.66           C  
ATOM   4213  HA  ARG A 282      15.859   1.305   3.073  1.00 88.66           H  
ATOM   4214  C   ARG A 282      14.054   2.353   2.801  1.00 88.66           C  
ATOM   4215  CB  ARG A 282      16.352   3.298   2.406  1.00 88.66           C  
ATOM   4216  HB2 ARG A 282      15.926   4.060   1.754  1.00 88.66           H  
ATOM   4217  HB3 ARG A 282      17.345   3.036   2.039  1.00 88.66           H  
ATOM   4218  O   ARG A 282      13.711   2.104   3.948  1.00 88.66           O  
ATOM   4219  CG  ARG A 282      16.465   3.845   3.840  1.00 88.66           C  
ATOM   4220  HG2 ARG A 282      15.474   4.069   4.235  1.00 88.66           H  
ATOM   4221  HG3 ARG A 282      16.929   3.094   4.479  1.00 88.66           H  
ATOM   4222  CD  ARG A 282      17.288   5.133   3.887  1.00 88.66           C  
ATOM   4223  HD2 ARG A 282      16.744   5.896   3.329  1.00 88.66           H  
ATOM   4224  HD3 ARG A 282      17.359   5.452   4.927  1.00 88.66           H  
ATOM   4225  NE  ARG A 282      18.641   4.919   3.333  1.00 88.66           N  
ATOM   4226  HE  ARG A 282      19.053   4.020   3.539  1.00 88.66           H  
ATOM   4227  NH1 ARG A 282      18.842   6.857   2.121  1.00 88.66           N  
ATOM   4228 HH11 ARG A 282      17.942   7.135   2.487  1.00 88.66           H  
ATOM   4229 HH12 ARG A 282      19.290   7.368   1.374  1.00 88.66           H  
ATOM   4230  NH2 ARG A 282      20.415   5.278   1.968  1.00 88.66           N  
ATOM   4231 HH21 ARG A 282      20.712   4.331   2.156  1.00 88.66           H  
ATOM   4232 HH22 ARG A 282      20.906   5.828   1.278  1.00 88.66           H  
ATOM   4233  CZ  ARG A 282      19.293   5.687   2.484  1.00 88.66           C  
ATOM   4234  N   ARG A 283      13.217   2.898   1.912  1.00 89.80           N  
ATOM   4235  H   ARG A 283      13.540   3.033   0.964  1.00 89.80           H  
ATOM   4236  CA  ARG A 283      11.801   3.137   2.232  1.00 89.80           C  
ATOM   4237  HA  ARG A 283      11.736   3.627   3.204  1.00 89.80           H  
ATOM   4238  C   ARG A 283      11.032   1.845   2.429  1.00 89.80           C  
ATOM   4239  CB  ARG A 283      11.114   3.981   1.152  1.00 89.80           C  
ATOM   4240  HB2 ARG A 283      11.363   3.593   0.164  1.00 89.80           H  
ATOM   4241  HB3 ARG A 283      10.033   3.913   1.274  1.00 89.80           H  
ATOM   4242  O   ARG A 283      10.219   1.781   3.340  1.00 89.80           O  
ATOM   4243  CG  ARG A 283      11.509   5.449   1.229  1.00 89.80           C  
ATOM   4244  HG2 ARG A 283      11.058   5.959   0.378  1.00 89.80           H  
ATOM   4245  HG3 ARG A 283      12.593   5.535   1.150  1.00 89.80           H  
ATOM   4246  CD  ARG A 283      11.039   6.130   2.521  1.00 89.80           C  
ATOM   4247  HD2 ARG A 283       9.950   6.123   2.560  1.00 89.80           H  
ATOM   4248  HD3 ARG A 283      11.417   5.606   3.398  1.00 89.80           H  
ATOM   4249  NE  ARG A 283      11.527   7.506   2.494  1.00 89.80           N  
ATOM   4250  HE  ARG A 283      11.281   8.010   1.653  1.00 89.80           H  
ATOM   4251  NH1 ARG A 283      13.194   7.369   4.080  1.00 89.80           N  
ATOM   4252 HH11 ARG A 283      12.735   6.587   4.524  1.00 89.80           H  
ATOM   4253 HH12 ARG A 283      14.009   7.686   4.585  1.00 89.80           H  
ATOM   4254  NH2 ARG A 283      13.116   9.072   2.654  1.00 89.80           N  
ATOM   4255 HH21 ARG A 283      12.727   9.438   1.797  1.00 89.80           H  
ATOM   4256 HH22 ARG A 283      14.007   9.382   3.015  1.00 89.80           H  
ATOM   4257  CZ  ARG A 283      12.599   7.966   3.097  1.00 89.80           C  
ATOM   4258  N   PHE A 284      11.293   0.833   1.611  1.00 93.18           N  
ATOM   4259  H   PHE A 284      11.978   0.964   0.880  1.00 93.18           H  
ATOM   4260  CA  PHE A 284      10.686  -0.483   1.760  1.00 93.18           C  
ATOM   4261  HA  PHE A 284       9.603  -0.382   1.705  1.00 93.18           H  
ATOM   4262  C   PHE A 284      11.018  -1.106   3.130  1.00 93.18           C  
ATOM   4263  CB  PHE A 284      11.151  -1.358   0.592  1.00 93.18           C  
ATOM   4264  HB2 PHE A 284      10.938  -0.846  -0.347  1.00 93.18           H  
ATOM   4265  HB3 PHE A 284      12.229  -1.513   0.646  1.00 93.18           H  
ATOM   4266  O   PHE A 284      10.118  -1.592   3.821  1.00 93.18           O  
ATOM   4267  CG  PHE A 284      10.483  -2.708   0.576  1.00 93.18           C  
ATOM   4268  CD1 PHE A 284      11.011  -3.757   1.352  1.00 93.18           C  
ATOM   4269  HD1 PHE A 284      11.908  -3.614   1.937  1.00 93.18           H  
ATOM   4270  CD2 PHE A 284       9.318  -2.907  -0.189  1.00 93.18           C  
ATOM   4271  HD2 PHE A 284       8.917  -2.111  -0.798  1.00 93.18           H  
ATOM   4272  CE1 PHE A 284      10.358  -4.998   1.382  1.00 93.18           C  
ATOM   4273  HE1 PHE A 284      10.749  -5.801   1.989  1.00 93.18           H  
ATOM   4274  CE2 PHE A 284       8.681  -4.158  -0.170  1.00 93.18           C  
ATOM   4275  HE2 PHE A 284       7.800  -4.333  -0.771  1.00 93.18           H  
ATOM   4276  CZ  PHE A 284       9.192  -5.195   0.625  1.00 93.18           C  
ATOM   4277  HZ  PHE A 284       8.691  -6.152   0.652  1.00 93.18           H  
ATOM   4278  N   ASP A 285      12.279  -1.016   3.556  1.00 91.14           N  
ATOM   4279  H   ASP A 285      12.982  -0.706   2.900  1.00 91.14           H  
ATOM   4280  CA  ASP A 285      12.749  -1.504   4.856  1.00 91.14           C  
ATOM   4281  HA  ASP A 285      12.431  -2.538   4.986  1.00 91.14           H  
ATOM   4282  C   ASP A 285      12.163  -0.687   6.016  1.00 91.14           C  
ATOM   4283  CB  ASP A 285      14.286  -1.463   4.914  1.00 91.14           C  
ATOM   4284  HB2 ASP A 285      14.598  -1.705   5.930  1.00 91.14           H  
ATOM   4285  HB3 ASP A 285      14.623  -0.450   4.697  1.00 91.14           H  
ATOM   4286  O   ASP A 285      11.706  -1.261   6.998  1.00 91.14           O  
ATOM   4287  CG  ASP A 285      14.988  -2.442   3.964  1.00 91.14           C  
ATOM   4288  OD1 ASP A 285      14.338  -3.412   3.518  1.00 91.14           O  
ATOM   4289  OD2 ASP A 285      16.191  -2.203   3.698  1.00 91.14           O  
ATOM   4290  N   GLU A 286      12.104   0.644   5.899  1.00 91.62           N  
ATOM   4291  H   GLU A 286      12.542   1.070   5.095  1.00 91.62           H  
ATOM   4292  CA  GLU A 286      11.468   1.514   6.901  1.00 91.62           C  
ATOM   4293  HA  GLU A 286      11.936   1.350   7.872  1.00 91.62           H  
ATOM   4294  C   GLU A 286       9.969   1.207   7.067  1.00 91.62           C  
ATOM   4295  CB  GLU A 286      11.637   2.989   6.505  1.00 91.62           C  
ATOM   4296  HB2 GLU A 286      10.920   3.581   7.074  1.00 91.62           H  
ATOM   4297  HB3 GLU A 286      11.390   3.094   5.449  1.00 91.62           H  
ATOM   4298  O   GLU A 286       9.471   1.175   8.192  1.00 91.62           O  
ATOM   4299  CG  GLU A 286      13.037   3.580   6.769  1.00 91.62           C  
ATOM   4300  HG2 GLU A 286      13.199   3.628   7.846  1.00 91.62           H  
ATOM   4301  HG3 GLU A 286      13.803   2.929   6.349  1.00 91.62           H  
ATOM   4302  CD  GLU A 286      13.183   4.994   6.175  1.00 91.62           C  
ATOM   4303  OE1 GLU A 286      14.313   5.543   6.091  1.00 91.62           O  
ATOM   4304  OE2 GLU A 286      12.166   5.585   5.741  1.00 91.62           O  
ATOM   4305  N   ILE A 287       9.250   0.946   5.966  1.00 93.05           N  
ATOM   4306  H   ILE A 287       9.715   1.004   5.071  1.00 93.05           H  
ATOM   4307  CA  ILE A 287       7.845   0.514   6.006  1.00 93.05           C  
ATOM   4308  HA  ILE A 287       7.272   1.237   6.586  1.00 93.05           H  
ATOM   4309  C   ILE A 287       7.724  -0.834   6.733  1.00 93.05           C  
ATOM   4310  CB  ILE A 287       7.248   0.444   4.576  1.00 93.05           C  
ATOM   4311  HB  ILE A 287       7.910  -0.151   3.947  1.00 93.05           H  
ATOM   4312  O   ILE A 287       6.859  -0.989   7.594  1.00 93.05           O  
ATOM   4313  CG1 ILE A 287       7.085   1.845   3.944  1.00 93.05           C  
ATOM   4314 HG12 ILE A 287       7.944   2.468   4.193  1.00 93.05           H  
ATOM   4315 HG13 ILE A 287       6.194   2.324   4.352  1.00 93.05           H  
ATOM   4316  CG2 ILE A 287       5.868  -0.233   4.610  1.00 93.05           C  
ATOM   4317 HG21 ILE A 287       5.336  -0.104   3.668  1.00 93.05           H  
ATOM   4318 HG22 ILE A 287       5.970  -1.301   4.804  1.00 93.05           H  
ATOM   4319 HG23 ILE A 287       5.275   0.214   5.409  1.00 93.05           H  
ATOM   4320  CD1 ILE A 287       6.939   1.821   2.416  1.00 93.05           C  
ATOM   4321 HD11 ILE A 287       6.913   2.844   2.041  1.00 93.05           H  
ATOM   4322 HD12 ILE A 287       6.017   1.321   2.119  1.00 93.05           H  
ATOM   4323 HD13 ILE A 287       7.789   1.304   1.969  1.00 93.05           H  
ATOM   4324  N   THR A 288       8.607  -1.787   6.420  1.00 94.49           N  
ATOM   4325  H   THR A 288       9.304  -1.578   5.720  1.00 94.49           H  
ATOM   4326  CA  THR A 288       8.635  -3.114   7.060  1.00 94.49           C  
ATOM   4327  HA  THR A 288       7.667  -3.596   6.928  1.00 94.49           H  
ATOM   4328  C   THR A 288       8.892  -2.995   8.559  1.00 94.49           C  
ATOM   4329  CB  THR A 288       9.712  -4.012   6.430  1.00 94.49           C  
ATOM   4330  HB  THR A 288      10.701  -3.594   6.617  1.00 94.49           H  
ATOM   4331  O   THR A 288       8.123  -3.515   9.362  1.00 94.49           O  
ATOM   4332  CG2 THR A 288       9.671  -5.437   6.978  1.00 94.49           C  
ATOM   4333 HG21 THR A 288       8.672  -5.856   6.856  1.00 94.49           H  
ATOM   4334 HG22 THR A 288      10.388  -6.054   6.437  1.00 94.49           H  
ATOM   4335 HG23 THR A 288       9.933  -5.448   8.036  1.00 94.49           H  
ATOM   4336  OG1 THR A 288       9.513  -4.089   5.037  1.00 94.49           O  
ATOM   4337  HG1 THR A 288       9.872  -3.289   4.648  1.00 94.49           H  
ATOM   4338  N   GLN A 289       9.916  -2.231   8.942  1.00 93.43           N  
ATOM   4339  H   GLN A 289      10.503  -1.819   8.231  1.00 93.43           H  
ATOM   4340  CA  GLN A 289      10.266  -1.994  10.337  1.00 93.43           C  
ATOM   4341  HA  GLN A 289      10.503  -2.950  10.803  1.00 93.43           H  
ATOM   4342  C   GLN A 289       9.101  -1.373  11.108  1.00 93.43           C  
ATOM   4343  CB  GLN A 289      11.502  -1.082  10.389  1.00 93.43           C  
ATOM   4344  HB2 GLN A 289      12.325  -1.569   9.867  1.00 93.43           H  
ATOM   4345  HB3 GLN A 289      11.283  -0.136   9.893  1.00 93.43           H  
ATOM   4346  O   GLN A 289       8.824  -1.773  12.237  1.00 93.43           O  
ATOM   4347  CG  GLN A 289      11.917  -0.812  11.840  1.00 93.43           C  
ATOM   4348  HG2 GLN A 289      12.059  -1.767  12.347  1.00 93.43           H  
ATOM   4349  HG3 GLN A 289      11.129  -0.267  12.360  1.00 93.43           H  
ATOM   4350  CD  GLN A 289      13.192   0.006  11.978  1.00 93.43           C  
ATOM   4351  NE2 GLN A 289      13.818  -0.052  13.128  1.00 93.43           N  
ATOM   4352 HE21 GLN A 289      14.580   0.606  13.219  1.00 93.43           H  
ATOM   4353 HE22 GLN A 289      13.277  -0.393  13.910  1.00 93.43           H  
ATOM   4354  OE1 GLN A 289      13.645   0.735  11.109  1.00 93.43           O  
ATOM   4355  N   GLN A 290       8.398  -0.408  10.515  1.00 93.55           N  
ATOM   4356  H   GLN A 290       8.670  -0.082   9.598  1.00 93.55           H  
ATOM   4357  CA  GLN A 290       7.262   0.201  11.191  1.00 93.55           C  
ATOM   4358  HA  GLN A 290       7.593   0.469  12.194  1.00 93.55           H  
ATOM   4359  C   GLN A 290       6.086  -0.773  11.343  1.00 93.55           C  
ATOM   4360  CB  GLN A 290       6.848   1.478  10.464  1.00 93.55           C  
ATOM   4361  HB2 GLN A 290       6.230   1.238   9.599  1.00 93.55           H  
ATOM   4362  HB3 GLN A 290       7.733   2.023  10.135  1.00 93.55           H  
ATOM   4363  O   GLN A 290       5.426  -0.762  12.383  1.00 93.55           O  
ATOM   4364  CG  GLN A 290       6.086   2.349  11.462  1.00 93.55           C  
ATOM   4365  HG2 GLN A 290       6.749   2.579  12.296  1.00 93.55           H  
ATOM   4366  HG3 GLN A 290       5.228   1.814  11.867  1.00 93.55           H  
ATOM   4367  CD  GLN A 290       5.605   3.641  10.842  1.00 93.55           C  
ATOM   4368  NE2 GLN A 290       5.894   4.759  11.457  1.00 93.55           N  
ATOM   4369 HE21 GLN A 290       6.496   4.748  12.268  1.00 93.55           H  
ATOM   4370 HE22 GLN A 290       5.565   5.612  11.027  1.00 93.55           H  
ATOM   4371  OE1 GLN A 290       4.913   3.663   9.841  1.00 93.55           O  
ATOM   4372  N   SER A 291       5.852  -1.641  10.353  1.00 95.99           N  
ATOM   4373  H   SER A 291       6.419  -1.591   9.518  1.00 95.99           H  
ATOM   4374  CA  SER A 291       4.889  -2.741  10.472  1.00 95.99           C  
ATOM   4375  HA  SER A 291       3.896  -2.322  10.635  1.00 95.99           H  
ATOM   4376  C   SER A 291       5.217  -3.622  11.675  1.00 95.99           C  
ATOM   4377  CB  SER A 291       4.859  -3.578   9.188  1.00 95.99           C  
ATOM   4378  HB2 SER A 291       5.714  -4.252   9.143  1.00 95.99           H  
ATOM   4379  HB3 SER A 291       4.895  -2.908   8.330  1.00 95.99           H  
ATOM   4380  O   SER A 291       4.367  -3.810  12.548  1.00 95.99           O  
ATOM   4381  OG  SER A 291       3.658  -4.319   9.122  1.00 95.99           O  
ATOM   4382  HG  SER A 291       3.758  -5.184   9.525  1.00 95.99           H  
ATOM   4383  N   ASP A 292       6.473  -4.061  11.786  1.00 95.86           N  
ATOM   4384  H   ASP A 292       7.109  -3.893  11.020  1.00 95.86           H  
ATOM   4385  CA  ASP A 292       6.954  -4.884  12.898  1.00 95.86           C  
ATOM   4386  HA  ASP A 292       6.374  -5.806  12.932  1.00 95.86           H  
ATOM   4387  C   ASP A 292       6.795  -4.177  14.254  1.00 95.86           C  
ATOM   4388  CB  ASP A 292       8.434  -5.245  12.683  1.00 95.86           C  
ATOM   4389  HB2 ASP A 292       8.805  -5.717  13.594  1.00 95.86           H  
ATOM   4390  HB3 ASP A 292       9.013  -4.334  12.530  1.00 95.86           H  
ATOM   4391  O   ASP A 292       6.362  -4.785  15.235  1.00 95.86           O  
ATOM   4392  CG  ASP A 292       8.703  -6.211  11.525  1.00 95.86           C  
ATOM   4393  OD1 ASP A 292       7.764  -6.932  11.123  1.00 95.86           O  
ATOM   4394  OD2 ASP A 292       9.886  -6.281  11.121  1.00 95.86           O  
ATOM   4395  N   GLU A 293       7.101  -2.879  14.326  1.00 95.21           N  
ATOM   4396  H   GLU A 293       7.491  -2.445  13.501  1.00 95.21           H  
ATOM   4397  CA  GLU A 293       6.950  -2.074  15.543  1.00 95.21           C  
ATOM   4398  HA  GLU A 293       7.485  -2.563  16.358  1.00 95.21           H  
ATOM   4399  C   GLU A 293       5.487  -1.946  15.987  1.00 95.21           C  
ATOM   4400  CB  GLU A 293       7.545  -0.672  15.334  1.00 95.21           C  
ATOM   4401  HB2 GLU A 293       7.194  -0.267  14.384  1.00 95.21           H  
ATOM   4402  HB3 GLU A 293       7.186  -0.023  16.133  1.00 95.21           H  
ATOM   4403  O   GLU A 293       5.197  -2.006  17.187  1.00 95.21           O  
ATOM   4404  CG  GLU A 293       9.082  -0.660  15.371  1.00 95.21           C  
ATOM   4405  HG2 GLU A 293       9.476  -1.381  14.653  1.00 95.21           H  
ATOM   4406  HG3 GLU A 293       9.398  -0.988  16.361  1.00 95.21           H  
ATOM   4407  CD  GLU A 293       9.694   0.725  15.093  1.00 95.21           C  
ATOM   4408  OE1 GLU A 293      10.944   0.781  14.975  1.00 95.21           O  
ATOM   4409  OE2 GLU A 293       8.949   1.735  15.095  1.00 95.21           O  
ATOM   4410  N   VAL A 294       4.547  -1.782  15.050  1.00 95.35           N  
ATOM   4411  H   VAL A 294       4.835  -1.742  14.083  1.00 95.35           H  
ATOM   4412  CA  VAL A 294       3.116  -1.726  15.380  1.00 95.35           C  
ATOM   4413  HA  VAL A 294       3.000  -1.075  16.247  1.00 95.35           H  
ATOM   4414  C   VAL A 294       2.608  -3.106  15.788  1.00 95.35           C  
ATOM   4415  CB  VAL A 294       2.271  -1.116  14.249  1.00 95.35           C  
ATOM   4416  HB  VAL A 294       2.404  -1.692  13.333  1.00 95.35           H  
ATOM   4417  O   VAL A 294       1.948  -3.205  16.823  1.00 95.35           O  
ATOM   4418  CG1 VAL A 294       0.779  -1.094  14.626  1.00 95.35           C  
ATOM   4419 HG11 VAL A 294       0.405  -2.108  14.769  1.00 95.35           H  
ATOM   4420 HG12 VAL A 294       0.204  -0.645  13.816  1.00 95.35           H  
ATOM   4421 HG13 VAL A 294       0.626  -0.521  15.541  1.00 95.35           H  
ATOM   4422  CG2 VAL A 294       2.663   0.346  14.000  1.00 95.35           C  
ATOM   4423 HG21 VAL A 294       2.490   0.947  14.893  1.00 95.35           H  
ATOM   4424 HG22 VAL A 294       2.073   0.740  13.173  1.00 95.35           H  
ATOM   4425 HG23 VAL A 294       3.716   0.416  13.727  1.00 95.35           H  
ATOM   4426  N   VAL A 295       2.959  -4.163  15.049  1.00 96.91           N  
ATOM   4427  H   VAL A 295       3.519  -4.002  14.224  1.00 96.91           H  
ATOM   4428  CA  VAL A 295       2.628  -5.561  15.382  1.00 96.91           C  
ATOM   4429  HA  VAL A 295       1.545  -5.673  15.415  1.00 96.91           H  
ATOM   4430  C   VAL A 295       3.157  -5.947  16.763  1.00 96.91           C  
ATOM   4431  CB  VAL A 295       3.181  -6.512  14.298  1.00 96.91           C  
ATOM   4432  HB  VAL A 295       4.207  -6.231  14.060  1.00 96.91           H  
ATOM   4433  O   VAL A 295       2.453  -6.607  17.524  1.00 96.91           O  
ATOM   4434  CG1 VAL A 295       3.185  -7.988  14.715  1.00 96.91           C  
ATOM   4435 HG11 VAL A 295       3.889  -8.153  15.530  1.00 96.91           H  
ATOM   4436 HG12 VAL A 295       2.185  -8.289  15.027  1.00 96.91           H  
ATOM   4437 HG13 VAL A 295       3.500  -8.606  13.874  1.00 96.91           H  
ATOM   4438  CG2 VAL A 295       2.327  -6.409  13.033  1.00 96.91           C  
ATOM   4439 HG21 VAL A 295       1.286  -6.652  13.245  1.00 96.91           H  
ATOM   4440 HG22 VAL A 295       2.709  -7.102  12.283  1.00 96.91           H  
ATOM   4441 HG23 VAL A 295       2.393  -5.405  12.615  1.00 96.91           H  
ATOM   4442  N   ALA A 296       4.345  -5.476  17.151  1.00 96.44           N  
ATOM   4443  H   ALA A 296       4.916  -4.998  16.468  1.00 96.44           H  
ATOM   4444  CA  ALA A 296       4.918  -5.729  18.472  1.00 96.44           C  
ATOM   4445  HA  ALA A 296       4.970  -6.809  18.613  1.00 96.44           H  
ATOM   4446  C   ALA A 296       4.077  -5.166  19.638  1.00 96.44           C  
ATOM   4447  CB  ALA A 296       6.345  -5.173  18.496  1.00 96.44           C  
ATOM   4448  HB1 ALA A 296       6.328  -4.095  18.338  1.00 96.44           H  
ATOM   4449  HB2 ALA A 296       6.936  -5.639  17.708  1.00 96.44           H  
ATOM   4450  HB3 ALA A 296       6.807  -5.387  19.460  1.00 96.44           H  
ATOM   4451  O   ALA A 296       4.238  -5.615  20.775  1.00 96.44           O  
ATOM   4452  N   ASN A 297       3.160  -4.223  19.380  1.00 93.86           N  
ATOM   4453  H   ASN A 297       3.064  -3.907  18.425  1.00 93.86           H  
ATOM   4454  CA  ASN A 297       2.185  -3.748  20.371  1.00 93.86           C  
ATOM   4455  HA  ASN A 297       2.669  -3.735  21.347  1.00 93.86           H  
ATOM   4456  C   ASN A 297       0.960  -4.670  20.517  1.00 93.86           C  
ATOM   4457  CB  ASN A 297       1.753  -2.311  20.046  1.00 93.86           C  
ATOM   4458  HB2 ASN A 297       1.268  -2.285  19.070  1.00 93.86           H  
ATOM   4459  HB3 ASN A 297       1.022  -1.982  20.785  1.00 93.86           H  
ATOM   4460  O   ASN A 297       0.130  -4.431  21.392  1.00 93.86           O  
ATOM   4461  CG  ASN A 297       2.910  -1.336  20.090  1.00 93.86           C  
ATOM   4462  ND2 ASN A 297       3.163  -0.649  19.006  1.00 93.86           N  
ATOM   4463 HD21 ASN A 297       2.755  -0.994  18.149  1.00 93.86           H  
ATOM   4464 HD22 ASN A 297       4.081  -0.231  18.966  1.00 93.86           H  
ATOM   4465  OD1 ASN A 297       3.583  -1.171  21.096  1.00 93.86           O  
ATOM   4466  N   TYR A 298       0.860  -5.713  19.691  1.00 95.05           N  
ATOM   4467  H   TYR A 298       1.575  -5.832  18.988  1.00 95.05           H  
ATOM   4468  CA  TYR A 298      -0.194  -6.728  19.699  1.00 95.05           C  
ATOM   4469  HA  TYR A 298      -0.857  -6.563  20.548  1.00 95.05           H  
ATOM   4470  C   TYR A 298       0.406  -8.135  19.867  1.00 95.05           C  
ATOM   4471  CB  TYR A 298      -1.030  -6.596  18.415  1.00 95.05           C  
ATOM   4472  HB2 TYR A 298      -1.733  -7.427  18.364  1.00 95.05           H  
ATOM   4473  HB3 TYR A 298      -0.377  -6.669  17.546  1.00 95.05           H  
ATOM   4474  O   TYR A 298       0.238  -8.986  18.990  1.00 95.05           O  
ATOM   4475  CG  TYR A 298      -1.820  -5.308  18.341  1.00 95.05           C  
ATOM   4476  CD1 TYR A 298      -3.147  -5.284  18.803  1.00 95.05           C  
ATOM   4477  HD1 TYR A 298      -3.596  -6.189  19.185  1.00 95.05           H  
ATOM   4478  CD2 TYR A 298      -1.225  -4.137  17.836  1.00 95.05           C  
ATOM   4479  HD2 TYR A 298      -0.210  -4.177  17.467  1.00 95.05           H  
ATOM   4480  CE1 TYR A 298      -3.874  -4.083  18.780  1.00 95.05           C  
ATOM   4481  HE1 TYR A 298      -4.890  -4.054  19.144  1.00 95.05           H  
ATOM   4482  CE2 TYR A 298      -1.947  -2.930  17.806  1.00 95.05           C  
ATOM   4483  HE2 TYR A 298      -1.484  -2.035  17.417  1.00 95.05           H  
ATOM   4484  OH  TYR A 298      -3.985  -1.753  18.327  1.00 95.05           O  
ATOM   4485  HH  TYR A 298      -3.552  -1.014  17.893  1.00 95.05           H  
ATOM   4486  CZ  TYR A 298      -3.272  -2.905  18.292  1.00 95.05           C  
ATOM   4487  N   PRO A 299       1.138  -8.412  20.966  1.00 94.19           N  
ATOM   4488  CA  PRO A 299       1.656  -9.751  21.223  1.00 94.19           C  
ATOM   4489  HA  PRO A 299       2.271 -10.084  20.387  1.00 94.19           H  
ATOM   4490  C   PRO A 299       0.519 -10.759  21.441  1.00 94.19           C  
ATOM   4491  CB  PRO A 299       2.520  -9.607  22.480  1.00 94.19           C  
ATOM   4492  HB2 PRO A 299       3.522  -9.286  22.194  1.00 94.19           H  
ATOM   4493  HB3 PRO A 299       2.565 -10.526  23.064  1.00 94.19           H  
ATOM   4494  O   PRO A 299      -0.597 -10.385  21.812  1.00 94.19           O  
ATOM   4495  CG  PRO A 299       1.825  -8.481  23.245  1.00 94.19           C  
ATOM   4496  HG2 PRO A 299       2.500  -7.983  23.941  1.00 94.19           H  
ATOM   4497  HG3 PRO A 299       0.948  -8.868  23.764  1.00 94.19           H  
ATOM   4498  CD  PRO A 299       1.390  -7.548  22.117  1.00 94.19           C  
ATOM   4499  HD2 PRO A 299       0.503  -6.988  22.411  1.00 94.19           H  
ATOM   4500  HD3 PRO A 299       2.203  -6.862  21.880  1.00 94.19           H  
ATOM   4501  N   ASP A 300       0.832 -12.046  21.302  1.00 93.43           N  
ATOM   4502  H   ASP A 300       1.694 -12.297  20.839  1.00 93.43           H  
ATOM   4503  CA  ASP A 300      -0.088 -13.135  21.642  1.00 93.43           C  
ATOM   4504  HA  ASP A 300      -0.909 -13.128  20.926  1.00 93.43           H  
ATOM   4505  C   ASP A 300      -0.666 -12.963  23.060  1.00 93.43           C  
ATOM   4506  CB  ASP A 300       0.628 -14.493  21.549  1.00 93.43           C  
ATOM   4507  HB2 ASP A 300       1.431 -14.512  22.286  1.00 93.43           H  
ATOM   4508  HB3 ASP A 300      -0.081 -15.278  21.814  1.00 93.43           H  
ATOM   4509  O   ASP A 300       0.062 -12.732  24.032  1.00 93.43           O  
ATOM   4510  CG  ASP A 300       1.220 -14.826  20.175  1.00 93.43           C  
ATOM   4511  OD1 ASP A 300       0.824 -14.186  19.178  1.00 93.43           O  
ATOM   4512  OD2 ASP A 300       2.098 -15.721  20.158  1.00 93.43           O  
ATOM   4513  N   GLY A 301      -1.987 -13.099  23.183  1.00 92.07           N  
ATOM   4514  H   GLY A 301      -2.523 -13.248  22.340  1.00 92.07           H  
ATOM   4515  CA  GLY A 301      -2.757 -12.862  24.403  1.00 92.07           C  
ATOM   4516  HA2 GLY A 301      -2.109 -12.964  25.274  1.00 92.07           H  
ATOM   4517  HA3 GLY A 301      -3.541 -13.616  24.465  1.00 92.07           H  
ATOM   4518  C   GLY A 301      -3.427 -11.486  24.471  1.00 92.07           C  
ATOM   4519  O   GLY A 301      -4.304 -11.298  25.314  1.00 92.07           O  
ATOM   4520  N   THR A 302      -3.101 -10.546  23.578  1.00 94.50           N  
ATOM   4521  H   THR A 302      -2.419 -10.772  22.867  1.00 94.50           H  
ATOM   4522  CA  THR A 302      -3.731  -9.211  23.552  1.00 94.50           C  
ATOM   4523  HA  THR A 302      -3.552  -8.721  24.509  1.00 94.50           H  
ATOM   4524  C   THR A 302      -5.247  -9.307  23.355  1.00 94.50           C  
ATOM   4525  CB  THR A 302      -3.114  -8.344  22.443  1.00 94.50           C  
ATOM   4526  HB  THR A 302      -3.224  -8.842  21.480  1.00 94.50           H  
ATOM   4527  O   THR A 302      -6.025  -8.681  24.079  1.00 94.50           O  
ATOM   4528  CG2 THR A 302      -3.728  -6.948  22.354  1.00 94.50           C  
ATOM   4529 HG21 THR A 302      -3.744  -6.481  23.339  1.00 94.50           H  
ATOM   4530 HG22 THR A 302      -3.137  -6.333  21.675  1.00 94.50           H  
ATOM   4531 HG23 THR A 302      -4.742  -7.028  21.961  1.00 94.50           H  
ATOM   4532  OG1 THR A 302      -1.748  -8.155  22.702  1.00 94.50           O  
ATOM   4533  HG1 THR A 302      -1.310  -8.949  22.387  1.00 94.50           H  
ATOM   4534  N   ALA A 303      -5.702 -10.145  22.425  1.00 94.48           N  
ATOM   4535  H   ALA A 303      -5.037 -10.602  21.818  1.00 94.48           H  
ATOM   4536  CA  ALA A 303      -7.115 -10.398  22.188  1.00 94.48           C  
ATOM   4537  HA  ALA A 303      -7.617  -9.450  21.996  1.00 94.48           H  
ATOM   4538  C   ALA A 303      -7.792 -11.052  23.398  1.00 94.48           C  
ATOM   4539  CB  ALA A 303      -7.251 -11.277  20.946  1.00 94.48           C  
ATOM   4540  HB1 ALA A 303      -6.713 -12.213  21.102  1.00 94.48           H  
ATOM   4541  HB2 ALA A 303      -6.826 -10.768  20.081  1.00 94.48           H  
ATOM   4542  HB3 ALA A 303      -8.304 -11.488  20.760  1.00 94.48           H  
ATOM   4543  O   ALA A 303      -8.949 -10.751  23.683  1.00 94.48           O  
ATOM   4544  N   GLN A 304      -7.088 -11.902  24.154  1.00 93.70           N  
ATOM   4545  H   GLN A 304      -6.117 -12.049  23.921  1.00 93.70           H  
ATOM   4546  CA  GLN A 304      -7.638 -12.524  25.362  1.00 93.70           C  
ATOM   4547  HA  GLN A 304      -8.578 -13.005  25.091  1.00 93.70           H  
ATOM   4548  C   GLN A 304      -7.957 -11.482  26.445  1.00 93.70           C  
ATOM   4549  CB  GLN A 304      -6.671 -13.606  25.870  1.00 93.70           C  
ATOM   4550  HB2 GLN A 304      -6.529 -14.348  25.084  1.00 93.70           H  
ATOM   4551  HB3 GLN A 304      -5.701 -13.159  26.090  1.00 93.70           H  
ATOM   4552  O   GLN A 304      -8.999 -11.582  27.106  1.00 93.70           O  
ATOM   4553  CG  GLN A 304      -7.145 -14.318  27.144  1.00 93.70           C  
ATOM   4554  HG2 GLN A 304      -7.197 -13.604  27.965  1.00 93.70           H  
ATOM   4555  HG3 GLN A 304      -6.407 -15.073  27.415  1.00 93.70           H  
ATOM   4556  CD  GLN A 304      -8.490 -15.011  26.973  1.00 93.70           C  
ATOM   4557  NE2 GLN A 304      -9.522 -14.591  27.670  1.00 93.70           N  
ATOM   4558 HE21 GLN A 304      -9.449 -13.753  28.229  1.00 93.70           H  
ATOM   4559 HE22 GLN A 304     -10.406 -15.045  27.488  1.00 93.70           H  
ATOM   4560  OE1 GLN A 304      -8.649 -15.954  26.222  1.00 93.70           O  
ATOM   4561  N   ASP A 305      -7.108 -10.468  26.609  1.00 93.46           N  
ATOM   4562  H   ASP A 305      -6.246 -10.462  26.083  1.00 93.46           H  
ATOM   4563  CA  ASP A 305      -7.356  -9.368  27.544  1.00 93.46           C  
ATOM   4564  HA  ASP A 305      -7.571  -9.780  28.531  1.00 93.46           H  
ATOM   4565  C   ASP A 305      -8.585  -8.553  27.118  1.00 93.46           C  
ATOM   4566  CB  ASP A 305      -6.104  -8.482  27.660  1.00 93.46           C  
ATOM   4567  HB2 ASP A 305      -5.763  -8.197  26.665  1.00 93.46           H  
ATOM   4568  HB3 ASP A 305      -6.380  -7.570  28.190  1.00 93.46           H  
ATOM   4569  O   ASP A 305      -9.485  -8.304  27.928  1.00 93.46           O  
ATOM   4570  CG  ASP A 305      -4.949  -9.136  28.433  1.00 93.46           C  
ATOM   4571  OD1 ASP A 305      -5.206 -10.107  29.185  1.00 93.46           O  
ATOM   4572  OD2 ASP A 305      -3.825  -8.593  28.351  1.00 93.46           O  
ATOM   4573  N   PHE A 306      -8.692  -8.226  25.825  1.00 93.84           N  
ATOM   4574  H   PHE A 306      -7.918  -8.441  25.214  1.00 93.84           H  
ATOM   4575  CA  PHE A 306      -9.861  -7.535  25.279  1.00 93.84           C  
ATOM   4576  HA  PHE A 306     -10.020  -6.622  25.852  1.00 93.84           H  
ATOM   4577  C   PHE A 306     -11.152  -8.346  25.400  1.00 93.84           C  
ATOM   4578  CB  PHE A 306      -9.610  -7.173  23.814  1.00 93.84           C  
ATOM   4579  HB2 PHE A 306     -10.569  -6.926  23.359  1.00 93.84           H  
ATOM   4580  HB3 PHE A 306      -9.225  -8.047  23.289  1.00 93.84           H  
ATOM   4581  O   PHE A 306     -12.174  -7.803  25.812  1.00 93.84           O  
ATOM   4582  CG  PHE A 306      -8.675  -5.996  23.611  1.00 93.84           C  
ATOM   4583  CD1 PHE A 306      -8.945  -4.759  24.230  1.00 93.84           C  
ATOM   4584  HD1 PHE A 306      -9.806  -4.646  24.872  1.00 93.84           H  
ATOM   4585  CD2 PHE A 306      -7.566  -6.116  22.757  1.00 93.84           C  
ATOM   4586  HD2 PHE A 306      -7.339  -7.066  22.297  1.00 93.84           H  
ATOM   4587  CE1 PHE A 306      -8.107  -3.654  23.999  1.00 93.84           C  
ATOM   4588  HE1 PHE A 306      -8.317  -2.709  24.477  1.00 93.84           H  
ATOM   4589  CE2 PHE A 306      -6.741  -5.006  22.509  1.00 93.84           C  
ATOM   4590  HE2 PHE A 306      -5.894  -5.096  21.845  1.00 93.84           H  
ATOM   4591  CZ  PHE A 306      -7.006  -3.778  23.135  1.00 93.84           C  
ATOM   4592  HZ  PHE A 306      -6.359  -2.933  22.952  1.00 93.84           H  
ATOM   4593  N   TYR A 307     -11.117  -9.643  25.098  1.00 93.27           N  
ATOM   4594  H   TYR A 307     -10.254 -10.027  24.741  1.00 93.27           H  
ATOM   4595  CA  TYR A 307     -12.271 -10.531  25.236  1.00 93.27           C  
ATOM   4596  HA  TYR A 307     -13.099 -10.163  24.630  1.00 93.27           H  
ATOM   4597  C   TYR A 307     -12.756 -10.587  26.685  1.00 93.27           C  
ATOM   4598  CB  TYR A 307     -11.903 -11.941  24.766  1.00 93.27           C  
ATOM   4599  HB2 TYR A 307     -10.888 -12.181  25.083  1.00 93.27           H  
ATOM   4600  HB3 TYR A 307     -12.566 -12.639  25.277  1.00 93.27           H  
ATOM   4601  O   TYR A 307     -13.956 -10.549  26.932  1.00 93.27           O  
ATOM   4602  CG  TYR A 307     -12.027 -12.205  23.277  1.00 93.27           C  
ATOM   4603  CD1 TYR A 307     -11.629 -11.262  22.303  1.00 93.27           C  
ATOM   4604  HD1 TYR A 307     -11.230 -10.300  22.591  1.00 93.27           H  
ATOM   4605  CD2 TYR A 307     -12.543 -13.446  22.867  1.00 93.27           C  
ATOM   4606  HD2 TYR A 307     -12.858 -14.166  23.608  1.00 93.27           H  
ATOM   4607  CE1 TYR A 307     -11.696 -11.586  20.933  1.00 93.27           C  
ATOM   4608  HE1 TYR A 307     -11.362 -10.886  20.182  1.00 93.27           H  
ATOM   4609  CE2 TYR A 307     -12.604 -13.774  21.504  1.00 93.27           C  
ATOM   4610  HE2 TYR A 307     -12.970 -14.743  21.196  1.00 93.27           H  
ATOM   4611  OH  TYR A 307     -12.186 -13.209  19.225  1.00 93.27           O  
ATOM   4612  HH  TYR A 307     -12.404 -14.137  19.111  1.00 93.27           H  
ATOM   4613  CZ  TYR A 307     -12.160 -12.855  20.533  1.00 93.27           C  
ATOM   4614  N   THR A 308     -11.832 -10.632  27.647  1.00 91.18           N  
ATOM   4615  H   THR A 308     -10.860 -10.632  27.373  1.00 91.18           H  
ATOM   4616  CA  THR A 308     -12.173 -10.631  29.076  1.00 91.18           C  
ATOM   4617  HA  THR A 308     -12.861 -11.453  29.273  1.00 91.18           H  
ATOM   4618  C   THR A 308     -12.881  -9.335  29.477  1.00 91.18           C  
ATOM   4619  CB  THR A 308     -10.912 -10.832  29.929  1.00 91.18           C  
ATOM   4620  HB  THR A 308     -10.244  -9.981  29.801  1.00 91.18           H  
ATOM   4621  O   THR A 308     -13.890  -9.378  30.177  1.00 91.18           O  
ATOM   4622  CG2 THR A 308     -11.235 -10.981  31.416  1.00 91.18           C  
ATOM   4623 HG21 THR A 308     -11.647 -10.048  31.802  1.00 91.18           H  
ATOM   4624 HG22 THR A 308     -11.959 -11.783  31.558  1.00 91.18           H  
ATOM   4625 HG23 THR A 308     -10.320 -11.213  31.961  1.00 91.18           H  
ATOM   4626  OG1 THR A 308     -10.231 -12.002  29.518  1.00 91.18           O  
ATOM   4627  HG1 THR A 308      -9.739 -11.749  28.733  1.00 91.18           H  
ATOM   4628  N   ALA A 309     -12.390  -8.185  29.007  1.00 91.75           N  
ATOM   4629  H   ALA A 309     -11.555  -8.203  28.439  1.00 91.75           H  
ATOM   4630  CA  ALA A 309     -13.016  -6.890  29.268  1.00 91.75           C  
ATOM   4631  HA  ALA A 309     -13.176  -6.784  30.342  1.00 91.75           H  
ATOM   4632  C   ALA A 309     -14.394  -6.749  28.589  1.00 91.75           C  
ATOM   4633  CB  ALA A 309     -12.040  -5.802  28.820  1.00 91.75           C  
ATOM   4634  HB1 ALA A 309     -11.826  -5.915  27.757  1.00 91.75           H  
ATOM   4635  HB2 ALA A 309     -11.109  -5.887  29.381  1.00 91.75           H  
ATOM   4636  HB3 ALA A 309     -12.479  -4.822  29.005  1.00 91.75           H  
ATOM   4637  O   ALA A 309     -15.331  -6.245  29.208  1.00 91.75           O  
ATOM   4638  N   LEU A 310     -14.538  -7.242  27.354  1.00 89.56           N  
ATOM   4639  H   LEU A 310     -13.719  -7.608  26.890  1.00 89.56           H  
ATOM   4640  CA  LEU A 310     -15.818  -7.306  26.637  1.00 89.56           C  
ATOM   4641  HA  LEU A 310     -16.247  -6.307  26.569  1.00 89.56           H  
ATOM   4642  C   LEU A 310     -16.839  -8.181  27.377  1.00 89.56           C  
ATOM   4643  CB  LEU A 310     -15.575  -7.865  25.223  1.00 89.56           C  
ATOM   4644  HB2 LEU A 310     -14.956  -8.758  25.306  1.00 89.56           H  
ATOM   4645  HB3 LEU A 310     -16.531  -8.176  24.801  1.00 89.56           H  
ATOM   4646  O   LEU A 310     -17.990  -7.791  27.552  1.00 89.56           O  
ATOM   4647  CG  LEU A 310     -14.911  -6.879  24.248  1.00 89.56           C  
ATOM   4648  HG  LEU A 310     -14.061  -6.385  24.719  1.00 89.56           H  
ATOM   4649  CD1 LEU A 310     -14.421  -7.630  23.012  1.00 89.56           C  
ATOM   4650 HD11 LEU A 310     -15.275  -8.063  22.491  1.00 89.56           H  
ATOM   4651 HD12 LEU A 310     -13.894  -6.955  22.338  1.00 89.56           H  
ATOM   4652 HD13 LEU A 310     -13.733  -8.422  23.307  1.00 89.56           H  
ATOM   4653  CD2 LEU A 310     -15.912  -5.822  23.789  1.00 89.56           C  
ATOM   4654 HD21 LEU A 310     -16.126  -5.150  24.620  1.00 89.56           H  
ATOM   4655 HD22 LEU A 310     -16.837  -6.294  23.457  1.00 89.56           H  
ATOM   4656 HD23 LEU A 310     -15.495  -5.236  22.970  1.00 89.56           H  
ATOM   4657  N   ASP A 311     -16.411  -9.346  27.860  1.00 85.94           N  
ATOM   4658  H   ASP A 311     -15.467  -9.635  27.643  1.00 85.94           H  
ATOM   4659  CA  ASP A 311     -17.278 -10.288  28.569  1.00 85.94           C  
ATOM   4660  HA  ASP A 311     -18.177 -10.462  27.978  1.00 85.94           H  
ATOM   4661  C   ASP A 311     -17.730  -9.767  29.938  1.00 85.94           C  
ATOM   4662  CB  ASP A 311     -16.541 -11.617  28.756  1.00 85.94           C  
ATOM   4663  HB2 ASP A 311     -15.570 -11.432  29.216  1.00 85.94           H  
ATOM   4664  HB3 ASP A 311     -17.117 -12.239  29.441  1.00 85.94           H  
ATOM   4665  O   ASP A 311     -18.860 -10.021  30.359  1.00 85.94           O  
ATOM   4666  CG  ASP A 311     -16.349 -12.414  27.468  1.00 85.94           C  
ATOM   4667  OD1 ASP A 311     -17.029 -12.156  26.443  1.00 85.94           O  
ATOM   4668  OD2 ASP A 311     -15.586 -13.405  27.533  1.00 85.94           O  
ATOM   4669  N   ASN A 312     -16.868  -9.016  30.627  1.00 84.83           N  
ATOM   4670  H   ASN A 312     -15.938  -8.892  30.253  1.00 84.83           H  
ATOM   4671  CA  ASN A 312     -17.218  -8.343  31.877  1.00 84.83           C  
ATOM   4672  HA  ASN A 312     -17.752  -9.043  32.521  1.00 84.83           H  
ATOM   4673  C   ASN A 312     -18.146  -7.134  31.665  1.00 84.83           C  
ATOM   4674  CB  ASN A 312     -15.929  -7.904  32.579  1.00 84.83           C  
ATOM   4675  HB2 ASN A 312     -15.324  -7.330  31.878  1.00 84.83           H  
ATOM   4676  HB3 ASN A 312     -16.176  -7.241  33.408  1.00 84.83           H  
ATOM   4677  O   ASN A 312     -18.683  -6.607  32.642  1.00 84.83           O  
ATOM   4678  CG  ASN A 312     -15.088  -9.031  33.141  1.00 84.83           C  
ATOM   4679  ND2 ASN A 312     -13.869  -8.697  33.488  1.00 84.83           N  
ATOM   4680 HD21 ASN A 312     -13.607  -7.732  33.348  1.00 84.83           H  
ATOM   4681 HD22 ASN A 312     -13.231  -9.438  33.742  1.00 84.83           H  
ATOM   4682  OD1 ASN A 312     -15.499 -10.168  33.338  1.00 84.83           O  
ATOM   4683  N   GLY A 313     -18.331  -6.685  30.418  1.00 83.40           N  
ATOM   4684  H   GLY A 313     -17.904  -7.187  29.653  1.00 83.40           H  
ATOM   4685  CA  GLY A 313     -19.007  -5.429  30.098  1.00 83.40           C  
ATOM   4686  HA2 GLY A 313     -19.976  -5.395  30.596  1.00 83.40           H  
ATOM   4687  HA3 GLY A 313     -19.161  -5.382  29.020  1.00 83.40           H  
ATOM   4688  C   GLY A 313     -18.206  -4.189  30.509  1.00 83.40           C  
ATOM   4689  O   GLY A 313     -18.777  -3.107  30.619  1.00 83.40           O  
ATOM   4690  N   ASP A 314     -16.899  -4.342  30.755  1.00 86.00           N  
ATOM   4691  H   ASP A 314     -16.492  -5.250  30.584  1.00 86.00           H  
ATOM   4692  CA  ASP A 314     -15.980  -3.228  31.016  1.00 86.00           C  
ATOM   4693  HA  ASP A 314     -16.437  -2.541  31.729  1.00 86.00           H  
ATOM   4694  C   ASP A 314     -15.685  -2.443  29.724  1.00 86.00           C  
ATOM   4695  CB  ASP A 314     -14.660  -3.755  31.613  1.00 86.00           C  
ATOM   4696  HB2 ASP A 314     -13.967  -2.918  31.703  1.00 86.00           H  
ATOM   4697  HB3 ASP A 314     -14.217  -4.467  30.917  1.00 86.00           H  
ATOM   4698  O   ASP A 314     -15.337  -1.262  29.777  1.00 86.00           O  
ATOM   4699  CG  ASP A 314     -14.778  -4.409  32.999  1.00 86.00           C  
ATOM   4700  OD1 ASP A 314     -15.554  -3.902  33.840  1.00 86.00           O  
ATOM   4701  OD2 ASP A 314     -14.024  -5.384  33.249  1.00 86.00           O  
ATOM   4702  N   LEU A 315     -15.826  -3.107  28.570  1.00 87.25           N  
ATOM   4703  H   LEU A 315     -16.137  -4.066  28.631  1.00 87.25           H  
ATOM   4704  CA  LEU A 315     -15.704  -2.550  27.225  1.00 87.25           C  
ATOM   4705  HA  LEU A 315     -15.785  -1.464  27.267  1.00 87.25           H  
ATOM   4706  C   LEU A 315     -16.841  -3.053  26.331  1.00 87.25           C  
ATOM   4707  CB  LEU A 315     -14.348  -2.955  26.611  1.00 87.25           C  
ATOM   4708  HB2 LEU A 315     -14.349  -2.681  25.556  1.00 87.25           H  
ATOM   4709  HB3 LEU A 315     -14.258  -4.040  26.667  1.00 87.25           H  
ATOM   4710  O   LEU A 315     -17.360  -4.152  26.518  1.00 87.25           O  
ATOM   4711  CG  LEU A 315     -13.112  -2.318  27.269  1.00 87.25           C  
ATOM   4712  HG  LEU A 315     -13.083  -2.568  28.329  1.00 87.25           H  
ATOM   4713  CD1 LEU A 315     -11.843  -2.863  26.608  1.00 87.25           C  
ATOM   4714 HD11 LEU A 315     -11.800  -2.543  25.567  1.00 87.25           H  
ATOM   4715 HD12 LEU A 315     -10.964  -2.499  27.139  1.00 87.25           H  
ATOM   4716 HD13 LEU A 315     -11.849  -3.953  26.635  1.00 87.25           H  
ATOM   4717  CD2 LEU A 315     -13.086  -0.796  27.106  1.00 87.25           C  
ATOM   4718 HD21 LEU A 315     -12.156  -0.396  27.510  1.00 87.25           H  
ATOM   4719 HD22 LEU A 315     -13.176  -0.528  26.054  1.00 87.25           H  
ATOM   4720 HD23 LEU A 315     -13.916  -0.354  27.658  1.00 87.25           H  
ATOM   4721  N   GLU A 316     -17.162  -2.282  25.299  1.00 84.88           N  
ATOM   4722  H   GLU A 316     -16.806  -1.337  25.277  1.00 84.88           H  
ATOM   4723  CA  GLU A 316     -17.985  -2.707  24.167  1.00 84.88           C  
ATOM   4724  HA  GLU A 316     -18.382  -3.704  24.356  1.00 84.88           H  
ATOM   4725  C   GLU A 316     -17.144  -2.771  22.882  1.00 84.88           C  
ATOM   4726  CB  GLU A 316     -19.169  -1.749  23.997  1.00 84.88           C  
ATOM   4727  HB2 GLU A 316     -18.780  -0.746  23.823  1.00 84.88           H  
ATOM   4728  HB3 GLU A 316     -19.734  -2.051  23.116  1.00 84.88           H  
ATOM   4729  O   GLU A 316     -16.099  -2.129  22.766  1.00 84.88           O  
ATOM   4730  CG  GLU A 316     -20.120  -1.736  25.210  1.00 84.88           C  
ATOM   4731  HG2 GLU A 316     -19.560  -1.498  26.113  1.00 84.88           H  
ATOM   4732  HG3 GLU A 316     -20.550  -2.731  25.324  1.00 84.88           H  
ATOM   4733  CD  GLU A 316     -21.247  -0.706  25.056  1.00 84.88           C  
ATOM   4734  OE1 GLU A 316     -22.111  -0.613  25.953  1.00 84.88           O  
ATOM   4735  OE2 GLU A 316     -21.234   0.032  24.043  1.00 84.88           O  
ATOM   4736  N   THR A 317     -17.595  -3.508  21.861  1.00 85.53           N  
ATOM   4737  H   THR A 317     -18.469  -4.006  21.949  1.00 85.53           H  
ATOM   4738  CA  THR A 317     -16.832  -3.649  20.602  1.00 85.53           C  
ATOM   4739  HA  THR A 317     -15.833  -4.008  20.846  1.00 85.53           H  
ATOM   4740  C   THR A 317     -16.643  -2.315  19.878  1.00 85.53           C  
ATOM   4741  CB  THR A 317     -17.467  -4.671  19.652  1.00 85.53           C  
ATOM   4742  HB  THR A 317     -16.887  -4.700  18.729  1.00 85.53           H  
ATOM   4743  O   THR A 317     -15.594  -2.081  19.277  1.00 85.53           O  
ATOM   4744  CG2 THR A 317     -17.472  -6.069  20.267  1.00 85.53           C  
ATOM   4745 HG21 THR A 317     -17.994  -6.068  21.224  1.00 85.53           H  
ATOM   4746 HG22 THR A 317     -17.988  -6.756  19.596  1.00 85.53           H  
ATOM   4747 HG23 THR A 317     -16.448  -6.411  20.413  1.00 85.53           H  
ATOM   4748  OG1 THR A 317     -18.799  -4.353  19.328  1.00 85.53           O  
ATOM   4749  HG1 THR A 317     -18.969  -4.853  18.527  1.00 85.53           H  
ATOM   4750  N   LYS A 318     -17.601  -1.388  20.014  1.00 83.09           N  
ATOM   4751  H   LYS A 318     -18.443  -1.655  20.504  1.00 83.09           H  
ATOM   4752  CA  LYS A 318     -17.462  -0.007  19.530  1.00 83.09           C  
ATOM   4753  HA  LYS A 318     -17.187  -0.044  18.475  1.00 83.09           H  
ATOM   4754  C   LYS A 318     -16.335   0.772  20.222  1.00 83.09           C  
ATOM   4755  CB  LYS A 318     -18.802   0.740  19.630  1.00 83.09           C  
ATOM   4756  HB2 LYS A 318     -18.652   1.724  19.187  1.00 83.09           H  
ATOM   4757  HB3 LYS A 318     -19.550   0.224  19.028  1.00 83.09           H  
ATOM   4758  O   LYS A 318     -15.763   1.669  19.611  1.00 83.09           O  
ATOM   4759  CG  LYS A 318     -19.338   0.903  21.067  1.00 83.09           C  
ATOM   4760  HG2 LYS A 318     -19.890   0.009  21.358  1.00 83.09           H  
ATOM   4761  HG3 LYS A 318     -18.505   1.036  21.757  1.00 83.09           H  
ATOM   4762  CD  LYS A 318     -20.248   2.137  21.158  1.00 83.09           C  
ATOM   4763  HD2 LYS A 318     -19.677   3.004  20.824  1.00 83.09           H  
ATOM   4764  HD3 LYS A 318     -21.092   2.011  20.480  1.00 83.09           H  
ATOM   4765  CE  LYS A 318     -20.790   2.461  22.557  1.00 83.09           C  
ATOM   4766  HE2 LYS A 318     -21.645   1.815  22.754  1.00 83.09           H  
ATOM   4767  HE3 LYS A 318     -21.146   3.491  22.555  1.00 83.09           H  
ATOM   4768  NZ  LYS A 318     -19.798   2.265  23.645  1.00 83.09           N  
ATOM   4769  HZ1 LYS A 318     -20.045   2.752  24.495  1.00 83.09           H  
ATOM   4770  HZ2 LYS A 318     -18.831   2.439  23.412  1.00 83.09           H  
ATOM   4771  HZ3 LYS A 318     -19.859   1.289  23.898  1.00 83.09           H  
ATOM   4772  N   ASP A 319     -15.973   0.419  21.457  1.00 86.73           N  
ATOM   4773  H   ASP A 319     -16.422  -0.370  21.899  1.00 86.73           H  
ATOM   4774  CA  ASP A 319     -14.886   1.077  22.188  1.00 86.73           C  
ATOM   4775  HA  ASP A 319     -14.946   2.151  22.013  1.00 86.73           H  
ATOM   4776  C   ASP A 319     -13.521   0.599  21.670  1.00 86.73           C  
ATOM   4777  CB  ASP A 319     -15.018   0.850  23.704  1.00 86.73           C  
ATOM   4778  HB2 ASP A 319     -14.829  -0.200  23.927  1.00 86.73           H  
ATOM   4779  HB3 ASP A 319     -14.246   1.433  24.207  1.00 86.73           H  
ATOM   4780  O   ASP A 319     -12.587   1.394  21.571  1.00 86.73           O  
ATOM   4781  CG  ASP A 319     -16.381   1.257  24.280  1.00 86.73           C  
ATOM   4782  OD1 ASP A 319     -16.996   2.246  23.804  1.00 86.73           O  
ATOM   4783  OD2 ASP A 319     -16.842   0.551  25.198  1.00 86.73           O  
ATOM   4784  N   LEU A 320     -13.422  -0.671  21.247  1.00 88.11           N  
ATOM   4785  H   LEU A 320     -14.224  -1.273  21.367  1.00 88.11           H  
ATOM   4786  CA  LEU A 320     -12.242  -1.184  20.542  1.00 88.11           C  
ATOM   4787  HA  LEU A 320     -11.351  -0.946  21.122  1.00 88.11           H  
ATOM   4788  C   LEU A 320     -12.068  -0.531  19.176  1.00 88.11           C  
ATOM   4789  CB  LEU A 320     -12.321  -2.700  20.344  1.00 88.11           C  
ATOM   4790  HB2 LEU A 320     -13.306  -2.977  19.969  1.00 88.11           H  
ATOM   4791  HB3 LEU A 320     -11.608  -2.969  19.565  1.00 88.11           H  
ATOM   4792  O   LEU A 320     -10.970  -0.088  18.852  1.00 88.11           O  
ATOM   4793  CG  LEU A 320     -11.984  -3.486  21.617  1.00 88.11           C  
ATOM   4794  HG  LEU A 320     -11.653  -2.817  22.412  1.00 88.11           H  
ATOM   4795  CD1 LEU A 320     -13.201  -4.258  22.102  1.00 88.11           C  
ATOM   4796 HD11 LEU A 320     -13.551  -4.930  21.319  1.00 88.11           H  
ATOM   4797 HD12 LEU A 320     -12.939  -4.826  22.994  1.00 88.11           H  
ATOM   4798 HD13 LEU A 320     -13.986  -3.548  22.364  1.00 88.11           H  
ATOM   4799  CD2 LEU A 320     -10.867  -4.477  21.321  1.00 88.11           C  
ATOM   4800 HD21 LEU A 320      -9.946  -3.945  21.084  1.00 88.11           H  
ATOM   4801 HD22 LEU A 320     -11.140  -5.123  20.487  1.00 88.11           H  
ATOM   4802 HD23 LEU A 320     -10.700  -5.093  22.205  1.00 88.11           H  
ATOM   4803  N   ARG A 321     -13.128  -0.430  18.370  1.00 86.42           N  
ATOM   4804  H   ARG A 321     -14.000  -0.845  18.665  1.00 86.42           H  
ATOM   4805  CA  ARG A 321     -13.043   0.254  17.067  1.00 86.42           C  
ATOM   4806  HA  ARG A 321     -12.209  -0.154  16.496  1.00 86.42           H  
ATOM   4807  C   ARG A 321     -12.747   1.748  17.247  1.00 86.42           C  
ATOM   4808  CB  ARG A 321     -14.331   0.021  16.263  1.00 86.42           C  
ATOM   4809  HB2 ARG A 321     -14.251   0.558  15.318  1.00 86.42           H  
ATOM   4810  HB3 ARG A 321     -15.182   0.420  16.816  1.00 86.42           H  
ATOM   4811  O   ARG A 321     -11.987   2.334  16.482  1.00 86.42           O  
ATOM   4812  CG  ARG A 321     -14.573  -1.466  15.951  1.00 86.42           C  
ATOM   4813  HG2 ARG A 321     -14.685  -2.021  16.882  1.00 86.42           H  
ATOM   4814  HG3 ARG A 321     -13.721  -1.871  15.405  1.00 86.42           H  
ATOM   4815  CD  ARG A 321     -15.839  -1.649  15.107  1.00 86.42           C  
ATOM   4816  HD2 ARG A 321     -15.633  -1.356  14.078  1.00 86.42           H  
ATOM   4817  HD3 ARG A 321     -16.615  -0.986  15.490  1.00 86.42           H  
ATOM   4818  NE  ARG A 321     -16.351  -3.033  15.161  1.00 86.42           N  
ATOM   4819  HE  ARG A 321     -17.114  -3.220  15.795  1.00 86.42           H  
ATOM   4820  NH1 ARG A 321     -15.071  -3.982  13.499  1.00 86.42           N  
ATOM   4821 HH11 ARG A 321     -14.593  -3.118  13.287  1.00 86.42           H  
ATOM   4822 HH12 ARG A 321     -14.944  -4.798  12.918  1.00 86.42           H  
ATOM   4823  NH2 ARG A 321     -16.601  -5.191  14.473  1.00 86.42           N  
ATOM   4824 HH21 ARG A 321     -17.471  -5.347  14.962  1.00 86.42           H  
ATOM   4825 HH22 ARG A 321     -16.333  -5.860  13.766  1.00 86.42           H  
ATOM   4826  CZ  ARG A 321     -16.005  -4.043  14.386  1.00 86.42           C  
ATOM   4827  N   GLY A 322     -13.249   2.345  18.327  1.00 83.59           N  
ATOM   4828  H   GLY A 322     -13.895   1.809  18.889  1.00 83.59           H  
ATOM   4829  CA  GLY A 322     -13.251   3.790  18.525  1.00 83.59           C  
ATOM   4830  HA2 GLY A 322     -13.496   4.003  19.565  1.00 83.59           H  
ATOM   4831  HA3 GLY A 322     -12.268   4.203  18.299  1.00 83.59           H  
ATOM   4832  C   GLY A 322     -14.290   4.459  17.626  1.00 83.59           C  
ATOM   4833  O   GLY A 322     -14.872   3.817  16.757  1.00 83.59           O  
ATOM   4834  N   ALA A 323     -14.528   5.758  17.825  1.00 80.25           N  
ATOM   4835  H   ALA A 323     -14.049   6.247  18.567  1.00 80.25           H  
ATOM   4836  CA  ALA A 323     -15.544   6.472  17.052  1.00 80.25           C  
ATOM   4837  HA  ALA A 323     -16.502   5.981  17.222  1.00 80.25           H  
ATOM   4838  C   ALA A 323     -15.263   6.396  15.542  1.00 80.25           C  
ATOM   4839  CB  ALA A 323     -15.647   7.917  17.556  1.00 80.25           C  
ATOM   4840  HB1 ALA A 323     -16.416   8.440  16.988  1.00 80.25           H  
ATOM   4841  HB2 ALA A 323     -14.697   8.435  17.421  1.00 80.25           H  
ATOM   4842  HB3 ALA A 323     -15.924   7.923  18.610  1.00 80.25           H  
ATOM   4843  O   ALA A 323     -16.107   5.918  14.797  1.00 80.25           O  
ATOM   4844  N   GLU A 324     -14.053   6.761  15.114  1.00 78.57           N  
ATOM   4845  H   GLU A 324     -13.409   7.182  15.768  1.00 78.57           H  
ATOM   4846  CA  GLU A 324     -13.664   6.745  13.698  1.00 78.57           C  
ATOM   4847  HA  GLU A 324     -14.374   7.348  13.131  1.00 78.57           H  
ATOM   4848  C   GLU A 324     -13.679   5.335  13.099  1.00 78.57           C  
ATOM   4849  CB  GLU A 324     -12.261   7.361  13.575  1.00 78.57           C  
ATOM   4850  HB2 GLU A 324     -11.531   6.681  14.013  1.00 78.57           H  
ATOM   4851  HB3 GLU A 324     -12.219   8.289  14.146  1.00 78.57           H  
ATOM   4852  O   GLU A 324     -14.248   5.116  12.036  1.00 78.57           O  
ATOM   4853  CG  GLU A 324     -11.863   7.648  12.122  1.00 78.57           C  
ATOM   4854  HG2 GLU A 324     -10.847   8.042  12.124  1.00 78.57           H  
ATOM   4855  HG3 GLU A 324     -11.852   6.713  11.564  1.00 78.57           H  
ATOM   4856  CD  GLU A 324     -12.792   8.665  11.440  1.00 78.57           C  
ATOM   4857  OE1 GLU A 324     -12.786   8.677  10.196  1.00 78.57           O  
ATOM   4858  OE2 GLU A 324     -13.463   9.432  12.176  1.00 78.57           O  
ATOM   4859  N   GLY A 325     -13.123   4.350  13.812  1.00 79.21           N  
ATOM   4860  H   GLY A 325     -12.688   4.562  14.699  1.00 79.21           H  
ATOM   4861  CA  GLY A 325     -13.151   2.961  13.357  1.00 79.21           C  
ATOM   4862  HA2 GLY A 325     -12.696   2.895  12.369  1.00 79.21           H  
ATOM   4863  HA3 GLY A 325     -12.580   2.336  14.044  1.00 79.21           H  
ATOM   4864  C   GLY A 325     -14.573   2.410  13.267  1.00 79.21           C  
ATOM   4865  O   GLY A 325     -14.859   1.624  12.374  1.00 79.21           O  
ATOM   4866  N   MET A 326     -15.485   2.843  14.144  1.00 80.71           N  
ATOM   4867  H   MET A 326     -15.202   3.494  14.862  1.00 80.71           H  
ATOM   4868  CA  MET A 326     -16.894   2.459  14.071  1.00 80.71           C  
ATOM   4869  HA  MET A 326     -16.942   1.385  13.890  1.00 80.71           H  
ATOM   4870  C   MET A 326     -17.603   3.146  12.904  1.00 80.71           C  
ATOM   4871  CB  MET A 326     -17.596   2.750  15.404  1.00 80.71           C  
ATOM   4872  HB2 MET A 326     -17.032   2.288  16.214  1.00 80.71           H  
ATOM   4873  HB3 MET A 326     -17.626   3.826  15.576  1.00 80.71           H  
ATOM   4874  O   MET A 326     -18.379   2.493  12.216  1.00 80.71           O  
ATOM   4875  CG  MET A 326     -19.027   2.197  15.445  1.00 80.71           C  
ATOM   4876  HG2 MET A 326     -19.605   2.628  14.628  1.00 80.71           H  
ATOM   4877  HG3 MET A 326     -19.481   2.512  16.385  1.00 80.71           H  
ATOM   4878  SD  MET A 326     -19.150   0.390  15.347  1.00 80.71           S  
ATOM   4879  CE  MET A 326     -20.942   0.186  15.536  1.00 80.71           C  
ATOM   4880  HE1 MET A 326     -21.464   0.822  14.821  1.00 80.71           H  
ATOM   4881  HE2 MET A 326     -21.214  -0.853  15.355  1.00 80.71           H  
ATOM   4882  HE3 MET A 326     -21.242   0.460  16.548  1.00 80.71           H  
ATOM   4883  N   VAL A 327     -17.331   4.429  12.644  1.00 79.16           N  
ATOM   4884  H   VAL A 327     -16.679   4.925  13.236  1.00 79.16           H  
ATOM   4885  CA  VAL A 327     -17.869   5.113  11.460  1.00 79.16           C  
ATOM   4886  HA  VAL A 327     -18.956   5.042  11.483  1.00 79.16           H  
ATOM   4887  C   VAL A 327     -17.409   4.397  10.204  1.00 79.16           C  
ATOM   4888  CB  VAL A 327     -17.485   6.600  11.405  1.00 79.16           C  
ATOM   4889  HB  VAL A 327     -16.405   6.714  11.500  1.00 79.16           H  
ATOM   4890  O   VAL A 327     -18.255   4.032   9.404  1.00 79.16           O  
ATOM   4891  CG1 VAL A 327     -17.948   7.272  10.107  1.00 79.16           C  
ATOM   4892 HG11 VAL A 327     -19.025   7.164   9.976  1.00 79.16           H  
ATOM   4893 HG12 VAL A 327     -17.691   8.330  10.125  1.00 79.16           H  
ATOM   4894 HG13 VAL A 327     -17.443   6.829   9.249  1.00 79.16           H  
ATOM   4895  CG2 VAL A 327     -18.173   7.334  12.556  1.00 79.16           C  
ATOM   4896 HG21 VAL A 327     -17.779   7.003  13.517  1.00 79.16           H  
ATOM   4897 HG22 VAL A 327     -19.241   7.118  12.531  1.00 79.16           H  
ATOM   4898 HG23 VAL A 327     -17.988   8.405  12.467  1.00 79.16           H  
ATOM   4899  N   ARG A 328     -16.112   4.104  10.095  1.00 74.75           N  
ATOM   4900  H   ARG A 328     -15.487   4.475  10.796  1.00 74.75           H  
ATOM   4901  CA  ARG A 328     -15.516   3.406   8.953  1.00 74.75           C  
ATOM   4902  HA  ARG A 328     -15.803   3.934   8.044  1.00 74.75           H  
ATOM   4903  C   ARG A 328     -16.026   1.970   8.793  1.00 74.75           C  
ATOM   4904  CB  ARG A 328     -13.996   3.496   9.117  1.00 74.75           C  
ATOM   4905  HB2 ARG A 328     -13.734   4.519   9.391  1.00 74.75           H  
ATOM   4906  HB3 ARG A 328     -13.666   2.828   9.912  1.00 74.75           H  
ATOM   4907  O   ARG A 328     -16.284   1.519   7.685  1.00 74.75           O  
ATOM   4908  CG  ARG A 328     -13.271   3.162   7.817  1.00 74.75           C  
ATOM   4909  HG2 ARG A 328     -13.426   2.108   7.585  1.00 74.75           H  
ATOM   4910  HG3 ARG A 328     -13.669   3.777   7.010  1.00 74.75           H  
ATOM   4911  CD  ARG A 328     -11.776   3.441   7.970  1.00 74.75           C  
ATOM   4912  HD2 ARG A 328     -11.428   2.947   8.877  1.00 74.75           H  
ATOM   4913  HD3 ARG A 328     -11.622   4.515   8.066  1.00 74.75           H  
ATOM   4914  NE  ARG A 328     -11.027   2.935   6.808  1.00 74.75           N  
ATOM   4915  HE  ARG A 328     -11.543   2.817   5.948  1.00 74.75           H  
ATOM   4916  NH1 ARG A 328      -9.009   2.710   7.823  1.00 74.75           N  
ATOM   4917 HH11 ARG A 328      -8.338   1.973   7.984  1.00 74.75           H  
ATOM   4918 HH12 ARG A 328      -9.406   3.162   8.635  1.00 74.75           H  
ATOM   4919  NH2 ARG A 328      -9.307   1.793   5.825  1.00 74.75           N  
ATOM   4920 HH21 ARG A 328      -8.388   1.396   5.955  1.00 74.75           H  
ATOM   4921 HH22 ARG A 328      -9.861   1.510   5.029  1.00 74.75           H  
ATOM   4922  CZ  ARG A 328      -9.790   2.487   6.812  1.00 74.75           C  
ATOM   4923  N   TYR A 329     -16.219   1.260   9.905  1.00 73.63           N  
ATOM   4924  H   TYR A 329     -15.915   1.660  10.781  1.00 73.63           H  
ATOM   4925  CA  TYR A 329     -16.830  -0.072   9.923  1.00 73.63           C  
ATOM   4926  HA  TYR A 329     -16.265  -0.736   9.269  1.00 73.63           H  
ATOM   4927  C   TYR A 329     -18.274  -0.055   9.409  1.00 73.63           C  
ATOM   4928  CB  TYR A 329     -16.786  -0.625  11.357  1.00 73.63           C  
ATOM   4929  HB2 TYR A 329     -17.177   0.128  12.040  1.00 73.63           H  
ATOM   4930  HB3 TYR A 329     -15.747  -0.816  11.628  1.00 73.63           H  
ATOM   4931  O   TYR A 329     -18.689  -0.974   8.712  1.00 73.63           O  
ATOM   4932  CG  TYR A 329     -17.586  -1.897  11.551  1.00 73.63           C  
ATOM   4933  CD1 TYR A 329     -18.916  -1.831  12.012  1.00 73.63           C  
ATOM   4934  HD1 TYR A 329     -19.352  -0.870  12.244  1.00 73.63           H  
ATOM   4935  CD2 TYR A 329     -17.027  -3.135  11.195  1.00 73.63           C  
ATOM   4936  HD2 TYR A 329     -16.016  -3.183  10.817  1.00 73.63           H  
ATOM   4937  CE1 TYR A 329     -19.700  -2.999  12.068  1.00 73.63           C  
ATOM   4938  HE1 TYR A 329     -20.745  -2.933  12.335  1.00 73.63           H
[truncated: 250,056 more chars]
