# Supplementary material for: Pleomorphic viruses establish stable relationship with marine hyperthermophilic archaea
Source: ISME J. 2024 Jan 23;18(1):wrae008. doi: 10.1093/ismejo/wrae008 (PMC10919331; doi:10.1093/ismejo/wrae008)
Supplement: SI_Data_3_wrae008 [file si_data_3_wrae008.zip › vir189.pdb]

HEADER                                            01-JUN-22                     
TITLE     ALPHAFOLD MONOMER V2.0 PREDICTION FOR MAJOR CAPSID PROTEIN OF HIS2    
TITLE    2 FAMILY OF SPINDLE-SHAPED HALOVIRUS (A0A1Y3GAX1)                      
COMPND    MOL_ID: 1;                                                            
COMPND   2 MOLECULE: MAJOR CAPSID PROTEIN OF HIS2 FAMILY OF SPINDLE-SHAPED      
COMPND   3 HALOVIRUS;                                                           
COMPND   4 CHAIN: A                                                             
SOURCE    MOL_ID: 1;                                                            
SOURCE   2 ORGANISM_SCIENTIFIC: METHANONATRONARCHAEUM THERMOPHILUM;             
SOURCE   3 ORGANISM_TAXID: 1927129                                              
REMARK   1                                                                      
REMARK   1 REFERENCE 1                                                          
REMARK   1  AUTH   JOHN JUMPER, RICHARD EVANS, ALEXANDER PRITZEL, TIM GREEN,    
REMARK   1  AUTH 2 MICHAEL FIGURNOV, OLAF RONNEBERGER, KATHRYN TUNYASUVUNAKOOL, 
REMARK   1  AUTH 3 RUSS BATES, AUGUSTIN ZIDEK, ANNA POTAPENKO, ALEX BRIDGLAND,  
REMARK   1  AUTH 4 CLEMENS MEYER, SIMON A A KOHL, ANDREW J BALLARD,             
REMARK   1  AUTH 5 ANDREW COWIE, BERNARDINO ROMERA-PAREDES, STANISLAV NIKOLOV,  
REMARK   1  AUTH 6 RISHUB JAIN, JONAS ADLER, TREVOR BACK, STIG PETERSEN,        
REMARK   1  AUTH 7 DAVID REIMAN, ELLEN CLANCY, MICHAL ZIELINSKI,                
REMARK   1  AUTH 8 MARTIN STEINEGGER, MICHALINA PACHOLSKA, TAMAS BERGHAMMER,    
REMARK   1  AUTH 9 DAVID SILVER, ORIOL VINYALS, ANDREW W SENIOR,                
REMARK   1  AUTH10 KORAY KAVUKCUOGLU, PUSHMEET KOHLI, DEMIS HASSABIS            
REMARK   1  TITL   HIGHLY ACCURATE PROTEIN STRUCTURE PREDICTION WITH ALPHAFOLD  
REMARK   1  REF    NATURE                        V. 596   583 2021              
REMARK   1  REFN                   ISSN 0028-0836                               
REMARK   1  PMID   34265844                                                     
REMARK   1  DOI    10.1038/s41586-021-03819-2                                   
REMARK   1                                                                      
REMARK   1 DISCLAIMERS                                                          
REMARK   1 ALPHAFOLD DATA, COPYRIGHT (2021) DEEPMIND TECHNOLOGIES LIMITED. THE  
REMARK   1 INFORMATION PROVIDED IS THEORETICAL MODELLING ONLY AND CAUTION SHOULD
REMARK   1 BE EXERCISED IN ITS USE. IT IS PROVIDED "AS-IS" WITHOUT ANY WARRANTY 
REMARK   1 OF ANY KIND, WHETHER EXPRESSED OR IMPLIED. NO WARRANTY IS GIVEN THAT 
REMARK   1 USE OF THE INFORMATION SHALL NOT INFRINGE THE RIGHTS OF ANY THIRD    
REMARK   1 PARTY. THE INFORMATION IS NOT INTENDED TO BE A SUBSTITUTE FOR        
REMARK   1 PROFESSIONAL MEDICAL ADVICE, DIAGNOSIS, OR TREATMENT, AND DOES NOT   
REMARK   1 CONSTITUTE MEDICAL OR OTHER PROFESSIONAL ADVICE. IT IS AVAILABLE FOR 
REMARK   1 ACADEMIC AND COMMERCIAL PURPOSES, UNDER CC-BY 4.0 LICENCE.           
DBREF  XXXX A    1   415  UNP    A0A1Y3GAX1 A0A1Y3GAX1_9EURY     1    415       
SEQRES   1 A  415  MET ASN ARG ASP GLU LYS THR PHE HIS THR THR ILE GLY
SEQRES   2 A  415  ASN HIS LEU LYS ASP THR GLU ASN ILE VAL TRP SER LYS
SEQRES   3 A  415  ILE LYS ILE GLN ALA ALA LYS ASP LEU GLU ASN GLY VAL
SEQRES   4 A  415  PRO LEU SER ILE ALA LYS THR ASN ALA THR ASN ILE VAL
SEQRES   5 A  415  SER ASP HIS TYR SER GLY ILE GLN LYS ASN MET ASP MET
SEQRES   6 A  415  GLN LEU ASN SER GLN LEU LYS THR LEU ILE HIS LEU LYS
SEQRES   7 A  415  ASN LEU ASN ASN LYS SER GLU THR ILE TYR THR ASP PRO
SEQRES   8 A  415  PHE THR ALA GLU PHE LYS TYR GLU TYR SER SER TRP GLN
SEQRES   9 A  415  ASP GLY SER THR GLN THR ASN THR LYS THR ASP SER GLN
SEQRES  10 A  415  PHE GLN THR ILE ASN ASN THR VAL THR LEU LEU ASN GLY
SEQRES  11 A  415  THR GLU ILE ASN VAL THR ASP LEU ALA LYS LYS GLU VAL
SEQRES  12 A  415  PRO SER VAL PRO ASN ASN HIS GLY THR LYS ILE PHE HIS
SEQRES  13 A  415  TYR ILE THR TYR SER ASP GLN PRO THR MET ASP GLY ALA
SEQRES  14 A  415  ALA GLU CYS ILE GLU SER THR ILE LYS ILE LYS SER PRO
SEQRES  15 A  415  PHE ASP GLU LYS SER ILE VAL ILE ASN ASN CYS ASN TRP
SEQRES  16 A  415  ASN LEU LEU GLN GLN LYS LEU ILE GLU ARG HIS ASN MET
SEQRES  17 A  415  MET VAL ASP ASN ALA ASN THR TYR ILE THR GLU ILE HIS
SEQRES  18 A  415  GLY HIS TYR THR GLU GLY GLU ILE ASN GLN THR ASP ILE
SEQRES  19 A  415  ILE ASP PRO TYR ILE LEU ALA GLY HIS LEU ASN THR GLN
SEQRES  20 A  415  TYR ASN GLN THR GLY TYR TYR GLY TYR ALA ALA SER GLU
SEQRES  21 A  415  LEU ALA LEU LEU GLY ILE ASN THR THR LEU ASN GLU ARG
SEQRES  22 A  415  PHE GLU ILE THR ILE LYS ASN HIS PRO THR TYR PRO THR
SEQRES  23 A  415  ASN LYS THR LEU THR GLY MET LEU PHE THR ASN HIS ASP
SEQRES  24 A  415  PHE ASN GLY THR MET THR ILE LYS ASN ASP ASN THR TYR
SEQRES  25 A  415  ASN THR THR SER TRP THR ASN PRO ILE TYR LEU ILE ASN
SEQRES  26 A  415  ASN GLU GLY ILE GLN THR LEU GLN ASN THR LYS PHE HIS
SEQRES  27 A  415  ILE THR LYS ILE THR ASP TYR GLU GLY ASN LYS ILE GLU
SEQRES  28 A  415  LYS THR THR LEU GLN PRO TYR ILE GLN GLN GLU ILE ASN
SEQRES  29 A  415  PRO GLU LYS LEU ASN LYS ASP LEU GLN GLN LEU GLN GLU
SEQRES  30 A  415  MET TYR ASN GLU ILE LEU ASP THR ASN HIS SER GLY ILE
SEQRES  31 A  415  TYR LEU PRO ASN THR GLN THR ASN TYR TRP ILE TYR ILE
SEQRES  32 A  415  ALA THR ILE LEU LEU ALA ILE LEU ILE ILE ARG ARG
HELIX    1   1 ILE A   22  GLU A   36  1                                  15
HELIX    2   2 LEU A   41  LEU A   80  1                                  40
HELIX    3   3 ASN A   81  LYS A   83  1                                   3
HELIX    4   4 ASN A  192  HIS A  223  1                                  32
HELIX    5   5 PRO A  237  THR A  251  1                                  15
HELIX    6   6 TYR A  254  LEU A  263  1                                  10
HELIX    7   7 PRO A  365  LYS A  367  1                                   3
HELIX    8   8 LEU A  368  LEU A  383  1                                  16
HELIX    9   9 ASP A  384  ASN A  386  1                                   3
SHEET    1   1 1 THR A  93  GLN A 104  0
SHEET    2   2 1 SER A 107  ASP A 115  0
SHEET    3   3 1 THR A 120  THR A 126  0
SHEET    4   4 1 GLU A 132  LEU A 138  0
SHEET    5   5 1 LYS A 141  VAL A 143  0
SHEET    6   6 1 LYS A 153  PHE A 155  0
SHEET    7   7 1 MET A 166  GLY A 168  0
SHEET    8   8 1 GLU A 174  LYS A 180  0
SHEET    9   9 1 LYS A 186  ASN A 191  0
SHEET   10  10 1 ARG A 273  ILE A 278  0
SHEET   11  11 1 THR A 289  GLY A 292  0
SHEET   12  12 1 MET A 293  THR A 296  0
SHEET   13  13 1 THR A 305  LYS A 307  0
SHEET   14  14 1 THR A 311  ASN A 313  0
SHEET   15  15 1 ILE A 321  ASN A 325  0
SHEET   16  16 1 GLY A 328  THR A 331  0
SHEET   17  17 1 LYS A 336  THR A 343  0
SHEET   18  18 1 LYS A 352  THR A 354  0
CRYST1    1.000    1.000    1.000  90.00  90.00  90.00 P 1           1          
ORIGX1      1.000000  0.000000  0.000000        0.00000                         
ORIGX2      0.000000  1.000000  0.000000        0.00000                         
ORIGX3      0.000000  0.000000  1.000000        0.00000                         
SCALE1      1.000000  0.000000  0.000000        0.00000                         
SCALE2      0.000000  1.000000  0.000000        0.00000                         
SCALE3      0.000000  0.000000  1.000000        0.00000                         
ATOM      1  N   ILE A  22      -6.916   0.494  10.729  1.00 71.94           N
ATOM      2  CA  ILE A  22      -5.951  -0.255  11.547  1.00 71.94           C
ATOM      3  C   ILE A  22      -5.079   0.719  12.332  1.00 71.94           C
ATOM      4  CB  ILE A  22      -5.077  -1.197  10.684  1.00 71.94           C
ATOM      5  O   ILE A  22      -4.870   0.537  13.533  1.00 71.94           O
ATOM      6  CG1 ILE A  22      -5.968  -2.300  10.081  1.00 71.94           C
ATOM      7  CG2 ILE A  22      -3.928  -1.810  11.517  1.00 71.94           C
ATOM      8  CD1 ILE A  22      -5.218  -3.363   9.274  1.00 71.94           C
ATOM      9  N   VAL A  23      -4.572   1.758  11.664  1.00 77.69           N
ATOM     10  CA  VAL A  23      -3.690   2.741  12.303  1.00 77.69           C
ATOM     11  C   VAL A  23      -4.432   3.485  13.411  1.00 77.69           C
ATOM     12  CB  VAL A  23      -3.083   3.716  11.282  1.00 77.69           C
ATOM     13  O   VAL A  23      -3.897   3.613  14.510  1.00 77.69           O
ATOM     14  CG1 VAL A  23      -2.007   4.579  11.943  1.00 77.69           C
ATOM     15  CG2 VAL A  23      -2.355   2.982  10.155  1.00 77.69           C
ATOM     16  N   TRP A  24      -5.686   3.887  13.183  1.00 79.69           N
ATOM     17  CA  TRP A  24      -6.520   4.497  14.219  1.00 79.69           C
ATOM     18  C   TRP A  24      -6.727   3.597  15.425  1.00 79.69           C
ATOM     19  CB  TRP A  24      -7.890   4.875  13.656  1.00 79.69           C
ATOM     20  O   TRP A  24      -6.592   4.057  16.555  1.00 79.69           O
ATOM     21  CG  TRP A  24      -7.927   6.225  13.040  1.00 79.69           C
ATOM     22  CD1 TRP A  24      -8.270   6.515  11.766  1.00 79.69           C
ATOM     23  CD2 TRP A  24      -7.554   7.486  13.667  1.00 79.69           C
ATOM     24  CE2 TRP A  24      -7.660   8.509  12.683  1.00 79.69           C
ATOM     25  CE3 TRP A  24      -7.106   7.860  14.954  1.00 79.69           C
ATOM     26  NE1 TRP A  24      -8.117   7.868  11.551  1.00 79.69           N
ATOM     27  CH2 TRP A  24      -6.865  10.179  14.242  1.00 79.69           C
ATOM     28  CZ2 TRP A  24      -7.322   9.835  12.956  1.00 79.69           C
ATOM     29  CZ3 TRP A  24      -6.763   9.194  15.238  1.00 79.69           C
ATOM     30  N   SER A  25      -7.016   2.317  15.200  1.00 76.25           N
ATOM     31  CA  SER A  25      -7.214   1.358  16.289  1.00 76.25           C
ATOM     32  C   SER A  25      -5.961   1.255  17.163  1.00 76.25           C
ATOM     33  CB  SER A  25      -7.598  -0.008  15.716  1.00 76.25           C
ATOM     34  O   SER A  25      -6.049   1.308  18.388  1.00 76.25           O
ATOM     35  OG  SER A  25      -8.744   0.124  14.895  1.00 76.25           O
ATOM     36  N   LYS A  26      -4.774   1.219  16.542  1.00 80.94           N
ATOM     37  CA  LYS A  26      -3.492   1.241  17.261  1.00 80.94           C
ATOM     38  C   LYS A  26      -3.267   2.544  18.022  1.00 80.94           C
ATOM     39  CB  LYS A  26      -2.334   1.034  16.289  1.00 80.94           C
ATOM     40  O   LYS A  26      -2.867   2.497  19.180  1.00 80.94           O
ATOM     41  CG  LYS A  26      -2.302  -0.361  15.668  1.00 80.94           C
ATOM     42  CD  LYS A  26      -1.089  -0.423  14.742  1.00 80.94           C
ATOM     43  CE  LYS A  26      -0.946  -1.824  14.167  1.00 80.94           C
ATOM     44  NZ  LYS A  26       0.435  -2.029  13.665  1.00 80.94           N
ATOM     45  N   ILE A  27      -3.538   3.691  17.396  1.00 86.56           N
ATOM     46  CA  ILE A  27      -3.414   5.001  18.048  1.00 86.56           C
ATOM     47  C   ILE A  27      -4.325   5.070  19.270  1.00 86.56           C
ATOM     48  CB  ILE A  27      -3.723   6.151  17.068  1.00 86.56           C
ATOM     49  O   ILE A  27      -3.871   5.509  20.314  1.00 86.56           O
ATOM     50  CG1 ILE A  27      -2.594   6.283  16.026  1.00 86.56           C
ATOM     51  CG2 ILE A  27      -3.899   7.499  17.801  1.00 86.56           C
ATOM     52  CD1 ILE A  27      -3.093   7.009  14.778  1.00 86.56           C
ATOM     53  N   LYS A  28      -5.579   4.617  19.175  1.00 84.62           N
ATOM     54  CA  LYS A  28      -6.544   4.649  20.286  1.00 84.62           C
ATOM     55  C   LYS A  28      -6.111   3.772  21.454  1.00 84.62           C
ATOM     56  CB  LYS A  28      -7.932   4.245  19.769  1.00 84.62           C
ATOM     57  O   LYS A  28      -6.147   4.217  22.598  1.00 84.62           O
ATOM     58  CG  LYS A  28      -8.497   5.392  18.930  1.00 84.62           C
ATOM     59  CD  LYS A  28      -9.914   5.143  18.422  1.00 84.62           C
ATOM     60  CE  LYS A  28     -10.287   6.382  17.596  1.00 84.62           C
ATOM     61  NZ  LYS A  28     -11.700   6.407  17.173  1.00 84.62           N
ATOM     62  N   ILE A  29      -5.634   2.564  21.159  1.00 82.88           N
ATOM     63  CA  ILE A  29      -5.069   1.663  22.169  1.00 82.88           C
ATOM     64  C   ILE A  29      -3.841   2.298  22.824  1.00 82.88           C
ATOM     65  CB  ILE A  29      -4.743   0.299  21.528  1.00 82.88           C
ATOM     66  O   ILE A  29      -3.723   2.284  24.044  1.00 82.88           O
ATOM     67  CG1 ILE A  29      -6.070  -0.395  21.161  1.00 82.88           C
ATOM     68  CG2 ILE A  29      -3.917  -0.593  22.477  1.00 82.88           C
ATOM     69  CD1 ILE A  29      -5.895  -1.601  20.241  1.00 82.88           C
ATOM     70  N   GLN A  30      -2.936   2.881  22.037  1.00 87.06           N
ATOM     71  CA  GLN A  30      -1.746   3.527  22.582  1.00 87.06           C
ATOM     72  C   GLN A  30      -2.081   4.792  23.377  1.00 87.06           C
ATOM     73  CB  GLN A  30      -0.757   3.826  21.452  1.00 87.06           C
ATOM     74  O   GLN A  30      -1.485   5.010  24.422  1.00 87.06           O
ATOM     75  CG  GLN A  30       0.604   4.296  21.992  1.00 87.06           C
ATOM     76  CD  GLN A  30       1.282   3.238  22.859  1.00 87.06           C
ATOM     77  NE2 GLN A  30       1.748   3.572  24.039  1.00 87.06           N
ATOM     78  OE1 GLN A  30       1.382   2.072  22.501  1.00 87.06           O
ATOM     79  N   ALA A  31      -3.048   5.592  22.929  1.00 88.31           N
ATOM     80  CA  ALA A  31      -3.510   6.794  23.616  1.00 88.31           C
ATOM     81  C   ALA A  31      -4.061   6.458  25.001  1.00 88.31           C
ATOM     82  CB  ALA A  31      -4.603   7.459  22.769  1.00 88.31           C
ATOM     83  O   ALA A  31      -3.730   7.122  25.979  1.00 88.31           O
ATOM     84  N   ALA A  32      -4.860   5.392  25.084  1.00 85.38           N
ATOM     85  CA  ALA A  32      -5.316   4.868  26.354  1.00 85.38           C
ATOM     86  C   ALA A  32      -4.104   4.473  27.219  1.00 85.38           C
ATOM     87  CB  ALA A  32      -6.304   3.732  26.065  1.00 85.38           C
ATOM     88  O   ALA A  32      -3.971   4.968  28.341  1.00 85.38           O
ATOM     89  N   LYS A  33      -3.177   3.648  26.704  1.00 85.50           N
ATOM     90  CA  LYS A  33      -1.998   3.182  27.467  1.00 85.50           C
ATOM     91  C   LYS A  33      -1.163   4.344  27.987  1.00 85.50           C
ATOM     92  CB  LYS A  33      -1.106   2.284  26.597  1.00 85.50           C
ATOM     93  O   LYS A  33      -0.709   4.319  29.127  1.00 85.50           O
ATOM     94  CG  LYS A  33      -1.709   0.898  26.356  1.00 85.50           C
ATOM     95  CD  LYS A  33      -0.838   0.090  25.395  1.00 85.50           C
ATOM     96  CE  LYS A  33      -1.517  -1.257  25.144  1.00 85.50           C
ATOM     97  NZ  LYS A  33      -0.813  -2.027  24.091  1.00 85.50           N
ATOM     98  N   ASP A  34      -0.961   5.350  27.149  1.00 90.12           N
ATOM     99  CA  ASP A  34      -0.203   6.545  27.486  1.00 90.12           C
ATOM    100  C   ASP A  34      -0.903   7.337  28.601  1.00 90.12           C
ATOM    101  CB  ASP A  34       0.032   7.375  26.206  1.00 90.12           C
ATOM    102  O   ASP A  34      -0.243   7.740  29.558  1.00 90.12           O
ATOM    103  CG  ASP A  34       1.094   6.777  25.263  1.00 90.12           C
ATOM    104  OD1 ASP A  34       1.836   5.844  25.643  1.00 90.12           O
ATOM    105  OD2 ASP A  34       1.251   7.268  24.126  1.00 90.12           O
ATOM    106  N   LEU A  35      -2.232   7.484  28.550  1.00 87.94           N
ATOM    107  CA  LEU A  35      -3.008   8.129  29.614  1.00 87.94           C
ATOM    108  C   LEU A  35      -2.965   7.375  30.944  1.00 87.94           C
ATOM    109  CB  LEU A  35      -4.475   8.269  29.189  1.00 87.94           C
ATOM    110  O   LEU A  35      -2.775   8.001  31.981  1.00 87.94           O
ATOM    111  CG  LEU A  35      -4.782   9.445  28.260  1.00 87.94           C
ATOM    112  CD1 LEU A  35      -6.259   9.336  27.904  1.00 87.94           C
ATOM    113  CD2 LEU A  35      -4.558  10.802  28.934  1.00 87.94           C
ATOM    114  N   GLU A  36      -3.146   6.053  30.932  1.00 85.00           N
ATOM    115  CA  GLU A  36      -3.125   5.226  32.150  1.00 85.00           C
ATOM    116  C   GLU A  36      -1.759   5.253  32.839  1.00 85.00           C
ATOM    117  CB  GLU A  36      -3.530   3.790  31.787  1.00 85.00           C
ATOM    118  O   GLU A  36      -1.687   5.231  34.061  1.00 85.00           O
ATOM    119  CG  GLU A  36      -3.509   2.812  32.977  1.00 85.00           C
ATOM    120  CD  GLU A  36      -3.971   1.392  32.606  1.00 85.00           C
ATOM    121  OE1 GLU A  36      -4.327   0.632  33.536  1.00 85.00           O
ATOM    122  OE2 GLU A  36      -3.957   1.052  31.401  1.00 85.00           O
ATOM    123  N   ASN A  37      -0.679   5.343  32.062  1.00 87.50           N
ATOM    124  CA  ASN A  37       0.682   5.400  32.590  1.00 87.50           C
ATOM    125  C   ASN A  37       1.174   6.835  32.860  1.00 87.50           C
ATOM    126  CB  ASN A  37       1.605   4.620  31.641  1.00 87.50           C
ATOM    127  O   ASN A  37       2.370   7.029  33.099  1.00 87.50           O
ATOM    128  CG  ASN A  37       1.316   3.133  31.650  1.00 87.50           C
ATOM    129  ND2 ASN A  37       0.936   2.567  30.534  1.00 87.50           N
ATOM    130  OD1 ASN A  37       1.450   2.446  32.644  1.00 87.50           O
ATOM    131  N   GLY A  38       0.303   7.847  32.763  1.00 89.38           N
ATOM    132  CA  GLY A  38       0.673   9.248  32.985  1.00 89.38           C
ATOM    133  C   GLY A  38       1.757   9.760  32.023  1.00 89.38           C
ATOM    134  O   GLY A  38       2.562  10.626  32.381  1.00 89.38           O
ATOM    135  N   VAL A  39       1.828   9.212  30.805  1.00 92.81           N
ATOM    136  CA  VAL A  39       2.840   9.568  29.802  1.00 92.81           C
ATOM    137  C   VAL A  39       2.668  11.038  29.396  1.00 92.81           C
ATOM    138  CB  VAL A  39       2.774   8.639  28.575  1.00 92.81           C
ATOM    139  O   VAL A  39       1.561  11.463  29.067  1.00 92.81           O
ATOM    140  CG1 VAL A  39       3.722   9.061  27.446  1.00 92.81           C
ATOM    141  CG2 VAL A  39       3.154   7.205  28.967  1.00 92.81           C
ATOM    142  N   PRO A  40       3.741  11.855  29.368  1.00 94.56           N
ATOM    143  CA  PRO A  40       3.631  13.250  28.951  1.00 94.56           C
ATOM    144  C   PRO A  40       3.133  13.398  27.507  1.00 94.56           C
ATOM    145  CB  PRO A  40       5.036  13.842  29.116  1.00 94.56           C
ATOM    146  O   PRO A  40       3.575  12.667  26.621  1.00 94.56           O
ATOM    147  CG  PRO A  40       5.678  12.948  30.176  1.00 94.56           C
ATOM    148  CD  PRO A  40       5.070  11.579  29.890  1.00 94.56           C
ATOM    149  N   LEU A  41       2.315  14.425  27.240  1.00 94.38           N
ATOM    150  CA  LEU A  41       1.711  14.691  25.922  1.00 94.38           C
ATOM    151  C   LEU A  41       2.716  14.655  24.754  1.00 94.38           C
ATOM    152  CB  LEU A  41       1.005  16.066  25.983  1.00 94.38           C
ATOM    153  O   LEU A  41       2.408  14.152  23.677  1.00 94.38           O
ATOM    154  CG  LEU A  41       0.415  16.559  24.644  1.00 94.38           C
ATOM    155  CD1 LEU A  41      -0.655  15.614  24.117  1.00 94.38           C
ATOM    156  CD2 LEU A  41      -0.211  17.945  24.800  1.00 94.38           C
ATOM    157  N   SER A  42       3.924  15.195  24.938  1.00 96.19           N
ATOM    158  CA  SER A  42       4.963  15.189  23.897  1.00 96.19           C
ATOM    159  C   SER A  42       5.445  13.778  23.543  1.00 96.19           C
ATOM    160  CB  SER A  42       6.159  16.034  24.346  1.00 96.19           C
ATOM    161  O   SER A  42       5.703  13.488  22.373  1.00 96.19           O
ATOM    162  OG  SER A  42       6.611  15.625  25.626  1.00 96.19           O
ATOM    163  N   ILE A  43       5.537  12.893  24.536  1.00 97.00           N
ATOM    164  CA  ILE A  43       5.907  11.490  24.347  1.00 97.00           C
ATOM    165  C   ILE A  43       4.734  10.722  23.738  1.00 97.00           C
ATOM    166  CB  ILE A  43       6.399  10.873  25.673  1.00 97.00           C
ATOM    167  O   ILE A  43       4.946   9.995  22.774  1.00 97.00           O
ATOM    168  CG1 ILE A  43       7.593  11.642  26.285  1.00 97.00           C
ATOM    169  CG2 ILE A  43       6.757   9.389  25.482  1.00 97.00           C
ATOM    170  CD1 ILE A  43       8.831  11.769  25.384  1.00 97.00           C
ATOM    171  N   ALA A  44       3.501  10.966  24.189  1.00 95.25           N
ATOM    172  CA  ALA A  44       2.311  10.336  23.614  1.00 95.25           C
ATOM    173  C   ALA A  44       2.137  10.661  22.116  1.00 95.25           C
ATOM    174  CB  ALA A  44       1.093  10.761  24.442  1.00 95.25           C
ATOM    175  O   ALA A  44       1.882   9.781  21.293  1.00 95.25           O
ATOM    176  N   LYS A  45       2.387  11.917  21.717  1.00 97.25           N
ATOM    177  CA  LYS A  45       2.433  12.319  20.297  1.00 97.25           C
ATOM    178  C   LYS A  45       3.513  11.584  19.508  1.00 97.25           C
ATOM    179  CB  LYS A  45       2.673  13.828  20.193  1.00 97.25           C
ATOM    180  O   LYS A  45       3.285  11.178  18.369  1.00 97.25           O
ATOM    181  CG  LYS A  45       1.390  14.602  20.494  1.00 97.25           C
ATOM    182  CD  LYS A  45       1.599  16.098  20.259  1.00 97.25           C
ATOM    183  CE  LYS A  45       0.260  16.761  20.556  1.00 97.25           C
ATOM    184  NZ  LYS A  45       0.190  18.175  20.131  1.00 97.25           N
ATOM    185  N   THR A  46       4.682  11.396  20.117  1.00 97.31           N
ATOM    186  CA  THR A  46       5.789  10.652  19.503  1.00 97.31           C
ATOM    187  C   THR A  46       5.414   9.180  19.316  1.00 97.31           C
ATOM    188  CB  THR A  46       7.077  10.790  20.329  1.00 97.31           C
ATOM    189  O   THR A  46       5.592   8.645  18.225  1.00 97.31           O
ATOM    190  CG2 THR A  46       8.266  10.105  19.657  1.00 97.31           C
ATOM    191  OG1 THR A  46       7.410  12.155  20.484  1.00 97.31           O
ATOM    192  N   ASN A  47       4.816   8.544  20.328  1.00 95.06           N
ATOM    193  CA  ASN A  47       4.335   7.163  20.254  1.00 95.06           C
ATOM    194  C   ASN A  47       3.295   6.986  19.140  1.00 95.06           C
ATOM    195  CB  ASN A  47       3.738   6.757  21.613  1.00 95.06           C
ATOM    196  O   ASN A  47       3.415   6.078  18.317  1.00 95.06           O
ATOM    197  CG  ASN A  47       4.751   6.613  22.730  1.00 95.06           C
ATOM    198  ND2 ASN A  47       4.275   6.512  23.949  1.00 95.06           N
ATOM    199  OD1 ASN A  47       5.956   6.557  22.523  1.00 95.06           O
ATOM    200  N   ALA A  48       2.310   7.886  19.067  1.00 93.88           N
ATOM    201  CA  ALA A  48       1.299   7.867  18.016  1.00 93.88           C
ATOM    202  C   ALA A  48       1.909   8.078  16.620  1.00 93.88           C
ATOM    203  CB  ALA A  48       0.241   8.921  18.349  1.00 93.88           C
ATOM    204  O   ALA A  48       1.559   7.359  15.686  1.00 93.88           O
ATOM    205  N   THR A  49       2.866   9.001  16.481  1.00 96.50           N
ATOM    206  CA  THR A  49       3.596   9.223  15.221  1.00 96.50           C
ATOM    207  C   THR A  49       4.348   7.963  14.792  1.00 96.50           C
ATOM    208  CB  THR A  49       4.563  10.412  15.338  1.00 96.50           C
ATOM    209  O   THR A  49       4.206   7.534  13.651  1.00 96.50           O
ATOM    210  CG2 THR A  49       5.334  10.675  14.044  1.00 96.50           C
ATOM    211  OG1 THR A  49       3.842  11.592  15.632  1.00 96.50           O
ATOM    212  N   ASN A  50       5.065   7.309  15.710  1.00 93.94           N
ATOM    213  CA  ASN A  50       5.799   6.076  15.418  1.00 93.94           C
ATOM    214  C   ASN A  50       4.866   4.952  14.946  1.00 93.94           C
ATOM    215  CB  ASN A  50       6.591   5.646  16.663  1.00 93.94           C
ATOM    216  O   ASN A  50       5.181   4.270  13.977  1.00 93.94           O
ATOM    217  CG  ASN A  50       7.746   6.573  16.999  1.00 93.94           C
ATOM    218  ND2 ASN A  50       8.264   6.483  18.201  1.00 93.94           N
ATOM    219  OD1 ASN A  50       8.217   7.372  16.209  1.00 93.94           O
ATOM    220  N   ILE A  51       3.683   4.804  15.556  1.00 89.69           N
ATOM    221  CA  ILE A  51       2.665   3.833  15.118  1.00 89.69           C
ATOM    222  C   ILE A  51       2.250   4.068  13.662  1.00 89.69           C
ATOM    223  CB  ILE A  51       1.445   3.894  16.066  1.00 89.69           C
ATOM    224  O   ILE A  51       2.127   3.109  12.891  1.00 89.69           O
ATOM    225  CG1 ILE A  51       1.812   3.194  17.387  1.00 89.69           C
ATOM    226  CG2 ILE A  51       0.177   3.267  15.454  1.00 89.69           C
ATOM    227  CD1 ILE A  51       0.789   3.407  18.502  1.00 89.69           C
ATOM    228  N   VAL A  52       2.025   5.331  13.286  1.00 90.69           N
ATOM    229  CA  VAL A  52       1.685   5.704  11.909  1.00 90.69           C
ATOM    230  C   VAL A  52       2.860   5.381  10.984  1.00 90.69           C
ATOM    231  CB  VAL A  52       1.289   7.192  11.806  1.00 90.69           C
ATOM    232  O   VAL A  52       2.687   4.650  10.006  1.00 90.69           O
ATOM    233  CG1 VAL A  52       0.927   7.564  10.367  1.00 90.69           C
ATOM    234  CG2 VAL A  52       0.064   7.544  12.658  1.00 90.69           C
ATOM    235  N   SER A  53       4.060   5.866  11.308  1.00 94.44           N
ATOM    236  CA  SER A  53       5.250   5.688  10.476  1.00 94.44           C
ATOM    237  C   SER A  53       5.618   4.219  10.290  1.00 94.44           C
ATOM    238  CB  SER A  53       6.433   6.472  11.048  1.00 94.44           C
ATOM    239  O   SER A  53       5.913   3.816   9.166  1.00 94.44           O
ATOM    240  OG  SER A  53       6.115   7.848  11.119  1.00 94.44           O
ATOM    241  N   ASP A  54       5.533   3.386  11.327  1.00 85.94           N
ATOM    242  CA  ASP A  54       5.810   1.949  11.237  1.00 85.94           C
ATOM    243  C   ASP A  54       4.815   1.224  10.331  1.00 85.94           C
ATOM    244  CB  ASP A  54       5.777   1.315  12.638  1.00 85.94           C
ATOM    245  O   ASP A  54       5.209   0.397   9.502  1.00 85.94           O
ATOM    246  CG  ASP A  54       7.046   1.561  13.457  1.00 85.94           C
ATOM    247  OD1 ASP A  54       8.100   1.837  12.830  1.00 85.94           O
ATOM    248  OD2 ASP A  54       6.974   1.350  14.686  1.00 85.94           O
ATOM    249  N   HIS A  55       3.522   1.543  10.443  1.00 82.25           N
ATOM    250  CA  HIS A  55       2.506   0.910   9.607  1.00 82.25           C
ATOM    251  C   HIS A  55       2.703   1.250   8.125  1.00 82.25           C
ATOM    252  CB  HIS A  55       1.109   1.305  10.089  1.00 82.25           C
ATOM    253  O   HIS A  55       2.779   0.350   7.285  1.00 82.25           O
ATOM    254  CG  HIS A  55       0.031   0.574   9.331  1.00 82.25           C
ATOM    255  CD2 HIS A  55      -0.656   1.032   8.238  1.00 82.25           C
ATOM    256  ND1 HIS A  55      -0.418  -0.703   9.586  1.00 82.25           N
ATOM    257  CE1 HIS A  55      -1.369  -0.999   8.686  1.00 82.25           C
ATOM    258  NE2 HIS A  55      -1.543   0.026   7.849  1.00 82.25           N
ATOM    259  N   TYR A  56       2.845   2.539   7.805  1.00 85.62           N
ATOM    260  CA  TYR A  56       3.047   2.979   6.425  1.00 85.62           C
ATOM    261  C   TYR A  56       4.410   2.544   5.866  1.00 85.62           C
ATOM    262  CB  TYR A  56       2.825   4.492   6.328  1.00 85.62           C
ATOM    263  O   TYR A  56       4.487   2.201   4.686  1.00 85.62           O
ATOM    264  CG  TYR A  56       1.360   4.888   6.261  1.00 85.62           C
ATOM    265  CD1 TYR A  56       0.699   4.856   5.021  1.00 85.62           C
ATOM    266  CD2 TYR A  56       0.651   5.284   7.411  1.00 85.62           C
ATOM    267  CE1 TYR A  56      -0.653   5.235   4.922  1.00 85.62           C
ATOM    268  CE2 TYR A  56      -0.704   5.658   7.323  1.00 85.62           C
ATOM    269  OH  TYR A  56      -2.654   6.020   5.961  1.00 85.62           O
ATOM    270  CZ  TYR A  56      -1.356   5.641   6.073  1.00 85.62           C
ATOM    271  N   SER A  57       5.453   2.435   6.699  1.00 88.38           N
ATOM    272  CA  SER A  57       6.750   1.859   6.299  1.00 88.38           C
ATOM    273  C   SER A  57       6.641   0.387   5.910  1.00 88.38           C
ATOM    274  CB  SER A  57       7.781   1.959   7.422  1.00 88.38           C
ATOM    275  O   SER A  57       7.330  -0.062   4.998  1.00 88.38           O
ATOM    276  OG  SER A  57       8.027   3.309   7.696  1.00 88.38           O
ATOM    277  N   GLY A  58       5.754  -0.380   6.553  1.00 79.81           N
ATOM    278  CA  GLY A  58       5.467  -1.759   6.153  1.00 79.81           C
ATOM    279  C   GLY A  58       4.899  -1.850   4.733  1.00 79.81           C
ATOM    280  O   GLY A  58       5.343  -2.678   3.934  1.00 79.81           O
ATOM    281  N   ILE A  59       3.963  -0.959   4.391  1.00 79.81           N
ATOM    282  CA  ILE A  59       3.379  -0.874   3.043  1.00 79.81           C
ATOM    283  C   ILE A  59       4.444  -0.425   2.031  1.00 79.81           C
ATOM    284  CB  ILE A  59       2.147   0.061   3.028  1.00 79.81           C
ATOM    285  O   ILE A  59       4.621  -1.074   0.999  1.00 79.81           O
ATOM    286  CG1 ILE A  59       1.076  -0.382   4.053  1.00 79.81           C
ATOM    287  CG2 ILE A  59       1.535   0.105   1.612  1.00 79.81           C
ATOM    288  CD1 ILE A  59      -0.064   0.629   4.224  1.00 79.81           C
ATOM    289  N   GLN A  60       5.195   0.629   2.359  1.00 86.12           N
ATOM    290  CA  GLN A  60       6.285   1.173   1.546  1.00 86.12           C
ATOM    291  C   GLN A  60       7.345   0.106   1.236  1.00 86.12           C
ATOM    292  CB  GLN A  60       6.884   2.346   2.329  1.00 86.12           C
ATOM    293  O   GLN A  60       7.681  -0.124   0.075  1.00 86.12           O
ATOM    294  CG  GLN A  60       7.907   3.180   1.551  1.00 86.12           C
ATOM    295  CD  GLN A  60       8.498   4.277   2.439  1.00 86.12           C
ATOM    296  NE2 GLN A  60       9.024   5.353   1.909  1.00 86.12           N
ATOM    297  OE1 GLN A  60       8.492   4.182   3.655  1.00 86.12           O
ATOM    298  N   LYS A  61       7.776  -0.651   2.253  1.00 85.38           N
ATOM    299  CA  LYS A  61       8.694  -1.784   2.100  1.00 85.38           C
ATOM    300  C   LYS A  61       8.152  -2.838   1.142  1.00 85.38           C
ATOM    301  CB  LYS A  61       8.964  -2.389   3.481  1.00 85.38           C
ATOM    302  O   LYS A  61       8.895  -3.327   0.296  1.00 85.38           O
ATOM    303  CG  LYS A  61       9.882  -3.616   3.416  1.00 85.38           C
ATOM    304  CD  LYS A  61      10.207  -4.085   4.833  1.00 85.38           C
ATOM    305  CE  LYS A  61      11.091  -5.330   4.785  1.00 85.38           C
ATOM    306  NZ  LYS A  61      11.427  -5.768   6.160  1.00 85.38           N
ATOM    307  N   ASN A  62       6.881  -3.217   1.263  1.00 77.56           N
ATOM    308  CA  ASN A  62       6.280  -4.215   0.375  1.00 77.56           C
ATOM    309  C   ASN A  62       6.231  -3.723  -1.079  1.00 77.56           C
ATOM    310  CB  ASN A  62       4.881  -4.580   0.894  1.00 77.56           C
ATOM    311  O   ASN A  62       6.521  -4.493  -1.995  1.00 77.56           O
ATOM    312  CG  ASN A  62       4.915  -5.414   2.162  1.00 77.56           C
ATOM    313  ND2 ASN A  62       3.826  -5.449   2.892  1.00 77.56           N
ATOM    314  OD1 ASN A  62       5.889  -6.077   2.490  1.00 77.56           O
ATOM    315  N   MET A  63       5.916  -2.442  -1.287  1.00 83.12           N
ATOM    316  CA  MET A  63       5.946  -1.801  -2.603  1.00 83.12           C
ATOM    317  C   MET A  63       7.350  -1.818  -3.214  1.00 83.12           C
ATOM    318  CB  MET A  63       5.420  -0.365  -2.486  1.00 83.12           C
ATOM    319  O   MET A  63       7.524  -2.305  -4.333  1.00 83.12           O
ATOM    320  CG  MET A  63       3.903  -0.325  -2.267  1.00 83.12           C
ATOM    321  SD  MET A  63       3.232   1.320  -1.917  1.00 83.12           S
ATOM    322  CE  MET A  63       3.784   2.223  -3.380  1.00 83.12           C
ATOM    323  N   ASP A  64       8.356  -1.373  -2.463  1.00 89.00           N
ATOM    324  CA  ASP A  64       9.742  -1.329  -2.931  1.00 89.00           C
ATOM    325  C   ASP A  64      10.301  -2.737  -3.177  1.00 89.00           C
ATOM    326  CB  ASP A  64      10.593  -0.561  -1.912  1.00 89.00           C
ATOM    327  O   ASP A  64      10.975  -2.984  -4.176  1.00 89.00           O
ATOM    328  CG  ASP A  64      10.253   0.932  -1.856  1.00 89.00           C
ATOM    329  OD1 ASP A  64       9.827   1.504  -2.886  1.00 89.00           O
ATOM    330  OD2 ASP A  64      10.437   1.524  -0.777  1.00 89.00           O
ATOM    331  N   MET A  65       9.963  -3.714  -2.332  1.00 85.06           N
ATOM    332  CA  MET A  65      10.372  -5.106  -2.534  1.00 85.06           C
ATOM    333  C   MET A  65       9.705  -5.751  -3.753  1.00 85.06           C
ATOM    334  CB  MET A  65      10.104  -5.927  -1.267  1.00 85.06           C
ATOM    335  O   MET A  65      10.350  -6.544  -4.447  1.00 85.06           O
ATOM    336  CG  MET A  65      11.092  -5.573  -0.145  1.00 85.06           C
ATOM    337  SD  MET A  65      12.855  -5.840  -0.510  1.00 85.06           S
ATOM    338  CE  MET A  65      12.881  -7.632  -0.751  1.00 85.06           C
ATOM    339  N   GLN A  66       8.452  -5.401  -4.054  1.00 81.19           N
ATOM    340  CA  GLN A  66       7.771  -5.856  -5.265  1.00 81.19           C
ATOM    341  C   GLN A  66       8.444  -5.288  -6.521  1.00 81.19           C
ATOM    342  CB  GLN A  66       6.281  -5.479  -5.183  1.00 81.19           C
ATOM    343  O   GLN A  66       8.745  -6.045  -7.449  1.00 81.19           O
ATOM    344  CG  GLN A  66       5.466  -5.897  -6.417  1.00 81.19           C
ATOM    345  CD  GLN A  66       5.409  -7.405  -6.654  1.00 81.19           C
ATOM    346  NE2 GLN A  66       4.900  -7.830  -7.788  1.00 81.19           N
ATOM    347  OE1 GLN A  66       5.790  -8.236  -5.848  1.00 81.19           O
ATOM    348  N   LEU A  67       8.740  -3.986  -6.536  1.00 88.06           N
ATOM    349  CA  LEU A  67       9.463  -3.339  -7.633  1.00 88.06           C
ATOM    350  C   LEU A  67      10.874  -3.930  -7.805  1.00 88.06           C
ATOM    351  CB  LEU A  67       9.482  -1.826  -7.354  1.00 88.06           C
ATOM    352  O   LEU A  67      11.273  -4.292  -8.913  1.00 88.06           O
ATOM    353  CG  LEU A  67      10.191  -0.973  -8.421  1.00 88.06           C
ATOM    354  CD1 LEU A  67       9.619  -1.189  -9.826  1.00 88.06           C
ATOM    355  CD2 LEU A  67      10.027   0.500  -8.046  1.00 88.06           C
ATOM    356  N   ASN A  68      11.590  -4.146  -6.701  1.00 91.62           N
ATOM    357  CA  ASN A  68      12.904  -4.792  -6.680  1.00 91.62           C
ATOM    358  C   ASN A  68      12.850  -6.226  -7.245  1.00 91.62           C
ATOM    359  CB  ASN A  68      13.393  -4.759  -5.223  1.00 91.62           C
ATOM    360  O   ASN A  68      13.732  -6.640  -7.999  1.00 91.62           O
ATOM    361  CG  ASN A  68      14.798  -5.274  -4.991  1.00 91.62           C
ATOM    362  ND2 ASN A  68      15.075  -5.736  -3.791  1.00 91.62           N
ATOM    363  OD1 ASN A  68      15.684  -5.267  -5.825  1.00 91.62           O
ATOM    364  N   SER A  69      11.799  -6.992  -6.936  1.00 83.94           N
ATOM    365  CA  SER A  69      11.579  -8.335  -7.495  1.00 83.94           C
ATOM    366  C   SER A  69      11.356  -8.303  -9.015  1.00 83.94           C
ATOM    367  CB  SER A  69      10.385  -8.987  -6.794  1.00 83.94           C
ATOM    368  O   SER A  69      11.955  -9.092  -9.759  1.00 83.94           O
ATOM    369  OG  SER A  69      10.255 -10.331  -7.210  1.00 83.94           O
ATOM    370  N   GLN A  70      10.561  -7.344  -9.505  1.00 86.88           N
ATOM    371  CA  GLN A  70      10.350  -7.131 -10.941  1.00 86.88           C
ATOM    372  C   GLN A  70      11.657  -6.765 -11.653  1.00 86.88           C
ATOM    373  CB  GLN A  70       9.305  -6.030 -11.172  1.00 86.88           C
ATOM    374  O   GLN A  70      11.985  -7.354 -12.686  1.00 86.88           O
ATOM    375  CG  GLN A  70       7.889  -6.467 -10.778  1.00 86.88           C
ATOM    376  CD  GLN A  70       6.856  -5.363 -10.984  1.00 86.88           C
ATOM    377  NE2 GLN A  70       5.588  -5.657 -10.802  1.00 86.88           N
ATOM    378  OE1 GLN A  70       7.143  -4.234 -11.335  1.00 86.88           O
ATOM    379  N   LEU A  71      12.447  -5.858 -11.074  1.00 92.31           N
ATOM    380  CA  LEU A  71      13.744  -5.479 -11.624  1.00 92.31           C
ATOM    381  C   LEU A  71      14.727  -6.657 -11.647  1.00 92.31           C
ATOM    382  CB  LEU A  71      14.308  -4.300 -10.818  1.00 92.31           C
ATOM    383  O   LEU A  71      15.388  -6.891 -12.659  1.00 92.31           O
ATOM    384  CG  LEU A  71      15.710  -3.888 -11.297  1.00 92.31           C
ATOM    385  CD1 LEU A  71      15.719  -3.340 -12.723  1.00 92.31           C
ATOM    386  CD2 LEU A  71      16.308  -2.889 -10.326  1.00 92.31           C
ATOM    387  N   LYS A  72      14.822  -7.438 -10.565  1.00 90.06           N
ATOM    388  CA  LYS A  72      15.683  -8.632 -10.523  1.00 90.06           C
ATOM    389  C   LYS A  72      15.298  -9.645 -11.594  1.00 90.06           C
ATOM    390  CB  LYS A  72      15.616  -9.275  -9.135  1.00 90.06           C
ATOM    391  O   LYS A  72      16.180 -10.215 -12.236  1.00 90.06           O
ATOM    392  CG  LYS A  72      16.476  -8.497  -8.135  1.00 90.06           C
ATOM    393  CD  LYS A  72      16.309  -9.075  -6.729  1.00 90.06           C
ATOM    394  CE  LYS A  72      17.224  -8.299  -5.784  1.00 90.06           C
ATOM    395  NZ  LYS A  72      17.054  -8.724  -4.377  1.00 90.06           N
ATOM    396  N   THR A  73      14.000  -9.821 -11.831  1.00 89.81           N
ATOM    397  CA  THR A  73      13.491 -10.667 -12.918  1.00 89.81           C
ATOM    398  C   THR A  73      13.933 -10.130 -14.280  1.00 89.81           C
ATOM    399  CB  THR A  73      11.962 -10.781 -12.851  1.00 89.81           C
ATOM    400  O   THR A  73      14.465 -10.883 -15.093  1.00 89.81           O
ATOM    401  CG2 THR A  73      11.415 -11.738 -13.911  1.00 89.81           C
ATOM    402  OG1 THR A  73      11.586 -11.295 -11.594  1.00 89.81           O
ATOM    403  N   LEU A  74      13.805  -8.821 -14.512  1.00 90.31           N
ATOM    404  CA  LEU A  74      14.258  -8.167 -15.742  1.00 90.31           C
ATOM    405  C   LEU A  74      15.764  -8.369 -15.987  1.00 90.31           C
ATOM    406  CB  LEU A  74      13.914  -6.670 -15.638  1.00 90.31           C
ATOM    407  O   LEU A  74      16.174  -8.750 -17.084  1.00 90.31           O
ATOM    408  CG  LEU A  74      14.193  -5.890 -16.930  1.00 90.31           C
ATOM    409  CD1 LEU A  74      13.039  -6.070 -17.910  1.00 90.31           C
ATOM    410  CD2 LEU A  74      14.340  -4.405 -16.617  1.00 90.31           C
ATOM    411  N   ILE A  75      16.587  -8.146 -14.959  1.00 90.50           N
ATOM    412  CA  ILE A  75      18.043  -8.332 -15.018  1.00 90.50           C
ATOM    413  C   ILE A  75      18.382  -9.799 -15.302  1.00 90.50           C
ATOM    414  CB  ILE A  75      18.697  -7.834 -13.706  1.00 90.50           C
ATOM    415  O   ILE A  75      19.246 -10.084 -16.133  1.00 90.50           O
ATOM    416  CG1 ILE A  75      18.581  -6.296 -13.596  1.00 90.50           C
ATOM    417  CG2 ILE A  75      20.179  -8.257 -13.626  1.00 90.50           C
ATOM    418  CD1 ILE A  75      18.887  -5.763 -12.190  1.00 90.50           C
ATOM    419  N   HIS A  76      17.691 -10.738 -14.651  1.00 89.81           N
ATOM    420  CA  HIS A  76      17.876 -12.165 -14.889  1.00 89.81           C
ATOM    421  C   HIS A  76      17.571 -12.544 -16.344  1.00 89.81           C
ATOM    422  CB  HIS A  76      17.018 -12.972 -13.908  1.00 89.81           C
ATOM    423  O   HIS A  76      18.403 -13.185 -16.984  1.00 89.81           O
ATOM    424  CG  HIS A  76      17.154 -14.454 -14.133  1.00 89.81           C
ATOM    425  CD2 HIS A  76      16.255 -15.271 -14.764  1.00 89.81           C
ATOM    426  ND1 HIS A  76      18.247 -15.225 -13.809  1.00 89.81           N
ATOM    427  CE1 HIS A  76      18.010 -16.477 -14.231  1.00 89.81           C
ATOM    428  NE2 HIS A  76      16.809 -16.553 -14.820  1.00 89.81           N
ATOM    429  N   LEU A  77      16.436 -12.094 -16.891  1.00 88.31           N
ATOM    430  CA  LEU A  77      16.050 -12.358 -18.281  1.00 88.31           C
ATOM    431  C   LEU A  77      17.048 -11.759 -19.279  1.00 88.31           C
ATOM    432  CB  LEU A  77      14.635 -11.813 -18.535  1.00 88.31           C
ATOM    433  O   LEU A  77      17.449 -12.437 -20.222  1.00 88.31           O
ATOM    434  CG  LEU A  77      13.512 -12.583 -17.816  1.00 88.31           C
ATOM    435  CD1 LEU A  77      12.186 -11.856 -18.038  1.00 88.31           C
ATOM    436  CD2 LEU A  77      13.372 -14.020 -18.321  1.00 88.31           C
ATOM    437  N   LYS A  78      17.528 -10.534 -19.035  1.00 85.62           N
ATOM    438  CA  LYS A  78      18.579  -9.908 -19.854  1.00 85.62           C
ATOM    439  C   LYS A  78      19.884 -10.711 -19.825  1.00 85.62           C
ATOM    440  CB  LYS A  78      18.783  -8.466 -19.370  1.00 85.62           C
ATOM    441  O   LYS A  78      20.517 -10.913 -20.858  1.00 85.62           O
ATOM    442  CG  LYS A  78      19.717  -7.678 -20.298  1.00 85.62           C
ATOM    443  CD  LYS A  78      19.853  -6.232 -19.813  1.00 85.62           C
ATOM    444  CE  LYS A  78      20.719  -5.433 -20.789  1.00 85.62           C
ATOM    445  NZ  LYS A  78      20.795  -4.009 -20.390  1.00 85.62           N
ATOM    446  N   ASN A  79      20.279 -11.208 -18.655  1.00 85.88           N
ATOM    447  CA  ASN A  79      21.470 -12.044 -18.514  1.00 85.88           C
ATOM    448  C   ASN A  79      21.309 -13.412 -19.187  1.00 85.88           C
ATOM    449  CB  ASN A  79      21.792 -12.204 -17.021  1.00 85.88           C
ATOM    450  O   ASN A  79      22.277 -13.923 -19.748  1.00 85.88           O
ATOM    451  CG  ASN A  79      22.387 -10.951 -16.410  1.00 85.88           C
ATOM    452  ND2 ASN A  79      22.284 -10.795 -15.113  1.00 85.88           N
ATOM    453  OD1 ASN A  79      23.003 -10.133 -17.069  1.00 85.88           O
ATOM    454  N   LEU A  80      20.113 -14.001 -19.130  1.00 85.94           N
ATOM    455  CA  LEU A  80      19.802 -15.261 -19.798  1.00 85.94           C
ATOM    456  C   LEU A  80      19.826 -15.097 -21.322  1.00 85.94           C
ATOM    457  CB  LEU A  80      18.444 -15.776 -19.288  1.00 85.94           C
ATOM    458  O   LEU A  80      20.418 -15.935 -21.997  1.00 85.94           O
ATOM    459  CG  LEU A  80      18.063 -17.169 -19.823  1.00 85.94           C
ATOM    460  CD1 LEU A  80      19.028 -18.254 -19.336  1.00 85.94           C
ATOM    461  CD2 LEU A  80      16.656 -17.529 -19.350  1.00 85.94           C
ATOM    462  N   ASN A  81      19.274 -13.998 -21.848  1.00 83.94           N
ATOM    463  CA  ASN A  81      19.326 -13.643 -23.270  1.00 83.94           C
ATOM    464  C   ASN A  81      20.764 -13.647 -23.805  1.00 83.94           C
ATOM    465  CB  ASN A  81      18.674 -12.262 -23.446  1.00 83.94           C
ATOM    466  O   ASN A  81      21.046 -14.267 -24.822  1.00 83.94           O
ATOM    467  CG  ASN A  81      18.607 -11.839 -24.900  1.00 83.94           C
ATOM    468  ND2 ASN A  81      19.513 -11.014 -25.373  1.00 83.94           N
ATOM    469  OD1 ASN A  81      17.740 -12.272 -25.628  1.00 83.94           O
ATOM    470  N   ASN A  82      21.695 -13.040 -23.064  1.00 77.62           N
ATOM    471  CA  ASN A  82      23.105 -12.959 -23.458  1.00 77.62           C
ATOM    472  C   ASN A  82      23.858 -14.300 -23.385  1.00 77.62           C
ATOM    473  CB  ASN A  82      23.795 -11.922 -22.558  1.00 77.62           C
ATOM    474  O   ASN A  82      24.979 -14.395 -23.879  1.00 77.62           O
ATOM    475  CG  ASN A  82      23.286 -10.507 -22.753  1.00 77.62           C
ATOM    476  ND2 ASN A  82      23.639  -9.610 -21.864  1.00 77.62           N
ATOM    477  OD1 ASN A  82      22.580 -10.169 -23.686  1.00 77.62           O
ATOM    478  N   LYS A  83      23.294 -15.311 -22.714  1.00 79.69           N
ATOM    479  CA  LYS A  83      23.938 -16.611 -22.458  1.00 79.69           C
ATOM    480  C   LYS A  83      23.268 -17.780 -23.175  1.00 79.69           C
ATOM    481  CB  LYS A  83      23.969 -16.873 -20.946  1.00 79.69           C
ATOM    482  O   LYS A  83      23.778 -18.893 -23.093  1.00 79.69           O
ATOM    483  CG  LYS A  83      24.933 -15.938 -20.210  1.00 79.69           C
ATOM    484  CD  LYS A  83      24.900 -16.254 -18.712  1.00 79.69           C
ATOM    485  CE  LYS A  83      25.852 -15.318 -17.969  1.00 79.69           C
ATOM    486  NZ  LYS A  83      25.890 -15.634 -16.521  1.00 79.69           N
ATOM    487  N   SER A  84      22.126 -17.554 -23.815  1.00 77.31           N
ATOM    488  CA  SER A  84      21.334 -18.616 -24.432  1.00 77.31           C
ATOM    489  C   SER A  84      21.551 -18.629 -25.937  1.00 77.31           C
ATOM    490  CB  SER A  84      19.847 -18.451 -24.113  1.00 77.31           C
ATOM    491  O   SER A  84      21.381 -17.608 -26.597  1.00 77.31           O
ATOM    492  OG  SER A  84      19.656 -18.421 -22.712  1.00 77.31           O
ATOM    493  N   GLU A  85      21.857 -19.798 -26.493  1.00 78.56           N
ATOM    494  CA  GLU A  85      21.719 -20.026 -27.929  1.00 78.56           C
ATOM    495  C   GLU A  85      20.244 -20.289 -28.231  1.00 78.56           C
ATOM    496  CB  GLU A  85      22.601 -21.190 -28.396  1.00 78.56           C
ATOM    497  O   GLU A  85      19.645 -21.237 -27.719  1.00 78.56           O
ATOM    498  CG  GLU A  85      24.092 -20.822 -28.351  1.00 78.56           C
ATOM    499  CD  GLU A  85      25.008 -21.936 -28.883  1.00 78.56           C
ATOM    500  OE1 GLU A  85      26.240 -21.720 -28.850  1.00 78.56           O
ATOM    501  OE2 GLU A  85      24.488 -22.992 -29.312  1.00 78.56           O
ATOM    502  N   THR A  86      19.631 -19.425 -29.034  1.00 79.00           N
ATOM    503  CA  THR A  86      18.235 -19.583 -29.451  1.00 79.00           C
ATOM    504  C   THR A  86      18.113 -19.389 -30.957  1.00 79.00           C
ATOM    505  CB  THR A  86      17.261 -18.675 -28.674  1.00 79.00           C
ATOM    506  O   THR A  86      18.990 -18.801 -31.585  1.00 79.00           O
ATOM    507  CG2 THR A  86      17.610 -18.465 -27.198  1.00 79.00           C
ATOM    508  OG1 THR A  86      17.090 -17.419 -29.285  1.00 79.00           O
ATOM    509  N   ILE A  87      17.010 -19.862 -31.542  1.00 81.06           N
ATOM    510  CA  ILE A  87      16.710 -19.639 -32.966  1.00 81.06           C
ATOM    511  C   ILE A  87      16.395 -18.171 -33.290  1.00 81.06           C
ATOM    512  CB  ILE A  87      15.557 -20.551 -33.440  1.00 81.06           C
ATOM    513  O   ILE A  87      16.354 -17.800 -34.460  1.00 81.06           O
ATOM    514  CG1 ILE A  87      14.231 -20.239 -32.706  1.00 81.06           C
ATOM    515  CG2 ILE A  87      15.964 -22.029 -33.298  1.00 81.06           C
ATOM    516  CD1 ILE A  87      13.021 -20.990 -33.270  1.00 81.06           C
ATOM    517  N   TYR A  88      16.143 -17.348 -32.271  1.00 77.81           N
ATOM    518  CA  TYR A  88      15.815 -15.941 -32.427  1.00 77.81           C
ATOM    519  C   TYR A  88      17.050 -15.075 -32.197  1.00 77.81           C
ATOM    520  CB  TYR A  88      14.689 -15.554 -31.469  1.00 77.81           C
ATOM    521  O   TYR A  88      17.827 -15.300 -31.269  1.00 77.81           O
ATOM    522  CG  TYR A  88      13.409 -16.351 -31.648  1.00 77.81           C
ATOM    523  CD1 TYR A  88      12.585 -16.116 -32.765  1.00 77.81           C
ATOM    524  CD2 TYR A  88      13.054 -17.340 -30.708  1.00 77.81           C
ATOM    525  CE1 TYR A  88      11.416 -16.878 -32.954  1.00 77.81           C
ATOM    526  CE2 TYR A  88      11.885 -18.104 -30.893  1.00 77.81           C
ATOM    527  OH  TYR A  88       9.956 -18.633 -32.221  1.00 77.81           O
ATOM    528  CZ  TYR A  88      11.069 -17.878 -32.024  1.00 77.81           C
ATOM    529  N   THR A  89      17.202 -14.050 -33.028  1.00 70.50           N
ATOM    530  CA  THR A  89      18.167 -12.973 -32.805  1.00 70.50           C
ATOM    531  C   THR A  89      17.576 -12.040 -31.746  1.00 70.50           C
ATOM    532  CB  THR A  89      18.468 -12.226 -34.119  1.00 70.50           C
ATOM    533  O   THR A  89      16.504 -11.485 -31.969  1.00 70.50           O
ATOM    534  CG2 THR A  89      19.887 -11.666 -34.128  1.00 70.50           C
ATOM    535  OG1 THR A  89      18.373 -13.091 -35.235  1.00 70.50           O
ATOM    536  N   ASP A  90      18.227 -11.929 -30.586  1.00 72.06           N
ATOM    537  CA  ASP A  90      17.773 -11.144 -29.425  1.00 72.06           C
ATOM    538  C   ASP A  90      16.358 -11.506 -28.923  1.00 72.06           C
ATOM    539  CB  ASP A  90      17.946  -9.643 -29.702  1.00 72.06           C
ATOM    540  O   ASP A  90      15.438 -10.686 -28.991  1.00 72.06           O
ATOM    541  CG  ASP A  90      19.392  -9.289 -30.036  1.00 72.06           C
ATOM    542  OD1 ASP A  90      20.281  -9.777 -29.301  1.00 72.06           O
ATOM    543  OD2 ASP A  90      19.598  -8.527 -31.007  1.00 72.06           O
ATOM    544  N   PRO A  91      16.151 -12.729 -28.389  1.00 77.38           N
ATOM    545  CA  PRO A  91      14.835 -13.183 -27.938  1.00 77.38           C
ATOM    546  C   PRO A  91      14.218 -12.324 -26.825  1.00 77.38           C
ATOM    547  CB  PRO A  91      15.030 -14.632 -27.472  1.00 77.38           C
ATOM    548  O   PRO A  91      13.021 -12.430 -26.550  1.00 77.38           O
ATOM    549  CG  PRO A  91      16.517 -14.719 -27.143  1.00 77.38           C
ATOM    550  CD  PRO A  91      17.146 -13.765 -28.157  1.00 77.38           C
ATOM    551  N   PHE A  92      15.017 -11.489 -26.167  1.00 83.75           N
ATOM    552  CA  PHE A  92      14.563 -10.547 -25.164  1.00 83.75           C
ATOM    553  C   PHE A  92      15.424  -9.283 -25.171  1.00 83.75           C
ATOM    554  CB  PHE A  92      14.624 -11.259 -23.810  1.00 83.75           C
ATOM    555  O   PHE A  92      16.618  -9.330 -24.867  1.00 83.75           O
ATOM    556  CG  PHE A  92      14.215 -10.391 -22.648  1.00 83.75           C
ATOM    557  CD1 PHE A  92      15.187  -9.679 -21.920  1.00 83.75           C
ATOM    558  CD2 PHE A  92      12.857 -10.293 -22.305  1.00 83.75           C
ATOM    559  CE1 PHE A  92      14.797  -8.872 -20.839  1.00 83.75           C
ATOM    560  CE2 PHE A  92      12.468  -9.494 -21.221  1.00 83.75           C
ATOM    561  CZ  PHE A  92      13.438  -8.787 -20.494  1.00 83.75           C
ATOM    562  N   THR A  93      14.804  -8.127 -25.414  1.00 86.12           N
ATOM    563  CA  THR A  93      15.441  -6.830 -25.152  1.00 86.12           C
ATOM    564  C   THR A  93      14.622  -6.008 -24.172  1.00 86.12           C
ATOM    565  CB  THR A  93      15.792  -6.031 -26.417  1.00 86.12           C
ATOM    566  O   THR A  93      13.396  -6.103 -24.109  1.00 86.12           O
ATOM    567  CG2 THR A  93      16.545  -6.852 -27.458  1.00 86.12           C
ATOM    568  OG1 THR A  93      14.664  -5.496 -27.045  1.00 86.12           O
ATOM    569  N   ALA A  94      15.323  -5.206 -23.376  1.00 89.75           N
ATOM    570  CA  ALA A  94      14.724  -4.273 -22.442  1.00 89.75           C
ATOM    571  C   ALA A  94      15.275  -2.873 -22.717  1.00 89.75           C
ATOM    572  CB  ALA A  94      14.978  -4.760 -21.015  1.00 89.75           C
ATOM    573  O   ALA A  94      16.489  -2.684 -22.812  1.00 89.75           O
ATOM    574  N   GLU A  95      14.371  -1.911 -22.850  1.00 91.94           N
ATOM    575  CA  GLU A  95      14.665  -0.524 -23.193  1.00 91.94           C
ATOM    576  C   GLU A  95      13.961   0.393 -22.199  1.00 91.94           C
ATOM    577  CB  GLU A  95      14.191  -0.204 -24.621  1.00 91.94           C
ATOM    578  O   GLU A  95      12.757   0.284 -21.959  1.00 91.94           O
ATOM    579  CG  GLU A  95      14.980  -0.948 -25.711  1.00 91.94           C
ATOM    580  CD  GLU A  95      14.423  -0.734 -27.133  1.00 91.94           C
ATOM    581  OE1 GLU A  95      15.038  -1.288 -28.070  1.00 91.94           O
ATOM    582  OE2 GLU A  95      13.368  -0.069 -27.305  1.00 91.94           O
ATOM    583  N   PHE A  96      14.708   1.325 -21.632  1.00 91.75           N
ATOM    584  CA  PHE A  96      14.166   2.440 -20.885  1.00 91.75           C
ATOM    585  C   PHE A  96      13.813   3.558 -21.855  1.00 91.75           C
ATOM    586  CB  PHE A  96      15.203   2.895 -19.873  1.00 91.75           C
ATOM    587  O   PHE A  96      14.688   4.080 -22.541  1.00 91.75           O
ATOM    588  CG  PHE A  96      14.769   4.080 -19.045  1.00 91.75           C
ATOM    589  CD1 PHE A  96      15.489   5.287 -19.097  1.00 91.75           C
ATOM    590  CD2 PHE A  96      13.646   3.966 -18.208  1.00 91.75           C
ATOM    591  CE1 PHE A  96      15.090   6.376 -18.305  1.00 91.75           C
ATOM    592  CE2 PHE A  96      13.241   5.059 -17.432  1.00 91.75           C
ATOM    593  CZ  PHE A  96      13.965   6.262 -17.472  1.00 91.75           C
ATOM    594  N   LYS A  97      12.535   3.919 -21.925  1.00 91.44           N
ATOM    595  CA  LYS A  97      12.048   5.053 -22.702  1.00 91.44           C
ATOM    596  C   LYS A  97      11.793   6.223 -21.762  1.00 91.44           C
ATOM    597  CB  LYS A  97      10.798   4.651 -23.493  1.00 91.44           C
ATOM    598  O   LYS A  97      11.029   6.078 -20.804  1.00 91.44           O
ATOM    599  CG  LYS A  97      10.409   5.762 -24.478  1.00 91.44           C
ATOM    600  CD  LYS A  97       9.090   5.454 -25.188  1.00 91.44           C
ATOM    601  CE  LYS A  97       8.728   6.650 -26.072  1.00 91.44           C
ATOM    602  NZ  LYS A  97       7.277   6.867 -26.274  1.00 91.44           N
ATOM    603  N   TYR A  98      12.389   7.364 -22.086  1.00 88.81           N
ATOM    604  CA  TYR A  98      12.216   8.600 -21.338  1.00 88.81           C
ATOM    605  C   TYR A  98      11.961   9.791 -22.259  1.00 88.81           C
ATOM    606  CB  TYR A  98      13.393   8.831 -20.387  1.00 88.81           C
ATOM    607  O   TYR A  98      12.421   9.828 -23.406  1.00 88.81           O
ATOM    608  CG  TYR A  98      14.734   9.024 -21.067  1.00 88.81           C
ATOM    609  CD1 TYR A  98      15.486   7.913 -21.498  1.00 88.81           C
ATOM    610  CD2 TYR A  98      15.231  10.324 -21.258  1.00 88.81           C
ATOM    611  CE1 TYR A  98      16.743   8.100 -22.104  1.00 88.81           C
ATOM    612  CE2 TYR A  98      16.484  10.517 -21.863  1.00 88.81           C
ATOM    613  OH  TYR A  98      18.462   9.602 -22.859  1.00 88.81           O
ATOM    614  CZ  TYR A  98      17.250   9.405 -22.273  1.00 88.81           C
ATOM    615  N   GLU A  99      11.209  10.756 -21.743  1.00 86.75           N
ATOM    616  CA  GLU A  99      10.801  11.955 -22.467  1.00 86.75           C
ATOM    617  C   GLU A  99      11.058  13.211 -21.638  1.00 86.75           C
ATOM    618  CB  GLU A  99       9.338  11.805 -22.889  1.00 86.75           C
ATOM    619  O   GLU A  99      10.859  13.204 -20.424  1.00 86.75           O
ATOM    620  CG  GLU A  99       8.865  12.939 -23.807  1.00 86.75           C
ATOM    621  CD  GLU A  99       7.589  12.554 -24.567  1.00 86.75           C
ATOM    622  OE1 GLU A  99       6.667  13.386 -24.674  1.00 86.75           O
ATOM    623  OE2 GLU A  99       7.580  11.431 -25.123  1.00 86.75           O
ATOM    624  N   TYR A 100      11.536  14.274 -22.289  1.00 82.50           N
ATOM    625  CA  TYR A 100      11.842  15.540 -21.628  1.00 82.50           C
ATOM    626  C   TYR A 100      11.697  16.750 -22.546  1.00 82.50           C
ATOM    627  CB  TYR A 100      13.258  15.490 -21.044  1.00 82.50           C
ATOM    628  O   TYR A 100      11.961  16.684 -23.748  1.00 82.50           O
ATOM    629  CG  TYR A 100      14.395  15.348 -22.052  1.00 82.50           C
ATOM    630  CD1 TYR A 100      14.832  14.071 -22.454  1.00 82.50           C
ATOM    631  CD2 TYR A 100      15.000  16.494 -22.606  1.00 82.50           C
ATOM    632  CE1 TYR A 100      15.868  13.940 -23.399  1.00 82.50           C
ATOM    633  CE2 TYR A 100      16.046  16.371 -23.542  1.00 82.50           C
ATOM    634  OH  TYR A 100      17.455  14.960 -24.882  1.00 82.50           O
ATOM    635  CZ  TYR A 100      16.478  15.088 -23.944  1.00 82.50           C
ATOM    636  N   SER A 101      11.362  17.888 -21.942  1.00 79.38           N
ATOM    637  CA  SER A 101      11.355  19.193 -22.599  1.00 79.38           C
ATOM    638  C   SER A 101      12.775  19.760 -22.714  1.00 79.38           C
ATOM    639  CB  SER A 101      10.450  20.159 -21.825  1.00 79.38           C
ATOM    640  O   SER A 101      13.568  19.723 -21.767  1.00 79.38           O
ATOM    641  OG  SER A 101       9.133  19.651 -21.774  1.00 79.38           O
ATOM    642  N   SER A 102      13.112  20.321 -23.869  1.00 74.44           N
ATOM    643  CA  SER A 102      14.313  21.135 -24.080  1.00 74.44           C
ATOM    644  C   SER A 102      13.963  22.377 -24.881  1.00 74.44           C
ATOM    645  CB  SER A 102      15.399  20.352 -24.817  1.00 74.44           C
ATOM    646  O   SER A 102      13.076  22.324 -25.728  1.00 74.44           O
ATOM    647  OG  SER A 102      14.965  19.993 -26.108  1.00 74.44           O
ATOM    648  N   TRP A 103      14.686  23.471 -24.677  1.00 69.69           N
ATOM    649  CA  TRP A 103      14.533  24.658 -25.506  1.00 69.69           C
ATOM    650  C   TRP A 103      15.531  24.609 -26.669  1.00 69.69           C
ATOM    651  CB  TRP A 103      14.600  25.894 -24.610  1.00 69.69           C
ATOM    652  O   TRP A 103      16.717  24.344 -26.489  1.00 69.69           O
ATOM    653  CG  TRP A 103      14.318  27.188 -25.285  1.00 69.69           C
ATOM    654  CD1 TRP A 103      15.213  28.026 -25.852  1.00 69.69           C
ATOM    655  CD2 TRP A 103      13.022  27.826 -25.410  1.00 69.69           C
ATOM    656  CE2 TRP A 103      13.197  29.080 -26.059  1.00 69.69           C
ATOM    657  CE3 TRP A 103      11.721  27.471 -25.006  1.00 69.69           C
ATOM    658  NE1 TRP A 103      14.553  29.149 -26.317  1.00 69.69           N
ATOM    659  CH2 TRP A 103      10.827  29.552 -25.908  1.00 69.69           C
ATOM    660  CZ2 TRP A 103      12.120  29.946 -26.295  1.00 69.69           C
ATOM    661  CZ3 TRP A 103      10.631  28.320 -25.262  1.00 69.69           C
ATOM    662  N   GLN A 104      15.047  24.790 -27.892  1.00 67.44           N
ATOM    663  CA  GLN A 104      15.888  24.815 -29.083  1.00 67.44           C
ATOM    664  C   GLN A 104      15.330  25.851 -30.060  1.00 67.44           C
ATOM    665  CB  GLN A 104      16.016  23.400 -29.678  1.00 67.44           C
ATOM    666  O   GLN A 104      14.130  25.886 -30.334  1.00 67.44           O
ATOM    667  CG  GLN A 104      17.101  23.356 -30.763  1.00 67.44           C
ATOM    668  CD  GLN A 104      17.428  21.958 -31.278  1.00 67.44           C
ATOM    669  NE2 GLN A 104      18.275  21.868 -32.277  1.00 67.44           N
ATOM    670  OE1 GLN A 104      16.964  20.933 -30.806  1.00 67.44           O
ATOM    671  N   ASP A 105      16.211  26.734 -30.533  1.00 70.62           N
ATOM    672  CA  ASP A 105      15.928  27.734 -31.569  1.00 70.62           C
ATOM    673  C   ASP A 105      14.700  28.623 -31.286  1.00 70.62           C
ATOM    674  CB  ASP A 105      15.943  27.055 -32.951  1.00 70.62           C
ATOM    675  O   ASP A 105      13.939  28.974 -32.183  1.00 70.62           O
ATOM    676  CG  ASP A 105      17.236  26.259 -33.188  1.00 70.62           C
ATOM    677  OD1 ASP A 105      18.284  26.658 -32.624  1.00 70.62           O
ATOM    678  OD2 ASP A 105      17.170  25.214 -33.872  1.00 70.62           O
ATOM    679  N   GLY A 106      14.499  29.002 -30.017  1.00 73.50           N
ATOM    680  CA  GLY A 106      13.403  29.888 -29.608  1.00 73.50           C
ATOM    681  C   GLY A 106      12.064  29.186 -29.354  1.00 73.50           C
ATOM    682  O   GLY A 106      11.042  29.865 -29.270  1.00 73.50           O
ATOM    683  N   SER A 107      12.054  27.854 -29.224  1.00 76.19           N
ATOM    684  CA  SER A 107      10.850  27.068 -28.929  1.00 76.19           C
ATOM    685  C   SER A 107      11.117  25.903 -27.969  1.00 76.19           C
ATOM    686  CB  SER A 107      10.244  26.553 -30.240  1.00 76.19           C
ATOM    687  O   SER A 107      12.211  25.335 -27.954  1.00 76.19           O
ATOM    688  OG  SER A 107      11.106  25.630 -30.885  1.00 76.19           O
ATOM    689  N   THR A 108      10.106  25.518 -27.183  1.00 79.88           N
ATOM    690  CA  THR A 108      10.131  24.275 -26.399  1.00 79.88           C
ATOM    691  C   THR A 108       9.886  23.089 -27.327  1.00 79.88           C
ATOM    692  CB  THR A 108       9.081  24.265 -25.274  1.00 79.88           C
ATOM    693  O   THR A 108       8.882  23.052 -28.037  1.00 79.88           O
ATOM    694  CG2 THR A 108       9.234  23.061 -24.343  1.00 79.88           C
ATOM    695  OG1 THR A 108       9.221  25.403 -24.460  1.00 79.88           O
ATOM    696  N   GLN A 109      10.780  22.106 -27.292  1.00 79.25           N
ATOM    697  CA  GLN A 109      10.653  20.835 -27.996  1.00 79.25           C
ATOM    698  C   GLN A 109      10.650  19.673 -27.011  1.00 79.25           C
ATOM    699  CB  GLN A 109      11.790  20.644 -29.006  1.00 79.25           C
ATOM    700  O   GLN A 109      11.422  19.650 -26.050  1.00 79.25           O
ATOM    701  CG  GLN A 109      11.800  21.722 -30.097  1.00 79.25           C
ATOM    702  CD  GLN A 109      12.769  21.402 -31.230  1.00 79.25           C
ATOM    703  NE2 GLN A 109      13.032  22.352 -32.099  1.00 79.25           N
ATOM    704  OE1 GLN A 109      13.290  20.307 -31.371  1.00 79.25           O
ATOM    705  N   THR A 110       9.825  18.674 -27.300  1.00 82.69           N
ATOM    706  CA  THR A 110       9.779  17.429 -26.543  1.00 82.69           C
ATOM    707  C   THR A 110      10.676  16.389 -27.201  1.00 82.69           C
ATOM    708  CB  THR A 110       8.342  16.931 -26.419  1.00 82.69           C
ATOM    709  O   THR A 110      10.502  16.050 -28.371  1.00 82.69           O
ATOM    710  CG2 THR A 110       8.264  15.769 -25.457  1.00 82.69           C
ATOM    711  OG1 THR A 110       7.526  17.940 -25.876  1.00 82.69           O
ATOM    712  N   ASN A 111      11.656  15.889 -26.453  1.00 82.62           N
ATOM    713  CA  ASN A 111      12.605  14.886 -26.913  1.00 82.62           C
ATOM    714  C   ASN A 111      12.297  13.534 -26.286  1.00 82.62           C
ATOM    715  CB  ASN A 111      14.033  15.321 -26.568  1.00 82.62           C
ATOM    716  O   ASN A 111      12.316  13.391 -25.066  1.00 82.62           O
ATOM    717  CG  ASN A 111      14.566  16.312 -27.571  1.00 82.62           C
ATOM    718  ND2 ASN A 111      14.344  17.580 -27.368  1.00 82.62           N
ATOM    719  OD1 ASN A 111      15.200  15.936 -28.543  1.00 82.62           O
ATOM    720  N   THR A 112      12.123  12.526 -27.134  1.00 86.88           N
ATOM    721  CA  THR A 112      11.962  11.134 -26.718  1.00 86.88           C
ATOM    722  C   THR A 112      13.244  10.357 -27.008  1.00 86.88           C
ATOM    723  CB  THR A 112      10.775  10.500 -27.444  1.00 86.88           C
ATOM    724  O   THR A 112      13.775  10.404 -28.123  1.00 86.88           O
ATOM    725  CG2 THR A 112      10.440   9.125 -26.898  1.00 86.88           C
ATOM    726  OG1 THR A 112       9.606  11.288 -27.370  1.00 86.88           O
ATOM    727  N   LYS A 113      13.753   9.623 -26.018  1.00 89.12           N
ATOM    728  CA  LYS A 113      14.969   8.805 -26.136  1.00 89.12           C
ATOM    729  C   LYS A 113      14.753   7.415 -25.542  1.00 89.12           C
ATOM    730  CB  LYS A 113      16.140   9.524 -25.446  1.00 89.12           C
ATOM    731  O   LYS A 113      13.828   7.188 -24.762  1.00 89.12           O
ATOM    732  CG  LYS A 113      16.564  10.868 -26.063  1.00 89.12           C
ATOM    733  CD  LYS A 113      17.139  10.751 -27.481  1.00 89.12           C
ATOM    734  CE  LYS A 113      17.508  12.152 -27.981  1.00 89.12           C
ATOM    735  NZ  LYS A 113      17.939  12.141 -29.399  1.00 89.12           N
ATOM    736  N   THR A 114      15.622   6.489 -25.932  1.00 89.50           N
ATOM    737  CA  THR A 114      15.661   5.122 -25.408  1.00 89.50           C
ATOM    738  C   THR A 114      17.073   4.758 -24.973  1.00 89.50           C
ATOM    739  CB  THR A 114      15.154   4.085 -26.420  1.00 89.50           C
ATOM    740  O   THR A 114      18.034   5.125 -25.649  1.00 89.50           O
ATOM    741  CG2 THR A 114      13.663   4.250 -26.711  1.00 89.50           C
ATOM    742  OG1 THR A 114      15.846   4.218 -27.641  1.00 89.50           O
ATOM    743  N   ASP A 115      17.194   4.004 -23.886  1.00 88.25           N
ATOM    744  CA  ASP A 115      18.453   3.433 -23.413  1.00 88.25           C
ATOM    745  C   ASP A 115      18.280   1.942 -23.098  1.00 88.25           C
ATOM    746  CB  ASP A 115      18.964   4.214 -22.190  1.00 88.25           C
ATOM    747  O   ASP A 115      17.348   1.548 -22.403  1.00 88.25           O
ATOM    748  CG  ASP A 115      20.460   3.980 -21.943  1.00 88.25           C
ATOM    749  OD1 ASP A 115      20.990   2.962 -22.441  1.00 88.25           O
ATOM    750  OD2 ASP A 115      21.113   4.888 -21.376  1.00 88.25           O
ATOM    751  N   SER A 116      19.168   1.100 -23.617  1.00 86.06           N
ATOM    752  CA  SER A 116      19.198  -0.346 -23.364  1.00 86.06           C
ATOM    753  C   SER A 116      20.389  -0.768 -22.492  1.00 86.06           C
ATOM    754  CB  SER A 116      19.180  -1.088 -24.701  1.00 86.06           C
ATOM    755  O   SER A 116      20.521  -1.942 -22.122  1.00 86.06           O
ATOM    756  OG  SER A 116      20.289  -0.709 -25.497  1.00 86.06           O
ATOM    757  N   GLN A 117      21.264   0.169 -22.118  1.00 85.00           N
ATOM    758  CA  GLN A 117      22.479  -0.072 -21.343  1.00 85.00           C
ATOM    759  C   GLN A 117      22.230   0.119 -19.847  1.00 85.00           C
ATOM    760  CB  GLN A 117      23.628   0.800 -21.859  1.00 85.00           C
ATOM    761  O   GLN A 117      22.613   1.105 -19.230  1.00 85.00           O
ATOM    762  CG  GLN A 117      24.004   0.446 -23.303  1.00 85.00           C
ATOM    763  CD  GLN A 117      25.279   1.147 -23.753  1.00 85.00           C
ATOM    764  NE2 GLN A 117      26.020   0.564 -24.670  1.00 85.00           N
ATOM    765  OE1 GLN A 117      25.651   2.217 -23.304  1.00 85.00           O
ATOM    766  N   PHE A 118      21.590  -0.876 -19.242  1.00 89.25           N
ATOM    767  CA  PHE A 118      21.384  -0.904 -17.795  1.00 89.25           C
ATOM    768  C   PHE A 118      22.663  -1.309 -17.064  1.00 89.25           C
ATOM    769  CB  PHE A 118      20.233  -1.851 -17.448  1.00 89.25           C
ATOM    770  O   PHE A 118      23.165  -2.416 -17.272  1.00 89.25           O
ATOM    771  CG  PHE A 118      18.929  -1.600 -18.173  1.00 89.25           C
ATOM    772  CD1 PHE A 118      18.615  -0.339 -18.723  1.00 89.25           C
ATOM    773  CD2 PHE A 118      18.011  -2.657 -18.289  1.00 89.25           C
ATOM    774  CE1 PHE A 118      17.419  -0.162 -19.433  1.00 89.25           C
ATOM    775  CE2 PHE A 118      16.799  -2.460 -18.968  1.00 89.25           C
ATOM    776  CZ  PHE A 118      16.506  -1.218 -19.551  1.00 89.25           C
ATOM    777  N   GLN A 119      23.141  -0.442 -16.175  1.00 92.75           N
ATOM    778  CA  GLN A 119      24.177  -0.765 -15.202  1.00 92.75           C
ATOM    779  C   GLN A 119      23.516  -1.039 -13.853  1.00 92.75           C
ATOM    780  CB  GLN A 119      25.183   0.390 -15.133  1.00 92.75           C
ATOM    781  O   GLN A 119      22.961  -0.132 -13.243  1.00 92.75           O
ATOM    782  CG  GLN A 119      26.271   0.148 -14.074  1.00 92.75           C
ATOM    783  CD  GLN A 119      27.267   1.297 -13.971  1.00 92.75           C
ATOM    784  NE2 GLN A 119      28.228   1.206 -13.080  1.00 92.75           N
ATOM    785  OE1 GLN A 119      27.216   2.288 -14.677  1.00 92.75           O
ATOM    786  N   THR A 120      23.575  -2.283 -13.387  1.00 94.56           N
ATOM    787  CA  THR A 120      23.051  -2.655 -12.070  1.00 94.56           C
ATOM    788  C   THR A 120      23.936  -2.109 -10.954  1.00 94.56           C
ATOM    789  CB  THR A 120      22.914  -4.176 -11.942  1.00 94.56           C
ATOM    790  O   THR A 120      25.160  -2.226 -11.017  1.00 94.56           O
ATOM    791  CG2 THR A 120      22.218  -4.598 -10.653  1.00 94.56           C
ATOM    792  OG1 THR A 120      22.127  -4.666 -13.007  1.00 94.56           O
ATOM    793  N   ILE A 121      23.307  -1.558  -9.922  1.00 95.75           N
ATOM    794  CA  ILE A 121      23.946  -1.103  -8.687  1.00 95.75           C
ATOM    795  C   ILE A 121      23.178  -1.650  -7.476  1.00 95.75           C
ATOM    796  CB  ILE A 121      24.090   0.440  -8.665  1.00 95.75           C
ATOM    797  O   ILE A 121      22.047  -2.123  -7.602  1.00 95.75           O
ATOM    798  CG1 ILE A 121      22.719   1.145  -8.668  1.00 95.75           C
ATOM    799  CG2 ILE A 121      24.978   0.908  -9.833  1.00 95.75           C
ATOM    800  CD1 ILE A 121      22.781   2.668  -8.515  1.00 95.75           C
ATOM    801  N   ASN A 122      23.805  -1.599  -6.304  1.00 95.25           N
ATOM    802  CA  ASN A 122      23.104  -1.779  -5.037  1.00 95.25           C
ATOM    803  C   ASN A 122      22.743  -0.404  -4.493  1.00 95.25           C
ATOM    804  CB  ASN A 122      23.981  -2.550  -4.044  1.00 95.25           C
ATOM    805  O   ASN A 122      23.540   0.527  -4.616  1.00 95.25           O
ATOM    806  CG  ASN A 122      24.232  -3.983  -4.464  1.00 95.25           C
ATOM    807  ND2 ASN A 122      25.378  -4.518  -4.116  1.00 95.25           N
ATOM    808  OD1 ASN A 122      23.424  -4.653  -5.087  1.00 95.25           O
ATOM    809  N   ASN A 123      21.569  -0.307  -3.890  1.00 95.19           N
ATOM    810  CA  ASN A 123      21.077   0.928  -3.316  1.00 95.19           C
ATOM    811  C   ASN A 123      20.391   0.654  -1.971  1.00 95.19           C
ATOM    812  CB  ASN A 123      20.164   1.585  -4.358  1.00 95.19           C
ATOM    813  O   ASN A 123      19.941  -0.467  -1.711  1.00 95.19           O
ATOM    814  CG  ASN A 123      19.770   2.987  -3.968  1.00 95.19           C
ATOM    815  ND2 ASN A 123      18.670   3.440  -4.495  1.00 95.19           N
ATOM    816  OD1 ASN A 123      20.452   3.661  -3.213  1.00 95.19           O
ATOM    817  N   THR A 124      20.327   1.684  -1.138  1.00 96.44           N
ATOM    818  CA  THR A 124      19.645   1.670   0.152  1.00 96.44           C
ATOM    819  C   THR A 124      18.477   2.638   0.073  1.00 96.44           C
ATOM    820  CB  THR A 124      20.589   2.061   1.291  1.00 96.44           C
ATOM    821  O   THR A 124      18.653   3.755  -0.397  1.00 96.44           O
ATOM    822  CG2 THR A 124      19.916   1.927   2.650  1.00 96.44           C
ATOM    823  OG1 THR A 124      21.700   1.193   1.329  1.00 96.44           O
ATOM    824  N   VAL A 125      17.307   2.188   0.515  1.00 95.81           N
ATOM    825  CA  VAL A 125      16.073   2.978   0.543  1.00 95.81           C
ATOM    826  C   VAL A 125      15.688   3.223   1.993  1.00 95.81           C
ATOM    827  CB  VAL A 125      14.952   2.252  -0.217  1.00 95.81           C
ATOM    828  O   VAL A 125      15.532   2.259   2.753  1.00 95.81           O
ATOM    829  CG1 VAL A 125      13.579   2.915  -0.067  1.00 95.81           C
ATOM    830  CG2 VAL A 125      15.288   2.135  -1.706  1.00 95.81           C
ATOM    831  N   THR A 126      15.523   4.488   2.367  1.00 97.12           N
ATOM    832  CA  THR A 126      15.078   4.899   3.702  1.00 97.12           C
ATOM    833  C   THR A 126      13.555   4.985   3.754  1.00 97.12           C
ATOM    834  CB  THR A 126      15.723   6.223   4.129  1.00 97.12           C
ATOM    835  O   THR A 126      12.918   5.721   3.006  1.00 97.12           O
ATOM    836  CG2 THR A 126      15.377   6.595   5.572  1.00 97.12           C
ATOM    837  OG1 THR A 126      17.125   6.094   4.073  1.00 97.12           O
ATOM    838  N   LEU A 127      12.953   4.231   4.668  1.00 95.50           N
ATOM    839  CA  LEU A 127      11.509   4.175   4.869  1.00 95.50           C
ATOM    840  C   LEU A 127      11.015   5.324   5.763  1.00 95.50           C
ATOM    841  CB  LEU A 127      11.131   2.793   5.431  1.00 95.50           C
ATOM    842  O   LEU A 127      11.794   6.007   6.427  1.00 95.50           O
ATOM    843  CG  LEU A 127      11.602   1.592   4.586  1.00 95.50           C
ATOM    844  CD1 LEU A 127      11.146   0.296   5.258  1.00 95.50           C
ATOM    845  CD2 LEU A 127      11.029   1.599   3.168  1.00 95.50           C
ATOM    846  N   LEU A 128       9.696   5.514   5.823  1.00 94.88           N
ATOM    847  CA  LEU A 128       9.036   6.586   6.582  1.00 94.88           C
ATOM    848  C   LEU A 128       9.341   6.573   8.088  1.00 94.88           C
ATOM    849  CB  LEU A 128       7.518   6.483   6.357  1.00 94.88           C
ATOM    850  O   LEU A 128       9.327   7.624   8.720  1.00 94.88           O
ATOM    851  CG  LEU A 128       7.061   6.963   4.972  1.00 94.88           C
ATOM    852  CD1 LEU A 128       5.617   6.525   4.746  1.00 94.88           C
ATOM    853  CD2 LEU A 128       7.135   8.485   4.852  1.00 94.88           C
ATOM    854  N   ASN A 129       9.639   5.411   8.667  1.00 93.56           N
ATOM    855  CA  ASN A 129      10.053   5.263  10.064  1.00 93.56           C
ATOM    856  C   ASN A 129      11.573   5.414  10.271  1.00 93.56           C
ATOM    857  CB  ASN A 129       9.509   3.937  10.617  1.00 93.56           C
ATOM    858  O   ASN A 129      12.077   5.161  11.363  1.00 93.56           O
ATOM    859  CG  ASN A 129      10.182   2.698  10.061  1.00 93.56           C
ATOM    860  ND2 ASN A 129       9.855   1.558  10.617  1.00 93.56           N
ATOM    861  OD1 ASN A 129      10.999   2.722   9.148  1.00 93.56           O
ATOM    862  N   GLY A 130      12.317   5.781   9.226  1.00 96.06           N
ATOM    863  CA  GLY A 130      13.768   5.953   9.253  1.00 96.06           C
ATOM    864  C   GLY A 130      14.573   4.654   9.175  1.00 96.06           C
ATOM    865  O   GLY A 130      15.800   4.712   9.178  1.00 96.06           O
ATOM    866  N   THR A 131      13.926   3.485   9.102  1.00 95.69           N
ATOM    867  CA  THR A 131      14.635   2.223   8.836  1.00 95.69           C
ATOM    868  C   THR A 131      15.033   2.118   7.369  1.00 95.69           C
ATOM    869  CB  THR A 131      13.860   0.971   9.272  1.00 95.69           C
ATOM    870  O   THR A 131      14.437   2.751   6.504  1.00 95.69           O
ATOM    871  CG2 THR A 131      13.505   0.988  10.757  1.00 95.69           C
ATOM    872  OG1 THR A 131      12.674   0.767   8.545  1.00 95.69           O
ATOM    873  N   GLU A 132      16.035   1.297   7.074  1.00 97.12           N
ATOM    874  CA  GLU A 132      16.593   1.164   5.729  1.00 97.12           C
ATOM    875  C   GLU A 132      16.405  -0.253   5.170  1.00 97.12           C
ATOM    876  CB  GLU A 132      18.075   1.551   5.758  1.00 97.12           C
ATOM    877  O   GLU A 132      16.484  -1.250   5.898  1.00 97.12           O
ATOM    878  CG  GLU A 132      18.298   3.057   5.982  1.00 97.12           C
ATOM    879  CD  GLU A 132      19.788   3.448   6.002  1.00 97.12           C
ATOM    880  OE1 GLU A 132      20.074   4.666   5.995  1.00 97.12           O
ATOM    881  OE2 GLU A 132      20.647   2.532   6.052  1.00 97.12           O
ATOM    882  N   ILE A 133      16.200  -0.357   3.854  1.00 95.06           N
ATOM    883  CA  ILE A 133      16.197  -1.627   3.118  1.00 95.06           C
ATOM    884  C   ILE A 133      17.200  -1.603   1.965  1.00 95.06           C
ATOM    885  CB  ILE A 133      14.783  -2.034   2.641  1.00 95.06           C
ATOM    886  O   ILE A 133      17.387  -0.592   1.298  1.00 95.06           O
ATOM    887  CG1 ILE A 133      14.181  -1.029   1.637  1.00 95.06           C
ATOM    888  CG2 ILE A 133      13.865  -2.247   3.857  1.00 95.06           C
ATOM    889  CD1 ILE A 133      12.866  -1.482   0.995  1.00 95.06           C
ATOM    890  N   ASN A 134      17.818  -2.755   1.694  1.00 96.62           N
ATOM    891  CA  ASN A 134      18.731  -2.918   0.563  1.00 96.62           C
ATOM    892  C   ASN A 134      17.978  -3.409  -0.674  1.00 96.62           C
ATOM    893  CB  ASN A 134      19.867  -3.879   0.939  1.00 96.62           C
ATOM    894  O   ASN A 134      17.323  -4.460  -0.646  1.00 96.62           O
ATOM    895  CG  ASN A 134      20.793  -3.290   1.984  1.00 96.62           C
ATOM    896  ND2 ASN A 134      21.122  -4.025   3.020  1.00 96.62           N
ATOM    897  OD1 ASN A 134      21.260  -2.178   1.885  1.00 96.62           O
ATOM    898  N   VAL A 135      18.141  -2.701  -1.785  1.00 95.50           N
ATOM    899  CA  VAL A 135      17.509  -3.021  -3.066  1.00 95.50           C
ATOM    900  C   VAL A 135      18.537  -3.111  -4.190  1.00 95.50           C
ATOM    901  CB  VAL A 135      16.359  -2.051  -3.400  1.00 95.50           C
ATOM    902  O   VAL A 135      19.647  -2.582  -4.119  1.00 95.50           O
ATOM    903  CG1 VAL A 135      15.258  -2.100  -2.331  1.00 95.50           C
ATOM    904  CG2 VAL A 135      16.842  -0.612  -3.572  1.00 95.50           C
ATOM    905  N   THR A 136      18.172  -3.843  -5.240  1.00 96.38           N
ATOM    906  CA  THR A 136      18.884  -3.781  -6.514  1.00 96.38           C
ATOM    907  C   THR A 136      18.337  -2.594  -7.287  1.00 96.38           C
ATOM    908  CB  THR A 136      18.702  -5.087  -7.296  1.00 96.38           C
ATOM    909  O   THR A 136      17.131  -2.379  -7.303  1.00 96.38           O
ATOM    910  CG2 THR A 136      19.440  -5.084  -8.629  1.00 96.38           C
ATOM    911  OG1 THR A 136      19.248  -6.158  -6.545  1.00 96.38           O
ATOM    912  N   ASP A 137      19.200  -1.835  -7.941  1.00 95.25           N
ATOM    913  CA  ASP A 137      18.808  -0.644  -8.689  1.00 95.25           C
ATOM    914  C   ASP A 137      19.594  -0.564 -10.006  1.00 95.25           C
ATOM    915  CB  ASP A 137      18.990   0.575  -7.765  1.00 95.25           C
ATOM    916  O   ASP A 137      20.462  -1.400 -10.292  1.00 95.25           O
ATOM    917  CG  ASP A 137      18.187   1.813  -8.164  1.00 95.25           C
ATOM    918  OD1 ASP A 137      17.546   1.763  -9.239  1.00 95.25           O
ATOM    919  OD2 ASP A 137      18.236   2.770  -7.363  1.00 95.25           O
ATOM    920  N   LEU A 138      19.273   0.417 -10.838  1.00 94.12           N
ATOM    921  CA  LEU A 138      19.959   0.728 -12.080  1.00 94.12           C
ATOM    922  C   LEU A 138      20.541   2.142 -11.997  1.00 94.12           C
ATOM    923  CB  LEU A 138      18.979   0.585 -13.251  1.00 94.12           C
ATOM    924  O   LEU A 138      19.854   3.086 -11.619  1.00 94.12           O
ATOM    925  CG  LEU A 138      18.407  -0.820 -13.489  1.00 94.12           C
ATOM    926  CD1 LEU A 138      17.510  -0.799 -14.730  1.00 94.12           C
ATOM    927  CD2 LEU A 138      19.505  -1.874 -13.666  1.00 94.12           C
ATOM    928  N   ALA A 139      21.807   2.300 -12.386  1.00 93.25           N
ATOM    929  CA  ALA A 139      22.477   3.594 -12.370  1.00 93.25           C
ATOM    930  C   ALA A 139      21.693   4.629 -13.188  1.00 93.25           C
ATOM    931  CB  ALA A 139      23.906   3.443 -12.901  1.00 93.25           C
ATOM    932  O   ALA A 139      21.336   4.372 -14.338  1.00 93.25           O
ATOM    933  N   LYS A 140      21.455   5.802 -12.594  1.00 92.12           N
ATOM    934  CA  LYS A 140      20.728   6.923 -13.205  1.00 92.12           C
ATOM    935  C   LYS A 140      21.260   7.296 -14.593  1.00 92.12           C
ATOM    936  CB  LYS A 140      20.735   8.131 -12.251  1.00 92.12           C
ATOM    937  O   LYS A 140      22.465   7.259 -14.852  1.00 92.12           O
ATOM    938  CG  LYS A 140      22.154   8.626 -11.906  1.00 92.12           C
ATOM    939  CD  LYS A 140      22.120   9.837 -10.972  1.00 92.12           C
ATOM    940  CE  LYS A 140      23.536  10.216 -10.537  1.00 92.12           C
ATOM    941  NZ  LYS A 140      23.650  11.665 -10.265  1.00 92.12           N
ATOM    942  N   LYS A 141      20.359   7.726 -15.479  1.00 91.31           N
ATOM    943  CA  LYS A 141      20.718   8.286 -16.784  1.00 91.31           C
ATOM    944  C   LYS A 141      20.852   9.795 -16.683  1.00 91.31           C
ATOM    945  CB  LYS A 141      19.690   7.886 -17.856  1.00 91.31           C
ATOM    946  O   LYS A 141      19.870  10.492 -16.450  1.00 91.31           O
ATOM    947  CG  LYS A 141      20.033   8.397 -19.264  1.00 91.31           C
ATOM    948  CD  LYS A 141      21.372   7.821 -19.735  1.00 91.31           C
ATOM    949  CE  LYS A 141      21.619   8.105 -21.214  1.00 91.31           C
ATOM    950  NZ  LYS A 141      22.598   7.128 -21.738  1.00 91.31           N
ATOM    951  N   GLU A 142      22.050  10.303 -16.937  1.00 90.38           N
ATOM    952  CA  GLU A 142      22.279  11.741 -17.060  1.00 90.38           C
ATOM    953  C   GLU A 142      22.237  12.166 -18.530  1.00 90.38           C
ATOM    954  CB  GLU A 142      23.575  12.163 -16.355  1.00 90.38           C
ATOM    955  O   GLU A 142      22.865  11.556 -19.401  1.00 90.38           O
ATOM    956  CG  GLU A 142      23.563  11.745 -14.872  1.00 90.38           C
ATOM    957  CD  GLU A 142      24.642  12.420 -14.015  1.00 90.38           C
ATOM    958  OE1 GLU A 142      24.539  12.278 -12.768  1.00 90.38           O
ATOM    959  OE2 GLU A 142      25.538  13.079 -14.585  1.00 90.38           O
ATOM    960  N   VAL A 143      21.484  13.227 -18.807  1.00 86.94           N
ATOM    961  CA  VAL A 143      21.484  13.942 -20.082  1.00 86.94           C
ATOM    962  C   VAL A 143      22.093  15.320 -19.817  1.00 86.94           C
ATOM    963  CB  VAL A 143      20.083  14.023 -20.700  1.00 86.94           C
ATOM    964  O   VAL A 143      21.440  16.164 -19.190  1.00 86.94           O
ATOM    965  CG1 VAL A 143      20.101  14.785 -22.032  1.00 86.94           C
ATOM    966  CG2 VAL A 143      19.522  12.623 -20.968  1.00 86.94           C
ATOM    967  N   PRO A 144      23.347  15.549 -20.249  1.00 84.44           N
ATOM    968  CA  PRO A 144      24.040  16.807 -20.014  1.00 84.44           C
ATOM    969  C   PRO A 144      23.287  17.996 -20.605  1.00 84.44           C
ATOM    970  CB  PRO A 144      25.422  16.666 -20.661  1.00 84.44           C
ATOM    971  O   PRO A 144      22.595  17.878 -21.622  1.00 84.44           O
ATOM    972  CG  PRO A 144      25.642  15.158 -20.725  1.00 84.44           C
ATOM    973  CD  PRO A 144      24.235  14.606 -20.914  1.00 84.44           C
ATOM    974  N   SER A 145      23.477  19.165 -19.995  1.00 79.56           N
ATOM    975  CA  SER A 145      23.059  20.412 -20.626  1.00 79.56           C
ATOM    976  C   SER A 145      23.823  20.626 -21.936  1.00 79.56           C
ATOM    977  CB  SER A 145      23.270  21.605 -19.699  1.00 79.56           C
ATOM    978  O   SER A 145      25.036  20.428 -22.004  1.00 79.56           O
ATOM    979  OG  SER A 145      22.479  22.671 -20.184  1.00 79.56           O
ATOM    980  N   VAL A 146      23.110  21.063 -22.967  1.00 73.50           N
ATOM    981  CA  VAL A 146      23.665  21.532 -24.244  1.00 73.50           C
ATOM    982  C   VAL A 146      23.242  22.990 -24.442  1.00 73.50           C
ATOM    983  CB  VAL A 146      23.237  20.629 -25.422  1.00 73.50           C
ATOM    984  O   VAL A 146      22.295  23.422 -23.773  1.00 73.50           O
ATOM    985  CG1 VAL A 146      23.855  19.233 -25.285  1.00 73.50           C
ATOM    986  CG2 VAL A 146      21.716  20.496 -25.567  1.00 73.50           C
ATOM    987  N   PRO A 147      23.907  23.775 -25.314  1.00 68.56           N
ATOM    988  CA  PRO A 147      23.477  25.140 -25.604  1.00 68.56           C
ATOM    989  C   PRO A 147      21.972  25.188 -25.900  1.00 68.56           C
ATOM    990  CB  PRO A 147      24.328  25.600 -26.793  1.00 68.56           C
ATOM    991  O   PRO A 147      21.480  24.389 -26.693  1.00 68.56           O
ATOM    992  CG  PRO A 147      25.604  24.772 -26.640  1.00 68.56           C
ATOM    993  CD  PRO A 147      25.085  23.440 -26.102  1.00 68.56           C
ATOM    994  N   ASN A 148      21.269  26.107 -25.233  1.00 65.69           N
ATOM    995  CA  ASN A 148      19.809  26.277 -25.225  1.00 65.69           C
ATOM    996  C   ASN A 148      18.987  25.325 -24.327  1.00 65.69           C
ATOM    997  CB  ASN A 148      19.257  26.409 -26.661  1.00 65.69           C
ATOM    998  O   ASN A 148      17.782  25.489 -24.276  1.00 65.69           O
ATOM    999  CG  ASN A 148      19.992  27.453 -27.480  1.00 65.69           C
ATOM   1000  ND2 ASN A 148      20.296  27.170 -28.725  1.00 65.69           N
ATOM   1001  OD1 ASN A 148      20.299  28.537 -27.011  1.00 65.69           O
ATOM   1002  N   ASN A 149      19.557  24.413 -23.531  1.00 65.75           N
ATOM   1003  CA  ASN A 149      18.776  23.575 -22.598  1.00 65.75           C
ATOM   1004  C   ASN A 149      18.748  24.132 -21.151  1.00 65.75           C
ATOM   1005  CB  ASN A 149      19.299  22.131 -22.696  1.00 65.75           C
ATOM   1006  O   ASN A 149      19.714  24.740 -20.696  1.00 65.75           O
ATOM   1007  CG  ASN A 149      18.314  21.075 -22.222  1.00 65.75           C
ATOM   1008  ND2 ASN A 149      18.643  19.818 -22.410  1.00 65.75           N
ATOM   1009  OD1 ASN A 149      17.245  21.343 -21.688  1.00 65.75           O
ATOM   1010  N   HIS A 150      17.676  23.865 -20.391  1.00 72.06           N
ATOM   1011  CA  HIS A 150      17.441  24.333 -19.008  1.00 72.06           C
ATOM   1012  C   HIS A 150      18.346  23.689 -17.929  1.00 72.06           C
ATOM   1013  CB  HIS A 150      15.944  24.179 -18.662  1.00 72.06           C
ATOM   1014  O   HIS A 150      18.010  23.712 -16.751  1.00 72.06           O
ATOM   1015  CG  HIS A 150      15.059  25.165 -19.376  1.00 72.06           C
ATOM   1016  CD2 HIS A 150      14.323  24.946 -20.509  1.00 72.06           C
ATOM   1017  ND1 HIS A 150      14.826  26.464 -18.986  1.00 72.06           N
ATOM   1018  CE1 HIS A 150      13.980  27.018 -19.870  1.00 72.06           C
ATOM   1019  NE2 HIS A 150      13.657  26.131 -20.823  1.00 72.06           N
ATOM   1020  N   GLY A 151      19.491  23.110 -18.300  1.00 81.56           N
ATOM   1021  CA  GLY A 151      20.392  22.400 -17.389  1.00 81.56           C
ATOM   1022  C   GLY A 151      20.366  20.877 -17.548  1.00 81.56           C
ATOM   1023  O   GLY A 151      19.621  20.324 -18.367  1.00 81.56           O
ATOM   1024  N   THR A 152      21.225  20.212 -16.769  1.00 87.12           N
ATOM   1025  CA  THR A 152      21.362  18.749 -16.743  1.00 87.12           C
ATOM   1026  C   THR A 152      20.068  18.097 -16.270  1.00 87.12           C
ATOM   1027  CB  THR A 152      22.540  18.311 -15.855  1.00 87.12           C
ATOM   1028  O   THR A 152      19.416  18.565 -15.334  1.00 87.12           O
ATOM   1029  CG2 THR A 152      22.775  16.799 -15.836  1.00 87.12           C
ATOM   1030  OG1 THR A 152      23.725  18.892 -16.356  1.00 87.12           O
ATOM   1031  N   LYS A 153      19.703  17.007 -16.939  1.00 87.94           N
ATOM   1032  CA  LYS A 153      18.519  16.198 -16.649  1.00 87.94           C
ATOM   1033  C   LYS A 153      18.968  14.839 -16.161  1.00 87.94           C
ATOM   1034  CB  LYS A 153      17.686  16.066 -17.923  1.00 87.94           C
ATOM   1035  O   LYS A 153      19.856  14.238 -16.765  1.00 87.94           O
ATOM   1036  CG  LYS A 153      17.005  17.385 -18.272  1.00 87.94           C
ATOM   1037  CD  LYS A 153      16.657  17.446 -19.761  1.00 87.94           C
ATOM   1038  CE  LYS A 153      15.874  18.714 -20.119  1.00 87.94           C
ATOM   1039  NZ  LYS A 153      16.375  19.926 -19.428  1.00 87.94           N
ATOM   1040  N   ILE A 154      18.362  14.364 -15.088  1.00 89.69           N
ATOM   1041  CA  ILE A 154      18.698  13.080 -14.489  1.00 89.69           C
ATOM   1042  C   ILE A 154      17.430  12.242 -14.450  1.00 89.69           C
ATOM   1043  CB  ILE A 154      19.289  13.300 -13.093  1.00 89.69           C
ATOM   1044  O   ILE A 154      16.401  12.699 -13.961  1.00 89.69           O
ATOM   1045  CG1 ILE A 154      20.570  14.169 -13.147  1.00 89.69           C
ATOM   1046  CG2 ILE A 154      19.529  11.950 -12.402  1.00 89.69           C
ATOM   1047  CD1 ILE A 154      21.210  14.475 -11.787  1.00 89.69           C
ATOM   1048  N   PHE A 155      17.518  11.020 -14.958  1.00 90.00           N
ATOM   1049  CA  PHE A 155      16.417  10.071 -14.988  1.00 90.00           C
ATOM   1050  C   PHE A 155      16.774   8.854 -14.153  1.00 90.00           C
ATOM   1051  CB  PHE A 155      16.105   9.672 -16.432  1.00 90.00           C
ATOM   1052  O   PHE A 155      17.784   8.189 -14.409  1.00 90.00           O
ATOM   1053  CG  PHE A 155      15.790  10.846 -17.326  1.00 90.00           C
ATOM   1054  CD1 PHE A 155      14.472  11.308 -17.394  1.00 90.00           C
ATOM   1055  CD2 PHE A 155      16.806  11.513 -18.031  1.00 90.00           C
ATOM   1056  CE1 PHE A 155      14.150  12.438 -18.166  1.00 90.00           C
ATOM   1057  CE2 PHE A 155      16.496  12.658 -18.781  1.00 90.00           C
ATOM   1058  CZ  PHE A 155      15.175  13.122 -18.839  1.00 90.00           C
ATOM   1059  N   HIS A 156      15.920   8.543 -13.187  1.00 91.12           N
ATOM   1060  CA  HIS A 156      16.005   7.294 -12.452  1.00 91.12           C
ATOM   1061  C   HIS A 156      15.277   6.215 -13.251  1.00 91.12           C
ATOM   1062  CB  HIS A 156      15.478   7.494 -11.031  1.00 91.12           C
ATOM   1063  O   HIS A 156      14.128   6.383 -13.670  1.00 91.12           O
ATOM   1064  CG  HIS A 156      16.324   8.462 -10.243  1.00 91.12           C
ATOM   1065  CD2 HIS A 156      16.178   9.817 -10.206  1.00 91.12           C
ATOM   1066  ND1 HIS A 156      17.380   8.100  -9.409  1.00 91.12           N
ATOM   1067  CE1 HIS A 156      17.782   9.234  -8.819  1.00 91.12           C
ATOM   1068  NE2 HIS A 156      17.103  10.285  -9.303  1.00 91.12           N
ATOM   1069  N   TYR A 157      15.979   5.118 -13.526  1.00 89.81           N
ATOM   1070  CA  TYR A 157      15.424   3.984 -14.269  1.00 89.81           C
ATOM   1071  C   TYR A 157      14.358   3.241 -13.473  1.00 89.81           C
ATOM   1072  CB  TYR A 157      16.542   2.993 -14.557  1.00 89.81           C
ATOM   1073  O   TYR A 157      13.480   2.620 -14.070  1.00 89.81           O
ATOM   1074  CG  TYR A 157      17.411   3.354 -15.727  1.00 89.81           C
ATOM   1075  CD1 TYR A 157      17.125   2.818 -16.993  1.00 89.81           C
ATOM   1076  CD2 TYR A 157      18.525   4.187 -15.539  1.00 89.81           C
ATOM   1077  CE1 TYR A 157      17.955   3.135 -18.080  1.00 89.81           C
ATOM   1078  CE2 TYR A 157      19.361   4.491 -16.624  1.00 89.81           C
ATOM   1079  OH  TYR A 157      19.853   4.230 -18.956  1.00 89.81           O
ATOM   1080  CZ  TYR A 157      19.064   3.972 -17.895  1.00 89.81           C
ATOM   1081  N   ILE A 158      14.480   3.286 -12.151  1.00 91.69           N
ATOM   1082  CA  ILE A 158      13.593   2.712 -11.151  1.00 91.69           C
ATOM   1083  C   ILE A 158      13.409   3.794 -10.095  1.00 91.69           C
ATOM   1084  CB  ILE A 158      14.221   1.434 -10.561  1.00 91.69           C
ATOM   1085  O   ILE A 158      14.353   4.517  -9.795  1.00 91.69           O
ATOM   1086  CG1 ILE A 158      14.513   0.384 -11.657  1.00 91.69           C
ATOM   1087  CG2 ILE A 158      13.340   0.824  -9.462  1.00 91.69           C
ATOM   1088  CD1 ILE A 158      13.270  -0.212 -12.331  1.00 91.69           C
ATOM   1089  N   THR A 159      12.196   3.958  -9.580  1.00 90.12           N
ATOM   1090  CA  THR A 159      11.911   4.962  -8.549  1.00 90.12           C
ATOM   1091  C   THR A 159      11.419   4.266  -7.298  1.00 90.12           C
ATOM   1092  CB  THR A 159      10.906   6.009  -9.040  1.00 90.12           C
ATOM   1093  O   THR A 159      10.251   3.876  -7.225  1.00 90.12           O
ATOM   1094  CG2 THR A 159      10.808   7.171  -8.059  1.00 90.12           C
ATOM   1095  OG1 THR A 159      11.352   6.539 -10.269  1.00 90.12           O
ATOM   1096  N   TYR A 160      12.326   4.092  -6.341  1.00 92.69           N
ATOM   1097  CA  TYR A 160      11.972   3.655  -4.997  1.00 92.69           C
ATOM   1098  C   TYR A 160      11.383   4.802  -4.175  1.00 92.69           C
ATOM   1099  CB  TYR A 160      13.188   3.019  -4.327  1.00 92.69           C
ATOM   1100  O   TYR A 160      11.381   5.959  -4.593  1.00 92.69           O
ATOM   1101  CG  TYR A 160      13.601   1.723  -4.992  1.00 92.69           C
ATOM   1102  CD1 TYR A 160      12.766   0.598  -4.865  1.00 92.69           C
ATOM   1103  CD2 TYR A 160      14.779   1.644  -5.760  1.00 92.69           C
ATOM   1104  CE1 TYR A 160      13.111  -0.610  -5.493  1.00 92.69           C
ATOM   1105  CE2 TYR A 160      15.135   0.430  -6.379  1.00 92.69           C
ATOM   1106  OH  TYR A 160      14.622  -1.889  -6.806  1.00 92.69           O
ATOM   1107  CZ  TYR A 160      14.299  -0.699  -6.238  1.00 92.69           C
ATOM   1108  N   SER A 161      10.818   4.460  -3.024  1.00 88.12           N
ATOM   1109  CA  SER A 161       9.982   5.366  -2.243  1.00 88.12           C
ATOM   1110  C   SER A 161      10.667   6.624  -1.692  1.00 88.12           C
ATOM   1111  CB  SER A 161       9.357   4.563  -1.117  1.00 88.12           C
ATOM   1112  O   SER A 161       9.975   7.610  -1.447  1.00 88.12           O
ATOM   1113  OG  SER A 161      10.348   4.058  -0.248  1.00 88.12           O
ATOM   1114  N   ASP A 162      11.990   6.629  -1.533  1.00 88.00           N
ATOM   1115  CA  ASP A 162      12.785   7.784  -1.089  1.00 88.00           C
ATOM   1116  C   ASP A 162      13.492   8.523  -2.235  1.00 88.00           C
ATOM   1117  CB  ASP A 162      13.773   7.342  -0.004  1.00 88.00           C
ATOM   1118  O   ASP A 162      14.308   9.419  -2.006  1.00 88.00           O
ATOM   1119  CG  ASP A 162      14.905   6.441  -0.509  1.00 88.00           C
ATOM   1120  OD1 ASP A 162      14.751   5.807  -1.579  1.00 88.00           O
ATOM   1121  OD2 ASP A 162      15.908   6.332   0.227  1.00 88.00           O
ATOM   1122  N   GLN A 163      13.171   8.170  -3.481  1.00 87.25           N
ATOM   1123  CA  GLN A 163      13.810   8.722  -4.665  1.00 87.25           C
ATOM   1124  C   GLN A 163      12.814   9.499  -5.521  1.00 87.25           C
ATOM   1125  CB  GLN A 163      14.449   7.616  -5.502  1.00 87.25           C
ATOM   1126  O   GLN A 163      11.667   9.083  -5.692  1.00 87.25           O
ATOM   1127  CG  GLN A 163      15.443   6.786  -4.691  1.00 87.25           C
ATOM   1128  CD  GLN A 163      16.114   5.761  -5.574  1.00 87.25           C
ATOM   1129  NE2 GLN A 163      17.423   5.692  -5.564  1.00 87.25           N
ATOM   1130  OE1 GLN A 163      15.476   5.028  -6.312  1.00 87.25           O
ATOM   1131  N   PRO A 164      13.244  10.602  -6.148  1.00 86.56           N
ATOM   1132  CA  PRO A 164      12.453  11.225  -7.191  1.00 86.56           C
ATOM   1133  C   PRO A 164      12.544  10.400  -8.481  1.00 86.56           C
ATOM   1134  CB  PRO A 164      13.047  12.623  -7.329  1.00 86.56           C
ATOM   1135  O   PRO A 164      13.550   9.756  -8.766  1.00 86.56           O
ATOM   1136  CG  PRO A 164      14.522  12.420  -6.984  1.00 86.56           C
ATOM   1137  CD  PRO A 164      14.529  11.268  -5.988  1.00 86.56           C
ATOM   1138  N   THR A 165      11.519  10.456  -9.338  1.00 85.00           N
ATOM   1139  CA  THR A 165      11.625   9.835 -10.674  1.00 85.00           C
ATOM   1140  C   THR A 165      12.670  10.514 -11.553  1.00 85.00           C
ATOM   1141  CB  THR A 165      10.281   9.831 -11.411  1.00 85.00           C
ATOM   1142  O   THR A 165      13.268   9.886 -12.431  1.00 85.00           O
ATOM   1143  CG2 THR A 165      10.310   9.010 -12.702  1.00 85.00           C
ATOM   1144  OG1 THR A 165       9.301   9.247 -10.608  1.00 85.00           O
ATOM   1145  N   MET A 166      12.881  11.811 -11.343  1.00 84.56           N
ATOM   1146  CA  MET A 166      13.797  12.632 -12.119  1.00 84.56           C
ATOM   1147  C   MET A 166      14.380  13.753 -11.252  1.00 84.56           C
ATOM   1148  CB  MET A 166      13.062  13.242 -13.319  1.00 84.56           C
ATOM   1149  O   MET A 166      13.684  14.262 -10.380  1.00 84.56           O
ATOM   1150  CG  MET A 166      12.379  12.243 -14.260  1.00 84.56           C
ATOM   1151  SD  MET A 166      11.721  13.062 -15.729  1.00 84.56           S
ATOM   1152  CE  MET A 166      11.058  11.702 -16.731  1.00 84.56           C
ATOM   1153  N   ASP A 167      15.614  14.170 -11.543  1.00 85.31           N
ATOM   1154  CA  ASP A 167      16.275  15.314 -10.899  1.00 85.31           C
ATOM   1155  C   ASP A 167      16.723  16.373 -11.915  1.00 85.31           C
ATOM   1156  CB  ASP A 167      17.491  14.890 -10.049  1.00 85.31           C
ATOM   1157  O   ASP A 167      16.798  16.151 -13.132  1.00 85.31           O
ATOM   1158  CG  ASP A 167      17.143  14.040  -8.848  1.00 85.31           C
ATOM   1159  OD1 ASP A 167      16.402  14.572  -8.004  1.00 85.31           O
ATOM   1160  OD2 ASP A 167      17.693  12.917  -8.764  1.00 85.31           O
ATOM   1161  N   GLY A 168      17.096  17.539 -11.383  1.00 83.69           N
ATOM   1162  CA  GLY A 168      17.592  18.665 -12.161  1.00 83.69           C
ATOM   1163  C   GLY A 168      16.469  19.321 -12.957  1.00 83.69           C
ATOM   1164  O   GLY A 168      15.420  19.645 -12.414  1.00 83.69           O
ATOM   1165  N   ALA A 169      16.696  19.534 -14.252  1.00 78.31           N
ATOM   1166  CA  ALA A 169      15.749  20.218 -15.137  1.00 78.31           C
ATOM   1167  C   ALA A 169      14.857  19.253 -15.938  1.00 78.31           C
ATOM   1168  CB  ALA A 169      16.551  21.172 -16.019  1.00 78.31           C
ATOM   1169  O   ALA A 169      14.549  19.523 -17.105  1.00 78.31           O
ATOM   1170  N   ALA A 170      14.567  18.083 -15.373  1.00 75.19           N
ATOM   1171  CA  ALA A 170      13.766  17.037 -15.993  1.00 75.19           C
ATOM   1172  C   ALA A 170      12.320  17.079 -15.472  1.00 75.19           C
ATOM   1173  CB  ALA A 170      14.461  15.701 -15.727  1.00 75.19           C
ATOM   1174  O   ALA A 170      12.089  17.324 -14.292  1.00 75.19           O
ATOM   1175  N   GLU A 171      11.355  16.822 -16.354  1.00 71.62           N
ATOM   1176  CA  GLU A 171       9.925  16.733 -16.032  1.00 71.62           C
ATOM   1177  C   GLU A 171       9.418  15.333 -16.401  1.00 71.62           C
ATOM   1178  CB  GLU A 171       9.129  17.803 -16.801  1.00 71.62           C
ATOM   1179  O   GLU A 171       9.768  14.822 -17.469  1.00 71.62           O
ATOM   1180  CG  GLU A 171       9.445  19.243 -16.361  1.00 71.62           C
ATOM   1181  CD  GLU A 171       8.680  20.305 -17.174  1.00 71.62           C
ATOM   1182  OE1 GLU A 171       8.632  21.463 -16.704  1.00 71.62           O
ATOM   1183  OE2 GLU A 171       8.205  19.982 -18.291  1.00 71.62           O
ATOM   1184  N   CYS A 172       8.595  14.704 -15.546  1.00 68.69           N
ATOM   1185  CA  CYS A 172       8.071  13.346 -15.782  1.00 68.69           C
ATOM   1186  C   CYS A 172       7.005  13.351 -16.881  1.00 68.69           C
ATOM   1187  CB  CYS A 172       7.581  12.664 -14.479  1.00 68.69           C
ATOM   1188  O   CYS A 172       5.813  13.359 -16.589  1.00 68.69           O
ATOM   1189  SG  CYS A 172       7.878  10.856 -14.271  1.00 68.69           S
ATOM   1190  N   ILE A 173       7.435  13.347 -18.144  1.00 74.19           N
ATOM   1191  CA  ILE A 173       6.532  13.195 -19.293  1.00 74.19           C
ATOM   1192  C   ILE A 173       6.325  11.703 -19.598  1.00 74.19           C
ATOM   1193  CB  ILE A 173       7.033  14.005 -20.509  1.00 74.19           C
ATOM   1194  O   ILE A 173       5.199  11.213 -19.629  1.00 74.19           O
ATOM   1195  CG1 ILE A 173       7.274  15.493 -20.161  1.00 74.19           C
ATOM   1196  CG2 ILE A 173       5.989  13.879 -21.630  1.00 74.19           C
ATOM   1197  CD1 ILE A 173       7.902  16.311 -21.297  1.00 74.19           C
ATOM   1198  N   GLU A 174       7.415  10.943 -19.736  1.00 82.25           N
ATOM   1199  CA  GLU A 174       7.401   9.477 -19.809  1.00 82.25           C
ATOM   1200  C   GLU A 174       8.675   8.939 -19.144  1.00 82.25           C
ATOM   1201  CB  GLU A 174       7.258   8.994 -21.276  1.00 82.25           C
ATOM   1202  O   GLU A 174       9.769   9.441 -19.395  1.00 82.25           O
ATOM   1203  CG  GLU A 174       6.944   7.483 -21.418  1.00 82.25           C
ATOM   1204  CD  GLU A 174       6.702   7.005 -22.873  1.00 82.25           C
ATOM   1205  OE1 GLU A 174       6.366   5.811 -23.125  1.00 82.25           O
ATOM   1206  OE2 GLU A 174       6.935   7.761 -23.832  1.00 82.25           O
ATOM   1207  N   SER A 175       8.540   7.919 -18.293  1.00 88.06           N
ATOM   1208  CA  SER A 175       9.657   7.168 -17.704  1.00 88.06           C
ATOM   1209  C   SER A 175       9.212   5.717 -17.540  1.00 88.06           C
ATOM   1210  CB  SER A 175      10.086   7.793 -16.370  1.00 88.06           C
ATOM   1211  O   SER A 175       8.468   5.375 -16.619  1.00 88.06           O
ATOM   1212  OG  SER A 175      11.175   7.070 -15.821  1.00 88.06           O
ATOM   1213  N   THR A 176       9.562   4.873 -18.513  1.00 91.50           N
ATOM   1214  CA  THR A 176       9.065   3.491 -18.587  1.00 91.50           C
ATOM   1215  C   THR A 176      10.148   2.520 -19.019  1.00 91.50           C
ATOM   1216  CB  THR A 176       7.864   3.341 -19.540  1.00 91.50           C
ATOM   1217  O   THR A 176      10.948   2.828 -19.898  1.00 91.50           O
ATOM   1218  CG2 THR A 176       6.648   4.175 -19.142  1.00 91.50           C
ATOM   1219  OG1 THR A 176       8.190   3.720 -20.859  1.00 91.50           O
ATOM   1220  N   ILE A 177      10.123   1.307 -18.473  1.00 92.19           N
ATOM   1221  CA  ILE A 177      10.874   0.176 -19.017  1.00 92.19           C
ATOM   1222  C   ILE A 177       9.926  -0.656 -19.873  1.00 92.19           C
ATOM   1223  CB  ILE A 177      11.583  -0.636 -17.921  1.00 92.19           C
ATOM   1224  O   ILE A 177       8.849  -1.081 -19.434  1.00 92.19           O
ATOM   1225  CG1 ILE A 177      12.607   0.267 -17.191  1.00 92.19           C
ATOM   1226  CG2 ILE A 177      12.281  -1.863 -18.535  1.00 92.19           C
ATOM   1227  CD1 ILE A 177      13.251  -0.360 -15.953  1.00 92.19           C
ATOM   1228  N   LYS A 178      10.344  -0.885 -21.115  1.00 91.94           N
ATOM   1229  CA  LYS A 178       9.644  -1.696 -22.103  1.00 91.94           C
ATOM   1230  C   LYS A 178      10.476  -2.930 -22.402  1.00 91.94           C
ATOM   1231  CB  LYS A 178       9.333  -0.877 -23.370  1.00 91.94           C
ATOM   1232  O   LYS A 178      11.690  -2.834 -22.553  1.00 91.94           O
ATOM   1233  CG  LYS A 178       8.508   0.368 -23.008  1.00 91.94           C
ATOM   1234  CD  LYS A 178       7.996   1.194 -24.197  1.00 91.94           C
ATOM   1235  CE  LYS A 178       7.429   2.482 -23.576  1.00 91.94           C
ATOM   1236  NZ  LYS A 178       6.666   3.361 -24.490  1.00 91.94           N
ATOM   1237  N   ILE A 179       9.814  -4.073 -22.503  1.00 89.62           N
ATOM   1238  CA  ILE A 179      10.412  -5.282 -23.064  1.00 89.62           C
ATOM   1239  C   ILE A 179       9.938  -5.447 -24.499  1.00 89.62           C
ATOM   1240  CB  ILE A 179      10.158  -6.536 -22.206  1.00 89.62           C
ATOM   1241  O   ILE A 179       8.798  -5.093 -24.817  1.00 89.62           O
ATOM   1242  CG1 ILE A 179       8.661  -6.915 -22.151  1.00 89.62           C
ATOM   1243  CG2 ILE A 179      10.776  -6.308 -20.816  1.00 89.62           C
ATOM   1244  CD1 ILE A 179       8.379  -8.241 -21.436  1.00 89.62           C
ATOM   1245  N   LYS A 180      10.804  -5.993 -25.344  1.00 88.50           N
ATOM   1246  CA  LYS A 180      10.481  -6.404 -26.704  1.00 88.50           C
ATOM   1247  C   LYS A 180      10.690  -7.911 -26.832  1.00 88.50           C
ATOM   1248  CB  LYS A 180      11.296  -5.561 -27.686  1.00 88.50           C
ATOM   1249  O   LYS A 180      11.713  -8.440 -26.393  1.00 88.50           O
ATOM   1250  CG  LYS A 180      11.251  -6.076 -29.126  1.00 88.50           C
ATOM   1251  CD  LYS A 180      12.009  -5.144 -30.078  1.00 88.50           C
ATOM   1252  CE  LYS A 180      12.333  -5.902 -31.369  1.00 88.50           C
ATOM   1253  NZ  LYS A 180      12.600  -4.988 -32.501  1.00 88.50           N
ATOM   1254  N   SER A 181       9.688  -8.580 -27.395  1.00 84.06           N
ATOM   1255  CA  SER A 181       9.725 -10.010 -27.695  1.00 84.06           C
ATOM   1256  C   SER A 181      10.487 -10.282 -29.005  1.00 84.06           C
ATOM   1257  CB  SER A 181       8.288 -10.562 -27.724  1.00 84.06           C
ATOM   1258  O   SER A 181      10.714  -9.350 -29.789  1.00 84.06           O
ATOM   1259  OG  SER A 181       7.693 -10.438 -29.003  1.00 84.06           O
ATOM   1260  N   PRO A 182      10.809 -11.553 -29.312  1.00 79.31           N
ATOM   1261  CA  PRO A 182      11.432 -11.919 -30.584  1.00 79.31           C
ATOM   1262  C   PRO A 182      10.572 -11.573 -31.812  1.00 79.31           C
ATOM   1263  CB  PRO A 182      11.662 -13.432 -30.515  1.00 79.31           C
ATOM   1264  O   PRO A 182      11.077 -11.523 -32.930  1.00 79.31           O
ATOM   1265  CG  PRO A 182      11.363 -13.864 -29.081  1.00 79.31           C
ATOM   1266  CD  PRO A 182      10.519 -12.734 -28.513  1.00 79.31           C
ATOM   1267  N   PHE A 183       9.272 -11.330 -31.613  1.00 83.12           N
ATOM   1268  CA  PHE A 183       8.303 -10.992 -32.657  1.00 83.12           C
ATOM   1269  C   PHE A 183       8.043  -9.480 -32.766  1.00 83.12           C
ATOM   1270  CB  PHE A 183       7.015 -11.794 -32.422  1.00 83.12           C
ATOM   1271  O   PHE A 183       7.063  -9.068 -33.376  1.00 83.12           O
ATOM   1272  CG  PHE A 183       7.240 -13.287 -32.267  1.00 83.12           C
ATOM   1273  CD1 PHE A 183       7.645 -14.056 -33.374  1.00 83.12           C
ATOM   1274  CD2 PHE A 183       7.065 -13.903 -31.013  1.00 83.12           C
ATOM   1275  CE1 PHE A 183       7.864 -15.437 -33.230  1.00 83.12           C
ATOM   1276  CE2 PHE A 183       7.287 -15.283 -30.869  1.00 83.12           C
ATOM   1277  CZ  PHE A 183       7.681 -16.050 -31.979  1.00 83.12           C
ATOM   1278  N   ASP A 184       8.905  -8.653 -32.163  1.00 79.88           N
ATOM   1279  CA  ASP A 184       8.785  -7.185 -32.113  1.00 79.88           C
ATOM   1280  C   ASP A 184       7.561  -6.659 -31.340  1.00 79.88           C
ATOM   1281  CB  ASP A 184       8.965  -6.573 -33.518  1.00 79.88           C
ATOM   1282  O   ASP A 184       7.195  -5.486 -31.424  1.00 79.88           O
ATOM   1283  CG  ASP A 184       9.400  -5.100 -33.523  1.00 79.88           C
ATOM   1284  OD1 ASP A 184       9.982  -4.616 -32.519  1.00 79.88           O
ATOM   1285  OD2 ASP A 184       9.335  -4.463 -34.592  1.00 79.88           O
ATOM   1286  N   GLU A 185       6.951  -7.503 -30.508  1.00 83.50           N
ATOM   1287  CA  GLU A 185       5.887  -7.069 -29.606  1.00 83.50           C
ATOM   1288  C   GLU A 185       6.487  -6.330 -28.411  1.00 83.50           C
ATOM   1289  CB  GLU A 185       5.037  -8.242 -29.120  1.00 83.50           C
ATOM   1290  O   GLU A 185       7.336  -6.868 -27.695  1.00 83.50           O
ATOM   1291  CG  GLU A 185       4.348  -9.000 -30.263  1.00 83.50           C
ATOM   1292  CD  GLU A 185       3.490 -10.158 -29.740  1.00 83.50           C
ATOM   1293  OE1 GLU A 185       2.573 -10.579 -30.477  1.00 83.50           O
ATOM   1294  OE2 GLU A 185       3.764 -10.619 -28.606  1.00 83.50           O
ATOM   1295  N   LYS A 186       6.029  -5.097 -28.168  1.00 85.94           N
ATOM   1296  CA  LYS A 186       6.507  -4.254 -27.065  1.00 85.94           C
ATOM   1297  C   LYS A 186       5.499  -4.198 -25.928  1.00 85.94           C
ATOM   1298  CB  LYS A 186       6.883  -2.849 -27.557  1.00 85.94           C
ATOM   1299  O   LYS A 186       4.325  -3.913 -26.144  1.00 85.94           O
ATOM   1300  CG  LYS A 186       8.031  -2.904 -28.573  1.00 85.94           C
ATOM   1301  CD  LYS A 186       8.544  -1.506 -28.934  1.00 85.94           C
ATOM   1302  CE  LYS A 186       9.642  -1.661 -29.992  1.00 85.94           C
ATOM   1303  NZ  LYS A 186      10.405  -0.407 -30.213  1.00 85.94           N
ATOM   1304  N   SER A 187       5.977  -4.377 -24.701  1.00 87.62           N
ATOM   1305  CA  SER A 187       5.160  -4.273 -23.489  1.00 87.62           C
ATOM   1306  C   SER A 187       5.841  -3.417 -22.430  1.00 87.62           C
ATOM   1307  CB  SER A 187       4.858  -5.665 -22.933  1.00 87.62           C
ATOM   1308  O   SER A 187       7.013  -3.612 -22.129  1.00 87.62           O
ATOM   1309  OG  SER A 187       3.866  -6.279 -23.727  1.00 87.62           O
ATOM   1310  N   ILE A 188       5.097  -2.479 -21.838  1.00 88.19           N
ATOM   1311  CA  ILE A 188       5.550  -1.735 -20.651  1.00 88.19           C
ATOM   1312  C   ILE A 188       5.464  -2.666 -19.445  1.00 88.19           C
ATOM   1313  CB  ILE A 188       4.714  -0.460 -20.408  1.00 88.19           C
ATOM   1314  O   ILE A 188       4.367  -3.150 -19.141  1.00 88.19           O
ATOM   1315  CG1 ILE A 188       4.826   0.525 -21.589  1.00 88.19           C
ATOM   1316  CG2 ILE A 188       5.153   0.232 -19.101  1.00 88.19           C
ATOM   1317  CD1 ILE A 188       3.731   1.599 -21.600  1.00 88.19           C
ATOM   1318  N   VAL A 189       6.599  -2.871 -18.780  1.00 88.25           N
ATOM   1319  CA  VAL A 189       6.723  -3.726 -17.589  1.00 88.25           C
ATOM   1320  C   VAL A 189       6.928  -2.941 -16.301  1.00 88.25           C
ATOM   1321  CB  VAL A 189       7.855  -4.755 -17.743  1.00 88.25           C
ATOM   1322  O   VAL A 189       6.579  -3.457 -15.248  1.00 88.25           O
ATOM   1323  CG1 VAL A 189       7.489  -5.768 -18.828  1.00 88.25           C
ATOM   1324  CG2 VAL A 189       9.215  -4.130 -18.084  1.00 88.25           C
ATOM   1325  N   ILE A 190       7.482  -1.728 -16.392  1.00 90.19           N
ATOM   1326  CA  ILE A 190       7.633  -0.801 -15.266  1.00 90.19           C
ATOM   1327  C   ILE A 190       7.297   0.601 -15.773  1.00 90.19           C
ATOM   1328  CB  ILE A 190       9.059  -0.869 -14.655  1.00 90.19           C
ATOM   1329  O   ILE A 190       7.846   1.043 -16.788  1.00 90.19           O
ATOM   1330  CG1 ILE A 190       9.365  -2.293 -14.122  1.00 90.19           C
ATOM   1331  CG2 ILE A 190       9.227   0.182 -13.543  1.00 90.19           C
ATOM   1332  CD1 ILE A 190      10.790  -2.541 -13.619  1.00 90.19           C
ATOM   1333  N   ASN A 191       6.400   1.303 -15.083  1.00 89.69           N
ATOM   1334  CA  ASN A 191       6.143   2.725 -15.296  1.00 89.69           C
ATOM   1335  C   ASN A 191       6.524   3.527 -14.044  1.00 89.69           C
ATOM   1336  CB  ASN A 191       4.675   2.893 -15.720  1.00 89.69           C
ATOM   1337  O   ASN A 191       5.783   3.546 -13.062  1.00 89.69           O
ATOM   1338  CG  ASN A 191       4.303   4.338 -16.019  1.00 89.69           C
ATOM   1339  ND2 ASN A 191       3.413   4.563 -16.954  1.00 89.69           N
ATOM   1340  OD1 ASN A 191       4.790   5.290 -15.437  1.00 89.69           O
ATOM   1341  N   ASN A 192       7.660   4.223 -14.089  1.00 88.75           N
ATOM   1342  CA  ASN A 192       8.195   4.928 -12.925  1.00 88.75           C
ATOM   1343  C   ASN A 192       7.325   6.106 -12.493  1.00 88.75           C
ATOM   1344  CB  ASN A 192       9.606   5.425 -13.224  1.00 88.75           C
ATOM   1345  O   ASN A 192       7.159   6.308 -11.294  1.00 88.75           O
ATOM   1346  CG  ASN A 192      10.579   4.292 -13.412  1.00 88.75           C
ATOM   1347  ND2 ASN A 192      11.363   4.346 -14.455  1.00 88.75           N
ATOM   1348  OD1 ASN A 192      10.605   3.335 -12.661  1.00 88.75           O
ATOM   1349  N   CYS A 193       6.719   6.848 -13.431  1.00 86.12           N
ATOM   1350  CA  CYS A 193       5.814   7.933 -13.043  1.00 86.12           C
ATOM   1351  C   CYS A 193       4.598   7.355 -12.274  1.00 86.12           C
ATOM   1352  CB  CYS A 193       5.381   8.800 -14.250  1.00 86.12           C
ATOM   1353  O   CYS A 193       4.161   7.949 -11.293  1.00 86.12           O
ATOM   1354  SG  CYS A 193       6.631   9.595 -15.345  1.00 86.12           S
ATOM   1355  N   ASN A 194       4.087   6.168 -12.640  1.00 85.38           N
ATOM   1356  CA  ASN A 194       3.001   5.509 -11.896  1.00 85.38           C
ATOM   1357  C   ASN A 194       3.433   5.031 -10.503  1.00 85.38           C
ATOM   1358  CB  ASN A 194       2.448   4.309 -12.680  1.00 85.38           C
ATOM   1359  O   ASN A 194       2.665   5.182  -9.551  1.00 85.38           O
ATOM   1360  CG  ASN A 194       1.598   4.666 -13.878  1.00 85.38           C
ATOM   1361  ND2 ASN A 194       1.173   3.668 -14.618  1.00 85.38           N
ATOM   1362  OD1 ASN A 194       1.255   5.800 -14.161  1.00 85.38           O
ATOM   1363  N   TRP A 195       4.625   4.439 -10.379  1.00 86.62           N
ATOM   1364  CA  TRP A 195       5.198   4.047  -9.085  1.00 86.62           C
ATOM   1365  C   TRP A 195       5.375   5.254  -8.174  1.00 86.62           C
ATOM   1366  CB  TRP A 195       6.500   3.267  -9.292  1.00 86.62           C
ATOM   1367  O   TRP A 195       4.863   5.248  -7.058  1.00 86.62           O
ATOM   1368  CG  TRP A 195       6.268   1.816  -9.573  1.00 86.62           C
ATOM   1369  CD1 TRP A 195       6.309   1.211 -10.781  1.00 86.62           C
ATOM   1370  CD2 TRP A 195       5.925   0.767  -8.618  1.00 86.62           C
ATOM   1371  CE2 TRP A 195       5.786  -0.463  -9.328  1.00 86.62           C
ATOM   1372  CE3 TRP A 195       5.733   0.734  -7.220  1.00 86.62           C
ATOM   1373  NE1 TRP A 195       5.996  -0.126 -10.648  1.00 86.62           N
ATOM   1374  CH2 TRP A 195       5.344  -1.680  -7.287  1.00 86.62           C
ATOM   1375  CZ2 TRP A 195       5.503  -1.675  -8.682  1.00 86.62           C
ATOM   1376  CZ3 TRP A 195       5.447  -0.478  -6.564  1.00 86.62           C
ATOM   1377  N   ASN A 196       5.964   6.332  -8.685  1.00 86.81           N
ATOM   1378  CA  ASN A 196       6.126   7.577  -7.946  1.00 86.81           C
ATOM   1379  C   ASN A 196       4.786   8.189  -7.517  1.00 86.81           C
ATOM   1380  CB  ASN A 196       6.937   8.521  -8.825  1.00 86.81           C
ATOM   1381  O   ASN A 196       4.639   8.577  -6.365  1.00 86.81           O
ATOM   1382  CG  ASN A 196       7.207   9.841  -8.133  1.00 86.81           C
ATOM   1383  ND2 ASN A 196       6.541  10.902  -8.525  1.00 86.81           N
ATOM   1384  OD1 ASN A 196       7.976   9.931  -7.201  1.00 86.81           O
ATOM   1385  N   LEU A 197       3.775   8.210  -8.392  1.00 84.94           N
ATOM   1386  CA  LEU A 197       2.430   8.672  -8.024  1.00 84.94           C
ATOM   1387  C   LEU A 197       1.806   7.831  -6.901  1.00 84.94           C
ATOM   1388  CB  LEU A 197       1.513   8.626  -9.259  1.00 84.94           C
ATOM   1389  O   LEU A 197       1.074   8.361  -6.067  1.00 84.94           O
ATOM   1390  CG  LEU A 197       1.727   9.770 -10.264  1.00 84.94           C
ATOM   1391  CD1 LEU A 197       0.942   9.458 -11.541  1.00 84.94           C
ATOM   1392  CD2 LEU A 197       1.235  11.110  -9.719  1.00 84.94           C
ATOM   1393  N   LEU A 198       2.054   6.518  -6.879  1.00 81.62           N
ATOM   1394  CA  LEU A 198       1.566   5.651  -5.808  1.00 81.62           C
ATOM   1395  C   LEU A 198       2.303   5.922  -4.487  1.00 81.62           C
ATOM   1396  CB  LEU A 198       1.668   4.184  -6.260  1.00 81.62           C
ATOM   1397  O   LEU A 198       1.652   5.997  -3.448  1.00 81.62           O
ATOM   1398  CG  LEU A 198       1.035   3.179  -5.279  1.00 81.62           C
ATOM   1399  CD1 LEU A 198      -0.464   3.416  -5.082  1.00 81.62           C
ATOM   1400  CD2 LEU A 198       1.221   1.757  -5.815  1.00 81.62           C
ATOM   1401  N   GLN A 199       3.622   6.130  -4.536  1.00 87.44           N
ATOM   1402  CA  GLN A 199       4.426   6.499  -3.366  1.00 87.44           C
ATOM   1403  C   GLN A 199       4.024   7.870  -2.808  1.00 87.44           C
ATOM   1404  CB  GLN A 199       5.925   6.487  -3.723  1.00 87.44           C
ATOM   1405  O   GLN A 199       3.815   8.005  -1.607  1.00 87.44           O
ATOM   1406  CG  GLN A 199       6.491   5.109  -4.113  1.00 87.44           C
ATOM   1407  CD  GLN A 199       6.539   4.090  -2.979  1.00 87.44           C
ATOM   1408  NE2 GLN A 199       7.146   2.946  -3.204  1.00 87.44           N
ATOM   1409  OE1 GLN A 199       6.026   4.277  -1.890  1.00 87.44           O
ATOM   1410  N   GLN A 200       3.808   8.871  -3.667  1.00 88.38           N
ATOM   1411  CA  GLN A 200       3.326  10.194  -3.255  1.00 88.38           C
ATOM   1412  C   GLN A 200       1.987  10.105  -2.521  1.00 88.38           C
ATOM   1413  CB  GLN A 200       3.197  11.111  -4.477  1.00 88.38           C
ATOM   1414  O   GLN A 200       1.847  10.671  -1.442  1.00 88.38           O
ATOM   1415  CG  GLN A 200       4.570  11.605  -4.949  1.00 88.38           C
ATOM   1416  CD  GLN A 200       4.495  12.485  -6.192  1.00 88.38           C
ATOM   1417  NE2 GLN A 200       5.540  13.231  -6.480  1.00 88.38           N
ATOM   1418  OE1 GLN A 200       3.533  12.515  -6.944  1.00 88.38           O
ATOM   1419  N   LYS A 201       1.036   9.316  -3.037  1.00 84.81           N
ATOM   1420  CA  LYS A 201      -0.237   9.070  -2.341  1.00 84.81           C
ATOM   1421  C   LYS A 201      -0.037   8.417  -0.975  1.00 84.81           C
ATOM   1422  CB  LYS A 201      -1.144   8.185  -3.195  1.00 84.81           C
ATOM   1423  O   LYS A 201      -0.731   8.780  -0.033  1.00 84.81           O
ATOM   1424  CG  LYS A 201      -1.735   8.965  -4.368  1.00 84.81           C
ATOM   1425  CD  LYS A 201      -2.537   8.008  -5.246  1.00 84.81           C
ATOM   1426  CE  LYS A 201      -3.095   8.791  -6.430  1.00 84.81           C
ATOM   1427  NZ  LYS A 201      -3.938   7.920  -7.278  1.00 84.81           N
ATOM   1428  N   LEU A 202       0.881   7.458  -0.861  1.00 85.44           N
ATOM   1429  CA  LEU A 202       1.207   6.811   0.411  1.00 85.44           C
ATOM   1430  C   LEU A 202       1.790   7.820   1.417  1.00 85.44           C
ATOM   1431  CB  LEU A 202       2.119   5.604   0.113  1.00 85.44           C
ATOM   1432  O   LEU A 202       1.354   7.847   2.565  1.00 85.44           O
ATOM   1433  CG  LEU A 202       2.545   4.814   1.362  1.00 85.44           C
ATOM   1434  CD1 LEU A 202       2.733   3.336   1.045  1.00 85.44           C
ATOM   1435  CD2 LEU A 202       3.884   5.289   1.922  1.00 85.44           C
ATOM   1436  N   ILE A 203       2.706   8.689   0.979  1.00 91.44           N
ATOM   1437  CA  ILE A 203       3.320   9.741   1.808  1.00 91.44           C
ATOM   1438  C   ILE A 203       2.284  10.790   2.237  1.00 91.44           C
ATOM   1439  CB  ILE A 203       4.505  10.389   1.052  1.00 91.44           C
ATOM   1440  O   ILE A 203       2.239  11.175   3.403  1.00 91.44           O
ATOM   1441  CG1 ILE A 203       5.647   9.364   0.854  1.00 91.44           C
ATOM   1442  CG2 ILE A 203       5.033  11.628   1.804  1.00 91.44           C
ATOM   1443  CD1 ILE A 203       6.712   9.803  -0.159  1.00 91.44           C
ATOM   1444  N   GLU A 204       1.416  11.233   1.325  1.00 89.44           N
ATOM   1445  CA  GLU A 204       0.322  12.161   1.635  1.00 89.44           C
ATOM   1446  C   GLU A 204      -0.615  11.586   2.708  1.00 89.44           C
ATOM   1447  CB  GLU A 204      -0.484  12.456   0.361  1.00 89.44           C
ATOM   1448  O   GLU A 204      -0.993  12.290   3.646  1.00 89.44           O
ATOM   1449  CG  GLU A 204       0.227  13.406  -0.618  1.00 89.44           C
ATOM   1450  CD  GLU A 204      -0.482  13.499  -1.984  1.00 89.44           C
ATOM   1451  OE1 GLU A 204       0.073  14.181  -2.875  1.00 89.44           O
ATOM   1452  OE2 GLU A 204      -1.575  12.901  -2.152  1.00 89.44           O
ATOM   1453  N   ARG A 205      -0.952  10.293   2.603  1.00 81.56           N
ATOM   1454  CA  ARG A 205      -1.791   9.577   3.578  1.00 81.56           C
ATOM   1455  C   ARG A 205      -1.101   9.423   4.925  1.00 81.56           C
ATOM   1456  CB  ARG A 205      -2.182   8.201   3.017  1.00 81.56           C
ATOM   1457  O   ARG A 205      -1.719   9.692   5.950  1.00 81.56           O
ATOM   1458  CG  ARG A 205      -3.141   8.319   1.831  1.00 81.56           C
ATOM   1459  CD  ARG A 205      -4.555   8.631   2.299  1.00 81.56           C
ATOM   1460  NE  ARG A 205      -5.369   9.123   1.181  1.00 81.56           N
ATOM   1461  NH1 ARG A 205      -7.343   9.068   2.344  1.00 81.56           N
ATOM   1462  NH2 ARG A 205      -7.287   9.878   0.251  1.00 81.56           N
ATOM   1463  CZ  ARG A 205      -6.662   9.346   1.266  1.00 81.56           C
ATOM   1464  N   HIS A 206       0.180   9.061   4.920  1.00 91.38           N
ATOM   1465  CA  HIS A 206       1.007   9.028   6.121  1.00 91.38           C
ATOM   1466  C   HIS A 206       0.992  10.382   6.842  1.00 91.38           C
ATOM   1467  CB  HIS A 206       2.435   8.618   5.740  1.00 91.38           C
ATOM   1468  O   HIS A 206       0.652  10.436   8.020  1.00 91.38           O
ATOM   1469  CG  HIS A 206       3.437   8.883   6.834  1.00 91.38           C
ATOM   1470  CD2 HIS A 206       3.769   8.037   7.855  1.00 91.38           C
ATOM   1471  ND1 HIS A 206       4.160  10.043   7.017  1.00 91.38           N
ATOM   1472  CE1 HIS A 206       4.913   9.889   8.118  1.00 91.38           C
ATOM   1473  NE2 HIS A 206       4.714   8.676   8.662  1.00 91.38           N
ATOM   1474  N   ASN A 207       1.302  11.475   6.138  1.00 93.62           N
ATOM   1475  CA  ASN A 207       1.400  12.805   6.744  1.00 93.62           C
ATOM   1476  C   ASN A 207       0.055  13.264   7.316  1.00 93.62           C
ATOM   1477  CB  ASN A 207       1.937  13.796   5.702  1.00 93.62           C
ATOM   1478  O   ASN A 207      -0.008  13.697   8.463  1.00 93.62           O
ATOM   1479  CG  ASN A 207       3.379  13.526   5.312  1.00 93.62           C
ATOM   1480  ND2 ASN A 207       3.845  14.141   4.251  1.00 93.62           N
ATOM   1481  OD1 ASN A 207       4.108  12.770   5.937  1.00 93.62           O
ATOM   1482  N   MET A 208      -1.031  13.070   6.562  1.00 89.25           N
ATOM   1483  CA  MET A 208      -2.385  13.345   7.044  1.00 89.25           C
ATOM   1484  C   MET A 208      -2.706  12.545   8.313  1.00 89.25           C
ATOM   1485  CB  MET A 208      -3.371  13.001   5.923  1.00 89.25           C
ATOM   1486  O   MET A 208      -3.291  13.074   9.255  1.00 89.25           O
ATOM   1487  CG  MET A 208      -4.818  13.372   6.269  1.00 89.25           C
ATOM   1488  SD  MET A 208      -6.056  12.813   5.061  1.00 89.25           S
ATOM   1489  CE  MET A 208      -5.416  13.576   3.547  1.00 89.25           C
ATOM   1490  N   MET A 209      -2.310  11.273   8.361  1.00 86.94           N
ATOM   1491  CA  MET A 209      -2.551  10.422   9.518  1.00 86.94           C
ATOM   1492  C   MET A 209      -1.713  10.838  10.734  1.00 86.94           C
ATOM   1493  CB  MET A 209      -2.314   8.962   9.120  1.00 86.94           C
ATOM   1494  O   MET A 209      -2.232  10.820  11.847  1.00 86.94           O
ATOM   1495  CG  MET A 209      -2.833   8.016  10.198  1.00 86.94           C
ATOM   1496  SD  MET A 209      -4.638   8.010  10.321  1.00 86.94           S
ATOM   1497  CE  MET A 209      -4.787   7.104  11.869  1.00 86.94           C
ATOM   1498  N   VAL A 210      -0.457  11.257  10.544  1.00 94.69           N
ATOM   1499  CA  VAL A 210       0.383  11.825  11.614  1.00 94.69           C
ATOM   1500  C   VAL A 210      -0.255  13.096  12.182  1.00 94.69           C
ATOM   1501  CB  VAL A 210       1.818  12.103  11.111  1.00 94.69           C
ATOM   1502  O   VAL A 210      -0.386  13.227  13.401  1.00 94.69           O
ATOM   1503  CG1 VAL A 210       2.645  12.916  12.116  1.00 94.69           C
ATOM   1504  CG2 VAL A 210       2.580  10.796  10.859  1.00 94.69           C
ATOM   1505  N   ASP A 211      -0.704  14.011  11.322  1.00 92.31           N
ATOM   1506  CA  ASP A 211      -1.355  15.260  11.738  1.00 92.31           C
ATOM   1507  C   ASP A 211      -2.649  14.993  12.523  1.00 92.31           C
ATOM   1508  CB  ASP A 211      -1.648  16.126  10.500  1.00 92.31           C
ATOM   1509  O   ASP A 211      -2.884  15.571  13.594  1.00 92.31           O
ATOM   1510  CG  ASP A 211      -0.397  16.742   9.861  1.00 92.31           C
ATOM   1511  OD1 ASP A 211       0.638  16.840  10.561  1.00 92.31           O
ATOM   1512  OD2 ASP A 211      -0.510  17.175   8.691  1.00 92.31           O
ATOM   1513  N   ASN A 212      -3.462  14.054  12.035  1.00 88.38           N
ATOM   1514  CA  ASN A 212      -4.692  13.645  12.701  1.00 88.38           C
ATOM   1515  C   ASN A 212      -4.413  12.964  14.047  1.00 88.38           C
ATOM   1516  CB  ASN A 212      -5.476  12.703  11.785  1.00 88.38           C
ATOM   1517  O   ASN A 212      -5.074  13.278  15.035  1.00 88.38           O
ATOM   1518  CG  ASN A 212      -6.067  13.361  10.554  1.00 88.38           C
ATOM   1519  ND2 ASN A 212      -6.481  12.570   9.590  1.00 88.38           N
ATOM   1520  OD1 ASN A 212      -6.238  14.563  10.459  1.00 88.38           O
ATOM   1521  N   ALA A 213      -3.428  12.064  14.111  1.00 90.62           N
ATOM   1522  CA  ALA A 213      -3.031  11.388  15.342  1.00 90.62           C
ATOM   1523  C   ALA A 213      -2.564  12.399  16.397  1.00 90.62           C
ATOM   1524  CB  ALA A 213      -1.925  10.379  15.014  1.00 90.62           C
ATOM   1525  O   ALA A 213      -2.995  12.349  17.546  1.00 90.62           O
ATOM   1526  N   ASN A 214      -1.746  13.376  16.003  1.00 94.50           N
ATOM   1527  CA  ASN A 214      -1.273  14.429  16.899  1.00 94.50           C
ATOM   1528  C   ASN A 214      -2.411  15.307  17.434  1.00 94.50           C
ATOM   1529  CB  ASN A 214      -0.234  15.273  16.143  1.00 94.50           C
ATOM   1530  O   ASN A 214      -2.393  15.687  18.612  1.00 94.50           O
ATOM   1531  CG  ASN A 214       1.110  14.579  16.071  1.00 94.50           C
ATOM   1532  ND2 ASN A 214       1.848  14.748  15.003  1.00 94.50           N
ATOM   1533  OD1 ASN A 214       1.538  13.934  17.011  1.00 94.50           O
ATOM   1534  N   THR A 215      -3.393  15.624  16.588  1.00 91.12           N
ATOM   1535  CA  THR A 215      -4.613  16.336  16.996  1.00 91.12           C
ATOM   1536  C   THR A 215      -5.402  15.501  18.000  1.00 91.12           C
ATOM   1537  CB  THR A 215      -5.473  16.692  15.776  1.00 91.12           C
ATOM   1538  O   THR A 215      -5.636  15.955  19.117  1.00 91.12           O
ATOM   1539  CG2 THR A 215      -6.744  17.447  16.167  1.00 91.12           C
ATOM   1540  OG1 THR A 215      -4.708  17.518  14.923  1.00 91.12           O
ATOM   1541  N   TYR A 216      -5.684  14.244  17.660  1.00 88.88           N
ATOM   1542  CA  TYR A 216      -6.428  13.314  18.504  1.00 88.88           C
ATOM   1543  C   TYR A 216      -5.802  13.132  19.892  1.00 88.88           C
ATOM   1544  CB  TYR A 216      -6.507  11.967  17.780  1.00 88.88           C
ATOM   1545  O   TYR A 216      -6.481  13.271  20.903  1.00 88.88           O
ATOM   1546  CG  TYR A 216      -7.307  10.941  18.545  1.00 88.88           C
ATOM   1547  CD1 TYR A 216      -6.663   9.868  19.194  1.00 88.88           C
ATOM   1548  CD2 TYR A 216      -8.701  11.103  18.643  1.00 88.88           C
ATOM   1549  CE1 TYR A 216      -7.427   8.940  19.928  1.00 88.88           C
ATOM   1550  CE2 TYR A 216      -9.463  10.182  19.377  1.00 88.88           C
ATOM   1551  OH  TYR A 216      -9.582   8.228  20.719  1.00 88.88           O
ATOM   1552  CZ  TYR A 216      -8.826   9.104  20.018  1.00 88.88           C
ATOM   1553  N   ILE A 217      -4.488  12.892  19.966  1.00 93.38           N
ATOM   1554  CA  ILE A 217      -3.772  12.753  21.243  1.00 93.38           C
ATOM   1555  C   ILE A 217      -3.861  14.041  22.076  1.00 93.38           C
ATOM   1556  CB  ILE A 217      -2.306  12.336  20.976  1.00 93.38           C
ATOM   1557  O   ILE A 217      -4.006  13.980  23.296  1.00 93.38           O
ATOM   1558  CG1 ILE A 217      -2.174  10.926  20.360  1.00 93.38           C
ATOM   1559  CG2 ILE A 217      -1.441  12.403  22.242  1.00 93.38           C
ATOM   1560  CD1 ILE A 217      -2.700   9.771  21.215  1.00 93.38           C
ATOM   1561  N   THR A 218      -3.814  15.215  21.436  1.00 92.56           N
ATOM   1562  CA  THR A 218      -3.987  16.500  22.139  1.00 92.56           C
ATOM   1563  C   THR A 218      -5.368  16.601  22.778  1.00 92.56           C
ATOM   1564  CB  THR A 218      -3.795  17.702  21.200  1.00 92.56           C
ATOM   1565  O   THR A 218      -5.479  17.006  23.932  1.00 92.56           O
ATOM   1566  CG2 THR A 218      -3.796  19.037  21.942  1.00 92.56           C
ATOM   1567  OG1 THR A 218      -2.557  17.615  20.527  1.00 92.56           O
ATOM   1568  N   GLU A 219      -6.407  16.227  22.036  1.00 90.00           N
ATOM   1569  CA  GLU A 219      -7.790  16.262  22.510  1.00 90.00           C
ATOM   1570  C   GLU A 219      -8.030  15.248  23.631  1.00 90.00           C
ATOM   1571  CB  GLU A 219      -8.731  15.994  21.333  1.00 90.00           C
ATOM   1572  O   GLU A 219      -8.618  15.591  24.652  1.00 90.00           O
ATOM   1573  CG  GLU A 219      -8.717  17.128  20.298  1.00 90.00           C
ATOM   1574  CD  GLU A 219      -9.574  16.828  19.058  1.00 90.00           C
ATOM   1575  OE1 GLU A 219      -9.739  17.772  18.253  1.00 90.00           O
ATOM   1576  OE2 GLU A 219     -10.024  15.670  18.899  1.00 90.00           O
ATOM   1577  N   ILE A 220      -7.493  14.033  23.493  1.00 87.00           N
ATOM   1578  CA  ILE A 220      -7.579  12.973  24.501  1.00 87.00           C
ATOM   1579  C   ILE A 220      -6.963  13.405  25.836  1.00 87.00           C
ATOM   1580  CB  ILE A 220      -6.949  11.685  23.924  1.00 87.00           C
ATOM   1581  O   ILE A 220      -7.626  13.302  26.866  1.00 87.00           O
ATOM   1582  CG1 ILE A 220      -7.878  10.999  22.900  1.00 87.00           C
ATOM   1583  CG2 ILE A 220      -6.572  10.670  25.002  1.00 87.00           C
ATOM   1584  CD1 ILE A 220      -9.219  10.515  23.468  1.00 87.00           C
ATOM   1585  N   HIS A 221      -5.756  13.976  25.827  1.00 87.94           N
ATOM   1586  CA  HIS A 221      -5.134  14.533  27.037  1.00 87.94           C
ATOM   1587  C   HIS A 221      -5.903  15.720  27.636  1.00 87.94           C
ATOM   1588  CB  HIS A 221      -3.703  14.975  26.711  1.00 87.94           C
ATOM   1589  O   HIS A 221      -5.716  16.042  28.807  1.00 87.94           O
ATOM   1590  CG  HIS A 221      -2.685  13.885  26.886  1.00 87.94           C
ATOM   1591  CD2 HIS A 221      -2.296  12.959  25.959  1.00 87.94           C
ATOM   1592  ND1 HIS A 221      -1.980  13.626  28.039  1.00 87.94           N
ATOM   1593  CE1 HIS A 221      -1.188  12.568  27.808  1.00 87.94           C
ATOM   1594  NE2 HIS A 221      -1.318  12.153  26.540  1.00 87.94           N
ATOM   1595  N   GLY A 222      -6.724  16.407  26.838  1.00 87.12           N
ATOM   1596  CA  GLY A 222      -7.592  17.483  27.307  1.00 87.12           C
ATOM   1597  C   GLY A 222      -8.953  17.007  27.822  1.00 87.12           C
ATOM   1598  O   GLY A 222      -9.651  17.792  28.460  1.00 87.12           O
ATOM   1599  N   HIS A 223      -9.361  15.774  27.516  1.00 86.12           N
ATOM   1600  CA  HIS A 223     -10.685  15.231  27.846  1.00 86.12           C
ATOM   1601  C   HIS A 223     -10.664  14.164  28.933  1.00 86.12           C
ATOM   1602  CB  HIS A 223     -11.353  14.684  26.576  1.00 86.12           C
ATOM   1603  O   HIS A 223     -11.646  14.062  29.662  1.00 86.12           O
ATOM   1604  CG  HIS A 223     -11.947  15.764  25.712  1.00 86.12           C
ATOM   1605  CD2 HIS A 223     -12.881  15.594  24.729  1.00 86.12           C
ATOM   1606  ND1 HIS A 223     -11.727  17.116  25.828  1.00 86.12           N
ATOM   1607  CE1 HIS A 223     -12.481  17.741  24.912  1.00 86.12           C
ATOM   1608  NE2 HIS A 223     -13.196  16.853  24.208  1.00 86.12           N
ATOM   1609  N   TYR A 224      -9.576  13.407  29.053  1.00 83.50           N
ATOM   1610  CA  TYR A 224      -9.462  12.314  30.010  1.00 83.50           C
ATOM   1611  C   TYR A 224      -8.339  12.557  31.013  1.00 83.50           C
ATOM   1612  CB  TYR A 224      -9.252  10.996  29.264  1.00 83.50           C
ATOM   1613  O   TYR A 224      -7.297  13.129  30.682  1.00 83.50           O
ATOM   1614  CG  TYR A 224     -10.436  10.578  28.419  1.00 83.50           C
ATOM   1615  CD1 TYR A 224     -11.512   9.903  29.022  1.00 83.50           C
ATOM   1616  CD2 TYR A 224     -10.475  10.889  27.048  1.00 83.50           C
ATOM   1617  CE1 TYR A 224     -12.629   9.526  28.255  1.00 83.50           C
ATOM   1618  CE2 TYR A 224     -11.593  10.519  26.279  1.00 83.50           C
ATOM   1619  OH  TYR A 224     -13.761   9.488  26.145  1.00 83.50           O
ATOM   1620  CZ  TYR A 224     -12.672   9.837  26.879  1.00 83.50           C
ATOM   1621  N   THR A 225      -8.545  12.080  32.237  1.00 82.00           N
ATOM   1622  CA  THR A 225      -7.515  12.029  33.279  1.00 82.00           C
ATOM   1623  C   THR A 225      -6.957  10.615  33.464  1.00 82.00           C
ATOM   1624  CB  THR A 225      -7.966  12.680  34.600  1.00 82.00           C
ATOM   1625  O   THR A 225      -7.530   9.623  33.008  1.00 82.00           O
ATOM   1626  CG2 THR A 225      -8.496  14.101  34.414  1.00 82.00           C
ATOM   1627  OG1 THR A 225      -8.943  11.955  35.300  1.00 82.00           O
ATOM   1628  N   GLU A 226      -5.782  10.522  34.089  1.00 80.00           N
ATOM   1629  CA  GLU A 226      -5.114   9.250  34.374  1.00 80.00           C
ATOM   1630  C   GLU A 226      -6.050   8.304  35.146  1.00 80.00           C
ATOM   1631  CB  GLU A 226      -3.820   9.543  35.148  1.00 80.00           C
ATOM   1632  O   GLU A 226      -6.640   8.675  36.162  1.00 80.00           O
ATOM   1633  CG  GLU A 226      -2.969   8.300  35.461  1.00 80.00           C
ATOM   1634  CD  GLU A 226      -1.661   8.644  36.203  1.00 80.00           C
ATOM   1635  OE1 GLU A 226      -0.987   7.704  36.679  1.00 80.00           O
ATOM   1636  OE2 GLU A 226      -1.340   9.851  36.335  1.00 80.00           O
ATOM   1637  N   GLY A 227      -6.196   7.075  34.645  1.00 70.44           N
ATOM   1638  CA  GLY A 227      -7.032   6.038  35.258  1.00 70.44           C
ATOM   1639  C   GLY A 227      -8.524   6.071  34.891  1.00 70.44           C
ATOM   1640  O   GLY A 227      -9.264   5.195  35.336  1.00 70.44           O
ATOM   1641  N   GLU A 228      -8.990   7.016  34.065  1.00 76.50           N
ATOM   1642  CA  GLU A 228     -10.394   7.054  33.604  1.00 76.50           C
ATOM   1643  C   GLU A 228     -10.725   6.011  32.525  1.00 76.50           C
ATOM   1644  CB  GLU A 228     -10.750   8.449  33.076  1.00 76.50           C
ATOM   1645  O   GLU A 228     -11.897   5.688  32.312  1.00 76.50           O
ATOM   1646  CG  GLU A 228     -10.947   9.455  34.216  1.00 76.50           C
ATOM   1647  CD  GLU A 228     -11.291  10.862  33.710  1.00 76.50           C
ATOM   1648  OE1 GLU A 228     -11.550  11.745  34.559  1.00 76.50           O
ATOM   1649  OE2 GLU A 228     -11.214  11.098  32.486  1.00 76.50           O
ATOM   1650  N   ILE A 229      -9.710   5.471  31.847  1.00 70.38           N
ATOM   1651  CA  ILE A 229      -9.869   4.477  30.783  1.00 70.38           C
ATOM   1652  C   ILE A 229      -9.355   3.133  31.290  1.00 70.38           C
ATOM   1653  CB  ILE A 229      -9.157   4.920  29.488  1.00 70.38           C
ATOM   1654  O   ILE A 229      -8.155   2.962  31.499  1.00 70.38           O
ATOM   1655  CG1 ILE A 229      -9.648   6.318  29.043  1.00 70.38           C
ATOM   1656  CG2 ILE A 229      -9.413   3.868  28.388  1.00 70.38           C
ATOM   1657  CD1 ILE A 229      -8.840   6.874  27.874  1.00 70.38           C
ATOM   1658  N   ASN A 230     -10.260   2.168  31.458  1.00 64.81           N
ATOM   1659  CA  ASN A 230      -9.890   0.806  31.831  1.00 64.81           C
ATOM   1660  C   ASN A 230      -9.475   0.005  30.586  1.00 64.81           C
ATOM   1661  CB  ASN A 230     -11.047   0.149  32.600  1.00 64.81           C
ATOM   1662  O   ASN A 230     -10.253  -0.123  29.643  1.00 64.81           O
ATOM   1663  CG  ASN A 230     -10.642  -1.181  33.213  1.00 64.81           C
ATOM   1664  ND2 ASN A 230     -11.571  -1.888  33.809  1.00 64.81           N
ATOM   1665  OD1 ASN A 230      -9.499  -1.609  33.171  1.00 64.81           O
ATOM   1666  N   GLN A 231      -8.257  -0.535  30.592  1.00 61.09           N
ATOM   1667  CA  GLN A 231      -7.627  -1.163  29.423  1.00 61.09           C
ATOM   1668  C   GLN A 231      -7.274  -2.628  29.601  1.00 61.09           C
ATOM   1669  CB  GLN A 231      -6.334  -0.426  29.122  1.00 61.09           C
ATOM   1670  O   GLN A 231      -6.632  -3.199  28.719  1.00 61.09           O
ATOM   1671  CG  GLN A 231      -6.644   0.928  28.535  1.00 61.09           C
ATOM   1672  CD  GLN A 231      -5.347   1.662  28.434  1.00 61.09           C
ATOM   1673  NE2 GLN A 231      -5.277   2.749  29.144  1.00 61.09           N
ATOM   1674  OE1 GLN A 231      -4.436   1.277  27.720  1.00 61.09           O
ATOM   1675  N   THR A 232      -7.645  -3.227  30.732  1.00 53.28           N
ATOM   1676  CA  THR A 232      -7.009  -4.463  31.204  1.00 53.28           C
ATOM   1677  C   THR A 232      -7.107  -5.660  30.247  1.00 53.28           C
ATOM   1678  CB  THR A 232      -7.422  -4.830  32.647  1.00 53.28           C
ATOM   1679  O   THR A 232      -6.336  -6.596  30.414  1.00 53.28           O
ATOM   1680  CG2 THR A 232      -6.354  -4.370  33.640  1.00 53.28           C
ATOM   1681  OG1 THR A 232      -8.636  -4.236  33.077  1.00 53.28           O
ATOM   1682  N   ASP A 233      -7.910  -5.587  29.179  1.00 55.91           N
ATOM   1683  CA  ASP A 233      -8.129  -6.690  28.239  1.00 55.91           C
ATOM   1684  C   ASP A 233      -8.019  -6.323  26.739  1.00 55.91           C
ATOM   1685  CB  ASP A 233      -9.493  -7.300  28.574  1.00 55.91           C
ATOM   1686  O   ASP A 233      -8.433  -7.106  25.879  1.00 55.91           O
ATOM   1687  CG  ASP A 233      -9.575  -7.845  30.004  1.00 55.91           C
ATOM   1688  OD1 ASP A 233      -8.643  -8.565  30.423  1.00 55.91           O
ATOM   1689  OD2 ASP A 233     -10.612  -7.575  30.651  1.00 55.91           O
ATOM   1690  N   ILE A 234      -7.479  -5.152  26.368  1.00 63.56           N
ATOM   1691  CA  ILE A 234      -7.474  -4.738  24.951  1.00 63.56           C
ATOM   1692  C   ILE A 234      -6.263  -5.317  24.207  1.00 63.56           C
ATOM   1693  CB  ILE A 234      -7.639  -3.219  24.756  1.00 63.56           C
ATOM   1694  O   ILE A 234      -5.125  -4.859  24.349  1.00 63.56           O
ATOM   1695  CG1 ILE A 234      -8.864  -2.698  25.543  1.00 63.56           C
ATOM   1696  CG2 ILE A 234      -7.819  -2.949  23.245  1.00 63.56           C
ATOM   1697  CD1 ILE A 234      -8.939  -1.175  25.597  1.00 63.56           C
ATOM   1698  N   ILE A 235      -6.521  -6.323  23.368  1.00 62.78           N
ATOM   1699  CA  ILE A 235      -5.518  -6.958  22.505  1.00 62.78           C
ATOM   1700  C   ILE A 235      -5.074  -5.975  21.406  1.00 62.78           C
ATOM   1701  CB  ILE A 235      -6.047  -8.299  21.935  1.00 62.78           C
ATOM   1702  O   ILE A 235      -5.889  -5.321  20.758  1.00 62.78           O
ATOM   1703  CG1 ILE A 235      -6.474  -9.253  23.080  1.00 62.78           C
ATOM   1704  CG2 ILE A 235      -4.980  -8.976  21.050  1.00 62.78           C
ATOM   1705  CD1 ILE A 235      -7.091 -10.579  22.614  1.00 62.78           C
ATOM   1706  N   ASP A 236      -3.763  -5.875  21.168  1.00 61.38           N
ATOM   1707  CA  ASP A 236      -3.224  -5.083  20.057  1.00 61.38           C
ATOM   1708  C   ASP A 236      -3.617  -5.721  18.703  1.00 61.38           C
ATOM   1709  CB  ASP A 236      -1.703  -4.943  20.210  1.00 61.38           C
ATOM   1710  O   ASP A 236      -3.332  -6.905  18.488  1.00 61.38           O
ATOM   1711  CG  ASP A 236      -1.046  -4.082  19.121  1.00 61.38           C
ATOM   1712  OD1 ASP A 236      -1.246  -4.369  17.917  1.00 61.38           O
ATOM   1713  OD2 ASP A 236      -0.320  -3.143  19.499  1.00 61.38           O
ATOM   1714  N   PRO A 237      -4.222  -4.971  17.760  1.00 56.34           N
ATOM   1715  CA  PRO A 237      -4.712  -5.520  16.499  1.00 56.34           C
ATOM   1716  C   PRO A 237      -3.611  -6.101  15.607  1.00 56.34           C
ATOM   1717  CB  PRO A 237      -5.468  -4.390  15.787  1.00 56.34           C
ATOM   1718  O   PRO A 237      -3.900  -6.967  14.791  1.00 56.34           O
ATOM   1719  CG  PRO A 237      -5.204  -3.121  16.595  1.00 56.34           C
ATOM   1720  CD  PRO A 237      -4.618  -3.588  17.921  1.00 56.34           C
ATOM   1721  N   TYR A 238      -2.351  -5.674  15.742  1.00 56.56           N
ATOM   1722  CA  TYR A 238      -1.222  -6.275  15.026  1.00 56.56           C
ATOM   1723  C   TYR A 238      -0.716  -7.544  15.695  1.00 56.56           C
ATOM   1724  CB  TYR A 238      -0.081  -5.270  14.915  1.00 56.56           C
ATOM   1725  O   TYR A 238      -0.324  -8.474  14.999  1.00 56.56           O
ATOM   1726  CG  TYR A 238       1.085  -5.747  14.073  1.00 56.56           C
ATOM   1727  CD1 TYR A 238       2.213  -6.329  14.685  1.00 56.56           C
ATOM   1728  CD2 TYR A 238       1.025  -5.632  12.671  1.00 56.56           C
ATOM   1729  CE1 TYR A 238       3.287  -6.788  13.897  1.00 56.56           C
ATOM   1730  CE2 TYR A 238       2.103  -6.075  11.881  1.00 56.56           C
ATOM   1731  OH  TYR A 238       4.267  -7.090  11.726  1.00 56.56           O
ATOM   1732  CZ  TYR A 238       3.233  -6.656  12.492  1.00 56.56           C
ATOM   1733  N   ILE A 239      -0.741  -7.608  17.028  1.00 61.12           N
ATOM   1734  CA  ILE A 239      -0.475  -8.861  17.741  1.00 61.12           C
ATOM   1735  C   ILE A 239      -1.537  -9.881  17.348  1.00 61.12           C
ATOM   1736  CB  ILE A 239      -0.401  -8.626  19.263  1.00 61.12           C
ATOM   1737  O   ILE A 239      -1.188 -10.993  16.960  1.00 61.12           O
ATOM   1738  CG1 ILE A 239       0.794  -7.721  19.638  1.00 61.12           C
ATOM   1739  CG2 ILE A 239      -0.342  -9.939  20.058  1.00 61.12           C
ATOM   1740  CD1 ILE A 239       2.185  -8.289  19.316  1.00 61.12           C
ATOM   1741  N   LEU A 240      -2.809  -9.479  17.323  1.00 62.59           N
ATOM   1742  CA  LEU A 240      -3.880 -10.329  16.829  1.00 62.59           C
ATOM   1743  C   LEU A 240      -3.668 -10.688  15.356  1.00 62.59           C
ATOM   1744  CB  LEU A 240      -5.245  -9.683  17.088  1.00 62.59           C
ATOM   1745  O   LEU A 240      -3.553 -11.866  15.071  1.00 62.59           O
ATOM   1746  CG  LEU A 240      -6.408 -10.617  16.709  1.00 62.59           C
ATOM   1747  CD1 LEU A 240      -6.447 -11.903  17.540  1.00 62.59           C
ATOM   1748  CD2 LEU A 240      -7.726  -9.891  16.905  1.00 62.59           C
ATOM   1749  N   ALA A 241      -3.529  -9.733  14.432  1.00 57.56           N
ATOM   1750  CA  ALA A 241      -3.288 -10.030  13.015  1.00 57.56           C
ATOM   1751  C   ALA A 241      -2.057 -10.931  12.804  1.00 57.56           C
ATOM   1752  CB  ALA A 241      -3.154  -8.719  12.233  1.00 57.56           C
ATOM   1753  O   ALA A 241      -2.106 -11.870  12.022  1.00 57.56           O
ATOM   1754  N   GLY A 242      -0.977 -10.730  13.561  1.00 57.97           N
ATOM   1755  CA  GLY A 242       0.199 -11.599  13.560  1.00 57.97           C
ATOM   1756  C   GLY A 242      -0.093 -13.011  14.080  1.00 57.97           C
ATOM   1757  O   GLY A 242       0.375 -13.990  13.491  1.00 57.97           O
ATOM   1758  N   HIS A 243      -0.896 -13.143  15.139  1.00 60.19           N
ATOM   1759  CA  HIS A 243      -1.393 -14.430  15.628  1.00 60.19           C
ATOM   1760  C   HIS A 243      -2.308 -15.105  14.604  1.00 60.19           C
ATOM   1761  CB  HIS A 243      -2.117 -14.270  16.976  1.00 60.19           C
ATOM   1762  O   HIS A 243      -2.106 -16.282  14.316  1.00 60.19           O
ATOM   1763  CG  HIS A 243      -1.179 -14.260  18.153  1.00 60.19           C
ATOM   1764  CD2 HIS A 243      -0.928 -13.219  19.001  1.00 60.19           C
ATOM   1765  ND1 HIS A 243      -0.454 -15.334  18.614  1.00 60.19           N
ATOM   1766  CE1 HIS A 243       0.235 -14.937  19.696  1.00 60.19           C
ATOM   1767  NE2 HIS A 243      -0.012 -13.650  19.966  1.00 60.19           N
ATOM   1768  N   LEU A 244      -3.245 -14.370  14.006  1.00 60.91           N
ATOM   1769  CA  LEU A 244      -4.164 -14.857  12.981  1.00 60.91           C
ATOM   1770  C   LEU A 244      -3.382 -15.293  11.733  1.00 60.91           C
ATOM   1771  CB  LEU A 244      -5.204 -13.769  12.642  1.00 60.91           C
ATOM   1772  O   LEU A 244      -3.609 -16.385  11.235  1.00 60.91           O
ATOM   1773  CG  LEU A 244      -6.120 -13.281  13.790  1.00 60.91           C
ATOM   1774  CD1 LEU A 244      -6.897 -12.067  13.289  1.00 60.91           C
ATOM   1775  CD2 LEU A 244      -7.113 -14.274  14.383  1.00 60.91           C
ATOM   1776  N   ASN A 245      -2.387 -14.529  11.278  1.00 54.62           N
ATOM   1777  CA  ASN A 245      -1.524 -14.899  10.155  1.00 54.62           C
ATOM   1778  C   ASN A 245      -0.653 -16.128  10.481  1.00 54.62           C
ATOM   1779  CB  ASN A 245      -0.679 -13.673   9.778  1.00 54.62           C
ATOM   1780  O   ASN A 245      -0.504 -17.039   9.667  1.00 54.62           O
ATOM   1781  CG  ASN A 245       0.100 -13.843   8.486  1.00 54.62           C
ATOM   1782  ND2 ASN A 245       1.093 -13.017   8.266  1.00 54.62           N
ATOM   1783  OD1 ASN A 245      -0.118 -14.722   7.669  1.00 54.62           O
ATOM   1784  N   THR A 246      -0.113 -16.217  11.701  1.00 55.34           N
ATOM   1785  CA  THR A 246       0.603 -17.419  12.166  1.00 55.34           C
ATOM   1786  C   THR A 246      -0.318 -18.637  12.154  1.00 55.34           C
ATOM   1787  CB  THR A 246       1.187 -17.221  13.572  1.00 55.34           C
ATOM   1788  O   THR A 246       0.059 -19.693  11.647  1.00 55.34           O
ATOM   1789  CG2 THR A 246       1.957 -18.446  14.067  1.00 55.34           C
ATOM   1790  OG1 THR A 246       2.099 -16.150  13.556  1.00 55.34           O
ATOM   1791  N   GLN A 247      -1.543 -18.487  12.654  1.00 55.69           N
ATOM   1792  CA  GLN A 247      -2.530 -19.556  12.671  1.00 55.69           C
ATOM   1793  C   GLN A 247      -3.041 -19.889  11.266  1.00 55.69           C
ATOM   1794  CB  GLN A 247      -3.674 -19.208  13.627  1.00 55.69           C
ATOM   1795  O   GLN A 247      -3.211 -21.067  10.974  1.00 55.69           O
ATOM   1796  CG  GLN A 247      -3.236 -19.269  15.097  1.00 55.69           C
ATOM   1797  CD  GLN A 247      -4.377 -19.030  16.082  1.00 55.69           C
ATOM   1798  NE2 GLN A 247      -4.273 -19.534  17.290  1.00 55.69           N
ATOM   1799  OE1 GLN A 247      -5.375 -18.386  15.824  1.00 55.69           O
ATOM   1800  N   TYR A 248      -3.189 -18.925  10.356  1.00 50.12           N
ATOM   1801  CA  TYR A 248      -3.465 -19.168   8.938  1.00 50.12           C
ATOM   1802  C   TYR A 248      -2.374 -20.032   8.315  1.00 50.12           C
ATOM   1803  CB  TYR A 248      -3.560 -17.845   8.167  1.00 50.12           C
ATOM   1804  O   TYR A 248      -2.671 -21.072   7.736  1.00 50.12           O
ATOM   1805  CG  TYR A 248      -3.707 -18.044   6.672  1.00 50.12           C
ATOM   1806  CD1 TYR A 248      -2.641 -17.711   5.816  1.00 50.12           C
ATOM   1807  CD2 TYR A 248      -4.878 -18.623   6.146  1.00 50.12           C
ATOM   1808  CE1 TYR A 248      -2.746 -17.950   4.434  1.00 50.12           C
ATOM   1809  CE2 TYR A 248      -4.988 -18.868   4.764  1.00 50.12           C
ATOM   1810  OH  TYR A 248      -4.021 -18.750   2.568  1.00 50.12           O
ATOM   1811  CZ  TYR A 248      -3.922 -18.526   3.905  1.00 50.12           C
ATOM   1812  N   ASN A 249      -1.105 -19.666   8.502  1.00 45.06           N
ATOM   1813  CA  ASN A 249       0.018 -20.431   7.963  1.00 45.06           C
ATOM   1814  C   ASN A 249       0.109 -21.851   8.556  1.00 45.06           C
ATOM   1815  CB  ASN A 249       1.307 -19.624   8.189  1.00 45.06           C
ATOM   1816  O   ASN A 249       0.605 -22.758   7.892  1.00 45.06           O
ATOM   1817  CG  ASN A 249       1.365 -18.384   7.311  1.00 45.06           C
ATOM   1818  ND2 ASN A 249       1.813 -17.270   7.832  1.00 45.06           N
ATOM   1819  OD1 ASN A 249       1.013 -18.402   6.145  1.00 45.06           O
ATOM   1820  N   GLN A 250      -0.374 -22.059   9.785  1.00 47.22           N
ATOM   1821  CA  GLN A 250      -0.375 -23.364  10.459  1.00 47.22           C
ATOM   1822  C   GLN A 250      -1.605 -24.229  10.142  1.00 47.22           C
ATOM   1823  CB  GLN A 250      -0.279 -23.138  11.974  1.00 47.22           C
ATOM   1824  O   GLN A 250      -1.487 -25.449  10.054  1.00 47.22           O
ATOM   1825  CG  GLN A 250       1.116 -22.663  12.406  1.00 47.22           C
ATOM   1826  CD  GLN A 250       1.182 -22.274  13.879  1.00 47.22           C
ATOM   1827  NE2 GLN A 250       2.336 -21.868  14.361  1.00 47.22           N
ATOM   1828  OE1 GLN A 250       0.228 -22.332  14.635  1.00 47.22           O
ATOM   1829  N   THR A 251      -2.783 -23.621  10.001  1.00 50.53           N
ATOM   1830  CA  THR A 251      -4.078 -24.324   9.915  1.00 50.53           C
ATOM   1831  C   THR A 251      -4.720 -24.244   8.532  1.00 50.53           C
ATOM   1832  CB  THR A 251      -5.085 -23.778  10.942  1.00 50.53           C
ATOM   1833  O   THR A 251      -5.623 -25.020   8.230  1.00 50.53           O
ATOM   1834  CG2 THR A 251      -4.576 -23.805  12.385  1.00 50.53           C
ATOM   1835  OG1 THR A 251      -5.414 -22.450  10.618  1.00 50.53           O
ATOM   1836  N   GLY A 252      -4.294 -23.293   7.698  1.00 44.16           N
ATOM   1837  CA  GLY A 252      -4.959 -22.928   6.450  1.00 44.16           C
ATOM   1838  C   GLY A 252      -6.350 -22.319   6.650  1.00 44.16           C
ATOM   1839  O   GLY A 252      -7.098 -22.205   5.684  1.00 44.16           O
ATOM   1840  N   TYR A 253      -6.749 -21.967   7.879  1.00 53.75           N
ATOM   1841  CA  TYR A 253      -8.107 -21.503   8.150  1.00 53.75           C
ATOM   1842  C   TYR A 253      -8.331 -20.079   7.633  1.00 53.75           C
ATOM   1843  CB  TYR A 253      -8.440 -21.635   9.637  1.00 53.75           C
ATOM   1844  O   TYR A 253      -7.780 -19.101   8.130  1.00 53.75           O
ATOM   1845  CG  TYR A 253      -9.848 -21.202   9.999  1.00 53.75           C
ATOM   1846  CD1 TYR A 253     -10.068 -20.136  10.895  1.00 53.75           C
ATOM   1847  CD2 TYR A 253     -10.947 -21.897   9.458  1.00 53.75           C
ATOM   1848  CE1 TYR A 253     -11.378 -19.785  11.273  1.00 53.75           C
ATOM   1849  CE2 TYR A 253     -12.260 -21.516   9.795  1.00 53.75           C
ATOM   1850  OH  TYR A 253     -13.751 -20.112  11.034  1.00 53.75           O
ATOM   1851  CZ  TYR A 253     -12.479 -20.463  10.708  1.00 53.75           C
ATOM   1852  N   TYR A 254      -9.198 -19.955   6.635  1.00 58.44           N
ATOM   1853  CA  TYR A 254      -9.489 -18.695   5.950  1.00 58.44           C
ATOM   1854  C   TYR A 254     -10.269 -17.678   6.795  1.00 58.44           C
ATOM   1855  CB  TYR A 254     -10.216 -19.023   4.647  1.00 58.44           C
ATOM   1856  O   TYR A 254     -10.338 -16.512   6.412  1.00 58.44           O
ATOM   1857  CG  TYR A 254      -9.353 -19.846   3.718  1.00 58.44           C
ATOM   1858  CD1 TYR A 254      -8.421 -19.203   2.880  1.00 58.44           C
ATOM   1859  CD2 TYR A 254      -9.402 -21.252   3.774  1.00 58.44           C
ATOM   1860  CE1 TYR A 254      -7.571 -19.965   2.056  1.00 58.44           C
ATOM   1861  CE2 TYR A 254      -8.496 -22.011   3.014  1.00 58.44           C
ATOM   1862  OH  TYR A 254      -6.814 -22.120   1.322  1.00 58.44           O
ATOM   1863  CZ  TYR A 254      -7.617 -21.372   2.118  1.00 58.44           C
ATOM   1864  N   GLY A 255     -10.798 -18.089   7.956  1.00 53.78           N
ATOM   1865  CA  GLY A 255     -11.281 -17.167   8.990  1.00 53.78           C
ATOM   1866  C   GLY A 255     -10.226 -16.147   9.398  1.00 53.78           C
ATOM   1867  O   GLY A 255     -10.557 -14.990   9.595  1.00 53.78           O
ATOM   1868  N   TYR A 256      -8.947 -16.524   9.391  1.00 56.28           N
ATOM   1869  CA  TYR A 256      -7.856 -15.621   9.744  1.00 56.28           C
ATOM   1870  C   TYR A 256      -7.618 -14.510   8.712  1.00 56.28           C
ATOM   1871  CB  TYR A 256      -6.610 -16.478   9.966  1.00 56.28           C
ATOM   1872  O   TYR A 256      -7.519 -13.344   9.085  1.00 56.28           O
ATOM   1873  CG  TYR A 256      -6.712 -17.427  11.150  1.00 56.28           C
ATOM   1874  CD1 TYR A 256      -7.079 -16.916  12.399  1.00 56.28           C
ATOM   1875  CD2 TYR A 256      -6.488 -18.808  11.019  1.00 56.28           C
ATOM   1876  CE1 TYR A 256      -7.231 -17.750  13.519  1.00 56.28           C
ATOM   1877  CE2 TYR A 256      -6.655 -19.657  12.130  1.00 56.28           C
ATOM   1878  OH  TYR A 256      -7.152 -19.963  14.445  1.00 56.28           O
ATOM   1879  CZ  TYR A 256      -7.028 -19.134  13.379  1.00 56.28           C
ATOM   1880  N   ALA A 257      -7.626 -14.835   7.414  1.00 55.97           N
ATOM   1881  CA  ALA A 257      -7.577 -13.829   6.346  1.00 55.97           C
ATOM   1882  C   ALA A 257      -8.846 -12.947   6.326  1.00 55.97           C
ATOM   1883  CB  ALA A 257      -7.385 -14.563   5.012  1.00 55.97           C
ATOM   1884  O   ALA A 257      -8.801 -11.770   5.977  1.00 55.97           O
ATOM   1885  N   ALA A 258      -9.987 -13.512   6.727  1.00 59.56           N
ATOM   1886  CA  ALA A 258     -11.255 -12.801   6.870  1.00 59.56           C
ATOM   1887  C   ALA A 258     -11.242 -11.798   8.028  1.00 59.56           C
ATOM   1888  CB  ALA A 258     -12.341 -13.875   6.995  1.00 59.56           C
ATOM   1889  O   ALA A 258     -11.689 -10.664   7.869  1.00 59.56           O
ATOM   1890  N   SER A 259     -10.648 -12.174   9.154  1.00 61.31           N
ATOM   1891  CA  SER A 259     -10.400 -11.278  10.276  1.00 61.31           C
ATOM   1892  C   SER A 259      -9.452 -10.135   9.902  1.00 61.31           C
ATOM   1893  CB  SER A 259      -9.825 -12.095  11.425  1.00 61.31           C
ATOM   1894  O   SER A 259      -9.710  -9.001  10.285  1.00 61.31           O
ATOM   1895  OG  SER A 259     -10.751 -13.065  11.861  1.00 61.31           O
ATOM   1896  N   GLU A 260      -8.415 -10.371   9.091  1.00 61.66           N
ATOM   1897  CA  GLU A 260      -7.554  -9.290   8.579  1.00 61.66           C
ATOM   1898  C   GLU A 260      -8.319  -8.291   7.692  1.00 61.66           C
ATOM   1899  CB  GLU A 260      -6.361  -9.863   7.799  1.00 61.66           C
ATOM   1900  O   GLU A 260      -8.159  -7.082   7.857  1.00 61.66           O
ATOM   1901  CG  GLU A 260      -5.317 -10.546   8.698  1.00 61.66           C
ATOM   1902  CD  GLU A 260      -4.104 -11.062   7.903  1.00 61.66           C
ATOM   1903  OE1 GLU A 260      -3.026 -11.212   8.524  1.00 61.66           O
ATOM   1904  OE2 GLU A 260      -4.243 -11.304   6.681  1.00 61.66           O
ATOM   1905  N   LEU A 261      -9.196  -8.756   6.791  1.00 63.91           N
ATOM   1906  CA  LEU A 261     -10.029  -7.853   5.981  1.00 63.91           C
ATOM   1907  C   LEU A 261     -11.069  -7.089   6.816  1.00 63.91           C
ATOM   1908  CB  LEU A 261     -10.707  -8.600   4.820  1.00 63.91           C
ATOM   1909  O   LEU A 261     -11.368  -5.936   6.504  1.00 63.91           O
ATOM   1910  CG  LEU A 261      -9.797  -9.154   3.709  1.00 63.91           C
ATOM   1911  CD1 LEU A 261     -10.641  -9.542   2.489  1.00 63.91           C
ATOM   1912  CD2 LEU A 261      -8.755  -8.162   3.193  1.00 63.91           C
ATOM   1913  N   ALA A 262     -11.588  -7.694   7.887  1.00 65.12           N
ATOM   1914  CA  ALA A 262     -12.460  -7.005   8.838  1.00 65.12           C
ATOM   1915  C   ALA A 262     -11.697  -5.919   9.618  1.00 65.12           C
ATOM   1916  CB  ALA A 262     -13.086  -8.041   9.777  1.00 65.12           C
ATOM   1917  O   ALA A 262     -12.210  -4.812   9.786  1.00 65.12           O
ATOM   1918  N   LEU A 263     -10.446  -6.191  10.015  1.00 64.94           N
ATOM   1919  CA  LEU A 263      -9.554  -5.215  10.657  1.00 64.94           C
ATOM   1920  C   LEU A 263      -9.207  -4.036   9.737  1.00 64.94           C
ATOM   1921  CB  LEU A 263      -8.260  -5.911  11.124  1.00 64.94           C
ATOM   1922  O   LEU A 263      -9.018  -2.918  10.207  1.00 64.94           O
ATOM   1923  CG  LEU A 263      -8.419  -6.846  12.333  1.00 64.94           C
ATOM   1924  CD1 LEU A 263      -7.128  -7.626  12.585  1.00 64.94           C
ATOM   1925  CD2 LEU A 263      -8.734  -6.067  13.598  1.00 64.94           C
ATOM   1926  N   LEU A 264      -9.180  -4.258   8.423  1.00 65.44           N
ATOM   1927  CA  LEU A 264      -9.055  -3.195   7.418  1.00 65.44           C
ATOM   1928  C   LEU A 264     -10.335  -2.344   7.283  1.00 65.44           C
ATOM   1929  CB  LEU A 264      -8.610  -3.831   6.088  1.00 65.44           C
ATOM   1930  O   LEU A 264     -10.406  -1.441   6.455  1.00 65.44           O
ATOM   1931  CG  LEU A 264      -7.177  -4.386   6.134  1.00 65.44           C
ATOM   1932  CD1 LEU A 264      -6.936  -5.325   4.957  1.00 65.44           C
ATOM   1933  CD2 LEU A 264      -6.145  -3.259   6.066  1.00 65.44           C
ATOM   1934  N   GLY A 265     -11.366  -2.613   8.088  1.00 67.75           N
ATOM   1935  CA  GLY A 265     -12.632  -1.886   8.072  1.00 67.75           C
ATOM   1936  C   GLY A 265     -13.432  -2.092   6.787  1.00 67.75           C
ATOM   1937  O   GLY A 265     -14.267  -1.255   6.446  1.00 67.75           O
ATOM   1938  N   ILE A 266     -13.183  -3.187   6.058  1.00 75.75           N
ATOM   1939  CA  ILE A 266     -14.041  -3.583   4.944  1.00 75.75           C
ATOM   1940  C   ILE A 266     -15.288  -4.240   5.528  1.00 75.75           C
ATOM   1941  CB  ILE A 266     -13.322  -4.493   3.926  1.00 75.75           C
ATOM   1942  O   ILE A 266     -15.185  -5.215   6.276  1.00 75.75           O
ATOM   1943  CG1 ILE A 266     -12.011  -3.838   3.432  1.00 75.75           C
ATOM   1944  CG2 ILE A 266     -14.280  -4.765   2.747  1.00 75.75           C
ATOM   1945  CD1 ILE A 266     -11.212  -4.703   2.450  1.00 75.75           C
ATOM   1946  N   ASN A 267     -16.465  -3.726   5.167  1.00 82.12           N
ATOM   1947  CA  ASN A 267     -17.717  -4.230   5.723  1.00 82.12           C
ATOM   1948  C   ASN A 267     -17.891  -5.715   5.389  1.00 82.12           C
ATOM   1949  CB  ASN A 267     -18.930  -3.410   5.255  1.00 82.12           C
ATOM   1950  O   ASN A 267     -17.707  -6.144   4.242  1.00 82.12           O
ATOM   1951  CG  ASN A 267     -18.826  -1.927   5.541  1.00 82.12           C
ATOM   1952  ND2 ASN A 267     -19.578  -1.093   4.864  1.00 82.12           N
ATOM   1953  OD1 ASN A 267     -18.096  -1.473   6.394  1.00 82.12           O
ATOM   1954  N   THR A 268     -18.265  -6.490   6.400  1.00 82.81           N
ATOM   1955  CA  THR A 268     -18.416  -7.942   6.304  1.00 82.81           C
ATOM   1956  C   THR A 268     -19.455  -8.440   7.298  1.00 82.81           C
ATOM   1957  CB  THR A 268     -17.054  -8.626   6.515  1.00 82.81           C
ATOM   1958  O   THR A 268     -20.094  -7.666   8.010  1.00 82.81           O
ATOM   1959  CG2 THR A 268     -16.553  -8.624   7.961  1.00 82.81           C
ATOM   1960  OG1 THR A 268     -17.088  -9.967   6.077  1.00 82.81           O
ATOM   1961  N   THR A 269     -19.606  -9.753   7.330  1.00 76.88           N
ATOM   1962  CA  THR A 269     -20.357 -10.516   8.316  1.00 76.88           C
ATOM   1963  C   THR A 269     -19.454 -11.653   8.779  1.00 76.88           C
ATOM   1964  CB  THR A 269     -21.624 -11.075   7.668  1.00 76.88           C
ATOM   1965  O   THR A 269     -19.142 -12.543   7.981  1.00 76.88           O
ATOM   1966  CG2 THR A 269     -22.659 -10.003   7.372  1.00 76.88           C
ATOM   1967  OG1 THR A 269     -21.308 -11.762   6.477  1.00 76.88           O
ATOM   1968  N   LEU A 270     -18.976 -11.615  10.026  1.00 67.50           N
ATOM   1969  CA  LEU A 270     -18.013 -12.614  10.514  1.00 67.50           C
ATOM   1970  C   LEU A 270     -18.655 -14.000  10.709  1.00 67.50           C
ATOM   1971  CB  LEU A 270     -17.346 -12.089  11.801  1.00 67.50           C
ATOM   1972  O   LEU A 270     -18.002 -15.031  10.494  1.00 67.50           O
ATOM   1973  CG  LEU A 270     -16.421 -10.873  11.588  1.00 67.50           C
ATOM   1974  CD1 LEU A 270     -15.901 -10.366  12.932  1.00 67.50           C
ATOM   1975  CD2 LEU A 270     -15.212 -11.208  10.707  1.00 67.50           C
ATOM   1976  N   ASN A 271     -19.957 -14.032  10.993  1.00 68.81           N
ATOM   1977  CA  ASN A 271     -20.694 -15.250  11.331  1.00 68.81           C
ATOM   1978  C   ASN A 271     -21.361 -15.920  10.127  1.00 68.81           C
ATOM   1979  CB  ASN A 271     -21.700 -14.884  12.427  1.00 68.81           C
ATOM   1980  O   ASN A 271     -21.644 -17.116  10.156  1.00 68.81           O
ATOM   1981  CG  ASN A 271     -20.979 -14.415  13.675  1.00 68.81           C
ATOM   1982  ND2 ASN A 271     -21.493 -13.400  14.319  1.00 68.81           N
ATOM   1983  OD1 ASN A 271     -19.934 -14.929  14.027  1.00 68.81           O
ATOM   1984  N   GLU A 272     -21.582 -15.183   9.044  1.00 78.12           N
ATOM   1985  CA  GLU A 272     -22.287 -15.685   7.878  1.00 78.12           C
ATOM   1986  C   GLU A 272     -21.348 -16.235   6.800  1.00 78.12           C
ATOM   1987  CB  GLU A 272     -23.241 -14.633   7.302  1.00 78.12           C
ATOM   1988  O   GLU A 272     -20.201 -15.815   6.616  1.00 78.12           O
ATOM   1989  CG  GLU A 272     -24.437 -14.294   8.200  1.00 78.12           C
ATOM   1990  CD  GLU A 272     -24.216 -13.202   9.257  1.00 78.12           C
ATOM   1991  OE1 GLU A 272     -25.197 -12.461   9.477  1.00 78.12           O
ATOM   1992  OE2 GLU A 272     -23.099 -13.069   9.795  1.00 78.12           O
ATOM   1993  N   ARG A 273     -21.855 -17.203   6.038  1.00 82.12           N
ATOM   1994  CA  ARG A 273     -21.210 -17.765   4.851  1.00 82.12           C
ATOM   1995  C   ARG A 273     -22.143 -17.638   3.659  1.00 82.12           C
ATOM   1996  CB  ARG A 273     -20.784 -19.224   5.094  1.00 82.12           C
ATOM   1997  O   ARG A 273     -23.334 -17.926   3.748  1.00 82.12           O
ATOM   1998  CG  ARG A 273     -19.814 -19.415   6.273  1.00 82.12           C
ATOM   1999  CD  ARG A 273     -18.459 -18.736   6.034  1.00 82.12           C
ATOM   2000  NE  ARG A 273     -17.571 -18.864   7.207  1.00 82.12           N
ATOM   2001  NH1 ARG A 273     -18.188 -16.925   8.324  1.00 82.12           N
ATOM   2002  NH2 ARG A 273     -16.634 -18.227   9.191  1.00 82.12           N
ATOM   2003  CZ  ARG A 273     -17.475 -18.010   8.220  1.00 82.12           C
ATOM   2004  N   PHE A 274     -21.575 -17.237   2.534  1.00 90.56           N
ATOM   2005  CA  PHE A 274     -22.261 -17.058   1.266  1.00 90.56           C
ATOM   2006  C   PHE A 274     -21.871 -18.180   0.322  1.00 90.56           C
ATOM   2007  CB  PHE A 274     -21.890 -15.702   0.657  1.00 90.56           C
ATOM   2008  O   PHE A 274     -20.689 -18.456   0.139  1.00 90.56           O
ATOM   2009  CG  PHE A 274     -22.325 -14.524   1.498  1.00 90.56           C
ATOM   2010  CD1 PHE A 274     -23.527 -13.854   1.207  1.00 90.56           C
ATOM   2011  CD2 PHE A 274     -21.537 -14.110   2.586  1.00 90.56           C
ATOM   2012  CE1 PHE A 274     -23.931 -12.760   1.994  1.00 90.56           C
ATOM   2013  CE2 PHE A 274     -21.942 -13.020   3.369  1.00 90.56           C
ATOM   2014  CZ  PHE A 274     -23.129 -12.337   3.067  1.00 90.56           C
ATOM   2015  N   GLU A 275     -22.858 -18.779  -0.325  1.00 92.19           N
ATOM   2016  CA  GLU A 275     -22.674 -19.583  -1.523  1.00 92.19           C
ATOM   2017  C   GLU A 275     -23.122 -18.750  -2.724  1.00 92.19           C
ATOM   2018  CB  GLU A 275     -23.464 -20.883  -1.394  1.00 92.19           C
ATOM   2019  O   GLU A 275     -24.236 -18.215  -2.753  1.00 92.19           O
ATOM   2020  CG  GLU A 275     -23.106 -21.896  -2.480  1.00 92.19           C
ATOM   2021  CD  GLU A 275     -24.041 -23.098  -2.363  1.00 92.19           C
ATOM   2022  OE1 GLU A 275     -25.021 -23.132  -3.148  1.00 92.19           O
ATOM   2023  OE2 GLU A 275     -23.823 -23.922  -1.446  1.00 92.19           O
ATOM   2024  N   ILE A 276     -22.236 -18.604  -3.707  1.00 95.25           N
ATOM   2025  CA  ILE A 276     -22.486 -17.825  -4.914  1.00 95.25           C
ATOM   2026  C   ILE A 276     -22.225 -18.654  -6.163  1.00 95.25           C
ATOM   2027  CB  ILE A 276     -21.704 -16.492  -4.936  1.00 95.25           C
ATOM   2028  O   ILE A 276     -21.296 -19.450  -6.225  1.00 95.25           O
ATOM   2029  CG1 ILE A 276     -20.187 -16.676  -5.157  1.00 95.25           C
ATOM   2030  CG2 ILE A 276     -21.972 -15.682  -3.656  1.00 95.25           C
ATOM   2031  CD1 ILE A 276     -19.457 -15.362  -5.426  1.00 95.25           C
ATOM   2032  N   THR A 277     -23.004 -18.404  -7.207  1.00 96.31           N
ATOM   2033  CA  THR A 277     -22.786 -18.932  -8.552  1.00 96.31           C
ATOM   2034  C   THR A 277     -22.363 -17.809  -9.491  1.00 96.31           C
ATOM   2035  CB  THR A 277     -24.054 -19.607  -9.075  1.00 96.31           C
ATOM   2036  O   THR A 277     -23.110 -16.849  -9.711  1.00 96.31           O
ATOM   2037  CG2 THR A 277     -23.849 -20.239 -10.450  1.00 96.31           C
ATOM   2038  OG1 THR A 277     -24.457 -20.656  -8.241  1.00 96.31           O
ATOM   2039  N   ILE A 278     -21.192 -17.945 -10.107  1.00 95.38           N
ATOM   2040  CA  ILE A 278     -20.695 -17.020 -11.126  1.00 95.38           C
ATOM   2041  C   ILE A 278     -21.552 -17.144 -12.388  1.00 95.38           C
ATOM   2042  CB  ILE A 278     -19.202 -17.286 -11.417  1.00 95.38           C
ATOM   2043  O   ILE A 278     -21.701 -18.222 -12.956  1.00 95.38           O
ATOM   2044  CG1 ILE A 278     -18.311 -17.182 -10.155  1.00 95.38           C
ATOM   2045  CG2 ILE A 278     -18.691 -16.333 -12.512  1.00 95.38           C
ATOM   2046  CD1 ILE A 278     -18.389 -15.849  -9.398  1.00 95.38           C
ATOM   2047  N   LYS A 279     -22.118 -16.033 -12.858  1.00 94.56           N
ATOM   2048  CA  LYS A 279     -22.873 -15.958 -14.120  1.00 94.56           C
ATOM   2049  C   LYS A 279     -22.018 -15.404 -15.255  1.00 94.56           C
ATOM   2050  CB  LYS A 279     -24.163 -15.141 -13.920  1.00 94.56           C
ATOM   2051  O   LYS A 279     -22.149 -15.858 -16.386  1.00 94.56           O
ATOM   2052  CG  LYS A 279     -25.124 -15.709 -12.858  1.00 94.56           C
ATOM   2053  CD  LYS A 279     -25.586 -17.141 -13.180  1.00 94.56           C
ATOM   2054  CE  LYS A 279     -26.581 -17.652 -12.132  1.00 94.56           C
ATOM   2055  NZ  LYS A 279     -26.956 -19.069 -12.382  1.00 94.56           N
ATOM   2056  N   ASN A 280     -21.141 -14.449 -14.959  1.00 91.94           N
ATOM   2057  CA  ASN A 280     -20.175 -13.903 -15.907  1.00 91.94           C
ATOM   2058  C   ASN A 280     -18.940 -13.392 -15.151  1.00 91.94           C
ATOM   2059  CB  ASN A 280     -20.859 -12.776 -16.707  1.00 91.94           C
ATOM   2060  O   ASN A 280     -19.105 -12.651 -14.184  1.00 91.94           O
ATOM   2061  CG  ASN A 280     -20.009 -12.273 -17.857  1.00 91.94           C
ATOM   2062  ND2 ASN A 280     -20.492 -11.315 -18.611  1.00 91.94           N
ATOM   2063  OD1 ASN A 280     -18.912 -12.731 -18.106  1.00 91.94           O
ATOM   2064  N   HIS A 281     -17.739 -13.772 -15.583  1.00 88.44           N
ATOM   2065  CA  HIS A 281     -16.462 -13.304 -15.042  1.00 88.44           C
ATOM   2066  C   HIS A 281     -15.399 -13.310 -16.153  1.00 88.44           C
ATOM   2067  CB  HIS A 281     -16.005 -14.237 -13.914  1.00 88.44           C
ATOM   2068  O   HIS A 281     -15.423 -14.217 -16.984  1.00 88.44           O
ATOM   2069  CG  HIS A 281     -14.831 -13.710 -13.117  1.00 88.44           C
ATOM   2070  CD2 HIS A 281     -14.938 -12.993 -11.965  1.00 88.44           C
ATOM   2071  ND1 HIS A 281     -13.476 -13.876 -13.326  1.00 88.44           N
ATOM   2072  CE1 HIS A 281     -12.813 -13.176 -12.390  1.00 88.44           C
ATOM   2073  NE2 HIS A 281     -13.668 -12.630 -11.534  1.00 88.44           N
ATOM   2074  N   PRO A 282     -14.419 -12.386 -16.153  1.00 81.25           N
ATOM   2075  CA  PRO A 282     -13.337 -12.384 -17.144  1.00 81.25           C
ATOM   2076  C   PRO A 282     -12.475 -13.658 -17.163  1.00 81.25           C
ATOM   2077  CB  PRO A 282     -12.484 -11.160 -16.790  1.00 81.25           C
ATOM   2078  O   PRO A 282     -11.884 -13.990 -18.185  1.00 81.25           O
ATOM   2079  CG  PRO A 282     -13.464 -10.218 -16.095  1.00 81.25           C
ATOM   2080  CD  PRO A 282     -14.375 -11.177 -15.339  1.00 81.25           C
ATOM   2081  N   THR A 283     -12.368 -14.350 -16.027  1.00 78.44           N
ATOM   2082  CA  THR A 283     -11.493 -15.528 -15.845  1.00 78.44           C
ATOM   2083  C   THR A 283     -12.170 -16.761 -15.246  1.00 78.44           C
ATOM   2084  CB  THR A 283     -10.286 -15.198 -14.951  1.00 78.44           C
ATOM   2085  O   THR A 283     -11.614 -17.850 -15.352  1.00 78.44           O
ATOM   2086  CG2 THR A 283      -9.448 -14.026 -15.459  1.00 78.44           C
ATOM   2087  OG1 THR A 283     -10.736 -14.858 -13.665  1.00 78.44           O
ATOM   2088  N   TYR A 284     -13.339 -16.625 -14.608  1.00 81.31           N
ATOM   2089  CA  TYR A 284     -14.014 -17.764 -13.986  1.00 81.31           C
ATOM   2090  C   TYR A 284     -15.005 -18.376 -14.968  1.00 81.31           C
ATOM   2091  CB  TYR A 284     -14.691 -17.417 -12.646  1.00 81.31           C
ATOM   2092  O   TYR A 284     -15.715 -17.630 -15.647  1.00 81.31           O
ATOM   2093  CG  TYR A 284     -13.725 -17.338 -11.490  1.00 81.31           C
ATOM   2094  CD1 TYR A 284     -12.974 -18.484 -11.184  1.00 81.31           C
ATOM   2095  CD2 TYR A 284     -13.545 -16.152 -10.747  1.00 81.31           C
ATOM   2096  CE1 TYR A 284     -12.001 -18.428 -10.186  1.00 81.31           C
ATOM   2097  CE2 TYR A 284     -12.566 -16.092  -9.735  1.00 81.31           C
ATOM   2098  OH  TYR A 284     -10.758 -17.289  -8.616  1.00 81.31           O
ATOM   2099  CZ  TYR A 284     -11.783 -17.239  -9.481  1.00 81.31           C
ATOM   2100  N   PRO A 285     -15.099 -19.715 -15.029  1.00 86.12           N
ATOM   2101  CA  PRO A 285     -16.093 -20.353 -15.865  1.00 86.12           C
ATOM   2102  C   PRO A 285     -17.497 -20.006 -15.366  1.00 86.12           C
ATOM   2103  CB  PRO A 285     -15.784 -21.851 -15.824  1.00 86.12           C
ATOM   2104  O   PRO A 285     -17.763 -19.925 -14.161  1.00 86.12           O
ATOM   2105  CG  PRO A 285     -15.034 -22.048 -14.508  1.00 86.12           C
ATOM   2106  CD  PRO A 285     -14.352 -20.702 -14.260  1.00 86.12           C
ATOM   2107  N   THR A 286     -18.415 -19.818 -16.311  1.00 91.19           N
ATOM   2108  CA  THR A 286     -19.837 -19.657 -16.013  1.00 91.19           C
ATOM   2109  C   THR A 286     -20.344 -20.864 -15.223  1.00 91.19           C
ATOM   2110  CB  THR A 286     -20.639 -19.483 -17.309  1.00 91.19           C
ATOM   2111  O   THR A 286     -20.003 -22.005 -15.519  1.00 91.19           O
ATOM   2112  CG2 THR A 286     -22.122 -19.212 -17.066  1.00 91.19           C
ATOM   2113  OG1 THR A 286     -20.141 -18.384 -18.033  1.00 91.19           O
ATOM   2114  N   ASN A 287     -21.182 -20.601 -14.226  1.00 90.75           N
ATOM   2115  CA  ASN A 287     -21.717 -21.548 -13.249  1.00 90.75           C
ATOM   2116  C   ASN A 287     -20.698 -22.132 -12.255  1.00 90.75           C
ATOM   2117  CB  ASN A 287     -22.605 -22.607 -13.924  1.00 90.75           C
ATOM   2118  O   ASN A 287     -21.040 -23.072 -11.537  1.00 90.75           O
ATOM   2119  CG  ASN A 287     -23.708 -22.010 -14.774  1.00 90.75           C
ATOM   2120  ND2 ASN A 287     -23.900 -22.532 -15.963  1.00 90.75           N
ATOM   2121  OD1 ASN A 287     -24.409 -21.080 -14.388  1.00 90.75           O
ATOM   2122  N   LYS A 288     -19.486 -21.564 -12.132  1.00 92.06           N
ATOM   2123  CA  LYS A 288     -18.624 -21.874 -10.980  1.00 92.06           C
ATOM   2124  C   LYS A 288     -19.351 -21.488  -9.690  1.00 92.06           C
ATOM   2125  CB  LYS A 288     -17.250 -21.182 -11.079  1.00 92.06           C
ATOM   2126  O   LYS A 288     -19.820 -20.356  -9.576  1.00 92.06           O
ATOM   2127  CG  LYS A 288     -16.295 -21.748 -10.009  1.00 92.06           C
ATOM   2128  CD  LYS A 288     -14.845 -21.235 -10.063  1.00 92.06           C
ATOM   2129  CE  LYS A 288     -14.052 -22.016  -8.994  1.00 92.06           C
ATOM   2130  NZ  LYS A 288     -12.682 -21.520  -8.708  1.00 92.06           N
ATOM   2131  N   THR A 289     -19.425 -22.415  -8.741  1.00 92.44           N
ATOM   2132  CA  THR A 289     -19.937 -22.142  -7.393  1.00 92.44           C
ATOM   2133  C   THR A 289     -18.765 -21.869  -6.463  1.00 92.44           C
ATOM   2134  CB  THR A 289     -20.835 -23.269  -6.872  1.00 92.44           C
ATOM   2135  O   THR A 289     -17.767 -22.585  -6.511  1.00 92.44           O
ATOM   2136  CG2 THR A 289     -21.465 -22.950  -5.517  1.00 92.44           C
ATOM   2137  OG1 THR A 289     -21.893 -23.440  -7.791  1.00 92.44           O
ATOM   2138  N   LEU A 290     -18.869 -20.818  -5.658  1.00 88.94           N
ATOM   2139  CA  LEU A 290     -17.885 -20.448  -4.649  1.00 88.94           C
ATOM   2140  C   LEU A 290     -18.606 -20.272  -3.314  1.00 88.94           C
ATOM   2141  CB  LEU A 290     -17.170 -19.145  -5.046  1.00 88.94           C
ATOM   2142  O   LEU A 290     -19.661 -19.642  -3.272  1.00 88.94           O
ATOM   2143  CG  LEU A 290     -16.458 -19.115  -6.406  1.00 88.94           C
ATOM   2144  CD1 LEU A 290     -15.942 -17.704  -6.691  1.00 88.94           C
ATOM   2145  CD2 LEU A 290     -15.257 -20.055  -6.430  1.00 88.94           C
ATOM   2146  N   THR A 291     -18.017 -20.779  -2.234  1.00 85.44           N
ATOM   2147  CA  THR A 291     -18.566 -20.645  -0.879  1.00 85.44           C
ATOM   2148  C   THR A 291     -17.552 -19.961   0.018  1.00 85.44           C
ATOM   2149  CB  THR A 291     -18.971 -21.999  -0.287  1.00 85.44           C
ATOM   2150  O   THR A 291     -16.406 -20.396   0.056  1.00 85.44           O
ATOM   2151  CG2 THR A 291     -19.730 -21.854   1.032  1.00 85.44           C
ATOM   2152  OG1 THR A 291     -19.822 -22.665  -1.188  1.00 85.44           O
ATOM   2153  N   GLY A 292     -17.940 -18.910   0.734  1.00 79.81           N
ATOM   2154  CA  GLY A 292     -16.995 -18.134   1.532  1.00 79.81           C
ATOM   2155  C   GLY A 292     -17.613 -16.986   2.320  1.00 79.81           C
ATOM   2156  O   GLY A 292     -18.829 -16.815   2.348  1.00 79.81           O
ATOM   2157  N   MET A 293     -16.761 -16.193   2.960  1.00 82.44           N
ATOM   2158  CA  MET A 293     -17.146 -14.917   3.574  1.00 82.44           C
ATOM   2159  C   MET A 293     -17.032 -13.795   2.550  1.00 82.44           C
ATOM   2160  CB  MET A 293     -16.256 -14.608   4.774  1.00 82.44           C
ATOM   2161  O   MET A 293     -16.119 -13.804   1.722  1.00 82.44           O
ATOM   2162  CG  MET A 293     -16.589 -15.511   5.955  1.00 82.44           C
ATOM   2163  SD  MET A 293     -15.329 -15.508   7.247  1.00 82.44           S
ATOM   2164  CE  MET A 293     -14.125 -16.583   6.429  1.00 82.44           C
ATOM   2165  N   LEU A 294     -17.951 -12.836   2.606  1.00 87.38           N
ATOM   2166  CA  LEU A 294     -18.071 -11.766   1.624  1.00 87.38           C
ATOM   2167  C   LEU A 294     -17.730 -10.424   2.270  1.00 87.38           C
ATOM   2168  CB  LEU A 294     -19.485 -11.834   1.036  1.00 87.38           C
ATOM   2169  O   LEU A 294     -18.311 -10.054   3.282  1.00 87.38           O
ATOM   2170  CG  LEU A 294     -19.771 -10.931  -0.175  1.00 87.38           C
ATOM   2171  CD1 LEU A 294     -21.071 -11.436  -0.813  1.00 87.38           C
ATOM   2172  CD2 LEU A 294     -19.955  -9.459   0.205  1.00 87.38           C
ATOM   2173  N   PHE A 295     -16.818  -9.693   1.638  1.00 87.25           N
ATOM   2174  CA  PHE A 295     -16.320  -8.398   2.087  1.00 87.25           C
ATOM   2175  C   PHE A 295     -16.541  -7.358   0.997  1.00 87.25           C
ATOM   2176  CB  PHE A 295     -14.825  -8.521   2.387  1.00 87.25           C
ATOM   2177  O   PHE A 295     -16.116  -7.561  -0.143  1.00 87.25           O
ATOM   2178  CG  PHE A 295     -14.503  -9.394   3.569  1.00 87.25           C
ATOM   2179  CD1 PHE A 295     -14.178  -8.787   4.791  1.00 87.25           C
ATOM   2180  CD2 PHE A 295     -14.535 -10.798   3.458  1.00 87.25           C
ATOM   2181  CE1 PHE A 295     -13.952  -9.581   5.918  1.00 87.25           C
ATOM   2182  CE2 PHE A 295     -14.315 -11.589   4.596  1.00 87.25           C
ATOM   2183  CZ  PHE A 295     -14.065 -10.971   5.832  1.00 87.25           C
ATOM   2184  N   THR A 296     -17.181  -6.234   1.312  1.00 87.44           N
ATOM   2185  CA  THR A 296     -17.255  -5.103   0.380  1.00 87.44           C
ATOM   2186  C   THR A 296     -17.671  -3.811   1.069  1.00 87.44           C
ATOM   2187  CB  THR A 296     -18.207  -5.396  -0.797  1.00 87.44           C
ATOM   2188  O   THR A 296     -18.572  -3.804   1.896  1.00 87.44           O
ATOM   2189  CG2 THR A 296     -19.680  -5.564  -0.431  1.00 87.44           C
ATOM   2190  OG1 THR A 296     -18.104  -4.369  -1.757  1.00 87.44           O
ATOM   2191  N   ASN A 297     -17.085  -2.695   0.637  1.00 84.31           N
ATOM   2192  CA  ASN A 297     -17.549  -1.348   0.984  1.00 84.31           C
ATOM   2193  C   ASN A 297     -18.561  -0.800  -0.039  1.00 84.31           C
ATOM   2194  CB  ASN A 297     -16.314  -0.444   1.204  1.00 84.31           C
ATOM   2195  O   ASN A 297     -18.851   0.396  -0.056  1.00 84.31           O
ATOM   2196  CG  ASN A 297     -15.580  -0.800   2.490  1.00 84.31           C
ATOM   2197  ND2 ASN A 297     -14.318  -0.467   2.635  1.00 84.31           N
ATOM   2198  OD1 ASN A 297     -16.150  -1.399   3.383  1.00 84.31           O
ATOM   2199  N   HIS A 298     -19.054  -1.631  -0.963  1.00 87.62           N
ATOM   2200  CA  HIS A 298     -20.099  -1.223  -1.892  1.00 87.62           C
ATOM   2201  C   HIS A 298     -21.427  -1.047  -1.157  1.00 87.62           C
ATOM   2202  CB  HIS A 298     -20.239  -2.225  -3.041  1.00 87.62           C
ATOM   2203  O   HIS A 298     -21.910  -1.963  -0.494  1.00 87.62           O
ATOM   2204  CG  HIS A 298     -21.296  -1.796  -4.027  1.00 87.62           C
ATOM   2205  CD2 HIS A 298     -22.535  -2.355  -4.193  1.00 87.62           C
ATOM   2206  ND1 HIS A 298     -21.227  -0.711  -4.870  1.00 87.62           N
ATOM   2207  CE1 HIS A 298     -22.393  -0.626  -5.531  1.00 87.62           C
ATOM   2208  NE2 HIS A 298     -23.216  -1.622  -5.172  1.00 87.62           N
ATOM   2209  N   ASP A 299     -22.027   0.128  -1.321  1.00 84.50           N
ATOM   2210  CA  ASP A 299     -23.333   0.410  -0.754  1.00 84.50           C
ATOM   2211  C   ASP A 299     -24.463  -0.153  -1.626  1.00 84.50           C
ATOM   2212  CB  ASP A 299     -23.487   1.909  -0.497  1.00 84.50           C
ATOM   2213  O   ASP A 299     -24.641   0.214  -2.789  1.00 84.50           O
ATOM   2214  CG  ASP A 299     -24.880   2.196   0.055  1.00 84.50           C
ATOM   2215  OD1 ASP A 299     -25.403   1.358   0.831  1.00 84.50           O
ATOM   2216  OD2 ASP A 299     -25.487   3.190  -0.394  1.00 84.50           O
ATOM   2217  N   PHE A 300     -25.272  -1.022  -1.025  1.00 86.75           N
ATOM   2218  CA  PHE A 300     -26.449  -1.626  -1.639  1.00 86.75           C
ATOM   2219  C   PHE A 300     -27.683  -0.734  -1.444  1.00 86.75           C
ATOM   2220  CB  PHE A 300     -26.639  -3.045  -1.088  1.00 86.75           C
ATOM   2221  O   PHE A 300     -28.604  -1.082  -0.698  1.00 86.75           O
ATOM   2222  CG  PHE A 300     -25.474  -3.970  -1.367  1.00 86.75           C
ATOM   2223  CD1 PHE A 300     -25.350  -4.583  -2.624  1.00 86.75           C
ATOM   2224  CD2 PHE A 300     -24.501  -4.209  -0.380  1.00 86.75           C
ATOM   2225  CE1 PHE A 300     -24.278  -5.452  -2.874  1.00 86.75           C
ATOM   2226  CE2 PHE A 300     -23.409  -5.050  -0.644  1.00 86.75           C
ATOM   2227  CZ  PHE A 300     -23.298  -5.678  -1.894  1.00 86.75           C
ATOM   2228  N   ASN A 301     -27.705   0.419  -2.118  1.00 82.19           N
ATOM   2229  CA  ASN A 301     -28.790   1.410  -2.054  1.00 82.19           C
ATOM   2230  C   ASN A 301     -29.094   1.904  -0.622  1.00 82.19           C
ATOM   2231  CB  ASN A 301     -30.052   0.875  -2.766  1.00 82.19           C
ATOM   2232  O   ASN A 301     -30.254   1.948  -0.209  1.00 82.19           O
ATOM   2233  CG  ASN A 301     -29.840   0.471  -4.208  1.00 82.19           C
ATOM   2234  ND2 ASN A 301     -30.438  -0.618  -4.632  1.00 82.19           N
ATOM   2235  OD1 ASN A 301     -29.174   1.125  -4.989  1.00 82.19           O
ATOM   2236  N   GLY A 302     -28.062   2.235   0.150  1.00 79.88           N
ATOM   2237  CA  GLY A 302     -28.148   2.785   1.502  1.00 79.88           C
ATOM   2238  C   GLY A 302     -28.359   1.759   2.613  1.00 79.88           C
ATOM   2239  O   GLY A 302     -28.638   2.152   3.743  1.00 79.88           O
ATOM   2240  N   THR A 303     -28.294   0.455   2.322  1.00 82.38           N
ATOM   2241  CA  THR A 303     -28.684  -0.585   3.295  1.00 82.38           C
ATOM   2242  C   THR A 303     -27.565  -1.521   3.722  1.00 82.38           C
ATOM   2243  CB  THR A 303     -29.873  -1.423   2.800  1.00 82.38           C
ATOM   2244  O   THR A 303     -27.777  -2.284   4.663  1.00 82.38           O
ATOM   2245  CG2 THR A 303     -31.098  -0.583   2.448  1.00 82.38           C
ATOM   2246  OG1 THR A 303     -29.530  -2.209   1.675  1.00 82.38           O
ATOM   2247  N   MET A 304     -26.429  -1.550   3.010  1.00 88.94           N
ATOM   2248  CA  MET A 304     -25.385  -2.585   3.157  1.00 88.94           C
ATOM   2249  C   MET A 304     -25.924  -4.036   3.198  1.00 88.94           C
ATOM   2250  CB  MET A 304     -24.479  -2.269   4.359  1.00 88.94           C
ATOM   2251  O   MET A 304     -25.252  -4.955   3.661  1.00 88.94           O
ATOM   2252  CG  MET A 304     -23.648  -0.995   4.174  1.00 88.94           C
ATOM   2253  SD  MET A 304     -22.508  -0.959   2.756  1.00 88.94           S
ATOM   2254  CE  MET A 304     -21.635  -2.534   2.949  1.00 88.94           C
ATOM   2255  N   THR A 305     -27.157  -4.260   2.733  1.00 91.56           N
ATOM   2256  CA  THR A 305     -27.875  -5.519   2.925  1.00 91.56           C
ATOM   2257  C   THR A 305     -27.765  -6.373   1.678  1.00 91.56           C
ATOM   2258  CB  THR A 305     -29.343  -5.290   3.295  1.00 91.56           C
ATOM   2259  O   THR A 305     -28.212  -5.997   0.590  1.00 91.56           O
ATOM   2260  CG2 THR A 305     -30.107  -6.599   3.520  1.00 91.56           C
ATOM   2261  OG1 THR A 305     -29.461  -4.567   4.498  1.00 91.56           O
ATOM   2262  N   ILE A 306     -27.243  -7.577   1.865  1.00 92.06           N
ATOM   2263  CA  ILE A 306     -27.172  -8.600   0.836  1.00 92.06           C
ATOM   2264  C   ILE A 306     -28.291  -9.613   1.074  1.00 92.06           C
ATOM   2265  CB  ILE A 306     -25.759  -9.199   0.796  1.00 92.06           C
ATOM   2266  O   ILE A 306     -28.562 -10.012   2.206  1.00 92.06           O
ATOM   2267  CG1 ILE A 306     -24.753  -8.109   0.358  1.00 92.06           C
ATOM   2268  CG2 ILE A 306     -25.735 -10.369  -0.183  1.00 92.06           C
ATOM   2269  CD1 ILE A 306     -23.327  -8.619   0.134  1.00 92.06           C
ATOM   2270  N   LYS A 307     -28.971 -10.016  -0.001  1.00 93.75           N
ATOM   2271  CA  LYS A 307     -30.100 -10.949   0.062  1.00 93.75           C
ATOM   2272  C   LYS A 307     -29.763 -12.249  -0.644  1.00 93.75           C
ATOM   2273  CB  LYS A 307     -31.378 -10.333  -0.512  1.00 93.75           C
ATOM   2274  O   LYS A 307     -29.105 -12.255  -1.686  1.00 93.75           O
ATOM   2275  CG  LYS A 307     -31.795  -9.042   0.206  1.00 93.75           C
ATOM   2276  CD  LYS A 307     -33.126  -8.527  -0.349  1.00 93.75           C
ATOM   2277  CE  LYS A 307     -33.526  -7.242   0.380  1.00 93.75           C
ATOM   2278  NZ  LYS A 307     -34.793  -6.690  -0.162  1.00 93.75           N
ATOM   2279  N   ASN A 308     -30.267 -13.333  -0.080  1.00 91.69           N
ATOM   2280  CA  ASN A 308     -30.283 -14.624  -0.728  1.00 91.69           C
ATOM   2281  C   ASN A 308     -31.139 -14.569  -2.008  1.00 91.69           C
ATOM   2282  CB  ASN A 308     -30.803 -15.651   0.289  1.00 91.69           C
ATOM   2283  O   ASN A 308     -32.080 -13.783  -2.088  1.00 91.69           O
ATOM   2284  CG  ASN A 308     -30.638 -17.033  -0.282  1.00 91.69           C
ATOM   2285  ND2 ASN A 308     -31.692 -17.782  -0.485  1.00 91.69           N
ATOM   2286  OD1 ASN A 308     -29.562 -17.427  -0.673  1.00 91.69           O
ATOM   2287  N   ASP A 309     -30.816 -15.413  -2.989  1.00 91.94           N
ATOM   2288  CA  ASP A 309     -31.516 -15.534  -4.280  1.00 91.94           C
ATOM   2289  C   ASP A 309     -31.482 -14.261  -5.155  1.00 91.94           C
ATOM   2290  CB  ASP A 309     -32.919 -16.124  -4.053  1.00 91.94           C
ATOM   2291  O   ASP A 309     -32.251 -14.096  -6.101  1.00 91.94           O
ATOM   2292  CG  ASP A 309     -33.537 -16.778  -5.294  1.00 91.94           C
ATOM   2293  OD1 ASP A 309     -32.776 -17.287  -6.146  1.00 91.94           O
ATOM   2294  OD2 ASP A 309     -34.785 -16.856  -5.333  1.00 91.94           O
ATOM   2295  N   ASN A 310     -30.542 -13.350  -4.882  1.00 94.50           N
ATOM   2296  CA  ASN A 310     -30.326 -12.151  -5.688  1.00 94.50           C
ATOM   2297  C   ASN A 310     -29.095 -12.267  -6.593  1.00 94.50           C
ATOM   2298  CB  ASN A 310     -30.269 -10.905  -4.789  1.00 94.50           C
ATOM   2299  O   ASN A 310     -28.084 -12.890  -6.263  1.00 94.50           O
ATOM   2300  CG  ASN A 310     -31.605 -10.205  -4.620  1.00 94.50           C
ATOM   2301  ND2 ASN A 310     -31.619  -9.136  -3.863  1.00 94.50           N
ATOM   2302  OD1 ASN A 310     -32.619 -10.499  -5.223  1.00 94.50           O
ATOM   2303  N   THR A 311     -29.164 -11.603  -7.750  1.00 94.94           N
ATOM   2304  CA  THR A 311     -28.040 -11.454  -8.682  1.00 94.94           C
ATOM   2305  C   THR A 311     -27.463 -10.050  -8.620  1.00 94.94           C
ATOM   2306  CB  THR A 311     -28.445 -11.817 -10.114  1.00 94.94           C
ATOM   2307  O   THR A 311     -28.180  -9.067  -8.785  1.00 94.94           O
ATOM   2308  CG2 THR A 311     -27.340 -11.625 -11.153  1.00 94.94           C
ATOM   2309  OG1 THR A 311     -28.755 -13.187 -10.171  1.00 94.94           O
ATOM   2310  N   TYR A 312     -26.145  -9.978  -8.472  1.00 94.38           N
ATOM   2311  CA  TYR A 312     -25.373  -8.748  -8.393  1.00 94.38           C
ATOM   2312  C   TYR A 312     -24.443  -8.637  -9.603  1.00 94.38           C
ATOM   2313  CB  TYR A 312     -24.620  -8.726  -7.061  1.00 94.38           C
ATOM   2314  O   TYR A 312     -23.962  -9.644 -10.130  1.00 94.38           O
ATOM   2315  CG  TYR A 312     -25.541  -8.707  -5.853  1.00 94.38           C
ATOM   2316  CD1 TYR A 312     -25.985  -7.478  -5.330  1.00 94.38           C
ATOM   2317  CD2 TYR A 312     -25.986  -9.914  -5.273  1.00 94.38           C
ATOM   2318  CE1 TYR A 312     -26.848  -7.451  -4.219  1.00 94.38           C
ATOM   2319  CE2 TYR A 312     -26.876  -9.889  -4.180  1.00 94.38           C
ATOM   2320  OH  TYR A 312     -28.139  -8.607  -2.573  1.00 94.38           O
ATOM   2321  CZ  TYR A 312     -27.296  -8.655  -3.640  1.00 94.38           C
ATOM   2322  N   ASN A 313     -24.220  -7.409 -10.072  1.00 93.88           N
ATOM   2323  CA  ASN A 313     -23.323  -7.111 -11.183  1.00 93.88           C
ATOM   2324  C   ASN A 313     -22.372  -5.982 -10.788  1.00 93.88           C
ATOM   2325  CB  ASN A 313     -24.139  -6.750 -12.436  1.00 93.88           C
ATOM   2326  O   ASN A 313     -22.811  -4.852 -10.598  1.00 93.88           O
ATOM   2327  CG  ASN A 313     -23.239  -6.509 -13.636  1.00 93.88           C
ATOM   2328  ND2 ASN A 313     -23.788  -6.130 -14.764  1.00 93.88           N
ATOM   2329  OD1 ASN A 313     -22.038  -6.683 -13.599  1.00 93.88           O
ATOM   2330  N   THR A 314     -21.085  -6.298 -10.700  1.00 92.25           N
ATOM   2331  CA  THR A 314     -20.067  -5.410 -10.132  1.00 92.25           C
ATOM   2332  C   THR A 314     -19.345  -4.568 -11.184  1.00 92.25           C
ATOM   2333  CB  THR A 314     -19.063  -6.211  -9.293  1.00 92.25           C
ATOM   2334  O   THR A 314     -18.446  -3.808 -10.843  1.00 92.25           O
ATOM   2335  CG2 THR A 314     -19.710  -7.092  -8.220  1.00 92.25           C
ATOM   2336  OG1 THR A 314     -18.343  -7.068 -10.137  1.00 92.25           O
ATOM   2337  N   THR A 315     -19.713  -4.659 -12.470  1.00 88.06           N
ATOM   2338  CA  THR A 315     -19.041  -3.913 -13.556  1.00 88.06           C
ATOM   2339  C   THR A 315     -19.018  -2.399 -13.336  1.00 88.06           C
ATOM   2340  CB  THR A 315     -19.708  -4.213 -14.908  1.00 88.06           C
ATOM   2341  O   THR A 315     -18.055  -1.746 -13.723  1.00 88.06           O
ATOM   2342  CG2 THR A 315     -18.990  -3.590 -16.103  1.00 88.06           C
ATOM   2343  OG1 THR A 315     -19.718  -5.598 -15.160  1.00 88.06           O
ATOM   2344  N   SER A 316     -20.054  -1.833 -12.715  1.00 85.12           N
ATOM   2345  CA  SER A 316     -20.152  -0.394 -12.442  1.00 85.12           C
ATOM   2346  C   SER A 316     -19.808  -0.017 -11.001  1.00 85.12           C
ATOM   2347  CB  SER A 316     -21.551   0.101 -12.815  1.00 85.12           C
ATOM   2348  O   SER A 316     -20.040   1.122 -10.604  1.00 85.12           O
ATOM   2349  OG  SER A 316     -22.528  -0.530 -12.007  1.00 85.12           O
ATOM   2350  N   TRP A 317     -19.333  -0.961 -10.185  1.00 86.25           N
ATOM   2351  CA  TRP A 317     -19.070  -0.696  -8.774  1.00 86.25           C
ATOM   2352  C   TRP A 317     -17.694  -0.068  -8.597  1.00 86.25           C
ATOM   2353  CB  TRP A 317     -19.208  -1.970  -7.939  1.00 86.25           C
ATOM   2354  O   TRP A 317     -16.701  -0.572  -9.123  1.00 86.25           O
ATOM   2355  CG  TRP A 317     -20.578  -2.568  -7.846  1.00 86.25           C
ATOM   2356  CD1 TRP A 317     -21.681  -2.215  -8.549  1.00 86.25           C
ATOM   2357  CD2 TRP A 317     -21.000  -3.658  -6.975  1.00 86.25           C
ATOM   2358  CE2 TRP A 317     -22.363  -3.963  -7.260  1.00 86.25           C
ATOM   2359  CE3 TRP A 317     -20.360  -4.426  -5.981  1.00 86.25           C
ATOM   2360  NE1 TRP A 317     -22.736  -3.027  -8.196  1.00 86.25           N
ATOM   2361  CH2 TRP A 317     -22.351  -5.810  -5.704  1.00 86.25           C
ATOM   2362  CZ2 TRP A 317     -23.039  -5.025  -6.646  1.00 86.25           C
ATOM   2363  CZ3 TRP A 317     -21.032  -5.486  -5.345  1.00 86.25           C
ATOM   2364  N   THR A 318     -17.651   1.019  -7.825  1.00 79.06           N
ATOM   2365  CA  THR A 318     -16.409   1.705  -7.444  1.00 79.06           C
ATOM   2366  C   THR A 318     -15.619   0.908  -6.409  1.00 79.06           C
ATOM   2367  CB  THR A 318     -16.718   3.095  -6.863  1.00 79.06           C
ATOM   2368  O   THR A 318     -14.396   0.848  -6.486  1.00 79.06           O
ATOM   2369  CG2 THR A 318     -15.505   4.020  -6.894  1.00 79.06           C
ATOM   2370  OG1 THR A 318     -17.743   3.726  -7.600  1.00 79.06           O
ATOM   2371  N   ASN A 319     -16.322   0.282  -5.459  1.00 79.50           N
ATOM   2372  CA  ASN A 319     -15.717  -0.541  -4.418  1.00 79.50           C
ATOM   2373  C   ASN A 319     -15.768  -2.015  -4.838  1.00 79.50           C
ATOM   2374  CB  ASN A 319     -16.418  -0.296  -3.071  1.00 79.50           C
ATOM   2375  O   ASN A 319     -16.853  -2.503  -5.178  1.00 79.50           O
ATOM   2376  CG  ASN A 319     -16.197   1.118  -2.566  1.00 79.50           C
ATOM   2377  ND2 ASN A 319     -17.153   1.706  -1.892  1.00 79.50           N
ATOM   2378  OD1 ASN A 319     -15.172   1.736  -2.782  1.00 79.50           O
ATOM   2379  N   PRO A 320     -14.631  -2.729  -4.807  1.00 82.12           N
ATOM   2380  CA  PRO A 320     -14.604  -4.144  -5.123  1.00 82.12           C
ATOM   2381  C   PRO A 320     -15.332  -4.966  -4.059  1.00 82.12           C
ATOM   2382  CB  PRO A 320     -13.122  -4.511  -5.244  1.00 82.12           C
ATOM   2383  O   PRO A 320     -15.610  -4.525  -2.939  1.00 82.12           O
ATOM   2384  CG  PRO A 320     -12.455  -3.523  -4.291  1.00 82.12           C
ATOM   2385  CD  PRO A 320     -13.302  -2.265  -4.432  1.00 82.12           C
ATOM   2386  N   ILE A 321     -15.626  -6.200  -4.439  1.00 87.62           N
ATOM   2387  CA  ILE A 321     -16.148  -7.238  -3.563  1.00 87.62           C
ATOM   2388  C   ILE A 321     -15.144  -8.385  -3.525  1.00 87.62           C
ATOM   2389  CB  ILE A 321     -17.566  -7.651  -4.003  1.00 87.62           C
ATOM   2390  O   ILE A 321     -14.635  -8.814  -4.565  1.00 87.62           O
ATOM   2391  CG1 ILE A 321     -18.088  -8.843  -3.183  1.00 87.62           C
ATOM   2392  CG2 ILE A 321     -17.610  -7.896  -5.525  1.00 87.62           C
ATOM   2393  CD1 ILE A 321     -19.606  -8.988  -3.307  1.00 87.62           C
ATOM   2394  N   TYR A 322     -14.869  -8.868  -2.324  1.00 86.25           N
ATOM   2395  CA  TYR A 322     -13.973  -9.982  -2.081  1.00 86.25           C
ATOM   2396  C   TYR A 322     -14.769 -11.141  -1.501  1.00 86.25           C
ATOM   2397  CB  TYR A 322     -12.815  -9.561  -1.172  1.00 86.25           C
ATOM   2398  O   TYR A 322     -15.596 -10.955  -0.610  1.00 86.25           O
ATOM   2399  CG  TYR A 322     -12.121  -8.284  -1.599  1.00 86.25           C
ATOM   2400  CD1 TYR A 322     -11.142  -8.329  -2.609  1.00 86.25           C
ATOM   2401  CD2 TYR A 322     -12.451  -7.057  -0.989  1.00 86.25           C
ATOM   2402  CE1 TYR A 322     -10.469  -7.153  -2.987  1.00 86.25           C
ATOM   2403  CE2 TYR A 322     -11.771  -5.881  -1.358  1.00 86.25           C
ATOM   2404  OH  TYR A 322     -10.068  -4.813  -2.672  1.00 86.25           O
ATOM   2405  CZ  TYR A 322     -10.765  -5.933  -2.347  1.00 86.25           C
ATOM   2406  N   LEU A 323     -14.515 -12.339  -2.010  1.00 85.31           N
ATOM   2407  CA  LEU A 323     -14.981 -13.579  -1.415  1.00 85.31           C
ATOM   2408  C   LEU A 323     -13.766 -14.348  -0.915  1.00 85.31           C
ATOM   2409  CB  LEU A 323     -15.792 -14.376  -2.441  1.00 85.31           C
ATOM   2410  O   LEU A 323     -12.891 -14.696  -1.704  1.00 85.31           O
ATOM   2411  CG  LEU A 323     -16.437 -15.626  -1.815  1.00 85.31           C
ATOM   2412  CD1 LEU A 323     -17.754 -15.288  -1.116  1.00 85.31           C
ATOM   2413  CD2 LEU A 323     -16.722 -16.648  -2.904  1.00 85.31           C
ATOM   2414  N   ILE A 324     -13.721 -14.625   0.380  1.00 76.19           N
ATOM   2415  CA  ILE A 324     -12.653 -15.425   0.974  1.00 76.19           C
ATOM   2416  C   ILE A 324     -13.156 -16.848   1.158  1.00 76.19           C
ATOM   2417  CB  ILE A 324     -12.158 -14.833   2.297  1.00 76.19           C
ATOM   2418  O   ILE A 324     -14.152 -17.078   1.848  1.00 76.19           O
ATOM   2419  CG1 ILE A 324     -11.874 -13.322   2.169  1.00 76.19           C
ATOM   2420  CG2 ILE A 324     -10.900 -15.603   2.739  1.00 76.19           C
ATOM   2421  CD1 ILE A 324     -11.298 -12.799   3.478  1.00 76.19           C
ATOM   2422  N   ASN A 325     -12.462 -17.798   0.544  1.00 74.19           N
ATOM   2423  CA  ASN A 325     -12.805 -19.212   0.565  1.00 74.19           C
ATOM   2424  C   ASN A 325     -11.552 -20.092   0.649  1.00 74.19           C
ATOM   2425  CB  ASN A 325     -13.654 -19.511  -0.684  1.00 74.19           C
ATOM   2426  O   ASN A 325     -10.437 -19.597   0.772  1.00 74.19           O
ATOM   2427  CG  ASN A 325     -12.925 -19.418  -2.010  1.00 74.19           C
ATOM   2428  ND2 ASN A 325     -13.623 -19.631  -3.096  1.00 74.19           N
ATOM   2429  OD1 ASN A 325     -11.731 -19.218  -2.110  1.00 74.19           O
ATOM   2430  N   ASN A 326     -11.739 -21.405   0.517  1.00 64.25           N
ATOM   2431  CA  ASN A 326     -10.654 -22.384   0.508  1.00 64.25           C
ATOM   2432  C   ASN A 326      -9.680 -22.296  -0.682  1.00 64.25           C
ATOM   2433  CB  ASN A 326     -11.225 -23.797   0.670  1.00 64.25           C
ATOM   2434  O   ASN A 326      -8.680 -23.005  -0.713  1.00 64.25           O
ATOM   2435  CG  ASN A 326     -12.025 -24.239  -0.539  1.00 64.25           C
ATOM   2436  ND2 ASN A 326     -12.172 -25.526  -0.734  1.00 64.25           N
ATOM   2437  OD1 ASN A 326     -12.568 -23.451  -1.296  1.00 64.25           O
ATOM   2438  N   GLU A 327      -9.965 -21.450  -1.667  1.00 68.31           N
ATOM   2439  CA  GLU A 327      -9.077 -21.155  -2.791  1.00 68.31           C
ATOM   2440  C   GLU A 327      -8.307 -19.835  -2.572  1.00 68.31           C
ATOM   2441  CB  GLU A 327      -9.880 -21.125  -4.108  1.00 68.31           C
ATOM   2442  O   GLU A 327      -7.520 -19.437  -3.431  1.00 68.31           O
ATOM   2443  CG  GLU A 327     -10.718 -22.384  -4.422  1.00 68.31           C
ATOM   2444  CD  GLU A 327     -11.503 -22.248  -5.746  1.00 68.31           C
ATOM   2445  OE1 GLU A 327     -11.971 -23.248  -6.335  1.00 68.31           O
ATOM   2446  OE2 GLU A 327     -11.676 -21.124  -6.272  1.00 68.31           O
ATOM   2447  N   GLY A 328      -8.526 -19.143  -1.445  1.00 63.44           N
ATOM   2448  CA  GLY A 328      -7.921 -17.853  -1.109  1.00 63.44           C
ATOM   2449  C   GLY A 328      -8.893 -16.673  -1.204  1.00 63.44           C
ATOM   2450  O   GLY A 328     -10.108 -16.822  -1.072  1.00 63.44           O
ATOM   2451  N   ILE A 329      -8.344 -15.473  -1.410  1.00 74.50           N
ATOM   2452  CA  ILE A 329      -9.124 -14.240  -1.583  1.00 74.50           C
ATOM   2453  C   ILE A 329      -9.462 -14.071  -3.066  1.00 74.50           C
ATOM   2454  CB  ILE A 329      -8.379 -13.005  -1.021  1.00 74.50           C
ATOM   2455  O   ILE A 329      -8.571 -13.950  -3.906  1.00 74.50           O
ATOM   2456  CG1 ILE A 329      -8.004 -13.214   0.467  1.00 74.50           C
ATOM   2457  CG2 ILE A 329      -9.251 -11.744  -1.194  1.00 74.50           C
ATOM   2458  CD1 ILE A 329      -7.190 -12.070   1.083  1.00 74.50           C
ATOM   2459  N   GLN A 330     -10.754 -14.029  -3.382  1.00 78.94           N
ATOM   2460  CA  GLN A 330     -11.272 -13.879  -4.739  1.00 78.94           C
ATOM   2461  C   GLN A 330     -11.888 -12.500  -4.938  1.00 78.94           C
ATOM   2462  CB  GLN A 330     -12.300 -14.990  -5.045  1.00 78.94           C
ATOM   2463  O   GLN A 330     -12.929 -12.191  -4.363  1.00 78.94           O
ATOM   2464  CG  GLN A 330     -11.783 -16.410  -4.760  1.00 78.94           C
ATOM   2465  CD  GLN A 330     -10.479 -16.704  -5.484  1.00 78.94           C
ATOM   2466  NE2 GLN A 330      -9.697 -17.640  -5.005  1.00 78.94           N
ATOM   2467  OE1 GLN A 330     -10.159 -16.088  -6.492  1.00 78.94           O
ATOM   2468  N   THR A 331     -11.287 -11.677  -5.794  1.00 85.12           N
ATOM   2469  CA  THR A 331     -11.884 -10.398  -6.198  1.00 85.12           C
ATOM   2470  C   THR A 331     -12.951 -10.638  -7.261  1.00 85.12           C
ATOM   2471  CB  THR A 331     -10.820  -9.423  -6.717  1.00 85.12           C
ATOM   2472  O   THR A 331     -12.642 -11.117  -8.348  1.00 85.12           O
ATOM   2473  CG2 THR A 331     -11.402  -8.049  -7.048  1.00 85.12           C
ATOM   2474  OG1 THR A 331      -9.848  -9.227  -5.720  1.00 85.12           O
ATOM   2475  N   LEU A 332     -14.196 -10.251  -6.983  1.00 88.56           N
ATOM   2476  CA  LEU A 332     -15.331 -10.386  -7.903  1.00 88.56           C
ATOM   2477  C   LEU A 332     -15.649  -9.055  -8.610  1.00 88.56           C
ATOM   2478  CB  LEU A 332     -16.549 -11.002  -7.181  1.00 88.56           C
ATOM   2479  O   LEU A 332     -16.811  -8.708  -8.810  1.00 88.56           O
ATOM   2480  CG  LEU A 332     -16.296 -12.296  -6.397  1.00 88.56           C
ATOM   2481  CD1 LEU A 332     -17.561 -12.638  -5.614  1.00 88.56           C
ATOM   2482  CD2 LEU A 332     -15.955 -13.462  -7.325  1.00 88.56           C
ATOM   2483  N   GLN A 333     -14.633  -8.273  -8.988  1.00 86.25           N
ATOM   2484  CA  GLN A 333     -14.808  -7.052  -9.791  1.00 86.25           C
ATOM   2485  C   GLN A 333     -15.150  -7.415 -11.246  1.00 86.25           C
ATOM   2486  CB  GLN A 333     -13.543  -6.176  -9.709  1.00 86.25           C
ATOM   2487  O   GLN A 333     -14.656  -8.411 -11.769  1.00 86.25           O
ATOM   2488  CG  GLN A 333     -13.694  -4.797 -10.388  1.00 86.25           C
ATOM   2489  CD  GLN A 333     -14.765  -3.916  -9.745  1.00 86.25           C
ATOM   2490  NE2 GLN A 333     -15.392  -3.025 -10.480  1.00 86.25           N
ATOM   2491  OE1 GLN A 333     -15.058  -4.036  -8.572  1.00 86.25           O
ATOM   2492  N   ASN A 334     -15.976  -6.613 -11.928  1.00 85.81           N
ATOM   2493  CA  ASN A 334     -16.438  -6.893 -13.301  1.00 85.81           C
ATOM   2494  C   ASN A 334     -17.124  -8.261 -13.456  1.00 85.81           C
ATOM   2495  CB  ASN A 334     -15.296  -6.679 -14.310  1.00 85.81           C
ATOM   2496  O   ASN A 334     -16.979  -8.941 -14.471  1.00 85.81           O
ATOM   2497  CG  ASN A 334     -14.716  -5.288 -14.233  1.00 85.81           C
ATOM   2498  ND2 ASN A 334     -13.412  -5.157 -14.214  1.00 85.81           N
ATOM   2499  OD1 ASN A 334     -15.427  -4.302 -14.179  1.00 85.81           O
ATOM   2500  N   THR A 335     -17.863  -8.661 -12.428  1.00 92.19           N
ATOM   2501  CA  THR A 335     -18.456  -9.985 -12.277  1.00 92.19           C
ATOM   2502  C   THR A 335     -19.957  -9.873 -12.112  1.00 92.19           C
ATOM   2503  CB  THR A 335     -17.881 -10.688 -11.049  1.00 92.19           C
ATOM   2504  O   THR A 335     -20.455  -9.072 -11.321  1.00 92.19           O
ATOM   2505  CG2 THR A 335     -18.333 -12.144 -10.912  1.00 92.19           C
ATOM   2506  OG1 THR A 335     -16.485 -10.688 -11.147  1.00 92.19           O
ATOM   2507  N   LYS A 336     -20.689 -10.743 -12.805  1.00 95.75           N
ATOM   2508  CA  LYS A 336     -22.091 -11.020 -12.504  1.00 95.75           C
ATOM   2509  C   LYS A 336     -22.163 -12.328 -11.731  1.00 95.75           C
ATOM   2510  CB  LYS A 336     -22.910 -11.015 -13.798  1.00 95.75           C
ATOM   2511  O   LYS A 336     -21.771 -13.363 -12.266  1.00 95.75           O
ATOM   2512  CG  LYS A 336     -24.417 -11.018 -13.517  1.00 95.75           C
ATOM   2513  CD  LYS A 336     -25.202 -10.910 -14.830  1.00 95.75           C
ATOM   2514  CE  LYS A 336     -26.706 -10.896 -14.537  1.00 95.75           C
ATOM   2515  NZ  LYS A 336     -27.516 -10.699 -15.766  1.00 95.75           N
ATOM   2516  N   PHE A 337     -22.677 -12.304 -10.509  1.00 95.31           N
ATOM   2517  CA  PHE A 337     -22.834 -13.493  -9.667  1.00 95.31           C
ATOM   2518  C   PHE A 337     -24.216 -13.518  -9.012  1.00 95.31           C
ATOM   2519  CB  PHE A 337     -21.697 -13.582  -8.638  1.00 95.31           C
ATOM   2520  O   PHE A 337     -24.886 -12.495  -8.901  1.00 95.31           O
ATOM   2521  CG  PHE A 337     -21.739 -12.513  -7.564  1.00 95.31           C
ATOM   2522  CD1 PHE A 337     -21.104 -11.272  -7.767  1.00 95.31           C
ATOM   2523  CD2 PHE A 337     -22.429 -12.758  -6.360  1.00 95.31           C
ATOM   2524  CE1 PHE A 337     -21.173 -10.280  -6.773  1.00 95.31           C
ATOM   2525  CE2 PHE A 337     -22.494 -11.764  -5.370  1.00 95.31           C
ATOM   2526  CZ  PHE A 337     -21.873 -10.524  -5.580  1.00 95.31           C
ATOM   2527  N   HIS A 338     -24.669 -14.702  -8.622  1.00 96.56           N
ATOM   2528  CA  HIS A 338     -25.953 -14.923  -7.965  1.00 96.56           C
ATOM   2529  C   HIS A 338     -25.726 -15.607  -6.622  1.00 96.56           C
ATOM   2530  CB  HIS A 338     -26.831 -15.752  -8.904  1.00 96.56           C
ATOM   2531  O   HIS A 338     -24.975 -16.575  -6.575  1.00 96.56           O
ATOM   2532  CG  HIS A 338     -28.156 -16.131  -8.303  1.00 96.56           C
ATOM   2533  CD2 HIS A 338     -28.400 -17.298  -7.637  1.00 96.56           C
ATOM   2534  ND1 HIS A 338     -29.339 -15.415  -8.317  1.00 96.56           N
ATOM   2535  CE1 HIS A 338     -30.270 -16.149  -7.681  1.00 96.56           C
ATOM   2536  NE2 HIS A 338     -29.735 -17.309  -7.277  1.00 96.56           N
ATOM   2537  N   ILE A 339     -26.350 -15.117  -5.556  1.00 95.94           N
ATOM   2538  CA  ILE A 339     -26.227 -15.697  -4.216  1.00 95.94           C
ATOM   2539  C   ILE A 339     -27.257 -16.808  -4.078  1.00 95.94           C
ATOM   2540  CB  ILE A 339     -26.396 -14.616  -3.134  1.00 95.94           C
ATOM   2541  O   ILE A 339     -28.451 -16.535  -4.053  1.00 95.94           O
ATOM   2542  CG1 ILE A 339     -25.333 -13.524  -3.379  1.00 95.94           C
ATOM   2543  CG2 ILE A 339     -26.293 -15.240  -1.728  1.00 95.94           C
ATOM   2544  CD1 ILE A 339     -25.314 -12.454  -2.307  1.00 95.94           C
ATOM   2545  N   THR A 340     -26.800 -18.053  -4.002  1.00 95.38           N
ATOM   2546  CA  THR A 340     -27.672 -19.232  -3.899  1.00 95.38           C
ATOM   2547  C   THR A 340     -28.051 -19.544  -2.456  1.00 95.38           C
ATOM   2548  CB  THR A 340     -26.989 -20.470  -4.505  1.00 95.38           C
ATOM   2549  O   THR A 340     -29.146 -20.060  -2.194  1.00 95.38           O
ATOM   2550  CG2 THR A 340     -26.864 -20.337  -6.020  1.00 95.38           C
ATOM   2551  OG1 THR A 340     -25.682 -20.624  -4.009  1.00 95.38           O
ATOM   2552  N   LYS A 341     -27.147 -19.244  -1.517  1.00 93.38           N
ATOM   2553  CA  LYS A 341     -27.341 -19.516  -0.094  1.00 93.38           C
ATOM   2554  C   LYS A 341     -26.613 -18.492   0.771  1.00 93.38           C
ATOM   2555  CB  LYS A 341     -26.859 -20.945   0.198  1.00 93.38           C
ATOM   2556  O   LYS A 341     -25.486 -18.112   0.467  1.00 93.38           O
ATOM   2557  CG  LYS A 341     -27.538 -21.553   1.428  1.00 93.38           C
ATOM   2558  CD  LYS A 341     -26.926 -22.929   1.719  1.00 93.38           C
ATOM   2559  CE  LYS A 341     -27.623 -23.582   2.917  1.00 93.38           C
ATOM   2560  NZ  LYS A 341     -26.835 -24.723   3.444  1.00 93.38           N
ATOM   2561  N   ILE A 342     -27.233 -18.120   1.887  1.00 92.19           N
ATOM   2562  CA  ILE A 342     -26.570 -17.485   3.028  1.00 92.19           C
ATOM   2563  C   ILE A 342     -26.842 -18.371   4.244  1.00 92.19           C
ATOM   2564  CB  ILE A 342     -27.043 -16.030   3.254  1.00 92.19           C
ATOM   2565  O   ILE A 342     -27.990 -18.772   4.458  1.00 92.19           O
ATOM   2566  CG1 ILE A 342     -27.008 -15.207   1.945  1.00 92.19           C
ATOM   2567  CG2 ILE A 342     -26.155 -15.372   4.328  1.00 92.19           C
ATOM   2568  CD1 ILE A 342     -27.545 -13.776   2.079  1.00 92.19           C
ATOM   2569  N   THR A 343     -25.803 -18.719   4.997  1.00 80.88           N
ATOM   2570  CA  THR A 343     -25.906 -19.497   6.239  1.00 80.88           C
ATOM   2571  C   THR A 343     -25.262 -18.768   7.400  1.00 80.88           C
ATOM   2572  CB  THR A 343     -25.278 -20.894   6.132  1.00 80.88           C
ATOM   2573  O   THR A 343     -24.203 -18.182   7.202  1.00 80.88           O
ATOM   2574  CG2 THR A 343     -26.155 -21.842   5.328  1.00 80.88           C
ATOM   2575  OG1 THR A 343     -24.036 -20.852   5.468  1.00 80.88           O
ATOM   2576  N   ASP A 344     -25.871 -18.832   8.581  1.00 75.06           N
ATOM   2577  CA  ASP A 344     -25.273 -18.348   9.831  1.00 75.06           C
ATOM   2578  C   ASP A 344     -24.205 -19.317  10.384  1.00 75.06           C
ATOM   2579  CB  ASP A 344     -26.393 -18.036  10.848  1.00 75.06           C
ATOM   2580  O   ASP A 344     -23.906 -20.356   9.778  1.00 75.06           O
ATOM   2581  CG  ASP A 344     -27.183 -19.258  11.340  1.00 75.06           C
ATOM   2582  OD1 ASP A 344     -26.700 -20.399  11.169  1.00 75.06           O
ATOM   2583  OD2 ASP A 344     -28.305 -19.066  11.850  1.00 75.06           O
ATOM   2584  N   TYR A 345     -23.635 -18.975  11.543  1.00 62.06           N
ATOM   2585  CA  TYR A 345     -22.591 -19.755  12.213  1.00 62.06           C
ATOM   2586  C   TYR A 345     -23.089 -21.095  12.769  1.00 62.06           C
ATOM   2587  CB  TYR A 345     -21.952 -18.923  13.338  1.00 62.06           C
ATOM   2588  O   TYR A 345     -22.266 -21.919  13.151  1.00 62.06           O
ATOM   2589  CG  TYR A 345     -22.850 -18.719  14.546  1.00 62.06           C
ATOM   2590  CD1 TYR A 345     -23.723 -17.615  14.606  1.00 62.06           C
ATOM   2591  CD2 TYR A 345     -22.847 -19.664  15.592  1.00 62.06           C
ATOM   2592  CE1 TYR A 345     -24.608 -17.470  15.691  1.00 62.06           C
ATOM   2593  CE2 TYR A 345     -23.749 -19.534  16.666  1.00 62.06           C
ATOM   2594  OH  TYR A 345     -25.617 -18.390  17.652  1.00 62.06           O
ATOM   2595  CZ  TYR A 345     -24.646 -18.447  16.705  1.00 62.06           C
ATOM   2596  N   GLU A 346     -24.403 -21.328  12.811  1.00 60.69           N
ATOM   2597  CA  GLU A 346     -25.030 -22.593  13.216  1.00 60.69           C
ATOM   2598  C   GLU A 346     -25.413 -23.450  11.994  1.00 60.69           C
ATOM   2599  CB  GLU A 346     -26.261 -22.312  14.094  1.00 60.69           C
ATOM   2600  O   GLU A 346     -25.852 -24.594  12.127  1.00 60.69           O
ATOM   2601  CG  GLU A 346     -25.929 -21.478  15.336  1.00 60.69           C
ATOM   2602  CD  GLU A 346     -27.118 -21.252  16.282  1.00 60.69           C
ATOM   2603  OE1 GLU A 346     -26.852 -20.813  17.429  1.00 60.69           O
ATOM   2604  OE2 GLU A 346     -28.275 -21.521  15.873  1.00 60.69           O
ATOM   2605  N   GLY A 347     -25.223 -22.917  10.782  1.00 61.56           N
ATOM   2606  CA  GLY A 347     -25.556 -23.564   9.517  1.00 61.56           C
ATOM   2607  C   GLY A 347     -27.006 -23.363   9.064  1.00 61.56           C
ATOM   2608  O   GLY A 347     -27.395 -23.924   8.028  1.00 61.56           O
ATOM   2609  N   ASN A 348     -27.805 -22.557   9.772  1.00 76.88           N
ATOM   2610  CA  ASN A 348     -29.175 -22.251   9.372  1.00 76.88           C
ATOM   2611  C   ASN A 348     -29.171 -21.329   8.154  1.00 76.88           C
ATOM   2612  CB  ASN A 348     -29.988 -21.606  10.500  1.00 76.88           C
ATOM   2613  O   ASN A 348     -28.366 -20.406   8.041  1.00 76.88           O
ATOM   2614  CG  ASN A 348     -29.929 -22.360  11.810  1.00 76.88           C
ATOM   2615  ND2 ASN A 348     -29.483 -21.694  12.849  1.00 76.88           N
ATOM   2616  OD1 ASN A 348     -30.325 -23.516  11.868  1.00 76.88           O
ATOM   2617  N   LYS A 349     -30.098 -21.560   7.220  1.00 89.25           N
ATOM   2618  CA  LYS A 349     -30.260 -20.688   6.053  1.00 89.25           C
ATOM   2619  C   LYS A 349     -30.972 -19.402   6.468  1.00 89.25           C
ATOM   2620  CB  LYS A 349     -31.002 -21.427   4.932  1.00 89.25           C
ATOM   2621  O   LYS A 349     -32.061 -19.468   7.031  1.00 89.25           O
ATOM   2622  CG  LYS A 349     -31.019 -20.604   3.635  1.00 89.25           C
ATOM   2623  CD  LYS A 349     -31.759 -21.344   2.516  1.00 89.25           C
ATOM   2624  CE  LYS A 349     -31.740 -20.480   1.250  1.00 89.25           C
ATOM   2625  NZ  LYS A 349     -32.441 -21.127   0.114  1.00 89.25           N
ATOM   2626  N   ILE A 350     -30.414 -18.259   6.088  1.00 91.38           N
ATOM   2627  CA  ILE A 350     -31.017 -16.943   6.317  1.00 91.38           C
ATOM   2628  C   ILE A 350     -31.336 -16.243   4.990  1.00 91.38           C
ATOM   2629  CB  ILE A 350     -30.158 -16.094   7.277  1.00 91.38           C
ATOM   2630  O   ILE A 350     -30.708 -16.489   3.958  1.00 91.38           O
ATOM   2631  CG1 ILE A 350     -28.776 -15.787   6.676  1.00 91.38           C
ATOM   2632  CG2 ILE A 350     -30.046 -16.785   8.649  1.00 91.38           C
ATOM   2633  CD1 ILE A 350     -27.959 -14.824   7.533  1.00 91.38           C
ATOM   2634  N   GLU A 351     -32.356 -15.383   4.993  1.00 92.44           N
ATOM   2635  CA  GLU A 351     -32.846 -14.721   3.773  1.00 92.44           C
ATOM   2636  C   GLU A 351     -32.010 -13.508   3.363  1.00 92.44           C
ATOM   2637  CB  GLU A 351     -34.291 -14.254   3.973  1.00 92.44           C
ATOM   2638  O   GLU A 351     -31.932 -13.164   2.183  1.00 92.44           O
ATOM   2639  CG  GLU A 351     -35.282 -15.410   4.148  1.00 92.44           C
ATOM   2640  CD  GLU A 351     -36.740 -14.924   4.123  1.00 92.44           C
ATOM   2641  OE1 GLU A 351     -37.619 -15.791   3.930  1.00 92.44           O
ATOM   2642  OE2 GLU A 351     -36.963 -13.697   4.268  1.00 92.44           O
ATOM   2643  N   LYS A 352     -31.409 -12.827   4.334  1.00 92.12           N
ATOM   2644  CA  LYS A 352     -30.598 -11.629   4.135  1.00 92.12           C
ATOM   2645  C   LYS A 352     -29.659 -11.448   5.315  1.00 92.12           C
ATOM   2646  CB  LYS A 352     -31.505 -10.396   3.944  1.00 92.12           C
ATOM   2647  O   LYS A 352     -29.975 -11.890   6.415  1.00 92.12           O
ATOM   2648  CG  LYS A 352     -32.349 -10.060   5.185  1.00 92.12           C
ATOM   2649  CD  LYS A 352     -33.273  -8.860   4.957  1.00 92.12           C
ATOM   2650  CE  LYS A 352     -34.024  -8.604   6.267  1.00 92.12           C
ATOM   2651  NZ  LYS A 352     -34.891  -7.404   6.205  1.00 92.12           N
ATOM   2652  N   THR A 353     -28.570 -10.736   5.087  1.00 90.69           N
ATOM   2653  CA  THR A 353     -27.704 -10.228   6.150  1.00 90.69           C
ATOM   2654  C   THR A 353     -27.231  -8.822   5.792  1.00 90.69           C
ATOM   2655  CB  THR A 353     -26.549 -11.191   6.464  1.00 90.69           C
ATOM   2656  O   THR A 353     -27.245  -8.427   4.619  1.00 90.69           O
ATOM   2657  CG2 THR A 353     -25.590 -11.360   5.284  1.00 90.69           C
ATOM   2658  OG1 THR A 353     -25.857 -10.665   7.564  1.00 90.69           O
ATOM   2659  N   THR A 354     -26.870  -8.051   6.807  1.00 89.81           N
ATOM   2660  CA  THR A 354     -26.372  -6.688   6.655  1.00 89.81           C
ATOM   2661  C   THR A 354     -24.889  -6.692   6.956  1.00 89.81           C
ATOM   2662  CB  THR A 354     -27.113  -5.710   7.571  1.00 89.81           C
ATOM   2663  O   THR A 354     -24.498  -7.017   8.072  1.00 89.81           O
ATOM   2664  CG2 THR A 354     -26.672  -4.271   7.315  1.00 89.81           C
ATOM   2665  OG1 THR A 354     -28.500  -5.749   7.306  1.00 89.81           O
ATOM   2666  N   LEU A 355     -24.078  -6.303   5.972  1.00 87.31           N
ATOM   2667  CA  LEU A 355     -22.647  -6.139   6.185  1.00 87.31           C
ATOM   2668  C   LEU A 355     -22.422  -4.949   7.112  1.00 87.31           C
ATOM   2669  CB  LEU A 355     -21.905  -5.936   4.859  1.00 87.31           C
ATOM   2670  O   LEU A 355     -22.937  -3.859   6.853  1.00 87.31           O
ATOM   2671  CG  LEU A 355     -22.169  -6.970   3.755  1.00 87.31           C
ATOM   2672  CD1 LEU A 355     -21.217  -6.664   2.603  1.00 87.31           C
ATOM   2673  CD2 LEU A 355     -21.957  -8.418   4.188  1.00 87.31           C
ATOM   2674  N   GLN A 356     -21.648  -5.155   8.168  1.00 75.62           N
ATOM   2675  CA  GLN A 356     -21.335  -4.108   9.128  1.00 75.62           C
ATOM   2676  C   GLN A 356     -19.866  -3.703   9.003  1.00 75.62           C
ATOM   2677  CB  GLN A 356     -21.674  -4.556  10.556  1.00 75.62           C
ATOM   2678  O   GLN A 356     -19.007  -4.566   8.780  1.00 75.62           O
ATOM   2679  CG  GLN A 356     -23.166  -4.863  10.762  1.00 75.62           C
ATOM   2680  CD  GLN A 356     -24.096  -3.665  10.580  1.00 75.62           C
ATOM   2681  NE2 GLN A 356     -25.355  -3.906  10.291  1.00 75.62           N
ATOM   2682  OE1 GLN A 356     -23.750  -2.503  10.714  1.00 75.62           O
ATOM   2683  N   PRO A 357     -19.554  -2.404   9.148  1.00 68.81           N
ATOM   2684  CA  PRO A 357     -18.208  -2.000   9.502  1.00 68.81           C
ATOM   2685  C   PRO A 357     -17.937  -2.466  10.929  1.00 68.81           C
ATOM   2686  CB  PRO A 357     -18.191  -0.473   9.428  1.00 68.81           C
ATOM   2687  O   PRO A 357     -18.674  -2.114  11.847  1.00 68.81           O
ATOM   2688  CG  PRO A 357     -19.643  -0.073   9.694  1.00 68.81           C
ATOM   2689  CD  PRO A 357     -20.466  -1.267   9.210  1.00 68.81           C
ATOM   2690  N   TYR A 358     -16.857  -3.207  11.131  1.00 58.94           N
ATOM   2691  CA  TYR A 358     -16.404  -3.525  12.486  1.00 58.94           C
ATOM   2692  C   TYR A 358     -15.518  -2.416  13.073  1.00 58.94           C
ATOM   2693  CB  TYR A 358     -15.744  -4.902  12.472  1.00 58.94           C
ATOM   2694  O   TYR A 358     -15.352  -2.320  14.283  1.00 58.94           O
ATOM   2695  CG  TYR A 358     -16.758  -6.028  12.373  1.00 58.94           C
ATOM   2696  CD1 TYR A 358     -17.281  -6.576  13.558  1.00 58.94           C
ATOM   2697  CD2 TYR A 358     -17.218  -6.499  11.126  1.00 58.94           C
ATOM   2698  CE1 TYR A 358     -18.216  -7.624  13.505  1.00 58.94           C
ATOM   2699  CE2 TYR A 358     -18.169  -7.540  11.073  1.00 58.94           C
ATOM   2700  OH  TYR A 358     -19.484  -9.206  12.217  1.00 58.94           O
ATOM   2701  CZ  TYR A 358     -18.648  -8.130  12.264  1.00 58.94           C
ATOM   2702  N   ILE A 359     -14.980  -1.537  12.219  1.00 57.91           N
ATOM   2703  CA  ILE A 359     -14.074  -0.452  12.595  1.00 57.91           C
ATOM   2704  C   ILE A 359     -14.401   0.771  11.721  1.00 57.91           C
ATOM   2705  CB  ILE A 359     -12.609  -0.947  12.438  1.00 57.91           C
ATOM   2706  O   ILE A 359     -13.936   0.871  10.589  1.00 57.91           O
ATOM   2707  CG1 ILE A 359     -12.317  -2.181  13.324  1.00 57.91           C
ATOM   2708  CG2 ILE A 359     -11.604   0.157  12.770  1.00 57.91           C
ATOM   2709  CD1 ILE A 359     -10.868  -2.662  13.261  1.00 57.91           C
ATOM   2710  N   GLN A 360     -15.220   1.700  12.223  1.00 52.59           N
ATOM   2711  CA  GLN A 360     -15.325   3.061  11.675  1.00 52.59           C
ATOM   2712  C   GLN A 360     -14.738   4.022  12.700  1.00 52.59           C
ATOM   2713  CB  GLN A 360     -16.772   3.436  11.303  1.00 52.59           C
ATOM   2714  O   GLN A 360     -15.386   4.366  13.684  1.00 52.59           O
ATOM   2715  CG  GLN A 360     -17.058   3.112   9.833  1.00 52.59           C
ATOM   2716  CD  GLN A 360     -18.431   3.574   9.352  1.00 52.59           C
ATOM   2717  NE2 GLN A 360     -18.773   3.286   8.115  1.00 52.59           N
ATOM   2718  OE1 GLN A 360     -19.222   4.199  10.037  1.00 52.59           O
ATOM   2719  N   GLN A 361     -13.479   4.403  12.498  1.00 60.03           N
ATOM   2720  CA  GLN A 361     -12.747   5.198  13.476  1.00 60.03           C
ATOM   2721  C   GLN A 361     -12.797   6.676  13.085  1.00 60.03           C
ATOM   2722  CB  GLN A 361     -11.316   4.662  13.632  1.00 60.03           C
ATOM   2723  O   GLN A 361     -12.378   7.061  11.996  1.00 60.03           O
ATOM   2724  CG  GLN A 361     -11.274   3.195  14.113  1.00 60.03           C
ATOM   2725  CD  GLN A 361     -11.748   2.968  15.544  1.00 60.03           C
ATOM   2726  NE2 GLN A 361     -12.039   1.765  15.981  1.00 60.03           N
ATOM   2727  OE1 GLN A 361     -11.862   3.895  16.315  1.00 60.03           O
ATOM   2728  N   GLU A 362     -13.310   7.505  13.991  1.00 62.34           N
ATOM   2729  CA  GLU A 362     -13.338   8.964  13.858  1.00 62.34           C
ATOM   2730  C   GLU A 362     -12.347   9.623  14.828  1.00 62.34           C
ATOM   2731  CB  GLU A 362     -14.763   9.492  14.101  1.00 62.34           C
ATOM   2732  O   GLU A 362     -12.015   9.056  15.878  1.00 62.34           O
ATOM   2733  CG  GLU A 362     -15.761   9.109  12.993  1.00 62.34           C
ATOM   2734  CD  GLU A 362     -17.205   9.542  13.311  1.00 62.34           C
ATOM   2735  OE1 GLU A 362     -18.102   9.294  12.479  1.00 62.34           O
ATOM   2736  OE2 GLU A 362     -17.469  10.061  14.427  1.00 62.34           O
ATOM   2737  N   ILE A 363     -11.930  10.851  14.494  1.00 63.19           N
ATOM   2738  CA  ILE A 363     -11.212  11.783  15.378  1.00 63.19           C
ATOM   2739  C   ILE A 363     -12.227  12.353  16.377  1.00 63.19           C
ATOM   2740  CB  ILE A 363     -10.511  12.919  14.581  1.00 63.19           C
ATOM   2741  O   ILE A 363     -12.650  13.499  16.270  1.00 63.19           O
ATOM   2742  CG1 ILE A 363      -9.706  12.383  13.380  1.00 63.19           C
ATOM   2743  CG2 ILE A 363      -9.589  13.728  15.516  1.00 63.19           C
ATOM   2744  CD1 ILE A 363      -9.101  13.474  12.491  1.00 63.19           C
ATOM   2745  N   ASN A 364     -12.730  11.515  17.280  1.00 71.56           N
ATOM   2746  CA  ASN A 364     -13.629  11.958  18.335  1.00 71.56           C
ATOM   2747  C   ASN A 364     -13.148  11.400  19.680  1.00 71.56           C
ATOM   2748  CB  ASN A 364     -15.084  11.592  18.002  1.00 71.56           C
ATOM   2749  O   ASN A 364     -13.275  10.191  19.907  1.00 71.56           O
ATOM   2750  CG  ASN A 364     -16.047  12.194  19.015  1.00 71.56           C
ATOM   2751  ND2 ASN A 364     -17.301  12.353  18.672  1.00 71.56           N
ATOM   2752  OD1 ASN A 364     -15.698  12.536  20.128  1.00 71.56           O
ATOM   2753  N   PRO A 365     -12.590  12.244  20.565  1.00 71.06           N
ATOM   2754  CA  PRO A 365     -12.096  11.807  21.863  1.00 71.06           C
ATOM   2755  C   PRO A 365     -13.204  11.183  22.718  1.00 71.06           C
ATOM   2756  CB  PRO A 365     -11.484  13.059  22.506  1.00 71.06           C
ATOM   2757  O   PRO A 365     -12.972  10.149  23.331  1.00 71.06           O
ATOM   2758  CG  PRO A 365     -12.251  14.197  21.840  1.00 71.06           C
ATOM   2759  CD  PRO A 365     -12.419  13.685  20.423  1.00 71.06           C
ATOM   2760  N   GLU A 366     -14.429  11.718  22.681  1.00 76.44           N
ATOM   2761  CA  GLU A 366     -15.559  11.256  23.504  1.00 76.44           C
ATOM   2762  C   GLU A 366     -15.980   9.810  23.202  1.00 76.44           C
ATOM   2763  CB  GLU A 366     -16.786  12.153  23.268  1.00 76.44           C
ATOM   2764  O   GLU A 366     -16.608   9.144  24.029  1.00 76.44           O
ATOM   2765  CG  GLU A 366     -16.560  13.651  23.531  1.00 76.44           C
ATOM   2766  CD  GLU A 366     -17.840  14.483  23.316  1.00 76.44           C
ATOM   2767  OE1 GLU A 366     -17.873  15.638  23.795  1.00 76.44           O
ATOM   2768  OE2 GLU A 366     -18.792  13.974  22.671  1.00 76.44           O
ATOM   2769  N   LYS A 367     -15.648   9.308  22.007  1.00 76.50           N
ATOM   2770  CA  LYS A 367     -15.977   7.945  21.581  1.00 76.50           C
ATOM   2771  C   LYS A 367     -14.928   6.914  21.984  1.00 76.50           C
ATOM   2772  CB  LYS A 367     -16.241   7.898  20.071  1.00 76.50           C
ATOM   2773  O   LYS A 367     -15.202   5.733  21.808  1.00 76.50           O
ATOM   2774  CG  LYS A 367     -17.526   8.638  19.675  1.00 76.50           C
ATOM   2775  CD  LYS A 367     -17.771   8.444  18.174  1.00 76.50           C
ATOM   2776  CE  LYS A 367     -19.031   9.174  17.704  1.00 76.50           C
ATOM   2777  NZ  LYS A 367     -19.174   9.059  16.229  1.00 76.50           N
ATOM   2778  N   LEU A 368     -13.787   7.306  22.566  1.00 75.31           N
ATOM   2779  CA  LEU A 368     -12.664   6.391  22.807  1.00 75.31           C
ATOM   2780  C   LEU A 368     -13.089   5.109  23.539  1.00 75.31           C
ATOM   2781  CB  LEU A 368     -11.535   7.138  23.541  1.00 75.31           C
ATOM   2782  O   LEU A 368     -12.840   4.021  23.034  1.00 75.31           O
ATOM   2783  CG  LEU A 368     -10.320   6.259  23.910  1.00 75.31           C
ATOM   2784  CD1 LEU A 368      -9.697   5.506  22.732  1.00 75.31           C
ATOM   2785  CD2 LEU A 368      -9.207   7.127  24.481  1.00 75.31           C
ATOM   2786  N   ASN A 369     -13.814   5.208  24.657  1.00 75.00           N
ATOM   2787  CA  ASN A 369     -14.279   4.022  25.392  1.00 75.00           C
ATOM   2788  C   ASN A 369     -15.193   3.117  24.553  1.00 75.00           C
ATOM   2789  CB  ASN A 369     -15.003   4.471  26.676  1.00 75.00           C
ATOM   2790  O   ASN A 369     -15.067   1.895  24.597  1.00 75.00           O
ATOM   2791  CG  ASN A 369     -14.043   4.922  27.761  1.00 75.00           C
ATOM   2792  ND2 ASN A 369     -14.499   5.692  28.720  1.00 75.00           N
ATOM   2793  OD1 ASN A 369     -12.877   4.585  27.773  1.00 75.00           O
ATOM   2794  N   LYS A 370     -16.095   3.711  23.765  1.00 74.81           N
ATOM   2795  CA  LYS A 370     -16.989   2.960  22.879  1.00 74.81           C
ATOM   2796  C   LYS A 370     -16.202   2.271  21.764  1.00 74.81           C
ATOM   2797  CB  LYS A 370     -18.055   3.908  22.316  1.00 74.81           C
ATOM   2798  O   LYS A 370     -16.468   1.113  21.462  1.00 74.81           O
ATOM   2799  CG  LYS A 370     -19.052   3.144  21.440  1.00 74.81           C
ATOM   2800  CD  LYS A 370     -20.068   4.095  20.816  1.00 74.81           C
ATOM   2801  CE  LYS A 370     -20.949   3.263  19.884  1.00 74.81           C
ATOM   2802  NZ  LYS A 370     -21.910   4.115  19.154  1.00 74.81           N
ATOM   2803  N   ASP A 371     -15.239   2.968  21.175  1.00 73.06           N
ATOM   2804  CA  ASP A 371     -14.421   2.447  20.084  1.00 73.06           C
ATOM   2805  C   ASP A 371     -13.516   1.305  20.574  1.00 73.06           C
ATOM   2806  CB  ASP A 371     -13.586   3.584  19.475  1.00 73.06           C
ATOM   2807  O   ASP A 371     -13.377   0.292  19.891  1.00 73.06           O
ATOM   2808  CG  ASP A 371     -14.406   4.721  18.843  1.00 73.06           C
ATOM   2809  OD1 ASP A 371     -15.608   4.546  18.544  1.00 73.06           O
ATOM   2810  OD2 ASP A 371     -13.799   5.799  18.638  1.00 73.06           O
ATOM   2811  N   LEU A 372     -12.951   1.425  21.781  1.00 74.88           N
ATOM   2812  CA  LEU A 372     -12.184   0.357  22.430  1.00 74.88           C
ATOM   2813  C   LEU A 372     -13.062  -0.858  22.762  1.00 74.88           C
ATOM   2814  CB  LEU A 372     -11.511   0.899  23.701  1.00 74.88           C
ATOM   2815  O   LEU A 372     -12.642  -1.990  22.527  1.00 74.88           O
ATOM   2816  CG  LEU A 372     -10.376   1.917  23.473  1.00 74.88           C
ATOM   2817  CD1 LEU A 372      -9.832   2.383  24.824  1.00 74.88           C
ATOM   2818  CD2 LEU A 372      -9.221   1.426  22.594  1.00 74.88           C
ATOM   2819  N   GLN A 373     -14.291  -0.637  23.239  1.00 75.56           N
ATOM   2820  CA  GLN A 373     -15.244  -1.718  23.487  1.00 75.56           C
ATOM   2821  C   GLN A 373     -15.616  -2.450  22.190  1.00 75.56           C
ATOM   2822  CB  GLN A 373     -16.484  -1.158  24.200  1.00 75.56           C
ATOM   2823  O   GLN A 373     -15.602  -3.676  22.161  1.00 75.56           O
ATOM   2824  CG  GLN A 373     -17.446  -2.289  24.587  1.00 75.56           C
ATOM   2825  CD  GLN A 373     -18.728  -1.815  25.255  1.00 75.56           C
ATOM   2826  NE2 GLN A 373     -19.701  -2.689  25.356  1.00 75.56           N
ATOM   2827  OE1 GLN A 373     -18.901  -0.677  25.672  1.00 75.56           O
ATOM   2828  N   GLN A 374     -15.886  -1.724  21.101  1.00 72.88           N
ATOM   2829  CA  GLN A 374     -16.177  -2.331  19.796  1.00 72.88           C
ATOM   2830  C   GLN A 374     -14.998  -3.150  19.261  1.00 72.88           C
ATOM   2831  CB  GLN A 374     -16.541  -1.240  18.782  1.00 72.88           C
ATOM   2832  O   GLN A 374     -15.199  -4.244  18.733  1.00 72.88           O
ATOM   2833  CG  GLN A 374     -17.955  -0.705  19.020  1.00 72.88           C
ATOM   2834  CD  GLN A 374     -18.383   0.313  17.971  1.00 72.88           C
ATOM   2835  NE2 GLN A 374     -19.671   0.472  17.754  1.00 72.88           N
ATOM   2836  OE1 GLN A 374     -17.615   0.972  17.294  1.00 72.88           O
ATOM   2837  N   LEU A 375     -13.765  -2.656  19.431  1.00 71.31           N
ATOM   2838  CA  LEU A 375     -12.563  -3.415  19.087  1.00 71.31           C
ATOM   2839  C   LEU A 375     -12.488  -4.720  19.884  1.00 71.31           C
ATOM   2840  CB  LEU A 375     -11.307  -2.554  19.322  1.00 71.31           C
ATOM   2841  O   LEU A 375     -12.235  -5.772  19.303  1.00 71.31           O
ATOM   2842  CG  LEU A 375     -11.088  -1.461  18.265  1.00 71.31           C
ATOM   2843  CD1 LEU A 375      -9.979  -0.508  18.719  1.00 71.31           C
ATOM   2844  CD2 LEU A 375     -10.681  -2.056  16.917  1.00 71.31           C
ATOM   2845  N   GLN A 376     -12.758  -4.669  21.189  1.00 72.06           N
ATOM   2846  CA  GLN A 376     -12.755  -5.847  22.052  1.00 72.06           C
ATOM   2847  C   GLN A 376     -13.871  -6.843  21.706  1.00 72.06           C
ATOM   2848  CB  GLN A 376     -12.819  -5.384  23.511  1.00 72.06           C
ATOM   2849  O   GLN A 376     -13.617  -8.044  21.660  1.00 72.06           O
ATOM   2850  CG  GLN A 376     -12.583  -6.545  24.487  1.00 72.06           C
ATOM   2851  CD  GLN A 376     -12.493  -6.088  25.939  1.00 72.06           C
ATOM   2852  NE2 GLN A 376     -12.324  -7.007  26.862  1.00 72.06           N
ATOM   2853  OE1 GLN A 376     -12.568  -4.917  26.273  1.00 72.06           O
ATOM   2854  N   GLU A 377     -15.084  -6.371  21.417  1.00 72.81           N
ATOM   2855  CA  GLU A 377     -16.205  -7.211  20.975  1.00 72.81           C
ATOM   2856  C   GLU A 377     -15.875  -7.933  19.666  1.00 72.81           C
ATOM   2857  CB  GLU A 377     -17.475  -6.356  20.816  1.00 72.81           C
ATOM   2858  O   GLU A 377     -16.025  -9.150  19.583  1.00 72.81           O
ATOM   2859  CG  GLU A 377     -18.097  -5.989  22.175  1.00 72.81           C
ATOM   2860  CD  GLU A 377     -19.248  -4.968  22.091  1.00 72.81           C
ATOM   2861  OE1 GLU A 377     -19.711  -4.537  23.180  1.00 72.81           O
ATOM   2862  OE2 GLU A 377     -19.670  -4.595  20.971  1.00 72.81           O
ATOM   2863  N   MET A 378     -15.330  -7.216  18.681  1.00 69.75           N
ATOM   2864  CA  MET A 378     -14.865  -7.809  17.426  1.00 69.75           C
ATOM   2865  C   MET A 378     -13.745  -8.836  17.665  1.00 69.75           C
ATOM   2866  CB  MET A 378     -14.405  -6.668  16.512  1.00 69.75           C
ATOM   2867  O   MET A 378     -13.743  -9.895  17.037  1.00 69.75           O
ATOM   2868  CG  MET A 378     -13.809  -7.136  15.174  1.00 69.75           C
ATOM   2869  SD  MET A 378     -12.778  -5.898  14.338  1.00 69.75           S
ATOM   2870  CE  MET A 378     -11.423  -5.805  15.543  1.00 69.75           C
ATOM   2871  N   TYR A 379     -12.796  -8.568  18.571  1.00 68.56           N
ATOM   2872  CA  TYR A 379     -11.760  -9.547  18.920  1.00 68.56           C
ATOM   2873  C   TYR A 379     -12.347 -10.810  19.536  1.00 68.56           C
ATOM   2874  CB  TYR A 379     -10.734  -8.954  19.893  1.00 68.56           C
ATOM   2875  O   TYR A 379     -11.968 -11.910  19.135  1.00 68.56           O
ATOM   2876  CG  TYR A 379      -9.931  -7.774  19.394  1.00 68.56           C
ATOM   2877  CD1 TYR A 379      -9.597  -7.638  18.032  1.00 68.56           C
ATOM   2878  CD2 TYR A 379      -9.495  -6.813  20.323  1.00 68.56           C
ATOM   2879  CE1 TYR A 379      -8.801  -6.562  17.605  1.00 68.56           C
ATOM   2880  CE2 TYR A 379      -8.743  -5.711  19.893  1.00 68.56           C
ATOM   2881  OH  TYR A 379      -7.627  -4.551  18.143  1.00 68.56           O
ATOM   2882  CZ  TYR A 379      -8.385  -5.597  18.537  1.00 68.56           C
ATOM   2883  N   ASN A 380     -13.280 -10.659  20.474  1.00 69.94           N
ATOM   2884  CA  ASN A 380     -13.956 -11.785  21.101  1.00 69.94           C
ATOM   2885  C   ASN A 380     -14.755 -12.582  20.068  1.00 69.94           C
ATOM   2886  CB  ASN A 380     -14.841 -11.276  22.244  1.00 69.94           C
ATOM   2887  O   ASN A 380     -14.644 -13.797  20.048  1.00 69.94           O
ATOM   2888  CG  ASN A 380     -14.045 -10.754  23.427  1.00 69.94           C
ATOM   2889  ND2 ASN A 380     -14.673  -9.979  24.279  1.00 69.94           N
ATOM   2890  OD1 ASN A 380     -12.875 -11.042  23.631  1.00 69.94           O
ATOM   2891  N   GLU A 381     -15.457 -11.927  19.142  1.00 68.38           N
ATOM   2892  CA  GLU A 381     -16.196 -12.601  18.069  1.00 68.38           C
ATOM   2893  C   GLU A 381     -15.260 -13.394  17.142  1.00 68.38           C
ATOM   2894  CB  GLU A 381     -17.007 -11.548  17.299  1.00 68.38           C
ATOM   2895  O   GLU A 381     -15.544 -14.543  16.802  1.00 68.38           O
ATOM   2896  CG  GLU A 381     -18.010 -12.154  16.304  1.00 68.38           C
ATOM   2897  CD  GLU A 381     -18.862 -11.086  15.592  1.00 68.38           C
ATOM   2898  OE1 GLU A 381     -19.637 -11.448  14.677  1.00 68.38           O
ATOM   2899  OE2 GLU A 381     -18.742  -9.885  15.908  1.00 68.38           O
ATOM   2900  N   ILE A 382     -14.097 -12.837  16.784  1.00 63.34           N
ATOM   2901  CA  ILE A 382     -13.070 -13.548  16.007  1.00 63.34           C
ATOM   2902  C   ILE A 382     -12.545 -14.769  16.777  1.00 63.34           C
ATOM   2903  CB  ILE A 382     -11.927 -12.579  15.616  1.00 63.34           C
ATOM   2904  O   ILE A 382     -12.366 -15.836  16.185  1.00 63.34           O
ATOM   2905  CG1 ILE A 382     -12.424 -11.563  14.561  1.00 63.34           C
ATOM   2906  CG2 ILE A 382     -10.699 -13.350  15.086  1.00 63.34           C
ATOM   2907  CD1 ILE A 382     -11.504 -10.346  14.383  1.00 63.34           C
ATOM   2908  N   LEU A 383     -12.289 -14.630  18.082  1.00 62.06           N
ATOM   2909  CA  LEU A 383     -11.805 -15.717  18.935  1.00 62.06           C
ATOM   2910  C   LEU A 383     -12.874 -16.796  19.168  1.00 62.06           C
ATOM   2911  CB  LEU A 383     -11.270 -15.144  20.259  1.00 62.06           C
ATOM   2912  O   LEU A 383     -12.558 -17.980  19.077  1.00 62.06           O
ATOM   2913  CG  LEU A 383      -9.959 -14.342  20.134  1.00 62.06           C
ATOM   2914  CD1 LEU A 383      -9.621 -13.702  21.481  1.00 62.06           C
ATOM   2915  CD2 LEU A 383      -8.771 -15.216  19.713  1.00 62.06           C
ATOM   2916  N   ASP A 384     -14.130 -16.413  19.377  1.00 64.19           N
ATOM   2917  CA  ASP A 384     -15.259 -17.321  19.594  1.00 64.19           C
ATOM   2918  C   ASP A 384     -15.639 -18.067  18.312  1.00 64.19           C
ATOM   2919  CB  ASP A 384     -16.466 -16.541  20.144  1.00 64.19           C
ATOM   2920  O   ASP A 384     -15.907 -19.270  18.350  1.00 64.19           O
ATOM   2921  CG  ASP A 384     -16.362 -16.206  21.640  1.00 64.19           C
ATOM   2922  OD1 ASP A 384     -15.517 -16.823  22.332  1.00 64.19           O
ATOM   2923  OD2 ASP A 384     -17.197 -15.398  22.103  1.00 64.19           O
ATOM   2924  N   THR A 385     -15.534 -17.418  17.146  1.00 55.84           N
ATOM   2925  CA  THR A 385     -15.666 -18.095  15.842  1.00 55.84           C
ATOM   2926  C   THR A 385     -14.628 -19.221  15.683  1.00 55.84           C
ATOM   2927  CB  THR A 385     -15.556 -17.102  14.669  1.00 55.84           C
ATOM   2928  O   THR A 385     -14.868 -20.180  14.946  1.00 55.84           O
ATOM   2929  CG2 THR A 385     -15.988 -17.716  13.332  1.00 55.84           C
ATOM   2930  OG1 THR A 385     -16.429 -16.017  14.814  1.00 55.84           O
ATOM   2931  N   ASN A 386     -13.498 -19.171  16.407  1.00 52.12           N
ATOM   2932  CA  ASN A 386     -12.508 -20.256  16.438  1.00 52.12           C
ATOM   2933  C   ASN A 386     -12.919 -21.437  17.340  1.00 52.12           C
ATOM   2934  CB  ASN A 386     -11.119 -19.729  16.845  1.00 52.12           C
ATOM   2935  O   ASN A 386     -12.378 -22.533  17.184  1.00 52.12           O
ATOM   2936  CG  ASN A 386     -10.613 -18.596  15.975  1.00 52.12           C
ATOM   2937  ND2 ASN A 386      -9.952 -17.626  16.557  1.00 52.12           N
ATOM   2938  OD1 ASN A 386     -10.759 -18.594  14.763  1.00 52.12           O
CONECT 2931 2932 2926
CONECT 2932 2931 2934 2933
CONECT 2933 2932 2935
CONECT 2934 2932 2936
CONECT 2935 2933
CONECT 2936 2934 2938 2937
CONECT 2937 2936
CONECT 2938 2936
END
