# Supplementary material for: Pleomorphic viruses establish stable relationship with marine hyperthermophilic archaea
Source: ISME J. 2024 Jan 23;18(1):wrae008. doi: 10.1093/ismejo/wrae008 (PMC10919331; doi:10.1093/ismejo/wrae008)
Supplement: SI_Data_3_wrae008 [file si_data_3_wrae008.zip › vir190.pdb]

HEADER                                            01-JUN-22                     
TITLE     ALPHAFOLD MONOMER V2.0 PREDICTION FOR MAJOR CAPSID PROTEIN OF HIS2    
TITLE    2 FAMILY OF SPINDLE-SHAPED HALOVIRUS (A0A1Y3GCC8)                      
COMPND    MOL_ID: 1;                                                            
COMPND   2 MOLECULE: MAJOR CAPSID PROTEIN OF HIS2 FAMILY OF SPINDLE-SHAPED      
COMPND   3 HALOVIRUS;                                                           
COMPND   4 CHAIN: A                                                             
SOURCE    MOL_ID: 1;                                                            
SOURCE   2 ORGANISM_SCIENTIFIC: METHANONATRONARCHAEUM THERMOPHILUM;             
SOURCE   3 ORGANISM_TAXID: 1927129                                              
REMARK   1                                                                      
REMARK   1 REFERENCE 1                                                          
REMARK   1  AUTH   JOHN JUMPER, RICHARD EVANS, ALEXANDER PRITZEL, TIM GREEN,    
REMARK   1  AUTH 2 MICHAEL FIGURNOV, OLAF RONNEBERGER, KATHRYN TUNYASUVUNAKOOL, 
REMARK   1  AUTH 3 RUSS BATES, AUGUSTIN ZIDEK, ANNA POTAPENKO, ALEX BRIDGLAND,  
REMARK   1  AUTH 4 CLEMENS MEYER, SIMON A A KOHL, ANDREW J BALLARD,             
REMARK   1  AUTH 5 ANDREW COWIE, BERNARDINO ROMERA-PAREDES, STANISLAV NIKOLOV,  
REMARK   1  AUTH 6 RISHUB JAIN, JONAS ADLER, TREVOR BACK, STIG PETERSEN,        
REMARK   1  AUTH 7 DAVID REIMAN, ELLEN CLANCY, MICHAL ZIELINSKI,                
REMARK   1  AUTH 8 MARTIN STEINEGGER, MICHALINA PACHOLSKA, TAMAS BERGHAMMER,    
REMARK   1  AUTH 9 DAVID SILVER, ORIOL VINYALS, ANDREW W SENIOR,                
REMARK   1  AUTH10 KORAY KAVUKCUOGLU, PUSHMEET KOHLI, DEMIS HASSABIS            
REMARK   1  TITL   HIGHLY ACCURATE PROTEIN STRUCTURE PREDICTION WITH ALPHAFOLD  
REMARK   1  REF    NATURE                        V. 596   583 2021              
REMARK   1  REFN                   ISSN 0028-0836                               
REMARK   1  PMID   34265844                                                     
REMARK   1  DOI    10.1038/s41586-021-03819-2                                   
REMARK   1                                                                      
REMARK   1 DISCLAIMERS                                                          
REMARK   1 ALPHAFOLD DATA, COPYRIGHT (2021) DEEPMIND TECHNOLOGIES LIMITED. THE  
REMARK   1 INFORMATION PROVIDED IS THEORETICAL MODELLING ONLY AND CAUTION SHOULD
REMARK   1 BE EXERCISED IN ITS USE. IT IS PROVIDED "AS-IS" WITHOUT ANY WARRANTY 
REMARK   1 OF ANY KIND, WHETHER EXPRESSED OR IMPLIED. NO WARRANTY IS GIVEN THAT 
REMARK   1 USE OF THE INFORMATION SHALL NOT INFRINGE THE RIGHTS OF ANY THIRD    
REMARK   1 PARTY. THE INFORMATION IS NOT INTENDED TO BE A SUBSTITUTE FOR        
REMARK   1 PROFESSIONAL MEDICAL ADVICE, DIAGNOSIS, OR TREATMENT, AND DOES NOT   
REMARK   1 CONSTITUTE MEDICAL OR OTHER PROFESSIONAL ADVICE. IT IS AVAILABLE FOR 
REMARK   1 ACADEMIC AND COMMERCIAL PURPOSES, UNDER CC-BY 4.0 LICENCE.           
DBREF  XXXX A    1   540  UNP    A0A1Y3GCC8 A0A1Y3GCC8_9EURY     1    540       
SEQRES   1 A  540  MET HIS ARG LEU LEU ILE SER LEU LEU LEU ILE LEU PHE
SEQRES   2 A  540  ILE VAL LEU SER ALA GLY SER VAL TYR CYS ALA ASP THR
SEQRES   3 A  540  GLY ASP SER VAL SER GLY SER VAL GLU ARG GLU SER ASN
SEQRES   4 A  540  PHE LEU SER ASP PHE PHE ARG VAL ILE THR GLY THR THR
SEQRES   5 A  540  VAL HIS GLU LYS TYR ASP THR THR TYR PHE GLY ALA GLY
SEQRES   6 A  540  TYR THR TRP ILE MET ASP LEU PHE GLY VAL GLY ASP ASP
SEQRES   7 A  540  ARG ASP ASP ALA ALA LEU ASN SER ALA LEU ILE TYR ASP
SEQRES   8 A  540  HIS ALA MET HIS LEU SER LYS ASP ASP SER PHE ILE GLN
SEQRES   9 A  540  LYS THR PHE LEU ASN GLU VAL GLY ASN THR GLU THR PHE
SEQRES  10 A  540  VAL TRP SER LEU VAL LYS SER GLU VAL LEU LYS GLU LEU
SEQRES  11 A  540  ASN ASN GLY SER GLY GLU VAL VAL ALA VAL GLY VAL VAL
SEQRES  12 A  540  ASP GLU ALA VAL ASP ASP TYR TYR SER SER VAL GLN TYR
SEQRES  13 A  540  ASN MET ILE GLN GLN LEU ASN SER GLN VAL LEU THR VAL
SEQRES  14 A  540  GLN HIS LEU LEU GLU VAL GLY GLU ASP ILE ASP THR GLU
SEQRES  15 A  540  PHE GLU TYR PRO PHE TYR ALA GLU TRP ASP TYR ARG TYR
SEQRES  16 A  540  SER SER TRP GLN ASP GLY SER THR GLN THR ASP THR ARG
SEQRES  17 A  540  ASP LEU ASP LEU ASP LEU ASP SER PHE TYR THR ARG ASP
SEQRES  18 A  540  PHE THR LEU TYR ASN GLY SER VAL VAL GLU VAL LEU ASP
SEQRES  19 A  540  TYR SER GLU LYS SER VAL GLY SER VAL PRO ASN ASN HIS
SEQRES  20 A  540  GLY SER LYS VAL PHE TYR VAL PHE PRO TYR PRO ASP ASN
SEQRES  21 A  540  SER GLU GLY VAL ILE CYS GLY GLY ALA ALA GLU SER ARG
SEQRES  22 A  540  ASP SER ASN LEU LEU ILE ASN ASN PRO SER GLY ASP SER
SEQRES  23 A  540  GLY VAL VAL LEU ASP LEU ASP MET TRP GLU GLU LEU TRP
SEQRES  24 A  540  ASP ASN LEU ASP GLU THR ARG ASN ARG MET LEU ASP ASN
SEQRES  25 A  540  SER GLU THR TYR VAL GLN GLU VAL TYR THR GLU TYR GLU
SEQRES  26 A  540  THR GLY ASP ILE ASP LEU GLY GLU LEU VAL ASP PRO TYR
SEQRES  27 A  540  VAL LEU ALA GLN HIS MET ASN THR LEU HIS ASN GLN THR
SEQRES  28 A  540  GLY TYR TYR GLY PHE ALA GLY ALA GLU LEU ALA LEU LEU
SEQRES  29 A  540  GLY ILE SER THR SER ILE HIS ASP ARG PHE ILE ILE GLN
SEQRES  30 A  540  ILE GLN GLU SER ASN ASN LEU PRO ASN ASN SER THR TRP
SEQRES  31 A  540  GLU CYS MET LEU PHE THR ASP ALA GLU ILE ALA ASN ASN
SEQRES  32 A  540  THR LEU LYS THR GLY MET ILE ILE ASN THR THR GLU TYR
SEQRES  33 A  540  ASN SER PRO PHE TYR ILE ALA SER GLY GLN GLY ILE PHE
SEQRES  34 A  540  HIS LEU GLN ASP THR THR PHE GLU ILE GLN GLU ILE ILE
SEQRES  35 A  540  SER PHE ASP GLY GLU GLN LEU ASP THR VAL GLU LEU TYR
SEQRES  36 A  540  LYS PRO VAL TYR HIS THR MET ASN ILE SER GLU PHE GLU
SEQRES  37 A  540  GLU GLU LEU LEU GLN ILE GLN GLU MET TYR GLU VAL ILE
SEQRES  38 A  540  GLY SER TRP GLU ALA GLY SER GLY THR PRO ASP ARG ASP
SEQRES  39 A  540  GLY VAL THR VAL ASP ASP LEU THR GLY TRP LEU ASN LYS
SEQRES  40 A  540  ASP LEU LEU GLY ILE PRO TYR TRP LEU ILE ILE LEU GLY
SEQRES  41 A  540  VAL GLY VAL PHE VAL TRP LEU ARG GLN SER ASP SER SER
SEQRES  42 A  540  ASP ILE VAL VAL ARG ARG GLU
HELIX    1   1 ALA A   82  GLU A  110  1                                  29
HELIX    2   2 VAL A  111  THR A  116  1                                   6
HELIX    3   3 PHE A  117  ASN A  131  1                                  15
HELIX    4   4 GLU A  136  ASP A  178  1                                  43
HELIX    5   5 LEU A  214  SER A  216  1                                   3
HELIX    6   6 LEU A  292  GLU A  323  1                                  32
HELIX    7   7 PRO A  337  THR A  346  1                                  10
HELIX    8   8 LEU A  347  ASN A  349  1                                   3
HELIX    9   9 TYR A  353  LEU A  363  1                                  11
HELIX   10  10 ALA A  401  ASN A  403  1                                   3
HELIX   11  11 THR A  413  GLU A  415  1                                   3
HELIX   12  12 ILE A  464  GLU A  466  1                                   3
HELIX   13  13 PHE A  467  VAL A  480  1                                  14
HELIX   14  14 ILE A  481  SER A  483  1                                   3
HELIX   15  15 GLU A  485  ALA A  486  1                                   2
SHEET    1   1 1 PHE A 187  SER A 196  0
SHEET    2   2 1 THR A 203  ASP A 211  0
SHEET    3   3 1 PHE A 217  THR A 223  0
SHEET    4   4 1 VAL A 229  TYR A 235  0
SHEET    5   5 1 LYS A 238  VAL A 240  0
SHEET    6   6 1 LYS A 250  PHE A 252  0
SHEET    7   7 1 CYS A 266  GLY A 268  0
SHEET    8   8 1 GLU A 271  ASN A 280  0
SHEET    9   9 1 SER A 286  ASP A 291  0
SHEET   10  10 1 ASP A 372  ILE A 378  0
SHEET   11  11 1 THR A 389  THR A 396  0
SHEET   12  12 1 THR A 404  LYS A 406  0
SHEET   13  13 1 ILE A 410  ASN A 412  0
SHEET   14  14 1 PHE A 420  SER A 424  0
SHEET   15  15 1 GLY A 427  HIS A 430  0
SHEET   16  16 1 THR A 435  SER A 443  0
SHEET   17  17 1 THR A 451  GLU A 453  0
CRYST1    1.000    1.000    1.000  90.00  90.00  90.00 P 1           1          
ORIGX1      1.000000  0.000000  0.000000        0.00000                         
ORIGX2      0.000000  1.000000  0.000000        0.00000                         
ORIGX3      0.000000  0.000000  1.000000        0.00000                         
SCALE1      1.000000  0.000000  0.000000        0.00000                         
SCALE2      0.000000  1.000000  0.000000        0.00000                         
SCALE3      0.000000  0.000000  1.000000        0.00000                         
ATOM      1  N   ASP A  81      14.151   9.823 -35.935  1.00 82.69           N
ATOM      2  CA  ASP A  81      15.190  10.269 -34.991  1.00 82.69           C
ATOM      3  C   ASP A  81      15.209   9.393 -33.728  1.00 82.69           C
ATOM      4  CB  ASP A  81      15.081  11.776 -34.697  1.00 82.69           C
ATOM      5  O   ASP A  81      14.531   9.668 -32.733  1.00 82.69           O
ATOM      6  CG  ASP A  81      16.326  12.344 -33.985  1.00 82.69           C
ATOM      7  OD1 ASP A  81      17.069  11.572 -33.333  1.00 82.69           O
ATOM      8  OD2 ASP A  81      16.568  13.569 -34.123  1.00 82.69           O
ATOM      9  N   ALA A  82      16.032   8.344 -33.777  1.00 87.25           N
ATOM     10  CA  ALA A  82      16.245   7.393 -32.689  1.00 87.25           C
ATOM     11  C   ALA A  82      16.570   8.051 -31.337  1.00 87.25           C
ATOM     12  CB  ALA A  82      17.370   6.448 -33.129  1.00 87.25           C
ATOM     13  O   ALA A  82      16.089   7.599 -30.296  1.00 87.25           O
ATOM     14  N   ALA A  83      17.345   9.141 -31.338  1.00 86.44           N
ATOM     15  CA  ALA A  83      17.736   9.834 -30.113  1.00 86.44           C
ATOM     16  C   ALA A  83      16.559  10.605 -29.503  1.00 86.44           C
ATOM     17  CB  ALA A  83      18.911  10.764 -30.430  1.00 86.44           C
ATOM     18  O   ALA A  83      16.379  10.606 -28.283  1.00 86.44           O
ATOM     19  N   LEU A  84      15.738  11.246 -30.344  1.00 84.50           N
ATOM     20  CA  LEU A  84      14.534  11.946 -29.895  1.00 84.50           C
ATOM     21  C   LEU A  84      13.504  10.966 -29.325  1.00 84.50           C
ATOM     22  CB  LEU A  84      13.948  12.758 -31.063  1.00 84.50           C
ATOM     23  O   LEU A  84      12.961  11.216 -28.250  1.00 84.50           O
ATOM     24  CG  LEU A  84      12.677  13.552 -30.704  1.00 84.50           C
ATOM     25  CD1 LEU A  84      12.931  14.598 -29.612  1.00 84.50           C
ATOM     26  CD2 LEU A  84      12.159  14.278 -31.946  1.00 84.50           C
ATOM     27  N   ASN A  85      13.270   9.848 -30.011  1.00 86.06           N
ATOM     28  CA  ASN A  85      12.333   8.818 -29.571  1.00 86.06           C
ATOM     29  C   ASN A  85      12.763   8.201 -28.232  1.00 86.06           C
ATOM     30  CB  ASN A  85      12.225   7.766 -30.680  1.00 86.06           C
ATOM     31  O   ASN A  85      11.970   8.175 -27.290  1.00 86.06           O
ATOM     32  CG  ASN A  85      11.481   8.243 -31.918  1.00 86.06           C
ATOM     33  ND2 ASN A  85      11.672   7.551 -33.015  1.00 86.06           N
ATOM     34  OD1 ASN A  85      10.721   9.203 -31.911  1.00 86.06           O
ATOM     35  N   SER A  86      14.036   7.807 -28.093  1.00 89.69           N
ATOM     36  CA  SER A  86      14.570   7.321 -26.815  1.00 89.69           C
ATOM     37  C   SER A  86      14.461   8.365 -25.698  1.00 89.69           C
ATOM     38  CB  SER A  86      16.039   6.933 -26.956  1.00 89.69           C
ATOM     39  O   SER A  86      14.148   8.015 -24.562  1.00 89.69           O
ATOM     40  OG  SER A  86      16.216   5.773 -27.729  1.00 89.69           O
ATOM     41  N   ALA A  87      14.675   9.652 -25.995  1.00 86.25           N
ATOM     42  CA  ALA A  87      14.545  10.718 -25.002  1.00 86.25           C
ATOM     43  C   ALA A  87      13.093  10.918 -24.536  1.00 86.25           C
ATOM     44  CB  ALA A  87      15.131  12.016 -25.570  1.00 86.25           C
ATOM     45  O   ALA A  87      12.875  11.218 -23.365  1.00 86.25           O
ATOM     46  N   LEU A  88      12.105  10.736 -25.418  1.00 84.06           N
ATOM     47  CA  LEU A  88      10.682  10.809 -25.068  1.00 84.06           C
ATOM     48  C   LEU A  88      10.243   9.630 -24.190  1.00 84.06           C
ATOM     49  CB  LEU A  88       9.838  10.862 -26.355  1.00 84.06           C
ATOM     50  O   LEU A  88       9.515   9.838 -23.220  1.00 84.06           O
ATOM     51  CG  LEU A  88       9.918  12.184 -27.133  1.00 84.06           C
ATOM     52  CD1 LEU A  88       9.233  12.019 -28.491  1.00 84.06           C
ATOM     53  CD2 LEU A  88       9.225  13.331 -26.391  1.00 84.06           C
ATOM     54  N   ILE A  89      10.703   8.412 -24.498  1.00 87.88           N
ATOM     55  CA  ILE A  89      10.453   7.229 -23.657  1.00 87.88           C
ATOM     56  C   ILE A  89      11.102   7.426 -22.280  1.00 87.88           C
ATOM     57  CB  ILE A  89      10.944   5.937 -24.355  1.00 87.88           C
ATOM     58  O   ILE A  89      10.447   7.219 -21.259  1.00 87.88           O
ATOM     59  CG1 ILE A  89      10.169   5.695 -25.673  1.00 87.88           C
ATOM     60  CG2 ILE A  89      10.756   4.711 -23.441  1.00 87.88           C
ATOM     61  CD1 ILE A  89      10.712   4.529 -26.509  1.00 87.88           C
ATOM     62  N   TYR A  90      12.352   7.904 -22.249  1.00 89.94           N
ATOM     63  CA  TYR A  90      13.057   8.250 -21.014  1.00 89.94           C
ATOM     64  C   TYR A  90      12.295   9.288 -20.181  1.00 89.94           C
ATOM     65  CB  TYR A  90      14.481   8.719 -21.345  1.00 89.94           C
ATOM     66  O   TYR A  90      12.066   9.073 -18.994  1.00 89.94           O
ATOM     67  CG  TYR A  90      15.286   9.096 -20.118  1.00 89.94           C
ATOM     68  CD1 TYR A  90      15.213  10.403 -19.597  1.00 89.94           C
ATOM     69  CD2 TYR A  90      16.066   8.125 -19.468  1.00 89.94           C
ATOM     70  CE1 TYR A  90      15.901  10.729 -18.413  1.00 89.94           C
ATOM     71  CE2 TYR A  90      16.755   8.444 -18.286  1.00 89.94           C
ATOM     72  OH  TYR A  90      17.352  10.058 -16.624  1.00 89.94           O
ATOM     73  CZ  TYR A  90      16.664   9.743 -17.751  1.00 89.94           C
ATOM     74  N   ASP A  91      11.866  10.400 -20.784  1.00 82.06           N
ATOM     75  CA  ASP A  91      11.139  11.462 -20.078  1.00 82.06           C
ATOM     76  C   ASP A  91       9.820  10.947 -19.481  1.00 82.06           C
ATOM     77  CB  ASP A  91      10.913  12.636 -21.043  1.00 82.06           C
ATOM     78  O   ASP A  91       9.525  11.208 -18.314  1.00 82.06           O
ATOM     79  CG  ASP A  91      10.423  13.910 -20.346  1.00 82.06           C
ATOM     80  OD1 ASP A  91      11.164  14.411 -19.465  1.00 82.06           O
ATOM     81  OD2 ASP A  91       9.375  14.442 -20.775  1.00 82.06           O
ATOM     82  N   HIS A  92       9.070  10.127 -20.228  1.00 82.19           N
ATOM     83  CA  HIS A  92       7.834   9.516 -19.735  1.00 82.19           C
ATOM     84  C   HIS A  92       8.094   8.557 -18.560  1.00 82.19           C
ATOM     85  CB  HIS A  92       7.118   8.820 -20.901  1.00 82.19           C
ATOM     86  O   HIS A  92       7.420   8.643 -17.534  1.00 82.19           O
ATOM     87  CG  HIS A  92       5.684   8.408 -20.637  1.00 82.19           C
ATOM     88  CD2 HIS A  92       4.935   8.591 -19.500  1.00 82.19           C
ATOM     89  ND1 HIS A  92       4.862   7.786 -21.550  1.00 82.19           N
ATOM     90  CE1 HIS A  92       3.669   7.575 -20.974  1.00 82.19           C
ATOM     91  NE2 HIS A  92       3.659   8.073 -19.734  1.00 82.19           N
ATOM     92  N   ALA A  93       9.117   7.707 -18.644  1.00 84.50           N
ATOM     93  CA  ALA A  93       9.502   6.839 -17.532  1.00 84.50           C
ATOM     94  C   ALA A  93       9.974   7.631 -16.294  1.00 84.50           C
ATOM     95  CB  ALA A  93      10.600   5.913 -18.034  1.00 84.50           C
ATOM     96  O   ALA A  93       9.753   7.221 -15.158  1.00 84.50           O
ATOM     97  N   MET A  94      10.586   8.803 -16.483  1.00 85.44           N
ATOM     98  CA  MET A  94      10.978   9.682 -15.375  1.00 85.44           C
ATOM     99  C   MET A  94       9.816  10.445 -14.745  1.00 85.44           C
ATOM    100  CB  MET A  94      12.088  10.634 -15.824  1.00 85.44           C
ATOM    101  O   MET A  94       9.931  10.890 -13.601  1.00 85.44           O
ATOM    102  CG  MET A  94      13.401   9.919 -16.158  1.00 85.44           C
ATOM    103  SD  MET A  94      14.297   9.145 -14.784  1.00 85.44           S
ATOM    104  CE  MET A  94      13.336   7.629 -14.515  1.00 85.44           C
ATOM    105  N   HIS A  95       8.693  10.583 -15.446  1.00 72.69           N
ATOM    106  CA  HIS A  95       7.438  10.985 -14.820  1.00 72.69           C
ATOM    107  C   HIS A  95       6.886   9.868 -13.929  1.00 72.69           C
ATOM    108  CB  HIS A  95       6.451  11.462 -15.891  1.00 72.69           C
ATOM    109  O   HIS A  95       6.593  10.140 -12.768  1.00 72.69           O
ATOM    110  CG  HIS A  95       6.738  12.879 -16.306  1.00 72.69           C
ATOM    111  CD2 HIS A  95       7.275  13.335 -17.483  1.00 72.69           C
ATOM    112  ND1 HIS A  95       6.480  13.975 -15.520  1.00 72.69           N
ATOM    113  CE1 HIS A  95       6.835  15.069 -16.208  1.00 72.69           C
ATOM    114  NE2 HIS A  95       7.328  14.735 -17.404  1.00 72.69           N
ATOM    115  N   LEU A  96       6.884   8.622 -14.417  1.00 74.94           N
ATOM    116  CA  LEU A  96       6.476   7.448 -13.638  1.00 74.94           C
ATOM    117  C   LEU A  96       7.260   7.315 -12.320  1.00 74.94           C
ATOM    118  CB  LEU A  96       6.640   6.197 -14.523  1.00 74.94           C
ATOM    119  O   LEU A  96       6.661   7.104 -11.274  1.00 74.94           O
ATOM    120  CG  LEU A  96       6.112   4.899 -13.893  1.00 74.94           C
ATOM    121  CD1 LEU A  96       4.605   4.993 -13.676  1.00 74.94           C
ATOM    122  CD2 LEU A  96       6.386   3.726 -14.835  1.00 74.94           C
ATOM    123  N   SER A  97       8.576   7.534 -12.355  1.00 75.50           N
ATOM    124  CA  SER A  97       9.454   7.520 -11.170  1.00 75.50           C
ATOM    125  C   SER A  97       9.088   8.549 -10.096  1.00 75.50           C
ATOM    126  CB  SER A  97      10.868   7.801 -11.665  1.00 75.50           C
ATOM    127  O   SER A  97       9.145   8.279  -8.895  1.00 75.50           O
ATOM    128  OG  SER A  97      11.817   7.921 -10.630  1.00 75.50           O
ATOM    129  N   LYS A  98       8.688   9.758 -10.507  1.00 63.97           N
ATOM    130  CA  LYS A  98       8.257  10.791  -9.553  1.00 63.97           C
ATOM    131  C   LYS A  98       6.941  10.412  -8.891  1.00 63.97           C
ATOM    132  CB  LYS A  98       8.111  12.140 -10.251  1.00 63.97           C
ATOM    133  O   LYS A  98       6.793  10.646  -7.691  1.00 63.97           O
ATOM    134  CG  LYS A  98       9.473  12.718 -10.634  1.00 63.97           C
ATOM    135  CD  LYS A  98       9.247  13.971 -11.473  1.00 63.97           C
ATOM    136  CE  LYS A  98      10.590  14.483 -11.977  1.00 63.97           C
ATOM    137  NZ  LYS A  98      10.378  15.483 -13.045  1.00 63.97           N
ATOM    138  N   ASP A  99       6.029   9.839  -9.670  1.00 60.06           N
ATOM    139  CA  ASP A  99       4.746   9.360  -9.173  1.00 60.06           C
ATOM    140  C   ASP A  99       4.962   8.187  -8.203  1.00 60.06           C
ATOM    141  CB  ASP A  99       3.822   9.005 -10.354  1.00 60.06           C
ATOM    142  O   ASP A  99       4.411   8.208  -7.105  1.00 60.06           O
ATOM    143  CG  ASP A  99       3.434  10.208 -11.236  1.00 60.06           C
ATOM    144  OD1 ASP A  99       3.624  11.372 -10.805  1.00 60.06           O
ATOM    145  OD2 ASP A  99       2.927   9.964 -12.354  1.00 60.06           O
ATOM    146  N   ASP A 100       5.847   7.240  -8.540  1.00 69.31           N
ATOM    147  CA  ASP A 100       6.232   6.100  -7.695  1.00 69.31           C
ATOM    148  C   ASP A 100       6.716   6.541  -6.310  1.00 69.31           C
ATOM    149  CB  ASP A 100       7.309   5.274  -8.421  1.00 69.31           C
ATOM    150  O   ASP A 100       6.118   6.181  -5.298  1.00 69.31           O
ATOM    151  CG  ASP A 100       7.647   3.968  -7.694  1.00 69.31           C
ATOM    152  OD1 ASP A 100       6.686   3.208  -7.430  1.00 69.31           O
ATOM    153  OD2 ASP A 100       8.851   3.721  -7.474  1.00 69.31           O
ATOM    154  N   SER A 101       7.710   7.434  -6.244  1.00 63.97           N
ATOM    155  CA  SER A 101       8.232   7.907  -4.955  1.00 63.97           C
ATOM    156  C   SER A 101       7.176   8.621  -4.102  1.00 63.97           C
ATOM    157  CB  SER A 101       9.411   8.857  -5.183  1.00 63.97           C
ATOM    158  O   SER A 101       7.235   8.579  -2.870  1.00 63.97           O
ATOM    159  OG  SER A 101      10.038   9.152  -3.937  1.00 63.97           O
ATOM    160  N   PHE A 102       6.230   9.326  -4.728  1.00 57.88           N
ATOM    161  CA  PHE A 102       5.141   9.997  -4.017  1.00 57.88           C
ATOM    162  C   PHE A 102       4.124   8.991  -3.465  1.00 57.88           C
ATOM    163  CB  PHE A 102       4.475  11.005  -4.961  1.00 57.88           C
ATOM    164  O   PHE A 102       3.725   9.076  -2.300  1.00 57.88           O
ATOM    165  CG  PHE A 102       3.282  11.697  -4.337  1.00 57.88           C
ATOM    166  CD1 PHE A 102       1.983  11.203  -4.557  1.00 57.88           C
ATOM    167  CD2 PHE A 102       3.476  12.804  -3.492  1.00 57.88           C
ATOM    168  CE1 PHE A 102       0.883  11.808  -3.925  1.00 57.88           C
ATOM    169  CE2 PHE A 102       2.376  13.418  -2.868  1.00 57.88           C
ATOM    170  CZ  PHE A 102       1.078  12.914  -3.079  1.00 57.88           C
ATOM    171  N   ILE A 103       3.738   8.026  -4.293  1.00 59.94           N
ATOM    172  CA  ILE A 103       2.822   6.943  -3.951  1.00 59.94           C
ATOM    173  C   ILE A 103       3.393   6.097  -2.813  1.00 59.94           C
ATOM    174  CB  ILE A 103       2.568   6.128  -5.232  1.00 59.94           C
ATOM    175  O   ILE A 103       2.725   5.914  -1.798  1.00 59.94           O
ATOM    176  CG1 ILE A 103       1.571   6.891  -6.137  1.00 59.94           C
ATOM    177  CG2 ILE A 103       2.047   4.718  -4.937  1.00 59.94           C
ATOM    178  CD1 ILE A 103       1.617   6.444  -7.601  1.00 59.94           C
ATOM    179  N   GLN A 104       4.641   5.644  -2.926  1.00 62.94           N
ATOM    180  CA  GLN A 104       5.260   4.780  -1.923  1.00 62.94           C
ATOM    181  C   GLN A 104       5.359   5.471  -0.558  1.00 62.94           C
ATOM    182  CB  GLN A 104       6.658   4.374  -2.392  1.00 62.94           C
ATOM    183  O   GLN A 104       5.024   4.890   0.472  1.00 62.94           O
ATOM    184  CG  GLN A 104       6.671   3.403  -3.586  1.00 62.94           C
ATOM    185  CD  GLN A 104       8.085   3.202  -4.125  1.00 62.94           C
ATOM    186  NE2 GLN A 104       8.356   2.083  -4.743  1.00 62.94           N
ATOM    187  OE1 GLN A 104       8.962   4.040  -3.977  1.00 62.94           O
ATOM    188  N   LYS A 105       5.727   6.759  -0.534  1.00 62.59           N
ATOM    189  CA  LYS A 105       5.724   7.563   0.701  1.00 62.59           C
ATOM    190  C   LYS A 105       4.330   7.735   1.292  1.00 62.59           C
ATOM    191  CB  LYS A 105       6.319   8.943   0.431  1.00 62.59           C
ATOM    192  O   LYS A 105       4.200   7.816   2.511  1.00 62.59           O
ATOM    193  CG  LYS A 105       7.837   8.854   0.296  1.00 62.59           C
ATOM    194  CD  LYS A 105       8.378  10.195  -0.193  1.00 62.59           C
ATOM    195  CE  LYS A 105       9.874  10.033  -0.444  1.00 62.59           C
ATOM    196  NZ  LYS A 105      10.308  10.875  -1.577  1.00 62.59           N
ATOM    197  N   THR A 106       3.304   7.833   0.450  1.00 55.62           N
ATOM    198  CA  THR A 106       1.913   7.895   0.911  1.00 55.62           C
ATOM    199  C   THR A 106       1.549   6.593   1.609  1.00 55.62           C
ATOM    200  CB  THR A 106       0.944   8.183  -0.240  1.00 55.62           C
ATOM    201  O   THR A 106       1.148   6.639   2.768  1.00 55.62           O
ATOM    202  CG2 THR A 106      -0.503   8.275   0.242  1.00 55.62           C
ATOM    203  OG1 THR A 106       1.290   9.421  -0.835  1.00 55.62           O
ATOM    204  N   PHE A 107       1.790   5.451   0.961  1.00 61.19           N
ATOM    205  CA  PHE A 107       1.521   4.143   1.548  1.00 61.19           C
ATOM    206  C   PHE A 107       2.314   3.900   2.836  1.00 61.19           C
ATOM    207  CB  PHE A 107       1.811   3.043   0.524  1.00 61.19           C
ATOM    208  O   PHE A 107       1.740   3.428   3.807  1.00 61.19           O
ATOM    209  CG  PHE A 107       0.745   2.851  -0.526  1.00 61.19           C
ATOM    210  CD1 PHE A 107      -0.547   2.474  -0.122  1.00 61.19           C
ATOM    211  CD2 PHE A 107       1.056   2.938  -1.895  1.00 61.19           C
ATOM    212  CE1 PHE A 107      -1.521   2.172  -1.081  1.00 61.19           C
ATOM    213  CE2 PHE A 107       0.072   2.644  -2.857  1.00 61.19           C
ATOM    214  CZ  PHE A 107      -1.217   2.260  -2.451  1.00 61.19           C
ATOM    215  N   LEU A 108       3.594   4.284   2.908  1.00 59.66           N
ATOM    216  CA  LEU A 108       4.398   4.131   4.131  1.00 59.66           C
ATOM    217  C   LEU A 108       3.780   4.893   5.311  1.00 59.66           C
ATOM    218  CB  LEU A 108       5.834   4.639   3.879  1.00 59.66           C
ATOM    219  O   LEU A 108       3.672   4.367   6.420  1.00 59.66           O
ATOM    220  CG  LEU A 108       6.771   3.647   3.168  1.00 59.66           C
ATOM    221  CD1 LEU A 108       8.047   4.360   2.724  1.00 59.66           C
ATOM    222  CD2 LEU A 108       7.164   2.480   4.078  1.00 59.66           C
ATOM    223  N   ASN A 109       3.349   6.133   5.068  1.00 54.28           N
ATOM    224  CA  ASN A 109       2.677   6.937   6.086  1.00 54.28           C
ATOM    225  C   ASN A 109       1.296   6.370   6.442  1.00 54.28           C
ATOM    226  CB  ASN A 109       2.549   8.381   5.583  1.00 54.28           C
ATOM    227  O   ASN A 109       0.881   6.456   7.594  1.00 54.28           O
ATOM    228  CG  ASN A 109       3.869   9.123   5.513  1.00 54.28           C
ATOM    229  ND2 ASN A 109       4.026   9.988   4.542  1.00 54.28           N
ATOM    230  OD1 ASN A 109       4.759   8.997   6.336  1.00 54.28           O
ATOM    231  N   GLU A 110       0.577   5.816   5.469  1.00 56.09           N
ATOM    232  CA  GLU A 110      -0.743   5.224   5.664  1.00 56.09           C
ATOM    233  C   GLU A 110      -0.665   3.936   6.486  1.00 56.09           C
ATOM    234  CB  GLU A 110      -1.384   4.989   4.296  1.00 56.09           C
ATOM    235  O   GLU A 110      -1.323   3.848   7.520  1.00 56.09           O
ATOM    236  CG  GLU A 110      -2.838   4.527   4.416  1.00 56.09           C
ATOM    237  CD  GLU A 110      -3.465   4.251   3.046  1.00 56.09           C
ATOM    238  OE1 GLU A 110      -4.529   3.604   3.046  1.00 56.09           O
ATOM    239  OE2 GLU A 110      -2.888   4.683   2.020  1.00 56.09           O
ATOM    240  N   VAL A 111       0.195   2.985   6.100  1.00 58.88           N
ATOM    241  CA  VAL A 111       0.414   1.712   6.806  1.00 58.88           C
ATOM    242  C   VAL A 111       0.737   1.963   8.277  1.00 58.88           C
ATOM    243  CB  VAL A 111       1.500   0.866   6.114  1.00 58.88           C
ATOM    244  O   VAL A 111       0.103   1.360   9.145  1.00 58.88           O
ATOM    245  CG1 VAL A 111       1.853  -0.381   6.933  1.00 58.88           C
ATOM    246  CG2 VAL A 111       1.002   0.366   4.752  1.00 58.88           C
ATOM    247  N   GLY A 112       1.614   2.930   8.570  1.00 54.16           N
ATOM    248  CA  GLY A 112       1.944   3.326   9.943  1.00 54.16           C
ATOM    249  C   GLY A 112       0.770   3.894  10.756  1.00 54.16           C
ATOM    250  O   GLY A 112       0.812   3.861  11.983  1.00 54.16           O
ATOM    251  N   ASN A 113      -0.281   4.383  10.097  1.00 52.94           N
ATOM    252  CA  ASN A 113      -1.447   5.016  10.718  1.00 52.94           C
ATOM    253  C   ASN A 113      -2.716   4.140  10.703  1.00 52.94           C
ATOM    254  CB  ASN A 113      -1.662   6.356  10.006  1.00 52.94           C
ATOM    255  O   ASN A 113      -3.668   4.434  11.434  1.00 52.94           O
ATOM    256  CG  ASN A 113      -0.638   7.416  10.387  1.00 52.94           C
ATOM    257  ND2 ASN A 113      -0.333   8.313   9.481  1.00 52.94           N
ATOM    258  OD1 ASN A 113      -0.082   7.469  11.475  1.00 52.94           O
ATOM    259  N   THR A 114      -2.726   3.053   9.920  1.00 61.78           N
ATOM    260  CA  THR A 114      -3.879   2.147   9.763  1.00 61.78           C
ATOM    261  C   THR A 114      -4.364   1.516  11.065  1.00 61.78           C
ATOM    262  CB  THR A 114      -3.591   0.989   8.799  1.00 61.78           C
ATOM    263  O   THR A 114      -5.565   1.324  11.239  1.00 61.78           O
ATOM    264  CG2 THR A 114      -3.445   1.427   7.345  1.00 61.78           C
ATOM    265  OG1 THR A 114      -2.462   0.222   9.179  1.00 61.78           O
ATOM    266  N   GLU A 115      -3.464   1.238  12.012  1.00 65.62           N
ATOM    267  CA  GLU A 115      -3.796   0.570  13.280  1.00 65.62           C
ATOM    268  C   GLU A 115      -4.926   1.254  14.036  1.00 65.62           C
ATOM    269  CB  GLU A 115      -2.598   0.623  14.225  1.00 65.62           C
ATOM    270  O   GLU A 115      -5.763   0.611  14.657  1.00 65.62           O
ATOM    271  CG  GLU A 115      -1.380  -0.092  13.668  1.00 65.62           C
ATOM    272  CD  GLU A 115      -0.317  -0.235  14.751  1.00 65.62           C
ATOM    273  OE1 GLU A 115       0.378  -1.268  14.716  1.00 65.62           O
ATOM    274  OE2 GLU A 115      -0.174   0.639  15.631  1.00 65.62           O
ATOM    275  N   THR A 116      -4.942   2.578  13.980  1.00 60.34           N
ATOM    276  CA  THR A 116      -5.920   3.422  14.652  1.00 60.34           C
ATOM    277  C   THR A 116      -7.344   3.147  14.151  1.00 60.34           C
ATOM    278  CB  THR A 116      -5.578   4.874  14.325  1.00 60.34           C
ATOM    279  O   THR A 116      -8.285   2.975  14.935  1.00 60.34           O
ATOM    280  CG2 THR A 116      -6.249   5.794  15.328  1.00 60.34           C
ATOM    281  OG1 THR A 116      -4.210   5.180  14.252  1.00 60.34           O
ATOM    282  N   PHE A 117      -7.490   3.061  12.828  1.00 61.03           N
ATOM    283  CA  PHE A 117      -8.748   2.744  12.171  1.00 61.03           C
ATOM    284  C   PHE A 117      -9.146   1.295  12.452  1.00 61.03           C
ATOM    285  CB  PHE A 117      -8.599   3.003  10.669  1.00 61.03           C
ATOM    286  O   PHE A 117     -10.281   1.025  12.846  1.00 61.03           O
ATOM    287  CG  PHE A 117      -9.863   2.687   9.903  1.00 61.03           C
ATOM    288  CD1 PHE A 117     -10.047   1.419   9.329  1.00 61.03           C
ATOM    289  CD2 PHE A 117     -10.870   3.658   9.779  1.00 61.03           C
ATOM    290  CE1 PHE A 117     -11.225   1.143   8.617  1.00 61.03           C
ATOM    291  CE2 PHE A 117     -12.061   3.369   9.092  1.00 61.03           C
ATOM    292  CZ  PHE A 117     -12.236   2.107   8.504  1.00 61.03           C
ATOM    293  N   VAL A 118      -8.190   0.369  12.346  1.00 66.88           N
ATOM    294  CA  VAL A 118      -8.434  -1.052  12.612  1.00 66.88           C
ATOM    295  C   VAL A 118      -8.852  -1.277  14.066  1.00 66.88           C
ATOM    296  CB  VAL A 118      -7.221  -1.912  12.225  1.00 66.88           C
ATOM    297  O   VAL A 118      -9.794  -2.019  14.306  1.00 66.88           O
ATOM    298  CG1 VAL A 118      -7.513  -3.403  12.427  1.00 66.88           C
ATOM    299  CG2 VAL A 118      -6.893  -1.754  10.739  1.00 66.88           C
ATOM    300  N   TRP A 119      -8.267  -0.584  15.046  1.00 68.12           N
ATOM    301  CA  TRP A 119      -8.725  -0.638  16.440  1.00 68.12           C
ATOM    302  C   TRP A 119     -10.172  -0.185  16.609  1.00 68.12           C
ATOM    303  CB  TRP A 119      -7.824   0.219  17.335  1.00 68.12           C
ATOM    304  O   TRP A 119     -10.910  -0.767  17.405  1.00 68.12           O
ATOM    305  CG  TRP A 119      -6.658  -0.518  17.893  1.00 68.12           C
ATOM    306  CD1 TRP A 119      -5.357  -0.239  17.669  1.00 68.12           C
ATOM    307  CD2 TRP A 119      -6.681  -1.706  18.737  1.00 68.12           C
ATOM    308  CE2 TRP A 119      -5.333  -2.076  19.016  1.00 68.12           C
ATOM    309  CE3 TRP A 119      -7.704  -2.520  19.274  1.00 68.12           C
ATOM    310  NE1 TRP A 119      -4.567  -1.155  18.331  1.00 68.12           N
ATOM    311  CH2 TRP A 119      -6.051  -3.975  20.330  1.00 68.12           C
ATOM    312  CZ2 TRP A 119      -5.014  -3.175  19.819  1.00 68.12           C
ATOM    313  CZ3 TRP A 119      -7.391  -3.649  20.052  1.00 68.12           C
ATOM    314  N   SER A 120     -10.590   0.830  15.856  1.00 63.38           N
ATOM    315  CA  SER A 120     -11.974   1.307  15.868  1.00 63.38           C
ATOM    316  C   SER A 120     -12.930   0.256  15.291  1.00 63.38           C
ATOM    317  CB  SER A 120     -12.084   2.628  15.101  1.00 63.38           C
ATOM    318  O   SER A 120     -14.001   0.024  15.856  1.00 63.38           O
ATOM    319  OG  SER A 120     -11.210   3.594  15.657  1.00 63.38           O
ATOM    320  N   LEU A 121     -12.524  -0.433  14.217  1.00 67.06           N
ATOM    321  CA  LEU A 121     -13.260  -1.575  13.666  1.00 67.06           C
ATOM    322  C   LEU A 121     -13.335  -2.738  14.660  1.00 67.06           C
ATOM    323  CB  LEU A 121     -12.612  -2.059  12.358  1.00 67.06           C
ATOM    324  O   LEU A 121     -14.431  -3.209  14.954  1.00 67.06           O
ATOM    325  CG  LEU A 121     -12.786  -1.150  11.133  1.00 67.06           C
ATOM    326  CD1 LEU A 121     -12.049  -1.809   9.967  1.00 67.06           C
ATOM    327  CD2 LEU A 121     -14.258  -0.982  10.743  1.00 67.06           C
ATOM    328  N   VAL A 122     -12.198  -3.146  15.231  1.00 73.81           N
ATOM    329  CA  VAL A 122     -12.101  -4.212  16.242  1.00 73.81           C
ATOM    330  C   VAL A 122     -13.082  -3.935  17.379  1.00 73.81           C
ATOM    331  CB  VAL A 122     -10.655  -4.324  16.774  1.00 73.81           C
ATOM    332  O   VAL A 122     -13.946  -4.758  17.663  1.00 73.81           O
ATOM    333  CG1 VAL A 122     -10.541  -5.197  18.032  1.00 73.81           C
ATOM    334  CG2 VAL A 122      -9.689  -4.884  15.721  1.00 73.81           C
ATOM    335  N   LYS A 123     -13.013  -2.744  17.986  1.00 69.69           N
ATOM    336  CA  LYS A 123     -13.885  -2.325  19.096  1.00 69.69           C
ATOM    337  C   LYS A 123     -15.369  -2.369  18.719  1.00 69.69           C
ATOM    338  CB  LYS A 123     -13.449  -0.918  19.547  1.00 69.69           C
ATOM    339  O   LYS A 123     -16.190  -2.817  19.519  1.00 69.69           O
ATOM    340  CG  LYS A 123     -12.144  -1.000  20.356  1.00 69.69           C
ATOM    341  CD  LYS A 123     -11.508   0.366  20.657  1.00 69.69           C
ATOM    342  CE  LYS A 123     -10.159   0.088  21.333  1.00 69.69           C
ATOM    343  NZ  LYS A 123      -9.357   1.300  21.600  1.00 69.69           N
ATOM    344  N   SER A 124     -15.705  -1.954  17.496  1.00 68.69           N
ATOM    345  CA  SER A 124     -17.069  -2.023  16.959  1.00 68.69           C
ATOM    346  C   SER A 124     -17.572  -3.466  16.837  1.00 68.69           C
ATOM    347  CB  SER A 124     -17.117  -1.340  15.588  1.00 68.69           C
ATOM    348  O   SER A 124     -18.674  -3.771  17.298  1.00 68.69           O
ATOM    349  OG  SER A 124     -18.453  -1.210  15.133  1.00 68.69           O
ATOM    350  N   GLU A 125     -16.769  -4.366  16.264  1.00 72.94           N
ATOM    351  CA  GLU A 125     -17.137  -5.776  16.088  1.00 72.94           C
ATOM    352  C   GLU A 125     -17.230  -6.524  17.423  1.00 72.94           C
ATOM    353  CB  GLU A 125     -16.160  -6.481  15.131  1.00 72.94           C
ATOM    354  O   GLU A 125     -18.203  -7.244  17.655  1.00 72.94           O
ATOM    355  CG  GLU A 125     -16.206  -5.984  13.674  1.00 72.94           C
ATOM    356  CD  GLU A 125     -17.614  -5.957  13.058  1.00 72.94           C
ATOM    357  OE1 GLU A 125     -17.938  -4.983  12.335  1.00 72.94           O
ATOM    358  OE2 GLU A 125     -18.468  -6.810  13.382  1.00 72.94           O
ATOM    359  N   VAL A 126     -16.299  -6.286  18.357  1.00 76.31           N
ATOM    360  CA  VAL A 126     -16.377  -6.853  19.716  1.00 76.31           C
ATOM    361  C   VAL A 126     -17.690  -6.467  20.388  1.00 76.31           C
ATOM    362  CB  VAL A 126     -15.196  -6.404  20.604  1.00 76.31           C
ATOM    363  O   VAL A 126     -18.372  -7.318  20.963  1.00 76.31           O
ATOM    364  CG1 VAL A 126     -15.328  -6.959  22.027  1.00 76.31           C
ATOM    365  CG2 VAL A 126     -13.854  -6.898  20.058  1.00 76.31           C
ATOM    366  N   LEU A 127     -18.075  -5.193  20.293  1.00 70.31           N
ATOM    367  CA  LEU A 127     -19.312  -4.709  20.887  1.00 70.31           C
ATOM    368  C   LEU A 127     -20.536  -5.396  20.264  1.00 70.31           C
ATOM    369  CB  LEU A 127     -19.344  -3.178  20.753  1.00 70.31           C
ATOM    370  O   LEU A 127     -21.417  -5.849  20.995  1.00 70.31           O
ATOM    371  CG  LEU A 127     -20.519  -2.509  21.480  1.00 70.31           C
ATOM    372  CD1 LEU A 127     -20.513  -2.820  22.980  1.00 70.31           C
ATOM    373  CD2 LEU A 127     -20.432  -0.995  21.317  1.00 70.31           C
ATOM    374  N   LYS A 128     -20.587  -5.539  18.933  1.00 72.44           N
ATOM    375  CA  LYS A 128     -21.674  -6.264  18.245  1.00 72.44           C
ATOM    376  C   LYS A 128     -21.811  -7.690  18.766  1.00 72.44           C
ATOM    377  CB  LYS A 128     -21.421  -6.308  16.733  1.00 72.44           C
ATOM    378  O   LYS A 128     -22.916  -8.117  19.102  1.00 72.44           O
ATOM    379  CG  LYS A 128     -21.604  -4.944  16.056  1.00 72.44           C
ATOM    380  CD  LYS A 128     -21.087  -5.040  14.620  1.00 72.44           C
ATOM    381  CE  LYS A 128     -20.984  -3.670  13.957  1.00 72.44           C
ATOM    382  NZ  LYS A 128     -20.273  -3.794  12.666  1.00 72.44           N
ATOM    383  N   GLU A 129     -20.700  -8.404  18.887  1.00 80.88           N
ATOM    384  CA  GLU A 129     -20.713  -9.807  19.288  1.00 80.88           C
ATOM    385  C   GLU A 129     -21.057  -9.993  20.773  1.00 80.88           C
ATOM    386  CB  GLU A 129     -19.388 -10.459  18.862  1.00 80.88           C
ATOM    387  O   GLU A 129     -21.852 -10.879  21.110  1.00 80.88           O
ATOM    388  CG  GLU A 129     -19.284 -10.546  17.325  1.00 80.88           C
ATOM    389  CD  GLU A 129     -20.466 -11.324  16.730  1.00 80.88           C
ATOM    390  OE1 GLU A 129     -21.366 -10.705  16.118  1.00 80.88           O
ATOM    391  OE2 GLU A 129     -20.598 -12.535  17.031  1.00 80.88           O
ATOM    392  N   LEU A 130     -20.594  -9.099  21.652  1.00 74.56           N
ATOM    393  CA  LEU A 130     -21.027  -9.056  23.053  1.00 74.56           C
ATOM    394  C   LEU A 130     -22.546  -8.875  23.181  1.00 74.56           C
ATOM    395  CB  LEU A 130     -20.338  -7.886  23.769  1.00 74.56           C
ATOM    396  O   LEU A 130     -23.204  -9.568  23.967  1.00 74.56           O
ATOM    397  CG  LEU A 130     -18.902  -8.131  24.249  1.00 74.56           C
ATOM    398  CD1 LEU A 130     -18.421  -6.796  24.822  1.00 74.56           C
ATOM    399  CD2 LEU A 130     -18.833  -9.193  25.352  1.00 74.56           C
ATOM    400  N   ASN A 131     -23.111  -7.967  22.385  1.00 67.94           N
ATOM    401  CA  ASN A 131     -24.535  -7.629  22.402  1.00 67.94           C
ATOM    402  C   ASN A 131     -25.412  -8.731  21.818  1.00 67.94           C
ATOM    403  CB  ASN A 131     -24.726  -6.345  21.601  1.00 67.94           C
ATOM    404  O   ASN A 131     -26.502  -9.005  22.325  1.00 67.94           O
ATOM    405  CG  ASN A 131     -24.036  -5.183  22.262  1.00 67.94           C
ATOM    406  ND2 ASN A 131     -23.695  -4.191  21.481  1.00 67.94           N
ATOM    407  OD1 ASN A 131     -23.872  -5.128  23.472  1.00 67.94           O
ATOM    408  N   ASN A 132     -24.914  -9.399  20.779  1.00 77.56           N
ATOM    409  CA  ASN A 132     -25.537 -10.585  20.207  1.00 77.56           C
ATOM    410  C   ASN A 132     -25.505 -11.781  21.177  1.00 77.56           C
ATOM    411  CB  ASN A 132     -24.838 -10.891  18.869  1.00 77.56           C
ATOM    412  O   ASN A 132     -26.191 -12.782  20.946  1.00 77.56           O
ATOM    413  CG  ASN A 132     -25.173  -9.884  17.779  1.00 77.56           C
ATOM    414  ND2 ASN A 132     -24.353  -9.781  16.756  1.00 77.56           N
ATOM    415  OD1 ASN A 132     -26.211  -9.233  17.799  1.00 77.56           O
ATOM    416  N   GLY A 133     -24.737 -11.687  22.269  1.00 80.44           N
ATOM    417  CA  GLY A 133     -24.482 -12.797  23.181  1.00 80.44           C
ATOM    418  C   GLY A 133     -23.678 -13.912  22.514  1.00 80.44           C
ATOM    419  O   GLY A 133     -23.788 -15.077  22.911  1.00 80.44           O
ATOM    420  N   SER A 134     -22.916 -13.572  21.472  1.00 86.31           N
ATOM    421  CA  SER A 134     -21.991 -14.481  20.808  1.00 86.31           C
ATOM    422  C   SER A 134     -20.888 -14.882  21.777  1.00 86.31           C
ATOM    423  CB  SER A 134     -21.372 -13.820  19.580  1.00 86.31           C
ATOM    424  O   SER A 134     -20.485 -14.104  22.636  1.00 86.31           O
ATOM    425  OG  SER A 134     -22.340 -13.632  18.572  1.00 86.31           O
ATOM    426  N   GLY A 135     -20.398 -16.116  21.661  1.00 88.44           N
ATOM    427  CA  GLY A 135     -19.264 -16.566  22.468  1.00 88.44           C
ATOM    428  C   GLY A 135     -17.946 -15.965  21.978  1.00 88.44           C
ATOM    429  O   GLY A 135     -17.798 -15.718  20.787  1.00 88.44           O
ATOM    430  N   GLU A 136     -16.973 -15.839  22.881  1.00 89.81           N
ATOM    431  CA  GLU A 136     -15.616 -15.315  22.634  1.00 89.81           C
ATOM    432  C   GLU A 136     -14.981 -15.834  21.331  1.00 89.81           C
ATOM    433  CB  GLU A 136     -14.775 -15.742  23.844  1.00 89.81           C
ATOM    434  O   GLU A 136     -14.534 -15.053  20.506  1.00 89.81           O
ATOM    435  CG  GLU A 136     -13.323 -15.246  23.873  1.00 89.81           C
ATOM    436  CD  GLU A 136     -12.534 -15.999  24.959  1.00 89.81           C
ATOM    437  OE1 GLU A 136     -11.348 -16.304  24.720  1.00 89.81           O
ATOM    438  OE2 GLU A 136     -13.149 -16.406  25.976  1.00 89.81           O
ATOM    439  N   VAL A 137     -15.020 -17.149  21.084  1.00 92.19           N
ATOM    440  CA  VAL A 137     -14.440 -17.760  19.869  1.00 92.19           C
ATOM    441  C   VAL A 137     -15.097 -17.252  18.579  1.00 92.19           C
ATOM    442  CB  VAL A 137     -14.557 -19.296  19.937  1.00 92.19           C
ATOM    443  O   VAL A 137     -14.439 -17.160  17.549  1.00 92.19           O
ATOM    444  CG1 VAL A 137     -14.023 -20.009  18.685  1.00 92.19           C
ATOM    445  CG2 VAL A 137     -13.791 -19.861  21.142  1.00 92.19           C
ATOM    446  N   VAL A 138     -16.399 -16.957  18.615  1.00 91.88           N
ATOM    447  CA  VAL A 138     -17.108 -16.380  17.463  1.00 91.88           C
ATOM    448  C   VAL A 138     -16.687 -14.925  17.280  1.00 91.88           C
ATOM    449  CB  VAL A 138     -18.637 -16.500  17.616  1.00 91.88           C
ATOM    450  O   VAL A 138     -16.414 -14.529  16.154  1.00 91.88           O
ATOM    451  CG1 VAL A 138     -19.394 -15.874  16.442  1.00 91.88           C
ATOM    452  CG2 VAL A 138     -19.063 -17.976  17.711  1.00 91.88           C
ATOM    453  N   ALA A 139     -16.565 -14.173  18.376  1.00 87.50           N
ATOM    454  CA  ALA A 139     -16.127 -12.783  18.339  1.00 87.50           C
ATOM    455  C   ALA A 139     -14.705 -12.629  17.788  1.00 87.50           C
ATOM    456  CB  ALA A 139     -16.267 -12.182  19.738  1.00 87.50           C
ATOM    457  O   ALA A 139     -14.498 -11.790  16.921  1.00 87.50           O
ATOM    458  N   VAL A 140     -13.762 -13.481  18.211  1.00 92.19           N
ATOM    459  CA  VAL A 140     -12.403 -13.516  17.642  1.00 92.19           C
ATOM    460  C   VAL A 140     -12.465 -13.732  16.131  1.00 92.19           C
ATOM    461  CB  VAL A 140     -11.530 -14.596  18.313  1.00 92.19           C
ATOM    462  O   VAL A 140     -11.898 -12.950  15.386  1.00 92.19           O
ATOM    463  CG1 VAL A 140     -10.171 -14.766  17.624  1.00 92.19           C
ATOM    464  CG2 VAL A 140     -11.252 -14.253  19.782  1.00 92.19           C
ATOM    465  N   GLY A 141     -13.231 -14.724  15.662  1.00 90.44           N
ATOM    466  CA  GLY A 141     -13.334 -14.999  14.226  1.00 90.44           C
ATOM    467  C   GLY A 141     -13.914 -13.841  13.402  1.00 90.44           C
ATOM    468  O   GLY A 141     -13.440 -13.596  12.299  1.00 90.44           O
ATOM    469  N   VAL A 142     -14.915 -13.123  13.926  1.00 85.81           N
ATOM    470  CA  VAL A 142     -15.506 -11.947  13.252  1.00 85.81           C
ATOM    471  C   VAL A 142     -14.531 -10.768  13.235  1.00 85.81           C
ATOM    472  CB  VAL A 142     -16.832 -11.542  13.931  1.00 85.81           C
ATOM    473  O   VAL A 142     -14.438 -10.056  12.238  1.00 85.81           O
ATOM    474  CG1 VAL A 142     -17.406 -10.221  13.402  1.00 85.81           C
ATOM    475  CG2 VAL A 142     -17.906 -12.617  13.705  1.00 85.81           C
ATOM    476  N   VAL A 143     -13.791 -10.568  14.325  1.00 86.00           N
ATOM    477  CA  VAL A 143     -12.767  -9.525  14.421  1.00 86.00           C
ATOM    478  C   VAL A 143     -11.613  -9.806  13.461  1.00 86.00           C
ATOM    479  CB  VAL A 143     -12.287  -9.400  15.873  1.00 86.00           C
ATOM    480  O   VAL A 143     -11.231  -8.905  12.720  1.00 86.00           O
ATOM    481  CG1 VAL A 143     -11.043  -8.531  16.015  1.00 86.00           C
ATOM    482  CG2 VAL A 143     -13.374  -8.747  16.735  1.00 86.00           C
ATOM    483  N   ASP A 144     -11.115 -11.043  13.416  1.00 91.94           N
ATOM    484  CA  ASP A 144     -10.063 -11.456  12.483  1.00 91.94           C
ATOM    485  C   ASP A 144     -10.491 -11.215  11.027  1.00 91.94           C
ATOM    486  CB  ASP A 144      -9.727 -12.947  12.672  1.00 91.94           C
ATOM    487  O   ASP A 144      -9.728 -10.653  10.245  1.00 91.94           O
ATOM    488  CG  ASP A 144      -8.976 -13.307  13.960  1.00 91.94           C
ATOM    489  OD1 ASP A 144      -8.465 -12.393  14.642  1.00 91.94           O
ATOM    490  OD2 ASP A 144      -8.895 -14.532  14.230  1.00 91.94           O
ATOM    491  N   GLU A 145     -11.732 -11.574  10.671  1.00 85.06           N
ATOM    492  CA  GLU A 145     -12.292 -11.336   9.333  1.00 85.06           C
ATOM    493  C   GLU A 145     -12.357  -9.835   9.005  1.00 85.06           C
ATOM    494  CB  GLU A 145     -13.669 -12.027   9.223  1.00 85.06           C
ATOM    495  O   GLU A 145     -11.951  -9.428   7.919  1.00 85.06           O
ATOM    496  CG  GLU A 145     -14.284 -12.001   7.808  1.00 85.06           C
ATOM    497  CD  GLU A 145     -15.575 -12.846   7.662  1.00 85.06           C
ATOM    498  OE1 GLU A 145     -16.049 -13.037   6.513  1.00 85.06           O
ATOM    499  OE2 GLU A 145     -16.108 -13.362   8.675  1.00 85.06           O
ATOM    500  N   ALA A 146     -12.778  -8.992   9.952  1.00 77.88           N
ATOM    501  CA  ALA A 146     -12.831  -7.542   9.757  1.00 77.88           C
ATOM    502  C   ALA A 146     -11.436  -6.905   9.597  1.00 77.88           C
ATOM    503  CB  ALA A 146     -13.595  -6.925  10.933  1.00 77.88           C
ATOM    504  O   ALA A 146     -11.255  -6.002   8.774  1.00 77.88           O
ATOM    505  N   VAL A 147     -10.446  -7.372  10.366  1.00 81.88           N
ATOM    506  CA  VAL A 147      -9.040  -6.958  10.231  1.00 81.88           C
ATOM    507  C   VAL A 147      -8.508  -7.372   8.857  1.00 81.88           C
ATOM    508  CB  VAL A 147      -8.187  -7.563  11.369  1.00 81.88           C
ATOM    509  O   VAL A 147      -7.925  -6.552   8.142  1.00 81.88           O
ATOM    510  CG1 VAL A 147      -6.686  -7.300  11.181  1.00 81.88           C
ATOM    511  CG2 VAL A 147      -8.563  -6.981  12.740  1.00 81.88           C
ATOM    512  N   ASP A 148      -8.750  -8.620   8.457  1.00 85.00           N
ATOM    513  CA  ASP A 148      -8.301  -9.167   7.178  1.00 85.00           C
ATOM    514  C   ASP A 148      -8.943  -8.477   5.982  1.00 85.00           C
ATOM    515  CB  ASP A 148      -8.562 -10.682   7.129  1.00 85.00           C
ATOM    516  O   ASP A 148      -8.247  -8.203   5.005  1.00 85.00           O
ATOM    517  CG  ASP A 148      -7.498 -11.471   7.885  1.00 85.00           C
ATOM    518  OD1 ASP A 148      -6.553 -10.845   8.416  1.00 85.00           O
ATOM    519  OD2 ASP A 148      -7.432 -12.711   7.753  1.00 85.00           O
ATOM    520  N   ASP A 149     -10.230  -8.149   6.043  1.00 76.88           N
ATOM    521  CA  ASP A 149     -10.929  -7.416   4.989  1.00 76.88           C
ATOM    522  C   ASP A 149     -10.366  -6.005   4.802  1.00 76.88           C
ATOM    523  CB  ASP A 149     -12.432  -7.349   5.310  1.00 76.88           C
ATOM    524  O   ASP A 149     -10.126  -5.573   3.666  1.00 76.88           O
ATOM    525  CG  ASP A 149     -13.230  -8.563   4.821  1.00 76.88           C
ATOM    526  OD1 ASP A 149     -12.710  -9.306   3.949  1.00 76.88           O
ATOM    527  OD2 ASP A 149     -14.426  -8.638   5.180  1.00 76.88           O
ATOM    528  N   TYR A 150     -10.091  -5.296   5.900  1.00 75.88           N
ATOM    529  CA  TYR A 150      -9.479  -3.973   5.826  1.00 75.88           C
ATOM    530  C   TYR A 150      -8.093  -4.039   5.173  1.00 75.88           C
ATOM    531  CB  TYR A 150      -9.407  -3.346   7.220  1.00 75.88           C
ATOM    532  O   TYR A 150      -7.848  -3.380   4.158  1.00 75.88           O
ATOM    533  CG  TYR A 150      -8.693  -2.014   7.186  1.00 75.88           C
ATOM    534  CD1 TYR A 150      -7.318  -1.945   7.474  1.00 75.88           C
ATOM    535  CD2 TYR A 150      -9.376  -0.866   6.748  1.00 75.88           C
ATOM    536  CE1 TYR A 150      -6.640  -0.720   7.366  1.00 75.88           C
ATOM    537  CE2 TYR A 150      -8.711   0.372   6.686  1.00 75.88           C
ATOM    538  OH  TYR A 150      -6.717   1.653   6.957  1.00 75.88           O
ATOM    539  CZ  TYR A 150      -7.345   0.452   7.013  1.00 75.88           C
ATOM    540  N   TYR A 151      -7.201  -4.887   5.697  1.00 80.56           N
ATOM    541  CA  TYR A 151      -5.846  -5.008   5.157  1.00 80.56           C
ATOM    542  C   TYR A 151      -5.831  -5.581   3.736  1.00 80.56           C
ATOM    543  CB  TYR A 151      -4.957  -5.815   6.113  1.00 80.56           C
ATOM    544  O   TYR A 151      -4.988  -5.177   2.939  1.00 80.56           O
ATOM    545  CG  TYR A 151      -4.445  -4.994   7.282  1.00 80.56           C
ATOM    546  CD1 TYR A 151      -3.493  -3.987   7.048  1.00 80.56           C
ATOM    547  CD2 TYR A 151      -4.921  -5.211   8.587  1.00 80.56           C
ATOM    548  CE1 TYR A 151      -3.048  -3.160   8.096  1.00 80.56           C
ATOM    549  CE2 TYR A 151      -4.470  -4.398   9.644  1.00 80.56           C
ATOM    550  OH  TYR A 151      -3.220  -2.496  10.390  1.00 80.56           O
ATOM    551  CZ  TYR A 151      -3.556  -3.354   9.395  1.00 80.56           C
ATOM    552  N   SER A 152      -6.779  -6.452   3.367  1.00 80.12           N
ATOM    553  CA  SER A 152      -6.934  -6.939   1.984  1.00 80.12           C
ATOM    554  C   SER A 152      -7.249  -5.814   1.017  1.00 80.12           C
ATOM    555  CB  SER A 152      -8.094  -7.924   1.857  1.00 80.12           C
ATOM    556  O   SER A 152      -6.824  -5.843  -0.135  1.00 80.12           O
ATOM    557  OG  SER A 152      -7.804  -9.078   2.590  1.00 80.12           O
ATOM    558  N   SER A 153      -7.996  -4.816   1.475  1.00 71.62           N
ATOM    559  CA  SER A 153      -8.368  -3.692   0.636  1.00 71.62           C
ATOM    560  C   SER A 153      -7.172  -2.767   0.392  1.00 71.62           C
ATOM    561  CB  SER A 153      -9.556  -2.967   1.241  1.00 71.62           C
ATOM    562  O   SER A 153      -6.907  -2.407  -0.754  1.00 71.62           O
ATOM    563  OG  SER A 153     -10.619  -3.848   1.549  1.00 71.62           O
ATOM    564  N   VAL A 154      -6.364  -2.495   1.423  1.00 73.44           N
ATOM    565  CA  VAL A 154      -5.063  -1.817   1.262  1.00 73.44           C
ATOM    566  C   VAL A 154      -4.150  -2.615   0.319  1.00 73.44           C
ATOM    567  CB  VAL A 154      -4.374  -1.599   2.625  1.00 73.44           C
ATOM    568  O   VAL A 154      -3.565  -2.058  -0.611  1.00 73.44           O
ATOM    569  CG1 VAL A 154      -3.054  -0.835   2.465  1.00 73.44           C
ATOM    570  CG2 VAL A 154      -5.258  -0.802   3.594  1.00 73.44           C
ATOM    571  N   GLN A 155      -4.101  -3.941   0.487  1.00 81.25           N
ATOM    572  CA  GLN A 155      -3.289  -4.839  -0.336  1.00 81.25           C
ATOM    573  C   GLN A 155      -3.714  -4.809  -1.814  1.00 81.25           C
ATOM    574  CB  GLN A 155      -3.379  -6.256   0.256  1.00 81.25           C
ATOM    575  O   GLN A 155      -2.878  -4.691  -2.712  1.00 81.25           O
ATOM    576  CG  GLN A 155      -2.204  -7.162  -0.122  1.00 81.25           C
ATOM    577  CD  GLN A 155      -2.377  -8.583   0.401  1.00 81.25           C
ATOM    578  NE2 GLN A 155      -1.305  -9.255   0.752  1.00 81.25           N
ATOM    579  OE1 GLN A 155      -3.472  -9.123   0.484  1.00 81.25           O
ATOM    580  N   TYR A 156      -5.022  -4.840  -2.078  1.00 77.88           N
ATOM    581  CA  TYR A 156      -5.588  -4.685  -3.415  1.00 77.88           C
ATOM    582  C   TYR A 156      -5.159  -3.372  -4.064  1.00 77.88           C
ATOM    583  CB  TYR A 156      -7.118  -4.719  -3.322  1.00 77.88           C
ATOM    584  O   TYR A 156      -4.762  -3.342  -5.227  1.00 77.88           O
ATOM    585  CG  TYR A 156      -7.806  -4.406  -4.635  1.00 77.88           C
ATOM    586  CD1 TYR A 156      -8.465  -3.180  -4.837  1.00 77.88           C
ATOM    587  CD2 TYR A 156      -7.727  -5.336  -5.680  1.00 77.88           C
ATOM    588  CE1 TYR A 156      -9.086  -2.910  -6.071  1.00 77.88           C
ATOM    589  CE2 TYR A 156      -8.394  -5.104  -6.896  1.00 77.88           C
ATOM    590  OH  TYR A 156      -9.681  -3.636  -8.281  1.00 77.88           O
ATOM    591  CZ  TYR A 156      -9.073  -3.885  -7.093  1.00 77.88           C
ATOM    592  N   ASN A 157      -5.225  -2.288  -3.307  1.00 71.44           N
ATOM    593  CA  ASN A 157      -4.942  -0.951  -3.789  1.00 71.44           C
ATOM    594  C   ASN A 157      -3.466  -0.754  -4.148  1.00 71.44           C
ATOM    595  CB  ASN A 157      -5.441  -0.027  -2.684  1.00 71.44           C
ATOM    596  O   ASN A 157      -3.152  -0.235  -5.222  1.00 71.44           O
ATOM    597  CG  ASN A 157      -6.960   0.038  -2.668  1.00 71.44           C
ATOM    598  ND2 ASN A 157      -7.555   0.358  -1.550  1.00 71.44           N
ATOM    599  OD1 ASN A 157      -7.626  -0.070  -3.686  1.00 71.44           O
ATOM    600  N   MET A 158      -2.564  -1.265  -3.311  1.00 80.00           N
ATOM    601  CA  MET A 158      -1.139  -1.352  -3.625  1.00 80.00           C
ATOM    602  C   MET A 158      -0.883  -2.202  -4.884  1.00 80.00           C
ATOM    603  CB  MET A 158      -0.414  -1.944  -2.417  1.00 80.00           C
ATOM    604  O   MET A 158      -0.124  -1.787  -5.760  1.00 80.00           O
ATOM    605  CG  MET A 158      -0.315  -0.997  -1.221  1.00 80.00           C
ATOM    606  SD  MET A 158       0.392  -1.777   0.253  1.00 80.00           S
ATOM    607  CE  MET A 158       2.044  -2.181  -0.366  1.00 80.00           C
ATOM    608  N   ILE A 159      -1.575  -3.342  -5.040  1.00 82.88           N
ATOM    609  CA  ILE A 159      -1.487  -4.191  -6.242  1.00 82.88           C
ATOM    610  C   ILE A 159      -1.934  -3.435  -7.496  1.00 82.88           C
ATOM    611  CB  ILE A 159      -2.304  -5.497  -6.066  1.00 82.88           C
ATOM    612  O   ILE A 159      -1.252  -3.496  -8.518  1.00 82.88           O
ATOM    613  CG1 ILE A 159      -1.525  -6.503  -5.202  1.00 82.88           C
ATOM    614  CG2 ILE A 159      -2.660  -6.145  -7.417  1.00 82.88           C
ATOM    615  CD1 ILE A 159      -2.371  -7.659  -4.668  1.00 82.88           C
ATOM    616  N   GLN A 160      -3.072  -2.737  -7.448  1.00 78.00           N
ATOM    617  CA  GLN A 160      -3.575  -1.982  -8.599  1.00 78.00           C
ATOM    618  C   GLN A 160      -2.600  -0.881  -9.009  1.00 78.00           C
ATOM    619  CB  GLN A 160      -4.948  -1.357  -8.297  1.00 78.00           C
ATOM    620  O   GLN A 160      -2.384  -0.652 -10.202  1.00 78.00           O
ATOM    621  CG  GLN A 160      -6.099  -2.364  -8.163  1.00 78.00           C
ATOM    622  CD  GLN A 160      -6.130  -3.385  -9.292  1.00 78.00           C
ATOM    623  NE2 GLN A 160      -5.959  -4.653  -8.990  1.00 78.00           N
ATOM    624  OE1 GLN A 160      -6.266  -3.063 -10.462  1.00 78.00           O
ATOM    625  N   GLN A 161      -1.982  -0.233  -8.026  1.00 77.69           N
ATOM    626  CA  GLN A 161      -1.016   0.818  -8.275  1.00 77.69           C
ATOM    627  C   GLN A 161       0.256   0.280  -8.936  1.00 77.69           C
ATOM    628  CB  GLN A 161      -0.755   1.536  -6.952  1.00 77.69           C
ATOM    629  O   GLN A 161       0.659   0.808  -9.976  1.00 77.69           O
ATOM    630  CG  GLN A 161       0.156   2.747  -7.115  1.00 77.69           C
ATOM    631  CD  GLN A 161      -0.309   3.705  -8.203  1.00 77.69           C
ATOM    632  NE2 GLN A 161       0.444   3.866  -9.267  1.00 77.69           N
ATOM    633  OE1 GLN A 161      -1.367   4.302  -8.135  1.00 77.69           O
ATOM    634  N   LEU A 162       0.837  -0.802  -8.408  1.00 83.94           N
ATOM    635  CA  LEU A 162       1.988  -1.449  -9.036  1.00 83.94           C
ATOM    636  C   LEU A 162       1.625  -1.973 -10.437  1.00 83.94           C
ATOM    637  CB  LEU A 162       2.539  -2.537  -8.098  1.00 83.94           C
ATOM    638  O   LEU A 162       2.310  -1.643 -11.400  1.00 83.94           O
ATOM    639  CG  LEU A 162       3.803  -3.251  -8.624  1.00 83.94           C
ATOM    640  CD1 LEU A 162       4.951  -2.291  -8.945  1.00 83.94           C
ATOM    641  CD2 LEU A 162       4.304  -4.247  -7.578  1.00 83.94           C
ATOM    642  N   ASN A 163       0.484  -2.657 -10.604  1.00 83.50           N
ATOM    643  CA  ASN A 163      -0.021  -3.102 -11.914  1.00 83.50           C
ATOM    644  C   ASN A 163      -0.089  -1.947 -12.928  1.00 83.50           C
ATOM    645  CB  ASN A 163      -1.441  -3.694 -11.771  1.00 83.50           C
ATOM    646  O   ASN A 163       0.299  -2.115 -14.082  1.00 83.50           O
ATOM    647  CG  ASN A 163      -1.531  -5.146 -11.340  1.00 83.50           C
ATOM    648  ND2 ASN A 163      -2.732  -5.622 -11.104  1.00 83.50           N
ATOM    649  OD1 ASN A 163      -0.569  -5.884 -11.277  1.00 83.50           O
ATOM    650  N   SER A 164      -0.577  -0.770 -12.520  1.00 75.94           N
ATOM    651  CA  SER A 164      -0.660   0.405 -13.396  1.00 75.94           C
ATOM    652  C   SER A 164       0.722   0.895 -13.839  1.00 75.94           C
ATOM    653  CB  SER A 164      -1.409   1.537 -12.687  1.00 75.94           C
ATOM    654  O   SER A 164       0.897   1.313 -14.988  1.00 75.94           O
ATOM    655  OG  SER A 164      -1.607   2.617 -13.584  1.00 75.94           O
ATOM    656  N   GLN A 165       1.716   0.846 -12.951  1.00 82.12           N
ATOM    657  CA  GLN A 165       3.093   1.200 -13.292  1.00 82.12           C
ATOM    658  C   GLN A 165       3.709   0.164 -14.237  1.00 82.12           C
ATOM    659  CB  GLN A 165       3.934   1.332 -12.020  1.00 82.12           C
ATOM    660  O   GLN A 165       4.286   0.539 -15.258  1.00 82.12           O
ATOM    661  CG  GLN A 165       3.470   2.460 -11.082  1.00 82.12           C
ATOM    662  CD  GLN A 165       4.225   2.418  -9.766  1.00 82.12           C
ATOM    663  NE2 GLN A 165       4.583   3.542  -9.198  1.00 82.12           N
ATOM    664  OE1 GLN A 165       4.487   1.365  -9.223  1.00 82.12           O
ATOM    665  N   VAL A 166       3.505  -1.128 -13.962  1.00 89.38           N
ATOM    666  CA  VAL A 166       3.960  -2.234 -14.816  1.00 89.38           C
ATOM    667  C   VAL A 166       3.350  -2.141 -16.217  1.00 89.38           C
ATOM    668  CB  VAL A 166       3.636  -3.598 -14.173  1.00 89.38           C
ATOM    669  O   VAL A 166       4.072  -2.229 -17.209  1.00 89.38           O
ATOM    670  CG1 VAL A 166       4.119  -4.730 -15.080  1.00 89.38           C
ATOM    671  CG2 VAL A 166       4.361  -3.780 -12.836  1.00 89.38           C
ATOM    672  N   LEU A 167       2.044  -1.878 -16.319  1.00 84.62           N
ATOM    673  CA  LEU A 167       1.350  -1.647 -17.591  1.00 84.62           C
ATOM    674  C   LEU A 167       1.933  -0.455 -18.357  1.00 84.62           C
ATOM    675  CB  LEU A 167      -0.142  -1.383 -17.314  1.00 84.62           C
ATOM    676  O   LEU A 167       2.043  -0.495 -19.580  1.00 84.62           O
ATOM    677  CG  LEU A 167      -0.982  -2.648 -17.079  1.00 84.62           C
ATOM    678  CD1 LEU A 167      -2.351  -2.267 -16.514  1.00 84.62           C
ATOM    679  CD2 LEU A 167      -1.216  -3.407 -18.389  1.00 84.62           C
ATOM    680  N   THR A 168       2.322   0.607 -17.650  1.00 82.38           N
ATOM    681  CA  THR A 168       2.945   1.783 -18.272  1.00 82.38           C
ATOM    682  C   THR A 168       4.322   1.437 -18.838  1.00 82.38           C
ATOM    683  CB  THR A 168       3.038   2.951 -17.281  1.00 82.38           C
ATOM    684  O   THR A 168       4.633   1.825 -19.963  1.00 82.38           O
ATOM    685  CG2 THR A 168       3.602   4.217 -17.929  1.00 82.38           C
ATOM    686  OG1 THR A 168       1.746   3.270 -16.810  1.00 82.38           O
ATOM    687  N   VAL A 169       5.128   0.663 -18.105  1.00 91.06           N
ATOM    688  CA  VAL A 169       6.428   0.161 -18.583  1.00 91.06           C
ATOM    689  C   VAL A 169       6.246  -0.743 -19.803  1.00 91.06           C
ATOM    690  CB  VAL A 169       7.173  -0.582 -17.458  1.00 91.06           C
ATOM    691  O   VAL A 169       6.922  -0.541 -20.810  1.00 91.06           O
ATOM    692  CG1 VAL A 169       8.451  -1.275 -17.952  1.00 91.06           C
ATOM    693  CG2 VAL A 169       7.566   0.396 -16.343  1.00 91.06           C
ATOM    694  N   GLN A 170       5.304  -1.689 -19.750  1.00 92.38           N
ATOM    695  CA  GLN A 170       4.982  -2.566 -20.877  1.00 92.38           C
ATOM    696  C   GLN A 170       4.572  -1.753 -22.111  1.00 92.38           C
ATOM    697  CB  GLN A 170       3.874  -3.543 -20.460  1.00 92.38           C
ATOM    698  O   GLN A 170       5.102  -1.967 -23.196  1.00 92.38           O
ATOM    699  CG  GLN A 170       3.623  -4.597 -21.548  1.00 92.38           C
ATOM    700  CD  GLN A 170       2.523  -5.584 -21.174  1.00 92.38           C
ATOM    701  NE2 GLN A 170       2.584  -6.798 -21.677  1.00 92.38           N
ATOM    702  OE1 GLN A 170       1.593  -5.303 -20.434  1.00 92.38           O
ATOM    703  N   HIS A 171       3.702  -0.756 -21.945  1.00 86.75           N
ATOM    704  CA  HIS A 171       3.298   0.120 -23.041  1.00 86.75           C
ATOM    705  C   HIS A 171       4.475   0.915 -23.628  1.00 86.75           C
ATOM    706  CB  HIS A 171       2.212   1.072 -22.534  1.00 86.75           C
ATOM    707  O   HIS A 171       4.576   1.087 -24.841  1.00 86.75           O
ATOM    708  CG  HIS A 171       1.759   2.019 -23.610  1.00 86.75           C
ATOM    709  CD2 HIS A 171       1.861   3.383 -23.604  1.00 86.75           C
ATOM    710  ND1 HIS A 171       1.278   1.644 -24.840  1.00 86.75           N
ATOM    711  CE1 HIS A 171       1.087   2.763 -25.557  1.00 86.75           C
ATOM    712  NE2 HIS A 171       1.408   3.858 -24.842  1.00 86.75           N
ATOM    713  N   LEU A 172       5.389   1.406 -22.789  1.00 88.25           N
ATOM    714  CA  LEU A 172       6.579   2.119 -23.254  1.00 88.25           C
ATOM    715  C   LEU A 172       7.542   1.210 -24.033  1.00 88.25           C
ATOM    716  CB  LEU A 172       7.272   2.777 -22.050  1.00 88.25           C
ATOM    717  O   LEU A 172       8.175   1.682 -24.979  1.00 88.25           O
ATOM    718  CG  LEU A 172       6.553   4.037 -21.539  1.00 88.25           C
ATOM    719  CD1 LEU A 172       7.266   4.600 -20.308  1.00 88.25           C
ATOM    720  CD2 LEU A 172       6.507   5.118 -22.627  1.00 88.25           C
ATOM    721  N   LEU A 173       7.623  -0.074 -23.675  1.00 91.88           N
ATOM    722  CA  LEU A 173       8.335  -1.087 -24.456  1.00 91.88           C
ATOM    723  C   LEU A 173       7.655  -1.325 -25.815  1.00 91.88           C
ATOM    724  CB  LEU A 173       8.445  -2.388 -23.640  1.00 91.88           C
ATOM    725  O   LEU A 173       8.340  -1.286 -26.832  1.00 91.88           O
ATOM    726  CG  LEU A 173       9.448  -2.336 -22.478  1.00 91.88           C
ATOM    727  CD1 LEU A 173       9.215  -3.513 -21.533  1.00 91.88           C
ATOM    728  CD2 LEU A 173      10.889  -2.420 -22.986  1.00 91.88           C
ATOM    729  N   GLU A 174       6.323  -1.466 -25.860  1.00 89.12           N
ATOM    730  CA  GLU A 174       5.557  -1.599 -27.118  1.00 89.12           C
ATOM    731  C   GLU A 174       5.794  -0.409 -28.057  1.00 89.12           C
ATOM    732  CB  GLU A 174       4.047  -1.684 -26.833  1.00 89.12           C
ATOM    733  O   GLU A 174       6.079  -0.581 -29.241  1.00 89.12           O
ATOM    734  CG  GLU A 174       3.584  -2.966 -26.129  1.00 89.12           C
ATOM    735  CD  GLU A 174       2.106  -2.916 -25.697  1.00 89.12           C
ATOM    736  OE1 GLU A 174       1.594  -3.983 -25.285  1.00 89.12           O
ATOM    737  OE2 GLU A 174       1.470  -1.831 -25.782  1.00 89.12           O
ATOM    738  N   VAL A 175       5.733   0.814 -27.519  1.00 85.81           N
ATOM    739  CA  VAL A 175       6.034   2.030 -28.284  1.00 85.81           C
ATOM    740  C   VAL A 175       7.468   2.002 -28.811  1.00 85.81           C
ATOM    741  CB  VAL A 175       5.774   3.289 -27.431  1.00 85.81           C
ATOM    742  O   VAL A 175       7.696   2.415 -29.946  1.00 85.81           O
ATOM    743  CG1 VAL A 175       6.303   4.577 -28.078  1.00 85.81           C
ATOM    744  CG2 VAL A 175       4.268   3.483 -27.211  1.00 85.81           C
ATOM    745  N   GLY A 176       8.418   1.517 -28.006  1.00 87.25           N
ATOM    746  CA  GLY A 176       9.824   1.384 -28.378  1.00 87.25           C
ATOM    747  C   GLY A 176      10.088   0.369 -29.493  1.00 87.25           C
ATOM    748  O   GLY A 176      10.998   0.598 -30.282  1.00 87.25           O
ATOM    749  N   GLU A 177       9.296  -0.701 -29.607  1.00 87.19           N
ATOM    750  CA  GLU A 177       9.393  -1.657 -30.724  1.00 87.19           C
ATOM    751  C   GLU A 177       8.804  -1.110 -32.036  1.00 87.19           C
ATOM    752  CB  GLU A 177       8.678  -2.973 -30.384  1.00 87.19           C
ATOM    753  O   GLU A 177       9.258  -1.464 -33.129  1.00 87.19           O
ATOM    754  CG  GLU A 177       9.396  -3.818 -29.324  1.00 87.19           C
ATOM    755  CD  GLU A 177       8.900  -5.275 -29.303  1.00 87.19           C
ATOM    756  OE1 GLU A 177       9.584  -6.103 -28.665  1.00 87.19           O
ATOM    757  OE2 GLU A 177       7.875  -5.587 -29.958  1.00 87.19           O
ATOM    758  N   ASP A 178       7.799  -0.237 -31.936  1.00 86.06           N
ATOM    759  CA  ASP A 178       7.088   0.337 -33.083  1.00 86.06           C
ATOM    760  C   ASP A 178       7.810   1.539 -33.730  1.00 86.06           C
ATOM    761  CB  ASP A 178       5.663   0.728 -32.642  1.00 86.06           C
ATOM    762  O   ASP A 178       7.443   1.966 -34.836  1.00 86.06           O
ATOM    763  CG  ASP A 178       4.618  -0.397 -32.721  1.00 86.06           C
ATOM    764  OD1 ASP A 178       4.860  -1.423 -33.402  1.00 86.06           O
ATOM    765  OD2 ASP A 178       3.473  -0.117 -32.293  1.00 86.06           O
ATOM    766  N   ILE A 179       8.826   2.107 -33.067  1.00 84.31           N
ATOM    767  CA  ILE A 179       9.589   3.280 -33.530  1.00 84.31           C
ATOM    768  C   ILE A 179      11.101   3.023 -33.504  1.00 84.31           C
ATOM    769  CB  ILE A 179       9.199   4.561 -32.750  1.00 84.31           C
ATOM    770  O   ILE A 179      11.584   2.153 -32.795  1.00 84.31           O
ATOM    771  CG1 ILE A 179       9.770   4.572 -31.313  1.00 84.31           C
ATOM    772  CG2 ILE A 179       7.675   4.793 -32.815  1.00 84.31           C
ATOM    773  CD1 ILE A 179       9.208   5.671 -30.403  1.00 84.31           C
ATOM    774  N   ASP A 180      11.877   3.793 -34.276  1.00 88.00           N
ATOM    775  CA  ASP A 180      13.343   3.706 -34.212  1.00 88.00           C
ATOM    776  C   ASP A 180      13.837   4.330 -32.898  1.00 88.00           C
ATOM    777  CB  ASP A 180      13.965   4.380 -35.452  1.00 88.00           C
ATOM    778  O   ASP A 180      13.458   5.458 -32.577  1.00 88.00           O
ATOM    779  CG  ASP A 180      15.447   4.034 -35.679  1.00 88.00           C
ATOM    780  OD1 ASP A 180      15.858   2.907 -35.331  1.00 88.00           O
ATOM    781  OD2 ASP A 180      16.157   4.862 -36.298  1.00 88.00           O
ATOM    782  N   THR A 181      14.665   3.620 -32.136  1.00 89.81           N
ATOM    783  CA  THR A 181      15.222   4.059 -30.846  1.00 89.81           C
ATOM    784  C   THR A 181      16.716   3.732 -30.782  1.00 89.81           C
ATOM    785  CB  THR A 181      14.495   3.413 -29.651  1.00 89.81           C
ATOM    786  O   THR A 181      17.226   2.865 -31.490  1.00 89.81           O
ATOM    787  CG2 THR A 181      12.995   3.688 -29.598  1.00 89.81           C
ATOM    788  OG1 THR A 181      14.685   2.028 -29.700  1.00 89.81           O
ATOM    789  N   GLU A 182      17.470   4.444 -29.942  1.00 90.94           N
ATOM    790  CA  GLU A 182      18.901   4.152 -29.733  1.00 90.94           C
ATOM    791  C   GLU A 182      19.154   2.830 -28.986  1.00 90.94           C
ATOM    792  CB  GLU A 182      19.592   5.295 -28.972  1.00 90.94           C
ATOM    793  O   GLU A 182      20.267   2.300 -29.043  1.00 90.94           O
ATOM    794  CG  GLU A 182      19.712   6.575 -29.809  1.00 90.94           C
ATOM    795  CD  GLU A 182      20.645   7.613 -29.164  1.00 90.94           C
ATOM    796  OE1 GLU A 182      21.306   8.361 -29.926  1.00 90.94           O
ATOM    797  OE2 GLU A 182      20.708   7.660 -27.918  1.00 90.94           O
ATOM    798  N   PHE A 183      18.142   2.305 -28.290  1.00 89.31           N
ATOM    799  CA  PHE A 183      18.250   1.131 -27.429  1.00 89.31           C
ATOM    800  C   PHE A 183      17.210   0.091 -27.828  1.00 89.31           C
ATOM    801  CB  PHE A 183      18.063   1.530 -25.956  1.00 89.31           C
ATOM    802  O   PHE A 183      16.018   0.355 -27.737  1.00 89.31           O
ATOM    803  CG  PHE A 183      18.968   2.650 -25.485  1.00 89.31           C
ATOM    804  CD1 PHE A 183      20.345   2.422 -25.312  1.00 89.31           C
ATOM    805  CD2 PHE A 183      18.432   3.926 -25.232  1.00 89.31           C
ATOM    806  CE1 PHE A 183      21.186   3.469 -24.898  1.00 89.31           C
ATOM    807  CE2 PHE A 183      19.274   4.974 -24.823  1.00 89.31           C
ATOM    808  CZ  PHE A 183      20.652   4.748 -24.661  1.00 89.31           C
ATOM    809  N   GLU A 184      17.668  -1.111 -28.186  1.00 86.50           N
ATOM    810  CA  GLU A 184      16.780  -2.261 -28.421  1.00 86.50           C
ATOM    811  C   GLU A 184      15.954  -2.584 -27.165  1.00 86.50           C
ATOM    812  CB  GLU A 184      17.648  -3.455 -28.862  1.00 86.50           C
ATOM    813  O   GLU A 184      14.762  -2.841 -27.265  1.00 86.50           O
ATOM    814  CG  GLU A 184      16.856  -4.666 -29.389  1.00 86.50           C
ATOM    815  CD  GLU A 184      17.763  -5.843 -29.813  1.00 86.50           C
ATOM    816  OE1 GLU A 184      17.278  -7.001 -29.861  1.00 86.50           O
ATOM    817  OE2 GLU A 184      18.963  -5.618 -30.116  1.00 86.50           O
ATOM    818  N   TYR A 185      16.575  -2.470 -25.985  1.00 89.50           N
ATOM    819  CA  TYR A 185      15.929  -2.631 -24.683  1.00 89.50           C
ATOM    820  C   TYR A 185      16.155  -1.358 -23.853  1.00 89.50           C
ATOM    821  CB  TYR A 185      16.447  -3.897 -23.989  1.00 89.50           C
ATOM    822  O   TYR A 185      17.224  -1.176 -23.258  1.00 89.50           O
ATOM    823  CG  TYR A 185      16.345  -5.134 -24.863  1.00 89.50           C
ATOM    824  CD1 TYR A 185      15.110  -5.792 -25.028  1.00 89.50           C
ATOM    825  CD2 TYR A 185      17.473  -5.572 -25.580  1.00 89.50           C
ATOM    826  CE1 TYR A 185      14.995  -6.875 -25.922  1.00 89.50           C
ATOM    827  CE2 TYR A 185      17.353  -6.623 -26.507  1.00 89.50           C
ATOM    828  OH  TYR A 185      15.999  -8.202 -27.672  1.00 89.50           O
ATOM    829  CZ  TYR A 185      16.112  -7.268 -26.690  1.00 89.50           C
ATOM    830  N   PRO A 186      15.202  -0.409 -23.852  1.00 91.25           N
ATOM    831  CA  PRO A 186      15.358   0.826 -23.095  1.00 91.25           C
ATOM    832  C   PRO A 186      15.258   0.592 -21.584  1.00 91.25           C
ATOM    833  CB  PRO A 186      14.286   1.779 -23.632  1.00 91.25           C
ATOM    834  O   PRO A 186      15.912   1.317 -20.839  1.00 91.25           O
ATOM    835  CG  PRO A 186      13.221   0.860 -24.232  1.00 91.25           C
ATOM    836  CD  PRO A 186      13.993  -0.384 -24.666  1.00 91.25           C
ATOM    837  N   PHE A 187      14.504  -0.420 -21.141  1.00 95.75           N
ATOM    838  CA  PHE A 187      14.326  -0.767 -19.730  1.00 95.75           C
ATOM    839  C   PHE A 187      15.102  -2.022 -19.338  1.00 95.75           C
ATOM    840  CB  PHE A 187      12.844  -0.964 -19.392  1.00 95.75           C
ATOM    841  O   PHE A 187      15.145  -2.998 -20.089  1.00 95.75           O
ATOM    842  CG  PHE A 187      11.987   0.265 -19.585  1.00 95.75           C
ATOM    843  CD1 PHE A 187      11.747   1.141 -18.512  1.00 95.75           C
ATOM    844  CD2 PHE A 187      11.403   0.514 -20.836  1.00 95.75           C
ATOM    845  CE1 PHE A 187      10.907   2.253 -18.696  1.00 95.75           C
ATOM    846  CE2 PHE A 187      10.587   1.637 -21.030  1.00 95.75           C
ATOM    847  CZ  PHE A 187      10.330   2.500 -19.953  1.00 95.75           C
ATOM    848  N   TYR A 188      15.645  -2.018 -18.125  1.00 95.50           N
ATOM    849  CA  TYR A 188      16.288  -3.181 -17.523  1.00 95.50           C
ATOM    850  C   TYR A 188      16.114  -3.164 -16.002  1.00 95.50           C
ATOM    851  CB  TYR A 188      17.767  -3.243 -17.933  1.00 95.50           C
ATOM    852  O   TYR A 188      16.059  -2.100 -15.390  1.00 95.50           O
ATOM    853  CG  TYR A 188      18.630  -2.111 -17.407  1.00 95.50           C
ATOM    854  CD1 TYR A 188      18.650  -0.863 -18.064  1.00 95.50           C
ATOM    855  CD2 TYR A 188      19.424  -2.317 -16.263  1.00 95.50           C
ATOM    856  CE1 TYR A 188      19.465   0.178 -17.577  1.00 95.50           C
ATOM    857  CE2 TYR A 188      20.253  -1.289 -15.784  1.00 95.50           C
ATOM    858  OH  TYR A 188      21.070   0.944 -15.952  1.00 95.50           O
ATOM    859  CZ  TYR A 188      20.271  -0.041 -16.438  1.00 95.50           C
ATOM    860  N   ALA A 189      16.014  -4.338 -15.389  1.00 95.19           N
ATOM    861  CA  ALA A 189      16.059  -4.491 -13.940  1.00 95.19           C
ATOM    862  C   ALA A 189      17.504  -4.727 -13.489  1.00 95.19           C
ATOM    863  CB  ALA A 189      15.120  -5.627 -13.528  1.00 95.19           C
ATOM    864  O   ALA A 189      18.234  -5.462 -14.157  1.00 95.19           O
ATOM    865  N   GLU A 190      17.901  -4.130 -12.368  1.00 94.75           N
ATOM    866  CA  GLU A 190      19.207  -4.305 -11.725  1.00 94.75           C
ATOM    867  C   GLU A 190      19.008  -4.726 -10.265  1.00 94.75           C
ATOM    868  CB  GLU A 190      20.032  -3.009 -11.821  1.00 94.75           C
ATOM    869  O   GLU A 190      18.172  -4.162  -9.562  1.00 94.75           O
ATOM    870  CG  GLU A 190      21.422  -3.090 -11.171  1.00 94.75           C
ATOM    871  CD  GLU A 190      22.256  -1.812 -11.391  1.00 94.75           C
ATOM    872  OE1 GLU A 190      22.428  -1.051 -10.412  1.00 94.75           O
ATOM    873  OE2 GLU A 190      22.777  -1.587 -12.511  1.00 94.75           O
ATOM    874  N   TRP A 191      19.804  -5.695  -9.812  1.00 92.81           N
ATOM    875  CA  TRP A 191      19.828  -6.188  -8.434  1.00 92.81           C
ATOM    876  C   TRP A 191      21.272  -6.210  -7.901  1.00 92.81           C
ATOM    877  CB  TRP A 191      19.200  -7.595  -8.381  1.00 92.81           C
ATOM    878  O   TRP A 191      22.078  -7.041  -8.338  1.00 92.81           O
ATOM    879  CG  TRP A 191      17.800  -7.744  -8.906  1.00 92.81           C
ATOM    880  CD1 TRP A 191      16.670  -7.527  -8.201  1.00 92.81           C
ATOM    881  CD2 TRP A 191      17.348  -8.151 -10.233  1.00 92.81           C
ATOM    882  CE2 TRP A 191      15.922  -8.165 -10.249  1.00 92.81           C
ATOM    883  CE3 TRP A 191      18.001  -8.528 -11.423  1.00 92.81           C
ATOM    884  NE1 TRP A 191      15.558  -7.778  -8.982  1.00 92.81           N
ATOM    885  CH2 TRP A 191      15.872  -8.913 -12.548  1.00 92.81           C
ATOM    886  CZ2 TRP A 191      15.191  -8.555 -11.375  1.00 92.81           C
ATOM    887  CZ3 TRP A 191      17.278  -8.889 -12.572  1.00 92.81           C
ATOM    888  N   ASP A 192      21.614  -5.351  -6.934  1.00 92.56           N
ATOM    889  CA  ASP A 192      22.773  -5.506  -6.036  1.00 92.56           C
ATOM    890  C   ASP A 192      22.364  -6.439  -4.897  1.00 92.56           C
ATOM    891  CB  ASP A 192      23.285  -4.152  -5.484  1.00 92.56           C
ATOM    892  O   ASP A 192      21.408  -6.191  -4.165  1.00 92.56           O
ATOM    893  CG  ASP A 192      24.534  -4.203  -4.558  1.00 92.56           C
ATOM    894  OD1 ASP A 192      25.006  -5.284  -4.118  1.00 92.56           O
ATOM    895  OD2 ASP A 192      25.085  -3.140  -4.169  1.00 92.56           O
ATOM    896  N   TYR A 193      23.098  -7.534  -4.731  1.00 89.31           N
ATOM    897  CA  TYR A 193      22.774  -8.547  -3.738  1.00 89.31           C
ATOM    898  C   TYR A 193      24.022  -9.052  -3.025  1.00 89.31           C
ATOM    899  CB  TYR A 193      21.973  -9.683  -4.390  1.00 89.31           C
ATOM    900  O   TYR A 193      25.139  -9.070  -3.556  1.00 89.31           O
ATOM    901  CG  TYR A 193      22.780 -10.536  -5.347  1.00 89.31           C
ATOM    902  CD1 TYR A 193      23.061 -10.063  -6.639  1.00 89.31           C
ATOM    903  CD2 TYR A 193      23.335 -11.753  -4.911  1.00 89.31           C
ATOM    904  CE1 TYR A 193      23.910 -10.789  -7.489  1.00 89.31           C
ATOM    905  CE2 TYR A 193      24.132 -12.510  -5.789  1.00 89.31           C
ATOM    906  OH  TYR A 193      25.199 -12.801  -7.898  1.00 89.31           O
ATOM    907  CZ  TYR A 193      24.395 -12.049  -7.093  1.00 89.31           C
ATOM    908  N   ARG A 194      23.828  -9.536  -1.796  1.00 88.75           N
ATOM    909  CA  ARG A 194      24.874 -10.200  -1.007  1.00 88.75           C
ATOM    910  C   ARG A 194      24.640 -11.695  -0.875  1.00 88.75           C
ATOM    911  CB  ARG A 194      25.090  -9.496   0.336  1.00 88.75           C
ATOM    912  O   ARG A 194      23.517 -12.184  -0.931  1.00 88.75           O
ATOM    913  CG  ARG A 194      23.896  -9.612   1.290  1.00 88.75           C
ATOM    914  CD  ARG A 194      24.149  -8.805   2.565  1.00 88.75           C
ATOM    915  NE  ARG A 194      23.127  -9.095   3.577  1.00 88.75           N
ATOM    916  NH1 ARG A 194      23.080  -7.122   4.742  1.00 88.75           N
ATOM    917  NH2 ARG A 194      21.670  -8.767   5.269  1.00 88.75           N
ATOM    918  CZ  ARG A 194      22.636  -8.326   4.526  1.00 88.75           C
ATOM    919  N   TYR A 195      25.727 -12.441  -0.696  1.00 86.50           N
ATOM    920  CA  TYR A 195      25.681 -13.881  -0.451  1.00 86.50           C
ATOM    921  C   TYR A 195      26.910 -14.383   0.308  1.00 86.50           C
ATOM    922  CB  TYR A 195      25.527 -14.619  -1.783  1.00 86.50           C
ATOM    923  O   TYR A 195      27.969 -13.762   0.289  1.00 86.50           O
ATOM    924  CG  TYR A 195      26.705 -14.534  -2.738  1.00 86.50           C
ATOM    925  CD1 TYR A 195      26.815 -13.462  -3.646  1.00 86.50           C
ATOM    926  CD2 TYR A 195      27.686 -15.544  -2.726  1.00 86.50           C
ATOM    927  CE1 TYR A 195      27.889 -13.416  -4.555  1.00 86.50           C
ATOM    928  CE2 TYR A 195      28.772 -15.494  -3.619  1.00 86.50           C
ATOM    929  OH  TYR A 195      29.919 -14.385  -5.402  1.00 86.50           O
ATOM    930  CZ  TYR A 195      28.870 -14.429  -4.540  1.00 86.50           C
ATOM    931  N   SER A 196      26.798 -15.540   0.963  1.00 85.81           N
ATOM    932  CA  SER A 196      27.943 -16.186   1.620  1.00 85.81           C
ATOM    933  C   SER A 196      28.730 -17.092   0.666  1.00 85.81           C
ATOM    934  CB  SER A 196      27.492 -16.955   2.856  1.00 85.81           C
ATOM    935  O   SER A 196      28.160 -17.888  -0.081  1.00 85.81           O
ATOM    936  OG  SER A 196      27.035 -16.023   3.810  1.00 85.81           O
ATOM    937  N   SER A 197      30.058 -17.006   0.718  1.00 80.75           N
ATOM    938  CA  SER A 197      30.994 -17.876  -0.001  1.00 80.75           C
ATOM    939  C   SER A 197      31.178 -19.214   0.723  1.00 80.75           C
ATOM    940  CB  SER A 197      32.335 -17.146  -0.150  1.00 80.75           C
ATOM    941  O   SER A 197      31.500 -19.254   1.910  1.00 80.75           O
ATOM    942  OG  SER A 197      33.429 -18.021  -0.377  1.00 80.75           O
ATOM    943  N   TRP A 198      31.073 -20.333  -0.006  1.00 76.44           N
ATOM    944  CA  TRP A 198      31.365 -21.675   0.538  1.00 76.44           C
ATOM    945  C   TRP A 198      32.850 -21.909   0.838  1.00 76.44           C
ATOM    946  CB  TRP A 198      30.904 -22.762  -0.443  1.00 76.44           C
ATOM    947  O   TRP A 198      33.196 -22.851   1.552  1.00 76.44           O
ATOM    948  CG  TRP A 198      29.499 -23.227  -0.269  1.00 76.44           C
ATOM    949  CD1 TRP A 198      28.431 -22.721  -0.913  1.00 76.44           C
ATOM    950  CD2 TRP A 198      28.977 -24.283   0.600  1.00 76.44           C
ATOM    951  CE2 TRP A 198      27.564 -24.347   0.431  1.00 76.44           C
ATOM    952  CE3 TRP A 198      29.545 -25.191   1.520  1.00 76.44           C
ATOM    953  NE1 TRP A 198      27.294 -23.392  -0.514  1.00 76.44           N
ATOM    954  CH2 TRP A 198      27.341 -26.111   2.062  1.00 76.44           C
ATOM    955  CZ2 TRP A 198      26.745 -25.228   1.150  1.00 76.44           C
ATOM    956  CZ3 TRP A 198      28.738 -26.098   2.237  1.00 76.44           C
ATOM    957  N   GLN A 199      33.745 -21.119   0.243  1.00 79.31           N
ATOM    958  CA  GLN A 199      35.180 -21.384   0.315  1.00 79.31           C
ATOM    959  C   GLN A 199      35.776 -20.962   1.662  1.00 79.31           C
ATOM    960  CB  GLN A 199      35.865 -20.690  -0.870  1.00 79.31           C
ATOM    961  O   GLN A 199      36.692 -21.611   2.171  1.00 79.31           O
ATOM    962  CG  GLN A 199      37.331 -21.121  -0.987  1.00 79.31           C
ATOM    963  CD  GLN A 199      38.018 -20.630  -2.255  1.00 79.31           C
ATOM    964  NE2 GLN A 199      39.239 -21.055  -2.492  1.00 79.31           N
ATOM    965  OE1 GLN A 199      37.517 -19.873  -3.065  1.00 79.31           O
ATOM    966  N   ASP A 200      35.262 -19.875   2.226  1.00 84.06           N
ATOM    967  CA  ASP A 200      35.820 -19.217   3.405  1.00 84.06           C
ATOM    968  C   ASP A 200      34.759 -18.634   4.352  1.00 84.06           C
ATOM    969  CB  ASP A 200      36.820 -18.146   2.938  1.00 84.06           C
ATOM    970  O   ASP A 200      35.122 -18.089   5.394  1.00 84.06           O
ATOM    971  CG  ASP A 200      36.209 -17.022   2.093  1.00 84.06           C
ATOM    972  OD1 ASP A 200      35.002 -17.080   1.749  1.00 84.06           O
ATOM    973  OD2 ASP A 200      36.971 -16.097   1.757  1.00 84.06           O
ATOM    974  N   GLY A 201      33.468 -18.766   4.026  1.00 82.19           N
ATOM    975  CA  GLY A 201      32.369 -18.192   4.803  1.00 82.19           C
ATOM    976  C   GLY A 201      32.287 -16.668   4.719  1.00 82.19           C
ATOM    977  O   GLY A 201      31.589 -16.061   5.526  1.00 82.19           O
ATOM    978  N   SER A 202      33.020 -16.034   3.798  1.00 85.75           N
ATOM    979  CA  SER A 202      32.981 -14.581   3.629  1.00 85.75           C
ATOM    980  C   SER A 202      31.685 -14.126   2.958  1.00 85.75           C
ATOM    981  CB  SER A 202      34.196 -14.076   2.845  1.00 85.75           C
ATOM    982  O   SER A 202      31.139 -14.823   2.102  1.00 85.75           O
ATOM    983  OG  SER A 202      34.216 -14.584   1.527  1.00 85.75           O
ATOM    984  N   THR A 203      31.216 -12.932   3.313  1.00 87.94           N
ATOM    985  CA  THR A 203      30.140 -12.250   2.588  1.00 87.94           C
ATOM    986  C   THR A 203      30.703 -11.633   1.309  1.00 87.94           C
ATOM    987  CB  THR A 203      29.479 -11.169   3.454  1.00 87.94           C
ATOM    988  O   THR A 203      31.709 -10.925   1.349  1.00 87.94           O
ATOM    989  CG2 THR A 203      28.226 -10.580   2.810  1.00 87.94           C
ATOM    990  OG1 THR A 203      29.091 -11.715   4.693  1.00 87.94           O
ATOM    991  N   GLN A 204      30.050 -11.907   0.187  1.00 87.56           N
ATOM    992  CA  GLN A 204      30.337 -11.368  -1.139  1.00 87.56           C
ATOM    993  C   GLN A 204      29.153 -10.523  -1.613  1.00 87.56           C
ATOM    994  CB  GLN A 204      30.599 -12.526  -2.116  1.00 87.56           C
ATOM    995  O   GLN A 204      28.029 -10.739  -1.161  1.00 87.56           O
ATOM    996  CG  GLN A 204      31.795 -13.407  -1.725  1.00 87.56           C
ATOM    997  CD  GLN A 204      33.121 -12.651  -1.717  1.00 87.56           C
ATOM    998  NE2 GLN A 204      33.994 -12.893  -0.768  1.00 87.56           N
ATOM    999  OE1 GLN A 204      33.431 -11.849  -2.581  1.00 87.56           O
ATOM   1000  N   THR A 205      29.412  -9.592  -2.527  1.00 88.44           N
ATOM   1001  CA  THR A 205      28.403  -8.769  -3.206  1.00 88.44           C
ATOM   1002  C   THR A 205      28.590  -8.884  -4.712  1.00 88.44           C
ATOM   1003  CB  THR A 205      28.474  -7.291  -2.790  1.00 88.44           C
ATOM   1004  O   THR A 205      29.725  -9.023  -5.178  1.00 88.44           O
ATOM   1005  CG2 THR A 205      28.141  -7.099  -1.311  1.00 88.44           C
ATOM   1006  OG1 THR A 205      29.779  -6.788  -3.001  1.00 88.44           O
ATOM   1007  N   ASP A 206      27.501  -8.844  -5.465  1.00 89.12           N
ATOM   1008  CA  ASP A 206      27.500  -8.913  -6.927  1.00 89.12           C
ATOM   1009  C   ASP A 206      26.265  -8.177  -7.465  1.00 89.12           C
ATOM   1010  CB  ASP A 206      27.557 -10.398  -7.338  1.00 89.12           C
ATOM   1011  O   ASP A 206      25.317  -7.946  -6.718  1.00 89.12           O
ATOM   1012  CG  ASP A 206      27.672 -10.680  -8.843  1.00 89.12           C
ATOM   1013  OD1 ASP A 206      28.286  -9.866  -9.558  1.00 89.12           O
ATOM   1014  OD2 ASP A 206      27.231 -11.783  -9.274  1.00 89.12           O
ATOM   1015  N   THR A 207      26.288  -7.838  -8.752  1.00 90.56           N
ATOM   1016  CA  THR A 207      25.193  -7.139  -9.437  1.00 90.56           C
ATOM   1017  C   THR A 207      24.669  -8.010 -10.572  1.00 90.56           C
ATOM   1018  CB  THR A 207      25.618  -5.749  -9.937  1.00 90.56           C
ATOM   1019  O   THR A 207      25.438  -8.712 -11.247  1.00 90.56           O
ATOM   1020  CG2 THR A 207      24.459  -4.938 -10.508  1.00 90.56           C
ATOM   1021  OG1 THR A 207      26.143  -4.993  -8.867  1.00 90.56           O
ATOM   1022  N   ARG A 208      23.351  -8.031 -10.761  1.00 90.81           N
ATOM   1023  CA  ARG A 208      22.696  -8.730 -11.870  1.00 90.81           C
ATOM   1024  C   ARG A 208      21.757  -7.794 -12.587  1.00 90.81           C
ATOM   1025  CB  ARG A 208      21.896  -9.945 -11.367  1.00 90.81           C
ATOM   1026  O   ARG A 208      20.975  -7.131 -11.929  1.00 90.81           O
ATOM   1027  CG  ARG A 208      22.803 -11.078 -10.900  1.00 90.81           C
ATOM   1028  CD  ARG A 208      23.526 -11.770 -12.049  1.00 90.81           C
ATOM   1029  NE  ARG A 208      24.677 -12.522 -11.529  1.00 90.81           N
ATOM   1030  NH1 ARG A 208      25.750 -12.780 -13.528  1.00 90.81           N
ATOM   1031  NH2 ARG A 208      26.819 -13.224 -11.607  1.00 90.81           N
ATOM   1032  CZ  ARG A 208      25.738 -12.854 -12.225  1.00 90.81           C
ATOM   1033  N   ASP A 209      21.772  -7.900 -13.911  1.00 92.69           N
ATOM   1034  CA  ASP A 209      20.907  -7.107 -14.772  1.00 92.69           C
ATOM   1035  C   ASP A 209      20.057  -8.023 -15.658  1.00 92.69           C
ATOM   1036  CB  ASP A 209      21.717  -6.102 -15.610  1.00 92.69           C
ATOM   1037  O   ASP A 209      20.471  -9.140 -16.025  1.00 92.69           O
ATOM   1038  CG  ASP A 209      22.817  -5.389 -14.815  1.00 92.69           C
ATOM   1039  OD1 ASP A 209      22.591  -5.106 -13.625  1.00 92.69           O
ATOM   1040  OD2 ASP A 209      23.944  -5.302 -15.359  1.00 92.69           O
ATOM   1041  N   LEU A 210      18.868  -7.545 -16.011  1.00 94.00           N
ATOM   1042  CA  LEU A 210      17.955  -8.180 -16.949  1.00 94.00           C
ATOM   1043  C   LEU A 210      17.279  -7.124 -17.815  1.00 94.00           C
ATOM   1044  CB  LEU A 210      16.918  -8.988 -16.155  1.00 94.00           C
ATOM   1045  O   LEU A 210      16.446  -6.372 -17.322  1.00 94.00           O
ATOM   1046  CG  LEU A 210      15.839  -9.684 -17.003  1.00 94.00           C
ATOM   1047  CD1 LEU A 210      16.462 -10.739 -17.925  1.00 94.00           C
ATOM   1048  CD2 LEU A 210      14.866 -10.381 -16.056  1.00 94.00           C
ATOM   1049  N   ASP A 211      17.592  -7.129 -19.107  1.00 95.00           N
ATOM   1050  CA  ASP A 211      16.828  -6.380 -20.104  1.00 95.00           C
ATOM   1051  C   ASP A 211      15.375  -6.882 -20.126  1.00 95.00           C
ATOM   1052  CB  ASP A 211      17.488  -6.529 -21.483  1.00 95.00           C
ATOM   1053  O   ASP A 211      15.135  -8.099 -20.113  1.00 95.00           O
ATOM   1054  CG  ASP A 211      18.926  -5.994 -21.536  1.00 95.00           C
ATOM   1055  OD1 ASP A 211      19.207  -4.959 -20.897  1.00 95.00           O
ATOM   1056  OD2 ASP A 211      19.772  -6.668 -22.176  1.00 95.00           O
ATOM   1057  N   LEU A 212      14.416  -5.952 -20.120  1.00 94.62           N
ATOM   1058  CA  LEU A 212      12.995  -6.287 -20.173  1.00 94.62           C
ATOM   1059  C   LEU A 212      12.555  -6.556 -21.615  1.00 94.62           C
ATOM   1060  CB  LEU A 212      12.118  -5.201 -19.525  1.00 94.62           C
ATOM   1061  O   LEU A 212      12.854  -5.779 -22.516  1.00 94.62           O
ATOM   1062  CG  LEU A 212      11.887  -5.375 -18.014  1.00 94.62           C
ATOM   1063  CD1 LEU A 212      13.144  -5.131 -17.185  1.00 94.62           C
ATOM   1064  CD2 LEU A 212      10.813  -4.388 -17.558  1.00 94.62           C
ATOM   1065  N   ASP A 213      11.789  -7.627 -21.798  1.00 92.25           N
ATOM   1066  CA  ASP A 213      11.254  -8.095 -23.077  1.00 92.25           C
ATOM   1067  C   ASP A 213       9.728  -8.269 -22.989  1.00 92.25           C
ATOM   1068  CB  ASP A 213      11.968  -9.409 -23.432  1.00 92.25           C
ATOM   1069  O   ASP A 213       9.212  -8.805 -22.004  1.00 92.25           O
ATOM   1070  CG  ASP A 213      11.482 -10.053 -24.731  1.00 92.25           C
ATOM   1071  OD1 ASP A 213      10.898  -9.334 -25.566  1.00 92.25           O
ATOM   1072  OD2 ASP A 213      11.683 -11.285 -24.854  1.00 92.25           O
ATOM   1073  N   LEU A 214       8.994  -7.838 -24.019  1.00 91.69           N
ATOM   1074  CA  LEU A 214       7.527  -7.880 -24.045  1.00 91.69           C
ATOM   1075  C   LEU A 214       6.974  -9.301 -23.899  1.00 91.69           C
ATOM   1076  CB  LEU A 214       7.016  -7.264 -25.356  1.00 91.69           C
ATOM   1077  O   LEU A 214       5.963  -9.501 -23.223  1.00 91.69           O
ATOM   1078  CG  LEU A 214       7.114  -5.734 -25.418  1.00 91.69           C
ATOM   1079  CD1 LEU A 214       6.632  -5.260 -26.782  1.00 91.69           C
ATOM   1080  CD2 LEU A 214       6.232  -5.061 -24.363  1.00 91.69           C
ATOM   1081  N   ASP A 215       7.664 -10.293 -24.463  1.00 93.31           N
ATOM   1082  CA  ASP A 215       7.251 -11.702 -24.418  1.00 93.31           C
ATOM   1083  C   ASP A 215       7.370 -12.329 -23.013  1.00 93.31           C
ATOM   1084  CB  ASP A 215       8.083 -12.504 -25.439  1.00 93.31           C
ATOM   1085  O   ASP A 215       6.886 -13.441 -22.778  1.00 93.31           O
ATOM   1086  CG  ASP A 215       7.610 -12.410 -26.900  1.00 93.31           C
ATOM   1087  OD1 ASP A 215       6.456 -11.987 -27.143  1.00 93.31           O
ATOM   1088  OD2 ASP A 215       8.334 -12.949 -27.775  1.00 93.31           O
ATOM   1089  N   SER A 216       8.021 -11.636 -22.073  1.00 93.94           N
ATOM   1090  CA  SER A 216       8.273 -12.119 -20.711  1.00 93.94           C
ATOM   1091  C   SER A 216       7.253 -11.626 -19.677  1.00 93.94           C
ATOM   1092  CB  SER A 216       9.694 -11.738 -20.306  1.00 93.94           C
ATOM   1093  O   SER A 216       7.283 -12.090 -18.532  1.00 93.94           O
ATOM   1094  OG  SER A 216      10.641 -12.424 -21.107  1.00 93.94           O
ATOM   1095  N   PHE A 217       6.338 -10.733 -20.065  1.00 94.12           N
ATOM   1096  CA  PHE A 217       5.209 -10.322 -19.229  1.00 94.12           C
ATOM   1097  C   PHE A 217       4.119 -11.397 -19.213  1.00 94.12           C
ATOM   1098  CB  PHE A 217       4.628  -8.988 -19.709  1.00 94.12           C
ATOM   1099  O   PHE A 217       3.802 -12.012 -20.233  1.00 94.12           O
ATOM   1100  CG  PHE A 217       5.512  -7.792 -19.431  1.00 94.12           C
ATOM   1101  CD1 PHE A 217       5.300  -7.002 -18.286  1.00 94.12           C
ATOM   1102  CD2 PHE A 217       6.548  -7.463 -20.322  1.00 94.12           C
ATOM   1103  CE1 PHE A 217       6.102  -5.869 -18.061  1.00 94.12           C
ATOM   1104  CE2 PHE A 217       7.356  -6.339 -20.090  1.00 94.12           C
ATOM   1105  CZ  PHE A 217       7.124  -5.534 -18.963  1.00 94.12           C
ATOM   1106  N   TYR A 218       3.508 -11.614 -18.053  1.00 93.44           N
ATOM   1107  CA  TYR A 218       2.402 -12.555 -17.901  1.00 93.44           C
ATOM   1108  C   TYR A 218       1.475 -12.129 -16.765  1.00 93.44           C
ATOM   1109  CB  TYR A 218       2.943 -13.979 -17.687  1.00 93.44           C
ATOM   1110  O   TYR A 218       1.884 -11.411 -15.858  1.00 93.44           O
ATOM   1111  CG  TYR A 218       3.649 -14.213 -16.364  1.00 93.44           C
ATOM   1112  CD1 TYR A 218       4.969 -13.761 -16.168  1.00 93.44           C
ATOM   1113  CD2 TYR A 218       2.977 -14.880 -15.321  1.00 93.44           C
ATOM   1114  CE1 TYR A 218       5.592 -13.943 -14.919  1.00 93.44           C
ATOM   1115  CE2 TYR A 218       3.620 -15.095 -14.089  1.00 93.44           C
ATOM   1116  OH  TYR A 218       5.511 -14.740 -12.659  1.00 93.44           O
ATOM   1117  CZ  TYR A 218       4.918 -14.596 -13.872  1.00 93.44           C
ATOM   1118  N   THR A 219       0.223 -12.585 -16.800  1.00 92.00           N
ATOM   1119  CA  THR A 219      -0.693 -12.404 -15.671  1.00 92.00           C
ATOM   1120  C   THR A 219      -0.741 -13.647 -14.797  1.00 92.00           C
ATOM   1121  CB  THR A 219      -2.100 -11.950 -16.073  1.00 92.00           C
ATOM   1122  O   THR A 219      -0.575 -14.778 -15.273  1.00 92.00           O
ATOM   1123  CG2 THR A 219      -2.077 -10.649 -16.873  1.00 92.00           C
ATOM   1124  OG1 THR A 219      -2.809 -12.909 -16.826  1.00 92.00           O
ATOM   1125  N   ARG A 220      -0.965 -13.444 -13.500  1.00 91.94           N
ATOM   1126  CA  ARG A 220      -1.206 -14.524 -12.542  1.00 91.94           C
ATOM   1127  C   ARG A 220      -2.180 -14.093 -11.454  1.00 91.94           C
ATOM   1128  CB  ARG A 220       0.123 -15.034 -11.961  1.00 91.94           C
ATOM   1129  O   ARG A 220      -2.371 -12.905 -11.212  1.00 91.94           O
ATOM   1130  CG  ARG A 220       0.854 -13.981 -11.120  1.00 91.94           C
ATOM   1131  CD  ARG A 220       2.132 -14.572 -10.535  1.00 91.94           C
ATOM   1132  NE  ARG A 220       2.861 -13.581  -9.749  1.00 91.94           N
ATOM   1133  NH1 ARG A 220       1.903 -13.945  -7.681  1.00 91.94           N
ATOM   1134  NH2 ARG A 220       3.724 -12.631  -7.952  1.00 91.94           N
ATOM   1135  CZ  ARG A 220       2.802 -13.389  -8.453  1.00 91.94           C
ATOM   1136  N   ASP A 221      -2.755 -15.086 -10.793  1.00 91.38           N
ATOM   1137  CA  ASP A 221      -3.621 -14.889  -9.637  1.00 91.38           C
ATOM   1138  C   ASP A 221      -2.780 -14.557  -8.393  1.00 91.38           C
ATOM   1139  CB  ASP A 221      -4.467 -16.157  -9.416  1.00 91.38           C
ATOM   1140  O   ASP A 221      -1.718 -15.144  -8.178  1.00 91.38           O
ATOM   1141  CG  ASP A 221      -5.505 -16.441 -10.515  1.00 91.38           C
ATOM   1142  OD1 ASP A 221      -5.856 -15.519 -11.281  1.00 91.38           O
ATOM   1143  OD2 ASP A 221      -5.952 -17.612 -10.594  1.00 91.38           O
ATOM   1144  N   PHE A 222      -3.282 -13.642  -7.570  1.00 87.75           N
ATOM   1145  CA  PHE A 222      -2.771 -13.281  -6.252  1.00 87.75           C
ATOM   1146  C   PHE A 222      -3.911 -13.409  -5.237  1.00 87.75           C
ATOM   1147  CB  PHE A 222      -2.215 -11.851  -6.298  1.00 87.75           C
ATOM   1148  O   PHE A 222      -5.004 -12.889  -5.462  1.00 87.75           O
ATOM   1149  CG  PHE A 222      -1.635 -11.391  -4.978  1.00 87.75           C
ATOM   1150  CD1 PHE A 222      -2.487 -10.965  -3.941  1.00 87.75           C
ATOM   1151  CD2 PHE A 222      -0.248 -11.462  -4.759  1.00 87.75           C
ATOM   1152  CE1 PHE A 222      -1.958 -10.672  -2.675  1.00 87.75           C
ATOM   1153  CE2 PHE A 222       0.278 -11.148  -3.494  1.00 87.75           C
ATOM   1154  CZ  PHE A 222      -0.583 -10.776  -2.449  1.00 87.75           C
ATOM   1155  N   THR A 223      -3.675 -14.103  -4.122  1.00 91.69           N
ATOM   1156  CA  THR A 223      -4.686 -14.278  -3.064  1.00 91.69           C
ATOM   1157  C   THR A 223      -4.490 -13.226  -1.976  1.00 91.69           C
ATOM   1158  CB  THR A 223      -4.635 -15.695  -2.476  1.00 91.69           C
ATOM   1159  O   THR A 223      -3.438 -13.195  -1.345  1.00 91.69           O
ATOM   1160  CG2 THR A 223      -5.773 -15.966  -1.495  1.00 91.69           C
ATOM   1161  OG1 THR A 223      -4.758 -16.645  -3.516  1.00 91.69           O
ATOM   1162  N   LEU A 224      -5.500 -12.382  -1.760  1.00 86.62           N
ATOM   1163  CA  LEU A 224      -5.528 -11.373  -0.700  1.00 86.62           C
ATOM   1164  C   LEU A 224      -5.704 -12.018   0.685  1.00 86.62           C
ATOM   1165  CB  LEU A 224      -6.650 -10.349  -0.980  1.00 86.62           C
ATOM   1166  O   LEU A 224      -6.094 -13.186   0.785  1.00 86.62           O
ATOM   1167  CG  LEU A 224      -6.565  -9.596  -2.323  1.00 86.62           C
ATOM   1168  CD1 LEU A 224      -7.706  -8.587  -2.453  1.00 86.62           C
ATOM   1169  CD2 LEU A 224      -5.286  -8.778  -2.465  1.00 86.62           C
ATOM   1170  N   TYR A 225      -5.471 -11.263   1.764  1.00 87.81           N
ATOM   1171  CA  TYR A 225      -5.571 -11.787   3.137  1.00 87.81           C
ATOM   1172  C   TYR A 225      -6.930 -12.417   3.474  1.00 87.81           C
ATOM   1173  CB  TYR A 225      -5.264 -10.695   4.166  1.00 87.81           C
ATOM   1174  O   TYR A 225      -6.968 -13.460   4.120  1.00 87.81           O
ATOM   1175  CG  TYR A 225      -3.905 -10.054   4.027  1.00 87.81           C
ATOM   1176  CD1 TYR A 225      -2.741 -10.842   4.095  1.00 87.81           C
ATOM   1177  CD2 TYR A 225      -3.808  -8.662   3.861  1.00 87.81           C
ATOM   1178  CE1 TYR A 225      -1.478 -10.231   3.998  1.00 87.81           C
ATOM   1179  CE2 TYR A 225      -2.549  -8.049   3.765  1.00 87.81           C
ATOM   1180  OH  TYR A 225      -0.189  -8.211   3.710  1.00 87.81           O
ATOM   1181  CZ  TYR A 225      -1.384  -8.830   3.834  1.00 87.81           C
ATOM   1182  N   ASN A 226      -8.031 -11.850   2.980  1.00 82.50           N
ATOM   1183  CA  ASN A 226      -9.388 -12.369   3.164  1.00 82.50           C
ATOM   1184  C   ASN A 226      -9.721 -13.569   2.253  1.00 82.50           C
ATOM   1185  CB  ASN A 226     -10.388 -11.217   3.014  1.00 82.50           C
ATOM   1186  O   ASN A 226     -10.861 -14.031   2.188  1.00 82.50           O
ATOM   1187  CG  ASN A 226     -10.550 -10.669   1.608  1.00 82.50           C
ATOM   1188  ND2 ASN A 226     -11.433  -9.714   1.468  1.00 82.50           N
ATOM   1189  OD1 ASN A 226      -9.927 -11.087   0.634  1.00 82.50           O
ATOM   1190  N   GLY A 227      -8.738 -14.074   1.503  1.00 87.94           N
ATOM   1191  CA  GLY A 227      -8.875 -15.219   0.608  1.00 87.94           C
ATOM   1192  C   GLY A 227      -9.513 -14.904  -0.745  1.00 87.94           C
ATOM   1193  O   GLY A 227      -9.657 -15.813  -1.569  1.00 87.94           O
ATOM   1194  N   SER A 228      -9.898 -13.651  -1.008  1.00 84.38           N
ATOM   1195  CA  SER A 228     -10.299 -13.234  -2.353  1.00 84.38           C
ATOM   1196  C   SER A 228      -9.093 -13.199  -3.299  1.00 84.38           C
ATOM   1197  CB  SER A 228     -11.076 -11.917  -2.322  1.00 84.38           C
ATOM   1198  O   SER A 228      -7.946 -13.146  -2.866  1.00 84.38           O
ATOM   1199  OG  SER A 228     -10.258 -10.836  -1.973  1.00 84.38           O
ATOM   1200  N   VAL A 229      -9.339 -13.294  -4.607  1.00 89.56           N
ATOM   1201  CA  VAL A 229      -8.279 -13.434  -5.618  1.00 89.56           C
ATOM   1202  C   VAL A 229      -8.335 -12.277  -6.603  1.00 89.56           C
ATOM   1203  CB  VAL A 229      -8.355 -14.792  -6.340  1.00 89.56           C
ATOM   1204  O   VAL A 229      -9.415 -11.919  -7.079  1.00 89.56           O
ATOM   1205  CG1 VAL A 229      -7.267 -14.941  -7.410  1.00 89.56           C
ATOM   1206  CG2 VAL A 229      -8.189 -15.954  -5.349  1.00 89.56           C
ATOM   1207  N   VAL A 230      -7.167 -11.725  -6.925  1.00 83.12           N
ATOM   1208  CA  VAL A 230      -6.986 -10.613  -7.863  1.00 83.12           C
ATOM   1209  C   VAL A 230      -5.894 -10.937  -8.875  1.00 83.12           C
ATOM   1210  CB  VAL A 230      -6.729  -9.288  -7.121  1.00 83.12           C
ATOM   1211  O   VAL A 230      -4.983 -11.704  -8.586  1.00 83.12           O
ATOM   1212  CG1 VAL A 230      -7.915  -9.035  -6.178  1.00 83.12           C
ATOM   1213  CG2 VAL A 230      -5.417  -9.256  -6.327  1.00 83.12           C
ATOM   1214  N   GLU A 231      -5.998 -10.386 -10.082  1.00 88.50           N
ATOM   1215  CA  GLU A 231      -5.000 -10.602 -11.134  1.00 88.50           C
ATOM   1216  C   GLU A 231      -3.869  -9.570 -11.013  1.00 88.50           C
ATOM   1217  CB  GLU A 231      -5.679 -10.590 -12.517  1.00 88.50           C
ATOM   1218  O   GLU A 231      -4.116  -8.370 -10.845  1.00 88.50           O
ATOM   1219  CG  GLU A 231      -4.724 -11.009 -13.647  1.00 88.50           C
ATOM   1220  CD  GLU A 231      -5.418 -11.111 -15.020  1.00 88.50           C
ATOM   1221  OE1 GLU A 231      -5.967 -10.090 -15.492  1.00 88.50           O
ATOM   1222  OE2 GLU A 231      -5.367 -12.204 -15.638  1.00 88.50           O
ATOM   1223  N   VAL A 232      -2.626 -10.038 -11.123  1.00 89.12           N
ATOM   1224  CA  VAL A 232      -1.427  -9.194 -11.173  1.00 89.12           C
ATOM   1225  C   VAL A 232      -0.718  -9.350 -12.509  1.00 89.12           C
ATOM   1226  CB  VAL A 232      -0.477  -9.422  -9.981  1.00 89.12           C
ATOM   1227  O   VAL A 232      -0.699 -10.445 -13.080  1.00 89.12           O
ATOM   1228  CG1 VAL A 232      -1.235  -9.251  -8.664  1.00 89.12           C
ATOM   1229  CG2 VAL A 232       0.198 -10.793  -9.956  1.00 89.12           C
ATOM   1230  N   LEU A 233      -0.144  -8.254 -13.004  1.00 88.88           N
ATOM   1231  CA  LEU A 233       0.725  -8.251 -14.176  1.00 88.88           C
ATOM   1232  C   LEU A 233       2.175  -8.348 -13.706  1.00 88.88           C
ATOM   1233  CB  LEU A 233       0.464  -6.988 -15.009  1.00 88.88           C
ATOM   1234  O   LEU A 233       2.694  -7.428 -13.085  1.00 88.88           O
ATOM   1235  CG  LEU A 233       1.347  -6.907 -16.268  1.00 88.88           C
ATOM   1236  CD1 LEU A 233       1.050  -8.024 -17.273  1.00 88.88           C
ATOM   1237  CD2 LEU A 233       1.091  -5.578 -16.964  1.00 88.88           C
ATOM   1238  N   ASP A 234       2.817  -9.467 -14.010  1.00 90.94           N
ATOM   1239  CA  ASP A 234       4.152  -9.806 -13.532  1.00 90.94           C
ATOM   1240  C   ASP A 234       5.107 -10.043 -14.716  1.00 90.94           C
ATOM   1241  CB  ASP A 234       4.028 -11.015 -12.580  1.00 90.94           C
ATOM   1242  O   ASP A 234       4.725  -9.997 -15.891  1.00 90.94           O
ATOM   1243  CG  ASP A 234       5.126 -11.109 -11.509  1.00 90.94           C
ATOM   1244  OD1 ASP A 234       6.192 -10.482 -11.684  1.00 90.94           O
ATOM   1245  OD2 ASP A 234       4.893 -11.860 -10.526  1.00 90.94           O
ATOM   1246  N   TYR A 235       6.372 -10.300 -14.406  1.00 92.06           N
ATOM   1247  CA  TYR A 235       7.438 -10.526 -15.368  1.00 92.06           C
ATOM   1248  C   TYR A 235       8.264 -11.751 -14.986  1.00 92.06           C
ATOM   1249  CB  TYR A 235       8.287  -9.265 -15.448  1.00 92.06           C
ATOM   1250  O   TYR A 235       8.478 -12.047 -13.810  1.00 92.06           O
ATOM   1251  CG  TYR A 235       9.337  -9.299 -16.529  1.00 92.06           C
ATOM   1252  CD1 TYR A 235      10.554  -9.971 -16.323  1.00 92.06           C
ATOM   1253  CD2 TYR A 235       9.072  -8.681 -17.762  1.00 92.06           C
ATOM   1254  CE1 TYR A 235      11.497 -10.048 -17.361  1.00 92.06           C
ATOM   1255  CE2 TYR A 235      10.029  -8.724 -18.786  1.00 92.06           C
ATOM   1256  OH  TYR A 235      12.137  -9.505 -19.606  1.00 92.06           O
ATOM   1257  CZ  TYR A 235      11.240  -9.417 -18.593  1.00 92.06           C
ATOM   1258  N   SER A 236       8.696 -12.519 -15.989  1.00 87.75           N
ATOM   1259  CA  SER A 236       9.367 -13.801 -15.758  1.00 87.75           C
ATOM   1260  C   SER A 236      10.607 -13.660 -14.865  1.00 87.75           C
ATOM   1261  CB  SER A 236       9.713 -14.472 -17.087  1.00 87.75           C
ATOM   1262  O   SER A 236      11.470 -12.814 -15.106  1.00 87.75           O
ATOM   1263  OG  SER A 236      10.773 -13.808 -17.738  1.00 87.75           O
ATOM   1264  N   GLU A 237      10.711 -14.514 -13.846  1.00 85.06           N
ATOM   1265  CA  GLU A 237      11.832 -14.489 -12.907  1.00 85.06           C
ATOM   1266  C   GLU A 237      13.182 -14.777 -13.584  1.00 85.06           C
ATOM   1267  CB  GLU A 237      11.594 -15.462 -11.738  1.00 85.06           C
ATOM   1268  O   GLU A 237      13.296 -15.530 -14.561  1.00 85.06           O
ATOM   1269  CG  GLU A 237      11.499 -16.934 -12.185  1.00 85.06           C
ATOM   1270  CD  GLU A 237      11.558 -17.922 -11.016  1.00 85.06           C
ATOM   1271  OE1 GLU A 237      12.433 -18.829 -11.075  1.00 85.06           O
ATOM   1272  OE2 GLU A 237      10.741 -17.790 -10.086  1.00 85.06           O
ATOM   1273  N   LYS A 238      14.256 -14.243 -12.998  1.00 86.25           N
ATOM   1274  CA  LYS A 238      15.626 -14.563 -13.392  1.00 86.25           C
ATOM   1275  C   LYS A 238      16.245 -15.551 -12.418  1.00 86.25           C
ATOM   1276  CB  LYS A 238      16.432 -13.265 -13.504  1.00 86.25           C
ATOM   1277  O   LYS A 238      16.736 -15.173 -11.359  1.00 86.25           O
ATOM   1278  CG  LYS A 238      17.831 -13.450 -14.108  1.00 86.25           C
ATOM   1279  CD  LYS A 238      17.735 -13.915 -15.564  1.00 86.25           C
ATOM   1280  CE  LYS A 238      19.066 -13.715 -16.286  1.00 86.25           C
ATOM   1281  NZ  LYS A 238      18.834 -13.603 -17.745  1.00 86.25           N
ATOM   1282  N   SER A 239      16.329 -16.822 -12.801  1.00 85.38           N
ATOM   1283  CA  SER A 239      17.046 -17.816 -11.994  1.00 85.38           C
ATOM   1284  C   SER A 239      18.540 -17.881 -12.365  1.00 85.38           C
ATOM   1285  CB  SER A 239      16.381 -19.200 -12.030  1.00 85.38           C
ATOM   1286  O   SER A 239      18.921 -18.062 -13.526  1.00 85.38           O
ATOM   1287  OG  SER A 239      15.022 -19.190 -12.427  1.00 85.38           O
ATOM   1288  N   VAL A 240      19.415 -17.804 -11.361  1.00 81.62           N
ATOM   1289  CA  VAL A 240      20.866 -18.002 -11.482  1.00 81.62           C
ATOM   1290  C   VAL A 240      21.263 -19.284 -10.753  1.00 81.62           C
ATOM   1291  CB  VAL A 240      21.660 -16.775 -10.993  1.00 81.62           C
ATOM   1292  O   VAL A 240      21.112 -19.426  -9.539  1.00 81.62           O
ATOM   1293  CG1 VAL A 240      23.176 -16.992 -11.132  1.00 81.62           C
ATOM   1294  CG2 VAL A 240      21.299 -15.528 -11.810  1.00 81.62           C
ATOM   1295  N   GLY A 241      21.786 -20.249 -11.511  1.00 78.94           N
ATOM   1296  CA  GLY A 241      22.253 -21.521 -10.964  1.00 78.94           C
ATOM   1297  C   GLY A 241      23.481 -21.371 -10.058  1.00 78.94           C
ATOM   1298  O   GLY A 241      24.270 -20.436 -10.192  1.00 78.94           O
ATOM   1299  N   SER A 242      23.678 -22.342  -9.164  1.00 75.31           N
ATOM   1300  CA  SER A 242      24.868 -22.394  -8.309  1.00 75.31           C
ATOM   1301  C   SER A 242      26.148 -22.517  -9.145  1.00 75.31           C
ATOM   1302  CB  SER A 242      24.761 -23.557  -7.320  1.00 75.31           C
ATOM   1303  O   SER A 242      26.256 -23.372 -10.028  1.00 75.31           O
ATOM   1304  OG  SER A 242      25.849 -23.562  -6.415  1.00 75.31           O
ATOM   1305  N   VAL A 243      27.141 -21.680  -8.839  1.00 70.25           N
ATOM   1306  CA  VAL A 243      28.493 -21.722  -9.419  1.00 70.25           C
ATOM   1307  C   VAL A 243      29.530 -22.044  -8.337  1.00 70.25           C
ATOM   1308  CB  VAL A 243      28.841 -20.420 -10.173  1.00 70.25           C
ATOM   1309  O   VAL A 243      29.263 -21.827  -7.152  1.00 70.25           O
ATOM   1310  CG1 VAL A 243      27.939 -20.238 -11.397  1.00 70.25           C
ATOM   1311  CG2 VAL A 243      28.770 -19.170  -9.291  1.00 70.25           C
ATOM   1312  N   PRO A 244      30.729 -22.554  -8.694  1.00 66.31           N
ATOM   1313  CA  PRO A 244      31.787 -22.800  -7.717  1.00 66.31           C
ATOM   1314  C   PRO A 244      32.061 -21.552  -6.864  1.00 66.31           C
ATOM   1315  CB  PRO A 244      33.012 -23.233  -8.533  1.00 66.31           C
ATOM   1316  O   PRO A 244      32.316 -20.481  -7.407  1.00 66.31           O
ATOM   1317  CG  PRO A 244      32.396 -23.828  -9.799  1.00 66.31           C
ATOM   1318  CD  PRO A 244      31.168 -22.950 -10.025  1.00 66.31           C
ATOM   1319  N   ASN A 245      32.028 -21.723  -5.537  1.00 68.81           N
ATOM   1320  CA  ASN A 245      32.178 -20.689  -4.499  1.00 68.81           C
ATOM   1321  C   ASN A 245      30.937 -19.821  -4.196  1.00 68.81           C
ATOM   1322  CB  ASN A 245      33.452 -19.847  -4.714  1.00 68.81           C
ATOM   1323  O   ASN A 245      31.048 -18.906  -3.384  1.00 68.81           O
ATOM   1324  CG  ASN A 245      34.692 -20.665  -5.024  1.00 68.81           C
ATOM   1325  ND2 ASN A 245      35.539 -20.173  -5.896  1.00 68.81           N
ATOM   1326  OD1 ASN A 245      34.920 -21.748  -4.505  1.00 68.81           O
ATOM   1327  N   ASN A 246      29.760 -20.122  -4.755  1.00 67.12           N
ATOM   1328  CA  ASN A 246      28.499 -19.454  -4.406  1.00 67.12           C
ATOM   1329  C   ASN A 246      27.541 -20.407  -3.670  1.00 67.12           C
ATOM   1330  CB  ASN A 246      27.885 -18.863  -5.684  1.00 67.12           C
ATOM   1331  O   ASN A 246      27.434 -21.582  -4.030  1.00 67.12           O
ATOM   1332  CG  ASN A 246      26.913 -17.733  -5.401  1.00 67.12           C
ATOM   1333  ND2 ASN A 246      26.807 -16.806  -6.322  1.00 67.12           N
ATOM   1334  OD1 ASN A 246      26.303 -17.632  -4.350  1.00 67.12           O
ATOM   1335  N   HIS A 247      26.863 -19.923  -2.627  1.00 69.06           N
ATOM   1336  CA  HIS A 247      25.785 -20.668  -1.980  1.00 69.06           C
ATOM   1337  C   HIS A 247      24.559 -20.719  -2.896  1.00 69.06           C
ATOM   1338  CB  HIS A 247      25.450 -20.072  -0.594  1.00 69.06           C
ATOM   1339  O   HIS A 247      24.115 -19.683  -3.368  1.00 69.06           O
ATOM   1340  CG  HIS A 247      25.997 -20.841   0.585  1.00 69.06           C
ATOM   1341  CD2 HIS A 247      27.230 -20.720   1.172  1.00 69.06           C
ATOM   1342  ND1 HIS A 247      25.303 -21.788   1.306  1.00 69.06           N
ATOM   1343  CE1 HIS A 247      26.102 -22.226   2.295  1.00 69.06           C
ATOM   1344  NE2 HIS A 247      27.294 -21.617   2.244  1.00 69.06           N
ATOM   1345  N   GLY A 248      24.017 -21.925  -3.106  1.00 75.81           N
ATOM   1346  CA  GLY A 248      22.676 -22.143  -3.658  1.00 75.81           C
ATOM   1347  C   GLY A 248      22.434 -21.640  -5.084  1.00 75.81           C
ATOM   1348  O   GLY A 248      23.326 -21.127  -5.759  1.00 75.81           O
ATOM   1349  N   SER A 249      21.210 -21.860  -5.555  1.00 83.50           N
ATOM   1350  CA  SER A 249      20.617 -21.080  -6.641  1.00 83.50           C
ATOM   1351  C   SER A 249      20.092 -19.754  -6.091  1.00 83.50           C
ATOM   1352  CB  SER A 249      19.480 -21.865  -7.309  1.00 83.50           C
ATOM   1353  O   SER A 249      19.817 -19.638  -4.895  1.00 83.50           O
ATOM   1354  OG  SER A 249      18.617 -22.433  -6.340  1.00 83.50           O
ATOM   1355  N   LYS A 250      19.957 -18.771  -6.974  1.00 85.81           N
ATOM   1356  CA  LYS A 250      19.359 -17.464  -6.694  1.00 85.81           C
ATOM   1357  C   LYS A 250      18.227 -17.241  -7.677  1.00 85.81           C
ATOM   1358  CB  LYS A 250      20.395 -16.347  -6.838  1.00 85.81           C
ATOM   1359  O   LYS A 250      18.329 -17.707  -8.814  1.00 85.81           O
ATOM   1360  CG  LYS A 250      21.635 -16.593  -5.976  1.00 85.81           C
ATOM   1361  CD  LYS A 250      22.722 -15.593  -6.357  1.00 85.81           C
ATOM   1362  CE  LYS A 250      24.012 -15.964  -5.643  1.00 85.81           C
ATOM   1363  NZ  LYS A 250      23.919 -15.814  -4.174  1.00 85.81           N
ATOM   1364  N   VAL A 251      17.191 -16.548  -7.249  1.00 86.56           N
ATOM   1365  CA  VAL A 251      16.072 -16.151  -8.100  1.00 86.56           C
ATOM   1366  C   VAL A 251      15.850 -14.666  -7.877  1.00 86.56           C
ATOM   1367  CB  VAL A 251      14.812 -16.978  -7.788  1.00 86.56           C
ATOM   1368  O   VAL A 251      15.914 -14.224  -6.734  1.00 86.56           O
ATOM   1369  CG1 VAL A 251      13.661 -16.573  -8.705  1.00 86.56           C
ATOM   1370  CG2 VAL A 251      15.074 -18.480  -7.998  1.00 86.56           C
ATOM   1371  N   PHE A 252      15.660 -13.916  -8.955  1.00 87.00           N
ATOM   1372  CA  PHE A 252      15.397 -12.483  -8.904  1.00 87.00           C
ATOM   1373  C   PHE A 252      14.051 -12.196  -9.558  1.00 87.00           C
ATOM   1374  CB  PHE A 252      16.525 -11.696  -9.577  1.00 87.00           C
ATOM   1375  O   PHE A 252      13.787 -12.685 -10.664  1.00 87.00           O
ATOM   1376  CG  PHE A 252      17.917 -11.996  -9.059  1.00 87.00           C
ATOM   1377  CD1 PHE A 252      18.430 -11.243  -7.994  1.00 87.00           C
ATOM   1378  CD2 PHE A 252      18.703 -13.015  -9.631  1.00 87.00           C
ATOM   1379  CE1 PHE A 252      19.714 -11.508  -7.492  1.00 87.00           C
ATOM   1380  CE2 PHE A 252      19.983 -13.296  -9.120  1.00 87.00           C
ATOM   1381  CZ  PHE A 252      20.492 -12.536  -8.051  1.00 87.00           C
ATOM   1382  N   TYR A 253      13.221 -11.421  -8.872  1.00 88.19           N
ATOM   1383  CA  TYR A 253      11.904 -11.010  -9.342  1.00 88.19           C
ATOM   1384  C   TYR A 253      11.956  -9.546  -9.767  1.00 88.19           C
ATOM   1385  CB  TYR A 253      10.857 -11.274  -8.258  1.00 88.19           C
ATOM   1386  O   TYR A 253      12.608  -8.730  -9.118  1.00 88.19           O
ATOM   1387  CG  TYR A 253      10.801 -12.728  -7.824  1.00 88.19           C
ATOM   1388  CD1 TYR A 253      10.012 -13.657  -8.528  1.00 88.19           C
ATOM   1389  CD2 TYR A 253      11.546 -13.148  -6.707  1.00 88.19           C
ATOM   1390  CE1 TYR A 253       9.961 -15.001  -8.104  1.00 88.19           C
ATOM   1391  CE2 TYR A 253      11.450 -14.472  -6.243  1.00 88.19           C
ATOM   1392  OH  TYR A 253      10.501 -16.659  -6.449  1.00 88.19           O
ATOM   1393  CZ  TYR A 253      10.653 -15.402  -6.941  1.00 88.19           C
ATOM   1394  N   VAL A 254      11.313  -9.223 -10.890  1.00 89.25           N
ATOM   1395  CA  VAL A 254      11.307  -7.852 -11.426  1.00 89.25           C
ATOM   1396  C   VAL A 254      10.240  -7.006 -10.742  1.00 89.25           C
ATOM   1397  CB  VAL A 254      11.125  -7.853 -12.951  1.00 89.25           C
ATOM   1398  O   VAL A 254      10.511  -5.856 -10.426  1.00 89.25           O
ATOM   1399  CG1 VAL A 254      11.030  -6.443 -13.544  1.00 89.25           C
ATOM   1400  CG2 VAL A 254      12.288  -8.565 -13.652  1.00 89.25           C
ATOM   1401  N   PHE A 255       9.056  -7.565 -10.478  1.00 89.94           N
ATOM   1402  CA  PHE A 255       7.987  -6.867  -9.768  1.00 89.94           C
ATOM   1403  C   PHE A 255       7.686  -7.580  -8.442  1.00 89.94           C
ATOM   1404  CB  PHE A 255       6.764  -6.717 -10.679  1.00 89.94           C
ATOM   1405  O   PHE A 255       7.354  -8.770  -8.449  1.00 89.94           O
ATOM   1406  CG  PHE A 255       7.084  -5.990 -11.974  1.00 89.94           C
ATOM   1407  CD1 PHE A 255       7.662  -4.705 -11.945  1.00 89.94           C
ATOM   1408  CD2 PHE A 255       6.846  -6.613 -13.212  1.00 89.94           C
ATOM   1409  CE1 PHE A 255       8.001  -4.051 -13.142  1.00 89.94           C
ATOM   1410  CE2 PHE A 255       7.182  -5.955 -14.409  1.00 89.94           C
ATOM   1411  CZ  PHE A 255       7.759  -4.675 -14.377  1.00 89.94           C
ATOM   1412  N   PRO A 256       7.842  -6.898  -7.293  1.00 85.62           N
ATOM   1413  CA  PRO A 256       7.720  -7.522  -5.981  1.00 85.62           C
ATOM   1414  C   PRO A 256       6.253  -7.650  -5.570  1.00 85.62           C
ATOM   1415  CB  PRO A 256       8.521  -6.622  -5.039  1.00 85.62           C
ATOM   1416  O   PRO A 256       5.721  -6.800  -4.865  1.00 85.62           O
ATOM   1417  CG  PRO A 256       8.365  -5.238  -5.659  1.00 85.62           C
ATOM   1418  CD  PRO A 256       8.326  -5.528  -7.153  1.00 85.62           C
ATOM   1419  N   TYR A 257       5.582  -8.716  -6.001  1.00 87.06           N
ATOM   1420  CA  TYR A 257       4.304  -9.126  -5.410  1.00 87.06           C
ATOM   1421  C   TYR A 257       4.546 -10.242  -4.375  1.00 87.06           C
ATOM   1422  CB  TYR A 257       3.336  -9.612  -6.485  1.00 87.06           C
ATOM   1423  O   TYR A 257       5.185 -11.237  -4.728  1.00 87.06           O
ATOM   1424  CG  TYR A 257       2.918  -8.583  -7.506  1.00 87.06           C
ATOM   1425  CD1 TYR A 257       1.914  -7.646  -7.196  1.00 87.06           C
ATOM   1426  CD2 TYR A 257       3.538  -8.573  -8.771  1.00 87.06           C
ATOM   1427  CE1 TYR A 257       1.524  -6.691  -8.157  1.00 87.06           C
ATOM   1428  CE2 TYR A 257       3.175  -7.600  -9.715  1.00 87.06           C
ATOM   1429  OH  TYR A 257       1.869  -5.721 -10.332  1.00 87.06           O
ATOM   1430  CZ  TYR A 257       2.179  -6.658  -9.408  1.00 87.06           C
ATOM   1431  N   PRO A 258       3.971 -10.165  -3.160  1.00 71.19           N
ATOM   1432  CA  PRO A 258       4.373 -10.998  -2.015  1.00 71.19           C
ATOM   1433  C   PRO A 258       4.127 -12.522  -2.132  1.00 71.19           C
ATOM   1434  CB  PRO A 258       3.695 -10.377  -0.782  1.00 71.19           C
ATOM   1435  O   PRO A 258       4.629 -13.300  -1.326  1.00 71.19           O
ATOM   1436  CG  PRO A 258       2.682  -9.367  -1.315  1.00 71.19           C
ATOM   1437  CD  PRO A 258       3.145  -9.050  -2.727  1.00 71.19           C
ATOM   1438  N   ASP A 259       3.401 -12.993  -3.155  1.00 66.31           N
ATOM   1439  CA  ASP A 259       3.071 -14.420  -3.378  1.00 66.31           C
ATOM   1440  C   ASP A 259       4.179 -15.211  -4.117  1.00 66.31           C
ATOM   1441  CB  ASP A 259       1.702 -14.492  -4.070  1.00 66.31           C
ATOM   1442  O   ASP A 259       4.038 -16.378  -4.477  1.00 66.31           O
ATOM   1443  CG  ASP A 259       1.180 -15.907  -4.368  1.00 66.31           C
ATOM   1444  OD1 ASP A 259       1.431 -16.845  -3.579  1.00 66.31           O
ATOM   1445  OD2 ASP A 259       0.481 -16.021  -5.399  1.00 66.31           O
ATOM   1446  N   ASN A 260       5.349 -14.622  -4.340  1.00 52.31           N
ATOM   1447  CA  ASN A 260       6.498 -15.323  -4.915  1.00 52.31           C
ATOM   1448  C   ASN A 260       7.197 -16.255  -3.897  1.00 52.31           C
ATOM   1449  CB  ASN A 260       7.414 -14.309  -5.620  1.00 52.31           C
ATOM   1450  O   ASN A 260       8.412 -16.251  -3.759  1.00 52.31           O
ATOM   1451  CG  ASN A 260       7.948 -13.215  -4.715  1.00 52.31           C
ATOM   1452  ND2 ASN A 260       8.876 -12.428  -5.193  1.00 52.31           N
ATOM   1453  OD1 ASN A 260       7.551 -13.074  -3.574  1.00 52.31           O
ATOM   1454  N   SER A 261       6.452 -17.106  -3.187  1.00 42.53           N
ATOM   1455  CA  SER A 261       6.910 -18.140  -2.232  1.00 42.53           C
ATOM   1456  C   SER A 261       7.835 -17.717  -1.075  1.00 42.53           C
ATOM   1457  CB  SER A 261       7.454 -19.370  -2.974  1.00 42.53           C
ATOM   1458  O   SER A 261       8.012 -18.514  -0.155  1.00 42.53           O
ATOM   1459  OG  SER A 261       8.618 -19.090  -3.728  1.00 42.53           O
ATOM   1460  N   GLU A 262       8.372 -16.497  -1.066  1.00 48.09           N
ATOM   1461  CA  GLU A 262       9.172 -15.920   0.019  1.00 48.09           C
ATOM   1462  C   GLU A 262       8.987 -14.392   0.162  1.00 48.09           C
ATOM   1463  CB  GLU A 262      10.672 -16.299  -0.141  1.00 48.09           C
ATOM   1464  O   GLU A 262       9.595 -13.824   1.057  1.00 48.09           O
ATOM   1465  CG  GLU A 262      10.960 -17.813  -0.059  1.00 48.09           C
ATOM   1466  CD  GLU A 262      12.447 -18.229  -0.023  1.00 48.09           C
ATOM   1467  OE1 GLU A 262      12.713 -19.370   0.439  1.00 48.09           O
ATOM   1468  OE2 GLU A 262      13.336 -17.501  -0.529  1.00 48.09           O
ATOM   1469  N   GLY A 263       8.184 -13.712  -0.671  1.00 50.88           N
ATOM   1470  CA  GLY A 263       7.975 -12.255  -0.585  1.00 50.88           C
ATOM   1471  C   GLY A 263       9.174 -11.397  -1.013  1.00 50.88           C
ATOM   1472  O   GLY A 263       9.062 -10.181  -1.076  1.00 50.88           O
ATOM   1473  N   VAL A 264      10.309 -12.017  -1.345  1.00 61.97           N
ATOM   1474  CA  VAL A 264      11.591 -11.323  -1.533  1.00 61.97           C
ATOM   1475  C   VAL A 264      11.835 -10.990  -3.001  1.00 61.97           C
ATOM   1476  CB  VAL A 264      12.783 -12.143  -0.983  1.00 61.97           C
ATOM   1477  O   VAL A 264      11.620 -11.839  -3.870  1.00 61.97           O
ATOM   1478  CG1 VAL A 264      13.926 -11.235  -0.520  1.00 61.97           C
ATOM   1479  CG2 VAL A 264      12.448 -13.039   0.210  1.00 61.97           C
ATOM   1480  N   ILE A 265      12.407  -9.821  -3.300  1.00 72.62           N
ATOM   1481  CA  ILE A 265      12.943  -9.501  -4.639  1.00 72.62           C
ATOM   1482  C   ILE A 265      14.107 -10.435  -5.018  1.00 72.62           C
ATOM   1483  CB  ILE A 265      13.382  -8.023  -4.667  1.00 72.62           C
ATOM   1484  O   ILE A 265      14.338 -10.729  -6.195  1.00 72.62           O
ATOM   1485  CG1 ILE A 265      12.161  -7.101  -4.544  1.00 72.62           C
ATOM   1486  CG2 ILE A 265      14.093  -7.680  -5.981  1.00 72.62           C
ATOM   1487  CD1 ILE A 265      12.543  -5.692  -4.103  1.00 72.62           C
ATOM   1488  N   CYS A 266      14.815 -10.958  -4.011  1.00 75.38           N
ATOM   1489  CA  CYS A 266      15.923 -11.902  -4.135  1.00 75.38           C
ATOM   1490  C   CYS A 266      15.670 -13.177  -3.314  1.00 75.38           C
ATOM   1491  CB  CYS A 266      17.204 -11.216  -3.641  1.00 75.38           C
ATOM   1492  O   CYS A 266      15.813 -13.174  -2.098  1.00 75.38           O
ATOM   1493  SG  CYS A 266      17.774  -9.933  -4.788  1.00 75.38           S
ATOM   1494  N   GLY A 267      15.386 -14.300  -3.970  1.00 74.69           N
ATOM   1495  CA  GLY A 267      15.148 -15.586  -3.308  1.00 74.69           C
ATOM   1496  C   GLY A 267      16.386 -16.483  -3.162  1.00 74.69           C
ATOM   1497  O   GLY A 267      17.380 -16.396  -3.904  1.00 74.69           O
ATOM   1498  N   GLY A 268      16.293 -17.446  -2.242  1.00 78.94           N
ATOM   1499  CA  GLY A 268      17.266 -18.527  -2.077  1.00 78.94           C
ATOM   1500  C   GLY A 268      18.506 -18.139  -1.269  1.00 78.94           C
ATOM   1501  O   GLY A 268      18.471 -18.048  -0.049  1.00 78.94           O
ATOM   1502  N   ALA A 269      19.663 -18.032  -1.926  1.00 79.56           N
ATOM   1503  CA  ALA A 269      20.942 -17.733  -1.264  1.00 79.56           C
ATOM   1504  C   ALA A 269      21.478 -16.326  -1.580  1.00 79.56           C
ATOM   1505  CB  ALA A 269      21.917 -18.842  -1.630  1.00 79.56           C
ATOM   1506  O   ALA A 269      22.686 -16.074  -1.477  1.00 79.56           O
ATOM   1507  N   ALA A 270      20.609 -15.453  -2.075  1.00 80.81           N
ATOM   1508  CA  ALA A 270      20.855 -14.031  -2.243  1.00 80.81           C
ATOM   1509  C   ALA A 270      20.027 -13.268  -1.209  1.00 80.81           C
ATOM   1510  CB  ALA A 270      20.483 -13.626  -3.672  1.00 80.81           C
ATOM   1511  O   ALA A 270      18.933 -13.695  -0.874  1.00 80.81           O
ATOM   1512  N   GLU A 271      20.565 -12.157  -0.728  1.00 83.50           N
ATOM   1513  CA  GLU A 271      19.818 -11.160   0.034  1.00 83.50           C
ATOM   1514  C   GLU A 271      19.933  -9.843  -0.737  1.00 83.50           C
ATOM   1515  CB  GLU A 271      20.399 -11.038   1.454  1.00 83.50           C
ATOM   1516  O   GLU A 271      21.061  -9.454  -1.081  1.00 83.50           O
ATOM   1517  CG  GLU A 271      20.238 -12.306   2.318  1.00 83.50           C
ATOM   1518  CD  GLU A 271      21.028 -12.235   3.637  1.00 83.50           C
ATOM   1519  OE1 GLU A 271      21.341 -13.292   4.228  1.00 83.50           O
ATOM   1520  OE2 GLU A 271      21.450 -11.126   4.042  1.00 83.50           O
ATOM   1521  N   SER A 272      18.795  -9.201  -1.029  1.00 84.44           N
ATOM   1522  CA  SER A 272      18.752  -7.909  -1.729  1.00 84.44           C
ATOM   1523  C   SER A 272      19.534  -6.849  -0.946  1.00 84.44           C
ATOM   1524  CB  SER A 272      17.307  -7.424  -1.963  1.00 84.44           C
ATOM   1525  O   SER A 272      19.659  -6.907   0.284  1.00 84.44           O
ATOM   1526  OG  SER A 272      17.349  -6.291  -2.804  1.00 84.44           O
ATOM   1527  N   ARG A 273      20.132  -5.903  -1.667  1.00 87.94           N
ATOM   1528  CA  ARG A 273      20.741  -4.690  -1.108  1.00 87.94           C
ATOM   1529  C   ARG A 273      20.220  -3.431  -1.776  1.00 87.94           C
ATOM   1530  CB  ARG A 273      22.263  -4.700  -1.271  1.00 87.94           C
ATOM   1531  O   ARG A 273      20.151  -2.420  -1.083  1.00 87.94           O
ATOM   1532  CG  ARG A 273      22.960  -5.744  -0.397  1.00 87.94           C
ATOM   1533  CD  ARG A 273      24.481  -5.609  -0.525  1.00 87.94           C
ATOM   1534  NE  ARG A 273      24.951  -4.279  -0.083  1.00 87.94           N
ATOM   1535  NH1 ARG A 273      26.331  -3.863  -1.873  1.00 87.94           N
ATOM   1536  NH2 ARG A 273      25.866  -2.234  -0.434  1.00 87.94           N
ATOM   1537  CZ  ARG A 273      25.727  -3.479  -0.788  1.00 87.94           C
ATOM   1538  N   ASP A 274      20.031  -3.497  -3.087  1.00 90.56           N
ATOM   1539  CA  ASP A 274      19.487  -2.427  -3.914  1.00 90.56           C
ATOM   1540  C   ASP A 274      18.879  -3.066  -5.170  1.00 90.56           C
ATOM   1541  CB  ASP A 274      20.598  -1.432  -4.272  1.00 90.56           C
ATOM   1542  O   ASP A 274      19.571  -3.817  -5.865  1.00 90.56           O
ATOM   1543  CG  ASP A 274      20.094  -0.107  -4.846  1.00 90.56           C
ATOM   1544  OD1 ASP A 274      18.877   0.154  -4.837  1.00 90.56           O
ATOM   1545  OD2 ASP A 274      20.974   0.680  -5.266  1.00 90.56           O
ATOM   1546  N   SER A 275      17.608  -2.809  -5.446  1.00 91.81           N
ATOM   1547  CA  SER A 275      16.868  -3.392  -6.561  1.00 91.81           C
ATOM   1548  C   SER A 275      16.026  -2.335  -7.250  1.00 91.81           C
ATOM   1549  CB  SER A 275      15.966  -4.527  -6.094  1.00 91.81           C
ATOM   1550  O   SER A 275      15.133  -1.738  -6.654  1.00 91.81           O
ATOM   1551  OG  SER A 275      16.728  -5.554  -5.496  1.00 91.81           O
ATOM   1552  N   ASN A 276      16.280  -2.126  -8.539  1.00 94.81           N
ATOM   1553  CA  ASN A 276      15.664  -1.043  -9.294  1.00 94.81           C
ATOM   1554  C   ASN A 276      15.210  -1.520 -10.670  1.00 94.81           C
ATOM   1555  CB  ASN A 276      16.663   0.120  -9.405  1.00 94.81           C
ATOM   1556  O   ASN A 276      15.891  -2.306 -11.332  1.00 94.81           O
ATOM   1557  CG  ASN A 276      16.945   0.766  -8.062  1.00 94.81           C
ATOM   1558  ND2 ASN A 276      18.111   0.540  -7.505  1.00 94.81           N
ATOM   1559  OD1 ASN A 276      16.129   1.501  -7.542  1.00 94.81           O
ATOM   1560  N   LEU A 277      14.099  -0.961 -11.146  1.00 96.00           N
ATOM   1561  CA  LEU A 277      13.816  -0.906 -12.574  1.00 96.00           C
ATOM   1562  C   LEU A 277      14.424   0.379 -13.131  1.00 96.00           C
ATOM   1563  CB  LEU A 277      12.303  -0.971 -12.814  1.00 96.00           C
ATOM   1564  O   LEU A 277      14.114   1.467 -12.648  1.00 96.00           O
ATOM   1565  CG  LEU A 277      11.947  -0.953 -14.309  1.00 96.00           C
ATOM   1566  CD1 LEU A 277      12.357  -2.242 -15.021  1.00 96.00           C
ATOM   1567  CD2 LEU A 277      10.447  -0.768 -14.489  1.00 96.00           C
ATOM   1568  N   LEU A 278      15.253   0.276 -14.163  1.00 96.94           N
ATOM   1569  CA  LEU A 278      15.950   1.404 -14.769  1.00 96.94           C
ATOM   1570  C   LEU A 278      15.561   1.611 -16.230  1.00 96.94           C
ATOM   1571  CB  LEU A 278      17.471   1.238 -14.633  1.00 96.94           C
ATOM   1572  O   LEU A 278      15.086   0.701 -16.909  1.00 96.94           O
ATOM   1573  CG  LEU A 278      17.945   1.163 -13.171  1.00 96.94           C
ATOM   1574  CD1 LEU A 278      18.292  -0.270 -12.800  1.00 96.94           C
ATOM   1575  CD2 LEU A 278      19.190   2.022 -12.945  1.00 96.94           C
ATOM   1576  N   ILE A 279      15.817   2.826 -16.714  1.00 96.00           N
ATOM   1577  CA  ILE A 279      15.744   3.196 -18.125  1.00 96.00           C
ATOM   1578  C   ILE A 279      17.043   3.852 -18.601  1.00 96.00           C
ATOM   1579  CB  ILE A 279      14.502   4.062 -18.423  1.00 96.00           C
ATOM   1580  O   ILE A 279      17.587   4.741 -17.942  1.00 96.00           O
ATOM   1581  CG1 ILE A 279      14.450   4.363 -19.936  1.00 96.00           C
ATOM   1582  CG2 ILE A 279      14.492   5.372 -17.607  1.00 96.00           C
ATOM   1583  CD1 ILE A 279      13.070   4.705 -20.475  1.00 96.00           C
ATOM   1584  N   ASN A 280      17.511   3.450 -19.781  1.00 94.50           N
ATOM   1585  CA  ASN A 280      18.669   4.033 -20.451  1.00 94.50           C
ATOM   1586  C   ASN A 280      18.371   5.447 -20.986  1.00 94.50           C
ATOM   1587  CB  ASN A 280      19.114   3.086 -21.579  1.00 94.50           C
ATOM   1588  O   ASN A 280      17.390   5.674 -21.695  1.00 94.50           O
ATOM   1589  CG  ASN A 280      19.775   1.827 -21.050  1.00 94.50           C
ATOM   1590  ND2 ASN A 280      19.366   0.654 -21.480  1.00 94.50           N
ATOM   1591  OD1 ASN A 280      20.695   1.888 -20.254  1.00 94.50           O
ATOM   1592  N   ASN A 281      19.254   6.405 -20.696  1.00 89.88           N
ATOM   1593  CA  ASN A 281      19.219   7.757 -21.251  1.00 89.88           C
ATOM   1594  C   ASN A 281      20.103   7.836 -22.511  1.00 89.88           C
ATOM   1595  CB  ASN A 281      19.698   8.762 -20.186  1.00 89.88           C
ATOM   1596  O   ASN A 281      21.280   7.473 -22.443  1.00 89.88           O
ATOM   1597  CG  ASN A 281      19.436  10.217 -20.518  1.00 89.88           C
ATOM   1598  ND2 ASN A 281      19.035  10.995 -19.545  1.00 89.88           N
ATOM   1599  OD1 ASN A 281      19.650  10.709 -21.619  1.00 89.88           O
ATOM   1600  N   PRO A 282      19.625   8.432 -23.619  1.00 83.88           N
ATOM   1601  CA  PRO A 282      20.443   8.750 -24.804  1.00 83.88           C
ATOM   1602  C   PRO A 282      21.751   9.502 -24.517  1.00 83.88           C
ATOM   1603  CB  PRO A 282      19.530   9.640 -25.651  1.00 83.88           C
ATOM   1604  O   PRO A 282      22.727   9.436 -25.261  1.00 83.88           O
ATOM   1605  CG  PRO A 282      18.162   9.056 -25.353  1.00 83.88           C
ATOM   1606  CD  PRO A 282      18.231   8.778 -23.859  1.00 83.88           C
ATOM   1607  N   SER A 283      21.794  10.243 -23.409  1.00 84.94           N
ATOM   1608  CA  SER A 283      22.971  11.001 -22.973  1.00 84.94           C
ATOM   1609  C   SER A 283      24.063  10.131 -22.327  1.00 84.94           C
ATOM   1610  CB  SER A 283      22.552  12.124 -22.021  1.00 84.94           C
ATOM   1611  O   SER A 283      25.170  10.632 -22.117  1.00 84.94           O
ATOM   1612  OG  SER A 283      21.526  12.915 -22.596  1.00 84.94           O
ATOM   1613  N   GLY A 284      23.781   8.852 -22.040  1.00 81.88           N
ATOM   1614  CA  GLY A 284      24.732   7.858 -21.526  1.00 81.88           C
ATOM   1615  C   GLY A 284      24.605   7.487 -20.042  1.00 81.88           C
ATOM   1616  O   GLY A 284      25.403   6.677 -19.579  1.00 81.88           O
ATOM   1617  N   ASP A 285      23.639   8.058 -19.319  1.00 88.19           N
ATOM   1618  CA  ASP A 285      23.299   7.694 -17.932  1.00 88.19           C
ATOM   1619  C   ASP A 285      22.034   6.808 -17.893  1.00 88.19           C
ATOM   1620  CB  ASP A 285      23.119   8.975 -17.089  1.00 88.19           C
ATOM   1621  O   ASP A 285      21.387   6.617 -18.920  1.00 88.19           O
ATOM   1622  CG  ASP A 285      24.401   9.805 -16.904  1.00 88.19           C
ATOM   1623  OD1 ASP A 285      25.494   9.216 -16.738  1.00 88.19           O
ATOM   1624  OD2 ASP A 285      24.288  11.055 -16.887  1.00 88.19           O
ATOM   1625  N   SER A 286      21.639   6.318 -16.716  1.00 92.94           N
ATOM   1626  CA  SER A 286      20.356   5.625 -16.504  1.00 92.94           C
ATOM   1627  C   SER A 286      19.518   6.338 -15.444  1.00 92.94           C
ATOM   1628  CB  SER A 286      20.552   4.154 -16.123  1.00 92.94           C
ATOM   1629  O   SER A 286      20.060   6.977 -14.539  1.00 92.94           O
ATOM   1630  OG  SER A 286      21.315   3.488 -17.107  1.00 92.94           O
ATOM   1631  N   GLY A 287      18.195   6.243 -15.561  1.00 93.81           N
ATOM   1632  CA  GLY A 287      17.238   6.748 -14.577  1.00 93.81           C
ATOM   1633  C   GLY A 287      16.543   5.603 -13.848  1.00 93.81           C
ATOM   1634  O   GLY A 287      16.209   4.605 -14.480  1.00 93.81           O
ATOM   1635  N   VAL A 288      16.302   5.751 -12.544  1.00 94.62           N
ATOM   1636  CA  VAL A 288      15.495   4.801 -11.757  1.00 94.62           C
ATOM   1637  C   VAL A 288      14.021   5.074 -12.023  1.00 94.62           C
ATOM   1638  CB  VAL A 288      15.800   4.896 -10.250  1.00 94.62           C
ATOM   1639  O   VAL A 288      13.539   6.173 -11.757  1.00 94.62           O
ATOM   1640  CG1 VAL A 288      14.905   3.956  -9.436  1.00 94.62           C
ATOM   1641  CG2 VAL A 288      17.267   4.537  -9.978  1.00 94.62           C
ATOM   1642  N   VAL A 289      13.326   4.090 -12.581  1.00 92.31           N
ATOM   1643  CA  VAL A 289      11.903   4.137 -12.931  1.00 92.31           C
ATOM   1644  C   VAL A 289      11.044   3.687 -11.761  1.00 92.31           C
ATOM   1645  CB  VAL A 289      11.599   3.274 -14.166  1.00 92.31           C
ATOM   1646  O   VAL A 289      10.088   4.380 -11.444  1.00 92.31           O
ATOM   1647  CG1 VAL A 289      10.140   3.418 -14.611  1.00 92.31           C
ATOM   1648  CG2 VAL A 289      12.485   3.691 -15.341  1.00 92.31           C
ATOM   1649  N   LEU A 290      11.397   2.561 -11.136  1.00 91.94           N
ATOM   1650  CA  LEU A 290      10.748   2.042  -9.932  1.00 91.94           C
ATOM   1651  C   LEU A 290      11.823   1.623  -8.934  1.00 91.94           C
ATOM   1652  CB  LEU A 290       9.829   0.842 -10.248  1.00 91.94           C
ATOM   1653  O   LEU A 290      12.767   0.921  -9.314  1.00 91.94           O
ATOM   1654  CG  LEU A 290       8.711   1.109 -11.269  1.00 91.94           C
ATOM   1655  CD1 LEU A 290       7.979  -0.191 -11.602  1.00 91.94           C
ATOM   1656  CD2 LEU A 290       7.682   2.114 -10.758  1.00 91.94           C
ATOM   1657  N   ASP A 291      11.650   2.038  -7.683  1.00 91.44           N
ATOM   1658  CA  ASP A 291      12.419   1.527  -6.546  1.00 91.44           C
ATOM   1659  C   ASP A 291      11.717   0.258  -6.050  1.00 91.44           C
ATOM   1660  CB  ASP A 291      12.515   2.624  -5.476  1.00 91.44           C
ATOM   1661  O   ASP A 291      10.620   0.321  -5.486  1.00 91.44           O
ATOM   1662  CG  ASP A 291      13.408   2.255  -4.285  1.00 91.44           C
ATOM   1663  OD1 ASP A 291      13.489   1.052  -3.950  1.00 91.44           O
ATOM   1664  OD2 ASP A 291      13.959   3.212  -3.685  1.00 91.44           O
ATOM   1665  N   LEU A 292      12.288  -0.907  -6.360  1.00 90.06           N
ATOM   1666  CA  LEU A 292      11.630  -2.183  -6.089  1.00 90.06           C
ATOM   1667  C   LEU A 292      11.715  -2.524  -4.601  1.00 90.06           C
ATOM   1668  CB  LEU A 292      12.219  -3.302  -6.967  1.00 90.06           C
ATOM   1669  O   LEU A 292      10.730  -3.007  -4.047  1.00 90.06           O
ATOM   1670  CG  LEU A 292      12.190  -3.036  -8.482  1.00 90.06           C
ATOM   1671  CD1 LEU A 292      12.911  -4.177  -9.204  1.00 90.06           C
ATOM   1672  CD2 LEU A 292      10.763  -2.908  -9.022  1.00 90.06           C
ATOM   1673  N   ASP A 293      12.843  -2.234  -3.945  1.00 87.94           N
ATOM   1674  CA  ASP A 293      13.013  -2.514  -2.515  1.00 87.94           C
ATOM   1675  C   ASP A 293      12.006  -1.721  -1.668  1.00 87.94           C
ATOM   1676  CB  ASP A 293      14.438  -2.189  -2.047  1.00 87.94           C
ATOM   1677  O   ASP A 293      11.513  -2.236  -0.668  1.00 87.94           O
ATOM   1678  CG  ASP A 293      15.549  -3.093  -2.599  1.00 87.94           C
ATOM   1679  OD1 ASP A 293      15.447  -4.345  -2.648  1.00 87.94           O
ATOM   1680  OD2 ASP A 293      16.612  -2.534  -2.919  1.00 87.94           O
ATOM   1681  N   MET A 294      11.631  -0.504  -2.079  1.00 86.44           N
ATOM   1682  CA  MET A 294      10.605   0.264  -1.364  1.00 86.44           C
ATOM   1683  C   MET A 294       9.207  -0.361  -1.473  1.00 86.44           C
ATOM   1684  CB  MET A 294      10.628   1.717  -1.848  1.00 86.44           C
ATOM   1685  O   MET A 294       8.419  -0.272  -0.531  1.00 86.44           O
ATOM   1686  CG  MET A 294       9.863   2.641  -0.882  1.00 86.44           C
ATOM   1687  SD  MET A 294       9.966   4.450  -1.135  1.00 86.44           S
ATOM   1688  CE  MET A 294      11.605   4.613  -1.893  1.00 86.44           C
ATOM   1689  N   TRP A 295       8.890  -1.035  -2.583  1.00 87.81           N
ATOM   1690  CA  TRP A 295       7.667  -1.836  -2.680  1.00 87.81           C
ATOM   1691  C   TRP A 295       7.721  -3.075  -1.776  1.00 87.81           C
ATOM   1692  CB  TRP A 295       7.382  -2.222  -4.136  1.00 87.81           C
ATOM   1693  O   TRP A 295       6.727  -3.367  -1.118  1.00 87.81           O
ATOM   1694  CG  TRP A 295       6.728  -1.168  -4.971  1.00 87.81           C
ATOM   1695  CD1 TRP A 295       7.311  -0.425  -5.940  1.00 87.81           C
ATOM   1696  CD2 TRP A 295       5.340  -0.727  -4.910  1.00 87.81           C
ATOM   1697  CE2 TRP A 295       5.158   0.321  -5.858  1.00 87.81           C
ATOM   1698  CE3 TRP A 295       4.222  -1.100  -4.131  1.00 87.81           C
ATOM   1699  NE1 TRP A 295       6.395   0.487  -6.440  1.00 87.81           N
ATOM   1700  CH2 TRP A 295       2.833   0.575  -5.241  1.00 87.81           C
ATOM   1701  CZ2 TRP A 295       3.930   0.974  -6.024  1.00 87.81           C
ATOM   1702  CZ3 TRP A 295       2.981  -0.456  -4.297  1.00 87.81           C
ATOM   1703  N   GLU A 296       8.860  -3.773  -1.695  1.00 87.12           N
ATOM   1704  CA  GLU A 296       9.052  -4.884  -0.743  1.00 87.12           C
ATOM   1705  C   GLU A 296       8.885  -4.405   0.711  1.00 87.12           C
ATOM   1706  CB  GLU A 296      10.407  -5.580  -1.008  1.00 87.12           C
ATOM   1707  O   GLU A 296       8.097  -4.982   1.457  1.00 87.12           O
ATOM   1708  CG  GLU A 296      10.668  -6.814  -0.119  1.00 87.12           C
ATOM   1709  CD  GLU A 296      11.953  -7.610  -0.463  1.00 87.12           C
ATOM   1710  OE1 GLU A 296      12.360  -8.505   0.310  1.00 87.12           O
ATOM   1711  OE2 GLU A 296      12.554  -7.434  -1.546  1.00 87.12           O
ATOM   1712  N   GLU A 297       9.503  -3.278   1.084  1.00 86.56           N
ATOM   1713  CA  GLU A 297       9.358  -2.671   2.415  1.00 86.56           C
ATOM   1714  C   GLU A 297       7.897  -2.312   2.739  1.00 86.56           C
ATOM   1715  CB  GLU A 297      10.268  -1.424   2.508  1.00 86.56           C
ATOM   1716  O   GLU A 297       7.448  -2.453   3.878  1.00 86.56           O
ATOM   1717  CG  GLU A 297      10.134  -0.690   3.856  1.00 86.56           C
ATOM   1718  CD  GLU A 297      11.097   0.492   4.078  1.00 86.56           C
ATOM   1719  OE1 GLU A 297      11.123   0.999   5.228  1.00 86.56           O
ATOM   1720  OE2 GLU A 297      11.794   0.926   3.134  1.00 86.56           O
ATOM   1721  N   LEU A 298       7.131  -1.843   1.754  1.00 84.69           N
ATOM   1722  CA  LEU A 298       5.710  -1.561   1.935  1.00 84.69           C
ATOM   1723  C   LEU A 298       4.895  -2.823   2.234  1.00 84.69           C
ATOM   1724  CB  LEU A 298       5.172  -0.879   0.676  1.00 84.69           C
ATOM   1725  O   LEU A 298       4.037  -2.788   3.119  1.00 84.69           O
ATOM   1726  CG  LEU A 298       5.458   0.617   0.599  1.00 84.69           C
ATOM   1727  CD1 LEU A 298       5.069   1.135  -0.783  1.00 84.69           C
ATOM   1728  CD2 LEU A 298       4.610   1.342   1.640  1.00 84.69           C
ATOM   1729  N   TRP A 299       5.156  -3.919   1.519  1.00 88.62           N
ATOM   1730  CA  TRP A 299       4.496  -5.201   1.771  1.00 88.62           C
ATOM   1731  C   TRP A 299       4.845  -5.755   3.147  1.00 88.62           C
ATOM   1732  CB  TRP A 299       4.858  -6.212   0.680  1.00 88.62           C
ATOM   1733  O   TRP A 299       3.935  -6.119   3.891  1.00 88.62           O
ATOM   1734  CG  TRP A 299       4.372  -5.863  -0.688  1.00 88.62           C
ATOM   1735  CD1 TRP A 299       5.138  -5.765  -1.793  1.00 88.62           C
ATOM   1736  CD2 TRP A 299       3.014  -5.575  -1.122  1.00 88.62           C
ATOM   1737  CE2 TRP A 299       3.037  -5.288  -2.520  1.00 88.62           C
ATOM   1738  CE3 TRP A 299       1.765  -5.533  -0.469  1.00 88.62           C
ATOM   1739  NE1 TRP A 299       4.358  -5.422  -2.875  1.00 88.62           N
ATOM   1740  CH2 TRP A 299       0.659  -4.935  -2.557  1.00 88.62           C
ATOM   1741  CZ2 TRP A 299       1.880  -4.980  -3.244  1.00 88.62           C
ATOM   1742  CZ3 TRP A 299       0.605  -5.195  -1.181  1.00 88.62           C
ATOM   1743  N   ASP A 300       6.127  -5.734   3.515  1.00 87.50           N
ATOM   1744  CA  ASP A 300       6.595  -6.178   4.829  1.00 87.50           C
ATOM   1745  C   ASP A 300       5.937  -5.370   5.953  1.00 87.50           C
ATOM   1746  CB  ASP A 300       8.126  -6.036   4.914  1.00 87.50           C
ATOM   1747  O   ASP A 300       5.407  -5.937   6.910  1.00 87.50           O
ATOM   1748  CG  ASP A 300       8.921  -7.165   4.247  1.00 87.50           C
ATOM   1749  OD1 ASP A 300       8.311  -8.186   3.856  1.00 87.50           O
ATOM   1750  OD2 ASP A 300      10.168  -7.035   4.242  1.00 87.50           O
ATOM   1751  N   ASN A 301       5.887  -4.040   5.825  1.00 84.88           N
ATOM   1752  CA  ASN A 301       5.227  -3.185   6.811  1.00 84.88           C
ATOM   1753  C   ASN A 301       3.721  -3.477   6.921  1.00 84.88           C
ATOM   1754  CB  ASN A 301       5.463  -1.710   6.450  1.00 84.88           C
ATOM   1755  O   ASN A 301       3.170  -3.438   8.029  1.00 84.88           O
ATOM   1756  CG  ASN A 301       6.830  -1.200   6.861  1.00 84.88           C
ATOM   1757  ND2 ASN A 301       7.509  -0.506   5.986  1.00 84.88           N
ATOM   1758  OD1 ASN A 301       7.265  -1.340   7.991  1.00 84.88           O
ATOM   1759  N   LEU A 302       3.046  -3.756   5.800  1.00 84.62           N
ATOM   1760  CA  LEU A 302       1.628  -4.119   5.779  1.00 84.62           C
ATOM   1761  C   LEU A 302       1.398  -5.454   6.501  1.00 84.62           C
ATOM   1762  CB  LEU A 302       1.135  -4.170   4.319  1.00 84.62           C
ATOM   1763  O   LEU A 302       0.537  -5.529   7.379  1.00 84.62           O
ATOM   1764  CG  LEU A 302      -0.392  -4.308   4.180  1.00 84.62           C
ATOM   1765  CD1 LEU A 302      -1.089  -2.993   4.528  1.00 84.62           C
ATOM   1766  CD2 LEU A 302      -0.769  -4.659   2.740  1.00 84.62           C
ATOM   1767  N   ASP A 303       2.204  -6.472   6.187  1.00 89.81           N
ATOM   1768  CA  ASP A 303       2.165  -7.797   6.812  1.00 89.81           C
ATOM   1769  C   ASP A 303       2.441  -7.725   8.318  1.00 89.81           C
ATOM   1770  CB  ASP A 303       3.202  -8.734   6.144  1.00 89.81           C
ATOM   1771  O   ASP A 303       1.690  -8.280   9.127  1.00 89.81           O
ATOM   1772  CG  ASP A 303       2.661  -9.560   4.974  1.00 89.81           C
ATOM   1773  OD1 ASP A 303       1.425  -9.713   4.888  1.00 89.81           O
ATOM   1774  OD2 ASP A 303       3.456 -10.168   4.233  1.00 89.81           O
ATOM   1775  N   GLU A 304       3.499  -7.022   8.724  1.00 88.50           N
ATOM   1776  CA  GLU A 304       3.856  -6.848  10.132  1.00 88.50           C
ATOM   1777  C   GLU A 304       2.754  -6.128  10.914  1.00 88.50           C
ATOM   1778  CB  GLU A 304       5.164  -6.055  10.268  1.00 88.50           C
ATOM   1779  O   GLU A 304       2.432  -6.517  12.041  1.00 88.50           O
ATOM   1780  CG  GLU A 304       6.421  -6.879   9.936  1.00 88.50           C
ATOM   1781  CD  GLU A 304       7.728  -6.143  10.289  1.00 88.50           C
ATOM   1782  OE1 GLU A 304       8.800  -6.781  10.164  1.00 88.50           O
ATOM   1783  OE2 GLU A 304       7.662  -5.026  10.860  1.00 88.50           O
ATOM   1784  N   THR A 305       2.156  -5.091  10.324  1.00 81.12           N
ATOM   1785  CA  THR A 305       1.091  -4.315  10.970  1.00 81.12           C
ATOM   1786  C   THR A 305      -0.200  -5.127  11.065  1.00 81.12           C
ATOM   1787  CB  THR A 305       0.880  -2.971  10.262  1.00 81.12           C
ATOM   1788  O   THR A 305      -0.789  -5.188  12.144  1.00 81.12           O
ATOM   1789  CG2 THR A 305      -0.081  -2.058  11.016  1.00 81.12           C
ATOM   1790  OG1 THR A 305       2.114  -2.284  10.232  1.00 81.12           O
ATOM   1791  N   ARG A 306      -0.597  -5.838  10.001  1.00 89.12           N
ATOM   1792  CA  ARG A 306      -1.742  -6.761  10.028  1.00 89.12           C
ATOM   1793  C   ARG A 306      -1.577  -7.825  11.107  1.00 89.12           C
ATOM   1794  CB  ARG A 306      -1.927  -7.405   8.643  1.00 89.12           C
ATOM   1795  O   ARG A 306      -2.469  -7.992  11.934  1.00 89.12           O
ATOM   1796  CG  ARG A 306      -3.059  -8.446   8.653  1.00 89.12           C
ATOM   1797  CD  ARG A 306      -3.198  -9.156   7.307  1.00 89.12           C
ATOM   1798  NE  ARG A 306      -4.084 -10.329   7.432  1.00 89.12           N
ATOM   1799  NH1 ARG A 306      -2.525 -11.902   8.050  1.00 89.12           N
ATOM   1800  NH2 ARG A 306      -4.603 -12.531   7.815  1.00 89.12           N
ATOM   1801  CZ  ARG A 306      -3.738 -11.564   7.739  1.00 89.12           C
ATOM   1802  N   ASN A 307      -0.444  -8.530  11.123  1.00 91.25           N
ATOM   1803  CA  ASN A 307      -0.204  -9.608  12.086  1.00 91.25           C
ATOM   1804  C   ASN A 307      -0.220  -9.084  13.527  1.00 91.25           C
ATOM   1805  CB  ASN A 307       1.127 -10.297  11.747  1.00 91.25           C
ATOM   1806  O   ASN A 307      -0.820  -9.700  14.404  1.00 91.25           O
ATOM   1807  CG  ASN A 307       1.061 -11.113  10.466  1.00 91.25           C
ATOM   1808  ND2 ASN A 307       2.149 -11.202   9.740  1.00 91.25           N
ATOM   1809  OD1 ASN A 307       0.048 -11.694  10.103  1.00 91.25           O
ATOM   1810  N   ARG A 308       0.361  -7.900  13.761  1.00 86.38           N
ATOM   1811  CA  ARG A 308       0.290  -7.222  15.059  1.00 86.38           C
ATOM   1812  C   ARG A 308      -1.149  -6.879  15.449  1.00 86.38           C
ATOM   1813  CB  ARG A 308       1.200  -5.989  15.004  1.00 86.38           C
ATOM   1814  O   ARG A 308      -1.504  -7.040  16.614  1.00 86.38           O
ATOM   1815  CG  ARG A 308       1.220  -5.198  16.318  1.00 86.38           C
ATOM   1816  CD  ARG A 308       2.354  -4.163  16.334  1.00 86.38           C
ATOM   1817  NE  ARG A 308       2.190  -3.128  15.298  1.00 86.38           N
ATOM   1818  NH1 ARG A 308       4.021  -3.504  13.952  1.00 86.38           N
ATOM   1819  NH2 ARG A 308       2.591  -1.900  13.433  1.00 86.38           N
ATOM   1820  CZ  ARG A 308       2.938  -2.850  14.243  1.00 86.38           C
ATOM   1821  N   MET A 309      -1.975  -6.416  14.510  1.00 84.38           N
ATOM   1822  CA  MET A 309      -3.382  -6.115  14.779  1.00 84.38           C
ATOM   1823  C   MET A 309      -4.203  -7.367  15.076  1.00 84.38           C
ATOM   1824  CB  MET A 309      -4.007  -5.306  13.633  1.00 84.38           C
ATOM   1825  O   MET A 309      -4.978  -7.331  16.026  1.00 84.38           O
ATOM   1826  CG  MET A 309      -3.546  -3.841  13.637  1.00 84.38           C
ATOM   1827  SD  MET A 309      -3.762  -2.924  15.197  1.00 84.38           S
ATOM   1828  CE  MET A 309      -5.522  -3.215  15.509  1.00 84.38           C
ATOM   1829  N   LEU A 310      -3.996  -8.469  14.352  1.00 90.19           N
ATOM   1830  CA  LEU A 310      -4.636  -9.755  14.652  1.00 90.19           C
ATOM   1831  C   LEU A 310      -4.292 -10.219  16.075  1.00 90.19           C
ATOM   1832  CB  LEU A 310      -4.229 -10.801  13.601  1.00 90.19           C
ATOM   1833  O   LEU A 310      -5.194 -10.355  16.901  1.00 90.19           O
ATOM   1834  CG  LEU A 310      -4.842 -10.563  12.211  1.00 90.19           C
ATOM   1835  CD1 LEU A 310      -4.206 -11.524  11.211  1.00 90.19           C
ATOM   1836  CD2 LEU A 310      -6.353 -10.791  12.189  1.00 90.19           C
ATOM   1837  N   ASP A 311      -2.999 -10.317  16.406  1.00 89.19           N
ATOM   1838  CA  ASP A 311      -2.523 -10.745  17.732  1.00 89.19           C
ATOM   1839  C   ASP A 311      -3.083  -9.865  18.872  1.00 89.19           C
ATOM   1840  CB  ASP A 311      -0.981 -10.667  17.774  1.00 89.19           C
ATOM   1841  O   ASP A 311      -3.522 -10.350  19.925  1.00 89.19           O
ATOM   1842  CG  ASP A 311      -0.212 -11.757  17.010  1.00 89.19           C
ATOM   1843  OD1 ASP A 311      -0.809 -12.788  16.634  1.00 89.19           O
ATOM   1844  OD2 ASP A 311       1.030 -11.600  16.907  1.00 89.19           O
ATOM   1845  N   ASN A 312      -3.068  -8.544  18.673  1.00 84.69           N
ATOM   1846  CA  ASN A 312      -3.561  -7.595  19.665  1.00 84.69           C
ATOM   1847  C   ASN A 312      -5.086  -7.648  19.805  1.00 84.69           C
ATOM   1848  CB  ASN A 312      -3.142  -6.176  19.274  1.00 84.69           C
ATOM   1849  O   ASN A 312      -5.600  -7.557  20.921  1.00 84.69           O
ATOM   1850  CG  ASN A 312      -1.668  -5.859  19.421  1.00 84.69           C
ATOM   1851  ND2 ASN A 312      -1.240  -4.777  18.813  1.00 84.69           N
ATOM   1852  OD1 ASN A 312      -0.898  -6.493  20.126  1.00 84.69           O
ATOM   1853  N   SER A 313      -5.810  -7.771  18.692  1.00 85.50           N
ATOM   1854  CA  SER A 313      -7.271  -7.805  18.678  1.00 85.50           C
ATOM   1855  C   SER A 313      -7.813  -9.079  19.324  1.00 85.50           C
ATOM   1856  CB  SER A 313      -7.799  -7.622  17.256  1.00 85.50           C
ATOM   1857  O   SER A 313      -8.753  -8.996  20.112  1.00 85.50           O
ATOM   1858  OG  SER A 313      -7.589  -8.755  16.445  1.00 85.50           O
ATOM   1859  N   GLU A 314      -7.162 -10.228  19.112  1.00 89.44           N
ATOM   1860  CA  GLU A 314      -7.491 -11.474  19.804  1.00 89.44           C
ATOM   1861  C   GLU A 314      -7.323 -11.305  21.320  1.00 89.44           C
ATOM   1862  CB  GLU A 314      -6.610 -12.626  19.275  1.00 89.44           C
ATOM   1863  O   GLU A 314      -8.240 -11.603  22.089  1.00 89.44           O
ATOM   1864  CG  GLU A 314      -7.023 -13.955  19.931  1.00 89.44           C
ATOM   1865  CD  GLU A 314      -6.176 -15.188  19.569  1.00 89.44           C
ATOM   1866  OE1 GLU A 314      -6.506 -16.269  20.126  1.00 89.44           O
ATOM   1867  OE2 GLU A 314      -5.162 -15.078  18.851  1.00 89.44           O
ATOM   1868  N   THR A 315      -6.176 -10.769  21.755  1.00 85.69           N
ATOM   1869  CA  THR A 315      -5.913 -10.492  23.177  1.00 85.69           C
ATOM   1870  C   THR A 315      -6.986  -9.568  23.752  1.00 85.69           C
ATOM   1871  CB  THR A 315      -4.527  -9.858  23.373  1.00 85.69           C
ATOM   1872  O   THR A 315      -7.552  -9.842  24.808  1.00 85.69           O
ATOM   1873  CG2 THR A 315      -4.201  -9.627  24.852  1.00 85.69           C
ATOM   1874  OG1 THR A 315      -3.515 -10.702  22.862  1.00 85.69           O
ATOM   1875  N   TYR A 316      -7.323  -8.505  23.029  1.00 80.50           N
ATOM   1876  CA  TYR A 316      -8.338  -7.547  23.439  1.00 80.50           C
ATOM   1877  C   TYR A 316      -9.729  -8.182  23.592  1.00 80.50           C
ATOM   1878  CB  TYR A 316      -8.341  -6.416  22.414  1.00 80.50           C
ATOM   1879  O   TYR A 316     -10.385  -7.979  24.614  1.00 80.50           O
ATOM   1880  CG  TYR A 316      -9.379  -5.373  22.711  1.00 80.50           C
ATOM   1881  CD1 TYR A 316     -10.584  -5.353  21.983  1.00 80.50           C
ATOM   1882  CD2 TYR A 316      -9.145  -4.460  23.755  1.00 80.50           C
ATOM   1883  CE1 TYR A 316     -11.565  -4.402  22.302  1.00 80.50           C
ATOM   1884  CE2 TYR A 316     -10.121  -3.508  24.077  1.00 80.50           C
ATOM   1885  OH  TYR A 316     -12.273  -2.598  23.672  1.00 80.50           O
ATOM   1886  CZ  TYR A 316     -11.326  -3.492  23.350  1.00 80.50           C
ATOM   1887  N   VAL A 317     -10.167  -9.001  22.627  1.00 86.25           N
ATOM   1888  CA  VAL A 317     -11.439  -9.741  22.703  1.00 86.25           C
ATOM   1889  C   VAL A 317     -11.470 -10.629  23.948  1.00 86.25           C
ATOM   1890  CB  VAL A 317     -11.658 -10.603  21.441  1.00 86.25           C
ATOM   1891  O   VAL A 317     -12.454 -10.609  24.687  1.00 86.25           O
ATOM   1892  CG1 VAL A 317     -12.895 -11.508  21.561  1.00 86.25           C
ATOM   1893  CG2 VAL A 317     -11.878  -9.758  20.185  1.00 86.25           C
ATOM   1894  N   GLN A 318     -10.394 -11.378  24.211  1.00 85.56           N
ATOM   1895  CA  GLN A 318     -10.293 -12.265  25.376  1.00 85.56           C
ATOM   1896  C   GLN A 318     -10.451 -11.499  26.695  1.00 85.56           C
ATOM   1897  CB  GLN A 318      -8.929 -12.976  25.375  1.00 85.56           C
ATOM   1898  O   GLN A 318     -11.147 -11.948  27.612  1.00 85.56           O
ATOM   1899  CG  GLN A 318      -8.784 -14.014  24.256  1.00 85.56           C
ATOM   1900  CD  GLN A 318      -7.380 -14.607  24.156  1.00 85.56           C
ATOM   1901  NE2 GLN A 318      -7.116 -15.399  23.140  1.00 85.56           N
ATOM   1902  OE1 GLN A 318      -6.507 -14.419  24.997  1.00 85.56           O
ATOM   1903  N   GLU A 319      -9.816 -10.332  26.805  1.00 81.50           N
ATOM   1904  CA  GLU A 319      -9.906  -9.521  28.012  1.00 81.50           C
ATOM   1905  C   GLU A 319     -11.292  -8.874  28.168  1.00 81.50           C
ATOM   1906  CB  GLU A 319      -8.803  -8.464  28.049  1.00 81.50           C
ATOM   1907  O   GLU A 319     -11.864  -8.900  29.259  1.00 81.50           O
ATOM   1908  CG  GLU A 319      -7.351  -8.965  28.045  1.00 81.50           C
ATOM   1909  CD  GLU A 319      -6.309  -7.826  28.096  1.00 81.50           C
ATOM   1910  OE1 GLU A 319      -5.146  -8.135  28.458  1.00 81.50           O
ATOM   1911  OE2 GLU A 319      -6.661  -6.650  27.851  1.00 81.50           O
ATOM   1912  N   VAL A 320     -11.887  -8.377  27.080  1.00 77.44           N
ATOM   1913  CA  VAL A 320     -13.245  -7.815  27.087  1.00 77.44           C
ATOM   1914  C   VAL A 320     -14.278  -8.856  27.528  1.00 77.44           C
ATOM   1915  CB  VAL A 320     -13.580  -7.218  25.707  1.00 77.44           C
ATOM   1916  O   VAL A 320     -15.088  -8.574  28.407  1.00 77.44           O
ATOM   1917  CG1 VAL A 320     -15.071  -6.938  25.554  1.00 77.44           C
ATOM   1918  CG2 VAL A 320     -12.844  -5.892  25.501  1.00 77.44           C
ATOM   1919  N   TYR A 321     -14.213 -10.079  26.998  1.00 83.19           N
ATOM   1920  CA  TYR A 321     -15.105 -11.180  27.385  1.00 83.19           C
ATOM   1921  C   TYR A 321     -14.857 -11.714  28.805  1.00 83.19           C
ATOM   1922  CB  TYR A 321     -14.975 -12.306  26.352  1.00 83.19           C
ATOM   1923  O   TYR A 321     -15.693 -12.437  29.353  1.00 83.19           O
ATOM   1924  CG  TYR A 321     -15.955 -12.174  25.206  1.00 83.19           C
ATOM   1925  CD1 TYR A 321     -17.148 -12.913  25.254  1.00 83.19           C
ATOM   1926  CD2 TYR A 321     -15.714 -11.295  24.133  1.00 83.19           C
ATOM   1927  CE1 TYR A 321     -18.089 -12.792  24.221  1.00 83.19           C
ATOM   1928  CE2 TYR A 321     -16.652 -11.178  23.089  1.00 83.19           C
ATOM   1929  OH  TYR A 321     -18.760 -11.840  22.136  1.00 83.19           O
ATOM   1930  CZ  TYR A 321     -17.840 -11.936  23.128  1.00 83.19           C
ATOM   1931  N   THR A 322     -13.716 -11.373  29.411  1.00 83.81           N
ATOM   1932  CA  THR A 322     -13.432 -11.672  30.819  1.00 83.81           C
ATOM   1933  C   THR A 322     -14.101 -10.665  31.756  1.00 83.81           C
ATOM   1934  CB  THR A 322     -11.915 -11.714  31.067  1.00 83.81           C
ATOM   1935  O   THR A 322     -14.545 -11.055  32.837  1.00 83.81           O
ATOM   1936  CG2 THR A 322     -11.548 -11.999  32.525  1.00 83.81           C
ATOM   1937  OG1 THR A 322     -11.331 -12.755  30.311  1.00 83.81           O
ATOM   1938  N   GLU A 323     -14.165  -9.392  31.357  1.00 76.25           N
ATOM   1939  CA  GLU A 323     -14.624  -8.293  32.216  1.00 76.25           C
ATOM   1940  C   GLU A 323     -16.078  -7.862  31.975  1.00 76.25           C
ATOM   1941  CB  GLU A 323     -13.669  -7.094  32.078  1.00 76.25           C
ATOM   1942  O   GLU A 323     -16.706  -7.351  32.903  1.00 76.25           O
ATOM   1943  CG  GLU A 323     -12.232  -7.371  32.569  1.00 76.25           C
ATOM   1944  CD  GLU A 323     -12.101  -7.749  34.062  1.00 76.25           C
ATOM   1945  OE1 GLU A 323     -10.981  -8.138  34.477  1.00 76.25           O
ATOM   1946  OE2 GLU A 323     -13.078  -7.625  34.838  1.00 76.25           O
ATOM   1947  N   TYR A 324     -16.629  -8.088  30.779  1.00 69.25           N
ATOM   1948  CA  TYR A 324     -17.992  -7.695  30.419  1.00 69.25           C
ATOM   1949  C   TYR A 324     -18.858  -8.904  30.043  1.00 69.25           C
ATOM   1950  CB  TYR A 324     -17.959  -6.660  29.285  1.00 69.25           C
ATOM   1951  O   TYR A 324     -18.500  -9.724  29.197  1.00 69.25           O
ATOM   1952  CG  TYR A 324     -17.247  -5.362  29.627  1.00 69.25           C
ATOM   1953  CD1 TYR A 324     -17.883  -4.388  30.420  1.00 69.25           C
ATOM   1954  CD2 TYR A 324     -15.959  -5.111  29.124  1.00 69.25           C
ATOM   1955  CE1 TYR A 324     -17.229  -3.175  30.722  1.00 69.25           C
ATOM   1956  CE2 TYR A 324     -15.333  -3.878  29.375  1.00 69.25           C
ATOM   1957  OH  TYR A 324     -15.306  -1.749  30.489  1.00 69.25           O
ATOM   1958  CZ  TYR A 324     -15.944  -2.918  30.203  1.00 69.25           C
ATOM   1959  N   GLU A 325     -20.043  -8.990  30.642  1.00 69.81           N
ATOM   1960  CA  GLU A 325     -21.126  -9.880  30.232  1.00 69.81           C
ATOM   1961  C   GLU A 325     -22.117  -9.148  29.305  1.00 69.81           C
ATOM   1962  CB  GLU A 325     -21.838 -10.494  31.461  1.00 69.81           C
ATOM   1963  O   GLU A 325     -22.180  -7.918  29.229  1.00 69.81           O
ATOM   1964  CG  GLU A 325     -20.940 -11.411  32.321  1.00 69.81           C
ATOM   1965  CD  GLU A 325     -21.684 -12.187  33.439  1.00 69.81           C
ATOM   1966  OE1 GLU A 325     -21.027 -12.981  34.162  1.00 69.81           O
ATOM   1967  OE2 GLU A 325     -22.931 -12.088  33.566  1.00 69.81           O
ATOM   1968  N   THR A 326     -22.941  -9.910  28.580  1.00 66.38           N
ATOM   1969  CA  THR A 326     -23.987  -9.345  27.716  1.00 66.38           C
ATOM   1970  C   THR A 326     -24.902  -8.397  28.498  1.00 66.38           C
ATOM   1971  CB  THR A 326     -24.837 -10.457  27.089  1.00 66.38           C
ATOM   1972  O   THR A 326     -25.606  -8.815  29.420  1.00 66.38           O
ATOM   1973  CG2 THR A 326     -25.925  -9.935  26.149  1.00 66.38           C
ATOM   1974  OG1 THR A 326     -24.028 -11.320  26.327  1.00 66.38           O
ATOM   1975  N   GLY A 327     -24.956  -7.137  28.061  1.00 61.38           N
ATOM   1976  CA  GLY A 327     -25.781  -6.092  28.668  1.00 61.38           C
ATOM   1977  C   GLY A 327     -25.097  -5.283  29.773  1.00 61.38           C
ATOM   1978  O   GLY A 327     -25.762  -4.429  30.356  1.00 61.38           O
ATOM   1979  N   ASP A 328     -23.808  -5.516  30.048  1.00 66.31           N
ATOM   1980  CA  ASP A 328     -23.024  -4.667  30.958  1.00 66.31           C
ATOM   1981  C   ASP A 328     -22.731  -3.277  30.368  1.00 66.31           C
ATOM   1982  CB  ASP A 328     -21.713  -5.369  31.351  1.00 66.31           C
ATOM   1983  O   ASP A 328     -22.535  -2.322  31.119  1.00 66.31           O
ATOM   1984  CG  ASP A 328     -21.886  -6.464  32.413  1.00 66.31           C
ATOM   1985  OD1 ASP A 328     -22.940  -6.500  33.095  1.00 66.31           O
ATOM   1986  OD2 ASP A 328     -20.920  -7.233  32.598  1.00 66.31           O
ATOM   1987  N   ILE A 329     -22.758  -3.150  29.038  1.00 62.06           N
ATOM   1988  CA  ILE A 329     -22.606  -1.885  28.310  1.00 62.06           C
ATOM   1989  C   ILE A 329     -23.990  -1.445  27.817  1.00 62.06           C
ATOM   1990  CB  ILE A 329     -21.562  -2.038  27.178  1.00 62.06           C
ATOM   1991  O   ILE A 329     -24.644  -2.167  27.059  1.00 62.06           O
ATOM   1992  CG1 ILE A 329     -20.207  -2.496  27.775  1.00 62.06           C
ATOM   1993  CG2 ILE A 329     -21.409  -0.711  26.410  1.00 62.06           C
ATOM   1994  CD1 ILE A 329     -19.130  -2.790  26.734  1.00 62.06           C
ATOM   1995  N   ASP A 330     -24.461  -0.276  28.267  1.00 55.22           N
ATOM   1996  CA  ASP A 330     -25.775   0.259  27.890  1.00 55.22           C
ATOM   1997  C   ASP A 330     -25.710   0.942  26.517  1.00 55.22           C
ATOM   1998  CB  ASP A 330     -26.366   1.171  28.985  1.00 55.22           C
ATOM   1999  O   ASP A 330     -25.397   2.120  26.370  1.00 55.22           O
ATOM   2000  CG  ASP A 330     -27.878   1.423  28.808  1.00 55.22           C
ATOM   2001  OD1 ASP A 330     -28.448   1.026  27.760  1.00 55.22           O
ATOM   2002  OD2 ASP A 330     -28.504   1.939  29.767  1.00 55.22           O
ATOM   2003  N   LEU A 331     -26.036   0.174  25.483  1.00 48.31           N
ATOM   2004  CA  LEU A 331     -26.065   0.632  24.091  1.00 48.31           C
ATOM   2005  C   LEU A 331     -27.208   1.605  23.791  1.00 48.31           C
ATOM   2006  CB  LEU A 331     -26.281  -0.558  23.164  1.00 48.31           C
ATOM   2007  O   LEU A 331     -27.348   2.040  22.657  1.00 48.31           O
ATOM   2008  CG  LEU A 331     -25.407  -1.777  23.427  1.00 48.31           C
ATOM   2009  CD1 LEU A 331     -26.123  -2.923  22.711  1.00 48.31           C
ATOM   2010  CD2 LEU A 331     -23.966  -1.514  22.986  1.00 48.31           C
ATOM   2011  N   GLY A 332     -28.099   1.886  24.745  1.00 47.03           N
ATOM   2012  CA  GLY A 332     -29.200   2.820  24.516  1.00 47.03           C
ATOM   2013  C   GLY A 332     -28.726   4.253  24.252  1.00 47.03           C
ATOM   2014  O   GLY A 332     -29.448   5.014  23.607  1.00 47.03           O
ATOM   2015  N   GLU A 333     -27.533   4.604  24.744  1.00 45.81           N
ATOM   2016  CA  GLU A 333     -26.882   5.906  24.532  1.00 45.81           C
ATOM   2017  C   GLU A 333     -25.796   5.862  23.444  1.00 45.81           C
ATOM   2018  CB  GLU A 333     -26.323   6.441  25.866  1.00 45.81           C
ATOM   2019  O   GLU A 333     -25.472   6.902  22.867  1.00 45.81           O
ATOM   2020  CG  GLU A 333     -27.445   6.704  26.891  1.00 45.81           C
ATOM   2021  CD  GLU A 333     -27.022   7.504  28.140  1.00 45.81           C
ATOM   2022  OE1 GLU A 333     -27.946   7.946  28.874  1.00 45.81           O
ATOM   2023  OE2 GLU A 333     -25.814   7.720  28.370  1.00 45.81           O
ATOM   2024  N   LEU A 334     -25.292   4.668  23.109  1.00 49.25           N
ATOM   2025  CA  LEU A 334     -24.379   4.490  21.988  1.00 49.25           C
ATOM   2026  C   LEU A 334     -25.154   4.290  20.683  1.00 49.25           C
ATOM   2027  CB  LEU A 334     -23.351   3.376  22.263  1.00 49.25           C
ATOM   2028  O   LEU A 334     -25.959   3.368  20.565  1.00 49.25           O
ATOM   2029  CG  LEU A 334     -22.133   3.887  23.066  1.00 49.25           C
ATOM   2030  CD1 LEU A 334     -21.952   3.121  24.378  1.00 49.25           C
ATOM   2031  CD2 LEU A 334     -20.848   3.727  22.260  1.00 49.25           C
ATOM   2032  N   VAL A 335     -24.918   5.144  19.682  1.00 49.41           N
ATOM   2033  CA  VAL A 335     -25.413   4.906  18.318  1.00 49.41           C
ATOM   2034  C   VAL A 335     -25.017   3.488  17.936  1.00 49.41           C
ATOM   2035  CB  VAL A 335     -24.844   5.914  17.300  1.00 49.41           C
ATOM   2036  O   VAL A 335     -23.840   3.142  18.010  1.00 49.41           O
ATOM   2037  CG1 VAL A 335     -25.094   5.510  15.836  1.00 49.41           C
ATOM   2038  CG2 VAL A 335     -25.507   7.283  17.480  1.00 49.41           C
ATOM   2039  N   ASP A 336     -26.014   2.682  17.555  1.00 45.59           N
ATOM   2040  CA  ASP A 336     -25.823   1.283  17.190  1.00 45.59           C
ATOM   2041  C   ASP A 336     -24.602   1.171  16.256  1.00 45.59           C
ATOM   2042  CB  ASP A 336     -27.109   0.746  16.541  1.00 45.59           C
ATOM   2043  O   ASP A 336     -24.645   1.698  15.138  1.00 45.59           O
ATOM   2044  CG  ASP A 336     -27.024  -0.720  16.102  1.00 45.59           C
ATOM   2045  OD1 ASP A 336     -25.941  -1.330  16.255  1.00 45.59           O
ATOM   2046  OD2 ASP A 336     -28.044  -1.214  15.568  1.00 45.59           O
ATOM   2047  N   PRO A 337     -23.510   0.514  16.687  1.00 41.19           N
ATOM   2048  CA  PRO A 337     -22.313   0.351  15.873  1.00 41.19           C
ATOM   2049  C   PRO A 337     -22.618  -0.318  14.527  1.00 41.19           C
ATOM   2050  CB  PRO A 337     -21.359  -0.497  16.715  1.00 41.19           C
ATOM   2051  O   PRO A 337     -21.875  -0.137  13.565  1.00 41.19           O
ATOM   2052  CG  PRO A 337     -21.830  -0.292  18.150  1.00 41.19           C
ATOM   2053  CD  PRO A 337     -23.320  -0.037  18.018  1.00 41.19           C
ATOM   2054  N   TYR A 338     -23.728  -1.061  14.427  1.00 37.81           N
ATOM   2055  CA  TYR A 338     -24.267  -1.572  13.172  1.00 37.81           C
ATOM   2056  C   TYR A 338     -24.828  -0.462  12.279  1.00 37.81           C
ATOM   2057  CB  TYR A 338     -25.347  -2.613  13.474  1.00 37.81           C
ATOM   2058  O   TYR A 338     -24.499  -0.434  11.101  1.00 37.81           O
ATOM   2059  CG  TYR A 338     -26.001  -3.207  12.254  1.00 37.81           C
ATOM   2060  CD1 TYR A 338     -27.275  -2.760  11.852  1.00 37.81           C
ATOM   2061  CD2 TYR A 338     -25.333  -4.202  11.523  1.00 37.81           C
ATOM   2062  CE1 TYR A 338     -27.884  -3.314  10.712  1.00 37.81           C
ATOM   2063  CE2 TYR A 338     -25.935  -4.755  10.380  1.00 37.81           C
ATOM   2064  OH  TYR A 338     -27.782  -4.857   8.865  1.00 37.81           O
ATOM   2065  CZ  TYR A 338     -27.211  -4.308   9.972  1.00 37.81           C
ATOM   2066  N   VAL A 339     -25.611   0.482  12.809  1.00 46.81           N
ATOM   2067  CA  VAL A 339     -26.059   1.669  12.059  1.00 46.81           C
ATOM   2068  C   VAL A 339     -24.850   2.497  11.647  1.00 46.81           C
ATOM   2069  CB  VAL A 339     -27.061   2.511  12.875  1.00 46.81           C
ATOM   2070  O   VAL A 339     -24.785   2.919  10.504  1.00 46.81           O
ATOM   2071  CG1 VAL A 339     -27.462   3.833  12.206  1.00 46.81           C
ATOM   2072  CG2 VAL A 339     -28.359   1.717  13.080  1.00 46.81           C
ATOM   2073  N   LEU A 340     -23.853   2.648  12.512  1.00 46.09           N
ATOM   2074  CA  LEU A 340     -22.626   3.380  12.217  1.00 46.09           C
ATOM   2075  C   LEU A 340     -21.812   2.721  11.091  1.00 46.09           C
ATOM   2076  CB  LEU A 340     -21.846   3.469  13.532  1.00 46.09           C
ATOM   2077  O   LEU A 340     -21.563   3.344  10.065  1.00 46.09           O
ATOM   2078  CG  LEU A 340     -20.786   4.571  13.582  1.00 46.09           C
ATOM   2079  CD1 LEU A 340     -21.460   5.931  13.382  1.00 46.09           C
ATOM   2080  CD2 LEU A 340     -20.088   4.473  14.948  1.00 46.09           C
ATOM   2081  N   ALA A 341     -21.484   1.433  11.220  1.00 38.50           N
ATOM   2082  CA  ALA A 341     -20.736   0.672  10.216  1.00 38.50           C
ATOM   2083  C   ALA A 341     -21.517   0.498   8.900  1.00 38.50           C
ATOM   2084  CB  ALA A 341     -20.369  -0.687  10.826  1.00 38.50           C
ATOM   2085  O   ALA A 341     -20.948   0.578   7.811  1.00 38.50           O
ATOM   2086  N   GLN A 342     -22.837   0.305   8.972  1.00 39.00           N
ATOM   2087  CA  GLN A 342     -23.703   0.221   7.798  1.00 39.00           C
ATOM   2088  C   GLN A 342     -23.859   1.595   7.136  1.00 39.00           C
ATOM   2089  CB  GLN A 342     -25.048  -0.411   8.190  1.00 39.00           C
ATOM   2090  O   GLN A 342     -23.829   1.664   5.912  1.00 39.00           O
ATOM   2091  CG  GLN A 342     -25.871  -0.878   6.987  1.00 39.00           C
ATOM   2092  CD  GLN A 342     -27.166  -1.575   7.400  1.00 39.00           C
ATOM   2093  NE2 GLN A 342     -27.669  -2.486   6.599  1.00 39.00           N
ATOM   2094  OE1 GLN A 342     -27.780  -1.323   8.421  1.00 39.00           O
ATOM   2095  N   HIS A 343     -23.947   2.694   7.891  1.00 44.72           N
ATOM   2096  CA  HIS A 343     -23.892   4.049   7.340  1.00 44.72           C
ATOM   2097  C   HIS A 343     -22.540   4.316   6.672  1.00 44.72           C
ATOM   2098  CB  HIS A 343     -24.220   5.115   8.399  1.00 44.72           C
ATOM   2099  O   HIS A 343     -22.541   4.818   5.559  1.00 44.72           O
ATOM   2100  CG  HIS A 343     -25.690   5.465   8.476  1.00 44.72           C
ATOM   2101  CD2 HIS A 343     -26.721   4.731   9.003  1.00 44.72           C
ATOM   2102  ND1 HIS A 343     -26.249   6.612   7.967  1.00 44.72           N
ATOM   2103  CE1 HIS A 343     -27.568   6.583   8.207  1.00 44.72           C
ATOM   2104  NE2 HIS A 343     -27.913   5.449   8.831  1.00 44.72           N
ATOM   2105  N   MET A 344     -21.410   3.891   7.242  1.00 41.75           N
ATOM   2106  CA  MET A 344     -20.086   4.034   6.613  1.00 41.75           C
ATOM   2107  C   MET A 344     -19.992   3.281   5.275  1.00 41.75           C
ATOM   2108  CB  MET A 344     -19.000   3.559   7.593  1.00 41.75           C
ATOM   2109  O   MET A 344     -19.535   3.835   4.278  1.00 41.75           O
ATOM   2110  CG  MET A 344     -18.857   4.492   8.805  1.00 41.75           C
ATOM   2111  SD  MET A 344     -18.156   6.120   8.456  1.00 41.75           S
ATOM   2112  CE  MET A 344     -16.400   5.667   8.342  1.00 41.75           C
ATOM   2113  N   ASN A 345     -20.531   2.060   5.212  1.00 35.88           N
ATOM   2114  CA  ASN A 345     -20.551   1.251   3.989  1.00 35.88           C
ATOM   2115  C   ASN A 345     -21.585   1.756   2.946  1.00 35.88           C
ATOM   2116  CB  ASN A 345     -20.772  -0.213   4.429  1.00 35.88           C
ATOM   2117  O   ASN A 345     -21.448   1.530   1.744  1.00 35.88           O
ATOM   2118  CG  ASN A 345     -20.167  -1.244   3.490  1.00 35.88           C
ATOM   2119  ND2 ASN A 345     -20.201  -2.502   3.861  1.00 35.88           N
ATOM   2120  OD1 ASN A 345     -19.651  -0.957   2.429  1.00 35.88           O
ATOM   2121  N   THR A 346     -22.634   2.471   3.381  1.00 34.34           N
ATOM   2122  CA  THR A 346     -23.733   2.942   2.508  1.00 34.34           C
ATOM   2123  C   THR A 346     -23.574   4.406   2.056  1.00 34.34           C
ATOM   2124  CB  THR A 346     -25.116   2.723   3.159  1.00 34.34           C
ATOM   2125  O   THR A 346     -23.946   4.733   0.927  1.00 34.34           O
ATOM   2126  CG2 THR A 346     -26.252   2.695   2.137  1.00 34.34           C
ATOM   2127  OG1 THR A 346     -25.221   1.468   3.781  1.00 34.34           O
ATOM   2128  N   LEU A 347     -23.003   5.284   2.891  1.00 38.09           N
ATOM   2129  CA  LEU A 347     -22.770   6.714   2.619  1.00 38.09           C
ATOM   2130  C   LEU A 347     -21.616   6.936   1.635  1.00 38.09           C
ATOM   2131  CB  LEU A 347     -22.500   7.479   3.932  1.00 38.09           C
ATOM   2132  O   LEU A 347     -21.709   7.847   0.810  1.00 38.09           O
ATOM   2133  CG  LEU A 347     -23.707   7.622   4.881  1.00 38.09           C
ATOM   2134  CD1 LEU A 347     -23.250   8.148   6.241  1.00 38.09           C
ATOM   2135  CD2 LEU A 347     -24.770   8.586   4.372  1.00 38.09           C
ATOM   2136  N   HIS A 348     -20.621   6.036   1.617  1.00 35.94           N
ATOM   2137  CA  HIS A 348     -19.559   6.007   0.602  1.00 35.94           C
ATOM   2138  C   HIS A 348     -20.116   6.075  -0.835  1.00 35.94           C
ATOM   2139  CB  HIS A 348     -18.721   4.731   0.801  1.00 35.94           C
ATOM   2140  O   HIS A 348     -19.555   6.734  -1.706  1.00 35.94           O
ATOM   2141  CG  HIS A 348     -17.580   4.656  -0.179  1.00 35.94           C
ATOM   2142  CD2 HIS A 348     -17.535   3.909  -1.326  1.00 35.94           C
ATOM   2143  ND1 HIS A 348     -16.452   5.445  -0.165  1.00 35.94           N
ATOM   2144  CE1 HIS A 348     -15.748   5.185  -1.279  1.00 35.94           C
ATOM   2145  NE2 HIS A 348     -16.384   4.268  -2.028  1.00 35.94           N
ATOM   2146  N   ASN A 349     -21.280   5.462  -1.071  1.00 33.53           N
ATOM   2147  CA  ASN A 349     -21.925   5.420  -2.381  1.00 33.53           C
ATOM   2148  C   ASN A 349     -22.971   6.529  -2.627  1.00 33.53           C
ATOM   2149  CB  ASN A 349     -22.516   4.005  -2.564  1.00 33.53           C
ATOM   2150  O   ASN A 349     -23.515   6.577  -3.732  1.00 33.53           O
ATOM   2151  CG  ASN A 349     -21.474   2.986  -2.998  1.00 33.53           C
ATOM   2152  ND2 ASN A 349     -21.543   1.769  -2.514  1.00 33.53           N
ATOM   2153  OD1 ASN A 349     -20.615   3.245  -3.815  1.00 33.53           O
ATOM   2154  N   GLN A 350     -23.335   7.373  -1.643  1.00 34.31           N
ATOM   2155  CA  GLN A 350     -24.569   8.181  -1.741  1.00 34.31           C
ATOM   2156  C   GLN A 350     -24.506   9.666  -1.335  1.00 34.31           C
ATOM   2157  CB  GLN A 350     -25.723   7.472  -0.999  1.00 34.31           C
ATOM   2158  O   GLN A 350     -25.315  10.418  -1.883  1.00 34.31           O
ATOM   2159  CG  GLN A 350     -26.126   6.154  -1.684  1.00 34.31           C
ATOM   2160  CD  GLN A 350     -27.363   5.481  -1.099  1.00 34.31           C
ATOM   2161  NE2 GLN A 350     -27.607   4.238  -1.452  1.00 34.31           N
ATOM   2162  OE1 GLN A 350     -28.159   6.029  -0.354  1.00 34.31           O
ATOM   2163  N   THR A 351     -23.633  10.131  -0.431  1.00 38.50           N
ATOM   2164  CA  THR A 351     -23.839  11.465   0.202  1.00 38.50           C
ATOM   2165  C   THR A 351     -22.756  12.517  -0.008  1.00 38.50           C
ATOM   2166  CB  THR A 351     -24.158  11.336   1.691  1.00 38.50           C
ATOM   2167  O   THR A 351     -23.025  13.699   0.206  1.00 38.50           O
ATOM   2168  CG2 THR A 351     -25.528  10.672   1.864  1.00 38.50           C
ATOM   2169  OG1 THR A 351     -23.177  10.552   2.310  1.00 38.50           O
ATOM   2170  N   GLY A 352     -21.602  12.151  -0.559  1.00 38.75           N
ATOM   2171  CA  GLY A 352     -20.562  13.111  -0.917  1.00 38.75           C
ATOM   2172  C   GLY A 352     -19.348  13.059   0.005  1.00 38.75           C
ATOM   2173  O   GLY A 352     -19.408  12.815   1.199  1.00 38.75           O
ATOM   2174  N   TYR A 353     -18.213  13.307  -0.623  1.00 42.25           N
ATOM   2175  CA  TYR A 353     -16.878  12.807  -0.309  1.00 42.25           C
ATOM   2176  C   TYR A 353     -16.172  13.423   0.918  1.00 42.25           C
ATOM   2177  CB  TYR A 353     -16.110  13.121  -1.593  1.00 42.25           C
ATOM   2178  O   TYR A 353     -14.999  13.171   1.156  1.00 42.25           O
ATOM   2179  CG  TYR A 353     -15.024  12.162  -1.954  1.00 42.25           C
ATOM   2180  CD1 TYR A 353     -13.701  12.503  -1.657  1.00 42.25           C
ATOM   2181  CD2 TYR A 353     -15.326  11.018  -2.713  1.00 42.25           C
ATOM   2182  CE1 TYR A 353     -12.660  11.798  -2.263  1.00 42.25           C
ATOM   2183  CE2 TYR A 353     -14.282  10.272  -3.273  1.00 42.25           C
ATOM   2184  OH  TYR A 353     -12.003  10.131  -3.833  1.00 42.25           O
ATOM   2185  CZ  TYR A 353     -12.960  10.706  -3.094  1.00 42.25           C
ATOM   2186  N   TYR A 354     -16.835  14.308   1.656  1.00 48.91           N
ATOM   2187  CA  TYR A 354     -16.166  15.356   2.434  1.00 48.91           C
ATOM   2188  C   TYR A 354     -16.061  15.063   3.933  1.00 48.91           C
ATOM   2189  CB  TYR A 354     -16.905  16.660   2.138  1.00 48.91           C
ATOM   2190  O   TYR A 354     -14.961  15.079   4.485  1.00 48.91           O
ATOM   2191  CG  TYR A 354     -16.910  17.666   3.262  1.00 48.91           C
ATOM   2192  CD1 TYR A 354     -18.135  17.986   3.878  1.00 48.91           C
ATOM   2193  CD2 TYR A 354     -15.699  18.178   3.762  1.00 48.91           C
ATOM   2194  CE1 TYR A 354     -18.150  18.843   4.987  1.00 48.91           C
ATOM   2195  CE2 TYR A 354     -15.709  19.029   4.874  1.00 48.91           C
ATOM   2196  OH  TYR A 354     -16.922  20.187   6.529  1.00 48.91           O
ATOM   2197  CZ  TYR A 354     -16.934  19.358   5.475  1.00 48.91           C
ATOM   2198  N   GLY A 355     -17.195  14.795   4.586  1.00 47.09           N
ATOM   2199  CA  GLY A 355     -17.218  14.485   6.014  1.00 47.09           C
ATOM   2200  C   GLY A 355     -16.555  13.136   6.288  1.00 47.09           C
ATOM   2201  O   GLY A 355     -15.772  13.010   7.221  1.00 47.09           O
ATOM   2202  N   PHE A 356     -16.786  12.164   5.403  1.00 48.59           N
ATOM   2203  CA  PHE A 356     -16.190  10.830   5.460  1.00 48.59           C
ATOM   2204  C   PHE A 356     -14.658  10.851   5.345  1.00 48.59           C
ATOM   2205  CB  PHE A 356     -16.817   9.998   4.336  1.00 48.59           C
ATOM   2206  O   PHE A 356     -13.965  10.244   6.151  1.00 48.59           O
ATOM   2207  CG  PHE A 356     -16.459   8.532   4.403  1.00 48.59           C
ATOM   2208  CD1 PHE A 356     -15.302   8.048   3.763  1.00 48.59           C
ATOM   2209  CD2 PHE A 356     -17.280   7.649   5.125  1.00 48.59           C
ATOM   2210  CE1 PHE A 356     -14.971   6.687   3.857  1.00 48.59           C
ATOM   2211  CE2 PHE A 356     -16.961   6.282   5.182  1.00 48.59           C
ATOM   2212  CZ  PHE A 356     -15.799   5.801   4.561  1.00 48.59           C
ATOM   2213  N   ALA A 357     -14.115  11.615   4.398  1.00 47.59           N
ATOM   2214  CA  ALA A 357     -12.674  11.762   4.229  1.00 47.59           C
ATOM   2215  C   ALA A 357     -12.013  12.468   5.434  1.00 47.59           C
ATOM   2216  CB  ALA A 357     -12.503  12.541   2.928  1.00 47.59           C
ATOM   2217  O   ALA A 357     -10.922  12.105   5.871  1.00 47.59           O
ATOM   2218  N   GLY A 358     -12.694  13.459   6.022  1.00 50.56           N
ATOM   2219  CA  GLY A 358     -12.252  14.084   7.270  1.00 50.56           C
ATOM   2220  C   GLY A 358     -12.285  13.126   8.470  1.00 50.56           C
ATOM   2221  O   GLY A 358     -11.368  13.141   9.289  1.00 50.56           O
ATOM   2222  N   ALA A 359     -13.295  12.255   8.538  1.00 52.12           N
ATOM   2223  CA  ALA A 359     -13.384  11.161   9.506  1.00 52.12           C
ATOM   2224  C   ALA A 359     -12.182  10.238   9.435  1.00 52.12           C
ATOM   2225  CB  ALA A 359     -14.607  10.291   9.180  1.00 52.12           C
ATOM   2226  O   ALA A 359     -11.591   9.888  10.445  1.00 52.12           O
ATOM   2227  N   GLU A 360     -11.846   9.844   8.217  1.00 50.12           N
ATOM   2228  CA  GLU A 360     -10.811   8.877   7.921  1.00 50.12           C
ATOM   2229  C   GLU A 360      -9.436   9.427   8.293  1.00 50.12           C
ATOM   2230  CB  GLU A 360     -10.960   8.551   6.442  1.00 50.12           C
ATOM   2231  O   GLU A 360      -8.695   8.764   9.004  1.00 50.12           O
ATOM   2232  CG  GLU A 360     -10.084   7.400   5.963  1.00 50.12           C
ATOM   2233  CD  GLU A 360     -10.518   7.001   4.548  1.00 50.12           C
ATOM   2234  OE1 GLU A 360     -10.472   5.793   4.251  1.00 50.12           O
ATOM   2235  OE2 GLU A 360     -10.951   7.891   3.774  1.00 50.12           O
ATOM   2236  N   LEU A 361      -9.128  10.685   7.958  1.00 53.56           N
ATOM   2237  CA  LEU A 361      -7.886  11.329   8.405  1.00 53.56           C
ATOM   2238  C   LEU A 361      -7.794  11.471   9.932  1.00 53.56           C
ATOM   2239  CB  LEU A 361      -7.756  12.713   7.763  1.00 53.56           C
ATOM   2240  O   LEU A 361      -6.706  11.325  10.492  1.00 53.56           O
ATOM   2241  CG  LEU A 361      -7.450  12.723   6.262  1.00 53.56           C
ATOM   2242  CD1 LEU A 361      -7.485  14.187   5.808  1.00 53.56           C
ATOM   2243  CD2 LEU A 361      -6.064  12.172   5.917  1.00 53.56           C
ATOM   2244  N   ALA A 362      -8.912  11.742  10.611  1.00 57.56           N
ATOM   2245  CA  ALA A 362      -8.955  11.764  12.073  1.00 57.56           C
ATOM   2246  C   ALA A 362      -8.770  10.353  12.661  1.00 57.56           C
ATOM   2247  CB  ALA A 362     -10.280  12.388  12.520  1.00 57.56           C
ATOM   2248  O   ALA A 362      -8.006  10.168  13.609  1.00 57.56           O
ATOM   2249  N   LEU A 363      -9.407   9.344  12.061  1.00 53.22           N
ATOM   2250  CA  LEU A 363      -9.242   7.935  12.411  1.00 53.22           C
ATOM   2251  C   LEU A 363      -7.851   7.418  12.098  1.00 53.22           C
ATOM   2252  CB  LEU A 363     -10.246   7.055  11.659  1.00 53.22           C
ATOM   2253  O   LEU A 363      -7.437   6.498  12.769  1.00 53.22           O
ATOM   2254  CG  LEU A 363     -11.675   7.168  12.189  1.00 53.22           C
ATOM   2255  CD1 LEU A 363     -12.663   6.605  11.175  1.00 53.22           C
ATOM   2256  CD2 LEU A 363     -11.852   6.413  13.511  1.00 53.22           C
ATOM   2257  N   LEU A 364      -7.113   7.997  11.153  1.00 53.09           N
ATOM   2258  CA  LEU A 364      -5.696   7.710  10.910  1.00 53.09           C
ATOM   2259  C   LEU A 364      -4.784   8.344  11.979  1.00 53.09           C
ATOM   2260  CB  LEU A 364      -5.337   8.149   9.475  1.00 53.09           C
ATOM   2261  O   LEU A 364      -3.562   8.292  11.876  1.00 53.09           O
ATOM   2262  CG  LEU A 364      -5.933   7.253   8.368  1.00 53.09           C
ATOM   2263  CD1 LEU A 364      -5.717   7.918   7.007  1.00 53.09           C
ATOM   2264  CD2 LEU A 364      -5.296   5.864   8.335  1.00 53.09           C
ATOM   2265  N   GLY A 365      -5.353   8.956  13.023  1.00 56.53           N
ATOM   2266  CA  GLY A 365      -4.597   9.533  14.131  1.00 56.53           C
ATOM   2267  C   GLY A 365      -3.822  10.793  13.743  1.00 56.53           C
ATOM   2268  O   GLY A 365      -2.872  11.161  14.439  1.00 56.53           O
ATOM   2269  N   ILE A 366      -4.194  11.455  12.644  1.00 62.34           N
ATOM   2270  CA  ILE A 366      -3.627  12.750  12.268  1.00 62.34           C
ATOM   2271  C   ILE A 366      -4.362  13.831  13.057  1.00 62.34           C
ATOM   2272  CB  ILE A 366      -3.686  12.988  10.743  1.00 62.34           C
ATOM   2273  O   ILE A 366      -5.593  13.846  13.123  1.00 62.34           O
ATOM   2274  CG1 ILE A 366      -2.989  11.831   9.986  1.00 62.34           C
ATOM   2275  CG2 ILE A 366      -3.014  14.337  10.408  1.00 62.34           C
ATOM   2276  CD1 ILE A 366      -3.122  11.910   8.462  1.00 62.34           C
ATOM   2277  N   SER A 367      -3.611  14.750  13.664  1.00 76.50           N
ATOM   2278  CA  SER A 367      -4.208  15.768  14.529  1.00 76.50           C
ATOM   2279  C   SER A 367      -5.140  16.700  13.748  1.00 76.50           C
ATOM   2280  CB  SER A 367      -3.159  16.573  15.299  1.00 76.50           C
ATOM   2281  O   SER A 367      -4.805  17.180  12.661  1.00 76.50           O
ATOM   2282  OG  SER A 367      -2.156  15.749  15.867  1.00 76.50           O
ATOM   2283  N   THR A 368      -6.311  16.984  14.318  1.00 77.25           N
ATOM   2284  CA  THR A 368      -7.337  17.858  13.730  1.00 77.25           C
ATOM   2285  C   THR A 368      -8.172  18.542  14.821  1.00 77.25           C
ATOM   2286  CB  THR A 368      -8.209  17.072  12.739  1.00 77.25           C
ATOM   2287  O   THR A 368      -7.931  18.338  16.010  1.00 77.25           O
ATOM   2288  CG2 THR A 368      -9.166  16.072  13.390  1.00 77.25           C
ATOM   2289  OG1 THR A 368      -8.950  17.981  11.951  1.00 77.25           O
ATOM   2290  N   SER A 369      -9.146  19.365  14.428  1.00 75.06           N
ATOM   2291  CA  SER A 369     -10.284  19.716  15.282  1.00 75.06           C
ATOM   2292  C   SER A 369     -11.544  19.093  14.686  1.00 75.06           C
ATOM   2293  CB  SER A 369     -10.454  21.231  15.414  1.00 75.06           C
ATOM   2294  O   SER A 369     -11.964  19.515  13.608  1.00 75.06           O
ATOM   2295  OG  SER A 369     -11.605  21.446  16.210  1.00 75.06           O
ATOM   2296  N   ILE A 370     -12.155  18.099  15.352  1.00 61.44           N
ATOM   2297  CA  ILE A 370     -13.362  17.442  14.808  1.00 61.44           C
ATOM   2298  C   ILE A 370     -14.555  18.391  14.745  1.00 61.44           C
ATOM   2299  CB  ILE A 370     -13.792  16.141  15.536  1.00 61.44           C
ATOM   2300  O   ILE A 370     -15.431  18.180  13.919  1.00 61.44           O
ATOM   2301  CG1 ILE A 370     -14.372  16.414  16.961  1.00 61.44           C
ATOM   2302  CG2 ILE A 370     -12.744  15.025  15.284  1.00 61.44           C
ATOM   2303  CD1 ILE A 370     -14.493  15.215  17.924  1.00 61.44           C
ATOM   2304  N   HIS A 371     -14.608  19.429  15.584  1.00 60.94           N
ATOM   2305  CA  HIS A 371     -15.789  20.289  15.697  1.00 60.94           C
ATOM   2306  C   HIS A 371     -15.726  21.552  14.835  1.00 60.94           C
ATOM   2307  CB  HIS A 371     -16.028  20.651  17.165  1.00 60.94           C
ATOM   2308  O   HIS A 371     -16.735  22.248  14.731  1.00 60.94           O
ATOM   2309  CG  HIS A 371     -16.211  19.453  18.057  1.00 60.94           C
ATOM   2310  CD2 HIS A 371     -15.364  19.071  19.059  1.00 60.94           C
ATOM   2311  ND1 HIS A 371     -17.254  18.549  18.038  1.00 60.94           N
ATOM   2312  CE1 HIS A 371     -17.041  17.650  19.016  1.00 60.94           C
ATOM   2313  NE2 HIS A 371     -15.900  17.938  19.662  1.00 60.94           N
ATOM   2314  N   ASP A 372     -14.583  21.866  14.220  1.00 75.12           N
ATOM   2315  CA  ASP A 372     -14.365  23.168  13.589  1.00 75.12           C
ATOM   2316  C   ASP A 372     -14.030  23.049  12.100  1.00 75.12           C
ATOM   2317  CB  ASP A 372     -13.281  23.956  14.335  1.00 75.12           C
ATOM   2318  O   ASP A 372     -13.240  22.207  11.673  1.00 75.12           O
ATOM   2319  CG  ASP A 372     -13.565  24.102  15.834  1.00 75.12           C
ATOM   2320  OD1 ASP A 372     -14.677  24.531  16.204  1.00 75.12           O
ATOM   2321  OD2 ASP A 372     -12.632  23.827  16.615  1.00 75.12           O
ATOM   2322  N   ARG A 373     -14.584  23.962  11.295  1.00 76.81           N
ATOM   2323  CA  ARG A 373     -14.170  24.169   9.902  1.00 76.81           C
ATOM   2324  C   ARG A 373     -13.344  25.410   9.735  1.00 76.81           C
ATOM   2325  CB  ARG A 373     -15.320  24.181   8.901  1.00 76.81           C
ATOM   2326  O   ARG A 373     -13.528  26.415  10.413  1.00 76.81           O
ATOM   2327  CG  ARG A 373     -16.411  25.227   9.162  1.00 76.81           C
ATOM   2328  CD  ARG A 373     -17.585  25.002   8.207  1.00 76.81           C
ATOM   2329  NE  ARG A 373     -18.513  26.139   8.136  1.00 76.81           N
ATOM   2330  NH1 ARG A 373     -19.907  25.514   9.844  1.00 76.81           N
ATOM   2331  NH2 ARG A 373     -20.354  27.356   8.663  1.00 76.81           N
ATOM   2332  CZ  ARG A 373     -19.581  26.331   8.883  1.00 76.81           C
ATOM   2333  N   PHE A 374     -12.502  25.346   8.728  1.00 87.12           N
ATOM   2334  CA  PHE A 374     -11.631  26.407   8.298  1.00 87.12           C
ATOM   2335  C   PHE A 374     -12.114  26.916   6.950  1.00 87.12           C
ATOM   2336  CB  PHE A 374     -10.196  25.878   8.246  1.00 87.12           C
ATOM   2337  O   PHE A 374     -12.407  26.140   6.042  1.00 87.12           O
ATOM   2338  CG  PHE A 374      -9.707  25.357   9.583  1.00 87.12           C
ATOM   2339  CD1 PHE A 374      -8.942  26.188  10.420  1.00 87.12           C
ATOM   2340  CD2 PHE A 374     -10.056  24.063  10.014  1.00 87.12           C
ATOM   2341  CE1 PHE A 374      -8.519  25.724  11.677  1.00 87.12           C
ATOM   2342  CE2 PHE A 374      -9.651  23.605  11.277  1.00 87.12           C
ATOM   2343  CZ  PHE A 374      -8.872  24.429  12.100  1.00 87.12           C
ATOM   2344  N   ILE A 375     -12.149  28.234   6.807  1.00 89.62           N
ATOM   2345  CA  ILE A 375     -12.107  28.871   5.500  1.00 89.62           C
ATOM   2346  C   ILE A 375     -10.660  29.287   5.291  1.00 89.62           C
ATOM   2347  CB  ILE A 375     -13.104  30.036   5.387  1.00 89.62           C
ATOM   2348  O   ILE A 375     -10.168  30.178   5.985  1.00 89.62           O
ATOM   2349  CG1 ILE A 375     -14.538  29.513   5.639  1.00 89.62           C
ATOM   2350  CG2 ILE A 375     -12.979  30.682   3.996  1.00 89.62           C
ATOM   2351  CD1 ILE A 375     -15.638  30.570   5.499  1.00 89.62           C
ATOM   2352  N   ILE A 376      -9.969  28.635   4.363  1.00 93.50           N
ATOM   2353  CA  ILE A 376      -8.584  28.958   4.026  1.00 93.50           C
ATOM   2354  C   ILE A 376      -8.495  29.612   2.654  1.00 93.50           C
ATOM   2355  CB  ILE A 376      -7.631  27.754   4.169  1.00 93.50           C
ATOM   2356  O   ILE A 376      -9.293  29.336   1.762  1.00 93.50           O
ATOM   2357  CG1 ILE A 376      -7.858  26.683   3.084  1.00 93.50           C
ATOM   2358  CG2 ILE A 376      -7.727  27.154   5.583  1.00 93.50           C
ATOM   2359  CD1 ILE A 376      -6.730  25.653   3.041  1.00 93.50           C
ATOM   2360  N   GLN A 377      -7.489  30.455   2.460  1.00 95.25           N
ATOM   2361  CA  GLN A 377      -7.129  30.996   1.158  1.00 95.25           C
ATOM   2362  C   GLN A 377      -5.754  30.488   0.746  1.00 95.25           C
ATOM   2363  CB  GLN A 377      -7.223  32.522   1.191  1.00 95.25           C
ATOM   2364  O   GLN A 377      -4.759  30.773   1.408  1.00 95.25           O
ATOM   2365  CG  GLN A 377      -6.773  33.158  -0.129  1.00 95.25           C
ATOM   2366  CD  GLN A 377      -7.104  34.642  -0.171  1.00 95.25           C
ATOM   2367  NE2 GLN A 377      -8.024  35.056  -1.015  1.00 95.25           N
ATOM   2368  OE1 GLN A 377      -6.580  35.466   0.557  1.00 95.25           O
ATOM   2369  N   ILE A 378      -5.694  29.784  -0.381  1.00 94.19           N
ATOM   2370  CA  ILE A 378      -4.438  29.382  -1.011  1.00 94.19           C
ATOM   2371  C   ILE A 378      -3.795  30.632  -1.608  1.00 94.19           C
ATOM   2372  CB  ILE A 378      -4.691  28.300  -2.084  1.00 94.19           C
ATOM   2373  O   ILE A 378      -4.348  31.230  -2.530  1.00 94.19           O
ATOM   2374  CG1 ILE A 378      -5.476  27.080  -1.551  1.00 94.19           C
ATOM   2375  CG2 ILE A 378      -3.360  27.854  -2.712  1.00 94.19           C
ATOM   2376  CD1 ILE A 378      -4.868  26.372  -0.333  1.00 94.19           C
ATOM   2377  N   GLN A 379      -2.642  31.047  -1.090  1.00 90.69           N
ATOM   2378  CA  GLN A 379      -1.890  32.182  -1.626  1.00 90.69           C
ATOM   2379  C   GLN A 379      -1.007  31.721  -2.791  1.00 90.69           C
ATOM   2380  CB  GLN A 379      -1.064  32.859  -0.517  1.00 90.69           C
ATOM   2381  O   GLN A 379      -1.096  32.261  -3.895  1.00 90.69           O
ATOM   2382  CG  GLN A 379      -1.936  33.450   0.608  1.00 90.69           C
ATOM   2383  CD  GLN A 379      -1.147  34.305   1.601  1.00 90.69           C
ATOM   2384  NE2 GLN A 379      -1.802  34.973   2.528  1.00 90.69           N
ATOM   2385  OE1 GLN A 379       0.068  34.425   1.561  1.00 90.69           O
ATOM   2386  N   GLU A 380      -0.214  30.675  -2.557  1.00 88.75           N
ATOM   2387  CA  GLU A 380       0.692  30.075  -3.539  1.00 88.75           C
ATOM   2388  C   GLU A 380       0.659  28.550  -3.401  1.00 88.75           C
ATOM   2389  CB  GLU A 380       2.130  30.604  -3.352  1.00 88.75           C
ATOM   2390  O   GLU A 380       0.794  28.034  -2.298  1.00 88.75           O
ATOM   2391  CG  GLU A 380       2.250  32.119  -3.607  1.00 88.75           C
ATOM   2392  CD  GLU A 380       3.687  32.675  -3.568  1.00 88.75           C
ATOM   2393  OE1 GLU A 380       3.837  33.890  -3.859  1.00 88.75           O
ATOM   2394  OE2 GLU A 380       4.640  31.914  -3.295  1.00 88.75           O
ATOM   2395  N   SER A 381       0.474  27.822  -4.498  1.00 83.25           N
ATOM   2396  CA  SER A 381       0.540  26.362  -4.551  1.00 83.25           C
ATOM   2397  C   SER A 381       0.961  25.903  -5.945  1.00 83.25           C
ATOM   2398  CB  SER A 381      -0.824  25.762  -4.202  1.00 83.25           C
ATOM   2399  O   SER A 381       0.671  26.559  -6.949  1.00 83.25           O
ATOM   2400  OG  SER A 381      -0.756  24.349  -4.135  1.00 83.25           O
ATOM   2401  N   ASN A 382       1.632  24.754  -6.005  1.00 72.88           N
ATOM   2402  CA  ASN A 382       1.925  24.061  -7.261  1.00 72.88           C
ATOM   2403  C   ASN A 382       0.779  23.133  -7.696  1.00 72.88           C
ATOM   2404  CB  ASN A 382       3.245  23.293  -7.090  1.00 72.88           C
ATOM   2405  O   ASN A 382       0.660  22.833  -8.883  1.00 72.88           O
ATOM   2406  CG  ASN A 382       4.446  24.210  -6.929  1.00 72.88           C
ATOM   2407  ND2 ASN A 382       5.454  23.774  -6.211  1.00 72.88           N
ATOM   2408  OD1 ASN A 382       4.511  25.311  -7.457  1.00 72.88           O
ATOM   2409  N   ASN A 383      -0.068  22.716  -6.748  1.00 62.47           N
ATOM   2410  CA  ASN A 383      -1.061  21.654  -6.936  1.00 62.47           C
ATOM   2411  C   ASN A 383      -2.508  22.156  -6.812  1.00 62.47           C
ATOM   2412  CB  ASN A 383      -0.757  20.535  -5.923  1.00 62.47           C
ATOM   2413  O   ASN A 383      -3.431  21.491  -7.274  1.00 62.47           O
ATOM   2414  CG  ASN A 383       0.614  19.901  -6.112  1.00 62.47           C
ATOM   2415  ND2 ASN A 383       1.131  19.256  -5.094  1.00 62.47           N
ATOM   2416  OD1 ASN A 383       1.242  19.985  -7.154  1.00 62.47           O
ATOM   2417  N   LEU A 384      -2.716  23.337  -6.221  1.00 75.62           N
ATOM   2418  CA  LEU A 384      -4.024  23.977  -6.080  1.00 75.62           C
ATOM   2419  C   LEU A 384      -4.056  25.350  -6.768  1.00 75.62           C
ATOM   2420  CB  LEU A 384      -4.391  24.086  -4.591  1.00 75.62           C
ATOM   2421  O   LEU A 384      -3.024  26.011  -6.888  1.00 75.62           O
ATOM   2422  CG  LEU A 384      -4.639  22.733  -3.904  1.00 75.62           C
ATOM   2423  CD1 LEU A 384      -4.879  22.970  -2.417  1.00 75.62           C
ATOM   2424  CD2 LEU A 384      -5.866  22.024  -4.475  1.00 75.62           C
ATOM   2425  N   PRO A 385      -5.230  25.835  -7.215  1.00 77.31           N
ATOM   2426  CA  PRO A 385      -5.328  27.147  -7.844  1.00 77.31           C
ATOM   2427  C   PRO A 385      -4.921  28.279  -6.889  1.00 77.31           C
ATOM   2428  CB  PRO A 385      -6.786  27.278  -8.305  1.00 77.31           C
ATOM   2429  O   PRO A 385      -5.482  28.422  -5.803  1.00 77.31           O
ATOM   2430  CG  PRO A 385      -7.286  25.836  -8.379  1.00 77.31           C
ATOM   2431  CD  PRO A 385      -6.509  25.143  -7.266  1.00 77.31           C
ATOM   2432  N   ASN A 386      -3.997  29.143  -7.306  1.00 85.81           N
ATOM   2433  CA  ASN A 386      -3.605  30.313  -6.511  1.00 85.81           C
ATOM   2434  C   ASN A 386      -4.772  31.296  -6.320  1.00 85.81           C
ATOM   2435  CB  ASN A 386      -2.399  31.016  -7.161  1.00 85.81           C
ATOM   2436  O   ASN A 386      -5.569  31.521  -7.234  1.00 85.81           O
ATOM   2437  CG  ASN A 386      -1.143  30.169  -7.120  1.00 85.81           C
ATOM   2438  ND2 ASN A 386      -0.145  30.472  -7.913  1.00 85.81           N
ATOM   2439  OD1 ASN A 386      -1.031  29.224  -6.374  1.00 85.81           O
ATOM   2440  N   ASN A 387      -4.821  31.944  -5.154  1.00 87.56           N
ATOM   2441  CA  ASN A 387      -5.892  32.840  -4.703  1.00 87.56           C
ATOM   2442  C   ASN A 387      -7.289  32.195  -4.665  1.00 87.56           C
ATOM   2443  CB  ASN A 387      -5.855  34.169  -5.477  1.00 87.56           C
ATOM   2444  O   ASN A 387      -8.295  32.892  -4.818  1.00 87.56           O
ATOM   2445  CG  ASN A 387      -4.559  34.921  -5.287  1.00 87.56           C
ATOM   2446  ND2 ASN A 387      -3.978  35.423  -6.350  1.00 87.56           N
ATOM   2447  OD1 ASN A 387      -4.058  35.111  -4.198  1.00 87.56           O
ATOM   2448  N   SER A 388      -7.363  30.877  -4.470  1.00 86.44           N
ATOM   2449  CA  SER A 388      -8.627  30.172  -4.245  1.00 86.44           C
ATOM   2450  C   SER A 388      -8.966  30.105  -2.756  1.00 86.44           C
ATOM   2451  CB  SER A 388      -8.613  28.784  -4.887  1.00 86.44           C
ATOM   2452  O   SER A 388      -8.074  30.032  -1.912  1.00 86.44           O
ATOM   2453  OG  SER A 388      -7.565  27.991  -4.377  1.00 86.44           O
ATOM   2454  N   THR A 389     -10.259  30.148  -2.440  1.00 90.44           N
ATOM   2455  CA  THR A 389     -10.777  30.011  -1.074  1.00 90.44           C
ATOM   2456  C   THR A 389     -11.465  28.662  -0.934  1.00 90.44           C
ATOM   2457  CB  THR A 389     -11.734  31.154  -0.706  1.00 90.44           C
ATOM   2458  O   THR A 389     -12.242  28.278  -1.808  1.00 90.44           O
ATOM   2459  CG2 THR A 389     -12.300  31.031   0.705  1.00 90.44           C
ATOM   2460  OG1 THR A 389     -11.055  32.391  -0.728  1.00 90.44           O
ATOM   2461  N   TRP A 390     -11.183  27.971   0.164  1.00 82.31           N
ATOM   2462  CA  TRP A 390     -11.638  26.615   0.439  1.00 82.31           C
ATOM   2463  C   TRP A 390     -12.276  26.552   1.814  1.00 82.31           C
ATOM   2464  CB  TRP A 390     -10.452  25.654   0.363  1.00 82.31           C
ATOM   2465  O   TRP A 390     -11.706  27.050   2.779  1.00 82.31           O
ATOM   2466  CG  TRP A 390      -9.869  25.520  -1.001  1.00 82.31           C
ATOM   2467  CD1 TRP A 390      -9.093  26.429  -1.626  1.00 82.31           C
ATOM   2468  CD2 TRP A 390     -10.022  24.416  -1.934  1.00 82.31           C
ATOM   2469  CE2 TRP A 390      -9.318  24.734  -3.132  1.00 82.31           C
ATOM   2470  CE3 TRP A 390     -10.678  23.173  -1.877  1.00 82.31           C
ATOM   2471  NE1 TRP A 390      -8.773  25.970  -2.884  1.00 82.31           N
ATOM   2472  CH2 TRP A 390      -9.908  22.626  -4.134  1.00 82.31           C
ATOM   2473  CZ2 TRP A 390      -9.265  23.869  -4.231  1.00 82.31           C
ATOM   2474  CZ3 TRP A 390     -10.610  22.291  -2.964  1.00 82.31           C
ATOM   2475  N   GLU A 391     -13.443  25.925   1.889  1.00 82.69           N
ATOM   2476  CA  GLU A 391     -14.073  25.529   3.145  1.00 82.69           C
ATOM   2477  C   GLU A 391     -13.719  24.064   3.410  1.00 82.69           C
ATOM   2478  CB  GLU A 391     -15.581  25.782   3.044  1.00 82.69           C
ATOM   2479  O   GLU A 391     -13.988  23.193   2.576  1.00 82.69           O
ATOM   2480  CG  GLU A 391     -16.337  25.467   4.343  1.00 82.69           C
ATOM   2481  CD  GLU A 391     -17.801  25.944   4.297  1.00 82.69           C
ATOM   2482  OE1 GLU A 391     -18.398  26.096   5.390  1.00 82.69           O
ATOM   2483  OE2 GLU A 391     -18.318  26.220   3.191  1.00 82.69           O
ATOM   2484  N   CYS A 392     -13.044  23.801   4.526  1.00 76.12           N
ATOM   2485  CA  CYS A 392     -12.444  22.503   4.796  1.00 76.12           C
ATOM   2486  C   CYS A 392     -12.246  22.218   6.288  1.00 76.12           C
ATOM   2487  CB  CYS A 392     -11.096  22.421   4.056  1.00 76.12           C
ATOM   2488  O   CYS A 392     -12.193  23.126   7.111  1.00 76.12           O
ATOM   2489  SG  CYS A 392      -9.934  23.705   4.615  1.00 76.12           S
ATOM   2490  N   MET A 393     -12.041  20.951   6.625  1.00 78.38           N
ATOM   2491  CA  MET A 393     -11.325  20.549   7.836  1.00 78.38           C
ATOM   2492  C   MET A 393      -9.823  20.537   7.549  1.00 78.38           C
ATOM   2493  CB  MET A 393     -11.794  19.167   8.283  1.00 78.38           C
ATOM   2494  O   MET A 393      -9.424  20.277   6.413  1.00 78.38           O
ATOM   2495  CG  MET A 393     -13.256  19.163   8.723  1.00 78.38           C
ATOM   2496  SD  MET A 393     -13.833  17.513   9.182  1.00 78.38           S
ATOM   2497  CE  MET A 393     -13.072  17.364  10.826  1.00 78.38           C
ATOM   2498  N   LEU A 394      -8.997  20.816   8.556  1.00 84.94           N
ATOM   2499  CA  LEU A 394      -7.541  20.839   8.424  1.00 84.94           C
ATOM   2500  C   LEU A 394      -6.908  19.773   9.326  1.00 84.94           C
ATOM   2501  CB  LEU A 394      -7.025  22.261   8.708  1.00 84.94           C
ATOM   2502  O   LEU A 394      -7.269  19.653  10.496  1.00 84.94           O
ATOM   2503  CG  LEU A 394      -5.547  22.434   8.293  1.00 84.94           C
ATOM   2504  CD1 LEU A 394      -5.383  23.550   7.261  1.00 84.94           C
ATOM   2505  CD2 LEU A 394      -4.664  22.800   9.479  1.00 84.94           C
ATOM   2506  N   PHE A 395      -5.956  19.023   8.778  1.00 82.81           N
ATOM   2507  CA  PHE A 395      -5.280  17.907   9.435  1.00 82.81           C
ATOM   2508  C   PHE A 395      -3.775  18.080   9.315  1.00 82.81           C
ATOM   2509  CB  PHE A 395      -5.683  16.578   8.793  1.00 82.81           C
ATOM   2510  O   PHE A 395      -3.256  18.304   8.218  1.00 82.81           O
ATOM   2511  CG  PHE A 395      -7.160  16.300   8.816  1.00 82.81           C
ATOM   2512  CD1 PHE A 395      -7.694  15.446   9.793  1.00 82.81           C
ATOM   2513  CD2 PHE A 395      -8.001  16.897   7.860  1.00 82.81           C
ATOM   2514  CE1 PHE A 395      -9.079  15.252   9.856  1.00 82.81           C
ATOM   2515  CE2 PHE A 395      -9.384  16.691   7.923  1.00 82.81           C
ATOM   2516  CZ  PHE A 395      -9.927  15.899   8.946  1.00 82.81           C
ATOM   2517  N   THR A 396      -3.058  17.978  10.429  1.00 84.56           N
ATOM   2518  CA  THR A 396      -1.596  18.029  10.420  1.00 84.56           C
ATOM   2519  C   THR A 396      -1.012  17.571  11.750  1.00 84.56           C
ATOM   2520  CB  THR A 396      -1.100  19.449  10.093  1.00 84.56           C
ATOM   2521  O   THR A 396      -1.490  17.966  12.806  1.00 84.56           O
ATOM   2522  CG2 THR A 396      -1.449  20.507  11.145  1.00 84.56           C
ATOM   2523  OG1 THR A 396       0.294  19.414   9.919  1.00 84.56           O
ATOM   2524  N   ASP A 397       0.088  16.824  11.691  1.00 77.56           N
ATOM   2525  CA  ASP A 397       0.954  16.543  12.846  1.00 77.56           C
ATOM   2526  C   ASP A 397       2.151  17.516  12.905  1.00 77.56           C
ATOM   2527  CB  ASP A 397       1.362  15.055  12.837  1.00 77.56           C
ATOM   2528  O   ASP A 397       3.198  17.226  13.488  1.00 77.56           O
ATOM   2529  CG  ASP A 397       0.296  14.107  13.411  1.00 77.56           C
ATOM   2530  OD1 ASP A 397      -0.745  14.581  13.926  1.00 77.56           O
ATOM   2531  OD2 ASP A 397       0.559  12.885  13.438  1.00 77.56           O
ATOM   2532  N   ALA A 398       2.057  18.668  12.233  1.00 81.12           N
ATOM   2533  CA  ALA A 398       3.089  19.693  12.286  1.00 81.12           C
ATOM   2534  C   ALA A 398       3.156  20.324  13.681  1.00 81.12           C
ATOM   2535  CB  ALA A 398       2.827  20.734  11.197  1.00 81.12           C
ATOM   2536  O   ALA A 398       2.135  20.677  14.269  1.00 81.12           O
ATOM   2537  N   GLU A 399       4.375  20.537  14.188  1.00 82.00           N
ATOM   2538  CA  GLU A 399       4.604  21.248  15.450  1.00 82.00           C
ATOM   2539  C   GLU A 399       4.296  22.747  15.296  1.00 82.00           C
ATOM   2540  CB  GLU A 399       6.031  21.027  15.975  1.00 82.00           C
ATOM   2541  O   GLU A 399       5.172  23.598  15.119  1.00 82.00           O
ATOM   2542  CG  GLU A 399       6.303  19.600  16.477  1.00 82.00           C
ATOM   2543  CD  GLU A 399       7.644  19.482  17.233  1.00 82.00           C
ATOM   2544  OE1 GLU A 399       7.920  18.389  17.777  1.00 82.00           O
ATOM   2545  OE2 GLU A 399       8.402  20.481  17.301  1.00 82.00           O
ATOM   2546  N   ILE A 400       3.013  23.084  15.353  1.00 84.25           N
ATOM   2547  CA  ILE A 400       2.526  24.459  15.374  1.00 84.25           C
ATOM   2548  C   ILE A 400       2.580  24.958  16.820  1.00 84.25           C
ATOM   2549  CB  ILE A 400       1.135  24.550  14.713  1.00 84.25           C
ATOM   2550  O   ILE A 400       2.382  24.201  17.768  1.00 84.25           O
ATOM   2551  CG1 ILE A 400       1.228  24.023  13.259  1.00 84.25           C
ATOM   2552  CG2 ILE A 400       0.621  26.002  14.728  1.00 84.25           C
ATOM   2553  CD1 ILE A 400      -0.108  23.986  12.523  1.00 84.25           C
ATOM   2554  N   ALA A 401       2.880  26.242  17.028  1.00 80.25           N
ATOM   2555  CA  ALA A 401       3.029  26.800  18.370  1.00 80.25           C
ATOM   2556  C   ALA A 401       1.794  26.510  19.252  1.00 80.25           C
ATOM   2557  CB  ALA A 401       3.318  28.301  18.252  1.00 80.25           C
ATOM   2558  O   ALA A 401       0.705  27.025  18.999  1.00 80.25           O
ATOM   2559  N   ASN A 402       1.999  25.714  20.310  1.00 72.94           N
ATOM   2560  CA  ASN A 402       0.966  25.200  21.221  1.00 72.94           C
ATOM   2561  C   ASN A 402      -0.147  24.379  20.536  1.00 72.94           C
ATOM   2562  CB  ASN A 402       0.382  26.340  22.080  1.00 72.94           C
ATOM   2563  O   ASN A 402      -1.272  24.394  21.023  1.00 72.94           O
ATOM   2564  CG  ASN A 402       1.382  27.182  22.837  1.00 72.94           C
ATOM   2565  ND2 ASN A 402       0.984  28.381  23.189  1.00 72.94           N
ATOM   2566  OD1 ASN A 402       2.499  26.812  23.162  1.00 72.94           O
ATOM   2567  N   ASN A 403       0.124  23.742  19.392  1.00 79.44           N
ATOM   2568  CA  ASN A 403      -0.866  23.031  18.569  1.00 79.44           C
ATOM   2569  C   ASN A 403      -2.126  23.863  18.270  1.00 79.44           C
ATOM   2570  CB  ASN A 403      -1.164  21.645  19.172  1.00 79.44           C
ATOM   2571  O   ASN A 403      -3.205  23.327  18.054  1.00 79.44           O
ATOM   2572  CG  ASN A 403      -0.005  20.677  19.054  1.00 79.44           C
ATOM   2573  ND2 ASN A 403      -0.147  19.504  19.619  1.00 79.44           N
ATOM   2574  OD1 ASN A 403       1.030  20.954  18.470  1.00 79.44           O
ATOM   2575  N   THR A 404      -2.011  25.194  18.281  1.00 85.56           N
ATOM   2576  CA  THR A 404      -3.155  26.094  18.133  1.00 85.56           C
ATOM   2577  C   THR A 404      -3.115  26.785  16.779  1.00 85.56           C
ATOM   2578  CB  THR A 404      -3.194  27.147  19.244  1.00 85.56           C
ATOM   2579  O   THR A 404      -2.172  27.525  16.483  1.00 85.56           O
ATOM   2580  CG2 THR A 404      -4.520  27.905  19.283  1.00 85.56           C
ATOM   2581  OG1 THR A 404      -3.010  26.607  20.532  1.00 85.56           O
ATOM   2582  N   LEU A 405      -4.175  26.626  15.995  1.00 90.25           N
ATOM   2583  CA  LEU A 405      -4.413  27.396  14.780  1.00 90.25           C
ATOM   2584  C   LEU A 405      -5.208  28.659  15.104  1.00 90.25           C
ATOM   2585  CB  LEU A 405      -5.153  26.536  13.758  1.00 90.25           C
ATOM   2586  O   LEU A 405      -6.005  28.690  16.044  1.00 90.25           O
ATOM   2587  CG  LEU A 405      -4.372  25.309  13.274  1.00 90.25           C
ATOM   2588  CD1 LEU A 405      -5.320  24.489  12.418  1.00 90.25           C
ATOM   2589  CD2 LEU A 405      -3.161  25.693  12.428  1.00 90.25           C
ATOM   2590  N   LYS A 406      -4.975  29.728  14.339  1.00 93.12           N
ATOM   2591  CA  LYS A 406      -5.624  31.025  14.565  1.00 93.12           C
ATOM   2592  C   LYS A 406      -6.051  31.670  13.265  1.00 93.12           C
ATOM   2593  CB  LYS A 406      -4.714  31.988  15.339  1.00 93.12           C
ATOM   2594  O   LYS A 406      -5.346  31.584  12.262  1.00 93.12           O
ATOM   2595  CG  LYS A 406      -4.165  31.350  16.616  1.00 93.12           C
ATOM   2596  CD  LYS A 406      -3.513  32.385  17.524  1.00 93.12           C
ATOM   2597  CE  LYS A 406      -3.085  31.633  18.780  1.00 93.12           C
ATOM   2598  NZ  LYS A 406      -2.389  32.524  19.728  1.00 93.12           N
ATOM   2599  N   THR A 407      -7.150  32.403  13.334  1.00 92.88           N
ATOM   2600  CA  THR A 407      -7.596  33.261  12.241  1.00 92.88           C
ATOM   2601  C   THR A 407      -6.524  34.314  11.911  1.00 92.88           C
ATOM   2602  CB  THR A 407      -8.956  33.872  12.602  1.00 92.88           C
ATOM   2603  O   THR A 407      -5.923  34.921  12.803  1.00 92.88           O
ATOM   2604  CG2 THR A 407      -9.467  34.772  11.487  1.00 92.88           C
ATOM   2605  OG1 THR A 407      -9.872  32.811  12.761  1.00 92.88           O
ATOM   2606  N   GLY A 408      -6.251  34.510  10.620  1.00 90.94           N
ATOM   2607  CA  GLY A 408      -5.197  35.366  10.068  1.00 90.94           C
ATOM   2608  C   GLY A 408      -3.796  34.741  10.044  1.00 90.94           C
ATOM   2609  O   GLY A 408      -2.827  35.431   9.720  1.00 90.94           O
ATOM   2610  N   MET A 409      -3.647  33.466  10.419  1.00 93.06           N
ATOM   2611  CA  MET A 409      -2.362  32.769  10.356  1.00 93.06           C
ATOM   2612  C   MET A 409      -2.033  32.386   8.912  1.00 93.06           C
ATOM   2613  CB  MET A 409      -2.380  31.555  11.293  1.00 93.06           C
ATOM   2614  O   MET A 409      -2.849  31.762   8.239  1.00 93.06           O
ATOM   2615  CG  MET A 409      -0.992  30.946  11.504  1.00 93.06           C
ATOM   2616  SD  MET A 409      -0.945  29.796  12.905  1.00 93.06           S
ATOM   2617  CE  MET A 409       0.833  29.466  12.969  1.00 93.06           C
ATOM   2618  N   ILE A 410      -0.829  32.742   8.458  1.00 94.25           N
ATOM   2619  CA  ILE A 410      -0.282  32.329   7.161  1.00 94.25           C
ATOM   2620  C   ILE A 410       0.705  31.193   7.412  1.00 94.25           C
ATOM   2621  CB  ILE A 410       0.365  33.509   6.399  1.00 94.25           C
ATOM   2622  O   ILE A 410       1.639  31.353   8.200  1.00 94.25           O
ATOM   2623  CG1 ILE A 410      -0.661  34.645   6.177  1.00 94.25           C
ATOM   2624  CG2 ILE A 410       0.930  33.018   5.051  1.00 94.25           C
ATOM   2625  CD1 ILE A 410      -0.072  35.921   5.564  1.00 94.25           C
ATOM   2626  N   ILE A 411       0.484  30.061   6.755  1.00 93.44           N
ATOM   2627  CA  ILE A 411       1.266  28.835   6.896  1.00 93.44           C
ATOM   2628  C   ILE A 411       1.914  28.527   5.551  1.00 93.44           C
ATOM   2629  CB  ILE A 411       0.366  27.680   7.396  1.00 93.44           C
ATOM   2630  O   ILE A 411       1.227  28.450   4.536  1.00 93.44           O
ATOM   2631  CG1 ILE A 411      -0.182  28.018   8.804  1.00 93.44           C
ATOM   2632  CG2 ILE A 411       1.136  26.345   7.414  1.00 93.44           C
ATOM   2633  CD1 ILE A 411      -1.154  26.989   9.393  1.00 93.44           C
ATOM   2634  N   ASN A 412       3.232  28.339   5.560  1.00 92.44           N
ATOM   2635  CA  ASN A 412       3.997  27.813   4.435  1.00 92.44           C
ATOM   2636  C   ASN A 412       4.403  26.376   4.770  1.00 92.44           C
ATOM   2637  CB  ASN A 412       5.192  28.744   4.186  1.00 92.44           C
ATOM   2638  O   ASN A 412       5.213  26.155   5.671  1.00 92.44           O
ATOM   2639  CG  ASN A 412       6.131  28.250   3.102  1.00 92.44           C
ATOM   2640  ND2 ASN A 412       7.261  28.898   2.963  1.00 92.44           N
ATOM   2641  OD1 ASN A 412       5.920  27.253   2.423  1.00 92.44           O
ATOM   2642  N   THR A 413       3.834  25.398   4.068  1.00 85.62           N
ATOM   2643  CA  THR A 413       3.992  23.977   4.413  1.00 85.62           C
ATOM   2644  C   THR A 413       5.424  23.474   4.244  1.00 85.62           C
ATOM   2645  CB  THR A 413       3.009  23.099   3.632  1.00 85.62           C
ATOM   2646  O   THR A 413       5.818  22.545   4.938  1.00 85.62           O
ATOM   2647  CG2 THR A 413       1.565  23.465   3.987  1.00 85.62           C
ATOM   2648  OG1 THR A 413       3.181  23.248   2.242  1.00 85.62           O
ATOM   2649  N   THR A 414       6.249  24.146   3.432  1.00 84.44           N
ATOM   2650  CA  THR A 414       7.684  23.823   3.275  1.00 84.44           C
ATOM   2651  C   THR A 414       8.525  24.080   4.528  1.00 84.44           C
ATOM   2652  CB  THR A 414       8.325  24.588   2.107  1.00 84.44           C
ATOM   2653  O   THR A 414       9.654  23.602   4.626  1.00 84.44           O
ATOM   2654  CG2 THR A 414       7.601  24.347   0.791  1.00 84.44           C
ATOM   2655  OG1 THR A 414       8.334  25.987   2.315  1.00 84.44           O
ATOM   2656  N   GLU A 415       7.999  24.842   5.491  1.00 88.50           N
ATOM   2657  CA  GLU A 415       8.671  25.138   6.761  1.00 88.50           C
ATOM   2658  C   GLU A 415       8.471  24.038   7.815  1.00 88.50           C
ATOM   2659  CB  GLU A 415       8.211  26.507   7.294  1.00 88.50           C
ATOM   2660  O   GLU A 415       9.090  24.088   8.880  1.00 88.50           O
ATOM   2661  CG  GLU A 415       8.566  27.644   6.321  1.00 88.50           C
ATOM   2662  CD  GLU A 415       8.198  29.052   6.818  1.00 88.50           C
ATOM   2663  OE1 GLU A 415       8.305  29.985   5.983  1.00 88.50           O
ATOM   2664  OE2 GLU A 415       7.865  29.229   8.012  1.00 88.50           O
ATOM   2665  N   TYR A 416       7.633  23.041   7.522  1.00 81.00           N
ATOM   2666  CA  TYR A 416       7.267  21.969   8.437  1.00 81.00           C
ATOM   2667  C   TYR A 416       7.688  20.609   7.879  1.00 81.00           C
ATOM   2668  CB  TYR A 416       5.763  22.034   8.714  1.00 81.00           C
ATOM   2669  O   TYR A 416       7.639  20.362   6.679  1.00 81.00           O
ATOM   2670  CG  TYR A 416       5.315  23.333   9.364  1.00 81.00           C
ATOM   2671  CD1 TYR A 416       5.331  23.466  10.766  1.00 81.00           C
ATOM   2672  CD2 TYR A 416       4.912  24.419   8.564  1.00 81.00           C
ATOM   2673  CE1 TYR A 416       4.907  24.664  11.370  1.00 81.00           C
ATOM   2674  CE2 TYR A 416       4.515  25.631   9.160  1.00 81.00           C
ATOM   2675  OH  TYR A 416       4.088  26.902  11.156  1.00 81.00           O
ATOM   2676  CZ  TYR A 416       4.496  25.749  10.565  1.00 81.00           C
ATOM   2677  N   ASN A 417       8.099  19.709   8.775  1.00 71.69           N
ATOM   2678  CA  ASN A 417       8.479  18.343   8.403  1.00 71.69           C
ATOM   2679  C   ASN A 417       7.265  17.411   8.266  1.00 71.69           C
ATOM   2680  CB  ASN A 417       9.456  17.793   9.453  1.00 71.69           C
ATOM   2681  O   ASN A 417       7.379  16.360   7.642  1.00 71.69           O
ATOM   2682  CG  ASN A 417      10.769  18.548   9.534  1.00 71.69           C
ATOM   2683  ND2 ASN A 417      11.372  18.580  10.699  1.00 71.69           N
ATOM   2684  OD1 ASN A 417      11.290  19.112   8.588  1.00 71.69           O
ATOM   2685  N   SER A 418       6.132  17.782   8.869  1.00 72.50           N
ATOM   2686  CA  SER A 418       4.888  17.013   8.820  1.00 72.50           C
ATOM   2687  C   SER A 418       3.968  17.557   7.722  1.00 72.50           C
ATOM   2688  CB  SER A 418       4.140  17.048  10.155  1.00 72.50           C
ATOM   2689  O   SER A 418       3.903  18.778   7.537  1.00 72.50           O
ATOM   2690  OG  SER A 418       4.986  16.761  11.255  1.00 72.50           O
ATOM   2691  N   PRO A 419       3.225  16.685   7.021  1.00 76.19           N
ATOM   2692  CA  PRO A 419       2.312  17.103   5.968  1.00 76.19           C
ATOM   2693  C   PRO A 419       1.093  17.855   6.520  1.00 76.19           C
ATOM   2694  CB  PRO A 419       1.923  15.814   5.237  1.00 76.19           C
ATOM   2695  O   PRO A 419       0.726  17.750   7.695  1.00 76.19           O
ATOM   2696  CG  PRO A 419       2.017  14.757   6.337  1.00 76.19           C
ATOM   2697  CD  PRO A 419       3.199  15.236   7.172  1.00 76.19           C
ATOM   2698  N   PHE A 420       0.452  18.608   5.630  1.00 84.12           N
ATOM   2699  CA  PHE A 420      -0.823  19.275   5.872  1.00 84.12           C
ATOM   2700  C   PHE A 420      -1.850  18.756   4.878  1.00 84.12           C
ATOM   2701  CB  PHE A 420      -0.675  20.790   5.707  1.00 84.12           C
ATOM   2702  O   PHE A 420      -1.634  18.838   3.668  1.00 84.12           O
ATOM   2703  CG  PHE A 420      -0.021  21.497   6.869  1.00 84.12           C
ATOM   2704  CD1 PHE A 420      -0.808  22.245   7.762  1.00 84.12           C
ATOM   2705  CD2 PHE A 420       1.372  21.434   7.044  1.00 84.12           C
ATOM   2706  CE1 PHE A 420      -0.201  22.946   8.817  1.00 84.12           C
ATOM   2707  CE2 PHE A 420       1.974  22.121   8.109  1.00 84.12           C
ATOM   2708  CZ  PHE A 420       1.192  22.879   8.995  1.00 84.12           C
ATOM   2709  N   TYR A 421      -2.985  18.294   5.380  1.00 80.94           N
ATOM   2710  CA  TYR A 421      -4.111  17.873   4.562  1.00 80.94           C
ATOM   2711  C   TYR A 421      -5.318  18.754   4.851  1.00 80.94           C
ATOM   2712  CB  TYR A 421      -4.416  16.389   4.779  1.00 80.94           C
ATOM   2713  O   TYR A 421      -5.527  19.205   5.978  1.00 80.94           O
ATOM   2714  CG  TYR A 421      -3.221  15.480   4.595  1.00 80.94           C
ATOM   2715  CD1 TYR A 421      -2.851  15.071   3.301  1.00 80.94           C
ATOM   2716  CD2 TYR A 421      -2.490  15.039   5.716  1.00 80.94           C
ATOM   2717  CE1 TYR A 421      -1.739  14.226   3.125  1.00 80.94           C
ATOM   2718  CE2 TYR A 421      -1.397  14.169   5.543  1.00 80.94           C
ATOM   2719  OH  TYR A 421       0.039  12.935   4.062  1.00 80.94           O
ATOM   2720  CZ  TYR A 421      -1.017  13.768   4.244  1.00 80.94           C
ATOM   2721  N   ILE A 422      -6.128  18.986   3.828  1.00 78.69           N
ATOM   2722  CA  ILE A 422      -7.464  19.554   3.989  1.00 78.69           C
ATOM   2723  C   ILE A 422      -8.490  18.557   3.506  1.00 78.69           C
ATOM   2724  CB  ILE A 422      -7.616  20.908   3.273  1.00 78.69           C
ATOM   2725  O   ILE A 422      -8.258  17.966   2.466  1.00 78.69           O
ATOM   2726  CG1 ILE A 422      -7.282  20.872   1.766  1.00 78.69           C
ATOM   2727  CG2 ILE A 422      -6.768  21.928   4.032  1.00 78.69           C
ATOM   2728  CD1 ILE A 422      -7.710  22.126   0.995  1.00 78.69           C
ATOM   2729  N   ALA A 423      -9.616  18.408   4.196  1.00 67.62           N
ATOM   2730  CA  ALA A 423     -10.783  17.691   3.683  1.00 67.62           C
ATOM   2731  C   ALA A 423     -11.885  18.704   3.365  1.00 67.62           C
ATOM   2732  CB  ALA A 423     -11.239  16.626   4.686  1.00 67.62           C
ATOM   2733  O   ALA A 423     -12.302  19.461   4.239  1.00 67.62           O
ATOM   2734  N   SER A 424     -12.344  18.753   2.118  1.00 67.81           N
ATOM   2735  CA  SER A 424     -13.352  19.706   1.633  1.00 67.81           C
ATOM   2736  C   SER A 424     -14.438  18.999   0.824  1.00 67.81           C
ATOM   2737  CB  SER A 424     -12.677  20.778   0.773  1.00 67.81           C
ATOM   2738  O   SER A 424     -14.280  17.834   0.461  1.00 67.81           O
ATOM   2739  OG  SER A 424     -12.304  20.227  -0.475  1.00 67.81           O
ATOM   2740  N   GLY A 425     -15.496  19.730   0.451  1.00 51.66           N
ATOM   2741  CA  GLY A 425     -16.549  19.273  -0.472  1.00 51.66           C
ATOM   2742  C   GLY A 425     -16.050  18.685  -1.801  1.00 51.66           C
ATOM   2743  O   GLY A 425     -16.799  17.988  -2.479  1.00 51.66           O
ATOM   2744  N   GLN A 426     -14.800  18.970  -2.181  1.00 53.78           N
ATOM   2745  CA  GLN A 426     -14.169  18.510  -3.421  1.00 53.78           C
ATOM   2746  C   GLN A 426     -13.180  17.350  -3.211  1.00 53.78           C
ATOM   2747  CB  GLN A 426     -13.476  19.703  -4.095  1.00 53.78           C
ATOM   2748  O   GLN A 426     -12.610  16.866  -4.184  1.00 53.78           O
ATOM   2749  CG  GLN A 426     -14.432  20.868  -4.391  1.00 53.78           C
ATOM   2750  CD  GLN A 426     -13.772  22.014  -5.150  1.00 53.78           C
ATOM   2751  NE2 GLN A 426     -14.542  22.916  -5.713  1.00 53.78           N
ATOM   2752  OE1 GLN A 426     -12.573  22.143  -5.280  1.00 53.78           O
ATOM   2753  N   GLY A 427     -12.959  16.918  -1.965  1.00 48.34           N
ATOM   2754  CA  GLY A 427     -12.011  15.865  -1.600  1.00 48.34           C
ATOM   2755  C   GLY A 427     -10.978  16.291  -0.560  1.00 48.34           C
ATOM   2756  O   GLY A 427     -11.036  17.407  -0.029  1.00 48.34           O
ATOM   2757  N   ILE A 428     -10.038  15.385  -0.267  1.00 57.75           N
ATOM   2758  CA  ILE A 428      -8.831  15.689   0.510  1.00 57.75           C
ATOM   2759  C   ILE A 428      -7.766  16.213  -0.430  1.00 57.75           C
ATOM   2760  CB  ILE A 428      -8.242  14.544   1.378  1.00 57.75           C
ATOM   2761  O   ILE A 428      -7.529  15.637  -1.486  1.00 57.75           O
ATOM   2762  CG1 ILE A 428      -9.171  14.208   2.558  1.00 57.75           C
ATOM   2763  CG2 ILE A 428      -6.854  14.872   1.968  1.00 57.75           C
ATOM   2764  CD1 ILE A 428      -8.890  12.799   3.110  1.00 57.75           C
ATOM   2765  N   PHE A 429      -7.071  17.259  -0.009  1.00 63.97           N
ATOM   2766  CA  PHE A 429      -5.926  17.784  -0.726  1.00 63.97           C
ATOM   2767  C   PHE A 429      -4.718  17.832   0.199  1.00 63.97           C
ATOM   2768  CB  PHE A 429      -6.270  19.144  -1.341  1.00 63.97           C
ATOM   2769  O   PHE A 429      -4.771  18.416   1.282  1.00 63.97           O
ATOM   2770  CG  PHE A 429      -7.479  19.095  -2.256  1.00 63.97           C
ATOM   2771  CD1 PHE A 429      -7.298  18.882  -3.634  1.00 63.97           C
ATOM   2772  CD2 PHE A 429      -8.783  19.188  -1.733  1.00 63.97           C
ATOM   2773  CE1 PHE A 429      -8.407  18.808  -4.493  1.00 63.97           C
ATOM   2774  CE2 PHE A 429      -9.889  19.050  -2.587  1.00 63.97           C
ATOM   2775  CZ  PHE A 429      -9.705  18.880  -3.967  1.00 63.97           C
ATOM   2776  N   HIS A 430      -3.616  17.234  -0.250  1.00 76.06           N
ATOM   2777  CA  HIS A 430      -2.312  17.428   0.365  1.00 76.06           C
ATOM   2778  C   HIS A 430      -1.774  18.807  -0.033  1.00 76.06           C
ATOM   2779  CB  HIS A 430      -1.371  16.290  -0.056  1.00 76.06           C
ATOM   2780  O   HIS A 430      -1.557  19.094  -1.212  1.00 76.06           O
ATOM   2781  CG  HIS A 430       0.026  16.395   0.507  1.00 76.06           C
ATOM   2782  CD2 HIS A 430       0.416  16.993   1.676  1.00 76.06           C
ATOM   2783  ND1 HIS A 430       1.159  15.860  -0.057  1.00 76.06           N
ATOM   2784  CE1 HIS A 430       2.200  16.139   0.745  1.00 76.06           C
ATOM   2785  NE2 HIS A 430       1.801  16.863   1.802  1.00 76.06           N
ATOM   2786  N   LEU A 431      -1.540  19.669   0.955  1.00 81.38           N
ATOM   2787  CA  LEU A 431      -1.032  21.027   0.767  1.00 81.38           C
ATOM   2788  C   LEU A 431       0.498  21.045   0.615  1.00 81.38           C
ATOM   2789  CB  LEU A 431      -1.544  21.933   1.904  1.00 81.38           C
ATOM   2790  O   LEU A 431       1.192  21.795   1.298  1.00 81.38           O
ATOM   2791  CG  LEU A 431      -3.072  22.056   2.045  1.00 81.38           C
ATOM   2792  CD1 LEU A 431      -3.377  23.119   3.100  1.00 81.38           C
ATOM   2793  CD2 LEU A 431      -3.736  22.493   0.741  1.00 81.38           C
ATOM   2794  N   GLN A 432       1.054  20.223  -0.274  1.00 75.06           N
ATOM   2795  CA  GLN A 432       2.496  20.210  -0.534  1.00 75.06           C
ATOM   2796  C   GLN A 432       2.950  21.518  -1.193  1.00 75.06           C
ATOM   2797  CB  GLN A 432       2.865  19.008  -1.404  1.00 75.06           C
ATOM   2798  O   GLN A 432       2.254  22.044  -2.064  1.00 75.06           O
ATOM   2799  CG  GLN A 432       4.386  18.798  -1.448  1.00 75.06           C
ATOM   2800  CD  GLN A 432       4.784  17.515  -2.161  1.00 75.06           C
ATOM   2801  NE2 GLN A 432       6.054  17.183  -2.172  1.00 75.06           N
ATOM   2802  OE1 GLN A 432       3.978  16.785  -2.712  1.00 75.06           O
ATOM   2803  N   ASP A 433       4.106  22.044  -0.778  1.00 79.75           N
ATOM   2804  CA  ASP A 433       4.702  23.275  -1.318  1.00 79.75           C
ATOM   2805  C   ASP A 433       3.695  24.432  -1.436  1.00 79.75           C
ATOM   2806  CB  ASP A 433       5.445  22.986  -2.630  1.00 79.75           C
ATOM   2807  O   ASP A 433       3.641  25.151  -2.436  1.00 79.75           O
ATOM   2808  CG  ASP A 433       6.539  21.927  -2.489  1.00 79.75           C
ATOM   2809  OD1 ASP A 433       7.164  21.852  -1.408  1.00 79.75           O
ATOM   2810  OD2 ASP A 433       6.762  21.213  -3.490  1.00 79.75           O
ATOM   2811  N   THR A 434       2.835  24.565  -0.425  1.00 85.69           N
ATOM   2812  CA  THR A 434       1.681  25.459  -0.446  1.00 85.69           C
ATOM   2813  C   THR A 434       1.778  26.477   0.682  1.00 85.69           C
ATOM   2814  CB  THR A 434       0.369  24.662  -0.403  1.00 85.69           C
ATOM   2815  O   THR A 434       2.031  26.144   1.838  1.00 85.69           O
ATOM   2816  CG2 THR A 434      -0.871  25.554  -0.342  1.00 85.69           C
ATOM   2817  OG1 THR A 434       0.239  23.875  -1.573  1.00 85.69           O
ATOM   2818  N   THR A 435       1.542  27.741   0.342  1.00 94.94           N
ATOM   2819  CA  THR A 435       1.313  28.822   1.296  1.00 94.94           C
ATOM   2820  C   THR A 435      -0.173  29.146   1.334  1.00 94.94           C
ATOM   2821  CB  THR A 435       2.146  30.062   0.963  1.00 94.94           C
ATOM   2822  O   THR A 435      -0.760  29.492   0.306  1.00 94.94           O
ATOM   2823  CG2 THR A 435       1.960  31.175   1.995  1.00 94.94           C
ATOM   2824  OG1 THR A 435       3.512  29.723   0.988  1.00 94.94           O
ATOM   2825  N   PHE A 436      -0.786  29.058   2.512  1.00 95.06           N
ATOM   2826  CA  PHE A 436      -2.202  29.360   2.712  1.00 95.06           C
ATOM   2827  C   PHE A 436      -2.439  30.210   3.963  1.00 95.06           C
ATOM   2828  CB  PHE A 436      -3.027  28.065   2.726  1.00 95.06           C
ATOM   2829  O   PHE A 436      -1.641  30.211   4.896  1.00 95.06           O
ATOM   2830  CG  PHE A 436      -2.812  27.184   3.943  1.00 95.06           C
ATOM   2831  CD1 PHE A 436      -1.756  26.253   3.967  1.00 95.06           C
ATOM   2832  CD2 PHE A 436      -3.671  27.294   5.054  1.00 95.06           C
ATOM   2833  CE1 PHE A 436      -1.575  25.423   5.086  1.00 95.06           C
ATOM   2834  CE2 PHE A 436      -3.484  26.468   6.175  1.00 95.06           C
ATOM   2835  CZ  PHE A 436      -2.438  25.529   6.189  1.00 95.06           C
ATOM   2836  N   GLU A 437      -3.546  30.946   3.977  1.00 96.12           N
ATOM   2837  CA  GLU A 437      -4.001  31.760   5.104  1.00 96.12           C
ATOM   2838  C   GLU A 437      -5.299  31.200   5.677  1.00 96.12           C
ATOM   2839  CB  GLU A 437      -4.185  33.211   4.645  1.00 96.12           C
ATOM   2840  O   GLU A 437      -6.234  30.929   4.926  1.00 96.12           O
ATOM   2841  CG  GLU A 437      -4.612  34.169   5.773  1.00 96.12           C
ATOM   2842  CD  GLU A 437      -4.735  35.629   5.303  1.00 96.12           C
ATOM   2843  OE1 GLU A 437      -5.197  36.467   6.114  1.00 96.12           O
ATOM   2844  OE2 GLU A 437      -4.345  35.926   4.147  1.00 96.12           O
ATOM   2845  N   ILE A 438      -5.389  31.077   7.000  1.00 95.44           N
ATOM   2846  CA  ILE A 438      -6.643  30.755   7.688  1.00 95.44           C
ATOM   2847  C   ILE A 438      -7.470  32.037   7.788  1.00 95.44           C
ATOM   2848  CB  ILE A 438      -6.367  30.131   9.072  1.00 95.44           C
ATOM   2849  O   ILE A 438      -7.155  32.913   8.590  1.00 95.44           O
ATOM   2850  CG1 ILE A 438      -5.527  28.841   8.932  1.00 95.44           C
ATOM   2851  CG2 ILE A 438      -7.703  29.836   9.782  1.00 95.44           C
ATOM   2852  CD1 ILE A 438      -5.041  28.277  10.271  1.00 95.44           C
ATOM   2853  N   GLN A 439      -8.514  32.171   6.975  1.00 94.19           N
ATOM   2854  CA  GLN A 439      -9.359  33.367   6.942  1.00 94.19           C
ATOM   2855  C   GLN A 439     -10.451  33.343   8.005  1.00 94.19           C
ATOM   2856  CB  GLN A 439     -10.010  33.535   5.564  1.00 94.19           C
ATOM   2857  O   GLN A 439     -10.729  34.378   8.604  1.00 94.19           O
ATOM   2858  CG  GLN A 439      -8.973  33.759   4.462  1.00 94.19           C
ATOM   2859  CD  GLN A 439      -9.616  34.249   3.171  1.00 94.19           C
ATOM   2860  NE2 GLN A 439      -8.981  35.164   2.473  1.00 94.19           N
ATOM   2861  OE1 GLN A 439     -10.669  33.818   2.727  1.00 94.19           O
ATOM   2862  N   GLU A 440     -11.064  32.182   8.234  1.00 92.38           N
ATOM   2863  CA  GLU A 440     -12.086  31.993   9.263  1.00 92.38           C
ATOM   2864  C   GLU A 440     -11.959  30.603   9.889  1.00 92.38           C
ATOM   2865  CB  GLU A 440     -13.517  32.200   8.716  1.00 92.38           C
ATOM   2866  O   GLU A 440     -11.571  29.646   9.218  1.00 92.38           O
ATOM   2867  CG  GLU A 440     -13.727  33.564   8.028  1.00 92.38           C
ATOM   2868  CD  GLU A 440     -15.178  33.867   7.616  1.00 92.38           C
ATOM   2869  OE1 GLU A 440     -15.358  34.763   6.756  1.00 92.38           O
ATOM   2870  OE2 GLU A 440     -16.120  33.293   8.214  1.00 92.38           O
ATOM   2871  N   ILE A 441     -12.320  30.504  11.166  1.00 90.25           N
ATOM   2872  CA  ILE A 441     -12.564  29.244  11.867  1.00 90.25           C
ATOM   2873  C   ILE A 441     -14.013  29.303  12.338  1.00 90.25           C
ATOM   2874  CB  ILE A 441     -11.589  29.038  13.045  1.00 90.25           C
ATOM   2875  O   ILE A 441     -14.426  30.310  12.916  1.00 90.25           O
ATOM   2876  CG1 ILE A 441     -10.110  29.138  12.604  1.00 90.25           C
ATOM   2877  CG2 ILE A 441     -11.855  27.667  13.697  1.00 90.25           C
ATOM   2878  CD1 ILE A 441      -9.141  29.339  13.775  1.00 90.25           C
ATOM   2879  N   ILE A 442     -14.797  28.271  12.060  1.00 80.38           N
ATOM   2880  CA  ILE A 442     -16.223  28.227  12.371  1.00 80.38           C
ATOM   2881  C   ILE A 442     -16.501  26.938  13.133  1.00 80.38           C
ATOM   2882  CB  ILE A 442     -17.092  28.345  11.098  1.00 80.38           C
ATOM   2883  O   ILE A 442     -16.223  25.856  12.620  1.00 80.38           O
ATOM   2884  CG1 ILE A 442     -16.690  29.531  10.187  1.00 80.38           C
ATOM   2885  CG2 ILE A 442     -18.565  28.463  11.527  1.00 80.38           C
ATOM   2886  CD1 ILE A 442     -17.293  29.470   8.777  1.00 80.38           C
ATOM   2887  N   SER A 443     -17.058  27.060  14.334  1.00 74.69           N
ATOM   2888  CA  SER A 443     -17.451  25.917  15.149  1.00 74.69           C
ATOM   2889  C   SER A 443     -18.658  25.187  14.575  1.00 74.69           C
ATOM   2890  CB  SER A 443     -17.719  26.342  16.598  1.00 74.69           C
ATOM   2891  O   SER A 443     -19.389  25.706  13.721  1.00 74.69           O
ATOM   2892  OG  SER A 443     -18.969  27.005  16.734  1.00 74.69           O
ATOM   2893  N   PHE A 444     -18.903  23.992  15.101  1.00 59.91           N
ATOM   2894  CA  PHE A 444     -20.065  23.172  14.783  1.00 59.91           C
ATOM   2895  C   PHE A 444     -21.392  23.932  14.933  1.00 59.91           C
ATOM   2896  CB  PHE A 444     -20.047  21.953  15.709  1.00 59.91           C
ATOM   2897  O   PHE A 444     -22.255  23.875  14.058  1.00 59.91           O
ATOM   2898  CG  PHE A 444     -21.196  21.027  15.414  1.00 59.91           C
ATOM   2899  CD1 PHE A 444     -22.271  20.885  16.310  1.00 59.91           C
ATOM   2900  CD2 PHE A 444     -21.226  20.385  14.170  1.00 59.91           C
ATOM   2901  CE1 PHE A 444     -23.357  20.061  15.969  1.00 59.91           C
ATOM   2902  CE2 PHE A 444     -22.319  19.586  13.821  1.00 59.91           C
ATOM   2903  CZ  PHE A 444     -23.378  19.404  14.727  1.00 59.91           C
ATOM   2904  N   ASP A 445     -21.514  24.736  15.990  1.00 60.00           N
ATOM   2905  CA  ASP A 445     -22.700  25.555  16.267  1.00 60.00           C
ATOM   2906  C   ASP A 445     -22.827  26.780  15.334  1.00 60.00           C
ATOM   2907  CB  ASP A 445     -22.681  25.975  17.744  1.00 60.00           C
ATOM   2908  O   ASP A 445     -23.785  27.554  15.421  1.00 60.00           O
ATOM   2909  CG  ASP A 445     -22.781  24.792  18.714  1.00 60.00           C
ATOM   2910  OD1 ASP A 445     -23.537  23.843  18.409  1.00 60.00           O
ATOM   2911  OD2 ASP A 445     -22.151  24.889  19.790  1.00 60.00           O
ATOM   2912  N   GLY A 446     -21.865  26.970  14.424  1.00 60.28           N
ATOM   2913  CA  GLY A 446     -21.804  28.081  13.479  1.00 60.28           C
ATOM   2914  C   GLY A 446     -21.188  29.359  14.053  1.00 60.28           C
ATOM   2915  O   GLY A 446     -21.305  30.416  13.428  1.00 60.28           O
ATOM   2916  N   GLU A 447     -20.548  29.296  15.224  1.00 78.38           N
ATOM   2917  CA  GLU A 447     -19.869  30.448  15.820  1.00 78.38           C
ATOM   2918  C   GLU A 447     -18.483  30.650  15.197  1.00 78.38           C
ATOM   2919  CB  GLU A 447     -19.771  30.348  17.353  1.00 78.38           C
ATOM   2920  O   GLU A 447     -17.727  29.703  15.010  1.00 78.38           O
ATOM   2921  CG  GLU A 447     -21.142  30.273  18.050  1.00 78.38           C
ATOM   2922  CD  GLU A 447     -21.079  30.577  19.561  1.00 78.38           C
ATOM   2923  OE1 GLU A 447     -22.118  31.033  20.103  1.00 78.38           O
ATOM   2924  OE2 GLU A 447     -19.991  30.457  20.167  1.00 78.38           O
ATOM   2925  N   GLN A 448     -18.120  31.897  14.889  1.00 85.81           N
ATOM   2926  CA  GLN A 448     -16.763  32.211  14.443  1.00 85.81           C
ATOM   2927  C   GLN A 448     -15.796  32.180  15.629  1.00 85.81           C
ATOM   2928  CB  GLN A 448     -16.710  33.567  13.728  1.00 85.81           C
ATOM   2929  O   GLN A 448     -16.015  32.856  16.638  1.00 85.81           O
ATOM   2930  CG  GLN A 448     -17.271  33.490  12.300  1.00 85.81           C
ATOM   2931  CD  GLN A 448     -17.207  34.829  11.566  1.00 85.81           C
ATOM   2932  NE2 GLN A 448     -17.265  34.838  10.253  1.00 85.81           N
ATOM   2933  OE1 GLN A 448     -17.131  35.905  12.148  1.00 85.81           O
ATOM   2934  N   LEU A 449     -14.709  31.432  15.478  1.00 87.44           N
ATOM   2935  CA  LEU A 449     -13.648  31.294  16.462  1.00 87.44           C
ATOM   2936  C   LEU A 449     -12.400  32.075  16.029  1.00 87.44           C
ATOM   2937  CB  LEU A 449     -13.342  29.802  16.695  1.00 87.44           C
ATOM   2938  O   LEU A 449     -12.034  32.133  14.854  1.00 87.44           O
ATOM   2939  CG  LEU A 449     -14.534  28.927  17.135  1.00 87.44           C
ATOM   2940  CD1 LEU A 449     -14.031  27.500  17.330  1.00 87.44           C
ATOM   2941  CD2 LEU A 449     -15.157  29.406  18.449  1.00 87.44           C
ATOM   2942  N   ASP A 450     -11.703  32.654  17.005  1.00 89.06           N
ATOM   2943  CA  ASP A 450     -10.402  33.295  16.771  1.00 89.06           C
ATOM   2944  C   ASP A 450      -9.254  32.271  16.783  1.00 89.06           C
ATOM   2945  CB  ASP A 450     -10.154  34.365  17.847  1.00 89.06           C
ATOM   2946  O   ASP A 450      -8.208  32.485  16.161  1.00 89.06           O
ATOM   2947  CG  ASP A 450     -10.990  35.642  17.686  1.00 89.06           C
ATOM   2948  OD1 ASP A 450     -11.270  36.037  16.534  1.00 89.06           O
ATOM   2949  OD2 ASP A 450     -11.245  36.288  18.732  1.00 89.06           O
ATOM   2950  N   THR A 451      -9.427  31.175  17.527  1.00 88.94           N
ATOM   2951  CA  THR A 451      -8.402  30.157  17.772  1.00 88.94           C
ATOM   2952  C   THR A 451      -9.022  28.782  17.968  1.00 88.94           C
ATOM   2953  CB  THR A 451      -7.570  30.463  19.032  1.00 88.94           C
ATOM   2954  O   THR A 451     -10.062  28.686  18.615  1.00 88.94           O
ATOM   2955  CG2 THR A 451      -6.932  31.854  19.046  1.00 88.94           C
ATOM   2956  OG1 THR A 451      -8.353  30.414  20.205  1.00 88.94           O
ATOM   2957  N   VAL A 452      -8.318  27.743  17.532  1.00 87.88           N
ATOM   2958  CA  VAL A 452      -8.672  26.336  17.748  1.00 87.88           C
ATOM   2959  C   VAL A 452      -7.433  25.528  18.102  1.00 87.88           C
ATOM   2960  CB  VAL A 452      -9.383  25.761  16.517  1.00 87.88           C
ATOM   2961  O   VAL A 452      -6.354  25.773  17.563  1.00 87.88           O
ATOM   2962  CG1 VAL A 452      -8.553  25.839  15.235  1.00 87.88           C
ATOM   2963  CG2 VAL A 452      -9.756  24.300  16.708  1.00 87.88           C
ATOM   2964  N   GLU A 453      -7.583  24.588  19.026  1.00 85.50           N
ATOM   2965  CA  GLU A 453      -6.546  23.626  19.378  1.00 85.50           C
ATOM   2966  C   GLU A 453      -6.727  22.360  18.539  1.00 85.50           C
ATOM   2967  CB  GLU A 453      -6.599  23.369  20.890  1.00 85.50           C
ATOM   2968  O   GLU A 453      -7.824  21.815  18.456  1.00 85.50           O
ATOM   2969  CG  GLU A 453      -5.423  22.523  21.402  1.00 85.50           C
ATOM   2970  CD  GLU A 453      -5.317  22.497  22.942  1.00 85.50           C
ATOM   2971  OE1 GLU A 453      -4.315  21.942  23.450  1.00 85.50           O
ATOM   2972  OE2 GLU A 453      -6.176  23.105  23.627  1.00 85.50           O
ATOM   2973  N   LEU A 454      -5.649  21.916  17.897  1.00 82.31           N
ATOM   2974  CA  LEU A 454      -5.598  20.617  17.247  1.00 82.31           C
ATOM   2975  C   LEU A 454      -5.310  19.565  18.308  1.00 82.31           C
ATOM   2976  CB  LEU A 454      -4.501  20.594  16.172  1.00 82.31           C
ATOM   2977  O   LEU A 454      -4.340  19.687  19.062  1.00 82.31           O
ATOM   2978  CG  LEU A 454      -4.668  21.616  15.039  1.00 82.31           C
ATOM   2979  CD1 LEU A 454      -3.503  21.438  14.065  1.00 82.31           C
ATOM   2980  CD2 LEU A 454      -5.986  21.414  14.295  1.00 82.31           C
ATOM   2981  N   TYR A 455      -6.109  18.512  18.330  1.00 70.25           N
ATOM   2982  CA  TYR A 455      -5.837  17.346  19.152  1.00 70.25           C
ATOM   2983  C   TYR A 455      -5.639  16.130  18.258  1.00 70.25           C
ATOM   2984  CB  TYR A 455      -6.923  17.160  20.210  1.00 70.25           C
ATOM   2985  O   TYR A 455      -6.152  16.043  17.142  1.00 70.25           O
ATOM   2986  CG  TYR A 455      -8.265  16.902  19.595  1.00 70.25           C
ATOM   2987  CD1 TYR A 455      -9.065  18.000  19.229  1.00 70.25           C
ATOM   2988  CD2 TYR A 455      -8.648  15.575  19.317  1.00 70.25           C
ATOM   2989  CE1 TYR A 455     -10.264  17.770  18.556  1.00 70.25           C
ATOM   2990  CE2 TYR A 455      -9.841  15.339  18.634  1.00 70.25           C
ATOM   2991  OH  TYR A 455     -11.710  16.254  17.579  1.00 70.25           O
ATOM   2992  CZ  TYR A 455     -10.609  16.448  18.262  1.00 70.25           C
ATOM   2993  N   LYS A 456      -4.841  15.196  18.768  1.00 67.19           N
ATOM   2994  CA  LYS A 456      -4.602  13.906  18.142  1.00 67.19           C
ATOM   2995  C   LYS A 456      -5.630  12.925  18.692  1.00 67.19           C
ATOM   2996  CB  LYS A 456      -3.155  13.478  18.410  1.00 67.19           C
ATOM   2997  O   LYS A 456      -5.598  12.680  19.900  1.00 67.19           O
ATOM   2998  CG  LYS A 456      -2.824  12.180  17.667  1.00 67.19           C
ATOM   2999  CD  LYS A 456      -1.307  12.007  17.526  1.00 67.19           C
ATOM   3000  CE  LYS A 456      -0.995  10.723  16.745  1.00 67.19           C
ATOM   3001  NZ  LYS A 456      -0.149  10.982  15.553  1.00 67.19           N
ATOM   3002  N   PRO A 457      -6.534  12.386  17.865  1.00 57.00           N
ATOM   3003  CA  PRO A 457      -7.388  11.295  18.299  1.00 57.00           C
ATOM   3004  C   PRO A 457      -6.495  10.093  18.644  1.00 57.00           C
ATOM   3005  CB  PRO A 457      -8.329  11.035  17.121  1.00 57.00           C
ATOM   3006  O   PRO A 457      -5.694   9.660  17.815  1.00 57.00           O
ATOM   3007  CG  PRO A 457      -8.231  12.279  16.243  1.00 57.00           C
ATOM   3008  CD  PRO A 457      -6.797  12.725  16.474  1.00 57.00           C
ATOM   3009  N   VAL A 458      -6.557   9.598  19.883  1.00 53.97           N
ATOM   3010  CA  VAL A 458      -5.809   8.406  20.314  1.00 53.97           C
ATOM   3011  C   VAL A 458      -6.816   7.282  20.488  1.00 53.97           C
ATOM   3012  CB  VAL A 458      -4.992   8.644  21.604  1.00 53.97           C
ATOM   3013  O   VAL A 458      -7.507   7.229  21.496  1.00 53.97           O
ATOM   3014  CG1 VAL A 458      -4.218   7.378  22.009  1.00 53.97           C
ATOM   3015  CG2 VAL A 458      -3.962   9.769  21.422  1.00 53.97           C
ATOM   3016  N   TYR A 459      -6.887   6.380  19.511  1.00 52.34           N
ATOM   3017  CA  TYR A 459      -7.780   5.211  19.550  1.00 52.34           C
ATOM   3018  C   TYR A 459      -7.026   3.903  19.889  1.00 52.34           C
ATOM   3019  CB  TYR A 459      -8.594   5.161  18.244  1.00 52.34           C
ATOM   3020  O   TYR A 459      -7.567   2.802  19.769  1.00 52.34           O
ATOM   3021  CG  TYR A 459      -9.421   6.413  17.964  1.00 52.34           C
ATOM   3022  CD1 TYR A 459     -10.526   6.712  18.784  1.00 52.34           C
ATOM   3023  CD2 TYR A 459      -9.116   7.278  16.891  1.00 52.34           C
ATOM   3024  CE1 TYR A 459     -11.311   7.856  18.539  1.00 52.34           C
ATOM   3025  CE2 TYR A 459      -9.935   8.383  16.604  1.00 52.34           C
ATOM   3026  OH  TYR A 459     -11.767   9.800  17.207  1.00 52.34           O
ATOM   3027  CZ  TYR A 459     -11.021   8.690  17.443  1.00 52.34           C
ATOM   3028  N   HIS A 460      -5.762   4.028  20.322  1.00 50.38           N
ATOM   3029  CA  HIS A 460      -4.734   2.974  20.368  1.00 50.38           C
ATOM   3030  C   HIS A 460      -4.588   2.209  21.680  1.00 50.38           C
ATOM   3031  CB  HIS A 460      -3.369   3.589  20.030  1.00 50.38           C
ATOM   3032  O   HIS A 460      -3.521   1.643  21.931  1.00 50.38           O
ATOM   3033  CG  HIS A 460      -3.293   4.134  18.654  1.00 50.38           C
ATOM   3034  CD2 HIS A 460      -3.309   3.378  17.524  1.00 50.38           C
ATOM   3035  ND1 HIS A 460      -3.115   5.479  18.342  1.00 50.38           N
ATOM   3036  CE1 HIS A 460      -3.016   5.504  17.007  1.00 50.38           C
ATOM   3037  NE2 HIS A 460      -3.110   4.264  16.506  1.00 50.38           N
ATOM   3038  N   THR A 461      -5.574   2.203  22.569  1.00 52.84           N
ATOM   3039  CA  THR A 461      -5.371   1.500  23.836  1.00 52.84           C
ATOM   3040  C   THR A 461      -6.004   0.109  23.805  1.00 52.84           C
ATOM   3041  CB  THR A 461      -5.707   2.361  25.055  1.00 52.84           C
ATOM   3042  O   THR A 461      -7.161  -0.063  23.426  1.00 52.84           O
ATOM   3043  CG2 THR A 461      -5.238   3.812  24.928  1.00 52.84           C
ATOM   3044  OG1 THR A 461      -7.064   2.301  25.363  1.00 52.84           O
ATOM   3045  N   MET A 462      -5.239  -0.891  24.262  1.00 52.97           N
ATOM   3046  CA  MET A 462      -5.782  -2.155  24.787  1.00 52.97           C
ATOM   3047  C   MET A 462      -6.468  -1.928  26.149  1.00 52.97           C
ATOM   3048  CB  MET A 462      -4.660  -3.204  24.940  1.00 52.97           C
ATOM   3049  O   MET A 462      -6.764  -2.874  26.871  1.00 52.97           O
ATOM   3050  CG  MET A 462      -3.998  -3.614  23.620  1.00 52.97           C
ATOM   3051  SD  MET A 462      -2.777  -4.954  23.770  1.00 52.97           S
ATOM   3052  CE  MET A 462      -1.497  -4.173  24.784  1.00 52.97           C
ATOM   3053  N   ASN A 463      -6.637  -0.672  26.581  1.00 55.84           N
ATOM   3054  CA  ASN A 463      -7.052  -0.365  27.931  1.00 55.84           C
ATOM   3055  C   ASN A 463      -8.572  -0.469  28.049  1.00 55.84           C
ATOM   3056  CB  ASN A 463      -6.499   0.997  28.380  1.00 55.84           C
ATOM   3057  O   ASN A 463      -9.314   0.468  27.776  1.00 55.84           O
ATOM   3058  CG  ASN A 463      -6.694   1.192  29.868  1.00 55.84           C
ATOM   3059  ND2 ASN A 463      -6.364   2.338  30.411  1.00 55.84           N
ATOM   3060  OD1 ASN A 463      -7.127   0.302  30.587  1.00 55.84           O
ATOM   3061  N   ILE A 464      -9.028  -1.614  28.542  1.00 57.22           N
ATOM   3062  CA  ILE A 464     -10.440  -1.924  28.793  1.00 57.22           C
ATOM   3063  C   ILE A 464     -11.128  -0.852  29.655  1.00 57.22           C
ATOM   3064  CB  ILE A 464     -10.513  -3.289  29.503  1.00 57.22           C
ATOM   3065  O   ILE A 464     -12.331  -0.634  29.516  1.00 57.22           O
ATOM   3066  CG1 ILE A 464      -9.761  -4.388  28.727  1.00 57.22           C
ATOM   3067  CG2 ILE A 464     -11.955  -3.765  29.706  1.00 57.22           C
ATOM   3068  CD1 ILE A 464      -9.611  -5.628  29.598  1.00 57.22           C
ATOM   3069  N   SER A 465     -10.384  -0.157  30.532  1.00 57.25           N
ATOM   3070  CA  SER A 465     -10.952   0.899  31.380  1.00 57.25           C
ATOM   3071  C   SER A 465     -11.332   2.175  30.625  1.00 57.25           C
ATOM   3072  CB  SER A 465     -10.019   1.247  32.546  1.00 57.25           C
ATOM   3073  O   SER A 465     -12.033   3.005  31.191  1.00 57.25           O
ATOM   3074  OG  SER A 465      -8.873   1.986  32.159  1.00 57.25           O
ATOM   3075  N   GLU A 466     -10.839   2.349  29.398  1.00 60.03           N
ATOM   3076  CA  GLU A 466     -11.115   3.496  28.519  1.00 60.03           C
ATOM   3077  C   GLU A 466     -12.093   3.129  27.390  1.00 60.03           C
ATOM   3078  CB  GLU A 466      -9.781   4.060  27.983  1.00 60.03           C
ATOM   3079  O   GLU A 466     -12.504   3.997  26.629  1.00 60.03           O
ATOM   3080  CG  GLU A 466      -8.974   4.733  29.109  1.00 60.03           C
ATOM   3081  CD  GLU A 466      -7.535   5.121  28.728  1.00 60.03           C
ATOM   3082  OE1 GLU A 466      -6.678   5.073  29.650  1.00 60.03           O
ATOM   3083  OE2 GLU A 466      -7.244   5.421  27.555  1.00 60.03           O
ATOM   3084  N   PHE A 467     -12.532   1.866  27.315  1.00 60.09           N
ATOM   3085  CA  PHE A 467     -13.336   1.343  26.207  1.00 60.09           C
ATOM   3086  C   PHE A 467     -14.617   2.144  25.935  1.00 60.09           C
ATOM   3087  CB  PHE A 467     -13.683  -0.122  26.516  1.00 60.09           C
ATOM   3088  O   PHE A 467     -14.895   2.493  24.792  1.00 60.09           O
ATOM   3089  CG  PHE A 467     -14.541  -0.819  25.475  1.00 60.09           C
ATOM   3090  CD1 PHE A 467     -15.596  -1.666  25.869  1.00 60.09           C
ATOM   3091  CD2 PHE A 467     -14.256  -0.672  24.105  1.00 60.09           C
ATOM   3092  CE1 PHE A 467     -16.301  -2.409  24.903  1.00 60.09           C
ATOM   3093  CE2 PHE A 467     -14.957  -1.425  23.148  1.00 60.09           C
ATOM   3094  CZ  PHE A 467     -15.971  -2.304  23.545  1.00 60.09           C
ATOM   3095  N   GLU A 468     -15.386   2.465  26.976  1.00 58.66           N
ATOM   3096  CA  GLU A 468     -16.632   3.233  26.844  1.00 58.66           C
ATOM   3097  C   GLU A 468     -16.364   4.679  26.389  1.00 58.66           C
ATOM   3098  CB  GLU A 468     -17.373   3.178  28.191  1.00 58.66           C
ATOM   3099  O   GLU A 468     -17.066   5.199  25.526  1.00 58.66           O
ATOM   3100  CG  GLU A 468     -18.810   3.724  28.139  1.00 58.66           C
ATOM   3101  CD  GLU A 468     -19.545   3.622  29.493  1.00 58.66           C
ATOM   3102  OE1 GLU A 468     -20.734   4.007  29.543  1.00 58.66           O
ATOM   3103  OE2 GLU A 468     -18.928   3.188  30.497  1.00 58.66           O
ATOM   3104  N   GLU A 469     -15.310   5.312  26.912  1.00 62.25           N
ATOM   3105  CA  GLU A 469     -14.910   6.675  26.542  1.00 62.25           C
ATOM   3106  C   GLU A 469     -14.413   6.745  25.090  1.00 62.25           C
ATOM   3107  CB  GLU A 469     -13.854   7.173  27.549  1.00 62.25           C
ATOM   3108  O   GLU A 469     -14.778   7.657  24.351  1.00 62.25           O
ATOM   3109  CG  GLU A 469     -13.470   8.650  27.347  1.00 62.25           C
ATOM   3110  CD  GLU A 469     -12.540   9.220  28.439  1.00 62.25           C
ATOM   3111  OE1 GLU A 469     -12.203  10.425  28.334  1.00 62.25           O
ATOM   3112  OE2 GLU A 469     -12.206   8.507  29.415  1.00 62.25           O
ATOM   3113  N   GLU A 470     -13.639   5.755  24.647  1.00 58.19           N
ATOM   3114  CA  GLU A 470     -13.163   5.652  23.266  1.00 58.19           C
ATOM   3115  C   GLU A 470     -14.313   5.393  22.281  1.00 58.19           C
ATOM   3116  CB  GLU A 470     -12.131   4.524  23.165  1.00 58.19           C
ATOM   3117  O   GLU A 470     -14.359   6.013  21.218  1.00 58.19           O
ATOM   3118  CG  GLU A 470     -10.781   4.824  23.850  1.00 58.19           C
ATOM   3119  CD  GLU A 470      -9.856   3.596  23.806  1.00 58.19           C
ATOM   3120  OE1 GLU A 470      -8.610   3.720  23.729  1.00 58.19           O
ATOM   3121  OE2 GLU A 470     -10.382   2.466  23.704  1.00 58.19           O
ATOM   3122  N   LEU A 471     -15.275   4.528  22.629  1.00 57.84           N
ATOM   3123  CA  LEU A 471     -16.467   4.301  21.806  1.00 57.84           C
ATOM   3124  C   LEU A 471     -17.318   5.572  21.670  1.00 57.84           C
ATOM   3125  CB  LEU A 471     -17.314   3.176  22.414  1.00 57.84           C
ATOM   3126  O   LEU A 471     -17.803   5.864  20.576  1.00 57.84           O
ATOM   3127  CG  LEU A 471     -16.778   1.747  22.253  1.00 57.84           C
ATOM   3128  CD1 LEU A 471     -17.641   0.839  23.131  1.00 57.84           C
ATOM   3129  CD2 LEU A 471     -16.862   1.268  20.800  1.00 57.84           C
ATOM   3130  N   LEU A 472     -17.452   6.352  22.748  1.00 62.28           N
ATOM   3131  CA  LEU A 472     -18.137   7.645  22.721  1.00 62.28           C
ATOM   3132  C   LEU A 472     -17.411   8.659  21.829  1.00 62.28           C
ATOM   3133  CB  LEU A 472     -18.284   8.187  24.152  1.00 62.28           C
ATOM   3134  O   LEU A 472     -18.070   9.356  21.066  1.00 62.28           O
ATOM   3135  CG  LEU A 472     -19.360   7.475  24.991  1.00 62.28           C
ATOM   3136  CD1 LEU A 472     -19.231   7.915  26.452  1.00 62.28           C
ATOM   3137  CD2 LEU A 472     -20.775   7.810  24.515  1.00 62.28           C
ATOM   3138  N   GLN A 473     -16.077   8.718  21.860  1.00 59.06           N
ATOM   3139  CA  GLN A 473     -15.303   9.609  20.981  1.00 59.06           C
ATOM   3140  C   GLN A 473     -15.420   9.221  19.503  1.00 59.06           C
ATOM   3141  CB  GLN A 473     -13.823   9.575  21.372  1.00 59.06           C
ATOM   3142  O   GLN A 473     -15.518  10.087  18.632  1.00 59.06           O
ATOM   3143  CG  GLN A 473     -13.533  10.323  22.677  1.00 59.06           C
ATOM   3144  CD  GLN A 473     -12.067  10.215  23.081  1.00 59.06           C
ATOM   3145  NE2 GLN A 473     -11.731  10.531  24.312  1.00 59.06           N
ATOM   3146  OE1 GLN A 473     -11.187   9.868  22.309  1.00 59.06           O
ATOM   3147  N   ILE A 474     -15.406   7.919  19.210  1.00 57.56           N
ATOM   3148  CA  ILE A 474     -15.621   7.393  17.860  1.00 57.56           C
ATOM   3149  C   ILE A 474     -17.025   7.786  17.378  1.00 57.56           C
ATOM   3150  CB  ILE A 474     -15.372   5.865  17.866  1.00 57.56           C
ATOM   3151  O   ILE A 474     -17.176   8.345  16.293  1.00 57.56           O
ATOM   3152  CG1 ILE A 474     -13.863   5.565  18.008  1.00 57.56           C
ATOM   3153  CG2 ILE A 474     -15.880   5.209  16.582  1.00 57.56           C
ATOM   3154  CD1 ILE A 474     -13.533   4.087  18.260  1.00 57.56           C
ATOM   3155  N   GLN A 475     -18.051   7.556  18.198  1.00 56.59           N
ATOM   3156  CA  GLN A 475     -19.427   7.942  17.897  1.00 56.59           C
ATOM   3157  C   GLN A 475     -19.592   9.454  17.710  1.00 56.59           C
ATOM   3158  CB  GLN A 475     -20.323   7.430  19.024  1.00 56.59           C
ATOM   3159  O   GLN A 475     -20.210   9.868  16.734  1.00 56.59           O
ATOM   3160  CG  GLN A 475     -21.775   7.915  18.902  1.00 56.59           C
ATOM   3161  CD  GLN A 475     -22.616   7.393  20.047  1.00 56.59           C
ATOM   3162  NE2 GLN A 475     -23.765   7.971  20.312  1.00 56.59           N
ATOM   3163  OE1 GLN A 475     -22.270   6.431  20.702  1.00 56.59           O
ATOM   3164  N   GLU A 476     -19.043  10.273  18.607  1.00 61.00           N
ATOM   3165  CA  GLU A 476     -19.121  11.735  18.545  1.00 61.00           C
ATOM   3166  C   GLU A 476     -18.518  12.257  17.243  1.00 61.00           C
ATOM   3167  CB  GLU A 476     -18.404  12.337  19.766  1.00 61.00           C
ATOM   3168  O   GLU A 476     -19.139  13.060  16.546  1.00 61.00           O
ATOM   3169  CG  GLU A 476     -18.414  13.875  19.760  1.00 61.00           C
ATOM   3170  CD  GLU A 476     -17.868  14.495  21.057  1.00 61.00           C
ATOM   3171  OE1 GLU A 476     -18.251  15.657  21.331  1.00 61.00           O
ATOM   3172  OE2 GLU A 476     -17.076  13.832  21.765  1.00 61.00           O
ATOM   3173  N   MET A 477     -17.349  11.741  16.857  1.00 56.84           N
ATOM   3174  CA  MET A 477     -16.737  12.071  15.577  1.00 56.84           C
ATOM   3175  C   MET A 477     -17.699  11.775  14.420  1.00 56.84           C
ATOM   3176  CB  MET A 477     -15.417  11.307  15.462  1.00 56.84           C
ATOM   3177  O   MET A 477     -17.949  12.649  13.590  1.00 56.84           O
ATOM   3178  CG  MET A 477     -14.654  11.655  14.185  1.00 56.84           C
ATOM   3179  SD  MET A 477     -12.932  11.118  14.218  1.00 56.84           S
ATOM   3180  CE  MET A 477     -13.162   9.334  14.379  1.00 56.84           C
ATOM   3181  N   TYR A 478     -18.306  10.588  14.394  1.00 53.12           N
ATOM   3182  CA  TYR A 478     -19.240  10.193  13.338  1.00 53.12           C
ATOM   3183  C   TYR A 478     -20.581  10.949  13.343  1.00 53.12           C
ATOM   3184  CB  TYR A 478     -19.480   8.695  13.434  1.00 53.12           C
ATOM   3185  O   TYR A 478     -21.122  11.225  12.270  1.00 53.12           O
ATOM   3186  CG  TYR A 478     -18.301   7.797  13.101  1.00 53.12           C
ATOM   3187  CD1 TYR A 478     -17.617   7.927  11.878  1.00 53.12           C
ATOM   3188  CD2 TYR A 478     -17.950   6.758  13.978  1.00 53.12           C
ATOM   3189  CE1 TYR A 478     -16.568   7.045  11.555  1.00 53.12           C
ATOM   3190  CE2 TYR A 478     -16.955   5.831  13.622  1.00 53.12           C
ATOM   3191  OH  TYR A 478     -15.279   5.088  12.099  1.00 53.12           O
ATOM   3192  CZ  TYR A 478     -16.242   5.986  12.425  1.00 53.12           C
ATOM   3193  N   GLU A 479     -21.121  11.325  14.504  1.00 56.12           N
ATOM   3194  CA  GLU A 479     -22.312  12.181  14.614  1.00 56.12           C
ATOM   3195  C   GLU A 479     -22.042  13.586  14.067  1.00 56.12           C
ATOM   3196  CB  GLU A 479     -22.755  12.308  16.079  1.00 56.12           C
ATOM   3197  O   GLU A 479     -22.860  14.157  13.329  1.00 56.12           O
ATOM   3198  CG  GLU A 479     -23.481  11.061  16.603  1.00 56.12           C
ATOM   3199  CD  GLU A 479     -23.966  11.214  18.056  1.00 56.12           C
ATOM   3200  OE1 GLU A 479     -24.384  10.181  18.633  1.00 56.12           O
ATOM   3201  OE2 GLU A 479     -23.999  12.356  18.567  1.00 56.12           O
ATOM   3202  N   VAL A 480     -20.863  14.127  14.383  1.00 54.44           N
ATOM   3203  CA  VAL A 480     -20.386  15.374  13.800  1.00 54.44           C
ATOM   3204  C   VAL A 480     -20.315  15.199  12.285  1.00 54.44           C
ATOM   3205  CB  VAL A 480     -19.062  15.817  14.447  1.00 54.44           C
ATOM   3206  O   VAL A 480     -21.000  15.912  11.576  1.00 54.44           O
ATOM   3207  CG1 VAL A 480     -18.505  17.068  13.777  1.00 54.44           C
ATOM   3208  CG2 VAL A 480     -19.268  16.209  15.919  1.00 54.44           C
ATOM   3209  N   ILE A 481     -19.667  14.175  11.748  1.00 51.78           N
ATOM   3210  CA  ILE A 481     -19.597  13.961  10.291  1.00 51.78           C
ATOM   3211  C   ILE A 481     -20.979  13.882   9.613  1.00 51.78           C
ATOM   3212  CB  ILE A 481     -18.768  12.698  10.040  1.00 51.78           C
ATOM   3213  O   ILE A 481     -21.221  14.572   8.619  1.00 51.78           O
ATOM   3214  CG1 ILE A 481     -17.305  12.983  10.430  1.00 51.78           C
ATOM   3215  CG2 ILE A 481     -18.861  12.212   8.584  1.00 51.78           C
ATOM   3216  CD1 ILE A 481     -16.636  11.702  10.898  1.00 51.78           C
ATOM   3217  N   GLY A 482     -21.912  13.100  10.165  1.00 50.06           N
ATOM   3218  CA  GLY A 482     -23.246  12.916   9.581  1.00 50.06           C
ATOM   3219  C   GLY A 482     -24.108  14.185   9.583  1.00 50.06           C
ATOM   3220  O   GLY A 482     -24.933  14.393   8.690  1.00 50.06           O
ATOM   3221  N   SER A 483     -23.914  15.076  10.555  1.00 51.41           N
ATOM   3222  CA  SER A 483     -24.669  16.333  10.643  1.00 51.41           C
ATOM   3223  C   SER A 483     -24.194  17.403   9.651  1.00 51.41           C
ATOM   3224  CB  SER A 483     -24.673  16.846  12.081  1.00 51.41           C
ATOM   3225  O   SER A 483     -24.976  18.275   9.263  1.00 51.41           O
ATOM   3226  OG  SER A 483     -23.368  16.993  12.571  1.00 51.41           O
ATOM   3227  N   TRP A 484     -22.962  17.304   9.154  1.00 50.56           N
ATOM   3228  CA  TRP A 484     -22.425  18.230   8.155  1.00 50.56           C
ATOM   3229  C   TRP A 484     -22.958  17.930   6.753  1.00 50.56           C
ATOM   3230  CB  TRP A 484     -20.904  18.175   8.192  1.00 50.56           C
ATOM   3231  O   TRP A 484     -23.190  18.847   5.961  1.00 50.56           O
ATOM   3232  CG  TRP A 484     -20.276  18.741   9.425  1.00 50.56           C
ATOM   3233  CD1 TRP A 484     -20.628  18.521  10.705  1.00 50.56           C
ATOM   3234  CD2 TRP A 484     -19.258  19.761   9.532  1.00 50.56           C
ATOM   3235  CE2 TRP A 484     -18.842  19.886  10.886  1.00 50.56           C
ATOM   3236  CE3 TRP A 484     -18.718  20.660   8.616  1.00 50.56           C
ATOM   3237  NE1 TRP A 484     -19.692  19.055  11.554  1.00 50.56           N
ATOM   3238  CH2 TRP A 484     -17.239  21.577  10.331  1.00 50.56           C
ATOM   3239  CZ2 TRP A 484     -17.833  20.758  11.297  1.00 50.56           C
ATOM   3240  CZ3 TRP A 484     -17.704  21.540   9.000  1.00 50.56           C
ATOM   3241  N   GLU A 485     -23.260  16.664   6.469  1.00 47.56           N
ATOM   3242  CA  GLU A 485     -23.911  16.250   5.223  1.00 47.56           C
ATOM   3243  C   GLU A 485     -25.340  16.813   5.114  1.00 47.56           C
ATOM   3244  CB  GLU A 485     -23.895  14.719   5.112  1.00 47.56           C
ATOM   3245  O   GLU A 485     -25.769  17.231   4.035  1.00 47.56           O
ATOM   3246  CG  GLU A 485     -22.459  14.167   5.062  1.00 47.56           C
ATOM   3247  CD  GLU A 485     -22.388  12.663   4.760  1.00 47.56           C
ATOM   3248  OE1 GLU A 485     -21.263  12.178   4.525  1.00 47.56           O
ATOM   3249  OE2 GLU A 485     -23.449  11.998   4.690  1.00 47.56           O
ATOM   3250  N   ALA A 486     -26.051  16.948   6.240  1.00 43.19           N
ATOM   3251  CA  ALA A 486     -27.392  17.537   6.293  1.00 43.19           C
ATOM   3252  C   ALA A 486     -27.414  19.066   6.065  1.00 43.19           C
ATOM   3253  CB  ALA A 486     -28.025  17.159   7.638  1.00 43.19           C
ATOM   3254  O   ALA A 486     -28.440  19.616   5.657  1.00 43.19           O
CONECT 3250 3251 3243
CONECT 3251 3250 3253 3252
CONECT 3252 3251 3254
CONECT 3253 3251
CONECT 3254 3252
END
