# Supplementary material for: Pleomorphic viruses establish stable relationship with marine hyperthermophilic archaea
Source: ISME J. 2024 Jan 23;18(1):wrae008. doi: 10.1093/ismejo/wrae008 (PMC10919331; doi:10.1093/ismejo/wrae008)
Supplement: SI_Data_3_wrae008 [file si_data_3_wrae008.zip › vir191.pdb]

HEADER                                            01-JUN-22                     
TITLE     ALPHAFOLD MONOMER V2.0 PREDICTION FOR MAJOR CAPSID PROTEIN OF HIS2    
TITLE    2 FAMILY OF SPINDLE-SHAPED HALOVIRUS (A0A1Y3GFT2)                      
COMPND    MOL_ID: 1;                                                            
COMPND   2 MOLECULE: MAJOR CAPSID PROTEIN OF HIS2 FAMILY OF SPINDLE-SHAPED      
COMPND   3 HALOVIRUS;                                                           
COMPND   4 CHAIN: A                                                             
SOURCE    MOL_ID: 1;                                                            
SOURCE   2 ORGANISM_SCIENTIFIC: METHANONATRONARCHAEUM THERMOPHILUM;             
SOURCE   3 ORGANISM_TAXID: 1927129                                              
REMARK   1                                                                      
REMARK   1 REFERENCE 1                                                          
REMARK   1  AUTH   JOHN JUMPER, RICHARD EVANS, ALEXANDER PRITZEL, TIM GREEN,    
REMARK   1  AUTH 2 MICHAEL FIGURNOV, OLAF RONNEBERGER, KATHRYN TUNYASUVUNAKOOL, 
REMARK   1  AUTH 3 RUSS BATES, AUGUSTIN ZIDEK, ANNA POTAPENKO, ALEX BRIDGLAND,  
REMARK   1  AUTH 4 CLEMENS MEYER, SIMON A A KOHL, ANDREW J BALLARD,             
REMARK   1  AUTH 5 ANDREW COWIE, BERNARDINO ROMERA-PAREDES, STANISLAV NIKOLOV,  
REMARK   1  AUTH 6 RISHUB JAIN, JONAS ADLER, TREVOR BACK, STIG PETERSEN,        
REMARK   1  AUTH 7 DAVID REIMAN, ELLEN CLANCY, MICHAL ZIELINSKI,                
REMARK   1  AUTH 8 MARTIN STEINEGGER, MICHALINA PACHOLSKA, TAMAS BERGHAMMER,    
REMARK   1  AUTH 9 DAVID SILVER, ORIOL VINYALS, ANDREW W SENIOR,                
REMARK   1  AUTH10 KORAY KAVUKCUOGLU, PUSHMEET KOHLI, DEMIS HASSABIS            
REMARK   1  TITL   HIGHLY ACCURATE PROTEIN STRUCTURE PREDICTION WITH ALPHAFOLD  
REMARK   1  REF    NATURE                        V. 596   583 2021              
REMARK   1  REFN                   ISSN 0028-0836                               
REMARK   1  PMID   34265844                                                     
REMARK   1  DOI    10.1038/s41586-021-03819-2                                   
REMARK   1                                                                      
REMARK   1 DISCLAIMERS                                                          
REMARK   1 ALPHAFOLD DATA, COPYRIGHT (2021) DEEPMIND TECHNOLOGIES LIMITED. THE  
REMARK   1 INFORMATION PROVIDED IS THEORETICAL MODELLING ONLY AND CAUTION SHOULD
REMARK   1 BE EXERCISED IN ITS USE. IT IS PROVIDED "AS-IS" WITHOUT ANY WARRANTY 
REMARK   1 OF ANY KIND, WHETHER EXPRESSED OR IMPLIED. NO WARRANTY IS GIVEN THAT 
REMARK   1 USE OF THE INFORMATION SHALL NOT INFRINGE THE RIGHTS OF ANY THIRD    
REMARK   1 PARTY. THE INFORMATION IS NOT INTENDED TO BE A SUBSTITUTE FOR        
REMARK   1 PROFESSIONAL MEDICAL ADVICE, DIAGNOSIS, OR TREATMENT, AND DOES NOT   
REMARK   1 CONSTITUTE MEDICAL OR OTHER PROFESSIONAL ADVICE. IT IS AVAILABLE FOR 
REMARK   1 ACADEMIC AND COMMERCIAL PURPOSES, UNDER CC-BY 4.0 LICENCE.           
DBREF  XXXX A    1   540  UNP    A0A1Y3GFT2 A0A1Y3GFT2_9EURY     1    540       
SEQRES   1 A  540  MET HIS ARG LEU LEU ILE PRO LEU LEU LEU ILE LEU PHE
SEQRES   2 A  540  ILE VAL LEU SER ALA GLY SER VAL TYR CYS ALA ASP ALA
SEQRES   3 A  540  GLY ASP GLY GLY SER SER VAL SER GLY SER VAL GLU ARG
SEQRES   4 A  540  GLU SER SER PHE LEU SER ASP PHE PHE ARG MET ILE THR
SEQRES   5 A  540  GLY THR THR ILE HIS GLU LYS TYR ASP THR THR TYR LEU
SEQRES   6 A  540  GLY ALA GLY TYR THR TRP ILE MET ASP LEU PHE GLY GLY
SEQRES   7 A  540  ASP ASP ASP ARG ASP ASP ALA ALA LEU ASN SER ALA LEU
SEQRES   8 A  540  ILE TYR ASP HIS ALA MET HIS LEU SER LYS ASP ASP SER
SEQRES   9 A  540  PHE ILE GLN LYS THR PHE MET ASN GLU ILE GLY ASN THR
SEQRES  10 A  540  GLU THR PHE VAL TRP SER LEU ALA LYS SER GLU ILE LEU
SEQRES  11 A  540  LYS GLU LEU ASN ASN GLY SER GLY GLU GLY THR THR VAL
SEQRES  12 A  540  GLN ALA VAL GLN ASN VAL VAL ASP GLU TYR TYR SER GLY
SEQRES  13 A  540  LEU GLN TYR ASN MET ILE GLN GLN LYS ASN SER GLN ALA
SEQRES  14 A  540  GLN THR ILE GLN HIS LEU MET GLN VAL ASN LEU GLU LEU
SEQRES  15 A  540  GLU THR GLU PHE ASP ASP PRO VAL PHE LEU ARG SER TYR
SEQRES  16 A  540  TYR SER TYR ASN SER TRP VAL ASP GLY SER THR ARG THR
SEQRES  17 A  540  ASP THR ARG TYR TYR ASP LEU ASP LEU ASP ASP PHE TYR
SEQRES  18 A  540  THR ARG SER VAL SER LEU TYR ASN GLY SER VAL VAL GLU
SEQRES  19 A  540  VAL LEU ASP HIS GLU GLN VAL ASP VAL ASP SER SER PRO
SEQRES  20 A  540  ASN SER HIS GLY SER LYS VAL PHE TYR PHE PHE VAL TYR
SEQRES  21 A  540  PRO GLY ASP GLU ALA THR GLY SER ALA ALA ASN SER LYS
SEQRES  22 A  540  ASP THR THR LEU ARG VAL GLN ASN PRO VAL GLY ASP SER
SEQRES  23 A  540  GLY VAL VAL LEU SER LEU ASP ASP TRP VAL GLY LEU TRP
SEQRES  24 A  540  GLY GLU LEU ASP SER THR ARG GLU ARG MET LEU ASP ASN
SEQRES  25 A  540  VAL GLU LEU TYR ILE GLU GLU VAL TYR GLN GLU PHE GLU
SEQRES  26 A  540  ALA GLY ASP ILE ASP LEU VAL ASP LEU VAL ASP PRO TYR
SEQRES  27 A  540  VAL LEU ALA GLN HIS LEU ASN MET LEU HIS ASN GLN THR
SEQRES  28 A  540  GLY TYR TYR GLY PHE SER GLY ALA GLU LEU ALA LEU LEU
SEQRES  29 A  540  GLY ILE SER THR SER ILE HIS ASP ARG PHE ILE ILE GLN
SEQRES  30 A  540  ILE HIS GLU SER SER THR LEU PRO ASP ASN SER THR TRP
SEQRES  31 A  540  GLU CYS MET LEU PHE THR ASP ALA GLU ILE ALA ASN ASN
SEQRES  32 A  540  THR LEU GLU THR GLY MET VAL ILE ASP THR ALA GLY TYR
SEQRES  33 A  540  SER ALA PRO PHE TYR ILE ALA CYS GLY GLU GLY ILE PHE
SEQRES  34 A  540  TYR LEU GLN ASP THR THR PHE GLU ILE GLN GLU ILE ILE
SEQRES  35 A  540  SER PHE ASP GLY GLU HIS LEU GLU THR VAL GLU LEU TYR
SEQRES  36 A  540  LYS PRO VAL TYR HIS THR MET ASN ILE SER HIS PHE GLU
SEQRES  37 A  540  GLU GLU LEU LEU GLN ILE GLN GLU MET TYR GLU VAL ILE
SEQRES  38 A  540  GLY SER TRP GLU ALA GLY ALA GLY THR GLU ASP ARG ASP
SEQRES  39 A  540  GLY VAL THR VAL ASP ASP LEU ALA GLY TRP LEU ASN LYS
SEQRES  40 A  540  ASP LEU LEU GLY ILE PRO TYR TRP LEU ILE ILE LEU GLY
SEQRES  41 A  540  ALA GLY VAL PHE VAL TRP LEU ARG GLN SER ASP GLY GLY
SEQRES  42 A  540  ASP ILE VAL VAL ARG ARG GLU
HELIX    1   1 PHE A   43  ILE A   51  1                                   9
HELIX    2   2 THR A   62  TYR A   64  1                                   3
HELIX    3   3 LEU A   65  PHE A   76  1                                  12
HELIX    4   4 ALA A   85  THR A  117  1                                  33
HELIX    5   5 GLU A  118  ASN A  134  1                                  17
HELIX    6   6 GLU A  139  GLU A  181  1                                  43
HELIX    7   7 LEU A  217  ASP A  219  1                                   3
HELIX    8   8 LEU A  292  GLU A  319  1                                  28
HELIX    9   9 VAL A  320  GLN A  322  1                                   3
HELIX   10  10 PRO A  337  THR A  351  1                                  15
HELIX   11  11 TYR A  354  LEU A  363  1                                  10
HELIX   12  12 ALA A  401  ASN A  403  1                                   3
HELIX   13  13 THR A  413  GLY A  415  1                                   3
HELIX   14  14 ILE A  464  HIS A  466  1                                   3
HELIX   15  15 PHE A  467  GLY A  487  1                                  21
HELIX   16  16 VAL A  498  LEU A  505  1                                   8
HELIX   17  17 TYR A  514  LEU A  516  1                                   3
SHEET    1   1 1 VAL A 190  ASN A 199  0
SHEET    2   2 1 THR A 206  ASP A 214  0
SHEET    3   3 1 PHE A 220  SER A 226  0
SHEET    4   4 1 VAL A 232  HIS A 238  0
SHEET    5   5 1 VAL A 241  VAL A 243  0
SHEET    6   6 1 LYS A 253  PHE A 255  0
SHEET    7   7 1 THR A 266  SER A 268  0
SHEET    8   8 1 ASN A 271  GLN A 280  0
SHEET    9   9 1 SER A 286  SER A 291  0
SHEET   10  10 1 ASP A 372  ILE A 378  0
SHEET   11  11 1 SER A 388  THR A 396  0
SHEET   12  12 1 THR A 404  GLU A 406  0
SHEET   13  13 1 VAL A 410  ASP A 412  0
SHEET   14  14 1 PHE A 420  CYS A 424  0
SHEET   15  15 1 GLY A 427  TYR A 430  0
SHEET   16  16 1 THR A 435  SER A 443  0
SHEET   17  17 1 THR A 451  GLU A 453  0
CRYST1    1.000    1.000    1.000  90.00  90.00  90.00 P 1           1          
ORIGX1      1.000000  0.000000  0.000000        0.00000                         
ORIGX2      0.000000  1.000000  0.000000        0.00000                         
ORIGX3      0.000000  0.000000  1.000000        0.00000                         
SCALE1      1.000000  0.000000  0.000000        0.00000                         
SCALE2      0.000000  1.000000  0.000000        0.00000                         
SCALE3      0.000000  0.000000  1.000000        0.00000                         
ATOM      1  N   SER A  41     -13.267 -14.481  -9.296  1.00 31.98           N
ATOM      2  CA  SER A  41     -13.121 -14.807  -7.869  1.00 31.98           C
ATOM      3  C   SER A  41     -11.696 -14.730  -7.290  1.00 31.98           C
ATOM      4  CB  SER A  41     -13.751 -16.174  -7.580  1.00 31.98           C
ATOM      5  O   SER A  41     -11.515 -15.090  -6.129  1.00 31.98           O
ATOM      6  OG  SER A  41     -12.931 -17.212  -8.088  1.00 31.98           O
ATOM      7  N   SER A  42     -10.669 -14.313  -8.044  1.00 35.84           N
ATOM      8  CA  SER A  42      -9.299 -14.179  -7.504  1.00 35.84           C
ATOM      9  C   SER A  42      -8.963 -12.760  -7.038  1.00 35.84           C
ATOM     10  CB  SER A  42      -8.254 -14.708  -8.491  1.00 35.84           C
ATOM     11  O   SER A  42      -8.266 -12.601  -6.048  1.00 35.84           O
ATOM     12  OG  SER A  42      -8.269 -13.993  -9.712  1.00 35.84           O
ATOM     13  N   PHE A  43      -9.506 -11.727  -7.687  1.00 36.47           N
ATOM     14  CA  PHE A  43      -9.162 -10.327  -7.409  1.00 36.47           C
ATOM     15  C   PHE A  43      -9.703  -9.831  -6.057  1.00 36.47           C
ATOM     16  CB  PHE A  43      -9.677  -9.482  -8.585  1.00 36.47           C
ATOM     17  O   PHE A  43      -8.981  -9.208  -5.285  1.00 36.47           O
ATOM     18  CG  PHE A  43      -9.601  -7.992  -8.342  1.00 36.47           C
ATOM     19  CD1 PHE A  43     -10.769  -7.283  -8.005  1.00 36.47           C
ATOM     20  CD2 PHE A  43      -8.358  -7.331  -8.368  1.00 36.47           C
ATOM     21  CE1 PHE A  43     -10.691  -5.934  -7.636  1.00 36.47           C
ATOM     22  CE2 PHE A  43      -8.280  -5.977  -8.003  1.00 36.47           C
ATOM     23  CZ  PHE A  43      -9.445  -5.293  -7.603  1.00 36.47           C
ATOM     24  N   LEU A  44     -10.956 -10.162  -5.734  1.00 34.50           N
ATOM     25  CA  LEU A  44     -11.576  -9.738  -4.476  1.00 34.50           C
ATOM     26  C   LEU A  44     -11.037 -10.515  -3.277  1.00 34.50           C
ATOM     27  CB  LEU A  44     -13.106  -9.824  -4.600  1.00 34.50           C
ATOM     28  O   LEU A  44     -10.766  -9.917  -2.244  1.00 34.50           O
ATOM     29  CG  LEU A  44     -13.677  -8.777  -5.573  1.00 34.50           C
ATOM     30  CD1 LEU A  44     -15.170  -9.011  -5.779  1.00 34.50           C
ATOM     31  CD2 LEU A  44     -13.438  -7.358  -5.057  1.00 34.50           C
ATOM     32  N   SER A  45     -10.777 -11.817  -3.433  1.00 34.59           N
ATOM     33  CA  SER A  45     -10.059 -12.604  -2.420  1.00 34.59           C
ATOM     34  C   SER A  45      -8.709 -11.968  -2.071  1.00 34.59           C
ATOM     35  CB  SER A  45      -9.865 -14.041  -2.926  1.00 34.59           C
ATOM     36  O   SER A  45      -8.356 -11.901  -0.895  1.00 34.59           O
ATOM     37  OG  SER A  45      -8.899 -14.751  -2.165  1.00 34.59           O
ATOM     38  N   ASP A  46      -7.971 -11.477  -3.068  1.00 38.38           N
ATOM     39  CA  ASP A  46      -6.664 -10.852  -2.859  1.00 38.38           C
ATOM     40  C   ASP A  46      -6.790  -9.438  -2.257  1.00 38.38           C
ATOM     41  CB  ASP A  46      -5.861 -10.908  -4.172  1.00 38.38           C
ATOM     42  O   ASP A  46      -6.047  -9.110  -1.334  1.00 38.38           O
ATOM     43  CG  ASP A  46      -5.470 -12.342  -4.590  1.00 38.38           C
ATOM     44  OD1 ASP A  46      -5.560 -13.268  -3.741  1.00 38.38           O
ATOM     45  OD2 ASP A  46      -5.060 -12.516  -5.762  1.00 38.38           O
ATOM     46  N   PHE A  47      -7.796  -8.651  -2.660  1.00 37.41           N
ATOM     47  CA  PHE A  47      -8.155  -7.359  -2.048  1.00 37.41           C
ATOM     48  C   PHE A  47      -8.561  -7.490  -0.564  1.00 37.41           C
ATOM     49  CB  PHE A  47      -9.280  -6.732  -2.892  1.00 37.41           C
ATOM     50  O   PHE A  47      -8.156  -6.685   0.269  1.00 37.41           O
ATOM     51  CG  PHE A  47      -9.819  -5.401  -2.401  1.00 37.41           C
ATOM     52  CD1 PHE A  47     -11.095  -5.325  -1.810  1.00 37.41           C
ATOM     53  CD2 PHE A  47      -9.053  -4.231  -2.546  1.00 37.41           C
ATOM     54  CE1 PHE A  47     -11.611  -4.085  -1.391  1.00 37.41           C
ATOM     55  CE2 PHE A  47      -9.550  -3.001  -2.077  1.00 37.41           C
ATOM     56  CZ  PHE A  47     -10.839  -2.920  -1.531  1.00 37.41           C
ATOM     57  N   PHE A  48      -9.292  -8.541  -0.184  1.00 39.81           N
ATOM     58  CA  PHE A  48      -9.709  -8.765   1.208  1.00 39.81           C
ATOM     59  C   PHE A  48      -8.613  -9.333   2.105  1.00 39.81           C
ATOM     60  CB  PHE A  48     -10.913  -9.704   1.226  1.00 39.81           C
ATOM     61  O   PHE A  48      -8.488  -8.960   3.274  1.00 39.81           O
ATOM     62  CG  PHE A  48     -12.182  -9.007   0.825  1.00 39.81           C
ATOM     63  CD1 PHE A  48     -12.649  -7.955   1.624  1.00 39.81           C
ATOM     64  CD2 PHE A  48     -12.920  -9.432  -0.291  1.00 39.81           C
ATOM     65  CE1 PHE A  48     -13.865  -7.347   1.324  1.00 39.81           C
ATOM     66  CE2 PHE A  48     -14.121  -8.799  -0.623  1.00 39.81           C
ATOM     67  CZ  PHE A  48     -14.604  -7.790   0.212  1.00 39.81           C
ATOM     68  N   ARG A  49      -7.777 -10.227   1.572  1.00 46.31           N
ATOM     69  CA  ARG A  49      -6.570 -10.697   2.275  1.00 46.31           C
ATOM     70  C   ARG A  49      -5.588  -9.555   2.510  1.00 46.31           C
ATOM     71  CB  ARG A  49      -5.909 -11.805   1.458  1.00 46.31           C
ATOM     72  O   ARG A  49      -4.864  -9.571   3.505  1.00 46.31           O
ATOM     73  CG  ARG A  49      -6.738 -13.092   1.509  1.00 46.31           C
ATOM     74  CD  ARG A  49      -6.231 -14.056   0.438  1.00 46.31           C
ATOM     75  NE  ARG A  49      -7.117 -15.227   0.331  1.00 46.31           N
ATOM     76  NH1 ARG A  49      -5.510 -16.861   0.248  1.00 46.31           N
ATOM     77  NH2 ARG A  49      -7.674 -17.421   0.168  1.00 46.31           N
ATOM     78  CZ  ARG A  49      -6.762 -16.494   0.255  1.00 46.31           C
ATOM     79  N   MET A  50      -5.624  -8.566   1.618  1.00 39.19           N
ATOM     80  CA  MET A  50      -4.869  -7.333   1.718  1.00 39.19           C
ATOM     81  C   MET A  50      -5.343  -6.428   2.857  1.00 39.19           C
ATOM     82  CB  MET A  50      -4.801  -6.698   0.336  1.00 39.19           C
ATOM     83  O   MET A  50      -4.537  -6.105   3.729  1.00 39.19           O
ATOM     84  CG  MET A  50      -4.084  -5.365   0.232  1.00 39.19           C
ATOM     85  SD  MET A  50      -4.136  -4.871  -1.504  1.00 39.19           S
ATOM     86  CE  MET A  50      -5.743  -4.048  -1.493  1.00 39.19           C
ATOM     87  N   ILE A  51      -6.651  -6.172   2.921  1.00 36.28           N
ATOM     88  CA  ILE A  51      -7.315  -5.367   3.960  1.00 36.28           C
ATOM     89  C   ILE A  51      -7.193  -5.970   5.367  1.00 36.28           C
ATOM     90  CB  ILE A  51      -8.795  -5.183   3.543  1.00 36.28           C
ATOM     91  O   ILE A  51      -7.012  -5.259   6.351  1.00 36.28           O
ATOM     92  CG1 ILE A  51      -8.874  -4.200   2.357  1.00 36.28           C
ATOM     93  CG2 ILE A  51      -9.674  -4.685   4.704  1.00 36.28           C
ATOM     94  CD1 ILE A  51     -10.224  -4.204   1.641  1.00 36.28           C
ATOM     95  N   THR A  52      -7.288  -7.295   5.491  1.00 36.97           N
ATOM     96  CA  THR A  52      -7.321  -7.974   6.803  1.00 36.97           C
ATOM     97  C   THR A  52      -5.936  -8.311   7.367  1.00 36.97           C
ATOM     98  CB  THR A  52      -8.221  -9.218   6.762  1.00 36.97           C
ATOM     99  O   THR A  52      -5.832  -8.886   8.450  1.00 36.97           O
ATOM    100  CG2 THR A  52      -9.682  -8.842   6.518  1.00 36.97           C
ATOM    101  OG1 THR A  52      -7.843 -10.087   5.717  1.00 36.97           O
ATOM    102  N   GLY A  53      -4.854  -8.002   6.642  1.00 33.47           N
ATOM    103  CA  GLY A  53      -3.486  -8.339   7.051  1.00 33.47           C
ATOM    104  C   GLY A  53      -3.214  -9.847   7.175  1.00 33.47           C
ATOM    105  O   GLY A  53      -2.215 -10.248   7.771  1.00 33.47           O
ATOM    106  N   THR A  54      -4.086 -10.712   6.647  1.00 36.00           N
ATOM    107  CA  THR A  54      -3.905 -12.169   6.727  1.00 36.00           C
ATOM    108  C   THR A  54      -2.802 -12.641   5.779  1.00 36.00           C
ATOM    109  CB  THR A  54      -5.205 -12.938   6.457  1.00 36.00           C
ATOM    110  O   THR A  54      -2.870 -12.429   4.569  1.00 36.00           O
ATOM    111  CG2 THR A  54      -6.224 -12.755   7.581  1.00 36.00           C
ATOM    112  OG1 THR A  54      -5.794 -12.540   5.241  1.00 36.00           O
ATOM    113  N   THR A  55      -1.784 -13.320   6.317  1.00 32.19           N
ATOM    114  CA  THR A  55      -0.648 -13.835   5.539  1.00 32.19           C
ATOM    115  C   THR A  55      -1.046 -15.018   4.649  1.00 32.19           C
ATOM    116  CB  THR A  55       0.518 -14.269   6.449  1.00 32.19           C
ATOM    117  O   THR A  55      -1.757 -15.936   5.066  1.00 32.19           O
ATOM    118  CG2 THR A  55       1.879 -14.098   5.773  1.00 32.19           C
ATOM    119  OG1 THR A  55       0.553 -13.544   7.657  1.00 32.19           O
ATOM    120  N   ILE A  56      -0.517 -15.048   3.424  1.00 32.81           N
ATOM    121  CA  ILE A  56      -0.641 -16.169   2.486  1.00 32.81           C
ATOM    122  C   ILE A  56       0.144 -17.378   3.032  1.00 32.81           C
ATOM    123  CB  ILE A  56      -0.126 -15.736   1.084  1.00 32.81           C
ATOM    124  O   ILE A  56       1.357 -17.457   2.861  1.00 32.81           O
ATOM    125  CG1 ILE A  56      -0.864 -14.484   0.550  1.00 32.81           C
ATOM    126  CG2 ILE A  56      -0.257 -16.896   0.080  1.00 32.81           C
ATOM    127  CD1 ILE A  56      -0.255 -13.906  -0.736  1.00 32.81           C
ATOM    128  N   HIS A  57      -0.530 -18.348   3.664  1.00 26.59           N
ATOM    129  CA  HIS A  57       0.087 -19.649   4.013  1.00 26.59           C
ATOM    130  C   HIS A  57      -0.314 -20.801   3.088  1.00 26.59           C
ATOM    131  CB  HIS A  57      -0.081 -19.987   5.505  1.00 26.59           C
ATOM    132  O   HIS A  57       0.219 -21.907   3.196  1.00 26.59           O
ATOM    133  CG  HIS A  57       1.254 -20.202   6.179  1.00 26.59           C
ATOM    134  CD2 HIS A  57       1.699 -21.332   6.805  1.00 26.59           C
ATOM    135  ND1 HIS A  57       2.267 -19.248   6.223  1.00 26.59           N
ATOM    136  CE1 HIS A  57       3.289 -19.802   6.879  1.00 26.59           C
ATOM    137  NE2 HIS A  57       2.984 -21.061   7.237  1.00 26.59           N
ATOM    138  N   GLU A  58      -1.201 -20.549   2.129  1.00 25.83           N
ATOM    139  CA  GLU A  58      -1.415 -21.460   1.012  1.00 25.83           C
ATOM    140  C   GLU A  58      -0.592 -20.980  -0.170  1.00 25.83           C
ATOM    141  CB  GLU A  58      -2.899 -21.627   0.677  1.00 25.83           C
ATOM    142  O   GLU A  58      -0.758 -19.866  -0.653  1.00 25.83           O
ATOM    143  CG  GLU A  58      -3.572 -22.548   1.705  1.00 25.83           C
ATOM    144  CD  GLU A  58      -4.990 -22.991   1.315  1.00 25.83           C
ATOM    145  OE1 GLU A  58      -5.380 -24.087   1.772  1.00 25.83           O
ATOM    146  OE2 GLU A  58      -5.672 -22.265   0.556  1.00 25.83           O
ATOM    147  N   LYS A  59       0.310 -21.851  -0.622  1.00 27.47           N
ATOM    148  CA  LYS A  59       1.097 -21.717  -1.843  1.00 27.47           C
ATOM    149  C   LYS A  59       0.159 -21.695  -3.059  1.00 27.47           C
ATOM    150  CB  LYS A  59       2.102 -22.882  -1.850  1.00 27.47           C
ATOM    151  O   LYS A  59       0.103 -22.661  -3.816  1.00 27.47           O
ATOM    152  CG  LYS A  59       3.240 -22.703  -2.855  1.00 27.47           C
ATOM    153  CD  LYS A  59       4.087 -23.978  -2.901  1.00 27.47           C
ATOM    154  CE  LYS A  59       5.296 -23.707  -3.792  1.00 27.47           C
ATOM    155  NZ  LYS A  59       6.060 -24.942  -4.067  1.00 27.47           N
ATOM    156  N   TYR A  60      -0.610 -20.625  -3.223  1.00 26.94           N
ATOM    157  CA  TYR A  60      -1.204 -20.281  -4.496  1.00 26.94           C
ATOM    158  C   TYR A  60      -0.061 -19.744  -5.339  1.00 26.94           C
ATOM    159  CB  TYR A  60      -2.377 -19.307  -4.338  1.00 26.94           C
ATOM    160  O   TYR A  60       0.456 -18.656  -5.113  1.00 26.94           O
ATOM    161  CG  TYR A  60      -3.591 -19.976  -3.724  1.00 26.94           C
ATOM    162  CD1 TYR A  60      -4.415 -20.813  -4.505  1.00 26.94           C
ATOM    163  CD2 TYR A  60      -3.863 -19.799  -2.357  1.00 26.94           C
ATOM    164  CE1 TYR A  60      -5.487 -21.509  -3.907  1.00 26.94           C
ATOM    165  CE2 TYR A  60      -4.941 -20.479  -1.767  1.00 26.94           C
ATOM    166  OH  TYR A  60      -6.682 -22.115  -1.911  1.00 26.94           O
ATOM    167  CZ  TYR A  60      -5.732 -21.365  -2.526  1.00 26.94           C
ATOM    168  N   ASP A  61       0.387 -20.593  -6.257  1.00 27.81           N
ATOM    169  CA  ASP A  61       1.147 -20.188  -7.429  1.00 27.81           C
ATOM    170  C   ASP A  61       0.387 -19.014  -8.081  1.00 27.81           C
ATOM    171  CB  ASP A  61       1.252 -21.418  -8.372  1.00 27.81           C
ATOM    172  O   ASP A  61      -0.577 -19.213  -8.821  1.00 27.81           O
ATOM    173  CG  ASP A  61       2.628 -22.098  -8.448  1.00 27.81           C
ATOM    174  OD1 ASP A  61       3.660 -21.442  -8.202  1.00 27.81           O
ATOM    175  OD2 ASP A  61       2.660 -23.299  -8.805  1.00 27.81           O
ATOM    176  N   THR A  62       0.808 -17.775  -7.819  1.00 30.98           N
ATOM    177  CA  THR A  62       0.393 -16.569  -8.568  1.00 30.98           C
ATOM    178  C   THR A  62       0.724 -16.687 -10.062  1.00 30.98           C
ATOM    179  CB  THR A  62       1.059 -15.317  -7.986  1.00 30.98           C
ATOM    180  O   THR A  62       0.220 -15.937 -10.896  1.00 30.98           O
ATOM    181  CG2 THR A  62       0.444 -14.931  -6.642  1.00 30.98           C
ATOM    182  OG1 THR A  62       2.430 -15.572  -7.770  1.00 30.98           O
ATOM    183  N   THR A  63       1.454 -17.741 -10.422  1.00 31.39           N
ATOM    184  CA  THR A  63       1.555 -18.363 -11.738  1.00 31.39           C
ATOM    185  C   THR A  63       0.211 -18.511 -12.455  1.00 31.39           C
ATOM    186  CB  THR A  63       2.215 -19.758 -11.617  1.00 31.39           C
ATOM    187  O   THR A  63       0.240 -18.595 -13.669  1.00 31.39           O
ATOM    188  CG2 THR A  63       3.144 -20.065 -12.789  1.00 31.39           C
ATOM    189  OG1 THR A  63       3.019 -19.806 -10.459  1.00 31.39           O
ATOM    190  N   TYR A  64      -0.963 -18.514 -11.803  1.00 26.94           N
ATOM    191  CA  TYR A  64      -2.253 -18.660 -12.504  1.00 26.94           C
ATOM    192  C   TYR A  64      -2.718 -17.434 -13.315  1.00 26.94           C
ATOM    193  CB  TYR A  64      -3.342 -19.170 -11.551  1.00 26.94           C
ATOM    194  O   TYR A  64      -3.346 -17.630 -14.360  1.00 26.94           O
ATOM    195  CG  TYR A  64      -3.348 -20.685 -11.444  1.00 26.94           C
ATOM    196  CD1 TYR A  64      -3.985 -21.459 -12.435  1.00 26.94           C
ATOM    197  CD2 TYR A  64      -2.683 -21.323 -10.383  1.00 26.94           C
ATOM    198  CE1 TYR A  64      -3.955 -22.867 -12.362  1.00 26.94           C
ATOM    199  CE2 TYR A  64      -2.637 -22.727 -10.309  1.00 26.94           C
ATOM    200  OH  TYR A  64      -3.232 -24.857 -11.223  1.00 26.94           O
ATOM    201  CZ  TYR A  64      -3.276 -23.500 -11.300  1.00 26.94           C
ATOM    202  N   LEU A  65      -2.372 -16.199 -12.923  1.00 33.12           N
ATOM    203  CA  LEU A  65      -2.684 -15.007 -13.734  1.00 33.12           C
ATOM    204  C   LEU A  65      -1.737 -14.893 -14.943  1.00 33.12           C
ATOM    205  CB  LEU A  65      -2.695 -13.745 -12.847  1.00 33.12           C
ATOM    206  O   LEU A  65      -2.190 -14.630 -16.056  1.00 33.12           O
ATOM    207  CG  LEU A  65      -3.968 -13.610 -11.982  1.00 33.12           C
ATOM    208  CD1 LEU A  65      -3.774 -12.533 -10.918  1.00 33.12           C
ATOM    209  CD2 LEU A  65      -5.197 -13.230 -12.816  1.00 33.12           C
ATOM    210  N   GLY A  66      -0.460 -15.254 -14.768  1.00 29.11           N
ATOM    211  CA  GLY A  66       0.485 -15.436 -15.878  1.00 29.11           C
ATOM    212  C   GLY A  66       0.167 -16.657 -16.758  1.00 29.11           C
ATOM    213  O   GLY A  66       0.291 -16.607 -17.982  1.00 29.11           O
ATOM    214  N   ALA A  67      -0.325 -17.757 -16.178  1.00 28.48           N
ATOM    215  CA  ALA A  67      -0.616 -19.000 -16.897  1.00 28.48           C
ATOM    216  C   ALA A  67      -1.838 -18.881 -17.820  1.00 28.48           C
ATOM    217  CB  ALA A  67      -0.788 -20.181 -15.936  1.00 28.48           C
ATOM    218  O   ALA A  67      -1.883 -19.529 -18.865  1.00 28.48           O
ATOM    219  N   GLY A  68      -2.814 -18.031 -17.482  1.00 29.22           N
ATOM    220  CA  GLY A  68      -3.942 -17.736 -18.369  1.00 29.22           C
ATOM    221  C   GLY A  68      -3.512 -17.086 -19.691  1.00 29.22           C
ATOM    222  O   GLY A  68      -4.088 -17.395 -20.734  1.00 29.22           O
ATOM    223  N   TYR A  69      -2.469 -16.249 -19.653  1.00 37.12           N
ATOM    224  CA  TYR A  69      -1.936 -15.525 -20.812  1.00 37.12           C
ATOM    225  C   TYR A  69      -0.819 -16.267 -21.556  1.00 37.12           C
ATOM    226  CB  TYR A  69      -1.487 -14.126 -20.377  1.00 37.12           C
ATOM    227  O   TYR A  69      -0.734 -16.151 -22.778  1.00 37.12           O
ATOM    228  CG  TYR A  69      -2.615 -13.116 -20.422  1.00 37.12           C
ATOM    229  CD1 TYR A  69      -2.914 -12.474 -21.640  1.00 37.12           C
ATOM    230  CD2 TYR A  69      -3.357 -12.815 -19.264  1.00 37.12           C
ATOM    231  CE1 TYR A  69      -3.951 -11.526 -21.702  1.00 37.12           C
ATOM    232  CE2 TYR A  69      -4.391 -11.859 -19.321  1.00 37.12           C
ATOM    233  OH  TYR A  69      -5.675 -10.282 -20.599  1.00 37.12           O
ATOM    234  CZ  TYR A  69      -4.686 -11.211 -20.541  1.00 37.12           C
ATOM    235  N   THR A  70      -0.028 -17.111 -20.881  1.00 38.34           N
ATOM    236  CA  THR A  70       0.895 -18.037 -21.580  1.00 38.34           C
ATOM    237  C   THR A  70       0.153 -18.934 -22.572  1.00 38.34           C
ATOM    238  CB  THR A  70       1.700 -18.939 -20.635  1.00 38.34           C
ATOM    239  O   THR A  70       0.675 -19.212 -23.647  1.00 38.34           O
ATOM    240  CG2 THR A  70       2.738 -18.183 -19.812  1.00 38.34           C
ATOM    241  OG1 THR A  70       0.845 -19.610 -19.752  1.00 38.34           O
ATOM    242  N   TRP A  71      -1.099 -19.317 -22.280  1.00 39.31           N
ATOM    243  CA  TRP A  71      -1.913 -20.096 -23.215  1.00 39.31           C
ATOM    244  C   TRP A  71      -2.336 -19.296 -24.448  1.00 39.31           C
ATOM    245  CB  TRP A  71      -3.132 -20.697 -22.500  1.00 39.31           C
ATOM    246  O   TRP A  71      -2.444 -19.869 -25.521  1.00 39.31           O
ATOM    247  CG  TRP A  71      -3.500 -22.067 -22.983  1.00 39.31           C
ATOM    248  CD1 TRP A  71      -2.712 -23.154 -22.829  1.00 39.31           C
ATOM    249  CD2 TRP A  71      -4.673 -22.528 -23.726  1.00 39.31           C
ATOM    250  CE2 TRP A  71      -4.527 -23.929 -23.965  1.00 39.31           C
ATOM    251  CE3 TRP A  71      -5.835 -21.912 -24.241  1.00 39.31           C
ATOM    252  NE1 TRP A  71      -3.310 -24.254 -23.405  1.00 39.31           N
ATOM    253  CH2 TRP A  71      -6.621 -24.033 -25.170  1.00 39.31           C
ATOM    254  CZ2 TRP A  71      -5.482 -24.681 -24.665  1.00 39.31           C
ATOM    255  CZ3 TRP A  71      -6.798 -22.654 -24.955  1.00 39.31           C
ATOM    256  N   ILE A  72      -2.543 -17.983 -24.327  1.00 42.81           N
ATOM    257  CA  ILE A  72      -2.860 -17.103 -25.460  1.00 42.81           C
ATOM    258  C   ILE A  72      -1.651 -17.001 -26.399  1.00 42.81           C
ATOM    259  CB  ILE A  72      -3.377 -15.746 -24.920  1.00 42.81           C
ATOM    260  O   ILE A  72      -1.801 -17.207 -27.601  1.00 42.81           O
ATOM    261  CG1 ILE A  72      -4.838 -15.944 -24.448  1.00 42.81           C
ATOM    262  CG2 ILE A  72      -3.264 -14.604 -25.936  1.00 42.81           C
ATOM    263  CD1 ILE A  72      -5.475 -14.707 -23.804  1.00 42.81           C
ATOM    264  N   MET A  73      -0.449 -16.803 -25.854  1.00 42.59           N
ATOM    265  CA  MET A  73       0.792 -16.810 -26.641  1.00 42.59           C
ATOM    266  C   MET A  73       1.039 -18.169 -27.324  1.00 42.59           C
ATOM    267  CB  MET A  73       1.968 -16.438 -25.727  1.00 42.59           C
ATOM    268  O   MET A  73       1.414 -18.218 -28.494  1.00 42.59           O
ATOM    269  CG  MET A  73       1.918 -14.987 -25.235  1.00 42.59           C
ATOM    270  SD  MET A  73       2.237 -13.764 -26.532  1.00 42.59           S
ATOM    271  CE  MET A  73       3.144 -12.522 -25.567  1.00 42.59           C
ATOM    272  N   ASP A  74       0.752 -19.282 -26.640  1.00 44.62           N
ATOM    273  CA  ASP A  74       0.932 -20.634 -27.194  1.00 44.62           C
ATOM    274  C   ASP A  74      -0.192 -21.035 -28.186  1.00 44.62           C
ATOM    275  CB  ASP A  74       1.092 -21.622 -26.017  1.00 44.62           C
ATOM    276  O   ASP A  74       0.021 -21.866 -29.071  1.00 44.62           O
ATOM    277  CG  ASP A  74       2.019 -22.821 -26.285  1.00 44.62           C
ATOM    278  OD1 ASP A  74       2.872 -22.761 -27.208  1.00 44.62           O
ATOM    279  OD2 ASP A  74       1.880 -23.817 -25.534  1.00 44.62           O
ATOM    280  N   LEU A  75      -1.382 -20.418 -28.092  1.00 42.41           N
ATOM    281  CA  LEU A  75      -2.537 -20.647 -28.977  1.00 42.41           C
ATOM    282  C   LEU A  75      -2.480 -19.808 -30.267  1.00 42.41           C
ATOM    283  CB  LEU A  75      -3.838 -20.381 -28.189  1.00 42.41           C
ATOM    284  O   LEU A  75      -2.990 -20.256 -31.295  1.00 42.41           O
ATOM    285  CG  LEU A  75      -5.130 -20.915 -28.831  1.00 42.41           C
ATOM    286  CD1 LEU A  75      -5.264 -22.427 -28.611  1.00 42.41           C
ATOM    287  CD2 LEU A  75      -6.354 -20.247 -28.199  1.00 42.41           C
ATOM    288  N   PHE A  76      -1.860 -18.623 -30.234  1.00 45.19           N
ATOM    289  CA  PHE A  76      -1.627 -17.795 -31.427  1.00 45.19           C
ATOM    290  C   PHE A  76      -0.337 -18.161 -32.178  1.00 45.19           C
ATOM    291  CB  PHE A  76      -1.709 -16.304 -31.060  1.00 45.19           C
ATOM    292  O   PHE A  76      -0.209 -17.844 -33.357  1.00 45.19           O
ATOM    293  CG  PHE A  76      -3.132 -15.839 -30.792  1.00 45.19           C
ATOM    294  CD1 PHE A  76      -4.068 -15.825 -31.843  1.00 45.19           C
ATOM    295  CD2 PHE A  76      -3.537 -15.423 -29.511  1.00 45.19           C
ATOM    296  CE1 PHE A  76      -5.398 -15.434 -31.611  1.00 45.19           C
ATOM    297  CE2 PHE A  76      -4.875 -15.048 -29.277  1.00 45.19           C
ATOM    298  CZ  PHE A  76      -5.805 -15.058 -30.322  1.00 45.19           C
ATOM    299  N   GLY A  77       0.571 -18.918 -31.557  1.00 42.62           N
ATOM    300  CA  GLY A  77       1.757 -19.471 -32.205  1.00 42.62           C
ATOM    301  C   GLY A  77       1.468 -20.736 -33.015  1.00 42.62           C
ATOM    302  O   GLY A  77       1.978 -21.809 -32.680  1.00 42.62           O
ATOM    303  N   GLY A  78       0.690 -20.632 -34.095  1.00 41.78           N
ATOM    304  CA  GLY A  78       0.799 -21.605 -35.186  1.00 41.78           C
ATOM    305  C   GLY A  78       2.233 -21.593 -35.732  1.00 41.78           C
ATOM    306  O   GLY A  78       2.846 -20.533 -35.782  1.00 41.78           O
ATOM    307  N   ASP A  79       2.776 -22.751 -36.122  1.00 48.47           N
ATOM    308  CA  ASP A  79       4.172 -22.948 -36.583  1.00 48.47           C
ATOM    309  C   ASP A  79       4.658 -21.990 -37.710  1.00 48.47           C
ATOM    310  CB  ASP A  79       4.332 -24.414 -37.070  1.00 48.47           C
ATOM    311  O   ASP A  79       5.830 -22.044 -38.064  1.00 48.47           O
ATOM    312  CG  ASP A  79       4.610 -25.479 -35.996  1.00 48.47           C
ATOM    313  OD1 ASP A  79       5.127 -25.142 -34.910  1.00 48.47           O
ATOM    314  OD2 ASP A  79       4.316 -26.667 -36.286  1.00 48.47           O
ATOM    315  N   ASP A  80       3.790 -21.146 -38.284  1.00 50.88           N
ATOM    316  CA  ASP A  80       4.084 -20.211 -39.388  1.00 50.88           C
ATOM    317  C   ASP A  80       4.195 -18.729 -38.937  1.00 50.88           C
ATOM    318  CB  ASP A  80       3.000 -20.390 -40.486  1.00 50.88           C
ATOM    319  O   ASP A  80       4.792 -17.935 -39.657  1.00 50.88           O
ATOM    320  CG  ASP A  80       3.496 -20.657 -41.925  1.00 50.88           C
ATOM    321  OD1 ASP A  80       4.717 -20.736 -42.186  1.00 50.88           O
ATOM    322  OD2 ASP A  80       2.619 -20.896 -42.797  1.00 50.88           O
ATOM    323  N   ASP A  81       3.669 -18.347 -37.758  1.00 51.50           N
ATOM    324  CA  ASP A  81       3.589 -16.938 -37.300  1.00 51.50           C
ATOM    325  C   ASP A  81       4.582 -16.591 -36.163  1.00 51.50           C
ATOM    326  CB  ASP A  81       2.141 -16.588 -36.886  1.00 51.50           C
ATOM    327  O   ASP A  81       4.723 -15.426 -35.795  1.00 51.50           O
ATOM    328  CG  ASP A  81       1.122 -16.538 -38.040  1.00 51.50           C
ATOM    329  OD1 ASP A  81       1.477 -16.115 -39.163  1.00 51.50           O
ATOM    330  OD2 ASP A  81      -0.050 -16.920 -37.799  1.00 51.50           O
ATOM    331  N   ARG A  82       5.306 -17.580 -35.608  1.00 52.28           N
ATOM    332  CA  ARG A  82       6.294 -17.375 -34.519  1.00 52.28           C
ATOM    333  C   ARG A  82       7.557 -16.613 -34.957  1.00 52.28           C
ATOM    334  CB  ARG A  82       6.680 -18.717 -33.866  1.00 52.28           C
ATOM    335  O   ARG A  82       8.300 -16.150 -34.094  1.00 52.28           O
ATOM    336  CG  ARG A  82       5.507 -19.432 -33.174  1.00 52.28           C
ATOM    337  CD  ARG A  82       5.987 -20.717 -32.479  1.00 52.28           C
ATOM    338  NE  ARG A  82       4.854 -21.559 -32.034  1.00 52.28           N
ATOM    339  NH1 ARG A  82       5.814 -22.531 -30.185  1.00 52.28           N
ATOM    340  NH2 ARG A  82       3.648 -22.844 -30.600  1.00 52.28           N
ATOM    341  CZ  ARG A  82       4.786 -22.319 -30.956  1.00 52.28           C
ATOM    342  N   ASP A  83       7.765 -16.459 -36.265  1.00 56.47           N
ATOM    343  CA  ASP A  83       8.928 -15.794 -36.872  1.00 56.47           C
ATOM    344  C   ASP A  83       8.646 -14.320 -37.262  1.00 56.47           C
ATOM    345  CB  ASP A  83       9.422 -16.619 -38.085  1.00 56.47           C
ATOM    346  O   ASP A  83       9.486 -13.672 -37.887  1.00 56.47           O
ATOM    347  CG  ASP A  83      10.042 -17.996 -37.773  1.00 56.47           C
ATOM    348  OD1 ASP A  83      10.280 -18.326 -36.589  1.00 56.47           O
ATOM    349  OD2 ASP A  83      10.295 -18.742 -38.754  1.00 56.47           O
ATOM    350  N   ASP A  84       7.470 -13.757 -36.935  1.00 78.69           N
ATOM    351  CA  ASP A  84       7.196 -12.332 -37.178  1.00 78.69           C
ATOM    352  C   ASP A  84       7.654 -11.473 -35.989  1.00 78.69           C
ATOM    353  CB  ASP A  84       5.737 -12.079 -37.595  1.00 78.69           C
ATOM    354  O   ASP A  84       6.947 -11.302 -34.990  1.00 78.69           O
ATOM    355  CG  ASP A  84       5.510 -10.651 -38.133  1.00 78.69           C
ATOM    356  OD1 ASP A  84       6.362  -9.760 -37.892  1.00 78.69           O
ATOM    357  OD2 ASP A  84       4.486 -10.437 -38.823  1.00 78.69           O
ATOM    358  N   ALA A  85       8.849 -10.898 -36.136  1.00 84.50           N
ATOM    359  CA  ALA A  85       9.469  -9.999 -35.168  1.00 84.50           C
ATOM    360  C   ALA A  85       8.542  -8.869 -34.694  1.00 84.50           C
ATOM    361  CB  ALA A  85      10.740  -9.434 -35.811  1.00 84.50           C
ATOM    362  O   ALA A  85       8.507  -8.548 -33.504  1.00 84.50           O
ATOM    363  N   ALA A  86       7.756  -8.291 -35.608  1.00 83.31           N
ATOM    364  CA  ALA A  86       6.859  -7.188 -35.290  1.00 83.31           C
ATOM    365  C   ALA A  86       5.656  -7.661 -34.464  1.00 83.31           C
ATOM    366  CB  ALA A  86       6.424  -6.524 -36.600  1.00 83.31           C
ATOM    367  O   ALA A  86       5.223  -6.959 -33.546  1.00 83.31           O
ATOM    368  N   LEU A  87       5.129  -8.856 -34.755  1.00 82.62           N
ATOM    369  CA  LEU A  87       4.031  -9.449 -33.991  1.00 82.62           C
ATOM    370  C   LEU A  87       4.476  -9.793 -32.566  1.00 82.62           C
ATOM    371  CB  LEU A  87       3.499 -10.691 -34.726  1.00 82.62           C
ATOM    372  O   LEU A  87       3.794  -9.422 -31.611  1.00 82.62           O
ATOM    373  CG  LEU A  87       2.279 -11.353 -34.054  1.00 82.62           C
ATOM    374  CD1 LEU A  87       1.068 -10.414 -33.999  1.00 82.62           C
ATOM    375  CD2 LEU A  87       1.896 -12.617 -34.823  1.00 82.62           C
ATOM    376  N   ASN A  88       5.635 -10.435 -32.414  1.00 84.88           N
ATOM    377  CA  ASN A  88       6.176 -10.792 -31.102  1.00 84.88           C
ATOM    378  C   ASN A  88       6.455  -9.539 -30.251  1.00 84.88           C
ATOM    379  CB  ASN A  88       7.434 -11.652 -31.302  1.00 84.88           C
ATOM    380  O   ASN A  88       6.042  -9.474 -29.091  1.00 84.88           O
ATOM    381  CG  ASN A  88       7.157 -13.022 -31.900  1.00 84.88           C
ATOM    382  ND2 ASN A  88       8.134 -13.593 -32.563  1.00 84.88           N
ATOM    383  OD1 ASN A  88       6.092 -13.597 -31.736  1.00 84.88           O
ATOM    384  N   SER A  89       7.058  -8.495 -30.836  1.00 87.19           N
ATOM    385  CA  SER A  89       7.244  -7.204 -30.157  1.00 87.19           C
ATOM    386  C   SER A  89       5.920  -6.527 -29.790  1.00 87.19           C
ATOM    387  CB  SER A  89       8.066  -6.254 -31.029  1.00 87.19           C
ATOM    388  O   SER A  89       5.811  -5.956 -28.704  1.00 87.19           O
ATOM    389  OG  SER A  89       9.398  -6.698 -31.100  1.00 87.19           O
ATOM    390  N   ALA A  90       4.894  -6.605 -30.646  1.00 84.81           N
ATOM    391  CA  ALA A  90       3.571  -6.063 -30.341  1.00 84.81           C
ATOM    392  C   ALA A  90       2.904  -6.787 -29.162  1.00 84.81           C
ATOM    393  CB  ALA A  90       2.687  -6.127 -31.593  1.00 84.81           C
ATOM    394  O   ALA A  90       2.283  -6.133 -28.328  1.00 84.81           O
ATOM    395  N   LEU A  91       3.057  -8.110 -29.061  1.00 83.31           N
ATOM    396  CA  LEU A  91       2.499  -8.903 -27.963  1.00 83.31           C
ATOM    397  C   LEU A  91       3.206  -8.623 -26.626  1.00 83.31           C
ATOM    398  CB  LEU A  91       2.582 -10.393 -28.327  1.00 83.31           C
ATOM    399  O   LEU A  91       2.541  -8.503 -25.598  1.00 83.31           O
ATOM    400  CG  LEU A  91       1.671 -10.851 -29.477  1.00 83.31           C
ATOM    401  CD1 LEU A  91       2.092 -12.235 -29.975  1.00 83.31           C
ATOM    402  CD2 LEU A  91       0.211 -10.931 -29.023  1.00 83.31           C
ATOM    403  N   ILE A  92       4.536  -8.463 -26.633  1.00 86.56           N
ATOM    404  CA  ILE A  92       5.299  -8.031 -25.446  1.00 86.56           C
ATOM    405  C   ILE A  92       4.847  -6.637 -25.004  1.00 86.56           C
ATOM    406  CB  ILE A  92       6.821  -8.069 -25.726  1.00 86.56           C
ATOM    407  O   ILE A  92       4.589  -6.417 -23.819  1.00 86.56           O
ATOM    408  CG1 ILE A  92       7.285  -9.537 -25.856  1.00 86.56           C
ATOM    409  CG2 ILE A  92       7.625  -7.345 -24.623  1.00 86.56           C
ATOM    410  CD1 ILE A  92       8.723  -9.682 -26.365  1.00 86.56           C
ATOM    411  N   TYR A  93       4.716  -5.707 -25.955  1.00 88.19           N
ATOM    412  CA  TYR A  93       4.223  -4.359 -25.687  1.00 88.19           C
ATOM    413  C   TYR A  93       2.814  -4.378 -25.083  1.00 88.19           C
ATOM    414  CB  TYR A  93       4.262  -3.534 -26.980  1.00 88.19           C
ATOM    415  O   TYR A  93       2.581  -3.729 -24.067  1.00 88.19           O
ATOM    416  CG  TYR A  93       3.725  -2.129 -26.804  1.00 88.19           C
ATOM    417  CD1 TYR A  93       2.374  -1.838 -27.075  1.00 88.19           C
ATOM    418  CD2 TYR A  93       4.573  -1.125 -26.310  1.00 88.19           C
ATOM    419  CE1 TYR A  93       1.875  -0.540 -26.854  1.00 88.19           C
ATOM    420  CE2 TYR A  93       4.078   0.167 -26.067  1.00 88.19           C
ATOM    421  OH  TYR A  93       2.258   1.720 -26.142  1.00 88.19           O
ATOM    422  CZ  TYR A  93       2.726   0.461 -26.340  1.00 88.19           C
ATOM    423  N   ASP A  94       1.884  -5.132 -25.671  1.00 82.38           N
ATOM    424  CA  ASP A  94       0.498  -5.224 -25.204  1.00 82.38           C
ATOM    425  C   ASP A  94       0.415  -5.783 -23.776  1.00 82.38           C
ATOM    426  CB  ASP A  94      -0.304  -6.069 -26.202  1.00 82.38           C
ATOM    427  O   ASP A  94      -0.211  -5.176 -22.906  1.00 82.38           O
ATOM    428  CG  ASP A  94      -1.806  -6.013 -25.922  1.00 82.38           C
ATOM    429  OD1 ASP A  94      -2.359  -4.890 -26.003  1.00 82.38           O
ATOM    430  OD2 ASP A  94      -2.386  -7.094 -25.685  1.00 82.38           O
ATOM    431  N   HIS A  95       1.146  -6.864 -23.484  1.00 82.94           N
ATOM    432  CA  HIS A  95       1.198  -7.447 -22.141  1.00 82.94           C
ATOM    433  C   HIS A  95       1.804  -6.471 -21.115  1.00 82.94           C
ATOM    434  CB  HIS A  95       1.971  -8.770 -22.215  1.00 82.94           C
ATOM    435  O   HIS A  95       1.240  -6.261 -20.040  1.00 82.94           O
ATOM    436  CG  HIS A  95       1.910  -9.648 -20.982  1.00 82.94           C
ATOM    437  CD2 HIS A  95       1.275  -9.413 -19.788  1.00 82.94           C
ATOM    438  ND1 HIS A  95       2.478 -10.898 -20.884  1.00 82.94           N
ATOM    439  CE1 HIS A  95       2.223 -11.386 -19.661  1.00 82.94           C
ATOM    440  NE2 HIS A  95       1.486 -10.519 -18.959  1.00 82.94           N
ATOM    441  N   ALA A  96       2.901  -5.792 -21.455  1.00 84.81           N
ATOM    442  CA  ALA A  96       3.476  -4.756 -20.599  1.00 84.81           C
ATOM    443  C   ALA A  96       2.517  -3.567 -20.386  1.00 84.81           C
ATOM    444  CB  ALA A  96       4.793  -4.313 -21.234  1.00 84.81           C
ATOM    445  O   ALA A  96       2.485  -2.972 -19.308  1.00 84.81           O
ATOM    446  N   MET A  97       1.691  -3.225 -21.378  1.00 84.62           N
ATOM    447  CA  MET A  97       0.693  -2.167 -21.224  1.00 84.62           C
ATOM    448  C   MET A  97      -0.522  -2.581 -20.391  1.00 84.62           C
ATOM    449  CB  MET A  97       0.248  -1.626 -22.589  1.00 84.62           C
ATOM    450  O   MET A  97      -1.129  -1.723 -19.747  1.00 84.62           O
ATOM    451  CG  MET A  97       1.308  -0.762 -23.285  1.00 84.62           C
ATOM    452  SD  MET A  97       2.152   0.500 -22.280  1.00 84.62           S
ATOM    453  CE  MET A  97       0.801   1.228 -21.308  1.00 84.62           C
ATOM    454  N   HIS A  98      -0.868  -3.868 -20.361  1.00 74.12           N
ATOM    455  CA  HIS A  98      -1.822  -4.401 -19.390  1.00 74.12           C
ATOM    456  C   HIS A  98      -1.292  -4.251 -17.960  1.00 74.12           C
ATOM    457  CB  HIS A  98      -2.180  -5.847 -19.753  1.00 74.12           C
ATOM    458  O   HIS A  98      -1.988  -3.681 -17.122  1.00 74.12           O
ATOM    459  CG  HIS A  98      -3.277  -5.897 -20.782  1.00 74.12           C
ATOM    460  CD2 HIS A  98      -3.187  -6.214 -22.113  1.00 74.12           C
ATOM    461  ND1 HIS A  98      -4.595  -5.619 -20.513  1.00 74.12           N
ATOM    462  CE1 HIS A  98      -5.291  -5.778 -21.648  1.00 74.12           C
ATOM    463  NE2 HIS A  98      -4.478  -6.115 -22.652  1.00 74.12           N
ATOM    464  N   LEU A  99      -0.021  -4.600 -17.728  1.00 75.56           N
ATOM    465  CA  LEU A  99       0.642  -4.408 -16.434  1.00 75.56           C
ATOM    466  C   LEU A  99       0.585  -2.949 -15.948  1.00 75.56           C
ATOM    467  CB  LEU A  99       2.102  -4.884 -16.562  1.00 75.56           C
ATOM    468  O   LEU A  99       0.373  -2.698 -14.766  1.00 75.56           O
ATOM    469  CG  LEU A  99       2.860  -4.961 -15.227  1.00 75.56           C
ATOM    470  CD1 LEU A  99       2.222  -6.012 -14.322  1.00 75.56           C
ATOM    471  CD2 LEU A  99       4.315  -5.362 -15.480  1.00 75.56           C
ATOM    472  N   SER A 100       0.732  -1.982 -16.859  1.00 75.62           N
ATOM    473  CA  SER A 100       0.632  -0.551 -16.537  1.00 75.62           C
ATOM    474  C   SER A 100      -0.757  -0.117 -16.069  1.00 75.62           C
ATOM    475  CB  SER A 100       0.991   0.267 -17.774  1.00 75.62           C
ATOM    476  O   SER A 100      -0.884   0.706 -15.159  1.00 75.62           O
ATOM    477  OG  SER A 100       0.889   1.651 -17.500  1.00 75.62           O
ATOM    478  N   LYS A 101      -1.814  -0.647 -16.694  1.00 65.19           N
ATOM    479  CA  LYS A 101      -3.190  -0.350 -16.279  1.00 65.19           C
ATOM    480  C   LYS A 101      -3.454  -0.907 -14.885  1.00 65.19           C
ATOM    481  CB  LYS A 101      -4.189  -0.925 -17.283  1.00 65.19           C
ATOM    482  O   LYS A 101      -4.004  -0.186 -14.051  1.00 65.19           O
ATOM    483  CG  LYS A 101      -4.173  -0.160 -18.610  1.00 65.19           C
ATOM    484  CD  LYS A 101      -5.097  -0.878 -19.593  1.00 65.19           C
ATOM    485  CE  LYS A 101      -5.110  -0.169 -20.945  1.00 65.19           C
ATOM    486  NZ  LYS A 101      -5.843  -0.990 -21.938  1.00 65.19           N
ATOM    487  N   ASP A 102      -2.997  -2.132 -14.640  1.00 61.28           N
ATOM    488  CA  ASP A 102      -3.107  -2.786 -13.340  1.00 61.28           C
ATOM    489  C   ASP A 102      -2.336  -1.993 -12.273  1.00 61.28           C
ATOM    490  CB  ASP A 102      -2.614  -4.242 -13.438  1.00 61.28           C
ATOM    491  O   ASP A 102      -2.887  -1.703 -11.217  1.00 61.28           O
ATOM    492  CG  ASP A 102      -3.443  -5.130 -14.381  1.00 61.28           C
ATOM    493  OD1 ASP A 102      -4.541  -4.702 -14.811  1.00 61.28           O
ATOM    494  OD2 ASP A 102      -2.956  -6.243 -14.679  1.00 61.28           O
ATOM    495  N   ASP A 103      -1.113  -1.536 -12.570  1.00 70.19           N
ATOM    496  CA  ASP A 103      -0.293  -0.705 -11.674  1.00 70.19           C
ATOM    497  C   ASP A 103      -1.025   0.565 -11.213  1.00 70.19           C
ATOM    498  CB  ASP A 103       1.024  -0.346 -12.388  1.00 70.19           C
ATOM    499  O   ASP A 103      -1.140   0.821 -10.015  1.00 70.19           O
ATOM    500  CG  ASP A 103       2.040   0.367 -11.488  1.00 70.19           C
ATOM    501  OD1 ASP A 103       2.352  -0.180 -10.403  1.00 70.19           O
ATOM    502  OD2 ASP A 103       2.588   1.415 -11.901  1.00 70.19           O
ATOM    503  N   SER A 104      -1.587   1.339 -12.149  1.00 65.38           N
ATOM    504  CA  SER A 104      -2.292   2.582 -11.807  1.00 65.38           C
ATOM    505  C   SER A 104      -3.546   2.337 -10.966  1.00 65.38           C
ATOM    506  CB  SER A 104      -2.684   3.333 -13.082  1.00 65.38           C
ATOM    507  O   SER A 104      -3.852   3.114 -10.057  1.00 65.38           O
ATOM    508  OG  SER A 104      -3.252   4.593 -12.745  1.00 65.38           O
ATOM    509  N   PHE A 105      -4.291   1.278 -11.276  1.00 59.94           N
ATOM    510  CA  PHE A 105      -5.495   0.912 -10.538  1.00 59.94           C
ATOM    511  C   PHE A 105      -5.160   0.457  -9.109  1.00 59.94           C
ATOM    512  CB  PHE A 105      -6.221  -0.165 -11.348  1.00 59.94           C
ATOM    513  O   PHE A 105      -5.777   0.902  -8.138  1.00 59.94           O
ATOM    514  CG  PHE A 105      -7.421  -0.717 -10.625  1.00 59.94           C
ATOM    515  CD1 PHE A 105      -7.273  -1.879  -9.854  1.00 59.94           C
ATOM    516  CD2 PHE A 105      -8.657  -0.045 -10.660  1.00 59.94           C
ATOM    517  CE1 PHE A 105      -8.354  -2.356  -9.109  1.00 59.94           C
ATOM    518  CE2 PHE A 105      -9.748  -0.540  -9.925  1.00 59.94           C
ATOM    519  CZ  PHE A 105      -9.595  -1.697  -9.141  1.00 59.94           C
ATOM    520  N   ILE A 106      -4.124  -0.363  -8.970  1.00 63.19           N
ATOM    521  CA  ILE A 106      -3.646  -0.891  -7.694  1.00 63.19           C
ATOM    522  C   ILE A 106      -3.107   0.223  -6.797  1.00 63.19           C
ATOM    523  CB  ILE A 106      -2.602  -1.972  -8.008  1.00 63.19           C
ATOM    524  O   ILE A 106      -3.489   0.305  -5.634  1.00 63.19           O
ATOM    525  CG1 ILE A 106      -3.354  -3.216  -8.533  1.00 63.19           C
ATOM    526  CG2 ILE A 106      -1.711  -2.322  -6.816  1.00 63.19           C
ATOM    527  CD1 ILE A 106      -2.435  -4.302  -9.074  1.00 63.19           C
ATOM    528  N   GLN A 107      -2.281   1.129  -7.325  1.00 67.19           N
ATOM    529  CA  GLN A 107      -1.754   2.250  -6.539  1.00 67.19           C
ATOM    530  C   GLN A 107      -2.871   3.143  -5.994  1.00 67.19           C
ATOM    531  CB  GLN A 107      -0.822   3.096  -7.404  1.00 67.19           C
ATOM    532  O   GLN A 107      -2.835   3.536  -4.831  1.00 67.19           O
ATOM    533  CG  GLN A 107       0.525   2.416  -7.674  1.00 67.19           C
ATOM    534  CD  GLN A 107       1.338   3.213  -8.683  1.00 67.19           C
ATOM    535  NE2 GLN A 107       2.315   2.609  -9.308  1.00 67.19           N
ATOM    536  OE1 GLN A 107       1.079   4.373  -8.959  1.00 67.19           O
ATOM    537  N   LYS A 108      -3.900   3.436  -6.800  1.00 66.06           N
ATOM    538  CA  LYS A 108      -5.077   4.189  -6.334  1.00 66.06           C
ATOM    539  C   LYS A 108      -5.826   3.458  -5.229  1.00 66.06           C
ATOM    540  CB  LYS A 108      -6.028   4.455  -7.498  1.00 66.06           C
ATOM    541  O   LYS A 108      -6.262   4.095  -4.276  1.00 66.06           O
ATOM    542  CG  LYS A 108      -5.479   5.530  -8.437  1.00 66.06           C
ATOM    543  CD  LYS A 108      -6.381   5.594  -9.667  1.00 66.06           C
ATOM    544  CE  LYS A 108      -5.814   6.591 -10.670  1.00 66.06           C
ATOM    545  NZ  LYS A 108      -6.565   6.506 -11.941  1.00 66.06           N
ATOM    546  N   THR A 109      -5.954   2.143  -5.361  1.00 60.69           N
ATOM    547  CA  THR A 109      -6.595   1.294  -4.357  1.00 60.69           C
ATOM    548  C   THR A 109      -5.850   1.382  -3.026  1.00 60.69           C
ATOM    549  CB  THR A 109      -6.693  -0.149  -4.866  1.00 60.69           C
ATOM    550  O   THR A 109      -6.459   1.734  -2.020  1.00 60.69           O
ATOM    551  CG2 THR A 109      -7.442  -1.038  -3.889  1.00 60.69           C
ATOM    552  OG1 THR A 109      -7.422  -0.168  -6.077  1.00 60.69           O
ATOM    553  N   PHE A 110      -4.526   1.208  -3.041  1.00 68.25           N
ATOM    554  CA  PHE A 110      -3.695   1.344  -1.844  1.00 68.25           C
ATOM    555  C   PHE A 110      -3.719   2.753  -1.244  1.00 68.25           C
ATOM    556  CB  PHE A 110      -2.251   0.966  -2.181  1.00 68.25           C
ATOM    557  O   PHE A 110      -3.821   2.888  -0.032  1.00 68.25           O
ATOM    558  CG  PHE A 110      -1.994  -0.514  -2.334  1.00 68.25           C
ATOM    559  CD1 PHE A 110      -2.305  -1.375  -1.269  1.00 68.25           C
ATOM    560  CD2 PHE A 110      -1.354  -1.021  -3.481  1.00 68.25           C
ATOM    561  CE1 PHE A 110      -1.973  -2.731  -1.352  1.00 68.25           C
ATOM    562  CE2 PHE A 110      -1.049  -2.393  -3.570  1.00 68.25           C
ATOM    563  CZ  PHE A 110      -1.377  -3.254  -2.511  1.00 68.25           C
ATOM    564  N   MET A 111      -3.660   3.817  -2.056  1.00 66.25           N
ATOM    565  CA  MET A 111      -3.744   5.190  -1.532  1.00 66.25           C
ATOM    566  C   MET A 111      -5.061   5.439  -0.793  1.00 66.25           C
ATOM    567  CB  MET A 111      -3.644   6.226  -2.657  1.00 66.25           C
ATOM    568  O   MET A 111      -5.068   6.044   0.277  1.00 66.25           O
ATOM    569  CG  MET A 111      -2.231   6.411  -3.208  1.00 66.25           C
ATOM    570  SD  MET A 111      -2.043   7.833  -4.322  1.00 66.25           S
ATOM    571  CE  MET A 111      -3.260   7.418  -5.594  1.00 66.25           C
ATOM    572  N   ASN A 112      -6.175   4.973  -1.361  1.00 60.00           N
ATOM    573  CA  ASN A 112      -7.483   5.108  -0.728  1.00 60.00           C
ATOM    574  C   ASN A 112      -7.570   4.279   0.560  1.00 60.00           C
ATOM    575  CB  ASN A 112      -8.567   4.675  -1.724  1.00 60.00           C
ATOM    576  O   ASN A 112      -8.168   4.727   1.533  1.00 60.00           O
ATOM    577  CG  ASN A 112      -8.757   5.629  -2.888  1.00 60.00           C
ATOM    578  ND2 ASN A 112      -9.381   5.161  -3.944  1.00 60.00           N
ATOM    579  OD1 ASN A 112      -8.415   6.801  -2.871  1.00 60.00           O
ATOM    580  N   GLU A 113      -6.975   3.087   0.567  1.00 62.59           N
ATOM    581  CA  GLU A 113      -6.929   2.213   1.737  1.00 62.59           C
ATOM    582  C   GLU A 113      -6.109   2.831   2.871  1.00 62.59           C
ATOM    583  CB  GLU A 113      -6.383   0.851   1.310  1.00 62.59           C
ATOM    584  O   GLU A 113      -6.636   2.967   3.970  1.00 62.59           O
ATOM    585  CG  GLU A 113      -6.402  -0.176   2.448  1.00 62.59           C
ATOM    586  CD  GLU A 113      -5.877  -1.542   1.990  1.00 62.59           C
ATOM    587  OE1 GLU A 113      -6.060  -2.509   2.754  1.00 62.59           O
ATOM    588  OE2 GLU A 113      -5.285  -1.618   0.888  1.00 62.59           O
ATOM    589  N   ILE A 114      -4.882   3.297   2.605  1.00 68.75           N
ATOM    590  CA  ILE A 114      -4.021   3.955   3.605  1.00 68.75           C
ATOM    591  C   ILE A 114      -4.734   5.158   4.245  1.00 68.75           C
ATOM    592  CB  ILE A 114      -2.669   4.369   2.972  1.00 68.75           C
ATOM    593  O   ILE A 114      -4.598   5.398   5.442  1.00 68.75           O
ATOM    594  CG1 ILE A 114      -1.846   3.130   2.545  1.00 68.75           C
ATOM    595  CG2 ILE A 114      -1.834   5.196   3.969  1.00 68.75           C
ATOM    596  CD1 ILE A 114      -0.707   3.453   1.565  1.00 68.75           C
ATOM    597  N   GLY A 115      -5.560   5.883   3.484  1.00 64.06           N
ATOM    598  CA  GLY A 115      -6.375   6.972   4.029  1.00 64.06           C
ATOM    599  C   GLY A 115      -7.423   6.533   5.065  1.00 64.06           C
ATOM    600  O   GLY A 115      -7.815   7.335   5.908  1.00 64.06           O
ATOM    601  N   ASN A 116      -7.860   5.272   5.029  1.00 64.25           N
ATOM    602  CA  ASN A 116      -8.929   4.728   5.873  1.00 64.25           C
ATOM    603  C   ASN A 116      -8.413   3.805   6.993  1.00 64.25           C
ATOM    604  CB  ASN A 116      -9.932   4.017   4.953  1.00 64.25           C
ATOM    605  O   ASN A 116      -9.149   3.481   7.925  1.00 64.25           O
ATOM    606  CG  ASN A 116     -10.659   4.968   4.017  1.00 64.25           C
ATOM    607  ND2 ASN A 116     -11.057   4.496   2.860  1.00 64.25           N
ATOM    608  OD1 ASN A 116     -10.894   6.134   4.291  1.00 64.25           O
ATOM    609  N   THR A 117      -7.140   3.401   6.955  1.00 72.25           N
ATOM    610  CA  THR A 117      -6.572   2.433   7.906  1.00 72.25           C
ATOM    611  C   THR A 117      -6.525   2.935   9.342  1.00 72.25           C
ATOM    612  CB  THR A 117      -5.153   2.029   7.496  1.00 72.25           C
ATOM    613  O   THR A 117      -6.612   2.135  10.271  1.00 72.25           O
ATOM    614  CG2 THR A 117      -5.160   1.180   6.224  1.00 72.25           C
ATOM    615  OG1 THR A 117      -4.303   3.130   7.297  1.00 72.25           O
ATOM    616  N   GLU A 118      -6.409   4.247   9.555  1.00 75.81           N
ATOM    617  CA  GLU A 118      -6.286   4.833  10.896  1.00 75.81           C
ATOM    618  C   GLU A 118      -7.449   4.456  11.811  1.00 75.81           C
ATOM    619  CB  GLU A 118      -6.231   6.361  10.811  1.00 75.81           C
ATOM    620  O   GLU A 118      -7.240   4.161  12.983  1.00 75.81           O
ATOM    621  CG  GLU A 118      -4.999   6.858  10.056  1.00 75.81           C
ATOM    622  CD  GLU A 118      -4.820   8.372  10.203  1.00 75.81           C
ATOM    623  OE1 GLU A 118      -3.655   8.819  10.123  1.00 75.81           O
ATOM    624  OE2 GLU A 118      -5.805   9.112  10.411  1.00 75.81           O
ATOM    625  N   THR A 119      -8.670   4.428  11.278  1.00 71.62           N
ATOM    626  CA  THR A 119      -9.882   4.107  12.039  1.00 71.62           C
ATOM    627  C   THR A 119      -9.840   2.677  12.581  1.00 71.62           C
ATOM    628  CB  THR A 119     -11.102   4.316  11.134  1.00 71.62           C
ATOM    629  O   THR A 119     -10.107   2.438  13.764  1.00 71.62           O
ATOM    630  CG2 THR A 119     -12.408   4.008  11.839  1.00 71.62           C
ATOM    631  OG1 THR A 119     -11.168   5.661  10.717  1.00 71.62           O
ATOM    632  N   PHE A 120      -9.425   1.727  11.744  1.00 72.19           N
ATOM    633  CA  PHE A 120      -9.261   0.339  12.160  1.00 72.19           C
ATOM    634  C   PHE A 120      -8.115   0.188  13.166  1.00 72.19           C
ATOM    635  CB  PHE A 120      -9.030  -0.529  10.926  1.00 72.19           C
ATOM    636  O   PHE A 120      -8.278  -0.432  14.216  1.00 72.19           O
ATOM    637  CG  PHE A 120      -9.004  -2.001  11.266  1.00 72.19           C
ATOM    638  CD1 PHE A 120      -7.790  -2.703  11.313  1.00 72.19           C
ATOM    639  CD2 PHE A 120     -10.202  -2.664  11.572  1.00 72.19           C
ATOM    640  CE1 PHE A 120      -7.788  -4.084  11.584  1.00 72.19           C
ATOM    641  CE2 PHE A 120     -10.197  -4.038  11.869  1.00 72.19           C
ATOM    642  CZ  PHE A 120      -8.989  -4.752  11.863  1.00 72.19           C
ATOM    643  N   VAL A 121      -6.975   0.833  12.904  1.00 79.00           N
ATOM    644  CA  VAL A 121      -5.806   0.804  13.795  1.00 79.00           C
ATOM    645  C   VAL A 121      -6.120   1.416  15.160  1.00 79.00           C
ATOM    646  CB  VAL A 121      -4.613   1.512  13.134  1.00 79.00           C
ATOM    647  O   VAL A 121      -5.683   0.889  16.179  1.00 79.00           O
ATOM    648  CG1 VAL A 121      -3.392   1.585  14.056  1.00 79.00           C
ATOM    649  CG2 VAL A 121      -4.154   0.737  11.897  1.00 79.00           C
ATOM    650  N   TRP A 122      -6.916   2.484  15.219  1.00 80.06           N
ATOM    651  CA  TRP A 122      -7.390   3.038  16.485  1.00 80.06           C
ATOM    652  C   TRP A 122      -8.278   2.064  17.254  1.00 80.06           C
ATOM    653  CB  TRP A 122      -8.172   4.325  16.243  1.00 80.06           C
ATOM    654  O   TRP A 122      -8.162   1.981  18.476  1.00 80.06           O
ATOM    655  CG  TRP A 122      -7.358   5.570  16.252  1.00 80.06           C
ATOM    656  CD1 TRP A 122      -7.130   6.396  15.208  1.00 80.06           C
ATOM    657  CD2 TRP A 122      -6.655   6.145  17.388  1.00 80.06           C
ATOM    658  CE2 TRP A 122      -6.045   7.359  16.963  1.00 80.06           C
ATOM    659  CE3 TRP A 122      -6.460   5.748  18.729  1.00 80.06           C
ATOM    660  NE1 TRP A 122      -6.373   7.469  15.628  1.00 80.06           N
ATOM    661  CH2 TRP A 122      -5.092   7.725  19.155  1.00 80.06           C
ATOM    662  CZ2 TRP A 122      -5.287   8.151  17.829  1.00 80.06           C
ATOM    663  CZ3 TRP A 122      -5.683   6.530  19.604  1.00 80.06           C
ATOM    664  N   SER A 123      -9.135   1.319  16.558  1.00 74.44           N
ATOM    665  CA  SER A 123      -9.976   0.290  17.177  1.00 74.44           C
ATOM    666  C   SER A 123      -9.119  -0.821  17.785  1.00 74.44           C
ATOM    667  CB  SER A 123     -10.958  -0.295  16.157  1.00 74.44           C
ATOM    668  O   SER A 123      -9.324  -1.202  18.938  1.00 74.44           O
ATOM    669  OG  SER A 123     -11.720   0.737  15.565  1.00 74.44           O
ATOM    670  N   LEU A 124      -8.101  -1.278  17.046  1.00 77.19           N
ATOM    671  CA  LEU A 124      -7.110  -2.238  17.535  1.00 77.19           C
ATOM    672  C   LEU A 124      -6.362  -1.708  18.760  1.00 77.19           C
ATOM    673  CB  LEU A 124      -6.096  -2.555  16.423  1.00 77.19           C
ATOM    674  O   LEU A 124      -6.281  -2.387  19.782  1.00 77.19           O
ATOM    675  CG  LEU A 124      -6.619  -3.350  15.222  1.00 77.19           C
ATOM    676  CD1 LEU A 124      -5.476  -3.505  14.216  1.00 77.19           C
ATOM    677  CD2 LEU A 124      -7.087  -4.743  15.627  1.00 77.19           C
ATOM    678  N   ALA A 125      -5.859  -0.475  18.677  1.00 84.00           N
ATOM    679  CA  ALA A 125      -5.133   0.158  19.766  1.00 84.00           C
ATOM    680  C   ALA A 125      -6.007   0.273  21.020  1.00 84.00           C
ATOM    681  CB  ALA A 125      -4.612   1.520  19.295  1.00 84.00           C
ATOM    682  O   ALA A 125      -5.599  -0.172  22.085  1.00 84.00           O
ATOM    683  N   LYS A 126      -7.231   0.797  20.907  1.00 82.31           N
ATOM    684  CA  LYS A 126      -8.161   0.964  22.037  1.00 82.31           C
ATOM    685  C   LYS A 126      -8.535  -0.367  22.687  1.00 82.31           C
ATOM    686  CB  LYS A 126      -9.404   1.731  21.554  1.00 82.31           C
ATOM    687  O   LYS A 126      -8.550  -0.451  23.915  1.00 82.31           O
ATOM    688  CG  LYS A 126      -9.063   3.217  21.367  1.00 82.31           C
ATOM    689  CD  LYS A 126     -10.192   4.016  20.709  1.00 82.31           C
ATOM    690  CE  LYS A 126      -9.691   5.460  20.602  1.00 82.31           C
ATOM    691  NZ  LYS A 126     -10.536   6.298  19.740  1.00 82.31           N
ATOM    692  N   SER A 127      -8.765  -1.405  21.882  1.00 80.12           N
ATOM    693  CA  SER A 127      -9.009  -2.765  22.370  1.00 80.12           C
ATOM    694  C   SER A 127      -7.814  -3.312  23.161  1.00 80.12           C
ATOM    695  CB  SER A 127      -9.344  -3.673  21.180  1.00 80.12           C
ATOM    696  O   SER A 127      -7.980  -3.805  24.280  1.00 80.12           O
ATOM    697  OG  SER A 127      -9.583  -4.999  21.605  1.00 80.12           O
ATOM    698  N   GLU A 128      -6.594  -3.181  22.630  1.00 84.69           N
ATOM    699  CA  GLU A 128      -5.389  -3.679  23.307  1.00 84.69           C
ATOM    700  C   GLU A 128      -5.061  -2.863  24.571  1.00 84.69           C
ATOM    701  CB  GLU A 128      -4.211  -3.727  22.316  1.00 84.69           C
ATOM    702  O   GLU A 128      -4.693  -3.440  25.595  1.00 84.69           O
ATOM    703  CG  GLU A 128      -2.993  -4.527  22.827  1.00 84.69           C
ATOM    704  CD  GLU A 128      -3.240  -6.045  23.004  1.00 84.69           C
ATOM    705  OE1 GLU A 128      -2.408  -6.758  23.616  1.00 84.69           O
ATOM    706  OE2 GLU A 128      -4.281  -6.587  22.574  1.00 84.69           O
ATOM    707  N   ILE A 129      -5.280  -1.541  24.556  1.00 86.81           N
ATOM    708  CA  ILE A 129      -5.145  -0.677  25.741  1.00 86.81           C
ATOM    709  C   ILE A 129      -6.053  -1.163  26.862  1.00 86.81           C
ATOM    710  CB  ILE A 129      -5.465   0.799  25.408  1.00 86.81           C
ATOM    711  O   ILE A 129      -5.597  -1.330  27.991  1.00 86.81           O
ATOM    712  CG1 ILE A 129      -4.353   1.368  24.517  1.00 86.81           C
ATOM    713  CG2 ILE A 129      -5.580   1.663  26.681  1.00 86.81           C
ATOM    714  CD1 ILE A 129      -4.669   2.734  23.897  1.00 86.81           C
ATOM    715  N   LEU A 130      -7.330  -1.399  26.561  1.00 83.50           N
ATOM    716  CA  LEU A 130      -8.301  -1.837  27.555  1.00 83.50           C
ATOM    717  C   LEU A 130      -7.926  -3.194  28.157  1.00 83.50           C
ATOM    718  CB  LEU A 130      -9.671  -1.904  26.877  1.00 83.50           C
ATOM    719  O   LEU A 130      -7.996  -3.386  29.372  1.00 83.50           O
ATOM    720  CG  LEU A 130     -10.762  -2.408  27.829  1.00 83.50           C
ATOM    721  CD1 LEU A 130     -11.021  -1.435  28.978  1.00 83.50           C
ATOM    722  CD2 LEU A 130     -12.036  -2.607  27.036  1.00 83.50           C
ATOM    723  N   LYS A 131      -7.515  -4.137  27.310  1.00 82.50           N
ATOM    724  CA  LYS A 131      -7.059  -5.463  27.729  1.00 82.50           C
ATOM    725  C   LYS A 131      -5.862  -5.367  28.674  1.00 82.50           C
ATOM    726  CB  LYS A 131      -6.735  -6.227  26.452  1.00 82.50           C
ATOM    727  O   LYS A 131      -5.869  -5.997  29.732  1.00 82.50           O
ATOM    728  CG  LYS A 131      -6.107  -7.615  26.650  1.00 82.50           C
ATOM    729  CD  LYS A 131      -5.664  -8.035  25.253  1.00 82.50           C
ATOM    730  CE  LYS A 131      -4.741  -9.239  25.170  1.00 82.50           C
ATOM    731  NZ  LYS A 131      -3.993  -9.090  23.898  1.00 82.50           N
ATOM    732  N   GLU A 132      -4.859  -4.561  28.338  1.00 87.88           N
ATOM    733  CA  GLU A 132      -3.681  -4.367  29.187  1.00 87.88           C
ATOM    734  C   GLU A 132      -4.013  -3.612  30.484  1.00 87.88           C
ATOM    735  CB  GLU A 132      -2.576  -3.670  28.381  1.00 87.88           C
ATOM    736  O   GLU A 132      -3.543  -3.999  31.559  1.00 87.88           O
ATOM    737  CG  GLU A 132      -1.943  -4.580  27.312  1.00 87.88           C
ATOM    738  CD  GLU A 132      -1.357  -5.863  27.922  1.00 87.88           C
ATOM    739  OE1 GLU A 132      -1.792  -6.979  27.557  1.00 87.88           O
ATOM    740  OE2 GLU A 132      -0.526  -5.753  28.858  1.00 87.88           O
ATOM    741  N   LEU A 133      -4.895  -2.610  30.421  1.00 85.31           N
ATOM    742  CA  LEU A 133      -5.401  -1.895  31.593  1.00 85.31           C
ATOM    743  C   LEU A 133      -6.109  -2.854  32.561  1.00 85.31           C
ATOM    744  CB  LEU A 133      -6.332  -0.760  31.122  1.00 85.31           C
ATOM    745  O   LEU A 133      -5.780  -2.892  33.747  1.00 85.31           O
ATOM    746  CG  LEU A 133      -6.869   0.126  32.260  1.00 85.31           C
ATOM    747  CD1 LEU A 133      -5.756   0.955  32.903  1.00 85.31           C
ATOM    748  CD2 LEU A 133      -7.938   1.073  31.723  1.00 85.31           C
ATOM    749  N   ASN A 134      -7.018  -3.695  32.060  1.00 83.38           N
ATOM    750  CA  ASN A 134      -7.756  -4.675  32.863  1.00 83.38           C
ATOM    751  C   ASN A 134      -6.870  -5.812  33.397  1.00 83.38           C
ATOM    752  CB  ASN A 134      -8.949  -5.191  32.035  1.00 83.38           C
ATOM    753  O   ASN A 134      -7.124  -6.335  34.485  1.00 83.38           O
ATOM    754  CG  ASN A 134     -10.112  -4.208  32.034  1.00 83.38           C
ATOM    755  ND2 ASN A 134     -11.051  -4.336  31.128  1.00 83.38           N
ATOM    756  OD1 ASN A 134     -10.222  -3.352  32.899  1.00 83.38           O
ATOM    757  N   ASN A 135      -5.784  -6.147  32.697  1.00 86.06           N
ATOM    758  CA  ASN A 135      -4.747  -7.053  33.198  1.00 86.06           C
ATOM    759  C   ASN A 135      -3.878  -6.428  34.307  1.00 86.06           C
ATOM    760  CB  ASN A 135      -3.896  -7.535  32.011  1.00 86.06           C
ATOM    761  O   ASN A 135      -3.085  -7.132  34.942  1.00 86.06           O
ATOM    762  CG  ASN A 135      -4.617  -8.537  31.127  1.00 86.06           C
ATOM    763  ND2 ASN A 135      -4.181  -8.696  29.898  1.00 86.06           N
ATOM    764  OD1 ASN A 135      -5.520  -9.250  31.543  1.00 86.06           O
ATOM    765  N   GLY A 136      -4.017  -5.123  34.565  1.00 87.31           N
ATOM    766  CA  GLY A 136      -3.185  -4.380  35.508  1.00 87.31           C
ATOM    767  C   GLY A 136      -1.751  -4.177  35.012  1.00 87.31           C
ATOM    768  O   GLY A 136      -0.843  -4.000  35.832  1.00 87.31           O
ATOM    769  N   SER A 137      -1.528  -4.240  33.695  1.00 91.44           N
ATOM    770  CA  SER A 137      -0.240  -3.931  33.074  1.00 91.44           C
ATOM    771  C   SER A 137       0.104  -2.455  33.265  1.00 91.44           C
ATOM    772  CB  SER A 137      -0.252  -4.276  31.584  1.00 91.44           C
ATOM    773  O   SER A 137      -0.770  -1.591  33.319  1.00 91.44           O
ATOM    774  OG  SER A 137      -0.303  -5.677  31.409  1.00 91.44           O
ATOM    775  N   GLY A 138       1.397  -2.154  33.393  1.00 91.69           N
ATOM    776  CA  GLY A 138       1.867  -0.772  33.491  1.00 91.69           C
ATOM    777  C   GLY A 138       1.948  -0.095  32.122  1.00 91.69           C
ATOM    778  O   GLY A 138       2.203  -0.764  31.126  1.00 91.69           O
ATOM    779  N   GLU A 139       1.837   1.234  32.108  1.00 92.06           N
ATOM    780  CA  GLU A 139       1.866   2.105  30.920  1.00 92.06           C
ATOM    781  C   GLU A 139       2.918   1.697  29.872  1.00 92.06           C
ATOM    782  CB  GLU A 139       2.130   3.523  31.441  1.00 92.06           C
ATOM    783  O   GLU A 139       2.574   1.405  28.734  1.00 92.06           O
ATOM    784  CG  GLU A 139       2.018   4.647  30.405  1.00 92.06           C
ATOM    785  CD  GLU A 139       2.566   5.955  30.999  1.00 92.06           C
ATOM    786  OE1 GLU A 139       3.251   6.686  30.263  1.00 92.06           O
ATOM    787  OE2 GLU A 139       2.432   6.152  32.233  1.00 92.06           O
ATOM    788  N   GLY A 140       4.193   1.558  30.256  1.00 92.38           N
ATOM    789  CA  GLY A 140       5.254   1.187  29.308  1.00 92.38           C
ATOM    790  C   GLY A 140       5.129  -0.227  28.715  1.00 92.38           C
ATOM    791  O   GLY A 140       5.637  -0.481  27.627  1.00 92.38           O
ATOM    792  N   THR A 141       4.462  -1.159  29.405  1.00 93.69           N
ATOM    793  CA  THR A 141       4.128  -2.479  28.839  1.00 93.69           C
ATOM    794  C   THR A 141       2.996  -2.351  27.823  1.00 93.69           C
ATOM    795  CB  THR A 141       3.761  -3.486  29.943  1.00 93.69           C
ATOM    796  O   THR A 141       3.078  -2.956  26.757  1.00 93.69           O
ATOM    797  CG2 THR A 141       3.402  -4.871  29.407  1.00 93.69           C
ATOM    798  OG1 THR A 141       4.885  -3.664  30.787  1.00 93.69           O
ATOM    799  N   THR A 142       2.003  -1.516  28.117  1.00 91.38           N
ATOM    800  CA  THR A 142       0.868  -1.240  27.230  1.00 91.38           C
ATOM    801  C   THR A 142       1.294  -0.518  25.961  1.00 91.38           C
ATOM    802  CB  THR A 142      -0.198  -0.434  27.975  1.00 91.38           C
ATOM    803  O   THR A 142       0.890  -0.931  24.880  1.00 91.38           O
ATOM    804  CG2 THR A 142      -1.483  -0.278  27.165  1.00 91.38           C
ATOM    805  OG1 THR A 142      -0.472  -1.151  29.150  1.00 91.38           O
ATOM    806  N   VAL A 143       2.187   0.477  26.059  1.00 93.69           N
ATOM    807  CA  VAL A 143       2.794   1.134  24.886  1.00 93.69           C
ATOM    808  C   VAL A 143       3.417   0.094  23.959  1.00 93.69           C
ATOM    809  CB  VAL A 143       3.826   2.204  25.301  1.00 93.69           C
ATOM    810  O   VAL A 143       3.092   0.056  22.777  1.00 93.69           O
ATOM    811  CG1 VAL A 143       4.607   2.756  24.101  1.00 93.69           C
ATOM    812  CG2 VAL A 143       3.140   3.392  25.985  1.00 93.69           C
ATOM    813  N   GLN A 144       4.240  -0.816  24.487  1.00 92.75           N
ATOM    814  CA  GLN A 144       4.863  -1.852  23.662  1.00 92.75           C
ATOM    815  C   GLN A 144       3.838  -2.815  23.042  1.00 92.75           C
ATOM    816  CB  GLN A 144       5.886  -2.621  24.509  1.00 92.75           C
ATOM    817  O   GLN A 144       4.003  -3.213  21.891  1.00 92.75           O
ATOM    818  CG  GLN A 144       6.714  -3.615  23.679  1.00 92.75           C
ATOM    819  CD  GLN A 144       7.613  -2.911  22.668  1.00 92.75           C
ATOM    820  NE2 GLN A 144       7.384  -3.052  21.382  1.00 92.75           N
ATOM    821  OE1 GLN A 144       8.573  -2.256  23.042  1.00 92.75           O
ATOM    822  N   ALA A 145       2.807  -3.220  23.791  1.00 88.25           N
ATOM    823  CA  ALA A 145       1.765  -4.116  23.288  1.00 88.25           C
ATOM    824  C   ALA A 145       0.991  -3.475  22.127  1.00 88.25           C
ATOM    825  CB  ALA A 145       0.836  -4.502  24.446  1.00 88.25           C
ATOM    826  O   ALA A 145       0.847  -4.088  21.070  1.00 88.25           O
ATOM    827  N   VAL A 146       0.588  -2.215  22.288  1.00 88.69           N
ATOM    828  CA  VAL A 146      -0.135  -1.456  21.265  1.00 88.69           C
ATOM    829  C   VAL A 146       0.743  -1.205  20.042  1.00 88.69           C
ATOM    830  CB  VAL A 146      -0.664  -0.142  21.860  1.00 88.69           C
ATOM    831  O   VAL A 146       0.298  -1.461  18.928  1.00 88.69           O
ATOM    832  CG1 VAL A 146      -1.304   0.754  20.795  1.00 88.69           C
ATOM    833  CG2 VAL A 146      -1.725  -0.434  22.927  1.00 88.69           C
ATOM    834  N   GLN A 147       2.004  -0.792  20.225  1.00 92.31           N
ATOM    835  CA  GLN A 147       2.947  -0.617  19.113  1.00 92.31           C
ATOM    836  C   GLN A 147       3.102  -1.905  18.294  1.00 92.31           C
ATOM    837  CB  GLN A 147       4.319  -0.164  19.637  1.00 92.31           C
ATOM    838  O   GLN A 147       3.078  -1.848  17.069  1.00 92.31           O
ATOM    839  CG  GLN A 147       4.337   1.305  20.092  1.00 92.31           C
ATOM    840  CD  GLN A 147       5.694   1.747  20.638  1.00 92.31           C
ATOM    841  NE2 GLN A 147       5.920   3.040  20.743  1.00 92.31           N
ATOM    842  OE1 GLN A 147       6.561   0.956  20.992  1.00 92.31           O
ATOM    843  N   ASN A 148       3.178  -3.071  18.946  1.00 87.19           N
ATOM    844  CA  ASN A 148       3.260  -4.351  18.239  1.00 87.19           C
ATOM    845  C   ASN A 148       2.005  -4.637  17.400  1.00 87.19           C
ATOM    846  CB  ASN A 148       3.473  -5.494  19.241  1.00 87.19           C
ATOM    847  O   ASN A 148       2.131  -5.126  16.283  1.00 87.19           O
ATOM    848  CG  ASN A 148       4.798  -5.477  19.976  1.00 87.19           C
ATOM    849  ND2 ASN A 148       4.882  -6.218  21.055  1.00 87.19           N
ATOM    850  OD1 ASN A 148       5.785  -4.851  19.624  1.00 87.19           O
ATOM    851  N   VAL A 149       0.806  -4.344  17.916  1.00 84.06           N
ATOM    852  CA  VAL A 149      -0.452  -4.554  17.176  1.00 84.06           C
ATOM    853  C   VAL A 149      -0.555  -3.599  15.981  1.00 84.06           C
ATOM    854  CB  VAL A 149      -1.667  -4.422  18.115  1.00 84.06           C
ATOM    855  O   VAL A 149      -0.939  -4.019  14.889  1.00 84.06           O
ATOM    856  CG1 VAL A 149      -2.993  -4.489  17.353  1.00 84.06           C
ATOM    857  CG2 VAL A 149      -1.687  -5.556  19.149  1.00 84.06           C
ATOM    858  N   VAL A 150      -0.159  -2.335  16.158  1.00 86.38           N
ATOM    859  CA  VAL A 150      -0.084  -1.349  15.068  1.00 86.38           C
ATOM    860  C   VAL A 150       0.911  -1.808  13.996  1.00 86.38           C
ATOM    861  CB  VAL A 150       0.298   0.042  15.620  1.00 86.38           C
ATOM    862  O   VAL A 150       0.583  -1.815  12.808  1.00 86.38           O
ATOM    863  CG1 VAL A 150       0.499   1.073  14.502  1.00 86.38           C
ATOM    864  CG2 VAL A 150      -0.779   0.605  16.561  1.00 86.38           C
ATOM    865  N   ASP A 151       2.105  -2.238  14.406  1.00 87.75           N
ATOM    866  CA  ASP A 151       3.152  -2.711  13.499  1.00 87.75           C
ATOM    867  C   ASP A 151       2.750  -3.976  12.750  1.00 87.75           C
ATOM    868  CB  ASP A 151       4.464  -2.948  14.272  1.00 87.75           C
ATOM    869  O   ASP A 151       3.057  -4.095  11.565  1.00 87.75           O
ATOM    870  CG  ASP A 151       5.205  -1.649  14.581  1.00 87.75           C
ATOM    871  OD1 ASP A 151       4.793  -0.594  14.053  1.00 87.75           O
ATOM    872  OD2 ASP A 151       6.290  -1.680  15.196  1.00 87.75           O
ATOM    873  N   GLU A 152       2.043  -4.903  13.395  1.00 81.75           N
ATOM    874  CA  GLU A 152       1.535  -6.113  12.750  1.00 81.75           C
ATOM    875  C   GLU A 152       0.520  -5.770  11.654  1.00 81.75           C
ATOM    876  CB  GLU A 152       0.926  -7.042  13.814  1.00 81.75           C
ATOM    877  O   GLU A 152       0.640  -6.250  10.526  1.00 81.75           O
ATOM    878  CG  GLU A 152       0.623  -8.454  13.285  1.00 81.75           C
ATOM    879  CD  GLU A 152       1.880  -9.228  12.840  1.00 81.75           C
ATOM    880  OE1 GLU A 152       1.753 -10.158  12.016  1.00 81.75           O
ATOM    881  OE2 GLU A 152       3.002  -8.910  13.304  1.00 81.75           O
ATOM    882  N   TYR A 153      -0.425  -4.871  11.945  1.00 80.31           N
ATOM    883  CA  TYR A 153      -1.420  -4.439  10.967  1.00 80.31           C
ATOM    884  C   TYR A 153      -0.776  -3.768   9.744  1.00 80.31           C
ATOM    885  CB  TYR A 153      -2.431  -3.512  11.645  1.00 80.31           C
ATOM    886  O   TYR A 153      -1.000  -4.188   8.605  1.00 80.31           O
ATOM    887  CG  TYR A 153      -3.460  -3.007  10.664  1.00 80.31           C
ATOM    888  CD1 TYR A 153      -3.282  -1.760  10.040  1.00 80.31           C
ATOM    889  CD2 TYR A 153      -4.534  -3.834  10.290  1.00 80.31           C
ATOM    890  CE1 TYR A 153      -4.220  -1.313   9.096  1.00 80.31           C
ATOM    891  CE2 TYR A 153      -5.467  -3.389   9.336  1.00 80.31           C
ATOM    892  OH  TYR A 153      -6.295  -1.667   7.913  1.00 80.31           O
ATOM    893  CZ  TYR A 153      -5.337  -2.110   8.766  1.00 80.31           C
ATOM    894  N   TYR A 154       0.088  -2.769   9.964  1.00 84.81           N
ATOM    895  CA  TYR A 154       0.773  -2.087   8.861  1.00 84.81           C
ATOM    896  C   TYR A 154       1.764  -3.002   8.126  1.00 84.81           C
ATOM    897  CB  TYR A 154       1.454  -0.804   9.359  1.00 84.81           C
ATOM    898  O   TYR A 154       1.975  -2.820   6.926  1.00 84.81           O
ATOM    899  CG  TYR A 154       0.501   0.367   9.514  1.00 84.81           C
ATOM    900  CD1 TYR A 154      -0.015   0.998   8.367  1.00 84.81           C
ATOM    901  CD2 TYR A 154       0.128   0.828  10.788  1.00 84.81           C
ATOM    902  CE1 TYR A 154      -0.940   2.052   8.485  1.00 84.81           C
ATOM    903  CE2 TYR A 154      -0.777   1.899  10.915  1.00 84.81           C
ATOM    904  OH  TYR A 154      -2.282   3.456   9.880  1.00 84.81           O
ATOM    905  CZ  TYR A 154      -1.335   2.491   9.762  1.00 84.81           C
ATOM    906  N   SER A 155       2.340  -4.011   8.792  1.00 84.62           N
ATOM    907  CA  SER A 155       3.159  -5.040   8.129  1.00 84.62           C
ATOM    908  C   SER A 155       2.342  -5.885   7.160  1.00 84.62           C
ATOM    909  CB  SER A 155       3.803  -6.002   9.125  1.00 84.62           C
ATOM    910  O   SER A 155       2.860  -6.256   6.108  1.00 84.62           O
ATOM    911  OG  SER A 155       4.698  -5.302   9.946  1.00 84.62           O
ATOM    912  N   GLY A 156       1.075  -6.166   7.477  1.00 76.12           N
ATOM    913  CA  GLY A 156       0.145  -6.828   6.565  1.00 76.12           C
ATOM    914  C   GLY A 156      -0.020  -6.036   5.269  1.00 76.12           C
ATOM    915  O   GLY A 156       0.261  -6.551   4.189  1.00 76.12           O
ATOM    916  N   LEU A 157      -0.375  -4.753   5.367  1.00 77.31           N
ATOM    917  CA  LEU A 157      -0.500  -3.869   4.199  1.00 77.31           C
ATOM    918  C   LEU A 157       0.803  -3.804   3.393  1.00 77.31           C
ATOM    919  CB  LEU A 157      -0.891  -2.459   4.662  1.00 77.31           C
ATOM    920  O   LEU A 157       0.809  -4.030   2.181  1.00 77.31           O
ATOM    921  CG  LEU A 157      -2.235  -2.386   5.397  1.00 77.31           C
ATOM    922  CD1 LEU A 157      -2.443  -0.953   5.863  1.00 77.31           C
ATOM    923  CD2 LEU A 157      -3.404  -2.798   4.508  1.00 77.31           C
ATOM    924  N   GLN A 158       1.922  -3.584   4.087  1.00 86.88           N
ATOM    925  CA  GLN A 158       3.247  -3.515   3.482  1.00 86.88           C
ATOM    926  C   GLN A 158       3.600  -4.807   2.732  1.00 86.88           C
ATOM    927  CB  GLN A 158       4.266  -3.227   4.589  1.00 86.88           C
ATOM    928  O   GLN A 158       4.097  -4.749   1.608  1.00 86.88           O
ATOM    929  CG  GLN A 158       5.645  -2.857   4.035  1.00 86.88           C
ATOM    930  CD  GLN A 158       6.624  -2.591   5.168  1.00 86.88           C
ATOM    931  NE2 GLN A 158       7.410  -1.541   5.097  1.00 86.88           N
ATOM    932  OE1 GLN A 158       6.690  -3.314   6.147  1.00 86.88           O
ATOM    933  N   TYR A 159       3.310  -5.973   3.317  1.00 81.69           N
ATOM    934  CA  TYR A 159       3.519  -7.273   2.684  1.00 81.69           C
ATOM    935  C   TYR A 159       2.753  -7.385   1.365  1.00 81.69           C
ATOM    936  CB  TYR A 159       3.095  -8.397   3.641  1.00 81.69           C
ATOM    937  O   TYR A 159       3.338  -7.763   0.351  1.00 81.69           O
ATOM    938  CG  TYR A 159       3.156  -9.779   3.018  1.00 81.69           C
ATOM    939  CD1 TYR A 159       2.015 -10.341   2.413  1.00 81.69           C
ATOM    940  CD2 TYR A 159       4.366 -10.491   3.020  1.00 81.69           C
ATOM    941  CE1 TYR A 159       2.094 -11.603   1.797  1.00 81.69           C
ATOM    942  CE2 TYR A 159       4.459 -11.748   2.396  1.00 81.69           C
ATOM    943  OH  TYR A 159       3.394 -13.517   1.174  1.00 81.69           O
ATOM    944  CZ  TYR A 159       3.316 -12.305   1.782  1.00 81.69           C
ATOM    945  N   ASN A 160       1.467  -7.033   1.355  1.00 74.06           N
ATOM    946  CA  ASN A 160       0.621  -7.171   0.169  1.00 74.06           C
ATOM    947  C   ASN A 160       1.064  -6.243  -0.962  1.00 74.06           C
ATOM    948  CB  ASN A 160      -0.828  -6.920   0.583  1.00 74.06           C
ATOM    949  O   ASN A 160       1.209  -6.675  -2.107  1.00 74.06           O
ATOM    950  CG  ASN A 160      -1.299  -8.022   1.507  1.00 74.06           C
ATOM    951  ND2 ASN A 160      -1.768  -7.701   2.681  1.00 74.06           N
ATOM    952  OD1 ASN A 160      -1.194  -9.198   1.207  1.00 74.06           O
ATOM    953  N   MET A 161       1.391  -4.996  -0.626  1.00 82.62           N
ATOM    954  CA  MET A 161       1.993  -4.060  -1.570  1.00 82.62           C
ATOM    955  C   MET A 161       3.323  -4.600  -2.129  1.00 82.62           C
ATOM    956  CB  MET A 161       2.221  -2.733  -0.852  1.00 82.62           C
ATOM    957  O   MET A 161       3.575  -4.501  -3.332  1.00 82.62           O
ATOM    958  CG  MET A 161       0.965  -1.995  -0.405  1.00 82.62           C
ATOM    959  SD  MET A 161       1.317  -0.629   0.721  1.00 82.62           S
ATOM    960  CE  MET A 161       2.073   0.513  -0.446  1.00 82.62           C
ATOM    961  N   ILE A 162       4.168  -5.212  -1.283  1.00 85.19           N
ATOM    962  CA  ILE A 162       5.456  -5.786  -1.702  1.00 85.19           C
ATOM    963  C   ILE A 162       5.225  -6.962  -2.649  1.00 85.19           C
ATOM    964  CB  ILE A 162       6.319  -6.205  -0.485  1.00 85.19           C
ATOM    965  O   ILE A 162       5.891  -7.045  -3.679  1.00 85.19           O
ATOM    966  CG1 ILE A 162       6.967  -4.977   0.191  1.00 85.19           C
ATOM    967  CG2 ILE A 162       7.434  -7.177  -0.914  1.00 85.19           C
ATOM    968  CD1 ILE A 162       7.508  -5.302   1.588  1.00 85.19           C
ATOM    969  N   GLN A 163       4.292  -7.865  -2.332  1.00 80.69           N
ATOM    970  CA  GLN A 163       3.971  -9.002  -3.196  1.00 80.69           C
ATOM    971  C   GLN A 163       3.475  -8.539  -4.560  1.00 80.69           C
ATOM    972  CB  GLN A 163       2.907  -9.909  -2.555  1.00 80.69           C
ATOM    973  O   GLN A 163       3.899  -9.077  -5.584  1.00 80.69           O
ATOM    974  CG  GLN A 163       3.405 -10.712  -1.349  1.00 80.69           C
ATOM    975  CD  GLN A 163       4.706 -11.455  -1.622  1.00 80.69           C
ATOM    976  NE2 GLN A 163       5.673 -11.338  -0.743  1.00 80.69           N
ATOM    977  OE1 GLN A 163       4.905 -12.119  -2.628  1.00 80.69           O
ATOM    978  N   GLN A 164       2.638  -7.504  -4.586  1.00 78.25           N
ATOM    979  CA  GLN A 164       2.144  -6.950  -5.832  1.00 78.25           C
ATOM    980  C   GLN A 164       3.278  -6.357  -6.673  1.00 78.25           C
ATOM    981  CB  GLN A 164       1.052  -5.930  -5.504  1.00 78.25           C
ATOM    982  O   GLN A 164       3.411  -6.687  -7.852  1.00 78.25           O
ATOM    983  CG  GLN A 164       0.397  -5.352  -6.757  1.00 78.25           C
ATOM    984  CD  GLN A 164      -0.069  -6.413  -7.750  1.00 78.25           C
ATOM    985  NE2 GLN A 164       0.083  -6.190  -9.037  1.00 78.25           N
ATOM    986  OE1 GLN A 164      -0.579  -7.459  -7.395  1.00 78.25           O
ATOM    987  N   LYS A 165       4.158  -5.557  -6.062  1.00 83.88           N
ATOM    988  CA  LYS A 165       5.338  -5.016  -6.746  1.00 83.88           C
ATOM    989  C   LYS A 165       6.269  -6.120  -7.259  1.00 83.88           C
ATOM    990  CB  LYS A 165       6.069  -4.061  -5.787  1.00 83.88           C
ATOM    991  O   LYS A 165       6.748  -6.060  -8.391  1.00 83.88           O
ATOM    992  CG  LYS A 165       7.298  -3.386  -6.415  1.00 83.88           C
ATOM    993  CD  LYS A 165       6.911  -2.649  -7.699  1.00 83.88           C
ATOM    994  CE  LYS A 165       8.055  -1.802  -8.230  1.00 83.88           C
ATOM    995  NZ  LYS A 165       7.571  -1.068  -9.416  1.00 83.88           N
ATOM    996  N   ASN A 166       6.489  -7.148  -6.447  1.00 87.19           N
ATOM    997  CA  ASN A 166       7.309  -8.305  -6.788  1.00 87.19           C
ATOM    998  C   ASN A 166       6.720  -9.093  -7.974  1.00 87.19           C
ATOM    999  CB  ASN A 166       7.426  -9.160  -5.519  1.00 87.19           C
ATOM   1000  O   ASN A 166       7.451  -9.478  -8.883  1.00 87.19           O
ATOM   1001  CG  ASN A 166       8.332 -10.357  -5.687  1.00 87.19           C
ATOM   1002  ND2 ASN A 166       8.014 -11.460  -5.053  1.00 87.19           N
ATOM   1003  OD1 ASN A 166       9.354 -10.321  -6.345  1.00 87.19           O
ATOM   1004  N   SER A 167       5.395  -9.265  -8.022  1.00 78.88           N
ATOM   1005  CA  SER A 167       4.691  -9.879  -9.158  1.00 78.88           C
ATOM   1006  C   SER A 167       4.904  -9.092 -10.459  1.00 78.88           C
ATOM   1007  CB  SER A 167       3.198  -9.971  -8.828  1.00 78.88           C
ATOM   1008  O   SER A 167       5.178  -9.672 -11.515  1.00 78.88           O
ATOM   1009  OG  SER A 167       2.505 -10.638  -9.862  1.00 78.88           O
ATOM   1010  N   GLN A 168       4.879  -7.755 -10.391  1.00 83.75           N
ATOM   1011  CA  GLN A 168       5.190  -6.903 -11.544  1.00 83.75           C
ATOM   1012  C   GLN A 168       6.649  -7.067 -12.001  1.00 83.75           C
ATOM   1013  CB  GLN A 168       4.913  -5.429 -11.218  1.00 83.75           C
ATOM   1014  O   GLN A 168       6.905  -7.177 -13.201  1.00 83.75           O
ATOM   1015  CG  GLN A 168       3.454  -5.085 -10.873  1.00 83.75           C
ATOM   1016  CD  GLN A 168       3.313  -3.644 -10.398  1.00 83.75           C
ATOM   1017  NE2 GLN A 168       2.211  -2.992 -10.686  1.00 83.75           N
ATOM   1018  OE1 GLN A 168       4.208  -3.073  -9.787  1.00 83.75           O
ATOM   1019  N   ALA A 169       7.605  -7.131 -11.066  1.00 91.00           N
ATOM   1020  CA  ALA A 169       9.017  -7.364 -11.379  1.00 91.00           C
ATOM   1021  C   ALA A 169       9.240  -8.731 -12.051  1.00 91.00           C
ATOM   1022  CB  ALA A 169       9.845  -7.214 -10.096  1.00 91.00           C
ATOM   1023  O   ALA A 169       9.926  -8.818 -13.070  1.00 91.00           O
ATOM   1024  N   GLN A 170       8.600  -9.787 -11.538  1.00 86.50           N
ATOM   1025  CA  GLN A 170       8.633 -11.131 -12.128  1.00 86.50           C
ATOM   1026  C   GLN A 170       8.016 -11.163 -13.528  1.00 86.50           C
ATOM   1027  CB  GLN A 170       7.876 -12.104 -11.215  1.00 86.50           C
ATOM   1028  O   GLN A 170       8.555 -11.806 -14.428  1.00 86.50           O
ATOM   1029  CG  GLN A 170       8.642 -12.404  -9.922  1.00 86.50           C
ATOM   1030  CD  GLN A 170       7.840 -13.249  -8.940  1.00 86.50           C
ATOM   1031  NE2 GLN A 170       8.419 -13.589  -7.811  1.00 86.50           N
ATOM   1032  OE1 GLN A 170       6.703 -13.639  -9.147  1.00 86.50           O
ATOM   1033  N   THR A 171       6.916 -10.436 -13.735  1.00 84.06           N
ATOM   1034  CA  THR A 171       6.273 -10.317 -15.051  1.00 84.06           C
ATOM   1035  C   THR A 171       7.208  -9.646 -16.056  1.00 84.06           C
ATOM   1036  CB  THR A 171       4.947  -9.551 -14.949  1.00 84.06           C
ATOM   1037  O   THR A 171       7.352 -10.131 -17.174  1.00 84.06           O
ATOM   1038  CG2 THR A 171       4.221  -9.466 -16.293  1.00 84.06           C
ATOM   1039  OG1 THR A 171       4.087 -10.224 -14.059  1.00 84.06           O
ATOM   1040  N   ILE A 172       7.907  -8.581 -15.657  1.00 91.75           N
ATOM   1041  CA  ILE A 172       8.900  -7.915 -16.511  1.00 91.75           C
ATOM   1042  C   ILE A 172      10.063  -8.850 -16.846  1.00 91.75           C
ATOM   1043  CB  ILE A 172       9.373  -6.604 -15.855  1.00 91.75           C
ATOM   1044  O   ILE A 172      10.414  -8.973 -18.019  1.00 91.75           O
ATOM   1045  CG1 ILE A 172       8.227  -5.575 -15.958  1.00 91.75           C
ATOM   1046  CG2 ILE A 172      10.650  -6.063 -16.530  1.00 91.75           C
ATOM   1047  CD1 ILE A 172       8.393  -4.419 -14.979  1.00 91.75           C
ATOM   1048  N   GLN A 173      10.616  -9.557 -15.856  1.00 93.62           N
ATOM   1049  CA  GLN A 173      11.667 -10.548 -16.096  1.00 93.62           C
ATOM   1050  C   GLN A 173      11.200 -11.619 -17.094  1.00 93.62           C
ATOM   1051  CB  GLN A 173      12.071 -11.195 -14.763  1.00 93.62           C
ATOM   1052  O   GLN A 173      11.932 -11.982 -18.013  1.00 93.62           O
ATOM   1053  CG  GLN A 173      13.316 -12.075 -14.939  1.00 93.62           C
ATOM   1054  CD  GLN A 173      13.682 -12.863 -13.688  1.00 93.62           C
ATOM   1055  NE2 GLN A 173      14.954 -12.980 -13.382  1.00 93.62           N
ATOM   1056  OE1 GLN A 173      12.855 -13.434 -12.994  1.00 93.62           O
ATOM   1057  N   HIS A 174       9.963 -12.099 -16.956  1.00 87.75           N
ATOM   1058  CA  HIS A 174       9.391 -13.069 -17.882  1.00 87.75           C
ATOM   1059  C   HIS A 174       9.244 -12.506 -19.304  1.00 87.75           C
ATOM   1060  CB  HIS A 174       8.046 -13.555 -17.338  1.00 87.75           C
ATOM   1061  O   HIS A 174       9.614 -13.178 -20.263  1.00 87.75           O
ATOM   1062  CG  HIS A 174       7.391 -14.543 -18.264  1.00 87.75           C
ATOM   1063  CD2 HIS A 174       6.184 -14.402 -18.892  1.00 87.75           C
ATOM   1064  ND1 HIS A 174       7.951 -15.716 -18.712  1.00 87.75           N
ATOM   1065  CE1 HIS A 174       7.097 -16.271 -19.588  1.00 87.75           C
ATOM   1066  NE2 HIS A 174       5.994 -15.516 -19.718  1.00 87.75           N
ATOM   1067  N   LEU A 175       8.765 -11.268 -19.460  1.00 87.31           N
ATOM   1068  CA  LEU A 175       8.665 -10.612 -20.769  1.00 87.31           C
ATOM   1069  C   LEU A 175      10.028 -10.481 -21.455  1.00 87.31           C
ATOM   1070  CB  LEU A 175       8.029  -9.223 -20.603  1.00 87.31           C
ATOM   1071  O   LEU A 175      10.133 -10.693 -22.662  1.00 87.31           O
ATOM   1072  CG  LEU A 175       6.525  -9.248 -20.296  1.00 87.31           C
ATOM   1073  CD1 LEU A 175       6.038  -7.821 -20.051  1.00 87.31           C
ATOM   1074  CD2 LEU A 175       5.731  -9.834 -21.460  1.00 87.31           C
ATOM   1075  N   MET A 176      11.078 -10.190 -20.687  1.00 90.75           N
ATOM   1076  CA  MET A 176      12.444 -10.169 -21.203  1.00 90.75           C
ATOM   1077  C   MET A 176      12.925 -11.567 -21.618  1.00 90.75           C
ATOM   1078  CB  MET A 176      13.380  -9.574 -20.152  1.00 90.75           C
ATOM   1079  O   MET A 176      13.577 -11.704 -22.649  1.00 90.75           O
ATOM   1080  CG  MET A 176      13.113  -8.092 -19.876  1.00 90.75           C
ATOM   1081  SD  MET A 176      14.119  -7.447 -18.521  1.00 90.75           S
ATOM   1082  CE  MET A 176      15.747  -7.449 -19.327  1.00 90.75           C
ATOM   1083  N   GLN A 177      12.579 -12.622 -20.869  1.00 89.62           N
ATOM   1084  CA  GLN A 177      12.916 -14.005 -21.246  1.00 89.62           C
ATOM   1085  C   GLN A 177      12.233 -14.406 -22.554  1.00 89.62           C
ATOM   1086  CB  GLN A 177      12.520 -14.983 -20.131  1.00 89.62           C
ATOM   1087  O   GLN A 177      12.885 -14.942 -23.444  1.00 89.62           O
ATOM   1088  CG  GLN A 177      13.443 -14.881 -18.912  1.00 89.62           C
ATOM   1089  CD  GLN A 177      12.914 -15.621 -17.688  1.00 89.62           C
ATOM   1090  NE2 GLN A 177      13.657 -15.614 -16.603  1.00 89.62           N
ATOM   1091  OE1 GLN A 177      11.837 -16.202 -17.656  1.00 89.62           O
ATOM   1092  N   VAL A 178      10.946 -14.078 -22.701  1.00 86.56           N
ATOM   1093  CA  VAL A 178      10.198 -14.296 -23.947  1.00 86.56           C
ATOM   1094  C   VAL A 178      10.847 -13.542 -25.110  1.00 86.56           C
ATOM   1095  CB  VAL A 178       8.721 -13.895 -23.766  1.00 86.56           C
ATOM   1096  O   VAL A 178      10.963 -14.101 -26.197  1.00 86.56           O
ATOM   1097  CG1 VAL A 178       7.931 -13.933 -25.079  1.00 86.56           C
ATOM   1098  CG2 VAL A 178       8.016 -14.849 -22.791  1.00 86.56           C
ATOM   1099  N   ASN A 179      11.331 -12.315 -24.884  1.00 88.81           N
ATOM   1100  CA  ASN A 179      12.057 -11.554 -25.902  1.00 88.81           C
ATOM   1101  C   ASN A 179      13.345 -12.246 -26.366  1.00 88.81           C
ATOM   1102  CB  ASN A 179      12.384 -10.155 -25.368  1.00 88.81           C
ATOM   1103  O   ASN A 179      13.657 -12.199 -27.546  1.00 88.81           O
ATOM   1104  CG  ASN A 179      12.840  -9.254 -26.500  1.00 88.81           C
ATOM   1105  ND2 ASN A 179      14.109  -8.975 -26.635  1.00 88.81           N
ATOM   1106  OD1 ASN A 179      12.031  -8.767 -27.273  1.00 88.81           O
ATOM   1107  N   LEU A 180      14.087 -12.895 -25.462  1.00 88.12           N
ATOM   1108  CA  LEU A 180      15.293 -13.644 -25.835  1.00 88.12           C
ATOM   1109  C   LEU A 180      14.991 -14.959 -26.567  1.00 88.12           C
ATOM   1110  CB  LEU A 180      16.130 -13.961 -24.586  1.00 88.12           C
ATOM   1111  O   LEU A 180      15.833 -15.454 -27.318  1.00 88.12           O
ATOM   1112  CG  LEU A 180      16.855 -12.785 -23.916  1.00 88.12           C
ATOM   1113  CD1 LEU A 180      17.813 -13.384 -22.883  1.00 88.12           C
ATOM   1114  CD2 LEU A 180      17.710 -11.964 -24.881  1.00 88.12           C
ATOM   1115  N   GLU A 181      13.834 -15.567 -26.302  1.00 86.38           N
ATOM   1116  CA  GLU A 181      13.435 -16.848 -26.894  1.00 86.38           C
ATOM   1117  C   GLU A 181      12.791 -16.702 -28.281  1.00 86.38           C
ATOM   1118  CB  GLU A 181      12.491 -17.591 -25.934  1.00 86.38           C
ATOM   1119  O   GLU A 181      12.813 -17.658 -29.063  1.00 86.38           O
ATOM   1120  CG  GLU A 181      13.222 -18.127 -24.690  1.00 86.38           C
ATOM   1121  CD  GLU A 181      12.317 -18.921 -23.728  1.00 86.38           C
ATOM   1122  OE1 GLU A 181      12.863 -19.425 -22.717  1.00 86.38           O
ATOM   1123  OE2 GLU A 181      11.116 -19.117 -24.029  1.00 86.38           O
ATOM   1124  N   LEU A 182      12.234 -15.529 -28.591  1.00 84.69           N
ATOM   1125  CA  LEU A 182      11.545 -15.223 -29.845  1.00 84.69           C
ATOM   1126  C   LEU A 182      12.349 -14.239 -30.706  1.00 84.69           C
ATOM   1127  CB  LEU A 182      10.139 -14.676 -29.534  1.00 84.69           C
ATOM   1128  O   LEU A 182      13.131 -13.444 -30.201  1.00 84.69           O
ATOM   1129  CG  LEU A 182       9.218 -15.634 -28.753  1.00 84.69           C
ATOM   1130  CD1 LEU A 182       7.862 -14.963 -28.523  1.00 84.69           C
ATOM   1131  CD2 LEU A 182       8.965 -16.948 -29.499  1.00 84.69           C
ATOM   1132  N   GLU A 183      12.135 -14.255 -32.024  1.00 85.19           N
ATOM   1133  CA  GLU A 183      12.609 -13.157 -32.874  1.00 85.19           C
ATOM   1134  C   GLU A 183      11.719 -11.933 -32.616  1.00 85.19           C
ATOM   1135  CB  GLU A 183      12.638 -13.590 -34.356  1.00 85.19           C
ATOM   1136  O   GLU A 183      10.496 -12.034 -32.716  1.00 85.19           O
ATOM   1137  CG  GLU A 183      13.398 -12.586 -35.246  1.00 85.19           C
ATOM   1138  CD  GLU A 183      13.607 -13.039 -36.710  1.00 85.19           C
ATOM   1139  OE1 GLU A 183      14.090 -12.205 -37.518  1.00 85.19           O
ATOM   1140  OE2 GLU A 183      13.401 -14.233 -37.023  1.00 85.19           O
ATOM   1141  N   THR A 184      12.312 -10.794 -32.258  1.00 87.44           N
ATOM   1142  CA  THR A 184      11.618  -9.528 -31.968  1.00 87.44           C
ATOM   1143  C   THR A 184      12.343  -8.358 -32.642  1.00 87.44           C
ATOM   1144  CB  THR A 184      11.490  -9.290 -30.453  1.00 87.44           C
ATOM   1145  O   THR A 184      13.481  -8.485 -33.093  1.00 87.44           O
ATOM   1146  CG2 THR A 184      10.783 -10.434 -29.729  1.00 87.44           C
ATOM   1147  OG1 THR A 184      12.755  -9.105 -29.891  1.00 87.44           O
ATOM   1148  N   GLU A 185      11.685  -7.202 -32.771  1.00 88.69           N
ATOM   1149  CA  GLU A 185      12.295  -6.002 -33.368  1.00 88.69           C
ATOM   1150  C   GLU A 185      13.326  -5.317 -32.456  1.00 88.69           C
ATOM   1151  CB  GLU A 185      11.212  -4.981 -33.758  1.00 88.69           C
ATOM   1152  O   GLU A 185      14.113  -4.492 -32.932  1.00 88.69           O
ATOM   1153  CG  GLU A 185      10.306  -5.471 -34.896  1.00 88.69           C
ATOM   1154  CD  GLU A 185       9.415  -4.348 -35.453  1.00 88.69           C
ATOM   1155  OE1 GLU A 185       9.192  -4.329 -36.689  1.00 88.69           O
ATOM   1156  OE2 GLU A 185       8.958  -3.501 -34.656  1.00 88.69           O
ATOM   1157  N   PHE A 186      13.324  -5.640 -31.159  1.00 86.62           N
ATOM   1158  CA  PHE A 186      14.139  -4.983 -30.141  1.00 86.62           C
ATOM   1159  C   PHE A 186      14.916  -6.012 -29.327  1.00 86.62           C
ATOM   1160  CB  PHE A 186      13.254  -4.130 -29.214  1.00 86.62           C
ATOM   1161  O   PHE A 186      14.318  -6.880 -28.694  1.00 86.62           O
ATOM   1162  CG  PHE A 186      12.339  -3.158 -29.932  1.00 86.62           C
ATOM   1163  CD1 PHE A 186      12.871  -2.021 -30.566  1.00 86.62           C
ATOM   1164  CD2 PHE A 186      10.956  -3.410 -29.998  1.00 86.62           C
ATOM   1165  CE1 PHE A 186      12.027  -1.145 -31.269  1.00 86.62           C
ATOM   1166  CE2 PHE A 186      10.113  -2.537 -30.705  1.00 86.62           C
ATOM   1167  CZ  PHE A 186      10.649  -1.407 -31.346  1.00 86.62           C
ATOM   1168  N   ASP A 187      16.238  -5.849 -29.272  1.00 85.31           N
ATOM   1169  CA  ASP A 187      17.091  -6.647 -28.385  1.00 85.31           C
ATOM   1170  C   ASP A 187      16.673  -6.441 -26.910  1.00 85.31           C
ATOM   1171  CB  ASP A 187      18.570  -6.279 -28.625  1.00 85.31           C
ATOM   1172  O   ASP A 187      16.536  -7.411 -26.168  1.00 85.31           O
ATOM   1173  CG  ASP A 187      19.102  -6.615 -30.034  1.00 85.31           C
ATOM   1174  OD1 ASP A 187      18.669  -7.625 -30.630  1.00 85.31           O
ATOM   1175  OD2 ASP A 187      19.973  -5.859 -30.536  1.00 85.31           O
ATOM   1176  N   ASP A 188      16.337  -5.195 -26.543  1.00 87.56           N
ATOM   1177  CA  ASP A 188      15.925  -4.785 -25.195  1.00 87.56           C
ATOM   1178  C   ASP A 188      14.572  -4.038 -25.236  1.00 87.56           C
ATOM   1179  CB  ASP A 188      17.031  -3.930 -24.563  1.00 87.56           C
ATOM   1180  O   ASP A 188      14.512  -2.808 -25.378  1.00 87.56           O
ATOM   1181  CG  ASP A 188      18.373  -4.666 -24.564  1.00 87.56           C
ATOM   1182  OD1 ASP A 188      18.470  -5.684 -23.849  1.00 87.56           O
ATOM   1183  OD2 ASP A 188      19.269  -4.222 -25.321  1.00 87.56           O
ATOM   1184  N   PRO A 189      13.431  -4.749 -25.165  1.00 89.81           N
ATOM   1185  CA  PRO A 189      12.117  -4.130 -25.302  1.00 89.81           C
ATOM   1186  C   PRO A 189      11.735  -3.317 -24.066  1.00 89.81           C
ATOM   1187  CB  PRO A 189      11.146  -5.291 -25.524  1.00 89.81           C
ATOM   1188  O   PRO A 189      10.938  -2.390 -24.190  1.00 89.81           O
ATOM   1189  CG  PRO A 189      11.814  -6.432 -24.762  1.00 89.81           C
ATOM   1190  CD  PRO A 189      13.297  -6.189 -25.046  1.00 89.81           C
ATOM   1191  N   VAL A 190      12.280  -3.642 -22.890  1.00 93.50           N
ATOM   1192  CA  VAL A 190      12.000  -2.958 -21.623  1.00 93.50           C
ATOM   1193  C   VAL A 190      13.240  -2.197 -21.173  1.00 93.50           C
ATOM   1194  CB  VAL A 190      11.510  -3.923 -20.525  1.00 93.50           C
ATOM   1195  O   VAL A 190      14.334  -2.748 -21.137  1.00 93.50           O
ATOM   1196  CG1 VAL A 190      11.123  -3.162 -19.246  1.00 93.50           C
ATOM   1197  CG2 VAL A 190      10.267  -4.702 -20.981  1.00 93.50           C
ATOM   1198  N   PHE A 191      13.059  -0.932 -20.806  1.00 95.31           N
ATOM   1199  CA  PHE A 191      14.145  -0.050 -20.388  1.00 95.31           C
ATOM   1200  C   PHE A 191      13.672   0.940 -19.321  1.00 95.31           C
ATOM   1201  CB  PHE A 191      14.730   0.669 -21.614  1.00 95.31           C
ATOM   1202  O   PHE A 191      12.505   1.335 -19.259  1.00 95.31           O
ATOM   1203  CG  PHE A 191      13.764   1.610 -22.311  1.00 95.31           C
ATOM   1204  CD1 PHE A 191      12.827   1.106 -23.231  1.00 95.31           C
ATOM   1205  CD2 PHE A 191      13.773   2.984 -22.008  1.00 95.31           C
ATOM   1206  CE1 PHE A 191      11.901   1.971 -23.838  1.00 95.31           C
ATOM   1207  CE2 PHE A 191      12.863   3.852 -22.640  1.00 95.31           C
ATOM   1208  CZ  PHE A 191      11.935   3.346 -23.564  1.00 95.31           C
ATOM   1209  N   LEU A 192      14.597   1.391 -18.485  1.00 97.06           N
ATOM   1210  CA  LEU A 192      14.392   2.470 -17.533  1.00 97.06           C
ATOM   1211  C   LEU A 192      14.579   3.817 -18.225  1.00 97.06           C
ATOM   1212  CB  LEU A 192      15.390   2.288 -16.383  1.00 97.06           C
ATOM   1213  O   LEU A 192      15.586   4.051 -18.889  1.00 97.06           O
ATOM   1214  CG  LEU A 192      15.264   3.299 -15.233  1.00 97.06           C
ATOM   1215  CD1 LEU A 192      13.983   3.058 -14.439  1.00 97.06           C
ATOM   1216  CD2 LEU A 192      16.449   3.170 -14.279  1.00 97.06           C
ATOM   1217  N   ARG A 193      13.657   4.751 -17.998  1.00 96.81           N
ATOM   1218  CA  ARG A 193      13.852   6.178 -18.264  1.00 96.81           C
ATOM   1219  C   ARG A 193      13.868   6.923 -16.937  1.00 96.81           C
ATOM   1220  CB  ARG A 193      12.742   6.683 -19.192  1.00 96.81           C
ATOM   1221  O   ARG A 193      12.843   6.986 -16.270  1.00 96.81           O
ATOM   1222  CG  ARG A 193      12.848   8.197 -19.432  1.00 96.81           C
ATOM   1223  CD  ARG A 193      11.690   8.701 -20.297  1.00 96.81           C
ATOM   1224  NE  ARG A 193      11.607  10.174 -20.261  1.00 96.81           N
ATOM   1225  NH1 ARG A 193      10.116  10.305 -18.521  1.00 96.81           N
ATOM   1226  NH2 ARG A 193      10.897  12.174 -19.404  1.00 96.81           N
ATOM   1227  CZ  ARG A 193      10.877  10.874 -19.406  1.00 96.81           C
ATOM   1228  N   SER A 194      14.982   7.572 -16.609  1.00 96.31           N
ATOM   1229  CA  SER A 194      15.086   8.434 -15.429  1.00 96.31           C
ATOM   1230  C   SER A 194      15.272   9.897 -15.819  1.00 96.31           C
ATOM   1231  CB  SER A 194      16.200   7.960 -14.498  1.00 96.31           C
ATOM   1232  O   SER A 194      16.296  10.279 -16.392  1.00 96.31           O
ATOM   1233  OG  SER A 194      16.166   8.760 -13.332  1.00 96.31           O
ATOM   1234  N   TYR A 195      14.279  10.727 -15.504  1.00 96.12           N
ATOM   1235  CA  TYR A 195      14.385  12.180 -15.468  1.00 96.12           C
ATOM   1236  C   TYR A 195      14.689  12.612 -14.033  1.00 96.12           C
ATOM   1237  CB  TYR A 195      13.093  12.818 -15.998  1.00 96.12           C
ATOM   1238  O   TYR A 195      13.908  12.369 -13.115  1.00 96.12           O
ATOM   1239  CG  TYR A 195      13.039  14.334 -15.918  1.00 96.12           C
ATOM   1240  CD1 TYR A 195      11.955  14.981 -15.295  1.00 96.12           C
ATOM   1241  CD2 TYR A 195      14.066  15.105 -16.490  1.00 96.12           C
ATOM   1242  CE1 TYR A 195      11.903  16.386 -15.230  1.00 96.12           C
ATOM   1243  CE2 TYR A 195      14.014  16.508 -16.449  1.00 96.12           C
ATOM   1244  OH  TYR A 195      12.893  18.509 -15.749  1.00 96.12           O
ATOM   1245  CZ  TYR A 195      12.939  17.152 -15.806  1.00 96.12           C
ATOM   1246  N   TYR A 196      15.829  13.270 -13.834  1.00 94.50           N
ATOM   1247  CA  TYR A 196      16.328  13.602 -12.501  1.00 94.50           C
ATOM   1248  C   TYR A 196      16.963  14.987 -12.459  1.00 94.50           C
ATOM   1249  CB  TYR A 196      17.318  12.526 -12.029  1.00 94.50           C
ATOM   1250  O   TYR A 196      17.278  15.607 -13.479  1.00 94.50           O
ATOM   1251  CG  TYR A 196      18.591  12.462 -12.848  1.00 94.50           C
ATOM   1252  CD1 TYR A 196      18.616  11.672 -14.008  1.00 94.50           C
ATOM   1253  CD2 TYR A 196      19.734  13.195 -12.470  1.00 94.50           C
ATOM   1254  CE1 TYR A 196      19.787  11.580 -14.772  1.00 94.50           C
ATOM   1255  CE2 TYR A 196      20.900  13.137 -13.260  1.00 94.50           C
ATOM   1256  OH  TYR A 196      22.062  12.217 -15.158  1.00 94.50           O
ATOM   1257  CZ  TYR A 196      20.934  12.305 -14.403  1.00 94.50           C
ATOM   1258  N   SER A 197      17.179  15.471 -11.239  1.00 93.88           N
ATOM   1259  CA  SER A 197      17.860  16.728 -10.949  1.00 93.88           C
ATOM   1260  C   SER A 197      19.131  16.522 -10.130  1.00 93.88           C
ATOM   1261  CB  SER A 197      16.903  17.715 -10.286  1.00 93.88           C
ATOM   1262  O   SER A 197      19.225  15.602  -9.322  1.00 93.88           O
ATOM   1263  OG  SER A 197      16.453  17.246  -9.034  1.00 93.88           O
ATOM   1264  N   TYR A 198      20.131  17.375 -10.341  1.00 91.94           N
ATOM   1265  CA  TYR A 198      21.410  17.331  -9.633  1.00 91.94           C
ATOM   1266  C   TYR A 198      22.050  18.719  -9.553  1.00 91.94           C
ATOM   1267  CB  TYR A 198      22.356  16.345 -10.330  1.00 91.94           C
ATOM   1268  O   TYR A 198      21.742  19.602 -10.349  1.00 91.94           O
ATOM   1269  CG  TYR A 198      22.820  16.757 -11.716  1.00 91.94           C
ATOM   1270  CD1 TYR A 198      21.998  16.539 -12.839  1.00 91.94           C
ATOM   1271  CD2 TYR A 198      24.075  17.376 -11.877  1.00 91.94           C
ATOM   1272  CE1 TYR A 198      22.430  16.937 -14.118  1.00 91.94           C
ATOM   1273  CE2 TYR A 198      24.510  17.775 -13.154  1.00 91.94           C
ATOM   1274  OH  TYR A 198      24.134  17.927 -15.504  1.00 91.94           O
ATOM   1275  CZ  TYR A 198      23.691  17.546 -14.278  1.00 91.94           C
ATOM   1276  N   ASN A 199      22.983  18.918  -8.623  1.00 90.88           N
ATOM   1277  CA  ASN A 199      23.697  20.190  -8.497  1.00 90.88           C
ATOM   1278  C   ASN A 199      24.994  20.201  -9.322  1.00 90.88           C
ATOM   1279  CB  ASN A 199      23.890  20.525  -7.010  1.00 90.88           C
ATOM   1280  O   ASN A 199      25.696  19.198  -9.438  1.00 90.88           O
ATOM   1281  CG  ASN A 199      22.558  20.786  -6.316  1.00 90.88           C
ATOM   1282  ND2 ASN A 199      22.427  20.402  -5.068  1.00 90.88           N
ATOM   1283  OD1 ASN A 199      21.621  21.325  -6.887  1.00 90.88           O
ATOM   1284  N   SER A 200      25.330  21.349  -9.903  1.00 85.88           N
ATOM   1285  CA  SER A 200      26.554  21.575 -10.675  1.00 85.88           C
ATOM   1286  C   SER A 200      27.700  22.038  -9.772  1.00 85.88           C
ATOM   1287  CB  SER A 200      26.242  22.594 -11.775  1.00 85.88           C
ATOM   1288  O   SER A 200      27.556  22.994  -9.013  1.00 85.88           O
ATOM   1289  OG  SER A 200      27.372  23.308 -12.243  1.00 85.88           O
ATOM   1290  N   TRP A 201      28.882  21.423  -9.902  1.00 82.56           N
ATOM   1291  CA  TRP A 201      30.101  21.870  -9.204  1.00 82.56           C
ATOM   1292  C   TRP A 201      30.639  23.225  -9.690  1.00 82.56           C
ATOM   1293  CB  TRP A 201      31.213  20.829  -9.382  1.00 82.56           C
ATOM   1294  O   TRP A 201      31.470  23.827  -9.016  1.00 82.56           O
ATOM   1295  CG  TRP A 201      31.161  19.629  -8.499  1.00 82.56           C
ATOM   1296  CD1 TRP A 201      31.081  18.353  -8.927  1.00 82.56           C
ATOM   1297  CD2 TRP A 201      31.345  19.551  -7.050  1.00 82.56           C
ATOM   1298  CE2 TRP A 201      31.344  18.176  -6.670  1.00 82.56           C
ATOM   1299  CE3 TRP A 201      31.550  20.499  -6.023  1.00 82.56           C
ATOM   1300  NE1 TRP A 201      31.242  17.497  -7.859  1.00 82.56           N
ATOM   1301  CH2 TRP A 201      31.682  18.726  -4.344  1.00 82.56           C
ATOM   1302  CZ2 TRP A 201      31.498  17.756  -5.343  1.00 82.56           C
ATOM   1303  CZ3 TRP A 201      31.712  20.091  -4.685  1.00 82.56           C
ATOM   1304  N   VAL A 202      30.226  23.689 -10.873  1.00 84.38           N
ATOM   1305  CA  VAL A 202      30.786  24.905 -11.491  1.00 84.38           C
ATOM   1306  C   VAL A 202      30.242  26.166 -10.832  1.00 84.38           C
ATOM   1307  CB  VAL A 202      30.481  24.939 -13.000  1.00 84.38           C
ATOM   1308  O   VAL A 202      30.965  27.140 -10.644  1.00 84.38           O
ATOM   1309  CG1 VAL A 202      31.097  26.158 -13.701  1.00 84.38           C
ATOM   1310  CG2 VAL A 202      31.031  23.694 -13.694  1.00 84.38           C
ATOM   1311  N   ASP A 203      28.952  26.151 -10.520  1.00 87.81           N
ATOM   1312  CA  ASP A 203      28.178  27.333 -10.149  1.00 87.81           C
ATOM   1313  C   ASP A 203      27.148  27.061  -9.042  1.00 87.81           C
ATOM   1314  CB  ASP A 203      27.520  27.905 -11.422  1.00 87.81           C
ATOM   1315  O   ASP A 203      26.439  27.979  -8.638  1.00 87.81           O
ATOM   1316  CG  ASP A 203      26.644  26.910 -12.199  1.00 87.81           C
ATOM   1317  OD1 ASP A 203      26.395  25.776 -11.716  1.00 87.81           O
ATOM   1318  OD2 ASP A 203      26.251  27.222 -13.340  1.00 87.81           O
ATOM   1319  N   GLY A 204      27.054  25.821  -8.545  1.00 85.38           N
ATOM   1320  CA  GLY A 204      26.067  25.414  -7.543  1.00 85.38           C
ATOM   1321  C   GLY A 204      24.632  25.361  -8.070  1.00 85.38           C
ATOM   1322  O   GLY A 204      23.713  25.155  -7.284  1.00 85.38           O
ATOM   1323  N   SER A 205      24.418  25.557  -9.376  1.00 90.38           N
ATOM   1324  CA  SER A 205      23.081  25.535  -9.971  1.00 90.38           C
ATOM   1325  C   SER A 205      22.481  24.129  -9.967  1.00 90.38           C
ATOM   1326  CB  SER A 205      23.088  26.107 -11.397  1.00 90.38           C
ATOM   1327  O   SER A 205      23.189  23.144 -10.183  1.00 90.38           O
ATOM   1328  OG  SER A 205      23.877  25.343 -12.295  1.00 90.38           O
ATOM   1329  N   THR A 206      21.165  24.037  -9.779  1.00 92.44           N
ATOM   1330  CA  THR A 206      20.416  22.802 -10.028  1.00 92.44           C
ATOM   1331  C   THR A 206      20.213  22.625 -11.531  1.00 92.44           C
ATOM   1332  CB  THR A 206      19.074  22.799  -9.288  1.00 92.44           C
ATOM   1333  O   THR A 206      19.780  23.542 -12.230  1.00 92.44           O
ATOM   1334  CG2 THR A 206      18.340  21.464  -9.404  1.00 92.44           C
ATOM   1335  OG1 THR A 206      19.295  23.046  -7.918  1.00 92.44           O
ATOM   1336  N   ARG A 207      20.538  21.436 -12.029  1.00 90.75           N
ATOM   1337  CA  ARG A 207      20.391  20.999 -13.418  1.00 90.75           C
ATOM   1338  C   ARG A 207      19.497  19.775 -13.479  1.00 90.75           C
ATOM   1339  CB  ARG A 207      21.768  20.678 -14.013  1.00 90.75           C
ATOM   1340  O   ARG A 207      19.303  19.105 -12.469  1.00 90.75           O
ATOM   1341  CG  ARG A 207      22.659  21.920 -14.012  1.00 90.75           C
ATOM   1342  CD  ARG A 207      23.888  21.701 -14.887  1.00 90.75           C
ATOM   1343  NE  ARG A 207      24.699  22.927 -14.927  1.00 90.75           N
ATOM   1344  NH1 ARG A 207      26.150  22.250 -16.558  1.00 90.75           N
ATOM   1345  NH2 ARG A 207      26.386  24.278 -15.617  1.00 90.75           N
ATOM   1346  CZ  ARG A 207      25.742  23.147 -15.700  1.00 90.75           C
ATOM   1347  N   THR A 208      18.990  19.485 -14.667  1.00 92.94           N
ATOM   1348  CA  THR A 208      18.229  18.271 -14.952  1.00 92.94           C
ATOM   1349  C   THR A 208      18.832  17.533 -16.139  1.00 92.94           C
ATOM   1350  CB  THR A 208      16.741  18.566 -15.176  1.00 92.94           C
ATOM   1351  O   THR A 208      19.477  18.146 -16.992  1.00 92.94           O
ATOM   1352  CG2 THR A 208      16.064  19.116 -13.921  1.00 92.94           C
ATOM   1353  OG1 THR A 208      16.546  19.530 -16.188  1.00 92.94           O
ATOM   1354  N   ASP A 209      18.661  16.216 -16.164  1.00 92.19           N
ATOM   1355  CA  ASP A 209      19.070  15.343 -17.269  1.00 92.19           C
ATOM   1356  C   ASP A 209      18.050  14.201 -17.407  1.00 92.19           C
ATOM   1357  CB  ASP A 209      20.516  14.841 -17.044  1.00 92.19           C
ATOM   1358  O   ASP A 209      17.252  13.955 -16.500  1.00 92.19           O
ATOM   1359  CG  ASP A 209      21.187  14.191 -18.271  1.00 92.19           C
ATOM   1360  OD1 ASP A 209      20.618  14.327 -19.374  1.00 92.19           O
ATOM   1361  OD2 ASP A 209      22.305  13.620 -18.132  1.00 92.19           O
ATOM   1362  N   THR A 210      18.038  13.538 -18.560  1.00 94.56           N
ATOM   1363  CA  THR A 210      17.241  12.330 -18.801  1.00 94.56           C
ATOM   1364  C   THR A 210      18.153  11.224 -19.291  1.00 94.56           C
ATOM   1365  CB  THR A 210      16.104  12.553 -19.804  1.00 94.56           C
ATOM   1366  O   THR A 210      18.905  11.410 -20.249  1.00 94.56           O
ATOM   1367  CG2 THR A 210      15.192  11.333 -19.945  1.00 94.56           C
ATOM   1368  OG1 THR A 210      15.299  13.614 -19.353  1.00 94.56           O
ATOM   1369  N   ARG A 211      18.077  10.066 -18.640  1.00 93.94           N
ATOM   1370  CA  ARG A 211      18.866   8.885 -18.979  1.00 93.94           C
ATOM   1371  C   ARG A 211      17.976   7.695 -19.268  1.00 93.94           C
ATOM   1372  CB  ARG A 211      19.866   8.579 -17.858  1.00 93.94           C
ATOM   1373  O   ARG A 211      16.857   7.621 -18.770  1.00 93.94           O
ATOM   1374  CG  ARG A 211      20.941   9.661 -17.722  1.00 93.94           C
ATOM   1375  CD  ARG A 211      21.899   9.645 -18.907  1.00 93.94           C
ATOM   1376  NE  ARG A 211      22.810  10.787 -18.821  1.00 93.94           N
ATOM   1377  NH1 ARG A 211      24.500   9.930 -20.110  1.00 93.94           N
ATOM   1378  NH2 ARG A 211      24.630  12.000 -19.210  1.00 93.94           N
ATOM   1379  CZ  ARG A 211      23.985  10.887 -19.383  1.00 93.94           C
ATOM   1380  N   TYR A 212      18.518   6.812 -20.091  1.00 95.06           N
ATOM   1381  CA  TYR A 212      17.901   5.570 -20.512  1.00 95.06           C
ATOM   1382  C   TYR A 212      18.874   4.444 -20.186  1.00 95.06           C
ATOM   1383  CB  TYR A 212      17.555   5.624 -22.002  1.00 95.06           C
ATOM   1384  O   TYR A 212      20.068   4.601 -20.462  1.00 95.06           O
ATOM   1385  CG  TYR A 212      16.636   6.776 -22.358  1.00 95.06           C
ATOM   1386  CD1 TYR A 212      15.246   6.598 -22.292  1.00 95.06           C
ATOM   1387  CD2 TYR A 212      17.168   8.026 -22.728  1.00 95.06           C
ATOM   1388  CE1 TYR A 212      14.379   7.656 -22.620  1.00 95.06           C
ATOM   1389  CE2 TYR A 212      16.308   9.100 -23.025  1.00 95.06           C
ATOM   1390  OH  TYR A 212      14.078   9.953 -23.254  1.00 95.06           O
ATOM   1391  CZ  TYR A 212      14.909   8.913 -22.973  1.00 95.06           C
ATOM   1392  N   TYR A 213      18.371   3.380 -19.574  1.00 95.56           N
ATOM   1393  CA  TYR A 213      19.151   2.206 -19.206  1.00 95.56           C
ATOM   1394  C   TYR A 213      18.361   0.961 -19.565  1.00 95.56           C
ATOM   1395  CB  TYR A 213      19.483   2.220 -17.709  1.00 95.56           C
ATOM   1396  O   TYR A 213      17.210   0.829 -19.153  1.00 95.56           O
ATOM   1397  CG  TYR A 213      20.253   3.446 -17.268  1.00 95.56           C
ATOM   1398  CD1 TYR A 213      21.622   3.536 -17.567  1.00 95.56           C
ATOM   1399  CD2 TYR A 213      19.604   4.494 -16.587  1.00 95.56           C
ATOM   1400  CE1 TYR A 213      22.353   4.673 -17.182  1.00 95.56           C
ATOM   1401  CE2 TYR A 213      20.330   5.630 -16.187  1.00 95.56           C
ATOM   1402  OH  TYR A 213      22.417   6.818 -16.151  1.00 95.56           O
ATOM   1403  CZ  TYR A 213      21.703   5.717 -16.493  1.00 95.56           C
ATOM   1404  N   ASP A 214      18.979   0.079 -20.329  1.00 93.62           N
ATOM   1405  CA  ASP A 214      18.407  -1.222 -20.648  1.00 93.62           C
ATOM   1406  C   ASP A 214      18.485  -2.120 -19.403  1.00 93.62           C
ATOM   1407  CB  ASP A 214      19.110  -1.787 -21.892  1.00 93.62           C
ATOM   1408  O   ASP A 214      19.330  -1.900 -18.527  1.00 93.62           O
ATOM   1409  CG  ASP A 214      19.104  -0.763 -23.044  1.00 93.62           C
ATOM   1410  OD1 ASP A 214      18.041  -0.137 -23.280  1.00 93.62           O
ATOM   1411  OD2 ASP A 214      20.201  -0.450 -23.570  1.00 93.62           O
ATOM   1412  N   LEU A 215      17.560  -3.070 -19.290  1.00 93.31           N
ATOM   1413  CA  LEU A 215      17.604  -4.093 -18.246  1.00 93.31           C
ATOM   1414  C   LEU A 215      18.360  -5.299 -18.799  1.00 93.31           C
ATOM   1415  CB  LEU A 215      16.190  -4.503 -17.792  1.00 93.31           C
ATOM   1416  O   LEU A 215      18.142  -5.672 -19.949  1.00 93.31           O
ATOM   1417  CG  LEU A 215      15.469  -3.514 -16.867  1.00 93.31           C
ATOM   1418  CD1 LEU A 215      14.960  -2.285 -17.626  1.00 93.31           C
ATOM   1419  CD2 LEU A 215      14.255  -4.192 -16.223  1.00 93.31           C
ATOM   1420  N   ASP A 216      19.176  -5.945 -17.974  1.00 91.19           N
ATOM   1421  CA  ASP A 216      19.832  -7.204 -18.320  1.00 91.19           C
ATOM   1422  C   ASP A 216      19.185  -8.349 -17.530  1.00 91.19           C
ATOM   1423  CB  ASP A 216      21.354  -7.106 -18.120  1.00 91.19           C
ATOM   1424  O   ASP A 216      18.901  -8.248 -16.335  1.00 91.19           O
ATOM   1425  CG  ASP A 216      22.126  -8.218 -18.851  1.00 91.19           C
ATOM   1426  OD1 ASP A 216      21.585  -9.348 -18.941  1.00 91.19           O
ATOM   1427  OD2 ASP A 216      23.238  -7.937 -19.360  1.00 91.19           O
ATOM   1428  N   LEU A 217      18.925  -9.470 -18.201  1.00 91.88           N
ATOM   1429  CA  LEU A 217      18.363 -10.646 -17.545  1.00 91.88           C
ATOM   1430  C   LEU A 217      19.309 -11.264 -16.515  1.00 91.88           C
ATOM   1431  CB  LEU A 217      17.950 -11.678 -18.600  1.00 91.88           C
ATOM   1432  O   LEU A 217      18.830 -11.863 -15.548  1.00 91.88           O
ATOM   1433  CG  LEU A 217      16.496 -11.479 -19.034  1.00 91.88           C
ATOM   1434  CD1 LEU A 217      16.215 -12.373 -20.225  1.00 91.88           C
ATOM   1435  CD2 LEU A 217      15.498 -11.840 -17.932  1.00 91.88           C
ATOM   1436  N   ASP A 218      20.618 -11.110 -16.710  1.00 94.62           N
ATOM   1437  CA  ASP A 218      21.637 -11.629 -15.797  1.00 94.62           C
ATOM   1438  C   ASP A 218      21.778 -10.779 -14.515  1.00 94.62           C
ATOM   1439  CB  ASP A 218      22.975 -11.771 -16.552  1.00 94.62           C
ATOM   1440  O   ASP A 218      22.295 -11.276 -13.511  1.00 94.62           O
ATOM   1441  CG  ASP A 218      23.053 -12.968 -17.522  1.00 94.62           C
ATOM   1442  OD1 ASP A 218      22.270 -13.940 -17.370  1.00 94.62           O
ATOM   1443  OD2 ASP A 218      24.010 -13.013 -18.336  1.00 94.62           O
ATOM   1444  N   ASP A 219      21.259  -9.545 -14.517  1.00 96.19           N
ATOM   1445  CA  ASP A 219      21.347  -8.589 -13.402  1.00 96.19           C
ATOM   1446  C   ASP A 219      20.178  -8.715 -12.406  1.00 96.19           C
ATOM   1447  CB  ASP A 219      21.444  -7.161 -13.961  1.00 96.19           C
ATOM   1448  O   ASP A 219      20.144  -8.039 -11.371  1.00 96.19           O
ATOM   1449  CG  ASP A 219      22.794  -6.799 -14.601  1.00 96.19           C
ATOM   1450  OD1 ASP A 219      23.750  -7.605 -14.520  1.00 96.19           O
ATOM   1451  OD2 ASP A 219      22.864  -5.678 -15.159  1.00 96.19           O
ATOM   1452  N   PHE A 220      19.210  -9.597 -12.674  1.00 96.56           N
ATOM   1453  CA  PHE A 220      18.147  -9.905 -11.721  1.00 96.56           C
ATOM   1454  C   PHE A 220      18.662 -10.743 -10.549  1.00 96.56           C
ATOM   1455  CB  PHE A 220      16.976 -10.612 -12.398  1.00 96.56           C
ATOM   1456  O   PHE A 220      19.330 -11.766 -10.717  1.00 96.56           O
ATOM   1457  CG  PHE A 220      16.058  -9.698 -13.176  1.00 96.56           C
ATOM   1458  CD1 PHE A 220      14.939  -9.111 -12.558  1.00 96.56           C
ATOM   1459  CD2 PHE A 220      16.320  -9.437 -14.528  1.00 96.56           C
ATOM   1460  CE1 PHE A 220      14.060  -8.305 -13.304  1.00 96.56           C
ATOM   1461  CE2 PHE A 220      15.449  -8.629 -15.276  1.00 96.56           C
ATOM   1462  CZ  PHE A 220      14.313  -8.067 -14.667  1.00 96.56           C
ATOM   1463  N   TYR A 221      18.264 -10.371  -9.336  1.00 97.19           N
ATOM   1464  CA  TYR A 221      18.637 -11.085  -8.119  1.00 97.19           C
ATOM   1465  C   TYR A 221      17.507 -11.083  -7.090  1.00 97.19           C
ATOM   1466  CB  TYR A 221      19.947 -10.507  -7.559  1.00 97.19           C
ATOM   1467  O   TYR A 221      16.539 -10.333  -7.185  1.00 97.19           O
ATOM   1468  CG  TYR A 221      19.828  -9.125  -6.946  1.00 97.19           C
ATOM   1469  CD1 TYR A 221      19.809  -7.983  -7.769  1.00 97.19           C
ATOM   1470  CD2 TYR A 221      19.737  -8.982  -5.548  1.00 97.19           C
ATOM   1471  CE1 TYR A 221      19.660  -6.707  -7.196  1.00 97.19           C
ATOM   1472  CE2 TYR A 221      19.607  -7.704  -4.974  1.00 97.19           C
ATOM   1473  OH  TYR A 221      19.375  -5.338  -5.245  1.00 97.19           O
ATOM   1474  CZ  TYR A 221      19.548  -6.565  -5.800  1.00 97.19           C
ATOM   1475  N   THR A 222      17.612 -11.961  -6.093  1.00 96.75           N
ATOM   1476  CA  THR A 222      16.679 -11.979  -4.962  1.00 96.75           C
ATOM   1477  C   THR A 222      17.210 -11.104  -3.833  1.00 96.75           C
ATOM   1478  CB  THR A 222      16.399 -13.400  -4.466  1.00 96.75           C
ATOM   1479  O   THR A 222      18.363 -11.248  -3.419  1.00 96.75           O
ATOM   1480  CG2 THR A 222      15.252 -13.442  -3.463  1.00 96.75           C
ATOM   1481  OG1 THR A 222      16.014 -14.219  -5.550  1.00 96.75           O
ATOM   1482  N   ARG A 223      16.353 -10.221  -3.325  1.00 94.50           N
ATOM   1483  CA  ARG A 223      16.623  -9.295  -2.228  1.00 94.50           C
ATOM   1484  C   ARG A 223      15.695  -9.581  -1.049  1.00 94.50           C
ATOM   1485  CB  ARG A 223      16.447  -7.867  -2.769  1.00 94.50           C
ATOM   1486  O   ARG A 223      14.514  -9.848  -1.235  1.00 94.50           O
ATOM   1487  CG  ARG A 223      16.589  -6.792  -1.687  1.00 94.50           C
ATOM   1488  CD  ARG A 223      16.423  -5.410  -2.305  1.00 94.50           C
ATOM   1489  NE  ARG A 223      16.345  -4.370  -1.265  1.00 94.50           N
ATOM   1490  NH1 ARG A 223      15.861  -2.674  -2.724  1.00 94.50           N
ATOM   1491  NH2 ARG A 223      15.932  -2.254  -0.540  1.00 94.50           N
ATOM   1492  CZ  ARG A 223      16.052  -3.108  -1.513  1.00 94.50           C
ATOM   1493  N   SER A 224      16.217  -9.430   0.164  1.00 96.00           N
ATOM   1494  CA  SER A 224      15.425  -9.433   1.394  1.00 96.00           C
ATOM   1495  C   SER A 224      14.918  -8.023   1.723  1.00 96.00           C
ATOM   1496  CB  SER A 224      16.270  -9.943   2.562  1.00 96.00           C
ATOM   1497  O   SER A 224      15.704  -7.072   1.755  1.00 96.00           O
ATOM   1498  OG  SER A 224      16.890 -11.186   2.299  1.00 96.00           O
ATOM   1499  N   VAL A 225      13.629  -7.895   2.028  1.00 95.12           N
ATOM   1500  CA  VAL A 225      12.972  -6.663   2.490  1.00 95.12           C
ATOM   1501  C   VAL A 225      12.387  -6.912   3.878  1.00 95.12           C
ATOM   1502  CB  VAL A 225      11.879  -6.218   1.497  1.00 95.12           C
ATOM   1503  O   VAL A 225      11.640  -7.870   4.071  1.00 95.12           O
ATOM   1504  CG1 VAL A 225      11.147  -4.960   1.977  1.00 95.12           C
ATOM   1505  CG2 VAL A 225      12.479  -5.904   0.120  1.00 95.12           C
ATOM   1506  N   SER A 226      12.738  -6.071   4.850  1.00 95.12           N
ATOM   1507  CA  SER A 226      12.197  -6.155   6.211  1.00 95.12           C
ATOM   1508  C   SER A 226      10.854  -5.440   6.314  1.00 95.12           C
ATOM   1509  CB  SER A 226      13.153  -5.546   7.236  1.00 95.12           C
ATOM   1510  O   SER A 226      10.709  -4.336   5.792  1.00 95.12           O
ATOM   1511  OG  SER A 226      14.407  -6.210   7.235  1.00 95.12           O
ATOM   1512  N   LEU A 227       9.912  -6.050   7.029  1.00 92.25           N
ATOM   1513  CA  LEU A 227       8.624  -5.458   7.371  1.00 92.25           C
ATOM   1514  C   LEU A 227       8.679  -4.710   8.710  1.00 92.25           C
ATOM   1515  CB  LEU A 227       7.521  -6.534   7.372  1.00 92.25           C
ATOM   1516  O   LEU A 227       9.633  -4.872   9.478  1.00 92.25           O
ATOM   1517  CG  LEU A 227       7.369  -7.329   6.063  1.00 92.25           C
ATOM   1518  CD1 LEU A 227       6.156  -8.254   6.146  1.00 92.25           C
ATOM   1519  CD2 LEU A 227       7.145  -6.442   4.841  1.00 92.25           C
ATOM   1520  N   TYR A 228       7.644  -3.924   9.018  1.00 90.94           N
ATOM   1521  CA  TYR A 228       7.559  -3.154  10.268  1.00 90.94           C
ATOM   1522  C   TYR A 228       7.637  -4.015  11.535  1.00 90.94           C
ATOM   1523  CB  TYR A 228       6.283  -2.302  10.274  1.00 90.94           C
ATOM   1524  O   TYR A 228       8.335  -3.651  12.477  1.00 90.94           O
ATOM   1525  CG  TYR A 228       6.230  -1.271   9.168  1.00 90.94           C
ATOM   1526  CD1 TYR A 228       7.274  -0.338   9.059  1.00 90.94           C
ATOM   1527  CD2 TYR A 228       5.140  -1.220   8.276  1.00 90.94           C
ATOM   1528  CE1 TYR A 228       7.228   0.654   8.071  1.00 90.94           C
ATOM   1529  CE2 TYR A 228       5.083  -0.211   7.293  1.00 90.94           C
ATOM   1530  OH  TYR A 228       6.085   1.736   6.289  1.00 90.94           O
ATOM   1531  CZ  TYR A 228       6.126   0.735   7.198  1.00 90.94           C
ATOM   1532  N   ASN A 229       7.030  -5.203  11.532  1.00 84.44           N
ATOM   1533  CA  ASN A 229       7.094  -6.171  12.632  1.00 84.44           C
ATOM   1534  C   ASN A 229       8.445  -6.918  12.720  1.00 84.44           C
ATOM   1535  CB  ASN A 229       5.888  -7.124  12.533  1.00 84.44           C
ATOM   1536  O   ASN A 229       8.622  -7.819  13.542  1.00 84.44           O
ATOM   1537  CG  ASN A 229       5.931  -8.102  11.371  1.00 84.44           C
ATOM   1538  ND2 ASN A 229       4.934  -8.945  11.266  1.00 84.44           N
ATOM   1539  OD1 ASN A 229       6.860  -8.151  10.569  1.00 84.44           O
ATOM   1540  N   GLY A 230       9.409  -6.579  11.858  1.00 89.56           N
ATOM   1541  CA  GLY A 230      10.745  -7.170  11.816  1.00 89.56           C
ATOM   1542  C   GLY A 230      10.836  -8.510  11.083  1.00 89.56           C
ATOM   1543  O   GLY A 230      11.935  -9.062  10.973  1.00 89.56           O
ATOM   1544  N   SER A 231       9.723  -9.042  10.568  1.00 88.81           N
ATOM   1545  CA  SER A 231       9.760 -10.174   9.638  1.00 88.81           C
ATOM   1546  C   SER A 231      10.365  -9.759   8.290  1.00 88.81           C
ATOM   1547  CB  SER A 231       8.378 -10.815   9.495  1.00 88.81           C
ATOM   1548  O   SER A 231      10.584  -8.578   8.027  1.00 88.81           O
ATOM   1549  OG  SER A 231       7.508  -9.984   8.780  1.00 88.81           O
ATOM   1550  N   VAL A 232      10.719 -10.732   7.450  1.00 92.75           N
ATOM   1551  CA  VAL A 232      11.451 -10.491   6.197  1.00 92.75           C
ATOM   1552  C   VAL A 232      10.772 -11.218   5.046  1.00 92.75           C
ATOM   1553  CB  VAL A 232      12.930 -10.903   6.325  1.00 92.75           C
ATOM   1554  O   VAL A 232      10.356 -12.369   5.189  1.00 92.75           O
ATOM   1555  CG1 VAL A 232      13.717 -10.687   5.030  1.00 92.75           C
ATOM   1556  CG2 VAL A 232      13.650 -10.102   7.422  1.00 92.75           C
ATOM   1557  N   VAL A 233      10.704 -10.547   3.899  1.00 85.62           N
ATOM   1558  CA  VAL A 233      10.144 -11.043   2.642  1.00 85.62           C
ATOM   1559  C   VAL A 233      11.230 -11.051   1.574  1.00 85.62           C
ATOM   1560  CB  VAL A 233       8.972 -10.158   2.194  1.00 85.62           C
ATOM   1561  O   VAL A 233      11.978 -10.088   1.436  1.00 85.62           O
ATOM   1562  CG1 VAL A 233       8.302 -10.692   0.924  1.00 85.62           C
ATOM   1563  CG2 VAL A 233       7.889 -10.064   3.269  1.00 85.62           C
ATOM   1564  N   GLU A 234      11.301 -12.128   0.798  1.00 93.31           N
ATOM   1565  CA  GLU A 234      12.190 -12.218  -0.361  1.00 93.31           C
ATOM   1566  C   GLU A 234      11.469 -11.720  -1.617  1.00 93.31           C
ATOM   1567  CB  GLU A 234      12.675 -13.661  -0.551  1.00 93.31           C
ATOM   1568  O   GLU A 234      10.346 -12.142  -1.907  1.00 93.31           O
ATOM   1569  CG  GLU A 234      13.516 -14.196   0.619  1.00 93.31           C
ATOM   1570  CD  GLU A 234      14.816 -13.412   0.841  1.00 93.31           C
ATOM   1571  OE1 GLU A 234      15.085 -13.023   2.001  1.00 93.31           O
ATOM   1572  OE2 GLU A 234      15.581 -13.243  -0.129  1.00 93.31           O
ATOM   1573  N   VAL A 235      12.127 -10.846  -2.372  1.00 92.56           N
ATOM   1574  CA  VAL A 235      11.592 -10.207  -3.578  1.00 92.56           C
ATOM   1575  C   VAL A 235      12.590 -10.300  -4.726  1.00 92.56           C
ATOM   1576  CB  VAL A 235      11.194  -8.743  -3.322  1.00 92.56           C
ATOM   1577  O   VAL A 235      13.794 -10.430  -4.508  1.00 92.56           O
ATOM   1578  CG1 VAL A 235      10.193  -8.623  -2.171  1.00 92.56           C
ATOM   1579  CG2 VAL A 235      12.383  -7.826  -3.012  1.00 92.56           C
ATOM   1580  N   LEU A 236      12.094 -10.241  -5.956  1.00 95.62           N
ATOM   1581  CA  LEU A 236      12.907 -10.100  -7.153  1.00 95.62           C
ATOM   1582  C   LEU A 236      13.264  -8.623  -7.351  1.00 95.62           C
ATOM   1583  CB  LEU A 236      12.131 -10.673  -8.349  1.00 95.62           C
ATOM   1584  O   LEU A 236      12.395  -7.752  -7.325  1.00 95.62           O
ATOM   1585  CG  LEU A 236      12.974 -10.726  -9.633  1.00 95.62           C
ATOM   1586  CD1 LEU A 236      14.045 -11.818  -9.568  1.00 95.62           C
ATOM   1587  CD2 LEU A 236      12.080 -11.015 -10.832  1.00 95.62           C
ATOM   1588  N   ASP A 237      14.538  -8.349  -7.570  1.00 96.69           N
ATOM   1589  CA  ASP A 237      15.068  -7.019  -7.850  1.00 96.69           C
ATOM   1590  C   ASP A 237      16.064  -7.106  -9.020  1.00 96.69           C
ATOM   1591  CB  ASP A 237      15.681  -6.452  -6.550  1.00 96.69           C
ATOM   1592  O   ASP A 237      16.344  -8.193  -9.532  1.00 96.69           O
ATOM   1593  CG  ASP A 237      15.698  -4.918  -6.474  1.00 96.69           C
ATOM   1594  OD1 ASP A 237      15.455  -4.279  -7.523  1.00 96.69           O
ATOM   1595  OD2 ASP A 237      15.930  -4.402  -5.351  1.00 96.69           O
ATOM   1596  N   HIS A 238      16.588  -5.966  -9.455  1.00 96.31           N
ATOM   1597  CA  HIS A 238      17.577  -5.854 -10.525  1.00 96.31           C
ATOM   1598  C   HIS A 238      18.730  -4.960 -10.074  1.00 96.31           C
ATOM   1599  CB  HIS A 238      16.881  -5.329 -11.781  1.00 96.31           C
ATOM   1600  O   HIS A 238      18.521  -4.003  -9.323  1.00 96.31           O
ATOM   1601  CG  HIS A 238      17.756  -5.188 -13.000  1.00 96.31           C
ATOM   1602  CD2 HIS A 238      17.594  -5.865 -14.176  1.00 96.31           C
ATOM   1603  ND1 HIS A 238      18.822  -4.331 -13.179  1.00 96.31           N
ATOM   1604  CE1 HIS A 238      19.296  -4.503 -14.421  1.00 96.31           C
ATOM   1605  NE2 HIS A 238      18.545  -5.394 -15.080  1.00 96.31           N
ATOM   1606  N   GLU A 239      19.959  -5.272 -10.493  1.00 95.88           N
ATOM   1607  CA  GLU A 239      21.138  -4.489 -10.119  1.00 95.88           C
ATOM   1608  C   GLU A 239      20.953  -3.007 -10.487  1.00 95.88           C
ATOM   1609  CB  GLU A 239      22.430  -5.102 -10.698  1.00 95.88           C
ATOM   1610  O   GLU A 239      20.468  -2.656 -11.565  1.00 95.88           O
ATOM   1611  CG  GLU A 239      23.683  -4.454 -10.073  1.00 95.88           C
ATOM   1612  CD  GLU A 239      25.020  -5.178 -10.344  1.00 95.88           C
ATOM   1613  OE1 GLU A 239      26.048  -4.718  -9.782  1.00 95.88           O
ATOM   1614  OE2 GLU A 239      25.042  -6.227 -11.015  1.00 95.88           O
ATOM   1615  N   GLN A 240      21.287  -2.121  -9.549  1.00 94.19           N
ATOM   1616  CA  GLN A 240      21.194  -0.676  -9.746  1.00 94.19           C
ATOM   1617  C   GLN A 240      22.259  -0.188 -10.737  1.00 94.19           C
ATOM   1618  CB  GLN A 240      21.301   0.043  -8.388  1.00 94.19           C
ATOM   1619  O   GLN A 240      23.356  -0.739 -10.811  1.00 94.19           O
ATOM   1620  CG  GLN A 240      22.684  -0.132  -7.730  1.00 94.19           C
ATOM   1621  CD  GLN A 240      22.798   0.526  -6.361  1.00 94.19           C
ATOM   1622  NE2 GLN A 240      23.882   1.221  -6.088  1.00 94.19           N
ATOM   1623  OE1 GLN A 240      21.937   0.440  -5.499  1.00 94.19           O
ATOM   1624  N   VAL A 241      21.996   0.922 -11.432  1.00 94.81           N
ATOM   1625  CA  VAL A 241      23.026   1.566 -12.260  1.00 94.81           C
ATOM   1626  C   VAL A 241      23.744   2.652 -11.474  1.00 94.81           C
ATOM   1627  CB  VAL A 241      22.498   2.115 -13.594  1.00 94.81           C
ATOM   1628  O   VAL A 241      23.173   3.704 -11.173  1.00 94.81           O
ATOM   1629  CG1 VAL A 241      23.671   2.591 -14.461  1.00 94.81           C
ATOM   1630  CG2 VAL A 241      21.724   1.058 -14.375  1.00 94.81           C
ATOM   1631  N   ASP A 242      25.035   2.439 -11.228  1.00 92.88           N
ATOM   1632  CA  ASP A 242      25.930   3.444 -10.664  1.00 92.88           C
ATOM   1633  C   ASP A 242      26.594   4.282 -11.766  1.00 92.88           C
ATOM   1634  CB  ASP A 242      26.980   2.783  -9.765  1.00 92.88           C
ATOM   1635  O   ASP A 242      27.303   3.784 -12.643  1.00 92.88           O
ATOM   1636  CG  ASP A 242      26.382   2.202  -8.482  1.00 92.88           C
ATOM   1637  OD1 ASP A 242      25.639   2.935  -7.794  1.00 92.88           O
ATOM   1638  OD2 ASP A 242      26.745   1.069  -8.119  1.00 92.88           O
ATOM   1639  N   VAL A 243      26.407   5.601 -11.704  1.00 89.12           N
ATOM   1640  CA  VAL A 243      27.059   6.560 -12.601  1.00 89.12           C
ATOM   1641  C   VAL A 243      28.047   7.413 -11.823  1.00 89.12           C
ATOM   1642  CB  VAL A 243      26.047   7.419 -13.370  1.00 89.12           C
ATOM   1643  O   VAL A 243      27.676   8.222 -10.966  1.00 89.12           O
ATOM   1644  CG1 VAL A 243      26.742   8.380 -14.349  1.00 89.12           C
ATOM   1645  CG2 VAL A 243      25.095   6.553 -14.194  1.00 89.12           C
ATOM   1646  N   ASP A 244      29.319   7.275 -12.186  1.00 86.25           N
ATOM   1647  CA  ASP A 244      30.407   8.066 -11.626  1.00 86.25           C
ATOM   1648  C   ASP A 244      30.209   9.574 -11.823  1.00 86.25           C
ATOM   1649  CB  ASP A 244      31.753   7.649 -12.242  1.00 86.25           C
ATOM   1650  O   ASP A 244      29.636  10.065 -12.804  1.00 86.25           O
ATOM   1651  CG  ASP A 244      32.375   6.407 -11.606  1.00 86.25           C
ATOM   1652  OD1 ASP A 244      32.119   6.189 -10.403  1.00 86.25           O
ATOM   1653  OD2 ASP A 244      33.217   5.792 -12.297  1.00 86.25           O
ATOM   1654  N   SER A 245      30.776  10.345 -10.894  1.00 81.25           N
ATOM   1655  CA  SER A 245      30.811  11.798 -11.022  1.00 81.25           C
ATOM   1656  C   SER A 245      31.526  12.218 -12.311  1.00 81.25           C
ATOM   1657  CB  SER A 245      31.484  12.432  -9.805  1.00 81.25           C
ATOM   1658  O   SER A 245      32.631  11.755 -12.600  1.00 81.25           O
ATOM   1659  OG  SER A 245      32.869  12.141  -9.780  1.00 81.25           O
ATOM   1660  N   SER A 246      30.942  13.157 -13.052  1.00 75.38           N
ATOM   1661  CA  SER A 246      31.514  13.698 -14.288  1.00 75.38           C
ATOM   1662  C   SER A 246      31.807  15.200 -14.168  1.00 75.38           C
ATOM   1663  CB  SER A 246      30.594  13.374 -15.469  1.00 75.38           C
ATOM   1664  O   SER A 246      31.241  15.884 -13.305  1.00 75.38           O
ATOM   1665  OG  SER A 246      29.335  13.999 -15.322  1.00 75.38           O
ATOM   1666  N   PRO A 247      32.691  15.768 -15.016  1.00 66.06           N
ATOM   1667  CA  PRO A 247      32.914  17.209 -15.042  1.00 66.06           C
ATOM   1668  C   PRO A 247      31.586  17.959 -15.229  1.00 66.06           C
ATOM   1669  CB  PRO A 247      33.909  17.457 -16.184  1.00 66.06           C
ATOM   1670  O   PRO A 247      30.883  17.750 -16.215  1.00 66.06           O
ATOM   1671  CG  PRO A 247      34.649  16.123 -16.301  1.00 66.06           C
ATOM   1672  CD  PRO A 247      33.564  15.100 -15.970  1.00 66.06           C
ATOM   1673  N   ASN A 248      31.273  18.859 -14.288  1.00 70.06           N
ATOM   1674  CA  ASN A 248      30.023  19.632 -14.166  1.00 70.06           C
ATOM   1675  C   ASN A 248      28.825  18.924 -13.490  1.00 70.06           C
ATOM   1676  CB  ASN A 248      29.619  20.303 -15.496  1.00 70.06           C
ATOM   1677  O   ASN A 248      27.746  19.514 -13.449  1.00 70.06           O
ATOM   1678  CG  ASN A 248      30.780  20.877 -16.285  1.00 70.06           C
ATOM   1679  ND2 ASN A 248      30.905  20.527 -17.541  1.00 70.06           N
ATOM   1680  OD1 ASN A 248      31.593  21.636 -15.795  1.00 70.06           O
ATOM   1681  N   SER A 249      28.997  17.728 -12.916  1.00 74.12           N
ATOM   1682  CA  SER A 249      27.979  17.040 -12.105  1.00 74.12           C
ATOM   1683  C   SER A 249      28.481  16.755 -10.693  1.00 74.12           C
ATOM   1684  CB  SER A 249      27.555  15.734 -12.783  1.00 74.12           C
ATOM   1685  O   SER A 249      29.535  16.145 -10.520  1.00 74.12           O
ATOM   1686  OG  SER A 249      26.695  15.007 -11.925  1.00 74.12           O
ATOM   1687  N   HIS A 250      27.722  17.175  -9.678  1.00 78.94           N
ATOM   1688  CA  HIS A 250      27.998  16.820  -8.290  1.00 78.94           C
ATOM   1689  C   HIS A 250      27.693  15.348  -8.014  1.00 78.94           C
ATOM   1690  CB  HIS A 250      27.312  17.796  -7.327  1.00 78.94           C
ATOM   1691  O   HIS A 250      26.626  14.876  -8.404  1.00 78.94           O
ATOM   1692  CG  HIS A 250      27.836  17.756  -5.915  1.00 78.94           C
ATOM   1693  CD2 HIS A 250      28.534  18.751  -5.286  1.00 78.94           C
ATOM   1694  ND1 HIS A 250      27.605  16.774  -4.978  1.00 78.94           N
ATOM   1695  CE1 HIS A 250      28.166  17.160  -3.820  1.00 78.94           C
ATOM   1696  NE2 HIS A 250      28.736  18.364  -3.958  1.00 78.94           N
ATOM   1697  N   GLY A 251      28.639  14.673  -7.344  1.00 83.62           N
ATOM   1698  CA  GLY A 251      28.557  13.296  -6.838  1.00 83.62           C
ATOM   1699  C   GLY A 251      28.350  12.192  -7.879  1.00 83.62           C
ATOM   1700  O   GLY A 251      28.120  12.459  -9.061  1.00 83.62           O
ATOM   1701  N   SER A 252      28.450  10.949  -7.407  1.00 90.50           N
ATOM   1702  CA  SER A 252      27.911   9.775  -8.094  1.00 90.50           C
ATOM   1703  C   SER A 252      26.380   9.794  -8.057  1.00 90.50           C
ATOM   1704  CB  SER A 252      28.439   8.483  -7.452  1.00 90.50           C
ATOM   1705  O   SER A 252      25.766  10.528  -7.271  1.00 90.50           O
ATOM   1706  OG  SER A 252      28.246   8.531  -6.049  1.00 90.50           O
ATOM   1707  N   LYS A 253      25.763   9.025  -8.947  1.00 92.50           N
ATOM   1708  CA  LYS A 253      24.309   8.873  -9.065  1.00 92.50           C
ATOM   1709  C   LYS A 253      23.982   7.397  -9.109  1.00 92.50           C
ATOM   1710  CB  LYS A 253      23.778   9.564 -10.328  1.00 92.50           C
ATOM   1711  O   LYS A 253      24.762   6.641  -9.675  1.00 92.50           O
ATOM   1712  CG  LYS A 253      24.217  11.023 -10.340  1.00 92.50           C
ATOM   1713  CD  LYS A 253      23.641  11.821 -11.510  1.00 92.50           C
ATOM   1714  CE  LYS A 253      24.279  13.215 -11.542  1.00 92.50           C
ATOM   1715  NZ  LYS A 253      24.410  13.818 -10.186  1.00 92.50           N
ATOM   1716  N   VAL A 254      22.845   7.041  -8.536  1.00 94.56           N
ATOM   1717  CA  VAL A 254      22.345   5.669  -8.506  1.00 94.56           C
ATOM   1718  C   VAL A 254      20.947   5.673  -9.094  1.00 94.56           C
ATOM   1719  CB  VAL A 254      22.336   5.110  -7.076  1.00 94.56           C
ATOM   1720  O   VAL A 254      20.157   6.556  -8.751  1.00 94.56           O
ATOM   1721  CG1 VAL A 254      21.948   3.636  -7.092  1.00 94.56           C
ATOM   1722  CG2 VAL A 254      23.709   5.277  -6.409  1.00 94.56           C
ATOM   1723  N   PHE A 255      20.658   4.724  -9.976  1.00 95.69           N
ATOM   1724  CA  PHE A 255      19.346   4.549 -10.591  1.00 95.69           C
ATOM   1725  C   PHE A 255      18.831   3.147 -10.298  1.00 95.69           C
ATOM   1726  CB  PHE A 255      19.433   4.807 -12.098  1.00 95.69           C
ATOM   1727  O   PHE A 255      19.528   2.170 -10.565  1.00 95.69           O
ATOM   1728  CG  PHE A 255      19.946   6.189 -12.441  1.00 95.69           C
ATOM   1729  CD1 PHE A 255      19.054   7.271 -12.469  1.00 95.69           C
ATOM   1730  CD2 PHE A 255      21.315   6.404 -12.681  1.00 95.69           C
ATOM   1731  CE1 PHE A 255      19.523   8.568 -12.727  1.00 95.69           C
ATOM   1732  CE2 PHE A 255      21.786   7.702 -12.947  1.00 95.69           C
ATOM   1733  CZ  PHE A 255      20.890   8.785 -12.971  1.00 95.69           C
ATOM   1734  N   TYR A 256      17.620   3.075  -9.760  1.00 95.88           N
ATOM   1735  CA  TYR A 256      16.964   1.824  -9.402  1.00 95.88           C
ATOM   1736  C   TYR A 256      15.957   1.435 -10.488  1.00 95.88           C
ATOM   1737  CB  TYR A 256      16.319   1.978  -8.019  1.00 95.88           C
ATOM   1738  O   TYR A 256      15.388   2.305 -11.151  1.00 95.88           O
ATOM   1739  CG  TYR A 256      17.318   2.291  -6.918  1.00 95.88           C
ATOM   1740  CD1 TYR A 256      17.906   1.243  -6.186  1.00 95.88           C
ATOM   1741  CD2 TYR A 256      17.666   3.626  -6.631  1.00 95.88           C
ATOM   1742  CE1 TYR A 256      18.833   1.530  -5.167  1.00 95.88           C
ATOM   1743  CE2 TYR A 256      18.573   3.921  -5.596  1.00 95.88           C
ATOM   1744  OH  TYR A 256      20.066   3.137  -3.888  1.00 95.88           O
ATOM   1745  CZ  TYR A 256      19.162   2.868  -4.867  1.00 95.88           C
ATOM   1746  N   PHE A 257      15.742   0.133 -10.673  1.00 95.38           N
ATOM   1747  CA  PHE A 257      14.755  -0.407 -11.620  1.00 95.38           C
ATOM   1748  C   PHE A 257      13.474  -0.856 -10.919  1.00 95.38           C
ATOM   1749  CB  PHE A 257      15.377  -1.575 -12.380  1.00 95.38           C
ATOM   1750  O   PHE A 257      12.377  -0.695 -11.454  1.00 95.38           O
ATOM   1751  CG  PHE A 257      16.484  -1.170 -13.326  1.00 95.38           C
ATOM   1752  CD1 PHE A 257      16.186  -0.855 -14.662  1.00 95.38           C
ATOM   1753  CD2 PHE A 257      17.819  -1.166 -12.894  1.00 95.38           C
ATOM   1754  CE1 PHE A 257      17.217  -0.567 -15.575  1.00 95.38           C
ATOM   1755  CE2 PHE A 257      18.848  -0.900 -13.809  1.00 95.38           C
ATOM   1756  CZ  PHE A 257      18.552  -0.602 -15.149  1.00 95.38           C
ATOM   1757  N   PHE A 258      13.600  -1.339  -9.686  1.00 95.31           N
ATOM   1758  CA  PHE A 258      12.493  -1.591  -8.779  1.00 95.31           C
ATOM   1759  C   PHE A 258      12.762  -0.870  -7.461  1.00 95.31           C
ATOM   1760  CB  PHE A 258      12.274  -3.099  -8.616  1.00 95.31           C
ATOM   1761  O   PHE A 258      13.902  -0.558  -7.129  1.00 95.31           O
ATOM   1762  CG  PHE A 258      12.131  -3.819  -9.944  1.00 95.31           C
ATOM   1763  CD1 PHE A 258      10.940  -3.702 -10.684  1.00 95.31           C
ATOM   1764  CD2 PHE A 258      13.214  -4.542 -10.479  1.00 95.31           C
ATOM   1765  CE1 PHE A 258      10.828  -4.309 -11.946  1.00 95.31           C
ATOM   1766  CE2 PHE A 258      13.098  -5.152 -11.740  1.00 95.31           C
ATOM   1767  CZ  PHE A 258      11.906  -5.039 -12.474  1.00 95.31           C
ATOM   1768  N   VAL A 259      11.689  -0.540  -6.750  1.00 95.06           N
ATOM   1769  CA  VAL A 259      11.745   0.216  -5.499  1.00 95.06           C
ATOM   1770  C   VAL A 259      10.853  -0.471  -4.479  1.00 95.06           C
ATOM   1771  CB  VAL A 259      11.361   1.699  -5.683  1.00 95.06           C
ATOM   1772  O   VAL A 259       9.682  -0.759  -4.748  1.00 95.06           O
ATOM   1773  CG1 VAL A 259      12.427   2.458  -6.482  1.00 95.06           C
ATOM   1774  CG2 VAL A 259      10.012   1.883  -6.392  1.00 95.06           C
ATOM   1775  N   TYR A 260      11.428  -0.737  -3.318  1.00 95.38           N
ATOM   1776  CA  TYR A 260      10.789  -1.345  -2.160  1.00 95.38           C
ATOM   1777  C   TYR A 260      10.809  -0.350  -0.984  1.00 95.38           C
ATOM   1778  CB  TYR A 260      11.518  -2.673  -1.891  1.00 95.38           C
ATOM   1779  O   TYR A 260      11.391   0.732  -1.110  1.00 95.38           O
ATOM   1780  CG  TYR A 260      11.280  -3.706  -2.979  1.00 95.38           C
ATOM   1781  CD1 TYR A 260      10.031  -4.353  -3.054  1.00 95.38           C
ATOM   1782  CD2 TYR A 260      12.279  -3.992  -3.933  1.00 95.38           C
ATOM   1783  CE1 TYR A 260       9.778  -5.281  -4.081  1.00 95.38           C
ATOM   1784  CE2 TYR A 260      12.032  -4.931  -4.957  1.00 95.38           C
ATOM   1785  OH  TYR A 260      10.495  -6.478  -6.004  1.00 95.38           O
ATOM   1786  CZ  TYR A 260      10.776  -5.572  -5.032  1.00 95.38           C
ATOM   1787  N   PRO A 261      10.155  -0.649   0.154  1.00 94.19           N
ATOM   1788  CA  PRO A 261      10.143   0.262   1.295  1.00 94.19           C
ATOM   1789  C   PRO A 261      11.544   0.735   1.706  1.00 94.19           C
ATOM   1790  CB  PRO A 261       9.450  -0.501   2.423  1.00 94.19           C
ATOM   1791  O   PRO A 261      12.465  -0.068   1.865  1.00 94.19           O
ATOM   1792  CG  PRO A 261       8.484  -1.401   1.663  1.00 94.19           C
ATOM   1793  CD  PRO A 261       9.276  -1.783   0.415  1.00 94.19           C
ATOM   1794  N   GLY A 262      11.685   2.051   1.885  1.00 90.31           N
ATOM   1795  CA  GLY A 262      12.946   2.716   2.232  1.00 90.31           C
ATOM   1796  C   GLY A 262      13.869   3.036   1.049  1.00 90.31           C
ATOM   1797  O   GLY A 262      14.888   3.696   1.255  1.00 90.31           O
ATOM   1798  N   ASP A 263      13.529   2.607  -0.169  1.00 93.81           N
ATOM   1799  CA  ASP A 263      14.289   2.946  -1.372  1.00 93.81           C
ATOM   1800  C   ASP A 263      13.900   4.317  -1.944  1.00 93.81           C
ATOM   1801  CB  ASP A 263      14.135   1.868  -2.455  1.00 93.81           C
ATOM   1802  O   ASP A 263      12.833   4.874  -1.680  1.00 93.81           O
ATOM   1803  CG  ASP A 263      14.674   0.494  -2.061  1.00 93.81           C
ATOM   1804  OD1 ASP A 263      15.597   0.380  -1.223  1.00 93.81           O
ATOM   1805  OD2 ASP A 263      14.219  -0.502  -2.665  1.00 93.81           O
ATOM   1806  N   GLU A 264      14.765   4.834  -2.811  1.00 93.44           N
ATOM   1807  CA  GLU A 264      14.511   6.006  -3.646  1.00 93.44           C
ATOM   1808  C   GLU A 264      14.497   5.571  -5.118  1.00 93.44           C
ATOM   1809  CB  GLU A 264      15.598   7.072  -3.406  1.00 93.44           C
ATOM   1810  O   GLU A 264      15.198   4.638  -5.495  1.00 93.44           O
ATOM   1811  CG  GLU A 264      15.663   7.594  -1.956  1.00 93.44           C
ATOM   1812  CD  GLU A 264      16.798   8.612  -1.708  1.00 93.44           C
ATOM   1813  OE1 GLU A 264      16.787   9.266  -0.638  1.00 93.44           O
ATOM   1814  OE2 GLU A 264      17.704   8.755  -2.565  1.00 93.44           O
ATOM   1815  N   ALA A 265      13.775   6.269  -6.000  1.00 93.00           N
ATOM   1816  CA  ALA A 265      13.838   5.970  -7.439  1.00 93.00           C
ATOM   1817  C   ALA A 265      15.208   6.337  -8.052  1.00 93.00           C
ATOM   1818  CB  ALA A 265      12.681   6.694  -8.133  1.00 93.00           C
ATOM   1819  O   ALA A 265      15.681   5.714  -9.005  1.00 93.00           O
ATOM   1820  N   THR A 266      15.879   7.341  -7.477  1.00 93.44           N
ATOM   1821  CA  THR A 266      17.274   7.692  -7.772  1.00 93.44           C
ATOM   1822  C   THR A 266      17.964   8.140  -6.497  1.00 93.44           C
ATOM   1823  CB  THR A 266      17.414   8.841  -8.784  1.00 93.44           C
ATOM   1824  O   THR A 266      17.370   8.930  -5.769  1.00 93.44           O
ATOM   1825  CG2 THR A 266      16.629   8.638 -10.073  1.00 93.44           C
ATOM   1826  OG1 THR A 266      17.007  10.070  -8.216  1.00 93.44           O
ATOM   1827  N   GLY A 267      19.223   7.757  -6.299  1.00 91.25           N
ATOM   1828  CA  GLY A 267      19.963   8.075  -5.080  1.00 91.25           C
ATOM   1829  C   GLY A 267      21.216   8.933  -5.265  1.00 91.25           C
ATOM   1830  O   GLY A 267      21.598   9.376  -6.360  1.00 91.25           O
ATOM   1831  N   SER A 268      21.932   9.105  -4.152  1.00 91.38           N
ATOM   1832  CA  SER A 268      23.189   9.858  -4.048  1.00 91.38           C
ATOM   1833  C   SER A 268      23.037  11.345  -4.395  1.00 91.38           C
ATOM   1834  CB  SER A 268      24.320   9.162  -4.824  1.00 91.38           C
ATOM   1835  O   SER A 268      22.397  12.098  -3.669  1.00 91.38           O
ATOM   1836  OG  SER A 268      24.630   7.913  -4.258  1.00 91.38           O
ATOM   1837  N   ALA A 269      23.681  11.829  -5.461  1.00 90.88           N
ATOM   1838  CA  ALA A 269      23.617  13.235  -5.858  1.00 90.88           C
ATOM   1839  C   ALA A 269      22.600  13.492  -6.984  1.00 90.88           C
ATOM   1840  CB  ALA A 269      25.031  13.705  -6.174  1.00 90.88           C
ATOM   1841  O   ALA A 269      22.710  14.495  -7.704  1.00 90.88           O
ATOM   1842  N   ALA A 270      21.662  12.568  -7.183  1.00 91.12           N
ATOM   1843  CA  ALA A 270      20.491  12.728  -8.030  1.00 91.12           C
ATOM   1844  C   ALA A 270      19.238  12.770  -7.151  1.00 91.12           C
ATOM   1845  CB  ALA A 270      20.434  11.572  -9.030  1.00 91.12           C
ATOM   1846  O   ALA A 270      19.178  12.091  -6.139  1.00 91.12           O
ATOM   1847  N   ASN A 271      18.260  13.582  -7.543  1.00 92.56           N
ATOM   1848  CA  ASN A 271      16.908  13.518  -7.000  1.00 92.56           C
ATOM   1849  C   ASN A 271      15.962  13.259  -8.161  1.00 92.56           C
ATOM   1850  CB  ASN A 271      16.511  14.820  -6.289  1.00 92.56           C
ATOM   1851  O   ASN A 271      15.993  14.024  -9.141  1.00 92.56           O
ATOM   1852  CG  ASN A 271      17.421  15.190  -5.144  1.00 92.56           C
ATOM   1853  ND2 ASN A 271      18.512  15.868  -5.414  1.00 92.56           N
ATOM   1854  OD1 ASN A 271      17.159  14.941  -3.990  1.00 92.56           O
ATOM   1855  N   SER A 272      15.135  12.230  -8.030  1.00 95.00           N
ATOM   1856  CA  SER A 272      14.200  11.834  -9.070  1.00 95.00           C
ATOM   1857  C   SER A 272      13.191  12.952  -9.322  1.00 95.00           C
ATOM   1858  CB  SER A 272      13.500  10.526  -8.709  1.00 95.00           C
ATOM   1859  O   SER A 272      12.868  13.766  -8.448  1.00 95.00           O
ATOM   1860  OG  SER A 272      12.800  10.067  -9.845  1.00 95.00           O
ATOM   1861  N   LYS A 273      12.768  13.061 -10.576  1.00 94.88           N
ATOM   1862  CA  LYS A 273      11.678  13.937 -11.009  1.00 94.88           C
ATOM   1863  C   LYS A 273      10.581  13.148 -11.703  1.00 94.88           C
ATOM   1864  CB  LYS A 273      12.210  15.042 -11.941  1.00 94.88           C
ATOM   1865  O   LYS A 273       9.431  13.553 -11.594  1.00 94.88           O
ATOM   1866  CG  LYS A 273      13.114  16.084 -11.273  1.00 94.88           C
ATOM   1867  CD  LYS A 273      12.328  16.862 -10.217  1.00 94.88           C
ATOM   1868  CE  LYS A 273      13.178  17.952  -9.576  1.00 94.88           C
ATOM   1869  NZ  LYS A 273      12.489  18.452  -8.365  1.00 94.88           N
ATOM   1870  N   ASP A 274      10.968  12.129 -12.461  1.00 95.75           N
ATOM   1871  CA  ASP A 274      10.085  11.187 -13.143  1.00 95.75           C
ATOM   1872  C   ASP A 274      10.940  10.010 -13.639  1.00 95.75           C
ATOM   1873  CB  ASP A 274       9.385  11.928 -14.297  1.00 95.75           C
ATOM   1874  O   ASP A 274      11.705  10.133 -14.602  1.00 95.75           O
ATOM   1875  CG  ASP A 274       8.713  11.033 -15.331  1.00 95.75           C
ATOM   1876  OD1 ASP A 274       8.241   9.937 -14.987  1.00 95.75           O
ATOM   1877  OD2 ASP A 274       8.728  11.453 -16.519  1.00 95.75           O
ATOM   1878  N   THR A 275      10.854   8.884 -12.949  1.00 96.62           N
ATOM   1879  CA  THR A 275      11.589   7.656 -13.216  1.00 96.62           C
ATOM   1880  C   THR A 275      10.585   6.539 -13.476  1.00 96.62           C
ATOM   1881  CB  THR A 275      12.567   7.332 -12.080  1.00 96.62           C
ATOM   1882  O   THR A 275       9.801   6.151 -12.612  1.00 96.62           O
ATOM   1883  CG2 THR A 275      13.364   6.072 -12.388  1.00 96.62           C
ATOM   1884  OG1 THR A 275      13.527   8.364 -11.951  1.00 96.62           O
ATOM   1885  N   THR A 276      10.608   6.025 -14.704  1.00 96.56           N
ATOM   1886  CA  THR A 276       9.628   5.062 -15.213  1.00 96.56           C
ATOM   1887  C   THR A 276      10.322   3.895 -15.892  1.00 96.56           C
ATOM   1888  CB  THR A 276       8.630   5.712 -16.194  1.00 96.56           C
ATOM   1889  O   THR A 276      11.248   4.090 -16.681  1.00 96.56           O
ATOM   1890  CG2 THR A 276       7.616   6.589 -15.466  1.00 96.56           C
ATOM   1891  OG1 THR A 276       9.260   6.574 -17.129  1.00 96.56           O
ATOM   1892  N   LEU A 277       9.835   2.684 -15.640  1.00 96.62           N
ATOM   1893  CA  LEU A 277      10.085   1.551 -16.523  1.00 96.62           C
ATOM   1894  C   LEU A 277       9.175   1.674 -17.734  1.00 96.62           C
ATOM   1895  CB  LEU A 277       9.846   0.232 -15.785  1.00 96.62           C
ATOM   1896  O   LEU A 277       7.996   2.015 -17.608  1.00 96.62           O
ATOM   1897  CG  LEU A 277      11.049  -0.192 -14.931  1.00 96.62           C
ATOM   1898  CD1 LEU A 277      10.611  -1.319 -14.007  1.00 96.62           C
ATOM   1899  CD2 LEU A 277      12.188  -0.707 -15.808  1.00 96.62           C
ATOM   1900  N   ARG A 278       9.728   1.429 -18.914  1.00 96.38           N
ATOM   1901  CA  ARG A 278       9.056   1.635 -20.191  1.00 96.38           C
ATOM   1902  C   ARG A 278       9.252   0.442 -21.102  1.00 96.38           C
ATOM   1903  CB  ARG A 278       9.584   2.903 -20.871  1.00 96.38           C
ATOM   1904  O   ARG A 278      10.241  -0.268 -20.982  1.00 96.38           O
ATOM   1905  CG  ARG A 278       9.411   4.156 -20.005  1.00 96.38           C
ATOM   1906  CD  ARG A 278       9.807   5.404 -20.794  1.00 96.38           C
ATOM   1907  NE  ARG A 278       8.766   5.805 -21.760  1.00 96.38           N
ATOM   1908  NH1 ARG A 278       7.655   7.256 -20.382  1.00 96.38           N
ATOM   1909  NH2 ARG A 278       6.843   6.821 -22.425  1.00 96.38           N
ATOM   1910  CZ  ARG A 278       7.761   6.624 -21.521  1.00 96.38           C
ATOM   1911  N   VAL A 279       8.323   0.272 -22.035  1.00 94.75           N
ATOM   1912  CA  VAL A 279       8.381  -0.757 -23.076  1.00 94.75           C
ATOM   1913  C   VAL A 279       8.342  -0.113 -24.460  1.00 94.75           C
ATOM   1914  CB  VAL A 279       7.291  -1.823 -22.864  1.00 94.75           C
ATOM   1915  O   VAL A 279       7.572   0.827 -24.686  1.00 94.75           O
ATOM   1916  CG1 VAL A 279       5.880  -1.223 -22.964  1.00 94.75           C
ATOM   1917  CG2 VAL A 279       7.456  -2.999 -23.831  1.00 94.75           C
ATOM   1918  N   GLN A 280       9.184  -0.580 -25.378  1.00 91.75           N
ATOM   1919  CA  GLN A 280       9.234  -0.121 -26.765  1.00 91.75           C
ATOM   1920  C   GLN A 280       8.040  -0.659 -27.560  1.00 91.75           C
ATOM   1921  CB  GLN A 280      10.563  -0.511 -27.438  1.00 91.75           C
ATOM   1922  O   GLN A 280       7.670  -1.825 -27.455  1.00 91.75           O
ATOM   1923  CG  GLN A 280      11.767   0.160 -26.762  1.00 91.75           C
ATOM   1924  CD  GLN A 280      13.060   0.057 -27.561  1.00 91.75           C
ATOM   1925  NE2 GLN A 280      14.121  -0.487 -27.008  1.00 91.75           N
ATOM   1926  OE1 GLN A 280      13.159   0.542 -28.677  1.00 91.75           O
ATOM   1927  N   ASN A 281       7.430   0.212 -28.360  1.00 84.81           N
ATOM   1928  CA  ASN A 281       6.394  -0.140 -29.321  1.00 84.81           C
ATOM   1929  C   ASN A 281       7.047  -0.379 -30.698  1.00 84.81           C
ATOM   1930  CB  ASN A 281       5.366   1.007 -29.356  1.00 84.81           C
ATOM   1931  O   ASN A 281       7.869   0.450 -31.099  1.00 84.81           O
ATOM   1932  CG  ASN A 281       4.172   0.737 -30.256  1.00 84.81           C
ATOM   1933  ND2 ASN A 281       2.971   0.980 -29.797  1.00 84.81           N
ATOM   1934  OD1 ASN A 281       4.285   0.347 -31.401  1.00 84.81           O
ATOM   1935  N   PRO A 282       6.628  -1.402 -31.466  1.00 75.31           N
ATOM   1936  CA  PRO A 282       7.068  -1.643 -32.852  1.00 75.31           C
ATOM   1937  C   PRO A 282       7.054  -0.416 -33.788  1.00 75.31           C
ATOM   1938  CB  PRO A 282       6.087  -2.700 -33.372  1.00 75.31           C
ATOM   1939  O   PRO A 282       7.836  -0.292 -34.726  1.00 75.31           O
ATOM   1940  CG  PRO A 282       5.750  -3.510 -32.129  1.00 75.31           C
ATOM   1941  CD  PRO A 282       5.729  -2.464 -31.025  1.00 75.31           C
ATOM   1942  N   VAL A 283       6.171   0.554 -33.537  1.00 76.12           N
ATOM   1943  CA  VAL A 283       6.027   1.771 -34.358  1.00 76.12           C
ATOM   1944  C   VAL A 283       7.031   2.879 -33.963  1.00 76.12           C
ATOM   1945  CB  VAL A 283       4.547   2.224 -34.387  1.00 76.12           C
ATOM   1946  O   VAL A 283       7.071   3.935 -34.597  1.00 76.12           O
ATOM   1947  CG1 VAL A 283       4.257   3.255 -35.491  1.00 76.12           C
ATOM   1948  CG2 VAL A 283       3.595   1.047 -34.679  1.00 76.12           C
ATOM   1949  N   GLY A 284       7.885   2.643 -32.958  1.00 73.38           N
ATOM   1950  CA  GLY A 284       8.982   3.529 -32.539  1.00 73.38           C
ATOM   1951  C   GLY A 284       8.686   4.449 -31.346  1.00 73.38           C
ATOM   1952  O   GLY A 284       9.512   5.302 -31.019  1.00 73.38           O
ATOM   1953  N   ASP A 285       7.531   4.287 -30.698  1.00 86.00           N
ATOM   1954  CA  ASP A 285       7.176   4.964 -29.441  1.00 86.00           C
ATOM   1955  C   ASP A 285       7.497   4.082 -28.216  1.00 86.00           C
ATOM   1956  CB  ASP A 285       5.693   5.392 -29.486  1.00 86.00           C
ATOM   1957  O   ASP A 285       7.988   2.964 -28.347  1.00 86.00           O
ATOM   1958  CG  ASP A 285       5.436   6.665 -30.307  1.00 86.00           C
ATOM   1959  OD1 ASP A 285       6.320   7.552 -30.326  1.00 86.00           O
ATOM   1960  OD2 ASP A 285       4.307   6.796 -30.831  1.00 86.00           O
ATOM   1961  N   SER A 286       7.217   4.561 -26.997  1.00 91.88           N
ATOM   1962  CA  SER A 286       7.286   3.727 -25.786  1.00 91.88           C
ATOM   1963  C   SER A 286       6.153   4.011 -24.805  1.00 91.88           C
ATOM   1964  CB  SER A 286       8.633   3.862 -25.069  1.00 91.88           C
ATOM   1965  O   SER A 286       5.766   5.166 -24.602  1.00 91.88           O
ATOM   1966  OG  SER A 286       8.850   5.207 -24.663  1.00 91.88           O
ATOM   1967  N   GLY A 287       5.657   2.959 -24.161  1.00 92.38           N
ATOM   1968  CA  GLY A 287       4.670   3.031 -23.084  1.00 92.38           C
ATOM   1969  C   GLY A 287       5.334   3.054 -21.710  1.00 92.38           C
ATOM   1970  O   GLY A 287       6.426   2.516 -21.556  1.00 92.38           O
ATOM   1971  N   VAL A 288       4.703   3.694 -20.723  1.00 94.25           N
ATOM   1972  CA  VAL A 288       5.098   3.544 -19.311  1.00 94.25           C
ATOM   1973  C   VAL A 288       4.527   2.224 -18.823  1.00 94.25           C
ATOM   1974  CB  VAL A 288       4.576   4.697 -18.429  1.00 94.25           C
ATOM   1975  O   VAL A 288       3.338   1.998 -18.991  1.00 94.25           O
ATOM   1976  CG1 VAL A 288       4.883   4.476 -16.942  1.00 94.25           C
ATOM   1977  CG2 VAL A 288       5.231   6.018 -18.837  1.00 94.25           C
ATOM   1978  N   VAL A 289       5.369   1.379 -18.240  1.00 91.88           N
ATOM   1979  CA  VAL A 289       4.970   0.111 -17.622  1.00 91.88           C
ATOM   1980  C   VAL A 289       4.765   0.320 -16.131  1.00 91.88           C
ATOM   1981  CB  VAL A 289       5.994  -1.002 -17.892  1.00 91.88           C
ATOM   1982  O   VAL A 289       3.691   0.031 -15.630  1.00 91.88           O
ATOM   1983  CG1 VAL A 289       5.500  -2.355 -17.378  1.00 91.88           C
ATOM   1984  CG2 VAL A 289       6.245  -1.154 -19.393  1.00 91.88           C
ATOM   1985  N   LEU A 290       5.767   0.878 -15.443  1.00 92.62           N
ATOM   1986  CA  LEU A 290       5.716   1.169 -14.008  1.00 92.62           C
ATOM   1987  C   LEU A 290       6.277   2.562 -13.736  1.00 92.62           C
ATOM   1988  CB  LEU A 290       6.503   0.118 -13.194  1.00 92.62           C
ATOM   1989  O   LEU A 290       7.289   2.956 -14.324  1.00 92.62           O
ATOM   1990  CG  LEU A 290       6.030  -1.334 -13.378  1.00 92.62           C
ATOM   1991  CD1 LEU A 290       6.946  -2.320 -12.653  1.00 92.62           C
ATOM   1992  CD2 LEU A 290       4.625  -1.553 -12.829  1.00 92.62           C
ATOM   1993  N   SER A 291       5.657   3.271 -12.801  1.00 93.94           N
ATOM   1994  CA  SER A 291       6.182   4.520 -12.247  1.00 93.94           C
ATOM   1995  C   SER A 291       6.867   4.242 -10.914  1.00 93.94           C
ATOM   1996  CB  SER A 291       5.034   5.502 -12.079  1.00 93.94           C
ATOM   1997  O   SER A 291       6.229   3.791  -9.967  1.00 93.94           O
ATOM   1998  OG  SER A 291       5.506   6.726 -11.574  1.00 93.94           O
ATOM   1999  N   LEU A 292       8.182   4.451 -10.832  1.00 95.31           N
ATOM   2000  CA  LEU A 292       8.934   4.161  -9.607  1.00 95.31           C
ATOM   2001  C   LEU A 292       8.679   5.231  -8.547  1.00 95.31           C
ATOM   2002  CB  LEU A 292      10.436   4.036  -9.907  1.00 95.31           C
ATOM   2003  O   LEU A 292       8.556   4.904  -7.372  1.00 95.31           O
ATOM   2004  CG  LEU A 292      10.869   2.660 -10.434  1.00 95.31           C
ATOM   2005  CD1 LEU A 292      10.174   2.226 -11.728  1.00 95.31           C
ATOM   2006  CD2 LEU A 292      12.370   2.707 -10.684  1.00 95.31           C
ATOM   2007  N   ASP A 293       8.562   6.494  -8.953  1.00 94.56           N
ATOM   2008  CA  ASP A 293       8.272   7.588  -8.026  1.00 94.56           C
ATOM   2009  C   ASP A 293       6.899   7.437  -7.360  1.00 94.56           C
ATOM   2010  CB  ASP A 293       8.356   8.930  -8.756  1.00 94.56           C
ATOM   2011  O   ASP A 293       6.775   7.746  -6.177  1.00 94.56           O
ATOM   2012  CG  ASP A 293       9.778   9.246  -9.205  1.00 94.56           C
ATOM   2013  OD1 ASP A 293      10.645   9.581  -8.369  1.00 94.56           O
ATOM   2014  OD2 ASP A 293      10.057   9.195 -10.417  1.00 94.56           O
ATOM   2015  N   ASP A 294       5.894   6.916  -8.074  1.00 92.81           N
ATOM   2016  CA  ASP A 294       4.565   6.696  -7.490  1.00 92.81           C
ATOM   2017  C   ASP A 294       4.605   5.598  -6.417  1.00 92.81           C
ATOM   2018  CB  ASP A 294       3.526   6.371  -8.573  1.00 92.81           C
ATOM   2019  O   ASP A 294       4.038   5.768  -5.339  1.00 92.81           O
ATOM   2020  CG  ASP A 294       3.284   7.513  -9.570  1.00 92.81           C
ATOM   2021  OD1 ASP A 294       3.437   8.695  -9.196  1.00 92.81           O
ATOM   2022  OD2 ASP A 294       3.025   7.221 -10.762  1.00 92.81           O
ATOM   2023  N   TRP A 295       5.360   4.517  -6.649  1.00 93.62           N
ATOM   2024  CA  TRP A 295       5.611   3.497  -5.626  1.00 93.62           C
ATOM   2025  C   TRP A 295       6.377   4.059  -4.421  1.00 93.62           C
ATOM   2026  CB  TRP A 295       6.345   2.297  -6.238  1.00 93.62           C
ATOM   2027  O   TRP A 295       5.989   3.793  -3.288  1.00 93.62           O
ATOM   2028  CG  TRP A 295       5.458   1.288  -6.902  1.00 93.62           C
ATOM   2029  CD1 TRP A 295       5.242   1.144  -8.229  1.00 93.62           C
ATOM   2030  CD2 TRP A 295       4.568   0.332  -6.252  1.00 93.62           C
ATOM   2031  CE2 TRP A 295       3.861  -0.384  -7.262  1.00 93.62           C
ATOM   2032  CE3 TRP A 295       4.259   0.025  -4.909  1.00 93.62           C
ATOM   2033  NE1 TRP A 295       4.316   0.141  -8.449  1.00 93.62           N
ATOM   2034  CH2 TRP A 295       2.630  -1.657  -5.619  1.00 93.62           C
ATOM   2035  CZ2 TRP A 295       2.909  -1.366  -6.964  1.00 93.62           C
ATOM   2036  CZ3 TRP A 295       3.301  -0.959  -4.599  1.00 93.62           C
ATOM   2037  N   VAL A 296       7.426   4.866  -4.636  1.00 95.38           N
ATOM   2038  CA  VAL A 296       8.151   5.542  -3.539  1.00 95.38           C
ATOM   2039  C   VAL A 296       7.213   6.442  -2.734  1.00 95.38           C
ATOM   2040  CB  VAL A 296       9.351   6.354  -4.070  1.00 95.38           C
ATOM   2041  O   VAL A 296       7.253   6.425  -1.505  1.00 95.38           O
ATOM   2042  CG1 VAL A 296      10.011   7.236  -3.001  1.00 95.38           C
ATOM   2043  CG2 VAL A 296      10.450   5.428  -4.601  1.00 95.38           C
ATOM   2044  N   GLY A 297       6.348   7.203  -3.408  1.00 93.19           N
ATOM   2045  CA  GLY A 297       5.341   8.039  -2.758  1.00 93.19           C
ATOM   2046  C   GLY A 297       4.362   7.220  -1.921  1.00 93.19           C
ATOM   2047  O   GLY A 297       4.090   7.574  -0.778  1.00 93.19           O
ATOM   2048  N   LEU A 298       3.897   6.092  -2.457  1.00 89.56           N
ATOM   2049  CA  LEU A 298       2.977   5.192  -1.772  1.00 89.56           C
ATOM   2050  C   LEU A 298       3.603   4.554  -0.520  1.00 89.56           C
ATOM   2051  CB  LEU A 298       2.523   4.145  -2.800  1.00 89.56           C
ATOM   2052  O   LEU A 298       2.962   4.501   0.527  1.00 89.56           O
ATOM   2053  CG  LEU A 298       1.360   3.276  -2.318  1.00 89.56           C
ATOM   2054  CD1 LEU A 298       0.071   4.070  -2.163  1.00 89.56           C
ATOM   2055  CD2 LEU A 298       1.133   2.161  -3.344  1.00 89.56           C
ATOM   2056  N   TRP A 299       4.871   4.131  -0.598  1.00 94.62           N
ATOM   2057  CA  TRP A 299       5.622   3.661   0.569  1.00 94.62           C
ATOM   2058  C   TRP A 299       5.780   4.750   1.628  1.00 94.62           C
ATOM   2059  CB  TRP A 299       7.007   3.148   0.147  1.00 94.62           C
ATOM   2060  O   TRP A 299       5.592   4.478   2.810  1.00 94.62           O
ATOM   2061  CG  TRP A 299       7.016   1.978  -0.782  1.00 94.62           C
ATOM   2062  CD1 TRP A 299       7.769   1.851  -1.899  1.00 94.62           C
ATOM   2063  CD2 TRP A 299       6.271   0.735  -0.663  1.00 94.62           C
ATOM   2064  CE2 TRP A 299       6.596  -0.086  -1.785  1.00 94.62           C
ATOM   2065  CE3 TRP A 299       5.400   0.202   0.312  1.00 94.62           C
ATOM   2066  NE1 TRP A 299       7.505   0.645  -2.513  1.00 94.62           N
ATOM   2067  CH2 TRP A 299       5.265  -1.883  -0.926  1.00 94.62           C
ATOM   2068  CZ2 TRP A 299       6.078  -1.372  -1.943  1.00 94.62           C
ATOM   2069  CZ3 TRP A 299       4.921  -1.109   0.193  1.00 94.62           C
ATOM   2070  N   GLY A 300       6.092   5.978   1.206  1.00 94.38           N
ATOM   2071  CA  GLY A 300       6.207   7.121   2.109  1.00 94.38           C
ATOM   2072  C   GLY A 300       4.890   7.467   2.808  1.00 94.38           C
ATOM   2073  O   GLY A 300       4.900   7.791   3.993  1.00 94.38           O
ATOM   2074  N   GLU A 301       3.755   7.358   2.113  1.00 91.25           N
ATOM   2075  CA  GLU A 301       2.435   7.592   2.710  1.00 91.25           C
ATOM   2076  C   GLU A 301       2.105   6.534   3.772  1.00 91.25           C
ATOM   2077  CB  GLU A 301       1.357   7.640   1.616  1.00 91.25           C
ATOM   2078  O   GLU A 301       1.701   6.893   4.881  1.00 91.25           O
ATOM   2079  CG  GLU A 301      -0.010   8.118   2.141  1.00 91.25           C
ATOM   2080  CD  GLU A 301      -0.001   9.551   2.710  1.00 91.25           C
ATOM   2081  OE1 GLU A 301      -0.817   9.838   3.616  1.00 91.25           O
ATOM   2082  OE2 GLU A 301       0.809  10.377   2.227  1.00 91.25           O
ATOM   2083  N   LEU A 302       2.351   5.249   3.474  1.00 90.62           N
ATOM   2084  CA  LEU A 302       2.187   4.151   4.433  1.00 90.62           C
ATOM   2085  C   LEU A 302       3.046   4.372   5.686  1.00 90.62           C
ATOM   2086  CB  LEU A 302       2.558   2.820   3.746  1.00 90.62           C
ATOM   2087  O   LEU A 302       2.543   4.271   6.805  1.00 90.62           O
ATOM   2088  CG  LEU A 302       2.280   1.575   4.612  1.00 90.62           C
ATOM   2089  CD1 LEU A 302       0.784   1.277   4.699  1.00 90.62           C
ATOM   2090  CD2 LEU A 302       2.970   0.353   4.007  1.00 90.62           C
ATOM   2091  N   ASP A 303       4.322   4.720   5.494  1.00 94.25           N
ATOM   2092  CA  ASP A 303       5.277   4.942   6.581  1.00 94.25           C
ATOM   2093  C   ASP A 303       4.858   6.125   7.457  1.00 94.25           C
ATOM   2094  CB  ASP A 303       6.683   5.145   5.983  1.00 94.25           C
ATOM   2095  O   ASP A 303       4.761   6.003   8.676  1.00 94.25           O
ATOM   2096  CG  ASP A 303       7.809   4.738   6.932  1.00 94.25           C
ATOM   2097  OD1 ASP A 303       7.638   3.676   7.578  1.00 94.25           O
ATOM   2098  OD2 ASP A 303       8.880   5.380   6.888  1.00 94.25           O
ATOM   2099  N   SER A 304       4.492   7.246   6.831  1.00 92.88           N
ATOM   2100  CA  SER A 304       4.046   8.442   7.548  1.00 92.88           C
ATOM   2101  C   SER A 304       2.741   8.227   8.322  1.00 92.88           C
ATOM   2102  CB  SER A 304       3.905   9.607   6.568  1.00 92.88           C
ATOM   2103  O   SER A 304       2.571   8.769   9.416  1.00 92.88           O
ATOM   2104  OG  SER A 304       2.743   9.506   5.768  1.00 92.88           O
ATOM   2105  N   THR A 305       1.820   7.423   7.782  1.00 87.81           N
ATOM   2106  CA  THR A 305       0.549   7.094   8.438  1.00 87.81           C
ATOM   2107  C   THR A 305       0.789   6.170   9.628  1.00 87.81           C
ATOM   2108  CB  THR A 305      -0.438   6.483   7.432  1.00 87.81           C
ATOM   2109  O   THR A 305       0.250   6.411  10.709  1.00 87.81           O
ATOM   2110  CG2 THR A 305      -1.813   6.216   8.039  1.00 87.81           C
ATOM   2111  OG1 THR A 305      -0.649   7.421   6.403  1.00 87.81           O
ATOM   2112  N   ARG A 306       1.666   5.169   9.481  1.00 93.12           N
ATOM   2113  CA  ARG A 306       2.106   4.319  10.592  1.00 93.12           C
ATOM   2114  C   ARG A 306       2.779   5.134  11.697  1.00 93.12           C
ATOM   2115  CB  ARG A 306       3.024   3.214  10.052  1.00 93.12           C
ATOM   2116  O   ARG A 306       2.385   4.997  12.851  1.00 93.12           O
ATOM   2117  CG  ARG A 306       3.575   2.350  11.192  1.00 93.12           C
ATOM   2118  CD  ARG A 306       4.562   1.311  10.673  1.00 93.12           C
ATOM   2119  NE  ARG A 306       5.354   0.773  11.789  1.00 93.12           N
ATOM   2120  NH1 ARG A 306       7.182   2.154  11.635  1.00 93.12           N
ATOM   2121  NH2 ARG A 306       7.058   0.640  13.274  1.00 93.12           N
ATOM   2122  CZ  ARG A 306       6.528   1.189  12.220  1.00 93.12           C
ATOM   2123  N   GLU A 307       3.764   5.973  11.371  1.00 94.12           N
ATOM   2124  CA  GLU A 307       4.470   6.806  12.360  1.00 94.12           C
ATOM   2125  C   GLU A 307       3.498   7.720  13.114  1.00 94.12           C
ATOM   2126  CB  GLU A 307       5.562   7.656  11.688  1.00 94.12           C
ATOM   2127  O   GLU A 307       3.498   7.744  14.343  1.00 94.12           O
ATOM   2128  CG  GLU A 307       6.811   6.848  11.299  1.00 94.12           C
ATOM   2129  CD  GLU A 307       7.969   7.735  10.797  1.00 94.12           C
ATOM   2130  OE1 GLU A 307       9.126   7.254  10.856  1.00 94.12           O
ATOM   2131  OE2 GLU A 307       7.729   8.909  10.419  1.00 94.12           O
ATOM   2132  N   ARG A 308       2.591   8.388  12.390  1.00 91.00           N
ATOM   2133  CA  ARG A 308       1.534   9.211  12.991  1.00 91.00           C
ATOM   2134  C   ARG A 308       0.657   8.404  13.946  1.00 91.00           C
ATOM   2135  CB  ARG A 308       0.721   9.858  11.860  1.00 91.00           C
ATOM   2136  O   ARG A 308       0.311   8.901  15.015  1.00 91.00           O
ATOM   2137  CG  ARG A 308      -0.431  10.730  12.376  1.00 91.00           C
ATOM   2138  CD  ARG A 308      -1.069  11.564  11.255  1.00 91.00           C
ATOM   2139  NE  ARG A 308      -1.722  10.735  10.222  1.00 91.00           N
ATOM   2140  NH1 ARG A 308      -0.607  11.409   8.319  1.00 91.00           N
ATOM   2141  NH2 ARG A 308      -2.214   9.904   8.170  1.00 91.00           N
ATOM   2142  CZ  ARG A 308      -1.514  10.697   8.917  1.00 91.00           C
ATOM   2143  N   MET A 309       0.297   7.176  13.579  1.00 88.94           N
ATOM   2144  CA  MET A 309      -0.488   6.306  14.449  1.00 88.94           C
ATOM   2145  C   MET A 309       0.276   5.900  15.706  1.00 88.94           C
ATOM   2146  CB  MET A 309      -0.994   5.075  13.680  1.00 88.94           C
ATOM   2147  O   MET A 309      -0.297   5.998  16.785  1.00 88.94           O
ATOM   2148  CG  MET A 309      -2.222   5.403  12.818  1.00 88.94           C
ATOM   2149  SD  MET A 309      -3.599   6.232  13.668  1.00 88.94           S
ATOM   2150  CE  MET A 309      -4.009   5.001  14.938  1.00 88.94           C
ATOM   2151  N   LEU A 310       1.546   5.502  15.593  1.00 92.81           N
ATOM   2152  CA  LEU A 310       2.382   5.139  16.743  1.00 92.81           C
ATOM   2153  C   LEU A 310       2.549   6.311  17.723  1.00 92.81           C
ATOM   2154  CB  LEU A 310       3.749   4.641  16.251  1.00 92.81           C
ATOM   2155  O   LEU A 310       2.357   6.127  18.925  1.00 92.81           O
ATOM   2156  CG  LEU A 310       3.705   3.301  15.497  1.00 92.81           C
ATOM   2157  CD1 LEU A 310       5.067   3.040  14.862  1.00 92.81           C
ATOM   2158  CD2 LEU A 310       3.395   2.110  16.404  1.00 92.81           C
ATOM   2159  N   ASP A 311       2.823   7.511  17.209  1.00 92.69           N
ATOM   2160  CA  ASP A 311       2.949   8.726  18.022  1.00 92.69           C
ATOM   2161  C   ASP A 311       1.631   9.061  18.743  1.00 92.69           C
ATOM   2162  CB  ASP A 311       3.347   9.912  17.121  1.00 92.69           C
ATOM   2163  O   ASP A 311       1.615   9.388  19.932  1.00 92.69           O
ATOM   2164  CG  ASP A 311       4.809   9.941  16.648  1.00 92.69           C
ATOM   2165  OD1 ASP A 311       5.636   9.143  17.143  1.00 92.69           O
ATOM   2166  OD2 ASP A 311       5.116  10.858  15.847  1.00 92.69           O
ATOM   2167  N   ASN A 312       0.501   8.967  18.034  1.00 89.62           N
ATOM   2168  CA  ASN A 312      -0.805   9.300  18.596  1.00 89.62           C
ATOM   2169  C   ASN A 312      -1.259   8.299  19.667  1.00 89.62           C
ATOM   2170  CB  ASN A 312      -1.848   9.357  17.477  1.00 89.62           C
ATOM   2171  O   ASN A 312      -1.806   8.712  20.689  1.00 89.62           O
ATOM   2172  CG  ASN A 312      -1.739  10.543  16.540  1.00 89.62           C
ATOM   2173  ND2 ASN A 312      -2.389  10.453  15.402  1.00 89.62           N
ATOM   2174  OD1 ASN A 312      -1.159  11.583  16.813  1.00 89.62           O
ATOM   2175  N   VAL A 313      -1.067   6.992  19.445  1.00 89.12           N
ATOM   2176  CA  VAL A 313      -1.486   5.973  20.422  1.00 89.12           C
ATOM   2177  C   VAL A 313      -0.627   6.022  21.680  1.00 89.12           C
ATOM   2178  CB  VAL A 313      -1.535   4.541  19.856  1.00 89.12           C
ATOM   2179  O   VAL A 313      -1.162   5.806  22.761  1.00 89.12           O
ATOM   2180  CG1 VAL A 313      -2.552   4.425  18.713  1.00 89.12           C
ATOM   2181  CG2 VAL A 313      -0.170   4.008  19.415  1.00 89.12           C
ATOM   2182  N   GLU A 314       0.662   6.360  21.578  1.00 92.31           N
ATOM   2183  CA  GLU A 314       1.524   6.552  22.750  1.00 92.31           C
ATOM   2184  C   GLU A 314       0.996   7.689  23.637  1.00 92.31           C
ATOM   2185  CB  GLU A 314       2.979   6.773  22.297  1.00 92.31           C
ATOM   2186  O   GLU A 314       0.737   7.468  24.820  1.00 92.31           O
ATOM   2187  CG  GLU A 314       3.962   6.869  23.480  1.00 92.31           C
ATOM   2188  CD  GLU A 314       5.451   6.857  23.069  1.00 92.31           C
ATOM   2189  OE1 GLU A 314       6.317   6.800  23.977  1.00 92.31           O
ATOM   2190  OE2 GLU A 314       5.755   6.845  21.856  1.00 92.31           O
ATOM   2191  N   LEU A 315       0.717   8.860  23.052  1.00 90.38           N
ATOM   2192  CA  LEU A 315       0.113   9.988  23.775  1.00 90.38           C
ATOM   2193  C   LEU A 315      -1.249   9.626  24.380  1.00 90.38           C
ATOM   2194  CB  LEU A 315      -0.060  11.174  22.811  1.00 90.38           C
ATOM   2195  O   LEU A 315      -1.556   9.999  25.510  1.00 90.38           O
ATOM   2196  CG  LEU A 315       1.254  11.824  22.352  1.00 90.38           C
ATOM   2197  CD1 LEU A 315       0.948  12.869  21.275  1.00 90.38           C
ATOM   2198  CD2 LEU A 315       1.980  12.529  23.502  1.00 90.38           C
ATOM   2199  N   TYR A 316      -2.066   8.881  23.641  1.00 88.31           N
ATOM   2200  CA  TYR A 316      -3.382   8.464  24.109  1.00 88.31           C
ATOM   2201  C   TYR A 316      -3.300   7.508  25.308  1.00 88.31           C
ATOM   2202  CB  TYR A 316      -4.127   7.838  22.933  1.00 88.31           C
ATOM   2203  O   TYR A 316      -4.076   7.632  26.253  1.00 88.31           O
ATOM   2204  CG  TYR A 316      -5.566   7.522  23.251  1.00 88.31           C
ATOM   2205  CD1 TYR A 316      -5.959   6.196  23.513  1.00 88.31           C
ATOM   2206  CD2 TYR A 316      -6.497   8.572  23.326  1.00 88.31           C
ATOM   2207  CE1 TYR A 316      -7.294   5.915  23.857  1.00 88.31           C
ATOM   2208  CE2 TYR A 316      -7.836   8.294  23.642  1.00 88.31           C
ATOM   2209  OH  TYR A 316      -9.513   6.733  24.248  1.00 88.31           O
ATOM   2210  CZ  TYR A 316      -8.228   6.971  23.915  1.00 88.31           C
ATOM   2211  N   ILE A 317      -2.333   6.585  25.319  1.00 91.62           N
ATOM   2212  CA  ILE A 317      -2.086   5.682  26.452  1.00 91.62           C
ATOM   2213  C   ILE A 317      -1.714   6.474  27.706  1.00 91.62           C
ATOM   2214  CB  ILE A 317      -0.989   4.656  26.090  1.00 91.62           C
ATOM   2215  O   ILE A 317      -2.237   6.174  28.782  1.00 91.62           O
ATOM   2216  CG1 ILE A 317      -1.534   3.680  25.036  1.00 91.62           C
ATOM   2217  CG2 ILE A 317      -0.525   3.837  27.311  1.00 91.62           C
ATOM   2218  CD1 ILE A 317      -0.445   2.912  24.285  1.00 91.62           C
ATOM   2219  N   GLU A 318      -0.860   7.496  27.579  1.00 90.62           N
ATOM   2220  CA  GLU A 318      -0.503   8.371  28.704  1.00 90.62           C
ATOM   2221  C   GLU A 318      -1.745   9.026  29.330  1.00 90.62           C
ATOM   2222  CB  GLU A 318       0.459   9.494  28.273  1.00 90.62           C
ATOM   2223  O   GLU A 318      -1.829   9.145  30.554  1.00 90.62           O
ATOM   2224  CG  GLU A 318       1.856   9.043  27.816  1.00 90.62           C
ATOM   2225  CD  GLU A 318       2.801  10.228  27.509  1.00 90.62           C
ATOM   2226  OE1 GLU A 318       3.995   9.987  27.213  1.00 90.62           O
ATOM   2227  OE2 GLU A 318       2.380  11.406  27.639  1.00 90.62           O
ATOM   2228  N   GLU A 319      -2.714   9.444  28.511  1.00 88.19           N
ATOM   2229  CA  GLU A 319      -3.974  10.036  28.975  1.00 88.19           C
ATOM   2230  C   GLU A 319      -4.908   8.994  29.608  1.00 88.19           C
ATOM   2231  CB  GLU A 319      -4.679  10.783  27.827  1.00 88.19           C
ATOM   2232  O   GLU A 319      -5.463   9.245  30.680  1.00 88.19           O
ATOM   2233  CG  GLU A 319      -3.896  12.027  27.362  1.00 88.19           C
ATOM   2234  CD  GLU A 319      -4.633  12.878  26.309  1.00 88.19           C
ATOM   2235  OE1 GLU A 319      -4.075  13.941  25.932  1.00 88.19           O
ATOM   2236  OE2 GLU A 319      -5.786  12.546  25.948  1.00 88.19           O
ATOM   2237  N   VAL A 320      -5.036   7.800  29.014  1.00 85.88           N
ATOM   2238  CA  VAL A 320      -5.853   6.703  29.567  1.00 85.88           C
ATOM   2239  C   VAL A 320      -5.376   6.314  30.964  1.00 85.88           C
ATOM   2240  CB  VAL A 320      -5.859   5.466  28.641  1.00 85.88           C
ATOM   2241  O   VAL A 320      -6.186   6.237  31.884  1.00 85.88           O
ATOM   2242  CG1 VAL A 320      -6.558   4.260  29.289  1.00 85.88           C
ATOM   2243  CG2 VAL A 320      -6.580   5.720  27.311  1.00 85.88           C
ATOM   2244  N   TYR A 321      -4.069   6.128  31.156  1.00 89.31           N
ATOM   2245  CA  TYR A 321      -3.495   5.734  32.449  1.00 89.31           C
ATOM   2246  C   TYR A 321      -3.551   6.836  33.521  1.00 89.31           C
ATOM   2247  CB  TYR A 321      -2.054   5.244  32.234  1.00 89.31           C
ATOM   2248  O   TYR A 321      -3.309   6.561  34.699  1.00 89.31           O
ATOM   2249  CG  TYR A 321      -1.972   3.765  31.921  1.00 89.31           C
ATOM   2250  CD1 TYR A 321      -1.717   2.851  32.960  1.00 89.31           C
ATOM   2251  CD2 TYR A 321      -2.216   3.297  30.617  1.00 89.31           C
ATOM   2252  CE1 TYR A 321      -1.708   1.471  32.699  1.00 89.31           C
ATOM   2253  CE2 TYR A 321      -2.216   1.917  30.351  1.00 89.31           C
ATOM   2254  OH  TYR A 321      -2.007  -0.331  31.164  1.00 89.31           O
ATOM   2255  CZ  TYR A 321      -1.971   1.003  31.395  1.00 89.31           C
ATOM   2256  N   GLN A 322      -3.849   8.083  33.140  1.00 90.56           N
ATOM   2257  CA  GLN A 322      -4.095   9.175  34.085  1.00 90.56           C
ATOM   2258  C   GLN A 322      -5.542   9.208  34.587  1.00 90.56           C
ATOM   2259  CB  GLN A 322      -3.743  10.520  33.433  1.00 90.56           C
ATOM   2260  O   GLN A 322      -5.764   9.651  35.716  1.00 90.56           O
ATOM   2261  CG  GLN A 322      -2.230  10.729  33.344  1.00 90.56           C
ATOM   2262  CD  GLN A 322      -1.866  11.939  32.491  1.00 90.56           C
ATOM   2263  NE2 GLN A 322      -0.849  11.827  31.671  1.00 90.56           N
ATOM   2264  OE1 GLN A 322      -2.430  13.019  32.593  1.00 90.56           O
ATOM   2265  N   GLU A 323      -6.496   8.775  33.761  1.00 86.94           N
ATOM   2266  CA  GLU A 323      -7.932   8.885  34.039  1.00 86.94           C
ATOM   2267  C   GLU A 323      -8.552   7.569  34.532  1.00 86.94           C
ATOM   2268  CB  GLU A 323      -8.638   9.413  32.776  1.00 86.94           C
ATOM   2269  O   GLU A 323      -9.447   7.610  35.374  1.00 86.94           O
ATOM   2270  CG  GLU A 323     -10.108   9.829  32.988  1.00 86.94           C
ATOM   2271  CD  GLU A 323     -10.319  11.051  33.911  1.00 86.94           C
ATOM   2272  OE1 GLU A 323     -11.485  11.320  34.294  1.00 86.94           O
ATOM   2273  OE2 GLU A 323      -9.346  11.789  34.206  1.00 86.94           O
ATOM   2274  N   PHE A 324      -8.062   6.418  34.058  1.00 82.38           N
ATOM   2275  CA  PHE A 324      -8.643   5.103  34.333  1.00 82.38           C
ATOM   2276  C   PHE A 324      -7.666   4.165  35.056  1.00 82.38           C
ATOM   2277  CB  PHE A 324      -9.139   4.473  33.023  1.00 82.38           C
ATOM   2278  O   PHE A 324      -6.476   4.088  34.743  1.00 82.38           O
ATOM   2279  CG  PHE A 324     -10.186   5.281  32.278  1.00 82.38           C
ATOM   2280  CD1 PHE A 324     -11.539   5.196  32.655  1.00 82.38           C
ATOM   2281  CD2 PHE A 324      -9.817   6.101  31.196  1.00 82.38           C
ATOM   2282  CE1 PHE A 324     -12.522   5.912  31.947  1.00 82.38           C
ATOM   2283  CE2 PHE A 324     -10.801   6.819  30.494  1.00 82.38           C
ATOM   2284  CZ  PHE A 324     -12.151   6.728  30.866  1.00 82.38           C
ATOM   2285  N   GLU A 325      -8.191   3.397  36.006  1.00 83.69           N
ATOM   2286  CA  GLU A 325      -7.531   2.285  36.683  1.00 83.69           C
ATOM   2287  C   GLU A 325      -8.082   0.927  36.203  1.00 83.69           C
ATOM   2288  CB  GLU A 325      -7.637   2.433  38.220  1.00 83.69           C
ATOM   2289  O   GLU A 325      -9.122   0.815  35.550  1.00 83.69           O
ATOM   2290  CG  GLU A 325      -6.908   3.671  38.787  1.00 83.69           C
ATOM   2291  CD  GLU A 325      -6.817   3.720  40.334  1.00 83.69           C
ATOM   2292  OE1 GLU A 325      -6.176   4.663  40.868  1.00 83.69           O
ATOM   2293  OE2 GLU A 325      -7.297   2.794  41.034  1.00 83.69           O
ATOM   2294  N   ALA A 326      -7.365  -0.150  36.534  1.00 81.88           N
ATOM   2295  CA  ALA A 326      -7.779  -1.509  36.198  1.00 81.88           C
ATOM   2296  C   ALA A 326      -9.170  -1.833  36.776  1.00 81.88           C
ATOM   2297  CB  ALA A 326      -6.718  -2.488  36.716  1.00 81.88           C
ATOM   2298  O   ALA A 326      -9.366  -1.794  37.995  1.00 81.88           O
ATOM   2299  N   GLY A 327     -10.104  -2.228  35.908  1.00 74.62           N
ATOM   2300  CA  GLY A 327     -11.483  -2.544  36.283  1.00 74.62           C
ATOM   2301  C   GLY A 327     -12.440  -1.350  36.321  1.00 74.62           C
ATOM   2302  O   GLY A 327     -13.595  -1.547  36.698  1.00 74.62           O
ATOM   2303  N   ASP A 328     -12.002  -0.149  35.928  1.00 78.81           N
ATOM   2304  CA  ASP A 328     -12.904   0.999  35.758  1.00 78.81           C
ATOM   2305  C   ASP A 328     -13.841   0.822  34.553  1.00 78.81           C
ATOM   2306  CB  ASP A 328     -12.099   2.303  35.633  1.00 78.81           C
ATOM   2307  O   ASP A 328     -14.983   1.278  34.595  1.00 78.81           O
ATOM   2308  CG  ASP A 328     -11.550   2.824  36.969  1.00 78.81           C
ATOM   2309  OD1 ASP A 328     -11.965   2.331  38.047  1.00 78.81           O
ATOM   2310  OD2 ASP A 328     -10.748   3.780  36.918  1.00 78.81           O
ATOM   2311  N   ILE A 329     -13.392   0.103  33.516  1.00 69.44           N
ATOM   2312  CA  ILE A 329     -14.157  -0.170  32.295  1.00 69.44           C
ATOM   2313  C   ILE A 329     -14.475  -1.669  32.213  1.00 69.44           C
ATOM   2314  CB  ILE A 329     -13.407   0.358  31.054  1.00 69.44           C
ATOM   2315  O   ILE A 329     -13.592  -2.510  32.010  1.00 69.44           O
ATOM   2316  CG1 ILE A 329     -13.140   1.877  31.168  1.00 69.44           C
ATOM   2317  CG2 ILE A 329     -14.211   0.043  29.776  1.00 69.44           C
ATOM   2318  CD1 ILE A 329     -12.228   2.410  30.064  1.00 69.44           C
ATOM   2319  N   ASP A 330     -15.759  -1.996  32.365  1.00 65.06           N
ATOM   2320  CA  ASP A 330     -16.283  -3.365  32.383  1.00 65.06           C
ATOM   2321  C   ASP A 330     -16.748  -3.780  30.977  1.00 65.06           C
ATOM   2322  CB  ASP A 330     -17.386  -3.470  33.462  1.00 65.06           C
ATOM   2323  O   ASP A 330     -17.910  -3.617  30.614  1.00 65.06           O
ATOM   2324  CG  ASP A 330     -17.680  -4.901  33.943  1.00 65.06           C
ATOM   2325  OD1 ASP A 330     -16.870  -5.807  33.656  1.00 65.06           O
ATOM   2326  OD2 ASP A 330     -18.673  -5.079  34.693  1.00 65.06           O
ATOM   2327  N   LEU A 331     -15.820  -4.283  30.161  1.00 60.94           N
ATOM   2328  CA  LEU A 331     -16.106  -4.843  28.832  1.00 60.94           C
ATOM   2329  C   LEU A 331     -15.468  -6.229  28.719  1.00 60.94           C
ATOM   2330  CB  LEU A 331     -15.642  -3.895  27.716  1.00 60.94           C
ATOM   2331  O   LEU A 331     -14.591  -6.472  27.891  1.00 60.94           O
ATOM   2332  CG  LEU A 331     -16.287  -2.498  27.708  1.00 60.94           C
ATOM   2333  CD1 LEU A 331     -15.524  -1.589  26.753  1.00 60.94           C
ATOM   2334  CD2 LEU A 331     -17.732  -2.545  27.229  1.00 60.94           C
ATOM   2335  N   VAL A 332     -15.890  -7.129  29.612  1.00 53.34           N
ATOM   2336  CA  VAL A 332     -15.355  -8.498  29.779  1.00 53.34           C
ATOM   2337  C   VAL A 332     -15.332  -9.307  28.474  1.00 53.34           C
ATOM   2338  CB  VAL A 332     -16.145  -9.228  30.892  1.00 53.34           C
ATOM   2339  O   VAL A 332     -14.547 -10.246  28.370  1.00 53.34           O
ATOM   2340  CG1 VAL A 332     -15.790 -10.706  31.094  1.00 53.34           C
ATOM   2341  CG2 VAL A 332     -15.875  -8.546  32.238  1.00 53.34           C
ATOM   2342  N   ASP A 333     -16.103  -8.893  27.466  1.00 56.75           N
ATOM   2343  CA  ASP A 333     -16.287  -9.608  26.205  1.00 56.75           C
ATOM   2344  C   ASP A 333     -15.968  -8.757  24.957  1.00 56.75           C
ATOM   2345  CB  ASP A 333     -17.709 -10.194  26.180  1.00 56.75           C
ATOM   2346  O   ASP A 333     -16.526  -9.003  23.886  1.00 56.75           O
ATOM   2347  CG  ASP A 333     -18.008 -11.106  27.378  1.00 56.75           C
ATOM   2348  OD1 ASP A 333     -17.174 -11.989  27.689  1.00 56.75           O
ATOM   2349  OD2 ASP A 333     -19.088 -10.937  27.989  1.00 56.75           O
ATOM   2350  N   LEU A 334     -15.082  -7.752  25.050  1.00 62.53           N
ATOM   2351  CA  LEU A 334     -14.626  -7.054  23.843  1.00 62.53           C
ATOM   2352  C   LEU A 334     -13.843  -8.033  22.953  1.00 62.53           C
ATOM   2353  CB  LEU A 334     -13.812  -5.792  24.184  1.00 62.53           C
ATOM   2354  O   LEU A 334     -12.736  -8.459  23.289  1.00 62.53           O
ATOM   2355  CG  LEU A 334     -13.546  -4.903  22.948  1.00 62.53           C
ATOM   2356  CD1 LEU A 334     -14.801  -4.147  22.497  1.00 62.53           C
ATOM   2357  CD2 LEU A 334     -12.477  -3.867  23.280  1.00 62.53           C
ATOM   2358  N   VAL A 335     -14.433  -8.404  21.817  1.00 61.88           N
ATOM   2359  CA  VAL A 335     -13.754  -9.201  20.791  1.00 61.88           C
ATOM   2360  C   VAL A 335     -12.620  -8.360  20.204  1.00 61.88           C
ATOM   2361  CB  VAL A 335     -14.743  -9.708  19.719  1.00 61.88           C
ATOM   2362  O   VAL A 335     -12.763  -7.161  19.994  1.00 61.88           O
ATOM   2363  CG1 VAL A 335     -14.057 -10.594  18.670  1.00 61.88           C
ATOM   2364  CG2 VAL A 335     -15.861 -10.548  20.357  1.00 61.88           C
ATOM   2365  N   ASP A 336     -11.465  -8.963  19.954  1.00 60.19           N
ATOM   2366  CA  ASP A 336     -10.368  -8.265  19.287  1.00 60.19           C
ATOM   2367  C   ASP A 336     -10.789  -7.918  17.836  1.00 60.19           C
ATOM   2368  CB  ASP A 336      -9.127  -9.160  19.377  1.00 60.19           C
ATOM   2369  O   ASP A 336     -11.214  -8.828  17.112  1.00 60.19           O
ATOM   2370  CG  ASP A 336      -7.884  -8.550  18.737  1.00 60.19           C
ATOM   2371  OD1 ASP A 336      -7.997  -8.103  17.578  1.00 60.19           O
ATOM   2372  OD2 ASP A 336      -6.824  -8.596  19.392  1.00 60.19           O
ATOM   2373  N   PRO A 337     -10.691  -6.646  17.387  1.00 60.53           N
ATOM   2374  CA  PRO A 337     -11.120  -6.260  16.041  1.00 60.53           C
ATOM   2375  C   PRO A 337     -10.392  -7.024  14.928  1.00 60.53           C
ATOM   2376  CB  PRO A 337     -10.874  -4.750  15.921  1.00 60.53           C
ATOM   2377  O   PRO A 337     -10.981  -7.286  13.880  1.00 60.53           O
ATOM   2378  CG  PRO A 337     -10.667  -4.247  17.350  1.00 60.53           C
ATOM   2379  CD  PRO A 337     -10.271  -5.483  18.158  1.00 60.53           C
ATOM   2380  N   TYR A 338      -9.138  -7.431  15.152  1.00 57.31           N
ATOM   2381  CA  TYR A 338      -8.368  -8.259  14.225  1.00 57.31           C
ATOM   2382  C   TYR A 338      -8.927  -9.678  14.159  1.00 57.31           C
ATOM   2383  CB  TYR A 338      -6.895  -8.307  14.659  1.00 57.31           C
ATOM   2384  O   TYR A 338      -9.148 -10.211  13.073  1.00 57.31           O
ATOM   2385  CG  TYR A 338      -6.009  -9.045  13.687  1.00 57.31           C
ATOM   2386  CD1 TYR A 338      -5.733 -10.413  13.879  1.00 57.31           C
ATOM   2387  CD2 TYR A 338      -5.486  -8.364  12.575  1.00 57.31           C
ATOM   2388  CE1 TYR A 338      -4.930 -11.102  12.951  1.00 57.31           C
ATOM   2389  CE2 TYR A 338      -4.677  -9.048  11.649  1.00 57.31           C
ATOM   2390  OH  TYR A 338      -3.626 -11.085  10.936  1.00 57.31           O
ATOM   2391  CZ  TYR A 338      -4.399 -10.419  11.836  1.00 57.31           C
ATOM   2392  N   VAL A 339      -9.201 -10.287  15.317  1.00 59.59           N
ATOM   2393  CA  VAL A 339      -9.803 -11.629  15.382  1.00 59.59           C
ATOM   2394  C   VAL A 339     -11.166 -11.625  14.709  1.00 59.59           C
ATOM   2395  CB  VAL A 339      -9.932 -12.125  16.832  1.00 59.59           C
ATOM   2396  O   VAL A 339     -11.489 -12.568  13.987  1.00 59.59           O
ATOM   2397  CG1 VAL A 339     -10.674 -13.467  16.939  1.00 59.59           C
ATOM   2398  CG2 VAL A 339      -8.539 -12.323  17.444  1.00 59.59           C
ATOM   2399  N   LEU A 340     -11.946 -10.560  14.899  1.00 59.28           N
ATOM   2400  CA  LEU A 340     -13.214 -10.418  14.212  1.00 59.28           C
ATOM   2401  C   LEU A 340     -13.019 -10.281  12.707  1.00 59.28           C
ATOM   2402  CB  LEU A 340     -14.010  -9.243  14.772  1.00 59.28           C
ATOM   2403  O   LEU A 340     -13.596 -11.077  11.983  1.00 59.28           O
ATOM   2404  CG  LEU A 340     -15.369  -9.138  14.057  1.00 59.28           C
ATOM   2405  CD1 LEU A 340     -16.264 -10.360  14.288  1.00 59.28           C
ATOM   2406  CD2 LEU A 340     -16.104  -7.950  14.608  1.00 59.28           C
ATOM   2407  N   ALA A 341     -12.200  -9.344  12.230  1.00 56.91           N
ATOM   2408  CA  ALA A 341     -11.942  -9.183  10.799  1.00 56.91           C
ATOM   2409  C   ALA A 341     -11.466 -10.501  10.157  1.00 56.91           C
ATOM   2410  CB  ALA A 341     -10.918  -8.057  10.620  1.00 56.91           C
ATOM   2411  O   ALA A 341     -11.953 -10.909   9.106  1.00 56.91           O
ATOM   2412  N   GLN A 342     -10.590 -11.245  10.836  1.00 57.38           N
ATOM   2413  CA  GLN A 342     -10.152 -12.565  10.391  1.00 57.38           C
ATOM   2414  C   GLN A 342     -11.299 -13.589  10.381  1.00 57.38           C
ATOM   2415  CB  GLN A 342      -9.005 -13.027  11.300  1.00 57.38           C
ATOM   2416  O   GLN A 342     -11.401 -14.407   9.463  1.00 57.38           O
ATOM   2417  CG  GLN A 342      -8.335 -14.288  10.742  1.00 57.38           C
ATOM   2418  CD  GLN A 342      -7.194 -14.804  11.608  1.00 57.38           C
ATOM   2419  NE2 GLN A 342      -6.429 -15.750  11.110  1.00 57.38           N
ATOM   2420  OE1 GLN A 342      -6.965 -14.424  12.742  1.00 57.38           O
ATOM   2421  N   HIS A 343     -12.164 -13.571  11.396  1.00 57.34           N
ATOM   2422  CA  HIS A 343     -13.334 -14.438  11.467  1.00 57.34           C
ATOM   2423  C   HIS A 343     -14.347 -14.114  10.367  1.00 57.34           C
ATOM   2424  CB  HIS A 343     -13.960 -14.355  12.864  1.00 57.34           C
ATOM   2425  O   HIS A 343     -14.837 -15.036   9.719  1.00 57.34           O
ATOM   2426  CG  HIS A 343     -14.984 -15.428  13.107  1.00 57.34           C
ATOM   2427  CD2 HIS A 343     -16.287 -15.257  13.489  1.00 57.34           C
ATOM   2428  ND1 HIS A 343     -14.754 -16.783  13.040  1.00 57.34           N
ATOM   2429  CE1 HIS A 343     -15.889 -17.415  13.371  1.00 57.34           C
ATOM   2430  NE2 HIS A 343     -16.841 -16.528  13.672  1.00 57.34           N
ATOM   2431  N   LEU A 344     -14.587 -12.831  10.092  1.00 55.91           N
ATOM   2432  CA  LEU A 344     -15.446 -12.357   9.012  1.00 55.91           C
ATOM   2433  C   LEU A 344     -14.924 -12.796   7.657  1.00 55.91           C
ATOM   2434  CB  LEU A 344     -15.563 -10.822   9.049  1.00 55.91           C
ATOM   2435  O   LEU A 344     -15.686 -13.368   6.886  1.00 55.91           O
ATOM   2436  CG  LEU A 344     -16.263 -10.275  10.295  1.00 55.91           C
ATOM   2437  CD1 LEU A 344     -16.177  -8.752  10.302  1.00 55.91           C
ATOM   2438  CD2 LEU A 344     -17.713 -10.726  10.385  1.00 55.91           C
ATOM   2439  N   ASN A 345     -13.624 -12.666   7.415  1.00 51.75           N
ATOM   2440  CA  ASN A 345     -13.013 -13.125   6.176  1.00 51.75           C
ATOM   2441  C   ASN A 345     -13.132 -14.656   6.017  1.00 51.75           C
ATOM   2442  CB  ASN A 345     -11.564 -12.619   6.180  1.00 51.75           C
ATOM   2443  O   ASN A 345     -13.504 -15.174   4.959  1.00 51.75           O
ATOM   2444  CG  ASN A 345     -10.843 -12.801   4.859  1.00 51.75           C
ATOM   2445  ND2 ASN A 345      -9.626 -12.321   4.760  1.00 51.75           N
ATOM   2446  OD1 ASN A 345     -11.306 -13.427   3.915  1.00 51.75           O
ATOM   2447  N   MET A 346     -12.887 -15.424   7.088  1.00 51.88           N
ATOM   2448  CA  MET A 346     -13.086 -16.879   7.070  1.00 51.88           C
ATOM   2449  C   MET A 346     -14.547 -17.265   6.812  1.00 51.88           C
ATOM   2450  CB  MET A 346     -12.630 -17.516   8.389  1.00 51.88           C
ATOM   2451  O   MET A 346     -14.804 -18.187   6.036  1.00 51.88           O
ATOM   2452  CG  MET A 346     -11.107 -17.610   8.505  1.00 51.88           C
ATOM   2453  SD  MET A 346     -10.533 -18.588   9.925  1.00 51.88           S
ATOM   2454  CE  MET A 346     -11.136 -17.558  11.292  1.00 51.88           C
ATOM   2455  N   LEU A 347     -15.496 -16.584   7.453  1.00 52.25           N
ATOM   2456  CA  LEU A 347     -16.923 -16.851   7.308  1.00 52.25           C
ATOM   2457  C   LEU A 347     -17.451 -16.405   5.950  1.00 52.25           C
ATOM   2458  CB  LEU A 347     -17.705 -16.163   8.432  1.00 52.25           C
ATOM   2459  O   LEU A 347     -18.214 -17.154   5.345  1.00 52.25           O
ATOM   2460  CG  LEU A 347     -17.605 -16.834   9.812  1.00 52.25           C
ATOM   2461  CD1 LEU A 347     -18.416 -15.986  10.785  1.00 52.25           C
ATOM   2462  CD2 LEU A 347     -18.172 -18.258   9.814  1.00 52.25           C
ATOM   2463  N   HIS A 348     -17.010 -15.266   5.423  1.00 51.59           N
ATOM   2464  CA  HIS A 348     -17.277 -14.835   4.054  1.00 51.59           C
ATOM   2465  C   HIS A 348     -16.866 -15.934   3.067  1.00 51.59           C
ATOM   2466  CB  HIS A 348     -16.528 -13.524   3.776  1.00 51.59           C
ATOM   2467  O   HIS A 348     -17.697 -16.407   2.294  1.00 51.59           O
ATOM   2468  CG  HIS A 348     -16.578 -13.138   2.324  1.00 51.59           C
ATOM   2469  CD2 HIS A 348     -17.685 -12.770   1.608  1.00 51.59           C
ATOM   2470  ND1 HIS A 348     -15.518 -13.176   1.448  1.00 51.59           N
ATOM   2471  CE1 HIS A 348     -15.974 -12.827   0.234  1.00 51.59           C
ATOM   2472  NE2 HIS A 348     -17.290 -12.580   0.280  1.00 51.59           N
ATOM   2473  N   ASN A 349     -15.639 -16.455   3.184  1.00 45.91           N
ATOM   2474  CA  ASN A 349     -15.150 -17.538   2.324  1.00 45.91           C
ATOM   2475  C   ASN A 349     -15.933 -18.860   2.476  1.00 45.91           C
ATOM   2476  CB  ASN A 349     -13.652 -17.752   2.610  1.00 45.91           C
ATOM   2477  O   ASN A 349     -15.965 -19.665   1.546  1.00 45.91           O
ATOM   2478  CG  ASN A 349     -12.781 -16.649   2.033  1.00 45.91           C
ATOM   2479  ND2 ASN A 349     -11.728 -16.270   2.714  1.00 45.91           N
ATOM   2480  OD1 ASN A 349     -13.017 -16.132   0.958  1.00 45.91           O
ATOM   2481  N   GLN A 350     -16.551 -19.117   3.634  1.00 44.72           N
ATOM   2482  CA  GLN A 350     -17.302 -20.354   3.899  1.00 44.72           C
ATOM   2483  C   GLN A 350     -18.796 -20.260   3.570  1.00 44.72           C
ATOM   2484  CB  GLN A 350     -17.139 -20.740   5.375  1.00 44.72           C
ATOM   2485  O   GLN A 350     -19.414 -21.266   3.216  1.00 44.72           O
ATOM   2486  CG  GLN A 350     -15.740 -21.289   5.673  1.00 44.72           C
ATOM   2487  CD  GLN A 350     -15.544 -21.577   7.156  1.00 44.72           C
ATOM   2488  NE2 GLN A 350     -14.342 -21.435   7.667  1.00 44.72           N
ATOM   2489  OE1 GLN A 350     -16.441 -21.982   7.877  1.00 44.72           O
ATOM   2490  N   THR A 351     -19.387 -19.080   3.736  1.00 47.09           N
ATOM   2491  CA  THR A 351     -20.838 -18.861   3.673  1.00 47.09           C
ATOM   2492  C   THR A 351     -21.265 -18.072   2.439  1.00 47.09           C
ATOM   2493  CB  THR A 351     -21.356 -18.150   4.934  1.00 47.09           C
ATOM   2494  O   THR A 351     -22.420 -18.192   2.037  1.00 47.09           O
ATOM   2495  CG2 THR A 351     -21.005 -18.875   6.237  1.00 47.09           C
ATOM   2496  OG1 THR A 351     -20.829 -16.850   4.993  1.00 47.09           O
ATOM   2497  N   GLY A 352     -20.359 -17.289   1.836  1.00 44.16           N
ATOM   2498  CA  GLY A 352     -20.668 -16.342   0.760  1.00 44.16           C
ATOM   2499  C   GLY A 352     -21.580 -15.195   1.205  1.00 44.16           C
ATOM   2500  O   GLY A 352     -22.184 -14.523   0.376  1.00 44.16           O
ATOM   2501  N   TYR A 353     -21.756 -15.001   2.515  1.00 54.28           N
ATOM   2502  CA  TYR A 353     -22.658 -13.984   3.029  1.00 54.28           C
ATOM   2503  C   TYR A 353     -21.963 -12.619   3.076  1.00 54.28           C
ATOM   2504  CB  TYR A 353     -23.230 -14.427   4.369  1.00 54.28           C
ATOM   2505  O   TYR A 353     -20.952 -12.422   3.747  1.00 54.28           O
ATOM   2506  CG  TYR A 353     -24.307 -13.497   4.869  1.00 54.28           C
ATOM   2507  CD1 TYR A 353     -24.030 -12.630   5.935  1.00 54.28           C
ATOM   2508  CD2 TYR A 353     -25.577 -13.491   4.260  1.00 54.28           C
ATOM   2509  CE1 TYR A 353     -25.034 -11.777   6.408  1.00 54.28           C
ATOM   2510  CE2 TYR A 353     -26.578 -12.615   4.722  1.00 54.28           C
ATOM   2511  OH  TYR A 353     -27.291 -10.923   6.255  1.00 54.28           O
ATOM   2512  CZ  TYR A 353     -26.313 -11.755   5.807  1.00 54.28           C
ATOM   2513  N   TYR A 354     -22.532 -11.662   2.355  1.00 56.75           N
ATOM   2514  CA  TYR A 354     -21.920 -10.365   2.062  1.00 56.75           C
ATOM   2515  C   TYR A 354     -21.949  -9.351   3.186  1.00 56.75           C
ATOM   2516  CB  TYR A 354     -22.658  -9.799   0.881  1.00 56.75           C
ATOM   2517  O   TYR A 354     -21.210  -8.369   3.156  1.00 56.75           O
ATOM   2518  CG  TYR A 354     -24.147  -9.545   1.039  1.00 56.75           C
ATOM   2519  CD1 TYR A 354     -25.077 -10.560   0.735  1.00 56.75           C
ATOM   2520  CD2 TYR A 354     -24.601  -8.286   1.474  1.00 56.75           C
ATOM   2521  CE1 TYR A 354     -26.455 -10.317   0.866  1.00 56.75           C
ATOM   2522  CE2 TYR A 354     -25.980  -8.036   1.601  1.00 56.75           C
ATOM   2523  OH  TYR A 354     -28.237  -8.840   1.441  1.00 56.75           O
ATOM   2524  CZ  TYR A 354     -26.907  -9.057   1.300  1.00 56.75           C
ATOM   2525  N   GLY A 355     -22.777  -9.606   4.196  1.00 56.06           N
ATOM   2526  CA  GLY A 355     -22.739  -8.849   5.434  1.00 56.06           C
ATOM   2527  C   GLY A 355     -21.382  -8.889   6.118  1.00 56.06           C
ATOM   2528  O   GLY A 355     -20.996  -7.914   6.747  1.00 56.06           O
ATOM   2529  N   PHE A 356     -20.627  -9.978   5.940  1.00 58.38           N
ATOM   2530  CA  PHE A 356     -19.281 -10.101   6.493  1.00 58.38           C
ATOM   2531  C   PHE A 356     -18.287  -9.175   5.784  1.00 58.38           C
ATOM   2532  CB  PHE A 356     -18.866 -11.577   6.442  1.00 58.38           C
ATOM   2533  O   PHE A 356     -17.546  -8.458   6.444  1.00 58.38           O
ATOM   2534  CG  PHE A 356     -19.765 -12.517   7.234  1.00 58.38           C
ATOM   2535  CD1 PHE A 356     -20.140 -12.201   8.554  1.00 58.38           C
ATOM   2536  CD2 PHE A 356     -20.236 -13.714   6.664  1.00 58.38           C
ATOM   2537  CE1 PHE A 356     -20.906 -13.090   9.323  1.00 58.38           C
ATOM   2538  CE2 PHE A 356     -21.042 -14.587   7.421  1.00 58.38           C
ATOM   2539  CZ  PHE A 356     -21.361 -14.287   8.754  1.00 58.38           C
ATOM   2540  N   SER A 357     -18.349  -9.092   4.456  1.00 57.09           N
ATOM   2541  CA  SER A 357     -17.557  -8.141   3.668  1.00 57.09           C
ATOM   2542  C   SER A 357     -17.964  -6.688   3.946  1.00 57.09           C
ATOM   2543  CB  SER A 357     -17.753  -8.467   2.186  1.00 57.09           C
ATOM   2544  O   SER A 357     -17.122  -5.803   4.056  1.00 57.09           O
ATOM   2545  OG  SER A 357     -17.544  -9.835   1.944  1.00 57.09           O
ATOM   2546  N   GLY A 358     -19.263  -6.423   4.114  1.00 60.09           N
ATOM   2547  CA  GLY A 358     -19.753  -5.096   4.484  1.00 60.09           C
ATOM   2548  C   GLY A 358     -19.305  -4.654   5.882  1.00 60.09           C
ATOM   2549  O   GLY A 358     -18.916  -3.505   6.081  1.00 60.09           O
ATOM   2550  N   ALA A 359     -19.276  -5.575   6.840  1.00 61.69           N
ATOM   2551  CA  ALA A 359     -18.749  -5.324   8.175  1.00 61.69           C
ATOM   2552  C   ALA A 359     -17.255  -4.951   8.172  1.00 61.69           C
ATOM   2553  CB  ALA A 359     -19.012  -6.581   8.994  1.00 61.69           C
ATOM   2554  O   ALA A 359     -16.836  -4.092   8.945  1.00 61.69           O
ATOM   2555  N   GLU A 360     -16.458  -5.531   7.272  1.00 59.84           N
ATOM   2556  CA  GLU A 360     -15.049  -5.159   7.088  1.00 59.84           C
ATOM   2557  C   GLU A 360     -14.893  -3.715   6.577  1.00 59.84           C
ATOM   2558  CB  GLU A 360     -14.362  -6.151   6.137  1.00 59.84           C
ATOM   2559  O   GLU A 360     -14.062  -2.969   7.090  1.00 59.84           O
ATOM   2560  CG  GLU A 360     -14.201  -7.558   6.743  1.00 59.84           C
ATOM   2561  CD  GLU A 360     -13.730  -8.612   5.724  1.00 59.84           C
ATOM   2562  OE1 GLU A 360     -13.548  -9.782   6.137  1.00 59.84           O
ATOM   2563  OE2 GLU A 360     -13.558  -8.272   4.533  1.00 59.84           O
ATOM   2564  N   LEU A 361     -15.723  -3.263   5.629  1.00 62.97           N
ATOM   2565  CA  LEU A 361     -15.689  -1.861   5.174  1.00 62.97           C
ATOM   2566  C   LEU A 361     -16.155  -0.875   6.251  1.00 62.97           C
ATOM   2567  CB  LEU A 361     -16.562  -1.668   3.932  1.00 62.97           C
ATOM   2568  O   LEU A 361     -15.637   0.242   6.322  1.00 62.97           O
ATOM   2569  CG  LEU A 361     -16.052  -2.342   2.660  1.00 62.97           C
ATOM   2570  CD1 LEU A 361     -17.096  -2.095   1.566  1.00 62.97           C
ATOM   2571  CD2 LEU A 361     -14.714  -1.820   2.142  1.00 62.97           C
ATOM   2572  N   ALA A 362     -17.108  -1.278   7.095  1.00 66.00           N
ATOM   2573  CA  ALA A 362     -17.516  -0.486   8.252  1.00 66.00           C
ATOM   2574  C   ALA A 362     -16.371  -0.365   9.277  1.00 66.00           C
ATOM   2575  CB  ALA A 362     -18.771  -1.114   8.869  1.00 66.00           C
ATOM   2576  O   ALA A 362     -16.122   0.719   9.802  1.00 66.00           O
ATOM   2577  N   LEU A 363     -15.613  -1.445   9.499  1.00 65.06           N
ATOM   2578  CA  LEU A 363     -14.408  -1.459  10.337  1.00 65.06           C
ATOM   2579  C   LEU A 363     -13.298  -0.529   9.812  1.00 65.06           C
ATOM   2580  CB  LEU A 363     -13.911  -2.914  10.440  1.00 65.06           C
ATOM   2581  O   LEU A 363     -12.570   0.067  10.606  1.00 65.06           O
ATOM   2582  CG  LEU A 363     -14.600  -3.749  11.528  1.00 65.06           C
ATOM   2583  CD1 LEU A 363     -14.302  -5.235  11.318  1.00 65.06           C
ATOM   2584  CD2 LEU A 363     -14.075  -3.382  12.918  1.00 65.06           C
ATOM   2585  N   LEU A 364     -13.207  -0.338   8.493  1.00 63.94           N
ATOM   2586  CA  LEU A 364     -12.327   0.660   7.868  1.00 63.94           C
ATOM   2587  C   LEU A 364     -12.829   2.107   8.031  1.00 63.94           C
ATOM   2588  CB  LEU A 364     -12.119   0.309   6.384  1.00 63.94           C
ATOM   2589  O   LEU A 364     -12.192   3.045   7.557  1.00 63.94           O
ATOM   2590  CG  LEU A 364     -11.366  -1.006   6.120  1.00 63.94           C
ATOM   2591  CD1 LEU A 364     -11.297  -1.212   4.607  1.00 63.94           C
ATOM   2592  CD2 LEU A 364      -9.944  -0.980   6.684  1.00 63.94           C
ATOM   2593  N   GLY A 365     -13.965   2.321   8.696  1.00 67.06           N
ATOM   2594  CA  GLY A 365     -14.509   3.650   8.953  1.00 67.06           C
ATOM   2595  C   GLY A 365     -15.128   4.323   7.735  1.00 67.06           C
ATOM   2596  O   GLY A 365     -15.304   5.539   7.757  1.00 67.06           O
ATOM   2597  N   ILE A 366     -15.442   3.580   6.672  1.00 70.88           N
ATOM   2598  CA  ILE A 366     -16.151   4.140   5.519  1.00 70.88           C
ATOM   2599  C   ILE A 366     -17.621   4.302   5.901  1.00 70.88           C
ATOM   2600  CB  ILE A 366     -15.964   3.282   4.251  1.00 70.88           C
ATOM   2601  O   ILE A 366     -18.222   3.394   6.480  1.00 70.88           O
ATOM   2602  CG1 ILE A 366     -14.459   3.086   3.947  1.00 70.88           C
ATOM   2603  CG2 ILE A 366     -16.672   3.966   3.063  1.00 70.88           C
ATOM   2604  CD1 ILE A 366     -14.178   2.152   2.768  1.00 70.88           C
ATOM   2605  N   SER A 367     -18.209   5.456   5.578  1.00 80.06           N
ATOM   2606  CA  SER A 367     -19.585   5.740   5.985  1.00 80.06           C
ATOM   2607  C   SER A 367     -20.574   4.771   5.334  1.00 80.06           C
ATOM   2608  CB  SER A 367     -19.998   7.195   5.737  1.00 80.06           C
ATOM   2609  O   SER A 367     -20.496   4.479   4.138  1.00 80.06           O
ATOM   2610  OG  SER A 367     -18.975   8.115   6.080  1.00 80.06           O
ATOM   2611  N   THR A 368     -21.514   4.263   6.127  1.00 82.19           N
ATOM   2612  CA  THR A 368     -22.524   3.289   5.696  1.00 82.19           C
ATOM   2613  C   THR A 368     -23.773   3.374   6.579  1.00 82.19           C
ATOM   2614  CB  THR A 368     -21.924   1.875   5.683  1.00 82.19           C
ATOM   2615  O   THR A 368     -23.819   4.160   7.523  1.00 82.19           O
ATOM   2616  CG2 THR A 368     -21.612   1.317   7.072  1.00 82.19           C
ATOM   2617  OG1 THR A 368     -22.794   0.990   5.010  1.00 82.19           O
ATOM   2618  N   SER A 369     -24.785   2.559   6.284  1.00 79.19           N
ATOM   2619  CA  SER A 369     -25.782   2.164   7.277  1.00 79.19           C
ATOM   2620  C   SER A 369     -25.575   0.690   7.610  1.00 79.19           C
ATOM   2621  CB  SER A 369     -27.208   2.405   6.788  1.00 79.19           C
ATOM   2622  O   SER A 369     -25.909  -0.178   6.803  1.00 79.19           O
ATOM   2623  OG  SER A 369     -28.044   1.958   7.836  1.00 79.19           O
ATOM   2624  N   ILE A 370     -25.025   0.389   8.793  1.00 66.50           N
ATOM   2625  CA  ILE A 370     -24.684  -1.000   9.155  1.00 66.50           C
ATOM   2626  C   ILE A 370     -25.913  -1.892   9.347  1.00 66.50           C
ATOM   2627  CB  ILE A 370     -23.773  -1.119  10.400  1.00 66.50           C
ATOM   2628  O   ILE A 370     -25.750  -3.094   9.514  1.00 66.50           O
ATOM   2629  CG1 ILE A 370     -24.590  -0.986  11.716  1.00 66.50           C
ATOM   2630  CG2 ILE A 370     -22.512  -0.247  10.218  1.00 66.50           C
ATOM   2631  CD1 ILE A 370     -23.788  -1.123  13.022  1.00 66.50           C
ATOM   2632  N   HIS A 371     -27.121  -1.325   9.396  1.00 67.38           N
ATOM   2633  CA  HIS A 371     -28.357  -2.064   9.660  1.00 67.38           C
ATOM   2634  C   HIS A 371     -29.228  -2.247   8.419  1.00 67.38           C
ATOM   2635  CB  HIS A 371     -29.147  -1.359  10.764  1.00 67.38           C
ATOM   2636  O   HIS A 371     -30.213  -2.982   8.485  1.00 67.38           O
ATOM   2637  CG  HIS A 371     -28.395  -1.245  12.061  1.00 67.38           C
ATOM   2638  CD2 HIS A 371     -27.946  -0.084  12.626  1.00 67.38           C
ATOM   2639  ND1 HIS A 371     -28.090  -2.269  12.929  1.00 67.38           N
ATOM   2640  CE1 HIS A 371     -27.501  -1.725  14.008  1.00 67.38           C
ATOM   2641  NE2 HIS A 371     -27.387  -0.401  13.861  1.00 67.38           N
ATOM   2642  N   ASP A 372     -28.882  -1.610   7.300  1.00 78.81           N
ATOM   2643  CA  ASP A 372     -29.743  -1.553   6.126  1.00 78.81           C
ATOM   2644  C   ASP A 372     -29.060  -2.156   4.898  1.00 78.81           C
ATOM   2645  CB  ASP A 372     -30.217  -0.116   5.871  1.00 78.81           C
ATOM   2646  O   ASP A 372     -27.852  -2.033   4.682  1.00 78.81           O
ATOM   2647  CG  ASP A 372     -30.904   0.515   7.088  1.00 78.81           C
ATOM   2648  OD1 ASP A 372     -31.787  -0.126   7.694  1.00 78.81           O
ATOM   2649  OD2 ASP A 372     -30.558   1.673   7.399  1.00 78.81           O
ATOM   2650  N   ARG A 373     -29.864  -2.801   4.053  1.00 81.25           N
ATOM   2651  CA  ARG A 373     -29.457  -3.287   2.734  1.00 81.25           C
ATOM   2652  C   ARG A 373     -30.214  -2.553   1.640  1.00 81.25           C
ATOM   2653  CB  ARG A 373     -29.577  -4.813   2.650  1.00 81.25           C
ATOM   2654  O   ARG A 373     -31.353  -2.132   1.815  1.00 81.25           O
ATOM   2655  CG  ARG A 373     -31.025  -5.314   2.714  1.00 81.25           C
ATOM   2656  CD  ARG A 373     -31.026  -6.838   2.778  1.00 81.25           C
ATOM   2657  NE  ARG A 373     -32.381  -7.396   2.709  1.00 81.25           N
ATOM   2658  NH1 ARG A 373     -32.884  -7.329   4.945  1.00 81.25           N
ATOM   2659  NH2 ARG A 373     -34.356  -8.183   3.499  1.00 81.25           N
ATOM   2660  CZ  ARG A 373     -33.198  -7.632   3.716  1.00 81.25           C
ATOM   2661  N   PHE A 374     -29.577  -2.436   0.492  1.00 88.19           N
ATOM   2662  CA  PHE A 374     -30.036  -1.693  -0.664  1.00 88.19           C
ATOM   2663  C   PHE A 374     -30.267  -2.657  -1.819  1.00 88.19           C
ATOM   2664  CB  PHE A 374     -28.993  -0.631  -1.038  1.00 88.19           C
ATOM   2665  O   PHE A 374     -29.415  -3.496  -2.110  1.00 88.19           O
ATOM   2666  CG  PHE A 374     -28.725   0.392   0.048  1.00 88.19           C
ATOM   2667  CD1 PHE A 374     -29.344   1.653  -0.008  1.00 88.19           C
ATOM   2668  CD2 PHE A 374     -27.873   0.082   1.125  1.00 88.19           C
ATOM   2669  CE1 PHE A 374     -29.114   2.599   1.005  1.00 88.19           C
ATOM   2670  CE2 PHE A 374     -27.654   1.020   2.147  1.00 88.19           C
ATOM   2671  CZ  PHE A 374     -28.266   2.281   2.081  1.00 88.19           C
ATOM   2672  N   ILE A 375     -31.389  -2.500  -2.515  1.00 89.56           N
ATOM   2673  CA  ILE A 375     -31.563  -3.048  -3.858  1.00 89.56           C
ATOM   2674  C   ILE A 375     -31.197  -1.935  -4.830  1.00 89.56           C
ATOM   2675  CB  ILE A 375     -32.980  -3.608  -4.086  1.00 89.56           C
ATOM   2676  O   ILE A 375     -31.879  -0.911  -4.885  1.00 89.56           O
ATOM   2677  CG1 ILE A 375     -33.273  -4.712  -3.042  1.00 89.56           C
ATOM   2678  CG2 ILE A 375     -33.093  -4.154  -5.522  1.00 89.56           C
ATOM   2679  CD1 ILE A 375     -34.636  -5.395  -3.198  1.00 89.56           C
ATOM   2680  N   ILE A 376     -30.115  -2.118  -5.578  1.00 93.31           N
ATOM   2681  CA  ILE A 376     -29.595  -1.134  -6.525  1.00 93.31           C
ATOM   2682  C   ILE A 376     -29.716  -1.638  -7.960  1.00 93.31           C
ATOM   2683  CB  ILE A 376     -28.156  -0.698  -6.182  1.00 93.31           C
ATOM   2684  O   ILE A 376     -29.473  -2.806  -8.254  1.00 93.31           O
ATOM   2685  CG1 ILE A 376     -27.174  -1.880  -6.293  1.00 93.31           C
ATOM   2686  CG2 ILE A 376     -28.117  -0.039  -4.791  1.00 93.31           C
ATOM   2687  CD1 ILE A 376     -25.728  -1.502  -6.019  1.00 93.31           C
ATOM   2688  N   GLN A 377     -30.064  -0.740  -8.870  1.00 94.75           N
ATOM   2689  CA  GLN A 377     -30.067  -0.976 -10.304  1.00 94.75           C
ATOM   2690  C   GLN A 377     -28.860  -0.285 -10.924  1.00 94.75           C
ATOM   2691  CB  GLN A 377     -31.391  -0.463 -10.879  1.00 94.75           C
ATOM   2692  O   GLN A 377     -28.800   0.941 -10.952  1.00 94.75           O
ATOM   2693  CG  GLN A 377     -31.503  -0.590 -12.403  1.00 94.75           C
ATOM   2694  CD  GLN A 377     -31.481  -2.042 -12.848  1.00 94.75           C
ATOM   2695  NE2 GLN A 377     -30.562  -2.428 -13.696  1.00 94.75           N
ATOM   2696  OE1 GLN A 377     -32.284  -2.860 -12.423  1.00 94.75           O
ATOM   2697  N   ILE A 378     -27.926  -1.062 -11.459  1.00 94.25           N
ATOM   2698  CA  ILE A 378     -26.832  -0.545 -12.277  1.00 94.25           C
ATOM   2699  C   ILE A 378     -27.408  -0.190 -13.647  1.00 94.25           C
ATOM   2700  CB  ILE A 378     -25.688  -1.576 -12.378  1.00 94.25           C
ATOM   2701  O   ILE A 378     -28.003  -1.045 -14.308  1.00 94.25           O
ATOM   2702  CG1 ILE A 378     -25.184  -2.069 -11.001  1.00 94.25           C
ATOM   2703  CG2 ILE A 378     -24.526  -0.998 -13.200  1.00 94.25           C
ATOM   2704  CD1 ILE A 378     -24.711  -0.981 -10.028  1.00 94.25           C
ATOM   2705  N   HIS A 379     -27.265   1.066 -14.064  1.00 91.00           N
ATOM   2706  CA  HIS A 379     -27.670   1.531 -15.394  1.00 91.00           C
ATOM   2707  C   HIS A 379     -26.503   1.432 -16.371  1.00 91.00           C
ATOM   2708  CB  HIS A 379     -28.232   2.959 -15.310  1.00 91.00           C
ATOM   2709  O   HIS A 379     -26.642   0.806 -17.419  1.00 91.00           O
ATOM   2710  CG  HIS A 379     -29.571   3.029 -14.617  1.00 91.00           C
ATOM   2711  CD2 HIS A 379     -29.844   3.638 -13.424  1.00 91.00           C
ATOM   2712  ND1 HIS A 379     -30.745   2.448 -15.105  1.00 91.00           N
ATOM   2713  CE1 HIS A 379     -31.688   2.704 -14.187  1.00 91.00           C
ATOM   2714  NE2 HIS A 379     -31.186   3.425 -13.177  1.00 91.00           N
ATOM   2715  N   GLU A 380     -25.358   1.994 -15.986  1.00 88.25           N
ATOM   2716  CA  GLU A 380     -24.111   1.991 -16.756  1.00 88.25           C
ATOM   2717  C   GLU A 380     -22.941   1.774 -15.792  1.00 88.25           C
ATOM   2718  CB  GLU A 380     -23.935   3.327 -17.512  1.00 88.25           C
ATOM   2719  O   GLU A 380     -22.892   2.432 -14.752  1.00 88.25           O
ATOM   2720  CG  GLU A 380     -25.021   3.567 -18.580  1.00 88.25           C
ATOM   2721  CD  GLU A 380     -24.853   4.859 -19.407  1.00 88.25           C
ATOM   2722  OE1 GLU A 380     -25.729   5.108 -20.276  1.00 88.25           O
ATOM   2723  OE2 GLU A 380     -23.874   5.612 -19.203  1.00 88.25           O
ATOM   2724  N   SER A 381     -22.011   0.870 -16.098  1.00 83.38           N
ATOM   2725  CA  SER A 381     -20.816   0.660 -15.275  1.00 83.38           C
ATOM   2726  C   SER A 381     -19.605   0.225 -16.097  1.00 83.38           C
ATOM   2727  CB  SER A 381     -21.108  -0.368 -14.182  1.00 83.38           C
ATOM   2728  O   SER A 381     -19.712  -0.448 -17.119  1.00 83.38           O
ATOM   2729  OG  SER A 381     -19.999  -0.520 -13.314  1.00 83.38           O
ATOM   2730  N   SER A 382     -18.420   0.607 -15.621  1.00 72.06           N
ATOM   2731  CA  SER A 382     -17.144   0.106 -16.141  1.00 72.06           C
ATOM   2732  C   SER A 382     -16.679  -1.188 -15.459  1.00 72.06           C
ATOM   2733  CB  SER A 382     -16.081   1.201 -16.026  1.00 72.06           C
ATOM   2734  O   SER A 382     -15.811  -1.876 -15.997  1.00 72.06           O
ATOM   2735  OG  SER A 382     -15.760   1.496 -14.680  1.00 72.06           O
ATOM   2736  N   THR A 383     -17.253  -1.519 -14.296  1.00 62.44           N
ATOM   2737  CA  THR A 383     -16.820  -2.621 -13.420  1.00 62.44           C
ATOM   2738  C   THR A 383     -17.893  -3.684 -13.194  1.00 62.44           C
ATOM   2739  CB  THR A 383     -16.351  -2.088 -12.055  1.00 62.44           C
ATOM   2740  O   THR A 383     -17.558  -4.797 -12.804  1.00 62.44           O
ATOM   2741  CG2 THR A 383     -15.111  -1.204 -12.179  1.00 62.44           C
ATOM   2742  OG1 THR A 383     -17.344  -1.305 -11.425  1.00 62.44           O
ATOM   2743  N   LEU A 384     -19.166  -3.376 -13.452  1.00 78.44           N
ATOM   2744  CA  LEU A 384     -20.296  -4.290 -13.283  1.00 78.44           C
ATOM   2745  C   LEU A 384     -21.112  -4.431 -14.577  1.00 78.44           C
ATOM   2746  CB  LEU A 384     -21.176  -3.794 -12.122  1.00 78.44           C
ATOM   2747  O   LEU A 384     -21.067  -3.551 -15.435  1.00 78.44           O
ATOM   2748  CG  LEU A 384     -20.527  -3.953 -10.738  1.00 78.44           C
ATOM   2749  CD1 LEU A 384     -21.424  -3.303  -9.690  1.00 78.44           C
ATOM   2750  CD2 LEU A 384     -20.356  -5.425 -10.363  1.00 78.44           C
ATOM   2751  N   PRO A 385     -21.895  -5.514 -14.742  1.00 82.75           N
ATOM   2752  CA  PRO A 385     -22.763  -5.669 -15.903  1.00 82.75           C
ATOM   2753  C   PRO A 385     -23.815  -4.555 -15.987  1.00 82.75           C
ATOM   2754  CB  PRO A 385     -23.415  -7.051 -15.755  1.00 82.75           C
ATOM   2755  O   PRO A 385     -24.551  -4.314 -15.029  1.00 82.75           O
ATOM   2756  CG  PRO A 385     -22.475  -7.803 -14.815  1.00 82.75           C
ATOM   2757  CD  PRO A 385     -21.942  -6.701 -13.905  1.00 82.75           C
ATOM   2758  N   ASP A 386     -23.952  -3.930 -17.154  1.00 87.94           N
ATOM   2759  CA  ASP A 386     -24.997  -2.932 -17.393  1.00 87.94           C
ATOM   2760  C   ASP A 386     -26.406  -3.515 -17.209  1.00 87.94           C
ATOM   2761  CB  ASP A 386     -24.889  -2.355 -18.810  1.00 87.94           C
ATOM   2762  O   ASP A 386     -26.680  -4.677 -17.535  1.00 87.94           O
ATOM   2763  CG  ASP A 386     -23.649  -1.495 -19.055  1.00 87.94           C
ATOM   2764  OD1 ASP A 386     -23.098  -0.952 -18.073  1.00 87.94           O
ATOM   2765  OD2 ASP A 386     -23.294  -1.379 -20.251  1.00 87.94           O
ATOM   2766  N   ASN A 387     -27.334  -2.673 -16.748  1.00 89.25           N
ATOM   2767  CA  ASN A 387     -28.741  -3.020 -16.552  1.00 89.25           C
ATOM   2768  C   ASN A 387     -28.944  -4.269 -15.664  1.00 89.25           C
ATOM   2769  CB  ASN A 387     -29.436  -3.041 -17.920  1.00 89.25           C
ATOM   2770  O   ASN A 387     -29.812  -5.108 -15.931  1.00 89.25           O
ATOM   2771  CG  ASN A 387     -30.944  -3.040 -17.795  1.00 89.25           C
ATOM   2772  ND2 ASN A 387     -31.588  -4.125 -18.143  1.00 89.25           N
ATOM   2773  OD1 ASN A 387     -31.580  -2.085 -17.390  1.00 89.25           O
ATOM   2774  N   SER A 388     -28.154  -4.379 -14.593  1.00 89.44           N
ATOM   2775  CA  SER A 388     -28.223  -5.446 -13.588  1.00 89.44           C
ATOM   2776  C   SER A 388     -28.730  -4.926 -12.238  1.00 89.44           C
ATOM   2777  CB  SER A 388     -26.860  -6.129 -13.451  1.00 89.44           C
ATOM   2778  O   SER A 388     -28.535  -3.762 -11.896  1.00 89.44           O
ATOM   2779  OG  SER A 388     -25.882  -5.212 -13.017  1.00 89.44           O
ATOM   2780  N   THR A 389     -29.414  -5.781 -11.477  1.00 90.56           N
ATOM   2781  CA  THR A 389     -29.959  -5.448 -10.152  1.00 90.56           C
ATOM   2782  C   THR A 389     -29.218  -6.237  -9.086  1.00 90.56           C
ATOM   2783  CB  THR A 389     -31.461  -5.749 -10.038  1.00 90.56           C
ATOM   2784  O   THR A 389     -29.035  -7.444  -9.245  1.00 90.56           O
ATOM   2785  CG2 THR A 389     -32.089  -5.087  -8.813  1.00 90.56           C
ATOM   2786  OG1 THR A 389     -32.181  -5.338 -11.182  1.00 90.56           O
ATOM   2787  N   TRP A 390     -28.833  -5.573  -8.002  1.00 84.56           N
ATOM   2788  CA  TRP A 390     -28.026  -6.153  -6.936  1.00 84.56           C
ATOM   2789  C   TRP A 390     -28.615  -5.837  -5.566  1.00 84.56           C
ATOM   2790  CB  TRP A 390     -26.596  -5.627  -7.037  1.00 84.56           C
ATOM   2791  O   TRP A 390     -29.126  -4.742  -5.353  1.00 84.56           O
ATOM   2792  CG  TRP A 390     -25.873  -5.958  -8.294  1.00 84.56           C
ATOM   2793  CD1 TRP A 390     -26.053  -5.378  -9.500  1.00 84.56           C
ATOM   2794  CD2 TRP A 390     -24.835  -6.960  -8.478  1.00 84.56           C
ATOM   2795  CE2 TRP A 390     -24.452  -6.963  -9.850  1.00 84.56           C
ATOM   2796  CE3 TRP A 390     -24.182  -7.865  -7.616  1.00 84.56           C
ATOM   2797  NE1 TRP A 390     -25.216  -5.970 -10.417  1.00 84.56           N
ATOM   2798  CH2 TRP A 390     -22.847  -8.720  -9.474  1.00 84.56           C
ATOM   2799  CZ2 TRP A 390     -23.486  -7.838 -10.358  1.00 84.56           C
ATOM   2800  CZ3 TRP A 390     -23.193  -8.731  -8.112  1.00 84.56           C
ATOM   2801  N   GLU A 391     -28.524  -6.789  -4.641  1.00 84.19           N
ATOM   2802  CA  GLU A 391     -28.869  -6.603  -3.229  1.00 84.19           C
ATOM   2803  C   GLU A 391     -27.577  -6.546  -2.409  1.00 84.19           C
ATOM   2804  CB  GLU A 391     -29.815  -7.723  -2.774  1.00 84.19           C
ATOM   2805  O   GLU A 391     -26.816  -7.517  -2.375  1.00 84.19           O
ATOM   2806  CG  GLU A 391     -30.314  -7.524  -1.332  1.00 84.19           C
ATOM   2807  CD  GLU A 391     -31.342  -8.586  -0.891  1.00 84.19           C
ATOM   2808  OE1 GLU A 391     -31.903  -8.427   0.222  1.00 84.19           O
ATOM   2809  OE2 GLU A 391     -31.617  -9.535  -1.661  1.00 84.19           O
ATOM   2810  N   CYS A 392     -27.297  -5.388  -1.810  1.00 80.56           N
ATOM   2811  CA  CYS A 392     -25.989  -5.077  -1.236  1.00 80.56           C
ATOM   2812  C   CYS A 392     -26.085  -4.109  -0.056  1.00 80.56           C
ATOM   2813  CB  CYS A 392     -25.108  -4.418  -2.307  1.00 80.56           C
ATOM   2814  O   CYS A 392     -27.049  -3.366   0.078  1.00 80.56           O
ATOM   2815  SG  CYS A 392     -25.094  -5.203  -3.930  1.00 80.56           S
ATOM   2816  N   MET A 393     -25.041  -4.030   0.759  1.00 82.69           N
ATOM   2817  CA  MET A 393     -24.767  -2.835   1.562  1.00 82.69           C
ATOM   2818  C   MET A 393     -24.052  -1.787   0.703  1.00 82.69           C
ATOM   2819  CB  MET A 393     -23.904  -3.207   2.760  1.00 82.69           C
ATOM   2820  O   MET A 393     -23.365  -2.150  -0.252  1.00 82.69           O
ATOM   2821  CG  MET A 393     -24.596  -4.153   3.733  1.00 82.69           C
ATOM   2822  SD  MET A 393     -23.486  -4.624   5.079  1.00 82.69           S
ATOM   2823  CE  MET A 393     -23.636  -3.150   6.131  1.00 82.69           C
ATOM   2824  N   LEU A 394     -24.185  -0.504   1.045  1.00 86.88           N
ATOM   2825  CA  LEU A 394     -23.550   0.605   0.327  1.00 86.88           C
ATOM   2826  C   LEU A 394     -22.640   1.400   1.267  1.00 86.88           C
ATOM   2827  CB  LEU A 394     -24.645   1.453  -0.344  1.00 86.88           C
ATOM   2828  O   LEU A 394     -23.030   1.729   2.388  1.00 86.88           O
ATOM   2829  CG  LEU A 394     -24.121   2.489  -1.362  1.00 86.88           C
ATOM   2830  CD1 LEU A 394     -25.234   2.819  -2.354  1.00 86.88           C
ATOM   2831  CD2 LEU A 394     -23.650   3.799  -0.714  1.00 86.88           C
ATOM   2832  N   PHE A 395     -21.435   1.709   0.796  1.00 85.44           N
ATOM   2833  CA  PHE A 395     -20.399   2.416   1.544  1.00 85.44           C
ATOM   2834  C   PHE A 395     -19.861   3.575   0.720  1.00 85.44           C
ATOM   2835  CB  PHE A 395     -19.244   1.472   1.885  1.00 85.44           C
ATOM   2836  O   PHE A 395     -19.481   3.395  -0.440  1.00 85.44           O
ATOM   2837  CG  PHE A 395     -19.651   0.259   2.671  1.00 85.44           C
ATOM   2838  CD1 PHE A 395     -19.458   0.230   4.061  1.00 85.44           C
ATOM   2839  CD2 PHE A 395     -20.240  -0.834   2.012  1.00 85.44           C
ATOM   2840  CE1 PHE A 395     -19.942  -0.856   4.801  1.00 85.44           C
ATOM   2841  CE2 PHE A 395     -20.708  -1.922   2.755  1.00 85.44           C
ATOM   2842  CZ  PHE A 395     -20.604  -1.909   4.154  1.00 85.44           C
ATOM   2843  N   THR A 396     -19.805   4.767   1.302  1.00 85.75           N
ATOM   2844  CA  THR A 396     -19.203   5.925   0.642  1.00 85.75           C
ATOM   2845  C   THR A 396     -18.958   7.064   1.620  1.00 85.75           C
ATOM   2846  CB  THR A 396     -20.086   6.419  -0.517  1.00 85.75           C
ATOM   2847  O   THR A 396     -19.797   7.353   2.462  1.00 85.75           O
ATOM   2848  CG2 THR A 396     -21.450   6.959  -0.079  1.00 85.75           C
ATOM   2849  OG1 THR A 396     -19.389   7.419  -1.220  1.00 85.75           O
ATOM   2850  N   ASP A 397     -17.840   7.764   1.440  1.00 79.88           N
ATOM   2851  CA  ASP A 397     -17.556   9.046   2.100  1.00 79.88           C
ATOM   2852  C   ASP A 397     -17.899  10.247   1.194  1.00 79.88           C
ATOM   2853  CB  ASP A 397     -16.094   9.045   2.589  1.00 79.88           C
ATOM   2854  O   ASP A 397     -17.468  11.377   1.431  1.00 79.88           O
ATOM   2855  CG  ASP A 397     -15.891   8.385   3.960  1.00 79.88           C
ATOM   2856  OD1 ASP A 397     -16.849   7.826   4.541  1.00 79.88           O
ATOM   2857  OD2 ASP A 397     -14.772   8.529   4.500  1.00 79.88           O
ATOM   2858  N   ALA A 398     -18.649  10.018   0.111  1.00 83.62           N
ATOM   2859  CA  ALA A 398     -19.094  11.079  -0.777  1.00 83.62           C
ATOM   2860  C   ALA A 398     -20.022  12.057  -0.052  1.00 83.62           C
ATOM   2861  CB  ALA A 398     -19.755  10.456  -2.009  1.00 83.62           C
ATOM   2862  O   ALA A 398     -20.917  11.658   0.690  1.00 83.62           O
ATOM   2863  N   GLU A 399     -19.844  13.354  -0.320  1.00 83.44           N
ATOM   2864  CA  GLU A 399     -20.740  14.400   0.177  1.00 83.44           C
ATOM   2865  C   GLU A 399     -22.101  14.310  -0.532  1.00 83.44           C
ATOM   2866  CB  GLU A 399     -20.119  15.797   0.016  1.00 83.44           C
ATOM   2867  O   GLU A 399     -22.378  14.987  -1.527  1.00 83.44           O
ATOM   2868  CG  GLU A 399     -18.923  16.064   0.948  1.00 83.44           C
ATOM   2869  CD  GLU A 399     -18.466  17.539   0.933  1.00 83.44           C
ATOM   2870  OE1 GLU A 399     -17.554  17.881   1.721  1.00 83.44           O
ATOM   2871  OE2 GLU A 399     -19.020  18.351   0.151  1.00 83.44           O
ATOM   2872  N   ILE A 400     -22.962  13.438  -0.019  1.00 84.69           N
ATOM   2873  CA  ILE A 400     -24.352  13.300  -0.441  1.00 84.69           C
ATOM   2874  C   ILE A 400     -25.194  14.294   0.362  1.00 84.69           C
ATOM   2875  CB  ILE A 400     -24.811  11.830  -0.333  1.00 84.69           C
ATOM   2876  O   ILE A 400     -24.889  14.618   1.510  1.00 84.69           O
ATOM   2877  CG1 ILE A 400     -23.879  10.943  -1.195  1.00 84.69           C
ATOM   2878  CG2 ILE A 400     -26.277  11.685  -0.785  1.00 84.69           C
ATOM   2879  CD1 ILE A 400     -24.200   9.452  -1.148  1.00 84.69           C
ATOM   2880  N   ALA A 401     -26.251  14.838  -0.245  1.00 80.81           N
ATOM   2881  CA  ALA A 401     -27.099  15.825   0.416  1.00 80.81           C
ATOM   2882  C   ALA A 401     -27.614  15.290   1.766  1.00 80.81           C
ATOM   2883  CB  ALA A 401     -28.244  16.215  -0.525  1.00 80.81           C
ATOM   2884  O   ALA A 401     -28.292  14.269   1.814  1.00 80.81           O
ATOM   2885  N   ASN A 402     -27.278  16.002   2.849  1.00 75.31           N
ATOM   2886  CA  ASN A 402     -27.567  15.635   4.242  1.00 75.31           C
ATOM   2887  C   ASN A 402     -27.039  14.254   4.684  1.00 75.31           C
ATOM   2888  CB  ASN A 402     -29.073  15.782   4.534  1.00 75.31           C
ATOM   2889  O   ASN A 402     -27.535  13.736   5.675  1.00 75.31           O
ATOM   2890  CG  ASN A 402     -29.669  17.122   4.170  1.00 75.31           C
ATOM   2891  ND2 ASN A 402     -30.889  17.110   3.687  1.00 75.31           N
ATOM   2892  OD1 ASN A 402     -29.084  18.188   4.311  1.00 75.31           O
ATOM   2893  N   ASN A 403     -26.075  13.657   3.972  1.00 81.31           N
ATOM   2894  CA  ASN A 403     -25.634  12.268   4.169  1.00 81.31           C
ATOM   2895  C   ASN A 403     -26.778  11.241   4.128  1.00 81.31           C
ATOM   2896  CB  ASN A 403     -24.760  12.148   5.431  1.00 81.31           C
ATOM   2897  O   ASN A 403     -26.661  10.149   4.674  1.00 81.31           O
ATOM   2898  CG  ASN A 403     -23.434  12.864   5.321  1.00 81.31           C
ATOM   2899  ND2 ASN A 403     -22.709  12.940   6.410  1.00 81.31           N
ATOM   2900  OD1 ASN A 403     -23.022  13.357   4.283  1.00 81.31           O
ATOM   2901  N   THR A 404     -27.892  11.573   3.474  1.00 86.69           N
ATOM   2902  CA  THR A 404     -29.055  10.692   3.383  1.00 86.69           C
ATOM   2903  C   THR A 404     -29.178  10.096   1.993  1.00 86.69           C
ATOM   2904  CB  THR A 404     -30.357  11.397   3.779  1.00 86.69           C
ATOM   2905  O   THR A 404     -29.145  10.821   0.997  1.00 86.69           O
ATOM   2906  CG2 THR A 404     -30.432  11.647   5.284  1.00 86.69           C
ATOM   2907  OG1 THR A 404     -30.477  12.641   3.120  1.00 86.69           O
ATOM   2908  N   LEU A 405     -29.372   8.783   1.938  1.00 91.00           N
ATOM   2909  CA  LEU A 405     -29.777   8.065   0.739  1.00 91.00           C
ATOM   2910  C   LEU A 405     -31.291   7.876   0.745  1.00 91.00           C
ATOM   2911  CB  LEU A 405     -29.053   6.716   0.667  1.00 91.00           C
ATOM   2912  O   LEU A 405     -31.893   7.612   1.787  1.00 91.00           O
ATOM   2913  CG  LEU A 405     -27.530   6.806   0.511  1.00 91.00           C
ATOM   2914  CD1 LEU A 405     -26.965   5.392   0.492  1.00 91.00           C
ATOM   2915  CD2 LEU A 405     -27.122   7.490  -0.790  1.00 91.00           C
ATOM   2916  N   GLU A 406     -31.907   7.992  -0.427  1.00 93.19           N
ATOM   2917  CA  GLU A 406     -33.354   7.872  -0.590  1.00 93.19           C
ATOM   2918  C   GLU A 406     -33.688   6.858  -1.683  1.00 93.19           C
ATOM   2919  CB  GLU A 406     -34.009   9.232  -0.896  1.00 93.19           C
ATOM   2920  O   GLU A 406     -32.996   6.755  -2.701  1.00 93.19           O
ATOM   2921  CG  GLU A 406     -33.632  10.361   0.084  1.00 93.19           C
ATOM   2922  CD  GLU A 406     -34.471  11.643  -0.104  1.00 93.19           C
ATOM   2923  OE1 GLU A 406     -34.501  12.475   0.834  1.00 93.19           O
ATOM   2924  OE2 GLU A 406     -35.059  11.839  -1.195  1.00 93.19           O
ATOM   2925  N   THR A 407     -34.791   6.140  -1.495  1.00 93.06           N
ATOM   2926  CA  THR A 407     -35.350   5.282  -2.539  1.00 93.06           C
ATOM   2927  C   THR A 407     -35.722   6.123  -3.772  1.00 93.06           C
ATOM   2928  CB  THR A 407     -36.550   4.491  -2.002  1.00 93.06           C
ATOM   2929  O   THR A 407     -36.380   7.158  -3.671  1.00 93.06           O
ATOM   2930  CG2 THR A 407     -37.252   3.720  -3.113  1.00 93.06           C
ATOM   2931  OG1 THR A 407     -36.121   3.526  -1.066  1.00 93.06           O
ATOM   2932  N   GLY A 408     -35.311   5.667  -4.954  1.00 91.19           N
ATOM   2933  CA  GLY A 408     -35.448   6.344  -6.245  1.00 91.19           C
ATOM   2934  C   GLY A 408     -34.307   7.313  -6.582  1.00 91.19           C
ATOM   2935  O   GLY A 408     -34.350   7.957  -7.633  1.00 91.19           O
ATOM   2936  N   MET A 409     -33.294   7.452  -5.718  1.00 93.38           N
ATOM   2937  CA  MET A 409     -32.128   8.290  -5.999  1.00 93.38           C
ATOM   2938  C   MET A 409     -31.248   7.646  -7.080  1.00 93.38           C
ATOM   2939  CB  MET A 409     -31.349   8.564  -4.704  1.00 93.38           C
ATOM   2940  O   MET A 409     -30.877   6.480  -6.969  1.00 93.38           O
ATOM   2941  CG  MET A 409     -30.207   9.566  -4.916  1.00 93.38           C
ATOM   2942  SD  MET A 409     -29.296  10.016  -3.412  1.00 93.38           S
ATOM   2943  CE  MET A 409     -30.333  11.349  -2.751  1.00 93.38           C
ATOM   2944  N   VAL A 410     -30.889   8.428  -8.104  1.00 93.81           N
ATOM   2945  CA  VAL A 410     -29.940   8.040  -9.160  1.00 93.81           C
ATOM   2946  C   VAL A 410     -28.615   8.756  -8.919  1.00 93.81           C
ATOM   2947  CB  VAL A 410     -30.478   8.342 -10.572  1.00 93.81           C
ATOM   2948  O   VAL A 410     -28.590   9.984  -8.821  1.00 93.81           O
ATOM   2949  CG1 VAL A 410     -29.518   7.834 -11.658  1.00 93.81           C
ATOM   2950  CG2 VAL A 410     -31.847   7.694 -10.818  1.00 93.81           C
ATOM   2951  N   ILE A 411     -27.530   7.992  -8.832  1.00 93.31           N
ATOM   2952  CA  ILE A 411     -26.182   8.459  -8.508  1.00 93.31           C
ATOM   2953  C   ILE A 411     -25.256   8.127  -9.676  1.00 93.31           C
ATOM   2954  CB  ILE A 411     -25.697   7.824  -7.181  1.00 93.31           C
ATOM   2955  O   ILE A 411     -25.219   6.989 -10.133  1.00 93.31           O
ATOM   2956  CG1 ILE A 411     -26.639   8.235  -6.022  1.00 93.31           C
ATOM   2957  CG2 ILE A 411     -24.241   8.227  -6.872  1.00 93.31           C
ATOM   2958  CD1 ILE A 411     -26.307   7.623  -4.657  1.00 93.31           C
ATOM   2959  N   ASP A 412     -24.503   9.127 -10.129  1.00 92.38           N
ATOM   2960  CA  ASP A 412     -23.385   8.979 -11.064  1.00 92.38           C
ATOM   2961  C   ASP A 412     -22.081   9.177 -10.285  1.00 92.38           C
ATOM   2962  CB  ASP A 412     -23.548   9.985 -12.215  1.00 92.38           C
ATOM   2963  O   ASP A 412     -21.775  10.290  -9.838  1.00 92.38           O
ATOM   2964  CG  ASP A 412     -22.384   9.986 -13.217  1.00 92.38           C
ATOM   2965  OD1 ASP A 412     -21.442   9.176 -13.052  1.00 92.38           O
ATOM   2966  OD2 ASP A 412     -22.428  10.857 -14.118  1.00 92.38           O
ATOM   2967  N   THR A 413     -21.331   8.093 -10.079  1.00 87.62           N
ATOM   2968  CA  THR A 413     -20.137   8.101  -9.226  1.00 87.62           C
ATOM   2969  C   THR A 413     -18.988   8.914  -9.816  1.00 87.62           C
ATOM   2970  CB  THR A 413     -19.650   6.689  -8.883  1.00 87.62           C
ATOM   2971  O   THR A 413     -18.168   9.419  -9.051  1.00 87.62           O
ATOM   2972  CG2 THR A 413     -20.721   5.862  -8.173  1.00 87.62           C
ATOM   2973  OG1 THR A 413     -19.240   5.989 -10.029  1.00 87.62           O
ATOM   2974  N   ALA A 414     -18.960   9.152 -11.135  1.00 83.62           N
ATOM   2975  CA  ALA A 414     -17.958  10.016 -11.766  1.00 83.62           C
ATOM   2976  C   ALA A 414     -18.066  11.484 -11.302  1.00 83.62           C
ATOM   2977  CB  ALA A 414     -18.117   9.912 -13.287  1.00 83.62           C
ATOM   2978  O   ALA A 414     -17.119  12.264 -11.430  1.00 83.62           O
ATOM   2979  N   GLY A 415     -19.225  11.873 -10.756  1.00 83.50           N
ATOM   2980  CA  GLY A 415     -19.473  13.199 -10.195  1.00 83.50           C
ATOM   2981  C   GLY A 415     -18.872  13.436  -8.806  1.00 83.50           C
ATOM   2982  O   GLY A 415     -18.894  14.576  -8.337  1.00 83.50           O
ATOM   2983  N   TYR A 416     -18.341  12.401  -8.151  1.00 80.50           N
ATOM   2984  CA  TYR A 416     -17.875  12.462  -6.768  1.00 80.50           C
ATOM   2985  C   TYR A 416     -16.371  12.213  -6.665  1.00 80.50           C
ATOM   2986  CB  TYR A 416     -18.679  11.481  -5.910  1.00 80.50           C
ATOM   2987  O   TYR A 416     -15.794  11.407  -7.387  1.00 80.50           O
ATOM   2988  CG  TYR A 416     -20.151  11.841  -5.809  1.00 80.50           C
ATOM   2989  CD1 TYR A 416     -20.604  12.695  -4.786  1.00 80.50           C
ATOM   2990  CD2 TYR A 416     -21.064  11.338  -6.754  1.00 80.50           C
ATOM   2991  CE1 TYR A 416     -21.972  13.008  -4.676  1.00 80.50           C
ATOM   2992  CE2 TYR A 416     -22.428  11.675  -6.672  1.00 80.50           C
ATOM   2993  OH  TYR A 416     -24.205  12.807  -5.521  1.00 80.50           O
ATOM   2994  CZ  TYR A 416     -22.886  12.497  -5.623  1.00 80.50           C
ATOM   2995  N   SER A 417     -15.718  12.923  -5.742  1.00 72.75           N
ATOM   2996  CA  SER A 417     -14.293  12.726  -5.453  1.00 72.75           C
ATOM   2997  C   SER A 417     -14.028  11.531  -4.538  1.00 72.75           C
ATOM   2998  CB  SER A 417     -13.713  13.993  -4.821  1.00 72.75           C
ATOM   2999  O   SER A 417     -12.919  11.007  -4.543  1.00 72.75           O
ATOM   3000  OG  SER A 417     -14.458  14.384  -3.680  1.00 72.75           O
ATOM   3001  N   ALA A 418     -15.019  11.133  -3.736  1.00 73.38           N
ATOM   3002  CA  ALA A 418     -14.924   9.979  -2.853  1.00 73.38           C
ATOM   3003  C   ALA A 418     -15.479   8.723  -3.547  1.00 73.38           C
ATOM   3004  CB  ALA A 418     -15.667  10.269  -1.552  1.00 73.38           C
ATOM   3005  O   ALA A 418     -16.443   8.822  -4.313  1.00 73.38           O
ATOM   3006  N   PRO A 419     -14.894   7.545  -3.281  1.00 77.81           N
ATOM   3007  CA  PRO A 419     -15.332   6.297  -3.884  1.00 77.81           C
ATOM   3008  C   PRO A 419     -16.682   5.825  -3.331  1.00 77.81           C
ATOM   3009  CB  PRO A 419     -14.205   5.301  -3.593  1.00 77.81           C
ATOM   3010  O   PRO A 419     -17.091   6.165  -2.217  1.00 77.81           O
ATOM   3011  CG  PRO A 419     -13.637   5.802  -2.267  1.00 77.81           C
ATOM   3012  CD  PRO A 419     -13.758   7.315  -2.397  1.00 77.81           C
ATOM   3013  N   PHE A 420     -17.346   4.987  -4.122  1.00 84.75           N
ATOM   3014  CA  PHE A 420     -18.515   4.216  -3.718  1.00 84.75           C
ATOM   3015  C   PHE A 420     -18.161   2.735  -3.774  1.00 84.75           C
ATOM   3016  CB  PHE A 420     -19.697   4.524  -4.642  1.00 84.75           C
ATOM   3017  O   PHE A 420     -17.624   2.265  -4.781  1.00 84.75           O
ATOM   3018  CG  PHE A 420     -20.370   5.855  -4.392  1.00 84.75           C
ATOM   3019  CD1 PHE A 420     -21.631   5.896  -3.771  1.00 84.75           C
ATOM   3020  CD2 PHE A 420     -19.756   7.050  -4.810  1.00 84.75           C
ATOM   3021  CE1 PHE A 420     -22.282   7.126  -3.580  1.00 84.75           C
ATOM   3022  CE2 PHE A 420     -20.402   8.279  -4.603  1.00 84.75           C
ATOM   3023  CZ  PHE A 420     -21.664   8.320  -3.990  1.00 84.75           C
ATOM   3024  N   TYR A 421     -18.498   2.008  -2.716  1.00 83.00           N
ATOM   3025  CA  TYR A 421     -18.378   0.560  -2.652  1.00 83.00           C
ATOM   3026  C   TYR A 421     -19.732  -0.056  -2.342  1.00 83.00           C
ATOM   3027  CB  TYR A 421     -17.336   0.123  -1.618  1.00 83.00           C
ATOM   3028  O   TYR A 421     -20.546   0.522  -1.619  1.00 83.00           O
ATOM   3029  CG  TYR A 421     -15.992   0.797  -1.753  1.00 83.00           C
ATOM   3030  CD1 TYR A 421     -15.041   0.281  -2.652  1.00 83.00           C
ATOM   3031  CD2 TYR A 421     -15.692   1.933  -0.975  1.00 83.00           C
ATOM   3032  CE1 TYR A 421     -13.787   0.904  -2.780  1.00 83.00           C
ATOM   3033  CE2 TYR A 421     -14.429   2.542  -1.083  1.00 83.00           C
ATOM   3034  OH  TYR A 421     -12.257   2.618  -2.100  1.00 83.00           O
ATOM   3035  CZ  TYR A 421     -13.476   2.030  -1.990  1.00 83.00           C
ATOM   3036  N   ILE A 422     -19.955  -1.253  -2.863  1.00 82.69           N
ATOM   3037  CA  ILE A 422     -21.096  -2.082  -2.489  1.00 82.69           C
ATOM   3038  C   ILE A 422     -20.592  -3.424  -1.992  1.00 82.69           C
ATOM   3039  CB  ILE A 422     -22.116  -2.208  -3.637  1.00 82.69           C
ATOM   3040  O   ILE A 422     -19.668  -3.965  -2.582  1.00 82.69           O
ATOM   3041  CG1 ILE A 422     -21.487  -2.790  -4.920  1.00 82.69           C
ATOM   3042  CG2 ILE A 422     -22.751  -0.827  -3.864  1.00 82.69           C
ATOM   3043  CD1 ILE A 422     -22.482  -3.086  -6.043  1.00 82.69           C
ATOM   3044  N   ALA A 423     -21.178  -3.954  -0.923  1.00 75.44           N
ATOM   3045  CA  ALA A 423     -20.915  -5.312  -0.454  1.00 75.44           C
ATOM   3046  C   ALA A 423     -22.141  -6.176  -0.748  1.00 75.44           C
ATOM   3047  CB  ALA A 423     -20.544  -5.294   1.034  1.00 75.44           C
ATOM   3048  O   ALA A 423     -23.192  -5.968  -0.145  1.00 75.44           O
ATOM   3049  N   CYS A 424     -22.020  -7.106  -1.689  1.00 73.31           N
ATOM   3050  CA  CYS A 424     -23.095  -7.955  -2.207  1.00 73.31           C
ATOM   3051  C   CYS A 424     -22.718  -9.429  -2.065  1.00 73.31           C
ATOM   3052  CB  CYS A 424     -23.299  -7.661  -3.694  1.00 73.31           C
ATOM   3053  O   CYS A 424     -21.552  -9.733  -1.829  1.00 73.31           O
ATOM   3054  SG  CYS A 424     -23.227  -5.931  -4.190  1.00 73.31           S
ATOM   3055  N   GLY A 425     -23.669 -10.360  -2.241  1.00 56.59           N
ATOM   3056  CA  GLY A 425     -23.440 -11.818  -2.095  1.00 56.59           C
ATOM   3057  C   GLY A 425     -22.244 -12.386  -2.866  1.00 56.59           C
ATOM   3058  O   GLY A 425     -21.736 -13.449  -2.530  1.00 56.59           O
ATOM   3059  N   GLU A 426     -21.797 -11.674  -3.896  1.00 58.38           N
ATOM   3060  CA  GLU A 426     -20.678 -12.053  -4.758  1.00 58.38           C
ATOM   3061  C   GLU A 426     -19.336 -11.401  -4.353  1.00 58.38           C
ATOM   3062  CB  GLU A 426     -21.070 -11.745  -6.213  1.00 58.38           C
ATOM   3063  O   GLU A 426     -18.298 -11.752  -4.908  1.00 58.38           O
ATOM   3064  CG  GLU A 426     -22.390 -12.431  -6.628  1.00 58.38           C
ATOM   3065  CD  GLU A 426     -22.721 -12.320  -8.126  1.00 58.38           C
ATOM   3066  OE1 GLU A 426     -23.713 -12.965  -8.544  1.00 58.38           O
ATOM   3067  OE2 GLU A 426     -21.981 -11.630  -8.856  1.00 58.38           O
ATOM   3068  N   GLY A 427     -19.337 -10.484  -3.378  1.00 56.53           N
ATOM   3069  CA  GLY A 427     -18.163  -9.776  -2.862  1.00 56.53           C
ATOM   3070  C   GLY A 427     -18.374  -8.263  -2.736  1.00 56.53           C
ATOM   3071  O   GLY A 427     -19.499  -7.763  -2.808  1.00 56.53           O
ATOM   3072  N   ILE A 428     -17.281  -7.517  -2.541  1.00 65.44           N
ATOM   3073  CA  ILE A 428     -17.307  -6.049  -2.592  1.00 65.44           C
ATOM   3074  C   ILE A 428     -16.962  -5.554  -3.984  1.00 65.44           C
ATOM   3075  CB  ILE A 428     -16.432  -5.396  -1.505  1.00 65.44           C
ATOM   3076  O   ILE A 428     -16.003  -6.017  -4.581  1.00 65.44           O
ATOM   3077  CG1 ILE A 428     -17.233  -5.527  -0.197  1.00 65.44           C
ATOM   3078  CG2 ILE A 428     -16.129  -3.905  -1.764  1.00 65.44           C
ATOM   3079  CD1 ILE A 428     -16.482  -5.214   1.089  1.00 65.44           C
ATOM   3080  N   PHE A 429     -17.689  -4.560  -4.474  1.00 70.50           N
ATOM   3081  CA  PHE A 429     -17.434  -3.952  -5.771  1.00 70.50           C
ATOM   3082  C   PHE A 429     -17.178  -2.461  -5.619  1.00 70.50           C
ATOM   3083  CB  PHE A 429     -18.582  -4.258  -6.732  1.00 70.50           C
ATOM   3084  O   PHE A 429     -17.954  -1.742  -4.988  1.00 70.50           O
ATOM   3085  CG  PHE A 429     -18.837  -5.741  -6.895  1.00 70.50           C
ATOM   3086  CD1 PHE A 429     -18.132  -6.460  -7.877  1.00 70.50           C
ATOM   3087  CD2 PHE A 429     -19.748  -6.411  -6.054  1.00 70.50           C
ATOM   3088  CE1 PHE A 429     -18.364  -7.834  -8.046  1.00 70.50           C
ATOM   3089  CE2 PHE A 429     -19.961  -7.791  -6.209  1.00 70.50           C
ATOM   3090  CZ  PHE A 429     -19.278  -8.499  -7.213  1.00 70.50           C
ATOM   3091  N   TYR A 430     -16.089  -1.996  -6.228  1.00 76.88           N
ATOM   3092  CA  TYR A 430     -15.823  -0.576  -6.408  1.00 76.88           C
ATOM   3093  C   TYR A 430     -16.621  -0.054  -7.611  1.00 76.88           C
ATOM   3094  CB  TYR A 430     -14.313  -0.348  -6.557  1.00 76.88           C
ATOM   3095  O   TYR A 430     -16.483  -0.545  -8.735  1.00 76.88           O
ATOM   3096  CG  TYR A 430     -13.923   1.078  -6.901  1.00 76.88           C
ATOM   3097  CD1 TYR A 430     -12.982   1.318  -7.920  1.00 76.88           C
ATOM   3098  CD2 TYR A 430     -14.504   2.166  -6.219  1.00 76.88           C
ATOM   3099  CE1 TYR A 430     -12.627   2.637  -8.259  1.00 76.88           C
ATOM   3100  CE2 TYR A 430     -14.208   3.485  -6.609  1.00 76.88           C
ATOM   3101  OH  TYR A 430     -12.988   4.996  -8.021  1.00 76.88           O
ATOM   3102  CZ  TYR A 430     -13.269   3.723  -7.634  1.00 76.88           C
ATOM   3103  N   LEU A 431     -17.464   0.951  -7.373  1.00 81.69           N
ATOM   3104  CA  LEU A 431     -18.358   1.530  -8.375  1.00 81.69           C
ATOM   3105  C   LEU A 431     -17.692   2.696  -9.108  1.00 81.69           C
ATOM   3106  CB  LEU A 431     -19.691   1.922  -7.715  1.00 81.69           C
ATOM   3107  O   LEU A 431     -18.112   3.847  -8.982  1.00 81.69           O
ATOM   3108  CG  LEU A 431     -20.484   0.772  -7.077  1.00 81.69           C
ATOM   3109  CD1 LEU A 431     -21.864   1.300  -6.682  1.00 81.69           C
ATOM   3110  CD2 LEU A 431     -20.662  -0.391  -8.048  1.00 81.69           C
ATOM   3111  N   GLN A 432     -16.634   2.419  -9.870  1.00 76.62           N
ATOM   3112  CA  GLN A 432     -15.969   3.440 -10.680  1.00 76.62           C
ATOM   3113  C   GLN A 432     -16.775   3.780 -11.932  1.00 76.62           C
ATOM   3114  CB  GLN A 432     -14.565   2.987 -11.085  1.00 76.62           C
ATOM   3115  O   GLN A 432     -17.235   2.873 -12.631  1.00 76.62           O
ATOM   3116  CG  GLN A 432     -13.749   4.203 -11.546  1.00 76.62           C
ATOM   3117  CD  GLN A 432     -12.266   3.930 -11.743  1.00 76.62           C
ATOM   3118  NE2 GLN A 432     -11.492   4.960 -11.995  1.00 76.62           N
ATOM   3119  OE1 GLN A 432     -11.750   2.827 -11.685  1.00 76.62           O
ATOM   3120  N   ASP A 433     -16.913   5.075 -12.234  1.00 81.38           N
ATOM   3121  CA  ASP A 433     -17.584   5.575 -13.442  1.00 81.38           C
ATOM   3122  C   ASP A 433     -18.922   4.853 -13.689  1.00 81.38           C
ATOM   3123  CB  ASP A 433     -16.615   5.536 -14.640  1.00 81.38           C
ATOM   3124  O   ASP A 433     -19.193   4.329 -14.769  1.00 81.38           O
ATOM   3125  CG  ASP A 433     -15.350   6.378 -14.423  1.00 81.38           C
ATOM   3126  OD1 ASP A 433     -15.456   7.468 -13.815  1.00 81.38           O
ATOM   3127  OD2 ASP A 433     -14.262   5.945 -14.868  1.00 81.38           O
ATOM   3128  N   THR A 434     -19.710   4.725 -12.620  1.00 86.81           N
ATOM   3129  CA  THR A 434     -20.921   3.910 -12.565  1.00 86.81           C
ATOM   3130  C   THR A 434     -22.123   4.792 -12.267  1.00 86.81           C
ATOM   3131  CB  THR A 434     -20.781   2.788 -11.526  1.00 86.81           C
ATOM   3132  O   THR A 434     -22.126   5.559 -11.306  1.00 86.81           O
ATOM   3133  CG2 THR A 434     -22.062   1.969 -11.355  1.00 86.81           C
ATOM   3134  OG1 THR A 434     -19.774   1.878 -11.918  1.00 86.81           O
ATOM   3135  N   THR A 435     -23.174   4.645 -13.069  1.00 94.88           N
ATOM   3136  CA  THR A 435     -24.488   5.221 -12.796  1.00 94.88           C
ATOM   3137  C   THR A 435     -25.414   4.139 -12.259  1.00 94.88           C
ATOM   3138  CB  THR A 435     -25.081   5.894 -14.036  1.00 94.88           C
ATOM   3139  O   THR A 435     -25.676   3.148 -12.944  1.00 94.88           O
ATOM   3140  CG2 THR A 435     -26.440   6.536 -13.747  1.00 94.88           C
ATOM   3141  OG1 THR A 435     -24.248   6.949 -14.447  1.00 94.88           O
ATOM   3142  N   PHE A 436     -25.945   4.333 -11.053  1.00 95.00           N
ATOM   3143  CA  PHE A 436     -26.875   3.397 -10.422  1.00 95.00           C
ATOM   3144  C   PHE A 436     -28.065   4.104  -9.764  1.00 95.00           C
ATOM   3145  CB  PHE A 436     -26.127   2.485  -9.440  1.00 95.00           C
ATOM   3146  O   PHE A 436     -28.017   5.293  -9.463  1.00 95.00           O
ATOM   3147  CG  PHE A 436     -25.654   3.161  -8.168  1.00 95.00           C
ATOM   3148  CD1 PHE A 436     -24.402   3.803  -8.130  1.00 95.00           C
ATOM   3149  CD2 PHE A 436     -26.469   3.149  -7.019  1.00 95.00           C
ATOM   3150  CE1 PHE A 436     -23.965   4.423  -6.947  1.00 95.00           C
ATOM   3151  CE2 PHE A 436     -26.035   3.778  -5.840  1.00 95.00           C
ATOM   3152  CZ  PHE A 436     -24.781   4.413  -5.804  1.00 95.00           C
ATOM   3153  N   GLU A 437     -29.152   3.368  -9.553  1.00 96.06           N
ATOM   3154  CA  GLU A 437     -30.368   3.821  -8.876  1.00 96.06           C
ATOM   3155  C   GLU A 437     -30.638   2.972  -7.637  1.00 96.06           C
ATOM   3156  CB  GLU A 437     -31.542   3.759  -9.859  1.00 96.06           C
ATOM   3157  O   GLU A 437     -30.597   1.746  -7.706  1.00 96.06           O
ATOM   3158  CG  GLU A 437     -32.915   4.147  -9.277  1.00 96.06           C
ATOM   3159  CD  GLU A 437     -34.047   4.006 -10.312  1.00 96.06           C
ATOM   3160  OE1 GLU A 437     -35.221   4.236  -9.940  1.00 96.06           O
ATOM   3161  OE2 GLU A 437     -33.750   3.666 -11.487  1.00 96.06           O
ATOM   3162  N   ILE A 438     -30.960   3.611  -6.515  1.00 95.50           N
ATOM   3163  CA  ILE A 438     -31.424   2.923  -5.307  1.00 95.50           C
ATOM   3164  C   ILE A 438     -32.906   2.601  -5.490  1.00 95.50           C
ATOM   3165  CB  ILE A 438     -31.157   3.784  -4.054  1.00 95.50           C
ATOM   3166  O   ILE A 438     -33.741   3.495  -5.427  1.00 95.50           O
ATOM   3167  CG1 ILE A 438     -29.641   4.062  -3.929  1.00 95.50           C
ATOM   3168  CG2 ILE A 438     -31.707   3.065  -2.806  1.00 95.50           C
ATOM   3169  CD1 ILE A 438     -29.261   4.980  -2.767  1.00 95.50           C
ATOM   3170  N   GLN A 439     -33.252   1.341  -5.734  1.00 94.75           N
ATOM   3171  CA  GLN A 439     -34.641   0.922  -5.938  1.00 94.75           C
ATOM   3172  C   GLN A 439     -35.379   0.665  -4.631  1.00 94.75           C
ATOM   3173  CB  GLN A 439     -34.702  -0.345  -6.794  1.00 94.75           C
ATOM   3174  O   GLN A 439     -36.559   0.995  -4.533  1.00 94.75           O
ATOM   3175  CG  GLN A 439     -34.255  -0.078  -8.232  1.00 94.75           C
ATOM   3176  CD  GLN A 439     -34.585  -1.243  -9.156  1.00 94.75           C
ATOM   3177  NE2 GLN A 439     -34.797  -0.978 -10.426  1.00 94.75           N
ATOM   3178  OE1 GLN A 439     -34.647  -2.403  -8.787  1.00 94.75           O
ATOM   3179  N   GLU A 440     -34.705   0.071  -3.647  1.00 92.38           N
ATOM   3180  CA  GLU A 440     -35.274  -0.201  -2.328  1.00 92.38           C
ATOM   3181  C   GLU A 440     -34.199  -0.092  -1.245  1.00 92.38           C
ATOM   3182  CB  GLU A 440     -35.938  -1.593  -2.259  1.00 92.38           C
ATOM   3183  O   GLU A 440     -33.031  -0.404  -1.483  1.00 92.38           O
ATOM   3184  CG  GLU A 440     -37.039  -1.821  -3.315  1.00 92.38           C
ATOM   3185  CD  GLU A 440     -37.812  -3.137  -3.150  1.00 92.38           C
ATOM   3186  OE1 GLU A 440     -38.419  -3.595  -4.149  1.00 92.38           O
ATOM   3187  OE2 GLU A 440     -37.877  -3.651  -2.010  1.00 92.38           O
ATOM   3188  N   ILE A 441     -34.617   0.305  -0.045  1.00 90.44           N
ATOM   3189  CA  ILE A 441     -33.821   0.242   1.182  1.00 90.44           C
ATOM   3190  C   ILE A 441     -34.596  -0.644   2.151  1.00 90.44           C
ATOM   3191  CB  ILE A 441     -33.576   1.648   1.769  1.00 90.44           C
ATOM   3192  O   ILE A 441     -35.793  -0.435   2.354  1.00 90.44           O
ATOM   3193  CG1 ILE A 441     -32.964   2.618   0.731  1.00 90.44           C
ATOM   3194  CG2 ILE A 441     -32.662   1.530   3.006  1.00 90.44           C
ATOM   3195  CD1 ILE A 441     -33.021   4.089   1.158  1.00 90.44           C
ATOM   3196  N   ILE A 442     -33.944  -1.650   2.720  1.00 81.75           N
ATOM   3197  CA  ILE A 442     -34.570  -2.645   3.586  1.00 81.75           C
ATOM   3198  C   ILE A 442     -33.777  -2.720   4.886  1.00 81.75           C
ATOM   3199  CB  ILE A 442     -34.665  -4.025   2.895  1.00 81.75           C
ATOM   3200  O   ILE A 442     -32.583  -3.012   4.863  1.00 81.75           O
ATOM   3201  CG1 ILE A 442     -35.286  -3.961   1.479  1.00 81.75           C
ATOM   3202  CG2 ILE A 442     -35.497  -4.954   3.799  1.00 81.75           C
ATOM   3203  CD1 ILE A 442     -35.105  -5.248   0.665  1.00 81.75           C
ATOM   3204  N   SER A 443     -34.445  -2.493   6.012  1.00 78.44           N
ATOM   3205  CA  SER A 443     -33.829  -2.606   7.329  1.00 78.44           C
ATOM   3206  C   SER A 443     -33.560  -4.054   7.727  1.00 78.44           C
ATOM   3207  CB  SER A 443     -34.673  -1.886   8.387  1.00 78.44           C
ATOM   3208  O   SER A 443     -34.100  -5.004   7.142  1.00 78.44           O
ATOM   3209  OG  SER A 443     -35.817  -2.645   8.756  1.00 78.44           O
ATOM   3210  N   PHE A 444     -32.751  -4.233   8.769  1.00 66.12           N
ATOM   3211  CA  PHE A 444     -32.483  -5.534   9.380  1.00 66.12           C
ATOM   3212  C   PHE A 444     -33.769  -6.282   9.770  1.00 66.12           C
ATOM   3213  CB  PHE A 444     -31.590  -5.321  10.605  1.00 66.12           C
ATOM   3214  O   PHE A 444     -33.892  -7.480   9.519  1.00 66.12           O
ATOM   3215  CG  PHE A 444     -31.247  -6.618  11.301  1.00 66.12           C
ATOM   3216  CD1 PHE A 444     -31.947  -7.009  12.459  1.00 66.12           C
ATOM   3217  CD2 PHE A 444     -30.259  -7.461  10.759  1.00 66.12           C
ATOM   3218  CE1 PHE A 444     -31.643  -8.232  13.081  1.00 66.12           C
ATOM   3219  CE2 PHE A 444     -29.962  -8.685  11.380  1.00 66.12           C
ATOM   3220  CZ  PHE A 444     -30.649  -9.069  12.544  1.00 66.12           C
ATOM   3221  N   ASP A 445     -34.772  -5.563  10.280  1.00 66.00           N
ATOM   3222  CA  ASP A 445     -36.074  -6.127  10.661  1.00 66.00           C
ATOM   3223  C   ASP A 445     -36.967  -6.473   9.448  1.00 66.00           C
ATOM   3224  CB  ASP A 445     -36.781  -5.160  11.624  1.00 66.00           C
ATOM   3225  O   ASP A 445     -38.075  -6.996   9.600  1.00 66.00           O
ATOM   3226  CG  ASP A 445     -36.059  -4.994  12.967  1.00 66.00           C
ATOM   3227  OD1 ASP A 445     -35.451  -5.980  13.442  1.00 66.00           O
ATOM   3228  OD2 ASP A 445     -36.188  -3.895  13.549  1.00 66.00           O
ATOM   3229  N   GLY A 446     -36.492  -6.197   8.228  1.00 65.69           N
ATOM   3230  CA  GLY A 446     -37.202  -6.432   6.974  1.00 65.69           C
ATOM   3231  C   GLY A 446     -38.198  -5.331   6.608  1.00 65.69           C
ATOM   3232  O   GLY A 446     -39.033  -5.542   5.726  1.00 65.69           O
ATOM   3233  N   GLU A 447     -38.144  -4.171   7.268  1.00 82.19           N
ATOM   3234  CA  GLU A 447     -38.987  -3.027   6.919  1.00 82.19           C
ATOM   3235  C   GLU A 447     -38.404  -2.275   5.718  1.00 82.19           C
ATOM   3236  CB  GLU A 447     -39.214  -2.078   8.110  1.00 82.19           C
ATOM   3237  O   GLU A 447     -37.207  -2.011   5.658  1.00 82.19           O
ATOM   3238  CG  GLU A 447     -39.926  -2.754   9.296  1.00 82.19           C
ATOM   3239  CD  GLU A 447     -40.515  -1.752  10.311  1.00 82.19           C
ATOM   3240  OE1 GLU A 447     -41.508  -2.128  10.986  1.00 82.19           O
ATOM   3241  OE2 GLU A 447     -40.048  -0.593  10.369  1.00 82.19           O
ATOM   3242  N   HIS A 448     -39.253  -1.903   4.759  1.00 87.00           N
ATOM   3243  CA  HIS A 448     -38.830  -1.073   3.632  1.00 87.00           C
ATOM   3244  C   HIS A 448     -38.792   0.396   4.063  1.00 87.00           C
ATOM   3245  CB  HIS A 448     -39.740  -1.277   2.415  1.00 87.00           C
ATOM   3246  O   HIS A 448     -39.793   0.934   4.545  1.00 87.00           O
ATOM   3247  CG  HIS A 448     -39.703  -2.674   1.843  1.00 87.00           C
ATOM   3248  CD2 HIS A 448     -40.336  -3.778   2.351  1.00 87.00           C
ATOM   3249  ND1 HIS A 448     -39.060  -3.084   0.695  1.00 87.00           N
ATOM   3250  CE1 HIS A 448     -39.303  -4.390   0.521  1.00 87.00           C
ATOM   3251  NE2 HIS A 448     -40.106  -4.858   1.494  1.00 87.00           N
ATOM   3252  N   LEU A 449     -37.648   1.039   3.865  1.00 88.50           N
ATOM   3253  CA  LEU A 449     -37.382   2.417   4.250  1.00 88.50           C
ATOM   3254  C   LEU A 449     -37.426   3.335   3.022  1.00 88.50           C
ATOM   3255  CB  LEU A 449     -36.026   2.495   4.977  1.00 88.50           C
ATOM   3256  O   LEU A 449     -36.950   2.993   1.941  1.00 88.50           O
ATOM   3257  CG  LEU A 449     -35.877   1.597   6.223  1.00 88.50           C
ATOM   3258  CD1 LEU A 449     -34.473   1.781   6.793  1.00 88.50           C
ATOM   3259  CD2 LEU A 449     -36.895   1.945   7.314  1.00 88.50           C
ATOM   3260  N   GLU A 450     -37.979   4.538   3.186  1.00 90.38           N
ATOM   3261  CA  GLU A 450     -37.918   5.565   2.135  1.00 90.38           C
ATOM   3262  C   GLU A 450     -36.563   6.285   2.128  1.00 90.38           C
ATOM   3263  CB  GLU A 450     -39.072   6.575   2.283  1.00 90.38           C
ATOM   3264  O   GLU A 450     -36.077   6.665   1.064  1.00 90.38           O
ATOM   3265  CG  GLU A 450     -40.445   5.956   1.960  1.00 90.38           C
ATOM   3266  CD  GLU A 450     -41.601   6.977   1.876  1.00 90.38           C
ATOM   3267  OE1 GLU A 450     -42.707   6.574   1.437  1.00 90.38           O
ATOM   3268  OE2 GLU A 450     -41.424   8.155   2.266  1.00 90.38           O
ATOM   3269  N   THR A 451     -35.946   6.440   3.302  1.00 90.06           N
ATOM   3270  CA  THR A 451     -34.707   7.196   3.507  1.00 90.06           C
ATOM   3271  C   THR A 451     -33.839   6.539   4.571  1.00 90.06           C
ATOM   3272  CB  THR A 451     -34.991   8.639   3.959  1.00 90.06           C
ATOM   3273  O   THR A 451     -34.372   6.049   5.567  1.00 90.06           O
ATOM   3274  CG2 THR A 451     -35.888   9.408   2.988  1.00 90.06           C
ATOM   3275  OG1 THR A 451     -35.653   8.643   5.212  1.00 90.06           O
ATOM   3276  N   VAL A 452     -32.523   6.629   4.415  1.00 89.12           N
ATOM   3277  CA  VAL A 452     -31.531   6.197   5.405  1.00 89.12           C
ATOM   3278  C   VAL A 452     -30.422   7.232   5.526  1.00 89.12           C
ATOM   3279  CB  VAL A 452     -30.978   4.811   5.047  1.00 89.12           C
ATOM   3280  O   VAL A 452     -30.016   7.833   4.533  1.00 89.12           O
ATOM   3281  CG1 VAL A 452     -30.224   4.776   3.718  1.00 89.12           C
ATOM   3282  CG2 VAL A 452     -30.029   4.287   6.114  1.00 89.12           C
ATOM   3283  N   GLU A 453     -29.943   7.452   6.743  1.00 86.69           N
ATOM   3284  CA  GLU A 453     -28.772   8.282   7.008  1.00 86.69           C
ATOM   3285  C   GLU A 453     -27.521   7.402   7.009  1.00 86.69           C
ATOM   3286  CB  GLU A 453     -28.982   9.047   8.324  1.00 86.69           C
ATOM   3287  O   GLU A 453     -27.468   6.381   7.693  1.00 86.69           O
ATOM   3288  CG  GLU A 453     -27.901  10.109   8.588  1.00 86.69           C
ATOM   3289  CD  GLU A 453     -28.216  11.015   9.797  1.00 86.69           C
ATOM   3290  OE1 GLU A 453     -27.413  11.941  10.062  1.00 86.69           O
ATOM   3291  OE2 GLU A 453     -29.282  10.838  10.439  1.00 86.69           O
ATOM   3292  N   LEU A 454     -26.520   7.793   6.224  1.00 83.94           N
ATOM   3293  CA  LEU A 454     -25.194   7.206   6.299  1.00 83.94           C
ATOM   3294  C   LEU A 454     -24.473   7.822   7.487  1.00 83.94           C
ATOM   3295  CB  LEU A 454     -24.403   7.463   5.009  1.00 83.94           C
ATOM   3296  O   LEU A 454     -24.366   9.046   7.596  1.00 83.94           O
ATOM   3297  CG  LEU A 454     -25.034   6.888   3.733  1.00 83.94           C
ATOM   3298  CD1 LEU A 454     -24.113   7.214   2.556  1.00 83.94           C
ATOM   3299  CD2 LEU A 454     -25.210   5.372   3.819  1.00 83.94           C
ATOM   3300  N   TYR A 455     -23.928   6.975   8.344  1.00 72.44           N
ATOM   3301  CA  TYR A 455     -23.080   7.421   9.429  1.00 72.44           C
ATOM   3302  C   TYR A 455     -21.667   6.891   9.233  1.00 72.44           C
ATOM   3303  CB  TYR A 455     -23.697   7.045  10.769  1.00 72.44           C
ATOM   3304  O   TYR A 455     -21.440   5.821   8.665  1.00 72.44           O
ATOM   3305  CG  TYR A 455     -23.671   5.567  11.036  1.00 72.44           C
ATOM   3306  CD1 TYR A 455     -24.748   4.757  10.622  1.00 72.44           C
ATOM   3307  CD2 TYR A 455     -22.561   5.024  11.709  1.00 72.44           C
ATOM   3308  CE1 TYR A 455     -24.749   3.398  10.961  1.00 72.44           C
ATOM   3309  CE2 TYR A 455     -22.552   3.668  12.040  1.00 72.44           C
ATOM   3310  OH  TYR A 455     -23.733   1.663  12.203  1.00 72.44           O
ATOM   3311  CZ  TYR A 455     -23.667   2.890  11.702  1.00 72.44           C
ATOM   3312  N   LYS A 456     -20.704   7.680   9.702  1.00 70.69           N
ATOM   3313  CA  LYS A 456     -19.300   7.300   9.715  1.00 70.69           C
ATOM   3314  C   LYS A 456     -18.998   6.637  11.056  1.00 70.69           C
ATOM   3315  CB  LYS A 456     -18.425   8.529   9.438  1.00 70.69           C
ATOM   3316  O   LYS A 456     -19.168   7.307  12.077  1.00 70.69           O
ATOM   3317  CG  LYS A 456     -16.992   8.083   9.131  1.00 70.69           C
ATOM   3318  CD  LYS A 456     -16.156   9.205   8.506  1.00 70.69           C
ATOM   3319  CE  LYS A 456     -14.759   8.648   8.212  1.00 70.69           C
ATOM   3320  NZ  LYS A 456     -14.102   9.300   7.057  1.00 70.69           N
ATOM   3321  N   PRO A 457     -18.560   5.370  11.092  1.00 62.41           N
ATOM   3322  CA  PRO A 457     -18.008   4.789  12.307  1.00 62.41           C
ATOM   3323  C   PRO A 457     -16.736   5.572  12.669  1.00 62.41           C
ATOM   3324  CB  PRO A 457     -17.755   3.310  11.975  1.00 62.41           C
ATOM   3325  O   PRO A 457     -15.732   5.510  11.959  1.00 62.41           O
ATOM   3326  CG  PRO A 457     -18.553   3.050  10.698  1.00 62.41           C
ATOM   3327  CD  PRO A 457     -18.543   4.404  10.006  1.00 62.41           C
ATOM   3328  N   VAL A 458     -16.794   6.404  13.711  1.00 59.50           N
ATOM   3329  CA  VAL A 458     -15.662   7.241  14.135  1.00 59.50           C
ATOM   3330  C   VAL A 458     -14.968   6.549  15.295  1.00 59.50           C
ATOM   3331  CB  VAL A 458     -16.090   8.685  14.479  1.00 59.50           C
ATOM   3332  O   VAL A 458     -15.343   6.727  16.446  1.00 59.50           O
ATOM   3333  CG1 VAL A 458     -14.935   9.495  15.092  1.00 59.50           C
ATOM   3334  CG2 VAL A 458     -16.550   9.435  13.222  1.00 59.50           C
ATOM   3335  N   TYR A 459     -13.914   5.794  14.991  1.00 57.97           N
ATOM   3336  CA  TYR A 459     -13.042   5.208  16.019  1.00 57.97           C
ATOM   3337  C   TYR A 459     -11.743   6.004  16.207  1.00 57.97           C
ATOM   3338  CB  TYR A 459     -12.821   3.717  15.728  1.00 57.97           C
ATOM   3339  O   TYR A 459     -10.894   5.645  17.017  1.00 57.97           O
ATOM   3340  CG  TYR A 459     -14.118   2.963  15.483  1.00 57.97           C
ATOM   3341  CD1 TYR A 459     -15.051   2.849  16.527  1.00 57.97           C
ATOM   3342  CD2 TYR A 459     -14.416   2.397  14.228  1.00 57.97           C
ATOM   3343  CE1 TYR A 459     -16.272   2.189  16.312  1.00 57.97           C
ATOM   3344  CE2 TYR A 459     -15.648   1.757  14.002  1.00 57.97           C
ATOM   3345  OH  TYR A 459     -17.779   1.041  14.845  1.00 57.97           O
ATOM   3346  CZ  TYR A 459     -16.585   1.656  15.048  1.00 57.97           C
ATOM   3347  N   HIS A 460     -11.590   7.117  15.484  1.00 56.12           N
ATOM   3348  CA  HIS A 460     -10.316   7.795  15.247  1.00 56.12           C
ATOM   3349  C   HIS A 460     -10.009   8.982  16.181  1.00 56.12           C
ATOM   3350  CB  HIS A 460     -10.249   8.179  13.758  1.00 56.12           C
ATOM   3351  O   HIS A 460      -9.220   9.860  15.817  1.00 56.12           O
ATOM   3352  CG  HIS A 460     -11.249   9.240  13.364  1.00 56.12           C
ATOM   3353  CD2 HIS A 460     -12.267   9.127  12.456  1.00 56.12           C
ATOM   3354  ND1 HIS A 460     -11.289  10.520  13.860  1.00 56.12           N
ATOM   3355  CE1 HIS A 460     -12.314  11.164  13.282  1.00 56.12           C
ATOM   3356  NE2 HIS A 460     -12.939  10.359  12.409  1.00 56.12           N
ATOM   3357  N   THR A 461     -10.664   9.114  17.339  1.00 62.41           N
ATOM   3358  CA  THR A 461     -10.413  10.278  18.205  1.00 62.41           C
ATOM   3359  C   THR A 461      -9.338   9.993  19.253  1.00 62.41           C
ATOM   3360  CB  THR A 461     -11.684  10.906  18.796  1.00 62.41           C
ATOM   3361  O   THR A 461      -9.305   8.920  19.850  1.00 62.41           O
ATOM   3362  CG2 THR A 461     -12.863  10.944  17.824  1.00 62.41           C
ATOM   3363  OG1 THR A 461     -12.083  10.320  19.999  1.00 62.41           O
ATOM   3364  N   MET A 462      -8.480  10.990  19.499  1.00 62.06           N
ATOM   3365  CA  MET A 462      -7.620  11.050  20.689  1.00 62.06           C
ATOM   3366  C   MET A 462      -8.396  11.524  21.928  1.00 62.06           C
ATOM   3367  CB  MET A 462      -6.421  11.990  20.456  1.00 62.06           C
ATOM   3368  O   MET A 462      -7.798  11.824  22.953  1.00 62.06           O
ATOM   3369  CG  MET A 462      -5.490  11.540  19.330  1.00 62.06           C
ATOM   3370  SD  MET A 462      -3.854  12.332  19.343  1.00 62.06           S
ATOM   3371  CE  MET A 462      -4.275  14.077  19.128  1.00 62.06           C
ATOM   3372  N   ASN A 463      -9.717  11.709  21.835  1.00 67.38           N
ATOM   3373  CA  ASN A 463     -10.465  12.327  22.915  1.00 67.38           C
ATOM   3374  C   ASN A 463     -10.877  11.274  23.940  1.00 67.38           C
ATOM   3375  CB  ASN A 463     -11.650  13.129  22.362  1.00 67.38           C
ATOM   3376  O   ASN A 463     -11.873  10.574  23.763  1.00 67.38           O
ATOM   3377  CG  ASN A 463     -12.353  13.895  23.472  1.00 67.38           C
ATOM   3378  ND2 ASN A 463     -13.400  14.621  23.166  1.00 67.38           N
ATOM   3379  OD1 ASN A 463     -11.981  13.879  24.633  1.00 67.38           O
ATOM   3380  N   ILE A 464     -10.150  11.248  25.055  1.00 71.56           N
ATOM   3381  CA  ILE A 464     -10.384  10.326  26.165  1.00 71.56           C
ATOM   3382  C   ILE A 464     -11.831  10.340  26.687  1.00 71.56           C
ATOM   3383  CB  ILE A 464      -9.359  10.645  27.277  1.00 71.56           C
ATOM   3384  O   ILE A 464     -12.327   9.319  27.156  1.00 71.56           O
ATOM   3385  CG1 ILE A 464      -9.250   9.535  28.331  1.00 71.56           C
ATOM   3386  CG2 ILE A 464      -9.660  11.975  27.994  1.00 71.56           C
ATOM   3387  CD1 ILE A 464      -8.803   8.201  27.729  1.00 71.56           C
ATOM   3388  N   SER A 465     -12.559  11.459  26.550  1.00 70.31           N
ATOM   3389  CA  SER A 465     -13.953  11.551  27.006  1.00 70.31           C
ATOM   3390  C   SER A 465     -14.927  10.667  26.223  1.00 70.31           C
ATOM   3391  CB  SER A 465     -14.452  13.001  26.994  1.00 70.31           C
ATOM   3392  O   SER A 465     -16.052  10.486  26.677  1.00 70.31           O
ATOM   3393  OG  SER A 465     -14.740  13.495  25.693  1.00 70.31           O
ATOM   3394  N   HIS A 466     -14.527  10.171  25.049  1.00 68.88           N
ATOM   3395  CA  HIS A 466     -15.320   9.262  24.219  1.00 68.88           C
ATOM   3396  C   HIS A 466     -14.816   7.820  24.272  1.00 68.88           C
ATOM   3397  CB  HIS A 466     -15.376   9.773  22.776  1.00 68.88           C
ATOM   3398  O   HIS A 466     -15.384   6.975  23.595  1.00 68.88           O
ATOM   3399  CG  HIS A 466     -16.122  11.068  22.659  1.00 68.88           C
ATOM   3400  CD2 HIS A 466     -15.563  12.305  22.573  1.00 68.88           C
ATOM   3401  ND1 HIS A 466     -17.484  11.233  22.641  1.00 68.88           N
ATOM   3402  CE1 HIS A 466     -17.733  12.546  22.544  1.00 68.88           C
ATOM   3403  NE2 HIS A 466     -16.589  13.261  22.517  1.00 68.88           N
ATOM   3404  N   PHE A 467     -13.799   7.511  25.082  1.00 68.75           N
ATOM   3405  CA  PHE A 467     -13.171   6.190  25.078  1.00 68.75           C
ATOM   3406  C   PHE A 467     -14.172   5.049  25.306  1.00 68.75           C
ATOM   3407  CB  PHE A 467     -12.081   6.169  26.152  1.00 68.75           C
ATOM   3408  O   PHE A 467     -14.216   4.104  24.524  1.00 68.75           O
ATOM   3409  CG  PHE A 467     -11.275   4.885  26.229  1.00 68.75           C
ATOM   3410  CD1 PHE A 467     -10.976   4.330  27.485  1.00 68.75           C
ATOM   3411  CD2 PHE A 467     -10.793   4.253  25.063  1.00 68.75           C
ATOM   3412  CE1 PHE A 467     -10.180   3.174  27.577  1.00 68.75           C
ATOM   3413  CE2 PHE A 467      -9.981   3.111  25.161  1.00 68.75           C
ATOM   3414  CZ  PHE A 467      -9.676   2.568  26.417  1.00 68.75           C
ATOM   3415  N   GLU A 468     -15.022   5.162  26.332  1.00 67.75           N
ATOM   3416  CA  GLU A 468     -16.081   4.180  26.597  1.00 67.75           C
ATOM   3417  C   GLU A 468     -17.120   4.128  25.467  1.00 67.75           C
ATOM   3418  CB  GLU A 468     -16.803   4.512  27.913  1.00 67.75           C
ATOM   3419  O   GLU A 468     -17.550   3.049  25.077  1.00 67.75           O
ATOM   3420  CG  GLU A 468     -15.950   4.289  29.173  1.00 67.75           C
ATOM   3421  CD  GLU A 468     -16.711   4.618  30.474  1.00 67.75           C
ATOM   3422  OE1 GLU A 468     -16.077   4.538  31.548  1.00 67.75           O
ATOM   3423  OE2 GLU A 468     -17.913   4.977  30.413  1.00 67.75           O
ATOM   3424  N   GLU A 469     -17.513   5.280  24.916  1.00 70.19           N
ATOM   3425  CA  GLU A 469     -18.504   5.370  23.835  1.00 70.19           C
ATOM   3426  C   GLU A 469     -17.996   4.716  22.541  1.00 70.19           C
ATOM   3427  CB  GLU A 469     -18.869   6.850  23.617  1.00 70.19           C
ATOM   3428  O   GLU A 469     -18.725   3.969  21.897  1.00 70.19           O
ATOM   3429  CG  GLU A 469     -19.971   7.068  22.565  1.00 70.19           C
ATOM   3430  CD  GLU A 469     -20.352   8.550  22.373  1.00 70.19           C
ATOM   3431  OE1 GLU A 469     -21.391   8.802  21.721  1.00 70.19           O
ATOM   3432  OE2 GLU A 469     -19.631   9.452  22.874  1.00 70.19           O
ATOM   3433  N   GLU A 470     -16.737   4.943  22.180  1.00 67.81           N
ATOM   3434  CA  GLU A 470     -16.108   4.350  21.000  1.00 67.81           C
ATOM   3435  C   GLU A 470     -15.911   2.838  21.170  1.00 67.81           C
ATOM   3436  CB  GLU A 470     -14.762   5.036  20.748  1.00 67.81           C
ATOM   3437  O   GLU A 470     -16.146   2.084  20.228  1.00 67.81           O
ATOM   3438  CG  GLU A 470     -14.897   6.506  20.297  1.00 67.81           C
ATOM   3439  CD  GLU A 470     -13.538   7.215  20.298  1.00 67.81           C
ATOM   3440  OE1 GLU A 470     -13.239   8.061  19.421  1.00 67.81           O
ATOM   3441  OE2 GLU A 470     -12.687   6.869  21.141  1.00 67.81           O
ATOM   3442  N   LEU A 471     -15.547   2.369  22.371  1.00 68.44           N
ATOM   3443  CA  LEU A 471     -15.487   0.936  22.679  1.00 68.44           C
ATOM   3444  C   LEU A 471     -16.873   0.277  22.612  1.00 68.44           C
ATOM   3445  CB  LEU A 471     -14.868   0.738  24.069  1.00 68.44           C
ATOM   3446  O   LEU A 471     -16.997  -0.836  22.101  1.00 68.44           O
ATOM   3447  CG  LEU A 471     -13.354   1.003  24.154  1.00 68.44           C
ATOM   3448  CD1 LEU A 471     -12.937   1.017  25.624  1.00 68.44           C
ATOM   3449  CD2 LEU A 471     -12.548  -0.074  23.427  1.00 68.44           C
ATOM   3450  N   LEU A 472     -17.920   0.974  23.065  1.00 69.50           N
ATOM   3451  CA  LEU A 472     -19.302   0.518  22.921  1.00 69.50           C
ATOM   3452  C   LEU A 472     -19.737   0.464  21.455  1.00 69.50           C
ATOM   3453  CB  LEU A 472     -20.249   1.426  23.721  1.00 69.50           C
ATOM   3454  O   LEU A 472     -20.417  -0.480  21.082  1.00 69.50           O
ATOM   3455  CG  LEU A 472     -20.212   1.200  25.240  1.00 69.50           C
ATOM   3456  CD1 LEU A 472     -20.996   2.321  25.928  1.00 69.50           C
ATOM   3457  CD2 LEU A 472     -20.842  -0.136  25.641  1.00 69.50           C
ATOM   3458  N   GLN A 473     -19.326   1.413  20.611  1.00 67.31           N
ATOM   3459  CA  GLN A 473     -19.614   1.360  19.172  1.00 67.31           C
ATOM   3460  C   GLN A 473     -18.884   0.204  18.475  1.00 67.31           C
ATOM   3461  CB  GLN A 473     -19.207   2.678  18.507  1.00 67.31           C
ATOM   3462  O   GLN A 473     -19.431  -0.406  17.557  1.00 67.31           O
ATOM   3463  CG  GLN A 473     -20.146   3.845  18.816  1.00 67.31           C
ATOM   3464  CD  GLN A 473     -19.649   5.148  18.197  1.00 67.31           C
ATOM   3465  NE2 GLN A 473     -20.191   6.275  18.600  1.00 67.31           N
ATOM   3466  OE1 GLN A 473     -18.783   5.197  17.337  1.00 67.31           O
ATOM   3467  N   ILE A 474     -17.655  -0.111  18.898  1.00 66.12           N
ATOM   3468  CA  ILE A 474     -16.931  -1.303  18.434  1.00 66.12           C
ATOM   3469  C   ILE A 474     -17.711  -2.564  18.840  1.00 66.12           C
ATOM   3470  CB  ILE A 474     -15.477  -1.288  18.971  1.00 66.12           C
ATOM   3471  O   ILE A 474     -17.965  -3.426  18.002  1.00 66.12           O
ATOM   3472  CG1 ILE A 474     -14.646  -0.176  18.298  1.00 66.12           C
ATOM   3473  CG2 ILE A 474     -14.791  -2.638  18.744  1.00 66.12           C
ATOM   3474  CD1 ILE A 474     -13.297   0.104  18.974  1.00 66.12           C
ATOM   3475  N   GLN A 475     -18.165  -2.642  20.096  1.00 64.75           N
ATOM   3476  CA  GLN A 475     -18.981  -3.754  20.586  1.00 64.75           C
ATOM   3477  C   GLN A 475     -20.343  -3.857  19.880  1.00 64.75           C
ATOM   3478  CB  GLN A 475     -19.154  -3.632  22.106  1.00 64.75           C
ATOM   3479  O   GLN A 475     -20.755  -4.954  19.520  1.00 64.75           O
ATOM   3480  CG  GLN A 475     -19.948  -4.824  22.664  1.00 64.75           C
ATOM   3481  CD  GLN A 475     -20.195  -4.746  24.160  1.00 64.75           C
ATOM   3482  NE2 GLN A 475     -21.191  -5.447  24.651  1.00 64.75           N
ATOM   3483  OE1 GLN A 475     -19.520  -4.067  24.915  1.00 64.75           O
ATOM   3484  N   GLU A 476     -21.045  -2.750  19.654  1.00 68.25           N
ATOM   3485  CA  GLU A 476     -22.326  -2.735  18.942  1.00 68.25           C
ATOM   3486  C   GLU A 476     -22.149  -3.261  17.520  1.00 68.25           C
ATOM   3487  CB  GLU A 476     -22.896  -1.308  18.940  1.00 68.25           C
ATOM   3488  O   GLU A 476     -22.918  -4.109  17.071  1.00 68.25           O
ATOM   3489  CG  GLU A 476     -24.250  -1.214  18.214  1.00 68.25           C
ATOM   3490  CD  GLU A 476     -24.918   0.164  18.358  1.00 68.25           C
ATOM   3491  OE1 GLU A 476     -26.157   0.224  18.176  1.00 68.25           O
ATOM   3492  OE2 GLU A 476     -24.212   1.152  18.668  1.00 68.25           O
ATOM   3493  N   MET A 477     -21.078  -2.851  16.837  1.00 63.47           N
ATOM   3494  CA  MET A 477     -20.732  -3.416  15.541  1.00 63.47           C
ATOM   3495  C   MET A 477     -20.512  -4.935  15.639  1.00 63.47           C
ATOM   3496  CB  MET A 477     -19.532  -2.653  14.973  1.00 63.47           C
ATOM   3497  O   MET A 477     -21.019  -5.669  14.792  1.00 63.47           O
ATOM   3498  CG  MET A 477     -19.248  -3.034  13.519  1.00 63.47           C
ATOM   3499  SD  MET A 477     -18.294  -1.799  12.597  1.00 63.47           S
ATOM   3500  CE  MET A 477     -16.824  -1.738  13.646  1.00 63.47           C
ATOM   3501  N   TYR A 478     -19.861  -5.436  16.696  1.00 60.53           N
ATOM   3502  CA  TYR A 478     -19.705  -6.881  16.936  1.00 60.53           C
ATOM   3503  C   TYR A 478     -21.036  -7.606  17.128  1.00 60.53           C
ATOM   3504  CB  TYR A 478     -18.827  -7.149  18.169  1.00 60.53           C
ATOM   3505  O   TYR A 478     -21.248  -8.677  16.557  1.00 60.53           O
ATOM   3506  CG  TYR A 478     -17.442  -6.549  18.166  1.00 60.53           C
ATOM   3507  CD1 TYR A 478     -16.825  -6.167  16.963  1.00 60.53           C
ATOM   3508  CD2 TYR A 478     -16.742  -6.430  19.377  1.00 60.53           C
ATOM   3509  CE1 TYR A 478     -15.473  -5.801  16.939  1.00 60.53           C
ATOM   3510  CE2 TYR A 478     -15.400  -6.025  19.362  1.00 60.53           C
ATOM   3511  OH  TYR A 478     -13.443  -5.476  18.100  1.00 60.53           O
ATOM   3512  CZ  TYR A 478     -14.756  -5.766  18.136  1.00 60.53           C
ATOM   3513  N   GLU A 479     -21.939  -7.031  17.917  1.00 62.31           N
ATOM   3514  CA  GLU A 479     -23.262  -7.597  18.180  1.00 62.31           C
ATOM   3515  C   GLU A 479     -24.116  -7.625  16.910  1.00 62.31           C
ATOM   3516  CB  GLU A 479     -23.964  -6.797  19.288  1.00 62.31           C
ATOM   3517  O   GLU A 479     -24.759  -8.636  16.616  1.00 62.31           O
ATOM   3518  CG  GLU A 479     -23.328  -7.044  20.667  1.00 62.31           C
ATOM   3519  CD  GLU A 479     -23.989  -6.252  21.809  1.00 62.31           C
ATOM   3520  OE1 GLU A 479     -23.389  -6.230  22.914  1.00 62.31           O
ATOM   3521  OE2 GLU A 479     -25.116  -5.738  21.619  1.00 62.31           O
ATOM   3522  N   VAL A 480     -24.072  -6.555  16.112  1.00 60.75           N
ATOM   3523  CA  VAL A 480     -24.750  -6.483  14.814  1.00 60.75           C
ATOM   3524  C   VAL A 480     -24.220  -7.567  13.889  1.00 60.75           C
ATOM   3525  CB  VAL A 480     -24.599  -5.087  14.189  1.00 60.75           C
ATOM   3526  O   VAL A 480     -25.002  -8.354  13.365  1.00 60.75           O
ATOM   3527  CG1 VAL A 480     -25.142  -5.028  12.755  1.00 60.75           C
ATOM   3528  CG2 VAL A 480     -25.409  -4.084  15.010  1.00 60.75           C
ATOM   3529  N   ILE A 481     -22.906  -7.696  13.759  1.00 57.78           N
ATOM   3530  CA  ILE A 481     -22.274  -8.722  12.928  1.00 57.78           C
ATOM   3531  C   ILE A 481     -22.685 -10.139  13.357  1.00 57.78           C
ATOM   3532  CB  ILE A 481     -20.757  -8.499  12.994  1.00 57.78           C
ATOM   3533  O   ILE A 481     -23.078 -10.947  12.514  1.00 57.78           O
ATOM   3534  CG1 ILE A 481     -20.391  -7.222  12.209  1.00 57.78           C
ATOM   3535  CG2 ILE A 481     -19.993  -9.692  12.426  1.00 57.78           C
ATOM   3536  CD1 ILE A 481     -19.004  -6.670  12.552  1.00 57.78           C
ATOM   3537  N   GLY A 482     -22.670 -10.430  14.662  1.00 53.56           N
ATOM   3538  CA  GLY A 482     -23.145 -11.711  15.196  1.00 53.56           C
ATOM   3539  C   GLY A 482     -24.644 -11.940  14.959  1.00 53.56           C
ATOM   3540  O   GLY A 482     -25.082 -13.055  14.688  1.00 53.56           O
ATOM   3541  N   SER A 483     -25.460 -10.884  14.992  1.00 54.69           N
ATOM   3542  CA  SER A 483     -26.900 -10.980  14.717  1.00 54.69           C
ATOM   3543  C   SER A 483     -27.218 -11.277  13.246  1.00 54.69           C
ATOM   3544  CB  SER A 483     -27.620  -9.714  15.189  1.00 54.69           C
ATOM   3545  O   SER A 483     -28.216 -11.943  12.952  1.00 54.69           O
ATOM   3546  OG  SER A 483     -27.452  -8.641  14.293  1.00 54.69           O
ATOM   3547  N   TRP A 484     -26.356 -10.851  12.319  1.00 53.00           N
ATOM   3548  CA  TRP A 484     -26.503 -11.144  10.895  1.00 53.00           C
ATOM   3549  C   TRP A 484     -26.297 -12.638  10.594  1.00 53.00           C
ATOM   3550  CB  TRP A 484     -25.550 -10.256  10.089  1.00 53.00           C
ATOM   3551  O   TRP A 484     -26.946 -13.171   9.694  1.00 53.00           O
ATOM   3552  CG  TRP A 484     -25.925  -8.810   9.922  1.00 53.00           C
ATOM   3553  CD1 TRP A 484     -26.502  -8.010  10.847  1.00 53.00           C
ATOM   3554  CD2 TRP A 484     -25.805  -7.971   8.730  1.00 53.00           C
ATOM   3555  CE2 TRP A 484     -26.302  -6.672   9.024  1.00 53.00           C
ATOM   3556  CE3 TRP A 484     -25.412  -8.198   7.399  1.00 53.00           C
ATOM   3557  NE1 TRP A 484     -26.671  -6.740  10.341  1.00 53.00           N
ATOM   3558  CH2 TRP A 484     -25.978  -5.925   6.750  1.00 53.00           C
ATOM   3559  CZ2 TRP A 484     -26.410  -5.672   8.054  1.00 53.00           C
ATOM   3560  CZ3 TRP A 484     -25.475  -7.191   6.419  1.00 53.00           C
ATOM   3561  N   GLU A 485     -25.492 -13.344  11.395  1.00 49.72           N
ATOM   3562  CA  GLU A 485     -25.385 -14.810  11.358  1.00 49.72           C
ATOM   3563  C   GLU A 485     -26.711 -15.484  11.760  1.00 49.72           C
ATOM   3564  CB  GLU A 485     -24.244 -15.250  12.295  1.00 49.72           C
ATOM   3565  O   GLU A 485     -27.168 -16.428  11.111  1.00 49.72           O
ATOM   3566  CG  GLU A 485     -23.892 -16.734  12.122  1.00 49.72           C
ATOM   3567  CD  GLU A 485     -22.904 -17.274  13.169  1.00 49.72           C
ATOM   3568  OE1 GLU A 485     -22.693 -18.510  13.131  1.00 49.72           O
ATOM   3569  OE2 GLU A 485     -22.384 -16.489  13.990  1.00 49.72           O
ATOM   3570  N   ALA A 486     -27.370 -14.967  12.801  1.00 43.31           N
ATOM   3571  CA  ALA A 486     -28.608 -15.530  13.340  1.00 43.31           C
ATOM   3572  C   ALA A 486     -29.846 -15.269  12.455  1.00 43.31           C
ATOM   3573  CB  ALA A 486     -28.795 -14.977  14.759  1.00 43.31           C
ATOM   3574  O   ALA A 486     -30.786 -16.069  12.452  1.00 43.31           O
ATOM   3575  N   GLY A 487     -29.861 -14.161  11.704  1.00 41.56           N
ATOM   3576  CA  GLY A 487     -30.965 -13.771  10.817  1.00 41.56           C
ATOM   3577  C   GLY A 487     -31.026 -14.532   9.485  1.00 41.56           C
ATOM   3578  O   GLY A 487     -32.102 -14.657   8.900  1.00 41.56           O
ATOM   3579  N   ALA A 488     -29.911 -15.106   9.021  1.00 40.28           N
ATOM   3580  CA  ALA A 488     -29.796 -15.796   7.728  1.00 40.28           C
ATOM   3581  C   ALA A 488     -30.278 -17.270   7.741  1.00 40.28           C
ATOM   3582  CB  ALA A 488     -28.353 -15.631   7.232  1.00 40.28           C
ATOM   3583  O   ALA A 488     -29.859 -18.093   6.922  1.00 40.28           O
ATOM   3584  N   GLY A 489     -31.162 -17.632   8.676  1.00 32.22           N
ATOM   3585  CA  GLY A 489     -31.588 -19.008   8.926  1.00 32.22           C
ATOM   3586  C   GLY A 489     -32.272 -19.704   7.741  1.00 32.22           C
ATOM   3587  O   GLY A 489     -33.471 -19.552   7.513  1.00 32.22           O
ATOM   3588  N   THR A 490     -31.547 -20.601   7.069  1.00 29.17           N
ATOM   3589  CA  THR A 490     -32.120 -21.867   6.581  1.00 29.17           C
ATOM   3590  C   THR A 490     -32.255 -22.845   7.753  1.00 29.17           C
ATOM   3591  CB  THR A 490     -31.285 -22.512   5.464  1.00 29.17           C
ATOM   3592  O   THR A 490     -31.294 -23.040   8.491  1.00 29.17           O
ATOM   3593  CG2 THR A 490     -31.483 -21.816   4.120  1.00 29.17           C
ATOM   3594  OG1 THR A 490     -29.910 -22.497   5.772  1.00 29.17           O
ATOM   3595  N   GLU A 491     -33.430 -23.470   7.888  1.00 31.22           N
ATOM   3596  CA  GLU A 491     -33.953 -24.242   9.040  1.00 31.22           C
ATOM   3597  C   GLU A 491     -33.127 -25.438   9.592  1.00 31.22           C
ATOM   3598  CB  GLU A 491     -35.390 -24.722   8.685  1.00 31.22           C
ATOM   3599  O   GLU A 491     -33.684 -26.221  10.352  1.00 31.22           O
ATOM   3600  CG  GLU A 491     -36.471 -23.631   8.737  1.00 31.22           C
ATOM   3601  CD  GLU A 491     -37.898 -24.193   8.529  1.00 31.22           C
ATOM   3602  OE1 GLU A 491     -38.858 -23.593   9.069  1.00 31.22           O
ATOM   3603  OE2 GLU A 491     -38.056 -25.211   7.813  1.00 31.22           O
ATOM   3604  N   ASP A 492     -31.841 -25.635   9.283  1.00 30.30           N
ATOM   3605  CA  ASP A 492     -31.139 -26.857   9.739  1.00 30.30           C
ATOM   3606  C   ASP A 492     -29.629 -26.710  10.018  1.00 30.30           C
ATOM   3607  CB  ASP A 492     -31.497 -28.032   8.794  1.00 30.30           C
ATOM   3608  O   ASP A 492     -28.841 -27.638   9.811  1.00 30.30           O
ATOM   3609  CG  ASP A 492     -32.137 -29.259   9.474  1.00 30.30           C
ATOM   3610  OD1 ASP A 492     -32.307 -29.296  10.714  1.00 30.30           O
ATOM   3611  OD2 ASP A 492     -32.451 -30.214   8.719  1.00 30.30           O
ATOM   3612  N   ARG A 493     -29.192 -25.549  10.516  1.00 35.91           N
ATOM   3613  CA  ARG A 493     -27.854 -25.400  11.111  1.00 35.91           C
ATOM   3614  C   ARG A 493     -27.982 -24.730  12.472  1.00 35.91           C
ATOM   3615  CB  ARG A 493     -26.909 -24.661  10.148  1.00 35.91           C
ATOM   3616  O   ARG A 493     -28.493 -23.620  12.553  1.00 35.91           O
ATOM   3617  CG  ARG A 493     -26.556 -25.573   8.961  1.00 35.91           C
ATOM   3618  CD  ARG A 493     -25.489 -24.966   8.049  1.00 35.91           C
ATOM   3619  NE  ARG A 493     -24.903 -26.006   7.179  1.00 35.91           N
ATOM   3620  NH1 ARG A 493     -23.926 -24.605   5.647  1.00 35.91           N
ATOM   3621  NH2 ARG A 493     -23.601 -26.807   5.492  1.00 35.91           N
ATOM   3622  CZ  ARG A 493     -24.152 -25.800   6.113  1.00 35.91           C
ATOM   3623  N   ASP A 494     -27.585 -25.456  13.520  1.00 31.25           N
ATOM   3624  CA  ASP A 494     -27.534 -24.962  14.900  1.00 31.25           C
ATOM   3625  C   ASP A 494     -26.824 -23.600  14.916  1.00 31.25           C
ATOM   3626  CB  ASP A 494     -26.788 -25.969  15.805  1.00 31.25           C
ATOM   3627  O   ASP A 494     -25.675 -23.498  14.485  1.00 31.25           O
ATOM   3628  CG  ASP A 494     -27.629 -27.161  16.290  1.00 31.25           C
ATOM   3629  OD1 ASP A 494     -28.854 -26.993  16.489  1.00 31.25           O
ATOM   3630  OD2 ASP A 494     -27.041 -28.252  16.490  1.00 31.25           O
ATOM   3631  N   GLY A 495     -27.543 -22.563  15.346  1.00 31.94           N
ATOM   3632  CA  GLY A 495     -27.019 -21.204  15.432  1.00 31.94           C
ATOM   3633  C   GLY A 495     -25.911 -21.109  16.475  1.00 31.94           C
ATOM   3634  O   GLY A 495     -26.014 -21.709  17.547  1.00 31.94           O
ATOM   3635  N   VAL A 496     -24.866 -20.353  16.149  1.00 38.50           N
ATOM   3636  CA  VAL A 496     -23.754 -20.045  17.048  1.00 38.50           C
ATOM   3637  C   VAL A 496     -24.188 -18.897  17.955  1.00 38.50           C
ATOM   3638  CB  VAL A 496     -22.494 -19.705  16.229  1.00 38.50           C
ATOM   3639  O   VAL A 496     -24.696 -17.871  17.509  1.00 38.50           O
ATOM   3640  CG1 VAL A 496     -21.264 -19.388  17.084  1.00 38.50           C
ATOM   3641  CG2 VAL A 496     -22.106 -20.883  15.317  1.00 38.50           C
ATOM   3642  N   THR A 497     -24.058 -19.095  19.260  1.00 35.94           N
ATOM   3643  CA  THR A 497     -24.341 -18.076  20.278  1.00 35.94           C
ATOM   3644  C   THR A 497     -23.057 -17.356  20.703  1.00 35.94           C
ATOM   3645  CB  THR A 497     -25.064 -18.710  21.477  1.00 35.94           C
ATOM   3646  O   THR A 497     -21.957 -17.865  20.499  1.00 35.94           O
ATOM   3647  CG2 THR A 497     -26.436 -19.272  21.107  1.00 35.94           C
ATOM   3648  OG1 THR A 497     -24.317 -19.762  22.042  1.00 35.94           O
ATOM   3649  N   VAL A 498     -23.161 -16.199  21.368  1.00 34.94           N
ATOM   3650  CA  VAL A 498     -22.007 -15.548  22.036  1.00 34.94           C
ATOM   3651  C   VAL A 498     -21.312 -16.521  23.011  1.00 34.94           C
ATOM   3652  CB  VAL A 498     -22.460 -14.258  22.757  1.00 34.94           C
ATOM   3653  O   VAL A 498     -20.089 -16.513  23.134  1.00 34.94           O
ATOM   3654  CG1 VAL A 498     -21.309 -13.539  23.469  1.00 34.94           C
ATOM   3655  CG2 VAL A 498     -23.083 -13.263  21.764  1.00 34.94           C
ATOM   3656  N   ASP A 499     -22.071 -17.448  23.610  1.00 34.00           N
ATOM   3657  CA  ASP A 499     -21.562 -18.554  24.434  1.00 34.00           C
ATOM   3658  C   ASP A 499     -20.758 -19.603  23.635  1.00 34.00           C
ATOM   3659  CB  ASP A 499     -22.741 -19.253  25.146  1.00 34.00           C
ATOM   3660  O   ASP A 499     -19.894 -20.274  24.202  1.00 34.00           O
ATOM   3661  CG  ASP A 499     -23.177 -18.637  26.481  1.00 34.00           C
ATOM   3662  OD1 ASP A 499     -22.372 -17.917  27.108  1.00 34.00           O
ATOM   3663  OD2 ASP A 499     -24.298 -18.978  26.931  1.00 34.00           O
ATOM   3664  N   ASP A 500     -20.992 -19.752  22.329  1.00 36.91           N
ATOM   3665  CA  ASP A 500     -20.195 -20.612  21.446  1.00 36.91           C
ATOM   3666  C   ASP A 500     -18.896 -19.920  20.998  1.00 36.91           C
ATOM   3667  CB  ASP A 500     -21.026 -21.070  20.241  1.00 36.91           C
ATOM   3668  O   ASP A 500     -17.859 -20.583  20.904  1.00 36.91           O
ATOM   3669  CG  ASP A 500     -22.164 -22.014  20.628  1.00 36.91           C
ATOM   3670  OD1 ASP A 500     -21.874 -23.058  21.264  1.00 36.91           O
ATOM   3671  OD2 ASP A 500     -23.322 -21.683  20.283  1.00 36.91           O
ATOM   3672  N   LEU A 501     -18.914 -18.590  20.832  1.00 34.47           N
ATOM   3673  CA  LEU A 501     -17.724 -17.762  20.583  1.00 34.47           C
ATOM   3674  C   LEU A 501     -16.801 -17.731  21.821  1.00 34.47           C
ATOM   3675  CB  LEU A 501     -18.169 -16.340  20.163  1.00 34.47           C
ATOM   3676  O   LEU A 501     -15.611 -18.051  21.739  1.00 34.47           O
ATOM   3677  CG  LEU A 501     -17.377 -15.789  18.962  1.00 34.47           C
ATOM   3678  CD1 LEU A 501     -17.959 -16.312  17.646  1.00 34.47           C
ATOM   3679  CD2 LEU A 501     -17.417 -14.262  18.937  1.00 34.47           C
ATOM   3680  N   ALA A 502     -17.374 -17.470  23.000  1.00 34.84           N
ATOM   3681  CA  ALA A 502     -16.692 -17.565  24.293  1.00 34.84           C
ATOM   3682  C   ALA A 502     -16.301 -19.017  24.635  1.00 34.84           C
ATOM   3683  CB  ALA A 502     -17.618 -16.963  25.358  1.00 34.84           C
ATOM   3684  O   ALA A 502     -15.260 -19.283  25.242  1.00 34.84           O
ATOM   3685  N   GLY A 503     -17.107 -19.991  24.207  1.00 31.02           N
ATOM   3686  CA  GLY A 503     -16.867 -21.421  24.382  1.00 31.02           C
ATOM   3687  C   GLY A 503     -15.724 -21.973  23.527  1.00 31.02           C
ATOM   3688  O   GLY A 503     -15.082 -22.942  23.942  1.00 31.02           O
ATOM   3689  N   TRP A 504     -15.437 -21.366  22.371  1.00 32.41           N
ATOM   3690  CA  TRP A 504     -14.248 -21.651  21.563  1.00 32.41           C
ATOM   3691  C   TRP A 504     -12.986 -21.043  22.185  1.00 32.41           C
ATOM   3692  CB  TRP A 504     -14.471 -21.158  20.129  1.00 32.41           C
ATOM   3693  O   TRP A 504     -11.981 -21.742  22.320  1.00 32.41           O
ATOM   3694  CG  TRP A 504     -13.331 -21.426  19.194  1.00 32.41           C
ATOM   3695  CD1 TRP A 504     -13.011 -22.626  18.661  1.00 32.41           C
ATOM   3696  CD2 TRP A 504     -12.348 -20.480  18.672  1.00 32.41           C
ATOM   3697  CE2 TRP A 504     -11.451 -21.190  17.818  1.00 32.41           C
ATOM   3698  CE3 TRP A 504     -12.129 -19.095  18.822  1.00 32.41           C
ATOM   3699  NE1 TRP A 504     -11.901 -22.493  17.849  1.00 32.41           N
ATOM   3700  CH2 TRP A 504     -10.206 -19.180  17.315  1.00 32.41           C
ATOM   3701  CZ2 TRP A 504     -10.392 -20.563  17.145  1.00 32.41           C
ATOM   3702  CZ3 TRP A 504     -11.072 -18.452  18.151  1.00 32.41           C
ATOM   3703  N   LEU A 505     -13.073 -19.806  22.688  1.00 34.84           N
ATOM   3704  CA  LEU A 505     -11.994 -19.142  23.434  1.00 34.84           C
ATOM   3705  C   LEU A 505     -11.580 -19.911  24.705  1.00 34.84           C
ATOM   3706  CB  LEU A 505     -12.452 -17.711  23.782  1.00 34.84           C
ATOM   3707  O   LEU A 505     -10.423 -19.848  25.120  1.00 34.84           O
ATOM   3708  CG  LEU A 505     -12.425 -16.740  22.585  1.00 34.84           C
ATOM   3709  CD1 LEU A 505     -13.270 -15.503  22.879  1.00 34.84           C
ATOM   3710  CD2 LEU A 505     -10.994 -16.282  22.288  1.00 34.84           C
ATOM   3711  N   ASN A 506     -12.503 -20.672  25.306  1.00 33.44           N
ATOM   3712  CA  ASN A 506     -12.293 -21.367  26.580  1.00 33.44           C
ATOM   3713  C   ASN A 506     -12.086 -22.895  26.457  1.00 33.44           C
ATOM   3714  CB  ASN A 506     -13.452 -20.976  27.515  1.00 33.44           C
ATOM   3715  O   ASN A 506     -11.966 -23.588  27.470  1.00 33.44           O
ATOM   3716  CG  ASN A 506     -13.055 -20.784  28.967  1.00 33.44           C
ATOM   3717  ND2 ASN A 506     -13.980 -20.313  29.771  1.00 33.44           N
ATOM   3718  OD1 ASN A 506     -11.941 -21.002  29.412  1.00 33.44           O
ATOM   3719  N   LYS A 507     -12.047 -23.461  25.240  1.00 29.22           N
ATOM   3720  CA  LYS A 507     -11.821 -24.903  25.031  1.00 29.22           C
ATOM   3721  C   LYS A 507     -10.428 -25.183  24.487  1.00 29.22           C
ATOM   3722  CB  LYS A 507     -12.913 -25.520  24.145  1.00 29.22           C
ATOM   3723  O   LYS A 507     -10.211 -25.159  23.284  1.00 29.22           O
ATOM   3724  CG  LYS A 507     -14.135 -25.934  24.974  1.00 29.22           C
ATOM   3725  CD  LYS A 507     -15.198 -26.526  24.046  1.00 29.22           C
ATOM   3726  CE  LYS A 507     -16.470 -26.859  24.827  1.00 29.22           C
ATOM   3727  NZ  LYS A 507     -17.613 -27.035  23.899  1.00 29.22           N
ATOM   3728  N   ASP A 508      -9.534 -25.538  25.411  1.00 32.62           N
ATOM   3729  CA  ASP A 508      -8.366 -26.419  25.263  1.00 32.62           C
ATOM   3730  C   ASP A 508      -8.048 -26.887  23.826  1.00 32.62           C
ATOM   3731  CB  ASP A 508      -8.541 -27.645  26.191  1.00 32.62           C
ATOM   3732  O   ASP A 508      -8.170 -28.070  23.489  1.00 32.62           O
ATOM   3733  CG  ASP A 508      -8.318 -27.369  27.678  1.00 32.62           C
ATOM   3734  OD1 ASP A 508      -7.447 -26.528  27.989  1.00 32.62           O
ATOM   3735  OD2 ASP A 508      -8.942 -28.089  28.492  1.00 32.62           O
ATOM   3736  N   LEU A 509      -7.534 -25.987  22.987  1.00 29.55           N
ATOM   3737  CA  LEU A 509      -6.807 -26.372  21.784  1.00 29.55           C
ATOM   3738  C   LEU A 509      -5.330 -26.542  22.173  1.00 29.55           C
ATOM   3739  CB  LEU A 509      -7.121 -25.425  20.607  1.00 29.55           C
ATOM   3740  O   LEU A 509      -4.472 -25.707  21.917  1.00 29.55           O
ATOM   3741  CG  LEU A 509      -7.119 -26.168  19.253  1.00 29.55           C
ATOM   3742  CD1 LEU A 509      -8.409 -26.970  19.033  1.00 29.55           C
ATOM   3743  CD2 LEU A 509      -6.981 -25.187  18.092  1.00 29.55           C
ATOM   3744  N   LEU A 510      -5.064 -27.669  22.845  1.00 29.55           N
ATOM   3745  CA  LEU A 510      -3.739 -28.259  23.095  1.00 29.55           C
ATOM   3746  C   LEU A 510      -2.831 -27.643  24.178  1.00 29.55           C
ATOM   3747  CB  LEU A 510      -2.992 -28.483  21.758  1.00 29.55           C
ATOM   3748  O   LEU A 510      -1.639 -27.927  24.162  1.00 29.55           O
ATOM   3749  CG  LEU A 510      -3.716 -29.386  20.749  1.00 29.55           C
ATOM   3750  CD1 LEU A 510      -3.012 -29.305  19.396  1.00 29.55           C
ATOM   3751  CD2 LEU A 510      -3.706 -30.848  21.209  1.00 29.55           C
ATOM   3752  N   GLY A 511      -3.336 -26.914  25.179  1.00 24.53           N
ATOM   3753  CA  GLY A 511      -2.568 -26.646  26.413  1.00 24.53           C
ATOM   3754  C   GLY A 511      -1.204 -25.958  26.220  1.00 24.53           C
ATOM   3755  O   GLY A 511      -0.274 -26.209  26.992  1.00 24.53           O
ATOM   3756  N   ILE A 512      -1.067 -25.111  25.195  1.00 25.28           N
ATOM   3757  CA  ILE A 512       0.133 -24.309  24.928  1.00 25.28           C
ATOM   3758  C   ILE A 512      -0.224 -22.821  25.135  1.00 25.28           C
ATOM   3759  CB  ILE A 512       0.694 -24.604  23.517  1.00 25.28           C
ATOM   3760  O   ILE A 512      -1.218 -22.367  24.576  1.00 25.28           O
ATOM   3761  CG1 ILE A 512       1.165 -26.071  23.390  1.00 25.28           C
ATOM   3762  CG2 ILE A 512       1.886 -23.683  23.213  1.00 25.28           C
ATOM   3763  CD1 ILE A 512       1.396 -26.530  21.944  1.00 25.28           C
ATOM   3764  N   PRO A 513       0.540 -22.050  25.934  1.00 25.56           N
ATOM   3765  CA  PRO A 513       0.277 -20.626  26.150  1.00 25.56           C
ATOM   3766  C   PRO A 513       0.518 -19.765  24.891  1.00 25.56           C
ATOM   3767  CB  PRO A 513       1.171 -20.198  27.318  1.00 25.56           C
ATOM   3768  O   PRO A 513       1.450 -20.029  24.135  1.00 25.56           O
ATOM   3769  CG  PRO A 513       2.053 -21.399  27.674  1.00 25.56           C
ATOM   3770  CD  PRO A 513       1.660 -22.522  26.725  1.00 25.56           C
ATOM   3771  N   TYR A 514      -0.273 -18.693  24.727  1.00 27.16           N
ATOM   3772  CA  TYR A 514      -0.351 -17.804  23.546  1.00 27.16           C
ATOM   3773  C   TYR A 514       0.990 -17.279  22.991  1.00 27.16           C
ATOM   3774  CB  TYR A 514      -1.282 -16.623  23.890  1.00 27.16           C
ATOM   3775  O   TYR A 514       1.129 -17.112  21.783  1.00 27.16           O
ATOM   3776  CG  TYR A 514      -2.756 -16.910  23.658  1.00 27.16           C
ATOM   3777  CD1 TYR A 514      -3.305 -16.660  22.385  1.00 27.16           C
ATOM   3778  CD2 TYR A 514      -3.579 -17.417  24.687  1.00 27.16           C
ATOM   3779  CE1 TYR A 514      -4.663 -16.927  22.133  1.00 27.16           C
ATOM   3780  CE2 TYR A 514      -4.942 -17.685  24.435  1.00 27.16           C
ATOM   3781  OH  TYR A 514      -6.792 -17.704  22.888  1.00 27.16           O
ATOM   3782  CZ  TYR A 514      -5.486 -17.443  23.153  1.00 27.16           C
ATOM   3783  N   TRP A 515       2.023 -17.109  23.820  1.00 29.56           N
ATOM   3784  CA  TRP A 515       3.347 -16.654  23.363  1.00 29.56           C
ATOM   3785  C   TRP A 515       4.143 -17.707  22.562  1.00 29.56           C
ATOM   3786  CB  TRP A 515       4.139 -16.129  24.565  1.00 29.56           C
ATOM   3787  O   TRP A 515       5.206 -17.398  22.031  1.00 29.56           O
ATOM   3788  CG  TRP A 515       4.496 -17.152  25.601  1.00 29.56           C
ATOM   3789  CD1 TRP A 515       3.726 -17.513  26.650  1.00 29.56           C
ATOM   3790  CD2 TRP A 515       5.730 -17.921  25.727  1.00 29.56           C
ATOM   3791  CE2 TRP A 515       5.624 -18.757  26.879  1.00 29.56           C
ATOM   3792  CE3 TRP A 515       6.936 -17.982  24.998  1.00 29.56           C
ATOM   3793  NE1 TRP A 515       4.379 -18.473  27.398  1.00 29.56           N
ATOM   3794  CH2 TRP A 515       7.850 -19.644  26.539  1.00 29.56           C
ATOM   3795  CZ2 TRP A 515       6.659 -19.613  27.286  1.00 29.56           C
ATOM   3796  CZ3 TRP A 515       7.986 -18.829  25.400  1.00 29.56           C
ATOM   3797  N   LEU A 516       3.648 -18.946  22.455  1.00 24.70           N
ATOM   3798  CA  LEU A 516       4.256 -20.020  21.657  1.00 24.70           C
ATOM   3799  C   LEU A 516       3.612 -20.221  20.274  1.00 24.70           C
ATOM   3800  CB  LEU A 516       4.277 -21.316  22.492  1.00 24.70           C
ATOM   3801  O   LEU A 516       4.149 -20.991  19.484  1.00 24.70           O
ATOM   3802  CG  LEU A 516       5.573 -21.488  23.300  1.00 24.70           C
ATOM   3803  CD1 LEU A 516       5.368 -22.490  24.439  1.00 24.70           C
ATOM   3804  CD2 LEU A 516       6.711 -22.011  22.418  1.00 24.70           C
ATOM   3805  N   ILE A 517       2.514 -19.528  19.948  1.00 28.41           N
ATOM   3806  CA  ILE A 517       1.874 -19.611  18.618  1.00 28.41           C
ATOM   3807  C   ILE A 517       2.502 -18.616  17.617  1.00 28.41           C
ATOM   3808  CB  ILE A 517       0.331 -19.545  18.765  1.00 28.41           C
ATOM   3809  O   ILE A 517       2.397 -18.809  16.411  1.00 28.41           O
ATOM   3810  CG1 ILE A 517      -0.142 -20.815  19.522  1.00 28.41           C
ATOM   3811  CG2 ILE A 517      -0.390 -19.440  17.408  1.00 28.41           C
ATOM   3812  CD1 ILE A 517      -1.641 -20.871  19.840  1.00 28.41           C
ATOM   3813  N   ILE A 518       3.292 -17.646  18.089  1.00 25.95           N
ATOM   3814  CA  ILE A 518       3.986 -16.653  17.240  1.00 25.95           C
ATOM   3815  C   ILE A 518       5.366 -17.151  16.739  1.00 25.95           C
ATOM   3816  CB  ILE A 518       3.959 -15.270  17.948  1.00 25.95           C
ATOM   3817  O   ILE A 518       6.051 -16.489  15.968  1.00 25.95           O
ATOM   3818  CG1 ILE A 518       2.477 -14.834  18.117  1.00 25.95           C
ATOM   3819  CG2 ILE A 518       4.744 -14.179  17.197  1.00 25.95           C
ATOM   3820  CD1 ILE A 518       2.258 -13.507  18.855  1.00 25.95           C
ATOM   3821  N   LEU A 519       5.783 -18.378  17.075  1.00 24.03           N
ATOM   3822  CA  LEU A 519       7.023 -18.969  16.554  1.00 24.03           C
ATOM   3823  C   LEU A 519       6.799 -20.388  16.020  1.00 24.03           C
ATOM   3824  CB  LEU A 519       8.130 -18.899  17.628  1.00 24.03           C
ATOM   3825  O   LEU A 519       7.021 -21.374  16.720  1.00 24.03           O
ATOM   3826  CG  LEU A 519       8.814 -17.522  17.755  1.00 24.03           C
ATOM   3827  CD1 LEU A 519       9.682 -17.503  19.016  1.00 24.03           C
ATOM   3828  CD2 LEU A 519       9.730 -17.222  16.562  1.00 24.03           C
ATOM   3829  N   GLY A 520       6.463 -20.489  14.730  1.00 22.14           N
ATOM   3830  CA  GLY A 520       6.800 -21.669  13.931  1.00 22.14           C
ATOM   3831  C   GLY A 520       5.646 -22.377  13.223  1.00 22.14           C
ATOM   3832  O   GLY A 520       5.257 -23.471  13.615  1.00 22.14           O
ATOM   3833  N   ALA A 521       5.257 -21.865  12.054  1.00 23.62           N
ATOM   3834  CA  ALA A 521       4.756 -22.689  10.947  1.00 23.62           C
ATOM   3835  C   ALA A 521       5.813 -22.778   9.829  1.00 23.62           C
ATOM   3836  CB  ALA A 521       3.377 -22.204  10.502  1.00 23.62           C
ATOM   3837  O   ALA A 521       5.534 -22.592   8.647  1.00 23.62           O
ATOM   3838  N   GLY A 522       7.051 -23.059  10.246  1.00 24.56           N
ATOM   3839  CA  GLY A 522       8.222 -23.301   9.410  1.00 24.56           C
ATOM   3840  C   GLY A 522       9.045 -24.468   9.954  1.00 24.56           C
ATOM   3841  O   GLY A 522      10.210 -24.298  10.289  1.00 24.56           O
ATOM   3842  N   VAL A 523       8.446 -25.659  10.078  1.00 22.73           N
ATOM   3843  CA  VAL A 523       9.200 -26.916  10.231  1.00 22.73           C
ATOM   3844  C   VAL A 523       8.609 -27.985   9.319  1.00 22.73           C
ATOM   3845  CB  VAL A 523       9.333 -27.404  11.689  1.00 22.73           C
ATOM   3846  O   VAL A 523       7.581 -28.601   9.585  1.00 22.73           O
ATOM   3847  CG1 VAL A 523      10.152 -28.706  11.756  1.00 22.73           C
ATOM   3848  CG2 VAL A 523      10.073 -26.388  12.570  1.00 22.73           C
ATOM   3849  N   PHE A 524       9.333 -28.214   8.230  1.00 21.98           N
ATOM   3850  CA  PHE A 524       9.211 -29.334   7.312  1.00 21.98           C
ATOM   3851  C   PHE A 524       9.506 -30.644   8.072  1.00 21.98           C
ATOM   3852  CB  PHE A 524      10.240 -29.069   6.184  1.00 21.98           C
ATOM   3853  O   PHE A 524      10.657 -30.915   8.417  1.00 21.98           O
ATOM   3854  CG  PHE A 524       9.796 -29.361   4.768  1.00 21.98           C
ATOM   3855  CD1 PHE A 524      10.123 -30.584   4.152  1.00 21.98           C
ATOM   3856  CD2 PHE A 524       9.142 -28.358   4.029  1.00 21.98           C
ATOM   3857  CE1 PHE A 524       9.796 -30.799   2.800  1.00 21.98           C
ATOM   3858  CE2 PHE A 524       8.818 -28.572   2.679  1.00 21.98           C
ATOM   3859  CZ  PHE A 524       9.146 -29.792   2.064  1.00 21.98           C
ATOM   3860  N   VAL A 525       8.500 -31.491   8.318  1.00 21.88           N
ATOM   3861  CA  VAL A 525       8.733 -32.909   8.642  1.00 21.88           C
ATOM   3862  C   VAL A 525       8.327 -33.751   7.445  1.00 21.88           C
ATOM   3863  CB  VAL A 525       8.103 -33.381   9.964  1.00 21.88           C
ATOM   3864  O   VAL A 525       7.160 -33.981   7.149  1.00 21.88           O
ATOM   3865  CG1 VAL A 525       8.359 -34.882  10.192  1.00 21.88           C
ATOM   3866  CG2 VAL A 525       8.735 -32.630  11.143  1.00 21.88           C
ATOM   3867  N   TRP A 526       9.358 -34.220   6.755  1.00 22.69           N
ATOM   3868  CA  TRP A 526       9.305 -35.247   5.733  1.00 22.69           C
ATOM   3869  C   TRP A 526       8.768 -36.555   6.334  1.00 22.69           C
ATOM   3870  CB  TRP A 526      10.750 -35.391   5.229  1.00 22.69           C
ATOM   3871  O   TRP A 526       9.478 -37.233   7.075  1.00 22.69           O
ATOM   3872  CG  TRP A 526      10.992 -36.210   4.003  1.00 22.69           C
ATOM   3873  CD1 TRP A 526      10.926 -35.733   2.742  1.00 22.69           C
ATOM   3874  CD2 TRP A 526      11.460 -37.590   3.888  1.00 22.69           C
ATOM   3875  CE2 TRP A 526      11.707 -37.861   2.508  1.00 22.69           C
ATOM   3876  CE3 TRP A 526      11.733 -38.629   4.803  1.00 22.69           C
ATOM   3877  NE1 TRP A 526      11.337 -36.704   1.854  1.00 22.69           N
ATOM   3878  CH2 TRP A 526      12.499 -40.095   3.001  1.00 22.69           C
ATOM   3879  CZ2 TRP A 526      12.235 -39.082   2.062  1.00 22.69           C
ATOM   3880  CZ3 TRP A 526      12.239 -39.869   4.365  1.00 22.69           C
ATOM   3881  N   LEU A 527       7.544 -36.951   5.981  1.00 22.88           N
ATOM   3882  CA  LEU A 527       7.101 -38.343   6.084  1.00 22.88           C
ATOM   3883  C   LEU A 527       6.511 -38.800   4.752  1.00 22.88           C
ATOM   3884  CB  LEU A 527       6.198 -38.585   7.307  1.00 22.88           C
ATOM   3885  O   LEU A 527       5.316 -38.756   4.482  1.00 22.88           O
ATOM   3886  CG  LEU A 527       6.988 -38.971   8.576  1.00 22.88           C
ATOM   3887  CD1 LEU A 527       6.056 -38.975   9.785  1.00 22.88           C
ATOM   3888  CD2 LEU A 527       7.620 -40.370   8.482  1.00 22.88           C
CONECT 3881 3882 3869
CONECT 3882 3881 3884 3883
CONECT 3883 3882 3885
CONECT 3884 3882 3886
CONECT 3885 3883
CONECT 3886 3884 3887 3888
CONECT 3887 3886
CONECT 3888 3886
END
