# Supplementary material for: Pleomorphic viruses establish stable relationship with marine hyperthermophilic archaea
Source: ISME J. 2024 Jan 23;18(1):wrae008. doi: 10.1093/ismejo/wrae008 (PMC10919331; doi:10.1093/ismejo/wrae008)
Supplement: SI_Data_3_wrae008 [file si_data_3_wrae008.zip › vir192.pdb]

HEADER                                            01-JUN-22                     
TITLE     ALPHAFOLD MONOMER V2.0 PREDICTION FOR MAJOR CAPSID PROTEIN OF HIS2    
TITLE    2 FAMILY OF SPINDLE-SHAPED HALOVIRUS (A0A1Q6DVF5)                      
COMPND    MOL_ID: 1;                                                            
COMPND   2 MOLECULE: MAJOR CAPSID PROTEIN OF HIS2 FAMILY OF SPINDLE-SHAPED      
COMPND   3 HALOVIRUS;                                                           
COMPND   4 CHAIN: A                                                             
SOURCE    MOL_ID: 1;                                                            
SOURCE   2 ORGANISM_SCIENTIFIC: CANDIDATUS METHANOHALARCHAEUM THERMOPHILUM;     
SOURCE   3 ORGANISM_TAXID: 1903181                                              
REMARK   1                                                                      
REMARK   1 REFERENCE 1                                                          
REMARK   1  AUTH   JOHN JUMPER, RICHARD EVANS, ALEXANDER PRITZEL, TIM GREEN,    
REMARK   1  AUTH 2 MICHAEL FIGURNOV, OLAF RONNEBERGER, KATHRYN TUNYASUVUNAKOOL, 
REMARK   1  AUTH 3 RUSS BATES, AUGUSTIN ZIDEK, ANNA POTAPENKO, ALEX BRIDGLAND,  
REMARK   1  AUTH 4 CLEMENS MEYER, SIMON A A KOHL, ANDREW J BALLARD,             
REMARK   1  AUTH 5 ANDREW COWIE, BERNARDINO ROMERA-PAREDES, STANISLAV NIKOLOV,  
REMARK   1  AUTH 6 RISHUB JAIN, JONAS ADLER, TREVOR BACK, STIG PETERSEN,        
REMARK   1  AUTH 7 DAVID REIMAN, ELLEN CLANCY, MICHAL ZIELINSKI,                
REMARK   1  AUTH 8 MARTIN STEINEGGER, MICHALINA PACHOLSKA, TAMAS BERGHAMMER,    
REMARK   1  AUTH 9 DAVID SILVER, ORIOL VINYALS, ANDREW W SENIOR,                
REMARK   1  AUTH10 KORAY KAVUKCUOGLU, PUSHMEET KOHLI, DEMIS HASSABIS            
REMARK   1  TITL   HIGHLY ACCURATE PROTEIN STRUCTURE PREDICTION WITH ALPHAFOLD  
REMARK   1  REF    NATURE                        V. 596   583 2021              
REMARK   1  REFN                   ISSN 0028-0836                               
REMARK   1  PMID   34265844                                                     
REMARK   1  DOI    10.1038/s41586-021-03819-2                                   
REMARK   1                                                                      
REMARK   1 DISCLAIMERS                                                          
REMARK   1 ALPHAFOLD DATA, COPYRIGHT (2021) DEEPMIND TECHNOLOGIES LIMITED. THE  
REMARK   1 INFORMATION PROVIDED IS THEORETICAL MODELLING ONLY AND CAUTION SHOULD
REMARK   1 BE EXERCISED IN ITS USE. IT IS PROVIDED "AS-IS" WITHOUT ANY WARRANTY 
REMARK   1 OF ANY KIND, WHETHER EXPRESSED OR IMPLIED. NO WARRANTY IS GIVEN THAT 
REMARK   1 USE OF THE INFORMATION SHALL NOT INFRINGE THE RIGHTS OF ANY THIRD    
REMARK   1 PARTY. THE INFORMATION IS NOT INTENDED TO BE A SUBSTITUTE FOR        
REMARK   1 PROFESSIONAL MEDICAL ADVICE, DIAGNOSIS, OR TREATMENT, AND DOES NOT   
REMARK   1 CONSTITUTE MEDICAL OR OTHER PROFESSIONAL ADVICE. IT IS AVAILABLE FOR 
REMARK   1 ACADEMIC AND COMMERCIAL PURPOSES, UNDER CC-BY 4.0 LICENCE.           
DBREF  XXXX A    1   560  UNP    A0A1Q6DVF5 A0A1Q6DVF5_9EURY     1    560       
SEQRES   1 A  560  MET LYS LEU LYS LYS LEU LEU PRO ILE LEU PHE CYS PHE
SEQRES   2 A  560  LEU ILE LEU SER SER GLY LEU ILE VAL PHE SER PRO GLY
SEQRES   3 A  560  VAL GLU ALA ARG SER VAL GLU GLU VAL GLN ALA ILE HIS
SEQRES   4 A  560  GLN ASP ILE LYS ASN GLU ALA TYR MET GLY LEU ALA THR
SEQRES   5 A  560  SER GLY VAL ASN ALA TYR SER VAL SER ASN SER TRP SER
SEQRES   6 A  560  TYR ASP ALA VAL ASN ASP THR THR ASN TYR LEU ALA GLY
SEQRES   7 A  560  ALA TYR ASN TRP VAL ILE ASP GLY LEU SER SER LEU LEU
SEQRES   8 A  560  GLY GLY ASP ASN ASP LYS LYS LEU ASN THR ALA THR LEU
SEQRES   9 A  560  TYR ASP GLN VAL ARG TYR MET SER GLN ASP SER GLU ASN
SEQRES  10 A  560  ILE LEU ARG ILE GLN THR ASN HIS ILE ASP ASP THR ARG
SEQRES  11 A  560  ASN LEU VAL TRP SER GLU ILE LYS TYR ASN VAL VAL LYS
SEQRES  12 A  560  GLN LEU ASN ASN GLY SER GLY GLU ILE GLU THR LYS MET
SEQRES  13 A  560  LYS ALA LYS ARG ALA VAL LYS ASP ILE TYR SER ARG ILE
SEQRES  14 A  560  GLU LYS ASN LEU VAL LEU GLN LEU SER GLN GLN VAL TYR
SEQRES  15 A  560  CYS LEU LYS HIS MET GLU GLU LEU ASN ASP ASN ARG SER
SEQRES  16 A  560  THR LEU LEU ASP ASN LEU ALA PHE VAL LYS SER GLN VAL
SEQRES  17 A  560  LYS TYR ARG THR TYR GLY ASP TRP TRP THR LYS THR LYS
SEQRES  18 A  560  LYS TRP ASP ILE GLY LYS SER ASP PHE TYR ARG ARG ASN
SEQRES  19 A  560  VAL THR LEU LEU ASN GLY SER LYS VAL GLN VAL TRP ASP
SEQRES  20 A  560  ILE HIS GLU LYS LYS ILE PRO LYS GLU ALA TYR SER HIS
SEQRES  21 A  560  GLY SER THR HIS PHE ASP VAL ALA VAL TYR PRO ASP GLU
SEQRES  22 A  560  SER PRO LYS SER GLY ASP GLY ASN LEU ARG SER CYS ARG
SEQRES  23 A  560  ILE TYR HIS HIS SER PHE ASP GLU ILE ASN LYS ILE GLU
SEQRES  24 A  560  ILE TRP ASP VAL MET SER GLU LYS GLN GLN ASP THR SER
SEQRES  25 A  560  TRP ASN GLN ILE TRP ASP LYS ILE HIS GLN GLU LYS GLN
SEQRES  26 A  560  MET MET THR ASP ASN VAL GLU LYS PHE VAL ASN LYS SER
SEQRES  27 A  560  TYR THR GLU TYR ARG ARG GLY ASP ILE ASN THR THR GLU
SEQRES  28 A  560  LEU ILE ASP PRO SER VAL LEU MET SER GLN MET SER THR
SEQRES  29 A  560  LYS PHE ASN GLN THR GLY TYR TYR GLY TYR ALA GLY SER
SEQRES  30 A  560  GLN LEU ALA MET MET GLY ILE ASN SER SER ILE GLU HIS
SEQRES  31 A  560  ARG PHE VAL ILE HIS VAL TYR LYS SER GLN SER VAL PRO
SEQRES  32 A  560  SER TRP GLU GLY LYS ASN LYS SER GLY LEU LEU PHE THR
SEQRES  33 A  560  ASP HIS ARG PHE GLN ASN GLU THR ILE GLU LYS GLY GLU
SEQRES  34 A  560  LYS TYR ASN THR SER ARG TRP ASN ASP THR GLU LEU ALA
SEQRES  35 A  560  TYR PHE VAL ASN SER LYS GLY ILE HIS ARG LEU HIS THR
SEQRES  36 A  560  VAL PHE GLU VAL ILE ASP ILE THR HIS TYR LYS THR GLY
SEQRES  37 A  560  LYS SER LEU GLU SER VAL GLY PHE GLU SER TYR ASN ARG
SEQRES  38 A  560  GLN SER LEU ASN VAL SER SER LEU GLN SER ASP LEU ASN
SEQRES  39 A  560  GLN ILE MET ASP LEU TYR GLN GLU VAL GLU ASN MET SER
SEQRES  40 A  560  VAL LYS SER SER GLY GLY GLY GLY GLU LYS LYS LYS SER
SEQRES  41 A  560  GLY VAL SER LEU ILE ASP LEU PHE THR GLY LYS TYR LEU
SEQRES  42 A  560  GLY ILE PRO HIS TRP ILE LEU PHE PHE GLY PHE SER GLY
SEQRES  43 A  560  ALA LEU VAL LEU GLY SER VAL TYR ILE GLU SER ARG TYR
SEQRES  44 A  560  GLN
HELIX    1   1 ALA A   77  LEU A   90  1                                  14
HELIX    2   2 LYS A   97  HIS A  125  1                                  29
HELIX    3   3 ASP A  128  ARG A  130  1                                   3
HELIX    4   4 ASN A  131  ASN A  147  1                                  17
HELIX    5   5 GLU A  151  ASN A  193  1                                  43
HELIX    6   6 LYS A  227  ASP A  229  1                                   3
HELIX    7   7 TRP A  313  GLU A  341  1                                  29
HELIX    8   8 PRO A  355  THR A  369  1                                  15
HELIX    9   9 GLY A  373  MET A  381  1                                   9
HELIX   10  10 PRO A  403  TRP A  405  1                                   3
HELIX   11  11 THR A  433  ARG A  435  1                                   3
HELIX   12  12 VAL A  486  SER A  488  1                                   3
HELIX   13  13 LEU A  489  SER A  510  1                                  22
SHEET    1   1 1 ALA A 202  THR A 212  0
SHEET    2   2 1 ASP A 215  ASP A 224  0
SHEET    3   3 1 PHE A 230  THR A 236  0
SHEET    4   4 1 LYS A 242  ILE A 248  0
SHEET    5   5 1 LYS A 251  ILE A 253  0
SHEET    6   6 1 THR A 263  PHE A 265  0
SHEET    7   7 1 LYS A 276  GLY A 278  0
SHEET    8   8 1 ASN A 281  HIS A 289  0
SHEET    9   9 1 TRP A 301  SER A 305  0
SHEET   10  10 1 HIS A 390  VAL A 396  0
SHEET   11  11 1 LYS A 408  GLY A 412  0
SHEET   12  12 1 LEU A 413  THR A 416  0
SHEET   13  13 1 THR A 424  GLU A 426  0
SHEET   14  14 1 LYS A 430  ASN A 432  0
SHEET   15  15 1 ALA A 442  ASN A 446  0
SHEET   16  16 1 GLY A 449  LEU A 453  0
SHEET   17  17 1 VAL A 456  HIS A 464  0
SHEET   18  18 1 SER A 473  GLY A 475  0
CRYST1    1.000    1.000    1.000  90.00  90.00  90.00 P 1           1          
ORIGX1      1.000000  0.000000  0.000000        0.00000                         
ORIGX2      0.000000  1.000000  0.000000        0.00000                         
ORIGX3      0.000000  0.000000  1.000000        0.00000                         
SCALE1      1.000000  0.000000  0.000000        0.00000                         
SCALE2      0.000000  1.000000  0.000000        0.00000                         
SCALE3      0.000000  0.000000  1.000000        0.00000                         
ATOM      1  N   ALA A  77       6.990  -8.908  -0.804  1.00 29.95           N
ATOM      2  CA  ALA A  77       8.265  -9.183  -1.476  1.00 29.95           C
ATOM      3  C   ALA A  77       8.357 -10.638  -1.992  1.00 29.95           C
ATOM      4  CB  ALA A  77       9.407  -8.835  -0.511  1.00 29.95           C
ATOM      5  O   ALA A  77       9.008 -10.911  -3.000  1.00 29.95           O
ATOM      6  N   GLY A  78       7.641 -11.571  -1.354  1.00 29.09           N
ATOM      7  CA  GLY A  78       7.583 -12.980  -1.746  1.00 29.09           C
ATOM      8  C   GLY A  78       6.944 -13.237  -3.115  1.00 29.09           C
ATOM      9  O   GLY A  78       7.375 -14.155  -3.809  1.00 29.09           O
ATOM     10  N   ALA A  79       5.974 -12.417  -3.542  1.00 34.97           N
ATOM     11  CA  ALA A  79       5.287 -12.607  -4.825  1.00 34.97           C
ATOM     12  C   ALA A  79       6.258 -12.504  -6.009  1.00 34.97           C
ATOM     13  CB  ALA A  79       4.154 -11.579  -4.939  1.00 34.97           C
ATOM     14  O   ALA A  79       6.252 -13.342  -6.907  1.00 34.97           O
ATOM     15  N   TYR A  80       7.150 -11.517  -5.972  1.00 38.62           N
ATOM     16  CA  TYR A  80       8.153 -11.330  -7.013  1.00 38.62           C
ATOM     17  C   TYR A  80       9.318 -12.309  -6.895  1.00 38.62           C
ATOM     18  CB  TYR A  80       8.654  -9.901  -6.949  1.00 38.62           C
ATOM     19  O   TYR A  80       9.850 -12.700  -7.924  1.00 38.62           O
ATOM     20  CG  TYR A  80       7.738  -8.895  -7.601  1.00 38.62           C
ATOM     21  CD1 TYR A  80       7.878  -8.661  -8.977  1.00 38.62           C
ATOM     22  CD2 TYR A  80       6.747  -8.214  -6.865  1.00 38.62           C
ATOM     23  CE1 TYR A  80       7.039  -7.737  -9.616  1.00 38.62           C
ATOM     24  CE2 TYR A  80       5.873  -7.324  -7.524  1.00 38.62           C
ATOM     25  OH  TYR A  80       5.185  -6.233  -9.565  1.00 38.62           O
ATOM     26  CZ  TYR A  80       6.023  -7.074  -8.903  1.00 38.62           C
ATOM     27  N   ASN A  81       9.699 -12.741  -5.687  1.00 39.47           N
ATOM     28  CA  ASN A  81      10.724 -13.779  -5.527  1.00 39.47           C
ATOM     29  C   ASN A  81      10.277 -15.106  -6.160  1.00 39.47           C
ATOM     30  CB  ASN A  81      11.071 -13.943  -4.039  1.00 39.47           C
ATOM     31  O   ASN A  81      11.039 -15.719  -6.897  1.00 39.47           O
ATOM     32  CG  ASN A  81      11.829 -12.757  -3.465  1.00 39.47           C
ATOM     33  ND2 ASN A  81      11.899 -12.659  -2.159  1.00 39.47           N
ATOM     34  OD1 ASN A  81      12.371 -11.909  -4.159  1.00 39.47           O
ATOM     35  N   TRP A  82       9.011 -15.495  -5.976  1.00 42.97           N
ATOM     36  CA  TRP A  82       8.448 -16.677  -6.635  1.00 42.97           C
ATOM     37  C   TRP A  82       8.415 -16.535  -8.166  1.00 42.97           C
ATOM     38  CB  TRP A  82       7.052 -16.943  -6.061  1.00 42.97           C
ATOM     39  O   TRP A  82       8.750 -17.474  -8.886  1.00 42.97           O
ATOM     40  CG  TRP A  82       6.359 -18.107  -6.690  1.00 42.97           C
ATOM     41  CD1 TRP A  82       6.628 -19.409  -6.442  1.00 42.97           C
ATOM     42  CD2 TRP A  82       5.425 -18.097  -7.808  1.00 42.97           C
ATOM     43  CE2 TRP A  82       5.224 -19.445  -8.229  1.00 42.97           C
ATOM     44  CE3 TRP A  82       4.814 -17.077  -8.565  1.00 42.97           C
ATOM     45  NE1 TRP A  82       5.917 -20.206  -7.317  1.00 42.97           N
ATOM     46  CH2 TRP A  82       4.097 -18.715 -10.216  1.00 42.97           C
ATOM     47  CZ2 TRP A  82       4.544 -19.765  -9.406  1.00 42.97           C
ATOM     48  CZ3 TRP A  82       4.157 -17.383  -9.769  1.00 42.97           C
ATOM     49  N   VAL A  83       8.074 -15.348  -8.676  1.00 48.69           N
ATOM     50  CA  VAL A  83       8.124 -15.055 -10.117  1.00 48.69           C
ATOM     51  C   VAL A  83       9.560 -15.103 -10.656  1.00 48.69           C
ATOM     52  CB  VAL A  83       7.460 -13.698 -10.400  1.00 48.69           C
ATOM     53  O   VAL A  83       9.793 -15.658 -11.724  1.00 48.69           O
ATOM     54  CG1 VAL A  83       7.665 -13.248 -11.840  1.00 48.69           C
ATOM     55  CG2 VAL A  83       5.944 -13.757 -10.169  1.00 48.69           C
ATOM     56  N   ILE A  84      10.532 -14.578  -9.909  1.00 53.25           N
ATOM     57  CA  ILE A  84      11.969 -14.614 -10.226  1.00 53.25           C
ATOM     58  C   ILE A  84      12.483 -16.058 -10.306  1.00 53.25           C
ATOM     59  CB  ILE A  84      12.716 -13.759  -9.171  1.00 53.25           C
ATOM     60  O   ILE A  84      13.173 -16.418 -11.268  1.00 53.25           O
ATOM     61  CG1 ILE A  84      12.537 -12.261  -9.515  1.00 53.25           C
ATOM     62  CG2 ILE A  84      14.203 -14.110  -9.010  1.00 53.25           C
ATOM     63  CD1 ILE A  84      12.978 -11.312  -8.396  1.00 53.25           C
ATOM     64  N   ASP A  85      12.105 -16.899  -9.344  1.00 52.84           N
ATOM     65  CA  ASP A  85      12.456 -18.321  -9.318  1.00 52.84           C
ATOM     66  C   ASP A  85      11.785 -19.077 -10.479  1.00 52.84           C
ATOM     67  CB  ASP A  85      12.064 -18.924  -7.956  1.00 52.84           C
ATOM     68  O   ASP A  85      12.438 -19.838 -11.201  1.00 52.84           O
ATOM     69  CG  ASP A  85      12.912 -18.426  -6.775  1.00 52.84           C
ATOM     70  OD1 ASP A  85      14.023 -17.902  -7.020  1.00 52.84           O
ATOM     71  OD2 ASP A  85      12.460 -18.633  -5.625  1.00 52.84           O
ATOM     72  N   GLY A  86      10.502 -18.794 -10.734  1.00 55.94           N
ATOM     73  CA  GLY A  86       9.735 -19.343 -11.853  1.00 55.94           C
ATOM     74  C   GLY A  86      10.340 -18.990 -13.213  1.00 55.94           C
ATOM     75  O   GLY A  86      10.578 -19.880 -14.029  1.00 55.94           O
ATOM     76  N   LEU A  87      10.690 -17.723 -13.442  1.00 60.16           N
ATOM     77  CA  LEU A  87      11.365 -17.260 -14.662  1.00 60.16           C
ATOM     78  C   LEU A  87      12.710 -17.948 -14.866  1.00 60.16           C
ATOM     79  CB  LEU A  87      11.601 -15.746 -14.566  1.00 60.16           C
ATOM     80  O   LEU A  87      13.035 -18.376 -15.973  1.00 60.16           O
ATOM     81  CG  LEU A  87      10.328 -14.925 -14.795  1.00 60.16           C
ATOM     82  CD1 LEU A  87      10.528 -13.524 -14.231  1.00 60.16           C
ATOM     83  CD2 LEU A  87       9.992 -14.822 -16.285  1.00 60.16           C
ATOM     84  N   SER A  88      13.490 -18.081 -13.793  1.00 62.56           N
ATOM     85  CA  SER A  88      14.792 -18.744 -13.845  1.00 62.56           C
ATOM     86  C   SER A  88      14.653 -20.209 -14.272  1.00 62.56           C
ATOM     87  CB  SER A  88      15.498 -18.625 -12.492  1.00 62.56           C
ATOM     88  O   SER A  88      15.469 -20.688 -15.064  1.00 62.56           O
ATOM     89  OG  SER A  88      15.634 -17.255 -12.160  1.00 62.56           O
ATOM     90  N   SER A  89      13.587 -20.877 -13.813  1.00 59.00           N
ATOM     91  CA  SER A  89      13.250 -22.255 -14.185  1.00 59.00           C
ATOM     92  C   SER A  89      12.728 -22.388 -15.623  1.00 59.00           C
ATOM     93  CB  SER A  89      12.275 -22.854 -13.162  1.00 59.00           C
ATOM     94  O   SER A  89      13.225 -23.231 -16.365  1.00 59.00           O
ATOM     95  OG  SER A  89      10.935 -22.444 -13.348  1.00 59.00           O
ATOM     96  N   LEU A  90      11.811 -21.514 -16.059  1.00 57.97           N
ATOM     97  CA  LEU A  90      11.218 -21.517 -17.406  1.00 57.97           C
ATOM     98  C   LEU A  90      12.253 -21.247 -18.491  1.00 57.97           C
ATOM     99  CB  LEU A  90      10.139 -20.421 -17.477  1.00 57.97           C
ATOM    100  O   LEU A  90      12.212 -21.813 -19.582  1.00 57.97           O
ATOM    101  CG  LEU A  90       8.797 -20.829 -16.852  1.00 57.97           C
ATOM    102  CD1 LEU A  90       7.918 -19.589 -16.694  1.00 57.97           C
ATOM    103  CD2 LEU A  90       8.057 -21.833 -17.740  1.00 57.97           C
ATOM    104  N   LEU A  91      13.202 -20.372 -18.180  1.00 63.56           N
ATOM    105  CA  LEU A  91      14.281 -20.062 -19.088  1.00 63.56           C
ATOM    106  C   LEU A  91      15.390 -21.129 -19.023  1.00 63.56           C
ATOM    107  CB  LEU A  91      14.746 -18.625 -18.801  1.00 63.56           C
ATOM    108  O   LEU A  91      16.272 -21.095 -19.865  1.00 63.56           O
ATOM    109  CG  LEU A  91      13.700 -17.519 -19.031  1.00 63.56           C
ATOM    110  CD1 LEU A  91      14.242 -16.197 -18.487  1.00 63.56           C
ATOM    111  CD2 LEU A  91      13.397 -17.326 -20.513  1.00 63.56           C
ATOM    112  N   GLY A  92      15.397 -22.063 -18.062  1.00 52.66           N
ATOM    113  CA  GLY A  92      16.467 -23.039 -17.787  1.00 52.66           C
ATOM    114  C   GLY A  92      16.775 -24.061 -18.899  1.00 52.66           C
ATOM    115  O   GLY A  92      16.576 -25.255 -18.710  1.00 52.66           O
ATOM    116  N   GLY A  93      17.298 -23.599 -20.038  1.00 58.25           N
ATOM    117  CA  GLY A  93      17.797 -24.363 -21.186  1.00 58.25           C
ATOM    118  C   GLY A  93      18.267 -23.422 -22.312  1.00 58.25           C
ATOM    119  O   GLY A  93      17.998 -22.220 -22.257  1.00 58.25           O
ATOM    120  N   ASP A  94      18.947 -23.945 -23.342  1.00 55.31           N
ATOM    121  CA  ASP A  94      19.244 -23.223 -24.602  1.00 55.31           C
ATOM    122  C   ASP A  94      17.955 -23.054 -25.432  1.00 55.31           C
ATOM    123  CB  ASP A  94      20.359 -23.922 -25.415  1.00 55.31           C
ATOM    124  O   ASP A  94      17.784 -23.595 -26.525  1.00 55.31           O
ATOM    125  CG  ASP A  94      21.792 -23.529 -25.041  1.00 55.31           C
ATOM    126  OD1 ASP A  94      21.982 -22.439 -24.456  1.00 55.31           O
ATOM    127  OD2 ASP A  94      22.699 -24.314 -25.397  1.00 55.31           O
ATOM    128  N   ASN A  95      16.988 -22.340 -24.865  1.00 60.16           N
ATOM    129  CA  ASN A  95      15.730 -22.015 -25.515  1.00 60.16           C
ATOM    130  C   ASN A  95      15.969 -21.064 -26.703  1.00 60.16           C
ATOM    131  CB  ASN A  95      14.797 -21.406 -24.459  1.00 60.16           C
ATOM    132  O   ASN A  95      16.901 -20.256 -26.693  1.00 60.16           O
ATOM    133  CG  ASN A  95      14.238 -22.403 -23.457  1.00 60.16           C
ATOM    134  ND2 ASN A  95      13.757 -21.906 -22.342  1.00 60.16           N
ATOM    135  OD1 ASN A  95      14.192 -23.601 -23.679  1.00 60.16           O
ATOM    136  N   ASP A  96      15.091 -21.125 -27.712  1.00 76.75           N
ATOM    137  CA  ASP A  96      15.084 -20.197 -28.853  1.00 76.75           C
ATOM    138  C   ASP A  96      15.127 -18.737 -28.357  1.00 76.75           C
ATOM    139  CB  ASP A  96      13.836 -20.478 -29.722  1.00 76.75           C
ATOM    140  O   ASP A  96      14.356 -18.348 -27.474  1.00 76.75           O
ATOM    141  CG  ASP A  96      13.711 -19.635 -31.007  1.00 76.75           C
ATOM    142  OD1 ASP A  96      14.392 -18.588 -31.129  1.00 76.75           O
ATOM    143  OD2 ASP A  96      12.876 -19.998 -31.861  1.00 76.75           O
ATOM    144  N   LYS A  97      16.002 -17.908 -28.948  1.00 78.12           N
ATOM    145  CA  LYS A  97      16.131 -16.475 -28.629  1.00 78.12           C
ATOM    146  C   LYS A  97      14.789 -15.755 -28.608  1.00 78.12           C
ATOM    147  CB  LYS A  97      17.027 -15.750 -29.644  1.00 78.12           C
ATOM    148  O   LYS A  97      14.567 -14.877 -27.773  1.00 78.12           O
ATOM    149  CG  LYS A  97      18.442 -16.317 -29.770  1.00 78.12           C
ATOM    150  CD  LYS A  97      19.339 -15.298 -30.481  1.00 78.12           C
ATOM    151  CE  LYS A  97      20.709 -15.887 -30.820  1.00 78.12           C
ATOM    152  NZ  LYS A  97      21.738 -14.822 -30.848  1.00 78.12           N
ATOM    153  N   LYS A  98      13.888 -16.132 -29.519  1.00 75.81           N
ATOM    154  CA  LYS A  98      12.529 -15.586 -29.599  1.00 75.81           C
ATOM    155  C   LYS A  98      11.699 -15.936 -28.369  1.00 75.81           C
ATOM    156  CB  LYS A  98      11.842 -16.116 -30.861  1.00 75.81           C
ATOM    157  O   LYS A  98      11.033 -15.056 -27.836  1.00 75.81           O
ATOM    158  CG  LYS A  98      12.419 -15.470 -32.121  1.00 75.81           C
ATOM    159  CD  LYS A  98      11.759 -16.063 -33.364  1.00 75.81           C
ATOM    160  CE  LYS A  98      12.301 -15.372 -34.616  1.00 75.81           C
ATOM    161  NZ  LYS A  98      11.626 -15.887 -35.830  1.00 75.81           N
ATOM    162  N   LEU A  99      11.778 -17.181 -27.898  1.00 73.12           N
ATOM    163  CA  LEU A  99      11.052 -17.639 -26.714  1.00 73.12           C
ATOM    164  C   LEU A  99      11.552 -16.924 -25.455  1.00 73.12           C
ATOM    165  CB  LEU A  99      11.171 -19.170 -26.601  1.00 73.12           C
ATOM    166  O   LEU A  99      10.742 -16.399 -24.701  1.00 73.12           O
ATOM    167  CG  LEU A  99      10.400 -19.774 -25.412  1.00 73.12           C
ATOM    168  CD1 LEU A  99       8.895 -19.509 -25.501  1.00 73.12           C
ATOM    169  CD2 LEU A  99      10.615 -21.288 -25.381  1.00 73.12           C
ATOM    170  N   ASN A 100      12.872 -16.815 -25.272  1.00 77.25           N
ATOM    171  CA  ASN A 100      13.442 -16.088 -24.131  1.00 77.25           C
ATOM    172  C   ASN A 100      13.001 -14.620 -24.117  1.00 77.25           C
ATOM    173  CB  ASN A 100      14.976 -16.179 -24.174  1.00 77.25           C
ATOM    174  O   ASN A 100      12.589 -14.100 -23.082  1.00 77.25           O
ATOM    175  CG  ASN A 100      15.496 -17.577 -23.921  1.00 77.25           C
ATOM    176  ND2 ASN A 100      16.664 -17.885 -24.435  1.00 77.25           N
ATOM    177  OD1 ASN A 100      14.870 -18.386 -23.257  1.00 77.25           O
ATOM    178  N   THR A 101      13.041 -13.969 -25.281  1.00 77.38           N
ATOM    179  CA  THR A 101      12.619 -12.569 -25.417  1.00 77.38           C
ATOM    180  C   THR A 101      11.120 -12.409 -25.138  1.00 77.38           C
ATOM    181  CB  THR A 101      12.962 -12.027 -26.812  1.00 77.38           C
ATOM    182  O   THR A 101      10.721 -11.444 -24.493  1.00 77.38           O
ATOM    183  CG2 THR A 101      12.812 -10.511 -26.885  1.00 77.38           C
ATOM    184  OG1 THR A 101      14.300 -12.307 -27.155  1.00 77.38           O
ATOM    185  N   ALA A 102      10.281 -13.354 -25.580  1.00 72.44           N
ATOM    186  CA  ALA A 102       8.832 -13.287 -25.388  1.00 72.44           C
ATOM    187  C   ALA A 102       8.460 -13.457 -23.911  1.00 72.44           C
ATOM    188  CB  ALA A 102       8.158 -14.334 -26.282  1.00 72.44           C
ATOM    189  O   ALA A 102       7.697 -12.656 -23.379  1.00 72.44           O
ATOM    190  N   THR A 103       9.081 -14.421 -23.226  1.00 74.69           N
ATOM    191  CA  THR A 103       8.898 -14.640 -21.785  1.00 74.69           C
ATOM    192  C   THR A 103       9.271 -13.401 -20.966  1.00 74.69           C
ATOM    193  CB  THR A 103       9.746 -15.840 -21.337  1.00 74.69           C
ATOM    194  O   THR A 103       8.530 -13.007 -20.066  1.00 74.69           O
ATOM    195  CG2 THR A 103       9.589 -16.180 -19.856  1.00 74.69           C
ATOM    196  OG1 THR A 103       9.367 -16.992 -22.054  1.00 74.69           O
ATOM    197  N   LEU A 104      10.397 -12.751 -21.286  1.00 77.31           N
ATOM    198  CA  LEU A 104      10.821 -11.519 -20.609  1.00 77.31           C
ATOM    199  C   LEU A 104       9.870 -10.348 -20.915  1.00 77.31           C
ATOM    200  CB  LEU A 104      12.277 -11.196 -20.999  1.00 77.31           C
ATOM    201  O   LEU A 104       9.484  -9.617 -20.004  1.00 77.31           O
ATOM    202  CG  LEU A 104      13.309 -12.206 -20.454  1.00 77.31           C
ATOM    203  CD1 LEU A 104      14.672 -11.996 -21.115  1.00 77.31           C
ATOM    204  CD2 LEU A 104      13.492 -12.096 -18.939  1.00 77.31           C
ATOM    205  N   TYR A 105       9.422 -10.214 -22.168  1.00 76.06           N
ATOM    206  CA  TYR A 105       8.436  -9.205 -22.565  1.00 76.06           C
ATOM    207  C   TYR A 105       7.110  -9.349 -21.804  1.00 76.06           C
ATOM    208  CB  TYR A 105       8.215  -9.282 -24.086  1.00 76.06           C
ATOM    209  O   TYR A 105       6.573  -8.360 -21.295  1.00 76.06           O
ATOM    210  CG  TYR A 105       7.197  -8.291 -24.620  1.00 76.06           C
ATOM    211  CD1 TYR A 105       5.828  -8.625 -24.641  1.00 76.06           C
ATOM    212  CD2 TYR A 105       7.616  -7.038 -25.106  1.00 76.06           C
ATOM    213  CE1 TYR A 105       4.885  -7.702 -25.131  1.00 76.06           C
ATOM    214  CE2 TYR A 105       6.674  -6.093 -25.550  1.00 76.06           C
ATOM    215  OH  TYR A 105       4.403  -5.549 -26.085  1.00 76.06           O
ATOM    216  CZ  TYR A 105       5.306  -6.434 -25.583  1.00 76.06           C
ATOM    217  N   ASP A 106       6.590 -10.571 -21.692  1.00 71.06           N
ATOM    218  CA  ASP A 106       5.338 -10.839 -20.983  1.00 71.06           C
ATOM    219  C   ASP A 106       5.450 -10.535 -19.488  1.00 71.06           C
ATOM    220  CB  ASP A 106       4.903 -12.294 -21.218  1.00 71.06           C
ATOM    221  O   ASP A 106       4.523  -9.970 -18.897  1.00 71.06           O
ATOM    222  CG  ASP A 106       4.250 -12.506 -22.589  1.00 71.06           C
ATOM    223  OD1 ASP A 106       3.690 -11.521 -23.139  1.00 71.06           O
ATOM    224  OD2 ASP A 106       4.247 -13.666 -23.053  1.00 71.06           O
ATOM    225  N   GLN A 107       6.605 -10.817 -18.885  1.00 72.94           N
ATOM    226  CA  GLN A 107       6.852 -10.477 -17.492  1.00 72.94           C
ATOM    227  C   GLN A 107       6.862  -8.963 -17.259  1.00 72.94           C
ATOM    228  CB  GLN A 107       8.175 -11.110 -17.046  1.00 72.94           C
ATOM    229  O   GLN A 107       6.245  -8.470 -16.314  1.00 72.94           O
ATOM    230  CG  GLN A 107       8.453 -10.792 -15.575  1.00 72.94           C
ATOM    231  CD  GLN A 107       7.341 -11.272 -14.649  1.00 72.94           C
ATOM    232  NE2 GLN A 107       7.059 -10.528 -13.605  1.00 72.94           N
ATOM    233  OE1 GLN A 107       6.689 -12.284 -14.855  1.00 72.94           O
ATOM    234  N   VAL A 108       7.524  -8.202 -18.128  1.00 72.62           N
ATOM    235  CA  VAL A 108       7.564  -6.740 -18.007  1.00 72.62           C
ATOM    236  C   VAL A 108       6.171  -6.132 -18.189  1.00 72.62           C
ATOM    237  CB  VAL A 108       8.566  -6.162 -19.011  1.00 72.62           C
ATOM    238  O   VAL A 108       5.791  -5.190 -17.488  1.00 72.62           O
ATOM    239  CG1 VAL A 108       8.514  -4.640 -18.960  1.00 72.62           C
ATOM    240  CG2 VAL A 108       9.996  -6.580 -18.656  1.00 72.62           C
ATOM    241  N   ARG A 109       5.358  -6.711 -19.077  1.00 71.56           N
ATOM    242  CA  ARG A 109       3.947  -6.344 -19.213  1.00 71.56           C
ATOM    243  C   ARG A 109       3.156  -6.616 -17.935  1.00 71.56           C
ATOM    244  CB  ARG A 109       3.362  -7.099 -20.406  1.00 71.56           C
ATOM    245  O   ARG A 109       2.341  -5.779 -17.549  1.00 71.56           O
ATOM    246  CG  ARG A 109       1.914  -6.677 -20.658  1.00 71.56           C
ATOM    247  CD  ARG A 109       1.400  -7.403 -21.893  1.00 71.56           C
ATOM    248  NE  ARG A 109      -0.001  -7.040 -22.154  1.00 71.56           N
ATOM    249  NH1 ARG A 109      -0.182  -8.202 -24.116  1.00 71.56           N
ATOM    250  NH2 ARG A 109      -1.904  -6.966 -23.391  1.00 71.56           N
ATOM    251  CZ  ARG A 109      -0.688  -7.403 -23.217  1.00 71.56           C
ATOM    252  N   TYR A 110       3.382  -7.758 -17.290  1.00 68.12           N
ATOM    253  CA  TYR A 110       2.752  -8.080 -16.011  1.00 68.12           C
ATOM    254  C   TYR A 110       3.144  -7.068 -14.927  1.00 68.12           C
ATOM    255  CB  TYR A 110       3.106  -9.515 -15.603  1.00 68.12           C
ATOM    256  O   TYR A 110       2.269  -6.539 -14.249  1.00 68.12           O
ATOM    257  CG  TYR A 110       2.507  -9.914 -14.271  1.00 68.12           C
ATOM    258  CD1 TYR A 110       3.251  -9.747 -13.086  1.00 68.12           C
ATOM    259  CD2 TYR A 110       1.189 -10.403 -14.215  1.00 68.12           C
ATOM    260  CE1 TYR A 110       2.675 -10.062 -11.841  1.00 68.12           C
ATOM    261  CE2 TYR A 110       0.616 -10.736 -12.973  1.00 68.12           C
ATOM    262  OH  TYR A 110       0.782 -10.857 -10.591  1.00 68.12           O
ATOM    263  CZ  TYR A 110       1.355 -10.560 -11.786  1.00 68.12           C
ATOM    264  N   MET A 111       4.432  -6.723 -14.827  1.00 71.50           N
ATOM    265  CA  MET A 111       4.926  -5.713 -13.883  1.00 71.50           C
ATOM    266  C   MET A 111       4.258  -4.350 -14.059  1.00 71.50           C
ATOM    267  CB  MET A 111       6.434  -5.526 -14.056  1.00 71.50           C
ATOM    268  O   MET A 111       3.858  -3.736 -13.073  1.00 71.50           O
ATOM    269  CG  MET A 111       7.193  -6.726 -13.515  1.00 71.50           C
ATOM    270  SD  MET A 111       8.984  -6.595 -13.657  1.00 71.50           S
ATOM    271  CE  MET A 111       9.355  -5.126 -12.663  1.00 71.50           C
ATOM    272  N   SER A 112       4.110  -3.892 -15.305  1.00 68.06           N
ATOM    273  CA  SER A 112       3.433  -2.630 -15.629  1.00 68.06           C
ATOM    274  C   SER A 112       1.986  -2.612 -15.115  1.00 68.06           C
ATOM    275  CB  SER A 112       3.484  -2.436 -17.148  1.00 68.06           C
ATOM    276  O   SER A 112       1.577  -1.698 -14.398  1.00 68.06           O
ATOM    277  OG  SER A 112       2.732  -1.321 -17.567  1.00 68.06           O
ATOM    278  N   GLN A 113       1.229  -3.677 -15.397  1.00 63.59           N
ATOM    279  CA  GLN A 113      -0.166  -3.810 -14.963  1.00 63.59           C
ATOM    280  C   GLN A 113      -0.302  -3.950 -13.440  1.00 63.59           C
ATOM    281  CB  GLN A 113      -0.791  -5.032 -15.654  1.00 63.59           C
ATOM    282  O   GLN A 113      -1.243  -3.421 -12.846  1.00 63.59           O
ATOM    283  CG  GLN A 113      -0.934  -4.812 -17.164  1.00 63.59           C
ATOM    284  CD  GLN A 113      -1.577  -5.984 -17.897  1.00 63.59           C
ATOM    285  NE2 GLN A 113      -2.158  -5.732 -19.052  1.00 63.59           N
ATOM    286  OE1 GLN A 113      -1.622  -7.133 -17.486  1.00 63.59           O
ATOM    287  N   ASP A 114       0.616  -4.676 -12.804  1.00 64.38           N
ATOM    288  CA  ASP A 114       0.641  -4.858 -11.354  1.00 64.38           C
ATOM    289  C   ASP A 114       0.938  -3.536 -10.633  1.00 64.38           C
ATOM    290  CB  ASP A 114       1.666  -5.948 -11.012  1.00 64.38           C
ATOM    291  O   ASP A 114       0.240  -3.178  -9.685  1.00 64.38           O
ATOM    292  CG  ASP A 114       1.607  -6.346  -9.538  1.00 64.38           C
ATOM    293  OD1 ASP A 114       0.503  -6.727  -9.089  1.00 64.38           O
ATOM    294  OD2 ASP A 114       2.674  -6.291  -8.879  1.00 64.38           O
ATOM    295  N   SER A 115       1.895  -2.754 -11.145  1.00 64.88           N
ATOM    296  CA  SER A 115       2.261  -1.442 -10.602  1.00 64.88           C
ATOM    297  C   SER A 115       1.068  -0.484 -10.542  1.00 64.88           C
ATOM    298  CB  SER A 115       3.386  -0.837 -11.447  1.00 64.88           C
ATOM    299  O   SER A 115       0.752   0.052  -9.480  1.00 64.88           O
ATOM    300  OG  SER A 115       3.999   0.216 -10.734  1.00 64.88           O
ATOM    301  N   GLU A 116       0.330  -0.335 -11.646  1.00 63.16           N
ATOM    302  CA  GLU A 116      -0.857   0.529 -11.700  1.00 63.16           C
ATOM    303  C   GLU A 116      -1.945   0.075 -10.711  1.00 63.16           C
ATOM    304  CB  GLU A 116      -1.392   0.521 -13.141  1.00 63.16           C
ATOM    305  O   GLU A 116      -2.586   0.883 -10.029  1.00 63.16           O
ATOM    306  CG  GLU A 116      -2.469   1.593 -13.367  1.00 63.16           C
ATOM    307  CD  GLU A 116      -3.122   1.528 -14.758  1.00 63.16           C
ATOM    308  OE1 GLU A 116      -4.103   2.281 -14.952  1.00 63.16           O
ATOM    309  OE2 GLU A 116      -2.725   0.678 -15.588  1.00 63.16           O
ATOM    310  N   ASN A 117      -2.143  -1.240 -10.585  1.00 58.59           N
ATOM    311  CA  ASN A 117      -3.108  -1.800  -9.647  1.00 58.59           C
ATOM    312  C   ASN A 117      -2.724  -1.535  -8.192  1.00 58.59           C
ATOM    313  CB  ASN A 117      -3.274  -3.299  -9.923  1.00 58.59           C
ATOM    314  O   ASN A 117      -3.584  -1.105  -7.420  1.00 58.59           O
ATOM    315  CG  ASN A 117      -4.148  -3.558 -11.129  1.00 58.59           C
ATOM    316  ND2 ASN A 117      -3.874  -4.602 -11.868  1.00 58.59           N
ATOM    317  OD1 ASN A 117      -5.125  -2.859 -11.380  1.00 58.59           O
ATOM    318  N   ILE A 118      -1.460  -1.757  -7.833  1.00 61.84           N
ATOM    319  CA  ILE A 118      -0.936  -1.512  -6.489  1.00 61.84           C
ATOM    320  C   ILE A 118      -1.082  -0.041  -6.122  1.00 61.84           C
ATOM    321  CB  ILE A 118       0.536  -1.956  -6.411  1.00 61.84           C
ATOM    322  O   ILE A 118      -1.665   0.262  -5.081  1.00 61.84           O
ATOM    323  CG1 ILE A 118       0.616  -3.497  -6.442  1.00 61.84           C
ATOM    324  CG2 ILE A 118       1.214  -1.420  -5.133  1.00 61.84           C
ATOM    325  CD1 ILE A 118       2.005  -3.985  -6.845  1.00 61.84           C
ATOM    326  N   LEU A 119      -0.607   0.863  -6.984  1.00 64.00           N
ATOM    327  CA  LEU A 119      -0.630   2.301  -6.727  1.00 64.00           C
ATOM    328  C   LEU A 119      -2.064   2.793  -6.505  1.00 64.00           C
ATOM    329  CB  LEU A 119       0.029   3.037  -7.910  1.00 64.00           C
ATOM    330  O   LEU A 119      -2.354   3.506  -5.547  1.00 64.00           O
ATOM    331  CG  LEU A 119       1.555   2.846  -8.019  1.00 64.00           C
ATOM    332  CD1 LEU A 119       2.066   3.482  -9.309  1.00 64.00           C
ATOM    333  CD2 LEU A 119       2.309   3.494  -6.865  1.00 64.00           C
ATOM    334  N   ARG A 120      -3.004   2.341  -7.335  1.00 61.25           N
ATOM    335  CA  ARG A 120      -4.423   2.685  -7.196  1.00 61.25           C
ATOM    336  C   ARG A 120      -5.045   2.138  -5.907  1.00 61.25           C
ATOM    337  CB  ARG A 120      -5.122   2.183  -8.455  1.00 61.25           C
ATOM    338  O   ARG A 120      -5.790   2.853  -5.243  1.00 61.25           O
ATOM    339  CG  ARG A 120      -6.618   2.514  -8.492  1.00 61.25           C
ATOM    340  CD  ARG A 120      -7.180   2.213  -9.886  1.00 61.25           C
ATOM    341  NE  ARG A 120      -6.892   0.827 -10.329  1.00 61.25           N
ATOM    342  NH1 ARG A 120      -8.350   0.813 -12.093  1.00 61.25           N
ATOM    343  NH2 ARG A 120      -7.144  -1.004 -11.676  1.00 61.25           N
ATOM    344  CZ  ARG A 120      -7.452   0.219 -11.361  1.00 61.25           C
ATOM    345  N   ILE A 121      -4.752   0.886  -5.546  1.00 57.97           N
ATOM    346  CA  ILE A 121      -5.244   0.273  -4.300  1.00 57.97           C
ATOM    347  C   ILE A 121      -4.695   1.039  -3.091  1.00 57.97           C
ATOM    348  CB  ILE A 121      -4.885  -1.235  -4.267  1.00 57.97           C
ATOM    349  O   ILE A 121      -5.455   1.409  -2.200  1.00 57.97           O
ATOM    350  CG1 ILE A 121      -5.764  -1.998  -5.286  1.00 57.97           C
ATOM    351  CG2 ILE A 121      -5.080  -1.872  -2.878  1.00 57.97           C
ATOM    352  CD1 ILE A 121      -5.296  -3.434  -5.560  1.00 57.97           C
ATOM    353  N   GLN A 122      -3.395   1.328  -3.074  1.00 63.00           N
ATOM    354  CA  GLN A 122      -2.756   2.051  -1.979  1.00 63.00           C
ATOM    355  C   GLN A 122      -3.277   3.485  -1.850  1.00 63.00           C
ATOM    356  CB  GLN A 122      -1.241   2.029  -2.176  1.00 63.00           C
ATOM    357  O   GLN A 122      -3.626   3.890  -0.744  1.00 63.00           O
ATOM    358  CG  GLN A 122      -0.645   0.652  -1.846  1.00 63.00           C
ATOM    359  CD  GLN A 122       0.850   0.614  -2.120  1.00 63.00           C
ATOM    360  NE2 GLN A 122       1.593  -0.280  -1.503  1.00 63.00           N
ATOM    361  OE1 GLN A 122       1.379   1.371  -2.907  1.00 63.00           O
ATOM    362  N   THR A 123      -3.419   4.229  -2.953  1.00 62.22           N
ATOM    363  CA  THR A 123      -4.005   5.580  -2.931  1.00 62.22           C
ATOM    364  C   THR A 123      -5.376   5.593  -2.285  1.00 62.22           C
ATOM    365  CB  THR A 123      -4.139   6.158  -4.341  1.00 62.22           C
ATOM    366  O   THR A 123      -5.653   6.464  -1.460  1.00 62.22           O
ATOM    367  CG2 THR A 123      -4.816   7.530  -4.390  1.00 62.22           C
ATOM    368  OG1 THR A 123      -2.840   6.360  -4.801  1.00 62.22           O
ATOM    369  N   ASN A 124      -6.226   4.631  -2.634  1.00 57.47           N
ATOM    370  CA  ASN A 124      -7.590   4.595  -2.129  1.00 57.47           C
ATOM    371  C   ASN A 124      -7.655   4.203  -0.645  1.00 57.47           C
ATOM    372  CB  ASN A 124      -8.414   3.684  -3.045  1.00 57.47           C
ATOM    373  O   ASN A 124      -8.485   4.740   0.075  1.00 57.47           O
ATOM    374  CG  ASN A 124      -8.677   4.306  -4.414  1.00 57.47           C
ATOM    375  ND2 ASN A 124      -9.247   3.567  -5.336  1.00 57.47           N
ATOM    376  OD1 ASN A 124      -8.436   5.473  -4.667  1.00 57.47           O
ATOM    377  N   HIS A 125      -6.743   3.355  -0.161  1.00 63.16           N
ATOM    378  CA  HIS A 125      -6.792   2.846   1.216  1.00 63.16           C
ATOM    379  C   HIS A 125      -5.989   3.613   2.251  1.00 63.16           C
ATOM    380  CB  HIS A 125      -6.358   1.387   1.223  1.00 63.16           C
ATOM    381  O   HIS A 125      -6.157   3.370   3.446  1.00 63.16           O
ATOM    382  CG  HIS A 125      -7.451   0.541   0.675  1.00 63.16           C
ATOM    383  CD2 HIS A 125      -7.364  -0.284  -0.398  1.00 63.16           C
ATOM    384  ND1 HIS A 125      -8.762   0.559   1.083  1.00 63.16           N
ATOM    385  CE1 HIS A 125      -9.460  -0.232   0.279  1.00 63.16           C
ATOM    386  NE2 HIS A 125      -8.645  -0.767  -0.638  1.00 63.16           N
ATOM    387  N   ILE A 126      -5.121   4.534   1.835  1.00 66.88           N
ATOM    388  CA  ILE A 126      -4.391   5.370   2.791  1.00 66.88           C
ATOM    389  C   ILE A 126      -5.358   6.129   3.711  1.00 66.88           C
ATOM    390  CB  ILE A 126      -3.414   6.286   2.034  1.00 66.88           C
ATOM    391  O   ILE A 126      -5.091   6.229   4.908  1.00 66.88           O
ATOM    392  CG1 ILE A 126      -2.158   5.475   1.684  1.00 66.88           C
ATOM    393  CG2 ILE A 126      -2.997   7.500   2.873  1.00 66.88           C
ATOM    394  CD1 ILE A 126      -1.353   6.114   0.561  1.00 66.88           C
ATOM    395  N   ASP A 127      -6.505   6.577   3.199  1.00 66.38           N
ATOM    396  CA  ASP A 127      -7.508   7.280   4.006  1.00 66.38           C
ATOM    397  C   ASP A 127      -8.177   6.352   5.032  1.00 66.38           C
ATOM    398  CB  ASP A 127      -8.553   7.931   3.086  1.00 66.38           C
ATOM    399  O   ASP A 127      -8.408   6.754   6.174  1.00 66.38           O
ATOM    400  CG  ASP A 127      -7.946   8.996   2.169  1.00 66.38           C
ATOM    401  OD1 ASP A 127      -6.951   9.637   2.562  1.00 66.38           O
ATOM    402  OD2 ASP A 127      -8.424   9.171   1.026  1.00 66.38           O
ATOM    403  N   ASP A 128      -8.406   5.090   4.671  1.00 65.19           N
ATOM    404  CA  ASP A 128      -9.036   4.092   5.545  1.00 65.19           C
ATOM    405  C   ASP A 128      -8.135   3.718   6.730  1.00 65.19           C
ATOM    406  CB  ASP A 128      -9.388   2.838   4.736  1.00 65.19           C
ATOM    407  O   ASP A 128      -8.604   3.397   7.826  1.00 65.19           O
ATOM    408  CG  ASP A 128     -10.289   3.115   3.536  1.00 65.19           C
ATOM    409  OD1 ASP A 128     -11.041   4.112   3.578  1.00 65.19           O
ATOM    410  OD2 ASP A 128     -10.158   2.325   2.575  1.00 65.19           O
ATOM    411  N   THR A 129      -6.812   3.850   6.569  1.00 69.06           N
ATOM    412  CA  THR A 129      -5.867   3.609   7.672  1.00 69.06           C
ATOM    413  C   THR A 129      -6.072   4.552   8.861  1.00 69.06           C
ATOM    414  CB  THR A 129      -4.398   3.641   7.234  1.00 69.06           C
ATOM    415  O   THR A 129      -5.668   4.215   9.975  1.00 69.06           O
ATOM    416  CG2 THR A 129      -4.118   2.714   6.053  1.00 69.06           C
ATOM    417  OG1 THR A 129      -3.960   4.945   6.921  1.00 69.06           O
ATOM    418  N   ARG A 130      -6.767   5.688   8.683  1.00 74.69           N
ATOM    419  CA  ARG A 130      -7.125   6.607   9.778  1.00 74.69           C
ATOM    420  C   ARG A 130      -7.893   5.913  10.893  1.00 74.69           C
ATOM    421  CB  ARG A 130      -8.020   7.734   9.257  1.00 74.69           C
ATOM    422  O   ARG A 130      -7.634   6.204  12.059  1.00 74.69           O
ATOM    423  CG  ARG A 130      -7.303   8.753   8.368  1.00 74.69           C
ATOM    424  CD  ARG A 130      -8.383   9.704   7.842  1.00 74.69           C
ATOM    425  NE  ARG A 130      -7.813  10.751   6.996  1.00 74.69           N
ATOM    426  NH1 ARG A 130      -9.650  11.273   5.749  1.00 74.69           N
ATOM    427  NH2 ARG A 130      -7.700  12.142   5.195  1.00 74.69           N
ATOM    428  CZ  ARG A 130      -8.380  11.388   5.996  1.00 74.69           C
ATOM    429  N   ASN A 131      -8.824   5.019  10.556  1.00 71.94           N
ATOM    430  CA  ASN A 131      -9.635   4.327  11.557  1.00 71.94           C
ATOM    431  C   ASN A 131      -8.747   3.453  12.440  1.00 71.94           C
ATOM    432  CB  ASN A 131     -10.734   3.513  10.861  1.00 71.94           C
ATOM    433  O   ASN A 131      -8.790   3.548  13.662  1.00 71.94           O
ATOM    434  CG  ASN A 131     -11.800   4.397  10.249  1.00 71.94           C
ATOM    435  ND2 ASN A 131     -12.240   4.073   9.057  1.00 71.94           N
ATOM    436  OD1 ASN A 131     -12.212   5.397  10.828  1.00 71.94           O
ATOM    437  N   LEU A 132      -7.837   2.702  11.830  1.00 72.94           N
ATOM    438  CA  LEU A 132      -6.855   1.930  12.574  1.00 72.94           C
ATOM    439  C   LEU A 132      -5.951   2.816  13.453  1.00 72.94           C
ATOM    440  CB  LEU A 132      -6.056   1.109  11.556  1.00 72.94           C
ATOM    441  O   LEU A 132      -5.728   2.518  14.628  1.00 72.94           O
ATOM    442  CG  LEU A 132      -4.838   0.423  12.179  1.00 72.94           C
ATOM    443  CD1 LEU A 132      -5.267  -0.534  13.295  1.00 72.94           C
ATOM    444  CD2 LEU A 132      -4.058  -0.256  11.055  1.00 72.94           C
ATOM    445  N   VAL A 133      -5.441   3.922  12.905  1.00 78.25           N
ATOM    446  CA  VAL A 133      -4.573   4.846  13.651  1.00 78.25           C
ATOM    447  C   VAL A 133      -5.317   5.438  14.852  1.00 78.25           C
ATOM    448  CB  VAL A 133      -4.013   5.937  12.719  1.00 78.25           C
ATOM    449  O   VAL A 133      -4.762   5.500  15.949  1.00 78.25           O
ATOM    450  CG1 VAL A 133      -3.164   6.970  13.471  1.00 78.25           C
ATOM    451  CG2 VAL A 133      -3.089   5.367  11.641  1.00 78.25           C
ATOM    452  N   TRP A 134      -6.584   5.824  14.690  1.00 81.88           N
ATOM    453  CA  TRP A 134      -7.422   6.310  15.787  1.00 81.88           C
ATOM    454  C   TRP A 134      -7.658   5.273  16.873  1.00 81.88           C
ATOM    455  CB  TRP A 134      -8.777   6.765  15.260  1.00 81.88           C
ATOM    456  O   TRP A 134      -7.576   5.617  18.053  1.00 81.88           O
ATOM    457  CG  TRP A 134      -8.829   8.185  14.839  1.00 81.88           C
ATOM    458  CD1 TRP A 134      -9.175   8.636  13.615  1.00 81.88           C
ATOM    459  CD2 TRP A 134      -8.473   9.350  15.631  1.00 81.88           C
ATOM    460  CE2 TRP A 134      -8.560  10.488  14.783  1.00 81.88           C
ATOM    461  CE3 TRP A 134      -8.036   9.550  16.960  1.00 81.88           C
ATOM    462  NE1 TRP A 134      -9.037  10.008  13.581  1.00 81.88           N
ATOM    463  CH2 TRP A 134      -7.701  11.923  16.530  1.00 81.88           C
ATOM    464  CZ2 TRP A 134      -8.163  11.752  15.209  1.00 81.88           C
ATOM    465  CZ3 TRP A 134      -7.663  10.829  17.409  1.00 81.88           C
ATOM    466  N   SER A 135      -7.933   4.028  16.488  1.00 78.44           N
ATOM    467  CA  SER A 135      -8.085   2.919  17.425  1.00 78.44           C
ATOM    468  C   SER A 135      -6.849   2.788  18.322  1.00 78.44           C
ATOM    469  CB  SER A 135      -8.299   1.627  16.635  1.00 78.44           C
ATOM    470  O   SER A 135      -6.967   2.744  19.548  1.00 78.44           O
ATOM    471  OG  SER A 135      -9.457   1.694  15.820  1.00 78.44           O
ATOM    472  N   GLU A 136      -5.656   2.818  17.722  1.00 80.19           N
ATOM    473  CA  GLU A 136      -4.380   2.742  18.439  1.00 80.19           C
ATOM    474  C   GLU A 136      -4.154   3.958  19.353  1.00 80.19           C
ATOM    475  CB  GLU A 136      -3.249   2.640  17.405  1.00 80.19           C
ATOM    476  O   GLU A 136      -3.749   3.816  20.510  1.00 80.19           O
ATOM    477  CG  GLU A 136      -1.879   2.392  18.051  1.00 80.19           C
ATOM    478  CD  GLU A 136      -1.748   1.012  18.699  1.00 80.19           C
ATOM    479  OE1 GLU A 136      -0.928   0.945  19.640  1.00 80.19           O
ATOM    480  OE2 GLU A 136      -2.434   0.069  18.237  1.00 80.19           O
ATOM    481  N   ILE A 137      -4.434   5.170  18.859  1.00 86.69           N
ATOM    482  CA  ILE A 137      -4.334   6.407  19.646  1.00 86.69           C
ATOM    483  C   ILE A 137      -5.217   6.311  20.887  1.00 86.69           C
ATOM    484  CB  ILE A 137      -4.750   7.628  18.799  1.00 86.69           C
ATOM    485  O   ILE A 137      -4.746   6.553  21.997  1.00 86.69           O
ATOM    486  CG1 ILE A 137      -3.684   7.957  17.733  1.00 86.69           C
ATOM    487  CG2 ILE A 137      -5.020   8.877  19.672  1.00 86.69           C
ATOM    488  CD1 ILE A 137      -4.313   8.731  16.567  1.00 86.69           C
ATOM    489  N   LYS A 138      -6.495   5.974  20.705  1.00 87.06           N
ATOM    490  CA  LYS A 138      -7.487   5.927  21.781  1.00 87.06           C
ATOM    491  C   LYS A 138      -7.103   4.918  22.844  1.00 87.06           C
ATOM    492  CB  LYS A 138      -8.848   5.582  21.182  1.00 87.06           C
ATOM    493  O   LYS A 138      -7.069   5.271  24.021  1.00 87.06           O
ATOM    494  CG  LYS A 138      -9.455   6.836  20.554  1.00 87.06           C
ATOM    495  CD  LYS A 138     -10.771   6.467  19.892  1.00 87.06           C
ATOM    496  CE  LYS A 138     -11.346   7.711  19.231  1.00 87.06           C
ATOM    497  NZ  LYS A 138     -12.544   7.376  18.453  1.00 87.06           N
ATOM    498  N   TYR A 139      -6.726   3.712  22.426  1.00 85.69           N
ATOM    499  CA  TYR A 139      -6.217   2.688  23.328  1.00 85.69           C
ATOM    500  C   TYR A 139      -5.027   3.204  24.154  1.00 85.69           C
ATOM    501  CB  TYR A 139      -5.839   1.456  22.499  1.00 85.69           C
ATOM    502  O   TYR A 139      -5.041   3.142  25.388  1.00 85.69           O
ATOM    503  CG  TYR A 139      -5.054   0.439  23.295  1.00 85.69           C
ATOM    504  CD1 TYR A 139      -3.667   0.324  23.093  1.00 85.69           C
ATOM    505  CD2 TYR A 139      -5.701  -0.365  24.254  1.00 85.69           C
ATOM    506  CE1 TYR A 139      -2.926  -0.603  23.840  1.00 85.69           C
ATOM    507  CE2 TYR A 139      -4.956  -1.281  25.023  1.00 85.69           C
ATOM    508  OH  TYR A 139      -2.824  -2.319  25.481  1.00 85.69           O
ATOM    509  CZ  TYR A 139      -3.567  -1.402  24.809  1.00 85.69           C
ATOM    510  N   ASN A 140      -4.022   3.794  23.498  1.00 84.50           N
ATOM    511  CA  ASN A 140      -2.839   4.303  24.187  1.00 84.50           C
ATOM    512  C   ASN A 140      -3.161   5.459  25.144  1.00 84.50           C
ATOM    513  CB  ASN A 140      -1.771   4.695  23.155  1.00 84.50           C
ATOM    514  O   ASN A 140      -2.620   5.489  26.250  1.00 84.50           O
ATOM    515  CG  ASN A 140      -1.004   3.476  22.679  1.00 84.50           C
ATOM    516  ND2 ASN A 140      -1.133   3.127  21.425  1.00 84.50           N
ATOM    517  OD1 ASN A 140      -0.294   2.861  23.462  1.00 84.50           O
ATOM    518  N   VAL A 141      -4.044   6.385  24.759  1.00 89.00           N
ATOM    519  CA  VAL A 141      -4.461   7.518  25.600  1.00 89.00           C
ATOM    520  C   VAL A 141      -5.188   7.035  26.853  1.00 89.00           C
ATOM    521  CB  VAL A 141      -5.307   8.525  24.796  1.00 89.00           C
ATOM    522  O   VAL A 141      -4.800   7.431  27.951  1.00 89.00           O
ATOM    523  CG1 VAL A 141      -5.969   9.591  25.679  1.00 89.00           C
ATOM    524  CG2 VAL A 141      -4.410   9.265  23.795  1.00 89.00           C
ATOM    525  N   VAL A 142      -6.165   6.129  26.725  1.00 88.69           N
ATOM    526  CA  VAL A 142      -6.876   5.554  27.883  1.00 88.69           C
ATOM    527  C   VAL A 142      -5.899   4.832  28.810  1.00 88.69           C
ATOM    528  CB  VAL A 142      -7.991   4.591  27.432  1.00 88.69           C
ATOM    529  O   VAL A 142      -5.922   5.039  30.024  1.00 88.69           O
ATOM    530  CG1 VAL A 142      -8.725   3.967  28.620  1.00 88.69           C
ATOM    531  CG2 VAL A 142      -9.075   5.328  26.646  1.00 88.69           C
ATOM    532  N   LYS A 143      -4.974   4.044  28.249  1.00 87.31           N
ATOM    533  CA  LYS A 143      -3.926   3.359  29.018  1.00 87.31           C
ATOM    534  C   LYS A 143      -3.046   4.337  29.799  1.00 87.31           C
ATOM    535  CB  LYS A 143      -3.121   2.485  28.050  1.00 87.31           C
ATOM    536  O   LYS A 143      -2.761   4.096  30.970  1.00 87.31           O
ATOM    537  CG  LYS A 143      -2.045   1.642  28.747  1.00 87.31           C
ATOM    538  CD  LYS A 143      -1.375   0.749  27.698  1.00 87.31           C
ATOM    539  CE  LYS A 143      -0.323  -0.173  28.316  1.00 87.31           C
ATOM    540  NZ  LYS A 143       0.151  -1.141  27.297  1.00 87.31           N
ATOM    541  N   GLN A 144      -2.625   5.444  29.186  1.00 89.94           N
ATOM    542  CA  GLN A 144      -1.828   6.462  29.878  1.00 89.94           C
ATOM    543  C   GLN A 144      -2.625   7.176  30.980  1.00 89.94           C
ATOM    544  CB  GLN A 144      -1.278   7.500  28.889  1.00 89.94           C
ATOM    545  O   GLN A 144      -2.110   7.350  32.086  1.00 89.94           O
ATOM    546  CG  GLN A 144      -0.217   7.043  27.876  1.00 89.94           C
ATOM    547  CD  GLN A 144       0.764   6.006  28.399  1.00 89.94           C
ATOM    548  NE2 GLN A 144       0.669   4.774  27.954  1.00 89.94           N
ATOM    549  OE1 GLN A 144       1.678   6.279  29.159  1.00 89.94           O
ATOM    550  N   LEU A 145      -3.885   7.536  30.715  1.00 89.12           N
ATOM    551  CA  LEU A 145      -4.773   8.169  31.696  1.00 89.12           C
ATOM    552  C   LEU A 145      -5.008   7.258  32.910  1.00 89.12           C
ATOM    553  CB  LEU A 145      -6.105   8.529  31.011  1.00 89.12           C
ATOM    554  O   LEU A 145      -4.890   7.699  34.054  1.00 89.12           O
ATOM    555  CG  LEU A 145      -6.004   9.729  30.052  1.00 89.12           C
ATOM    556  CD1 LEU A 145      -7.219   9.800  29.133  1.00 89.12           C
ATOM    557  CD2 LEU A 145      -5.933  11.045  30.825  1.00 89.12           C
ATOM    558  N   ASN A 146      -5.248   5.964  32.682  1.00 88.31           N
ATOM    559  CA  ASN A 146      -5.416   4.974  33.748  1.00 88.31           C
ATOM    560  C   ASN A 146      -4.139   4.732  34.562  1.00 88.31           C
ATOM    561  CB  ASN A 146      -5.959   3.672  33.148  1.00 88.31           C
ATOM    562  O   ASN A 146      -4.221   4.466  35.765  1.00 88.31           O
ATOM    563  CG  ASN A 146      -7.449   3.731  32.869  1.00 88.31           C
ATOM    564  ND2 ASN A 146      -7.968   2.687  32.277  1.00 88.31           N
ATOM    565  OD1 ASN A 146      -8.153   4.672  33.223  1.00 88.31           O
ATOM    566  N   ASN A 147      -2.967   4.889  33.948  1.00 89.00           N
ATOM    567  CA  ASN A 147      -1.680   4.812  34.638  1.00 89.00           C
ATOM    568  C   ASN A 147      -1.315   6.102  35.391  1.00 89.00           C
ATOM    569  CB  ASN A 147      -0.604   4.410  33.621  1.00 89.00           C
ATOM    570  O   ASN A 147      -0.361   6.098  36.165  1.00 89.00           O
ATOM    571  CG  ASN A 147      -0.746   2.971  33.157  1.00 89.00           C
ATOM    572  ND2 ASN A 147      -0.016   2.591  32.136  1.00 89.00           N
ATOM    573  OD1 ASN A 147      -1.460   2.153  33.711  1.00 89.00           O
ATOM    574  N   GLY A 148      -2.072   7.189  35.208  1.00 89.19           N
ATOM    575  CA  GLY A 148      -1.774   8.488  35.811  1.00 89.19           C
ATOM    576  C   GLY A 148      -0.593   9.214  35.158  1.00 89.19           C
ATOM    577  O   GLY A 148       0.023  10.062  35.801  1.00 89.19           O
ATOM    578  N   SER A 149      -0.257   8.887  33.905  1.00 92.56           N
ATOM    579  CA  SER A 149       0.777   9.601  33.148  1.00 92.56           C
ATOM    580  C   SER A 149       0.385  11.063  32.914  1.00 92.56           C
ATOM    581  CB  SER A 149       1.037   8.912  31.808  1.00 92.56           C
ATOM    582  O   SER A 149      -0.796  11.403  32.803  1.00 92.56           O
ATOM    583  OG  SER A 149       1.710   7.684  32.010  1.00 92.56           O
ATOM    584  N   GLY A 150       1.381  11.944  32.812  1.00 92.88           N
ATOM    585  CA  GLY A 150       1.157  13.366  32.543  1.00 92.88           C
ATOM    586  C   GLY A 150       0.735  13.637  31.094  1.00 92.88           C
ATOM    587  O   GLY A 150       1.124  12.915  30.178  1.00 92.88           O
ATOM    588  N   GLU A 151      -0.014  14.719  30.867  1.00 92.69           N
ATOM    589  CA  GLU A 151      -0.550  15.087  29.545  1.00 92.69           C
ATOM    590  C   GLU A 151       0.534  15.200  28.463  1.00 92.69           C
ATOM    591  CB  GLU A 151      -1.309  16.414  29.692  1.00 92.69           C
ATOM    592  O   GLU A 151       0.374  14.685  27.356  1.00 92.69           O
ATOM    593  CG  GLU A 151      -2.061  16.821  28.415  1.00 92.69           C
ATOM    594  CD  GLU A 151      -2.605  18.252  28.483  1.00 92.69           C
ATOM    595  OE1 GLU A 151      -2.780  18.830  27.385  1.00 92.69           O
ATOM    596  OE2 GLU A 151      -2.718  18.804  29.595  1.00 92.69           O
ATOM    597  N   ILE A 152       1.668  15.827  28.788  1.00 92.44           N
ATOM    598  CA  ILE A 152       2.800  15.989  27.862  1.00 92.44           C
ATOM    599  C   ILE A 152       3.354  14.624  27.438  1.00 92.44           C
ATOM    600  CB  ILE A 152       3.900  16.868  28.504  1.00 92.44           C
ATOM    601  O   ILE A 152       3.582  14.386  26.251  1.00 92.44           O
ATOM    602  CG1 ILE A 152       3.356  18.292  28.773  1.00 92.44           C
ATOM    603  CG2 ILE A 152       5.154  16.924  27.608  1.00 92.44           C
ATOM    604  CD1 ILE A 152       4.328  19.203  29.534  1.00 92.44           C
ATOM    605  N   GLU A 153       3.541  13.711  28.391  1.00 91.62           N
ATOM    606  CA  GLU A 153       4.030  12.361  28.112  1.00 91.62           C
ATOM    607  C   GLU A 153       3.051  11.599  27.209  1.00 91.62           C
ATOM    608  CB  GLU A 153       4.255  11.623  29.439  1.00 91.62           C
ATOM    609  O   GLU A 153       3.461  10.983  26.221  1.00 91.62           O
ATOM    610  CG  GLU A 153       4.974  10.285  29.222  1.00 91.62           C
ATOM    611  CD  GLU A 153       5.036   9.409  30.480  1.00 91.62           C
ATOM    612  OE1 GLU A 153       5.480   8.247  30.313  1.00 91.62           O
ATOM    613  OE2 GLU A 153       4.566   9.836  31.555  1.00 91.62           O
ATOM    614  N   THR A 154       1.752  11.706  27.495  1.00 91.81           N
ATOM    615  CA  THR A 154       0.688  11.087  26.697  1.00 91.81           C
ATOM    616  C   THR A 154       0.655  11.632  25.274  1.00 91.81           C
ATOM    617  CB  THR A 154      -0.665  11.264  27.390  1.00 91.81           C
ATOM    618  O   THR A 154       0.592  10.844  24.330  1.00 91.81           O
ATOM    619  CG2 THR A 154      -1.806  10.578  26.639  1.00 91.81           C
ATOM    620  OG1 THR A 154      -0.563  10.646  28.644  1.00 91.81           O
ATOM    621  N   LYS A 155       0.801  12.952  25.083  1.00 92.44           N
ATOM    622  CA  LYS A 155       0.936  13.559  23.747  1.00 92.44           C
ATOM    623  C   LYS A 155       2.120  12.981  22.985  1.00 92.44           C
ATOM    624  CB  LYS A 155       1.105  15.082  23.846  1.00 92.44           C
ATOM    625  O   LYS A 155       1.970  12.612  21.823  1.00 92.44           O
ATOM    626  CG  LYS A 155      -0.204  15.787  24.188  1.00 92.44           C
ATOM    627  CD  LYS A 155       0.025  17.288  24.379  1.00 92.44           C
ATOM    628  CE  LYS A 155      -1.321  17.878  24.770  1.00 92.44           C
ATOM    629  NZ  LYS A 155      -1.250  19.277  25.240  1.00 92.44           N
ATOM    630  N   MET A 156       3.291  12.882  23.616  1.00 89.56           N
ATOM    631  CA  MET A 156       4.477  12.332  22.954  1.00 89.56           C
ATOM    632  C   MET A 156       4.277  10.871  22.540  1.00 89.56           C
ATOM    633  CB  MET A 156       5.709  12.424  23.856  1.00 89.56           C
ATOM    634  O   MET A 156       4.625  10.509  21.415  1.00 89.56           O
ATOM    635  CG  MET A 156       6.188  13.853  24.114  1.00 89.56           C
ATOM    636  SD  MET A 156       7.868  13.943  24.795  1.00 89.56           S
ATOM    637  CE  MET A 156       7.821  12.665  26.084  1.00 89.56           C
ATOM    638  N   LYS A 157       3.702  10.038  23.418  1.00 87.31           N
ATOM    639  CA  LYS A 157       3.429   8.622  23.124  1.00 87.31           C
ATOM    640  C   LYS A 157       2.393   8.462  22.012  1.00 87.31           C
ATOM    641  CB  LYS A 157       2.989   7.884  24.398  1.00 87.31           C
ATOM    642  O   LYS A 157       2.636   7.701  21.082  1.00 87.31           O
ATOM    643  CG  LYS A 157       4.167   7.639  25.353  1.00 87.31           C
ATOM    644  CD  LYS A 157       3.700   6.907  26.617  1.00 87.31           C
ATOM    645  CE  LYS A 157       4.869   6.722  27.591  1.00 87.31           C
ATOM    646  NZ  LYS A 157       4.427   6.226  28.916  1.00 87.31           N
ATOM    647  N   ALA A 158       1.303   9.227  22.051  1.00 87.12           N
ATOM    648  CA  ALA A 158       0.281   9.193  21.010  1.00 87.12           C
ATOM    649  C   ALA A 158       0.839   9.648  19.649  1.00 87.12           C
ATOM    650  CB  ALA A 158      -0.909  10.039  21.471  1.00 87.12           C
ATOM    651  O   ALA A 158       0.663   8.957  18.650  1.00 87.12           O
ATOM    652  N   LYS A 159       1.605  10.750  19.604  1.00 90.12           N
ATOM    653  CA  LYS A 159       2.272  11.206  18.370  1.00 90.12           C
ATOM    654  C   LYS A 159       3.279  10.180  17.838  1.00 90.12           C
ATOM    655  CB  LYS A 159       2.948  12.572  18.594  1.00 90.12           C
ATOM    656  O   LYS A 159       3.414  10.034  16.625  1.00 90.12           O
ATOM    657  CG  LYS A 159       1.932  13.719  18.741  1.00 90.12           C
ATOM    658  CD  LYS A 159       2.614  15.097  18.853  1.00 90.12           C
ATOM    659  CE  LYS A 159       1.536  16.194  18.906  1.00 90.12           C
ATOM    660  NZ  LYS A 159       2.077  17.581  18.894  1.00 90.12           N
ATOM    661  N   ARG A 160       3.983   9.457  18.718  1.00 86.69           N
ATOM    662  CA  ARG A 160       4.881   8.364  18.315  1.00 86.69           C
ATOM    663  C   ARG A 160       4.108   7.193  17.704  1.00 86.69           C
ATOM    664  CB  ARG A 160       5.764   7.935  19.495  1.00 86.69           C
ATOM    665  O   ARG A 160       4.507   6.738  16.642  1.00 86.69           O
ATOM    666  CG  ARG A 160       6.795   6.877  19.064  1.00 86.69           C
ATOM    667  CD  ARG A 160       7.732   6.477  20.207  1.00 86.69           C
ATOM    668  NE  ARG A 160       8.628   7.587  20.603  1.00 86.69           N
ATOM    669  NH1 ARG A 160       8.497   7.337  22.883  1.00 86.69           N
ATOM    670  NH2 ARG A 160       9.779   8.946  22.025  1.00 86.69           N
ATOM    671  CZ  ARG A 160       8.958   7.951  21.830  1.00 86.69           C
ATOM    672  N   ALA A 161       2.982   6.787  18.293  1.00 82.69           N
ATOM    673  CA  ALA A 161       2.136   5.727  17.739  1.00 82.69           C
ATOM    674  C   ALA A 161       1.656   6.055  16.313  1.00 82.69           C
ATOM    675  CB  ALA A 161       0.961   5.480  18.693  1.00 82.69           C
ATOM    676  O   ALA A 161       1.747   5.208  15.426  1.00 82.69           O
ATOM    677  N   VAL A 162       1.252   7.310  16.058  1.00 84.75           N
ATOM    678  CA  VAL A 162       0.921   7.778  14.698  1.00 84.75           C
ATOM    679  C   VAL A 162       2.106   7.586  13.751  1.00 84.75           C
ATOM    680  CB  VAL A 162       0.465   9.252  14.689  1.00 84.75           C
ATOM    681  O   VAL A 162       1.956   6.973  12.695  1.00 84.75           O
ATOM    682  CG1 VAL A 162       0.128   9.745  13.280  1.00 84.75           C
ATOM    683  CG2 VAL A 162      -0.803   9.430  15.519  1.00 84.75           C
ATOM    684  N   LYS A 163       3.297   8.069  14.131  1.00 84.88           N
ATOM    685  CA  LYS A 163       4.508   7.914  13.309  1.00 84.88           C
ATOM    686  C   LYS A 163       4.834   6.449  13.037  1.00 84.88           C
ATOM    687  CB  LYS A 163       5.715   8.592  13.967  1.00 84.88           C
ATOM    688  O   LYS A 163       5.183   6.125  11.909  1.00 84.88           O
ATOM    689  CG  LYS A 163       5.620  10.120  13.922  1.00 84.88           C
ATOM    690  CD  LYS A 163       6.877  10.722  14.555  1.00 84.88           C
ATOM    691  CE  LYS A 163       6.818  12.248  14.478  1.00 84.88           C
ATOM    692  NZ  LYS A 163       8.119  12.844  14.864  1.00 84.88           N
ATOM    693  N   ASP A 164       4.709   5.573  14.028  1.00 79.75           N
ATOM    694  CA  ASP A 164       5.051   4.156  13.896  1.00 79.75           C
ATOM    695  C   ASP A 164       4.074   3.381  13.005  1.00 79.75           C
ATOM    696  CB  ASP A 164       5.122   3.503  15.285  1.00 79.75           C
ATOM    697  O   ASP A 164       4.490   2.440  12.328  1.00 79.75           O
ATOM    698  CG  ASP A 164       6.352   3.930  16.094  1.00 79.75           C
ATOM    699  OD1 ASP A 164       7.381   4.284  15.468  1.00 79.75           O
ATOM    700  OD2 ASP A 164       6.271   3.863  17.341  1.00 79.75           O
ATOM    701  N   ILE A 165       2.787   3.743  12.978  1.00 74.38           N
ATOM    702  CA  ILE A 165       1.833   3.131  12.040  1.00 74.38           C
ATOM    703  C   ILE A 165       2.125   3.600  10.616  1.00 74.38           C
ATOM    704  CB  ILE A 165       0.366   3.379  12.448  1.00 74.38           C
ATOM    705  O   ILE A 165       2.325   2.764   9.735  1.00 74.38           O
ATOM    706  CG1 ILE A 165       0.066   2.622  13.759  1.00 74.38           C
ATOM    707  CG2 ILE A 165      -0.562   2.882  11.316  1.00 74.38           C
ATOM    708  CD1 ILE A 165      -1.292   2.967  14.375  1.00 74.38           C
ATOM    709  N   TYR A 166       2.229   4.912  10.387  1.00 79.62           N
ATOM    710  CA  TYR A 166       2.501   5.417   9.039  1.00 79.62           C
ATOM    711  C   TYR A 166       3.881   4.985   8.522  1.00 79.62           C
ATOM    712  CB  TYR A 166       2.269   6.930   8.966  1.00 79.62           C
ATOM    713  O   TYR A 166       3.984   4.621   7.358  1.00 79.62           O
ATOM    714  CG  TYR A 166       0.796   7.307   8.930  1.00 79.62           C
ATOM    715  CD1 TYR A 166       0.032   7.042   7.775  1.00 79.62           C
ATOM    716  CD2 TYR A 166       0.181   7.907  10.043  1.00 79.62           C
ATOM    717  CE1 TYR A 166      -1.337   7.370   7.732  1.00 79.62           C
ATOM    718  CE2 TYR A 166      -1.187   8.238  10.004  1.00 79.62           C
ATOM    719  OH  TYR A 166      -3.276   8.256   8.847  1.00 79.62           O
ATOM    720  CZ  TYR A 166      -1.950   7.966   8.851  1.00 79.62           C
ATOM    721  N   SER A 167       4.901   4.857   9.382  1.00 80.44           N
ATOM    722  CA  SER A 167       6.209   4.296   8.987  1.00 80.44           C
ATOM    723  C   SER A 167       6.114   2.849   8.493  1.00 80.44           C
ATOM    724  CB  SER A 167       7.207   4.292  10.148  1.00 80.44           C
ATOM    725  O   SER A 167       6.906   2.430   7.656  1.00 80.44           O
ATOM    726  OG  SER A 167       7.426   5.588  10.647  1.00 80.44           O
ATOM    727  N   ARG A 168       5.164   2.046   8.992  1.00 73.62           N
ATOM    728  CA  ARG A 168       4.954   0.676   8.489  1.00 73.62           C
ATOM    729  C   ARG A 168       4.330   0.678   7.096  1.00 73.62           C
ATOM    730  CB  ARG A 168       4.094  -0.135   9.465  1.00 73.62           C
ATOM    731  O   ARG A 168       4.718  -0.135   6.263  1.00 73.62           O
ATOM    732  CG  ARG A 168       4.883  -0.524  10.719  1.00 73.62           C
ATOM    733  CD  ARG A 168       3.988  -1.250  11.732  1.00 73.62           C
ATOM    734  NE  ARG A 168       3.806  -0.466  12.967  1.00 73.62           N
ATOM    735  NH1 ARG A 168       3.427  -2.237  14.385  1.00 73.62           N
ATOM    736  NH2 ARG A 168       3.340  -0.159  15.180  1.00 73.62           N
ATOM    737  CZ  ARG A 168       3.529  -0.954  14.166  1.00 73.62           C
ATOM    738  N   ILE A 169       3.407   1.603   6.842  1.00 73.94           N
ATOM    739  CA  ILE A 169       2.812   1.799   5.514  1.00 73.94           C
ATOM    740  C   ILE A 169       3.898   2.255   4.531  1.00 73.94           C
ATOM    741  CB  ILE A 169       1.626   2.789   5.588  1.00 73.94           C
ATOM    742  O   ILE A 169       4.037   1.670   3.460  1.00 73.94           O
ATOM    743  CG1 ILE A 169       0.539   2.278   6.567  1.00 73.94           C
ATOM    744  CG2 ILE A 169       1.018   2.994   4.188  1.00 73.94           C
ATOM    745  CD1 ILE A 169      -0.528   3.323   6.908  1.00 73.94           C
ATOM    746  N   GLU A 170       4.735   3.211   4.938  1.00 76.25           N
ATOM    747  CA  GLU A 170       5.901   3.661   4.173  1.00 76.25           C
ATOM    748  C   GLU A 170       6.880   2.536   3.871  1.00 76.25           C
ATOM    749  CB  GLU A 170       6.659   4.716   4.971  1.00 76.25           C
ATOM    750  O   GLU A 170       7.279   2.372   2.722  1.00 76.25           O
ATOM    751  CG  GLU A 170       5.907   6.036   4.952  1.00 76.25           C
ATOM    752  CD  GLU A 170       6.721   7.164   5.562  1.00 76.25           C
ATOM    753  OE1 GLU A 170       6.292   8.306   5.310  1.00 76.25           O
ATOM    754  OE2 GLU A 170       7.661   6.888   6.361  1.00 76.25           O
ATOM    755  N   LYS A 171       7.232   1.727   4.880  1.00 78.19           N
ATOM    756  CA  LYS A 171       8.101   0.561   4.700  1.00 78.19           C
ATOM    757  C   LYS A 171       7.565  -0.354   3.598  1.00 78.19           C
ATOM    758  CB  LYS A 171       8.264  -0.200   6.026  1.00 78.19           C
ATOM    759  O   LYS A 171       8.327  -0.773   2.733  1.00 78.19           O
ATOM    760  CG  LYS A 171       9.159  -1.434   5.833  1.00 78.19           C
ATOM    761  CD  LYS A 171       9.501  -2.170   7.135  1.00 78.19           C
ATOM    762  CE  LYS A 171      10.366  -3.381   6.751  1.00 78.19           C
ATOM    763  NZ  LYS A 171      10.576  -4.361   7.848  1.00 78.19           N
ATOM    764  N   ASN A 172       6.270  -0.660   3.623  1.00 70.94           N
ATOM    765  CA  ASN A 172       5.658  -1.526   2.620  1.00 70.94           C
ATOM    766  C   ASN A 172       5.680  -0.883   1.228  1.00 70.94           C
ATOM    767  CB  ASN A 172       4.228  -1.872   3.055  1.00 70.94           C
ATOM    768  O   ASN A 172       5.957  -1.575   0.252  1.00 70.94           O
ATOM    769  CG  ASN A 172       4.169  -2.765   4.281  1.00 70.94           C
ATOM    770  ND2 ASN A 172       3.001  -2.906   4.862  1.00 70.94           N
ATOM    771  OD1 ASN A 172       5.135  -3.366   4.723  1.00 70.94           O
ATOM    772  N   LEU A 173       5.441   0.429   1.141  1.00 75.12           N
ATOM    773  CA  LEU A 173       5.519   1.171  -0.114  1.00 75.12           C
ATOM    774  C   LEU A 173       6.926   1.093  -0.726  1.00 75.12           C
ATOM    775  CB  LEU A 173       5.090   2.635   0.131  1.00 75.12           C
ATOM    776  O   LEU A 173       7.081   0.683  -1.874  1.00 75.12           O
ATOM    777  CG  LEU A 173       4.875   3.402  -1.184  1.00 75.12           C
ATOM    778  CD1 LEU A 173       3.561   2.984  -1.812  1.00 75.12           C
ATOM    779  CD2 LEU A 173       4.816   4.910  -0.992  1.00 75.12           C
ATOM    780  N   VAL A 174       7.961   1.427   0.050  1.00 80.75           N
ATOM    781  CA  VAL A 174       9.344   1.468  -0.456  1.00 80.75           C
ATOM    782  C   VAL A 174       9.874   0.077  -0.789  1.00 80.75           C
ATOM    783  CB  VAL A 174      10.310   2.205   0.492  1.00 80.75           C
ATOM    784  O   VAL A 174      10.596  -0.082  -1.768  1.00 80.75           O
ATOM    785  CG1 VAL A 174       9.825   3.636   0.736  1.00 80.75           C
ATOM    786  CG2 VAL A 174      10.526   1.516   1.844  1.00 80.75           C
ATOM    787  N   LEU A 175       9.491  -0.949  -0.022  1.00 78.69           N
ATOM    788  CA  LEU A 175       9.861  -2.330  -0.332  1.00 78.69           C
ATOM    789  C   LEU A 175       9.184  -2.829  -1.609  1.00 78.69           C
ATOM    790  CB  LEU A 175       9.524  -3.248   0.851  1.00 78.69           C
ATOM    791  O   LEU A 175       9.799  -3.585  -2.356  1.00 78.69           O
ATOM    792  CG  LEU A 175      10.478  -3.107   2.048  1.00 78.69           C
ATOM    793  CD1 LEU A 175       9.996  -4.020   3.175  1.00 78.69           C
ATOM    794  CD2 LEU A 175      11.917  -3.505   1.708  1.00 78.69           C
ATOM    795  N   GLN A 176       7.959  -2.387  -1.894  1.00 74.56           N
ATOM    796  CA  GLN A 176       7.276  -2.752  -3.129  1.00 74.56           C
ATOM    797  C   GLN A 176       7.973  -2.151  -4.355  1.00 74.56           C
ATOM    798  CB  GLN A 176       5.811  -2.319  -3.036  1.00 74.56           C
ATOM    799  O   GLN A 176       8.257  -2.878  -5.308  1.00 74.56           O
ATOM    800  CG  GLN A 176       4.977  -2.896  -4.187  1.00 74.56           C
ATOM    801  CD  GLN A 176       4.796  -4.401  -4.113  1.00 74.56           C
ATOM    802  NE2 GLN A 176       4.488  -5.057  -5.204  1.00 74.56           N
ATOM    803  OE1 GLN A 176       4.892  -5.020  -3.069  1.00 74.56           O
ATOM    804  N   LEU A 177       8.318  -0.859  -4.308  1.00 80.94           N
ATOM    805  CA  LEU A 177       9.113  -0.219  -5.359  1.00 80.94           C
ATOM    806  C   LEU A 177      10.474  -0.914  -5.519  1.00 80.94           C
ATOM    807  CB  LEU A 177       9.265   1.279  -5.032  1.00 80.94           C
ATOM    808  O   LEU A 177      10.855  -1.295  -6.624  1.00 80.94           O
ATOM    809  CG  LEU A 177      10.137   2.061  -6.035  1.00 80.94           C
ATOM    810  CD1 LEU A 177       9.586   1.989  -7.455  1.00 80.94           C
ATOM    811  CD2 LEU A 177      10.201   3.533  -5.635  1.00 80.94           C
ATOM    812  N   SER A 178      11.162  -1.179  -4.405  1.00 85.56           N
ATOM    813  CA  SER A 178      12.435  -1.910  -4.377  1.00 85.56           C
ATOM    814  C   SER A 178      12.342  -3.274  -5.043  1.00 85.56           C
ATOM    815  CB  SER A 178      12.861  -2.100  -2.922  1.00 85.56           C
ATOM    816  O   SER A 178      13.269  -3.699  -5.730  1.00 85.56           O
ATOM    817  OG  SER A 178      14.074  -2.827  -2.831  1.00 85.56           O
ATOM    818  N   GLN A 179      11.239  -3.987  -4.837  1.00 77.19           N
ATOM    819  CA  GLN A 179      11.048  -5.301  -5.424  1.00 77.19           C
ATOM    820  C   GLN A 179      10.809  -5.216  -6.937  1.00 77.19           C
ATOM    821  CB  GLN A 179       9.902  -5.997  -4.689  1.00 77.19           C
ATOM    822  O   GLN A 179      11.322  -6.052  -7.680  1.00 77.19           O
ATOM    823  CG  GLN A 179       9.833  -7.473  -5.072  1.00 77.19           C
ATOM    824  CD  GLN A 179      11.041  -8.303  -4.628  1.00 77.19           C
ATOM    825  NE2 GLN A 179      11.346  -9.396  -5.294  1.00 77.19           N
ATOM    826  OE1 GLN A 179      11.722  -7.994  -3.665  1.00 77.19           O
ATOM    827  N   GLN A 180      10.097  -4.192  -7.412  1.00 79.56           N
ATOM    828  CA  GLN A 180       9.955  -3.932  -8.847  1.00 79.56           C
ATOM    829  C   GLN A 180      11.302  -3.581  -9.491  1.00 79.56           C
ATOM    830  CB  GLN A 180       8.950  -2.801  -9.082  1.00 79.56           C
ATOM    831  O   GLN A 180      11.643  -4.151 -10.528  1.00 79.56           O
ATOM    832  CG  GLN A 180       7.504  -3.210  -8.774  1.00 79.56           C
ATOM    833  CD  GLN A 180       6.532  -2.064  -9.033  1.00 79.56           C
ATOM    834  NE2 GLN A 180       5.266  -2.347  -9.235  1.00 79.56           N
ATOM    835  OE1 GLN A 180       6.880  -0.895  -9.077  1.00 79.56           O
ATOM    836  N   VAL A 181      12.104  -2.720  -8.847  1.00 88.00           N
ATOM    837  CA  VAL A 181      13.481  -2.416  -9.278  1.00 88.00           C
ATOM    838  C   VAL A 181      14.306  -3.702  -9.363  1.00 88.00           C
ATOM    839  CB  VAL A 181      14.192  -1.448  -8.305  1.00 88.00           C
ATOM    840  O   VAL A 181      14.980  -3.953 -10.361  1.00 88.00           O
ATOM    841  CG1 VAL A 181      15.632  -1.204  -8.767  1.00 88.00           C
ATOM    842  CG2 VAL A 181      13.540  -0.071  -8.156  1.00 88.00           C
ATOM    843  N   TYR A 182      14.239  -4.539  -8.326  1.00 86.75           N
ATOM    844  CA  TYR A 182      14.977  -5.796  -8.270  1.00 86.75           C
ATOM    845  C   TYR A 182      14.532  -6.791  -9.347  1.00 86.75           C
ATOM    846  CB  TYR A 182      14.825  -6.410  -6.877  1.00 86.75           C
ATOM    847  O   TYR A 182      15.372  -7.451  -9.952  1.00 86.75           O
ATOM    848  CG  TYR A 182      15.567  -7.722  -6.720  1.00 86.75           C
ATOM    849  CD1 TYR A 182      14.856  -8.900  -6.429  1.00 86.75           C
ATOM    850  CD2 TYR A 182      16.962  -7.773  -6.918  1.00 86.75           C
ATOM    851  CE1 TYR A 182      15.534 -10.129  -6.334  1.00 86.75           C
ATOM    852  CE2 TYR A 182      17.638  -9.007  -6.860  1.00 86.75           C
ATOM    853  OH  TYR A 182      17.557 -11.387  -6.526  1.00 86.75           O
ATOM    854  CZ  TYR A 182      16.920 -10.189  -6.575  1.00 86.75           C
ATOM    855  N   CYS A 183      13.232  -6.872  -9.632  1.00 81.31           N
ATOM    856  CA  CYS A 183      12.718  -7.713 -10.705  1.00 81.31           C
ATOM    857  C   CYS A 183      13.244  -7.248 -12.070  1.00 81.31           C
ATOM    858  CB  CYS A 183      11.188  -7.727 -10.629  1.00 81.31           C
ATOM    859  O   CYS A 183      13.718  -8.076 -12.846  1.00 81.31           O
ATOM    860  SG  CYS A 183      10.530  -8.982 -11.765  1.00 81.31           S
ATOM    861  N   LEU A 184      13.264  -5.934 -12.330  1.00 86.75           N
ATOM    862  CA  LEU A 184      13.869  -5.388 -13.546  1.00 86.75           C
ATOM    863  C   LEU A 184      15.365  -5.723 -13.633  1.00 86.75           C
ATOM    864  CB  LEU A 184      13.595  -3.876 -13.635  1.00 86.75           C
ATOM    865  O   LEU A 184      15.814  -6.208 -14.668  1.00 86.75           O
ATOM    866  CG  LEU A 184      14.153  -3.236 -14.920  1.00 86.75           C
ATOM    867  CD1 LEU A 184      13.442  -3.717 -16.184  1.00 86.75           C
ATOM    868  CD2 LEU A 184      14.029  -1.713 -14.851  1.00 86.75           C
ATOM    869  N   LYS A 185      16.115  -5.551 -12.536  1.00 90.88           N
ATOM    870  CA  LYS A 185      17.529  -5.947 -12.454  1.00 90.88           C
ATOM    871  C   LYS A 185      17.728  -7.421 -12.812  1.00 90.88           C
ATOM    872  CB  LYS A 185      18.065  -5.654 -11.044  1.00 90.88           C
ATOM    873  O   LYS A 185      18.593  -7.738 -13.622  1.00 90.88           O
ATOM    874  CG  LYS A 185      19.542  -6.045 -10.906  1.00 90.88           C
ATOM    875  CD  LYS A 185      20.034  -5.892  -9.463  1.00 90.88           C
ATOM    876  CE  LYS A 185      21.429  -6.512  -9.348  1.00 90.88           C
ATOM    877  NZ  LYS A 185      21.364  -7.996  -9.372  1.00 90.88           N
ATOM    878  N   HIS A 186      16.944  -8.312 -12.206  1.00 85.75           N
ATOM    879  CA  HIS A 186      17.042  -9.754 -12.443  1.00 85.75           C
ATOM    880  C   HIS A 186      16.734 -10.109 -13.898  1.00 85.75           C
ATOM    881  CB  HIS A 186      16.089 -10.497 -11.500  1.00 85.75           C
ATOM    882  O   HIS A 186      17.414 -10.939 -14.494  1.00 85.75           O
ATOM    883  CG  HIS A 186      16.221 -11.991 -11.641  1.00 85.75           C
ATOM    884  CD2 HIS A 186      15.337 -12.830 -12.258  1.00 85.75           C
ATOM    885  ND1 HIS A 186      17.312 -12.732 -11.193  1.00 85.75           N
ATOM    886  CE1 HIS A 186      17.066 -14.001 -11.543  1.00 85.75           C
ATOM    887  NE2 HIS A 186      15.887 -14.094 -12.179  1.00 85.75           N
ATOM    888  N   MET A 187      15.739  -9.459 -14.502  1.00 85.38           N
ATOM    889  CA  MET A 187      15.427  -9.659 -15.915  1.00 85.38           C
ATOM    890  C   MET A 187      16.556  -9.177 -16.832  1.00 85.38           C
ATOM    891  CB  MET A 187      14.110  -8.973 -16.266  1.00 85.38           C
ATOM    892  O   MET A 187      16.892  -9.895 -17.767  1.00 85.38           O
ATOM    893  CG  MET A 187      12.903  -9.682 -15.649  1.00 85.38           C
ATOM    894  SD  MET A 187      11.319  -9.009 -16.202  1.00 85.38           S
ATOM    895  CE  MET A 187      11.478  -7.312 -15.603  1.00 85.38           C
ATOM    896  N   GLU A 188      17.183  -8.029 -16.554  1.00 89.19           N
ATOM    897  CA  GLU A 188      18.377  -7.583 -17.295  1.00 89.19           C
ATOM    898  C   GLU A 188      19.538  -8.582 -17.137  1.00 89.19           C
ATOM    899  CB  GLU A 188      18.820  -6.181 -16.831  1.00 89.19           C
ATOM    900  O   GLU A 188      20.211  -8.916 -18.107  1.00 89.19           O
ATOM    901  CG  GLU A 188      17.875  -5.033 -17.229  1.00 89.19           C
ATOM    902  CD  GLU A 188      17.792  -4.743 -18.739  1.00 89.19           C
ATOM    903  OE1 GLU A 188      16.897  -3.956 -19.120  1.00 89.19           O
ATOM    904  OE2 GLU A 188      18.562  -5.315 -19.541  1.00 89.19           O
ATOM    905  N   GLU A 189      19.742  -9.150 -15.942  1.00 88.50           N
ATOM    906  CA  GLU A 189      20.744 -10.205 -15.725  1.00 88.50           C
ATOM    907  C   GLU A 189      20.422 -11.487 -16.505  1.00 88.50           C
ATOM    908  CB  GLU A 189      20.880 -10.518 -14.222  1.00 88.50           C
ATOM    909  O   GLU A 189      21.326 -12.140 -17.028  1.00 88.50           O
ATOM    910  CG  GLU A 189      21.604  -9.390 -13.476  1.00 88.50           C
ATOM    911  CD  GLU A 189      21.648  -9.569 -11.951  1.00 88.50           C
ATOM    912  OE1 GLU A 189      22.664  -9.163 -11.337  1.00 88.50           O
ATOM    913  OE2 GLU A 189      20.642  -9.922 -11.297  1.00 88.50           O
ATOM    914  N   LEU A 190      19.145 -11.861 -16.612  1.00 85.62           N
ATOM    915  CA  LEU A 190      18.714 -12.978 -17.451  1.00 85.62           C
ATOM    916  C   LEU A 190      18.901 -12.666 -18.939  1.00 85.62           C
ATOM    917  CB  LEU A 190      17.247 -13.330 -17.154  1.00 85.62           C
ATOM    918  O   LEU A 190      19.296 -13.564 -19.675  1.00 85.62           O
ATOM    919  CG  LEU A 190      16.992 -13.986 -15.785  1.00 85.62           C
ATOM    920  CD1 LEU A 190      15.481 -14.012 -15.539  1.00 85.62           C
ATOM    921  CD2 LEU A 190      17.490 -15.432 -15.715  1.00 85.62           C
ATOM    922  N   ASN A 191      18.645 -11.431 -19.373  1.00 86.00           N
ATOM    923  CA  ASN A 191      18.844 -10.990 -20.752  1.00 86.00           C
ATOM    924  C   ASN A 191      20.323 -11.040 -21.153  1.00 86.00           C
ATOM    925  CB  ASN A 191      18.261  -9.579 -20.909  1.00 86.00           C
ATOM    926  O   ASN A 191      20.647 -11.598 -22.191  1.00 86.00           O
ATOM    927  CG  ASN A 191      18.253  -9.140 -22.358  1.00 86.00           C
ATOM    928  ND2 ASN A 191      19.097  -8.218 -22.748  1.00 86.00           N
ATOM    929  OD1 ASN A 191      17.487  -9.657 -23.158  1.00 86.00           O
ATOM    930  N   ASP A 192      21.218 -10.551 -20.292  1.00 85.31           N
ATOM    931  CA  ASP A 192      22.669 -10.582 -20.511  1.00 85.31           C
ATOM    932  C   ASP A 192      23.227 -12.010 -20.587  1.00 85.31           C
ATOM    933  CB  ASP A 192      23.369  -9.890 -19.327  1.00 85.31           C
ATOM    934  O   ASP A 192      24.130 -12.308 -21.371  1.00 85.31           O
ATOM    935  CG  ASP A 192      23.492  -8.370 -19.411  1.00 85.31           C
ATOM    936  OD1 ASP A 192      22.979  -7.756 -20.363  1.00 85.31           O
ATOM    937  OD2 ASP A 192      24.234  -7.846 -18.535  1.00 85.31           O
ATOM    938  N   ASN A 193      22.731 -12.893 -19.717  1.00 84.25           N
ATOM    939  CA  ASN A 193      23.268 -14.245 -19.562  1.00 84.25           C
ATOM    940  C   ASN A 193      22.635 -15.262 -20.520  1.00 84.25           C
ATOM    941  CB  ASN A 193      23.105 -14.675 -18.097  1.00 84.25           C
ATOM    942  O   ASN A 193      23.068 -16.415 -20.557  1.00 84.25           O
ATOM    943  CG  ASN A 193      23.994 -13.899 -17.141  1.00 84.25           C
ATOM    944  ND2 ASN A 193      23.513 -13.627 -15.953  1.00 84.25           N
ATOM    945  OD1 ASN A 193      25.136 -13.562 -17.409  1.00 84.25           O
ATOM    946  N   ARG A 194      21.597 -14.878 -21.269  1.00 79.88           N
ATOM    947  CA  ARG A 194      20.856 -15.774 -22.163  1.00 79.88           C
ATOM    948  C   ARG A 194      20.821 -15.196 -23.560  1.00 79.88           C
ATOM    949  CB  ARG A 194      19.436 -16.019 -21.639  1.00 79.88           C
ATOM    950  O   ARG A 194      20.887 -13.996 -23.771  1.00 79.88           O
ATOM    951  CG  ARG A 194      19.442 -16.663 -20.245  1.00 79.88           C
ATOM    952  CD  ARG A 194      18.017 -16.706 -19.699  1.00 79.88           C
ATOM    953  NE  ARG A 194      17.957 -17.296 -18.345  1.00 79.88           N
ATOM    954  NH1 ARG A 194      18.012 -19.420 -19.022  1.00 79.88           N
ATOM    955  NH2 ARG A 194      17.470 -19.014 -16.894  1.00 79.88           N
ATOM    956  CZ  ARG A 194      17.818 -18.575 -18.073  1.00 79.88           C
ATOM    957  N   SER A 195      20.677 -16.063 -24.553  1.00 78.94           N
ATOM    958  CA  SER A 195      20.505 -15.574 -25.911  1.00 78.94           C
ATOM    959  C   SER A 195      19.082 -15.035 -26.080  1.00 78.94           C
ATOM    960  CB  SER A 195      20.884 -16.663 -26.910  1.00 78.94           C
ATOM    961  O   SER A 195      18.126 -15.810 -26.076  1.00 78.94           O
ATOM    962  OG  SER A 195      21.497 -16.022 -28.009  1.00 78.94           O
ATOM    963  N   THR A 196      18.944 -13.716 -26.197  1.00 81.94           N
ATOM    964  CA  THR A 196      17.700 -13.003 -26.526  1.00 81.94           C
ATOM    965  C   THR A 196      17.884 -12.218 -27.833  1.00 81.94           C
ATOM    966  CB  THR A 196      17.264 -12.076 -25.375  1.00 81.94           C
ATOM    967  O   THR A 196      18.936 -12.287 -28.477  1.00 81.94           O
ATOM    968  CG2 THR A 196      17.224 -12.782 -24.019  1.00 81.94           C
ATOM    969  OG1 THR A 196      18.163 -11.009 -25.332  1.00 81.94           O
ATOM    970  N   LEU A 197      16.834 -11.529 -28.287  1.00 82.44           N
ATOM    971  CA  LEU A 197      16.884 -10.610 -29.430  1.00 82.44           C
ATOM    972  C   LEU A 197      17.160  -9.154 -29.021  1.00 82.44           C
ATOM    973  CB  LEU A 197      15.569 -10.710 -30.228  1.00 82.44           C
ATOM    974  O   LEU A 197      17.170  -8.288 -29.892  1.00 82.44           O
ATOM    975  CG  LEU A 197      15.288 -12.073 -30.878  1.00 82.44           C
ATOM    976  CD1 LEU A 197      14.021 -11.968 -31.724  1.00 82.44           C
ATOM    977  CD2 LEU A 197      16.410 -12.532 -31.812  1.00 82.44           C
ATOM    978  N   LEU A 198      17.334  -8.880 -27.727  1.00 79.75           N
ATOM    979  CA  LEU A 198      17.423  -7.531 -27.179  1.00 79.75           C
ATOM    980  C   LEU A 198      18.760  -7.339 -26.466  1.00 79.75           C
ATOM    981  CB  LEU A 198      16.248  -7.292 -26.211  1.00 79.75           C
ATOM    982  O   LEU A 198      19.120  -8.141 -25.610  1.00 79.75           O
ATOM    983  CG  LEU A 198      14.844  -7.374 -26.835  1.00 79.75           C
ATOM    984  CD1 LEU A 198      13.778  -7.190 -25.753  1.00 79.75           C
ATOM    985  CD2 LEU A 198      14.622  -6.313 -27.914  1.00 79.75           C
ATOM    986  N   ASP A 199      19.462  -6.249 -26.771  1.00 82.81           N
ATOM    987  CA  ASP A 199      20.700  -5.897 -26.062  1.00 82.81           C
ATOM    988  C   ASP A 199      20.408  -5.423 -24.626  1.00 82.81           C
ATOM    989  CB  ASP A 199      21.463  -4.819 -26.851  1.00 82.81           C
ATOM    990  O   ASP A 199      21.145  -5.744 -23.700  1.00 82.81           O
ATOM    991  CG  ASP A 199      22.008  -5.292 -28.208  1.00 82.81           C
ATOM    992  OD1 ASP A 199      22.288  -6.502 -28.366  1.00 82.81           O
ATOM    993  OD2 ASP A 199      22.158  -4.424 -29.099  1.00 82.81           O
ATOM    994  N   ASN A 200      19.289  -4.721 -24.429  1.00 86.75           N
ATOM    995  CA  ASN A 200      18.752  -4.321 -23.128  1.00 86.75           C
ATOM    996  C   ASN A 200      17.242  -4.555 -23.122  1.00 86.75           C
ATOM    997  CB  ASN A 200      19.081  -2.842 -22.863  1.00 86.75           C
ATOM    998  O   ASN A 200      16.593  -4.407 -24.161  1.00 86.75           O
ATOM    999  CG  ASN A 200      20.569  -2.634 -22.687  1.00 86.75           C
ATOM   1000  ND2 ASN A 200      21.089  -2.970 -21.531  1.00 86.75           N
ATOM   1001  OD1 ASN A 200      21.275  -2.172 -23.570  1.00 86.75           O
ATOM   1002  N   LEU A 201      16.661  -4.875 -21.966  1.00 85.25           N
ATOM   1003  CA  LEU A 201      15.206  -5.016 -21.863  1.00 85.25           C
ATOM   1004  C   LEU A 201      14.523  -3.671 -21.672  1.00 85.25           C
ATOM   1005  CB  LEU A 201      14.820  -5.950 -20.714  1.00 85.25           C
ATOM   1006  O   LEU A 201      13.446  -3.448 -22.221  1.00 85.25           O
ATOM   1007  CG  LEU A 201      15.288  -7.393 -20.891  1.00 85.25           C
ATOM   1008  CD1 LEU A 201      14.919  -8.131 -19.614  1.00 85.25           C
ATOM   1009  CD2 LEU A 201      14.594  -8.080 -22.067  1.00 85.25           C
ATOM   1010  N   ALA A 202      15.126  -2.760 -20.917  1.00 88.75           N
ATOM   1011  CA  ALA A 202      14.502  -1.502 -20.555  1.00 88.75           C
ATOM   1012  C   ALA A 202      15.349  -0.276 -20.892  1.00 88.75           C
ATOM   1013  CB  ALA A 202      14.106  -1.558 -19.080  1.00 88.75           C
ATOM   1014  O   ALA A 202      16.577  -0.300 -20.943  1.00 88.75           O
ATOM   1015  N   PHE A 203      14.657   0.845 -21.076  1.00 90.06           N
ATOM   1016  CA  PHE A 203      15.274   2.154 -21.214  1.00 90.06           C
ATOM   1017  C   PHE A 203      14.477   3.221 -20.469  1.00 90.06           C
ATOM   1018  CB  PHE A 203      15.476   2.509 -22.694  1.00 90.06           C
ATOM   1019  O   PHE A 203      13.244   3.234 -20.449  1.00 90.06           O
ATOM   1020  CG  PHE A 203      14.208   2.745 -23.489  1.00 90.06           C
ATOM   1021  CD1 PHE A 203      13.538   1.657 -24.074  1.00 90.06           C
ATOM   1022  CD2 PHE A 203      13.692   4.046 -23.644  1.00 90.06           C
ATOM   1023  CE1 PHE A 203      12.378   1.863 -24.835  1.00 90.06           C
ATOM   1024  CE2 PHE A 203      12.516   4.255 -24.390  1.00 90.06           C
ATOM   1025  CZ  PHE A 203      11.867   3.162 -24.995  1.00 90.06           C
ATOM   1026  N   VAL A 204      15.192   4.185 -19.902  1.00 91.00           N
ATOM   1027  CA  VAL A 204      14.615   5.417 -19.370  1.00 91.00           C
ATOM   1028  C   VAL A 204      14.418   6.391 -20.520  1.00 91.00           C
ATOM   1029  CB  VAL A 204      15.512   6.060 -18.301  1.00 91.00           C
ATOM   1030  O   VAL A 204      15.332   6.618 -21.311  1.00 91.00           O
ATOM   1031  CG1 VAL A 204      14.794   7.239 -17.637  1.00 91.00           C
ATOM   1032  CG2 VAL A 204      15.921   5.081 -17.203  1.00 91.00           C
ATOM   1033  N   LYS A 205      13.259   7.042 -20.597  1.00 90.19           N
ATOM   1034  CA  LYS A 205      13.039   8.205 -21.460  1.00 90.19           C
ATOM   1035  C   LYS A 205      12.543   9.368 -20.616  1.00 90.19           C
ATOM   1036  CB  LYS A 205      12.104   7.823 -22.605  1.00 90.19           C
ATOM   1037  O   LYS A 205      11.505   9.284 -19.966  1.00 90.19           O
ATOM   1038  CG  LYS A 205      11.658   8.989 -23.501  1.00 90.19           C
ATOM   1039  CD  LYS A 205      10.487   8.550 -24.390  1.00 90.19           C
ATOM   1040  CE  LYS A 205       9.970   9.744 -25.198  1.00 90.19           C
ATOM   1041  NZ  LYS A 205       8.578   9.525 -25.666  1.00 90.19           N
ATOM   1042  N   SER A 206      13.271  10.474 -20.701  1.00 88.00           N
ATOM   1043  CA  SER A 206      12.980  11.701 -19.965  1.00 88.00           C
ATOM   1044  C   SER A 206      12.740  12.862 -20.919  1.00 88.00           C
ATOM   1045  CB  SER A 206      14.106  11.995 -18.975  1.00 88.00           C
ATOM   1046  O   SER A 206      13.380  12.961 -21.973  1.00 88.00           O
ATOM   1047  OG  SER A 206      13.864  13.183 -18.264  1.00 88.00           O
ATOM   1048  N   GLN A 207      11.805  13.735 -20.555  1.00 88.81           N
ATOM   1049  CA  GLN A 207      11.519  14.988 -21.235  1.00 88.81           C
ATOM   1050  C   GLN A 207      11.756  16.147 -20.278  1.00 88.81           C
ATOM   1051  CB  GLN A 207      10.091  15.019 -21.789  1.00 88.81           C
ATOM   1052  O   GLN A 207      11.158  16.194 -19.210  1.00 88.81           O
ATOM   1053  CG  GLN A 207       9.831  13.859 -22.753  1.00 88.81           C
ATOM   1054  CD  GLN A 207       8.503  14.013 -23.474  1.00 88.81           C
ATOM   1055  NE2 GLN A 207       8.511  14.053 -24.790  1.00 88.81           N
ATOM   1056  OE1 GLN A 207       7.441  14.102 -22.883  1.00 88.81           O
ATOM   1057  N   VAL A 208      12.581  17.115 -20.664  1.00 86.69           N
ATOM   1058  CA  VAL A 208      12.890  18.290 -19.840  1.00 86.69           C
ATOM   1059  C   VAL A 208      12.662  19.559 -20.644  1.00 86.69           C
ATOM   1060  CB  VAL A 208      14.314  18.219 -19.261  1.00 86.69           C
ATOM   1061  O   VAL A 208      13.043  19.650 -21.812  1.00 86.69           O
ATOM   1062  CG1 VAL A 208      14.624  19.443 -18.397  1.00 86.69           C
ATOM   1063  CG2 VAL A 208      14.471  17.000 -18.343  1.00 86.69           C
ATOM   1064  N   LYS A 209      12.025  20.542 -20.012  1.00 87.31           N
ATOM   1065  CA  LYS A 209      11.747  21.856 -20.578  1.00 87.31           C
ATOM   1066  C   LYS A 209      12.712  22.895 -20.015  1.00 87.31           C
ATOM   1067  CB  LYS A 209      10.270  22.192 -20.356  1.00 87.31           C
ATOM   1068  O   LYS A 209      12.833  23.045 -18.801  1.00 87.31           O
ATOM   1069  CG  LYS A 209       9.835  23.445 -21.126  1.00 87.31           C
ATOM   1070  CD  LYS A 209       8.340  23.678 -20.899  1.00 87.31           C
ATOM   1071  CE  LYS A 209       7.788  24.911 -21.606  1.00 87.31           C
ATOM   1072  NZ  LYS A 209       6.340  25.115 -21.365  1.00 87.31           N
ATOM   1073  N   TYR A 210      13.346  23.644 -20.907  1.00 83.94           N
ATOM   1074  CA  TYR A 210      14.267  24.733 -20.593  1.00 83.94           C
ATOM   1075  C   TYR A 210      13.696  26.055 -21.098  1.00 83.94           C
ATOM   1076  CB  TYR A 210      15.641  24.451 -21.212  1.00 83.94           C
ATOM   1077  O   TYR A 210      12.979  26.083 -22.101  1.00 83.94           O
ATOM   1078  CG  TYR A 210      16.243  23.134 -20.768  1.00 83.94           C
ATOM   1079  CD1 TYR A 210      16.950  23.061 -19.553  1.00 83.94           C
ATOM   1080  CD2 TYR A 210      16.062  21.976 -21.550  1.00 83.94           C
ATOM   1081  CE1 TYR A 210      17.490  21.835 -19.124  1.00 83.94           C
ATOM   1082  CE2 TYR A 210      16.604  20.748 -21.123  1.00 83.94           C
ATOM   1083  OH  TYR A 210      17.806  19.489 -19.474  1.00 83.94           O
ATOM   1084  CZ  TYR A 210      17.320  20.678 -19.910  1.00 83.94           C
ATOM   1085  N   ARG A 211      14.014  27.148 -20.404  1.00 77.44           N
ATOM   1086  CA  ARG A 211      13.757  28.505 -20.891  1.00 77.44           C
ATOM   1087  C   ARG A 211      15.029  29.025 -21.544  1.00 77.44           C
ATOM   1088  CB  ARG A 211      13.294  29.393 -19.728  1.00 77.44           C
ATOM   1089  O   ARG A 211      16.084  28.924 -20.930  1.00 77.44           O
ATOM   1090  CG  ARG A 211      12.755  30.739 -20.226  1.00 77.44           C
ATOM   1091  CD  ARG A 211      12.218  31.556 -19.048  1.00 77.44           C
ATOM   1092  NE  ARG A 211      11.599  32.813 -19.506  1.00 77.44           N
ATOM   1093  NH1 ARG A 211      11.007  33.627 -17.440  1.00 77.44           N
ATOM   1094  NH2 ARG A 211      10.530  34.808 -19.274  1.00 77.44           N
ATOM   1095  CZ  ARG A 211      11.052  33.741 -18.740  1.00 77.44           C
ATOM   1096  N   THR A 212      14.936  29.606 -22.732  1.00 74.38           N
ATOM   1097  CA  THR A 212      16.086  30.220 -23.398  1.00 74.38           C
ATOM   1098  C   THR A 212      15.675  31.451 -24.186  1.00 74.38           C
ATOM   1099  CB  THR A 212      16.825  29.261 -24.350  1.00 74.38           C
ATOM   1100  O   THR A 212      14.772  31.377 -25.008  1.00 74.38           O
ATOM   1101  CG2 THR A 212      18.306  29.381 -24.016  1.00 74.38           C
ATOM   1102  OG1 THR A 212      16.432  27.908 -24.237  1.00 74.38           O
ATOM   1103  N   TYR A 213      16.338  32.588 -23.939  1.00 73.31           N
ATOM   1104  CA  TYR A 213      16.134  33.859 -24.660  1.00 73.31           C
ATOM   1105  C   TYR A 213      14.665  34.300 -24.830  1.00 73.31           C
ATOM   1106  CB  TYR A 213      16.917  33.852 -25.983  1.00 73.31           C
ATOM   1107  O   TYR A 213      14.318  34.949 -25.807  1.00 73.31           O
ATOM   1108  CG  TYR A 213      18.412  33.686 -25.805  1.00 73.31           C
ATOM   1109  CD1 TYR A 213      19.179  34.758 -25.307  1.00 73.31           C
ATOM   1110  CD2 TYR A 213      19.036  32.471 -26.147  1.00 73.31           C
ATOM   1111  CE1 TYR A 213      20.571  34.620 -25.151  1.00 73.31           C
ATOM   1112  CE2 TYR A 213      20.428  32.329 -25.990  1.00 73.31           C
ATOM   1113  OH  TYR A 213      22.540  33.260 -25.363  1.00 73.31           O
ATOM   1114  CZ  TYR A 213      21.196  33.403 -25.497  1.00 73.31           C
ATOM   1115  N   GLY A 214      13.804  33.976 -23.861  1.00 73.31           N
ATOM   1116  CA  GLY A 214      12.374  34.311 -23.892  1.00 73.31           C
ATOM   1117  C   GLY A 214      11.460  33.158 -24.312  1.00 73.31           C
ATOM   1118  O   GLY A 214      10.302  33.161 -23.903  1.00 73.31           O
ATOM   1119  N   ASP A 215      11.997  32.134 -24.978  1.00 77.88           N
ATOM   1120  CA  ASP A 215      11.250  30.979 -25.481  1.00 77.88           C
ATOM   1121  C   ASP A 215      11.424  29.732 -24.609  1.00 77.88           C
ATOM   1122  CB  ASP A 215      11.649  30.694 -26.937  1.00 77.88           C
ATOM   1123  O   ASP A 215      12.325  29.630 -23.771  1.00 77.88           O
ATOM   1124  CG  ASP A 215      11.170  31.782 -27.900  1.00 77.88           C
ATOM   1125  OD1 ASP A 215      10.105  32.375 -27.616  1.00 77.88           O
ATOM   1126  OD2 ASP A 215      11.862  31.971 -28.921  1.00 77.88           O
ATOM   1127  N   TRP A 216      10.537  28.757 -24.804  1.00 80.81           N
ATOM   1128  CA  TRP A 216      10.588  27.475 -24.115  1.00 80.81           C
ATOM   1129  C   TRP A 216      10.898  26.333 -25.080  1.00 80.81           C
ATOM   1130  CB  TRP A 216       9.266  27.205 -23.415  1.00 80.81           C
ATOM   1131  O   TRP A 216      10.193  26.142 -26.067  1.00 80.81           O
ATOM   1132  CG  TRP A 216       8.930  28.053 -22.225  1.00 80.81           C
ATOM   1133  CD1 TRP A 216       8.115  29.131 -22.228  1.00 80.81           C
ATOM   1134  CD2 TRP A 216       9.374  27.899 -20.843  1.00 80.81           C
ATOM   1135  CE2 TRP A 216       8.727  28.883 -20.042  1.00 80.81           C
ATOM   1136  CE3 TRP A 216      10.257  27.018 -20.187  1.00 80.81           C
ATOM   1137  NE1 TRP A 216       7.992  29.624 -20.943  1.00 80.81           N
ATOM   1138  CH2 TRP A 216       9.763  28.030 -18.024  1.00 80.81           C
ATOM   1139  CZ2 TRP A 216       8.909  28.955 -18.653  1.00 80.81           C
ATOM   1140  CZ3 TRP A 216      10.441  27.067 -18.793  1.00 80.81           C
ATOM   1141  N   TRP A 217      11.875  25.503 -24.724  1.00 81.50           N
ATOM   1142  CA  TRP A 217      12.305  24.353 -25.519  1.00 81.50           C
ATOM   1143  C   TRP A 217      12.147  23.063 -24.724  1.00 81.50           C
ATOM   1144  CB  TRP A 217      13.752  24.567 -25.966  1.00 81.50           C
ATOM   1145  O   TRP A 217      12.495  23.020 -23.546  1.00 81.50           O
ATOM   1146  CG  TRP A 217      13.920  25.733 -26.888  1.00 81.50           C
ATOM   1147  CD1 TRP A 217      14.115  27.019 -26.512  1.00 81.50           C
ATOM   1148  CD2 TRP A 217      13.846  25.749 -28.346  1.00 81.50           C
ATOM   1149  CE2 TRP A 217      14.004  27.096 -28.788  1.00 81.50           C
ATOM   1150  CE3 TRP A 217      13.654  24.760 -29.338  1.00 81.50           C
ATOM   1151  NE1 TRP A 217      14.151  27.828 -27.630  1.00 81.50           N
ATOM   1152  CH2 TRP A 217      13.791  26.442 -31.106  1.00 81.50           C
ATOM   1153  CZ2 TRP A 217      13.977  27.448 -30.143  1.00 81.50           C
ATOM   1154  CZ3 TRP A 217      13.630  25.104 -30.704  1.00 81.50           C
ATOM   1155  N   THR A 218      11.647  22.001 -25.359  1.00 87.12           N
ATOM   1156  CA  THR A 218      11.545  20.668 -24.743  1.00 87.12           C
ATOM   1157  C   THR A 218      12.569  19.736 -25.372  1.00 87.12           C
ATOM   1158  CB  THR A 218      10.133  20.079 -24.863  1.00 87.12           C
ATOM   1159  O   THR A 218      12.602  19.584 -26.591  1.00 87.12           O
ATOM   1160  CG2 THR A 218       9.990  18.747 -24.123  1.00 87.12           C
ATOM   1161  OG1 THR A 218       9.205  20.972 -24.289  1.00 87.12           O
ATOM   1162  N   LYS A 219      13.383  19.080 -24.547  1.00 85.50           N
ATOM   1163  CA  LYS A 219      14.299  18.021 -24.974  1.00 85.50           C
ATOM   1164  C   LYS A 219      13.811  16.675 -24.487  1.00 85.50           C
ATOM   1165  CB  LYS A 219      15.727  18.292 -24.490  1.00 85.50           C
ATOM   1166  O   LYS A 219      13.314  16.566 -23.376  1.00 85.50           O
ATOM   1167  CG  LYS A 219      16.341  19.461 -25.268  1.00 85.50           C
ATOM   1168  CD  LYS A 219      17.869  19.479 -25.157  1.00 85.50           C
ATOM   1169  CE  LYS A 219      18.400  20.582 -26.077  1.00 85.50           C
ATOM   1170  NZ  LYS A 219      19.874  20.683 -26.038  1.00 85.50           N
ATOM   1171  N   THR A 220      13.991  15.659 -25.323  1.00 88.44           N
ATOM   1172  CA  THR A 220      13.756  14.257 -24.971  1.00 88.44           C
ATOM   1173  C   THR A 220      15.081  13.510 -25.065  1.00 88.44           C
ATOM   1174  CB  THR A 220      12.704  13.626 -25.893  1.00 88.44           C
ATOM   1175  O   THR A 220      15.765  13.618 -26.082  1.00 88.44           O
ATOM   1176  CG2 THR A 220      12.386  12.180 -25.521  1.00 88.44           C
ATOM   1177  OG1 THR A 220      11.484  14.339 -25.823  1.00 88.44           O
ATOM   1178  N   LYS A 221      15.443  12.751 -24.033  1.00 90.31           N
ATOM   1179  CA  LYS A 221      16.618  11.868 -24.024  1.00 90.31           C
ATOM   1180  C   LYS A 221      16.205  10.459 -23.609  1.00 90.31           C
ATOM   1181  CB  LYS A 221      17.701  12.429 -23.091  1.00 90.31           C
ATOM   1182  O   LYS A 221      15.184  10.286 -22.940  1.00 90.31           O
ATOM   1183  CG  LYS A 221      18.538  13.579 -23.672  1.00 90.31           C
ATOM   1184  CD  LYS A 221      19.623  13.138 -24.675  1.00 90.31           C
ATOM   1185  CE  LYS A 221      20.470  14.379 -25.011  1.00 90.31           C
ATOM   1186  NZ  LYS A 221      21.667  14.121 -25.851  1.00 90.31           N
ATOM   1187  N   LYS A 222      16.985   9.477 -24.058  1.00 91.38           N
ATOM   1188  CA  LYS A 222      16.825   8.062 -23.732  1.00 91.38           C
ATOM   1189  C   LYS A 222      18.149   7.492 -23.231  1.00 91.38           C
ATOM   1190  CB  LYS A 222      16.363   7.244 -24.940  1.00 91.38           C
ATOM   1191  O   LYS A 222      19.192   7.912 -23.732  1.00 91.38           O
ATOM   1192  CG  LYS A 222      15.003   7.635 -25.540  1.00 91.38           C
ATOM   1193  CD  LYS A 222      14.732   6.617 -26.654  1.00 91.38           C
ATOM   1194  CE  LYS A 222      13.487   6.862 -27.503  1.00 91.38           C
ATOM   1195  NZ  LYS A 222      13.466   5.831 -28.580  1.00 91.38           N
ATOM   1196  N   TRP A 223      18.079   6.550 -22.300  1.00 92.75           N
ATOM   1197  CA  TRP A 223      19.215   5.776 -21.804  1.00 92.75           C
ATOM   1198  C   TRP A 223      18.764   4.341 -21.602  1.00 92.75           C
ATOM   1199  CB  TRP A 223      19.717   6.326 -20.462  1.00 92.75           C
ATOM   1200  O   TRP A 223      17.791   4.126 -20.880  1.00 92.75           O
ATOM   1201  CG  TRP A 223      20.117   7.764 -20.462  1.00 92.75           C
ATOM   1202  CD1 TRP A 223      21.375   8.244 -20.569  1.00 92.75           C
ATOM   1203  CD2 TRP A 223      19.252   8.926 -20.347  1.00 92.75           C
ATOM   1204  CE2 TRP A 223      20.062  10.098 -20.357  1.00 92.75           C
ATOM   1205  CE3 TRP A 223      17.858   9.094 -20.237  1.00 92.75           C
ATOM   1206  NE1 TRP A 223      21.349   9.625 -20.497  1.00 92.75           N
ATOM   1207  CH2 TRP A 223      18.121  11.508 -20.066  1.00 92.75           C
ATOM   1208  CZ2 TRP A 223      19.515  11.381 -20.206  1.00 92.75           C
ATOM   1209  CZ3 TRP A 223      17.297  10.373 -20.132  1.00 92.75           C
ATOM   1210  N   ASP A 224      19.459   3.390 -22.209  1.00 91.94           N
ATOM   1211  CA  ASP A 224      19.268   1.985 -21.874  1.00 91.94           C
ATOM   1212  C   ASP A 224      19.665   1.736 -20.415  1.00 91.94           C
ATOM   1213  CB  ASP A 224      20.017   1.097 -22.871  1.00 91.94           C
ATOM   1214  O   ASP A 224      20.497   2.457 -19.845  1.00 91.94           O
ATOM   1215  CG  ASP A 224      19.479   1.339 -24.284  1.00 91.94           C
ATOM   1216  OD1 ASP A 224      18.252   1.161 -24.486  1.00 91.94           O
ATOM   1217  OD2 ASP A 224      20.246   1.882 -25.110  1.00 91.94           O
ATOM   1218  N   ILE A 225      18.993   0.768 -19.799  1.00 90.50           N
ATOM   1219  CA  ILE A 225      19.239   0.343 -18.427  1.00 90.50           C
ATOM   1220  C   ILE A 225      20.044  -0.947 -18.491  1.00 90.50           C
ATOM   1221  CB  ILE A 225      17.920   0.176 -17.647  1.00 90.50           C
ATOM   1222  O   ILE A 225      19.593  -1.941 -19.048  1.00 90.50           O
ATOM   1223  CG1 ILE A 225      17.152   1.516 -17.610  1.00 90.50           C
ATOM   1224  CG2 ILE A 225      18.204  -0.317 -16.215  1.00 90.50           C
ATOM   1225  CD1 ILE A 225      15.784   1.416 -16.933  1.00 90.50           C
ATOM   1226  N   GLY A 226      21.241  -0.924 -17.914  1.00 89.50           N
ATOM   1227  CA  GLY A 226      22.080  -2.112 -17.779  1.00 89.50           C
ATOM   1228  C   GLY A 226      22.164  -2.592 -16.335  1.00 89.50           C
ATOM   1229  O   GLY A 226      21.881  -1.849 -15.396  1.00 89.50           O
ATOM   1230  N   LYS A 227      22.661  -3.815 -16.122  1.00 86.44           N
ATOM   1231  CA  LYS A 227      22.865  -4.377 -14.771  1.00 86.44           C
ATOM   1232  C   LYS A 227      23.704  -3.498 -13.830  1.00 86.44           C
ATOM   1233  CB  LYS A 227      23.477  -5.779 -14.878  1.00 86.44           C
ATOM   1234  O   LYS A 227      23.526  -3.558 -12.617  1.00 86.44           O
ATOM   1235  CG  LYS A 227      24.897  -5.778 -15.468  1.00 86.44           C
ATOM   1236  CD  LYS A 227      25.440  -7.204 -15.501  1.00 86.44           C
ATOM   1237  CE  LYS A 227      26.725  -7.259 -16.333  1.00 86.44           C
ATOM   1238  NZ  LYS A 227      26.622  -8.358 -17.315  1.00 86.44           N
ATOM   1239  N   SER A 228      24.616  -2.687 -14.372  1.00 90.31           N
ATOM   1240  CA  SER A 228      25.464  -1.772 -13.597  1.00 90.31           C
ATOM   1241  C   SER A 228      24.749  -0.499 -13.151  1.00 90.31           C
ATOM   1242  CB  SER A 228      26.707  -1.392 -14.405  1.00 90.31           C
ATOM   1243  O   SER A 228      25.317   0.256 -12.371  1.00 90.31           O
ATOM   1244  OG  SER A 228      26.344  -0.803 -15.640  1.00 90.31           O
ATOM   1245  N   ASP A 229      23.542  -0.233 -13.654  1.00 94.38           N
ATOM   1246  CA  ASP A 229      22.745   0.912 -13.217  1.00 94.38           C
ATOM   1247  C   ASP A 229      22.060   0.664 -11.867  1.00 94.38           C
ATOM   1248  CB  ASP A 229      21.706   1.280 -14.280  1.00 94.38           C
ATOM   1249  O   ASP A 229      21.598   1.615 -11.246  1.00 94.38           O
ATOM   1250  CG  ASP A 229      22.310   1.944 -15.514  1.00 94.38           C
ATOM   1251  OD1 ASP A 229      23.080   2.921 -15.363  1.00 94.38           O
ATOM   1252  OD2 ASP A 229      21.848   1.659 -16.637  1.00 94.38           O
ATOM   1253  N   PHE A 230      21.989  -0.583 -11.396  1.00 95.25           N
ATOM   1254  CA  PHE A 230      21.289  -0.927 -10.163  1.00 95.25           C
ATOM   1255  C   PHE A 230      22.220  -0.924  -8.954  1.00 95.25           C
ATOM   1256  CB  PHE A 230      20.598  -2.281 -10.297  1.00 95.25           C
ATOM   1257  O   PHE A 230      23.304  -1.510  -8.978  1.00 95.25           O
ATOM   1258  CG  PHE A 230      19.609  -2.354 -11.437  1.00 95.25           C
ATOM   1259  CD1 PHE A 230      18.264  -2.001 -11.234  1.00 95.25           C
ATOM   1260  CD2 PHE A 230      20.035  -2.779 -12.706  1.00 95.25           C
ATOM   1261  CE1 PHE A 230      17.343  -2.109 -12.291  1.00 95.25           C
ATOM   1262  CE2 PHE A 230      19.123  -2.870 -13.767  1.00 95.25           C
ATOM   1263  CZ  PHE A 230      17.776  -2.539 -13.557  1.00 95.25           C
ATOM   1264  N   TYR A 231      21.759  -0.344  -7.852  1.00 95.75           N
ATOM   1265  CA  TYR A 231      22.518  -0.265  -6.609  1.00 95.75           C
ATOM   1266  C   TYR A 231      21.603  -0.388  -5.389  1.00 95.75           C
ATOM   1267  CB  TYR A 231      23.361   1.021  -6.608  1.00 95.75           C
ATOM   1268  O   TYR A 231      20.379  -0.373  -5.508  1.00 95.75           O
ATOM   1269  CG  TYR A 231      22.599   2.311  -6.353  1.00 95.75           C
ATOM   1270  CD1 TYR A 231      21.729   2.846  -7.327  1.00 95.75           C
ATOM   1271  CD2 TYR A 231      22.771   2.981  -5.125  1.00 95.75           C
ATOM   1272  CE1 TYR A 231      20.989   4.013  -7.046  1.00 95.75           C
ATOM   1273  CE2 TYR A 231      22.077   4.179  -4.873  1.00 95.75           C
ATOM   1274  OH  TYR A 231      20.449   5.790  -5.513  1.00 95.75           O
ATOM   1275  CZ  TYR A 231      21.164   4.681  -5.819  1.00 95.75           C
ATOM   1276  N   ARG A 232      22.189  -0.565  -4.199  1.00 94.25           N
ATOM   1277  CA  ARG A 232      21.437  -0.569  -2.938  1.00 94.25           C
ATOM   1278  C   ARG A 232      21.632   0.744  -2.195  1.00 94.25           C
ATOM   1279  CB  ARG A 232      21.799  -1.765  -2.049  1.00 94.25           C
ATOM   1280  O   ARG A 232      22.761   1.220  -2.077  1.00 94.25           O
ATOM   1281  CG  ARG A 232      21.318  -3.103  -2.627  1.00 94.25           C
ATOM   1282  CD  ARG A 232      21.472  -4.196  -1.563  1.00 94.25           C
ATOM   1283  NE  ARG A 232      21.020  -5.509  -2.050  1.00 94.25           N
ATOM   1284  NH1 ARG A 232      20.861  -6.567   0.000  1.00 94.25           N
ATOM   1285  NH2 ARG A 232      20.384  -7.686  -1.857  1.00 94.25           N
ATOM   1286  CZ  ARG A 232      20.763  -6.570  -1.301  1.00 94.25           C
ATOM   1287  N   ARG A 233      20.554   1.263  -1.611  1.00 92.94           N
ATOM   1288  CA  ARG A 233      20.560   2.446  -0.737  1.00 92.94           C
ATOM   1289  C   ARG A 233      19.737   2.212   0.524  1.00 92.94           C
ATOM   1290  CB  ARG A 233      20.100   3.693  -1.520  1.00 92.94           C
ATOM   1291  O   ARG A 233      19.037   1.210   0.639  1.00 92.94           O
ATOM   1292  CG  ARG A 233      18.649   3.625  -2.024  1.00 92.94           C
ATOM   1293  CD  ARG A 233      18.172   4.956  -2.618  1.00 92.94           C
ATOM   1294  NE  ARG A 233      17.910   5.969  -1.568  1.00 92.94           N
ATOM   1295  NH1 ARG A 233      19.098   7.688  -2.512  1.00 92.94           N
ATOM   1296  NH2 ARG A 233      17.946   8.051  -0.653  1.00 92.94           N
ATOM   1297  CZ  ARG A 233      18.321   7.224  -1.583  1.00 92.94           C
ATOM   1298  N   ASN A 234      19.841   3.135   1.478  1.00 93.25           N
ATOM   1299  CA  ASN A 234      19.004   3.154   2.675  1.00 93.25           C
ATOM   1300  C   ASN A 234      17.989   4.288   2.567  1.00 93.25           C
ATOM   1301  CB  ASN A 234      19.877   3.346   3.926  1.00 93.25           C
ATOM   1302  O   ASN A 234      18.403   5.430   2.402  1.00 93.25           O
ATOM   1303  CG  ASN A 234      20.694   2.123   4.286  1.00 93.25           C
ATOM   1304  ND2 ASN A 234      21.890   2.313   4.794  1.00 93.25           N
ATOM   1305  OD1 ASN A 234      20.280   0.987   4.160  1.00 93.25           O
ATOM   1306  N   VAL A 235      16.710   3.977   2.754  1.00 88.81           N
ATOM   1307  CA  VAL A 235      15.628   4.960   2.880  1.00 88.81           C
ATOM   1308  C   VAL A 235      15.309   5.153   4.355  1.00 88.81           C
ATOM   1309  CB  VAL A 235      14.385   4.528   2.087  1.00 88.81           C
ATOM   1310  O   VAL A 235      15.178   4.176   5.097  1.00 88.81           O
ATOM   1311  CG1 VAL A 235      13.228   5.520   2.251  1.00 88.81           C
ATOM   1312  CG2 VAL A 235      14.716   4.441   0.596  1.00 88.81           C
ATOM   1313  N   THR A 236      15.202   6.406   4.798  1.00 90.62           N
ATOM   1314  CA  THR A 236      14.813   6.740   6.179  1.00 90.62           C
ATOM   1315  C   THR A 236      13.302   6.955   6.268  1.00 90.62           C
ATOM   1316  CB  THR A 236      15.575   7.968   6.695  1.00 90.62           C
ATOM   1317  O   THR A 236      12.759   7.789   5.554  1.00 90.62           O
ATOM   1318  CG2 THR A 236      15.313   8.230   8.179  1.00 90.62           C
ATOM   1319  OG1 THR A 236      16.970   7.764   6.545  1.00 90.62           O
ATOM   1320  N   LEU A 237      12.631   6.224   7.158  1.00 85.38           N
ATOM   1321  CA  LEU A 237      11.179   6.287   7.367  1.00 85.38           C
ATOM   1322  C   LEU A 237      10.782   7.408   8.345  1.00 85.38           C
ATOM   1323  CB  LEU A 237      10.682   4.920   7.876  1.00 85.38           C
ATOM   1324  O   LEU A 237      11.626   7.940   9.072  1.00 85.38           O
ATOM   1325  CG  LEU A 237      11.096   3.698   7.031  1.00 85.38           C
ATOM   1326  CD1 LEU A 237      10.457   2.451   7.636  1.00 85.38           C
ATOM   1327  CD2 LEU A 237      10.644   3.794   5.575  1.00 85.38           C
ATOM   1328  N   LEU A 238       9.484   7.712   8.451  1.00 85.31           N
ATOM   1329  CA  LEU A 238       8.930   8.740   9.352  1.00 85.31           C
ATOM   1330  C   LEU A 238       9.331   8.623  10.833  1.00 85.31           C
ATOM   1331  CB  LEU A 238       7.397   8.673   9.269  1.00 85.31           C
ATOM   1332  O   LEU A 238       9.380   9.632  11.548  1.00 85.31           O
ATOM   1333  CG  LEU A 238       6.807   9.436   8.082  1.00 85.31           C
ATOM   1334  CD1 LEU A 238       5.325   9.054   7.984  1.00 85.31           C
ATOM   1335  CD2 LEU A 238       6.919  10.948   8.258  1.00 85.31           C
ATOM   1336  N   ASN A 239       9.587   7.412  11.325  1.00 83.12           N
ATOM   1337  CA  ASN A 239      10.043   7.166  12.695  1.00 83.12           C
ATOM   1338  C   ASN A 239      11.575   7.199  12.852  1.00 83.12           C
ATOM   1339  CB  ASN A 239       9.404   5.880  13.240  1.00 83.12           C
ATOM   1340  O   ASN A 239      12.080   6.985  13.953  1.00 83.12           O
ATOM   1341  CG  ASN A 239       9.909   4.603  12.602  1.00 83.12           C
ATOM   1342  ND2 ASN A 239       9.415   3.488  13.081  1.00 83.12           N
ATOM   1343  OD1 ASN A 239      10.754   4.584  11.715  1.00 83.12           O
ATOM   1344  N   GLY A 240      12.313   7.484  11.776  1.00 87.81           N
ATOM   1345  CA  GLY A 240      13.773   7.558  11.744  1.00 87.81           C
ATOM   1346  C   GLY A 240      14.476   6.213  11.550  1.00 87.81           C
ATOM   1347  O   GLY A 240      15.703   6.185  11.442  1.00 87.81           O
ATOM   1348  N   SER A 241      13.736   5.101  11.497  1.00 85.75           N
ATOM   1349  CA  SER A 241      14.312   3.807  11.118  1.00 85.75           C
ATOM   1350  C   SER A 241      14.719   3.799   9.642  1.00 85.75           C
ATOM   1351  CB  SER A 241      13.378   2.645  11.465  1.00 85.75           C
ATOM   1352  O   SER A 241      14.251   4.620   8.852  1.00 85.75           O
ATOM   1353  OG  SER A 241      12.215   2.649  10.674  1.00 85.75           O
ATOM   1354  N   LYS A 242      15.626   2.892   9.273  1.00 89.69           N
ATOM   1355  CA  LYS A 242      16.156   2.782   7.910  1.00 89.69           C
ATOM   1356  C   LYS A 242      15.818   1.431   7.300  1.00 89.69           C
ATOM   1357  CB  LYS A 242      17.666   3.048   7.881  1.00 89.69           C
ATOM   1358  O   LYS A 242      15.879   0.416   7.991  1.00 89.69           O
ATOM   1359  CG  LYS A 242      17.988   4.495   8.274  1.00 89.69           C
ATOM   1360  CD  LYS A 242      19.484   4.781   8.128  1.00 89.69           C
ATOM   1361  CE  LYS A 242      19.734   6.246   8.491  1.00 89.69           C
ATOM   1362  NZ  LYS A 242      21.148   6.630   8.265  1.00 89.69           N
ATOM   1363  N   VAL A 243      15.514   1.431   6.007  1.00 84.69           N
ATOM   1364  CA  VAL A 243      15.241   0.231   5.208  1.00 84.69           C
ATOM   1365  C   VAL A 243      16.184   0.214   4.014  1.00 84.69           C
ATOM   1366  CB  VAL A 243      13.770   0.195   4.756  1.00 84.69           C
ATOM   1367  O   VAL A 243      16.313   1.222   3.322  1.00 84.69           O
ATOM   1368  CG1 VAL A 243      13.454  -1.042   3.908  1.00 84.69           C
ATOM   1369  CG2 VAL A 243      12.839   0.161   5.972  1.00 84.69           C
ATOM   1370  N   GLN A 244      16.852  -0.916   3.781  1.00 89.94           N
ATOM   1371  CA  GLN A 244      17.683  -1.096   2.595  1.00 89.94           C
ATOM   1372  C   GLN A 244      16.800  -1.458   1.396  1.00 89.94           C
ATOM   1373  CB  GLN A 244      18.776  -2.142   2.857  1.00 89.94           C
ATOM   1374  O   GLN A 244      15.978  -2.368   1.493  1.00 89.94           O
ATOM   1375  CG  GLN A 244      19.742  -2.246   1.669  1.00 89.94           C
ATOM   1376  CD  GLN A 244      20.896  -3.197   1.949  1.00 89.94           C
ATOM   1377  NE2 GLN A 244      22.049  -2.698   2.332  1.00 89.94           N
ATOM   1378  OE1 GLN A 244      20.806  -4.403   1.786  1.00 89.94           O
ATOM   1379  N   VAL A 245      16.992  -0.764   0.278  1.00 87.69           N
ATOM   1380  CA  VAL A 245      16.216  -0.928  -0.957  1.00 87.69           C
ATOM   1381  C   VAL A 245      17.130  -1.000  -2.178  1.00 87.69           C
ATOM   1382  CB  VAL A 245      15.179   0.199  -1.132  1.00 87.69           C
ATOM   1383  O   VAL A 245      18.273  -0.534  -2.134  1.00 87.69           O
ATOM   1384  CG1 VAL A 245      14.152   0.212   0.009  1.00 87.69           C
ATOM   1385  CG2 VAL A 245      15.821   1.581  -1.245  1.00 87.69           C
ATOM   1386  N   TRP A 246      16.623  -1.587  -3.259  1.00 93.25           N
ATOM   1387  CA  TRP A 246      17.215  -1.532  -4.592  1.00 93.25           C
ATOM   1388  C   TRP A 246      16.763  -0.283  -5.332  1.00 93.25           C
ATOM   1389  CB  TRP A 246      16.821  -2.766  -5.401  1.00 93.25           C
ATOM   1390  O   TRP A 246      15.591   0.075  -5.295  1.00 93.25           O
ATOM   1391  CG  TRP A 246      17.538  -4.016  -5.019  1.00 93.25           C
ATOM   1392  CD1 TRP A 246      17.020  -5.050  -4.323  1.00 93.25           C
ATOM   1393  CD2 TRP A 246      18.903  -4.393  -5.350  1.00 93.25           C
ATOM   1394  CE2 TRP A 246      19.134  -5.713  -4.861  1.00 93.25           C
ATOM   1395  CE3 TRP A 246      19.959  -3.761  -6.042  1.00 93.25           C
ATOM   1396  NE1 TRP A 246      17.947  -6.070  -4.251  1.00 93.25           N
ATOM   1397  CH2 TRP A 246      21.394  -5.712  -5.736  1.00 93.25           C
ATOM   1398  CZ2 TRP A 246      20.352  -6.381  -5.068  1.00 93.25           C
ATOM   1399  CZ3 TRP A 246      21.196  -4.407  -6.221  1.00 93.25           C
ATOM   1400  N   ASP A 247      17.684   0.342  -6.043  1.00 93.44           N
ATOM   1401  CA  ASP A 247      17.447   1.577  -6.775  1.00 93.44           C
ATOM   1402  C   ASP A 247      18.234   1.589  -8.099  1.00 93.44           C
ATOM   1403  CB  ASP A 247      17.804   2.730  -5.832  1.00 93.44           C
ATOM   1404  O   ASP A 247      19.059   0.703  -8.349  1.00 93.44           O
ATOM   1405  CG  ASP A 247      17.368   4.091  -6.360  1.00 93.44           C
ATOM   1406  OD1 ASP A 247      16.531   4.115  -7.287  1.00 93.44           O
ATOM   1407  OD2 ASP A 247      17.955   5.062  -5.854  1.00 93.44           O
ATOM   1408  N   ILE A 248      17.957   2.567  -8.959  1.00 93.31           N
ATOM   1409  CA  ILE A 248      18.570   2.779 -10.266  1.00 93.31           C
ATOM   1410  C   ILE A 248      19.292   4.125 -10.247  1.00 93.31           C
ATOM   1411  CB  ILE A 248      17.507   2.725 -11.383  1.00 93.31           C
ATOM   1412  O   ILE A 248      18.700   5.150  -9.919  1.00 93.31           O
ATOM   1413  CG1 ILE A 248      16.738   1.388 -11.363  1.00 93.31           C
ATOM   1414  CG2 ILE A 248      18.183   2.937 -12.753  1.00 93.31           C
ATOM   1415  CD1 ILE A 248      15.545   1.315 -12.321  1.00 93.31           C
ATOM   1416  N   HIS A 249      20.570   4.128 -10.625  1.00 93.12           N
ATOM   1417  CA  HIS A 249      21.410   5.320 -10.646  1.00 93.12           C
ATOM   1418  C   HIS A 249      20.747   6.490 -11.384  1.00 93.12           C
ATOM   1419  CB  HIS A 249      22.775   4.990 -11.276  1.00 93.12           C
ATOM   1420  O   HIS A 249      20.199   6.325 -12.482  1.00 93.12           O
ATOM   1421  CG  HIS A 249      23.736   4.322 -10.324  1.00 93.12           C
ATOM   1422  CD2 HIS A 249      24.403   3.138 -10.501  1.00 93.12           C
ATOM   1423  ND1 HIS A 249      24.137   4.829  -9.110  1.00 93.12           N
ATOM   1424  CE1 HIS A 249      25.010   3.968  -8.566  1.00 93.12           C
ATOM   1425  NE2 HIS A 249      25.220   2.929  -9.383  1.00 93.12           N
ATOM   1426  N   GLU A 250      20.863   7.684 -10.790  1.00 91.44           N
ATOM   1427  CA  GLU A 250      20.360   8.927 -11.371  1.00 91.44           C
ATOM   1428  C   GLU A 250      20.849   9.118 -12.813  1.00 91.44           C
ATOM   1429  CB  GLU A 250      20.698  10.161 -10.506  1.00 91.44           C
ATOM   1430  O   GLU A 250      21.980   8.778 -13.185  1.00 91.44           O
ATOM   1431  CG  GLU A 250      22.204  10.433 -10.307  1.00 91.44           C
ATOM   1432  CD  GLU A 250      22.536  11.865  -9.840  1.00 91.44           C
ATOM   1433  OE1 GLU A 250      23.689  12.295 -10.092  1.00 91.44           O
ATOM   1434  OE2 GLU A 250      21.653  12.582  -9.324  1.00 91.44           O
ATOM   1435  N   LYS A 251      19.991   9.701 -13.654  1.00 92.31           N
ATOM   1436  CA  LYS A 251      20.344  10.020 -15.040  1.00 92.31           C
ATOM   1437  C   LYS A 251      20.479  11.526 -15.205  1.00 92.31           C
ATOM   1438  CB  LYS A 251      19.372   9.361 -16.029  1.00 92.31           C
ATOM   1439  O   LYS A 251      19.776  12.334 -14.598  1.00 92.31           O
ATOM   1440  CG  LYS A 251      19.320   7.821 -15.960  1.00 92.31           C
ATOM   1441  CD  LYS A 251      20.593   7.045 -16.363  1.00 92.31           C
ATOM   1442  CE  LYS A 251      20.305   5.528 -16.274  1.00 92.31           C
ATOM   1443  NZ  LYS A 251      21.436   4.641 -16.687  1.00 92.31           N
ATOM   1444  N   LYS A 252      21.415  11.912 -16.072  1.00 91.12           N
ATOM   1445  CA  LYS A 252      21.800  13.305 -16.300  1.00 91.12           C
ATOM   1446  C   LYS A 252      21.524  13.724 -17.732  1.00 91.12           C
ATOM   1447  CB  LYS A 252      23.276  13.468 -15.924  1.00 91.12           C
ATOM   1448  O   LYS A 252      22.065  13.145 -18.674  1.00 91.12           O
ATOM   1449  CG  LYS A 252      23.759  14.917 -16.072  1.00 91.12           C
ATOM   1450  CD  LYS A 252      25.231  14.983 -15.668  1.00 91.12           C
ATOM   1451  CE  LYS A 252      25.715  16.431 -15.626  1.00 91.12           C
ATOM   1452  NZ  LYS A 252      26.980  16.506 -14.865  1.00 91.12           N
ATOM   1453  N   ILE A 253      20.779  14.814 -17.898  1.00 88.12           N
ATOM   1454  CA  ILE A 253      20.792  15.593 -19.137  1.00 88.12           C
ATOM   1455  C   ILE A 253      21.898  16.643 -19.010  1.00 88.12           C
ATOM   1456  CB  ILE A 253      19.420  16.204 -19.478  1.00 88.12           C
ATOM   1457  O   ILE A 253      21.789  17.545 -18.170  1.00 88.12           O
ATOM   1458  CG1 ILE A 253      18.401  15.059 -19.602  1.00 88.12           C
ATOM   1459  CG2 ILE A 253      19.518  16.985 -20.802  1.00 88.12           C
ATOM   1460  CD1 ILE A 253      17.005  15.472 -20.062  1.00 88.12           C
ATOM   1461  N   PRO A 254      22.991  16.529 -19.789  1.00 83.50           N
ATOM   1462  CA  PRO A 254      24.094  17.470 -19.705  1.00 83.50           C
ATOM   1463  C   PRO A 254      23.668  18.862 -20.178  1.00 83.50           C
ATOM   1464  CB  PRO A 254      25.211  16.876 -20.570  1.00 83.50           C
ATOM   1465  O   PRO A 254      22.696  19.032 -20.918  1.00 83.50           O
ATOM   1466  CG  PRO A 254      24.445  16.082 -21.626  1.00 83.50           C
ATOM   1467  CD  PRO A 254      23.240  15.557 -20.848  1.00 83.50           C
ATOM   1468  N   LYS A 255      24.443  19.869 -19.770  1.00 82.06           N
ATOM   1469  CA  LYS A 255      24.331  21.209 -20.342  1.00 82.06           C
ATOM   1470  C   LYS A 255      24.674  21.133 -21.831  1.00 82.06           C
ATOM   1471  CB  LYS A 255      25.263  22.170 -19.592  1.00 82.06           C
ATOM   1472  O   LYS A 255      25.736  20.645 -22.199  1.00 82.06           O
ATOM   1473  CG  LYS A 255      25.093  23.615 -20.081  1.00 82.06           C
ATOM   1474  CD  LYS A 255      26.062  24.547 -19.348  1.00 82.06           C
ATOM   1475  CE  LYS A 255      25.837  25.986 -19.816  1.00 82.06           C
ATOM   1476  NZ  LYS A 255      26.641  26.940 -19.016  1.00 82.06           N
ATOM   1477  N   GLU A 256      23.796  21.660 -22.670  1.00 73.62           N
ATOM   1478  CA  GLU A 256      24.002  21.790 -24.114  1.00 73.62           C
ATOM   1479  C   GLU A 256      23.719  23.246 -24.534  1.00 73.62           C
ATOM   1480  CB  GLU A 256      23.110  20.774 -24.861  1.00 73.62           C
ATOM   1481  O   GLU A 256      23.233  24.045 -23.724  1.00 73.62           O
ATOM   1482  CG  GLU A 256      23.511  19.287 -24.681  1.00 73.62           C
ATOM   1483  CD  GLU A 256      22.592  18.297 -25.443  1.00 73.62           C
ATOM   1484  OE1 GLU A 256      22.731  17.054 -25.304  1.00 73.62           O
ATOM   1485  OE2 GLU A 256      21.676  18.780 -26.151  1.00 73.62           O
ATOM   1486  N   ALA A 257      24.010  23.603 -25.792  1.00 68.75           N
ATOM   1487  CA  ALA A 257      23.657  24.916 -26.334  1.00 68.75           C
ATOM   1488  C   ALA A 257      22.170  25.211 -26.071  1.00 68.75           C
ATOM   1489  CB  ALA A 257      23.999  24.972 -27.829  1.00 68.75           C
ATOM   1490  O   ALA A 257      21.315  24.340 -26.261  1.00 68.75           O
ATOM   1491  N   TYR A 258      21.886  26.429 -25.606  1.00 68.62           N
ATOM   1492  CA  TYR A 258      20.547  26.895 -25.232  1.00 68.62           C
ATOM   1493  C   TYR A 258      19.933  26.263 -23.961  1.00 68.62           C
ATOM   1494  CB  TYR A 258      19.613  26.861 -26.462  1.00 68.62           C
ATOM   1495  O   TYR A 258      18.730  26.393 -23.736  1.00 68.62           O
ATOM   1496  CG  TYR A 258      20.221  27.480 -27.706  1.00 68.62           C
ATOM   1497  CD1 TYR A 258      20.272  28.880 -27.843  1.00 68.62           C
ATOM   1498  CD2 TYR A 258      20.754  26.653 -28.713  1.00 68.62           C
ATOM   1499  CE1 TYR A 258      20.854  29.457 -28.989  1.00 68.62           C
ATOM   1500  CE2 TYR A 258      21.341  27.225 -29.856  1.00 68.62           C
ATOM   1501  OH  TYR A 258      21.940  29.167 -31.114  1.00 68.62           O
ATOM   1502  CZ  TYR A 258      21.387  28.627 -29.999  1.00 68.62           C
ATOM   1503  N   SER A 259      20.741  25.628 -23.101  1.00 67.81           N
ATOM   1504  CA  SER A 259      20.368  25.253 -21.725  1.00 67.81           C
ATOM   1505  C   SER A 259      21.196  26.035 -20.698  1.00 67.81           C
ATOM   1506  CB  SER A 259      20.555  23.751 -21.492  1.00 67.81           C
ATOM   1507  O   SER A 259      22.408  26.200 -20.863  1.00 67.81           O
ATOM   1508  OG  SER A 259      20.121  23.462 -20.179  1.00 67.81           O
ATOM   1509  N   HIS A 260      20.564  26.489 -19.611  1.00 74.25           N
ATOM   1510  CA  HIS A 260      21.251  27.198 -18.524  1.00 74.25           C
ATOM   1511  C   HIS A 260      22.157  26.279 -17.676  1.00 74.25           C
ATOM   1512  CB  HIS A 260      20.232  28.007 -17.707  1.00 74.25           C
ATOM   1513  O   HIS A 260      23.156  26.760 -17.141  1.00 74.25           O
ATOM   1514  CG  HIS A 260      19.724  29.209 -18.474  1.00 74.25           C
ATOM   1515  CD2 HIS A 260      18.560  29.312 -19.186  1.00 74.25           C
ATOM   1516  ND1 HIS A 260      20.392  30.403 -18.631  1.00 74.25           N
ATOM   1517  CE1 HIS A 260      19.651  31.202 -19.417  1.00 74.25           C
ATOM   1518  NE2 HIS A 260      18.523  30.580 -19.785  1.00 74.25           N
ATOM   1519  N   GLY A 261      21.939  24.958 -17.714  1.00 80.44           N
ATOM   1520  CA  GLY A 261      22.795  23.971 -17.051  1.00 80.44           C
ATOM   1521  C   GLY A 261      22.344  22.531 -17.268  1.00 80.44           C
ATOM   1522  O   GLY A 261      21.617  22.228 -18.217  1.00 80.44           O
ATOM   1523  N   SER A 262      22.843  21.624 -16.427  1.00 86.62           N
ATOM   1524  CA  SER A 262      22.443  20.213 -16.443  1.00 86.62           C
ATOM   1525  C   SER A 262      21.195  19.970 -15.601  1.00 86.62           C
ATOM   1526  CB  SER A 262      23.586  19.297 -15.995  1.00 86.62           C
ATOM   1527  O   SER A 262      20.861  20.754 -14.714  1.00 86.62           O
ATOM   1528  OG  SER A 262      24.104  19.660 -14.730  1.00 86.62           O
ATOM   1529  N   THR A 263      20.521  18.856 -15.857  1.00 88.50           N
ATOM   1530  CA  THR A 263      19.385  18.383 -15.059  1.00 88.50           C
ATOM   1531  C   THR A 263      19.634  16.933 -14.683  1.00 88.50           C
ATOM   1532  CB  THR A 263      18.071  18.525 -15.838  1.00 88.50           C
ATOM   1533  O   THR A 263      19.873  16.122 -15.577  1.00 88.50           O
ATOM   1534  CG2 THR A 263      16.838  18.302 -14.967  1.00 88.50           C
ATOM   1535  OG1 THR A 263      18.004  19.834 -16.364  1.00 88.50           O
ATOM   1536  N   HIS A 264      19.604  16.631 -13.390  1.00 89.62           N
ATOM   1537  CA  HIS A 264      19.660  15.263 -12.872  1.00 89.62           C
ATOM   1538  C   HIS A 264      18.262  14.868 -12.413  1.00 89.62           C
ATOM   1539  CB  HIS A 264      20.688  15.113 -11.740  1.00 89.62           C
ATOM   1540  O   HIS A 264      17.466  15.738 -12.040  1.00 89.62           O
ATOM   1541  CG  HIS A 264      22.039  15.695 -12.067  1.00 89.62           C
ATOM   1542  CD2 HIS A 264      23.154  15.026 -12.498  1.00 89.62           C
ATOM   1543  ND1 HIS A 264      22.378  17.019 -11.942  1.00 89.62           N
ATOM   1544  CE1 HIS A 264      23.659  17.153 -12.317  1.00 89.62           C
ATOM   1545  NE2 HIS A 264      24.171  15.980 -12.723  1.00 89.62           N
ATOM   1546  N   PHE A 265      17.954  13.584 -12.490  1.00 87.25           N
ATOM   1547  CA  PHE A 265      16.698  13.039 -12.007  1.00 87.25           C
ATOM   1548  C   PHE A 265      16.878  11.578 -11.615  1.00 87.25           C
ATOM   1549  CB  PHE A 265      15.598  13.220 -13.065  1.00 87.25           C
ATOM   1550  O   PHE A 265      17.610  10.831 -12.279  1.00 87.25           O
ATOM   1551  CG  PHE A 265      15.908  12.598 -14.411  1.00 87.25           C
ATOM   1552  CD1 PHE A 265      16.628  13.314 -15.386  1.00 87.25           C
ATOM   1553  CD2 PHE A 265      15.533  11.268 -14.657  1.00 87.25           C
ATOM   1554  CE1 PHE A 265      16.990  12.686 -16.588  1.00 87.25           C
ATOM   1555  CE2 PHE A 265      15.873  10.653 -15.869  1.00 87.25           C
ATOM   1556  CZ  PHE A 265      16.611  11.357 -16.829  1.00 87.25           C
ATOM   1557  N   ASP A 266      16.173  11.196 -10.561  1.00 87.44           N
ATOM   1558  CA  ASP A 266      16.126   9.823 -10.082  1.00 87.44           C
ATOM   1559  C   ASP A 266      15.194   8.999 -10.973  1.00 87.44           C
ATOM   1560  CB  ASP A 266      15.741   9.785  -8.599  1.00 87.44           C
ATOM   1561  O   ASP A 266      14.210   9.500 -11.534  1.00 87.44           O
ATOM   1562  CG  ASP A 266      16.729  10.608  -7.770  1.00 87.44           C
ATOM   1563  OD1 ASP A 266      17.943  10.325  -7.873  1.00 87.44           O
ATOM   1564  OD2 ASP A 266      16.279  11.623  -7.187  1.00 87.44           O
ATOM   1565  N   VAL A 267      15.553   7.733 -11.172  1.00 86.31           N
ATOM   1566  CA  VAL A 267      14.844   6.823 -12.081  1.00 86.31           C
ATOM   1567  C   VAL A 267      13.810   5.980 -11.335  1.00 86.31           C
ATOM   1568  CB  VAL A 267      15.856   5.959 -12.843  1.00 86.31           C
ATOM   1569  O   VAL A 267      12.774   5.655 -11.909  1.00 86.31           O
ATOM   1570  CG1 VAL A 267      15.169   4.914 -13.719  1.00 86.31           C
ATOM   1571  CG2 VAL A 267      16.744   6.804 -13.757  1.00 86.31           C
ATOM   1572  N   ALA A 268      14.053   5.663 -10.067  1.00 85.81           N
ATOM   1573  CA  ALA A 268      13.048   5.169  -9.140  1.00 85.81           C
ATOM   1574  C   ALA A 268      13.066   6.113  -7.939  1.00 85.81           C
ATOM   1575  CB  ALA A 268      13.367   3.715  -8.776  1.00 85.81           C
ATOM   1576  O   ALA A 268      13.977   6.060  -7.129  1.00 85.81           O
ATOM   1577  N   VAL A 269      12.105   7.034  -7.870  1.00 80.56           N
ATOM   1578  CA  VAL A 269      12.153   8.078  -6.843  1.00 80.56           C
ATOM   1579  C   VAL A 269      11.733   7.482  -5.514  1.00 80.56           C
ATOM   1580  CB  VAL A 269      11.288   9.298  -7.173  1.00 80.56           C
ATOM   1581  O   VAL A 269      10.576   7.091  -5.332  1.00 80.56           O
ATOM   1582  CG1 VAL A 269      11.462  10.364  -6.077  1.00 80.56           C
ATOM   1583  CG2 VAL A 269      11.665   9.918  -8.524  1.00 80.56           C
ATOM   1584  N   TYR A 270      12.674   7.470  -4.584  1.00 83.44           N
ATOM   1585  CA  TYR A 270      12.404   7.200  -3.195  1.00 83.44           C
ATOM   1586  C   TYR A 270      12.061   8.480  -2.424  1.00 83.44           C
ATOM   1587  CB  TYR A 270      13.549   6.409  -2.562  1.00 83.44           C
ATOM   1588  O   TYR A 270      12.451   9.592  -2.771  1.00 83.44           O
ATOM   1589  CG  TYR A 270      13.524   4.964  -2.994  1.00 83.44           C
ATOM   1590  CD1 TYR A 270      12.641   4.052  -2.378  1.00 83.44           C
ATOM   1591  CD2 TYR A 270      14.332   4.557  -4.070  1.00 83.44           C
ATOM   1592  CE1 TYR A 270      12.593   2.719  -2.822  1.00 83.44           C
ATOM   1593  CE2 TYR A 270      14.288   3.225  -4.512  1.00 83.44           C
ATOM   1594  OH  TYR A 270      13.386   1.021  -4.274  1.00 83.44           O
ATOM   1595  CZ  TYR A 270      13.422   2.311  -3.883  1.00 83.44           C
ATOM   1596  N   PRO A 271      11.341   8.326  -1.315  1.00 68.12           N
ATOM   1597  CA  PRO A 271      10.885   9.414  -0.460  1.00 68.12           C
ATOM   1598  C   PRO A 271      11.888  10.434   0.053  1.00 68.12           C
ATOM   1599  CB  PRO A 271      10.486   8.657   0.772  1.00 68.12           C
ATOM   1600  O   PRO A 271      11.545  11.580   0.340  1.00 68.12           O
ATOM   1601  CG  PRO A 271       9.828   7.414   0.199  1.00 68.12           C
ATOM   1602  CD  PRO A 271      10.797   7.054  -0.876  1.00 68.12           C
ATOM   1603  N   ASP A 272      13.107   9.971   0.300  1.00 73.50           N
ATOM   1604  CA  ASP A 272      14.191  10.771   0.842  1.00 73.50           C
ATOM   1605  C   ASP A 272      15.054  11.370  -0.274  1.00 73.50           C
ATOM   1606  CB  ASP A 272      14.958   9.949   1.886  1.00 73.50           C
ATOM   1607  O   ASP A 272      16.120  11.930  -0.013  1.00 73.50           O
ATOM   1608  CG  ASP A 272      15.655   8.691   1.360  1.00 73.50           C
ATOM   1609  OD1 ASP A 272      15.266   8.112   0.325  1.00 73.50           O
ATOM   1610  OD2 ASP A 272      16.601   8.242   2.043  1.00 73.50           O
ATOM   1611  N   GLU A 273      14.577  11.277  -1.515  1.00 76.31           N
ATOM   1612  CA  GLU A 273      15.207  11.820  -2.702  1.00 76.31           C
ATOM   1613  C   GLU A 273      14.465  13.052  -3.206  1.00 76.31           C
ATOM   1614  CB  GLU A 273      15.326  10.763  -3.802  1.00 76.31           C
ATOM   1615  O   GLU A 273      13.272  13.271  -2.987  1.00 76.31           O
ATOM   1616  CG  GLU A 273      16.094   9.533  -3.310  1.00 76.31           C
ATOM   1617  CD  GLU A 273      16.241   8.478  -4.403  1.00 76.31           C
ATOM   1618  OE1 GLU A 273      17.301   7.816  -4.374  1.00 76.31           O
ATOM   1619  OE2 GLU A 273      15.274   8.294  -5.169  1.00 76.31           O
ATOM   1620  N   SER A 274      15.212  13.901  -3.900  1.00 79.00           N
ATOM   1621  CA  SER A 274      14.625  14.979  -4.676  1.00 79.00           C
ATOM   1622  C   SER A 274      14.554  14.499  -6.116  1.00 79.00           C
ATOM   1623  CB  SER A 274      15.473  16.240  -4.559  1.00 79.00           C
ATOM   1624  O   SER A 274      15.598  14.489  -6.762  1.00 79.00           O
ATOM   1625  OG  SER A 274      15.338  16.744  -3.247  1.00 79.00           O
ATOM   1626  N   PRO A 275      13.358  14.218  -6.667  1.00 78.44           N
ATOM   1627  CA  PRO A 275      13.209  13.527  -7.952  1.00 78.44           C
ATOM   1628  C   PRO A 275      13.876  14.240  -9.133  1.00 78.44           C
ATOM   1629  CB  PRO A 275      11.697  13.464  -8.178  1.00 78.44           C
ATOM   1630  O   PRO A 275      14.013  13.682 -10.221  1.00 78.44           O
ATOM   1631  CG  PRO A 275      11.117  14.584  -7.320  1.00 78.44           C
ATOM   1632  CD  PRO A 275      12.053  14.560  -6.119  1.00 78.44           C
ATOM   1633  N   LYS A 276      14.231  15.516  -8.958  1.00 86.31           N
ATOM   1634  CA  LYS A 276      15.047  16.271  -9.896  1.00 86.31           C
ATOM   1635  C   LYS A 276      15.948  17.266  -9.177  1.00 86.31           C
ATOM   1636  CB  LYS A 276      14.157  16.950 -10.950  1.00 86.31           C
ATOM   1637  O   LYS A 276      15.564  17.866  -8.172  1.00 86.31           O
ATOM   1638  CG  LYS A 276      13.419  18.189 -10.411  1.00 86.31           C
ATOM   1639  CD  LYS A 276      12.538  18.827 -11.488  1.00 86.31           C
ATOM   1640  CE  LYS A 276      12.048  20.218 -11.061  1.00 86.31           C
ATOM   1641  NZ  LYS A 276      13.115  21.247 -11.202  1.00 86.31           N
ATOM   1642  N   SER A 277      17.066  17.586  -9.816  1.00 86.94           N
ATOM   1643  CA  SER A 277      17.903  18.737  -9.478  1.00 86.94           C
ATOM   1644  C   SER A 277      18.424  19.446 -10.737  1.00 86.94           C
ATOM   1645  CB  SER A 277      19.036  18.303  -8.540  1.00 86.94           C
ATOM   1646  O   SER A 277      18.469  18.878 -11.833  1.00 86.94           O
ATOM   1647  OG  SER A 277      20.008  17.558  -9.243  1.00 86.94           O
ATOM   1648  N   GLY A 278      18.811  20.717 -10.596  1.00 86.81           N
ATOM   1649  CA  GLY A 278      19.349  21.541 -11.684  1.00 86.81           C
ATOM   1650  C   GLY A 278      18.314  22.399 -12.422  1.00 86.81           C
ATOM   1651  O   GLY A 278      17.194  22.603 -11.954  1.00 86.81           O
ATOM   1652  N   ASP A 279      18.713  22.916 -13.586  1.00 84.88           N
ATOM   1653  CA  ASP A 279      18.074  24.093 -14.211  1.00 84.88           C
ATOM   1654  C   ASP A 279      16.858  23.777 -15.097  1.00 84.88           C
ATOM   1655  CB  ASP A 279      19.126  24.845 -15.040  1.00 84.88           C
ATOM   1656  O   ASP A 279      16.147  24.673 -15.554  1.00 84.88           O
ATOM   1657  CG  ASP A 279      20.278  25.384 -14.194  1.00 84.88           C
ATOM   1658  OD1 ASP A 279      20.048  25.719 -13.016  1.00 84.88           O
ATOM   1659  OD2 ASP A 279      21.393  25.442 -14.748  1.00 84.88           O
ATOM   1660  N   GLY A 280      16.634  22.498 -15.389  1.00 82.31           N
ATOM   1661  CA  GLY A 280      15.552  22.042 -16.249  1.00 82.31           C
ATOM   1662  C   GLY A 280      14.267  21.746 -15.481  1.00 82.31           C
ATOM   1663  O   GLY A 280      14.272  21.217 -14.364  1.00 82.31           O
ATOM   1664  N   ASN A 281      13.134  22.031 -16.118  1.00 84.81           N
ATOM   1665  CA  ASN A 281      11.827  21.599 -15.637  1.00 84.81           C
ATOM   1666  C   ASN A 281      11.506  20.227 -16.223  1.00 84.81           C
ATOM   1667  CB  ASN A 281      10.776  22.664 -15.980  1.00 84.81           C
ATOM   1668  O   ASN A 281      11.157  20.120 -17.400  1.00 84.81           O
ATOM   1669  CG  ASN A 281      10.953  23.908 -15.130  1.00 84.81           C
ATOM   1670  ND2 ASN A 281      10.719  25.077 -15.678  1.00 84.81           N
ATOM   1671  OD1 ASN A 281      11.287  23.848 -13.960  1.00 84.81           O
ATOM   1672  N   LEU A 282      11.645  19.180 -15.408  1.00 81.81           N
ATOM   1673  CA  LEU A 282      11.283  17.819 -15.789  1.00 81.81           C
ATOM   1674  C   LEU A 282       9.786  17.760 -16.132  1.00 81.81           C
ATOM   1675  CB  LEU A 282      11.695  16.861 -14.656  1.00 81.81           C
ATOM   1676  O   LEU A 282       8.942  18.158 -15.335  1.00 81.81           O
ATOM   1677  CG  LEU A 282      11.522  15.364 -14.975  1.00 81.81           C
ATOM   1678  CD1 LEU A 282      12.387  14.911 -16.144  1.00 81.81           C
ATOM   1679  CD2 LEU A 282      11.957  14.523 -13.781  1.00 81.81           C
ATOM   1680  N   ARG A 283       9.485  17.332 -17.358  1.00 84.31           N
ATOM   1681  CA  ARG A 283       8.135  17.174 -17.915  1.00 84.31           C
ATOM   1682  C   ARG A 283       7.648  15.743 -17.774  1.00 84.31           C
ATOM   1683  CB  ARG A 283       8.125  17.564 -19.406  1.00 84.31           C
ATOM   1684  O   ARG A 283       6.486  15.531 -17.460  1.00 84.31           O
ATOM   1685  CG  ARG A 283       8.262  19.069 -19.653  1.00 84.31           C
ATOM   1686  CD  ARG A 283       6.898  19.718 -19.446  1.00 84.31           C
ATOM   1687  NE  ARG A 283       6.952  21.187 -19.360  1.00 84.31           N
ATOM   1688  NH1 ARG A 283       4.892  21.636 -20.323  1.00 84.31           N
ATOM   1689  NH2 ARG A 283       5.800  23.129 -19.034  1.00 84.31           N
ATOM   1690  CZ  ARG A 283       5.914  21.972 -19.606  1.00 84.31           C
ATOM   1691  N   SER A 284       8.524  14.782 -18.041  1.00 85.44           N
ATOM   1692  CA  SER A 284       8.254  13.374 -17.780  1.00 85.44           C
ATOM   1693  C   SER A 284       9.551  12.601 -17.569  1.00 85.44           C
ATOM   1694  CB  SER A 284       7.401  12.732 -18.883  1.00 85.44           C
ATOM   1695  O   SER A 284      10.567  12.935 -18.176  1.00 85.44           O
ATOM   1696  OG  SER A 284       7.997  12.852 -20.167  1.00 85.44           O
ATOM   1697  N   CYS A 285       9.517  11.568 -16.739  1.00 85.38           N
ATOM   1698  CA  CYS A 285      10.540  10.537 -16.630  1.00 85.38           C
ATOM   1699  C   CYS A 285       9.822   9.192 -16.538  1.00 85.38           C
ATOM   1700  CB  CYS A 285      11.416  10.784 -15.399  1.00 85.38           C
ATOM   1701  O   CYS A 285       8.976   9.002 -15.671  1.00 85.38           O
ATOM   1702  SG  CYS A 285      12.690   9.493 -15.341  1.00 85.38           S
ATOM   1703  N   ARG A 286      10.110   8.286 -17.471  1.00 86.06           N
ATOM   1704  CA  ARG A 286       9.405   7.007 -17.603  1.00 86.06           C
ATOM   1705  C   ARG A 286      10.371   5.910 -17.983  1.00 86.06           C
ATOM   1706  CB  ARG A 286       8.318   7.137 -18.670  1.00 86.06           C
ATOM   1707  O   ARG A 286      11.278   6.152 -18.787  1.00 86.06           O
ATOM   1708  CG  ARG A 286       7.119   7.918 -18.152  1.00 86.06           C
ATOM   1709  CD  ARG A 286       6.193   8.257 -19.300  1.00 86.06           C
ATOM   1710  NE  ARG A 286       5.069   9.002 -18.761  1.00 86.06           N
ATOM   1711  NH1 ARG A 286       4.434  10.094 -20.657  1.00 86.06           N
ATOM   1712  NH2 ARG A 286       3.385  10.442 -18.687  1.00 86.06           N
ATOM   1713  CZ  ARG A 286       4.307   9.854 -19.378  1.00 86.06           C
ATOM   1714  N   ILE A 287      10.133   4.714 -17.463  1.00 86.62           N
ATOM   1715  CA  ILE A 287      10.826   3.513 -17.926  1.00 86.62           C
ATOM   1716  C   ILE A 287       9.937   2.795 -18.923  1.00 86.62           C
ATOM   1717  CB  ILE A 287      11.285   2.603 -16.777  1.00 86.62           C
ATOM   1718  O   ILE A 287       8.739   2.630 -18.713  1.00 86.62           O
ATOM   1719  CG1 ILE A 287      12.295   3.379 -15.915  1.00 86.62           C
ATOM   1720  CG2 ILE A 287      11.966   1.342 -17.339  1.00 86.62           C
ATOM   1721  CD1 ILE A 287      12.913   2.521 -14.807  1.00 86.62           C
ATOM   1722  N   TYR A 288      10.549   2.368 -20.015  1.00 85.75           N
ATOM   1723  CA  TYR A 288       9.911   1.609 -21.069  1.00 85.75           C
ATOM   1724  C   TYR A 288      10.632   0.290 -21.265  1.00 85.75           C
ATOM   1725  CB  TYR A 288       9.952   2.410 -22.363  1.00 85.75           C
ATOM   1726  O   TYR A 288      11.843   0.206 -21.078  1.00 85.75           O
ATOM   1727  CG  TYR A 288       9.165   3.698 -22.328  1.00 85.75           C
ATOM   1728  CD1 TYR A 288       7.809   3.712 -22.705  1.00 85.75           C
ATOM   1729  CD2 TYR A 288       9.775   4.873 -21.858  1.00 85.75           C
ATOM   1730  CE1 TYR A 288       7.088   4.920 -22.730  1.00 85.75           C
ATOM   1731  CE2 TYR A 288       9.027   6.060 -21.797  1.00 85.75           C
ATOM   1732  OH  TYR A 288       7.054   7.290 -22.270  1.00 85.75           O
ATOM   1733  CZ  TYR A 288       7.705   6.099 -22.272  1.00 85.75           C
ATOM   1734  N   HIS A 289       9.878  -0.700 -21.717  1.00 82.38           N
ATOM   1735  CA  HIS A 289      10.408  -1.945 -22.240  1.00 82.38           C
ATOM   1736  C   HIS A 289      10.678  -1.842 -23.745  1.00 82.38           C
ATOM   1737  CB  HIS A 289       9.389  -3.041 -21.955  1.00 82.38           C
ATOM   1738  O   HIS A 289       9.898  -1.226 -24.486  1.00 82.38           O
ATOM   1739  CG  HIS A 289       9.932  -4.422 -22.199  1.00 82.38           C
ATOM   1740  CD2 HIS A 289      11.031  -4.994 -21.620  1.00 82.38           C
ATOM   1741  ND1 HIS A 289       9.480  -5.305 -23.145  1.00 82.38           N
ATOM   1742  CE1 HIS A 289      10.323  -6.352 -23.171  1.00 82.38           C
ATOM   1743  NE2 HIS A 289      11.261  -6.223 -22.235  1.00 82.38           N
ATOM   1744  N   HIS A 290      11.742  -2.489 -24.208  1.00 80.00           N
ATOM   1745  CA  HIS A 290      12.017  -2.710 -25.623  1.00 80.00           C
ATOM   1746  C   HIS A 290      11.068  -3.779 -26.190  1.00 80.00           C
ATOM   1747  CB  HIS A 290      13.500  -3.066 -25.792  1.00 80.00           C
ATOM   1748  O   HIS A 290      10.827  -4.815 -25.584  1.00 80.00           O
ATOM   1749  CG  HIS A 290      14.416  -1.869 -25.671  1.00 80.00           C
ATOM   1750  CD2 HIS A 290      15.363  -1.656 -24.710  1.00 80.00           C
ATOM   1751  ND1 HIS A 290      14.485  -0.829 -26.605  1.00 80.00           N
ATOM   1752  CE1 HIS A 290      15.527  -0.072 -26.221  1.00 80.00           C
ATOM   1753  NE2 HIS A 290      16.062  -0.529 -25.081  1.00 80.00           N
ATOM   1754  N   SER A 291      10.466  -3.536 -27.355  1.00 68.56           N
ATOM   1755  CA  SER A 291       9.499  -4.459 -27.980  1.00 68.56           C
ATOM   1756  C   SER A 291       9.994  -4.951 -29.337  1.00 68.56           C
ATOM   1757  CB  SER A 291       8.134  -3.782 -28.150  1.00 68.56           C
ATOM   1758  O   SER A 291      10.635  -4.177 -30.040  1.00 68.56           O
ATOM   1759  OG  SER A 291       8.191  -2.782 -29.154  1.00 68.56           O
ATOM   1760  N   PHE A 292       9.579  -6.155 -29.745  1.00 60.72           N
ATOM   1761  CA  PHE A 292       9.977  -6.814 -31.000  1.00 60.72           C
ATOM   1762  C   PHE A 292       9.807  -5.992 -32.291  1.00 60.72           C
ATOM   1763  CB  PHE A 292       9.168  -8.111 -31.135  1.00 60.72           C
ATOM   1764  O   PHE A 292      10.648  -6.112 -33.172  1.00 60.72           O
ATOM   1765  CG  PHE A 292       9.498  -9.169 -30.103  1.00 60.72           C
ATOM   1766  CD1 PHE A 292      10.582 -10.036 -30.331  1.00 60.72           C
ATOM   1767  CD2 PHE A 292       8.701  -9.321 -28.952  1.00 60.72           C
ATOM   1768  CE1 PHE A 292      10.822 -11.097 -29.446  1.00 60.72           C
ATOM   1769  CE2 PHE A 292       8.960 -10.366 -28.052  1.00 60.72           C
ATOM   1770  CZ  PHE A 292       9.994 -11.272 -28.329  1.00 60.72           C
ATOM   1771  N   ASP A 293       8.762  -5.165 -32.405  1.00 53.12           N
ATOM   1772  CA  ASP A 293       8.333  -4.613 -33.706  1.00 53.12           C
ATOM   1773  C   ASP A 293       8.312  -3.073 -33.792  1.00 53.12           C
ATOM   1774  CB  ASP A 293       6.964  -5.220 -34.078  1.00 53.12           C
ATOM   1775  O   ASP A 293       7.760  -2.533 -34.739  1.00 53.12           O
ATOM   1776  CG  ASP A 293       7.031  -6.683 -34.528  1.00 53.12           C
ATOM   1777  OD1 ASP A 293       8.055  -7.090 -35.117  1.00 53.12           O
ATOM   1778  OD2 ASP A 293       6.020  -7.384 -34.297  1.00 53.12           O
ATOM   1779  N   GLU A 294       8.881  -2.356 -32.813  1.00 50.59           N
ATOM   1780  CA  GLU A 294       8.813  -0.885 -32.669  1.00 50.59           C
ATOM   1781  C   GLU A 294       7.462  -0.231 -33.058  1.00 50.59           C
ATOM   1782  CB  GLU A 294       9.957  -0.154 -33.406  1.00 50.59           C
ATOM   1783  O   GLU A 294       7.231   0.145 -34.199  1.00 50.59           O
ATOM   1784  CG  GLU A 294      11.332  -0.251 -32.725  1.00 50.59           C
ATOM   1785  CD  GLU A 294      12.280   0.892 -33.148  1.00 50.59           C
ATOM   1786  OE1 GLU A 294      13.104   1.302 -32.297  1.00 50.59           O
ATOM   1787  OE2 GLU A 294      12.105   1.467 -34.247  1.00 50.59           O
ATOM   1788  N   ILE A 295       6.606   0.029 -32.057  1.00 40.81           N
ATOM   1789  CA  ILE A 295       5.804   1.274 -31.903  1.00 40.81           C
ATOM   1790  C   ILE A 295       4.998   1.242 -30.594  1.00 40.81           C
ATOM   1791  CB  ILE A 295       4.928   1.625 -33.149  1.00 40.81           C
ATOM   1792  O   ILE A 295       4.768   2.295 -29.999  1.00 40.81           O
ATOM   1793  CG1 ILE A 295       5.681   2.647 -34.047  1.00 40.81           C
ATOM   1794  CG2 ILE A 295       3.554   2.251 -32.825  1.00 40.81           C
ATOM   1795  CD1 ILE A 295       5.267   2.596 -35.523  1.00 40.81           C
ATOM   1796  N   ASN A 296       4.679   0.066 -30.049  1.00 43.50           N
ATOM   1797  CA  ASN A 296       3.975  -0.044 -28.769  1.00 43.50           C
ATOM   1798  C   ASN A 296       4.958  -0.299 -27.622  1.00 43.50           C
ATOM   1799  CB  ASN A 296       2.843  -1.067 -28.899  1.00 43.50           C
ATOM   1800  O   ASN A 296       5.125  -1.418 -27.143  1.00 43.50           O
ATOM   1801  CG  ASN A 296       1.779  -0.599 -29.877  1.00 43.50           C
ATOM   1802  ND2 ASN A 296       1.113  -1.514 -30.537  1.00 43.50           N
ATOM   1803  OD1 ASN A 296       1.532   0.580 -30.070  1.00 43.50           O
ATOM   1804  N   LYS A 297       5.626   0.779 -27.200  1.00 61.88           N
ATOM   1805  CA  LYS A 297       6.443   0.814 -25.982  1.00 61.88           C
ATOM   1806  C   LYS A 297       5.539   0.490 -24.793  1.00 61.88           C
ATOM   1807  CB  LYS A 297       7.066   2.207 -25.804  1.00 61.88           C
ATOM   1808  O   LYS A 297       4.614   1.256 -24.530  1.00 61.88           O
ATOM   1809  CG  LYS A 297       7.975   2.607 -26.964  1.00 61.88           C
ATOM   1810  CD  LYS A 297       8.344   4.087 -26.889  1.00 61.88           C
ATOM   1811  CE  LYS A 297       9.249   4.338 -28.095  1.00 61.88           C
ATOM   1812  NZ  LYS A 297       9.217   5.750 -28.519  1.00 61.88           N
ATOM   1813  N   ILE A 298       5.797  -0.611 -24.090  1.00 60.66           N
ATOM   1814  CA  ILE A 298       5.148  -0.844 -22.797  1.00 60.66           C
ATOM   1815  C   ILE A 298       5.860   0.052 -21.792  1.00 60.66           C
ATOM   1816  CB  ILE A 298       5.133  -2.332 -22.387  1.00 60.66           C
ATOM   1817  O   ILE A 298       7.050  -0.119 -21.530  1.00 60.66           O
ATOM   1818  CG1 ILE A 298       4.298  -3.131 -23.415  1.00 60.66           C
ATOM   1819  CG2 ILE A 298       4.556  -2.481 -20.964  1.00 60.66           C
ATOM   1820  CD1 ILE A 298       4.130  -4.612 -23.062  1.00 60.66           C
ATOM   1821  N   GLU A 299       5.143   1.048 -21.288  1.00 64.38           N
ATOM   1822  CA  GLU A 299       5.577   1.828 -20.136  1.00 64.38           C
ATOM   1823  C   GLU A 299       5.548   0.920 -18.905  1.00 64.38           C
ATOM   1824  CB  GLU A 299       4.664   3.052 -20.005  1.00 64.38           C
ATOM   1825  O   GLU A 299       4.515   0.333 -18.592  1.00 64.38           O
ATOM   1826  CG  GLU A 299       5.100   3.988 -18.871  1.00 64.38           C
ATOM   1827  CD  GLU A 299       4.344   5.325 -18.889  1.00 64.38           C
ATOM   1828  OE1 GLU A 299       4.268   5.960 -17.820  1.00 64.38           O
ATOM   1829  OE2 GLU A 299       3.991   5.808 -19.997  1.00 64.38           O
ATOM   1830  N   ILE A 300       6.694   0.754 -18.249  1.00 65.94           N
ATOM   1831  CA  ILE A 300       6.824  -0.085 -17.053  1.00 65.94           C
ATOM   1832  C   ILE A 300       6.286   0.676 -15.839  1.00 65.94           C
ATOM   1833  CB  ILE A 300       8.285  -0.555 -16.849  1.00 65.94           C
ATOM   1834  O   ILE A 300       5.506   0.130 -15.066  1.00 65.94           O
ATOM   1835  CG1 ILE A 300       8.837  -1.207 -18.140  1.00 65.94           C
ATOM   1836  CG2 ILE A 300       8.357  -1.518 -15.649  1.00 65.94           C
ATOM   1837  CD1 ILE A 300      10.213  -1.877 -18.000  1.00 65.94           C
ATOM   1838  N   TRP A 301       6.670   1.946 -15.697  1.00 71.38           N
ATOM   1839  CA  TRP A 301       6.151   2.844 -14.668  1.00 71.38           C
ATOM   1840  C   TRP A 301       6.271   4.319 -15.085  1.00 71.38           C
ATOM   1841  CB  TRP A 301       6.844   2.552 -13.318  1.00 71.38           C
ATOM   1842  O   TRP A 301       7.114   4.679 -15.923  1.00 71.38           O
ATOM   1843  CG  TRP A 301       8.343   2.637 -13.227  1.00 71.38           C
ATOM   1844  CD1 TRP A 301       9.156   3.425 -13.964  1.00 71.38           C
ATOM   1845  CD2 TRP A 301       9.231   1.991 -12.258  1.00 71.38           C
ATOM   1846  CE2 TRP A 301      10.560   2.442 -12.496  1.00 71.38           C
ATOM   1847  CE3 TRP A 301       9.062   1.099 -11.180  1.00 71.38           C
ATOM   1848  NE1 TRP A 301      10.434   3.355 -13.493  1.00 71.38           N
ATOM   1849  CH2 TRP A 301      11.469   1.077 -10.762  1.00 71.38           C
ATOM   1850  CZ2 TRP A 301      11.668   2.017 -11.768  1.00 71.38           C
ATOM   1851  CZ3 TRP A 301      10.175   0.635 -10.453  1.00 71.38           C
ATOM   1852  N   ASP A 302       5.464   5.176 -14.458  1.00 67.00           N
ATOM   1853  CA  ASP A 302       5.680   6.621 -14.468  1.00 67.00           C
ATOM   1854  C   ASP A 302       6.484   7.007 -13.223  1.00 67.00           C
ATOM   1855  CB  ASP A 302       4.367   7.416 -14.614  1.00 67.00           C
ATOM   1856  O   ASP A 302       6.070   6.765 -12.086  1.00 67.00           O
ATOM   1857  CG  ASP A 302       4.634   8.817 -15.193  1.00 67.00           C
ATOM   1858  OD1 ASP A 302       5.661   9.427 -14.822  1.00 67.00           O
ATOM   1859  OD2 ASP A 302       3.899   9.289 -16.098  1.00 67.00           O
ATOM   1860  N   VAL A 303       7.667   7.577 -13.445  1.00 65.69           N
ATOM   1861  CA  VAL A 303       8.542   8.042 -12.366  1.00 65.69           C
ATOM   1862  C   VAL A 303       8.104   9.436 -11.936  1.00 65.69           C
ATOM   1863  CB  VAL A 303      10.015   8.046 -12.810  1.00 65.69           C
ATOM   1864  O   VAL A 303       8.010   9.721 -10.745  1.00 65.69           O
ATOM   1865  CG1 VAL A 303      10.940   8.351 -11.639  1.00 65.69           C
ATOM   1866  CG2 VAL A 303      10.431   6.717 -13.448  1.00 65.69           C
ATOM   1867  N   MET A 304       7.811  10.297 -12.915  1.00 68.06           N
ATOM   1868  CA  MET A 304       7.229  11.626 -12.749  1.00 68.06           C
ATOM   1869  C   MET A 304       6.627  12.109 -14.069  1.00 68.06           C
ATOM   1870  CB  MET A 304       8.287  12.659 -12.320  1.00 68.06           C
ATOM   1871  O   MET A 304       7.271  12.017 -15.113  1.00 68.06           O
ATOM   1872  CG  MET A 304       8.638  12.593 -10.829  1.00 68.06           C
ATOM   1873  SD  MET A 304       8.710  14.193  -9.981  1.00 68.06           S
ATOM   1874  CE  MET A 304       9.971  15.030 -10.957  1.00 68.06           C
ATOM   1875  N   SER A 305       5.477  12.780 -13.999  1.00 69.62           N
ATOM   1876  CA  SER A 305       4.823  13.428 -15.136  1.00 69.62           C
ATOM   1877  C   SER A 305       4.245  14.781 -14.735  1.00 69.62           C
ATOM   1878  CB  SER A 305       3.729  12.508 -15.669  1.00 69.62           C
ATOM   1879  O   SER A 305       3.670  14.942 -13.662  1.00 69.62           O
ATOM   1880  OG  SER A 305       2.984  13.092 -16.724  1.00 69.62           O
ATOM   1881  N   GLU A 306       4.371  15.776 -15.615  1.00 65.69           N
ATOM   1882  CA  GLU A 306       3.725  17.084 -15.453  1.00 65.69           C
ATOM   1883  C   GLU A 306       2.195  16.970 -15.506  1.00 65.69           C
ATOM   1884  CB  GLU A 306       4.212  18.015 -16.567  1.00 65.69           C
ATOM   1885  O   GLU A 306       1.484  17.799 -14.936  1.00 65.69           O
ATOM   1886  CG  GLU A 306       3.749  19.473 -16.381  1.00 65.69           C
ATOM   1887  CD  GLU A 306       4.034  20.325 -17.610  1.00 65.69           C
ATOM   1888  OE1 GLU A 306       4.193  21.569 -17.495  1.00 65.69           O
ATOM   1889  OE2 GLU A 306       4.128  19.759 -18.725  1.00 65.69           O
ATOM   1890  N   LYS A 307       1.671  15.930 -16.166  1.00 57.72           N
ATOM   1891  CA  LYS A 307       0.259  15.585 -16.045  1.00 57.72           C
ATOM   1892  C   LYS A 307       0.060  14.990 -14.651  1.00 57.72           C
ATOM   1893  CB  LYS A 307      -0.173  14.627 -17.167  1.00 57.72           C
ATOM   1894  O   LYS A 307       0.162  13.785 -14.477  1.00 57.72           O
ATOM   1895  CG  LYS A 307      -0.077  15.261 -18.563  1.00 57.72           C
ATOM   1896  CD  LYS A 307      -0.663  14.285 -19.587  1.00 57.72           C
ATOM   1897  CE  LYS A 307      -0.628  14.858 -21.005  1.00 57.72           C
ATOM   1898  NZ  LYS A 307      -1.330  13.936 -21.931  1.00 57.72           N
ATOM   1899  N   GLN A 308      -0.241  15.847 -13.674  1.00 49.50           N
ATOM   1900  CA  GLN A 308      -0.567  15.535 -12.268  1.00 49.50           C
ATOM   1901  C   GLN A 308      -1.716  14.517 -12.063  1.00 49.50           C
ATOM   1902  CB  GLN A 308      -0.930  16.860 -11.560  1.00 49.50           C
ATOM   1903  O   GLN A 308      -2.175  14.339 -10.941  1.00 49.50           O
ATOM   1904  CG  GLN A 308       0.280  17.700 -11.135  1.00 49.50           C
ATOM   1905  CD  GLN A 308      -0.148  18.989 -10.432  1.00 49.50           C
ATOM   1906  NE2 GLN A 308       0.580  19.439  -9.433  1.00 49.50           N
ATOM   1907  OE1 GLN A 308      -1.127  19.634 -10.771  1.00 49.50           O
ATOM   1908  N   GLN A 309      -2.218  13.883 -13.123  1.00 46.97           N
ATOM   1909  CA  GLN A 309      -3.345  12.955 -13.094  1.00 46.97           C
ATOM   1910  C   GLN A 309      -2.926  11.487 -12.935  1.00 46.97           C
ATOM   1911  CB  GLN A 309      -4.197  13.171 -14.355  1.00 46.97           C
ATOM   1912  O   GLN A 309      -3.768  10.684 -12.547  1.00 46.97           O
ATOM   1913  CG  GLN A 309      -4.990  14.484 -14.260  1.00 46.97           C
ATOM   1914  CD  GLN A 309      -5.867  14.757 -15.478  1.00 46.97           C
ATOM   1915  NE2 GLN A 309      -6.951  15.483 -15.310  1.00 46.97           N
ATOM   1916  OE1 GLN A 309      -5.588  14.386 -16.607  1.00 46.97           O
ATOM   1917  N   ASP A 310      -1.659  11.137 -13.177  1.00 52.41           N
ATOM   1918  CA  ASP A 310      -1.194   9.752 -13.052  1.00 52.41           C
ATOM   1919  C   ASP A 310      -0.713   9.489 -11.615  1.00 52.41           C
ATOM   1920  CB  ASP A 310      -0.137   9.442 -14.132  1.00 52.41           C
ATOM   1921  O   ASP A 310       0.154  10.201 -11.101  1.00 52.41           O
ATOM   1922  CG  ASP A 310      -0.684   9.592 -15.567  1.00 52.41           C
ATOM   1923  OD1 ASP A 310      -1.882   9.297 -15.780  1.00 52.41           O
ATOM   1924  OD2 ASP A 310       0.067  10.078 -16.454  1.00 52.41           O
ATOM   1925  N   THR A 311      -1.303   8.486 -10.953  1.00 56.50           N
ATOM   1926  CA  THR A 311      -0.906   8.063  -9.602  1.00 56.50           C
ATOM   1927  C   THR A 311       0.535   7.568  -9.630  1.00 56.50           C
ATOM   1928  CB  THR A 311      -1.828   6.966  -9.056  1.00 56.50           C
ATOM   1929  O   THR A 311       0.817   6.570 -10.285  1.00 56.50           O
ATOM   1930  CG2 THR A 311      -1.592   6.708  -7.572  1.00 56.50           C
ATOM   1931  OG1 THR A 311      -3.177   7.356  -9.176  1.00 56.50           O
ATOM   1932  N   SER A 312       1.444   8.241  -8.924  1.00 71.62           N
ATOM   1933  CA  SER A 312       2.849   7.829  -8.816  1.00 71.62           C
ATOM   1934  C   SER A 312       3.223   7.477  -7.379  1.00 71.62           C
ATOM   1935  CB  SER A 312       3.782   8.895  -9.404  1.00 71.62           C
ATOM   1936  O   SER A 312       2.568   7.910  -6.429  1.00 71.62           O
ATOM   1937  OG  SER A 312       3.924  10.014  -8.543  1.00 71.62           O
ATOM   1938  N   TRP A 313       4.315   6.730  -7.210  1.00 76.31           N
ATOM   1939  CA  TRP A 313       4.886   6.393  -5.900  1.00 76.31           C
ATOM   1940  C   TRP A 313       5.041   7.624  -4.989  1.00 76.31           C
ATOM   1941  CB  TRP A 313       6.235   5.698  -6.136  1.00 76.31           C
ATOM   1942  O   TRP A 313       4.680   7.572  -3.814  1.00 76.31           O
ATOM   1943  CG  TRP A 313       6.113   4.333  -6.743  1.00 76.31           C
ATOM   1944  CD1 TRP A 313       6.244   3.999  -8.049  1.00 76.31           C
ATOM   1945  CD2 TRP A 313       5.792   3.094  -6.051  1.00 76.31           C
ATOM   1946  CE2 TRP A 313       5.684   2.047  -7.011  1.00 76.31           C
ATOM   1947  CE3 TRP A 313       5.554   2.764  -4.706  1.00 76.31           C
ATOM   1948  NE1 TRP A 313       5.998   2.646  -8.207  1.00 76.31           N
ATOM   1949  CH2 TRP A 313       5.031   0.466  -5.321  1.00 76.31           C
ATOM   1950  CZ2 TRP A 313       5.297   0.750  -6.664  1.00 76.31           C
ATOM   1951  CZ3 TRP A 313       5.195   1.454  -4.342  1.00 76.31           C
ATOM   1952  N   ASN A 314       5.466   8.760  -5.553  1.00 77.06           N
ATOM   1953  CA  ASN A 314       5.614  10.023  -4.825  1.00 77.06           C
ATOM   1954  C   ASN A 314       4.282  10.615  -4.363  1.00 77.06           C
ATOM   1955  CB  ASN A 314       6.341  11.040  -5.715  1.00 77.06           C
ATOM   1956  O   ASN A 314       4.203  11.139  -3.260  1.00 77.06           O
ATOM   1957  CG  ASN A 314       7.788  10.670  -5.941  1.00 77.06           C
ATOM   1958  ND2 ASN A 314       8.363  11.089  -7.042  1.00 77.06           N
ATOM   1959  OD1 ASN A 314       8.411   9.990  -5.153  1.00 77.06           O
ATOM   1960  N   GLN A 315       3.222  10.521  -5.169  1.00 78.56           N
ATOM   1961  CA  GLN A 315       1.908  11.027  -4.759  1.00 78.56           C
ATOM   1962  C   GLN A 315       1.347  10.234  -3.576  1.00 78.56           C
ATOM   1963  CB  GLN A 315       0.921  10.947  -5.923  1.00 78.56           C
ATOM   1964  O   GLN A 315       0.769  10.810  -2.656  1.00 78.56           O
ATOM   1965  CG  GLN A 315       1.232  11.934  -7.056  1.00 78.56           C
ATOM   1966  CD  GLN A 315       0.204  11.826  -8.174  1.00 78.56           C
ATOM   1967  NE2 GLN A 315       0.261  12.662  -9.182  1.00 78.56           N
ATOM   1968  OE1 GLN A 315      -0.678  10.991  -8.160  1.00 78.56           O
ATOM   1969  N   ILE A 316       1.544   8.914  -3.583  1.00 76.44           N
ATOM   1970  CA  ILE A 316       1.149   8.032  -2.480  1.00 76.44           C
ATOM   1971  C   ILE A 316       1.955   8.360  -1.229  1.00 76.44           C
ATOM   1972  CB  ILE A 316       1.338   6.564  -2.899  1.00 76.44           C
ATOM   1973  O   ILE A 316       1.394   8.478  -0.140  1.00 76.44           O
ATOM   1974  CG1 ILE A 316       0.427   6.298  -4.108  1.00 76.44           C
ATOM   1975  CG2 ILE A 316       0.988   5.589  -1.770  1.00 76.44           C
ATOM   1976  CD1 ILE A 316       0.361   4.835  -4.514  1.00 76.44           C
ATOM   1977  N   TRP A 317       3.259   8.562  -1.390  1.00 81.88           N
ATOM   1978  CA  TRP A 317       4.128   8.986  -0.306  1.00 81.88           C
ATOM   1979  C   TRP A 317       3.709  10.334   0.301  1.00 81.88           C
ATOM   1980  CB  TRP A 317       5.558   9.049  -0.825  1.00 81.88           C
ATOM   1981  O   TRP A 317       3.525  10.447   1.515  1.00 81.88           O
ATOM   1982  CG  TRP A 317       6.474   9.333   0.300  1.00 81.88           C
ATOM   1983  CD1 TRP A 317       6.873  10.558   0.705  1.00 81.88           C
ATOM   1984  CD2 TRP A 317       7.016   8.380   1.253  1.00 81.88           C
ATOM   1985  CE2 TRP A 317       7.748   9.097   2.231  1.00 81.88           C
ATOM   1986  CE3 TRP A 317       7.003   6.975   1.361  1.00 81.88           C
ATOM   1987  NE1 TRP A 317       7.603  10.418   1.866  1.00 81.88           N
ATOM   1988  CH2 TRP A 317       8.607   7.050   3.196  1.00 81.88           C
ATOM   1989  CZ2 TRP A 317       8.531   8.451   3.201  1.00 81.88           C
ATOM   1990  CZ3 TRP A 317       7.810   6.312   2.301  1.00 81.88           C
ATOM   1991  N   ASP A 318       3.475  11.344  -0.538  1.00 84.12           N
ATOM   1992  CA  ASP A 318       2.990  12.657  -0.112  1.00 84.12           C
ATOM   1993  C   ASP A 318       1.653  12.536   0.624  1.00 84.12           C
ATOM   1994  CB  ASP A 318       2.829  13.590  -1.325  1.00 84.12           C
ATOM   1995  O   ASP A 318       1.456  13.174   1.663  1.00 84.12           O
ATOM   1996  CG  ASP A 318       4.142  14.179  -1.850  1.00 84.12           C
ATOM   1997  OD1 ASP A 318       5.131  14.194  -1.082  1.00 84.12           O
ATOM   1998  OD2 ASP A 318       4.102  14.725  -2.977  1.00 84.12           O
ATOM   1999  N   LYS A 319       0.753  11.672   0.139  1.00 82.25           N
ATOM   2000  CA  LYS A 319      -0.516  11.376   0.808  1.00 82.25           C
ATOM   2001  C   LYS A 319      -0.288  10.765   2.193  1.00 82.25           C
ATOM   2002  CB  LYS A 319      -1.398  10.503  -0.101  1.00 82.25           C
ATOM   2003  O   LYS A 319      -0.869  11.251   3.157  1.00 82.25           O
ATOM   2004  CG  LYS A 319      -2.827  10.425   0.451  1.00 82.25           C
ATOM   2005  CD  LYS A 319      -3.772   9.616  -0.448  1.00 82.25           C
ATOM   2006  CE  LYS A 319      -5.143   9.604   0.237  1.00 82.25           C
ATOM   2007  NZ  LYS A 319      -6.220   9.006  -0.584  1.00 82.25           N
ATOM   2008  N   ILE A 320       0.608   9.784   2.343  1.00 83.06           N
ATOM   2009  CA  ILE A 320       0.981   9.219   3.657  1.00 83.06           C
ATOM   2010  C   ILE A 320       1.484  10.318   4.607  1.00 83.06           C
ATOM   2011  CB  ILE A 320       2.043   8.102   3.499  1.00 83.06           C
ATOM   2012  O   ILE A 320       1.077  10.386   5.771  1.00 83.06           O
ATOM   2013  CG1 ILE A 320       1.440   6.858   2.813  1.00 83.06           C
ATOM   2014  CG2 ILE A 320       2.628   7.714   4.868  1.00 83.06           C
ATOM   2015  CD1 ILE A 320       2.497   5.899   2.248  1.00 83.06           C
ATOM   2016  N   HIS A 321       2.332  11.221   4.117  1.00 87.88           N
ATOM   2017  CA  HIS A 321       2.856  12.336   4.901  1.00 87.88           C
ATOM   2018  C   HIS A 321       1.766  13.322   5.344  1.00 87.88           C
ATOM   2019  CB  HIS A 321       3.934  13.055   4.082  1.00 87.88           C
ATOM   2020  O   HIS A 321       1.792  13.769   6.505  1.00 87.88           O
ATOM   2021  CG  HIS A 321       5.324  12.541   4.335  1.00 87.88           C
ATOM   2022  CD2 HIS A 321       5.742  11.237   4.412  1.00 87.88           C
ATOM   2023  ND1 HIS A 321       6.433  13.338   4.503  1.00 87.88           N
ATOM   2024  CE1 HIS A 321       7.494  12.542   4.694  1.00 87.88           C
ATOM   2025  NE2 HIS A 321       7.115  11.269   4.681  1.00 87.88           N
ATOM   2026  N   GLN A 322       0.834  13.651   4.444  1.00 89.25           N
ATOM   2027  CA  GLN A 322      -0.332  14.496   4.712  1.00 89.25           C
ATOM   2028  C   GLN A 322      -1.243  13.849   5.759  1.00 89.25           C
ATOM   2029  CB  GLN A 322      -1.109  14.750   3.409  1.00 89.25           C
ATOM   2030  O   GLN A 322      -1.574  14.491   6.758  1.00 89.25           O
ATOM   2031  CG  GLN A 322      -0.385  15.715   2.456  1.00 89.25           C
ATOM   2032  CD  GLN A 322      -1.044  15.789   1.080  1.00 89.25           C
ATOM   2033  NE2 GLN A 322      -0.333  16.225   0.065  1.00 89.25           N
ATOM   2034  OE1 GLN A 322      -2.211  15.495   0.889  1.00 89.25           O
ATOM   2035  N   GLU A 323      -1.548  12.562   5.603  1.00 82.00           N
ATOM   2036  CA  GLU A 323      -2.352  11.791   6.550  1.00 82.00           C
ATOM   2037  C   GLU A 323      -1.724  11.733   7.938  1.00 82.00           C
ATOM   2038  CB  GLU A 323      -2.547  10.360   6.016  1.00 82.00           C
ATOM   2039  O   GLU A 323      -2.355  12.074   8.942  1.00 82.00           O
ATOM   2040  CG  GLU A 323      -3.549  10.238   4.867  1.00 82.00           C
ATOM   2041  CD  GLU A 323      -4.788  11.047   5.180  1.00 82.00           C
ATOM   2042  OE1 GLU A 323      -5.175  11.942   4.404  1.00 82.00           O
ATOM   2043  OE2 GLU A 323      -5.290  10.900   6.315  1.00 82.00           O
ATOM   2044  N   LYS A 324      -0.429  11.412   8.008  1.00 89.75           N
ATOM   2045  CA  LYS A 324       0.322  11.442   9.263  1.00 89.75           C
ATOM   2046  C   LYS A 324       0.259  12.810   9.929  1.00 89.75           C
ATOM   2047  CB  LYS A 324       1.764  10.995   8.986  1.00 89.75           C
ATOM   2048  O   LYS A 324       0.146  12.885  11.156  1.00 89.75           O
ATOM   2049  CG  LYS A 324       2.665  11.059  10.233  1.00 89.75           C
ATOM   2050  CD  LYS A 324       3.417  12.384  10.465  1.00 89.75           C
ATOM   2051  CE  LYS A 324       4.309  12.790   9.281  1.00 89.75           C
ATOM   2052  NZ  LYS A 324       3.824  13.998   8.564  1.00 89.75           N
ATOM   2053  N   GLN A 325       0.387  13.892   9.156  1.00 91.69           N
ATOM   2054  CA  GLN A 325       0.346  15.247   9.706  1.00 91.69           C
ATOM   2055  C   GLN A 325      -1.037  15.556  10.278  1.00 91.69           C
ATOM   2056  CB  GLN A 325       0.767  16.277   8.643  1.00 91.69           C
ATOM   2057  O   GLN A 325      -1.138  15.935  11.443  1.00 91.69           O
ATOM   2058  CG  GLN A 325       0.895  17.687   9.242  1.00 91.69           C
ATOM   2059  CD  GLN A 325       1.902  17.736  10.386  1.00 91.69           C
ATOM   2060  NE2 GLN A 325       1.567  18.354  11.495  1.00 91.69           N
ATOM   2061  OE1 GLN A 325       2.984  17.157  10.312  1.00 91.69           O
ATOM   2062  N   MET A 326      -2.091  15.286   9.507  1.00 90.44           N
ATOM   2063  CA  MET A 326      -3.475  15.455   9.940  1.00 90.44           C
ATOM   2064  C   MET A 326      -3.758  14.679  11.234  1.00 90.44           C
ATOM   2065  CB  MET A 326      -4.397  14.984   8.806  1.00 90.44           C
ATOM   2066  O   MET A 326      -4.306  15.227  12.192  1.00 90.44           O
ATOM   2067  CG  MET A 326      -5.863  15.297   9.118  1.00 90.44           C
ATOM   2068  SD  MET A 326      -7.074  14.560   7.990  1.00 90.44           S
ATOM   2069  CE  MET A 326      -6.519  15.229   6.396  1.00 90.44           C
ATOM   2070  N   MET A 327      -3.335  13.415  11.299  1.00 88.38           N
ATOM   2071  CA  MET A 327      -3.515  12.570  12.479  1.00 88.38           C
ATOM   2072  C   MET A 327      -2.712  13.060  13.685  1.00 88.38           C
ATOM   2073  CB  MET A 327      -3.167  11.119  12.118  1.00 88.38           C
ATOM   2074  O   MET A 327      -3.215  13.037  14.806  1.00 88.38           O
ATOM   2075  CG  MET A 327      -4.247  10.500  11.217  1.00 88.38           C
ATOM   2076  SD  MET A 327      -5.929  10.529  11.903  1.00 88.38           S
ATOM   2077  CE  MET A 327      -5.670   9.357  13.252  1.00 88.38           C
ATOM   2078  N   THR A 328      -1.499  13.572  13.474  1.00 91.50           N
ATOM   2079  CA  THR A 328      -0.676  14.174  14.537  1.00 91.50           C
ATOM   2080  C   THR A 328      -1.349  15.413  15.138  1.00 91.50           C
ATOM   2081  CB  THR A 328       0.713  14.542  13.993  1.00 91.50           C
ATOM   2082  O   THR A 328      -1.382  15.557  16.364  1.00 91.50           O
ATOM   2083  CG2 THR A 328       1.633  15.172  15.038  1.00 91.50           C
ATOM   2084  OG1 THR A 328       1.372  13.375  13.548  1.00 91.50           O
ATOM   2085  N   ASP A 329      -1.914  16.280  14.295  1.00 91.25           N
ATOM   2086  CA  ASP A 329      -2.601  17.505  14.724  1.00 91.25           C
ATOM   2087  C   ASP A 329      -3.911  17.185  15.458  1.00 91.25           C
ATOM   2088  CB  ASP A 329      -2.884  18.391  13.497  1.00 91.25           C
ATOM   2089  O   ASP A 329      -4.270  17.818  16.455  1.00 91.25           O
ATOM   2090  CG  ASP A 329      -1.618  18.903  12.796  1.00 91.25           C
ATOM   2091  OD1 ASP A 329      -0.535  18.908  13.424  1.00 91.25           O
ATOM   2092  OD2 ASP A 329      -1.728  19.311  11.621  1.00 91.25           O
ATOM   2093  N   ASN A 330      -4.625  16.161  14.993  1.00 90.56           N
ATOM   2094  CA  ASN A 330      -5.860  15.709  15.616  1.00 90.56           C
ATOM   2095  C   ASN A 330      -5.627  15.012  16.964  1.00 90.56           C
ATOM   2096  CB  ASN A 330      -6.585  14.792  14.635  1.00 90.56           C
ATOM   2097  O   ASN A 330      -6.388  15.248  17.905  1.00 90.56           O
ATOM   2098  CG  ASN A 330      -7.231  15.506  13.465  1.00 90.56           C
ATOM   2099  ND2 ASN A 330      -7.567  14.772  12.429  1.00 90.56           N
ATOM   2100  OD1 ASN A 330      -7.513  16.697  13.503  1.00 90.56           O
ATOM   2101  N   VAL A 331      -4.571  14.199  17.086  1.00 91.75           N
ATOM   2102  CA  VAL A 331      -4.152  13.569  18.352  1.00 91.75           C
ATOM   2103  C   VAL A 331      -3.974  14.601  19.445  1.00 91.75           C
ATOM   2104  CB  VAL A 331      -2.822  12.810  18.167  1.00 91.75           C
ATOM   2105  O   VAL A 331      -4.414  14.388  20.570  1.00 91.75           O
ATOM   2106  CG1 VAL A 331      -1.975  12.629  19.437  1.00 91.75           C
ATOM   2107  CG2 VAL A 331      -3.134  11.418  17.661  1.00 91.75           C
ATOM   2108  N   GLU A 332      -3.338  15.725  19.131  1.00 90.69           N
ATOM   2109  CA  GLU A 332      -3.087  16.764  20.122  1.00 90.69           C
ATOM   2110  C   GLU A 332      -4.392  17.328  20.688  1.00 90.69           C
ATOM   2111  CB  GLU A 332      -2.206  17.833  19.477  1.00 90.69           C
ATOM   2112  O   GLU A 332      -4.552  17.420  21.906  1.00 90.69           O
ATOM   2113  CG  GLU A 332      -1.832  18.924  20.485  1.00 90.69           C
ATOM   2114  CD  GLU A 332      -0.617  19.751  20.054  1.00 90.69           C
ATOM   2115  OE1 GLU A 332      -0.260  20.655  20.835  1.00 90.69           O
ATOM   2116  OE2 GLU A 332       0.064  19.376  19.069  1.00 90.69           O
ATOM   2117  N   LYS A 333      -5.366  17.609  19.816  1.00 91.56           N
ATOM   2118  CA  LYS A 333      -6.704  18.059  20.224  1.00 91.56           C
ATOM   2119  C   LYS A 333      -7.432  16.995  21.044  1.00 91.56           C
ATOM   2120  CB  LYS A 333      -7.533  18.424  18.985  1.00 91.56           C
ATOM   2121  O   LYS A 333      -8.075  17.330  22.036  1.00 91.56           O
ATOM   2122  CG  LYS A 333      -6.934  19.591  18.188  1.00 91.56           C
ATOM   2123  CD  LYS A 333      -7.715  19.793  16.884  1.00 91.56           C
ATOM   2124  CE  LYS A 333      -7.010  20.832  16.009  1.00 91.56           C
ATOM   2125  NZ  LYS A 333      -7.580  20.861  14.638  1.00 91.56           N
ATOM   2126  N   PHE A 334      -7.335  15.731  20.637  1.00 91.88           N
ATOM   2127  CA  PHE A 334      -7.983  14.617  21.322  1.00 91.88           C
ATOM   2128  C   PHE A 334      -7.410  14.392  22.726  1.00 91.88           C
ATOM   2129  CB  PHE A 334      -7.868  13.356  20.458  1.00 91.88           C
ATOM   2130  O   PHE A 334      -8.174  14.258  23.680  1.00 91.88           O
ATOM   2131  CG  PHE A 334      -8.483  12.146  21.128  1.00 91.88           C
ATOM   2132  CD1 PHE A 334      -7.661  11.185  21.745  1.00 91.88           C
ATOM   2133  CD2 PHE A 334      -9.884  12.024  21.200  1.00 91.88           C
ATOM   2134  CE1 PHE A 334      -8.241  10.115  22.448  1.00 91.88           C
ATOM   2135  CE2 PHE A 334     -10.462  10.955  21.904  1.00 91.88           C
ATOM   2136  CZ  PHE A 334      -9.639  10.013  22.542  1.00 91.88           C
ATOM   2137  N   VAL A 335      -6.082  14.413  22.883  1.00 92.94           N
ATOM   2138  CA  VAL A 335      -5.431  14.266  24.194  1.00 92.94           C
ATOM   2139  C   VAL A 335      -5.827  15.413  25.122  1.00 92.94           C
ATOM   2140  CB  VAL A 335      -3.900  14.146  24.068  1.00 92.94           C
ATOM   2141  O   VAL A 335      -6.217  15.139  26.253  1.00 92.94           O
ATOM   2142  CG1 VAL A 335      -3.224  14.107  25.446  1.00 92.94           C
ATOM   2143  CG2 VAL A 335      -3.511  12.841  23.363  1.00 92.94           C
ATOM   2144  N   ASN A 336      -5.821  16.665  24.642  1.00 91.62           N
ATOM   2145  CA  ASN A 336      -6.253  17.821  25.442  1.00 91.62           C
ATOM   2146  C   ASN A 336      -7.664  17.614  26.009  1.00 91.62           C
ATOM   2147  CB  ASN A 336      -6.243  19.102  24.583  1.00 91.62           C
ATOM   2148  O   ASN A 336      -7.875  17.752  27.210  1.00 91.62           O
ATOM   2149  CG  ASN A 336      -4.872  19.552  24.137  1.00 91.62           C
ATOM   2150  ND2 ASN A 336      -4.792  20.530  23.266  1.00 91.62           N
ATOM   2151  OD1 ASN A 336      -3.850  19.048  24.543  1.00 91.62           O
ATOM   2152  N   LYS A 337      -8.616  17.235  25.146  1.00 90.56           N
ATOM   2153  CA  LYS A 337     -10.005  16.976  25.551  1.00 90.56           C
ATOM   2154  C   LYS A 337     -10.127  15.781  26.490  1.00 90.56           C
ATOM   2155  CB  LYS A 337     -10.881  16.733  24.323  1.00 90.56           C
ATOM   2156  O   LYS A 337     -10.904  15.813  27.438  1.00 90.56           O
ATOM   2157  CG  LYS A 337     -11.099  18.008  23.504  1.00 90.56           C
ATOM   2158  CD  LYS A 337     -12.034  17.666  22.346  1.00 90.56           C
ATOM   2159  CE  LYS A 337     -12.320  18.903  21.501  1.00 90.56           C
ATOM   2160  NZ  LYS A 337     -13.387  18.595  20.523  1.00 90.56           N
ATOM   2161  N   SER A 338      -9.343  14.732  26.256  1.00 89.44           N
ATOM   2162  CA  SER A 338      -9.377  13.534  27.095  1.00 89.44           C
ATOM   2163  C   SER A 338      -8.961  13.859  28.528  1.00 89.44           C
ATOM   2164  CB  SER A 338      -8.498  12.425  26.521  1.00 89.44           C
ATOM   2165  O   SER A 338      -9.636  13.435  29.451  1.00 89.44           O
ATOM   2166  OG  SER A 338      -8.898  12.082  25.209  1.00 89.44           O
ATOM   2167  N   TYR A 339      -7.929  14.680  28.746  1.00 90.31           N
ATOM   2168  CA  TYR A 339      -7.534  15.084  30.105  1.00 90.31           C
ATOM   2169  C   TYR A 339      -8.565  15.971  30.818  1.00 90.31           C
ATOM   2170  CB  TYR A 339      -6.161  15.768  30.072  1.00 90.31           C
ATOM   2171  O   TYR A 339      -8.575  16.010  32.047  1.00 90.31           O
ATOM   2172  CG  TYR A 339      -5.019  14.782  30.199  1.00 90.31           C
ATOM   2173  CD1 TYR A 339      -4.434  14.536  31.457  1.00 90.31           C
ATOM   2174  CD2 TYR A 339      -4.582  14.070  29.070  1.00 90.31           C
ATOM   2175  CE1 TYR A 339      -3.410  13.576  31.585  1.00 90.31           C
ATOM   2176  CE2 TYR A 339      -3.566  13.109  29.191  1.00 90.31           C
ATOM   2177  OH  TYR A 339      -2.012  11.923  30.540  1.00 90.31           O
ATOM   2178  CZ  TYR A 339      -2.987  12.858  30.449  1.00 90.31           C
ATOM   2179  N   THR A 340      -9.428  16.673  30.079  1.00 88.25           N
ATOM   2180  CA  THR A 340     -10.501  17.486  30.670  1.00 88.25           C
ATOM   2181  C   THR A 340     -11.781  16.697  30.935  1.00 88.25           C
ATOM   2182  CB  THR A 340     -10.820  18.715  29.803  1.00 88.25           C
ATOM   2183  O   THR A 340     -12.496  17.005  31.885  1.00 88.25           O
ATOM   2184  CG2 THR A 340      -9.641  19.686  29.756  1.00 88.25           C
ATOM   2185  OG1 THR A 340     -11.095  18.397  28.460  1.00 88.25           O
ATOM   2186  N   GLU A 341     -12.089  15.707  30.095  1.00 88.12           N
ATOM   2187  CA  GLU A 341     -13.394  15.032  30.075  1.00 88.12           C
ATOM   2188  C   GLU A 341     -13.360  13.605  30.650  1.00 88.12           C
ATOM   2189  CB  GLU A 341     -13.947  15.038  28.636  1.00 88.12           C
ATOM   2190  O   GLU A 341     -14.367  13.149  31.187  1.00 88.12           O
ATOM   2191  CG  GLU A 341     -14.258  16.456  28.109  1.00 88.12           C
ATOM   2192  CD  GLU A 341     -14.693  16.486  26.630  1.00 88.12           C
ATOM   2193  OE1 GLU A 341     -14.496  17.541  25.980  1.00 88.12           O
ATOM   2194  OE2 GLU A 341     -15.206  15.462  26.127  1.00 88.12           O
ATOM   2195  N   TYR A 342     -12.223  12.905  30.578  1.00 86.50           N
ATOM   2196  CA  TYR A 342     -12.073  11.526  31.055  1.00 86.50           C
ATOM   2197  C   TYR A 342     -11.748  11.473  32.548  1.00 86.50           C
ATOM   2198  CB  TYR A 342     -10.956  10.832  30.265  1.00 86.50           C
ATOM   2199  O   TYR A 342     -10.834  12.160  33.018  1.00 86.50           O
ATOM   2200  CG  TYR A 342     -10.738   9.378  30.610  1.00 86.50           C
ATOM   2201  CD1 TYR A 342      -9.754   9.010  31.551  1.00 86.50           C
ATOM   2202  CD2 TYR A 342     -11.498   8.393  29.963  1.00 86.50           C
ATOM   2203  CE1 TYR A 342      -9.534   7.652  31.852  1.00 86.50           C
ATOM   2204  CE2 TYR A 342     -11.283   7.041  30.273  1.00 86.50           C
ATOM   2205  OH  TYR A 342     -10.175   5.351  31.553  1.00 86.50           O
ATOM   2206  CZ  TYR A 342     -10.331   6.664  31.238  1.00 86.50           C
ATOM   2207  N   ARG A 343     -12.412  10.588  33.298  1.00 83.38           N
ATOM   2208  CA  ARG A 343     -12.025  10.270  34.675  1.00 83.38           C
ATOM   2209  C   ARG A 343     -11.299   8.935  34.714  1.00 83.38           C
ATOM   2210  CB  ARG A 343     -13.229  10.299  35.618  1.00 83.38           C
ATOM   2211  O   ARG A 343     -11.648   7.960  34.055  1.00 83.38           O
ATOM   2212  CG  ARG A 343     -13.965  11.640  35.578  1.00 83.38           C
ATOM   2213  CD  ARG A 343     -15.206  11.551  36.460  1.00 83.38           C
ATOM   2214  NE  ARG A 343     -15.879  12.857  36.539  1.00 83.38           N
ATOM   2215  NH1 ARG A 343     -17.539  12.216  37.974  1.00 83.38           N
ATOM   2216  NH2 ARG A 343     -17.446  14.336  37.260  1.00 83.38           N
ATOM   2217  CZ  ARG A 343     -16.948  13.132  37.257  1.00 83.38           C
ATOM   2218  N   ARG A 344     -10.236   8.893  35.516  1.00 83.00           N
ATOM   2219  CA  ARG A 344      -9.416   7.693  35.690  1.00 83.00           C
ATOM   2220  C   ARG A 344     -10.293   6.505  36.102  1.00 83.00           C
ATOM   2221  CB  ARG A 344      -8.327   7.981  36.726  1.00 83.00           C
ATOM   2222  O   ARG A 344     -10.973   6.583  37.120  1.00 83.00           O
ATOM   2223  CG  ARG A 344      -7.319   6.833  36.777  1.00 83.00           C
ATOM   2224  CD  ARG A 344      -6.265   7.089  37.849  1.00 83.00           C
ATOM   2225  NE  ARG A 344      -5.271   6.008  37.851  1.00 83.00           N
ATOM   2226  NH1 ARG A 344      -4.010   6.686  39.640  1.00 83.00           N
ATOM   2227  NH2 ARG A 344      -3.430   4.867  38.466  1.00 83.00           N
ATOM   2228  CZ  ARG A 344      -4.247   5.859  38.661  1.00 83.00           C
ATOM   2229  N   GLY A 345     -10.199   5.406  35.357  1.00 80.25           N
ATOM   2230  CA  GLY A 345     -10.971   4.189  35.610  1.00 80.25           C
ATOM   2231  C   GLY A 345     -12.344   4.131  34.937  1.00 80.25           C
ATOM   2232  O   GLY A 345     -13.000   3.105  35.079  1.00 80.25           O
ATOM   2233  N   ASP A 346     -12.756   5.156  34.180  1.00 81.81           N
ATOM   2234  CA  ASP A 346     -14.015   5.124  33.416  1.00 81.81           C
ATOM   2235  C   ASP A 346     -14.048   3.964  32.407  1.00 81.81           C
ATOM   2236  CB  ASP A 346     -14.215   6.453  32.662  1.00 81.81           C
ATOM   2237  O   ASP A 346     -15.104   3.391  32.152  1.00 81.81           O
ATOM   2238  CG  ASP A 346     -14.639   7.638  33.538  1.00 81.81           C
ATOM   2239  OD1 ASP A 346     -15.008   7.429  34.718  1.00 81.81           O
ATOM   2240  OD2 ASP A 346     -14.605   8.779  33.015  1.00 81.81           O
ATOM   2241  N   ILE A 347     -12.884   3.594  31.860  1.00 80.88           N
ATOM   2242  CA  ILE A 347     -12.719   2.484  30.917  1.00 80.88           C
ATOM   2243  C   ILE A 347     -11.740   1.465  31.506  1.00 80.88           C
ATOM   2244  CB  ILE A 347     -12.257   3.021  29.544  1.00 80.88           C
ATOM   2245  O   ILE A 347     -10.595   1.803  31.829  1.00 80.88           O
ATOM   2246  CG1 ILE A 347     -13.262   4.071  29.003  1.00 80.88           C
ATOM   2247  CG2 ILE A 347     -12.012   1.859  28.560  1.00 80.88           C
ATOM   2248  CD1 ILE A 347     -12.914   4.660  27.635  1.00 80.88           C
ATOM   2249  N   ASN A 348     -12.155   0.199  31.616  1.00 77.31           N
ATOM   2250  CA  ASN A 348     -11.284  -0.887  32.070  1.00 77.31           C
ATOM   2251  C   ASN A 348     -10.307  -1.297  30.958  1.00 77.31           C
ATOM   2252  CB  ASN A 348     -12.122  -2.080  32.567  1.00 77.31           C
ATOM   2253  O   ASN A 348     -10.672  -1.973  30.003  1.00 77.31           O
ATOM   2254  CG  ASN A 348     -11.269  -3.217  33.122  1.00 77.31           C
ATOM   2255  ND2 ASN A 348     -11.882  -4.331  33.445  1.00 77.31           N
ATOM   2256  OD1 ASN A 348     -10.051  -3.123  33.266  1.00 77.31           O
ATOM   2257  N   THR A 349      -9.035  -0.927  31.100  1.00 71.00           N
ATOM   2258  CA  THR A 349      -7.983  -1.248  30.120  1.00 71.00           C
ATOM   2259  C   THR A 349      -7.449  -2.674  30.208  1.00 71.00           C
ATOM   2260  CB  THR A 349      -6.811  -0.263  30.230  1.00 71.00           C
ATOM   2261  O   THR A 349      -6.663  -3.061  29.353  1.00 71.00           O
ATOM   2262  CG2 THR A 349      -7.182   1.076  29.614  1.00 71.00           C
ATOM   2263  OG1 THR A 349      -6.463  -0.018  31.580  1.00 71.00           O
ATOM   2264  N   THR A 350      -7.829  -3.450  31.226  1.00 74.94           N
ATOM   2265  CA  THR A 350      -7.321  -4.823  31.426  1.00 74.94           C
ATOM   2266  C   THR A 350      -7.892  -5.800  30.398  1.00 74.94           C
ATOM   2267  CB  THR A 350      -7.647  -5.338  32.839  1.00 74.94           C
ATOM   2268  O   THR A 350      -7.250  -6.785  30.055  1.00 74.94           O
ATOM   2269  CG2 THR A 350      -6.715  -6.469  33.273  1.00 74.94           C
ATOM   2270  OG1 THR A 350      -7.520  -4.302  33.791  1.00 74.94           O
ATOM   2271  N   GLU A 351      -9.089  -5.505  29.893  1.00 71.38           N
ATOM   2272  CA  GLU A 351      -9.805  -6.317  28.903  1.00 71.38           C
ATOM   2273  C   GLU A 351      -9.596  -5.807  27.470  1.00 71.38           C
ATOM   2274  CB  GLU A 351     -11.293  -6.339  29.281  1.00 71.38           C
ATOM   2275  O   GLU A 351      -9.994  -6.465  26.511  1.00 71.38           O
ATOM   2276  CG  GLU A 351     -11.525  -7.099  30.600  1.00 71.38           C
ATOM   2277  CD  GLU A 351     -12.952  -6.958  31.142  1.00 71.38           C
ATOM   2278  OE1 GLU A 351     -13.109  -7.192  32.363  1.00 71.38           O
ATOM   2279  OE2 GLU A 351     -13.857  -6.559  30.379  1.00 71.38           O
ATOM   2280  N   LEU A 352      -8.944  -4.649  27.306  1.00 75.06           N
ATOM   2281  CA  LEU A 352      -8.677  -4.080  25.993  1.00 75.06           C
ATOM   2282  C   LEU A 352      -7.436  -4.718  25.372  1.00 75.06           C
ATOM   2283  CB  LEU A 352      -8.541  -2.552  26.064  1.00 75.06           C
ATOM   2284  O   LEU A 352      -6.319  -4.575  25.870  1.00 75.06           O
ATOM   2285  CG  LEU A 352      -9.823  -1.806  26.467  1.00 75.06           C
ATOM   2286  CD1 LEU A 352      -9.514  -0.310  26.496  1.00 75.06           C
ATOM   2287  CD2 LEU A 352     -10.980  -2.030  25.491  1.00 75.06           C
ATOM   2288  N   ILE A 353      -7.637  -5.367  24.232  1.00 73.75           N
ATOM   2289  CA  ILE A 353      -6.559  -5.789  23.346  1.00 73.75           C
ATOM   2290  C   ILE A 353      -6.084  -4.574  22.535  1.00 73.75           C
ATOM   2291  CB  ILE A 353      -6.985  -6.994  22.472  1.00 73.75           C
ATOM   2292  O   ILE A 353      -6.870  -3.804  21.988  1.00 73.75           O
ATOM   2293  CG1 ILE A 353      -7.557  -8.135  23.353  1.00 73.75           C
ATOM   2294  CG2 ILE A 353      -5.781  -7.496  21.652  1.00 73.75           C
ATOM   2295  CD1 ILE A 353      -8.116  -9.326  22.566  1.00 73.75           C
ATOM   2296  N   ASP A 354      -4.771  -4.401  22.457  1.00 71.12           N
ATOM   2297  CA  ASP A 354      -4.141  -3.424  21.572  1.00 71.12           C
ATOM   2298  C   ASP A 354      -4.561  -3.699  20.105  1.00 71.12           C
ATOM   2299  CB  ASP A 354      -2.636  -3.555  21.822  1.00 71.12           C
ATOM   2300  O   ASP A 354      -4.387  -4.830  19.638  1.00 71.12           O
ATOM   2301  CG  ASP A 354      -1.747  -2.699  20.931  1.00 71.12           C
ATOM   2302  OD1 ASP A 354      -1.917  -2.802  19.698  1.00 71.12           O
ATOM   2303  OD2 ASP A 354      -0.824  -2.090  21.517  1.00 71.12           O
ATOM   2304  N   PRO A 355      -5.123  -2.725  19.360  1.00 67.25           N
ATOM   2305  CA  PRO A 355      -5.595  -2.944  17.988  1.00 67.25           C
ATOM   2306  C   PRO A 355      -4.510  -3.459  17.032  1.00 67.25           C
ATOM   2307  CB  PRO A 355      -6.135  -1.587  17.525  1.00 67.25           C
ATOM   2308  O   PRO A 355      -4.789  -4.271  16.147  1.00 67.25           O
ATOM   2309  CG  PRO A 355      -6.568  -0.929  18.832  1.00 67.25           C
ATOM   2310  CD  PRO A 355      -5.508  -1.399  19.819  1.00 67.25           C
ATOM   2311  N   SER A 356      -3.257  -3.046  17.223  1.00 64.38           N
ATOM   2312  CA  SER A 356      -2.123  -3.556  16.450  1.00 64.38           C
ATOM   2313  C   SER A 356      -1.816  -5.019  16.782  1.00 64.38           C
ATOM   2314  CB  SER A 356      -0.889  -2.681  16.674  1.00 64.38           C
ATOM   2315  O   SER A 356      -1.545  -5.820  15.880  1.00 64.38           O
ATOM   2316  OG  SER A 356      -1.141  -1.339  16.305  1.00 64.38           O
ATOM   2317  N   VAL A 357      -1.903  -5.398  18.060  1.00 68.88           N
ATOM   2318  CA  VAL A 357      -1.807  -6.807  18.489  1.00 68.88           C
ATOM   2319  C   VAL A 357      -2.963  -7.622  17.919  1.00 68.88           C
ATOM   2320  CB  VAL A 357      -1.767  -6.936  20.024  1.00 68.88           C
ATOM   2321  O   VAL A 357      -2.745  -8.732  17.436  1.00 68.88           O
ATOM   2322  CG1 VAL A 357      -1.793  -8.396  20.499  1.00 68.88           C
ATOM   2323  CG2 VAL A 357      -0.488  -6.293  20.573  1.00 68.88           C
ATOM   2324  N   LEU A 358      -4.169  -7.062  17.915  1.00 66.69           N
ATOM   2325  CA  LEU A 358      -5.365  -7.712  17.404  1.00 66.69           C
ATOM   2326  C   LEU A 358      -5.235  -8.077  15.923  1.00 66.69           C
ATOM   2327  CB  LEU A 358      -6.552  -6.770  17.642  1.00 66.69           C
ATOM   2328  O   LEU A 358      -5.406  -9.240  15.557  1.00 66.69           O
ATOM   2329  CG  LEU A 358      -7.893  -7.427  17.314  1.00 66.69           C
ATOM   2330  CD1 LEU A 358      -8.077  -8.626  18.240  1.00 66.69           C
ATOM   2331  CD2 LEU A 358      -9.004  -6.400  17.503  1.00 66.69           C
ATOM   2332  N   MET A 359      -4.851  -7.118  15.076  1.00 61.34           N
ATOM   2333  CA  MET A 359      -4.593  -7.386  13.655  1.00 61.34           C
ATOM   2334  C   MET A 359      -3.499  -8.433  13.456  1.00 61.34           C
ATOM   2335  CB  MET A 359      -4.108  -6.125  12.953  1.00 61.34           C
ATOM   2336  O   MET A 359      -3.609  -9.285  12.573  1.00 61.34           O
ATOM   2337  CG  MET A 359      -5.200  -5.089  12.746  1.00 61.34           C
ATOM   2338  SD  MET A 359      -4.601  -3.650  11.843  1.00 61.34           S
ATOM   2339  CE  MET A 359      -3.397  -3.076  13.067  1.00 61.34           C
ATOM   2340  N   SER A 360      -2.443  -8.386  14.275  1.00 59.75           N
ATOM   2341  CA  SER A 360      -1.355  -9.366  14.220  1.00 59.75           C
ATOM   2342  C   SER A 360      -1.851 -10.777  14.551  1.00 59.75           C
ATOM   2343  CB  SER A 360      -0.239  -8.946  15.176  1.00 59.75           C
ATOM   2344  O   SER A 360      -1.531 -11.741  13.848  1.00 59.75           O
ATOM   2345  OG  SER A 360       0.835  -9.857  15.078  1.00 59.75           O
ATOM   2346  N   GLN A 361      -2.701 -10.906  15.571  1.00 63.09           N
ATOM   2347  CA  GLN A 361      -3.331 -12.172  15.934  1.00 63.09           C
ATOM   2348  C   GLN A 361      -4.265 -12.670  14.833  1.00 63.09           C
ATOM   2349  CB  GLN A 361      -4.101 -12.024  17.250  1.00 63.09           C
ATOM   2350  O   GLN A 361      -4.183 -13.840  14.470  1.00 63.09           O
ATOM   2351  CG  GLN A 361      -3.166 -11.931  18.462  1.00 63.09           C
ATOM   2352  CD  GLN A 361      -3.933 -11.772  19.771  1.00 63.09           C
ATOM   2353  NE2 GLN A 361      -3.266 -11.858  20.899  1.00 63.09           N
ATOM   2354  OE1 GLN A 361      -5.136 -11.594  19.821  1.00 63.09           O
ATOM   2355  N   MET A 362      -5.103 -11.804  14.258  1.00 63.12           N
ATOM   2356  CA  MET A 362      -5.982 -12.164  13.142  1.00 63.12           C
ATOM   2357  C   MET A 362      -5.170 -12.647  11.934  1.00 63.12           C
ATOM   2358  CB  MET A 362      -6.867 -10.969  12.762  1.00 63.12           C
ATOM   2359  O   MET A 362      -5.434 -13.725  11.416  1.00 63.12           O
ATOM   2360  CG  MET A 362      -7.913 -10.631  13.831  1.00 63.12           C
ATOM   2361  SD  MET A 362      -8.777  -9.087  13.453  1.00 63.12           S
ATOM   2362  CE  MET A 362     -10.141  -9.121  14.642  1.00 63.12           C
ATOM   2363  N   SER A 363      -4.114 -11.928  11.546  1.00 56.81           N
ATOM   2364  CA  SER A 363      -3.208 -12.354  10.468  1.00 56.81           C
ATOM   2365  C   SER A 363      -2.553 -13.713  10.760  1.00 56.81           C
ATOM   2366  CB  SER A 363      -2.131 -11.283  10.274  1.00 56.81           C
ATOM   2367  O   SER A 363      -2.552 -14.617   9.924  1.00 56.81           O
ATOM   2368  OG  SER A 363      -1.349 -11.593   9.142  1.00 56.81           O
ATOM   2369  N   THR A 364      -2.069 -13.910  11.989  1.00 57.25           N
ATOM   2370  CA  THR A 364      -1.486 -15.188  12.424  1.00 57.25           C
ATOM   2371  C   THR A 364      -2.502 -16.325  12.338  1.00 57.25           C
ATOM   2372  CB  THR A 364      -0.940 -15.082  13.855  1.00 57.25           C
ATOM   2373  O   THR A 364      -2.195 -17.392  11.806  1.00 57.25           O
ATOM   2374  CG2 THR A 364      -0.301 -16.386  14.335  1.00 57.25           C
ATOM   2375  OG1 THR A 364       0.060 -14.093  13.914  1.00 57.25           O
ATOM   2376  N   LYS A 365      -3.730 -16.102  12.816  1.00 59.16           N
ATOM   2377  CA  LYS A 365      -4.796 -17.102  12.758  1.00 59.16           C
ATOM   2378  C   LYS A 365      -5.252 -17.363  11.326  1.00 59.16           C
ATOM   2379  CB  LYS A 365      -5.978 -16.693  13.642  1.00 59.16           C
ATOM   2380  O   LYS A 365      -5.520 -18.517  11.008  1.00 59.16           O
ATOM   2381  CG  LYS A 365      -5.668 -16.749  15.147  1.00 59.16           C
ATOM   2382  CD  LYS A 365      -6.956 -16.496  15.940  1.00 59.16           C
ATOM   2383  CE  LYS A 365      -6.711 -16.330  17.441  1.00 59.16           C
ATOM   2384  NZ  LYS A 365      -7.992 -16.155  18.168  1.00 59.16           N
ATOM   2385  N   PHE A 366      -5.276 -16.361  10.444  1.00 56.22           N
ATOM   2386  CA  PHE A 366      -5.497 -16.569   9.010  1.00 56.22           C
ATOM   2387  C   PHE A 366      -4.462 -17.544   8.439  1.00 56.22           C
ATOM   2388  CB  PHE A 366      -5.457 -15.238   8.243  1.00 56.22           C
ATOM   2389  O   PHE A 366      -4.844 -18.556   7.860  1.00 56.22           O
ATOM   2390  CG  PHE A 366      -5.583 -15.419   6.743  1.00 56.22           C
ATOM   2391  CD1 PHE A 366      -4.469 -15.208   5.911  1.00 56.22           C
ATOM   2392  CD2 PHE A 366      -6.796 -15.863   6.184  1.00 56.22           C
ATOM   2393  CE1 PHE A 366      -4.572 -15.432   4.527  1.00 56.22           C
ATOM   2394  CE2 PHE A 366      -6.898 -16.096   4.801  1.00 56.22           C
ATOM   2395  CZ  PHE A 366      -5.785 -15.877   3.972  1.00 56.22           C
ATOM   2396  N   ASN A 367      -3.171 -17.312   8.693  1.00 50.59           N
ATOM   2397  CA  ASN A 367      -2.098 -18.188   8.210  1.00 50.59           C
ATOM   2398  C   ASN A 367      -2.174 -19.611   8.791  1.00 50.59           C
ATOM   2399  CB  ASN A 367      -0.742 -17.539   8.539  1.00 50.59           C
ATOM   2400  O   ASN A 367      -1.819 -20.571   8.115  1.00 50.59           O
ATOM   2401  CG  ASN A 367      -0.455 -16.299   7.710  1.00 50.59           C
ATOM   2402  ND2 ASN A 367       0.520 -15.514   8.101  1.00 50.59           N
ATOM   2403  OD1 ASN A 367      -1.076 -16.022   6.702  1.00 50.59           O
ATOM   2404  N   GLN A 368      -2.632 -19.760  10.037  1.00 55.44           N
ATOM   2405  CA  GLN A 368      -2.754 -21.065  10.698  1.00 55.44           C
ATOM   2406  C   GLN A 368      -4.003 -21.847  10.278  1.00 55.44           C
ATOM   2407  CB  GLN A 368      -2.776 -20.858  12.217  1.00 55.44           C
ATOM   2408  O   GLN A 368      -3.965 -23.072  10.213  1.00 55.44           O
ATOM   2409  CG  GLN A 368      -1.402 -20.463  12.771  1.00 55.44           C
ATOM   2410  CD  GLN A 368      -1.443 -20.105  14.253  1.00 55.44           C
ATOM   2411  NE2 GLN A 368      -0.311 -19.805  14.848  1.00 55.44           N
ATOM   2412  OE1 GLN A 368      -2.469 -20.081  14.913  1.00 55.44           O
ATOM   2413  N   THR A 369      -5.120 -21.158  10.044  1.00 56.09           N
ATOM   2414  CA  THR A 369      -6.438 -21.792   9.865  1.00 56.09           C
ATOM   2415  C   THR A 369      -6.949 -21.733   8.428  1.00 56.09           C
ATOM   2416  CB  THR A 369      -7.491 -21.172  10.800  1.00 56.09           C
ATOM   2417  O   THR A 369      -7.885 -22.451   8.087  1.00 56.09           O
ATOM   2418  CG2 THR A 369      -7.097 -21.209  12.278  1.00 56.09           C
ATOM   2419  OG1 THR A 369      -7.725 -19.826  10.457  1.00 56.09           O
ATOM   2420  N   GLY A 370      -6.398 -20.848   7.591  1.00 52.00           N
ATOM   2421  CA  GLY A 370      -6.942 -20.507   6.274  1.00 52.00           C
ATOM   2422  C   GLY A 370      -8.322 -19.836   6.332  1.00 52.00           C
ATOM   2423  O   GLY A 370      -8.964 -19.648   5.294  1.00 52.00           O
ATOM   2424  N   TYR A 371      -8.815 -19.495   7.530  1.00 63.19           N
ATOM   2425  CA  TYR A 371     -10.153 -18.954   7.708  1.00 63.19           C
ATOM   2426  C   TYR A 371     -10.208 -17.491   7.265  1.00 63.19           C
ATOM   2427  CB  TYR A 371     -10.647 -19.147   9.147  1.00 63.19           C
ATOM   2428  O   TYR A 371      -9.717 -16.584   7.936  1.00 63.19           O
ATOM   2429  CG  TYR A 371     -12.060 -18.637   9.321  1.00 63.19           C
ATOM   2430  CD1 TYR A 371     -12.318 -17.488  10.095  1.00 63.19           C
ATOM   2431  CD2 TYR A 371     -13.104 -19.274   8.625  1.00 63.19           C
ATOM   2432  CE1 TYR A 371     -13.617 -16.950  10.131  1.00 63.19           C
ATOM   2433  CE2 TYR A 371     -14.394 -18.721   8.632  1.00 63.19           C
ATOM   2434  OH  TYR A 371     -15.828 -16.916   9.222  1.00 63.19           O
ATOM   2435  CZ  TYR A 371     -14.636 -17.537   9.353  1.00 63.19           C
ATOM   2436  N   TYR A 372     -10.851 -17.260   6.125  1.00 64.88           N
ATOM   2437  CA  TYR A 372     -10.902 -15.968   5.442  1.00 64.88           C
ATOM   2438  C   TYR A 372     -11.633 -14.861   6.213  1.00 64.88           C
ATOM   2439  CB  TYR A 372     -11.505 -16.208   4.058  1.00 64.88           C
ATOM   2440  O   TYR A 372     -11.456 -13.689   5.888  1.00 64.88           O
ATOM   2441  CG  TYR A 372     -12.913 -16.770   4.045  1.00 64.88           C
ATOM   2442  CD1 TYR A 372     -13.109 -18.149   3.831  1.00 64.88           C
ATOM   2443  CD2 TYR A 372     -14.021 -15.929   4.267  1.00 64.88           C
ATOM   2444  CE1 TYR A 372     -14.409 -18.690   3.845  1.00 64.88           C
ATOM   2445  CE2 TYR A 372     -15.318 -16.477   4.306  1.00 64.88           C
ATOM   2446  OH  TYR A 372     -16.779 -18.351   4.128  1.00 64.88           O
ATOM   2447  CZ  TYR A 372     -15.515 -17.852   4.089  1.00 64.88           C
ATOM   2448  N   GLY A 373     -12.394 -15.192   7.264  1.00 62.19           N
ATOM   2449  CA  GLY A 373     -12.950 -14.185   8.172  1.00 62.19           C
ATOM   2450  C   GLY A 373     -11.867 -13.377   8.894  1.00 62.19           C
ATOM   2451  O   GLY A 373     -12.064 -12.190   9.118  1.00 62.19           O
ATOM   2452  N   TYR A 374     -10.689 -13.962   9.147  1.00 62.66           N
ATOM   2453  CA  TYR A 374      -9.540 -13.234   9.700  1.00 62.66           C
ATOM   2454  C   TYR A 374      -8.859 -12.290   8.693  1.00 62.66           C
ATOM   2455  CB  TYR A 374      -8.502 -14.234  10.212  1.00 62.66           C
ATOM   2456  O   TYR A 374      -8.227 -11.315   9.091  1.00 62.66           O
ATOM   2457  CG  TYR A 374      -8.879 -15.040  11.437  1.00 62.66           C
ATOM   2458  CD1 TYR A 374      -9.188 -14.391  12.648  1.00 62.66           C
ATOM   2459  CD2 TYR A 374      -8.895 -16.445  11.372  1.00 62.66           C
ATOM   2460  CE1 TYR A 374      -9.557 -15.142  13.783  1.00 62.66           C
ATOM   2461  CE2 TYR A 374      -9.275 -17.198  12.498  1.00 62.66           C
ATOM   2462  OH  TYR A 374      -9.987 -17.295  14.777  1.00 62.66           O
ATOM   2463  CZ  TYR A 374      -9.617 -16.549  13.703  1.00 62.66           C
ATOM   2464  N   ALA A 375      -8.967 -12.561   7.389  1.00 58.66           N
ATOM   2465  CA  ALA A 375      -8.533 -11.619   6.356  1.00 58.66           C
ATOM   2466  C   ALA A 375      -9.582 -10.509   6.163  1.00 58.66           C
ATOM   2467  CB  ALA A 375      -8.243 -12.397   5.068  1.00 58.66           C
ATOM   2468  O   ALA A 375      -9.240  -9.340   6.018  1.00 58.66           O
ATOM   2469  N   GLY A 376     -10.871 -10.857   6.234  1.00 62.94           N
ATOM   2470  CA  GLY A 376     -11.971  -9.895   6.169  1.00 62.94           C
ATOM   2471  C   GLY A 376     -11.989  -8.929   7.355  1.00 62.94           C
ATOM   2472  O   GLY A 376     -12.244  -7.741   7.183  1.00 62.94           O
ATOM   2473  N   SER A 377     -11.632  -9.395   8.551  1.00 68.38           N
ATOM   2474  CA  SER A 377     -11.574  -8.546   9.740  1.00 68.38           C
ATOM   2475  C   SER A 377     -10.546  -7.420   9.625  1.00 68.38           C
ATOM   2476  CB  SER A 377     -11.311  -9.405  10.969  1.00 68.38           C
ATOM   2477  O   SER A 377     -10.742  -6.370  10.221  1.00 68.38           O
ATOM   2478  OG  SER A 377     -10.038 -10.004  10.911  1.00 68.38           O
ATOM   2479  N   GLN A 378      -9.495  -7.576   8.814  1.00 64.06           N
ATOM   2480  CA  GLN A 378      -8.539  -6.497   8.542  1.00 64.06           C
ATOM   2481  C   GLN A 378      -9.192  -5.348   7.765  1.00 64.06           C
ATOM   2482  CB  GLN A 378      -7.332  -7.043   7.767  1.00 64.06           C
ATOM   2483  O   GLN A 378      -9.019  -4.189   8.130  1.00 64.06           O
ATOM   2484  CG  GLN A 378      -6.544  -8.083   8.576  1.00 64.06           C
ATOM   2485  CD  GLN A 378      -5.410  -8.725   7.785  1.00 64.06           C
ATOM   2486  NE2 GLN A 378      -4.597  -9.536   8.424  1.00 64.06           N
ATOM   2487  OE1 GLN A 378      -5.224  -8.537   6.595  1.00 64.06           O
ATOM   2488  N   LEU A 379     -10.003  -5.662   6.748  1.00 65.94           N
ATOM   2489  CA  LEU A 379     -10.767  -4.659   5.997  1.00 65.94           C
ATOM   2490  C   LEU A 379     -11.826  -3.991   6.885  1.00 65.94           C
ATOM   2491  CB  LEU A 379     -11.422  -5.314   4.769  1.00 65.94           C
ATOM   2492  O   LEU A 379     -11.971  -2.771   6.856  1.00 65.94           O
ATOM   2493  CG  LEU A 379     -10.447  -5.908   3.739  1.00 65.94           C
ATOM   2494  CD1 LEU A 379     -11.259  -6.630   2.666  1.00 65.94           C
ATOM   2495  CD2 LEU A 379      -9.578  -4.858   3.044  1.00 65.94           C
ATOM   2496  N   ALA A 380     -12.493  -4.768   7.745  1.00 71.38           N
ATOM   2497  CA  ALA A 380     -13.412  -4.229   8.749  1.00 71.38           C
ATOM   2498  C   ALA A 380     -12.699  -3.299   9.752  1.00 71.38           C
ATOM   2499  CB  ALA A 380     -14.092  -5.394   9.477  1.00 71.38           C
ATOM   2500  O   ALA A 380     -13.225  -2.242  10.091  1.00 71.38           O
ATOM   2501  N   MET A 381     -11.477  -3.640  10.185  1.00 69.69           N
ATOM   2502  CA  MET A 381     -10.648  -2.785  11.047  1.00 69.69           C
ATOM   2503  C   MET A 381     -10.151  -1.523  10.333  1.00 69.69           C
ATOM   2504  CB  MET A 381      -9.443  -3.561  11.602  1.00 69.69           C
ATOM   2505  O   MET A 381      -9.901  -0.518  10.991  1.00 69.69           O
ATOM   2506  CG  MET A 381      -9.845  -4.523  12.723  1.00 69.69           C
ATOM   2507  SD  MET A 381      -8.463  -5.343  13.557  1.00 69.69           S
ATOM   2508  CE  MET A 381      -7.888  -3.963  14.582  1.00 69.69           C
ATOM   2509  N   MET A 382     -10.042  -1.525   9.006  1.00 66.50           N
ATOM   2510  CA  MET A 382      -9.822  -0.302   8.222  1.00 66.50           C
ATOM   2511  C   MET A 382     -11.103   0.545   8.102  1.00 66.50           C
ATOM   2512  CB  MET A 382      -9.222  -0.673   6.860  1.00 66.50           C
ATOM   2513  O   MET A 382     -11.057   1.701   7.693  1.00 66.50           O
ATOM   2514  CG  MET A 382      -7.804  -1.239   7.015  1.00 66.50           C
ATOM   2515  SD  MET A 382      -7.084  -1.932   5.503  1.00 66.50           S
ATOM   2516  CE  MET A 382      -6.943  -0.436   4.491  1.00 66.50           C
ATOM   2517  N   GLY A 383     -12.245   0.015   8.542  1.00 70.00           N
ATOM   2518  CA  GLY A 383     -13.539   0.693   8.536  1.00 70.00           C
ATOM   2519  C   GLY A 383     -14.332   0.513   7.244  1.00 70.00           C
ATOM   2520  O   GLY A 383     -15.408   1.101   7.141  1.00 70.00           O
ATOM   2521  N   ILE A 384     -13.842  -0.316   6.313  1.00 75.19           N
ATOM   2522  CA  ILE A 384     -14.547  -0.659   5.074  1.00 75.19           C
ATOM   2523  C   ILE A 384     -15.807  -1.436   5.447  1.00 75.19           C
ATOM   2524  CB  ILE A 384     -13.652  -1.481   4.117  1.00 75.19           C
ATOM   2525  O   ILE A 384     -15.734  -2.427   6.185  1.00 75.19           O
ATOM   2526  CG1 ILE A 384     -12.358  -0.709   3.768  1.00 75.19           C
ATOM   2527  CG2 ILE A 384     -14.427  -1.830   2.829  1.00 75.19           C
ATOM   2528  CD1 ILE A 384     -11.303  -1.561   3.058  1.00 75.19           C
ATOM   2529  N   ASN A 385     -16.960  -0.995   4.943  1.00 84.75           N
ATOM   2530  CA  ASN A 385     -18.223  -1.601   5.356  1.00 84.75           C
ATOM   2531  C   ASN A 385     -18.338  -3.051   4.873  1.00 84.75           C
ATOM   2532  CB  ASN A 385     -19.445  -0.785   4.916  1.00 84.75           C
ATOM   2533  O   ASN A 385     -17.880  -3.419   3.787  1.00 84.75           O
ATOM   2534  CG  ASN A 385     -19.361   0.684   5.248  1.00 84.75           C
ATOM   2535  ND2 ASN A 385     -19.722   1.532   4.321  1.00 84.75           N
ATOM   2536  OD1 ASN A 385     -19.016   1.099   6.340  1.00 84.75           O
ATOM   2537  N   SER A 386     -19.003  -3.881   5.671  1.00 86.56           N
ATOM   2538  CA  SER A 386     -19.267  -5.278   5.338  1.00 86.56           C
ATOM   2539  C   SER A 386     -20.497  -5.799   6.061  1.00 86.56           C
ATOM   2540  CB  SER A 386     -18.042  -6.118   5.689  1.00 86.56           C
ATOM   2541  O   SER A 386     -21.106  -5.114   6.873  1.00 86.56           O
ATOM   2542  OG  SER A 386     -18.124  -7.426   5.141  1.00 86.56           O
ATOM   2543  N   SER A 387     -20.846  -7.038   5.751  1.00 86.38           N
ATOM   2544  CA  SER A 387     -21.836  -7.825   6.460  1.00 86.38           C
ATOM   2545  C   SER A 387     -21.138  -9.106   6.912  1.00 86.38           C
ATOM   2546  CB  SER A 387     -23.021  -8.049   5.518  1.00 86.38           C
ATOM   2547  O   SER A 387     -21.282 -10.152   6.277  1.00 86.38           O
ATOM   2548  OG  SER A 387     -24.206  -8.124   6.262  1.00 86.38           O
ATOM   2549  N   ILE A 388     -20.276  -9.016   7.934  1.00 80.56           N
ATOM   2550  CA  ILE A 388     -19.338 -10.111   8.243  1.00 80.56           C
ATOM   2551  C   ILE A 388     -20.064 -11.369   8.741  1.00 80.56           C
ATOM   2552  CB  ILE A 388     -18.185  -9.677   9.174  1.00 80.56           C
ATOM   2553  O   ILE A 388     -19.558 -12.474   8.555  1.00 80.56           O
ATOM   2554  CG1 ILE A 388     -18.668  -9.470  10.618  1.00 80.56           C
ATOM   2555  CG2 ILE A 388     -17.420  -8.483   8.576  1.00 80.56           C
ATOM   2556  CD1 ILE A 388     -17.648  -8.815  11.548  1.00 80.56           C
ATOM   2557  N   GLU A 389     -21.298 -11.233   9.245  1.00 80.94           N
ATOM   2558  CA  GLU A 389     -22.169 -12.362   9.597  1.00 80.94           C
ATOM   2559  C   GLU A 389     -22.732 -13.142   8.391  1.00 80.94           C
ATOM   2560  CB  GLU A 389     -23.347 -11.917  10.482  1.00 80.94           C
ATOM   2561  O   GLU A 389     -23.357 -14.207   8.551  1.00 80.94           O
ATOM   2562  CG  GLU A 389     -22.884 -11.318  11.808  1.00 80.94           C
ATOM   2563  CD  GLU A 389     -23.916 -11.435  12.935  1.00 80.94           C
ATOM   2564  OE1 GLU A 389     -23.552 -11.928  14.039  1.00 80.94           O
ATOM   2565  OE2 GLU A 389     -25.124 -11.284  12.664  1.00 80.94           O
ATOM   2566  N   HIS A 390     -22.529 -12.637   7.176  1.00 87.50           N
ATOM   2567  CA  HIS A 390     -23.143 -13.164   5.968  1.00 87.50           C
ATOM   2568  C   HIS A 390     -22.093 -13.654   4.977  1.00 87.50           C
ATOM   2569  CB  HIS A 390     -24.091 -12.124   5.369  1.00 87.50           C
ATOM   2570  O   HIS A 390     -21.178 -12.945   4.563  1.00 87.50           O
ATOM   2571  CG  HIS A 390     -25.151 -11.707   6.353  1.00 87.50           C
ATOM   2572  CD2 HIS A 390     -26.235 -12.435   6.753  1.00 87.50           C
ATOM   2573  ND1 HIS A 390     -25.167 -10.549   7.086  1.00 87.50           N
ATOM   2574  CE1 HIS A 390     -26.239 -10.561   7.889  1.00 87.50           C
ATOM   2575  NE2 HIS A 390     -26.930 -11.700   7.716  1.00 87.50           N
ATOM   2576  N   ARG A 391     -22.260 -14.905   4.553  1.00 88.75           N
ATOM   2577  CA  ARG A 391     -21.486 -15.505   3.474  1.00 88.75           C
ATOM   2578  C   ARG A 391     -22.225 -15.301   2.162  1.00 88.75           C
ATOM   2579  CB  ARG A 391     -21.240 -16.978   3.790  1.00 88.75           C
ATOM   2580  O   ARG A 391     -23.379 -15.696   2.031  1.00 88.75           O
ATOM   2581  CG  ARG A 391     -20.291 -17.622   2.769  1.00 88.75           C
ATOM   2582  CD  ARG A 391     -19.994 -19.066   3.179  1.00 88.75           C
ATOM   2583  NE  ARG A 391     -21.191 -19.916   3.056  1.00 88.75           N
ATOM   2584  NH1 ARG A 391     -20.298 -21.808   3.995  1.00 88.75           N
ATOM   2585  NH2 ARG A 391     -22.443 -21.784   3.342  1.00 88.75           N
ATOM   2586  CZ  ARG A 391     -21.303 -21.165   3.463  1.00 88.75           C
ATOM   2587  N   PHE A 392     -21.520 -14.758   1.186  1.00 93.12           N
ATOM   2588  CA  PHE A 392     -22.014 -14.541  -0.162  1.00 93.12           C
ATOM   2589  C   PHE A 392     -21.545 -15.654  -1.086  1.00 93.12           C
ATOM   2590  CB  PHE A 392     -21.520 -13.182  -0.655  1.00 93.12           C
ATOM   2591  O   PHE A 392     -20.393 -16.089  -1.004  1.00 93.12           O
ATOM   2592  CG  PHE A 392     -22.154 -12.032   0.088  1.00 93.12           C
ATOM   2593  CD1 PHE A 392     -23.335 -11.460  -0.409  1.00 93.12           C
ATOM   2594  CD2 PHE A 392     -21.607 -11.576   1.303  1.00 93.12           C
ATOM   2595  CE1 PHE A 392     -23.958 -10.424   0.299  1.00 93.12           C
ATOM   2596  CE2 PHE A 392     -22.224 -10.527   2.003  1.00 93.12           C
ATOM   2597  CZ  PHE A 392     -23.390  -9.938   1.488  1.00 93.12           C
ATOM   2598  N   VAL A 393     -22.413 -16.059  -2.008  1.00 95.19           N
ATOM   2599  CA  VAL A 393     -22.028 -16.757  -3.236  1.00 95.19           C
ATOM   2600  C   VAL A 393     -22.251 -15.796  -4.392  1.00 95.19           C
ATOM   2601  CB  VAL A 393     -22.804 -18.070  -3.435  1.00 95.19           C
ATOM   2602  O   VAL A 393     -23.380 -15.379  -4.624  1.00 95.19           O
ATOM   2603  CG1 VAL A 393     -22.326 -18.795  -4.703  1.00 95.19           C
ATOM   2604  CG2 VAL A 393     -22.589 -19.017  -2.246  1.00 95.19           C
ATOM   2605  N   ILE A 394     -21.190 -15.453  -5.120  1.00 96.56           N
ATOM   2606  CA  ILE A 394     -21.267 -14.585  -6.300  1.00 96.56           C
ATOM   2607  C   ILE A 394     -20.929 -15.351  -7.575  1.00 96.56           C
ATOM   2608  CB  ILE A 394     -20.414 -13.306  -6.157  1.00 96.56           C
ATOM   2609  O   ILE A 394     -20.058 -16.220  -7.552  1.00 96.56           O
ATOM   2610  CG1 ILE A 394     -18.900 -13.602  -6.054  1.00 96.56           C
ATOM   2611  CG2 ILE A 394     -20.919 -12.477  -4.963  1.00 96.56           C
ATOM   2612  CD1 ILE A 394     -18.018 -12.355  -6.188  1.00 96.56           C
ATOM   2613  N   HIS A 395     -21.571 -15.006  -8.687  1.00 96.31           N
ATOM   2614  CA  HIS A 395     -21.181 -15.437 -10.028  1.00 96.31           C
ATOM   2615  C   HIS A 395     -20.454 -14.298 -10.741  1.00 96.31           C
ATOM   2616  CB  HIS A 395     -22.411 -15.884 -10.818  1.00 96.31           C
ATOM   2617  O   HIS A 395     -20.981 -13.189 -10.825  1.00 96.31           O
ATOM   2618  CG  HIS A 395     -22.045 -16.466 -12.155  1.00 96.31           C
ATOM   2619  CD2 HIS A 395     -22.020 -15.829 -13.366  1.00 96.31           C
ATOM   2620  ND1 HIS A 395     -21.650 -17.761 -12.367  1.00 96.31           N
ATOM   2621  CE1 HIS A 395     -21.406 -17.915 -13.677  1.00 96.31           C
ATOM   2622  NE2 HIS A 395     -21.602 -16.758 -14.328  1.00 96.31           N
ATOM   2623  N   VAL A 396     -19.251 -14.553 -11.259  1.00 92.44           N
ATOM   2624  CA  VAL A 396     -18.455 -13.536 -11.966  1.00 92.44           C
ATOM   2625  C   VAL A 396     -18.559 -13.738 -13.473  1.00 92.44           C
ATOM   2626  CB  VAL A 396     -16.995 -13.546 -11.491  1.00 92.44           C
ATOM   2627  O   VAL A 396     -18.200 -14.797 -13.978  1.00 92.44           O
ATOM   2628  CG1 VAL A 396     -16.145 -12.521 -12.252  1.00 92.44           C
ATOM   2629  CG2 VAL A 396     -16.922 -13.210  -9.997  1.00 92.44           C
ATOM   2630  N   TYR A 397     -19.012 -12.709 -14.195  1.00 89.06           N
ATOM   2631  CA  TYR A 397     -19.300 -12.819 -15.629  1.00 89.06           C
ATOM   2632  C   TYR A 397     -18.081 -12.670 -16.522  1.00 89.06           C
ATOM   2633  CB  TYR A 397     -20.371 -11.811 -16.046  1.00 89.06           C
ATOM   2634  O   TYR A 397     -17.725 -13.619 -17.198  1.00 89.06           O
ATOM   2635  CG  TYR A 397     -21.754 -12.306 -15.729  1.00 89.06           C
ATOM   2636  CD1 TYR A 397     -22.403 -13.161 -16.638  1.00 89.06           C
ATOM   2637  CD2 TYR A 397     -22.357 -11.977 -14.503  1.00 89.06           C
ATOM   2638  CE1 TYR A 397     -23.670 -13.684 -16.326  1.00 89.06           C
ATOM   2639  CE2 TYR A 397     -23.618 -12.514 -14.189  1.00 89.06           C
ATOM   2640  OH  TYR A 397     -25.501 -13.894 -14.827  1.00 89.06           O
ATOM   2641  CZ  TYR A 397     -24.273 -13.376 -15.092  1.00 89.06           C
ATOM   2642  N   LYS A 398     -17.483 -11.477 -16.565  1.00 83.81           N
ATOM   2643  CA  LYS A 398     -16.265 -11.177 -17.323  1.00 83.81           C
ATOM   2644  C   LYS A 398     -15.441 -10.195 -16.521  1.00 83.81           C
ATOM   2645  CB  LYS A 398     -16.596 -10.653 -18.727  1.00 83.81           C
ATOM   2646  O   LYS A 398     -15.926  -9.111 -16.186  1.00 83.81           O
ATOM   2647  CG  LYS A 398     -15.307 -10.477 -19.546  1.00 83.81           C
ATOM   2648  CD  LYS A 398     -15.607 -10.171 -21.014  1.00 83.81           C
ATOM   2649  CE  LYS A 398     -14.288 -10.158 -21.789  1.00 83.81           C
ATOM   2650  NZ  LYS A 398     -14.516  -9.986 -23.243  1.00 83.81           N
ATOM   2651  N   SER A 399     -14.213 -10.574 -16.185  1.00 75.50           N
ATOM   2652  CA  SER A 399     -13.416  -9.824 -15.219  1.00 75.50           C
ATOM   2653  C   SER A 399     -11.974  -9.657 -15.660  1.00 75.50           C
ATOM   2654  CB  SER A 399     -13.462 -10.507 -13.857  1.00 75.50           C
ATOM   2655  O   SER A 399     -11.281 -10.628 -15.935  1.00 75.50           O
ATOM   2656  OG  SER A 399     -12.852  -9.634 -12.932  1.00 75.50           O
ATOM   2657  N   GLN A 400     -11.507  -8.409 -15.657  1.00 63.06           N
ATOM   2658  CA  GLN A 400     -10.082  -8.098 -15.779  1.00 63.06           C
ATOM   2659  C   GLN A 400      -9.365  -8.159 -14.424  1.00 63.06           C
ATOM   2660  CB  GLN A 400      -9.922  -6.709 -16.405  1.00 63.06           C
ATOM   2661  O   GLN A 400      -8.162  -8.377 -14.382  1.00 63.06           O
ATOM   2662  CG  GLN A 400     -10.401  -6.669 -17.864  1.00 63.06           C
ATOM   2663  CD  GLN A 400     -10.209  -5.295 -18.496  1.00 63.06           C
ATOM   2664  NE2 GLN A 400     -10.258  -5.186 -19.804  1.00 63.06           N
ATOM   2665  OE1 GLN A 400     -10.025  -4.289 -17.839  1.00 63.06           O
ATOM   2666  N   SER A 401     -10.103  -7.991 -13.322  1.00 60.94           N
ATOM   2667  CA  SER A 401      -9.559  -7.990 -11.956  1.00 60.94           C
ATOM   2668  C   SER A 401      -9.420  -9.393 -11.360  1.00 60.94           C
ATOM   2669  CB  SER A 401     -10.431  -7.116 -11.051  1.00 60.94           C
ATOM   2670  O   SER A 401      -8.506  -9.644 -10.583  1.00 60.94           O
ATOM   2671  OG  SER A 401     -11.817  -7.383 -11.237  1.00 60.94           O
ATOM   2672  N   VAL A 402     -10.294 -10.324 -11.751  1.00 67.50           N
ATOM   2673  CA  VAL A 402     -10.293 -11.733 -11.322  1.00 67.50           C
ATOM   2674  C   VAL A 402     -10.594 -12.670 -12.507  1.00 67.50           C
ATOM   2675  CB  VAL A 402     -11.235 -11.976 -10.118  1.00 67.50           C
ATOM   2676  O   VAL A 402     -11.592 -13.392 -12.495  1.00 67.50           O
ATOM   2677  CG1 VAL A 402     -10.663 -11.398  -8.823  1.00 67.50           C
ATOM   2678  CG2 VAL A 402     -12.648 -11.401 -10.293  1.00 67.50           C
ATOM   2679  N   PRO A 403      -9.752 -12.691 -13.558  1.00 72.25           N
ATOM   2680  CA  PRO A 403     -10.028 -13.445 -14.788  1.00 72.25           C
ATOM   2681  C   PRO A 403     -10.188 -14.954 -14.551  1.00 72.25           C
ATOM   2682  CB  PRO A 403      -8.852 -13.134 -15.722  1.00 72.25           C
ATOM   2683  O   PRO A 403     -10.999 -15.613 -15.191  1.00 72.25           O
ATOM   2684  CG  PRO A 403      -7.721 -12.720 -14.778  1.00 72.25           C
ATOM   2685  CD  PRO A 403      -8.466 -12.015 -13.650  1.00 72.25           C
ATOM   2686  N   SER A 404      -9.495 -15.520 -13.557  1.00 75.69           N
ATOM   2687  CA  SER A 404      -9.617 -16.945 -13.210  1.00 75.69           C
ATOM   2688  C   SER A 404     -10.998 -17.339 -12.649  1.00 75.69           C
ATOM   2689  CB  SER A 404      -8.495 -17.329 -12.239  1.00 75.69           C
ATOM   2690  O   SER A 404     -11.286 -18.537 -12.487  1.00 75.69           O
ATOM   2691  OG  SER A 404      -8.615 -16.631 -11.011  1.00 75.69           O
ATOM   2692  N   TRP A 405     -11.846 -16.354 -12.323  1.00 85.00           N
ATOM   2693  CA  TRP A 405     -13.199 -16.527 -11.784  1.00 85.00           C
ATOM   2694  C   TRP A 405     -14.283 -16.407 -12.857  1.00 85.00           C
ATOM   2695  CB  TRP A 405     -13.453 -15.528 -10.644  1.00 85.00           C
ATOM   2696  O   TRP A 405     -15.443 -16.649 -12.540  1.00 85.00           O
ATOM   2697  CG  TRP A 405     -12.570 -15.612  -9.432  1.00 85.00           C
ATOM   2698  CD1 TRP A 405     -11.424 -16.324  -9.298  1.00 85.00           C
ATOM   2699  CD2 TRP A 405     -12.735 -14.903  -8.167  1.00 85.00           C
ATOM   2700  CE2 TRP A 405     -11.667 -15.277  -7.303  1.00 85.00           C
ATOM   2701  CE3 TRP A 405     -13.671 -13.980  -7.656  1.00 85.00           C
ATOM   2702  NE1 TRP A 405     -10.880 -16.116  -8.051  1.00 85.00           N
ATOM   2703  CH2 TRP A 405     -12.497 -13.871  -5.525  1.00 85.00           C
ATOM   2704  CZ2 TRP A 405     -11.538 -14.775  -6.010  1.00 85.00           C
ATOM   2705  CZ3 TRP A 405     -13.563 -13.477  -6.348  1.00 85.00           C
ATOM   2706  N   GLU A 406     -13.916 -16.081 -14.097  1.00 89.00           N
ATOM   2707  CA  GLU A 406     -14.860 -15.918 -15.201  1.00 89.00           C
ATOM   2708  C   GLU A 406     -15.743 -17.165 -15.380  1.00 89.00           C
ATOM   2709  CB  GLU A 406     -14.085 -15.558 -16.486  1.00 89.00           C
ATOM   2710  O   GLU A 406     -15.243 -18.292 -15.451  1.00 89.00           O
ATOM   2711  CG  GLU A 406     -15.034 -14.902 -17.489  1.00 89.00           C
ATOM   2712  CD  GLU A 406     -14.381 -14.201 -18.692  1.00 89.00           C
ATOM   2713  OE1 GLU A 406     -15.028 -14.103 -19.761  1.00 89.00           O
ATOM   2714  OE2 GLU A 406     -13.299 -13.603 -18.501  1.00 89.00           O
ATOM   2715  N   GLY A 407     -17.063 -16.959 -15.374  1.00 89.88           N
ATOM   2716  CA  GLY A 407     -18.077 -18.007 -15.473  1.00 89.88           C
ATOM   2717  C   GLY A 407     -18.204 -18.912 -14.241  1.00 89.88           C
ATOM   2718  O   GLY A 407     -18.826 -19.970 -14.333  1.00 89.88           O
ATOM   2719  N   LYS A 408     -17.612 -18.557 -13.091  1.00 91.06           N
ATOM   2720  CA  LYS A 408     -17.578 -19.412 -11.889  1.00 91.06           C
ATOM   2721  C   LYS A 408     -18.261 -18.757 -10.695  1.00 91.06           C
ATOM   2722  CB  LYS A 408     -16.134 -19.807 -11.535  1.00 91.06           C
ATOM   2723  O   LYS A 408     -18.178 -17.548 -10.487  1.00 91.06           O
ATOM   2724  CG  LYS A 408     -15.450 -20.609 -12.653  1.00 91.06           C
ATOM   2725  CD  LYS A 408     -13.964 -20.834 -12.354  1.00 91.06           C
ATOM   2726  CE  LYS A 408     -13.280 -21.376 -13.614  1.00 91.06           C
ATOM   2727  NZ  LYS A 408     -11.801 -21.284 -13.530  1.00 91.06           N
ATOM   2728  N   ASN A 409     -18.833 -19.608  -9.843  1.00 94.31           N
ATOM   2729  CA  ASN A 409     -19.348 -19.200  -8.541  1.00 94.31           C
ATOM   2730  C   ASN A 409     -18.219 -19.155  -7.504  1.00 94.31           C
ATOM   2731  CB  ASN A 409     -20.514 -20.106  -8.107  1.00 94.31           C
ATOM   2732  O   ASN A 409     -17.345 -20.031  -7.478  1.00 94.31           O
ATOM   2733  CG  ASN A 409     -21.730 -19.981  -9.010  1.00 94.31           C
ATOM   2734  ND2 ASN A 409     -22.751 -20.769  -8.786  1.00 94.31           N
ATOM   2735  OD1 ASN A 409     -21.773 -19.200  -9.943  1.00 94.31           O
ATOM   2736  N   LYS A 410     -18.238 -18.144  -6.635  1.00 92.19           N
ATOM   2737  CA  LYS A 410     -17.262 -17.941  -5.561  1.00 92.19           C
ATOM   2738  C   LYS A 410     -17.970 -17.655  -4.255  1.00 92.19           C
ATOM   2739  CB  LYS A 410     -16.300 -16.797  -5.921  1.00 92.19           C
ATOM   2740  O   LYS A 410     -18.856 -16.815  -4.205  1.00 92.19           O
ATOM   2741  CG  LYS A 410     -15.494 -17.082  -7.192  1.00 92.19           C
ATOM   2742  CD  LYS A 410     -14.528 -18.258  -7.021  1.00 92.19           C
ATOM   2743  CE  LYS A 410     -13.887 -18.560  -8.368  1.00 92.19           C
ATOM   2744  NZ  LYS A 410     -13.161 -19.845  -8.318  1.00 92.19           N
ATOM   2745  N   SER A 411     -17.551 -18.362  -3.211  1.00 90.06           N
ATOM   2746  CA  SER A 411     -18.057 -18.182  -1.854  1.00 90.06           C
ATOM   2747  C   SER A 411     -17.074 -17.356  -1.034  1.00 90.06           C
ATOM   2748  CB  SER A 411     -18.311 -19.537  -1.199  1.00 90.06           C
ATOM   2749  O   SER A 411     -15.866 -17.583  -1.130  1.00 90.06           O
ATOM   2750  OG  SER A 411     -18.862 -19.363   0.087  1.00 90.06           O
ATOM   2751  N   GLY A 412     -17.577 -16.439  -0.212  1.00 86.19           N
ATOM   2752  CA  GLY A 412     -16.733 -15.548   0.580  1.00 86.19           C
ATOM   2753  C   GLY A 412     -17.513 -14.476   1.334  1.00 86.19           C
ATOM   2754  O   GLY A 412     -18.729 -14.573   1.482  1.00 86.19           O
ATOM   2755  N   LEU A 413     -16.790 -13.473   1.819  1.00 87.62           N
ATOM   2756  CA  LEU A 413     -17.330 -12.244   2.400  1.00 87.62           C
ATOM   2757  C   LEU A 413     -17.195 -11.106   1.390  1.00 87.62           C
ATOM   2758  CB  LEU A 413     -16.568 -11.880   3.682  1.00 87.62           C
ATOM   2759  O   LEU A 413     -16.232 -11.076   0.623  1.00 87.62           O
ATOM   2760  CG  LEU A 413     -16.591 -12.931   4.794  1.00 87.62           C
ATOM   2761  CD1 LEU A 413     -15.742 -12.476   5.978  1.00 87.62           C
ATOM   2762  CD2 LEU A 413     -18.000 -13.265   5.275  1.00 87.62           C
ATOM   2763  N   LEU A 414     -18.127 -10.160   1.423  1.00 90.31           N
ATOM   2764  CA  LEU A 414     -18.103  -8.973   0.577  1.00 90.31           C
ATOM   2765  C   LEU A 414     -17.884  -7.726   1.442  1.00 90.31           C
ATOM   2766  CB  LEU A 414     -19.401  -8.939  -0.248  1.00 90.31           C
ATOM   2767  O   LEU A 414     -18.521  -7.565   2.481  1.00 90.31           O
ATOM   2768  CG  LEU A 414     -19.515  -7.758  -1.229  1.00 90.31           C
ATOM   2769  CD1 LEU A 414     -18.466  -7.782  -2.341  1.00 90.31           C
ATOM   2770  CD2 LEU A 414     -20.867  -7.810  -1.928  1.00 90.31           C
ATOM   2771  N   PHE A 415     -16.984  -6.853   1.004  1.00 87.31           N
ATOM   2772  CA  PHE A 415     -16.651  -5.582   1.646  1.00 87.31           C
ATOM   2773  C   PHE A 415     -16.746  -4.474   0.607  1.00 87.31           C
ATOM   2774  CB  PHE A 415     -15.228  -5.629   2.213  1.00 87.31           C
ATOM   2775  O   PHE A 415     -16.192  -4.618  -0.485  1.00 87.31           O
ATOM   2776  CG  PHE A 415     -15.023  -6.566   3.372  1.00 87.31           C
ATOM   2777  CD1 PHE A 415     -14.910  -6.044   4.669  1.00 87.31           C
ATOM   2778  CD2 PHE A 415     -14.942  -7.954   3.160  1.00 87.31           C
ATOM   2779  CE1 PHE A 415     -14.834  -6.918   5.761  1.00 87.31           C
ATOM   2780  CE2 PHE A 415     -14.815  -8.821   4.256  1.00 87.31           C
ATOM   2781  CZ  PHE A 415     -14.811  -8.305   5.560  1.00 87.31           C
ATOM   2782  N   THR A 416     -17.445  -3.387   0.913  1.00 88.00           N
ATOM   2783  CA  THR A 416     -17.528  -2.232   0.017  1.00 88.00           C
ATOM   2784  C   THR A 416     -18.068  -0.998   0.722  1.00 88.00           C
ATOM   2785  CB  THR A 416     -18.389  -2.542  -1.224  1.00 88.00           C
ATOM   2786  O   THR A 416     -18.978  -1.096   1.540  1.00 88.00           O
ATOM   2787  CG2 THR A 416     -19.867  -2.821  -0.955  1.00 88.00           C
ATOM   2788  OG1 THR A 416     -18.312  -1.475  -2.134  1.00 88.00           O
ATOM   2789  N   ASP A 417     -17.559   0.170   0.336  1.00 80.62           N
ATOM   2790  CA  ASP A 417     -18.119   1.468   0.732  1.00 80.62           C
ATOM   2791  C   ASP A 417     -19.118   2.023  -0.290  1.00 80.62           C
ATOM   2792  CB  ASP A 417     -16.983   2.445   1.046  1.00 80.62           C
ATOM   2793  O   ASP A 417     -19.617   3.142  -0.137  1.00 80.62           O
ATOM   2794  CG  ASP A 417     -16.144   1.916   2.207  1.00 80.62           C
ATOM   2795  OD1 ASP A 417     -16.754   1.509   3.227  1.00 80.62           O
ATOM   2796  OD2 ASP A 417     -14.913   1.857   2.034  1.00 80.62           O
ATOM   2797  N   HIS A 418     -19.439   1.242  -1.328  1.00 88.12           N
ATOM   2798  CA  HIS A 418     -20.475   1.599  -2.283  1.00 88.12           C
ATOM   2799  C   HIS A 418     -21.827   1.730  -1.580  1.00 88.12           C
ATOM   2800  CB  HIS A 418     -20.543   0.585  -3.426  1.00 88.12           C
ATOM   2801  O   HIS A 418     -22.267   0.852  -0.832  1.00 88.12           O
ATOM   2802  CG  HIS A 418     -21.562   0.972  -4.468  1.00 88.12           C
ATOM   2803  CD2 HIS A 418     -22.763   0.356  -4.696  1.00 88.12           C
ATOM   2804  ND1 HIS A 418     -21.492   2.045  -5.329  1.00 88.12           N
ATOM   2805  CE1 HIS A 418     -22.617   2.065  -6.055  1.00 88.12           C
ATOM   2806  NE2 HIS A 418     -23.424   1.043  -5.721  1.00 88.12           N
ATOM   2807  N   ARG A 419     -22.510   2.842  -1.847  1.00 84.88           N
ATOM   2808  CA  ARG A 419     -23.841   3.103  -1.307  1.00 84.88           C
ATOM   2809  C   ARG A 419     -24.891   2.553  -2.257  1.00 84.88           C
ATOM   2810  CB  ARG A 419     -24.028   4.597  -1.045  1.00 84.88           C
ATOM   2811  O   ARG A 419     -25.191   3.156  -3.284  1.00 84.88           O
ATOM   2812  CG  ARG A 419     -23.075   5.092   0.048  1.00 84.88           C
ATOM   2813  CD  ARG A 419     -23.442   6.533   0.391  1.00 84.88           C
ATOM   2814  NE  ARG A 419     -22.553   7.073   1.433  1.00 84.88           N
ATOM   2815  NH1 ARG A 419     -24.086   8.443   2.460  1.00 84.88           N
ATOM   2816  NH2 ARG A 419     -21.974   8.383   3.196  1.00 84.88           N
ATOM   2817  CZ  ARG A 419     -22.876   7.962   2.354  1.00 84.88           C
ATOM   2818  N   PHE A 420     -25.463   1.415  -1.888  1.00 86.25           N
ATOM   2819  CA  PHE A 420     -26.581   0.821  -2.614  1.00 86.25           C
ATOM   2820  C   PHE A 420     -27.839   1.696  -2.508  1.00 86.25           C
ATOM   2821  CB  PHE A 420     -26.830  -0.592  -2.081  1.00 86.25           C
ATOM   2822  O   PHE A 420     -28.072   2.329  -1.480  1.00 86.25           O
ATOM   2823  CG  PHE A 420     -25.616  -1.497  -2.167  1.00 86.25           C
ATOM   2824  CD1 PHE A 420     -25.262  -2.078  -3.398  1.00 86.25           C
ATOM   2825  CD2 PHE A 420     -24.827  -1.745  -1.026  1.00 86.25           C
ATOM   2826  CE1 PHE A 420     -24.135  -2.915  -3.488  1.00 86.25           C
ATOM   2827  CE2 PHE A 420     -23.694  -2.571  -1.119  1.00 86.25           C
ATOM   2828  CZ  PHE A 420     -23.352  -3.160  -2.348  1.00 86.25           C
ATOM   2829  N   GLN A 421     -28.676   1.702  -3.553  1.00 80.38           N
ATOM   2830  CA  GLN A 421     -29.903   2.516  -3.602  1.00 80.38           C
ATOM   2831  C   GLN A 421     -30.863   2.230  -2.436  1.00 80.38           C
ATOM   2832  CB  GLN A 421     -30.633   2.283  -4.936  1.00 80.38           C
ATOM   2833  O   GLN A 421     -31.451   3.163  -1.897  1.00 80.38           O
ATOM   2834  CG  GLN A 421     -29.911   2.934  -6.125  1.00 80.38           C
ATOM   2835  CD  GLN A 421     -30.655   2.759  -7.448  1.00 80.38           C
ATOM   2836  NE2 GLN A 421     -30.254   3.457  -8.488  1.00 80.38           N
ATOM   2837  OE1 GLN A 421     -31.594   2.002  -7.599  1.00 80.38           O
ATOM   2838  N   ASN A 422     -30.965   0.964  -2.021  1.00 82.12           N
ATOM   2839  CA  ASN A 422     -31.792   0.514  -0.897  1.00 82.12           C
ATOM   2840  C   ASN A 422     -30.967   0.248   0.376  1.00 82.12           C
ATOM   2841  CB  ASN A 422     -32.582  -0.736  -1.333  1.00 82.12           C
ATOM   2842  O   ASN A 422     -31.410  -0.507   1.238  1.00 82.12           O
ATOM   2843  CG  ASN A 422     -33.577  -0.489  -2.449  1.00 82.12           C
ATOM   2844  ND2 ASN A 422     -33.973  -1.534  -3.140  1.00 82.12           N
ATOM   2845  OD1 ASN A 422     -34.009   0.625  -2.708  1.00 82.12           O
ATOM   2846  N   GLU A 423     -29.733   0.763   0.454  1.00 85.19           N
ATOM   2847  CA  GLU A 423     -28.756   0.491   1.529  1.00 85.19           C
ATOM   2848  C   GLU A 423     -28.454  -1.005   1.769  1.00 85.19           C
ATOM   2849  CB  GLU A 423     -29.140   1.225   2.827  1.00 85.19           C
ATOM   2850  O   GLU A 423     -27.814  -1.382   2.751  1.00 85.19           O
ATOM   2851  CG  GLU A 423     -29.290   2.742   2.629  1.00 85.19           C
ATOM   2852  CD  GLU A 423     -29.485   3.509   3.948  1.00 85.19           C
ATOM   2853  OE1 GLU A 423     -29.203   4.732   3.942  1.00 85.19           O
ATOM   2854  OE2 GLU A 423     -29.898   2.895   4.957  1.00 85.19           O
ATOM   2855  N   THR A 424     -28.884  -1.871   0.852  1.00 91.19           N
ATOM   2856  CA  THR A 424     -28.754  -3.322   0.936  1.00 91.19           C
ATOM   2857  C   THR A 424     -28.254  -3.890  -0.382  1.00 91.19           C
ATOM   2858  CB  THR A 424     -30.073  -4.004   1.339  1.00 91.19           C
ATOM   2859  O   THR A 424     -28.456  -3.314  -1.454  1.00 91.19           O
ATOM   2860  CG2 THR A 424     -30.528  -3.639   2.750  1.00 91.19           C
ATOM   2861  OG1 THR A 424     -31.127  -3.634   0.490  1.00 91.19           O
ATOM   2862  N   ILE A 425     -27.581  -5.032  -0.284  1.00 93.12           N
ATOM   2863  CA  ILE A 425     -27.280  -5.878  -1.431  1.00 93.12           C
ATOM   2864  C   ILE A 425     -28.324  -6.995  -1.506  1.00 93.12           C
ATOM   2865  CB  ILE A 425     -25.828  -6.376  -1.358  1.00 93.12           C
ATOM   2866  O   ILE A 425     -28.707  -7.553  -0.474  1.00 93.12           O
ATOM   2867  CG1 ILE A 425     -25.383  -6.819  -2.760  1.00 93.12           C
ATOM   2868  CG2 ILE A 425     -25.665  -7.489  -0.318  1.00 93.12           C
ATOM   2869  CD1 ILE A 425     -23.920  -7.245  -2.849  1.00 93.12           C
ATOM   2870  N   GLU A 426     -28.777  -7.317  -2.712  1.00 95.38           N
ATOM   2871  CA  GLU A 426     -29.923  -8.193  -2.951  1.00 95.38           C
ATOM   2872  C   GLU A 426     -29.508  -9.448  -3.729  1.00 95.38           C
ATOM   2873  CB  GLU A 426     -31.049  -7.418  -3.661  1.00 95.38           C
ATOM   2874  O   GLU A 426     -28.638  -9.421  -4.603  1.00 95.38           O
ATOM   2875  CG  GLU A 426     -31.568  -6.218  -2.837  1.00 95.38           C
ATOM   2876  CD  GLU A 426     -32.744  -5.452  -3.479  1.00 95.38           C
ATOM   2877  OE1 GLU A 426     -33.047  -4.327  -3.000  1.00 95.38           O
ATOM   2878  OE2 GLU A 426     -33.356  -5.980  -4.430  1.00 95.38           O
ATOM   2879  N   LYS A 427     -30.128 -10.574  -3.385  1.00 95.81           N
ATOM   2880  CA  LYS A 427     -29.976 -11.851  -4.077  1.00 95.81           C
ATOM   2881  C   LYS A 427     -30.640 -11.784  -5.455  1.00 95.81           C
ATOM   2882  CB  LYS A 427     -30.590 -12.933  -3.185  1.00 95.81           C
ATOM   2883  O   LYS A 427     -31.736 -11.262  -5.605  1.00 95.81           O
ATOM   2884  CG  LYS A 427     -30.487 -14.334  -3.793  1.00 95.81           C
ATOM   2885  CD  LYS A 427     -31.072 -15.329  -2.795  1.00 95.81           C
ATOM   2886  CE  LYS A 427     -31.126 -16.728  -3.396  1.00 95.81           C
ATOM   2887  NZ  LYS A 427     -31.377 -17.706  -2.319  1.00 95.81           N
ATOM   2888  N   GLY A 428     -29.980 -12.348  -6.461  1.00 95.06           N
ATOM   2889  CA  GLY A 428     -30.396 -12.329  -7.866  1.00 95.06           C
ATOM   2890  C   GLY A 428     -29.975 -11.070  -8.631  1.00 95.06           C
ATOM   2891  O   GLY A 428     -30.035 -11.061  -9.860  1.00 95.06           O
ATOM   2892  N   GLU A 429     -29.501 -10.031  -7.939  1.00 95.75           N
ATOM   2893  CA  GLU A 429     -29.122  -8.770  -8.571  1.00 95.75           C
ATOM   2894  C   GLU A 429     -27.691  -8.775  -9.121  1.00 95.75           C
ATOM   2895  CB  GLU A 429     -29.362  -7.588  -7.618  1.00 95.75           C
ATOM   2896  O   GLU A 429     -26.777  -9.429  -8.599  1.00 95.75           O
ATOM   2897  CG  GLU A 429     -30.856  -7.247  -7.465  1.00 95.75           C
ATOM   2898  CD  GLU A 429     -31.516  -6.900  -8.811  1.00 95.75           C
ATOM   2899  OE1 GLU A 429     -32.678  -7.304  -9.038  1.00 95.75           O
ATOM   2900  OE2 GLU A 429     -30.816  -6.295  -9.663  1.00 95.75           O
ATOM   2901  N   LYS A 430     -27.499  -8.004 -10.200  1.00 95.25           N
ATOM   2902  CA  LYS A 430     -26.209  -7.823 -10.880  1.00 95.25           C
ATOM   2903  C   LYS A 430     -25.608  -6.465 -10.562  1.00 95.25           C
ATOM   2904  CB  LYS A 430     -26.338  -8.002 -12.398  1.00 95.25           C
ATOM   2905  O   LYS A 430     -26.177  -5.426 -10.886  1.00 95.25           O
ATOM   2906  CG  LYS A 430     -26.639  -9.456 -12.746  1.00 95.25           C
ATOM   2907  CD  LYS A 430     -26.639  -9.703 -14.255  1.00 95.25           C
ATOM   2908  CE  LYS A 430     -26.982 -11.179 -14.430  1.00 95.25           C
ATOM   2909  NZ  LYS A 430     -26.920 -11.629 -15.836  1.00 95.25           N
ATOM   2910  N   TYR A 431     -24.381  -6.479 -10.062  1.00 94.38           N
ATOM   2911  CA  TYR A 431     -23.626  -5.283  -9.718  1.00 94.38           C
ATOM   2912  C   TYR A 431     -22.432  -5.128 -10.653  1.00 94.38           C
ATOM   2913  CB  TYR A 431     -23.224  -5.346  -8.245  1.00 94.38           C
ATOM   2914  O   TYR A 431     -21.676  -6.071 -10.887  1.00 94.38           O
ATOM   2915  CG  TYR A 431     -24.427  -5.401  -7.324  1.00 94.38           C
ATOM   2916  CD1 TYR A 431     -25.092  -4.214  -6.955  1.00 94.38           C
ATOM   2917  CD2 TYR A 431     -24.931  -6.649  -6.904  1.00 94.38           C
ATOM   2918  CE1 TYR A 431     -26.255  -4.275  -6.161  1.00 94.38           C
ATOM   2919  CE2 TYR A 431     -26.090  -6.710  -6.108  1.00 94.38           C
ATOM   2920  OH  TYR A 431     -27.855  -5.592  -4.943  1.00 94.38           O
ATOM   2921  CZ  TYR A 431     -26.753  -5.524  -5.733  1.00 94.38           C
ATOM   2922  N   ASN A 432     -22.266  -3.925 -11.205  1.00 92.81           N
ATOM   2923  CA  ASN A 432     -21.145  -3.587 -12.076  1.00 92.81           C
ATOM   2924  C   ASN A 432     -20.206  -2.616 -11.365  1.00 92.81           C
ATOM   2925  CB  ASN A 432     -21.671  -3.047 -13.413  1.00 92.81           C
ATOM   2926  O   ASN A 432     -20.374  -1.399 -11.457  1.00 92.81           O
ATOM   2927  CG  ASN A 432     -20.549  -2.839 -14.416  1.00 92.81           C
ATOM   2928  ND2 ASN A 432     -20.875  -2.707 -15.679  1.00 92.81           N
ATOM   2929  OD1 ASN A 432     -19.369  -2.838 -14.120  1.00 92.81           O
ATOM   2930  N   THR A 433     -19.196  -3.167 -10.699  1.00 89.94           N
ATOM   2931  CA  THR A 433     -18.241  -2.376  -9.918  1.00 89.94           C
ATOM   2932  C   THR A 433     -17.299  -1.556 -10.791  1.00 89.94           C
ATOM   2933  CB  THR A 433     -17.432  -3.250  -8.958  1.00 89.94           C
ATOM   2934  O   THR A 433     -16.688  -0.605 -10.318  1.00 89.94           O
ATOM   2935  CG2 THR A 433     -18.294  -4.206  -8.152  1.00 89.94           C
ATOM   2936  OG1 THR A 433     -16.540  -4.080  -9.650  1.00 89.94           O
ATOM   2937  N   SER A 434     -17.212  -1.859 -12.091  1.00 85.31           N
ATOM   2938  CA  SER A 434     -16.469  -1.037 -13.050  1.00 85.31           C
ATOM   2939  C   SER A 434     -17.156   0.283 -13.398  1.00 85.31           C
ATOM   2940  CB  SER A 434     -16.173  -1.814 -14.334  1.00 85.31           C
ATOM   2941  O   SER A 434     -16.562   1.106 -14.087  1.00 85.31           O
ATOM   2942  OG  SER A 434     -15.355  -2.931 -14.058  1.00 85.31           O
ATOM   2943  N   ARG A 435     -18.404   0.484 -12.961  1.00 88.00           N
ATOM   2944  CA  ARG A 435     -19.155   1.737 -13.138  1.00 88.00           C
ATOM   2945  C   ARG A 435     -19.299   2.540 -11.847  1.00 88.00           C
ATOM   2946  CB  ARG A 435     -20.534   1.433 -13.728  1.00 88.00           C
ATOM   2947  O   ARG A 435     -19.962   3.573 -11.864  1.00 88.00           O
ATOM   2948  CG  ARG A 435     -20.444   0.894 -15.155  1.00 88.00           C
ATOM   2949  CD  ARG A 435     -21.866   0.697 -15.679  1.00 88.00           C
ATOM   2950  NE  ARG A 435     -21.865   0.249 -17.082  1.00 88.00           N
ATOM   2951  NH1 ARG A 435     -24.143   0.160 -17.331  1.00 88.00           N
ATOM   2952  NH2 ARG A 435     -22.820  -0.370 -19.053  1.00 88.00           N
ATOM   2953  CZ  ARG A 435     -22.939   0.017 -17.814  1.00 88.00           C
ATOM   2954  N   TRP A 436     -18.759   2.040 -10.742  1.00 87.62           N
ATOM   2955  CA  TRP A 436     -18.777   2.748  -9.469  1.00 87.62           C
ATOM   2956  C   TRP A 436     -17.742   3.869  -9.468  1.00 87.62           C
ATOM   2957  CB  TRP A 436     -18.571   1.743  -8.336  1.00 87.62           C
ATOM   2958  O   TRP A 436     -16.838   3.884 -10.306  1.00 87.62           O
ATOM   2959  CG  TRP A 436     -19.638   0.697  -8.195  1.00 87.62           C
ATOM   2960  CD1 TRP A 436     -20.835   0.661  -8.829  1.00 87.62           C
ATOM   2961  CD2 TRP A 436     -19.659  -0.424  -7.269  1.00 87.62           C
ATOM   2962  CE2 TRP A 436     -20.906  -1.104  -7.392  1.00 87.62           C
ATOM   2963  CE3 TRP A 436     -18.765  -0.903  -6.298  1.00 87.62           C
ATOM   2964  NE1 TRP A 436     -21.582  -0.403  -8.363  1.00 87.62           N
ATOM   2965  CH2 TRP A 436     -20.358  -2.612  -5.585  1.00 87.62           C
ATOM   2966  CZ2 TRP A 436     -21.256  -2.191  -6.580  1.00 87.62           C
ATOM   2967  CZ3 TRP A 436     -19.122  -1.956  -5.445  1.00 87.62           C
ATOM   2968  N   ASN A 437     -17.891   4.816  -8.542  1.00 81.69           N
ATOM   2969  CA  ASN A 437     -16.892   5.865  -8.365  1.00 81.69           C
ATOM   2970  C   ASN A 437     -15.537   5.232  -8.014  1.00 81.69           C
ATOM   2971  CB  ASN A 437     -17.366   6.836  -7.271  1.00 81.69           C
ATOM   2972  O   ASN A 437     -15.489   4.208  -7.337  1.00 81.69           O
ATOM   2973  CG  ASN A 437     -18.610   7.611  -7.668  1.00 81.69           C
ATOM   2974  ND2 ASN A 437     -19.536   7.819  -6.760  1.00 81.69           N
ATOM   2975  OD1 ASN A 437     -18.766   8.053  -8.795  1.00 81.69           O
ATOM   2976  N   ASP A 438     -14.427   5.859  -8.406  1.00 66.19           N
ATOM   2977  CA  ASP A 438     -13.086   5.299  -8.168  1.00 66.19           C
ATOM   2978  C   ASP A 438     -12.751   5.101  -6.677  1.00 66.19           C
ATOM   2979  CB  ASP A 438     -12.028   6.191  -8.835  1.00 66.19           C
ATOM   2980  O   ASP A 438     -11.860   4.319  -6.338  1.00 66.19           O
ATOM   2981  CG  ASP A 438     -12.047   6.097 -10.363  1.00 66.19           C
ATOM   2982  OD1 ASP A 438     -12.273   4.977 -10.877  1.00 66.19           O
ATOM   2983  OD2 ASP A 438     -11.799   7.140 -11.002  1.00 66.19           O
ATOM   2984  N   THR A 439     -13.487   5.776  -5.789  1.00 66.81           N
ATOM   2985  CA  THR A 439     -13.406   5.653  -4.327  1.00 66.81           C
ATOM   2986  C   THR A 439     -14.331   4.577  -3.746  1.00 66.81           C
ATOM   2987  CB  THR A 439     -13.736   7.004  -3.675  1.00 66.81           C
ATOM   2988  O   THR A 439     -14.192   4.215  -2.586  1.00 66.81           O
ATOM   2989  CG2 THR A 439     -12.748   8.097  -4.089  1.00 66.81           C
ATOM   2990  OG1 THR A 439     -15.025   7.439  -4.065  1.00 66.81           O
ATOM   2991  N   GLU A 440     -15.285   4.058  -4.519  1.00 79.88           N
ATOM   2992  CA  GLU A 440     -16.251   3.037  -4.097  1.00 79.88           C
ATOM   2993  C   GLU A 440     -15.756   1.660  -4.542  1.00 79.88           C
ATOM   2994  CB  GLU A 440     -17.633   3.353  -4.679  1.00 79.88           C
ATOM   2995  O   GLU A 440     -16.143   1.124  -5.578  1.00 79.88           O
ATOM   2996  CG  GLU A 440     -18.281   4.592  -4.049  1.00 79.88           C
ATOM   2997  CD  GLU A 440     -19.552   5.021  -4.796  1.00 79.88           C
ATOM   2998  OE1 GLU A 440     -20.095   6.090  -4.444  1.00 79.88           O
ATOM   2999  OE2 GLU A 440     -19.960   4.333  -5.761  1.00 79.88           O
ATOM   3000  N   LEU A 441     -14.834   1.085  -3.774  1.00 76.50           N
ATOM   3001  CA  LEU A 441     -14.228  -0.203  -4.106  1.00 76.50           C
ATOM   3002  C   LEU A 441     -15.040  -1.371  -3.542  1.00 76.50           C
ATOM   3003  CB  LEU A 441     -12.773  -0.225  -3.623  1.00 76.50           C
ATOM   3004  O   LEU A 441     -15.663  -1.259  -2.488  1.00 76.50           O
ATOM   3005  CG  LEU A 441     -11.910   0.915  -4.192  1.00 76.50           C
ATOM   3006  CD1 LEU A 441     -10.484   0.725  -3.696  1.00 76.50           C
ATOM   3007  CD2 LEU A 441     -11.888   0.911  -5.723  1.00 76.50           C
ATOM   3008  N   ALA A 442     -14.995  -2.515  -4.227  1.00 84.44           N
ATOM   3009  CA  ALA A 442     -15.495  -3.789  -3.716  1.00 84.44           C
ATOM   3010  C   ALA A 442     -14.359  -4.797  -3.548  1.00 84.44           C
ATOM   3011  CB  ALA A 442     -16.588  -4.354  -4.628  1.00 84.44           C
ATOM   3012  O   ALA A 442     -13.533  -4.979  -4.447  1.00 84.44           O
ATOM   3013  N   TYR A 443     -14.389  -5.512  -2.428  1.00 81.56           N
ATOM   3014  CA  TYR A 443     -13.490  -6.607  -2.101  1.00 81.56           C
ATOM   3015  C   TYR A 443     -14.273  -7.865  -1.782  1.00 81.56           C
ATOM   3016  CB  TYR A 443     -12.592  -6.241  -0.921  1.00 81.56           C
ATOM   3017  O   TYR A 443     -15.214  -7.848  -0.993  1.00 81.56           O
ATOM   3018  CG  TYR A 443     -11.698  -5.085  -1.242  1.00 81.56           C
ATOM   3019  CD1 TYR A 443     -10.565  -5.340  -2.027  1.00 81.56           C
ATOM   3020  CD2 TYR A 443     -12.054  -3.773  -0.870  1.00 81.56           C
ATOM   3021  CE1 TYR A 443      -9.804  -4.270  -2.501  1.00 81.56           C
ATOM   3022  CE2 TYR A 443     -11.280  -2.696  -1.338  1.00 81.56           C
ATOM   3023  OH  TYR A 443      -9.452  -1.985  -2.762  1.00 81.56           O
ATOM   3024  CZ  TYR A 443     -10.178  -2.960  -2.184  1.00 81.56           C
ATOM   3025  N   PHE A 444     -13.840  -8.974  -2.364  1.00 83.44           N
ATOM   3026  CA  PHE A 444     -14.354 -10.294  -2.059  1.00 83.44           C
ATOM   3027  C   PHE A 444     -13.276 -11.115  -1.368  1.00 83.44           C
ATOM   3028  CB  PHE A 444     -14.859 -10.951  -3.336  1.00 83.44           C
ATOM   3029  O   PHE A 444     -12.209 -11.353  -1.935  1.00 83.44           O
ATOM   3030  CG  PHE A 444     -15.836 -12.064  -3.050  1.00 83.44           C
ATOM   3031  CD1 PHE A 444     -15.427 -13.408  -3.090  1.00 83.44           C
ATOM   3032  CD2 PHE A 444     -17.160 -11.741  -2.710  1.00 83.44           C
ATOM   3033  CE1 PHE A 444     -16.357 -14.429  -2.829  1.00 83.44           C
ATOM   3034  CE2 PHE A 444     -18.087 -12.759  -2.447  1.00 83.44           C
ATOM   3035  CZ  PHE A 444     -17.689 -14.104  -2.516  1.00 83.44           C
ATOM   3036  N   VAL A 445     -13.547 -11.550  -0.143  1.00 76.81           N
ATOM   3037  CA  VAL A 445     -12.586 -12.271   0.693  1.00 76.81           C
ATOM   3038  C   VAL A 445     -12.974 -13.739   0.762  1.00 76.81           C
ATOM   3039  CB  VAL A 445     -12.461 -11.646   2.091  1.00 76.81           C
ATOM   3040  O   VAL A 445     -14.088 -14.079   1.153  1.00 76.81           O
ATOM   3041  CG1 VAL A 445     -11.242 -12.227   2.804  1.00 76.81           C
ATOM   3042  CG2 VAL A 445     -12.273 -10.129   2.018  1.00 76.81           C
ATOM   3043  N   ASN A 446     -12.060 -14.624   0.377  1.00 75.62           N
ATOM   3044  CA  ASN A 446     -12.261 -16.071   0.405  1.00 75.62           C
ATOM   3045  C   ASN A 446     -10.991 -16.797   0.867  1.00 75.62           C
ATOM   3046  CB  ASN A 446     -12.775 -16.525  -0.975  1.00 75.62           C
ATOM   3047  O   ASN A 446     -10.002 -16.169   1.238  1.00 75.62           O
ATOM   3048  CG  ASN A 446     -11.782 -16.362  -2.112  1.00 75.62           C
ATOM   3049  ND2 ASN A 446     -12.277 -16.156  -3.307  1.00 75.62           N
ATOM   3050  OD1 ASN A 446     -10.576 -16.466  -1.975  1.00 75.62           O
ATOM   3051  N   SER A 447     -11.000 -18.132   0.848  1.00 66.88           N
ATOM   3052  CA  SER A 447      -9.869 -18.952   1.310  1.00 66.88           C
ATOM   3053  C   SER A 447      -8.558 -18.719   0.547  1.00 66.88           C
ATOM   3054  CB  SER A 447     -10.241 -20.433   1.219  1.00 66.88           C
ATOM   3055  O   SER A 447      -7.509 -19.139   1.016  1.00 66.88           O
ATOM   3056  OG  SER A 447     -10.456 -20.810  -0.132  1.00 66.88           O
ATOM   3057  N   LYS A 448      -8.604 -18.072  -0.625  1.00 63.38           N
ATOM   3058  CA  LYS A 448      -7.426 -17.697  -1.420  1.00 63.38           C
ATOM   3059  C   LYS A 448      -6.949 -16.266  -1.147  1.00 63.38           C
ATOM   3060  CB  LYS A 448      -7.693 -17.915  -2.919  1.00 63.38           C
ATOM   3061  O   LYS A 448      -6.033 -15.810  -1.818  1.00 63.38           O
ATOM   3062  CG  LYS A 448      -8.073 -19.361  -3.265  1.00 63.38           C
ATOM   3063  CD  LYS A 448      -8.084 -19.546  -4.787  1.00 63.38           C
ATOM   3064  CE  LYS A 448      -8.313 -21.020  -5.143  1.00 63.38           C
ATOM   3065  NZ  LYS A 448      -7.875 -21.321  -6.532  1.00 63.38           N
ATOM   3066  N   GLY A 449      -7.594 -15.538  -0.234  1.00 60.38           N
ATOM   3067  CA  GLY A 449      -7.230 -14.174   0.149  1.00 60.38           C
ATOM   3068  C   GLY A 449      -8.290 -13.124  -0.188  1.00 60.38           C
ATOM   3069  O   GLY A 449      -9.473 -13.431  -0.359  1.00 60.38           O
ATOM   3070  N   ILE A 450      -7.846 -11.869  -0.251  1.00 68.25           N
ATOM   3071  CA  ILE A 450      -8.661 -10.684  -0.544  1.00 68.25           C
ATOM   3072  C   ILE A 450      -8.547 -10.368  -2.037  1.00 68.25           C
ATOM   3073  CB  ILE A 450      -8.195  -9.486   0.320  1.00 68.25           C
ATOM   3074  O   ILE A 450      -7.443 -10.212  -2.553  1.00 68.25           O
ATOM   3075  CG1 ILE A 450      -8.307  -9.798   1.833  1.00 68.25           C
ATOM   3076  CG2 ILE A 450      -9.000  -8.226  -0.048  1.00 68.25           C
ATOM   3077  CD1 ILE A 450      -7.631  -8.764   2.741  1.00 68.25           C
ATOM   3078  N   HIS A 451      -9.680 -10.241  -2.728  1.00 71.56           N
ATOM   3079  CA  HIS A 451      -9.723  -9.993  -4.170  1.00 71.56           C
ATOM   3080  C   HIS A 451     -10.497  -8.716  -4.460  1.00 71.56           C
ATOM   3081  CB  HIS A 451     -10.361 -11.187  -4.892  1.00 71.56           C
ATOM   3082  O   HIS A 451     -11.659  -8.597  -4.075  1.00 71.56           O
ATOM   3083  CG  HIS A 451      -9.666 -12.493  -4.603  1.00 71.56           C
ATOM   3084  CD2 HIS A 451      -9.865 -13.265  -3.496  1.00 71.56           C
ATOM   3085  ND1 HIS A 451      -8.628 -13.045  -5.353  1.00 71.56           N
ATOM   3086  CE1 HIS A 451      -8.184 -14.095  -4.646  1.00 71.56           C
ATOM   3087  NE2 HIS A 451      -8.931 -14.271  -3.542  1.00 71.56           N
ATOM   3088  N   ARG A 452      -9.885  -7.766  -5.170  1.00 77.88           N
ATOM   3089  CA  ARG A 452     -10.601  -6.576  -5.639  1.00 77.88           C
ATOM   3090  C   ARG A 452     -11.558  -6.963  -6.766  1.00 77.88           C
ATOM   3091  CB  ARG A 452      -9.604  -5.496  -6.074  1.00 77.88           C
ATOM   3092  O   ARG A 452     -11.144  -7.569  -7.750  1.00 77.88           O
ATOM   3093  CG  ARG A 452     -10.324  -4.183  -6.415  1.00 77.88           C
ATOM   3094  CD  ARG A 452      -9.307  -3.115  -6.813  1.00 77.88           C
ATOM   3095  NE  ARG A 452      -9.978  -1.891  -7.289  1.00 77.88           N
ATOM   3096  NH1 ARG A 452      -8.147  -0.943  -8.272  1.00 77.88           N
ATOM   3097  NH2 ARG A 452     -10.092   0.148  -8.313  1.00 77.88           N
ATOM   3098  CZ  ARG A 452      -9.409  -0.904  -7.956  1.00 77.88           C
ATOM   3099  N   LEU A 453     -12.820  -6.564  -6.654  1.00 82.00           N
ATOM   3100  CA  LEU A 453     -13.811  -6.712  -7.711  1.00 82.00           C
ATOM   3101  C   LEU A 453     -13.878  -5.425  -8.535  1.00 82.00           C
ATOM   3102  CB  LEU A 453     -15.183  -7.079  -7.120  1.00 82.00           C
ATOM   3103  O   LEU A 453     -14.400  -4.406  -8.091  1.00 82.00           O
ATOM   3104  CG  LEU A 453     -15.246  -8.385  -6.306  1.00 82.00           C
ATOM   3105  CD1 LEU A 453     -16.706  -8.630  -5.918  1.00 82.00           C
ATOM   3106  CD2 LEU A 453     -14.743  -9.599  -7.092  1.00 82.00           C
ATOM   3107  N   HIS A 454     -13.389  -5.486  -9.767  1.00 84.00           N
ATOM   3108  CA  HIS A 454     -13.615  -4.493 -10.821  1.00 84.00           C
ATOM   3109  C   HIS A 454     -14.203  -5.226 -12.034  1.00 84.00           C
ATOM   3110  CB  HIS A 454     -12.321  -3.726 -11.101  1.00 84.00           C
ATOM   3111  O   HIS A 454     -13.471  -5.638 -12.941  1.00 84.00           O
ATOM   3112  CG  HIS A 454     -12.553  -2.525 -11.974  1.00 84.00           C
ATOM   3113  CD2 HIS A 454     -12.283  -2.433 -13.312  1.00 84.00           C
ATOM   3114  ND1 HIS A 454     -13.084  -1.315 -11.579  1.00 84.00           N
ATOM   3115  CE1 HIS A 454     -13.099  -0.499 -12.647  1.00 84.00           C
ATOM   3116  NE2 HIS A 454     -12.663  -1.159 -13.732  1.00 84.00           N
ATOM   3117  N   THR A 455     -15.490  -5.570 -11.939  1.00 88.81           N
ATOM   3118  CA  THR A 455     -16.191  -6.492 -12.843  1.00 88.81           C
ATOM   3119  C   THR A 455     -17.711  -6.425 -12.649  1.00 88.81           C
ATOM   3120  CB  THR A 455     -15.678  -7.930 -12.620  1.00 88.81           C
ATOM   3121  O   THR A 455     -18.216  -5.743 -11.758  1.00 88.81           O
ATOM   3122  CG2 THR A 455     -15.972  -8.502 -11.231  1.00 88.81           C
ATOM   3123  OG1 THR A 455     -16.224  -8.846 -13.542  1.00 88.81           O
ATOM   3124  N   VAL A 456     -18.439  -7.168 -13.484  1.00 93.88           N
ATOM   3125  CA  VAL A 456     -19.848  -7.494 -13.274  1.00 93.88           C
ATOM   3126  C   VAL A 456     -19.946  -8.815 -12.518  1.00 93.88           C
ATOM   3127  CB  VAL A 456     -20.622  -7.569 -14.600  1.00 93.88           C
ATOM   3128  O   VAL A 456     -19.474  -9.849 -13.007  1.00 93.88           O
ATOM   3129  CG1 VAL A 456     -22.118  -7.810 -14.351  1.00 93.88           C
ATOM   3130  CG2 VAL A 456     -20.490  -6.269 -15.401  1.00 93.88           C
ATOM   3131  N   PHE A 457     -20.598  -8.791 -11.360  1.00 95.38           N
ATOM   3132  CA  PHE A 457     -20.938  -9.991 -10.602  1.00 95.38           C
ATOM   3133  C   PHE A 457     -22.430 -10.027 -10.257  1.00 95.38           C
ATOM   3134  CB  PHE A 457     -20.040 -10.122  -9.363  1.00 95.38           C
ATOM   3135  O   PHE A 457     -23.087  -8.992 -10.193  1.00 95.38           O
ATOM   3136  CG  PHE A 457     -20.363  -9.165  -8.229  1.00 95.38           C
ATOM   3137  CD1 PHE A 457     -19.711  -7.920  -8.133  1.00 95.38           C
ATOM   3138  CD2 PHE A 457     -21.318  -9.527  -7.259  1.00 95.38           C
ATOM   3139  CE1 PHE A 457     -20.004  -7.060  -7.057  1.00 95.38           C
ATOM   3140  CE2 PHE A 457     -21.619  -8.654  -6.200  1.00 95.38           C
ATOM   3141  CZ  PHE A 457     -20.959  -7.421  -6.096  1.00 95.38           C
ATOM   3142  N   GLU A 458     -22.957 -11.227 -10.041  1.00 97.25           N
ATOM   3143  CA  GLU A 458     -24.321 -11.471  -9.562  1.00 97.25           C
ATOM   3144  C   GLU A 458     -24.283 -12.122  -8.190  1.00 97.25           C
ATOM   3145  CB  GLU A 458     -25.043 -12.365 -10.564  1.00 97.25           C
ATOM   3146  O   GLU A 458     -23.462 -13.014  -7.961  1.00 97.25           O
ATOM   3147  CG  GLU A 458     -26.515 -12.680 -10.267  1.00 97.25           C
ATOM   3148  CD  GLU A 458     -27.116 -13.554 -11.382  1.00 97.25           C
ATOM   3149  OE1 GLU A 458     -28.146 -14.211 -11.141  1.00 97.25           O
ATOM   3150  OE2 GLU A 458     -26.532 -13.573 -12.501  1.00 97.25           O
ATOM   3151  N   VAL A 459     -25.161 -11.697  -7.286  1.00 97.00           N
ATOM   3152  CA  VAL A 459     -25.307 -12.337  -5.976  1.00 97.00           C
ATOM   3153  C   VAL A 459     -26.237 -13.535  -6.115  1.00 97.00           C
ATOM   3154  CB  VAL A 459     -25.822 -11.347  -4.925  1.00 97.00           C
ATOM   3155  O   VAL A 459     -27.436 -13.387  -6.291  1.00 97.00           O
ATOM   3156  CG1 VAL A 459     -25.951 -12.021  -3.553  1.00 97.00           C
ATOM   3157  CG2 VAL A 459     -24.852 -10.171  -4.775  1.00 97.00           C
ATOM   3158  N   ILE A 460     -25.689 -14.740  -6.022  1.00 97.81           N
ATOM   3159  CA  ILE A 460     -26.445 -15.988  -6.176  1.00 97.81           C
ATOM   3160  C   ILE A 460     -27.099 -16.407  -4.862  1.00 97.81           C
ATOM   3161  CB  ILE A 460     -25.515 -17.094  -6.717  1.00 97.81           C
ATOM   3162  O   ILE A 460     -28.220 -16.911  -4.858  1.00 97.81           O
ATOM   3163  CG1 ILE A 460     -24.854 -16.706  -8.058  1.00 97.81           C
ATOM   3164  CG2 ILE A 460     -26.248 -18.440  -6.852  1.00 97.81           C
ATOM   3165  CD1 ILE A 460     -25.836 -16.398  -9.199  1.00 97.81           C
ATOM   3166  N   ASP A 461     -26.399 -16.229  -3.743  1.00 96.38           N
ATOM   3167  CA  ASP A 461     -26.938 -16.552  -2.427  1.00 96.38           C
ATOM   3168  C   ASP A 461     -26.297 -15.702  -1.332  1.00 96.38           C
ATOM   3169  CB  ASP A 461     -26.763 -18.054  -2.129  1.00 96.38           C
ATOM   3170  O   ASP A 461     -25.128 -15.314  -1.431  1.00 96.38           O
ATOM   3171  CG  ASP A 461     -27.661 -18.517  -0.976  1.00 96.38           C
ATOM   3172  OD1 ASP A 461     -28.853 -18.115  -0.953  1.00 96.38           O
ATOM   3173  OD2 ASP A 461     -27.177 -19.270  -0.105  1.00 96.38           O
ATOM   3174  N   ILE A 462     -27.069 -15.459  -0.275  1.00 95.62           N
ATOM   3175  CA  ILE A 462     -26.624 -14.795   0.947  1.00 95.62           C
ATOM   3176  C   ILE A 462     -27.028 -15.693   2.110  1.00 95.62           C
ATOM   3177  CB  ILE A 462     -27.236 -13.382   1.093  1.00 95.62           C
ATOM   3178  O   ILE A 462     -28.213 -15.926   2.330  1.00 95.62           O
ATOM   3179  CG1 ILE A 462     -27.112 -12.537  -0.196  1.00 95.62           C
ATOM   3180  CG2 ILE A 462     -26.535 -12.698   2.280  1.00 95.62           C
ATOM   3181  CD1 ILE A 462     -27.848 -11.192  -0.138  1.00 95.62           C
ATOM   3182  N   THR A 463     -26.061 -16.223   2.854  1.00 91.56           N
ATOM   3183  CA  THR A 463     -26.320 -17.140   3.968  1.00 91.56           C
ATOM   3184  C   THR A 463     -25.786 -16.567   5.273  1.00 91.56           C
ATOM   3185  CB  THR A 463     -25.680 -18.522   3.755  1.00 91.56           C
ATOM   3186  O   THR A 463     -24.601 -16.253   5.374  1.00 91.56           O
ATOM   3187  CG2 THR A 463     -26.356 -19.578   4.623  1.00 91.56           C
ATOM   3188  OG1 THR A 463     -25.660 -19.012   2.431  1.00 91.56           O
ATOM   3189  N   HIS A 464     -26.608 -16.512   6.318  1.00 86.06           N
ATOM   3190  CA  HIS A 464     -26.122 -16.167   7.655  1.00 86.06           C
ATOM   3191  C   HIS A 464     -25.291 -17.320   8.245  1.00 86.06           C
ATOM   3192  CB  HIS A 464     -27.322 -15.807   8.529  1.00 86.06           C
ATOM   3193  O   HIS A 464     -25.779 -18.447   8.358  1.00 86.06           O
ATOM   3194  CG  HIS A 464     -26.989 -15.320   9.919  1.00 86.06           C
ATOM   3195  CD2 HIS A 464     -27.796 -14.529  10.683  1.00 86.06           C
ATOM   3196  ND1 HIS A 464     -25.804 -15.467  10.612  1.00 86.06           N
ATOM   3197  CE1 HIS A 464     -25.928 -14.812  11.777  1.00 86.06           C
ATOM   3198  NE2 HIS A 464     -27.151 -14.299  11.894  1.00 86.06           N
ATOM   3199  N   TYR A 465     -24.051 -17.057   8.682  1.00 78.50           N
ATOM   3200  CA  TYR A 465     -23.143 -18.124   9.140  1.00 78.50           C
ATOM   3201  C   TYR A 465     -23.638 -18.888  10.380  1.00 78.50           C
ATOM   3202  CB  TYR A 465     -21.734 -17.572   9.407  1.00 78.50           C
ATOM   3203  O   TYR A 465     -23.403 -20.090  10.492  1.00 78.50           O
ATOM   3204  CG  TYR A 465     -21.523 -17.003  10.802  1.00 78.50           C
ATOM   3205  CD1 TYR A 465     -21.751 -15.643  11.036  1.00 78.50           C
ATOM   3206  CD2 TYR A 465     -21.085 -17.821  11.865  1.00 78.50           C
ATOM   3207  CE1 TYR A 465     -21.482 -15.058  12.284  1.00 78.50           C
ATOM   3208  CE2 TYR A 465     -20.835 -17.253  13.132  1.00 78.50           C
ATOM   3209  OH  TYR A 465     -20.549 -15.290  14.477  1.00 78.50           O
ATOM   3210  CZ  TYR A 465     -20.982 -15.861  13.325  1.00 78.50           C
ATOM   3211  N   LYS A 466     -24.304 -18.211  11.334  1.00 72.00           N
ATOM   3212  CA  LYS A 466     -24.756 -18.833  12.593  1.00 72.00           C
ATOM   3213  C   LYS A 466     -25.945 -19.757  12.380  1.00 72.00           C
ATOM   3214  CB  LYS A 466     -25.155 -17.784  13.653  1.00 72.00           C
ATOM   3215  O   LYS A 466     -26.020 -20.780  13.054  1.00 72.00           O
ATOM   3216  CG  LYS A 466     -23.997 -16.945  14.201  1.00 72.00           C
ATOM   3217  CD  LYS A 466     -24.472 -15.882  15.216  1.00 72.00           C
ATOM   3218  CE  LYS A 466     -23.283 -15.071  15.759  1.00 72.00           C
ATOM   3219  NZ  LYS A 466     -23.595 -13.655  16.091  1.00 72.00           N
ATOM   3220  N   THR A 467     -26.887 -19.347  11.531  1.00 84.12           N
ATOM   3221  CA  THR A 467     -28.195 -20.001  11.384  1.00 84.12           C
ATOM   3222  C   THR A 467     -28.292 -20.856  10.125  1.00 84.12           C
ATOM   3223  CB  THR A 467     -29.335 -18.968  11.388  1.00 84.12           C
ATOM   3224  O   THR A 467     -29.182 -21.695  10.037  1.00 84.12           O
ATOM   3225  CG2 THR A 467     -29.333 -18.075  12.630  1.00 84.12           C
ATOM   3226  OG1 THR A 467     -29.215 -18.119  10.275  1.00 84.12           O
ATOM   3227  N   GLY A 468     -27.411 -20.645   9.141  1.00 82.00           N
ATOM   3228  CA  GLY A 468     -27.494 -21.282   7.827  1.00 82.00           C
ATOM   3229  C   GLY A 468     -28.669 -20.791   6.975  1.00 82.00           C
ATOM   3230  O   GLY A 468     -28.904 -21.334   5.898  1.00 82.00           O
ATOM   3231  N   LYS A 469     -29.423 -19.784   7.435  1.00 90.75           N
ATOM   3232  CA  LYS A 469     -30.599 -19.269   6.731  1.00 90.75           C
ATOM   3233  C   LYS A 469     -30.167 -18.465   5.501  1.00 90.75           C
ATOM   3234  CB  LYS A 469     -31.458 -18.453   7.711  1.00 90.75           C
ATOM   3235  O   LYS A 469     -29.337 -17.563   5.624  1.00 90.75           O
ATOM   3236  CG  LYS A 469     -32.810 -18.068   7.098  1.00 90.75           C
ATOM   3237  CD  LYS A 469     -33.670 -17.249   8.066  1.00 90.75           C
ATOM   3238  CE  LYS A 469     -34.952 -16.817   7.344  1.00 90.75           C
ATOM   3239  NZ  LYS A 469     -35.761 -15.883   8.164  1.00 90.75           N
ATOM   3240  N   SER A 470     -30.753 -18.789   4.347  1.00 93.12           N
ATOM   3241  CA  SER A 470     -30.648 -17.979   3.127  1.00 93.12           C
ATOM   3242  C   SER A 470     -31.501 -16.713   3.268  1.00 93.12           C
ATOM   3243  CB  SER A 470     -31.039 -18.798   1.891  1.00 93.12           C
ATOM   3244  O   SER A 470     -32.600 -16.757   3.833  1.00 93.12           O
ATOM   3245  OG  SER A 470     -30.912 -18.059   0.693  1.00 93.12           O
ATOM   3246  N   LEU A 471     -30.968 -15.587   2.810  1.00 94.50           N
ATOM   3247  CA  LEU A 471     -31.561 -14.259   2.909  1.00 94.50           C
ATOM   3248  C   LEU A 471     -31.720 -13.659   1.510  1.00 94.50           C
ATOM   3249  CB  LEU A 471     -30.675 -13.363   3.794  1.00 94.50           C
ATOM   3250  O   LEU A 471     -30.896 -13.899   0.629  1.00 94.50           O
ATOM   3251  CG  LEU A 471     -30.461 -13.870   5.232  1.00 94.50           C
ATOM   3252  CD1 LEU A 471     -29.421 -13.000   5.920  1.00 94.50           C
ATOM   3253  CD2 LEU A 471     -31.742 -13.834   6.072  1.00 94.50           C
ATOM   3254  N   GLU A 472     -32.769 -12.857   1.333  1.00 95.38           N
ATOM   3255  CA  GLU A 472     -33.024 -12.138   0.078  1.00 95.38           C
ATOM   3256  C   GLU A 472     -32.190 -10.858  -0.030  1.00 95.38           C
ATOM   3257  CB  GLU A 472     -34.523 -11.816  -0.045  1.00 95.38           C
ATOM   3258  O   GLU A 472     -31.784 -10.476  -1.121  1.00 95.38           O
ATOM   3259  CG  GLU A 472     -35.419 -13.064  -0.121  1.00 95.38           C
ATOM   3260  CD  GLU A 472     -35.031 -14.028  -1.257  1.00 95.38           C
ATOM   3261  OE1 GLU A 472     -35.099 -15.259  -1.025  1.00 95.38           O
ATOM   3262  OE2 GLU A 472     -34.636 -13.550  -2.339  1.00 95.38           O
ATOM   3263  N   SER A 473     -31.883 -10.206   1.094  1.00 93.81           N
ATOM   3264  CA  SER A 473     -31.038  -9.014   1.123  1.00 93.81           C
ATOM   3265  C   SER A 473     -30.361  -8.823   2.477  1.00 93.81           C
ATOM   3266  CB  SER A 473     -31.855  -7.773   0.744  1.00 93.81           C
ATOM   3267  O   SER A 473     -30.834  -9.341   3.495  1.00 93.81           O
ATOM   3268  OG  SER A 473     -32.846  -7.469   1.710  1.00 93.81           O
ATOM   3269  N   VAL A 474     -29.238  -8.096   2.490  1.00 93.12           N
ATOM   3270  CA  VAL A 474     -28.523  -7.710   3.719  1.00 93.12           C
ATOM   3271  C   VAL A 474     -27.941  -6.304   3.619  1.00 93.12           C
ATOM   3272  CB  VAL A 474     -27.414  -8.704   4.124  1.00 93.12           C
ATOM   3273  O   VAL A 474     -27.532  -5.861   2.544  1.00 93.12           O
ATOM   3274  CG1 VAL A 474     -27.977 -10.101   4.388  1.00 93.12           C
ATOM   3275  CG2 VAL A 474     -26.275  -8.807   3.109  1.00 93.12           C
ATOM   3276  N   GLY A 475     -27.888  -5.613   4.758  1.00 90.19           N
ATOM   3277  CA  GLY A 475     -27.210  -4.327   4.902  1.00 90.19           C
ATOM   3278  C   GLY A 475     -25.711  -4.481   5.157  1.00 90.19           C
ATOM   3279  O   GLY A 475     -25.231  -5.551   5.547  1.00 90.19           O
ATOM   3280  N   PHE A 476     -24.985  -3.389   4.928  1.00 88.44           N
ATOM   3281  CA  PHE A 476     -23.556  -3.267   5.202  1.00 88.44           C
ATOM   3282  C   PHE A 476     -23.354  -2.302   6.366  1.00 88.44           C
ATOM   3283  CB  PHE A 476     -22.808  -2.799   3.941  1.00 88.44           C
ATOM   3284  O   PHE A 476     -23.939  -1.220   6.392  1.00 88.44           O
ATOM   3285  CG  PHE A 476     -22.471  -3.915   2.974  1.00 88.44           C
ATOM   3286  CD1 PHE A 476     -21.133  -4.153   2.608  1.00 88.44           C
ATOM   3287  CD2 PHE A 476     -23.484  -4.751   2.470  1.00 88.44           C
ATOM   3288  CE1 PHE A 476     -20.803  -5.260   1.810  1.00 88.44           C
ATOM   3289  CE2 PHE A 476     -23.150  -5.863   1.691  1.00 88.44           C
ATOM   3290  CZ  PHE A 476     -21.812  -6.128   1.369  1.00 88.44           C
ATOM   3291  N   GLU A 477     -22.502  -2.676   7.313  1.00 81.94           N
ATOM   3292  CA  GLU A 477     -22.166  -1.862   8.473  1.00 81.94           C
ATOM   3293  C   GLU A 477     -20.657  -1.641   8.590  1.00 81.94           C
ATOM   3294  CB  GLU A 477     -22.806  -2.438   9.744  1.00 81.94           C
ATOM   3295  O   GLU A 477     -19.841  -2.404   8.069  1.00 81.94           O
ATOM   3296  CG  GLU A 477     -22.251  -3.803  10.176  1.00 81.94           C
ATOM   3297  CD  GLU A 477     -23.045  -4.427  11.336  1.00 81.94           C
ATOM   3298  OE1 GLU A 477     -22.872  -5.647  11.561  1.00 81.94           O
ATOM   3299  OE2 GLU A 477     -23.835  -3.694  11.974  1.00 81.94           O
ATOM   3300  N   SER A 478     -20.291  -0.545   9.254  1.00 76.25           N
ATOM   3301  CA  SER A 478     -18.898  -0.213   9.546  1.00 76.25           C
ATOM   3302  C   SER A 478     -18.572  -0.674  10.958  1.00 76.25           C
ATOM   3303  CB  SER A 478     -18.677   1.292   9.446  1.00 76.25           C
ATOM   3304  O   SER A 478     -19.149  -0.162  11.918  1.00 76.25           O
ATOM   3305  OG  SER A 478     -17.304   1.626   9.480  1.00 76.25           O
ATOM   3306  N   TYR A 479     -17.622  -1.597  11.084  1.00 69.38           N
ATOM   3307  CA  TYR A 479     -17.189  -2.137  12.378  1.00 69.38           C
ATOM   3308  C   TYR A 479     -16.110  -1.284  13.056  1.00 69.38           C
ATOM   3309  CB  TYR A 479     -16.707  -3.577  12.186  1.00 69.38           C
ATOM   3310  O   TYR A 479     -15.720  -1.567  14.185  1.00 69.38           O
ATOM   3311  CG  TYR A 479     -17.784  -4.513  11.678  1.00 69.38           C
ATOM   3312  CD1 TYR A 479     -18.617  -5.187  12.593  1.00 69.38           C
ATOM   3313  CD2 TYR A 479     -17.988  -4.669  10.292  1.00 69.38           C
ATOM   3314  CE1 TYR A 479     -19.669  -5.998  12.125  1.00 69.38           C
ATOM   3315  CE2 TYR A 479     -19.041  -5.477   9.827  1.00 69.38           C
ATOM   3316  OH  TYR A 479     -20.937  -6.851  10.259  1.00 69.38           O
ATOM   3317  CZ  TYR A 479     -19.884  -6.140  10.739  1.00 69.38           C
ATOM   3318  N   ASN A 480     -15.608  -0.245  12.382  1.00 64.12           N
ATOM   3319  CA  ASN A 480     -14.621   0.662  12.951  1.00 64.12           C
ATOM   3320  C   ASN A 480     -14.887   2.119  12.545  1.00 64.12           C
ATOM   3321  CB  ASN A 480     -13.197   0.177  12.591  1.00 64.12           C
ATOM   3322  O   ASN A 480     -14.253   2.641  11.626  1.00 64.12           O
ATOM   3323  CG  ASN A 480     -12.164   0.904  13.430  1.00 64.12           C
ATOM   3324  ND2 ASN A 480     -10.884   0.774  13.195  1.00 64.12           N
ATOM   3325  OD1 ASN A 480     -12.493   1.612  14.357  1.00 64.12           O
ATOM   3326  N   ARG A 481     -15.815   2.795  13.242  1.00 67.75           N
ATOM   3327  CA  ARG A 481     -16.042   4.242  13.077  1.00 67.75           C
ATOM   3328  C   ARG A 481     -15.371   5.013  14.193  1.00 67.75           C
ATOM   3329  CB  ARG A 481     -17.531   4.589  13.005  1.00 67.75           C
ATOM   3330  O   ARG A 481     -15.840   5.036  15.324  1.00 67.75           O
ATOM   3331  CG  ARG A 481     -18.121   4.118  11.678  1.00 67.75           C
ATOM   3332  CD  ARG A 481     -19.516   4.706  11.465  1.00 67.75           C
ATOM   3333  NE  ARG A 481     -20.033   4.333  10.138  1.00 67.75           N
ATOM   3334  NH1 ARG A 481     -21.928   5.620  10.155  1.00 67.75           N
ATOM   3335  NH2 ARG A 481     -21.539   4.237   8.440  1.00 67.75           N
ATOM   3336  CZ  ARG A 481     -21.160   4.733   9.583  1.00 67.75           C
ATOM   3337  N   GLN A 482     -14.290   5.702  13.861  1.00 69.25           N
ATOM   3338  CA  GLN A 482     -13.540   6.455  14.851  1.00 69.25           C
ATOM   3339  C   GLN A 482     -13.929   7.932  14.847  1.00 69.25           C
ATOM   3340  CB  GLN A 482     -12.050   6.221  14.625  1.00 69.25           C
ATOM   3341  O   GLN A 482     -13.863   8.608  13.823  1.00 69.25           O
ATOM   3342  CG  GLN A 482     -11.680   4.742  14.866  1.00 69.25           C
ATOM   3343  CD  GLN A 482     -11.891   4.290  16.306  1.00 69.25           C
ATOM   3344  NE2 GLN A 482     -12.243   3.062  16.586  1.00 69.25           N
ATOM   3345  OE1 GLN A 482     -11.746   5.074  17.224  1.00 69.25           O
ATOM   3346  N   SER A 483     -14.314   8.449  16.017  1.00 72.31           N
ATOM   3347  CA  SER A 483     -14.633   9.869  16.196  1.00 72.31           C
ATOM   3348  C   SER A 483     -13.580  10.621  17.027  1.00 72.31           C
ATOM   3349  CB  SER A 483     -16.061  10.003  16.745  1.00 72.31           C
ATOM   3350  O   SER A 483     -12.813  10.023  17.780  1.00 72.31           O
ATOM   3351  OG  SER A 483     -16.057  10.339  18.112  1.00 72.31           O
ATOM   3352  N   LEU A 484     -13.557  11.953  16.923  1.00 76.06           N
ATOM   3353  CA  LEU A 484     -12.765  12.833  17.799  1.00 76.06           C
ATOM   3354  C   LEU A 484     -13.400  13.055  19.181  1.00 76.06           C
ATOM   3355  CB  LEU A 484     -12.581  14.192  17.096  1.00 76.06           C
ATOM   3356  O   LEU A 484     -12.846  13.789  20.002  1.00 76.06           O
ATOM   3357  CG  LEU A 484     -11.562  14.182  15.953  1.00 76.06           C
ATOM   3358  CD1 LEU A 484     -11.586  15.524  15.220  1.00 76.06           C
ATOM   3359  CD2 LEU A 484     -10.156  13.996  16.502  1.00 76.06           C
ATOM   3360  N   ASN A 485     -14.593  12.515  19.411  1.00 77.19           N
ATOM   3361  CA  ASN A 485     -15.381  12.772  20.600  1.00 77.19           C
ATOM   3362  C   ASN A 485     -14.987  11.804  21.723  1.00 77.19           C
ATOM   3363  CB  ASN A 485     -16.867  12.687  20.216  1.00 77.19           C
ATOM   3364  O   ASN A 485     -15.053  10.589  21.558  1.00 77.19           O
ATOM   3365  CG  ASN A 485     -17.773  13.167  21.324  1.00 77.19           C
ATOM   3366  ND2 ASN A 485     -19.058  13.203  21.083  1.00 77.19           N
ATOM   3367  OD1 ASN A 485     -17.338  13.516  22.406  1.00 77.19           O
ATOM   3368  N   VAL A 486     -14.611  12.341  22.884  1.00 78.94           N
ATOM   3369  CA  VAL A 486     -14.268  11.532  24.064  1.00 78.94           C
ATOM   3370  C   VAL A 486     -15.499  10.779  24.574  1.00 78.94           C
ATOM   3371  CB  VAL A 486     -13.656  12.412  25.173  1.00 78.94           C
ATOM   3372  O   VAL A 486     -15.371   9.665  25.074  1.00 78.94           O
ATOM   3373  CG1 VAL A 486     -13.190  11.588  26.381  1.00 78.94           C
ATOM   3374  CG2 VAL A 486     -12.438  13.195  24.657  1.00 78.94           C
ATOM   3375  N   SER A 487     -16.710  11.308  24.367  1.00 80.06           N
ATOM   3376  CA  SER A 487     -17.937  10.639  24.810  1.00 80.06           C
ATOM   3377  C   SER A 487     -18.247   9.342  24.048  1.00 80.06           C
ATOM   3378  CB  SER A 487     -19.126  11.605  24.760  1.00 80.06           C
ATOM   3379  O   SER A 487     -19.024   8.535  24.549  1.00 80.06           O
ATOM   3380  OG  SER A 487     -19.681  11.699  23.460  1.00 80.06           O
ATOM   3381  N   SER A 488     -17.674   9.122  22.853  1.00 79.88           N
ATOM   3382  CA  SER A 488     -17.820   7.857  22.110  1.00 79.88           C
ATOM   3383  C   SER A 488     -16.703   6.855  22.403  1.00 79.88           C
ATOM   3384  CB  SER A 488     -17.965   8.087  20.598  1.00 79.88           C
ATOM   3385  O   SER A 488     -16.758   5.732  21.921  1.00 79.88           O
ATOM   3386  OG  SER A 488     -16.763   8.517  19.990  1.00 79.88           O
ATOM   3387  N   LEU A 489     -15.706   7.216  23.216  1.00 81.00           N
ATOM   3388  CA  LEU A 489     -14.466   6.456  23.391  1.00 81.00           C
ATOM   3389  C   LEU A 489     -14.679   4.992  23.799  1.00 81.00           C
ATOM   3390  CB  LEU A 489     -13.627   7.217  24.426  1.00 81.00           C
ATOM   3391  O   LEU A 489     -14.068   4.105  23.209  1.00 81.00           O
ATOM   3392  CG  LEU A 489     -12.231   6.659  24.723  1.00 81.00           C
ATOM   3393  CD1 LEU A 489     -11.391   6.537  23.459  1.00 81.00           C
ATOM   3394  CD2 LEU A 489     -11.546   7.631  25.684  1.00 81.00           C
ATOM   3395  N   GLN A 490     -15.559   4.730  24.770  1.00 80.12           N
ATOM   3396  CA  GLN A 490     -15.893   3.361  25.179  1.00 80.12           C
ATOM   3397  C   GLN A 490     -16.574   2.589  24.042  1.00 80.12           C
ATOM   3398  CB  GLN A 490     -16.803   3.401  26.418  1.00 80.12           C
ATOM   3399  O   GLN A 490     -16.221   1.442  23.789  1.00 80.12           O
ATOM   3400  CG  GLN A 490     -17.211   2.003  26.929  1.00 80.12           C
ATOM   3401  CD  GLN A 490     -16.074   1.233  27.594  1.00 80.12           C
ATOM   3402  NE2 GLN A 490     -15.842  -0.021  27.298  1.00 80.12           N
ATOM   3403  OE1 GLN A 490     -15.368   1.740  28.434  1.00 80.12           O
ATOM   3404  N   SER A 491     -17.531   3.215  23.351  1.00 81.31           N
ATOM   3405  CA  SER A 491     -18.235   2.590  22.225  1.00 81.31           C
ATOM   3406  C   SER A 491     -17.267   2.248  21.092  1.00 81.31           C
ATOM   3407  CB  SER A 491     -19.335   3.522  21.708  1.00 81.31           C
ATOM   3408  O   SER A 491     -17.311   1.143  20.564  1.00 81.31           O
ATOM   3409  OG  SER A 491     -20.106   2.882  20.713  1.00 81.31           O
ATOM   3410  N   ASP A 492     -16.364   3.169  20.756  1.00 80.06           N
ATOM   3411  CA  ASP A 492     -15.401   3.009  19.666  1.00 80.06           C
ATOM   3412  C   ASP A 492     -14.373   1.902  19.966  1.00 80.06           C
ATOM   3413  CB  ASP A 492     -14.670   4.343  19.424  1.00 80.06           C
ATOM   3414  O   ASP A 492     -13.905   1.230  19.050  1.00 80.06           O
ATOM   3415  CG  ASP A 492     -15.551   5.536  19.017  1.00 80.06           C
ATOM   3416  OD1 ASP A 492     -16.756   5.392  18.747  1.00 80.06           O
ATOM   3417  OD2 ASP A 492     -15.011   6.673  19.016  1.00 80.06           O
ATOM   3418  N   LEU A 493     -14.008   1.701  21.240  1.00 80.19           N
ATOM   3419  CA  LEU A 493     -13.129   0.606  21.668  1.00 80.19           C
ATOM   3420  C   LEU A 493     -13.872  -0.735  21.742  1.00 80.19           C
ATOM   3421  CB  LEU A 493     -12.480   0.960  23.018  1.00 80.19           C
ATOM   3422  O   LEU A 493     -13.309  -1.761  21.360  1.00 80.19           O
ATOM   3423  CG  LEU A 493     -11.419   2.074  22.928  1.00 80.19           C
ATOM   3424  CD1 LEU A 493     -11.025   2.530  24.333  1.00 80.19           C
ATOM   3425  CD2 LEU A 493     -10.147   1.615  22.208  1.00 80.19           C
ATOM   3426  N   ASN A 494     -15.134  -0.727  22.181  1.00 81.56           N
ATOM   3427  CA  ASN A 494     -15.973  -1.925  22.219  1.00 81.56           C
ATOM   3428  C   ASN A 494     -16.226  -2.479  20.815  1.00 81.56           C
ATOM   3429  CB  ASN A 494     -17.298  -1.629  22.933  1.00 81.56           C
ATOM   3430  O   ASN A 494     -16.073  -3.676  20.627  1.00 81.56           O
ATOM   3431  CG  ASN A 494     -17.175  -1.516  24.440  1.00 81.56           C
ATOM   3432  ND2 ASN A 494     -18.261  -1.209  25.110  1.00 81.56           N
ATOM   3433  OD1 ASN A 494     -16.139  -1.699  25.058  1.00 81.56           O
ATOM   3434  N   GLN A 495     -16.489  -1.628  19.816  1.00 80.75           N
ATOM   3435  CA  GLN A 495     -16.684  -2.066  18.424  1.00 80.75           C
ATOM   3436  C   GLN A 495     -15.514  -2.911  17.892  1.00 80.75           C
ATOM   3437  CB  GLN A 495     -16.870  -0.833  17.527  1.00 80.75           C
ATOM   3438  O   GLN A 495     -15.719  -3.908  17.204  1.00 80.75           O
ATOM   3439  CG  GLN A 495     -18.279  -0.243  17.637  1.00 80.75           C
ATOM   3440  CD  GLN A 495     -18.472   1.020  16.801  1.00 80.75           C
ATOM   3441  NE2 GLN A 495     -19.665   1.573  16.810  1.00 80.75           N
ATOM   3442  OE1 GLN A 495     -17.593   1.545  16.131  1.00 80.75           O
ATOM   3443  N   ILE A 496     -14.278  -2.556  18.258  1.00 77.12           N
ATOM   3444  CA  ILE A 496     -13.076  -3.304  17.861  1.00 77.12           C
ATOM   3445  C   ILE A 496     -13.027  -4.675  18.554  1.00 77.12           C
ATOM   3446  CB  ILE A 496     -11.815  -2.479  18.190  1.00 77.12           C
ATOM   3447  O   ILE A 496     -12.641  -5.670  17.936  1.00 77.12           O
ATOM   3448  CG1 ILE A 496     -11.820  -1.116  17.462  1.00 77.12           C
ATOM   3449  CG2 ILE A 496     -10.534  -3.260  17.838  1.00 77.12           C
ATOM   3450  CD1 ILE A 496     -10.834  -0.149  18.116  1.00 77.12           C
ATOM   3451  N   MET A 497     -13.409  -4.736  19.834  1.00 78.69           N
ATOM   3452  CA  MET A 497     -13.475  -5.994  20.586  1.00 78.69           C
ATOM   3453  C   MET A 497     -14.589  -6.898  20.069  1.00 78.69           C
ATOM   3454  CB  MET A 497     -13.690  -5.737  22.087  1.00 78.69           C
ATOM   3455  O   MET A 497     -14.363  -8.095  19.893  1.00 78.69           O
ATOM   3456  CG  MET A 497     -12.502  -5.037  22.742  1.00 78.69           C
ATOM   3457  SD  MET A 497     -10.939  -5.944  22.601  1.00 78.69           S
ATOM   3458  CE  MET A 497      -9.892  -4.514  22.304  1.00 78.69           C
ATOM   3459  N   ASP A 498     -15.757  -6.327  19.788  1.00 81.69           N
ATOM   3460  CA  ASP A 498     -16.918  -7.034  19.259  1.00 81.69           C
ATOM   3461  C   ASP A 498     -16.577  -7.657  17.901  1.00 81.69           C
ATOM   3462  CB  ASP A 498     -18.121  -6.078  19.166  1.00 81.69           C
ATOM   3463  O   ASP A 498     -16.769  -8.859  17.723  1.00 81.69           O
ATOM   3464  CG  ASP A 498     -18.655  -5.607  20.530  1.00 81.69           C
ATOM   3465  OD1 ASP A 498     -18.377  -6.280  21.550  1.00 81.69           O
ATOM   3466  OD2 ASP A 498     -19.358  -4.570  20.551  1.00 81.69           O
ATOM   3467  N   LEU A 499     -15.931  -6.898  17.004  1.00 77.75           N
ATOM   3468  CA  LEU A 499     -15.425  -7.404  15.725  1.00 77.75           C
ATOM   3469  C   LEU A 499     -14.511  -8.627  15.907  1.00 77.75           C
ATOM   3470  CB  LEU A 499     -14.689  -6.257  15.003  1.00 77.75           C
ATOM   3471  O   LEU A 499     -14.628  -9.616  15.182  1.00 77.75           O
ATOM   3472  CG  LEU A 499     -13.986  -6.661  13.693  1.00 77.75           C
ATOM   3473  CD1 LEU A 499     -14.962  -7.195  12.652  1.00 77.75           C
ATOM   3474  CD2 LEU A 499     -13.250  -5.464  13.097  1.00 77.75           C
ATOM   3475  N   TYR A 500     -13.594  -8.597  16.877  1.00 76.62           N
ATOM   3476  CA  TYR A 500     -12.732  -9.748  17.149  1.00 76.62           C
ATOM   3477  C   TYR A 500     -13.497 -10.955  17.675  1.00 76.62           C
ATOM   3478  CB  TYR A 500     -11.645  -9.372  18.146  1.00 76.62           C
ATOM   3479  O   TYR A 500     -13.301 -12.068  17.182  1.00 76.62           O
ATOM   3480  CG  TYR A 500     -10.817 -10.559  18.621  1.00 76.62           C
ATOM   3481  CD1 TYR A 500     -10.931 -11.015  19.948  1.00 76.62           C
ATOM   3482  CD2 TYR A 500      -9.938 -11.214  17.735  1.00 76.62           C
ATOM   3483  CE1 TYR A 500     -10.158 -12.106  20.391  1.00 76.62           C
ATOM   3484  CE2 TYR A 500      -9.147 -12.290  18.176  1.00 76.62           C
ATOM   3485  OH  TYR A 500      -8.515 -13.799  19.934  1.00 76.62           O
ATOM   3486  CZ  TYR A 500      -9.259 -12.741  19.506  1.00 76.62           C
ATOM   3487  N   GLN A 501     -14.355 -10.744  18.672  1.00 79.06           N
ATOM   3488  CA  GLN A 501     -15.157 -11.815  19.253  1.00 79.06           C
ATOM   3489  C   GLN A 501     -16.049 -12.458  18.195  1.00 79.06           C
ATOM   3490  CB  GLN A 501     -16.026 -11.257  20.382  1.00 79.06           C
ATOM   3491  O   GLN A 501     -16.195 -13.677  18.157  1.00 79.06           O
ATOM   3492  CG  GLN A 501     -15.213 -10.869  21.624  1.00 79.06           C
ATOM   3493  CD  GLN A 501     -16.101 -10.318  22.734  1.00 79.06           C
ATOM   3494  NE2 GLN A 501     -15.531  -9.787  23.790  1.00 79.06           N
ATOM   3495  OE1 GLN A 501     -17.316 -10.405  22.711  1.00 79.06           O
ATOM   3496  N   GLU A 502     -16.618 -11.656  17.304  1.00 77.12           N
ATOM   3497  CA  GLU A 502     -17.444 -12.125  16.207  1.00 77.12           C
ATOM   3498  C   GLU A 502     -16.655 -12.996  15.227  1.00 77.12           C
ATOM   3499  CB  GLU A 502     -18.054 -10.903  15.532  1.00 77.12           C
ATOM   3500  O   GLU A 502     -17.087 -14.105  14.905  1.00 77.12           O
ATOM   3501  CG  GLU A 502     -19.172 -11.320  14.585  1.00 77.12           C
ATOM   3502  CD  GLU A 502     -19.840 -10.104  13.952  1.00 77.12           C
ATOM   3503  OE1 GLU A 502     -20.444 -10.335  12.895  1.00 77.12           O
ATOM   3504  OE2 GLU A 502     -19.727  -8.988  14.496  1.00 77.12           O
ATOM   3505  N   VAL A 503     -15.463 -12.555  14.823  1.00 72.62           N
ATOM   3506  CA  VAL A 503     -14.576 -13.318  13.931  1.00 72.62           C
ATOM   3507  C   VAL A 503     -14.104 -14.621  14.575  1.00 72.62           C
ATOM   3508  CB  VAL A 503     -13.407 -12.432  13.471  1.00 72.62           C
ATOM   3509  O   VAL A 503     -14.055 -15.657  13.907  1.00 72.62           O
ATOM   3510  CG1 VAL A 503     -12.387 -13.199  12.621  1.00 72.62           C
ATOM   3511  CG2 VAL A 503     -13.912 -11.255  12.622  1.00 72.62           C
ATOM   3512  N   GLU A 504     -13.823 -14.614  15.877  1.00 73.44           N
ATOM   3513  CA  GLU A 504     -13.480 -15.827  16.622  1.00 73.44           C
ATOM   3514  C   GLU A 504     -14.667 -16.797  16.715  1.00 73.44           C
ATOM   3515  CB  GLU A 504     -12.984 -15.431  18.022  1.00 73.44           C
ATOM   3516  O   GLU A 504     -14.534 -17.996  16.475  1.00 73.44           O
ATOM   3517  CG  GLU A 504     -12.269 -16.588  18.736  1.00 73.44           C
ATOM   3518  CD  GLU A 504     -10.902 -16.925  18.120  1.00 73.44           C
ATOM   3519  OE1 GLU A 504     -10.158 -17.752  18.693  1.00 73.44           O
ATOM   3520  OE2 GLU A 504     -10.459 -16.285  17.131  1.00 73.44           O
ATOM   3521  N   ASN A 505     -15.864 -16.284  16.995  1.00 74.31           N
ATOM   3522  CA  ASN A 505     -17.080 -17.093  17.038  1.00 74.31           C
ATOM   3523  C   ASN A 505     -17.409 -17.709  15.668  1.00 74.31           C
ATOM   3524  CB  ASN A 505     -18.228 -16.210  17.547  1.00 74.31           C
ATOM   3525  O   ASN A 505     -17.927 -18.830  15.592  1.00 74.31           O
ATOM   3526  CG  ASN A 505     -18.136 -15.929  19.036  1.00 74.31           C
ATOM   3527  ND2 ASN A 505     -18.638 -14.803  19.482  1.00 74.31           N
ATOM   3528  OD1 ASN A 505     -17.693 -16.746  19.825  1.00 74.31           O
ATOM   3529  N   MET A 506     -17.094 -16.998  14.584  1.00 67.62           N
ATOM   3530  CA  MET A 506     -17.204 -17.517  13.225  1.00 67.62           C
ATOM   3531  C   MET A 506     -16.210 -18.649  12.938  1.00 67.62           C
ATOM   3532  CB  MET A 506     -16.995 -16.395  12.207  1.00 67.62           C
ATOM   3533  O   MET A 506     -16.598 -19.665  12.348  1.00 67.62           O
ATOM   3534  CG  MET A 506     -18.169 -15.441  12.070  1.00 67.62           C
ATOM   3535  SD  MET A 506     -18.112 -14.293  10.681  1.00 67.62           S
ATOM   3536  CE  MET A 506     -16.911 -13.071  11.248  1.00 67.62           C
ATOM   3537  N   SER A 507     -14.950 -18.515  13.366  1.00 64.56           N
ATOM   3538  CA  SER A 507     -13.909 -19.514  13.088  1.00 64.56           C
ATOM   3539  C   SER A 507     -14.179 -20.848  13.797  1.00 64.56           C
ATOM   3540  CB  SER A 507     -12.523 -18.958  13.430  1.00 64.56           C
ATOM   3541  O   SER A 507     -14.031 -21.913  13.191  1.00 64.56           O
ATOM   3542  OG  SER A 507     -12.290 -18.939  14.820  1.00 64.56           O
ATOM   3543  N   VAL A 508     -14.691 -20.808  15.033  1.00 57.62           N
ATOM   3544  CA  VAL A 508     -15.042 -22.004  15.821  1.00 57.62           C
ATOM   3545  C   VAL A 508     -16.151 -22.826  15.155  1.00 57.62           C
ATOM   3546  CB  VAL A 508     -15.431 -21.598  17.258  1.00 57.62           C
ATOM   3547  O   VAL A 508     -16.081 -24.055  15.131  1.00 57.62           O
ATOM   3548  CG1 VAL A 508     -15.944 -22.781  18.094  1.00 57.62           C
ATOM   3549  CG2 VAL A 508     -14.223 -21.019  18.005  1.00 57.62           C
ATOM   3550  N   LYS A 509     -17.162 -22.177  14.562  1.00 52.94           N
ATOM   3551  CA  LYS A 509     -18.257 -22.878  13.866  1.00 52.94           C
ATOM   3552  C   LYS A 509     -17.849 -23.419  12.495  1.00 52.94           C
ATOM   3553  CB  LYS A 509     -19.486 -21.968  13.752  1.00 52.94           C
ATOM   3554  O   LYS A 509     -18.352 -24.464  12.088  1.00 52.94           O
ATOM   3555  CG  LYS A 509     -20.203 -21.822  15.100  1.00 52.94           C
ATOM   3556  CD  LYS A 509     -21.511 -21.044  14.917  1.00 52.94           C
ATOM   3557  CE  LYS A 509     -22.271 -20.973  16.243  1.00 52.94           C
ATOM   3558  NZ  LYS A 509     -23.588 -20.315  16.065  1.00 52.94           N
ATOM   3559  N   SER A 510     -16.922 -22.757  11.801  1.00 45.22           N
ATOM   3560  CA  SER A 510     -16.425 -23.218  10.497  1.00 45.22           C
ATOM   3561  C   SER A 510     -15.568 -24.490  10.584  1.00 45.22           C
ATOM   3562  CB  SER A 510     -15.637 -22.100   9.811  1.00 45.22           C
ATOM   3563  O   SER A 510     -15.434 -25.184   9.580  1.00 45.22           O
ATOM   3564  OG  SER A 510     -15.380 -22.460   8.466  1.00 45.22           O
ATOM   3565  N   SER A 511     -15.016 -24.818  11.760  1.00 40.19           N
ATOM   3566  CA  SER A 511     -14.238 -26.048  12.009  1.00 40.19           C
ATOM   3567  C   SER A 511     -15.114 -27.275  12.341  1.00 40.19           C
ATOM   3568  CB  SER A 511     -13.195 -25.772  13.101  1.00 40.19           C
ATOM   3569  O   SER A 511     -14.619 -28.370  12.604  1.00 40.19           O
ATOM   3570  OG  SER A 511     -11.989 -26.448  12.809  1.00 40.19           O
CONECT 3565 3566 3561
CONECT 3566 3565 3568 3567
CONECT 3567 3566 3569
CONECT 3568 3566 3570
CONECT 3569 3567
CONECT 3570 3568
END
